# Supplementary material for: Components of iron–Sulfur cluster assembly machineries are robust phylogenetic markers to trace the origin of mitochondria and plastids
Source: PLoS Biol. 2023 Nov 8;21(11):e3002374. doi: 10.1371/journal.pbio.3002374 (PMC10631705; doi:10.1371/journal.pbio.3002374)
Supplement: S1 Data — (ZIP) [file pbio.3002374.s017.zip › S1 Data/Full_datasets/Alphaproteobacteria/ISC/IscU_Alpha.fasta]

>12312346_Abacterium@PPR09405.1| Iron-sulfur cluster assembly scaffold protein IscU
MAYSDKVIDHYENPRNVGTLNKESENVGTGLVGAPACGDVMRLQIEVKDDKIVDAKFKTFGCGSAIASSSLATEMIKGKTLDEARELKNMEIVEELALPPVKIHCSILAEEAIKSAIEDYKSKQGK
>12312345_Abacterium@PPR17972.1| Iron-sulfur cluster assembly scaffold protein IscU
MAYSEKVMDHYNNPRNVGSLDKADAHVGTGMVGAPACGDVMKLQIQVNDAGVIEDAKFKTFGCGSAIASSSLATEMLKGKTLEQATEIKNSDIASELALPPVKIHCSVLAEDAIKAAIDDYKSKSNHA
>1986865_Rbacterium@OUX26028.1| Fe-S cluster assembly scaffold IscU
-------------------------------------------------------------------------------------------------------------------------------------------------------------------------------------------------------------------------------------------------------------------------------------------------------------------------------------------------------------------------------------------------------------------------------------------------------------------------------------------------------------------------------------------------------------------------------------------------------------------------------M---------------------A---------------------------------------------------------------------------------------------------------------------------------------------------------------------------------------------------------------------------------------------------------------------------------------------------------------------------------------------------------------------Y-------------------------------SD-----------------------------------------------------------------------------------------------------------K----------------------------------------------------VL------------------------D---------------------------H--------Y-D-----------------------------------------------------------------------------N--------------------------------------------------------P----------R------------N---------------------------------------------------------------V---------------------------------------------G--------------------K--------------L---------------------------------------------------------------------------------------DE----ND--------------------------------------S----------N----VG---------T---------------------------------G-------------M---------------------------------V----------G--------------------------------------------------------APA------------------------------------------------------------------------------------------------------------------------------------------------------------------------------------------------------------------------------------------------------------------------------------------------------------------------------------------------------------------------------------------------------------C-------G-D--VMR-----------------------------L---------------------QI---K-------V------------------------------------N------------------------------------------------------------------T---------------------------X-------G-----------------------------------------------I---------------------------I-E---DAK---------------------------F--K-TYG------------------------------------------------------------------------------------------------------------------------------------------------------------------------------------------------------------------------------------------------------------------------------------------------------------------------------------------------------------------------------------------------------------------------------------------------CGS----A---------------IASS-------------------------------------------------------------------------------------------SL------L---------------------------------------------------------------------------------------------TE----------WV----------------------------------------------------K-------------------------------------G-------R--------------------------------------------S---------------------------------------I--------------------------------------------------------------------------X----E---A----------------------------------------------E--------------------------------------------------------------------------------------T---------------------------------------------------I-----------------------------------------------------K-------------------------------------------N-----------------T--------------------------------------------------------------------------------------E-------------------I---------------------------------------------------AE--------------------E-----------------L-------------------------------A------------------------------------------------------------------------------------------------------------------------L-------------------------------------------P-------------------------------------------P------------------------------------------------------VK----------------------------I--------------------------------------------------------H------------------C-------------S----VL----------AE--------------------------------------D----AV---------------------K------------------------------------------------------------------------------------------------------------------------------------------A----------------A----------------------------------------------------------------------------------------------------------------------------------------------------------I----------------------------E-----------------------------D-------------------------------------------------Y----------------K----------------------------------------------------------------------------------------------------------------------------------------N------------------------------------------------------------------------------------------------K--------------------------------------------------------------------------------------S-------------------TE---------------------------------------------------------------------------------------------------------------------------------------------------------------------------------------------------------------------------------------------------------------------------------------------------------------------------------------------------------------------------------------------------------------------------------------------------------------------------------------------------------------------------------------------------------------------------------------------------------------------------------------------------------------------------------------------------------------------------------------------------------------------------------------------------------------------------------------------------------------------------------------------------------------------------------------------------------------------------------------------------------------------------------------------------------------------------------------------------------------------------------------------------------------------------------------------------------------------------------------------------------------------------------------------------------------------------------------------------------------------------------------------------------------------------------------------------------------------------------------------------------------------------------------------------------------------------------------------------------------------------------------------------------------
>480_Mcatarrhalis@AIK00789.1| nifU-like protein
-------------------------------------------------------------------------------------------------------------------------------------------------------------------------------------------------------------------------------------------------------------------------------------------------------------------------------------------------------------------------------------------------------------------------------------------------------------------------------------------------------------------------------------------------------------------------------------------------------------------------------M---------------------A---------------------------------------------------------------------------------------------------------------------------------------------------------------------------------------------------------------------------------------------------------------------------------------------------------------------------------------------------------------------Y-------------------------------SD-----------------------------------------------------------------------------------------------------------K----------------------------------------------------VI------------------------D---------------------------H--------Y-E-----------------------------------------------------------------------------N--------------------------------------------------------P----------R------------N---------------------------------------------------------------V---------------------------------------------G--------------------N--------------L---------------------------------------------------------------------------------------DK----AA--------------------------------------K----------N----VG---------T---------------------------------G-------------M---------------------------------V----------G--------------------------------------------------------APA------------------------------------------------------------------------------------------------------------------------------------------------------------------------------------------------------------------------------------------------------------------------------------------------------------------------------------------------------------------------------------------------------------C-------G-D--VMR-----------------------------L---------------------QI---Q-------V------------------------------------S------------------------------------------------------------------D---------------------------D-------G-----------------------------------------------I---------------------------I-E---DAK---------------------------F--K-TYG------------------------------------------------------------------------------------------------------------------------------------------------------------------------------------------------------------------------------------------------------------------------------------------------------------------------------------------------------------------------------------------------------------------------------------------------CGS----A---------------IASS-------------------------------------------------------------------------------------------SL------V---------------------------------------------------------------------------------------------TE----------WL----------------------------------------------------K-------------------------------------G-------K--------------------------------------------T---------------------------------------L--------------------------------------------------------------------------D----Q---A----------------------------------------------A--------------------------------------------------------------------------------------A---------------------------------------------------I-----------------------------------------------------K-------------------------------------------N-----------------K--------------------------------------------------------------------------------------D-------------------I---------------------------------------------------AN--------------------E-----------------L-------------------------------A------------------------------------------------------------------------------------------------------------------------L-------------------------------------------P-------------------------------------------P------------------------------------------------------VK----------------------------V--------------------------------------------------------H------------------C-------------S----VL----------AE--------------------------------------D----AI---------------------K------------------------------------------------------------------------------------------------------------------------------------------A----------------A----------------------------------------------------------------------------------------------------------------------------------------------------------I----------------------------E-----------------------------D-------------------------------------------------Y----------------Q----------------------------------------------------------------------------------------------------------------------------------------T------------------------------------------------------------------------------------------------K--------------------------------------------------------------------------------------A-----------------------Q-A----------------------------------------------------------------------------------------------------------------------------------------------------------------------------------------------------------------------------------------------------------------------------------------------------------------------------------------------------------------------------------------------------------------------------------------------------------------------------------------------------------------------------------------------------------------------------------------------------------------------------------------------------------------------------------------------------------------------------------------------------------------------------------------------------------------------------------------------------------------------------------------------------------------------------------------------------------------------------------------------------------------------------------------------------------------------------------------------------------------------------------------------------------------------------------------------------------------------------------------------------------------------------------------------------------------------------------------------------------------------------------------------------------------------------------------------------------------------------------------------------------------------------------------------------------------------------------------------------------------------------------------------------------
>1274402_CHpenaei@JQAJ01000001.1_218|  246536 246931
-------------------------------------------------------------------------------------------------------------------------------------------------------------------------------------------------------------------------------------------------------------------------------------------------------------------------------------------------------------------------------------------------------------------------------------------------------------------------------------------------------------------------------------------------------------------------------------------------------------------------------M---------------------P---------------------------------------------------------------------------------------------------------------------------------------------------------------------------------------------------------------------------------------------------------------------------------------------------------------------------------------------------------------------Y-------------------------------DK-----------------------------------------------------------------------------------------------------------K----------------------------------------------------VI------------------------D---------------------------H--------Y-E-------------------------------------------------------------------------------------------------------------------------------------------------KP----------RN---------------------------------------------------------------V---------------------------------------------G--------------------K--------------L---------------------------------------------------------------------------------------DK----TK--------------------------------------K----------N----VG---------T---------------------------------G-------------L---------------------------------V----------G--------------------------------------------------------APA------------------------------------------------------------------------------------------------------------------------------------------------------------------------------------------------------------------------------------------------------------------------------------------------------------------------------------------------------------------------------------------------------------C-------G-D--VLK-----------------------------L---------------------QI---E-------V------------------------------------N-D----------------------------------------------------------------K-----------------------------------G-----------------------------------------------V---------------------------I-E---KSV---------------------------F--K-TFG------------------------------------------------------------------------------------------------------------------------------------------------------------------------------------------------------------------------------------------------------------------------------------------------------------------------------------------------------------------------------------------------------------------------------------------------CGS----A---------------IASS-------------------------------------------------------------------------------------------SL------A---------------------------------------------------------------------------------------------TT----------WL----------------------------------------------------K-------------------------------------G-------K--------------------------------------------T---------------------------------------L--------------------------------------------------------------------------Q----E---A----------------------------------------------R--------------------------------------------------------------------------------------T---------------------------------------------------I-----------------------------------------------------K-------------------------------------------N-----------------K--------------------------------------------------------------------------------------D-------------------I---------------------------------------------------AD--------------------E-----------------L-------------------------------V------------------------------------------------------------------------------------------------------------------------L-------------------------------------------P-------------------------------------------P------------------------------------------------------VK----------------------------L--------------------------------------------------------H------------------C-------------S----VL----------AE--------------------------------------E----AI---------------------K------------------------------------------------------------------------------------------------------------------------------------------A----------------A----------------------------------------------------------------------------------------------------------------------------------------------------------I----------------------------S-----------------------------D-------------------------------------------------Y----------------E----------------------------------------------------------------------------------------------------------------------------------------S------------------------------------------------------------------------------------------------K--------------------------------------------------------------------------------------Q-----------------------TPA----------------------------------------------------------------------------------------------------------------------------PA---G------------------------------------------------------------------------------------------------------------------------------------------------------------------------------------------------------------------------------------------------------------------------------------------------------------------------------------------------------------------------------------------------------------------------------------------------------------------------------------------------------------------------------------------------------------------------------------------------------------------------------------------------------------------------------*-----------------------------------------------------------------------------------------------------------------------------------------------------------------------------------------------------------------------------------------------------------------------------------------------------------------------------------------------------------------------------------------------------------------------------------------------------------------------------------------------------------------------------------------------------------------------------------------------------------------------------------------------------------------------------------------------------------------------------------------------------------------------------------------------------------------------------------------
>195064_Emobilis@SFM37445.1| nitrogen fixation protein NifU
-------------------------------------------------------------------------------------------------------------------------------------------------------------------------------------------------------------------------------------------------------------------------------------------------------------------------------------------------------------------------------------------------------------------------------------------------------------------------------------------------------------------------------------------------------------------------------------------------------------------------------M---------------------A---------------------------------------------------------------------------------------------------------------------------------------------------------------------------------------------------------------------------------------------------------------------------------------------------------------------------------------------------------------------Y-------------------------------SD-----------------------------------------------------------------------------------------------------------K----------------------------------------------------VI------------------------D---------------------------H--------Y-E-----------------------------------------------------------------------------N--------------------------------------------------------P----------R------------N---------------------------------------------------------------V---------------------------------------------G--------------------S--------------M---------------------------------------------------------------------------------------DK----GD--------------------------------------R----------S----VG---------T---------------------------------G-------------M---------------------------------V----------G--------------------------------------------------------APA------------------------------------------------------------------------------------------------------------------------------------------------------------------------------------------------------------------------------------------------------------------------------------------------------------------------------------------------------------------------------------------------------------C-------G-D--VMK-----------------------------L---------------------QI---R-------V------------------------------------N------------------------------------------------------------------D---------------------------A-------G-----------------------------------------------V---------------------------I-E---DAK---------------------------F--K-TYG------------------------------------------------------------------------------------------------------------------------------------------------------------------------------------------------------------------------------------------------------------------------------------------------------------------------------------------------------------------------------------------------------------------------------------------------CGS----A---------------IASS-------------------------------------------------------------------------------------------SL------L---------------------------------------------------------------------------------------------TE----------WV----------------------------------------------------K-------------------------------------G-------K--------------------------------------------T---------------------------------------L--------------------------------------------------------------------------E----E---A----------------------------------------------G--------------------------------------------------------------------------------------S---------------------------------------------------I-----------------------------------------------------K-------------------------------------------N-----------------T--------------------------------------------------------------------------------------E-------------------I---------------------------------------------------AE--------------------E-----------------L-------------------------------A------------------------------------------------------------------------------------------------------------------------L-------------------------------------------P-------------------------------------------P------------------------------------------------------VK----------------------------I--------------------------------------------------------H------------------C-------------S----VL----------AE--------------------------------------D----AI---------------------K------------------------------------------------------------------------------------------------------------------------------------------A----------------A----------------------------------------------------------------------------------------------------------------------------------------------------------I----------------------------D-----------------------------D-------------------------------------------------Y----------------R----------------------------------------------------------------------------------------------------------------------------------------K------------------------------------------------------------------------------------------------K--------------------------------------------------------------------------------------G-----------------------G---------------------------------------------------------------------------------------------------------------------------------------------------------------------------------------------------------------------------------------------------------------------------------------------------------------------------------------------------------------------------------------------------------------------------------------------------------------------------------------------------------------------------------------------------------------------------------------------------------------------------------------------------------------------------------------------------------------------------------------------------------------------------------------------------------------------GAAE-TI----------------------------------------------------------------------------------------------------APVDGETG---------------------------------------------------------------------------------------------------------------------------------------------------------------------------------------------------------------------------------------------------------------------------------------------------------------------------------------------------------------------------------------------------AA---------------------------------------------------------------------------------------------------------------------------------------------------------------------------------------------------------------------------------------------------------------------------------------------------------------
>1948417_Abacterium@DITJ01000004.1_82|  82020 82394
-------------------------------------------------------------------------------------------------------------------------------------------------------------------------------------------------------------------------------------------------------------------------------------------------------------------------------------------------------------------------------------------------------------------------------------------------------------------------------------------------------------------------------------------------------------------------------------------------------------------------------M---------------------A---------------------------------------------------------------------------------------------------------------------------------------------------------------------------------------------------------------------------------------------------------------------------------------------------------------------------------------------------------------------Y-------------------------------SE-----------------------------------------------------------------------------------------------------------K----------------------------------------------------VI------------------------D---------------------------H--------Y-E-----------------------------------------------------------------------------N--------------------------------------------------------P----------R------------N---------------------------------------------------------------V---------------------------------------------G--------------------S--------------F---------------------------------------------------------------------------------------GK----EE--------------------------------------S----------G----IG---------T---------------------------------G-------------L---------------------------------V----------G--------------------------------------------------------APA------------------------------------------------------------------------------------------------------------------------------------------------------------------------------------------------------------------------------------------------------------------------------------------------------------------------------------------------------------------------------------------------------------C-------G-D--VMK-----------------------------L---------------------QI---K-------V------------------------------------K------------------------------------------------------------------D-----------------------------------G-----------------------------------------------I---------------------------I-E---DAK---------------------------F--K-TFG------------------------------------------------------------------------------------------------------------------------------------------------------------------------------------------------------------------------------------------------------------------------------------------------------------------------------------------------------------------------------------------------------------------------------------------------CGS----A---------------IASS-------------------------------------------------------------------------------------------SL------I---------------------------------------------------------------------------------------------TE----------MV----------------------------------------------------K-------------------------------------G-------K--------------------------------------------S---------------------------------------L--------------------------------------------------------------------------E----D---A----------------------------------------------G--------------------------------------------------------------------------------------K---------------------------------------------------I-----------------------------------------------------K-------------------------------------------N-----------------L--------------------------------------------------------------------------------------E-------------------I---------------------------------------------------AQ--------------------E-----------------L-------------------------------S------------------------------------------------------------------------------------------------------------------------L-------------------------------------------P-------------------------------------------P------------------------------------------------------VK----------------------------I--------------------------------------------------------H------------------C-------------S----VL----------AE--------------------------------------D----AI---------------------K------------------------------------------------------------------------------------------------------------------------------------------A----------------A----------------------------------------------------------------------------------------------------------------------------------------------------------I----------------------------E-----------------------------D-------------------------------------------------Y----------------K-----------------------------------------------------------------------------------------------------------------------------------------------------------------------------------------------------------------------------------------------------------------------------------------------------------------------------------------------------------------------------------------------------------------------------------------------------------------------------------------------------------------------------------------------------------------------------------------------------------------------------------------------------------------------------------------------------------------------------------------------------------------------------------------------------------------------------------------------------------------------------------------------------------------------------------------------------------------------------------------------------------------------------------------------------------------------------------------------------------------------------------------------------------------------------KNN*------------------------------------------------------------------------------------------------------------------------------------------------------------------------------------------------------------------------------------------------------------------------------------------------------------------------------------------------------------------------------------------------------------------------------------------------------------------------------------------------------------------------------------------------------------------------------------------------------------------------------------------------------------------------------------------------------------------------------------------------------------------------------------------------------------------------------------
>1973900_Abacterium@PIR38713.1| Fe-S cluster assembly scaffold IscU
-------------------------------------------------------------------------------------------------------------------------------------------------------------------------------------------------------------------------------------------------------------------------------------------------------------------------------------------------------------------------------------------------------------------------------------------------------------------------------------------------------------------------------------------------------------------------------------------------------------------------------M---------------------A---------------------------------------------------------------------------------------------------------------------------------------------------------------------------------------------------------------------------------------------------------------------------------------------------------------------------------------------------------------------Y-------------------------------SE-----------------------------------------------------------------------------------------------------------K----------------------------------------------------VI------------------------D---------------------------H--------Y-D-----------------------------------------------------------------------------N--------------------------------------------------------P----------R------------N---------------------------------------------------------------V---------------------------------------------G--------------------S--------------F---------------------------------------------------------------------------------------DK----SE--------------------------------------E----------G----VG---------T---------------------------------G-------------L---------------------------------V----------G--------------------------------------------------------APA------------------------------------------------------------------------------------------------------------------------------------------------------------------------------------------------------------------------------------------------------------------------------------------------------------------------------------------------------------------------------------------------------------C-------G-D--VMK-----------------------------L---------------------QI---K-------V------------------------------------K------------------------------------------------------------------D-----------------------------------G-----------------------------------------------V---------------------------I-E---DAK---------------------------F--K-TFG------------------------------------------------------------------------------------------------------------------------------------------------------------------------------------------------------------------------------------------------------------------------------------------------------------------------------------------------------------------------------------------------------------------------------------------------CGS----A---------------IASS-------------------------------------------------------------------------------------------SL------I---------------------------------------------------------------------------------------------TE----------MV----------------------------------------------------K-------------------------------------G-------K--------------------------------------------K---------------------------------------L--------------------------------------------------------------------------D----E---A----------------------------------------------Q--------------------------------------------------------------------------------------Q---------------------------------------------------I-----------------------------------------------------K-------------------------------------------N-----------------T--------------------------------------------------------------------------------------Q-------------------I---------------------------------------------------AG--------------------E-----------------L-------------------------------S------------------------------------------------------------------------------------------------------------------------L-------------------------------------------P-------------------------------------------P------------------------------------------------------VK----------------------------I--------------------------------------------------------H------------------C-------------S----VL----------AE--------------------------------------D----AI---------------------K------------------------------------------------------------------------------------------------------------------------------------------A----------------A----------------------------------------------------------------------------------------------------------------------------------------------------------I----------------------------E-----------------------------D-------------------------------------------------Y----------------K-----------------------------------------------------------------------------------------------------------------------------------------------------------------------------------------------------------------------------------------------------------------------------------------------------------------------------------------------------------------------------------------------------------------------------------------------------------------------------------------------------------------------------------------------------------------------------------------------------------------------------------------------------------------------------------------------------------------------------------------------------------------------------------------------------------------------------------------------------------------------------------------------------------------------------------------------------------------------------------------------------------------------------------------------------------------------------------------------------------------------------------------------------------------------------KNNGG-VA--------------------------------------------------------------------------------------------------------------------------------------------------------------------------------------------------------------------------------------------------------------------------------------------------------------------------------------------------------------------------------------------------------------------------------------------------------------------------------------------------------------------------------------------------------------------------------------------------------------------------------------------------------------------------------------------------------------------------------------------------------------------------------------------------------------------------------
>1948416_Abacterium@DITS01000020.1_91|  86227 86619
-------------------------------------------------------------------------------------------------------------------------------------------------------------------------------------------------------------------------------------------------------------------------------------------------------------------------------------------------------------------------------------------------------------------------------------------------------------------------------------------------------------------------------------------------------------------------------------------------------------------------------M---------------------A---------------------------------------------------------------------------------------------------------------------------------------------------------------------------------------------------------------------------------------------------------------------------------------------------------------------------------------------------------------------Y-------------------------------SE-----------------------------------------------------------------------------------------------------------K----------------------------------------------------VI------------------------D---------------------------H--------Y-E-----------------------------------------------------------------------------N--------------------------------------------------------P----------R------------N---------------------------------------------------------------V---------------------------------------------G--------------------S--------------F---------------------------------------------------------------------------------------DK----SE--------------------------------------E----------G----IG---------T---------------------------------G-------------L---------------------------------V----------G--------------------------------------------------------APA------------------------------------------------------------------------------------------------------------------------------------------------------------------------------------------------------------------------------------------------------------------------------------------------------------------------------------------------------------------------------------------------------------C-------G-D--VMK-----------------------------L---------------------QI---K-------V------------------------------------G------------------------------------------------------------------K---------------------------D-------G-----------------------------------------------V---------------------------I-E---DAK---------------------------F--K-TFG------------------------------------------------------------------------------------------------------------------------------------------------------------------------------------------------------------------------------------------------------------------------------------------------------------------------------------------------------------------------------------------------------------------------------------------------CGS----A---------------IASS-------------------------------------------------------------------------------------------SL------I---------------------------------------------------------------------------------------------TE----------WV----------------------------------------------------K-------------------------------------G-------K--------------------------------------------S---------------------------------------V--------------------------------------------------------------------------D----E---A----------------------------------------------M--------------------------------------------------------------------------------------S---------------------------------------------------I-----------------------------------------------------K-------------------------------------------N-----------------T--------------------------------------------------------------------------------------Q-------------------I---------------------------------------------------AE--------------------E-----------------L-------------------------------A------------------------------------------------------------------------------------------------------------------------L-------------------------------------------P-------------------------------------------P------------------------------------------------------VK----------------------------I--------------------------------------------------------H------------------C-------------S----VL----------AE--------------------------------------D----AI---------------------K------------------------------------------------------------------------------------------------------------------------------------------A----------------A----------------------------------------------------------------------------------------------------------------------------------------------------------I----------------------------K-----------------------------D-------------------------------------------------Y----------------Q----------------------------------------------------------------------------------------------------------------------------------------D----------------------------------------------------------------------------------------------------------------------------------------------------------------------------------------------------------------------------------------------------------------------------------------------------------------------------------------------------------------------------------------------------------------------------------------------------------------------------------------------------------------------------------------------------------------------------------------------------------------------------------------------------------------------------------------------------------------------------------------------------------------------------------------------------------------------------------------------------------------------------------------------------------------------------------------------------------------------------------------------------------------------------------------N-LE----------------------------------------------------------------------------------------------------KRAS*-----------------------------------------------------------------------------------------------------------------------------------------------------------------------------------------------------------------------------------------------------------------------------------------------------------------------------------------------------------------------------------------------------------------------------------------------------------------------------------------------------------------------------------------------------------------------------------------------------------------------------------------------------------------------------------------------------------------------
>1948380_Abacterium@DDZS01000017.1_28|  25889 26182
-------------------------------------------------------------------------------------------------------------------------------------------------------------------------------------------------------------------------------------------------------------------------------------------------------------------------------------------------------------------------------------------------------------------------------------------------------------------------------------------------------------------------------------------------------------------------------------------------------------------------------M---------------------A---------------------------------------------------------------------------------------------------------------------------------------------------------------------------------------------------------------------------------------------------------------------------------------------------------------------------------------------------------------------Y-------------------------------SE-----------------------------------------------------------------------------------------------------------K----------------------------------------------------VV------------------------D---------------------------H--------Y-E-----------------------------------------------------------------------------N--------------------------------------------------------P----------R------------N---------------------------------------------------------------V---------------------------------------------G--------------------S--------------F---------------------------------------------------------------------------------------GK----EE--------------------------------------A----------G----IG---------T---------------------------------G-------------L---------------------------------V----------G--------------------------------------------------------APA------------------------------------------------------------------------------------------------------------------------------------------------------------------------------------------------------------------------------------------------------------------------------------------------------------------------------------------------------------------------------------------------------------C-------G-D--VMK-----------------------------L---------------------QI---R-------V------------------------------------N------------------------------------------------------------------E---------------------------S-------G-----------------------------------------------V---------------------------I-E---DAK---------------------------F--K-TFG------------------------------------------------------------------------------------------------------------------------------------------------------------------------------------------------------------------------------------------------------------------------------------------------------------------------------------------------------------------------------------------------------------------------------------------------CGA----A---------------IASS-------------------------------------------------------------------------------------------SL------I---------------------------------------------------------------------------------------------TE----------WG----------------------------------------------------K-------------------------------------G-------K--------------------------------------------S---------------------------------------I--------------------------------------------------------------------------D----E---A----------------------------------------------M--------------------------------------------------------------------------------------M---------------------------------------------------I-----------------------------------------------------K-------------------------------------------N-----------------T--------------------------------------------------------------------------------------Q-------------------I---------------------------------------------------AE--------------------E-----------------L-------------------------------A---------------------------------------------------------------------------------------------------------------------------------------------------------------------------------------------------------------------------------------------------------------------------------------------------------------------------------------------------------------------------------------------------------------------------------------------------------------------------------------------------------------------------------------------------------------------------------------------------------------------------------------------------------------------------------------------------------------------------------------------------------------------------------------------------------------------------------------------------------------------------------------------------------------------------------------------------------------------------------------------------------------------------------------------------------------------------------------------------------------------------------------------------------------------------------------------------------------------------------------------------------------------------------------------------------------------------------------------------------------------------------------------------------------------------------------------------------------------------------------------------------------------------------------------------------------------------------------------------------------------------------------------------------------------------------------------------------------------------------------------------------------------------------------------------------------------------------------------------------------------------------------------------------------------------------------------------------------------------------------------------------------------------------------------------------------------------------------------------------------------------------------------------------------------------------------------------------------------------------------------------------------------------------------------------------------------------------------------------------------------------------------------------------------------------------------------------------------------------------------------------------------------------------------------------------------------------------------------------------------------------------------------------------------------------------------------------------------------------------------------------------------------------------------------------------------------------------------------------------------------------------------------------------------------------------------------------------------
>1948415_Abacterium@DIUV01000048.1_55|  57062 57451
-------------------------------------------------------------------------------------------------------------------------------------------------------------------------------------------------------------------------------------------------------------------------------------------------------------------------------------------------------------------------------------------------------------------------------------------------------------------------------------------------------------------------------------------------------------------------------------------------------------------------------M---------------------A---------------------------------------------------------------------------------------------------------------------------------------------------------------------------------------------------------------------------------------------------------------------------------------------------------------------------------------------------------------------Y-------------------------------SE-----------------------------------------------------------------------------------------------------------K----------------------------------------------------LM------------------------D---------------------------H--------Y-D-----------------------------------------------------------------------------N--------------------------------------------------------P----------R------------N---------------------------------------------------------------V---------------------------------------------G--------------------S--------------FA--------------------------------------------------------------------------------------ND----ED--------------------------------------N---------------VG---------T---------------------------------G-------------L---------------------------------V----------G--------------------------------------------------------APA------------------------------------------------------------------------------------------------------------------------------------------------------------------------------------------------------------------------------------------------------------------------------------------------------------------------------------------------------------------------------------------------------------C-------G-D--VMK-----------------------------L---------------------QI---K-------V------------------------------------N------------------------------------------------------------------E------------------------A--T-------G-----------------------------------------------V---------------------------I-E---DAK---------------------------F--K-TFG------------------------------------------------------------------------------------------------------------------------------------------------------------------------------------------------------------------------------------------------------------------------------------------------------------------------------------------------------------------------------------------------------------------------------------------------CGS----A---------------IASS-------------------------------------------------------------------------------------------SL------V---------------------------------------------------------------------------------------------SE----------WV----------------------------------------------------K-------------------------------------G-------R--------------------------------------------T---------------------------------------L--------------------------------------------------------------------------Q----E---A----------------------------------------------A--------------------------------------------------------------------------------------S---------------------------------------------------L-----------------------------------------------------K-------------------------------------------N-----------------T--------------------------------------------------------------------------------------Q-------------------I---------------------------------------------------AE--------------------E-----------------L-------------------------------S------------------------------------------------------------------------------------------------------------------------L-------------------------------------------P-------------------------------------------P------------------------------------------------------VK----------------------------I--------------------------------------------------------H------------------C-------------S----VL----------AE--------------------------------------D----AI---------------------K------------------------------------------------------------------------------------------------------------------------------------------A----------------A----------------------------------------------------------------------------------------------------------------------------------------------------------I----------------------------K-----------------------------D-------------------------------------------------Y----------------Q----------------------------------------------------------------------------------------------------------------------------------------D------------------------------------------------------------------------------------------------K--------------------------------------------------------------------------------------H-----------------------KVA----------------------------------------------------------------------------------------------------------------------------*-----------------------------------------------------------------------------------------------------------------------------------------------------------------------------------------------------------------------------------------------------------------------------------------------------------------------------------------------------------------------------------------------------------------------------------------------------------------------------------------------------------------------------------------------------------------------------------------------------------------------------------------------------------------------------------------------------------------------------------------------------------------------------------------------------------------------------------------------------------------------------------------------------------------------------------------------------------------------------------------------------------------------------------------------------------------------------------------------------------------------------------------------------------------------------------------------------------------------------------------------------------------------------------------------------------------------------------------------------------------------------------------------------------------------------------------------------------------------------------------------------------------------------
>326442_Phaloplanktis@CAI87718.1| Fe-S assembly protein
-------------------------------------------------------------------------------------------------------------------------------------------------------------------------------------------------------------------------------------------------------------------------------------------------------------------------------------------------------------------------------------------------------------------------------------------------------------------------------------------------------------------------------------------------------------------------------------------------------------------------------M---------------------A---------------------------------------------------------------------------------------------------------------------------------------------------------------------------------------------------------------------------------------------------------------------------------------------------------------------------------------------------------------------Y-------------------------------SD-----------------------------------------------------------------------------------------------------------K----------------------------------------------------VI------------------------D---------------------------H--------V-E-----------------------------------------------------------------------------N--------------------------------------------------------P----------R------------N---------------------------------------------------------------V---------------------------------------------G--------------------V--------------L---------------------------------------------------------------------------------------DK----ND--------------------------------------P----------S----VA---------T---------------------------------G-------------M---------------------------------V----------G--------------------------------------------------------APA------------------------------------------------------------------------------------------------------------------------------------------------------------------------------------------------------------------------------------------------------------------------------------------------------------------------------------------------------------------------------------------------------------C-------G-D--VMK-----------------------------L---------------------QI---K-------V------------------------------------S------------------------------------------------------------------A---------------------------D-------G-----------------------------------------------I---------------------------I-E---DAK---------------------------F--K-TYG------------------------------------------------------------------------------------------------------------------------------------------------------------------------------------------------------------------------------------------------------------------------------------------------------------------------------------------------------------------------------------------------------------------------------------------------CGS----A---------------IASS-------------------------------------------------------------------------------------------SL------V---------------------------------------------------------------------------------------------TE----------WV----------------------------------------------------K-------------------------------------G-------K--------------------------------------------T---------------------------------------L--------------------------------------------------------------------------E----Q---A----------------------------------------------A--------------------------------------------------------------------------------------T---------------------------------------------------I-----------------------------------------------------K-------------------------------------------N-----------------T--------------------------------------------------------------------------------------D-------------------I---------------------------------------------------SA--------------------E-----------------L-------------------------------E------------------------------------------------------------------------------------------------------------------------L-------------------------------------------P-------------------------------------------P------------------------------------------------------VK----------------------------I--------------------------------------------------------H------------------C-------------S----IL----------AE--------------------------------------D----AI---------------------Q------------------------------------------------------------------------------------------------------------------------------------------A----------------A----------------------------------------------------------------------------------------------------------------------------------------------------------I----------------------------A-----------------------------N-------------------------------------------------Y----------------K----------------------------------------------------------------------------------------------------------------------------------------S------------------------------------------------------------------------------------------------K--------------------------------------------------------------------------------------Q-----------------------A-K----------------------------------------------------------------------------------------------------------------------------------------------------------------------------------------------------------------------------------------------------------------------------------------------------------------------------------------------------------------------------------------------------------------------------------------------------------------------------------------------------------------------------------------------------------------------------------------------------------------------------------------------------------------------------------------------------------------------------------------------------------------------------------------------------------------------------------------------------------------------------------------------------------------------------------------------------------------------------------------------------------------------------------------------------------------------------------------------------------------------------------------------------------------------------------------------------------------------------------------------------------------------------------------------------------------------------------------------------------------------------------------------------------------------------------------------------------------------------------------------------------------------------------------------------------------------------------------------------------------------------------------------------------
>380703_Ahydrophila@ABK37265.1| FeS cluster assembly scaffold IscU
-------------------------------------------------------------------------------------------------------------------------------------------------------------------------------------------------------------------------------------------------------------------------------------------------------------------------------------------------------------------------------------------------------------------------------------------------------------------------------------------------------------------------------------------------------------------------------------------------------------------------------M---------------------A---------------------------------------------------------------------------------------------------------------------------------------------------------------------------------------------------------------------------------------------------------------------------------------------------------------------------------------------------------------------Y-------------------------------SE-----------------------------------------------------------------------------------------------------------K----------------------------------------------------VI------------------------D---------------------------H--------Y-E-----------------------------------------------------------------------------N--------------------------------------------------------P----------R------------N---------------------------------------------------------------V---------------------------------------------G--------------------G--------------F---------------------------------------------------------------------------------------DK----ND--------------------------------------P----------S----IA---------T---------------------------------G-------------M---------------------------------V----------G--------------------------------------------------------APA------------------------------------------------------------------------------------------------------------------------------------------------------------------------------------------------------------------------------------------------------------------------------------------------------------------------------------------------------------------------------------------------------------C-------G-D--VMK-----------------------------L---------------------QL---K-------I------------------------------------S------------------------------------------------------------------D---------------------------D-------G-----------------------------------------------I---------------------------I-E---DAK---------------------------F--K-TYG------------------------------------------------------------------------------------------------------------------------------------------------------------------------------------------------------------------------------------------------------------------------------------------------------------------------------------------------------------------------------------------------------------------------------------------------CGS----A---------------IASS-------------------------------------------------------------------------------------------SL------V---------------------------------------------------------------------------------------------TE----------WV----------------------------------------------------K-------------------------------------G-------K--------------------------------------------T---------------------------------------L--------------------------------------------------------------------------D----E---A----------------------------------------------A--------------------------------------------------------------------------------------G---------------------------------------------------I-----------------------------------------------------K-------------------------------------------N-----------------T--------------------------------------------------------------------------------------D-------------------I---------------------------------------------------AE--------------------E-----------------L-------------------------------A------------------------------------------------------------------------------------------------------------------------L-------------------------------------------P-------------------------------------------P------------------------------------------------------VK----------------------------I--------------------------------------------------------H------------------C-------------S----IL----------AE--------------------------------------D----AI---------------------K------------------------------------------------------------------------------------------------------------------------------------------A----------------A----------------------------------------------------------------------------------------------------------------------------------------------------------I----------------------------A-----------------------------D-------------------------------------------------Y----------------K----------------------------------------------------------------------------------------------------------------------------------------Q------------------------------------------------------------------------------------------------K--------------------------------------------------------------------------------------K-----------------------G-L----------------------------------------------------------------------------------------------------------------------------------------------------------------------------------------------------------------------------------------------------------------------------------------------------------------------------------------------------------------------------------------------------------------------------------------------------------------------------------------------------------------------------------------------------------------------------------------------------------------------------------------------------------------------------------------------------------------------------------------------------------------------------------------------------------------------------------------------------------------------------------------------------------------------------------------------------------------------------------------------------------------------------------------------------------------------------------------------------------------------------------------------------------------------------------------------------------------------------------------------------------------------------------------------------------------------------------------------------------------------------------------------------------------------------------------------------------------------------------------------------------------------------------------------------------------------------------------------------------------------------------------------------------
>1031594_Evulgaris@RCX09844.1| FeS assembly scaffold apoprotein IscU
-------------------------------------------------------------------------------------------------------------------------------------------------------------------------------------------------------------------------------------------------------------------------------------------------------------------------------------------------------------------------------------------------------------------------------------------------------------------------------------------------------------------------------------------------------------------------------------------------------------------------------M---------------------A---------------------------------------------------------------------------------------------------------------------------------------------------------------------------------------------------------------------------------------------------------------------------------------------------------------------------------------------------------------------Y-------------------------------SQ-----------------------------------------------------------------------------------------------------------K----------------------------------------------------VV------------------------D---------------------------H--------Y-E-----------------------------------------------------------------------------N--------------------------------------------------------P----------R------------N---------------------------------------------------------------V---------------------------------------------G--------------------S--------------F---------------------------------------------------------------------------------------DK----GD--------------------------------------D----------T----VG---------T---------------------------------G-------------M---------------------------------V----------G--------------------------------------------------------APA------------------------------------------------------------------------------------------------------------------------------------------------------------------------------------------------------------------------------------------------------------------------------------------------------------------------------------------------------------------------------------------------------------C-------G-D--VMK-----------------------------L---------------------QI---K-------V------------------------------------N-P----------------------------------------------------------------Q---------------------------T-------G-----------------------------------------------V---------------------------I-E---DAR---------------------------F--K-TYG------------------------------------------------------------------------------------------------------------------------------------------------------------------------------------------------------------------------------------------------------------------------------------------------------------------------------------------------------------------------------------------------------------------------------------------------CGS----A---------------IASS-------------------------------------------------------------------------------------------SL------V---------------------------------------------------------------------------------------------TE----------WV----------------------------------------------------K-------------------------------------G-------K--------------------------------------------T---------------------------------------L--------------------------------------------------------------------------D----E---A----------------------------------------------T--------------------------------------------------------------------------------------S---------------------------------------------------I-----------------------------------------------------K-------------------------------------------N-----------------S--------------------------------------------------------------------------------------Q-------------------I---------------------------------------------------AE--------------------E-----------------L-------------------------------A------------------------------------------------------------------------------------------------------------------------L-------------------------------------------P-------------------------------------------P------------------------------------------------------VK----------------------------I--------------------------------------------------------H------------------C-------------S----IL----------AE--------------------------------------D----AI---------------------K------------------------------------------------------------------------------------------------------------------------------------------A----------------A----------------------------------------------------------------------------------------------------------------------------------------------------------V----------------------------E-----------------------------D-------------------------------------------------Y----------------K----------------------------------------------------------------------------------------------------------------------------------------Q------------------------------------------------------------------------------------------------K--------------------------------------------------------------------------------------H-----------------------A-V----------------------------------------------------------------------------------------------------------------------------P-------------------------------------------------------------------------------------------------------------------------------------------------------------------------------------------------------------------------------------------------------------------------------------------------------------------------------------------------------------------------------------------------------------------------------------------------------------------------------------------------------------------------------------------------------------------------------------------------------------------------------------------------------------------------------------TGA-------------------------------------------------------------------------------------------------------------------------------------------------------------------------------------------------------------------------------------------------------------------------------------------------------------------------------------------------------------------------------------------------------------------------------------------------------------------------------------------------------------------------------------------------------------------------------------------------------------------------------------------------------------------------------------------------------------------------------------------------------------------------------------------------------------------------------------
>395495_Lcholodnii@ACB33315.1| FeS cluster assembly scaffold IscU
-------------------------------------------------------------------------------------------------------------------------------------------------------------------------------------------------------------------------------------------------------------------------------------------------------------------------------------------------------------------------------------------------------------------------------------------------------------------------------------------------------------------------------------------------------------------------------------------------------------------------------M---------------------A---------------------------------------------------------------------------------------------------------------------------------------------------------------------------------------------------------------------------------------------------------------------------------------------------------------------------------------------------------------------Y-------------------------------SD-----------------------------------------------------------------------------------------------------------K----------------------------------------------------VI------------------------D---------------------------H--------Y-E-----------------------------------------------------------------------------H--------------------------------------------------------P----------R------------N---------------------------------------------------------------V---------------------------------------------G--------------------A--------------F---------------------------------------------------------------------------------------EK----GD--------------------------------------E----------S----VG---------T---------------------------------G-------------M---------------------------------V----------G--------------------------------------------------------APA------------------------------------------------------------------------------------------------------------------------------------------------------------------------------------------------------------------------------------------------------------------------------------------------------------------------------------------------------------------------------------------------------------C-------G-D--VMK-----------------------------L---------------------QI---K-------V------------------------------------D-P----------------------------------------------------------------A---------------------------T-------G-----------------------------------------------K---------------------------I-A---DAR---------------------------F--K-TYG------------------------------------------------------------------------------------------------------------------------------------------------------------------------------------------------------------------------------------------------------------------------------------------------------------------------------------------------------------------------------------------------------------------------------------------------CGS----A---------------IASS-------------------------------------------------------------------------------------------SL------V---------------------------------------------------------------------------------------------TE----------WV----------------------------------------------------K-------------------------------------G-------K--------------------------------------------T---------------------------------------L--------------------------------------------------------------------------D----E---A----------------------------------------------L--------------------------------------------------------------------------------------T---------------------------------------------------I-----------------------------------------------------K-------------------------------------------N-----------------T--------------------------------------------------------------------------------------H-------------------I---------------------------------------------------AE--------------------E-----------------L-------------------------------A------------------------------------------------------------------------------------------------------------------------L-------------------------------------------P-------------------------------------------P------------------------------------------------------VK----------------------------I--------------------------------------------------------H------------------C-------------S----IL----------AE--------------------------------------D----AI---------------------K------------------------------------------------------------------------------------------------------------------------------------------A----------------A----------------------------------------------------------------------------------------------------------------------------------------------------------V----------------------------D-----------------------------D-------------------------------------------------Y----------------K----------------------------------------------------------------------------------------------------------------------------------------A------------------------------------------------------------------------------------------------K--------------------------------------------------------------------------------------H-----------------------A-Q----------------------------------------------------------------------------------------------------------------------------------------------------------------------------------------------------------------------------------------------------------------------------------------------------------------------------------------------------------------------------------------------------------------------------------------------------------------------------------------------------------------------------------------------------------------------------------------------------------------------------------------------------------------------------------------------------------------------------------------------------------------------------------------------------------------------------------------------------------------------------------------------------------------------------------------------------------------------------------------------------------------------------------------------------------------------------------------------------------------------------------------------------------------------------------------------------------------------------------------------------------------------------------------------------------------------------------------------------------------------------------------------------------------------------------------------------------------------------------------------------------------------------------------------------------------------------------------------------------------------------------------------------------
>395495_Lcholodnii@ACB33629.1| FeS cluster assembly scaffold IscU
-------------------------------------------------------------------------------------------------------------------------------------------------------------------------------------------------------------------------------------------------------------------------------------------------------------------------------------------------------------------------------------------------------------------------------------------------------------------------------------------------------------------------------------------------------------------------------------------------------------------------------M---------------------A---------------------------------------------------------------------------------------------------------------------------------------------------------------------------------------------------------------------------------------------------------------------------------------------------------------------------------------------------------------------Y-------------------------------SD-----------------------------------------------------------------------------------------------------------K----------------------------------------------------VI------------------------E---------------------------H--------Y-E-----------------------------------------------------------------------------N--------------------------------------------------------P----------R------------N---------------------------------------------------------------V---------------------------------------------G--------------------G--------------F---------------------------------------------------------------------------------------TA----ED--------------------------------------D----------D----VG---------T---------------------------------G-------------M---------------------------------V----------G--------------------------------------------------------APA------------------------------------------------------------------------------------------------------------------------------------------------------------------------------------------------------------------------------------------------------------------------------------------------------------------------------------------------------------------------------------------------------------C-------G-D--VMK-----------------------------L---------------------QI---K-------V------------------------------------N-P----------------------------------------------------------------L---------------------------T-------G-----------------------------------------------M---------------------------I-E---DAK---------------------------F--K-TYG------------------------------------------------------------------------------------------------------------------------------------------------------------------------------------------------------------------------------------------------------------------------------------------------------------------------------------------------------------------------------------------------------------------------------------------------CGS----A---------------IASS-------------------------------------------------------------------------------------------SL------V---------------------------------------------------------------------------------------------TE----------WV----------------------------------------------------K-------------------------------------G-------K--------------------------------------------T---------------------------------------L--------------------------------------------------------------------------D----Q---A----------------------------------------------L--------------------------------------------------------------------------------------A---------------------------------------------------I-----------------------------------------------------K-------------------------------------------N-----------------T--------------------------------------------------------------------------------------A-------------------I---------------------------------------------------AE--------------------E-----------------L-------------------------------A------------------------------------------------------------------------------------------------------------------------L-------------------------------------------P-------------------------------------------P------------------------------------------------------VK----------------------------I--------------------------------------------------------H------------------C-------------S----IL----------AE--------------------------------------D----AI---------------------K------------------------------------------------------------------------------------------------------------------------------------------A----------------A----------------------------------------------------------------------------------------------------------------------------------------------------------V----------------------------A-----------------------------D-------------------------------------------------Y----------------R----------------------------------------------------------------------------------------------------------------------------------------H------------------------------------------------------------------------------------------------R--------------------------------------------------------------------------------------HD----------------------A-H------------------------------------------------------------------------------------------------------------------------------------------------------------------------------------------------------------------------------------------------------------------------------------------------------------------------------------------------------------------------------------------------------------------------------------------------------------------------------------------------------------------------------------------------------------------------------------------------------------------------------------------------------------------------------------------------------------------------------------------------------------------------------------------------------------------IEQPA-CS----------------------------------------------------------------------------------------------------PAKAAA----------------------------------------------------------------------------------------------------------------------------------------------------------------------------------------------------------------------------------------------------------------------------------------------------------------------------------------------------------------------------------------------------------------------------------------------------------------------------------------------------------------------------------------------------------------------------------------------------------------------------------------------------------------------------------------------------------------------
>243365_Cviolaceum@AAQ58768.1| NifU family protein
-------------------------------------------------------------------------------------------------------------------------------------------------------------------------------------------------------------------------------------------------------------------------------------------------------------------------------------------------------------------------------------------------------------------------------------------------------------------------------------------------------------------------------------------------------------------------------------------------------------------------------M---------------------A---------------------------------------------------------------------------------------------------------------------------------------------------------------------------------------------------------------------------------------------------------------------------------------------------------------------------------------------------------------------Y-------------------------------SE-----------------------------------------------------------------------------------------------------------K----------------------------------------------------VL------------------------D---------------------------H--------Y-E-----------------------------------------------------------------------------N--------------------------------------------------------P----------R------------N---------------------------------------------------------------V---------------------------------------------G--------------------S--------------F---------------------------------------------------------------------------------------DK----GD--------------------------------------D----------S----IG---------T---------------------------------G-------------M---------------------------------V----------G--------------------------------------------------------APA------------------------------------------------------------------------------------------------------------------------------------------------------------------------------------------------------------------------------------------------------------------------------------------------------------------------------------------------------------------------------------------------------------C-------G-D--VMK-----------------------------L---------------------QI---K-------V------------------------------------G------------------------------------------------------------------A---------------------------D-------G-----------------------------------------------V---------------------------I-E---DAK---------------------------F--K-TYG------------------------------------------------------------------------------------------------------------------------------------------------------------------------------------------------------------------------------------------------------------------------------------------------------------------------------------------------------------------------------------------------------------------------------------------------CGS----A---------------IASS-------------------------------------------------------------------------------------------SL------V---------------------------------------------------------------------------------------------TE----------WV----------------------------------------------------K-------------------------------------G-------K--------------------------------------------S---------------------------------------L--------------------------------------------------------------------------D----E---A----------------------------------------------L--------------------------------------------------------------------------------------A---------------------------------------------------I-----------------------------------------------------K-------------------------------------------N-----------------T--------------------------------------------------------------------------------------A-------------------I---------------------------------------------------AE--------------------E-----------------L-------------------------------A------------------------------------------------------------------------------------------------------------------------L-------------------------------------------P-------------------------------------------P------------------------------------------------------VK----------------------------I--------------------------------------------------------H------------------C-------------S----IL----------AE--------------------------------------D----AI---------------------K------------------------------------------------------------------------------------------------------------------------------------------A----------------A----------------------------------------------------------------------------------------------------------------------------------------------------------V----------------------------E-----------------------------D-------------------------------------------------Y----------------K----------------------------------------------------------------------------------------------------------------------------------------Q------------------------------------------------------------------------------------------------K--------------------------------------------------------------------------------------H-----------------------G-K----------------------------------------------------------------------------------------------------------------------------------------------------------------------------------------------------------------------------------------------------------------------------------------------------------------------------------------------------------------------------------------------------------------------------------------------------------------------------------------------------------------------------------------------------------------------------------------------------------------------------------------------------------------------------------------------------------------------------------------------------------------------------------------------------------------------------------------------------------------------------------------------------------------------------------------------------------------------------------------------------------------------------------------------------------------------------------------------------------------------------------------------------------------------------------------------------------------------------------------------------------------------------------------------------------------------------------------------------------------------------------------------------------------------------------------------------------------------------------------------------------------------------------------------------------------------------------------------------------------------------------------------------------
>257310_Bbronchisepti@CAE32773.1| [Fe-S] cluster formation/repair protein
-------------------------------------------------------------------------------------------------------------------------------------------------------------------------------------------------------------------------------------------------------------------------------------------------------------------------------------------------------------------------------------------------------------------------------------------------------------------------------------------------------------------------------------------------------------------------------------------------------------------------------M---------------------A---------------------------------------------------------------------------------------------------------------------------------------------------------------------------------------------------------------------------------------------------------------------------------------------------------------------------------------------------------------------Y-------------------------------SS-----------------------------------------------------------------------------------------------------------K----------------------------------------------------VL------------------------D---------------------------H--------Y-E-----------------------------------------------------------------------------N--------------------------------------------------------P----------R------------N---------------------------------------------------------------V---------------------------------------------G--------------------S--------------F---------------------------------------------------------------------------------------DK----GD--------------------------------------D----------S----VG---------T---------------------------------G-------------M---------------------------------V----------G--------------------------------------------------------APA------------------------------------------------------------------------------------------------------------------------------------------------------------------------------------------------------------------------------------------------------------------------------------------------------------------------------------------------------------------------------------------------------------C-------G-D--VMK-----------------------------L---------------------QI---K-------V------------------------------------N------------------------------------------------------------------E---------------------------A-------G-----------------------------------------------V---------------------------I-E---DAR---------------------------F--K-TYG------------------------------------------------------------------------------------------------------------------------------------------------------------------------------------------------------------------------------------------------------------------------------------------------------------------------------------------------------------------------------------------------------------------------------------------------CGS----A---------------IASS-------------------------------------------------------------------------------------------SL------V---------------------------------------------------------------------------------------------TE----------WV----------------------------------------------------K-------------------------------------G-------K--------------------------------------------T---------------------------------------L--------------------------------------------------------------------------D----E---A----------------------------------------------M--------------------------------------------------------------------------------------N---------------------------------------------------I-----------------------------------------------------R-------------------------------------------N-----------------T--------------------------------------------------------------------------------------Q-------------------I---------------------------------------------------AE--------------------E-----------------L-------------------------------A------------------------------------------------------------------------------------------------------------------------L-------------------------------------------P-------------------------------------------P------------------------------------------------------VK----------------------------I--------------------------------------------------------H------------------C-------------S----IL----------AE--------------------------------------D----AI---------------------K------------------------------------------------------------------------------------------------------------------------------------------A----------------A----------------------------------------------------------------------------------------------------------------------------------------------------------V----------------------------Q-----------------------------D-------------------------------------------------Y----------------K----------------------------------------------------------------------------------------------------------------------------------------T------------------------------------------------------------------------------------------------K--------------------------------------------------------------------------------------H-----------------------GAE----------------------------------------------------------------------------------------------------------------------------T-------------------------------------------------------------------------------------------------------------------------------------------------------------------------------------------------------------------------------------------------------------------------------------------------------------------------------------------------------------------------------------------------------------------------------------------------------------------------------------------------------------------------------------------------------------------------------------------------------------------------------------------------------------------------------------PEAVA-AN--------------------------------------------------------------------------------------------------------------------------------------------------------------------------------------------------------------------------------------------------------------------------------------------------------------------------------------------------------------------------------------------------------------------------------------------------------------------------------------------------------------------------------------------------------------------------------------------------------------------------------------------------------------------------------------------------------------------------------------------------------------------------------------------------------------------------------
>2490538_Rbacterium@RQW29434.1| Fe-S cluster assembly scaffold IscU
-------------------------------------------------------------------------------------------------------------------------------------------------------------------------------------------------------------------------------------------------------------------------------------------------------------------------------------------------------------------------------------------------------------------------------------------------------------------------------------------------------------------------------------------------------------------------------------------------------------------------------M---------------------A---------------------------------------------------------------------------------------------------------------------------------------------------------------------------------------------------------------------------------------------------------------------------------------------------------------------------------------------------------------------Y-------------------------------SE-----------------------------------------------------------------------------------------------------------K----------------------------------------------------VL------------------------D---------------------------H--------Y-E-----------------------------------------------------------------------------N--------------------------------------------------------P----------R------------N---------------------------------------------------------------V---------------------------------------------G--------------------A--------------F---------------------------------------------------------------------------------------EK----GD--------------------------------------D----------T----VG---------T---------------------------------G-------------M---------------------------------V----------G--------------------------------------------------------APA------------------------------------------------------------------------------------------------------------------------------------------------------------------------------------------------------------------------------------------------------------------------------------------------------------------------------------------------------------------------------------------------------------C-------G-D--VMK-----------------------------L---------------------QI---K-------V------------------------------------G------------------------------------------------------------------A---------------------------D-------G-----------------------------------------------V---------------------------I-E---DAK---------------------------F--K-TYG------------------------------------------------------------------------------------------------------------------------------------------------------------------------------------------------------------------------------------------------------------------------------------------------------------------------------------------------------------------------------------------------------------------------------------------------CGS----A---------------IASS-------------------------------------------------------------------------------------------SL------V---------------------------------------------------------------------------------------------TE----------WV----------------------------------------------------K-------------------------------------G-------K--------------------------------------------T---------------------------------------L--------------------------------------------------------------------------D----Q---A----------------------------------------------M--------------------------------------------------------------------------------------A---------------------------------------------------I-----------------------------------------------------K-------------------------------------------N-----------------T--------------------------------------------------------------------------------------E-------------------I---------------------------------------------------AE--------------------E-----------------L-------------------------------A------------------------------------------------------------------------------------------------------------------------L-------------------------------------------P-------------------------------------------P------------------------------------------------------VK----------------------------I--------------------------------------------------------H------------------C-------------S----IL----------AE--------------------------------------D----AI---------------------K------------------------------------------------------------------------------------------------------------------------------------------A----------------A----------------------------------------------------------------------------------------------------------------------------------------------------------V----------------------------S-----------------------------D-------------------------------------------------Y----------------K----------------------------------------------------------------------------------------------------------------------------------------Q------------------------------------------------------------------------------------------------K--------------------------------------------------------------------------------------H-----------------------G-Q----------------------------------------------------------------------------------------------------------------------------------------------------------------------------------------------------------------------------------------------------------------------------------------------------------------------------------------------------------------------------------------------------------------------------------------------------------------------------------------------------------------------------------------------------------------------------------------------------------------------------------------------------------------------------------------------------------------------------------------------------------------------------------------------------------------------------------------------------------------------------------------------------------------------------------------------------------------------------------------------------------------------------------------------------------------------------------------------------------------------------------------------------------------------------------------------------------------------------------------------------------------------------------------------------------------------------------------------------------------------------------------------------------------------------------------------------------------------------------------------------------------------------------------------------------------------------------------------------------------------------------------------------------
>13373_Bmallei@AIP76017.1| FeS cluster assembly scaffold IscU
-------------------------------------------------------------------------------------------------------------------------------------------------------------------------------------------------------------------------------------------------------------------------------------------------------------------------------------------------------------------------------------------------------------------------------------------------------------------------------------------------------------------------------------------------------------------------------------------------------------------------------M---------------------S---------------------------------------------------------------------------------------------------------------------------------------------------------------------------------------------------------------------------------------------------------------------------------------------------------------------------------------------------------------------Y-------------------------------SN-----------------------------------------------------------------------------------------------------------K----------------------------------------------------VL------------------------D---------------------------H--------Y-E-----------------------------------------------------------------------------N--------------------------------------------------------P----------R------------N---------------------------------------------------------------V---------------------------------------------G--------------------S--------------F---------------------------------------------------------------------------------------AK----DD--------------------------------------D----------T----VG---------T---------------------------------G-------------M---------------------------------V----------G--------------------------------------------------------APA------------------------------------------------------------------------------------------------------------------------------------------------------------------------------------------------------------------------------------------------------------------------------------------------------------------------------------------------------------------------------------------------------------C-------G-D--VMK-----------------------------L---------------------QI---R-------V------------------------------------G------------------------------------------------------------------A---------------------------D-------G-----------------------------------------------V---------------------------I-E---DAK---------------------------F--K-TYG------------------------------------------------------------------------------------------------------------------------------------------------------------------------------------------------------------------------------------------------------------------------------------------------------------------------------------------------------------------------------------------------------------------------------------------------CGS----A---------------IASS-------------------------------------------------------------------------------------------SL------V---------------------------------------------------------------------------------------------TE----------WV----------------------------------------------------K-------------------------------------G-------K--------------------------------------------T---------------------------------------L--------------------------------------------------------------------------D----E---A----------------------------------------------L--------------------------------------------------------------------------------------A---------------------------------------------------I-----------------------------------------------------K-------------------------------------------N-----------------T--------------------------------------------------------------------------------------Q-------------------I---------------------------------------------------AE--------------------E-----------------L-------------------------------A------------------------------------------------------------------------------------------------------------------------L-------------------------------------------P-------------------------------------------P------------------------------------------------------VK----------------------------I--------------------------------------------------------H------------------C-------------S----IL----------AE--------------------------------------D----AI---------------------K------------------------------------------------------------------------------------------------------------------------------------------A----------------A----------------------------------------------------------------------------------------------------------------------------------------------------------V----------------------------A-----------------------------D-------------------------------------------------Y----------------K----------------------------------------------------------------------------------------------------------------------------------------K------------------------------------------------------------------------------------------------R--------------------------------------------------------------------------------------H-----------------------E-T----------------------------------------------------------------------------------------------------------------------------A-------------------------------------------------------------------------------------------------------------------------------------------------------------------------------------------------------------------------------------------------------------------------------------------------------------------------------------------------------------------------------------------------------------------------------------------------------------------------------------------------------------------------------------------------------------------------------------------------------------------------------------------------------------------------------------EDGKA-AA--------------------------------------------------------------------------------------------------------------------------------------------------------------------------------------------------------------------------------------------------------------------------------------------------------------------------------------------------------------------------------------------------------------------------------------------------------------------------------------------------------------------------------------------------------------------------------------------------------------------------------------------------------------------------------------------------------------------------------------------------------------------------------------------------------------------------------
>159087_Daromatica@AAZ46697.1| FeS cluster assembly scaffold IscU
-------------------------------------------------------------------------------------------------------------------------------------------------------------------------------------------------------------------------------------------------------------------------------------------------------------------------------------------------------------------------------------------------------------------------------------------------------------------------------------------------------------------------------------------------------------------------------------------------------------------------------M---------------------S---------------------------------------------------------------------------------------------------------------------------------------------------------------------------------------------------------------------------------------------------------------------------------------------------------------------------------------------------------------------Y-------------------------------SV-----------------------------------------------------------------------------------------------------------K----------------------------------------------------VI------------------------D---------------------------H--------Y-E-----------------------------------------------------------------------------N--------------------------------------------------------P----------R------------N---------------------------------------------------------------V---------------------------------------------G--------------------S--------------F---------------------------------------------------------------------------------------AK----ED--------------------------------------D----------G----VG---------T---------------------------------G-------------M---------------------------------V----------G--------------------------------------------------------APA------------------------------------------------------------------------------------------------------------------------------------------------------------------------------------------------------------------------------------------------------------------------------------------------------------------------------------------------------------------------------------------------------------C-------G-D--VMK-----------------------------L---------------------QI---K-------V------------------------------------N------------------------------------------------------------------K---------------------------S-------G-----------------------------------------------V---------------------------I-E---DAK---------------------------F--K-TYG------------------------------------------------------------------------------------------------------------------------------------------------------------------------------------------------------------------------------------------------------------------------------------------------------------------------------------------------------------------------------------------------------------------------------------------------CGS----A---------------IASS-------------------------------------------------------------------------------------------SL------V---------------------------------------------------------------------------------------------TE----------WV----------------------------------------------------K-------------------------------------G-------K--------------------------------------------T---------------------------------------V--------------------------------------------------------------------------D----Q---A----------------------------------------------L--------------------------------------------------------------------------------------S---------------------------------------------------I-----------------------------------------------------K-------------------------------------------N-----------------T--------------------------------------------------------------------------------------E-------------------I---------------------------------------------------AE--------------------E-----------------L-------------------------------A------------------------------------------------------------------------------------------------------------------------L-------------------------------------------P-------------------------------------------P------------------------------------------------------VK----------------------------I--------------------------------------------------------H------------------C-------------S----IL----------AE--------------------------------------D----AI---------------------K------------------------------------------------------------------------------------------------------------------------------------------A----------------A----------------------------------------------------------------------------------------------------------------------------------------------------------V----------------------------A-----------------------------D-------------------------------------------------Y----------------K----------------------------------------------------------------------------------------------------------------------------------------K------------------------------------------------------------------------------------------------K--------------------------------------------------------------------------------------H-----------------------G-E----------------------------------------------------------------------------------------------------------------------------------------------------------------------------------------------------------------------------------------------------------------------------------------------------------------------------------------------------------------------------------------------------------------------------------------------------------------------------------------------------------------------------------------------------------------------------------------------------------------------------------------------------------------------------------------------------------------------------------------------------------------------------------------------------------------------------------------------------------------------------------------------------------------------------------------------------------------------------------------------------------------------------------------------------------------------------------------------------------------------------------------------------------------------------------------------------------------------------------------------------------------------------------------------------------------------------------------------------------------------------------------------------------------------------------------------------------------------------------------------------------------------------------------------------------------------------------------------------------------------------------------------------------
>1951533_CPbacterium@DITM01000047.1_8|  8472 8861
-------------------------------------------------------------------------------------------------------------------------------------------------------------------------------------------------------------------------------------------------------------------------------------------------------------------------------------------------------------------------------------------------------------------------------------------------------------------------------------------------------------------------------------------------------------------------------------------------------------------------------M---------------------A---------------------------------------------------------------------------------------------------------------------------------------------------------------------------------------------------------------------------------------------------------------------------------------------------------------------------------------------------------------------Y-------------------------------SK-----------------------------------------------------------------------------------------------------------K----------------------------------------------------VV------------------------E---------------------------H--------F-E-----------------------------------------------------------------------------N--------------------------------------------------------P----------R------------N---------------------------------------------------------------V---------------------------------------------G--------------------S--------------F---------------------------------------------------------------------------------------EN--ADKD--------------------------------------Q----------S----VG---------V---------------------------------G-------------L---------------------------------V----------G--------------------------------------------------------APA------------------------------------------------------------------------------------------------------------------------------------------------------------------------------------------------------------------------------------------------------------------------------------------------------------------------------------------------------------------------------------------------------------C-------G-D--VMQ-----------------------------L---------------------QI---K-------V------------------------------------S------------------------------------------------------------------E---------------------------N-------G-----------------------------------------------K---------------------------I-E---DAR---------------------------F--K-TFG------------------------------------------------------------------------------------------------------------------------------------------------------------------------------------------------------------------------------------------------------------------------------------------------------------------------------------------------------------------------------------------------------------------------------------------------CGS----A---------------IASS-------------------------------------------------------------------------------------------SL------A---------------------------------------------------------------------------------------------TE----------WL----------------------------------------------------K-------------------------------------G-------K--------------------------------------------S---------------------------------------I--------------------------------------------------------------------------D----E---A----------------------------------------------L--------------------------------------------------------------------------------------T---------------------------------------------------I-----------------------------------------------------K-------------------------------------------N-----------------S--------------------------------------------------------------------------------------H-------------------I---------------------------------------------------SE--------------------E-----------------L-------------------------------A------------------------------------------------------------------------------------------------------------------------L-------------------------------------------P-------------------------------------------P------------------------------------------------------VK----------------------------V--------------------------------------------------------H------------------C-------------S----IL----------AQ--------------------------------------D----AI---------------------Q------------------------------------------------------------------------------------------------------------------------------------------A----------------A----------------------------------------------------------------------------------------------------------------------------------------------------------V----------------------------Q-----------------------------N-------------------------------------------------Y----------------K----------------------------------------------------------------------------------------------------------------------------------------D------------------------------------------------------------------------------------------------K--------------------------------------------------------------------------------------Q-------K---------------G-*----------------------------------------------------------------------------------------------------------------------------------------------------------------------------------------------------------------------------------------------------------------------------------------------------------------------------------------------------------------------------------------------------------------------------------------------------------------------------------------------------------------------------------------------------------------------------------------------------------------------------------------------------------------------------------------------------------------------------------------------------------------------------------------------------------------------------------------------------------------------------------------------------------------------------------------------------------------------------------------------------------------------------------------------------------------------------------------------------------------------------------------------------------------------------------------------------------------------------------------------------------------------------------------------------------------------------------------------------------------------------------------------------------------------------------------------------------------------------------------------------------------------------------------------------------------------------------------------------------------------------------------------------------
>86106_Eof@AIF81812.1| FeS cluster assembly scaffold IscU
-------------------------------------------------------------------------------------------------------------------------------------------------------------------------------------------------------------------------------------------------------------------------------------------------------------------------------------------------------------------------------------------------------------------------------------------------------------------------------------------------------------------------------------------------------------------------------------------------------------------------------M---------------------A---------------------------------------------------------------------------------------------------------------------------------------------------------------------------------------------------------------------------------------------------------------------------------------------------------------------------------------------------------------------Y-------------------------------SK-----------------------------------------------------------------------------------------------------------K----------------------------------------------------VI------------------------D---------------------------H--------Y-E-----------------------------------------------------------------------------N--------------------------------------------------------P----------R------------N---------------------------------------------------------------V---------------------------------------------G--------------------S--------------F---------------------------------------------------------------------------------------DK----EE--------------------------------------E----------N----VG---------T---------------------------------G-------------L---------------------------------V----------G--------------------------------------------------------APS------------------------------------------------------------------------------------------------------------------------------------------------------------------------------------------------------------------------------------------------------------------------------------------------------------------------------------------------------------------------------------------------------------C-------G-D--VMK-----------------------------L---------------------QI---K-------V------------------------------------N-P----------------------------------------------------------------V---------------------------T-------K-----------------------------------------------V---------------------------I-E---DAK---------------------------F--K-TFG------------------------------------------------------------------------------------------------------------------------------------------------------------------------------------------------------------------------------------------------------------------------------------------------------------------------------------------------------------------------------------------------------------------------------------------------CLS----A---------------IASS-------------------------------------------------------------------------------------------SL------V---------------------------------------------------------------------------------------------TE----------KV----------------------------------------------------K-------------------------------------G-------K--------------------------------------------T---------------------------------------L--------------------------------------------------------------------------D----E---A----------------------------------------------L--------------------------------------------------------------------------------------T---------------------------------------------------I-----------------------------------------------------K-------------------------------------------N-----------------V--------------------------------------------------------------------------------------D-------------------I---------------------------------------------------AE--------------------E-----------------L-------------------------------S------------------------------------------------------------------------------------------------------------------------L-------------------------------------------P-------------------------------------------P------------------------------------------------------VK----------------------------I--------------------------------------------------------H------------------C-------------S----VL----------AE--------------------------------------D----AI---------------------K------------------------------------------------------------------------------------------------------------------------------------------A----------------A----------------------------------------------------------------------------------------------------------------------------------------------------------I----------------------------T-----------------------------N-------------------------------------------------L----------------K----------------------------------------------------------------------------------------------------------------------------------------Q------------------------------------------------------------------------------------------------S--------------------------------------------------------------------------------------L---------------------EKQNS----------------------------------------------------------------------------------------------------------------------------E----------------------------------------------------------------------------------------------------------------------------------------------------------------------------------------------------------------------------------------------------------------------------------------------------------------------------------------------------------------------------------------------------------------------------------------------------------------------------------------------------------------------------------------------------------------------------------------------------------------------------------------------------------------------------------EE-----------------------------------------------------------------------------------------------------------------------------------------------------------------------------------------------------------------------------------------------------------------------------------------------------------------------------------------------------------------------------------------------------------------------------------------------------------------------------------------------------------------------------------------------------------------------------------------------------------------------------------------------------------------------------------------------------------------------------------------------------------------------------------------------------------------------------------------
>696127_CMmitochondrii@AEI88596.1| FeS cluster assembly scaffold IscU
-------------------------------------------------------------------------------------------------------------------------------------------------------------------------------------------------------------------------------------------------------------------------------------------------------------------------------------------------------------------------------------------------------------------------------------------------------------------------------------------------------------------------------------------------------------------------------------------------------------------------------M---------------------A---------------------------------------------------------------------------------------------------------------------------------------------------------------------------------------------------------------------------------------------------------------------------------------------------------------------------------------------------------------------Y-------------------------------SK-----------------------------------------------------------------------------------------------------------K----------------------------------------------------VI------------------------D---------------------------H--------Y-E-----------------------------------------------------------------------------N--------------------------------------------------------P----------Q------------N---------------------------------------------------------------V---------------------------------------------G--------------------S--------------F---------------------------------------------------------------------------------------AK----DE--------------------------------------E----------N----VG---------T---------------------------------G-------------L---------------------------------V----------G--------------------------------------------------------APS------------------------------------------------------------------------------------------------------------------------------------------------------------------------------------------------------------------------------------------------------------------------------------------------------------------------------------------------------------------------------------------------------------C-------G-D--VMK-----------------------------L---------------------QI---K-------V------------------------------------N-P----------------------------------------------------------------K---------------------------T-------Q-----------------------------------------------I---------------------------I-E---DVK---------------------------F--K-TFG------------------------------------------------------------------------------------------------------------------------------------------------------------------------------------------------------------------------------------------------------------------------------------------------------------------------------------------------------------------------------------------------------------------------------------------------CLS----A---------------IASS-------------------------------------------------------------------------------------------SL------A---------------------------------------------------------------------------------------------TE----------RV----------------------------------------------------K-------------------------------------G-------K--------------------------------------------T---------------------------------------L--------------------------------------------------------------------------A----E---A----------------------------------------------A--------------------------------------------------------------------------------------R---------------------------------------------------I-----------------------------------------------------K-------------------------------------------N-----------------S--------------------------------------------------------------------------------------E-------------------I---------------------------------------------------AQ--------------------E-----------------L-------------------------------S------------------------------------------------------------------------------------------------------------------------L-------------------------------------------P-------------------------------------------P------------------------------------------------------VK----------------------------I--------------------------------------------------------H------------------C-------------S----VL----------AE--------------------------------------D----AI---------------------S------------------------------------------------------------------------------------------------------------------------------------------S----------------A----------------------------------------------------------------------------------------------------------------------------------------------------------I----------------------------R-----------------------------D-------------------------------------------------Y----------------K----------------------------------------------------------------------------------------------------------------------------------------E------------------------------------------------------------------------------------------------K--------------------------------------------------------------------------------------W---------------------EIGDK----------------------------------------------------------------------------------------------------------------------------------------------------------------------------------------------------------------------------------------------------------------------------------------------------------------------------------------------------------------------------------------------------------------------------------------------------------------------------------------------------------------------------------------------------------------------------------------------------------------------------------------------------------------------------------------------------------------------------------------------------------------------------------------------------------------------------------------------------------------------------------------------------------------------------------------------------------------------------------------------------------------------------------------------------------------------------------------------------------------------------------------------------------------------------------------------------------------------------------------------------------------------------------------------------------------------------------------------------------------------------------------------------------------------------------------------------------------------------------------------------------------------------------------------------------------------------------------------------------------------------------------------------------
>1797211_Abacterium@OFW70434.1| Fe-S cluster assembly scaffold IscU
-------------------------------------------------------------------------------------------------------------------------------------------------------------------------------------------------------------------------------------------------------------------------------------------------------------------------------------------------------------------------------------------------------------------------------------------------------------------------------------------------------------------------------------------------------------------------------------------------------------------------------M---------------------A---------------------------------------------------------------------------------------------------------------------------------------------------------------------------------------------------------------------------------------------------------------------------------------------------------------------------------------------------------------------Y-------------------------------GK-----------------------------------------------------------------------------------------------------------K----------------------------------------------------VI------------------------D---------------------------H--------Y-E-----------------------------------------------------------------------------N--------------------------------------------------------P----------R------------N---------------------------------------------------------------V---------------------------------------------G--------------------S--------------FG--------------------------------------------------------------------------------------SNE-----------------------------------------------------KN----VG---------T---------------------------------G-------------L---------------------------------V----------G--------------------------------------------------------APA------------------------------------------------------------------------------------------------------------------------------------------------------------------------------------------------------------------------------------------------------------------------------------------------------------------------------------------------------------------------------------------------------------C-------G-D--VMK-----------------------------L---------------------QI---K-------V------------------------------------N------------------------------------------------------------------A---------------------------H-------D-----------------------------------------------V---------------------------I-E---DVK---------------------------F--K-TFG------------------------------------------------------------------------------------------------------------------------------------------------------------------------------------------------------------------------------------------------------------------------------------------------------------------------------------------------------------------------------------------------------------------------------------------------CGT----A---------------IAAS-------------------------------------------------------------------------------------------SF------V---------------------------------------------------------------------------------------------TE----------ML----------------------------------------------------K-------------------------------------G-------K--------------------------------------------T---------------------------------------L--------------------------------------------------------------------------Q----E---A----------------------------------------------Q--------------------------------------------------------------------------------------N---------------------------------------------------I-----------------------------------------------------R-------------------------------------------N-----------------T--------------------------------------------------------------------------------------Q-------------------I---------------------------------------------------VN--------------------E-----------------L-------------------------------E------------------------------------------------------------------------------------------------------------------------L-------------------------------------------P-------------------------------------------P------------------------------------------------------VK----------------------------I--------------------------------------------------------H------------------C-------------S----VL----------AE--------------------------------------D----AI---------------------K------------------------------------------------------------------------------------------------------------------------------------------A----------------A----------------------------------------------------------------------------------------------------------------------------------------------------------I----------------------------E-----------------------------D-------------------------------------------------L----------------K----------------------------------------------------------------------------------------------------------------------------------------K------------------------------------------------------------------------------------------------K--------------------------------------------------------------------------------------I-----------------------SQK----------------------------------------------------------------------------------------------------------------------------------------------------------------------------------------------------------------------------------------------------------------------------------------------------------------------------------------------------------------------------------------------------------------------------------------------------------------------------------------------------------------------------------------------------------------------------------------------------------------------------------------------------------------------------------------------------------------------------------------------------------------------------------------------------------------------------------------------------------------------------------------------------------------------------------------------------------------------------------------------------------------------------------------------------------------------------------------------------------------------------------------------------------------------------------------------------------------------------------------------------------------------------------------------------------------------------------------------------------------------------------------------------------------------------------------------------------------------------------------------------------------------------------------------------------------------------------------------------------------------------------------------------------
>243277_Vcholerae@AAF93914.1| NifU-related protein
-------------------------------------------------------------------------------------------------------------------------------------------------------------------------------------------------------------------------------------------------------------------------------------------------------------------------------------------------------------------------------------------------------------------------------------------------------------------------------------------------------------------------------------------------------------------------------------------------------------------------------M---------------------A---------------------------------------------------------------------------------------------------------------------------------------------------------------------------------------------------------------------------------------------------------------------------------------------------------------------------------------------------------------------Y-------------------------------SE-----------------------------------------------------------------------------------------------------------K----------------------------------------------------VI------------------------D---------------------------H--------Y-E-----------------------------------------------------------------------------N--------------------------------------------------------P----------R------------N---------------------------------------------------------------V---------------------------------------------G--------------------S--------------F---------------------------------------------------------------------------------------DK----ED--------------------------------------P----------S----VG---------S---------------------------------G-------------M---------------------------------V----------G--------------------------------------------------------APA------------------------------------------------------------------------------------------------------------------------------------------------------------------------------------------------------------------------------------------------------------------------------------------------------------------------------------------------------------------------------------------------------------C-------G-D--VMR-----------------------------L---------------------QI---K-------V------------------------------------S------------------------------------------------------------------P---------------------------E-------G-----------------------------------------------I---------------------------I-E---DAK---------------------------F--K-TYG------------------------------------------------------------------------------------------------------------------------------------------------------------------------------------------------------------------------------------------------------------------------------------------------------------------------------------------------------------------------------------------------------------------------------------------------CGS----A---------------IASS-------------------------------------------------------------------------------------------SL------V---------------------------------------------------------------------------------------------TE----------WV----------------------------------------------------K-------------------------------------G-------K--------------------------------------------S---------------------------------------I--------------------------------------------------------------------------D----E---A----------------------------------------------A--------------------------------------------------------------------------------------A---------------------------------------------------I-----------------------------------------------------K-------------------------------------------N-----------------S--------------------------------------------------------------------------------------E-------------------I---------------------------------------------------AE--------------------E-----------------L-------------------------------E------------------------------------------------------------------------------------------------------------------------L-------------------------------------------P-------------------------------------------P------------------------------------------------------VK----------------------------I--------------------------------------------------------H------------------C-------------S----IL----------AE--------------------------------------D----AI---------------------K------------------------------------------------------------------------------------------------------------------------------------------A----------------A----------------------------------------------------------------------------------------------------------------------------------------------------------V----------------------------A-----------------------------D-------------------------------------------------Y----------------K----------------------------------------------------------------------------------------------------------------------------------------K------------------------------------------------------------------------------------------------K--------------------------------------------------------------------------------------H-----------------------Q-H----------------------------------------------------------------------------------------------------------------------------------------------------------------------------------------------------------------------------------------------------------------------------------------------------------------------------------------------------------------------------------------------------------------------------------------------------------------------------------------------------------------------------------------------------------------------------------------------------------------------------------------------------------------------------------------------------------------------------------------------------------------------------------------------------------------------------------------------------------------------------------------------------------------------------------------------------------------------------------------------------------------------------------------------------------------------------------------------------------------------------------------------------------------------------------------------------------------------------------------------------------------------------------------------------------------------------------------------------------------------------------------------------------------------------------------------------------------------------------------------------------------------------------------------------------------------------------------------------------------------------------------------------------
>122586_Nmeningitidis@AAF62330.1| nifU protein
-------------------------------------------------------------------------------------------------------------------------------------------------------------------------------------------------------------------------------------------------------------------------------------------------------------------------------------------------------------------------------------------------------------------------------------------------------------------------------------------------------------------------------------------------------------------------------------------------------------------------------M---------------------A---------------------------------------------------------------------------------------------------------------------------------------------------------------------------------------------------------------------------------------------------------------------------------------------------------------------------------------------------------------------Y-------------------------------SD-----------------------------------------------------------------------------------------------------------K----------------------------------------------------VI------------------------D---------------------------H--------Y-E-----------------------------------------------------------------------------N--------------------------------------------------------P----------R------------N---------------------------------------------------------------V---------------------------------------------G--------------------T--------------F---------------------------------------------------------------------------------------DK----GD--------------------------------------D----------S----VG---------T---------------------------------G-------------M---------------------------------V----------G--------------------------------------------------------APA------------------------------------------------------------------------------------------------------------------------------------------------------------------------------------------------------------------------------------------------------------------------------------------------------------------------------------------------------------------------------------------------------------C-------G-D--VMR-----------------------------L---------------------QI---K-------V------------------------------------N------------------------------------------------------------------D---------------------------E-------G-----------------------------------------------I---------------------------I-E---DAK---------------------------F--K-TYG------------------------------------------------------------------------------------------------------------------------------------------------------------------------------------------------------------------------------------------------------------------------------------------------------------------------------------------------------------------------------------------------------------------------------------------------CGS----A---------------IASS-------------------------------------------------------------------------------------------SL------I---------------------------------------------------------------------------------------------TE----------WV----------------------------------------------------K-------------------------------------G-------K--------------------------------------------S---------------------------------------L--------------------------------------------------------------------------D----D---A----------------------------------------------L--------------------------------------------------------------------------------------A---------------------------------------------------I-----------------------------------------------------K-------------------------------------------N-----------------S--------------------------------------------------------------------------------------E-------------------I---------------------------------------------------AE--------------------E-----------------L-------------------------------E------------------------------------------------------------------------------------------------------------------------L-------------------------------------------P-------------------------------------------P------------------------------------------------------VK----------------------------I--------------------------------------------------------H------------------C-------------S----IL----------AE--------------------------------------D----AV---------------------K------------------------------------------------------------------------------------------------------------------------------------------A----------------A----------------------------------------------------------------------------------------------------------------------------------------------------------V----------------------------A-----------------------------D-------------------------------------------------Y----------------R----------------------------------------------------------------------------------------------------------------------------------------K------------------------------------------------------------------------------------------------R--------------------------------------------------------------------------------------Q-----------------------E-N----------------------------------------------------------------------------------------------------------------------------R-----------------------------------------------------------------------------------------------------------------------------------------------------------------------------------------------------------------------------------------------------------------------------------------------------------------------------------------------------------------------------------------------------------------------------------------------------------------------------------------------------------------------------------------------------------------------------------------------------------------------------------------------------------------------------------------------------------------------------------------------------------------------------------------------------------------------------------------------------------------------------------------------------------------------------------------------------------------------------------------------------------------------------------------------------------------------------------------------------------------------------------------------------------------------------------------------------------------------------------------------------------------------------------------------------------------------------------------------------------------------------------------------------------------------------------------------------------------------------------------------------------------------------
>272843_Pmultocida@AAK02403.1| IscU
-------------------------------------------------------------------------------------------------------------------------------------------------------------------------------------------------------------------------------------------------------------------------------------------------------------------------------------------------------------------------------------------------------------------------------------------------------------------------------------------------------------------------------------------------------------------------------------------------------------------------------M---------------------A---------------------------------------------------------------------------------------------------------------------------------------------------------------------------------------------------------------------------------------------------------------------------------------------------------------------------------------------------------------------Y-------------------------------SN-----------------------------------------------------------------------------------------------------------K----------------------------------------------------VI------------------------D---------------------------H--------Y-E-----------------------------------------------------------------------------N--------------------------------------------------------P----------R------------N---------------------------------------------------------------V---------------------------------------------G--------------------S--------------L---------------------------------------------------------------------------------------DK----KD--------------------------------------A----------N----VG---------T---------------------------------G-------------M---------------------------------V----------G--------------------------------------------------------APA------------------------------------------------------------------------------------------------------------------------------------------------------------------------------------------------------------------------------------------------------------------------------------------------------------------------------------------------------------------------------------------------------------C-------G-D--VMQ-----------------------------L---------------------QI---K-------V------------------------------------S------------------------------------------------------------------E---------------------------E-------G-----------------------------------------------I---------------------------I-E---DAK---------------------------F--K-TYG------------------------------------------------------------------------------------------------------------------------------------------------------------------------------------------------------------------------------------------------------------------------------------------------------------------------------------------------------------------------------------------------------------------------------------------------CGS----A---------------IASS-------------------------------------------------------------------------------------------SL------I---------------------------------------------------------------------------------------------TE----------WV----------------------------------------------------K-------------------------------------G-------K--------------------------------------------S---------------------------------------L--------------------------------------------------------------------------D----E---A----------------------------------------------Q--------------------------------------------------------------------------------------A---------------------------------------------------I-----------------------------------------------------K-------------------------------------------N-----------------S--------------------------------------------------------------------------------------Q-------------------I---------------------------------------------------AE--------------------E-----------------L-------------------------------E------------------------------------------------------------------------------------------------------------------------L-------------------------------------------P-------------------------------------------P------------------------------------------------------VK----------------------------V--------------------------------------------------------H------------------C-------------S----IL----------AE--------------------------------------D----AI---------------------K------------------------------------------------------------------------------------------------------------------------------------------A----------------A----------------------------------------------------------------------------------------------------------------------------------------------------------I----------------------------A-----------------------------D-------------------------------------------------Y----------------K----------------------------------------------------------------------------------------------------------------------------------------A------------------------------------------------------------------------------------------------K--------------------------------------------------------------------------------------K-----------------------E-A----------------------------------------------------------------------------------------------------------------------------K-----------------------------------------------------------------------------------------------------------------------------------------------------------------------------------------------------------------------------------------------------------------------------------------------------------------------------------------------------------------------------------------------------------------------------------------------------------------------------------------------------------------------------------------------------------------------------------------------------------------------------------------------------------------------------------------------------------------------------------------------------------------------------------------------------------------------------------------------------------------------------------------------------------------------------------------------------------------------------------------------------------------------------------------------------------------------------------------------------------------------------------------------------------------------------------------------------------------------------------------------------------------------------------------------------------------------------------------------------------------------------------------------------------------------------------------------------------------------------------------------------------------------------
>83333_Ecoli@AIZ52347.1| iron-sulfur cluster assembly scaffold protein
-------------------------------------------------------------------------------------------------------------------------------------------------------------------------------------------------------------------------------------------------------------------------------------------------------------------------------------------------------------------------------------------------------------------------------------------------------------------------------------------------------------------------------------------------------------------------------------------------------------------------------M---------------------A---------------------------------------------------------------------------------------------------------------------------------------------------------------------------------------------------------------------------------------------------------------------------------------------------------------------------------------------------------------------Y-------------------------------SE-----------------------------------------------------------------------------------------------------------K----------------------------------------------------VI------------------------D---------------------------H--------Y-E-----------------------------------------------------------------------------N--------------------------------------------------------P----------R------------N---------------------------------------------------------------V---------------------------------------------G--------------------S--------------F---------------------------------------------------------------------------------------DN----ND--------------------------------------E----------N----VG---------S---------------------------------G-------------M---------------------------------V----------G--------------------------------------------------------APA------------------------------------------------------------------------------------------------------------------------------------------------------------------------------------------------------------------------------------------------------------------------------------------------------------------------------------------------------------------------------------------------------------C-------G-D--VMK-----------------------------L---------------------QI---K-------V------------------------------------N------------------------------------------------------------------D---------------------------E-------G-----------------------------------------------I---------------------------I-E---DAR---------------------------F--K-TYG------------------------------------------------------------------------------------------------------------------------------------------------------------------------------------------------------------------------------------------------------------------------------------------------------------------------------------------------------------------------------------------------------------------------------------------------CGS----A---------------IASS-------------------------------------------------------------------------------------------SL------V---------------------------------------------------------------------------------------------TE----------WV----------------------------------------------------K-------------------------------------G-------K--------------------------------------------S---------------------------------------L--------------------------------------------------------------------------D----E---A----------------------------------------------Q--------------------------------------------------------------------------------------A---------------------------------------------------I-----------------------------------------------------K-------------------------------------------N-----------------T--------------------------------------------------------------------------------------D-------------------I---------------------------------------------------AE--------------------E-----------------L-------------------------------E------------------------------------------------------------------------------------------------------------------------L-------------------------------------------P-------------------------------------------P------------------------------------------------------VK----------------------------I--------------------------------------------------------H------------------C-------------S----IL----------AE--------------------------------------D----AI---------------------K------------------------------------------------------------------------------------------------------------------------------------------A----------------A----------------------------------------------------------------------------------------------------------------------------------------------------------I----------------------------A-----------------------------D-------------------------------------------------Y----------------K----------------------------------------------------------------------------------------------------------------------------------------S------------------------------------------------------------------------------------------------K--------------------------------------------------------------------------------------R-----------------------E-A----------------------------------------------------------------------------------------------------------------------------K-----------------------------------------------------------------------------------------------------------------------------------------------------------------------------------------------------------------------------------------------------------------------------------------------------------------------------------------------------------------------------------------------------------------------------------------------------------------------------------------------------------------------------------------------------------------------------------------------------------------------------------------------------------------------------------------------------------------------------------------------------------------------------------------------------------------------------------------------------------------------------------------------------------------------------------------------------------------------------------------------------------------------------------------------------------------------------------------------------------------------------------------------------------------------------------------------------------------------------------------------------------------------------------------------------------------------------------------------------------------------------------------------------------------------------------------------------------------------------------------------------------------------------
>265072_Mflagellatus@ABE49075.1| FeS cluster assembly scaffold IscU
-------------------------------------------------------------------------------------------------------------------------------------------------------------------------------------------------------------------------------------------------------------------------------------------------------------------------------------------------------------------------------------------------------------------------------------------------------------------------------------------------------------------------------------------------------------------------------------------------------------------------------M---------------------A---------------------------------------------------------------------------------------------------------------------------------------------------------------------------------------------------------------------------------------------------------------------------------------------------------------------------------------------------------------------Y-------------------------------SD-----------------------------------------------------------------------------------------------------------K----------------------------------------------------VL------------------------D---------------------------H--------Y-E-----------------------------------------------------------------------------N--------------------------------------------------------P----------R------------N---------------------------------------------------------------V---------------------------------------------G--------------------S--------------L---------------------------------------------------------------------------------------DK----ND--------------------------------------P----------S----VG---------T---------------------------------G-------------M---------------------------------V----------G--------------------------------------------------------APA------------------------------------------------------------------------------------------------------------------------------------------------------------------------------------------------------------------------------------------------------------------------------------------------------------------------------------------------------------------------------------------------------------C-------G-D--VMK-----------------------------L---------------------QI---K-------V------------------------------------N------------------------------------------------------------------D---------------------------Q-------G-----------------------------------------------I---------------------------I-E---DAK---------------------------F--K-TYG------------------------------------------------------------------------------------------------------------------------------------------------------------------------------------------------------------------------------------------------------------------------------------------------------------------------------------------------------------------------------------------------------------------------------------------------CGS----A---------------IASS-------------------------------------------------------------------------------------------SL------V---------------------------------------------------------------------------------------------TE----------LI----------------------------------------------------K-------------------------------------G-------K--------------------------------------------S---------------------------------------L--------------------------------------------------------------------------D----Q---A----------------------------------------------M--------------------------------------------------------------------------------------E---------------------------------------------------I-----------------------------------------------------K-------------------------------------------N-----------------S--------------------------------------------------------------------------------------D-------------------I---------------------------------------------------AQ--------------------E-----------------L-------------------------------A------------------------------------------------------------------------------------------------------------------------L-------------------------------------------P-------------------------------------------P------------------------------------------------------VK----------------------------I--------------------------------------------------------H------------------C-------------S----VL----------AE--------------------------------------D----AI---------------------R------------------------------------------------------------------------------------------------------------------------------------------A----------------A----------------------------------------------------------------------------------------------------------------------------------------------------------V----------------------------A-----------------------------D-------------------------------------------------L----------------K----------------------------------------------------------------------------------------------------------------------------------------A------------------------------------------------------------------------------------------------K--------------------------------------------------------------------------------------Q-----------------------G-A----------------------------------------------------------------------------------------------------------------------------K-------------------------------------------------------------------------------------------------------------------------------------------------------------------------------------------------------------------------------------------------------------------------------------------------------------------------------------------------------------------------------------------------------------------------------------------------------------------------------------------------------------------------------------------------------------------------------------------------------------------------------------------------------------------------------------DQQVA-----------------------------------------------------------------------------------------------------------------------------------------------------------------------------------------------------------------------------------------------------------------------------------------------------------------------------------------------------------------------------------------------------------------------------------------------------------------------------------------------------------------------------------------------------------------------------------------------------------------------------------------------------------------------------------------------------------------------------------------------------------------------------------------------------------------------------------
>2032647_Mbacterium@PEAO01000039.1_18|  13637 14041
-------------------------------------------------------------------------------------------------------------------------------------------------------------------------------------------------------------------------------------------------------------------------------------------------------------------------------------------------------------------------------------------------------------------------------------------------------------------------------------------------------------------------------------------------------------------------------------------------------------------------------M---------------------A---------------------------------------------------------------------------------------------------------------------------------------------------------------------------------------------------------------------------------------------------------------------------------------------------------------------------------------------------------------------Y-------------------------------ND-----------------------------------------------------------------------------------------------------------K----------------------------------------------------VL------------------------E---------------------------H--------Y-E-----------------------------------------------------------------------------K--------------------------------------------------------P----------R------------N---------------------------------------------------------------V---------------------------------------------G--------------------S--------------M---------------------------------------------------------------------------------------DK----ND--------------------------------------L----------H----VG---------T---------------------------------G-------------M---------------------------------V----------G--------------------------------------------------------APA------------------------------------------------------------------------------------------------------------------------------------------------------------------------------------------------------------------------------------------------------------------------------------------------------------------------------------------------------------------------------------------------------------C-------G-D--VMK-----------------------------L---------------------QI---R-------V------------------------------------N------------------------------------------------------------------D---------------------------A-------G-----------------------------------------------V---------------------------I-D---DAK---------------------------F--K-TFG------------------------------------------------------------------------------------------------------------------------------------------------------------------------------------------------------------------------------------------------------------------------------------------------------------------------------------------------------------------------------------------------------------------------------------------------CGS----A---------------IASS-------------------------------------------------------------------------------------------SL------V---------------------------------------------------------------------------------------------TE----------WI----------------------------------------------------K-------------------------------------G-------K--------------------------------------------T---------------------------------------I--------------------------------------------------------------------------D----Q---A----------------------------------------------L--------------------------------------------------------------------------------------S---------------------------------------------------I-----------------------------------------------------K-------------------------------------------N-----------------K--------------------------------------------------------------------------------------D-------------------I---------------------------------------------------AE--------------------E-----------------L-------------------------------A------------------------------------------------------------------------------------------------------------------------L-------------------------------------------P-------------------------------------------P------------------------------------------------------VK----------------------------I--------------------------------------------------------H------------------C-------------S----VL----------AE--------------------------------------D----AI---------------------R------------------------------------------------------------------------------------------------------------------------------------------S----------------A----------------------------------------------------------------------------------------------------------------------------------------------------------V----------------------------D-----------------------------D-------------------------------------------------Y----------------R----------------------------------------------------------------------------------------------------------------------------------------K------------------------------------------------------------------------------------------------K------------------------------------------------------------------------------------------------------------QKG-G----------------------------------------------------------------------------------------------------------------------------VN---A------------------------------------------------------------------------------------------------------------------------------------------------------------------------------------------------------------------------------------------------------------------------------------------------------------------------------------------------------------------------------------------------------------------------------------------------------------------------------------------------------------------------------------------------------------------------------------------------------------------------------------------------------------------------------SGS*--------------------------------------------------------------------------------------------------------------------------------------------------------------------------------------------------------------------------------------------------------------------------------------------------------------------------------------------------------------------------------------------------------------------------------------------------------------------------------------------------------------------------------------------------------------------------------------------------------------------------------------------------------------------------------------------------------------------------------------------------------------------------------------------------------------------------------------
>2032648_Mbacterium@PEAN01000118.1_10|  7029 7436
-------------------------------------------------------------------------------------------------------------------------------------------------------------------------------------------------------------------------------------------------------------------------------------------------------------------------------------------------------------------------------------------------------------------------------------------------------------------------------------------------------------------------------------------------------------------------------------------------------------------------------M---------------------A---------------------------------------------------------------------------------------------------------------------------------------------------------------------------------------------------------------------------------------------------------------------------------------------------------------------------------------------------------------------Y-------------------------------ND-----------------------------------------------------------------------------------------------------------K----------------------------------------------------VL------------------------E---------------------------H--------Y-E-----------------------------------------------------------------------------K--------------------------------------------------------P----------R------------N---------------------------------------------------------------V---------------------------------------------G--------------------S--------------M---------------------------------------------------------------------------------------DK----ND--------------------------------------L----------Q----VG---------T---------------------------------G-------------M---------------------------------V----------G--------------------------------------------------------APA------------------------------------------------------------------------------------------------------------------------------------------------------------------------------------------------------------------------------------------------------------------------------------------------------------------------------------------------------------------------------------------------------------C-------G-D--VMK-----------------------------L---------------------QI---R-------V------------------------------------N------------------------------------------------------------------E---------------------------N-------G-----------------------------------------------I---------------------------I-D---DAK---------------------------F--K-TFG------------------------------------------------------------------------------------------------------------------------------------------------------------------------------------------------------------------------------------------------------------------------------------------------------------------------------------------------------------------------------------------------------------------------------------------------CGS----A---------------IASS-------------------------------------------------------------------------------------------SL------V---------------------------------------------------------------------------------------------TE----------WI----------------------------------------------------K-------------------------------------G-------K--------------------------------------------T---------------------------------------I--------------------------------------------------------------------------D----Q---A----------------------------------------------L--------------------------------------------------------------------------------------S---------------------------------------------------I-----------------------------------------------------K-------------------------------------------N-----------------K--------------------------------------------------------------------------------------D-------------------I---------------------------------------------------AE--------------------E-----------------L-------------------------------A------------------------------------------------------------------------------------------------------------------------L-------------------------------------------P-------------------------------------------P------------------------------------------------------VK----------------------------I--------------------------------------------------------H------------------C-------------S----VL----------AE--------------------------------------D----AI---------------------R------------------------------------------------------------------------------------------------------------------------------------------S----------------A----------------------------------------------------------------------------------------------------------------------------------------------------------V----------------------------E-----------------------------D-------------------------------------------------Y----------------R----------------------------------------------------------------------------------------------------------------------------------------K------------------------------------------------------------------------------------------------K--------------------------------------------------------------------------------------Q---------------------QKG-G----------------------------------------------------------------------------------------------------------------------------VD---A------------------------------------------------------------------------------------------------------------------------------------------------------------------------------------------------------------------------------------------------------------------------------------------------------------------------------------------------------------------------------------------------------------------------------------------------------------------------------------------------------------------------------------------------------------------------------------------------------------------------------------------------------------------------------NRV*--------------------------------------------------------------------------------------------------------------------------------------------------------------------------------------------------------------------------------------------------------------------------------------------------------------------------------------------------------------------------------------------------------------------------------------------------------------------------------------------------------------------------------------------------------------------------------------------------------------------------------------------------------------------------------------------------------------------------------------------------------------------------------------------------------------------------------------
>156889_Mmarinus@ABK45552.1| FeS cluster assembly scaffold IscU
-------------------------------------------------------------------------------------------------------------------------------------------------------------------------------------------------------------------------------------------------------------------------------------------------------------------------------------------------------------------------------------------------------------------------------------------------------------------------------------------------------------------------------------------------------------------------------------------------------------------------------M---------------------A---------------------------------------------------------------------------------------------------------------------------------------------------------------------------------------------------------------------------------------------------------------------------------------------------------------------------------------------------------------------Y-------------------------------NE-----------------------------------------------------------------------------------------------------------K----------------------------------------------------VL------------------------D---------------------------H--------Y-E-----------------------------------------------------------------------------K--------------------------------------------------------P----------R------------N---------------------------------------------------------------V---------------------------------------------G--------------------S--------------M---------------------------------------------------------------------------------------DK----DA--------------------------------------D----------D----VG---------T---------------------------------G-------------M---------------------------------V----------G--------------------------------------------------------APS------------------------------------------------------------------------------------------------------------------------------------------------------------------------------------------------------------------------------------------------------------------------------------------------------------------------------------------------------------------------------------------------------------C-------G-D--VMK-----------------------------L---------------------QI---K-------V------------------------------------D------------------------------------------------------------------D---------------------------N-------G-----------------------------------------------V---------------------------I-E---DAK---------------------------F--K-TFG------------------------------------------------------------------------------------------------------------------------------------------------------------------------------------------------------------------------------------------------------------------------------------------------------------------------------------------------------------------------------------------------------------------------------------------------CGS----A---------------IASS-------------------------------------------------------------------------------------------SL------V---------------------------------------------------------------------------------------------TE----------WI----------------------------------------------------K-------------------------------------G-------K--------------------------------------------T---------------------------------------I--------------------------------------------------------------------------D----E---A----------------------------------------------L--------------------------------------------------------------------------------------T---------------------------------------------------I-----------------------------------------------------K-------------------------------------------N-----------------K--------------------------------------------------------------------------------------D-------------------V---------------------------------------------------AE--------------------E-----------------L-------------------------------A------------------------------------------------------------------------------------------------------------------------L-------------------------------------------P-------------------------------------------P------------------------------------------------------VK----------------------------V--------------------------------------------------------H------------------C-------------S----VL----------AE--------------------------------------D----AI---------------------K------------------------------------------------------------------------------------------------------------------------------------------A----------------A----------------------------------------------------------------------------------------------------------------------------------------------------------V----------------------------K-----------------------------D-------------------------------------------------Y----------------R----------------------------------------------------------------------------------------------------------------------------------------E------------------------------------------------------------------------------------------------K--------------------------------------------------------------------------------------Q---------------------QKK-G----------------------------------------------------------------------------------------------------------------------------A-----------------------------------------------------------------------------------------------------------------------------------------------------------------------------------------------------------------------------------------------------------------------------------------------------------------------------------------------------------------------------------------------------------------------------------------------------------------------------------------------------------------------------------------------------------------------------------------------------------------------------------------------------------------------------------------------------------------------------------------------------------------------------------------------------------------------------------------------------------------------------------------------------------------------------------------------------------------------------------------------------------------------------------------------------------------------------------------------------------------------------------------------------------------------------------------------------------------------------------------------------------------------------------------------------------------------------------------------------------------------------------------------------------------------------------------------------------------------------------------------------------------------------
>1434232_Maustralis@OSM02405.1| putative scaffold protein
-------------------------------------------------------------------------------------------------------------------------------------------------------------------------------------------------------------------------------------------------------------------------------------------------------------------------------------------------------------------------------------------------------------------------------------------------------------------------------------------------------------------------------------------------------------------------------------------------------------------------------M---------------------A---------------------------------------------------------------------------------------------------------------------------------------------------------------------------------------------------------------------------------------------------------------------------------------------------------------------------------------------------------------------Y-------------------------------ND-----------------------------------------------------------------------------------------------------------K----------------------------------------------------VI------------------------D---------------------------H--------Y-D-----------------------------------------------------------------------------N--------------------------------------------------------P----------R------------N---------------------------------------------------------------V---------------------------------------------G--------------------S--------------M---------------------------------------------------------------------------------------DK----DA--------------------------------------E----------D----VG---------T---------------------------------G-------------M---------------------------------V----------G--------------------------------------------------------APS------------------------------------------------------------------------------------------------------------------------------------------------------------------------------------------------------------------------------------------------------------------------------------------------------------------------------------------------------------------------------------------------------------C-------G-D--VMK-----------------------------L---------------------QI---Q-------V------------------------------------G------------------------------------------------------------------E---------------------------D-------G-----------------------------------------------V---------------------------I-N---DAK---------------------------F--K-TFG------------------------------------------------------------------------------------------------------------------------------------------------------------------------------------------------------------------------------------------------------------------------------------------------------------------------------------------------------------------------------------------------------------------------------------------------CGS----A---------------IASS-------------------------------------------------------------------------------------------SL------V---------------------------------------------------------------------------------------------TE----------WI----------------------------------------------------K-------------------------------------G-------K--------------------------------------------T---------------------------------------V--------------------------------------------------------------------------D----E---A----------------------------------------------L--------------------------------------------------------------------------------------Q---------------------------------------------------I-----------------------------------------------------K-------------------------------------------N-----------------K--------------------------------------------------------------------------------------D-------------------V---------------------------------------------------AE--------------------E-----------------L-------------------------------A------------------------------------------------------------------------------------------------------------------------L-------------------------------------------P-------------------------------------------P------------------------------------------------------VK----------------------------I--------------------------------------------------------H------------------C-------------S----VL----------AE--------------------------------------D----AI---------------------K------------------------------------------------------------------------------------------------------------------------------------------A----------------A----------------------------------------------------------------------------------------------------------------------------------------------------------V----------------------------A-----------------------------D-------------------------------------------------Y----------------R----------------------------------------------------------------------------------------------------------------------------------------K------------------------------------------------------------------------------------------------K--------------------------------------------------------------------------------------Q---------------------K--------------------------------------------------------------------------------------------------------------------------------------------------------------------------------------------------------------------------------------------------------------------------------------------------------------------------------------------------------------------------------------------------------------------------------------------------------------------------------------------------------------------------------------------------------------------------------------------------------------------------------------------------------------------------------------------------------------------------------------------------------------------------------------------------------------------------------------------------------------------------------------------------------------------------------------------------------------------------------------------------------------------------------------------------------------------------------------------------------------------------------------------------------------------------------------------------------------------------------------------------------------------------------------------------------------------------------------------------------------------------------------------------------------------------------------------------------------------------------------------------------------------------------------------------------------------------------------------------------------------------------------------------------------
>2032651_Mbacterium@PDZX01000120.1_4|  2852 3238
-------------------------------------------------------------------------------------------------------------------------------------------------------------------------------------------------------------------------------------------------------------------------------------------------------------------------------------------------------------------------------------------------------------------------------------------------------------------------------------------------------------------------------------------------------------------------------------------------------------------------------M---------------------A---------------------------------------------------------------------------------------------------------------------------------------------------------------------------------------------------------------------------------------------------------------------------------------------------------------------------------------------------------------------Y-------------------------------NE-----------------------------------------------------------------------------------------------------------K----------------------------------------------------VL------------------------D---------------------------H--------Y-E-----------------------------------------------------------------------------N--------------------------------------------------------P----------R------------N---------------------------------------------------------------V---------------------------------------------G--------------------T--------------L---------------------------------------------------------------------------------------DK----QD--------------------------------------A----------N----VG---------T---------------------------------G-------------M---------------------------------V----------G--------------------------------------------------------APA------------------------------------------------------------------------------------------------------------------------------------------------------------------------------------------------------------------------------------------------------------------------------------------------------------------------------------------------------------------------------------------------------------C-------G-D--VMK-----------------------------L---------------------QI---R-------V------------------------------------N------------------------------------------------------------------D---------------------------Q-------G-----------------------------------------------I---------------------------I-D---DAK---------------------------F--K-TFG------------------------------------------------------------------------------------------------------------------------------------------------------------------------------------------------------------------------------------------------------------------------------------------------------------------------------------------------------------------------------------------------------------------------------------------------CGS----A---------------IAAS-------------------------------------------------------------------------------------------SL------V---------------------------------------------------------------------------------------------TE----------WV----------------------------------------------------K-------------------------------------G-------K--------------------------------------------S---------------------------------------I--------------------------------------------------------------------------D----E---A----------------------------------------------L--------------------------------------------------------------------------------------A---------------------------------------------------I-----------------------------------------------------K-------------------------------------------N-----------------K--------------------------------------------------------------------------------------E-------------------I---------------------------------------------------AE--------------------E-----------------L-------------------------------A------------------------------------------------------------------------------------------------------------------------L-------------------------------------------P-------------------------------------------P------------------------------------------------------VK----------------------------I--------------------------------------------------------H------------------C-------------S----VL----------AE--------------------------------------D----AI---------------------K------------------------------------------------------------------------------------------------------------------------------------------S----------------A----------------------------------------------------------------------------------------------------------------------------------------------------------V----------------------------A-----------------------------D-------------------------------------------------Y----------------R----------------------------------------------------------------------------------------------------------------------------------------S------------------------------------------------------------------------------------------------K--------------------------------------------------------------------------------------Q---------------------KGG-*----------------------------------------------------------------------------------------------------------------------------------------------------------------------------------------------------------------------------------------------------------------------------------------------------------------------------------------------------------------------------------------------------------------------------------------------------------------------------------------------------------------------------------------------------------------------------------------------------------------------------------------------------------------------------------------------------------------------------------------------------------------------------------------------------------------------------------------------------------------------------------------------------------------------------------------------------------------------------------------------------------------------------------------------------------------------------------------------------------------------------------------------------------------------------------------------------------------------------------------------------------------------------------------------------------------------------------------------------------------------------------------------------------------------------------------------------------------------------------------------------------------------------------------------------------------------------------------------------------------------------------------------------------
>2032650_Mbacterium@PEAG01000067.1_16|  17965 18354
-------------------------------------------------------------------------------------------------------------------------------------------------------------------------------------------------------------------------------------------------------------------------------------------------------------------------------------------------------------------------------------------------------------------------------------------------------------------------------------------------------------------------------------------------------------------------------------------------------------------------------M---------------------A---------------------------------------------------------------------------------------------------------------------------------------------------------------------------------------------------------------------------------------------------------------------------------------------------------------------------------------------------------------------Y-------------------------------NE-----------------------------------------------------------------------------------------------------------K----------------------------------------------------VL------------------------D---------------------------H--------Y-E-----------------------------------------------------------------------------N--------------------------------------------------------P----------R------------N---------------------------------------------------------------V---------------------------------------------G--------------------S--------------L---------------------------------------------------------------------------------------DK----DD--------------------------------------P----------S----VG---------T---------------------------------G-------------M---------------------------------V----------G--------------------------------------------------------APA------------------------------------------------------------------------------------------------------------------------------------------------------------------------------------------------------------------------------------------------------------------------------------------------------------------------------------------------------------------------------------------------------------C-------G-D--VMK-----------------------------L---------------------QI---R-------V------------------------------------D------------------------------------------------------------------D---------------------------T-------G-----------------------------------------------V---------------------------I-A---DAK---------------------------F--K-TFG------------------------------------------------------------------------------------------------------------------------------------------------------------------------------------------------------------------------------------------------------------------------------------------------------------------------------------------------------------------------------------------------------------------------------------------------CGS----A---------------IASS-------------------------------------------------------------------------------------------SL------V---------------------------------------------------------------------------------------------TE----------WL----------------------------------------------------K-------------------------------------G-------K--------------------------------------------S---------------------------------------L--------------------------------------------------------------------------D----E---A----------------------------------------------L--------------------------------------------------------------------------------------S---------------------------------------------------I-----------------------------------------------------K-------------------------------------------N-----------------Q--------------------------------------------------------------------------------------Q-------------------I---------------------------------------------------AD--------------------E-----------------L-------------------------------A------------------------------------------------------------------------------------------------------------------------L-------------------------------------------P-------------------------------------------P------------------------------------------------------VK----------------------------I--------------------------------------------------------H------------------C-------------S----VL----------AE--------------------------------------D----AI---------------------K------------------------------------------------------------------------------------------------------------------------------------------T----------------A----------------------------------------------------------------------------------------------------------------------------------------------------------V----------------------------S-----------------------------D-------------------------------------------------Y----------------R----------------------------------------------------------------------------------------------------------------------------------------K------------------------------------------------------------------------------------------------K--------------------------------------------------------------------------------------Q---------------------QGV-G----------------------------------------------------------------------------------------------------------------------------*-----------------------------------------------------------------------------------------------------------------------------------------------------------------------------------------------------------------------------------------------------------------------------------------------------------------------------------------------------------------------------------------------------------------------------------------------------------------------------------------------------------------------------------------------------------------------------------------------------------------------------------------------------------------------------------------------------------------------------------------------------------------------------------------------------------------------------------------------------------------------------------------------------------------------------------------------------------------------------------------------------------------------------------------------------------------------------------------------------------------------------------------------------------------------------------------------------------------------------------------------------------------------------------------------------------------------------------------------------------------------------------------------------------------------------------------------------------------------------------------------------------------------------
>2032652_Mbacterium@PDZV01000030.1_16|  10141 10536
-------------------------------------------------------------------------------------------------------------------------------------------------------------------------------------------------------------------------------------------------------------------------------------------------------------------------------------------------------------------------------------------------------------------------------------------------------------------------------------------------------------------------------------------------------------------------------------------------------------------------------M---------------------A---------------------------------------------------------------------------------------------------------------------------------------------------------------------------------------------------------------------------------------------------------------------------------------------------------------------------------------------------------------------Y-------------------------------ND-----------------------------------------------------------------------------------------------------------K----------------------------------------------------VL------------------------D---------------------------H--------Y-E-----------------------------------------------------------------------------N--------------------------------------------------------P----------R------------N---------------------------------------------------------------V---------------------------------------------G--------------------S--------------L---------------------------------------------------------------------------------------DK----ND--------------------------------------P----------Q----VG---------T---------------------------------G-------------M---------------------------------V----------G--------------------------------------------------------APA------------------------------------------------------------------------------------------------------------------------------------------------------------------------------------------------------------------------------------------------------------------------------------------------------------------------------------------------------------------------------------------------------------C-------G-D--VMK-----------------------------L---------------------QI---R-------V------------------------------------D------------------------------------------------------------------E---------------------------Q-------G-----------------------------------------------V---------------------------I-S---DAK---------------------------F--K-TFG------------------------------------------------------------------------------------------------------------------------------------------------------------------------------------------------------------------------------------------------------------------------------------------------------------------------------------------------------------------------------------------------------------------------------------------------CGS----A---------------IASS-------------------------------------------------------------------------------------------SL------V---------------------------------------------------------------------------------------------TE----------WL----------------------------------------------------K-------------------------------------G-------K--------------------------------------------S---------------------------------------L--------------------------------------------------------------------------D----E---A----------------------------------------------L--------------------------------------------------------------------------------------S---------------------------------------------------I-----------------------------------------------------K-------------------------------------------N-----------------Q--------------------------------------------------------------------------------------Q-------------------I---------------------------------------------------AD--------------------E-----------------L-------------------------------A------------------------------------------------------------------------------------------------------------------------L-------------------------------------------P-------------------------------------------P------------------------------------------------------VK----------------------------I--------------------------------------------------------H------------------C-------------S----VL----------AE--------------------------------------D----AI---------------------K------------------------------------------------------------------------------------------------------------------------------------------T----------------A----------------------------------------------------------------------------------------------------------------------------------------------------------I----------------------------S-----------------------------D-------------------------------------------------Y----------------R----------------------------------------------------------------------------------------------------------------------------------------S------------------------------------------------------------------------------------------------K--------------------------------------------------------------------------------------Q---------------------KGV-D----------------------------------------------------------------------------------------------------------------------------AP---*------------------------------------------------------------------------------------------------------------------------------------------------------------------------------------------------------------------------------------------------------------------------------------------------------------------------------------------------------------------------------------------------------------------------------------------------------------------------------------------------------------------------------------------------------------------------------------------------------------------------------------------------------------------------------------------------------------------------------------------------------------------------------------------------------------------------------------------------------------------------------------------------------------------------------------------------------------------------------------------------------------------------------------------------------------------------------------------------------------------------------------------------------------------------------------------------------------------------------------------------------------------------------------------------------------------------------------------------------------------------------------------------------------------------------------------------------------------------------------------------------------------------
>2032646_Mbacterium@PEAP01000018.1_31|  25518 25910
-------------------------------------------------------------------------------------------------------------------------------------------------------------------------------------------------------------------------------------------------------------------------------------------------------------------------------------------------------------------------------------------------------------------------------------------------------------------------------------------------------------------------------------------------------------------------------------------------------------------------------M---------------------A---------------------------------------------------------------------------------------------------------------------------------------------------------------------------------------------------------------------------------------------------------------------------------------------------------------------------------------------------------------------Y-------------------------------ND-----------------------------------------------------------------------------------------------------------K----------------------------------------------------VL------------------------D---------------------------H--------Y-E-----------------------------------------------------------------------------N--------------------------------------------------------P----------R------------N---------------------------------------------------------------V---------------------------------------------G--------------------S--------------L---------------------------------------------------------------------------------------DK----ND--------------------------------------P----------N----VG---------T---------------------------------G-------------M---------------------------------V----------G--------------------------------------------------------APS------------------------------------------------------------------------------------------------------------------------------------------------------------------------------------------------------------------------------------------------------------------------------------------------------------------------------------------------------------------------------------------------------------C-------G-D--VMK-----------------------------L---------------------QI---R-------V------------------------------------N------------------------------------------------------------------E---------------------------Q-------G-----------------------------------------------V---------------------------I-D---DAK---------------------------F--K-TFG------------------------------------------------------------------------------------------------------------------------------------------------------------------------------------------------------------------------------------------------------------------------------------------------------------------------------------------------------------------------------------------------------------------------------------------------CGS----A---------------IASS-------------------------------------------------------------------------------------------SL------V---------------------------------------------------------------------------------------------TE----------WI----------------------------------------------------K-------------------------------------G-------K--------------------------------------------T---------------------------------------L--------------------------------------------------------------------------D----Q---A----------------------------------------------L--------------------------------------------------------------------------------------T---------------------------------------------------I-----------------------------------------------------K-------------------------------------------N-----------------T--------------------------------------------------------------------------------------Q-------------------V---------------------------------------------------AE--------------------E-----------------L-------------------------------A------------------------------------------------------------------------------------------------------------------------L-------------------------------------------P-------------------------------------------P------------------------------------------------------VK----------------------------I--------------------------------------------------------H------------------C-------------S----VL----------AE--------------------------------------D----AI---------------------K------------------------------------------------------------------------------------------------------------------------------------------S----------------A----------------------------------------------------------------------------------------------------------------------------------------------------------I----------------------------Q-----------------------------D-------------------------------------------------Y----------------R----------------------------------------------------------------------------------------------------------------------------------------S------------------------------------------------------------------------------------------------K--------------------------------------------------------------------------------------R---------------------AVG-G----------------------------------------------------------------------------------------------------------------------------S*----------------------------------------------------------------------------------------------------------------------------------------------------------------------------------------------------------------------------------------------------------------------------------------------------------------------------------------------------------------------------------------------------------------------------------------------------------------------------------------------------------------------------------------------------------------------------------------------------------------------------------------------------------------------------------------------------------------------------------------------------------------------------------------------------------------------------------------------------------------------------------------------------------------------------------------------------------------------------------------------------------------------------------------------------------------------------------------------------------------------------------------------------------------------------------------------------------------------------------------------------------------------------------------------------------------------------------------------------------------------------------------------------------------------------------------------------------------------------------------------------------------------------
>2032649_Mbacterium@PEAJ01000079.1_10|  8538 8927
-------------------------------------------------------------------------------------------------------------------------------------------------------------------------------------------------------------------------------------------------------------------------------------------------------------------------------------------------------------------------------------------------------------------------------------------------------------------------------------------------------------------------------------------------------------------------------------------------------------------------------M---------------------S---------------------------------------------------------------------------------------------------------------------------------------------------------------------------------------------------------------------------------------------------------------------------------------------------------------------------------------------------------------------Y-------------------------------ND-----------------------------------------------------------------------------------------------------------K----------------------------------------------------VL------------------------D---------------------------H--------Y-E-----------------------------------------------------------------------------N--------------------------------------------------------P----------R------------N---------------------------------------------------------------V---------------------------------------------G--------------------V--------------L---------------------------------------------------------------------------------------DK----ND--------------------------------------D----------R----VG---------T---------------------------------G-------------M---------------------------------V----------G--------------------------------------------------------APA------------------------------------------------------------------------------------------------------------------------------------------------------------------------------------------------------------------------------------------------------------------------------------------------------------------------------------------------------------------------------------------------------------C-------G-D--VMR-----------------------------L---------------------QI---R-------V------------------------------------N------------------------------------------------------------------D---------------------------Q-------G-----------------------------------------------V---------------------------I-D---DAK---------------------------F--K-TFG------------------------------------------------------------------------------------------------------------------------------------------------------------------------------------------------------------------------------------------------------------------------------------------------------------------------------------------------------------------------------------------------------------------------------------------------CGS----A---------------IASS-------------------------------------------------------------------------------------------SL------V---------------------------------------------------------------------------------------------TE----------WI----------------------------------------------------K-------------------------------------G-------K--------------------------------------------T---------------------------------------L--------------------------------------------------------------------------D----E---A----------------------------------------------L--------------------------------------------------------------------------------------A---------------------------------------------------I-----------------------------------------------------K-------------------------------------------N-----------------T--------------------------------------------------------------------------------------Q-------------------V---------------------------------------------------AE--------------------E-----------------L-------------------------------A------------------------------------------------------------------------------------------------------------------------L-------------------------------------------P-------------------------------------------P------------------------------------------------------VK----------------------------I--------------------------------------------------------H------------------C-------------S----VL----------AE--------------------------------------D----AI---------------------K------------------------------------------------------------------------------------------------------------------------------------------S----------------A----------------------------------------------------------------------------------------------------------------------------------------------------------I----------------------------Q-----------------------------D-------------------------------------------------Y----------------R----------------------------------------------------------------------------------------------------------------------------------------R------------------------------------------------------------------------------------------------K--------------------------------------------------------------------------------------Q---------------------QAK-E----------------------------------------------------------------------------------------------------------------------------*-----------------------------------------------------------------------------------------------------------------------------------------------------------------------------------------------------------------------------------------------------------------------------------------------------------------------------------------------------------------------------------------------------------------------------------------------------------------------------------------------------------------------------------------------------------------------------------------------------------------------------------------------------------------------------------------------------------------------------------------------------------------------------------------------------------------------------------------------------------------------------------------------------------------------------------------------------------------------------------------------------------------------------------------------------------------------------------------------------------------------------------------------------------------------------------------------------------------------------------------------------------------------------------------------------------------------------------------------------------------------------------------------------------------------------------------------------------------------------------------------------------------------------
>55518_Mgryphiswalde@AVM77262.1| NifU-like protein
-------------------------------------------------------------------------------------------------------------------------------------------------------------------------------------------------------------------------------------------------------------------------------------------------------------------------------------------------------------------------------------------------------------------------------------------------------------------------------------------------------------------------------------------------------------------------------------------------------------------------------M---------------------A---------------------------------------------------------------------------------------------------------------------------------------------------------------------------------------------------------------------------------------------------------------------------------------------------------------------------------------------------------------------Y-------------------------------SD-----------------------------------------------------------------------------------------------------------K----------------------------------------------------VV------------------------D---------------------------H--------Y-E-----------------------------------------------------------------------------H--------------------------------------------------------P----------R------------N---------------------------------------------------------------V---------------------------------------------G--------------------S--------------M---------------------------------------------------------------------------------------DK----DS--------------------------------------T----------D----VG---------T---------------------------------G-------------L---------------------------------V----------G--------------------------------------------------------APA------------------------------------------------------------------------------------------------------------------------------------------------------------------------------------------------------------------------------------------------------------------------------------------------------------------------------------------------------------------------------------------------------------C-------G-D--VMK-----------------------------L---------------------QI---K-------V------------------------------------S------------------------------------------------------------------P---------------------------E-------G-----------------------------------------------I---------------------------I-E---DAK---------------------------F--K-TFG------------------------------------------------------------------------------------------------------------------------------------------------------------------------------------------------------------------------------------------------------------------------------------------------------------------------------------------------------------------------------------------------------------------------------------------------CGS----A---------------IASS-------------------------------------------------------------------------------------------SL------V---------------------------------------------------------------------------------------------TE----------WV----------------------------------------------------K-------------------------------------G-------K--------------------------------------------T---------------------------------------L--------------------------------------------------------------------------D----E---A----------------------------------------------A--------------------------------------------------------------------------------------A---------------------------------------------------I-----------------------------------------------------K-------------------------------------------N-----------------T--------------------------------------------------------------------------------------D-------------------I---------------------------------------------------AN--------------------E-----------------L-------------------------------A------------------------------------------------------------------------------------------------------------------------L-------------------------------------------P-------------------------------------------P------------------------------------------------------VK----------------------------I--------------------------------------------------------H------------------C-------------S----VL----------AE--------------------------------------D----AI---------------------K------------------------------------------------------------------------------------------------------------------------------------------A----------------A----------------------------------------------------------------------------------------------------------------------------------------------------------I----------------------------K-----------------------------D-------------------------------------------------Y----------------K----------------------------------------------------------------------------------------------------------------------------------------S------------------------------------------------------------------------------------------------K--------------------------------------------------------------------------------------S-----------------------G-Q----------------------------------------------------------------------------------------------------------------------------T--------------------------------------------------------------------------------------------------------------------------------------------------------------------------------------------------------------------------------------------------------------------------------------------------------------------------------------------------------------------------------------------------------------------------------------------------------------------------------------------------------------------------------------------------------------------------------------------------------------------------------------------------------------------------------------EDEK-AA----------------------------------------------------------------------------------------------------G---------------------------------------------------------------------------------------------------------------------------------------------------------------------------------------------------------------------------------------------------------------------------------------------------------------------------------------------------------------------------------------------------------------------------------------------------------------------------------------------------------------------------------------------------------------------------------------------------------------------------------------------------------------------------------------------------------------------------
>1895778_Msp@OJX80888.1| Fe-S cluster assembly scaffold IscU
-------------------------------------------------------------------------------------------------------------------------------------------------------------------------------------------------------------------------------------------------------------------------------------------------------------------------------------------------------------------------------------------------------------------------------------------------------------------------------------------------------------------------------------------------------------------------------------------------------------------------------M---------------------A---------------------------------------------------------------------------------------------------------------------------------------------------------------------------------------------------------------------------------------------------------------------------------------------------------------------------------------------------------------------Y-------------------------------SD-----------------------------------------------------------------------------------------------------------K----------------------------------------------------VV------------------------D---------------------------H--------Y-E-----------------------------------------------------------------------------H--------------------------------------------------------P----------R------------N---------------------------------------------------------------V---------------------------------------------G--------------------S--------------M---------------------------------------------------------------------------------------DK----DS--------------------------------------T----------D----VG---------T---------------------------------G-------------L---------------------------------V----------G--------------------------------------------------------APA------------------------------------------------------------------------------------------------------------------------------------------------------------------------------------------------------------------------------------------------------------------------------------------------------------------------------------------------------------------------------------------------------------C-------G-D--VMK-----------------------------L---------------------QI---K-------V------------------------------------S------------------------------------------------------------------P---------------------------E-------G-----------------------------------------------I---------------------------I-E---DAK---------------------------F--K-TFG------------------------------------------------------------------------------------------------------------------------------------------------------------------------------------------------------------------------------------------------------------------------------------------------------------------------------------------------------------------------------------------------------------------------------------------------CGS----A---------------IASS-------------------------------------------------------------------------------------------SL------V---------------------------------------------------------------------------------------------TE----------WV----------------------------------------------------K-------------------------------------G-------K--------------------------------------------T---------------------------------------L--------------------------------------------------------------------------D----E---A----------------------------------------------A--------------------------------------------------------------------------------------A---------------------------------------------------I-----------------------------------------------------K-------------------------------------------N-----------------T--------------------------------------------------------------------------------------D-------------------I---------------------------------------------------AN--------------------E-----------------L-------------------------------A------------------------------------------------------------------------------------------------------------------------L-------------------------------------------P-------------------------------------------P------------------------------------------------------VK----------------------------I--------------------------------------------------------H------------------C-------------S----VL----------AE--------------------------------------D----AI---------------------K------------------------------------------------------------------------------------------------------------------------------------------A----------------A----------------------------------------------------------------------------------------------------------------------------------------------------------I----------------------------K-----------------------------D-------------------------------------------------Y----------------K----------------------------------------------------------------------------------------------------------------------------------------S------------------------------------------------------------------------------------------------K--------------------------------------------------------------------------------------T-----------------------G-Q----------------------------------------------------------------------------------------------------------------------------G--------------------------------------------------------------------------------------------------------------------------------------------------------------------------------------------------------------------------------------------------------------------------------------------------------------------------------------------------------------------------------------------------------------------------------------------------------------------------------------------------------------------------------------------------------------------------------------------------------------------------------------------------------------------------------------EDEK-AA----------------------------------------------------------------------------------------------------G---------------------------------------------------------------------------------------------------------------------------------------------------------------------------------------------------------------------------------------------------------------------------------------------------------------------------------------------------------------------------------------------------------------------------------------------------------------------------------------------------------------------------------------------------------------------------------------------------------------------------------------------------------------------------------------------------------------------------
>1437059_Mmoscoviense@OAN50882.1| Fe-S cluster assembly scaffold IscU
-------------------------------------------------------------------------------------------------------------------------------------------------------------------------------------------------------------------------------------------------------------------------------------------------------------------------------------------------------------------------------------------------------------------------------------------------------------------------------------------------------------------------------------------------------------------------------------------------------------------------------M---------------------A---------------------------------------------------------------------------------------------------------------------------------------------------------------------------------------------------------------------------------------------------------------------------------------------------------------------------------------------------------------------Y-------------------------------SE-----------------------------------------------------------------------------------------------------------K----------------------------------------------------VV------------------------D---------------------------H--------Y-E-----------------------------------------------------------------------------H--------------------------------------------------------P----------R------------N---------------------------------------------------------------V---------------------------------------------G--------------------S--------------M---------------------------------------------------------------------------------------DK----DS--------------------------------------G----------D----VG---------T---------------------------------G-------------L---------------------------------V----------G--------------------------------------------------------APA------------------------------------------------------------------------------------------------------------------------------------------------------------------------------------------------------------------------------------------------------------------------------------------------------------------------------------------------------------------------------------------------------------C-------G-D--VMK-----------------------------L---------------------QI---K-------V------------------------------------S------------------------------------------------------------------P---------------------------E-------G-----------------------------------------------I---------------------------I-E---DAK---------------------------F--K-TFG------------------------------------------------------------------------------------------------------------------------------------------------------------------------------------------------------------------------------------------------------------------------------------------------------------------------------------------------------------------------------------------------------------------------------------------------CGS----A---------------IASS-------------------------------------------------------------------------------------------SL------V---------------------------------------------------------------------------------------------TE----------WV----------------------------------------------------K-------------------------------------G-------K--------------------------------------------T---------------------------------------L--------------------------------------------------------------------------D----E---A----------------------------------------------A--------------------------------------------------------------------------------------A---------------------------------------------------I-----------------------------------------------------K-------------------------------------------N-----------------T--------------------------------------------------------------------------------------D-------------------I---------------------------------------------------AH--------------------E-----------------L-------------------------------A------------------------------------------------------------------------------------------------------------------------L-------------------------------------------P-------------------------------------------P------------------------------------------------------VK----------------------------I--------------------------------------------------------H------------------C-------------S----VL----------AE--------------------------------------D----AI---------------------K------------------------------------------------------------------------------------------------------------------------------------------A----------------A----------------------------------------------------------------------------------------------------------------------------------------------------------I----------------------------A-----------------------------D-------------------------------------------------Y----------------R----------------------------------------------------------------------------------------------------------------------------------------K------------------------------------------------------------------------------------------------K--------------------------------------------------------------------------------------S-----------------------G-Q----------------------------------------------------------------------------------------------------------------------------G--------------------------------------------------------------------------------------------------------------------------------------------------------------------------------------------------------------------------------------------------------------------------------------------------------------------------------------------------------------------------------------------------------------------------------------------------------------------------------------------------------------------------------------------------------------------------------------------------------------------------------------------------------------------------------------EDEA-EQ----------------------------------------------------------------------------------------------------AAG-------------------------------------------------------------------------------------------------------------------------------------------------------------------------------------------------------------------------------------------------------------------------------------------------------------------------------------------------------------------------------------------------------------------------------------------------------------------------------------------------------------------------------------------------------------------------------------------------------------------------------------------------------------------------------------------------------------------------
>342108_Mmagneticum@BAE51831.1| NifU homolog involved in Fe-S cluster formation
-------------------------------------------------------------------------------------------------------------------------------------------------------------------------------------------------------------------------------------------------------------------------------------------------------------------------------------------------------------------------------------------------------------------------------------------------------------------------------------------------------------------------------------------------------------------------------------------------------------------------------M---------------------A---------------------------------------------------------------------------------------------------------------------------------------------------------------------------------------------------------------------------------------------------------------------------------------------------------------------------------------------------------------------Y-------------------------------SD-----------------------------------------------------------------------------------------------------------K----------------------------------------------------VI------------------------D---------------------------H--------Y-E-----------------------------------------------------------------------------H--------------------------------------------------------P----------R------------N---------------------------------------------------------------V---------------------------------------------G--------------------A--------------L---------------------------------------------------------------------------------------DK----DD--------------------------------------S----------A----VG---------T---------------------------------G-------------L---------------------------------V----------G--------------------------------------------------------APA------------------------------------------------------------------------------------------------------------------------------------------------------------------------------------------------------------------------------------------------------------------------------------------------------------------------------------------------------------------------------------------------------------C-------G-D--VMK-----------------------------L---------------------QI---K-------V------------------------------------S------------------------------------------------------------------A---------------------------E-------G-----------------------------------------------I---------------------------I-E---DAK---------------------------F--K-TFG------------------------------------------------------------------------------------------------------------------------------------------------------------------------------------------------------------------------------------------------------------------------------------------------------------------------------------------------------------------------------------------------------------------------------------------------CGS----A---------------IASS-------------------------------------------------------------------------------------------SL------V---------------------------------------------------------------------------------------------TE----------WV----------------------------------------------------K-------------------------------------G-------K--------------------------------------------T---------------------------------------L--------------------------------------------------------------------------D----E---A----------------------------------------------A--------------------------------------------------------------------------------------S---------------------------------------------------I-----------------------------------------------------K-------------------------------------------N-----------------T--------------------------------------------------------------------------------------D-------------------I---------------------------------------------------AH--------------------E-----------------L-------------------------------A------------------------------------------------------------------------------------------------------------------------L-------------------------------------------P-------------------------------------------P------------------------------------------------------VK----------------------------I--------------------------------------------------------H------------------C-------------S----VL----------AE--------------------------------------D----AI---------------------K------------------------------------------------------------------------------------------------------------------------------------------A----------------A----------------------------------------------------------------------------------------------------------------------------------------------------------I----------------------------A-----------------------------D-------------------------------------------------Y----------------K----------------------------------------------------------------------------------------------------------------------------------------K------------------------------------------------------------------------------------------------K--------------------------------------------------------------------------------------S-----------------------G------------------------------------------------------------------------------------------------------------------------------------------------------------------------------------------------------------------------------------------------------------------------------------------------------------------------------------------------------------------------------------------------------------------------------------------------------------------------------------------------------------------------------------------------------------------------------------------------------------------------------------------------------------------------------------------------------------------------------------------------------------------------------------------------------------------------------------------------------------------------------------------------------------------------------------------------------------------------------------------------------------------------------------------------------------------------------------------------------------------------------------------------------------------------------------------------------------------------------------------------------------------------------------------------------------------------------------------------------------------------------------------------------------------------------------------------------------------------------------------------------------------------------------------------------------------------------------------------------------------------------------------------------------
>2053833_Msp@RAU21465.1| Fe-S cluster assembly scaffold IscU
-------------------------------------------------------------------------------------------------------------------------------------------------------------------------------------------------------------------------------------------------------------------------------------------------------------------------------------------------------------------------------------------------------------------------------------------------------------------------------------------------------------------------------------------------------------------------------------------------------------------------------M---------------------A---------------------------------------------------------------------------------------------------------------------------------------------------------------------------------------------------------------------------------------------------------------------------------------------------------------------------------------------------------------------Y-------------------------------SD-----------------------------------------------------------------------------------------------------------K----------------------------------------------------VI------------------------D---------------------------H--------Y-E-----------------------------------------------------------------------------H--------------------------------------------------------P----------R------------N---------------------------------------------------------------V---------------------------------------------G--------------------A--------------L---------------------------------------------------------------------------------------DK----DD--------------------------------------G----------A----VG---------T---------------------------------G-------------L---------------------------------V----------G--------------------------------------------------------APA------------------------------------------------------------------------------------------------------------------------------------------------------------------------------------------------------------------------------------------------------------------------------------------------------------------------------------------------------------------------------------------------------------C-------G-D--VMK-----------------------------L---------------------QI---K-------V------------------------------------S------------------------------------------------------------------A---------------------------E-------G-----------------------------------------------I---------------------------I-E---DAK---------------------------F--K-TFG------------------------------------------------------------------------------------------------------------------------------------------------------------------------------------------------------------------------------------------------------------------------------------------------------------------------------------------------------------------------------------------------------------------------------------------------CGS----A---------------IASS-------------------------------------------------------------------------------------------SL------V---------------------------------------------------------------------------------------------TE----------WV----------------------------------------------------K-------------------------------------G-------K--------------------------------------------T---------------------------------------L--------------------------------------------------------------------------D----E---A----------------------------------------------A--------------------------------------------------------------------------------------S---------------------------------------------------I-----------------------------------------------------K-------------------------------------------N-----------------T--------------------------------------------------------------------------------------D-------------------I---------------------------------------------------AQ--------------------E-----------------L-------------------------------A------------------------------------------------------------------------------------------------------------------------L-------------------------------------------P-------------------------------------------P------------------------------------------------------VK----------------------------I--------------------------------------------------------H------------------C-------------S----VL----------AE--------------------------------------D----AI---------------------K------------------------------------------------------------------------------------------------------------------------------------------A----------------A----------------------------------------------------------------------------------------------------------------------------------------------------------I----------------------------A-----------------------------D-------------------------------------------------Y----------------K----------------------------------------------------------------------------------------------------------------------------------------K------------------------------------------------------------------------------------------------K--------------------------------------------------------------------------------------S-----------------------G-K----------------------------------------------------------------------------------------------------------------------------D--------------------------------------------------------------------------------------------------------------------------------------------------------------------------------------------------------------------------------------------------------------------------------------------------------------------------------------------------------------------------------------------------------------------------------------------------------------------------------------------------------------------------------------------------------------------------------------------------------------------------------------------------------------------------------------EEAA-E---------------------------------------------------------------------------------------------------------------------------------------------------------------------------------------------------------------------------------------------------------------------------------------------------------------------------------------------------------------------------------------------------------------------------------------------------------------------------------------------------------------------------------------------------------------------------------------------------------------------------------------------------------------------------------------------------------------------------------------------------------------------------------------------------------------------------------
>1082_Pfulvum@SEH48782.1| nitrogen fixation protein NifU
-------------------------------------------------------------------------------------------------------------------------------------------------------------------------------------------------------------------------------------------------------------------------------------------------------------------------------------------------------------------------------------------------------------------------------------------------------------------------------------------------------------------------------------------------------------------------------------------------------------------------------M---------------------A---------------------------------------------------------------------------------------------------------------------------------------------------------------------------------------------------------------------------------------------------------------------------------------------------------------------------------------------------------------------Y-------------------------------SD-----------------------------------------------------------------------------------------------------------K----------------------------------------------------VI------------------------D---------------------------H--------Y-E-----------------------------------------------------------------------------H--------------------------------------------------------P----------R------------N---------------------------------------------------------------V---------------------------------------------G--------------------S--------------L---------------------------------------------------------------------------------------DK----ED--------------------------------------D----------T----VG---------T---------------------------------G-------------L---------------------------------V----------G--------------------------------------------------------APA------------------------------------------------------------------------------------------------------------------------------------------------------------------------------------------------------------------------------------------------------------------------------------------------------------------------------------------------------------------------------------------------------------C-------G-D--VMK-----------------------------L---------------------QI---K-------V------------------------------------S------------------------------------------------------------------A---------------------------E-------G-----------------------------------------------I---------------------------I-E---DAK---------------------------F--K-TFG------------------------------------------------------------------------------------------------------------------------------------------------------------------------------------------------------------------------------------------------------------------------------------------------------------------------------------------------------------------------------------------------------------------------------------------------CGS----A---------------IASS-------------------------------------------------------------------------------------------SL------V---------------------------------------------------------------------------------------------TE----------WV----------------------------------------------------K-------------------------------------G-------K--------------------------------------------T---------------------------------------L--------------------------------------------------------------------------D----E---A----------------------------------------------G--------------------------------------------------------------------------------------Q---------------------------------------------------I-----------------------------------------------------K-------------------------------------------N-----------------T--------------------------------------------------------------------------------------D-------------------I---------------------------------------------------AQ--------------------E-----------------L-------------------------------A------------------------------------------------------------------------------------------------------------------------L-------------------------------------------P-------------------------------------------P------------------------------------------------------VK----------------------------I--------------------------------------------------------H------------------C-------------S----VL----------AE--------------------------------------D----AI---------------------K------------------------------------------------------------------------------------------------------------------------------------------A----------------A----------------------------------------------------------------------------------------------------------------------------------------------------------I----------------------------A-----------------------------D-------------------------------------------------Y----------------K----------------------------------------------------------------------------------------------------------------------------------------R------------------------------------------------------------------------------------------------K--------------------------------------------------------------------------------------V-----------------------G-K----------------------------------------------------------------------------------------------------------------------------D--------------------------------------------------------------------------------------------------------------------------------------------------------------------------------------------------------------------------------------------------------------------------------------------------------------------------------------------------------------------------------------------------------------------------------------------------------------------------------------------------------------------------------------------------------------------------------------------------------------------------------------------------------------------------------------DSAA-AE--------------------------------------------------------------------------------------------------------------------------------------------------------------------------------------------------------------------------------------------------------------------------------------------------------------------------------------------------------------------------------------------------------------------------------------------------------------------------------------------------------------------------------------------------------------------------------------------------------------------------------------------------------------------------------------------------------------------------------------------------------------------------------------------------------------------------------
>1288970_Msp@CCQ74482.1| scaffold protein,involved in assembly of Fe-S clusters
-------------------------------------------------------------------------------------------------------------------------------------------------------------------------------------------------------------------------------------------------------------------------------------------------------------------------------------------------------------------------------------------------------------------------------------------------------------------------------------------------------------------------------------------------------------------------------------------------------------------------------M---------------------A---------------------------------------------------------------------------------------------------------------------------------------------------------------------------------------------------------------------------------------------------------------------------------------------------------------------------------------------------------------------Y-------------------------------SD-----------------------------------------------------------------------------------------------------------K----------------------------------------------------VI------------------------D---------------------------H--------Y-E-----------------------------------------------------------------------------H--------------------------------------------------------P----------R------------N---------------------------------------------------------------V---------------------------------------------G--------------------A--------------L---------------------------------------------------------------------------------------DK----DD--------------------------------------G----------T----VG---------T---------------------------------G-------------L---------------------------------V----------G--------------------------------------------------------APA------------------------------------------------------------------------------------------------------------------------------------------------------------------------------------------------------------------------------------------------------------------------------------------------------------------------------------------------------------------------------------------------------------C-------G-D--VMK-----------------------------L---------------------QI---K-------V------------------------------------S------------------------------------------------------------------A---------------------------E-------G-----------------------------------------------I---------------------------I-E---DAK---------------------------F--K-TFG------------------------------------------------------------------------------------------------------------------------------------------------------------------------------------------------------------------------------------------------------------------------------------------------------------------------------------------------------------------------------------------------------------------------------------------------CGS----A---------------IASS-------------------------------------------------------------------------------------------SL------V---------------------------------------------------------------------------------------------TE----------WV----------------------------------------------------K-------------------------------------G-------K--------------------------------------------S---------------------------------------L--------------------------------------------------------------------------D----E---A----------------------------------------------A--------------------------------------------------------------------------------------S---------------------------------------------------I-----------------------------------------------------K-------------------------------------------N-----------------T--------------------------------------------------------------------------------------E-------------------I---------------------------------------------------AE--------------------E-----------------L-------------------------------A------------------------------------------------------------------------------------------------------------------------L-------------------------------------------P-------------------------------------------P------------------------------------------------------VK----------------------------I--------------------------------------------------------H------------------C-------------S----VL----------AE--------------------------------------D----AI---------------------K------------------------------------------------------------------------------------------------------------------------------------------A----------------A----------------------------------------------------------------------------------------------------------------------------------------------------------I----------------------------E-----------------------------D-------------------------------------------------Y----------------K----------------------------------------------------------------------------------------------------------------------------------------A------------------------------------------------------------------------------------------------K--------------------------------------------------------------------------------------D-----------------------A-K----------------------------------------------------------------------------------------------------------------------------P--------------------------------------------------------------------------------------------------------------------------------------------------------------------------------------------------------------------------------------------------------------------------------------------------------------------------------------------------------------------------------------------------------------------------------------------------------------------------------------------------------------------------------------------------------------------------------------------------------------------------------------------------------------------------------------ESDA-AE--------------------------------------------------------------------------------------------------------------------------------------------------------------------------------------------------------------------------------------------------------------------------------------------------------------------------------------------------------------------------------------------------------------------------------------------------------------------------------------------------------------------------------------------------------------------------------------------------------------------------------------------------------------------------------------------------------------------------------------------------------------------------------------------------------------------------------
>2032658_Abacterium@PDZW01000015.1_23|  30636 31043
-------------------------------------------------------------------------------------------------------------------------------------------------------------------------------------------------------------------------------------------------------------------------------------------------------------------------------------------------------------------------------------------------------------------------------------------------------------------------------------------------------------------------------------------------------------------------------------------------------------------------------M---------------------S---------------------------------------------------------------------------------------------------------------------------------------------------------------------------------------------------------------------------------------------------------------------------------------------------------------------------------------------------------------------Y-------------------------------SD-----------------------------------------------------------------------------------------------------------K----------------------------------------------------VI------------------------D---------------------------H--------F-E-----------------------------------------------------------------------------N--------------------------------------------------------P----------R------------N---------------------------------------------------------------V---------------------------------------------G--------------------S--------------L---------------------------------------------------------------------------------------NK----DD--------------------------------------A----------H----VG---------T---------------------------------G-------------L---------------------------------V----------G--------------------------------------------------------APA------------------------------------------------------------------------------------------------------------------------------------------------------------------------------------------------------------------------------------------------------------------------------------------------------------------------------------------------------------------------------------------------------------C-------G-D--VMR-----------------------------L---------------------QI---Q-------V------------------------------------S------------------------------------------------------------------P---------------------------E-------G-----------------------------------------------I---------------------------I-E---DAK---------------------------F--K-TFG------------------------------------------------------------------------------------------------------------------------------------------------------------------------------------------------------------------------------------------------------------------------------------------------------------------------------------------------------------------------------------------------------------------------------------------------CGS----A---------------IASS-------------------------------------------------------------------------------------------SL------V---------------------------------------------------------------------------------------------TE----------WV----------------------------------------------------K-------------------------------------G-------K--------------------------------------------T---------------------------------------L--------------------------------------------------------------------------D----E---A----------------------------------------------S--------------------------------------------------------------------------------------S---------------------------------------------------I-----------------------------------------------------K-------------------------------------------N-----------------T--------------------------------------------------------------------------------------D-------------------I---------------------------------------------------AQ--------------------H-----------------L-------------------------------A------------------------------------------------------------------------------------------------------------------------L-------------------------------------------P-------------------------------------------P------------------------------------------------------VK----------------------------I--------------------------------------------------------H------------------C-------------S----VL----------AE--------------------------------------D----AI---------------------K------------------------------------------------------------------------------------------------------------------------------------------A----------------A----------------------------------------------------------------------------------------------------------------------------------------------------------I----------------------------T-----------------------------D-------------------------------------------------Y----------------K----------------------------------------------------------------------------------------------------------------------------------------T------------------------------------------------------------------------------------------------K--------------------------------------------------------------------------------------H-----------------------G-P----------------------------------------------------------------------------------------------------------------------------A-------------------------------------------------------------------------------------------------------------------------------------------------------------------------------------------------------------------------------------------------------------------------------------------------------------------------------------------------------------------------------------------------------------------------------------------------------------------------------------------------------------------------------------------------------------------------------------------------------------------------------------------------------------------------------------KNGEA-AQ----------------------------------------------------------------------------------------------------*---------------------------------------------------------------------------------------------------------------------------------------------------------------------------------------------------------------------------------------------------------------------------------------------------------------------------------------------------------------------------------------------------------------------------------------------------------------------------------------------------------------------------------------------------------------------------------------------------------------------------------------------------------------------------------------------------------------------------
>1264899_Zcompransoris@PWR23754.1| Fe-S cluster assembly scaffold IscU
-------------------------------------------------------------------------------------------------------------------------------------------------------------------------------------------------------------------------------------------------------------------------------------------------------------------------------------------------------------------------------------------------------------------------------------------------------------------------------------------------------------------------------------------------------------------------------------------------------------------------------M---------------------A---------------------------------------------------------------------------------------------------------------------------------------------------------------------------------------------------------------------------------------------------------------------------------------------------------------------------------------------------------------------Y-------------------------------SE-----------------------------------------------------------------------------------------------------------K----------------------------------------------------LV------------------------D---------------------------H--------Y-E-----------------------------------------------------------------------------N--------------------------------------------------------P----------R------------N---------------------------------------------------------------V---------------------------------------------G--------------------S--------------F---------------------------------------------------------------------------------------DK----ND--------------------------------------D----------N----VG---------T---------------------------------G-------------L---------------------------------V----------G--------------------------------------------------------APA------------------------------------------------------------------------------------------------------------------------------------------------------------------------------------------------------------------------------------------------------------------------------------------------------------------------------------------------------------------------------------------------------------C-------G-D--VMK-----------------------------L---------------------QI---K-------V------------------------------------S------------------------------------------------------------------A---------------------------E-------G-----------------------------------------------L---------------------------I-E---DAK---------------------------F--K-TFG------------------------------------------------------------------------------------------------------------------------------------------------------------------------------------------------------------------------------------------------------------------------------------------------------------------------------------------------------------------------------------------------------------------------------------------------CGS----A---------------IASS-------------------------------------------------------------------------------------------SL------V---------------------------------------------------------------------------------------------TE----------WV----------------------------------------------------K-------------------------------------G-------K--------------------------------------------S---------------------------------------L--------------------------------------------------------------------------D----E---A----------------------------------------------A--------------------------------------------------------------------------------------T---------------------------------------------------I-----------------------------------------------------K-------------------------------------------N-----------------T--------------------------------------------------------------------------------------E-------------------I---------------------------------------------------AQ--------------------H-----------------L-------------------------------A------------------------------------------------------------------------------------------------------------------------L-------------------------------------------P-------------------------------------------P------------------------------------------------------VK----------------------------I--------------------------------------------------------H------------------C-------------S----VL----------AE--------------------------------------D----AI---------------------K------------------------------------------------------------------------------------------------------------------------------------------A----------------A----------------------------------------------------------------------------------------------------------------------------------------------------------I----------------------------A-----------------------------D-------------------------------------------------Y----------------K----------------------------------------------------------------------------------------------------------------------------------------A------------------------------------------------------------------------------------------------K--------------------------------------------------------------------------------------H-----------------------D-R----------------------------------------------------------------------------------------------------------------------------S-----------------------------------------------------------------------------------------------------------------------------------------------------------------------------------------------------------------------------------------------------------------------------------------------------------------------------------------------------------------------------------------------------------------------------------------------------------------------------------------------------------------------------------------------------------------------------------------------------------------------------------------------------------------------------------------------------------------------------------------------------------------------------------------------------------------------------------------------------------------------------------------------------------------------------------------------------------------------------------------------------------------------------------------------------------------------------------------------------------------------------------------------------------------------------------------------------------------------------------------------------------------------------------------------------------------------------------------------------------------------------------------------------------------------------------------------------------------------------------------------------------------------------
>1802022_Rbacterium@OHC77420.1| Fe-S cluster assembly scaffold IscU
-------------------------------------------------------------------------------------------------------------------------------------------------------------------------------------------------------------------------------------------------------------------------------------------------------------------------------------------------------------------------------------------------------------------------------------------------------------------------------------------------------------------------------------------------------------------------------------------------------------------------------M---------------------T---------------------------------------------------------------------------------------------------------------------------------------------------------------------------------------------------------------------------------------------------------------------------------------------------------------------------------------------------------------------Y-------------------------------SD-----------------------------------------------------------------------------------------------------------K----------------------------------------------------LL------------------------D---------------------------H--------Y-E-----------------------------------------------------------------------------N--------------------------------------------------------P----------R------------N---------------------------------------------------------------V---------------------------------------------G--------------------S--------------M---------------------------------------------------------------------------------------DK----SE--------------------------------------D----------N----VG---------T---------------------------------G-------------L---------------------------------V----------G--------------------------------------------------------APA------------------------------------------------------------------------------------------------------------------------------------------------------------------------------------------------------------------------------------------------------------------------------------------------------------------------------------------------------------------------------------------------------------C-------G-D--VMK-----------------------------L---------------------QI---K-------V------------------------------------G-A----------------------------------------------------------------D-----------------------------------G-----------------------------------------------I---------------------------I-E---DAK---------------------------F--K-TFG------------------------------------------------------------------------------------------------------------------------------------------------------------------------------------------------------------------------------------------------------------------------------------------------------------------------------------------------------------------------------------------------------------------------------------------------CGS----A---------------IASS-------------------------------------------------------------------------------------------SL------V---------------------------------------------------------------------------------------------TE----------WV----------------------------------------------------K-------------------------------------G-------K--------------------------------------------S---------------------------------------L--------------------------------------------------------------------------D----E---A----------------------------------------------A--------------------------------------------------------------------------------------R---------------------------------------------------I-----------------------------------------------------K-------------------------------------------N-----------------S--------------------------------------------------------------------------------------E-------------------I---------------------------------------------------VF--------------------E-----------------L-------------------------------S------------------------------------------------------------------------------------------------------------------------L-------------------------------------------P-------------------------------------------P------------------------------------------------------VK----------------------------I--------------------------------------------------------H------------------C-------------S----VL----------AE--------------------------------------E----AI---------------------K------------------------------------------------------------------------------------------------------------------------------------------A----------------A----------------------------------------------------------------------------------------------------------------------------------------------------------I----------------------------S-----------------------------D-------------------------------------------------Y----------------K----------------------------------------------------------------------------------------------------------------------------------------A------------------------------------------------------------------------------------------------K--------------------------------------------------------------------------------------N-------A---------------GKE----------------------------------------------------------------------------------------------------------------------------K----------------------------------------------------------------------------------------------------------------------------------------------------------------------------------------------------------------------------------------------------------------------------------------------------------------------------------------------------------------------------------------------------------------------------------------------------------------------------------------------------------------------------------------------------------------------------------------------------------------------------------------------------------------------------------IEAAE--------------------------------------------------------------------------------------------------------------------------------------------------------------------------------------------------------------------------------------------------------------------------------------------------------------------------------------------------------------------------------------------------------------------------------------------------------------------------------------------------------------------------------------------------------------------------------------------------------------------------------------------------------------------------------------------------------------------------------------------------------------------------------------------------------------------------------------
>1961830_Rendosymbiont@OZG31324.1| iron-sulfur cluster scaffold-like protein
-------------------------------------------------------------------------------------------------------------------------------------------------------------------------------------------------------------------------------------------------------------------------------------------------------------------------------------------------------------------------------------------------------------------------------------------------------------------------------------------------------------------------------------------------------------------------------------------------------------------------------M---------------------G---------------------------------------------------------------------------------------------------------------------------------------------------------------------------------------------------------------------------------------------------------------------------------------------------------------------------------------------------------------------Y-------------------------------SL-----------------------------------------------------------------------------------------------------------K----------------------------------------------------VL------------------------D---------------------------H--------Y-E-----------------------------------------------------------------------------N--------------------------------------------------------P----------R------------N---------------------------------------------------------------V---------------------------------------------G--------------------S--------------L---------------------------------------------------------------------------------------DK----ND--------------------------------------A----------Y----VG---------T---------------------------------G-------------L---------------------------------V----------G--------------------------------------------------------APA------------------------------------------------------------------------------------------------------------------------------------------------------------------------------------------------------------------------------------------------------------------------------------------------------------------------------------------------------------------------------------------------------------C-------G-D--VMK-----------------------------L---------------------QI---K-------V------------------------------------S------------------------------------------------------------------A---------------------------E-------G-----------------------------------------------I---------------------------I-T---DAK---------------------------F--K-TFG------------------------------------------------------------------------------------------------------------------------------------------------------------------------------------------------------------------------------------------------------------------------------------------------------------------------------------------------------------------------------------------------------------------------------------------------CGS----A---------------IASS-------------------------------------------------------------------------------------------SL------V---------------------------------------------------------------------------------------------TE----------WV----------------------------------------------------K-------------------------------------G-------K--------------------------------------------S---------------------------------------L--------------------------------------------------------------------------D----E---A----------------------------------------------G--------------------------------------------------------------------------------------S---------------------------------------------------I-----------------------------------------------------K-------------------------------------------N-----------------T--------------------------------------------------------------------------------------E-------------------I---------------------------------------------------AK--------------------E-----------------L-------------------------------S------------------------------------------------------------------------------------------------------------------------L-------------------------------------------P-------------------------------------------P------------------------------------------------------VK----------------------------L--------------------------------------------------------H------------------C-------------S----LL----------AE--------------------------------------D----AI---------------------K------------------------------------------------------------------------------------------------------------------------------------------A----------------A----------------------------------------------------------------------------------------------------------------------------------------------------------I----------------------------L-----------------------------D-------------------------------------------------Y----------------K----------------------------------------------------------------------------------------------------------------------------------------T------------------------------------------------------------------------------------------------K--------------------------------------------------------------------------------------N-----------------------S------------------------------------------------------------------------------------------------------------------------------------------------------------------------------------------------------------------------------------------------------------------------------------------------------------------------------------------------------------------------------------------------------------------------------------------------------------------------------------------------------------------------------------------------------------------------------------------------------------------------------------------------------------------------------------------------------------------------------------------------------------------------------------------------------------------------------------------------------------------------------------------------------------------------------------------------------------------------------------------------------------------------------------------------------------------------------------------------------------------------------------------------------------------------------------------------------------------------------------------------------------------------------------------------------------------------------------------------------------------------------------------------------------------------------------------------------------------------------------------------------------------------------------------------------------------------------------------------------------------------------------------------------------
>1123355_Tpusilla@JHYO01000018.1_26|  23422 23826
-------------------------------------------------------------------------------------------------------------------------------------------------------------------------------------------------------------------------------------------------------------------------------------------------------------------------------------------------------------------------------------------------------------------------------------------------------------------------------------------------------------------------------------------------------------------------------------------------------------------------------M---------------------S---------------------------------------------------------------------------------------------------------------------------------------------------------------------------------------------------------------------------------------------------------------------------------------------------------------------------------------------------------------------Y-------------------------------SD-----------------------------------------------------------------------------------------------------------K----------------------------------------------------VV------------------------D---------------------------H--------Y-E-----------------------------------------------------------------------------N--------------------------------------------------------P----------R------------N---------------------------------------------------------------V---------------------------------------------G--------------------S--------------M---------------------------------------------------------------------------------------DN----DS--------------------------------------G----------E----VG---------T---------------------------------G-------------L---------------------------------V----------G--------------------------------------------------------APA------------------------------------------------------------------------------------------------------------------------------------------------------------------------------------------------------------------------------------------------------------------------------------------------------------------------------------------------------------------------------------------------------------C-------G-D--VMR-----------------------------L---------------------QI---K-------V------------------------------------G------------------------------------------------------------------E---------------------------N-------G-----------------------------------------------I---------------------------I-E---DAK---------------------------F--K-TFG------------------------------------------------------------------------------------------------------------------------------------------------------------------------------------------------------------------------------------------------------------------------------------------------------------------------------------------------------------------------------------------------------------------------------------------------CGS----A---------------IASS-------------------------------------------------------------------------------------------SL------V---------------------------------------------------------------------------------------------TE----------WV----------------------------------------------------K-------------------------------------G-------K--------------------------------------------T---------------------------------------L--------------------------------------------------------------------------D----E---A----------------------------------------------S--------------------------------------------------------------------------------------N---------------------------------------------------I-----------------------------------------------------K-------------------------------------------N-----------------T--------------------------------------------------------------------------------------D-------------------I---------------------------------------------------AE--------------------E-----------------L-------------------------------A------------------------------------------------------------------------------------------------------------------------L-------------------------------------------P-------------------------------------------P------------------------------------------------------VK----------------------------I--------------------------------------------------------H------------------C-------------S----VL----------AE--------------------------------------D----AI---------------------K------------------------------------------------------------------------------------------------------------------------------------------A----------------A----------------------------------------------------------------------------------------------------------------------------------------------------------I----------------------------S-----------------------------D-------------------------------------------------Y----------------K----------------------------------------------------------------------------------------------------------------------------------------T------------------------------------------------------------------------------------------------K--------------------------------------------------------------------------------------H-----------------------G-A----------------------------------------------------------------------------------------------------------------------------A-------------------------------------------------------------------------------------------------------------------------------------------------------------------------------------------------------------------------------------------------------------------------------------------------------------------------------------------------------------------------------------------------------------------------------------------------------------------------------------------------------------------------------------------------------------------------------------------------------------------------------------------------------------------------------------GDSEA-S*--------------------------------------------------------------------------------------------------------------------------------------------------------------------------------------------------------------------------------------------------------------------------------------------------------------------------------------------------------------------------------------------------------------------------------------------------------------------------------------------------------------------------------------------------------------------------------------------------------------------------------------------------------------------------------------------------------------------------------------------------------------------------------------------------------------------------------
>1867952_CTmagnetica@SCA58072.1| iron-binding protein believed to be involved in Fe-S protein formation or repai
-------------------------------------------------------------------------------------------------------------------------------------------------------------------------------------------------------------------------------------------------------------------------------------------------------------------------------------------------------------------------------------------------------------------------------------------------------------------------------------------------------------------------------------------------------------------------------------------------------------------------------M---------------------S---------------------------------------------------------------------------------------------------------------------------------------------------------------------------------------------------------------------------------------------------------------------------------------------------------------------------------------------------------------------Y-------------------------------SE-----------------------------------------------------------------------------------------------------------K----------------------------------------------------VI------------------------D---------------------------H--------Y-E-----------------------------------------------------------------------------N--------------------------------------------------------P----------R------------N---------------------------------------------------------------V---------------------------------------------G--------------------S--------------M---------------------------------------------------------------------------------------DN----ET--------------------------------------T----------E----VG---------T---------------------------------G-------------L---------------------------------V----------G--------------------------------------------------------APA------------------------------------------------------------------------------------------------------------------------------------------------------------------------------------------------------------------------------------------------------------------------------------------------------------------------------------------------------------------------------------------------------------C-------G-D--VMR-----------------------------L---------------------QI---K-------V------------------------------------G------------------------------------------------------------------N---------------------------D-------G-----------------------------------------------V---------------------------I-E---DAK---------------------------F--K-TFG------------------------------------------------------------------------------------------------------------------------------------------------------------------------------------------------------------------------------------------------------------------------------------------------------------------------------------------------------------------------------------------------------------------------------------------------CGS----A---------------IASS-------------------------------------------------------------------------------------------SL------V---------------------------------------------------------------------------------------------TE----------WV----------------------------------------------------K-------------------------------------G-------K--------------------------------------------T---------------------------------------L--------------------------------------------------------------------------D----E---A----------------------------------------------A--------------------------------------------------------------------------------------D---------------------------------------------------I-----------------------------------------------------K-------------------------------------------N-----------------T--------------------------------------------------------------------------------------D-------------------I---------------------------------------------------AE--------------------E-----------------L-------------------------------A------------------------------------------------------------------------------------------------------------------------L-------------------------------------------P-------------------------------------------P------------------------------------------------------VK----------------------------I--------------------------------------------------------H------------------C-------------S----VL----------AE--------------------------------------D----AI---------------------K------------------------------------------------------------------------------------------------------------------------------------------A----------------A----------------------------------------------------------------------------------------------------------------------------------------------------------I----------------------------D-----------------------------D-------------------------------------------------Y----------------K----------------------------------------------------------------------------------------------------------------------------------------A------------------------------------------------------------------------------------------------K--------------------------------------------------------------------------------------N-----------------------D-D----------------------------------------------------------------------------------------------------------------------------------------------------------------------------------------------------------------------------------------------------------------------------------------------------------------------------------------------------------------------------------------------------------------------------------------------------------------------------------------------------------------------------------------------------------------------------------------------------------------------------------------------------------------------------------------------------------------------------------------------------------------------------------------------------------------------------------------------------------------------------------------------------------------------------------------------------------------------------------------------------------------------------------------------------------------------------------------------------------------------------------------------------------------------------------------------------------------------------------------------------------------------------------------------------------------------------------------------------------------------------------------------------------------------------------------------------------------------------------------------------------------------------------------------------------------------------------------------------------------------------------------------------------
>1891279_Tindica@AXO15341.1| Fe-S cluster assembly scaffold IscU
-------------------------------------------------------------------------------------------------------------------------------------------------------------------------------------------------------------------------------------------------------------------------------------------------------------------------------------------------------------------------------------------------------------------------------------------------------------------------------------------------------------------------------------------------------------------------------------------------------------------------------M---------------------A---------------------------------------------------------------------------------------------------------------------------------------------------------------------------------------------------------------------------------------------------------------------------------------------------------------------------------------------------------------------Y-------------------------------SE-----------------------------------------------------------------------------------------------------------K----------------------------------------------------LI------------------------D---------------------------H--------Y-E-----------------------------------------------------------------------------N--------------------------------------------------------P----------R------------N---------------------------------------------------------------V---------------------------------------------G--------------------S--------------M---------------------------------------------------------------------------------------DK----NE--------------------------------------T----------S----VG---------T---------------------------------G-------------L---------------------------------V----------G--------------------------------------------------------APA------------------------------------------------------------------------------------------------------------------------------------------------------------------------------------------------------------------------------------------------------------------------------------------------------------------------------------------------------------------------------------------------------------C-------G-D--VMK-----------------------------L---------------------QI---K-------V------------------------------------T------------------------------------------------------------------P---------------------------E-------G-----------------------------------------------I---------------------------I-E---DAK---------------------------F--K-TFG------------------------------------------------------------------------------------------------------------------------------------------------------------------------------------------------------------------------------------------------------------------------------------------------------------------------------------------------------------------------------------------------------------------------------------------------CGS----A---------------IASS-------------------------------------------------------------------------------------------SL------I---------------------------------------------------------------------------------------------TE----------WV----------------------------------------------------K-------------------------------------G-------K--------------------------------------------S---------------------------------------L--------------------------------------------------------------------------D----E---A----------------------------------------------G--------------------------------------------------------------------------------------S---------------------------------------------------I-----------------------------------------------------A-------------------------------------------N-----------------S--------------------------------------------------------------------------------------Q-------------------I---------------------------------------------------AQ--------------------E-----------------L-------------------------------A------------------------------------------------------------------------------------------------------------------------L-------------------------------------------P-------------------------------------------P------------------------------------------------------VK----------------------------I--------------------------------------------------------H------------------C-------------S----IL----------AE--------------------------------------D----AI---------------------K------------------------------------------------------------------------------------------------------------------------------------------A----------------A----------------------------------------------------------------------------------------------------------------------------------------------------------I----------------------------S-----------------------------D-------------------------------------------------Y----------------K----------------------------------------------------------------------------------------------------------------------------------------T------------------------------------------------------------------------------------------------K--------------------------------------------------------------------------------------N-----------------------G-A----------------------------------------------------------------------------------------------------------------------------A--------------------------------------------------------------------------------------------------------------------------------------------------------------------------------------------------------------------------------------------------------------------------------------------------------------------------------------------------------------------------------------------------------------------------------------------------------------------------------------------------------------------------------------------------------------------------------------------------------------------------------------------------------------------------------------DVDA-AE--------------------------------------------------------------------------------------------------------------------------------------------------------------------------------------------------------------------------------------------------------------------------------------------------------------------------------------------------------------------------------------------------------------------------------------------------------------------------------------------------------------------------------------------------------------------------------------------------------------------------------------------------------------------------------------------------------------------------------------------------------------------------------------------------------------------------------
>1947674_Tsp@DENO01000137.1_10|  12529 12927
-------------------------------------------------------------------------------------------------------------------------------------------------------------------------------------------------------------------------------------------------------------------------------------------------------------------------------------------------------------------------------------------------------------------------------------------------------------------------------------------------------------------------------------------------------------------------------------------------------------------------------M---------------------A---------------------------------------------------------------------------------------------------------------------------------------------------------------------------------------------------------------------------------------------------------------------------------------------------------------------------------------------------------------------Y-------------------------------SE-----------------------------------------------------------------------------------------------------------K----------------------------------------------------LI------------------------D---------------------------H--------Y-E-----------------------------------------------------------------------------N--------------------------------------------------------P----------R------------N---------------------------------------------------------------V---------------------------------------------G--------------------S--------------M---------------------------------------------------------------------------------------DK----NE--------------------------------------L----------S----VG---------T---------------------------------G-------------L---------------------------------V----------G--------------------------------------------------------APA------------------------------------------------------------------------------------------------------------------------------------------------------------------------------------------------------------------------------------------------------------------------------------------------------------------------------------------------------------------------------------------------------------C-------G-D--VMK-----------------------------L---------------------QI---K-------V------------------------------------T------------------------------------------------------------------P---------------------------E-------G-----------------------------------------------I---------------------------I-E---DAK---------------------------F--K-TFG------------------------------------------------------------------------------------------------------------------------------------------------------------------------------------------------------------------------------------------------------------------------------------------------------------------------------------------------------------------------------------------------------------------------------------------------CGS----A---------------IASS-------------------------------------------------------------------------------------------SL------I---------------------------------------------------------------------------------------------TE----------WV----------------------------------------------------K-------------------------------------G-------K--------------------------------------------S---------------------------------------L--------------------------------------------------------------------------D----E---A----------------------------------------------G--------------------------------------------------------------------------------------S---------------------------------------------------I-----------------------------------------------------K-------------------------------------------N-----------------S--------------------------------------------------------------------------------------Q-------------------I---------------------------------------------------AE--------------------E-----------------L-------------------------------A------------------------------------------------------------------------------------------------------------------------L-------------------------------------------P-------------------------------------------P------------------------------------------------------VK----------------------------V--------------------------------------------------------H------------------C-------------S----IL----------AE--------------------------------------D----AI---------------------K------------------------------------------------------------------------------------------------------------------------------------------A----------------A----------------------------------------------------------------------------------------------------------------------------------------------------------I----------------------------S-----------------------------D-------------------------------------------------Y----------------K----------------------------------------------------------------------------------------------------------------------------------------S------------------------------------------------------------------------------------------------K--------------------------------------------------------------------------------------N-----------------------G-A----------------------------------------------------------------------------------------------------------------------------A----------------------------------------------------------------------------------------------------------------------------------------------------------------------------------------------------------------------------------------------------------------------------------------------------------------------------------------------------------------------------------------------------------------------------------------------------------------------------------------------------------------------------------------------------------------------------------------------------------------------------------------------------------------------------------------DA-AE----------------------------------------------------------------------------------------------------*---------------------------------------------------------------------------------------------------------------------------------------------------------------------------------------------------------------------------------------------------------------------------------------------------------------------------------------------------------------------------------------------------------------------------------------------------------------------------------------------------------------------------------------------------------------------------------------------------------------------------------------------------------------------------------------------------------------------------
>1544451_Tsp@OKH86955.1| scaffolding protein
-------------------------------------------------------------------------------------------------------------------------------------------------------------------------------------------------------------------------------------------------------------------------------------------------------------------------------------------------------------------------------------------------------------------------------------------------------------------------------------------------------------------------------------------------------------------------------------------------------------------------------M---------------------A---------------------------------------------------------------------------------------------------------------------------------------------------------------------------------------------------------------------------------------------------------------------------------------------------------------------------------------------------------------------Y-------------------------------SE-----------------------------------------------------------------------------------------------------------K----------------------------------------------------LI------------------------D---------------------------H--------Y-E-----------------------------------------------------------------------------N--------------------------------------------------------P----------R------------N---------------------------------------------------------------V---------------------------------------------G--------------------S--------------F---------------------------------------------------------------------------------------DK----NE--------------------------------------S----------S----VG---------T---------------------------------G-------------L---------------------------------V----------G--------------------------------------------------------APA------------------------------------------------------------------------------------------------------------------------------------------------------------------------------------------------------------------------------------------------------------------------------------------------------------------------------------------------------------------------------------------------------------C-------G-D--VMK-----------------------------L---------------------QI---K-------V------------------------------------S------------------------------------------------------------------A---------------------------E-------G-----------------------------------------------I---------------------------I-E---DAK---------------------------F--K-TFG------------------------------------------------------------------------------------------------------------------------------------------------------------------------------------------------------------------------------------------------------------------------------------------------------------------------------------------------------------------------------------------------------------------------------------------------CGS----A---------------IASS-------------------------------------------------------------------------------------------SL------I---------------------------------------------------------------------------------------------TE----------WV----------------------------------------------------K-------------------------------------G-------K--------------------------------------------T---------------------------------------I--------------------------------------------------------------------------A----E---A----------------------------------------------G--------------------------------------------------------------------------------------A---------------------------------------------------I-----------------------------------------------------K-------------------------------------------N-----------------S--------------------------------------------------------------------------------------Q-------------------I---------------------------------------------------AE--------------------E-----------------L-------------------------------A------------------------------------------------------------------------------------------------------------------------L-------------------------------------------P-------------------------------------------P------------------------------------------------------VK----------------------------I--------------------------------------------------------H------------------C-------------S----IL----------AE--------------------------------------D----AI---------------------K------------------------------------------------------------------------------------------------------------------------------------------A----------------A----------------------------------------------------------------------------------------------------------------------------------------------------------I----------------------------S-----------------------------D-------------------------------------------------Y----------------N----------------------------------------------------------------------------------------------------------------------------------------T------------------------------------------------------------------------------------------------K--------------------------------------------------------------------------------------N-----------------------G-K----------------------------------------------------------------------------------------------------------------------------A--------------------------------------------------------------------------------------------------------------------------------------------------------------------------------------------------------------------------------------------------------------------------------------------------------------------------------------------------------------------------------------------------------------------------------------------------------------------------------------------------------------------------------------------------------------------------------------------------------------------------------------------------------------------------------------EVEA-AE--------------------------------------------------------------------------------------------------------------------------------------------------------------------------------------------------------------------------------------------------------------------------------------------------------------------------------------------------------------------------------------------------------------------------------------------------------------------------------------------------------------------------------------------------------------------------------------------------------------------------------------------------------------------------------------------------------------------------------------------------------------------------------------------------------------------------------
>1974092_Rbacterium@PIW30693.1| Fe-S cluster assembly scaffold IscU
-------------------------------------------------------------------------------------------------------------------------------------------------------------------------------------------------------------------------------------------------------------------------------------------------------------------------------------------------------------------------------------------------------------------------------------------------------------------------------------------------------------------------------------------------------------------------------------------------------------------------------M---------------------A---------------------------------------------------------------------------------------------------------------------------------------------------------------------------------------------------------------------------------------------------------------------------------------------------------------------------------------------------------------------Y-------------------------------SE-----------------------------------------------------------------------------------------------------------K----------------------------------------------------VI------------------------D---------------------------H--------Y-E-----------------------------------------------------------------------------K--------------------------------------------------------P----------R------------N---------------------------------------------------------------V---------------------------------------------G--------------------T--------------L---------------------------------------------------------------------------------------DK----ND--------------------------------------A----------S----VG---------T---------------------------------G-------------L---------------------------------V----------G--------------------------------------------------------APA------------------------------------------------------------------------------------------------------------------------------------------------------------------------------------------------------------------------------------------------------------------------------------------------------------------------------------------------------------------------------------------------------------C-------G-D--VMK-----------------------------L---------------------QI---K-------V------------------------------------S------------------------------------------------------------------E---------------------------D-------G-----------------------------------------------I---------------------------I-E---DAK---------------------------F--K-TFG------------------------------------------------------------------------------------------------------------------------------------------------------------------------------------------------------------------------------------------------------------------------------------------------------------------------------------------------------------------------------------------------------------------------------------------------CGS----A---------------IASS-------------------------------------------------------------------------------------------SL------I---------------------------------------------------------------------------------------------TE----------WV----------------------------------------------------K-------------------------------------G-------K--------------------------------------------T---------------------------------------I--------------------------------------------------------------------------E----E---A----------------------------------------------G--------------------------------------------------------------------------------------T---------------------------------------------------I-----------------------------------------------------K-------------------------------------------N-----------------T--------------------------------------------------------------------------------------Q-------------------I---------------------------------------------------AE--------------------E-----------------L-------------------------------A------------------------------------------------------------------------------------------------------------------------L-------------------------------------------P-------------------------------------------P------------------------------------------------------VK----------------------------I--------------------------------------------------------H------------------C-------------S----VL----------AE--------------------------------------D----AI---------------------K------------------------------------------------------------------------------------------------------------------------------------------A----------------A----------------------------------------------------------------------------------------------------------------------------------------------------------I----------------------------S-----------------------------D-------------------------------------------------Y----------------K----------------------------------------------------------------------------------------------------------------------------------------A------------------------------------------------------------------------------------------------K--------------------------------------------------------------------------------------K-----------------------G-A----------------------------------------------------------------------------------------------------------------------------------------------------------------------------------------------------------------------------------------------------------------------------------------------------------------------------------------------------------------------------------------------------------------------------------------------------------------------------------------------------------------------------------------------------------------------------------------------------------------------------------------------------------------------------------------------------------------------------------------------------------------------------------------------------------------------------------------------------------------------------------------------------------------------------------------------------------------------------------------------------------------------------------------------------------------------------------------------------------------------------------------------------------------------------------------------------------------------------------------------------------------------------------------------------------------------------------------------------------------------------------------------------------------------------------------------------------------------------------------------------------------------------------------------------------------------------------------------------------------------------------------------------------
>1948380_Abacterium@DDZS01000067.1_36|  34589 34783
-----------------------------------------------------------------------------------------------------------------------------------------------------------------------------------------------------------------------------------------------------------------------------------------------------------------------------------------------------------------------------------------------------------------------------------------------------------------------------------------------------------------------------------------------------------------------------------------------------------------------------------------------------------------------------------------------------------------------------------------------------------------------------------------------------------------------------------------------------------------------------------------------------------------------------------------------------------------------------------------------------------------------------------------------------------------------------------------------------------------------------------------------------------------------------------------------------------------------------------------------------------------------------------------------------------------------------------------------------------------------------------------------------------------------------------------------------------------------------------------------------------------------------------------------------------------------------------------------------------------------------------------------------------------------------------------------------------------------------------------------------------------------------------------------------------------------------------------------------------------------------------------------------------------------------------------------------------------------------------------------------------------------------------------------------------------------------------------------------------------------------------------------------------------------------------------------------------------------------------------------------------------------------------------------------------------------------------------------------------------------------------------------------------------------------------------------------------------------------------------------------------------------------------------------------------------------------------------------------------------------------------------------------------------------------------------------------------------------------------------------------------------------------------------------------------------------------------------------------------------------------------------------------------------------------------------------------------------------------------------------------------------------------------------------------------------------------------------------------------------------------------------------------------------SL-I---------------------------------------------------------------------------------------------TEWV----------------------------------------------------------------------------------------------------------------K------------G-K--S-------------------I--------------------------------------------------------------------------D---EAM-------M-----------------------------------------------------------------------------------------------------------------------------------------------------------------------I-------------------------K-------------------------------------N---------T-------------------Q--------------------------------I-------------A------------------------------------------E--------------------------EL--------------------------------A----------------------------------------------------------------L----------------------PP--------VK------------------IH---------------C--------SVL----------AE-------------------------------------------------D-A---I----K----------------------------------------------------------------------------------------------------------------------------A-A---------------------------------------------------------------------------------------------------------------------------------------------------------------------I--S---------------D--------------------------------------------------------Y---------------------------------------------------------------------------------------------------------------------------------------------------------------------------------------K-------------------------------------------------------------------------------SK-----------------------------------N--------------------------------------------------------------G-T----L------------------------------------------------------------------------------------------------------------------------------------------------------------------------------------------------------------------------------DTQ-----------------------------------------------------------------------------------------------------------------------------------------------------------------------------AAS*-------------------------------------------------------------------------------------------------------------------------------------------------------------------------------------------------------------------------------------------------------------------------------------------------------------------------------------------------------------------------------------------------------------------------------------------------------------------------------------------------------------------------------------------------------------------------------------------------------------------------------------------------------------------------------------------------------------------------------------------------------------------------------------------------------------------------------------------------------------------------------------------------------------------------------------------------------------------------------------------------------------------------------------------------------------------------------------------------------------------------------------------
>244582_CPsymbiosus@JQAK01000001.1_1048|  1163127 1163522
-------------------------------------------------------------------------------------------------------------------------------------------------------------------------------------------------------------------------------------------------------------------------------------------------------------------------------------------------------------------------------------------------------------------------------------------------------------------------------------------------------------------------------------------------------------------------------------------------------------------------------M---------------------A---------------------------------------------------------------------------------------------------------------------------------------------------------------------------------------------------------------------------------------------------------------------------------------------------------------------------------------------------------------------Y-------------------------------ND-----------------------------------------------------------------------------------------------------------K----------------------------------------------------VI------------------------D---------------------------H--------Y-E-----------------------------------------------------------------------------N--------------------------------------------------------P----------R------------N---------------------------------------------------------------V---------------------------------------------G--------------------S--------------F---------------------------------------------------------------------------------------DK----SD--------------------------------------A----------S----VG---------T---------------------------------G-------------L---------------------------------V----------G--------------------------------------------------------APA------------------------------------------------------------------------------------------------------------------------------------------------------------------------------------------------------------------------------------------------------------------------------------------------------------------------------------------------------------------------------------------------------------C-------G-D--VMK-----------------------------L---------------------QI---K-------V------------------------------------N------------------------------------------------------------------E---------------------------A-------G-----------------------------------------------I---------------------------I-E---DAK---------------------------F--K-TFG------------------------------------------------------------------------------------------------------------------------------------------------------------------------------------------------------------------------------------------------------------------------------------------------------------------------------------------------------------------------------------------------------------------------------------------------CGA----A---------------IASS-------------------------------------------------------------------------------------------SL------V---------------------------------------------------------------------------------------------TE----------WV----------------------------------------------------R-------------------------------------G-------K--------------------------------------------S---------------------------------------I--------------------------------------------------------------------------D----E---A----------------------------------------------H--------------------------------------------------------------------------------------A---------------------------------------------------I-----------------------------------------------------K-------------------------------------------N-----------------S--------------------------------------------------------------------------------------D-------------------I---------------------------------------------------AQ--------------------H-----------------L-------------------------------A------------------------------------------------------------------------------------------------------------------------L-------------------------------------------P-------------------------------------------P------------------------------------------------------VK----------------------------I--------------------------------------------------------H------------------C-------------S----IL----------AE--------------------------------------D----AI---------------------K------------------------------------------------------------------------------------------------------------------------------------------A----------------A----------------------------------------------------------------------------------------------------------------------------------------------------------I----------------------------D-----------------------------D-------------------------------------------------Y----------------K----------------------------------------------------------------------------------------------------------------------------------------Q------------------------------------------------------------------------------------------------K--------------------------------------------------------------------------------------N-----------------------QIT----------------------------------------------------------------------------------------------------------------------------K------------------------------------------------------------------------------------------------------------------------------------------------------------------------------------------------------------------------------------------------------------------------------------------------------------------------------------------------------------------------------------------------------------------------------------------------------------------------------------------------------------------------------------------------------------------------------------------------------------------------------------------------------------------------------------IA*--------------------------------------------------------------------------------------------------------------------------------------------------------------------------------------------------------------------------------------------------------------------------------------------------------------------------------------------------------------------------------------------------------------------------------------------------------------------------------------------------------------------------------------------------------------------------------------------------------------------------------------------------------------------------------------------------------------------------------------------------------------------------------------------------------------------------------------
>1414854_CNamoebiphila@ARN85226.1| scaffolding protein
-------------------------------------------------------------------------------------------------------------------------------------------------------------------------------------------------------------------------------------------------------------------------------------------------------------------------------------------------------------------------------------------------------------------------------------------------------------------------------------------------------------------------------------------------------------------------------------------------------------------------------M---------------------A---------------------------------------------------------------------------------------------------------------------------------------------------------------------------------------------------------------------------------------------------------------------------------------------------------------------------------------------------------------------Y-------------------------------SK-----------------------------------------------------------------------------------------------------------D----------------------------------------------------LI------------------------D---------------------------H--------Y-E-----------------------------------------------------------------------------N--------------------------------------------------------P----------R------------N---------------------------------------------------------------V---------------------------------------------G--------------------S--------------F---------------------------------------------------------------------------------------DK----NA--------------------------------------Q----------N----IG---------T---------------------------------G-------------L---------------------------------V----------G--------------------------------------------------------APA------------------------------------------------------------------------------------------------------------------------------------------------------------------------------------------------------------------------------------------------------------------------------------------------------------------------------------------------------------------------------------------------------------C-------G-D--VMK-----------------------------L---------------------QI---K-------V------------------------------------N------------------------------------------------------------------D---------------------------N-------G-----------------------------------------------V---------------------------I-E---EAR---------------------------F--K-TFG------------------------------------------------------------------------------------------------------------------------------------------------------------------------------------------------------------------------------------------------------------------------------------------------------------------------------------------------------------------------------------------------------------------------------------------------CGS----A---------------IASS-------------------------------------------------------------------------------------------SL------V---------------------------------------------------------------------------------------------TE----------WL----------------------------------------------------K-------------------------------------G-------K--------------------------------------------T---------------------------------------I--------------------------------------------------------------------------E----E---A----------------------------------------------T--------------------------------------------------------------------------------------T---------------------------------------------------I-----------------------------------------------------K-------------------------------------------N-----------------S--------------------------------------------------------------------------------------E-------------------I---------------------------------------------------AE--------------------H-----------------L-------------------------------A------------------------------------------------------------------------------------------------------------------------L-------------------------------------------P-------------------------------------------P------------------------------------------------------VK----------------------------I--------------------------------------------------------H------------------C-------------S----VL----------AE--------------------------------------D----AI---------------------K------------------------------------------------------------------------------------------------------------------------------------------A----------------A----------------------------------------------------------------------------------------------------------------------------------------------------------I----------------------------A-----------------------------D-------------------------------------------------Y----------------K----------------------------------------------------------------------------------------------------------------------------------------A------------------------------------------------------------------------------------------------K--------------------------------------------------------------------------------------K-------------------------T----------------------------------------------------------------------------------------------------------------------------S-------------------------------------------------------------------------------------------------------------------------------------------------------------------------------------------------------------------------------------------------------------------------------------------------------------------------------------------------------------------------------------------------------------------------------------------------------------------------------------------------------------------------------------------------------------------------------------------------------------------------------------------------------------------------------------VR--------------------------------------------------------------------------------------------------------------------------------------------------------------------------------------------------------------------------------------------------------------------------------------------------------------------------------------------------------------------------------------------------------------------------------------------------------------------------------------------------------------------------------------------------------------------------------------------------------------------------------------------------------------------------------------------------------------------------------------------------------------------------------------------------------------------------------------
>28181_Mblakemorei@OEJ65214.1| Fe-S cluster assembly scaffold IscU
[truncated: 418,545 more chars]
