# Supplementary material for: Components of iron–Sulfur cluster assembly machineries are robust phylogenetic markers to trace the origin of mitochondria and plastids
Source: PLoS Biol. 2023 Nov 8;21(11):e3002374. doi: 10.1371/journal.pbio.3002374 (PMC10631705; doi:10.1371/journal.pbio.3002374)
Supplement: S1 Data — (ZIP) [file pbio.3002374.s017.zip › S1 Data/Full_datasets/Alphaproteobacteria/ISC/IscS_Alpha.fasta]

>12312345_Abacterium@PPR17971.1| Cysteine desulfurase IscS
MKKPVYLDYQATTPTDPRVVEAMAPYWYEMPGNPHSRTHQFGWDAEEAVETARENIAKVIGADPKEIIFTSGATESNNMALKGSAEFYGTDKKHIITVVTEHKCVLDSCRWLAERGFEITYLPVEKDGLLDLAKLKEAIREDTMMVSVMHANNEIGVVQDIKSIGAICRENGVKFHTDAAQSFGKLPIDVNEMNVDVMSISSHKIYGPMGVGALYVRRKPRMRVRPIISGGGQERGMRSGTLPTPLLVGFGKAAEIALAEMETENTRLLKLRDKMIATIQENIPHVYLNGHATQRLAGNINLSFAYVEGESLMMAIKDLAVSSGSACTSASLEPSYVLRALGLSDDMAHTSIRMGIGRFTTDEEVDFALETILSNVQKLREMSPLWEMVQEGVDLASIEWAEH
>12312346_Abacterium@PPR09406.1| Cysteine desulfurase IscS
MLNRRPDMPIYMDYQATTPVDPRVVEKMMPFFSEIFGNAASRTHAYGWESEKAVEEARTHVAELINADAKDIIFTSGATESNNLALKGAMDFYKDKGDHLITVATEHKCVIDTARYLKQQGKKLTVLPVQEDGTIDLEELKNSITDQTVLVSVMGVNNETGTVQDLKAIGQICRERGVIFHTDAAQAYGKVELDVEDMNIDLMSISGHKIYGPKGIGALYVRRRKPRVRLTPLIHGGGQERGMRSGTLSTPLIVGFGEAARIAKEEMHEEAKKLIEFKSYMFNRLNKELEEVYLNGSLEHGIPGNLNLSFAHIEGESLMMAIKGLAVSSGSACTSASLESSYVLLAMGKGDELAHTSIRFGIGRFTTKEEIEEATDTVIREVNRLRDLSPLWEMFKEGIDLSTIEWNDEHGGH
>122586_Nmeningitidis@AAF62329.1| nifS protein
------------------------------------------------------------------------------------------------------------------------------------------------------------------------------------------------------------------------------------------------------------------------------------------------------------------------------------------------------------------------------------------------------------------------------------------------------------------------------------------------------------------------------------------------------------------------------------------------------------------------------------------------------------MT------------------------------------------------------------------------------------------------------------------------------------------------------------------------------------------------------------------------------------------------------------------------------------------------------------------------------------V----------------------------------------------------------------------------------------------------------------------------------------------------------------------------------------------------------------------------------------------------------------------------------------------------------------------------------------------------------------------------------------------------------------------------------------------------------------------------------------------------------------------------------------------------------------------------------------------------------------------------------------------------------------------------------------------------------------------------------------------------------------------------------------------------------------------------------------------------------------------------------------------------------------------------------------------------------------------------------------------------------------------------------------------------------------------------------------------------------------------------------------------------------------------------------------------------------------------------------------------------------------------------------------------------------------------------------------------------------------------------------------------------------------------------------------------------------------------------------------------------------------------------------------------------------------------------------------------------------K------------------------------------------------------------------------------------------------------------------------------------------------------------------------------------------------------------------------------------------------------------------------------------------------------------------------------------------------------------------------------------------------------------------------------------------------------------------------------------------------------------------------------------------------------------------------------------------------------------------------------------------------------------------------------------------------------------------------------------------------------------------------------------------------------------------------------------------------------------------------------------------------------------------------------------------------------------------------------------------------------------------------------------------------------------------------------------------------------------------------------------------------------------------------------------------T---------------------------------------------------------------------------------------------------------P----------------------------------------------------------------------------------------------------------------------------------------------------------------------------------------------------------------------------------------------------------------------------------------------------------------------------------------------------------------V---------------------------------------Y-L---------------------------------------------------------------------------------------------------------------------------------------------------------------------------------------------------------------------------------------------------------------------------------------------------------------------------------------------------------------D---------------------Y-----------------------------------------------------------------------AA-----------------------------------TP------------P--------------------------VDK----------------------------------------------------------------RV----------------------------------AE------------KM--------------------------------------------------I-----------P-Y---------------L--------------------------------------------------------------------------T-----------------------------------------------------------------ET--F--------------G----------------------N---------PA-S------NS------------------------------------HS----------------------------------------------------------------------------------------------------------FG--------------------------------------------W---------E--------------------A--E--------------------EA------------------------V----------E---------K-AR------------------------------------------A------------------------------------------------------------------------------------------------------------------------------------------------------------------------D---IA---------------AL---------------------------------------------------------------I-----------------------------------N------------------------------------------------------------------------A-------------------------------------------------------------------------D-----------------------------S-------------------------------------------------------------------------K---------------------------------E---------IVFT--------S-G-----A-------------------------------------------------------------------------TES-NNLAI--------------K---------------------------------------------------------------------------------------G-------------------------------------------------------------------------------------------------------------------------------------------------------------A----------------------------------A-H-F------------------------------------Y---------------------------------------------------------------------------------------------------------------------------------------------------------------------------------------------------------------------------------------------------------------------------------------------------------------------------------------------------------------------------------------------------------------------------------------------------------------------------------------------------------------------------------------------------------------------------------------------------------------------------------------------------------------------------------------------------------------------------------------------------------------------------------------------------------------------------------------------------------------------------------------------------------------------------------------------------------------------------------------------------------------------------------------------------------------------------------------------------------------------------------------------------------------------K-----------------------------------------------------------------S--------------------K---------------------------G-------------------------------------------------------------------------------N-----------------H-----------L-------I-T-VKT-----------------------------EHKAV-L-----------D-T-------M----------------------------R-E------L-------------------E-----R----------------------------------------Q--------------------------------------------------------------------------------------------G------------------------------Y----------E-------V-T-------Y------L---------------------D---------------V----------------------Q---------------------------------------------------------E--------N------G-------------------------------L-----------V-------------------------------------------------------------D-------------L--------------------------------------------------------D----------------------------V-------------------------------------------L-----------K---------A------------A----------I--------------R------------------------------------------------------------E----------------------------------------------------------------------D-------------------------------------------------------T---------------------------------------I-----------------L----V--------------SVMW----------------VNNEI------G-----------------------------------------V-VQ--------------------------------------------------------------------D----I----P---A-----IG---------------------------------------------------E---------------------------------------------I-------------------------C---------R------------------------E----------------------------------------R----------------------------------------K--------------------------------------------------------------------------------------------------------------------------------------------I-----------------------------------I--------------------------------------------------F--------------------HV-------------------------------D----AAQ-A---------C--------GK----V--------P---------V----------------------------------D------V--------E---------A--------------------------------------------------------------A----------------------------K-----------------------------------------------------------------------------------------------------V---------------------------------D----------------------------------------------LLS---------M--------------------------------------------------------------------------------------------------------------------------------------------------------------------------------------------------------------------------------------------------------------------------------------------------------------------------------------------------------------------------------------------------------------------------------------------------------------------------------------------------S-GHK--------VYG-P---K-G----------------------------------------------------------------------------------------------------------I-G-A----------------------------------------------------------------------LY-----------------------------------------------V--------------R--------------R------K--------P-----------------------RV-------------------------------------------------------------------------------------------------------------R--------------------------------------------------------------L----------------E--------A--------------Q-------M-------------------------------------------------------------------H-------------------------------------------------------------------------------------------------------------------------------G------------G-----------------G-----------------------------------H--------------------------------------------------------------------------E----------------------------R---------------------------------------G-----------------F-----------------------------------------------------------------------------------------------------------------------R-------------------------------S--------GT-----------------LPT-------H-Q-IVG-M----G-------------E-----AF----------R--------------------I-----------------------------------A---------K-------------E----------------------------------------E----------------------------------------------------------------------------------------------------------------------------------------------------------------------------L--------------------------------------------A--------------------------------------------------------------------------------------Q-------------------------------------------------------D----------------T---------------A----------H------------------------------------------------Y-L-------------------------K---------------------L-------------------------------------R--------------D-----------I--------------------------------------------F--------------------L---------K-G----------------------------------------------------------------------------I-------------------------E----------------G------------------------I-----------------------------E-------------------------------------------------------------------------E---------------------V-------------------Y------------I-----------------N-------------------------------G--------------------------------------------------------------------------------------------------------------------------D-----------------------------------------------------------------------------------------------------------------------------------L----------------------------------------------------------------------------------------------------------------------------------------E--------------------------------------H---------------------------------------------------------------------R-----------------------------V----------------------------PN------N---L-N--------------------------------------------------V-------------------------SF-------------N---------------F--------V----------E---------------------------------G----------------------------------------------------------------------------------------------------------------E------S----------------------------------------L------------IMA---V--------------------K-----------E-----------------------------------------------------------------------------------------------------------------------------------------------------------------------------------------------------------------------LA---------------------------------------------------------------------------------------------------V-----------------------------------------------------------------------------------------SS-------------------------G---------------------------------------------------S----------------------------------------------------------------------------------------------A----------------------------------------------------------------------------------C----------------------T------------S---------------A------------SL----------------------------------------------------------------------------------------------------------------E------------------------P----------------S--------YV---------L---------------------------------R-A------L---------------------------------------------------------G-------------R----------------N------------------------------------------------D---------------------------------E---------LA---------------------------------H-------------S---------------------------------------------------------------------------------------------------------------------------------------------------------------------------------------------------------------------------------------------------------------------------------------------------------------------------------------------------------------------------------------------------------------------------------------------------------------------------------------------------------------------------------------------------------------------------------------------------------------------------------------------------------------------------------------------------------------------------------------------------------------------------------------------------------------------------------------------------------------------------------------------------------------------------------------------------------------------------------------------------------------------------------------------------------------------------------S---------------------------------------------------------------------L--R----------------------------------------------------------------------------------------------------------------------------------ITF------------------------------------------------------G-R-------------------------M------------------------------------------------------------------------------------------------------------------------------------------------------------------------------T---------------------------------T--------------------------E------------------------------------------------------------E--------E------------------------------------------------------------------V--------------Q---------------------------------------------------------------------------------------------------------------------------------------F-------------------------------------------------------A----A-----------------------------------------------------------------E-----------------------------L------------------------------------------------I-----------------------------------------------------------------K--------------------------------------------------------------------------------------------------------------------------------------------------------------------------------------------------------S---------K----------------------------------------I-----------------------------------------------------------------------------------------------------------G--------------------------------------------------------------------------------------------------------------------------------------------------------------------------------------------------------------------K----------------------------------------------------------------------------------------------------------------------------------------------------------------------------------------------L--------------------------------------------------------------------------------------------------------------------------------------------------------------------------------------R-----------------------------------------------------------------E----------------------------L-----------------------------------------------------------------------------S------------------------------------------------------------------------------------------------------------------------------------------------P------------------------------------------------------------------------------------------------L---------------------------W------------------------------------------------EM-------------------FK-D-GID---------------------------------------------------------------------------------------------------------------------------------------------------------------------------------------------------LNSI---------------------------------------------------------------------------EW-------------------------------------------------A----------A-H--------------------------------------------------------------------------------------------------------------------------------------------------
>257310_Bbronchisepti@CAE32772.1| cysteine desulfurase
------------------------------------------------------------------------------------------------------------------------------------------------------------------------------------------------------------------------------------------------------------------------------------------------------------------------------------------------------------------------------------------------------------------------------------------------------------------------------------------------------------------------------------------------------------------------------------------------------------------------------------------------------------MS-----------------------------------------------------------------------------------------------------------------------------------------------------------------------------------------------------------------------------------------------------------------------------------------------------------------------------------------------------------------------------------------------------------------------------------------------------------------------------------------------------------------------------------------------------------------------------------------------------------------------------------------------------------------------------------------------------------------------------------------------------------------------------------------------------------------------------------------------------------------------------------------------------------------------------------------------------------------------------------------------------------------------------------------------------------------------------------------------------------------------------------------------------------------------------------------------------------------------------------------------------------------------------------------------------------------------------------------------------------------------------------------------------------------------------------------------------------------------------------------------------------------------------------------------------------------------------------------------------------------------------------------------------------------------------------------------------------------------------------------------------------------------------------------------------------------------------------------------------------------------------------------------------------------------------------------------N------------------------------------------------------------------------------------------------------------------------------------------------------------------------------------------------------------------------------------------------------------------------------------------------------------------------------------------------------------------------------------------------------------------------------------------------------------------------------------------------------------------------------------------------------------------------------------------------------------------------------------------------------------------------------------------------------------------------------------------------------------------------------------------------------------------------------------------------------------------------------------------------------------------------------------------------------------------------------------------------------------------------------------------------------------------------------------------------------------------------------------------------------------------------------------------R---------------------------------------------------------------------------------------------------------P----------------------------------------------------------------------------------------------------------------------------------------------------------------------------------------------------------------------------------------------------------------------------------------------------------------------------------------------------------------I---------------------------------------Y-L---------------------------------------------------------------------------------------------------------------------------------------------------------------------------------------------------------------------------------------------------------------------------------------------------------------------------------------------------------------D---------------------Y-----------------------------------------------------------------------SA-----------------------------------TT------------P--------------------------VDP----------------------------------------------------------------RV----------------------------------VE------------KM--------------------------------------------------I-----------P-W---------------L--------------------------------------------------------------------------Y-----------------------------------------------------------------ES--F--------------G----------------------N---------PA-S------RS------------------------------------HA----------------------------------------------------------------------------------------------------------FG--------------------------------------------W---------E--------------------A--E--------------------DA------------------------V----------E---------K-AR------------------------------------------E------------------------------------------------------------------------------------------------------------------------------------------------------------------------E---VA---------------KL---------------------------------------------------------------V-----------------------------------N------------------------------------------------------------------------A-------------------------------------------------------------------------D-----------------------------P-------------------------------------------------------------------------R---------------------------------E---------IVWT--------S-G-----A-------------------------------------------------------------------------TES-DNLAI--------------K---------------------------------------------------------------------------------------G-------------------------------------------------------------------------------------------------------------------------------------------------------------A----------------------------------A-N-F------------------------------------Y---------------------------------------------------------------------------------------------------------------------------------------------------------------------------------------------------------------------------------------------------------------------------------------------------------------------------------------------------------------------------------------------------------------------------------------------------------------------------------------------------------------------------------------------------------------------------------------------------------------------------------------------------------------------------------------------------------------------------------------------------------------------------------------------------------------------------------------------------------------------------------------------------------------------------------------------------------------------------------------------------------------------------------------------------------------------------------------------------------------------------------------------------------------------A-----------------------------------------------------------------E--------------------R---------------------------G-------------------------------------------------------------------------------K-----------------H-----------I-------I-T-VKT-----------------------------EHKAV-L-----------D-T-------C----------------------------R-E------L-------------------E-----R----------------------------------------Q--------------------------------------------------------------------------------------------G------------------------------F----------E-------V-T-------Y------L---------------------D---------------V----------------------Q---------------------------------------------------------D--------D------G-------------------------------L-----------L-------------------------------------------------------------S-------------L--------------------------------------------------------D----------------------------A-------------------------------------------F-----------K---------A------------A----------L--------------R------------------------------------------------------------P----------------------------------------------------------------------D-------------------------------------------------------T---------------------------------------I-----------------L----V--------------SVMM----------------VNNEI------G-----------------------------------------V-IQ--------------------------------------------------------------------D----I----A---A-----LG---------------------------------------------------E---------------------------------------------I-------------------------C---------R------------------------E----------------------------------------K----------------------------------------G--------------------------------------------------------------------------------------------------------------------------------------------I-----------------------------------I--------------------------------------------------F--------------------HV-------------------------------D----AAQ-A---------T--------GK----V--------E---------I----------------------------------D------L--------Q---------K--------------------------------------------------------------L----------------------------K-----------------------------------------------------------------------------------------------------V---------------------------------D----------------------------------------------LMS---------F--------------------------------------------------------------------------------------------------------------------------------------------------------------------------------------------------------------------------------------------------------------------------------------------------------------------------------------------------------------------------------------------------------------------------------------------------------------------------------------------------S-AHK--------TYG-P---K-G----------------------------------------------------------------------------------------------------------I-G-A----------------------------------------------------------------------LY-----------------------------------------------V--------------R--------------R------K--------P-----------------------RV-------------------------------------------------------------------------------------------------------------R--------------------------------------------------------------I----------------E--------A--------------Q-------M-------------------------------------------------------------------H-------------------------------------------------------------------------------------------------------------------------------G------------G-----------------G-----------------------------------H--------------------------------------------------------------------------E----------------------------R---------------------------------------G-----------------F-----------------------------------------------------------------------------------------------------------------------R-------------------------------S--------GT-----------------LAT-------H-Q-IVG-M----G-------------E-----AF----------R--------------------L-----------------------------------A---------R-------------E----------------------------------------E----------------------------------------------------------------------------------------------------------------------------------------------------------------------------M--------------------------------------------G--------------------------------------------------------------------------------------T-------------------------------------------------------E----------------N---------------E----------R------------------------------------------------V-R-------------------------M---------------------L-------------------------------------R--------------D-----------R--------------------------------------------L--------------------L---------A-G----------------------------------------------------------------------------L-------------------------T----------------Q------------------------I-----------------------------E-------------------------------------------------------------------------E---------------------V-------------------Y------------V-----------------N-------------------------------G--------------------------------------------------------------------------------------------------------------------------S-----------------------------------------------------------------------------------------------------------------------------------M----------------------------------------------------------------------------------------------------------------------------------------E--------------------------------------H---------------------------------------------------------------------R-----------------------------V----------------------------PH------N---L-N--------------------------------------------------I-------------------------SF-------------N---------------Y--------V----------E---------------------------------G----------------------------------------------------------------------------------------------------------------E------S----------------------------------------L------------IMA---I--------------------K-----------E-----------------------------------------------------------------------------------------------------------------------------------------------------------------------------------------------------------------------LA---------------------------------------------------------------------------------------------------V-----------------------------------------------------------------------------------------SS-------------------------G---------------------------------------------------S----------------------------------------------------------------------------------------------A----------------------------------------------------------------------------------C----------------------T------------S---------------A------------SL----------------------------------------------------------------------------------------------------------------E------------------------P----------------S--------YV---------L---------------------------------R-A------L---------------------------------------------------------G-------------R----------------N------------------------------------------------D---------------------------------E---------LA---------------------------------H-------------S---------------------------------------------------------------------------------------------------------------------------------------------------------------------------------------------------------------------------------------------------------------------------------------------------------------------------------------------------------------------------------------------------------------------------------------------------------------------------------------------------------------------------------------------------------------------------------------------------------------------------------------------------------------------------------------------------------------------------------------------------------------------------------------------------------------------------------------------------------------------------------------------------------------------------------------------------------------------------------------------------------------------------------------------------------------------------------S---------------------------------------------------------------------I--R----------------------------------------------------------------------------------------------------------------------------------FTL------------------------------------------------------G-R-------------------------F------------------------------------------------------------------------------------------------------------------------------------------------------------------------------T---------------------------------T--------------------------E------------------------------------------------------------Q--------E------------------------------------------------------------------I--------------D---------------------------------------------------------------------------------------------------------------------------------------F-------------------------------------------------------T----I-----------------------------------------------------------------E-----------------------------L------------------------------------------------I-----------------------------------------------------------------K--------------------------------------------------------------------------------------------------------------------------------------------------------------------------------------------------------S---------R----------------------------------------V-----------------------------------------------------------------------------------------------------------G--------------------------------------------------------------------------------------------------------------------------------------------------------------------------------------------------------------------K----------------------------------------------------------------------------------------------------------------------------------------------------------------------------------------------L--------------------------------------------------------------------------------------------------------------------------------------------------------------------------------------R-----------------------------------------------------------------D----------------------------M-----------------------------------------------------------------------------S------------------------------------------------------------------------------------------------------------------------------------------------P------------------------------------------------------------------------------------------------L---------------------------W------------------------------------------------EM-------------------AQ-E-GID---------------------------------------------------------------------------------------------------------------------------------------------------------------------------------------------------LNSV---------------------------------------------------------------------------QW-------------------------------------------------A----------A-H--------------------------------------------------------------------------------------------------------------------------------------------------
>395495_Lcholodnii@ACB33316.1| cysteine desulfurase IscS
-----------------------------------------------------------------------------------------------------------------------------------------------------------------------------------------------------------------------------------------------------------------------------------------------------------------------------------------------------------------------------------------------------------------------------------------------------------------------------MWFSK----------------------------------------------------------------------------------------------------------------------------------------------------------------------------------------------------------------------------------------------------------------------------------------------------------------------------------------------------------------------------------------------------------------------------------------------------------------------------------------------------------------M----------------------------------------------------------------------------------------------------------------------------------------------------------------------------------------------------------------------------------------------------------------------------------------------------------------------------------------------------------------------------------------------------------------------------------------------------------------------------------------------------------------------------------------------------------------------------------------------------------------------------------------------------------------------------------------------------------------------------------------------------------------------------------------------------------------------------------------------------------------------------------------------------------------------------------------------------------------------------------------------------------------------------------------------------------------------------------------------------------------------------------------------------------------------------------------------------------------------------------------------------------------------------------------------------------------------------------------------------------------------------------------------------------------------------------------------------------------------------------------------------------------------------------------------------------------------------------------------------------D--------------------------------------------------------------------------------------------------------------------------------------------------------------------------------------------------------------------------------------------------------------------------------------------------------------------------------------------------------------------------------------------------------------------------------------------------------------------------------------------------------------------------------------------------------------------------------------------------------------------------------------------------------------------------------------------------------M-----------------------------------------------------------------------------------------------------------------------------------------------------------------------------------------------------------------------------------------------------------------------------------------------------TPH-------------------------------------------------------------------------------------------------------------------------------------------------------------------------F---------------------------------------------------------------------------------------------------------P----------------------------------------------------------------------------------------------------------------------------------------------------------------------------------------------------------------------------------------------------------------------------------------------------------------------------------------------------------------I---------------------------------------Y-M---------------------------------------------------------------------------------------------------------------------------------------------------------------------------------------------------------------------------------------------------------------------------------------------------------------------------------------------------------------D---------------------Y-----------------------------------------------------------------------GA-----------------------------------TT------------P--------------------------VDP----------------------------------------------------------------RV----------------------------------VD------------QM--------------------------------------------------V-----------P-W---------------L--------------------------------------------------------------------------R-E-----------------------------------------H-------------------------F--------------G----------------------N---------PA-S------RS------------------------------------HA----------------------------------------------------------------------------------------------------------WG--------------------------------------------W---------E--------------------A--E--------------------EA------------------------V----------E---------K-AR------------------------------------------A------------------------------------------------------------------------------------------------------------------------------------------------------------------------Q---VA---------------AL---------------------------------------------------------------V-----------------------------------G------------------------------------------------------------------------A-------------------------------------------------------------------------D-----------------------------P-------------------------------------------------------------------------R---------------------------------E---------IVWT--------S-G-----A-------------------------------------------------------------------------TES-INLAL--------------K---------------------------------------------------------------------------------------G-------------------------------------------------------------------------------------------------------------------------------------------------------------A----------------------------------A-Q-F------------------------------------Y---------------------------------------------------------------------------------------------------------------------------------------------------------------------------------------------------------------------------------------------------------------------------------------------------------------------------------------------------------------------------------------------------------------------------------------------------------------------------------------------------------------------------------------------------------------------------------------------------------------------------------------------------------------------------------------------------------------------------------------------------------------------------------------------------------------------------------------------------------------------------------------------------------------------------------------------------------------------------------------------------------------------------------------------------------------------------------------------------------------------------------------------------------------------K-----------------------------------------------------------------S--------------------R---------------------------G-------------------------------------------------------------------------------K-----------------H-----------I-------I-T-FKT-----------------------------EHKAV-L-----------D-S-------V----------------------------R-E------L-------------------E-----R----------------------------------------Q--------------------------------------------------------------------------------------------G------------------------------F----------D-------A-S-------Y------L---------------------D---------------V----------------------Q---------------------------------------------------------E--------N------G-------------------------------L-----------I-------------------------------------------------------------D-------------L--------------------------------------------------------D----------------------------R-------------------------------------------F-----------K---------D------------A----------L--------------R------------------------------------------------------------P----------------------------------------------------------------------D-------------------------------------------------------T---------------------------------------I-----------------L----V--------------SVLL----------------VNNEI------G-----------------------------------------V-IQ--------------------------------------------------------------------D----I----T---A-----IG---------------------------------------------------S---------------------------------------------I-------------------------C---------R------------------------E----------------------------------------R----------------------------------------G--------------------------------------------------------------------------------------------------------------------------------------------I-----------------------------------I--------------------------------------------------F--------------------HV-------------------------------D----AAQ-A---------T--------GK----V--------D---------I----------------------------------D------L--------A---------H--------------------------------------------------------------L----------------------------P-----------------------------------------------------------------------------------------------------V---------------------------------D----------------------------------------------LMS---------L--------------------------------------------------------------------------------------------------------------------------------------------------------------------------------------------------------------------------------------------------------------------------------------------------------------------------------------------------------------------------------------------------------------------------------------------------------------------------------------------------A-SHK--------TYG-P---K-G----------------------------------------------------------------------------------------------------------I-G-A----------------------------------------------------------------------LY-----------------------------------------------V--------------R--------------R------K--------P-----------------------RV-------------------------------------------------------------------------------------------------------------R--------------------------------------------------------------L----------------E--------A--------------Q-------M-------------------------------------------------------------------H-------------------------------------------------------------------------------------------------------------------------------G------------G-----------------G-----------------------------------H--------------------------------------------------------------------------E----------------------------R---------------------------------------G-----------------M-----------------------------------------------------------------------------------------------------------------------R-------------------------------S--------GT-----------------LPT-------H-Q-IVG-M----G-------------A-----AF----------Q--------------------I-----------------------------------A---------Q-------------A----------------------------------------E----------------------------------------------------------------------------------------------------------------------------------------------------------------------------M--------------------------------------------G--------------------------------------------------------------------------------------A-------------------------------------------------------E----------------R---------------E----------R------------------------------------------------I-R-------------------------G---------------------L-------------------------------------Q--------------Q-----------R--------------------------------------------L--------------------L---------A-G----------------------------------------------------------------------------L-------------------------S----------------D------------------------I-----------------------------E-------------------------------------------------------------------------Q---------------------V-------------------F------------I-----------------N-------------------------------G--------------------------------------------------------------------------------------------------------------------------D-----------------------------------------------------------------------------------------------------------------------------------L----------------------------------------------------------------------------------------------------------------------------------------E--------------------------------------R---------------------------------------------------------------------R-----------------------------V----------------------------PH------N---V-N--------------------------------------------------A-------------------------SF-------------N---------------F--------V----------E---------------------------------G----------------------------------------------------------------------------------------------------------------E------S----------------------------------------L------------IMG---V--------------------K-----------G-----------------------------------------------------------------------------------------------------------------------------------------------------------------------------------------------------------------------IA---------------------------------------------------------------------------------------------------V-----------------------------------------------------------------------------------------SS-------------------------G---------------------------------------------------S----------------------------------------------------------------------------------------------A----------------------------------------------------------------------------------C----------------------T------------S---------------A------------SL----------------------------------------------------------------------------------------------------------------E------------------------P----------------S--------YV---------L---------------------------------R-A------L---------------------------------------------------------G-------------R----------------S------------------------------------------------D---------------------------------E---------LA---------------------------------H-------------S---------------------------------------------------------------------------------------------------------------------------------------------------------------------------------------------------------------------------------------------------------------------------------------------------------------------------------------------------------------------------------------------------------------------------------------------------------------------------------------------------------------------------------------------------------------------------------------------------------------------------------------------------------------------------------------------------------------------------------------------------------------------------------------------------------------------------------------------------------------------------------------------------------------------------------------------------------------------------------------------------------------------------------------------------------------------------------S---------------------------------------------------------------------L--R----------------------------------------------------------------------------------------------------------------------------------MTI------------------------------------------------------G-R-------------------------F------------------------------------------------------------------------------------------------------------------------------------------------------------------------------T---------------------------------T--------------------------V------------------------------------------------------------E--------E------------------------------------------------------------------I--------------D---------------------------------------------------------------------------------------------------------------------------------------Y-------------------------------------------------------A----V-----------------------------------------------------------------S-----------------------------T------------------------------------------------L-----------------------------------------------------------------K--------------------------------------------------------------------------------------------------------------------------------------------------------------------------------------------------------D---------R----------------------------------------V-----------------------------------------------------------------------------------------------------------A--------------------------------------------------------------------------------------------------------------------------------------------------------------------------------------------------------------------K----------------------------------------------------------------------------------------------------------------------------------------------------------------------------------------------L--------------------------------------------------------------------------------------------------------------------------------------------------------------------------------------R-----------------------------------------------------------------E----------------------------L-----------------------------------------------------------------------------S------------------------------------------------------------------------------------------------------------------------------------------------P------------------------------------------------------------------------------------------------L---------------------------W------------------------------------------------DM-------------------YK-D-GVD---------------------------------------------------------------------------------------------------------------------------------------------------------------------------------------------------LSTI---------------------------------------------------------------------------QW-------------------------------------------------S----------A-H--------------------------------------------------------------------------------------------------------------------------------------------------
>1031594_Evulgaris@RCX09843.1| cysteine desulfurase IscS
--------------------------------------------------------------------------------------------------------------------------------------------------------------------------------------------------------------------------------------------------------------------------------------------------------------------------------------------------------------------------------------------------------------------------------------------------------------------------------------------------------------------------------------------------------------------------------------------------------------------------------------------------------------------------------------------------------------------------------------------------------------------------------------------------------------------------------------------------------------------------------------------------------------------------------------------------------------------------------------------------M----------------------------------------------------------------------------------------------------------------------------------------------------------------------------------------------------------------------------------------------------------------------------------------------------------------------------------------------------------------------------------------------------------------------------------------------------------------------------------------------------------------------------------------------------------------------------------------------------------------------------------------------------------------------------------------------------------------------------------------------------------------------------------------------------------------------------------------------------------------------------------------------------------------------------------------------------------------------------------------------------------------------------------------------------------------------------------------------------------------------------------------------------------------------------------------------------------------------------------------------------------------------------------------------------------------------------------------------------------------------------------------------------------------------------------------------------------------------------------------------------------------------------------------------------------------------------------------------------------D--------------------------------------------------------------------------------------------------------------------------------------------------------------------------------------------------------------------------------------------------------------------------------------------------------------------------------------------------------------------------------------------------------------------------------------------------------------------------------------------------------------------------------------------------------------------------------------------------------------------------------------------------------------------------------------------------------T-----------------------------------------------------------------------------------------------------------------------------------------------------------------------------------------------------------------------------------------------------------------------------------------------------KTQ-------------------------------------------------------------------------------------------------------------------------------------------------------------------------L---------------------------------------------------------------------------------------------------------P----------------------------------------------------------------------------------------------------------------------------------------------------------------------------------------------------------------------------------------------------------------------------------------------------------------------------------------------------------------I---------------------------------------Y-L---------------------------------------------------------------------------------------------------------------------------------------------------------------------------------------------------------------------------------------------------------------------------------------------------------------------------------------------------------------D---------------------Y-----------------------------------------------------------------------AA-----------------------------------TT------------P--------------------------VDP----------------------------------------------------------------RV----------------------------------VE------------AM--------------------------------------------------I-----------P-W---------------L--------------------------------------------------------------------------H-D-----------------------------------------H-------------------------F--------------G----------------------N---------PA-S------RS------------------------------------HA----------------------------------------------------------------------------------------------------------WG--------------------------------------------W---------E--------------------A--E--------------------EA------------------------V----------E---------K-AR------------------------------------------V------------------------------------------------------------------------------------------------------------------------------------------------------------------------Q---VA---------------DL---------------------------------------------------------------I-----------------------------------G------------------------------------------------------------------------A-------------------------------------------------------------------------D-----------------------------P-------------------------------------------------------------------------R---------------------------------E---------IVWT--------S-G-----A-------------------------------------------------------------------------TES-NNLAL--------------K---------------------------------------------------------------------------------------G-------------------------------------------------------------------------------------------------------------------------------------------------------------A----------------------------------A-H-F------------------------------------Y---------------------------------------------------------------------------------------------------------------------------------------------------------------------------------------------------------------------------------------------------------------------------------------------------------------------------------------------------------------------------------------------------------------------------------------------------------------------------------------------------------------------------------------------------------------------------------------------------------------------------------------------------------------------------------------------------------------------------------------------------------------------------------------------------------------------------------------------------------------------------------------------------------------------------------------------------------------------------------------------------------------------------------------------------------------------------------------------------------------------------------------------------------------------Q-----------------------------------------------------------------G--------------------K---------------------------G-------------------------------------------------------------------------------K-----------------H-----------L-------V-T-VKT-----------------------------EHKAV-L-----------D-T-------M----------------------------R-E------L-------------------E-----R----------------------------------------Q--------------------------------------------------------------------------------------------G------------------------------F----------E-------V-T-------Y------L---------------------D---------------V----------------------Q---------------------------------------------------------E--------N------G-------------------------------L-----------L-------------------------------------------------------------D-------------L--------------------------------------------------------D----------------------------R-------------------------------------------F-----------K---------D------------A----------L--------------R------------------------------------------------------------P----------------------------------------------------------------------D-------------------------------------------------------T---------------------------------------I-----------------L----A--------------SVML----------------VNNEI------G-----------------------------------------V-IQ--------------------------------------------------------------------D----I----A---T-----IG---------------------------------------------------A---------------------------------------------L-------------------------C---------R------------------------E----------------------------------------K----------------------------------------G--------------------------------------------------------------------------------------------------------------------------------------------I-----------------------------------V--------------------------------------------------F--------------------HV-------------------------------D----AAQ-A---------T--------GK----V--------E---------I----------------------------------D------L--------R---------T--------------------------------------------------------------L----------------------------P-----------------------------------------------------------------------------------------------------V---------------------------------D----------------------------------------------LMS---------L--------------------------------------------------------------------------------------------------------------------------------------------------------------------------------------------------------------------------------------------------------------------------------------------------------------------------------------------------------------------------------------------------------------------------------------------------------------------------------------------------A-SHK--------TYG-P---K-G----------------------------------------------------------------------------------------------------------I-G-A----------------------------------------------------------------------LY-----------------------------------------------L--------------R--------------R------K--------P-----------------------RV-------------------------------------------------------------------------------------------------------------R--------------------------------------------------------------I----------------E--------A--------------Q-------M-------------------------------------------------------------------H-------------------------------------------------------------------------------------------------------------------------------G------------G-----------------G-----------------------------------H--------------------------------------------------------------------------E----------------------------R---------------------------------------G-----------------L-----------------------------------------------------------------------------------------------------------------------R-------------------------------S--------GT-----------------LPT-------H-Q-IVG-M----G-------------E-----AY----------R--------------------I-----------------------------------A---------R-------------A----------------------------------------E----------------------------------------------------------------------------------------------------------------------------------------------------------------------------M--------------------------------------------A--------------------------------------------------------------------------------------Q-------------------------------------------------------D----------------L---------------A----------K------------------------------------------------A-R-------------------------A---------------------L-------------------------------------Q--------------K-----------R--------------------------------------------L--------------------L---------D-G----------------------------------------------------------------------------L-------------------------L----------------Q------------------------I-----------------------------E-------------------------------------------------------------------------Q---------------------A-------------------F------------V-----------------N-------------------------------G--------------------------------------------------------------------------------------------------------------------------D-----------------------------------------------------------------------------------------------------------------------------------L----------------------------------------------------------------------------------------------------------------------------------------Q--------------------------------------Q---------------------------------------------------------------------R-----------------------------V----------------------------PH------N---L-N--------------------------------------------------I-------------------------SF-------------N---------------F--------V----------E---------------------------------G----------------------------------------------------------------------------------------------------------------E------S----------------------------------------L------------IMG---I--------------------K-----------N-----------------------------------------------------------------------------------------------------------------------------------------------------------------------------------------------------------------------LA---------------------------------------------------------------------------------------------------V-----------------------------------------------------------------------------------------SS-------------------------G---------------------------------------------------S----------------------------------------------------------------------------------------------A----------------------------------------------------------------------------------C----------------------T------------S---------------A------------SL----------------------------------------------------------------------------------------------------------------E------------------------P----------------S--------YV---------L---------------------------------R-A------L---------------------------------------------------------G-------------R----------------S------------------------------------------------D---------------------------------E---------LA---------------------------------H-------------S---------------------------------------------------------------------------------------------------------------------------------------------------------------------------------------------------------------------------------------------------------------------------------------------------------------------------------------------------------------------------------------------------------------------------------------------------------------------------------------------------------------------------------------------------------------------------------------------------------------------------------------------------------------------------------------------------------------------------------------------------------------------------------------------------------------------------------------------------------------------------------------------------------------------------------------------------------------------------------------------------------------------------------------------------------------------------------S---------------------------------------------------------------------L--R----------------------------------------------------------------------------------------------------------------------------------IST------------------------------------------------------G-R-------------------------F------------------------------------------------------------------------------------------------------------------------------------------------------------------------------T---------------------------------T--------------------------E------------------------------------------------------------A--------E------------------------------------------------------------------I--------------D---------------------------------------------------------------------------------------------------------------------------------------T-------------------------------------------------------A----V-----------------------------------------------------------------Q-----------------------------A------------------------------------------------I-----------------------------------------------------------------R--------------------------------------------------------------------------------------------------------------------------------------------------------------------------------------------------------E---------N----------------------------------------V-----------------------------------------------------------------------------------------------------------A--------------------------------------------------------------------------------------------------------------------------------------------------------------------------------------------------------------------R----------------------------------------------------------------------------------------------------------------------------------------------------------------------------------------------L--------------------------------------------------------------------------------------------------------------------------------------------------------------------------------------R-----------------------------------------------------------------E----------------------------L-----------------------------------------------------------------------------S------------------------------------------------------------------------------------------------------------------------------------------------P------------------------------------------------------------------------------------------------L---------------------------W------------------------------------------------EM-------------------YQ-E-GVD---------------------------------------------------------------------------------------------------------------------------------------------------------------------------------------------------LNTI---------------------------------------------------------------------------QW-------------------------------------------------A----------A-H--------------------------------------------------------------------------------------------------------------------------------------------------
>13373_Bmallei@AIP75297.1| cysteine desulfurase IscS
------------------------------------------------------------------------------------------------------------------------------------------------------------------------------------------------------------------------------------------------------------------------------------------------------------------------------------------------------------------------------------------------------------------------------------------------------------------------------------------------------------------------------------------------------------------------------------------------------------------------------------------------------------MNNDIP-------------------------------------------------------------------------------------------------------------------------------------------------------------------------------------------------------------------------------------------------------------------------------------------------------------------------------------------------------------------------------------------------------------------------------------------------------------------------------------------------------------------------------------------------------------------------------------------------------------------------------------------------------------------------------------------------------------------------------------------------------------------------------------------------------------------------------------------------------------------------------------------------------------------------------------------------------------------------------------------------------------------------------------------------------------------------------------------------------------------------------------------------------------------------------------------------------------------------------------------------------------------------------------------------------------------------------------------------------------------------------------------------------------------------------------------------------------------------------------------------------------------------------------------------------------------------------------------------------------------------------------------------------------------------------------------------------------------------------------------------------------------------------------------------------------------------------------------------------------------------------------------------------------------------------------------H------------------------------------------------------------------------------------------------------------------------------------------------------------------------------------------------------------------------------------------------------------------------------------------------------------------------------------------------------------------------------------------------------------------------------------------------------------------------------------------------------------------------------------------------------------------------------------------------------------------------------------------------------------------------------------------------------------------------------------------------------------------------------------------------------------------------------------------------------------------------------------------------------------------------------------------------------------------------------------------------------------------------------------------------------------------------------------------------------------------------------------------------------------------------------------------L---------------------------------------------------------------------------------------------------------P----------------------------------------------------------------------------------------------------------------------------------------------------------------------------------------------------------------------------------------------------------------------------------------------------------------------------------------------------------------I---------------------------------------Y-M---------------------------------------------------------------------------------------------------------------------------------------------------------------------------------------------------------------------------------------------------------------------------------------------------------------------------------------------------------------D---------------------Y-----------------------------------------------------------------------SA-----------------------------------TT------------P--------------------------VDP----------------------------------------------------------------RV----------------------------------VD------------KM--------------------------------------------------V-----------P-Y---------------L--------------------------------------------------------------------------R-----------------------------------------------------------------EQ--F--------------G----------------------N---------PA-S------RS------------------------------------HA----------------------------------------------------------------------------------------------------------YG--------------------------------------------W---------D--------------------A--E--------------------RA------------------------V----------E---------E-AR------------------------------------------E------------------------------------------------------------------------------------------------------------------------------------------------------------------------Q---VA---------------AL---------------------------------------------------------------V-----------------------------------N------------------------------------------------------------------------A-------------------------------------------------------------------------D-----------------------------P-------------------------------------------------------------------------R---------------------------------E---------IIWT--------S-G-----A-------------------------------------------------------------------------TES-DNLAI--------------K---------------------------------------------------------------------------------------G-------------------------------------------------------------------------------------------------------------------------------------------------------------A----------------------------------A-H-F------------------------------------Y---------------------------------------------------------------------------------------------------------------------------------------------------------------------------------------------------------------------------------------------------------------------------------------------------------------------------------------------------------------------------------------------------------------------------------------------------------------------------------------------------------------------------------------------------------------------------------------------------------------------------------------------------------------------------------------------------------------------------------------------------------------------------------------------------------------------------------------------------------------------------------------------------------------------------------------------------------------------------------------------------------------------------------------------------------------------------------------------------------------------------------------------------------------------Q-----------------------------------------------------------------G--------------------K---------------------------G-------------------------------------------------------------------------------K-----------------H-----------I-------V-T-VKT-----------------------------EHKAV-L-----------D-T-------C----------------------------R-E------L-------------------E-----R----------------------------------------E--------------------------------------------------------------------------------------------G------------------------------F----------E-------V-T-------Y------L---------------------D---------------V----------------------K---------------------------------------------------------D--------D------G-------------------------------L-----------V-------------------------------------------------------------D-------------L--------------------------------------------------------D----------------------------V-------------------------------------------F-----------K---------A------------A----------L--------------R------------------------------------------------------------P----------------------------------------------------------------------D-------------------------------------------------------T---------------------------------------I-----------------L----V--------------SVMH----------------VNNEI------G-----------------------------------------V-IQ--------------------------------------------------------------------D----I----A---T-----IG---------------------------------------------------E---------------------------------------------I-------------------------C---------R------------------------E----------------------------------------K----------------------------------------G--------------------------------------------------------------------------------------------------------------------------------------------I-----------------------------------I--------------------------------------------------F--------------------HV-------------------------------D----AAQ-A---------T--------GK----V--------E---------I----------------------------------D------L--------A---------K--------------------------------------------------------------L----------------------------K-----------------------------------------------------------------------------------------------------V---------------------------------D----------------------------------------------LMS---------F--------------------------------------------------------------------------------------------------------------------------------------------------------------------------------------------------------------------------------------------------------------------------------------------------------------------------------------------------------------------------------------------------------------------------------------------------------------------------------------------------S-AHK--------TYG-P---K-G----------------------------------------------------------------------------------------------------------I-G-A----------------------------------------------------------------------LY-----------------------------------------------V--------------R--------------R------K--------P-----------------------RV-------------------------------------------------------------------------------------------------------------R--------------------------------------------------------------I----------------E--------A--------------Q-------M-------------------------------------------------------------------H-------------------------------------------------------------------------------------------------------------------------------G------------G-----------------G-----------------------------------H--------------------------------------------------------------------------E----------------------------R---------------------------------------G-----------------M-----------------------------------------------------------------------------------------------------------------------R-------------------------------S--------GT-----------------LPT-------H-Q-IVG-M----G-------------E-----AF----------R--------------------I-----------------------------------A---------R-------------E----------------------------------------E----------------------------------------------------------------------------------------------------------------------------------------------------------------------------M--------------------------------------------A--------------------------------------------------------------------------------------T-------------------------------------------------------E----------------N---------------E----------R------------------------------------------------I-R-------------------------M---------------------L-------------------------------------R--------------D-----------K--------------------------------------------L--------------------L---------R-G----------------------------------------------------------------------------L-------------------------S----------------E------------------------I-----------------------------D-------------------------------------------------------------------------E---------------------T-------------------Y------------V-----------------N-------------------------------G--------------------------------------------------------------------------------------------------------------------------D-----------------------------------------------------------------------------------------------------------------------------------L----------------------------------------------------------------------------------------------------------------------------------------E--------------------------------------H---------------------------------------------------------------------R-----------------------------I----------------------------PH------N---L-N--------------------------------------------------I-------------------------SF-------------N---------------F--------V----------E---------------------------------G----------------------------------------------------------------------------------------------------------------E------S----------------------------------------L------------IMA---I--------------------K-----------D-----------------------------------------------------------------------------------------------------------------------------------------------------------------------------------------------------------------------VA---------------------------------------------------------------------------------------------------V-----------------------------------------------------------------------------------------SS-------------------------G---------------------------------------------------S----------------------------------------------------------------------------------------------A----------------------------------------------------------------------------------C----------------------T------------S---------------A------------SL----------------------------------------------------------------------------------------------------------------E------------------------P----------------S--------YV---------L---------------------------------C-A------L---------------------------------------------------------G-------------R----------------N------------------------------------------------D---------------------------------E---------LA---------------------------------H-------------S---------------------------------------------------------------------------------------------------------------------------------------------------------------------------------------------------------------------------------------------------------------------------------------------------------------------------------------------------------------------------------------------------------------------------------------------------------------------------------------------------------------------------------------------------------------------------------------------------------------------------------------------------------------------------------------------------------------------------------------------------------------------------------------------------------------------------------------------------------------------------------------------------------------------------------------------------------------------------------------------------------------------------------------------------------------------------------S---------------------------------------------------------------------I--R----------------------------------------------------------------------------------------------------------------------------------FTV------------------------------------------------------G-R-------------------------F------------------------------------------------------------------------------------------------------------------------------------------------------------------------------T---------------------------------T--------------------------E------------------------------------------------------------Q--------E------------------------------------------------------------------V--------------D---------------------------------------------------------------------------------------------------------------------------------------Y-------------------------------------------------------V----I-----------------------------------------------------------------D-----------------------------L------------------------------------------------L-----------------------------------------------------------------K--------------------------------------------------------------------------------------------------------------------------------------------------------------------------------------------------------S---------K----------------------------------------I-----------------------------------------------------------------------------------------------------------A--------------------------------------------------------------------------------------------------------------------------------------------------------------------------------------------------------------------K----------------------------------------------------------------------------------------------------------------------------------------------------------------------------------------------L--------------------------------------------------------------------------------------------------------------------------------------------------------------------------------------R-----------------------------------------------------------------D----------------------------L-----------------------------------------------------------------------------S------------------------------------------------------------------------------------------------------------------------------------------------P------------------------------------------------------------------------------------------------L---------------------------W------------------------------------------------EM-------------------HQ-E-GID---------------------------------------------------------------------------------------------------------------------------------------------------------------------------------------------------LSTI---------------------------------------------------------------------------EW-------------------------------------------------A----------A-H--------------------------------------------------------------------------------------------------------------------------------------------------
>2490538_Rbacterium@RQW29435.1| IscS subfamily cysteine desulfurase
------------------------------------------------------------------------------------------------------------------------------------------------------------------------------------------------------------------------------------------------------------------------------------------------------------------------------------------------------------------------------------------------------------------------------------------------------------------------------------------------------------------------------------------------------------------------------------------------------------------------------------------------------------MS-----------------------------------------------------------------------------------------------------------------------------------------------------------------------------------------------------------------------------------------------------------------------------------------------------------------------------------QL----------------------------------------------------------------------------------------------------------------------------------------------------------------------------------------------------------------------------------------------------------------------------------------------------------------------------------------------------------------------------------------------------------------------------------------------------------------------------------------------------------------------------------------------------------------------------------------------------------------------------------------------------------------------------------------------------------------------------------------------------------------------------------------------------------------------------------------------------------------------------------------------------------------------------------------------------------------------------------------------------------------------------------------------------------------------------------------------------------------------------------------------------------------------------------------------------------------------------------------------------------------------------------------------------------------------------------------------------------------------------------------------------------------------------------------------------------------------------------------------------------------------------------------------------------------------------------------------------------K------------------------------------------------------------------------------------------------------------------------------------------------------------------------------------------------------------------------------------------------------------------------------------------------------------------------------------------------------------------------------------------------------------------------------------------------------------------------------------------------------------------------------------------------------------------------------------------------------------------------------------------------------------------------------------------------------------------------------------------------------------------------------------------------------------------------------------------------------------------------------------------------------------------------------------------------------------------------------------------------------------------------------------------------------------------------------------------------------------------------------------------------------------------------------------------L---------------------------------------------------------------------------------------------------------P----------------------------------------------------------------------------------------------------------------------------------------------------------------------------------------------------------------------------------------------------------------------------------------------------------------------------------------------------------------I---------------------------------------Y-L---------------------------------------------------------------------------------------------------------------------------------------------------------------------------------------------------------------------------------------------------------------------------------------------------------------------------------------------------------------D---------------------Y-----------------------------------------------------------------------SA-----------------------------------TT------------P--------------------------IDP----------------------------------------------------------------RV----------------------------------AE------------VM--------------------------------------------------I-----------P-Y---------------L--------------------------------------------------------------------------T-----------------------------------------------------------------EK--F--------------G----------------------N---------PA-S------RS------------------------------------HP----------------------------------------------------------------------------------------------------------FG--------------------------------------------W---------D--------------------A--E--------------------AA------------------------V----------E---------N-AR------------------------------------------V------------------------------------------------------------------------------------------------------------------------------------------------------------------------E---VA---------------KL---------------------------------------------------------------V-----------------------------------G------------------------------------------------------------------------C-------------------------------------------------------------------------D-----------------------------A-------------------------------------------------------------------------K---------------------------------E---------IVWT--------S-G-----A-------------------------------------------------------------------------TES-NNLAL--------------K---------------------------------------------------------------------------------------G-------------------------------------------------------------------------------------------------------------------------------------------------------------A----------------------------------A-Q-F------------------------------------Y---------------------------------------------------------------------------------------------------------------------------------------------------------------------------------------------------------------------------------------------------------------------------------------------------------------------------------------------------------------------------------------------------------------------------------------------------------------------------------------------------------------------------------------------------------------------------------------------------------------------------------------------------------------------------------------------------------------------------------------------------------------------------------------------------------------------------------------------------------------------------------------------------------------------------------------------------------------------------------------------------------------------------------------------------------------------------------------------------------------------------------------------------------------------K-----------------------------------------------------------------T--------------------K---------------------------G-------------------------------------------------------------------------------K-----------------H-----------L-------I-T-VKT-----------------------------EHKAI-L-----------D-T-------M----------------------------R-E------L-------------------E-----R----------------------------------------Q--------------------------------------------------------------------------------------------G------------------------------F----------E-------V-T-------Y------L---------------------N---------------V----------------------Q---------------------------------------------------------E--------N------G-------------------------------L-----------I-------------------------------------------------------------D-------------L--------------------------------------------------------E----------------------------A-------------------------------------------L-----------K---------A------------A----------I--------------R------------------------------------------------------------P----------------------------------------------------------------------D-------------------------------------------------------T---------------------------------------I-----------------L----V--------------SVMF----------------VNNEI------G-----------------------------------------V-IQ--------------------------------------------------------------------D----I----P---A-----IG---------------------------------------------------E---------------------------------------------L-------------------------C---------R------------------------E----------------------------------------K----------------------------------------G--------------------------------------------------------------------------------------------------------------------------------------------V-----------------------------------L--------------------------------------------------F--------------------HV-------------------------------D----AAQ-A---------T--------GK----V--------D---------I----------------------------------D------L--------D---------K--------------------------------------------------------------L----------------------------K-----------------------------------------------------------------------------------------------------V---------------------------------D----------------------------------------------LMS---------F--------------------------------------------------------------------------------------------------------------------------------------------------------------------------------------------------------------------------------------------------------------------------------------------------------------------------------------------------------------------------------------------------------------------------------------------------------------------------------------------------S-AHK--------TYG-P---K-G----------------------------------------------------------------------------------------------------------I-G-A----------------------------------------------------------------------LY-----------------------------------------------I--------------R--------------R------K--------P-----------------------RV-------------------------------------------------------------------------------------------------------------R--------------------------------------------------------------L----------------E--------A--------------Q-------M-------------------------------------------------------------------H-------------------------------------------------------------------------------------------------------------------------------G------------G-----------------G-----------------------------------H--------------------------------------------------------------------------E----------------------------R---------------------------------------G-----------------F-----------------------------------------------------------------------------------------------------------------------R-------------------------------S--------GT-----------------LAT-------H-Q-IAG-M----G-------------E-----AF----------R--------------------I-----------------------------------A---------R-------------M----------------------------------------D----------------------------------------------------------------------------------------------------------------------------------------------------------------------------M--------------------------------------------H--------------------------------------------------------------------------------------A-------------------------------------------------------E----------------N---------------E----------R------------------------------------------------I-R-------------------------M---------------------L-------------------------------------R--------------D-----------R--------------------------------------------L--------------------W---------H-G----------------------------------------------------------------------------I-------------------------R----------------D------------------------M-----------------------------E-------------------------------------------------------------------------E---------------------V-------------------Y------------I-----------------N-------------------------------G--------------------------------------------------------------------------------------------------------------------------D-----------------------------------------------------------------------------------------------------------------------------------V----------------------------------------------------------------------------------------------------------------------------------------E--------------------------------------Q---------------------------------------------------------------------R-----------------------------V----------------------------PH------N---L-N--------------------------------------------------V-------------------------SF-------------N---------------F--------V----------E---------------------------------G----------------------------------------------------------------------------------------------------------------E------S----------------------------------------L------------IMA---I--------------------K-----------D-----------------------------------------------------------------------------------------------------------------------------------------------------------------------------------------------------------------------LA---------------------------------------------------------------------------------------------------V-----------------------------------------------------------------------------------------SS-------------------------G---------------------------------------------------S----------------------------------------------------------------------------------------------A----------------------------------------------------------------------------------C----------------------T------------S---------------A------------SL----------------------------------------------------------------------------------------------------------------E------------------------P----------------S--------YV---------L---------------------------------R-A------L---------------------------------------------------------G-------------R----------------N------------------------------------------------D---------------------------------E---------MA---------------------------------H-------------S---------------------------------------------------------------------------------------------------------------------------------------------------------------------------------------------------------------------------------------------------------------------------------------------------------------------------------------------------------------------------------------------------------------------------------------------------------------------------------------------------------------------------------------------------------------------------------------------------------------------------------------------------------------------------------------------------------------------------------------------------------------------------------------------------------------------------------------------------------------------------------------------------------------------------------------------------------------------------------------------------------------------------------------------------------------------------------S---------------------------------------------------------------------I--R----------------------------------------------------------------------------------------------------------------------------------FTI------------------------------------------------------G-R-------------------------F------------------------------------------------------------------------------------------------------------------------------------------------------------------------------T---------------------------------T--------------------------E------------------------------------------------------------E--------E------------------------------------------------------------------I--------------D---------------------------------------------------------------------------------------------------------------------------------------Y-------------------------------------------------------A----I-----------------------------------------------------------------K-----------------------------L------------------------------------------------L-----------------------------------------------------------------K--------------------------------------------------------------------------------------------------------------------------------------------------------------------------------------------------------E---------K----------------------------------------I-----------------------------------------------------------------------------------------------------------G--------------------------------------------------------------------------------------------------------------------------------------------------------------------------------------------------------------------K----------------------------------------------------------------------------------------------------------------------------------------------------------------------------------------------L--------------------------------------------------------------------------------------------------------------------------------------------------------------------------------------R-----------------------------------------------------------------E----------------------------L-----------------------------------------------------------------------------S------------------------------------------------------------------------------------------------------------------------------------------------P------------------------------------------------------------------------------------------------L---------------------------W------------------------------------------------EM-------------------FK-D-GVD---------------------------------------------------------------------------------------------------------------------------------------------------------------------------------------------------LNTV---------------------------------------------------------------------------QW-------------------------------------------------A----------A-H--------------------------------------------------------------------------------------------------------------------------------------------------
>243365_Cviolaceum@AAQ58769.1| pyridoxal-phosphate-dependent aminotransferase
------------------------------------------------------------------------------------------------------------------------------------------------------------------------------------------------------------------------------------------------------------------------------------------------------------------------------------------------------------------------------------------------------------------------------------------------------------------------------------------------------------------------------------------------------------------------------------------------------------------------------------------------------------MS-----------------------------------------------------------------------------------------------------------------------------------------------------------------------------------------------------------------------------------------------------------------------------------------------------------------------------------QP----------------------------------------------------------------------------------------------------------------------------------------------------------------------------------------------------------------------------------------------------------------------------------------------------------------------------------------------------------------------------------------------------------------------------------------------------------------------------------------------------------------------------------------------------------------------------------------------------------------------------------------------------------------------------------------------------------------------------------------------------------------------------------------------------------------------------------------------------------------------------------------------------------------------------------------------------------------------------------------------------------------------------------------------------------------------------------------------------------------------------------------------------------------------------------------------------------------------------------------------------------------------------------------------------------------------------------------------------------------------------------------------------------------------------------------------------------------------------------------------------------------------------------------------------------------------------------------------------------K------------------------------------------------------------------------------------------------------------------------------------------------------------------------------------------------------------------------------------------------------------------------------------------------------------------------------------------------------------------------------------------------------------------------------------------------------------------------------------------------------------------------------------------------------------------------------------------------------------------------------------------------------------------------------------------------------------------------------------------------------------------------------------------------------------------------------------------------------------------------------------------------------------------------------------------------------------------------------------------------------------------------------------------------------------------------------------------------------------------------------------------------------------------------------------------L---------------------------------------------------------------------------------------------------------P----------------------------------------------------------------------------------------------------------------------------------------------------------------------------------------------------------------------------------------------------------------------------------------------------------------------------------------------------------------I---------------------------------------Y-L---------------------------------------------------------------------------------------------------------------------------------------------------------------------------------------------------------------------------------------------------------------------------------------------------------------------------------------------------------------D---------------------Y-----------------------------------------------------------------------SA-----------------------------------TT------------P--------------------------VDP----------------------------------------------------------------RV----------------------------------AE------------KM--------------------------------------------------I-----------P-Y---------------L--------------------------------------------------------------------------T-----------------------------------------------------------------GK--F--------------G----------------------N---------PA-S------RS------------------------------------HS----------------------------------------------------------------------------------------------------------FG--------------------------------------------W---------E--------------------A--E--------------------EA------------------------V----------E---------N-AR------------------------------------------A------------------------------------------------------------------------------------------------------------------------------------------------------------------------E---VA---------------KL---------------------------------------------------------------I-----------------------------------G------------------------------------------------------------------------A-------------------------------------------------------------------------D-----------------------------P-------------------------------------------------------------------------K---------------------------------E---------IVWT--------S-G-----A-------------------------------------------------------------------------TES-DNLAI--------------K---------------------------------------------------------------------------------------G-------------------------------------------------------------------------------------------------------------------------------------------------------------A----------------------------------A-Q-F------------------------------------Y---------------------------------------------------------------------------------------------------------------------------------------------------------------------------------------------------------------------------------------------------------------------------------------------------------------------------------------------------------------------------------------------------------------------------------------------------------------------------------------------------------------------------------------------------------------------------------------------------------------------------------------------------------------------------------------------------------------------------------------------------------------------------------------------------------------------------------------------------------------------------------------------------------------------------------------------------------------------------------------------------------------------------------------------------------------------------------------------------------------------------------------------------------------------K-----------------------------------------------------------------S--------------------K---------------------------G-------------------------------------------------------------------------------K-----------------H-----------I-------I-T-VKT-----------------------------EHKAV-L-----------D-T-------C----------------------------R-E------L-------------------E-----R----------------------------------------Q--------------------------------------------------------------------------------------------G------------------------------F----------E-------V-T-------Y------M---------------------D---------------V----------------------L---------------------------------------------------------E--------N------G-------------------------------L-----------L-------------------------------------------------------------D-------------I--------------------------------------------------------E----------------------------A-------------------------------------------F-----------K---------A------------A----------I--------------R------------------------------------------------------------P----------------------------------------------------------------------D-------------------------------------------------------T---------------------------------------I-----------------L----V--------------SVMY----------------VNNEI------G-----------------------------------------V-IQ--------------------------------------------------------------------D----I----P---L-----IG---------------------------------------------------E---------------------------------------------I-------------------------C---------R------------------------E----------------------------------------K----------------------------------------G--------------------------------------------------------------------------------------------------------------------------------------------I-----------------------------------I--------------------------------------------------F--------------------HV-------------------------------D----ATQ-A---------P--------GK----V--------K---------I----------------------------------D------L--------N---------T--------------------------------------------------------------L----------------------------K-----------------------------------------------------------------------------------------------------V---------------------------------D----------------------------------------------LMS---------L--------------------------------------------------------------------------------------------------------------------------------------------------------------------------------------------------------------------------------------------------------------------------------------------------------------------------------------------------------------------------------------------------------------------------------------------------------------------------------------------------S-AHK--------AYG-P---K-G----------------------------------------------------------------------------------------------------------I-G-A----------------------------------------------------------------------LY-----------------------------------------------V--------------R--------------R------K--------P-----------------------RV-------------------------------------------------------------------------------------------------------------R--------------------------------------------------------------L----------------E--------A--------------Q-------M-------------------------------------------------------------------H-------------------------------------------------------------------------------------------------------------------------------G------------G-----------------G-----------------------------------H--------------------------------------------------------------------------E----------------------------R---------------------------------------G-----------------F-----------------------------------------------------------------------------------------------------------------------R-------------------------------S--------GT-----------------LAT-------H-Q-IVG-M----G-------------E-----AF----------R--------------------I-----------------------------------A---------R-------------E----------------------------------------E----------------------------------------------------------------------------------------------------------------------------------------------------------------------------M--------------------------------------------D--------------------------------------------------------------------------------------S-------------------------------------------------------E----------------C---------------E----------R------------------------------------------------I-R-------------------------M---------------------L-------------------------------------R--------------D-----------R--------------------------------------------L--------------------W---------H-G----------------------------------------------------------------------------I-------------------------Q----------------D------------------------M-----------------------------E-------------------------------------------------------------------------E---------------------V-------------------Y------------I-----------------N-------------------------------G--------------------------------------------------------------------------------------------------------------------------D-----------------------------------------------------------------------------------------------------------------------------------A----------------------------------------------------------------------------------------------------------------------------------------D--------------------------------------Q---------------------------------------------------------------------R-----------------------------V----------------------------PH------N---L-N--------------------------------------------------V-------------------------SF-------------N---------------F--------V----------E---------------------------------G----------------------------------------------------------------------------------------------------------------E------S----------------------------------------L------------IMA---I--------------------K-----------D-----------------------------------------------------------------------------------------------------------------------------------------------------------------------------------------------------------------------LA---------------------------------------------------------------------------------------------------V-----------------------------------------------------------------------------------------SS-------------------------G---------------------------------------------------S----------------------------------------------------------------------------------------------A----------------------------------------------------------------------------------C----------------------T------------S---------------A------------SL----------------------------------------------------------------------------------------------------------------E------------------------P----------------S--------YV---------L---------------------------------R-A------L---------------------------------------------------------G-------------R----------------N------------------------------------------------D---------------------------------E---------MA---------------------------------H-------------S---------------------------------------------------------------------------------------------------------------------------------------------------------------------------------------------------------------------------------------------------------------------------------------------------------------------------------------------------------------------------------------------------------------------------------------------------------------------------------------------------------------------------------------------------------------------------------------------------------------------------------------------------------------------------------------------------------------------------------------------------------------------------------------------------------------------------------------------------------------------------------------------------------------------------------------------------------------------------------------------------------------------------------------------------------------------------------S---------------------------------------------------------------------I--R----------------------------------------------------------------------------------------------------------------------------------FTL------------------------------------------------------G-R-------------------------F------------------------------------------------------------------------------------------------------------------------------------------------------------------------------T---------------------------------T--------------------------E------------------------------------------------------------E--------E------------------------------------------------------------------I--------------D---------------------------------------------------------------------------------------------------------------------------------------Y-------------------------------------------------------A----I-----------------------------------------------------------------A-----------------------------L------------------------------------------------L-----------------------------------------------------------------K--------------------------------------------------------------------------------------------------------------------------------------------------------------------------------------------------------S---------K----------------------------------------I-----------------------------------------------------------------------------------------------------------G--------------------------------------------------------------------------------------------------------------------------------------------------------------------------------------------------------------------K----------------------------------------------------------------------------------------------------------------------------------------------------------------------------------------------L--------------------------------------------------------------------------------------------------------------------------------------------------------------------------------------R-----------------------------------------------------------------E----------------------------L-----------------------------------------------------------------------------S------------------------------------------------------------------------------------------------------------------------------------------------P------------------------------------------------------------------------------------------------L---------------------------W------------------------------------------------EM-------------------YK-D-GVD---------------------------------------------------------------------------------------------------------------------------------------------------------------------------------------------------LNSV---------------------------------------------------------------------------QW-------------------------------------------------A----------A-H--------------------------------------------------------------------------------------------------------------------------------------------------
>159087_Daromatica@AAZ46696.1| cysteine desulfurase IscS
--------------------------------------------------------------------------------------------------------------------------------------------------------------------------------------------------------------------------------------------------------------------------------------------------------------------------------------------------------------------------------------------------------------------------------------------------------------------------------------------------------------------------------------------------------------------------------------------------------------------------------------------------------------M----------------------------------------------------------------------------------------------------------------------------------------------------------------------------------------------------------------------------------------------------------------------------------------------------------------------------------TM----------------------------------------------------------------------------------------------------------------------------------------------------------------------------------------------------------------------------------------------------------------------------------------------------------------------------------------------------------------------------------------------------------------------------------------------------------------------------------------------------------------------------------------------------------------------------------------------------------------------------------------------------------------------------------------------------------------------------------------------------------------------------------------------------------------------------------------------------------------------------------------------------------------------------------------------------------------------------------------------------------------------------------------------------------------------------------------------------------------------------------------------------------------------------------------------------------------------------------------------------------------------------------------------------------------------------------------------------------------------------------------------------------------------------------------------------------------------------------------------------------------------------------------------------------------------------------------------------------K------------------------------------------------------------------------------------------------------------------------------------------------------------------------------------------------------------------------------------------------------------------------------------------------------------------------------------------------------------------------------------------------------------------------------------------------------------------------------------------------------------------------------------------------------------------------------------------------------------------------------------------------------------------------------------------------------------------------------------------------------------------------------------------------------------------------------------------------------------------------------------------------------------------------------------------------------------------------------------------------------------------------------------------------------------------------------------------------------------------------------------------------------------------------------------------L---------------------------------------------------------------------------------------------------------P----------------------------------------------------------------------------------------------------------------------------------------------------------------------------------------------------------------------------------------------------------------------------------------------------------------------------------------------------------------I---------------------------------------Y-L---------------------------------------------------------------------------------------------------------------------------------------------------------------------------------------------------------------------------------------------------------------------------------------------------------------------------------------------------------------D---------------------Y-----------------------------------------------------------------------SA-----------------------------------TT------------P--------------------------VDP----------------------------------------------------------------RV----------------------------------AE------------KM--------------------------------------------------I-----------P-Y---------------L--------------------------------------------------------------------------C-----------------------------------------------------------------EH--F--------------G----------------------N---------PA-S------RS------------------------------------HS----------------------------------------------------------------------------------------------------------FG--------------------------------------------W---------V--------------------A--D--------------------AA------------------------V----------E---------E-AR------------------------------------------E------------------------------------------------------------------------------------------------------------------------------------------------------------------------Q---VA---------------AL---------------------------------------------------------------V-----------------------------------N------------------------------------------------------------------------A-------------------------------------------------------------------------D-----------------------------P-------------------------------------------------------------------------K---------------------------------E---------IVWT--------S-G-----A-------------------------------------------------------------------------TES-NNLAI--------------K---------------------------------------------------------------------------------------G-------------------------------------------------------------------------------------------------------------------------------------------------------------A----------------------------------A-N-F------------------------------------Y---------------------------------------------------------------------------------------------------------------------------------------------------------------------------------------------------------------------------------------------------------------------------------------------------------------------------------------------------------------------------------------------------------------------------------------------------------------------------------------------------------------------------------------------------------------------------------------------------------------------------------------------------------------------------------------------------------------------------------------------------------------------------------------------------------------------------------------------------------------------------------------------------------------------------------------------------------------------------------------------------------------------------------------------------------------------------------------------------------------------------------------------------------------------A-----------------------------------------------------------------ST-------------------K---------------------------G-------------------------------------------------------------------------------K-----------------H-----------I-------I-T-VKT-----------------------------EHKAI-L-----------D-T-------V----------------------------R-E------M-------------------E-----R----------------------------------------Q--------------------------------------------------------------------------------------------G------------------------------F----------E-------A-T-------Y------L---------------------D---------------V----------------------K---------------------------------------------------------E--------D------G-------------------------------L-----------L-------------------------------------------------------------D-------------L--------------------------------------------------------E----------------------------V-------------------------------------------F-----------K---------A------------A----------I--------------R------------------------------------------------------------P----------------------------------------------------------------------D-------------------------------------------------------T---------------------------------------V-----------------L----A--------------SVMF----------------VNNEV------G-----------------------------------------V-IQ--------------------------------------------------------------------P----I----A---E-----LG---------------------------------------------------E---------------------------------------------I-------------------------C---------R------------------------E----------------------------------------K----------------------------------------G--------------------------------------------------------------------------------------------------------------------------------------------I-----------------------------------I--------------------------------------------------F--------------------HV-------------------------------D----AAQ-A---------T--------GK----V--------D---------I----------------------------------D------L--------S---------K--------------------------------------------------------------L----------------------------K-----------------------------------------------------------------------------------------------------V---------------------------------D----------------------------------------------LMS---------F--------------------------------------------------------------------------------------------------------------------------------------------------------------------------------------------------------------------------------------------------------------------------------------------------------------------------------------------------------------------------------------------------------------------------------------------------------------------------------------------------C-AHK--------TYG-P---K-G----------------------------------------------------------------------------------------------------------I-G-A----------------------------------------------------------------------LY-----------------------------------------------V--------------R--------------R------K--------P-----------------------RI-------------------------------------------------------------------------------------------------------------R--------------------------------------------------------------L----------------E--------A--------------Q-------M-------------------------------------------------------------------H-------------------------------------------------------------------------------------------------------------------------------G------------G-----------------G-----------------------------------H--------------------------------------------------------------------------E----------------------------R---------------------------------------G-----------------F-----------------------------------------------------------------------------------------------------------------------R-------------------------------S--------GT-----------------LPT-------H-Q-IVG-M----G-------------E-----CF----------R--------------------L-----------------------------------A---------K-------------E----------------------------------------E----------------------------------------------------------------------------------------------------------------------------------------------------------------------------M--------------------------------------------A--------------------------------------------------------------------------------------E-------------------------------------------------------E----------------N---------------K----------R------------------------------------------------V-G-------------------------A---------------------L-------------------------------------R--------------D-----------K--------------------------------------------L--------------------L---------K-G----------------------------------------------------------------------------L-------------------------Q----------------D------------------------I-----------------------------E-------------------------------------------------------------------------A---------------------T-------------------F------------V-----------------N-------------------------------G--------------------------------------------------------------------------------------------------------------------------D-----------------------------------------------------------------------------------------------------------------------------------L----------------------------------------------------------------------------------------------------------------------------------------T--------------------------------------Q---------------------------------------------------------------------R-----------------------------V----------------------------AH------N---L-N--------------------------------------------------I-------------------------SF-------------A---------------Y--------V----------E---------------------------------G----------------------------------------------------------------------------------------------------------------E------S----------------------------------------M------------IMA---I--------------------K-----------D-----------------------------------------------------------------------------------------------------------------------------------------------------------------------------------------------------------------------LA---------------------------------------------------------------------------------------------------V-----------------------------------------------------------------------------------------SS-------------------------G---------------------------------------------------S----------------------------------------------------------------------------------------------A----------------------------------------------------------------------------------C----------------------T------------S---------------A------------SL----------------------------------------------------------------------------------------------------------------E------------------------P----------------S--------YV---------L---------------------------------R-A------L---------------------------------------------------------G-------------R----------------D------------------------------------------------D---------------------------------E---------LA---------------------------------H-------------S---------------------------------------------------------------------------------------------------------------------------------------------------------------------------------------------------------------------------------------------------------------------------------------------------------------------------------------------------------------------------------------------------------------------------------------------------------------------------------------------------------------------------------------------------------------------------------------------------------------------------------------------------------------------------------------------------------------------------------------------------------------------------------------------------------------------------------------------------------------------------------------------------------------------------------------------------------------------------------------------------------------------------------------------------------------------------------S---------------------------------------------------------------------I--R----------------------------------------------------------------------------------------------------------------------------------FSI------------------------------------------------------G-R-------------------------F------------------------------------------------------------------------------------------------------------------------------------------------------------------------------T---------------------------------T--------------------------E------------------------------------------------------------E--------E------------------------------------------------------------------I--------------D---------------------------------------------------------------------------------------------------------------------------------------Y-------------------------------------------------------A----I-----------------------------------------------------------------K-----------------------------L------------------------------------------------L-----------------------------------------------------------------H--------------------------------------------------------------------------------------------------------------------------------------------------------------------------------------------------------Q---------K----------------------------------------V-----------------------------------------------------------------------------------------------------------G--------------------------------------------------------------------------------------------------------------------------------------------------------------------------------------------------------------------K----------------------------------------------------------------------------------------------------------------------------------------------------------------------------------------------L--------------------------------------------------------------------------------------------------------------------------------------------------------------------------------------R-----------------------------------------------------------------E----------------------------L-----------------------------------------------------------------------------S------------------------------------------------------------------------------------------------------------------------------------------------P------------------------------------------------------------------------------------------------L---------------------------W------------------------------------------------EM-------------------YK-D-GID---------------------------------------------------------------------------------------------------------------------------------------------------------------------------------------------------LSTV---------------------------------------------------------------------------QW-------------------------------------------------A----------A-H--------------------------------------------------------------------------------------------------------------------------------------------------
>395495_Lcholodnii@ACB33628.1| cysteine desulfurase IscS
------------------------------------------------------------------------------------------------------------------------------------------------------------------------------------------------------------------------------------------------------------------------------------------------------------------------------------------------------------------------------------------------------------------------------------------------------------------------------------------------------------------------------------------------------------------------------------------------------------------------------------------------------------MDLKQP--------------------------------------------------------------------------------------------------------------------------------------------------------------------------------------------------------------------------------------------------------------------------------------------------------------------------------D----------------------------------------------------------------------------------------------------------------------------------------------------------------------------------------------------------------------------------------------------------------------------------------------------------------------------------------------------------------------------------------------------------------------------------------------------------------------------------------------------------------------------------------------------------------------------------------------------------------------------------------------------------------------------------------------------------------------------------------------------------------------------------------------------------------------------------------------------------------------------------------------------------------------------------------------------------------------------------------------------------------------------------------------------------------------------------------------------------------------------------------------------------------------------------------------------------------------------------------------------------------------------------------------------------------------------------------------------------------------------------------------------------------------------------------------------------------------------------------------------------------------------------------------------------------------------------------------------------A------------------------------------------------------------------------------------------------------------------------------------------------------------------------------------------------------------------------------------------------------------------------------------------------------------------------------------------------------------------------------------------------------------------------------------------------------------------------------------------------------------------------------------------------------------------------------------------------------------------------------------------------------------------------------------------------------------------------------------------------------------------------------------------------------------------------------------------------------------------------------------------------------------------------------------------------------------------------------------------------------------------------------------------------------------------------------------------------------------------------------------------------------------------------------------------K---------------------------------------------------------------------------------------------------------P----------------------------------------------------------------------------------------------------------------------------------------------------------------------------------------------------------------------------------------------------------------------------------------------------------------------------------------------------------------I---------------------------------------Y-L---------------------------------------------------------------------------------------------------------------------------------------------------------------------------------------------------------------------------------------------------------------------------------------------------------------------------------------------------------------D---------------------Y-----------------------------------------------------------------------AA-----------------------------------TT------------P--------------------------VDP----------------------------------------------------------------RV----------------------------------VH------------AM--------------------------------------------------L-----------P-F---------------L--------------------------------------------------------------------------Y-----------------------------------------------------------------EN--F--------------G----------------------N---------PA-S------RS------------------------------------HA----------------------------------------------------------------------------------------------------------YG--------------------------------------------W---------A--------------------A--E--------------------EA------------------------V----------E---------I-AR------------------------------------------E------------------------------------------------------------------------------------------------------------------------------------------------------------------------H---VA---------------RL---------------------------------------------------------------I-----------------------------------G------------------------------------------------------------------------A-------------------------------------------------------------------------D-----------------------------P-------------------------------------------------------------------------R---------------------------------E---------IVWT--------S-G-----A-------------------------------------------------------------------------TES-NNLAI--------------K---------------------------------------------------------------------------------------G-------------------------------------------------------------------------------------------------------------------------------------------------------------A----------------------------------A-Q-F------------------------------------Y---------------------------------------------------------------------------------------------------------------------------------------------------------------------------------------------------------------------------------------------------------------------------------------------------------------------------------------------------------------------------------------------------------------------------------------------------------------------------------------------------------------------------------------------------------------------------------------------------------------------------------------------------------------------------------------------------------------------------------------------------------------------------------------------------------------------------------------------------------------------------------------------------------------------------------------------------------------------------------------------------------------------------------------------------------------------------------------------------------------------------------------------------------------------A-----------------------------------------------------------------A--------------------K---------------------------G-------------------------------------------------------------------------------R-----------------H-----------L-------I-T-VKT-----------------------------EHKAV-L-----------D-T-------M----------------------------R-E------L-------------------E-----R----------------------------------------S--------------------------------------------------------------------------------------------G------------------------------F----------E-------V-T-------Y------L---------------------D---------------V----------------------M---------------------------------------------------------E--------D------G-------------------------------L-----------I-------------------------------------------------------------D-------------L--------------------------------------------------------E----------------------------V-------------------------------------------L-----------K---------A------------A----------I--------------R------------------------------------------------------------P----------------------------------------------------------------------D-------------------------------------------------------T---------------------------------------L-----------------L----V--------------SVMY----------------VNNEI------G-----------------------------------------V-IQ--------------------------------------------------------------------D----I----P---A-----IG---------------------------------------------------A---------------------------------------------L-------------------------C---------R------------------------N----------------------------------------R----------------------------------------G--------------------------------------------------------------------------------------------------------------------------------------------V-----------------------------------L--------------------------------------------------F--------------------HV-------------------------------D----AAQ-A---------S--------GK----V--------A---------I----------------------------------D------L--------A---------T--------------------------------------------------------------L----------------------------P-----------------------------------------------------------------------------------------------------I---------------------------------D----------------------------------------------LMS---------L--------------------------------------------------------------------------------------------------------------------------------------------------------------------------------------------------------------------------------------------------------------------------------------------------------------------------------------------------------------------------------------------------------------------------------------------------------------------------------------------------S-AHK--------TYG-P---K-G----------------------------------------------------------------------------------------------------------V-G-A----------------------------------------------------------------------LY-----------------------------------------------V--------------R--------------R------K--------P-----------------------RV-------------------------------------------------------------------------------------------------------------R--------------------------------------------------------------I----------------E--------A--------------Q-------I-------------------------------------------------------------------H-------------------------------------------------------------------------------------------------------------------------------G------------G-----------------G-----------------------------------H--------------------------------------------------------------------------E----------------------------R---------------------------------------G-----------------M-----------------------------------------------------------------------------------------------------------------------R-------------------------------S--------GT-----------------LPT-------H-Q-IVG-M----G-------------E-----AY----------R--------------------L-----------------------------------A---------R-------------D----------------------------------------F----------------------------------------------------------------------------------------------------------------------------------------------------------------------------M--------------------------------------------G--------------------------------------------------------------------------------------A-------------------------------------------------------E----------------N---------------E----------R------------------------------------------------I-R-------------------------G---------------------L-------------------------------------R--------------D-----------R--------------------------------------------L--------------------L---------A-G----------------------------------------------------------------------------L-------------------------Q----------------A------------------------I-----------------------------P-------------------------------------------------------------------------E---------------------V-------------------R------------I-----------------N-------------------------------G--------------------------------------------------------------------------------------------------------------------------H-----------------------------------------------------------------------------------------------------------------------------------L----------------------------------------------------------------------------------------------------------------------------------------E--------------------------------------Q---------------------------------------------------------------------R-----------------------------V----------------------------PH------N---L-N--------------------------------------------------I-------------------------SF-------------T---------------F--------V----------E---------------------------------G----------------------------------------------------------------------------------------------------------------E------S----------------------------------------L------------LMG---M--------------------K-----------G-----------------------------------------------------------------------------------------------------------------------------------------------------------------------------------------------------------------------IA---------------------------------------------------------------------------------------------------V-----------------------------------------------------------------------------------------SS-------------------------G---------------------------------------------------S----------------------------------------------------------------------------------------------A----------------------------------------------------------------------------------C----------------------T------------S---------------A------------SL----------------------------------------------------------------------------------------------------------------E------------------------P----------------S--------YV---------L---------------------------------R-A------L---------------------------------------------------------G-------------L----------------S------------------------------------------------D---------------------------------E---------VA---------------------------------H-------------S---------------------------------------------------------------------------------------------------------------------------------------------------------------------------------------------------------------------------------------------------------------------------------------------------------------------------------------------------------------------------------------------------------------------------------------------------------------------------------------------------------------------------------------------------------------------------------------------------------------------------------------------------------------------------------------------------------------------------------------------------------------------------------------------------------------------------------------------------------------------------------------------------------------------------------------------------------------------------------------------------------------------------------------------------------------------------------S---------------------------------------------------------------------V--R----------------------------------------------------------------------------------------------------------------------------------FSV------------------------------------------------------G-R-------------------------F------------------------------------------------------------------------------------------------------------------------------------------------------------------------------S---------------------------------S--------------------------E------------------------------------------------------------Q--------D------------------------------------------------------------------I--------------D---------------------------------------------------------------------------------------------------------------------------------------T-------------------------------------------------------A----I-----------------------------------------------------------------A-----------------------------K------------------------------------------------V-----------------------------------------------------------------K--------------------------------------------------------------------------------------------------------------------------------------------------------------------------------------------------------H---------T----------------------------------------V-----------------------------------------------------------------------------------------------------------E--------------------------------------------------------------------------------------------------------------------------------------------------------------------------------------------------------------------R----------------------------------------------------------------------------------------------------------------------------------------------------------------------------------------------L--------------------------------------------------------------------------------------------------------------------------------------------------------------------------------------R-----------------------------------------------------------------D----------------------------L-----------------------------------------------------------------------------S------------------------------------------------------------------------------------------------------------------------------------------------P------------------------------------------------------------------------------------------------L---------------------------W------------------------------------------------DM-------------------HC-A-GID---------------------------------------------------------------------------------------------------------------------------------------------------------------------------------------------------IRTV---------------------------------------------------------------------------QW-------------------------------------------------A----------E-H--------------------------------------------------------------------------------------------------------------------------------------------------
>265072_Mflagellatus@ABE49076.1| cysteine desulfurase IscS
------------------------------------------------------------------------------------------------------------------------------------------------------------------------------------------------------------------------------------------------------------------------------------------------------------------------------------------------------------------------------------------------------------------------------------------------------------------------------------------------------------------------------------------------------------------------------------------------------------------------------------------------------------MT------------------------------------------------------------------------------------------------------------------------------------------------------------------------------------------------------------------------------------------------------------------------------------------------------------------------------------V----------------------------------------------------------------------------------------------------------------------------------------------------------------------------------------------------------------------------------------------------------------------------------------------------------------------------------------------------------------------------------------------------------------------------------------------------------------------------------------------------------------------------------------------------------------------------------------------------------------------------------------------------------------------------------------------------------------------------------------------------------------------------------------------------------------------------------------------------------------------------------------------------------------------------------------------------------------------------------------------------------------------------------------------------------------------------------------------------------------------------------------------------------------------------------------------------------------------------------------------------------------------------------------------------------------------------------------------------------------------------------------------------------------------------------------------------------------------------------------------------------------------------------------------------------------------------------------------------------R------------------------------------------------------------------------------------------------------------------------------------------------------------------------------------------------------------------------------------------------------------------------------------------------------------------------------------------------------------------------------------------------------------------------------------------------------------------------------------------------------------------------------------------------------------------------------------------------------------------------------------------------------------------------------------------------------------------------------------------------------------------------------------------------------------------------------------------------------------------------------------------------------------------------------------------------------------------------------------------------------------------------------------------------------------------------------------------------------------------------------------------------------------------------------------------T---------------------------------------------------------------------------------------------------------P----------------------------------------------------------------------------------------------------------------------------------------------------------------------------------------------------------------------------------------------------------------------------------------------------------------------------------------------------------------I---------------------------------------Y-L---------------------------------------------------------------------------------------------------------------------------------------------------------------------------------------------------------------------------------------------------------------------------------------------------------------------------------------------------------------D---------------------Y-----------------------------------------------------------------------SA-----------------------------------TT------------P--------------------------IDP----------------------------------------------------------------RV----------------------------------AE------------KM--------------------------------------------------I-----------P-Y---------------L--------------------------------------------------------------------------T-----------------------------------------------------------------EH--F--------------G----------------------N---------PA-S------RS------------------------------------HA----------------------------------------------------------------------------------------------------------FG--------------------------------------------W---------T--------------------A--E--------------------KA------------------------V----------E---------N-AR------------------------------------------E------------------------------------------------------------------------------------------------------------------------------------------------------------------------E---VA---------------RL---------------------------------------------------------------V-----------------------------------N------------------------------------------------------------------------A-------------------------------------------------------------------------D-----------------------------P-------------------------------------------------------------------------R---------------------------------E---------IVWT--------S-G-----A-------------------------------------------------------------------------TES-NNLAI--------------K---------------------------------------------------------------------------------------G-------------------------------------------------------------------------------------------------------------------------------------------------------------A----------------------------------A-N-F------------------------------------Y---------------------------------------------------------------------------------------------------------------------------------------------------------------------------------------------------------------------------------------------------------------------------------------------------------------------------------------------------------------------------------------------------------------------------------------------------------------------------------------------------------------------------------------------------------------------------------------------------------------------------------------------------------------------------------------------------------------------------------------------------------------------------------------------------------------------------------------------------------------------------------------------------------------------------------------------------------------------------------------------------------------------------------------------------------------------------------------------------------------------------------------------------------------------S-----------------------------------------------------------------PS-------------------K---------------------------G-------------------------------------------------------------------------------K-----------------H-----------I-------V-T-VQT-----------------------------EHKAV-I-----------D-T-------V----------------------------R-E------L-------------------E-----R----------------------------------------L--------------------------------------------------------------------------------------------G------------------------------Y----------E-------A-T-------Y------L---------------------I---------------P----------------------E---------------------------------------------------------P--------N------G-------------------------------L-----------I-------------------------------------------------------------D-------------L--------------------------------------------------------D----------------------------K-------------------------------------------F-----------K---------A------------A----------L--------------R------------------------------------------------------------P----------------------------------------------------------------------D-------------------------------------------------------T---------------------------------------V-----------------L----A--------------SVML----------------VNNEI------G-----------------------------------------V-IQ--------------------------------------------------------------------D----I----E---A-----IG---------------------------------------------------N---------------------------------------------I-------------------------C---------R------------------------E----------------------------------------Q----------------------------------------G--------------------------------------------------------------------------------------------------------------------------------------------V-----------------------------------I--------------------------------------------------F--------------------HV-------------------------------D----AAQ-A---------T--------GK----V--------H---------I----------------------------------D------L--------Q---------K--------------------------------------------------------------L----------------------------P-----------------------------------------------------------------------------------------------------V---------------------------------D----------------------------------------------LMS---------F--------------------------------------------------------------------------------------------------------------------------------------------------------------------------------------------------------------------------------------------------------------------------------------------------------------------------------------------------------------------------------------------------------------------------------------------------------------------------------------------------S-AHK--------TYG-P---K-G----------------------------------------------------------------------------------------------------------I-G-A----------------------------------------------------------------------LY-----------------------------------------------V--------------R--------------R------K--------P-----------------------RV-------------------------------------------------------------------------------------------------------------R--------------------------------------------------------------I----------------E--------A--------------Q-------M-------------------------------------------------------------------H-------------------------------------------------------------------------------------------------------------------------------G------------G-----------------G-----------------------------------H--------------------------------------------------------------------------E----------------------------R---------------------------------------G-----------------M-----------------------------------------------------------------------------------------------------------------------R-------------------------------S--------GT-----------------LAT-------H-Q-IVG-M----G-------------E-----AF----------R--------------------I-----------------------------------A---------R-------------E----------------------------------------E----------------------------------------------------------------------------------------------------------------------------------------------------------------------------M--------------------------------------------D--------------------------------------------------------------------------------------S-------------------------------------------------------E----------------N---------------V----------R------------------------------------------------I-R-------------------------Q---------------------L-------------------------------------R--------------D-----------R--------------------------------------------L--------------------L---------K-G----------------------------------------------------------------------------L-------------------------Q----------------E------------------------I-----------------------------E-------------------------------------------------------------------------E---------------------V-------------------Y------------V-----------------N-------------------------------G--------------------------------------------------------------------------------------------------------------------------D-----------------------------------------------------------------------------------------------------------------------------------L----------------------------------------------------------------------------------------------------------------------------------------E--------------------------------------H---------------------------------------------------------------------R-----------------------------V----------------------------AH------N---L-N--------------------------------------------------I-------------------------SF-------------N---------------F--------V----------E---------------------------------G----------------------------------------------------------------------------------------------------------------E------S----------------------------------------L------------IMA---V--------------------K-----------D-----------------------------------------------------------------------------------------------------------------------------------------------------------------------------------------------------------------------IA---------------------------------------------------------------------------------------------------V-----------------------------------------------------------------------------------------SS-------------------------G---------------------------------------------------S----------------------------------------------------------------------------------------------A----------------------------------------------------------------------------------C----------------------T------------S---------------A------------SL----------------------------------------------------------------------------------------------------------------E------------------------P----------------S--------YV---------L---------------------------------R-A------L---------------------------------------------------------G-------------R----------------S------------------------------------------------D---------------------------------E---------LA---------------------------------H-------------S---------------------------------------------------------------------------------------------------------------------------------------------------------------------------------------------------------------------------------------------------------------------------------------------------------------------------------------------------------------------------------------------------------------------------------------------------------------------------------------------------------------------------------------------------------------------------------------------------------------------------------------------------------------------------------------------------------------------------------------------------------------------------------------------------------------------------------------------------------------------------------------------------------------------------------------------------------------------------------------------------------------------------------------------------------------------------------S---------------------------------------------------------------------I--R----------------------------------------------------------------------------------------------------------------------------------FSI------------------------------------------------------G-R-------------------------F------------------------------------------------------------------------------------------------------------------------------------------------------------------------------T---------------------------------T--------------------------E------------------------------------------------------------E--------E------------------------------------------------------------------I--------------D---------------------------------------------------------------------------------------------------------------------------------------Y-------------------------------------------------------T----I-----------------------------------------------------------------Q-----------------------------L------------------------------------------------M-----------------------------------------------------------------K--------------------------------------------------------------------------------------------------------------------------------------------------------------------------------------------------------S---------K----------------------------------------I-----------------------------------------------------------------------------------------------------------G--------------------------------------------------------------------------------------------------------------------------------------------------------------------------------------------------------------------K----------------------------------------------------------------------------------------------------------------------------------------------------------------------------------------------L--------------------------------------------------------------------------------------------------------------------------------------------------------------------------------------R-----------------------------------------------------------------E----------------------------L-----------------------------------------------------------------------------S------------------------------------------------------------------------------------------------------------------------------------------------P------------------------------------------------------------------------------------------------L---------------------------W------------------------------------------------EM-------------------HL-E-GVD---------------------------------------------------------------------------------------------------------------------------------------------------------------------------------------------------LNAV---------------------------------------------------------------------------AW-------------------------------------------------A----------T-H--------------------------------------------------------------------------------------------------------------------------------------------------
>195064_Emobilis@SFM37429.1| cysteine desulfurase IscS
------------------------------------------------------------------------------------------------------------------------------------------------------------------------------------------------------------------------------------------------------------------------------------------------------------------------------------------------------------------------------------------------------------------------------------------------------------------------------------------------------------------------------------------------------------------------------------------------------------------------------------------------------------MSE-----------------------------------------------------------------------------------------------------------------------------------------------------------------------------------------------------------------------------------------------------------------------------------------------------------------------------------I----------------------------------------------------------------------------------------------------------------------------------------------------------------------------------------------------------------------------------------------------------------------------------------------------------------------------------------------------------------------------------------------------------------------------------------------------------------------------------------------------------------------------------------------------------------------------------------------------------------------------------------------------------------------------------------------------------------------------------------------------------------------------------------------------------------------------------------------------------------------------------------------------------------------------------------------------------------------------------------------------------------------------------------------------------------------------------------------------------------------------------------------------------------------------------------------------------------------------------------------------------------------------------------------------------------------------------------------------------------------------------------------------------------------------------------------------------------------------------------------------------------------------------------------------------------------------------------------------------Q------------------------------------------------------------------------------------------------------------------------------------L---------------------------------------------------------------------------------------------------------------------------------------------------------------------------------------------------------------------------------------------------------------------------------------------------------------------------------------------------------------------------------------------------------------------------------------------------------------------------------------------------------------------------------------------------------------------------------------------------------------------------------------------------------------------------------------------------------------------------------------------------------------------------------------------------------------------------------------------------------------------------------------------------------------------------------------------------------------------------------------------------------------------------------------------------------------------------------------------------------------------------------------------------------------P----------------------------------------------------------------------------------------------------------------------------------------------------------------------------------------------------------------------------------------------------------------------------------------------------------------------------------------------------------------I---------------------------------------Y-L---------------------------------------------------------------------------------------------------------------------------------------------------------------------------------------------------------------------------------------------------------------------------------------------------------------------------------------------------------------D---------------------Y-----------------------------------------------------------------------AA-----------------------------------TT------------P--------------------------VDD----------------------------------------------------------------RV----------------------------------AE------------EM--------------------------------------------------C-----------R-Y---------------L--------------------------------------------------------------------------T-R-----------------------------------------G---------------------GC--Y--------------G----------------------N---------AA-S------RS------------------------------------HA----------------------------------------------------------------------------------------------------------LG--------------------------------------------W---------E--------------------A--E--------------------RA------------------------V----------E---------R-AR------------------------------------------E------------------------------------------------------------------------------------------------------------------------------------------------------------------------Q---VA---------------SL---------------------------------------------------------------V-----------------------------------G------------------------------------------------------------------------A-------------------------------------------------------------------------D-----------------------------P-------------------------------------------------------------------------R---------------------------------E---------IIWT--------S-G-----A-------------------------------------------------------------------------TES-DNLAL--------------K---------------------------------------------------------------------------------------G-------------------------------------------------------------------------------------------------------------------------------------------------------------A----------------------------------A-H-F------------------------------------Y---------------------------------------------------------------------------------------------------------------------------------------------------------------------------------------------------------------------------------------------------------------------------------------------------------------------------------------------------------------------------------------------------------------------------------------------------------------------------------------------------------------------------------------------------------------------------------------------------------------------------------------------------------------------------------------------------------------------------------------------------------------------------------------------------------------------------------------------------------------------------------------------------------------------------------------------------------------------------------------------------------------------------------------------------------------------------------------------------------------------------------------------------------------------Q-----------------------------------------------------------------K--------------------K---------------------------G-------------------------------------------------------------------------------R-----------------H-----------I-------V-T-MKT-----------------------------EHKAV-L-----------D-S-------C----------------------------R-Q------L-------------------E-----R----------------------------------------E--------------------------------------------------------------------------------------------G------------------------------F----------E-------V-T-------Y------L---------------------E---------------P----------------------E---------------------------------------------------------P--------D------G-------------------------------L-----------L-------------------------------------------------------------D-------------L--------------------------------------------------------E----------------------------R-------------------------------------------L-----------A---------S------------A----------L--------------R------------------------------------------------------------D----------------------------------------------------------------------D-------------------------------------------------------T---------------------------------------I-----------------L----V--------------SIMH----------------VNNEI------G-----------------------------------------V-IQ--------------------------------------------------------------------D----L----E---A-----IG---------------------------------------------------R---------------------------------------------L-------------------------T---------R------------------------E----------------------------------------R----------------------------------------G--------------------------------------------------------------------------------------------------------------------------------------------I-----------------------------------V--------------------------------------------------F--------------------HV-------------------------------D----AAQ-S---------A--------GK----L--------P---------I----------------------------------D------L--------G---------A--------------------------------------------------------------L----------------------------P-----------------------------------------------------------------------------------------------------V---------------------------------D----------------------------------------------LMS---------F--------------------------------------------------------------------------------------------------------------------------------------------------------------------------------------------------------------------------------------------------------------------------------------------------------------------------------------------------------------------------------------------------------------------------------------------------------------------------------------------------S-GHK--------IYG-P---K-G----------------------------------------------------------------------------------------------------------I-G-A----------------------------------------------------------------------LY-----------------------------------------------V--------------R--------------R------K--------P-----------------------RV-------------------------------------------------------------------------------------------------------------R--------------------------------------------------------------L----------------E--------A--------------Q-------M-------------------------------------------------------------------H-------------------------------------------------------------------------------------------------------------------------------G------------G-----------------G-----------------------------------H--------------------------------------------------------------------------E----------------------------R---------------------------------------G-----------------L-----------------------------------------------------------------------------------------------------------------------R-------------------------------S--------GT-----------------LPT-------H-Q-IVG-M----G-------------E-----AF----------R--------------------I-----------------------------------A---------G-------------E----------------------------------------E----------------------------------------------------------------------------------------------------------------------------------------------------------------------------M--------------------------------------------E--------------------------------------------------------------------------------------A-------------------------------------------------------E----------------T---------------A----------R------------------------------------------------L-Q-------------------------A---------------------L-------------------------------------R--------------Q-----------R--------------------------------------------L--------------------W---------S-G----------------------------------------------------------------------------L-------------------------A----------------Q------------------------M-----------------------------E-------------------------------------------------------------------------E---------------------V-------------------Y------------L-----------------N-------------------------------G--------------------------------------------------------------------------------------------------------------------------H-----------------------------------------------------------------------------------------------------------------------------------P----------------------------------------------------------------------------------------------------------------------------------------D--------------------------------------R---------------------------------------------------------------------R-----------------------------V----------------------------AG------I---L-N--------------------------------------------------C-------------------------SF-------------N---------------F--------V----------E---------------------------------G----------------------------------------------------------------------------------------------------------------E------S----------------------------------------L------------IMA---L--------------------R-----------D-----------------------------------------------------------------------------------------------------------------------------------------------------------------------------------------------------------------------IA---------------------------------------------------------------------------------------------------V-----------------------------------------------------------------------------------------SS-------------------------G---------------------------------------------------S----------------------------------------------------------------------------------------------A----------------------------------------------------------------------------------C----------------------T------------S---------------A------------SL----------------------------------------------------------------------------------------------------------------E------------------------P----------------S--------YV---------L---------------------------------R-A------L---------------------------------------------------------G-------------R----------------D------------------------------------------------D---------------------------------E---------LA---------------------------------H-------------S---------------------------------------------------------------------------------------------------------------------------------------------------------------------------------------------------------------------------------------------------------------------------------------------------------------------------------------------------------------------------------------------------------------------------------------------------------------------------------------------------------------------------------------------------------------------------------------------------------------------------------------------------------------------------------------------------------------------------------------------------------------------------------------------------------------------------------------------------------------------------------------------------------------------------------------------------------------------------------------------------------------------------------------------------------------------------------S---------------------------------------------------------------------I--R----------------------------------------------------------------------------------------------------------------------------------FSL------------------------------------------------------G-R-------------------------Y------------------------------------------------------------------------------------------------------------------------------------------------------------------------------T---------------------------------T--------------------------E------------------------------------------------------------A--------E------------------------------------------------------------------I--------------D---------------------------------------------------------------------------------------------------------------------------------------H-------------------------------------------------------T----V-----------------------------------------------------------------E-----------------------------L------------------------------------------------V-----------------------------------------------------------------R--------------------------------------------------------------------------------------------------------------------------------------------------------------------------------------------------------A---------A----------------------------------------V-----------------------------------------------------------------------------------------------------------G--------------------------------------------------------------------------------------------------------------------------------------------------------------------------------------------------------------------R----------------------------------------------------------------------------------------------------------------------------------------------------------------------------------------------L--------------------------------------------------------------------------------------------------------------------------------------------------------------------------------------R-----------------------------------------------------------------E----------------------------L-----------------------------------------------------------------------------S------------------------------------------------------------------------------------------------------------------------------------------------P------------------------------------------------------------------------------------------------L---------------------------W------------------------------------------------EM-------------------HQ-E-GVD---------------------------------------------------------------------------------------------------------------------------------------------------------------------------------------------------LKSV---------------------------------------------------------------------------EW-------------------------------------------------A----------A-H--------------------------------------------------------------------------------------------------------------------------------------------------
>326442_Phaloplanktis@CAI87719.1| cysteine desulfurase (tRNA sulfurtransferase; RNA 4-thiouridine sulfurtransfera
--------------------------------------------------------------------------------------------------------------------------------------------------------------------------------------------------------------------------------------------------------------------------------------------------------------------------------------------------------------------------------------------------------------------------------------------------------------------------------------------------------------------------------------------------------------------------------------------------------------------------------------------------------------------------------------------------------------------------------------------------------------------------------------------------------------------------------------------------------------------------------------------------------------------------------------------------------------------------------------------------M----------------------------------------------------------------------------------------------------------------------------------------------------------------------------------------------------------------------------------------------------------------------------------------------------------------------------------------------------------------------------------------------------------------------------------------------------------------------------------------------------------------------------------------------------------------------------------------------------------------------------------------------------------------------------------------------------------------------------------------------------------------------------------------------------------------------------------------------------------------------------------------------------------------------------------------------------------------------------------------------------------------------------------------------------------------------------------------------------------------------------------------------------------------------------------------------------------------------------------------------------------------------------------------------------------------------------------------------------------------------------------------------------------------------------------------------------------------------------------------------------------------------------------------------------------------------------------------------------------K------------------------------------------------------------------------------------------------------------------------------------------------------------------------------------------------------------------------------------------------------------------------------------------------------------------------------------------------------------------------------------------------------------------------------------------------------------------------------------------------------------------------------------------------------------------------------------------------------------------------------------------------------------------------------------------------------------------------------------------------------------------------------------------------------------------------------------------------------------------------------------------------------------------------------------------------------------------------------------------------------------------------------------------------------------------------------------------------------------------------------------------------------------------------------------------L---------------------------------------------------------------------------------------------------------P----------------------------------------------------------------------------------------------------------------------------------------------------------------------------------------------------------------------------------------------------------------------------------------------------------------------------------------------------------------I---------------------------------------Y-L---------------------------------------------------------------------------------------------------------------------------------------------------------------------------------------------------------------------------------------------------------------------------------------------------------------------------------------------------------------D---------------------Y-----------------------------------------------------------------------AA-----------------------------------TT------------P--------------------------VDE----------------------------------------------------------------RV----------------------------------AK------------EM--------------------------------------------------M-----------Q-C---------------L--------------------------------------------------------------------------T-M-----------------------------------------D---------------------GN--F--------------G----------------------N---------PA-S------RS------------------------------------HR----------------------------------------------------------------------------------------------------------FG--------------------------------------------W---------Q--------------------A--E--------------------EV------------------------V----------D---------Q-AR------------------------------------------T------------------------------------------------------------------------------------------------------------------------------------------------------------------------D---VA---------------DL---------------------------------------------------------------I-----------------------------------N------------------------------------------------------------------------A-------------------------------------------------------------------------D-----------------------------P-------------------------------------------------------------------------R---------------------------------E---------IVFT--------S-G-----A-------------------------------------------------------------------------TES-NNLAI--------------K---------------------------------------------------------------------------------------G-------------------------------------------------------------------------------------------------------------------------------------------------------------A----------------------------------A-Q-F------------------------------------Y---------------------------------------------------------------------------------------------------------------------------------------------------------------------------------------------------------------------------------------------------------------------------------------------------------------------------------------------------------------------------------------------------------------------------------------------------------------------------------------------------------------------------------------------------------------------------------------------------------------------------------------------------------------------------------------------------------------------------------------------------------------------------------------------------------------------------------------------------------------------------------------------------------------------------------------------------------------------------------------------------------------------------------------------------------------------------------------------------------------------------------------------------------------------K-----------------------------------------------------------------K--------------------K---------------------------G-------------------------------------------------------------------------------K-----------------H-----------I-------I-T-AKT-----------------------------EHKAV-I-----------D-T-------C----------------------------R-E------L-------------------E-----R----------------------------------------Q--------------------------------------------------------------------------------------------G------------------------------F----------E-------V-T-------Y------M---------------------D---------------V----------------------E---------------------------------------------------------E--------N------G-------------------------------L-----------L-------------------------------------------------------------D-------------L--------------------------------------------------------Q----------------------------K-------------------------------------------L-----------A---------D------------T----------M--------------R------------------------------------------------------------D----------------------------------------------------------------------D-------------------------------------------------------T---------------------------------------V-----------------L----V--------------SIMH----------------VNNEL------G-----------------------------------------V-IQ--------------------------------------------------------------------D----I----A---T-----IG---------------------------------------------------E---------------------------------------------M-------------------------C---------R------------------------E----------------------------------------R----------------------------------------K--------------------------------------------------------------------------------------------------------------------------------------------I-----------------------------------M--------------------------------------------------F--------------------HV-------------------------------D----AAQ-S---------A--------GK----V--------L---------I----------------------------------D------V--------Q---------Q--------------------------------------------------------------L----------------------------K-----------------------------------------------------------------------------------------------------V---------------------------------D----------------------------------------------FMS---------F--------------------------------------------------------------------------------------------------------------------------------------------------------------------------------------------------------------------------------------------------------------------------------------------------------------------------------------------------------------------------------------------------------------------------------------------------------------------------------------------------S-GHK--------VYG-P---K-G----------------------------------------------------------------------------------------------------------V-G-A----------------------------------------------------------------------LY-----------------------------------------------V--------------R--------------R------K--------P-----------------------RA-------------------------------------------------------------------------------------------------------------R--------------------------------------------------------------L----------------E--------A--------------Q-------M-------------------------------------------------------------------H-------------------------------------------------------------------------------------------------------------------------------G------------G-----------------G-----------------------------------H--------------------------------------------------------------------------E----------------------------R---------------------------------------G-----------------M-----------------------------------------------------------------------------------------------------------------------R-------------------------------S--------GT-----------------LAT-------H-Q-LVG-M----G-------------T-----AF----------R--------------------V-----------------------------------A---------K-------------Q----------------------------------------D----------------------------------------------------------------------------------------------------------------------------------------------------------------------------F--------------------------------------------E--------------------------------------------------------------------------------------K-------------------------------------------------------D----------------H---------------A----------H------------------------------------------------I-S-------------------------A---------------------L-------------------------------------R--------------K-----------R--------------------------------------------L--------------------I---------D-G----------------------------------------------------------------------------I-------------------------M----------------S-----------------------DM-----------------------------E-------------------------------------------------------------------------E---------------------V-------------------Y------------F-----------------N-------------------------------G--------------------------------------------------------------------------------------------------------------------------T-----------------------------------------------------------------------------------------------------------------------------------Q----------------------------------------------------------------------------------------------------------------------------------------D--------------------------------------Q---------------------------------------------------------------------S-----------------------------V----------------------------PG------I---V-N--------------------------------------------------I-------------------------SF-------------N---------------F--------V----------E---------------------------------G----------------------------------------------------------------------------------------------------------------E------S----------------------------------------L------------LMA---V--------------------K-----------D-----------------------------------------------------------------------------------------------------------------------------------------------------------------------------------------------------------------------IA---------------------------------------------------------------------------------------------------V-----------------------------------------------------------------------------------------SS-------------------------G---------------------------------------------------S----------------------------------------------------------------------------------------------A----------------------------------------------------------------------------------C----------------------T------------S---------------A------------SL----------------------------------------------------------------------------------------------------------------E------------------------P----------------S--------YV---------L---------------------------------R-A------L---------------------------------------------------------G-------------R----------------N------------------------------------------------D---------------------------------E---------LA---------------------------------H-------------S---------------------------------------------------------------------------------------------------------------------------------------------------------------------------------------------------------------------------------------------------------------------------------------------------------------------------------------------------------------------------------------------------------------------------------------------------------------------------------------------------------------------------------------------------------------------------------------------------------------------------------------------------------------------------------------------------------------------------------------------------------------------------------------------------------------------------------------------------------------------------------------------------------------------------------------------------------------------------------------------------------------------------------------------------------------------------------S---------------------------------------------------------------------I--R----------------------------------------------------------------------------------------------------------------------------------FSI------------------------------------------------------G-R-------------------------F------------------------------------------------------------------------------------------------------------------------------------------------------------------------------T---------------------------------T--------------------------E------------------------------------------------------------E--------E------------------------------------------------------------------I--------------D---------------------------------------------------------------------------------------------------------------------------------------Y-------------------------------------------------------T----V-----------------------------------------------------------------E-----------------------------L------------------------------------------------M-----------------------------------------------------------------K--------------------------------------------------------------------------------------------------------------------------------------------------------------------------------------------------------N---------S----------------------------------------I-----------------------------------------------------------------------------------------------------------G--------------------------------------------------------------------------------------------------------------------------------------------------------------------------------------------------------------------R----------------------------------------------------------------------------------------------------------------------------------------------------------------------------------------------L--------------------------------------------------------------------------------------------------------------------------------------------------------------------------------------R-----------------------------------------------------------------E----------------------------M-----------------------------------------------------------------------------S------------------------------------------------------------------------------------------------------------------------------------------------P------------------------------------------------------------------------------------------------L---------------------------W------------------------------------------------EM-------------------HQ-E-GID---------------------------------------------------------------------------------------------------------------------------------------------------------------------------------------------------LDSV---------------------------------------------------------------------------EW-------------------------------------------------A----------H-H--------------------------------------------------------------------------------------------------------------------------------------------------
>83333_Ecoli@AIZ52348.1| cysteine desulfurase (tRNA sulfurtransferase), PLP-dependent
--------------------------------------------------------------------------------------------------------------------------------------------------------------------------------------------------------------------------------------------------------------------------------------------------------------------------------------------------------------------------------------------------------------------------------------------------------------------------------------------------------------------------------------------------------------------------------------------------------------------------------------------------------------------------------------------------------------------------------------------------------------------------------------------------------------------------------------------------------------------------------------------------------------------------------------------------------------------------------------------------M----------------------------------------------------------------------------------------------------------------------------------------------------------------------------------------------------------------------------------------------------------------------------------------------------------------------------------------------------------------------------------------------------------------------------------------------------------------------------------------------------------------------------------------------------------------------------------------------------------------------------------------------------------------------------------------------------------------------------------------------------------------------------------------------------------------------------------------------------------------------------------------------------------------------------------------------------------------------------------------------------------------------------------------------------------------------------------------------------------------------------------------------------------------------------------------------------------------------------------------------------------------------------------------------------------------------------------------------------------------------------------------------------------------------------------------------------------------------------------------------------------------------------------------------------------------------------------------------------------K------------------------------------------------------------------------------------------------------------------------------------------------------------------------------------------------------------------------------------------------------------------------------------------------------------------------------------------------------------------------------------------------------------------------------------------------------------------------------------------------------------------------------------------------------------------------------------------------------------------------------------------------------------------------------------------------------------------------------------------------------------------------------------------------------------------------------------------------------------------------------------------------------------------------------------------------------------------------------------------------------------------------------------------------------------------------------------------------------------------------------------------------------------------------------------------L---------------------------------------------------------------------------------------------------------P----------------------------------------------------------------------------------------------------------------------------------------------------------------------------------------------------------------------------------------------------------------------------------------------------------------------------------------------------------------I---------------------------------------Y-L---------------------------------------------------------------------------------------------------------------------------------------------------------------------------------------------------------------------------------------------------------------------------------------------------------------------------------------------------------------D---------------------Y-----------------------------------------------------------------------SA-----------------------------------TT------------P--------------------------VDP----------------------------------------------------------------RV----------------------------------AE------------KM--------------------------------------------------M-----------Q-F---------------M--------------------------------------------------------------------------T-M-----------------------------------------D---------------------GT--F--------------G----------------------N---------PA-S------RS------------------------------------HR----------------------------------------------------------------------------------------------------------FG--------------------------------------------W---------Q--------------------A--E--------------------EA------------------------V----------D---------I-AR------------------------------------------N------------------------------------------------------------------------------------------------------------------------------------------------------------------------Q---IA---------------DL---------------------------------------------------------------V-----------------------------------G------------------------------------------------------------------------A-------------------------------------------------------------------------D-----------------------------P-------------------------------------------------------------------------R---------------------------------E---------IVFT--------S-G-----A-------------------------------------------------------------------------TES-DNLAI--------------K---------------------------------------------------------------------------------------G-------------------------------------------------------------------------------------------------------------------------------------------------------------A----------------------------------A-N-F------------------------------------Y---------------------------------------------------------------------------------------------------------------------------------------------------------------------------------------------------------------------------------------------------------------------------------------------------------------------------------------------------------------------------------------------------------------------------------------------------------------------------------------------------------------------------------------------------------------------------------------------------------------------------------------------------------------------------------------------------------------------------------------------------------------------------------------------------------------------------------------------------------------------------------------------------------------------------------------------------------------------------------------------------------------------------------------------------------------------------------------------------------------------------------------------------------------------Q-----------------------------------------------------------------K--------------------K---------------------------G-------------------------------------------------------------------------------K-----------------H-----------I-------I-T-SKT-----------------------------EHKAV-L-----------D-T-------C----------------------------R-Q------L-------------------E-----R----------------------------------------E--------------------------------------------------------------------------------------------G------------------------------F----------E-------V-T-------Y------L---------------------A---------------P----------------------Q---------------------------------------------------------R--------N------G-------------------------------I-----------I-------------------------------------------------------------D-------------L--------------------------------------------------------K----------------------------E-------------------------------------------L-----------E---------A------------A----------M--------------R------------------------------------------------------------D----------------------------------------------------------------------D-------------------------------------------------------T---------------------------------------I-----------------L----V--------------SIMH----------------VNNEI------G-----------------------------------------V-VQ--------------------------------------------------------------------D----I----A---A-----IG---------------------------------------------------E---------------------------------------------M-------------------------C---------R------------------------A----------------------------------------R----------------------------------------G--------------------------------------------------------------------------------------------------------------------------------------------I-----------------------------------I--------------------------------------------------Y--------------------HV-------------------------------D----ATQ-S---------V--------GK----L--------P---------I----------------------------------D------L--------S---------Q--------------------------------------------------------------L----------------------------K-----------------------------------------------------------------------------------------------------V---------------------------------D----------------------------------------------LMS---------F--------------------------------------------------------------------------------------------------------------------------------------------------------------------------------------------------------------------------------------------------------------------------------------------------------------------------------------------------------------------------------------------------------------------------------------------------------------------------------------------------S-GHK--------IYG-P---K-G----------------------------------------------------------------------------------------------------------I-G-A----------------------------------------------------------------------LY-----------------------------------------------V--------------R--------------R------K--------P-----------------------RV-------------------------------------------------------------------------------------------------------------R--------------------------------------------------------------I----------------E--------A--------------Q-------M-------------------------------------------------------------------H-------------------------------------------------------------------------------------------------------------------------------G------------G-----------------G-----------------------------------H--------------------------------------------------------------------------E----------------------------R---------------------------------------G-----------------M-----------------------------------------------------------------------------------------------------------------------R-------------------------------S--------GT-----------------LPV-------H-Q-IVG-M----G-------------E-----AY----------R--------------------I-----------------------------------A---------K-------------E----------------------------------------E----------------------------------------------------------------------------------------------------------------------------------------------------------------------------M--------------------------------------------A--------------------------------------------------------------------------------------T-------------------------------------------------------E----------------M---------------E----------R------------------------------------------------L-R-------------------------G---------------------L-------------------------------------R--------------N-----------R--------------------------------------------L--------------------W---------N-G----------------------------------------------------------------------------I-------------------------K----------------D------------------------I-----------------------------E-------------------------------------------------------------------------E---------------------V-------------------Y------------L-----------------N-------------------------------G--------------------------------------------------------------------------------------------------------------------------D-----------------------------------------------------------------------------------------------------------------------------------L----------------------------------------------------------------------------------------------------------------------------------------E--------------------------------------H---------------------------------------------------------------------G-----------------------------A----------------------------PN------I---L-N--------------------------------------------------V-------------------------SF-------------N---------------Y--------V----------E---------------------------------G----------------------------------------------------------------------------------------------------------------E------S----------------------------------------L------------IMA---L--------------------K-----------D-----------------------------------------------------------------------------------------------------------------------------------------------------------------------------------------------------------------------LA---------------------------------------------------------------------------------------------------V-----------------------------------------------------------------------------------------SS-------------------------G---------------------------------------------------S----------------------------------------------------------------------------------------------A----------------------------------------------------------------------------------C----------------------T------------S---------------A------------SL----------------------------------------------------------------------------------------------------------------E------------------------P----------------S--------YV---------L---------------------------------R-A------L---------------------------------------------------------G-------------L----------------N------------------------------------------------D---------------------------------E---------LA---------------------------------H-------------S---------------------------------------------------------------------------------------------------------------------------------------------------------------------------------------------------------------------------------------------------------------------------------------------------------------------------------------------------------------------------------------------------------------------------------------------------------------------------------------------------------------------------------------------------------------------------------------------------------------------------------------------------------------------------------------------------------------------------------------------------------------------------------------------------------------------------------------------------------------------------------------------------------------------------------------------------------------------------------------------------------------------------------------------------------------------------------S---------------------------------------------------------------------I--R----------------------------------------------------------------------------------------------------------------------------------FSL------------------------------------------------------G-R-------------------------F------------------------------------------------------------------------------------------------------------------------------------------------------------------------------T---------------------------------T--------------------------E------------------------------------------------------------E--------E------------------------------------------------------------------I--------------D---------------------------------------------------------------------------------------------------------------------------------------Y-------------------------------------------------------T----I-----------------------------------------------------------------E-----------------------------L------------------------------------------------V-----------------------------------------------------------------R--------------------------------------------------------------------------------------------------------------------------------------------------------------------------------------------------------K---------S----------------------------------------I-----------------------------------------------------------------------------------------------------------G--------------------------------------------------------------------------------------------------------------------------------------------------------------------------------------------------------------------R----------------------------------------------------------------------------------------------------------------------------------------------------------------------------------------------L--------------------------------------------------------------------------------------------------------------------------------------------------------------------------------------R-----------------------------------------------------------------D----------------------------L-----------------------------------------------------------------------------S------------------------------------------------------------------------------------------------------------------------------------------------P------------------------------------------------------------------------------------------------L---------------------------W------------------------------------------------EM-------------------YK-Q-GVD---------------------------------------------------------------------------------------------------------------------------------------------------------------------------------------------------LNSI---------------------------------------------------------------------------EW-------------------------------------------------A----------H-H--------------------------------------------------------------------------------------------------------------------------------------------------
>272843_Pmultocida@AAK02402.1| NifS
--------------------------------------------------------------------------------------------------------------------------------------------------------------------------------------------------------------------------------------------------------------------------------------------------------------------------------------------------------------------------------------------------------------------------------------------------------------------------------------------------------------------------------------------------------------------------------------------------------------------------------------------------------------------------------------------------------------------------------------------------------------------------------------------------------------------------------------------------------------------------------------------------------------------------------------------------------------------------------------------------M----------------------------------------------------------------------------------------------------------------------------------------------------------------------------------------------------------------------------------------------------------------------------------------------------------------------------------------------------------------------------------------------------------------------------------------------------------------------------------------------------------------------------------------------------------------------------------------------------------------------------------------------------------------------------------------------------------------------------------------------------------------------------------------------------------------------------------------------------------------------------------------------------------------------------------------------------------------------------------------------------------------------------------------------------------------------------------------------------------------------------------------------------------------------------------------------------------------------------------------------------------------------------------------------------------------------------------------------------------------------------------------------------------------------------------------------------------------------------------------------------------------------------------------------------------------------------------------------------------K------------------------------------------------------------------------------------------------------------------------------------------------------------------------------------------------------------------------------------------------------------------------------------------------------------------------------------------------------------------------------------------------------------------------------------------------------------------------------------------------------------------------------------------------------------------------------------------------------------------------------------------------------------------------------------------------------------------------------------------------------------------------------------------------------------------------------------------------------------------------------------------------------------------------------------------------------------------------------------------------------------------------------------------------------------------------------------------------------------------------------------------------------------------------------------------L---------------------------------------------------------------------------------------------------------P----------------------------------------------------------------------------------------------------------------------------------------------------------------------------------------------------------------------------------------------------------------------------------------------------------------------------------------------------------------I---------------------------------------Y-L---------------------------------------------------------------------------------------------------------------------------------------------------------------------------------------------------------------------------------------------------------------------------------------------------------------------------------------------------------------D---------------------Y-----------------------------------------------------------------------AA-----------------------------------TC------------P--------------------------VDE----------------------------------------------------------------RV----------------------------------AK------------KM--------------------------------------------------M-----------E-Y---------------L--------------------------------------------------------------------------T-V-----------------------------------------E---------------------GN--F--------------G----------------------N---------PA-S------RS------------------------------------HK----------------------------------------------------------------------------------------------------------FG--------------------------------------------W---------Q--------------------A--E--------------------EA------------------------V----------D---------V-AR------------------------------------------N------------------------------------------------------------------------------------------------------------------------------------------------------------------------Y---IA---------------DL---------------------------------------------------------------I-----------------------------------G------------------------------------------------------------------------A-------------------------------------------------------------------------D-----------------------------S-------------------------------------------------------------------------R---------------------------------E---------IVFT--------S-G-----A-------------------------------------------------------------------------TES-DNLAI--------------K---------------------------------------------------------------------------------------G-------------------------------------------------------------------------------------------------------------------------------------------------------------A----------------------------------A-H-F------------------------------------Y---------------------------------------------------------------------------------------------------------------------------------------------------------------------------------------------------------------------------------------------------------------------------------------------------------------------------------------------------------------------------------------------------------------------------------------------------------------------------------------------------------------------------------------------------------------------------------------------------------------------------------------------------------------------------------------------------------------------------------------------------------------------------------------------------------------------------------------------------------------------------------------------------------------------------------------------------------------------------------------------------------------------------------------------------------------------------------------------------------------------------------------------------------------------Q-----------------------------------------------------------------S--------------------K---------------------------G-------------------------------------------------------------------------------K-----------------H-----------I-------I-T-CKT-----------------------------EHKAV-L-----------D-T-------C----------------------------R-Q------L-------------------E-----R----------------------------------------E--------------------------------------------------------------------------------------------G------------------------------F----------E-------V-T-------Y------L---------------------N---------------P----------------------K---------------------------------------------------------S--------D------G-------------------------------L-----------I-------------------------------------------------------------D-------------L--------------------------------------------------------E----------------------------E-------------------------------------------L-----------K---------N------------A----------M--------------R------------------------------------------------------------D----------------------------------------------------------------------D-------------------------------------------------------T---------------------------------------I-----------------L----V--------------SIMH----------------VNNEI------G-----------------------------------------V-IQ--------------------------------------------------------------------D----I----A---A-----IG---------------------------------------------------E---------------------------------------------L-------------------------C---------R------------------------A----------------------------------------R----------------------------------------K--------------------------------------------------------------------------------------------------------------------------------------------I-----------------------------------L--------------------------------------------------F--------------------HV-------------------------------D----ATQ-S---------V--------GK----L--------P---------I----------------------------------N------L--------A---------E--------------------------------------------------------------L----------------------------K-----------------------------------------------------------------------------------------------------V---------------------------------D----------------------------------------------LMS---------M--------------------------------------------------------------------------------------------------------------------------------------------------------------------------------------------------------------------------------------------------------------------------------------------------------------------------------------------------------------------------------------------------------------------------------------------------------------------------------------------------S-SHK--------LYG-P---K-G----------------------------------------------------------------------------------------------------------I-G-A----------------------------------------------------------------------LY-----------------------------------------------V--------------S--------------R------K--------P-----------------------RV-------------------------------------------------------------------------------------------------------------R--------------------------------------------------------------L----------------E--------A--------------I-------I-------------------------------------------------------------------H-------------------------------------------------------------------------------------------------------------------------------G------------G-----------------G-----------------------------------H--------------------------------------------------------------------------E----------------------------R---------------------------------------G-----------------M-----------------------------------------------------------------------------------------------------------------------R-------------------------------S--------GT-----------------LPV-------H-Q-IVG-M----G-------------E-----AY----------R--------------------I-----------------------------------C---------K-------------E----------------------------------------E----------------------------------------------------------------------------------------------------------------------------------------------------------------------------M--------------------------------------------A--------------------------------------------------------------------------------------S-------------------------------------------------------E----------------M---------------P----------R------------------------------------------------L-K-------------------------A---------------------L-------------------------------------R--------------D-----------R--------------------------------------------L--------------------Y---------N-G----------------------------------------------------------------------------L-------------------------K----------------D------------------------I-----------------------------E-------------------------------------------------------------------------E---------------------T-------------------Y------------V-----------------N-------------------------------G--------------------------------------------------------------------------------------------------------------------------S-----------------------------------------------------------------------------------------------------------------------------------M----------------------------------------------------------------------------------------------------------------------------------------E--------------------------------------H---------------------------------------------------------------------R-----------------------------L----------------------------DS------N---L-N--------------------------------------------------I-------------------------SF-------------N---------------Y--------V----------E---------------------------------G----------------------------------------------------------------------------------------------------------------E------S----------------------------------------L------------MMA---L--------------------R-----------D-----------------------------------------------------------------------------------------------------------------------------------------------------------------------------------------------------------------------IA---------------------------------------------------------------------------------------------------V-----------------------------------------------------------------------------------------SS-------------------------G---------------------------------------------------S----------------------------------------------------------------------------------------------A----------------------------------------------------------------------------------C----------------------T------------S---------------A------------SL----------------------------------------------------------------------------------------------------------------E------------------------P----------------S--------YV---------L---------------------------------R-A------L---------------------------------------------------------G-------------L----------------N------------------------------------------------D---------------------------------E---------LA---------------------------------H-------------S---------------------------------------------------------------------------------------------------------------------------------------------------------------------------------------------------------------------------------------------------------------------------------------------------------------------------------------------------------------------------------------------------------------------------------------------------------------------------------------------------------------------------------------------------------------------------------------------------------------------------------------------------------------------------------------------------------------------------------------------------------------------------------------------------------------------------------------------------------------------------------------------------------------------------------------------------------------------------------------------------------------------------------------------------------------------------------S---------------------------------------------------------------------I--R----------------------------------------------------------------------------------------------------------------------------------FTL------------------------------------------------------G-R-------------------------Y------------------------------------------------------------------------------------------------------------------------------------------------------------------------------T---------------------------------T--------------------------E------------------------------------------------------------E--------E------------------------------------------------------------------I--------------D---------------------------------------------------------------------------------------------------------------------------------------Y-------------------------------------------------------T----I-----------------------------------------------------------------E-----------------------------L------------------------------------------------V-----------------------------------------------------------------K--------------------------------------------------------------------------------------------------------------------------------------------------------------------------------------------------------N---------A----------------------------------------V-----------------------------------------------------------------------------------------------------------A--------------------------------------------------------------------------------------------------------------------------------------------------------------------------------------------------------------------K----------------------------------------------------------------------------------------------------------------------------------------------------------------------------------------------L--------------------------------------------------------------------------------------------------------------------------------------------------------------------------------------R-----------------------------------------------------------------E----------------------------L-----------------------------------------------------------------------------S------------------------------------------------------------------------------------------------------------------------------------------------P------------------------------------------------------------------------------------------------L---------------------------W------------------------------------------------DM-------------------FK-E-GID---------------------------------------------------------------------------------------------------------------------------------------------------------------------------------------------------LNTI---------------------------------------------------------------------------EW-------------------------------------------------T----------H-H--------------------------------------------------------------------------------------------------------------------------------------------------
>380703_Ahydrophila@ABK37836.1| cysteine desulfurase IscS
--------------------------------------------------------------------------------------------------------------------------------------------------------------------------------------------------------------------------------------------------------------------------------------------------------------------------------------------------------------------------------------------------------------------------------------------------------------------------------------------------------------------------------------------------------------------------------------------------------------------------------------------------------------------------------------------------------------------------------------------------------------------------------------------------------------------------------------------------------------------------------------------------------------------------------------------------------------------------------------------------M----------------------------------------------------------------------------------------------------------------------------------------------------------------------------------------------------------------------------------------------------------------------------------------------------------------------------------------------------------------------------------------------------------------------------------------------------------------------------------------------------------------------------------------------------------------------------------------------------------------------------------------------------------------------------------------------------------------------------------------------------------------------------------------------------------------------------------------------------------------------------------------------------------------------------------------------------------------------------------------------------------------------------------------------------------------------------------------------------------------------------------------------------------------------------------------------------------------------------------------------------------------------------------------------------------------------------------------------------------------------------------------------------------------------------------------------------------------------------------------------------------------------------------------------------------------------------------------------------------K------------------------------------------------------------------------------------------------------------------------------------------------------------------------------------------------------------------------------------------------------------------------------------------------------------------------------------------------------------------------------------------------------------------------------------------------------------------------------------------------------------------------------------------------------------------------------------------------------------------------------------------------------------------------------------------------------------------------------------------------------------------------------------------------------------------------------------------------------------------------------------------------------------------------------------------------------------------------------------------------------------------------------------------------------------------------------------------------------------------------------------------------------------------------------------------L---------------------------------------------------------------------------------------------------------P----------------------------------------------------------------------------------------------------------------------------------------------------------------------------------------------------------------------------------------------------------------------------------------------------------------------------------------------------------------I---------------------------------------Y-L---------------------------------------------------------------------------------------------------------------------------------------------------------------------------------------------------------------------------------------------------------------------------------------------------------------------------------------------------------------D---------------------Y-----------------------------------------------------------------------SA-----------------------------------TC------------P--------------------------VDP----------------------------------------------------------------RV----------------------------------AE------------KM--------------------------------------------------M-----------Q-C---------------L--------------------------------------------------------------------------T-M-----------------------------------------D---------------------GL--F--------------G----------------------N---------PA-S------RS------------------------------------HR----------------------------------------------------------------------------------------------------------FG--------------------------------------------W---------Q--------------------A--E--------------------EA------------------------V----------D---------L-AR------------------------------------------N------------------------------------------------------------------------------------------------------------------------------------------------------------------------Q---VA---------------EL---------------------------------------------------------------I-----------------------------------G------------------------------------------------------------------------A-------------------------------------------------------------------------D-----------------------------P-------------------------------------------------------------------------R---------------------------------E---------IVFT--------S-G-----A-------------------------------------------------------------------------TES-NNLAI--------------K---------------------------------------------------------------------------------------G-------------------------------------------------------------------------------------------------------------------------------------------------------------V----------------------------------A-H-F------------------------------------Y---------------------------------------------------------------------------------------------------------------------------------------------------------------------------------------------------------------------------------------------------------------------------------------------------------------------------------------------------------------------------------------------------------------------------------------------------------------------------------------------------------------------------------------------------------------------------------------------------------------------------------------------------------------------------------------------------------------------------------------------------------------------------------------------------------------------------------------------------------------------------------------------------------------------------------------------------------------------------------------------------------------------------------------------------------------------------------------------------------------------------------------------------------------------A-----------------------------------------------------------------G--------------------K---------------------------G-------------------------------------------------------------------------------K-----------------H-----------I-------V-T-SKT-----------------------------EHKAV-L-----------D-T-------C----------------------------R-Q------L-------------------E-----R----------------------------------------E--------------------------------------------------------------------------------------------G------------------------------Y----------E-------V-T-------Y------L---------------------E---------------P----------------------M---------------------------------------------------------P--------N------G-------------------------------L-----------F-------------------------------------------------------------T-------------L--------------------------------------------------------E----------------------------Q-------------------------------------------I-----------E---------G------------A----------L--------------R------------------------------------------------------------D----------------------------------------------------------------------D-------------------------------------------------------T---------------------------------------I-----------------L----V--------------SIMH----------------VNNEI------G-----------------------------------------V-VQ--------------------------------------------------------------------N----I----A---A-----IG---------------------------------------------------E---------------------------------------------L-------------------------C---------R------------------------S----------------------------------------R----------------------------------------K--------------------------------------------------------------------------------------------------------------------------------------------I-----------------------------------L--------------------------------------------------L--------------------HV-------------------------------D----AVQ-S---------V--------GK----I--------P---------V----------------------------------D------V--------E---------A--------------------------------------------------------------L----------------------------K-----------------------------------------------------------------------------------------------------V---------------------------------D----------------------------------------------LLS---------M--------------------------------------------------------------------------------------------------------------------------------------------------------------------------------------------------------------------------------------------------------------------------------------------------------------------------------------------------------------------------------------------------------------------------------------------------------------------------------------------------S-AHK--------VYG-P---K-G----------------------------------------------------------------------------------------------------------I-G-A----------------------------------------------------------------------LY-----------------------------------------------V--------------R--------------R------K--------P-----------------------RV-------------------------------------------------------------------------------------------------------------R--------------------------------------------------------------L----------------E--------A--------------Q-------M-------------------------------------------------------------------H-------------------------------------------------------------------------------------------------------------------------------G------------G-----------------G-----------------------------------H--------------------------------------------------------------------------E----------------------------R---------------------------------------G-----------------M-----------------------------------------------------------------------------------------------------------------------R-------------------------------S--------GT-----------------LPT-------H-Q-IVG-M----G-------------E-----AF----------R--------------------I-----------------------------------A---------K-------------E----------------------------------------E----------------------------------------------------------------------------------------------------------------------------------------------------------------------------M--------------------------------------------V--------------------------------------------------------------------------------------S-------------------------------------------------------E----------------G---------------Q----------R------------------------------------------------I-M-------------------------A---------------------L-------------------------------------R--------------Q-----------R--------------------------------------------L--------------------W---------D-G----------------------------------------------------------------------------I-------------------------K----------------D------------------------I-----------------------------E-------------------------------------------------------------------------A---------------------V-------------------Y------------I-----------------N-------------------------------G--------------------------------------------------------------------------------------------------------------------------D-----------------------------------------------------------------------------------------------------------------------------------L----------------------------------------------------------------------------------------------------------------------------------------E--------------------------------------Q---------------------------------------------------------------------R-----------------------------V----------------------------PG------N---L-N--------------------------------------------------V-------------------------SF-------------A---------------Y--------V----------E---------------------------------G----------------------------------------------------------------------------------------------------------------E------S----------------------------------------L------------IMA---L--------------------K-----------D-----------------------------------------------------------------------------------------------------------------------------------------------------------------------------------------------------------------------LA---------------------------------------------------------------------------------------------------V-----------------------------------------------------------------------------------------SS-------------------------G---------------------------------------------------S----------------------------------------------------------------------------------------------A----------------------------------------------------------------------------------C----------------------T------------S---------------A------------SL----------------------------------------------------------------------------------------------------------------E------------------------P----------------S--------YV---------L---------------------------------R-A------L---------------------------------------------------------G-------------L----------------N------------------------------------------------D---------------------------------E---------LA---------------------------------H-------------S---------------------------------------------------------------------------------------------------------------------------------------------------------------------------------------------------------------------------------------------------------------------------------------------------------------------------------------------------------------------------------------------------------------------------------------------------------------------------------------------------------------------------------------------------------------------------------------------------------------------------------------------------------------------------------------------------------------------------------------------------------------------------------------------------------------------------------------------------------------------------------------------------------------------------------------------------------------------------------------------------------------------------------------------------------------------------------S---------------------------------------------------------------------I--R----------------------------------------------------------------------------------------------------------------------------------FSM------------------------------------------------------G-R-------------------------F------------------------------------------------------------------------------------------------------------------------------------------------------------------------------T---------------------------------T--------------------------E------------------------------------------------------------E--------E------------------------------------------------------------------I--------------D---------------------------------------------------------------------------------------------------------------------------------------Y-------------------------------------------------------A----I-----------------------------------------------------------------K-----------------------------L------------------------------------------------I-----------------------------------------------------------------R--------------------------------------------------------------------------------------------------------------------------------------------------------------------------------------------------------D---------S----------------------------------------I-----------------------------------------------------------------------------------------------------------G--------------------------------------------------------------------------------------------------------------------------------------------------------------------------------------------------------------------R----------------------------------------------------------------------------------------------------------------------------------------------------------------------------------------------L--------------------------------------------------------------------------------------------------------------------------------------------------------------------------------------R-----------------------------------------------------------------E----------------------------M-----------------------------------------------------------------------------S------------------------------------------------------------------------------------------------------------------------------------------------P------------------------------------------------------------------------------------------------L---------------------------W------------------------------------------------EM-------------------YK-D-GVD---------------------------------------------------------------------------------------------------------------------------------------------------------------------------------------------------LNTV---------------------------------------------------------------------------EW-------------------------------------------------A----------H-H--------------------------------------------------------------------------------------------------------------------------------------------------
>243277_Vcholerae@AAF93913.1| aminotransferase NifS, class V
--------------------------------------------------------------------------------------------------------------------------------------------------------------------------------------------------------------------------------------------------------------------------------------------------------------------------------------------------------------------------------------------------------------------------------------------------------------------------------------------------------------------------------------------------------------------------------------------------------------------------------------------------------------------------------------------------------------------------------------------------------------------------------------------------------------------------------------------------------------------------------------------------------------------------------------------------------------------------------------------------M----------------------------------------------------------------------------------------------------------------------------------------------------------------------------------------------------------------------------------------------------------------------------------------------------------------------------------------------------------------------------------------------------------------------------------------------------------------------------------------------------------------------------------------------------------------------------------------------------------------------------------------------------------------------------------------------------------------------------------------------------------------------------------------------------------------------------------------------------------------------------------------------------------------------------------------------------------------------------------------------------------------------------------------------------------------------------------------------------------------------------------------------------------------------------------------------------------------------------------------------------------------------------------------------------------------------------------------------------------------------------------------------------------------------------------------------------------------------------------------------------------------------------------------------------------------------------------------------------------K------------------------------------------------------------------------------------------------------------------------------------------------------------------------------------------------------------------------------------------------------------------------------------------------------------------------------------------------------------------------------------------------------------------------------------------------------------------------------------------------------------------------------------------------------------------------------------------------------------------------------------------------------------------------------------------------------------------------------------------------------------------------------------------------------------------------------------------------------------------------------------------------------------------------------------------------------------------------------------------------------------------------------------------------------------------------------------------------------------------------------------------------------------------------------------------L---------------------------------------------------------------------------------------------------------P----------------------------------------------------------------------------------------------------------------------------------------------------------------------------------------------------------------------------------------------------------------------------------------------------------------------------------------------------------------I---------------------------------------Y-L---------------------------------------------------------------------------------------------------------------------------------------------------------------------------------------------------------------------------------------------------------------------------------------------------------------------------------------------------------------D---------------------Y-----------------------------------------------------------------------SA-----------------------------------TC------------P--------------------------VDP----------------------------------------------------------------RV----------------------------------AE------------KM--------------------------------------------------V-----------Q-Y---------------M--------------------------------------------------------------------------T-M-----------------------------------------D---------------------GT--F--------------G----------------------N---------PA-S------RS------------------------------------HR----------------------------------------------------------------------------------------------------------YG--------------------------------------------W---------Q--------------------A--E--------------------EA------------------------V----------D---------T-AR------------------------------------------E------------------------------------------------------------------------------------------------------------------------------------------------------------------------Q---IA---------------AL---------------------------------------------------------------L-----------------------------------N------------------------------------------------------------------------A-------------------------------------------------------------------------D-----------------------------P-------------------------------------------------------------------------R---------------------------------E---------IVFT--------S-G-----A-------------------------------------------------------------------------TES-DNLAI--------------K---------------------------------------------------------------------------------------G-------------------------------------------------------------------------------------------------------------------------------------------------------------V----------------------------------A-H-F------------------------------------Y---------------------------------------------------------------------------------------------------------------------------------------------------------------------------------------------------------------------------------------------------------------------------------------------------------------------------------------------------------------------------------------------------------------------------------------------------------------------------------------------------------------------------------------------------------------------------------------------------------------------------------------------------------------------------------------------------------------------------------------------------------------------------------------------------------------------------------------------------------------------------------------------------------------------------------------------------------------------------------------------------------------------------------------------------------------------------------------------------------------------------------------------------------------------N-----------------------------------------------------------------K--------------------Q---------------------------G-------------------------------------------------------------------------------K-----------------H-----------I-------I-T-SKT-----------------------------EHKAV-L-----------D-T-------M----------------------------R-Q------L-------------------E-----R----------------------------------------E--------------------------------------------------------------------------------------------G------------------------------F----------E-------V-T-------Y------L---------------------D---------------P----------------------E---------------------------------------------------------S--------N------G-------------------------------L-----------V-------------------------------------------------------------D-------------L--------------------------------------------------------A----------------------------K-------------------------------------------L-----------E---------A------------A----------M--------------R------------------------------------------------------------D----------------------------------------------------------------------D-------------------------------------------------------T---------------------------------------I-----------------L----V--------------SIMH----------------VNNEI------G-----------------------------------------V-VQ--------------------------------------------------------------------D----I----A---A-----IG---------------------------------------------------E---------------------------------------------L-------------------------C---------R------------------------S----------------------------------------R----------------------------------------K--------------------------------------------------------------------------------------------------------------------------------------------V-----------------------------------V--------------------------------------------------F--------------------HV-------------------------------D----AAQ-S---------A--------GK----V--------A---------I----------------------------------D------V--------Q---------E--------------------------------------------------------------M----------------------------K-----------------------------------------------------------------------------------------------------V---------------------------------D----------------------------------------------LIS---------L--------------------------------------------------------------------------------------------------------------------------------------------------------------------------------------------------------------------------------------------------------------------------------------------------------------------------------------------------------------------------------------------------------------------------------------------------------------------------------------------------S-AHK--------AYG-P---K-G----------------------------------------------------------------------------------------------------------I-G-A----------------------------------------------------------------------LY-----------------------------------------------V--------------R--------------R------K--------P-----------------------RI-------------------------------------------------------------------------------------------------------------R--------------------------------------------------------------L----------------E--------A--------------Q-------M-------------------------------------------------------------------H-------------------------------------------------------------------------------------------------------------------------------G------------G-----------------G-----------------------------------H--------------------------------------------------------------------------E----------------------------R---------------------------------------G-----------------F-----------------------------------------------------------------------------------------------------------------------R-------------------------------S--------GT-----------------LPT-------H-Q-IVG-M----G-------------E-----AF----------R--------------------I-----------------------------------A---------K-------------E----------------------------------------E----------------------------------------------------------------------------------------------------------------------------------------------------------------------------L--------------------------------------------Q--------------------------------------------------------------------------------------Q-------------------------------------------------------D----------------Y---------------D----------H------------------------------------------------A-L-------------------------K---------------------L-------------------------------------R--------------N-----------R--------------------------------------------L--------------------L---------D-G----------------------------------------------------------------------------I-------------------------K----------------D------------------------M-----------------------------E-------------------------------------------------------------------------A---------------------V-------------------T------------I-----------------N-------------------------------G--------------------------------------------------------------------------------------------------------------------------D-----------------------------------------------------------------------------------------------------------------------------------L----------------------------------------------------------------------------------------------------------------------------------------D--------------------------------------Q---------------------------------------------------------------------R-----------------------------V----------------------------PH------N---L-N--------------------------------------------------V-------------------------SF-------------A---------------F--------V----------E---------------------------------G----------------------------------------------------------------------------------------------------------------E------S----------------------------------------L------------LMA---L--------------------K-----------D-----------------------------------------------------------------------------------------------------------------------------------------------------------------------------------------------------------------------LA---------------------------------------------------------------------------------------------------V-----------------------------------------------------------------------------------------SS-------------------------G---------------------------------------------------S----------------------------------------------------------------------------------------------A----------------------------------------------------------------------------------C----------------------T------------S---------------A------------SL----------------------------------------------------------------------------------------------------------------E------------------------P----------------S--------YV---------L---------------------------------R-A------L---------------------------------------------------------G-------------L----------------N------------------------------------------------D---------------------------------E---------LA---------------------------------H-------------S---------------------------------------------------------------------------------------------------------------------------------------------------------------------------------------------------------------------------------------------------------------------------------------------------------------------------------------------------------------------------------------------------------------------------------------------------------------------------------------------------------------------------------------------------------------------------------------------------------------------------------------------------------------------------------------------------------------------------------------------------------------------------------------------------------------------------------------------------------------------------------------------------------------------------------------------------------------------------------------------------------------------------------------------------------------------------------S---------------------------------------------------------------------I--R----------------------------------------------------------------------------------------------------------------------------------FSF------------------------------------------------------G-R-------------------------F------------------------------------------------------------------------------------------------------------------------------------------------------------------------------T---------------------------------T--------------------------E------------------------------------------------------------A--------E------------------------------------------------------------------I--------------D---------------------------------------------------------------------------------------------------------------------------------------Y-------------------------------------------------------A----I-----------------------------------------------------------------E-----------------------------L------------------------------------------------I-----------------------------------------------------------------R--------------------------------------------------------------------------------------------------------------------------------------------------------------------------------------------------------V---------A----------------------------------------V-----------------------------------------------------------------------------------------------------------D--------------------------------------------------------------------------------------------------------------------------------------------------------------------------------------------------------------------K----------------------------------------------------------------------------------------------------------------------------------------------------------------------------------------------L--------------------------------------------------------------------------------------------------------------------------------------------------------------------------------------R-----------------------------------------------------------------A----------------------------M-----------------------------------------------------------------------------S------------------------------------------------------------------------------------------------------------------------------------------------P------------------------------------------------------------------------------------------------L---------------------------W------------------------------------------------DM-------------------YK-D-GVD---------------------------------------------------------------------------------------------------------------------------------------------------------------------------------------------------LNTV---------------------------------------------------------------------------EW-------------------------------------------------A----------H-H--------------------------------------------------------------------------------------------------------------------------------------------------
>480_Mcatarrhalis@AIK00848.1| cysteine desulfurase IscS
--------------------------------------------------------------------------------------------------------------------------------------------------------------------------------------------------------------------------------------------------------------------------------------------------------------------------------------------------------------------------------------------------------------------------------------------------------------------------------------------------------------------------------------------------------------------------------------------------------------------------------------------------------------------------------------------------------------------------------------------------------------------------------------------------------------------------------------------------------------------------------------------------------------------------------------------------------------------------------------------------M----------------------------------------------------------------------------------------------------------------------------------------------------------------------------------------------------------------------------------------------------------------------------------------------------------------------------------------------------------------------------------------------------------------------------------------------------------------------------------------------------------------------------------------------------------------------------------------------------------------------------------------------------------------------------------------------------------------------------------------------------------------------------------------------------------------------------------------------------------------------------------------------------------------------------------------------------------------------------------------------------------------------------------------------------------------------------------------------------------------------------------------------------------------------------------------------------------------------------------------------------------------------------------------------------------------------------------------------------------------------------------------------------------------------------------------------------------------------------------------------------------------------------------------------------------------------------------------------------------S------------------------------------------------------------------------------------------------------------------------------------Q-------------------------------------------------------------------------------------------------------------------------------------------------------------------------------------------------------------------------------------------------------------------------------------------------------------------------------------------------------------------------------------------------------TS------------------------------------------------------------------------------------------------------------------------------------------------------------------------------------------------------------------------------------------------------------------------------------------------------------------------------------------------------------------------------------------------------------------------------------------------------------------------------------------------------------------------------------------------------------------------------------------------------------------------------------------------------------------------------------------------------------------------------------------------------L----------------------------------------------------------------------------------------------------------------------------------------------------------------------------------------------------------------------------------------------------------------------------------------------------------------------------------------------------------------I---------------------------------------Y-L---------------------------------------------------------------------------------------------------------------------------------------------------------------------------------------------------------------------------------------------------------------------------------------------------------------------------------------------------------------D---------------------Y-----------------------------------------------------------------------AA-----------------------------------TT------------P--------------------------VAK----------------------------------------------------------------EV----------------------------------AD------------KM--------------------------------------------------V-----------N-Y---------------L--------------------------------------------------------------------------T-F-----------------------------------------E---------------------GI--F--------------G----------------------N---------PA-S------RS------------------------------------HG----------------------------------------------------------------------------------------------------------FG--------------------------------------------W---------Q--------------------A--E--------------------EA------------------------V----------E---------N-AR------------------------------------------L------------------------------------------------------------------------------------------------------------------------------------------------------------------------Q---IA---------------ET---------------------------------------------------------------V-----------------------------------G------------------------------------------------------------------------A-------------------------------------------------------------------------D-----------------------------P-------------------------------------------------------------------------R---------------------------------E---------IVFT--------S-G-----A-------------------------------------------------------------------------TES-DNLAI--------------K---------------------------------------------------------------------------------------G-------------------------------------------------------------------------------------------------------------------------------------------------------------V----------------------------------A-H-F------------------------------------Y---------------------------------------------------------------------------------------------------------------------------------------------------------------------------------------------------------------------------------------------------------------------------------------------------------------------------------------------------------------------------------------------------------------------------------------------------------------------------------------------------------------------------------------------------------------------------------------------------------------------------------------------------------------------------------------------------------------------------------------------------------------------------------------------------------------------------------------------------------------------------------------------------------------------------------------------------------------------------------------------------------------------------------------------------------------------------------------------------------------------------------------------------------------------E-----------------------------------------------------------------G--------------------R---------------------------G-------------------------------------------------------------------------------R-----------------H-----------I-------I-T-SKI-----------------------------EHKAV-L-----------D-T-------C----------------------------R-Q------L-------------------E-----Q----------------------------------------E--------------------------------------------------------------------------------------------G------------------------------F----------E-------I-T-------Y------L---------------------E---------------P----------------------E---------------------------------------------------------AG-------T------G-------------------------------L-----------I-------------------------------------------------------------Y-------------P--------------------------------------------------------E----------------------------Q-------------------------------------------V-----------E---------N------------A----------L--------------R------------------------------------------------------------D----------------------------------------------------------------------D-------------------------------------------------------T---------------------------------------I-----------------L----V--------------SLMA----------------VNNEL------G-----------------------------------------T-IT--------------------------------------------------------------------D----I----A---A-----IG---------------------------------------------------E---------------------------------------------I-------------------------T---------R------------------------A----------------------------------------K----------------------------------------G--------------------------------------------------------------------------------------------------------------------------------------------V-----------------------------------L--------------------------------------------------F--------------------HV-------------------------------D----AAQ-A---------V--------GK----I--------K---------I----------------------------------N------L--------G---------E--------------------------------------------------------------L----------------------------K-----------------------------------------------------------------------------------------------------V---------------------------------D----------------------------------------------LMS---------F--------------------------------------------------------------------------------------------------------------------------------------------------------------------------------------------------------------------------------------------------------------------------------------------------------------------------------------------------------------------------------------------------------------------------------------------------------------------------------------------------S-GHK--------IYG-P---K-G----------------------------------------------------------------------------------------------------------I-G-A----------------------------------------------------------------------LY-----------------------------------------------V--------------G--------------R------K--------P-----------------------RV-------------------------------------------------------------------------------------------------------------R--------------------------------------------------------------I----------------K--------A--------------E-------Q-------------------------------------------------------------------H-------------------------------------------------------------------------------------------------------------------------------G------------G-----------------G-----------------------------------H--------------------------------------------------------------------------E----------------------------R---------------------------------------G-----------------M-----------------------------------------------------------------------------------------------------------------------R-------------------------------S--------GT-----------------LAT-------H-Q-IVG-M----G-------------E-----AF----------A--------------------L-----------------------------------S---------V-------------Q----------------------------------------R----------------------------------------------------------------------------------------------------------------------------------------------------------------------------F--------------------------------------------D--------------------------------------------------------------------------------------E-------------------------------------------------------D----------------H---------------T----------H------------------------------------------------I-K-------------------------A---------------------L-------------------------------------R--------------D-----------K--------------------------------------------L--------------------W---------H-G----------------------------------------------------------------------------L-------------------------Q----------------D------------------------I-----------------------------E-------------------------------------------------------------------------E---------------------V-------------------Y------------L-----------------N-------------------------------G--------------------------------------------------------------------------------------------------------------------------S-----------------------------------------------------------------------------------------------------------------------------------M----------------------------------------------------------------------------------------------------------------------------------------E--------------------------------------H---------------------------------------------------------------------G-----------------------------V----------------------------PN------I---I-N--------------------------------------------------V-------------------------SF-------------N---------------F--------V----------E---------------------------------G----------------------------------------------------------------------------------------------------------------E------S----------------------------------------L------------MMS---L--------------------K-----------D-----------------------------------------------------------------------------------------------------------------------------------------------------------------------------------------------------------------------LA---------------------------------------------------------------------------------------------------V-----------------------------------------------------------------------------------------SS-------------------------G---------------------------------------------------S----------------------------------------------------------------------------------------------A----------------------------------------------------------------------------------C----------------------T------------S---------------A------------TL----------------------------------------------------------------------------------------------------------------E------------------------P----------------S--------YV---------L---------------------------------R-A------I---------------------------------------------------------G-------------R----------------P------------------------------------------------D---------------------------------E---------LA---------------------------------H-------------S---------------------------------------------------------------------------------------------------------------------------------------------------------------------------------------------------------------------------------------------------------------------------------------------------------------------------------------------------------------------------------------------------------------------------------------------------------------------------------------------------------------------------------------------------------------------------------------------------------------------------------------------------------------------------------------------------------------------------------------------------------------------------------------------------------------------------------------------------------------------------------------------------------------------------------------------------------------------------------------------------------------------------------------------------------------------------------S---------------------------------------------------------------------I--R----------------------------------------------------------------------------------------------------------------------------------FSI------------------------------------------------------G-R-------------------------Y------------------------------------------------------------------------------------------------------------------------------------------------------------------------------T---------------------------------T--------------------------E------------------------------------------------------------Q--------D------------------------------------------------------------------I--------------D---------------------------------------------------------------------------------------------------------------------------------------L-------------------------------------------------------V----L-----------------------------------------------------------------S-----------------------------Q------------------------------------------------I-----------------------------------------------------------------H--------------------------------------------------------------------------------------------------------------------------------------------------------------------------------------------------------E---------A----------------------------------------V-----------------------------------------------------------------------------------------------------------D--------------------------------------------------------------------------------------------------------------------------------------------------------------------------------------------------------------------K----------------------------------------------------------------------------------------------------------------------------------------------------------------------------------------------L--------------------------------------------------------------------------------------------------------------------------------------------------------------------------------------R-----------------------------------------------------------------E----------------------------L-----------------------------------------------------------------------------S------------------------------------------------------------------------------------------------------------------------------------------------P------------------------------------------------------------------------------------------------L---------------------------W------------------------------------------------DM-------------------FK-E-GID---------------------------------------------------------------------------------------------------------------------------------------------------------------------------------------------------LNTV---------------------------------------------------------------------------EW-------------------------------------------------Q----------E-H--------------------------------------------------------------------------------------------------------------------------------------------------
>1264899_Zcompransoris@PWR23753.1| IscS subfamily cysteine desulfurase
--------------------------------------------------------------------------------------------------------------------------------------------------------------------------------------------------------------------------------------------------------------------------------------------------------------------------------------------------------------------------------------------------------------------------------------------------------------------------------------------------------------------------------------------------------------------------------------------------------------------------------------------------------------------------------------------------------------------------------------------------------------------------------------------------------------------------------------------------------------------------------------------------------------------------------------------------------------------------------------------------M----------------------------------------------------------------------------------------------------------------------------------------------------------------------------------------------------------------------------------------------------------------------------------------------------------------------------------------------------------------------------------------------------------------------------------------------------------------------------------------------------------------------------------------------------------------------------------------------------------------------------------------------------------------------------------------------------------------------------------------------------------------------------------------------------------------------------------------------------------------------------------------------------------------------------------------------------------------------------------------------------------------------------------------------------------------------------------------------------------------------------------------------------------------------------------------------------------------------------------------------------------------------------------------------------------------------------------------------------------------------------------------------------------------------------------------------------------------------------------------------------------------------------------------------------------------------------------------------------------A------------------------------------------------------------------------------------------------------------------------------------DGTA----------------------------------------------------------------------------------------------------------------------------------------------------------------------------------------------------------------------------------------------------------------------------------------------------------------------------------------------------------------------------------------------------DRGE------------------------------------------------------------------------------------------------------------------------------------------------------VRP-----------------------------------------------------------------------------------------------------------------------------------------------------------------------------------------------------------------------------------------------------------------------------------------------------NIQ-------------------------------------------------------------------------------------------------------------------------------------------------------------------------L---------------------------------------------------------------------------------------------------------P----------------------------------------------------------------------------------------------------------------------------------------------------------------------------------------------------------------------------------------------------------------------------------------------------------------------------------------------------------------I---------------------------------------Y-L---------------------------------------------------------------------------------------------------------------------------------------------------------------------------------------------------------------------------------------------------------------------------------------------------------------------------------------------------------------D---------------------Y-----------------------------------------------------------------------QA-----------------------------------TT------------P--------------------------MDP----------------------------------------------------------------RV----------------------------------LD------------AM--------------------------------------------------M-----------P-Y---------------F--------------------------------------------------------------------------T-G-----------------------------------------K-------------------------F--------------G----------------------N---------PH-S------RS------------------------------------HS----------------------------------------------------------------------------------------------------------YG--------------------------------------------W---------E--------------------A--E--------------------EA------------------------V----------E---------N-AR------------------------------------------E------------------------------------------------------------------------------------------------------------------------------------------------------------------------Q---VA---------------KL---------------------------------------------------------------I-----------------------------------N------------------------------------------------------------------------A-------------------------------------------------------------------------D-----------------------------P-------------------------------------------------------------------------R---------------------------------E---------VIFT--------S-G-----A-------------------------------------------------------------------------TES-NNLAI--------------K---------------------------------------------------------------------------------------G-------------------------------------------------------------------------------------------------------------------------------------------------------------V----------------------------------A-L-F------------------------------------N---------------------------------------------------------------------------------------------------------------------------------------------------------------------------------------------------------------------------------------------------------------------------------------------------------------------------------------------------------------------------------------------------------------------------------------------------------------------------------------------------------------------------------------------------------------------------------------------------------------------------------------------------------------------------------------------------------------------------------------------------------------------------------------------------------------------------------------------------------------------------------------------------------------------------------------------------------------------------------------------------------------------------------------------------------------------------------------------------------------------------------------------------------------------K-----------------------------------------------------------------D--------------------R-----------------------------------------------------------------------------------------------------------R----------------NE-----------I-------V-T-VVT-----------------------------EHKCV-L-----------D-T-------C----------------------------R-H------L-------------------E-----Q----------------------------------------E--------------------------------------------------------------------------------------------G------------------------------F----------K-------V-T-------Y------L---------------------P---------------V----------------------Q---------------------------------------------------------E--------N------G-------------------------------L-----------I-------------------------------------------------------------D-------------L--------------------------------------------------------D----------------------------Q-------------------------------------------L-----------R---------A------------A----------V--------------T------------------------------------------------------------D----------------------------------------------------------------------K-------------------------------------------------------T---------------------------------------A-----------------V----V--------------SVMA----------------VNNEI------G-----------------------------------------V-IQ--------------------------------------------------------------------P----L----K---E-----IA---------------------------------------------------G---------------------------------------------I-------------------------A---------H------------------------A----------------------------------------K----------------------------------------G--------------------------------------------------------------------------------------------------------------------------------------------A-----------------------------------Y--------------------------------------------------F--------------------HT-------------------------------D----AAQ-A---------A--------GK----I--------P---------L----------------------------------D------V--------N---------D--------------------------------------------------------------L----------------------------G-----------------------------------------------------------------------------------------------------I---------------------------------D----------------------------------------------LMS---------I--------------------------------------------------------------------------------------------------------------------------------------------------------------------------------------------------------------------------------------------------------------------------------------------------------------------------------------------------------------------------------------------------------------------------------------------------------------------------------------------------S-GHK--------LYG-P---K-G----------------------------------------------------------------------------------------------------------I-G-A----------------------------------------------------------------------LY-----------------------------------------------V--------------R--------------R------K--------P-----------------------RV-------------------------------------------------------------------------------------------------------------R--------------------------------------------------------------L----------------V--------A--------------Q-------M-------------------------------------------------------------------N-------------------------------------------------------------------------------------------------------------------------------G------------G-----------------G-----------------------------------Q--------------------------------------------------------------------------E----------------------------R---------------------------------------G-----------------M-----------------------------------------------------------------------------------------------------------------------R-------------------------------S--------GT-----------------LSP-------P-L-CVG-L----G-------------E-----AC----------R--------------------I-----------------------------------A---------R-------------T----------------------------------------E----------------------------------------------------------------------------------------------------------------------------------------------------------------------------M--------------------------------------------T--------------------------------------------------------------------------------------L-------------------------------------------------------D----------------N---------------E----------R------------------------------------------------I-R-------------------------G---------------------L-------------------------------------A--------------R-----------K--------------------------------------------F--------------------Y---------E-T----------------------------------------------------------------------------V----------K--------------A----------------K------------------------L-----------------------------P-------------------------------------------------------------------------D---------------------V-------------------F------------L-----------------N-------------------------------G--------------------------------------------------------------------------------------------------------------------------D-----------------------------------------------------------------------------------------------------------------------------------L----------------------------------------------------------------------------------------------------------------------------------------D--------------------------------------Q---------------------------------------------------------------------R-----------------------------I----------------------------PG------N---L-N--------------------------------------------------L-------------------------SF-------------A---------------Y--------V----------E---------------------------------G----------------------------------------------------------------------------------------------------------------E------S----------------------------------------L------------IMG---I--------------------K-----------D-----------------------------------------------------------------------------------------------------------------------------------------------------------------------------------------------------------------------LA---------------------------------------------------------------------------------------------------V-----------------------------------------------------------------------------------------SS-------------------------G---------------------------------------------------S----------------------------------------------------------------------------------------------A----------------------------------------------------------------------------------C----------------------T------------S---------------A------------SL----------------------------------------------------------------------------------------------------------------E------------------------P----------------S--------YV---------L---------------------------------R-A------L---------------------------------------------------------G-------------V----------------E------------------------------------------------E---------------------------------E---------LA---------------------------------H-------------T---------------------------------------------------------------------------------------------------------------------------------------------------------------------------------------------------------------------------------------------------------------------------------------------------------------------------------------------------------------------------------------------------------------------------------------------------------------------------------------------------------------------------------------------------------------------------------------------------------------------------------------------------------------------------------------------------------------------------------------------------------------------------------------------------------------------------------------------------------------------------------------------------------------------------------------------------------------------------------------------------------------------------------------------------------------------------------S---------------------------------------------------------------------I--R----------------------------------------------------------------------------------------------------------------------------------FGF------------------------------------------------------G-R-------------------------F------------------------------------------------------------------------------------------------------------------------------------------------------------------------------T---------------------------------T--------------------------E------------------------------------------------------------A--------E------------------------------------------------------------------I--------------D---------------------------------------------------------------------------------------------------------------------------------------Y-------------------------------------------------------A----A-----------------------------------------------------------------D-----------------------------T------------------------------------------------I-----------------------------------------------------------------V--------------------------------------------------------------------------------------------------------------------------------------------------------------------------------------------------------K---------R----------------------------------------V-----------------------------------------------------------------------------------------------------------T--------------------------------------------------------------------------------------------------------------------------------------------------------------------------------------------------------------------K----------------------------------------------------------------------------------------------------------------------------------------------------------------------------------------------L--------------------------------------------------------------------------------------------------------------------------------------------------------------------------------------R-----------------------------------------------------------------E----------------------------M-----------------------------------------------------------------------------S------------------------------------------------------------------------------------------------------------------------------------------------P------------------------------------------------------------------------------------------------L---------------------------W------------------------------------------------EM-------------------VQ-E-GID---------------------------------------------------------------------------------------------------------------------------------------------------------------------------------------------------LRSI---------------------------------------------------------------------------QW-------------------------------------------------S----------D-H--------------------------------------------------------------------------------------------------------------------------------------------------
>1973897_Abacterium@PIZ33683.1| IscS subfamily cysteine desulfurase
-----------------------------------------------------------------------------------------------------------------------------------------------------------------------------------------------------------------------------------------------------------------------------------------------------------------------------------------------------------------------------------------------------------------------------------------------------------------------------------------------------------------------------------------------------------------------------------------------------------------------------------------------------------------------------------------------------------------------------------------------------------------------------------------------------------------------------------------------------------------------------------------------------------------------------------------------------------------------------------------------------------------------------------------------------------------------------------------------------------------------------------------------------------------------------------------------------------------------------------------------------------------------------------------------------------------------------------------------------------------------------------------------------------------------------------------------------------------------------------------------------------------------------------------------------------------------------------------------------------------------------------------------------------------------------------------------------------------------------------------------------------------------------------------------------------------------------------------------------------------------------------------------------------------------------------------------------------------------------------------------------------------------------------------------------------------------------------------------------------------------------------------------------------------------------------------------------------------------------------------------------------------------------------------------------------------------------------------------------------------------------------------------------------------------------------------------------------------------------------------------------------------------------------------------------------------------------------------------------------------------------------------------------------------------------------------------------------------------------------------------------------------------------------------------------------------------------------------------------------------------------------------------------------------------------------------------------------------------------------------------------------------------------------------------------------------------------------------------------------------------------------------------------------------------------------------------------------------------------------------------------------------------------------------------------------------------------------------------------------------------------------------------------------------------------------------------------------------------------------------------------------------------------------------------------------------------------------------------------------------------------MN-------------------------------------------------------------------------------------------------------------------------------------------------------------------------K---------------------------------------------------------------------------------------------------------Q----------------------------------------------------------------------------------------------------------------------------------------------------------------------------------------------------------------------------------------------------------------------------------------------------------------------------------------------------------------I---------------------------------------Y-L---------------------------------------------------------------------------------------------------------------------------------------------------------------------------------------------------------------------------------------------------------------------------------------------------------------------------------------------------------------D---------------------Y-----------------------------------------------------------------------QA-----------------------------------TT------------P--------------------------CDP----------------------------------------------------------------RV----------------------------------VE------------KM--------------------------------------------------I-----------P-Y---------------L--------------------------------------------------------------------------T-K-----------------------------------------H-------------------------F--------------G----------------------N---------PH-S------RN------------------------------------HS----------------------------------------------------------------------------------------------------------YG--------------------------------------------W---------T--------------------A--E--------------------DA------------------------V----------E---------S-AR------------------------------------------A------------------------------------------------------------------------------------------------------------------------------------------------------------------------E---VA---------------KV---------------------------------------------------------------I-----------------------------------K------------------------------------------------------------------------A-------------------------------------------------------------------------D-----------------------------P-------------------------------------------------------------------------K---------------------------------E---------IIFT--------S-G-----A-------------------------------------------------------------------------TES-NNIAI--------------Q---------------------------------------------------------------------------------------G-------------------------------------------------------------------------------------------------------------------------------------------------------------I----------------------------------A-R-F------------------------------------Y---------------------------------------------------------------------------------------------------------------------------------------------------------------------------------------------------------------------------------------------------------------------------------------------------------------------------------------------------------------------------------------------------------------------------------------------------------------------------------------------------------------------------------------------------------------------------------------------------------------------------------------------------------------------------------------------------------------------------------------------------------------------------------------------------------------------------------------------------------------------------------------------------------------------------------------------------------------------------------------------------------------------------------------------------------------------------------------------------------------------------------------------------------------------K-----------------------------------------------------------------S--------------------D---------------------------T-------------------------------------------------------------------------------K----------------NH-----------I-------I-T-VAT-----------------------------EHKCV-L-----------D-T-------C----------------------------R-H------L-------------------E-----E---------------------------------------EE--------------------------------------------------------------------------------------------G------------------------------F----------K-------I-T-------Y------L---------------------P---------------V----------------------N---------------------------------------------------------D--------K------G-------------------------------L-----------I-------------------------------------------------------------S-------------L--------------------------------------------------------D----------------------------D-------------------------------------------L-----------K---------A------------A----------I--------------T------------------------------------------------------------E----------------------------------------------------------------------K-------------------------------------------------------T---------------------------------------I-----------------L----V--------------SIMA----------------INNEI------G-----------------------------------------V-AQ--------------------------------------------------------------------P----L----K---E-----IG---------------------------------------------------K---------------------------------------------M-------------------------C---------R------------------------D----------------------------------------K----------------------------------------K--------------------------------------------------------------------------------------------------------------------------------------------V-----------------------------------F--------------------------------------------------F--------------------HT-------------------------------D----AAQ-A---------F--------TK----I--------P---------L----------------------------------D------V--------N---------E--------------------------------------------------------------M----------------------------N-----------------------------------------------------------------------------------------------------I---------------------------------D----------------------------------------------LLS---------I--------------------------------------------------------------------------------------------------------------------------------------------------------------------------------------------------------------------------------------------------------------------------------------------------------------------------------------------------------------------------------------------------------------------------------------------------------------------------------------------------S-GHK--------AYA-P---K-G----------------------------------------------------------------------------------------------------------I-G-A----------------------------------------------------------------------LY-----------------------------------------------V--------------R--------------R------K--------P-----------------------RV-------------------------------------------------------------------------------------------------------------R--------------------------------------------------------------L----------------K--------A--------------I-------I-------------------------------------------------------------------H-------------------------------------------------------------------------------------------------------------------------------G------------G-----------------G-----------------------------------Q--------------------------------------------------------------------------E----------------------------R---------------------------------------G-----------------M-----------------------------------------------------------------------------------------------------------------------R-------------------------------S--------GT-----------------LSP-------A-L-CVA-L----G-------------E-----AS----------R--------------------I-----------------------------------G---------L-------------Q----------------------------------------D----------------------------------------------------------------------------------------------------------------------------------------------------------------------------M--------------------------------------------E--------------------------------------------------------------------------------------K-------------------------------------------------------D----------------T---------------A----------H------------------------------------------------I-T-------------------------Q---------------------L-------------------------------------S--------------K-----------K--------------------------------------------M--------------------W---------K-G----------------------------------------------------------------------------L----------T--------------A----------------E------------------------L-----------------------------K-------------------------------------------------------------------------E---------------------L-------------------Y------------L-----------------N-------------------------------G--------------------------------------------------------------------------------------------------------------------------D-----------------------------------------------------------------------------------------------------------------------------------E----------------------------------------------------------------------------------------------------------------------------------------T--------------------------------------K---------------------------------------------------------------------R-----------------------------Y----------------------------PG------N---L-N--------------------------------------------------I-------------------------SF-------------A---------------Y--------V----------E---------------------------------G----------------------------------------------------------------------------------------------------------------E------G----------------------------------------M------------MMG---I--------------------K-----------N-----------------------------------------------------------------------------------------------------------------------------------------------------------------------------------------------------------------------LA---------------------------------------------------------------------------------------------------V-----------------------------------------------------------------------------------------SS-------------------------G---------------------------------------------------S----------------------------------------------------------------------------------------------A----------------------------------------------------------------------------------C----------------------T------------S---------------A------------SL----------------------------------------------------------------------------------------------------------------E------------------------P----------------S--------YV---------L---------------------------------S-A------L---------------------------------------------------------G-------------V----------------S------------------------------------------------E---------------------------------D---------MA---------------------------------H-------------T---------------------------------------------------------------------------------------------------------------------------------------------------------------------------------------------------------------------------------------------------------------------------------------------------------------------------------------------------------------------------------------------------------------------------------------------------------------------------------------------------------------------------------------------------------------------------------------------------------------------------------------------------------------------------------------------------------------------------------------------------------------------------------------------------------------------------------------------------------------------------------------------------------------------------------------------------------------------------------------------------------------------------------------------------------------------------------S---------------------------------------------------------------------I--R----------------------------------------------------------------------------------------------------------------------------------FGI------------------------------------------------------G-R-------------------------F------------------------------------------------------------------------------------------------------------------------------------------------------------------------------T---------------------------------T--------------------------E------------------------------------------------------------E--------E------------------------------------------------------------------V--------------D---------------------------------------------------------------------------------------------------------------------------------------Q-------------------------------------------------------A----L-----------------------------------------------------------------I-----------------------------E------------------------------------------------V-----------------------------------------------------------------I--------------------------------------------------------------------------------------------------------------------------------------------------------------------------------------------------------E---------T----------------------------------------V-----------------------------------------------------------------------------------------------------------K--------------------------------------------------------------------------------------------------------------------------------------------------------------------------------------------------------------------K----------------------------------------------------------------------------------------------------------------------------------------------------------------------------------------------L--------------------------------------------------------------------------------------------------------------------------------------------------------------------------------------R-----------------------------------------------------------------A----------------------------I-----------------------------------------------------------------------------S------------------------------------------------------------------------------------------------------------------------------------------------P------------------------------------------------------------------------------------------------L---------------------------W------------------------------------------------DM-------------------AQ-E-GID---------------------------------------------------------------------------------------------------------------------------------------------------------------------------------------------------ISKI---------------------------------------------------------------------------QW-------------------------------------------------A----------S-H--------------------------------------------------------------------------------------------------------------------------------------------------
>244582_CPsymbiosus@JQAK01000001.1_1049|  1163572 1164813
--------------------------------------------------------------------------------------------------------------------------------------------------------------------------------------------------------------------------------------------------------------------------------------------------------------------------------------------------------------------------------------------------------------------------------------------------------------------------------------------------------------------------------------------------------------------------------------------------------------------------------------------------------------------------------------------------------------------------------------------------------------------------------------------------------------------------------------------------------------------------------------------------------------------------------------------------------------------------------------------------M----------------------------------------------------------------------------------------------------------------------------------------------------------------------------------------------------------------------------------------------------------------------------------------------------------------------------------------------------------------------------------------------------------------------------------------------------------------------------------------------------------------------------------------------------------------------------------------------------------------------------------------------------------------------------------------------------------------------------------------------------------------------------------------------------------------------------------------------------------------------------------------------------------------------------------------------------------------------------------------------------------------------------------------------------------------------------------------------------------------------------------------------------------------------------------------------------------------------------------------------------------------------------------------------------------------------------------------------------------------------------------------------------------------------------------------------------------------------------------------------------------------------------------------------------------------------------------------------------------T------------------------------------------------------------------------------------------------------------------------------------ACSMTKQ-------------------------------------------------------------------------------------------------------------------------------------------------------------------------------------------------------------------------------------------------------------------------------------------------------------------------------------------------------------------------------------------------PASQ------------------------------------------------------------------------------------------------------------------------------------------------------Q--------------------------------------------------------------------------------------------------------------------------------------------------------------------------------------------------------------------------------------------------------------------------------------------------------------------------------------------------------------------------------------------------------------------------------------------------------------------------------------------------------------------------------------------------------------------------------------------------------------------------------------------------------------------------------------------------------------------------------------------------------------------------------------------------------------------------------------------------------------------------------------------------------------------------------------------------------------I---------------------------------------Y-L---------------------------------------------------------------------------------------------------------------------------------------------------------------------------------------------------------------------------------------------------------------------------------------------------------------------------------------------------------------D---------------------Y-----------------------------------------------------------------------QS-----------------------------------TT------------P--------------------------CDP----------------------------------------------------------------RV----------------------------------LE------------KM--------------------------------------------------L-----------P-F---------------F--------------------------------------------------------------------------T-T-----------------------------------------H-------------------------F--------------G----------------------N---------PH-S------RS------------------------------------HP----------------------------------------------------------------------------------------------------------EG--------------------------------------------W---------Y--------------------A--E--------------------NA------------------------V----------E---------A-AR------------------------------------------D------------------------------------------------------------------------------------------------------------------------------------------------------------------------Q---VA---------------AI---------------------------------------------------------------I-----------------------------------K------------------------------------------------------------------------A-------------------------------------------------------------------------D-----------------------------A-------------------------------------------------------------------------R---------------------------------E---------IVFT--------S-G-----A-------------------------------------------------------------------------TES-NNLAI--------------K---------------------------------------------------------------------------------------G-------------------------------------------------------------------------------------------------------------------------------------------------------------V----------------------------------A-Q-F------------------------------------Y---------------------------------------------------------------------------------------------------------------------------------------------------------------------------------------------------------------------------------------------------------------------------------------------------------------------------------------------------------------------------------------------------------------------------------------------------------------------------------------------------------------------------------------------------------------------------------------------------------------------------------------------------------------------------------------------------------------------------------------------------------------------------------------------------------------------------------------------------------------------------------------------------------------------------------------------------------------------------------------------------------------------------------------------------------------------------------------------------------------------------------------------------------------------K-----------------------------------------------------------------D--------------------R-----------------------------------------------------------------------------------------------------------K----------------NH-----------I-------I-T-CTT-----------------------------EHKCV-L-----------D-T-------C----------------------------R-H------L-------------------E-----Q----------------------------------------E--------------------------------------------------------------------------------------------G------------------------------F----------E-------V-T-------Y------L---------------------P---------------V----------------------Q---------------------------------------------------------Q--------N------G-------------------------------L-----------I-------------------------------------------------------------D-------------L--------------------------------------------------------D----------------------------L-------------------------------------------L-----------K---------A------------A----------I--------------K------------------------------------------------------------D----------------------------------------------------------------------S-------------------------------------------------------T---------------------------------------V-----------------L----V--------------SIMA----------------VNNEI------G-----------------------------------------V-IQ--------------------------------------------------------------------P----L----A---E-----IG---------------------------------------------------K---------------------------------------------I-------------------------C---------R------------------------E----------------------------------------Q----------------------------------------G--------------------------------------------------------------------------------------------------------------------------------------------V-----------------------------------F--------------------------------------------------F--------------------HT-------------------------------D----AAQ-A---------V--------GK----I--------E---------L----------------------------------D------V--------E---------A--------------------------------------------------------------M----------------------------N-----------------------------------------------------------------------------------------------------I---------------------------------D----------------------------------------------LMS---------I--------------------------------------------------------------------------------------------------------------------------------------------------------------------------------------------------------------------------------------------------------------------------------------------------------------------------------------------------------------------------------------------------------------------------------------------------------------------------------------------------S-GHK--------IYG-P---K-G----------------------------------------------------------------------------------------------------------I-G-A----------------------------------------------------------------------LF-----------------------------------------------V--------------R--------------R------K--------P-----------------------RV-------------------------------------------------------------------------------------------------------------R--------------------------------------------------------------L----------------Q--------A--------------M-------I-------------------------------------------------------------------N-------------------------------------------------------------------------------------------------------------------------------G------------G-----------------G-----------------------------------Q--------------------------------------------------------------------------E----------------------------R---------------------------------------G-----------------M-----------------------------------------------------------------------------------------------------------------------R-------------------------------S--------GT-----------------LAP-------P-L-CVG-L----G-------------E-----AC----------A--------------------I-----------------------------------M---------V-------------K----------------------------------------E----------------------------------------------------------------------------------------------------------------------------------------------------------------------------M--------------------------------------------D--------------------------------------------------------------------------------------A-------------------------------------------------------D----------------T---------------V----------H------------------------------------------------A-K-------------------------K---------------------L-------------------------------------S--------------D-----------R--------------------------------------------F--------------------Y---------E-A----------------------------------------------------------------------------I----------M--------------Q----------------R------------------------L-----------------------------P-------------------------------------------------------------------------E---------------------V-------------------Y------------L-----------------N-------------------------------G--------------------------------------------------------------------------------------------------------------------------D-----------------------------------------------------------------------------------------------------------------------------------R----------------------------------------------------------------------------------------------------------------------------------------Y--------------------------------------Q---------------------------------------------------------------------R-----------------------------V----------------------------PG------N---L-N--------------------------------------------------L-------------------------SF-------------A---------------Y--------V----------E---------------------------------G----------------------------------------------------------------------------------------------------------------E------G----------------------------------------L------------MMG---I--------------------K-----------D-----------------------------------------------------------------------------------------------------------------------------------------------------------------------------------------------------------------------LS---------------------------------------------------------------------------------------------------V-----------------------------------------------------------------------------------------SS-------------------------G---------------------------------------------------S----------------------------------------------------------------------------------------------A----------------------------------------------------------------------------------C----------------------T------------S---------------S------------SL----------------------------------------------------------------------------------------------------------------E------------------------P----------------S--------YV---------L---------------------------------R-A------I---------------------------------------------------------G-------------V----------------G------------------------------------------------E---------------------------------E---------LA---------------------------------H-------------T---------------------------------------------------------------------------------------------------------------------------------------------------------------------------------------------------------------------------------------------------------------------------------------------------------------------------------------------------------------------------------------------------------------------------------------------------------------------------------------------------------------------------------------------------------------------------------------------------------------------------------------------------------------------------------------------------------------------------------------------------------------------------------------------------------------------------------------------------------------------------------------------------------------------------------------------------------------------------------------------------------------------------------------------------------------------------------S---------------------------------------------------------------------I--R----------------------------------------------------------------------------------------------------------------------------------FGF------------------------------------------------------G-R-------------------------F------------------------------------------------------------------------------------------------------------------------------------------------------------------------------S---------------------------------T--------------------------E------------------------------------------------------------A--------E------------------------------------------------------------------V--------------D---------------------------------------------------------------------------------------------------------------------------------------L-------------------------------------------------------A----I-----------------------------------------------------------------E-----------------------------K------------------------------------------------V-----------------------------------------------------------------I--------------------------------------------------------------------------------------------------------------------------------------------------------------------------------------------------------T---------A----------------------------------------V-----------------------------------------------------------------------------------------------------------E--------------------------------------------------------------------------------------------------------------------------------------------------------------------------------------------------------------------K----------------------------------------------------------------------------------------------------------------------------------------------------------------------------------------------L--------------------------------------------------------------------------------------------------------------------------------------------------------------------------------------R-----------------------------------------------------------------E----------------------------M-----------------------------------------------------------------------------S------------------------------------------------------------------------------------------------------------------------------------------------P------------------------------------------------------------------------------------------------L---------------------------W------------------------------------------------EM-------------------AQ-E-GID---------------------------------------------------------------------------------------------------------------------------------------------------------------------------------------------------IASI---------------------------------------------------------------------------QW-------------------------------------------------A----------A-H*-------------------------------------------------------------------------------------------------------------------------------------------------
>985867_COthessalonice@AEWF01000003.1_155|  165689 166942
[truncated: 1,787,670 more chars]
