# Supplementary material for: Components of iron–Sulfur cluster assembly machineries are robust phylogenetic markers to trace the origin of mitochondria and plastids
Source: PLoS Biol. 2023 Nov 8;21(11):e3002374. doi: 10.1371/journal.pbio.3002374 (PMC10631705; doi:10.1371/journal.pbio.3002374)
Supplement: S1 Data — (ZIP) [file pbio.3002374.s017.zip › S1 Data/Concatenations/SUF/SUF_Cyano_Euka_Root/tree/Concat_SUF_Cyano_Euka_ExtGroup.Iqtree.tree]

(113355_Gherdmanii@SUF:0.1016293861,((((((((((((((1140_Selongatus@SUF:0.2845599479,(((316278_Ssp@SUF:0.1857494798,2055796_Sbacterium@SUF:0.3674106744)100:0.2263536084,1608213_CSspongiarum@SUF:0.6041708535)93:0.0745435443,((((64471_Ssp@SUF:0.2403459996,(2024880_Ssp@SUF:0.2503205749,84588_Ssp@SUF:0.1156910222)100:0.0599575899)100:0.0493151624,(2162190_Psp@SUF:0.3654093195,(((167539_Pmarinus@SUF:0.4363260527,1499498_Psp@SUF:0.4338064716)100:0.2438580203,(2162204_Psp@SUF:0.3884881241,59920_Pmarinus@SUF:0.3638260371)70:0.0378952873)89:0.0612733142,59919_Pmarinus@SUF:0.7509715713)100:0.1326960103)100:0.2229465404)88:0.0486878806,1928728_Pmicropora@SUF:0.5382244629)100:0.0559079196,((((2026889_Csp@SUF:0.0106197505,1655601_Cbacl30@SUF:0.0109473969)100:0.1957369537,292564_Cgracile@SUF:0.1499940947)99:0.0489566830,210768_Ssp@SUF:0.2122510688)99:0.0476622872,74547_Pmarinus@SUF:0.3389905025)100:0.0474733760)100:0.1231888692)100:0.6593903860)100:0.0845033722,317619_Phollandica@SUF:0.2751178673)100:0.0820216546,1880902_Lsp@SUF:0.3890858471)93:0.0747771698,(((((((((282423_Pagardhii@SUF:0.1843696479,1982223_Asp@SUF:0.2037611188)100:0.0410448416,(1671698_Hsp@SUF:0.0323701154,203124_Terythraeum@SUF:0.0712314310)100:0.1522586196)100:0.0623872841,(2055792_Mbacterium@SUF:0.1492254525,1880991_Ocyanobacteri@SUF:0.1225354024)100:0.1174781207)89:0.0291688561,2420339_Cbacterium@SUF:0.2375217007)89:0.0101776623,1781255_Dsp@SUF:0.2186417130)67:0.0372006025,(((((52271_Asp@SUF:0.0711819638,((46234_Asp@SUF:0.0684787607,551115_Nazollae@SUF:0.0745936231)100:0.0267285288,1973482_Rcurvata@SUF:0.1460312866)100:0.0605928554)100:0.0289574688,2005462_Csp@SUF:0.2544145837)76:0.0144508551,(1752063_Fsp@SUF:0.0957700050,2053605_Rsp@SUF:0.3114702346)62:0.0162095480)100:0.0600680888,(1378066_Csp@SUF:0.1037388295,(2107693_Csp@SUF:0.0979559171,1618023_Aatlantica@SUF:0.3942706633)100:0.0648213466)100:0.0306299993)100:0.0387953302,(1173022_Cepipsammum@SUF:0.1392809753,1296344_Mglauca@SUF:0.2265370834)100:0.0370782868)100:0.0293084948)63:0.0130897831,(1080068_Lsp@SUF:0.2740113780,(1497020_Nsphagnicola@SUF:0.2463083067,(195253_Ssp@SUF:0.2301121420,197221_Telongatus@SUF:0.3537073612)100:0.1602967909)98:0.0542687036)63:0.0251814895)45:0.0121389106,((864702_Ocyanobacteri@SUF:0.1418631926,47254_Lsp@SUF:0.1899351623)100:0.0864910899,1173025_Gsp@SUF:0.2416444144)79:0.0347568511)59:0.0118030157,(((((((((((((((((((((1288494_Nlacus@SUF:0.0223529992,1855332_Nsp@SUF:0.0135307118)100:0.0219547741,1855339_Nsp@SUF:0.1683308623)100:0.0330324187,(1855333_Nsp@SUF:0.1205149895,323848_Nmultiformis@SUF:0.0940918390)100:0.0312444518)98:0.0207314700,1895901_Nsp@SUF:0.3592807679)100:0.0198293578,(38080_Nsp@SUF:0.0550358050,1952267_Nbacterium@SUF:0.1995767272)100:0.0842868901)99:0.0215360006,(((52442_Nnitrosa@SUF:0.1063690961,(44574_Ncommunis@SUF:0.0562037731,1881053_Nsp@SUF:0.0499031258)99:0.0204070286)100:0.0589001312,(((335283_Neutropha@SUF:0.0777831445,228410_Neuropaea@SUF:0.0494654825)100:0.0964658544,1946978_Nsp@SUF:0.2358655768)92:0.0239231405,44576_Nhalophila@SUF:0.1160925845)100:0.0991124162)100:0.0757200249,((((52441_Naestuarii@SUF:0.0823293035,917_Nmarina@SUF:0.1160020397)100:0.1229793052,((1931235_Pbacterium@SUF:0.0635441591,(261292_Nsp@SUF:0.0492677146,(153948_Nsp@SUF:0.0921438677,1827381_Pbacterium@SUF:0.1439930026)98:0.0176717012)97:0.0111000226)98:0.0106458197,1881054_Nsp@SUF:0.0371063598)100:0.0747795026)100:0.0429450800,44575_Ncryotolerans@SUF:0.1250584077)93:0.0237344295,200123_Nsp@SUF:0.1572862611)100:0.0252813958)100:0.0553683491)99:0.0230590641,((2184309_CNsp@SUF:0.0549459120,1951095_Gbacterium@SUF:0.1234232870)100:0.0508377626,(1970511_Gbacterium@SUF:0.1916921902,1408164_Bbacterium@SUF:0.1896453344)95:0.0280372920)100:0.0545308660)100:0.0328682740,(338969_Rferrireducen@SUF:0.0686990007,50421_Rsp@SUF:0.0631964774)100:0.1874618007)98:0.0165974928,1797484_Bbacterium@SUF:0.1992823422)100:0.0753016869,(1797482_Bbacterium@SUF:0.1432285780,1797492_Bbacterium@SUF:0.1885117718)100:0.0831390191)100:0.0852235427,(2052161_Gsp@SUF:0.0643311501,1797475_Bbacterium@SUF:0.0776389963)100:0.3292529673)91:0.0549206125,(1752213_Gbacterium@SUF:0.1362656123,1752215_Gbacterium@SUF:0.1553963791)100:0.1850012089)90:0.0642065603,(1948458_Bbacterium@SUF:0.1279161594,1986845_Bbacterium@SUF:0.0877150289)100:0.6883005538)88:0.0486498851,1789004_Fsp@SUF:1.1975658504)98:0.0274522258,((1121920_Gfermentans@SUF:0.0749746665,2052165_Hbacterium@SUF:0.1378821502)100:0.1911694073,(903818_Hfoetida@SUF:0.2510649053,1951931_Hbacterium@SUF:0.2233411162)100:0.0614794286)100:0.3716561193)95:0.0594028989,((2012633_Csp@SUF:0.1124877980,981222_Cthermophilum@SUF:0.0750627214)100:0.4966978708,(454194_Pmethylalipha@SUF:0.2668254731,((1946318_Csp@SUF:0.1429728029,((1617423_Abacterium@SUF:0.1609803603,(((1946317_Csp@SUF:0.0679132539,1752184_Abacterium@SUF:0.1014370681)100:0.0303949156,1946322_Csp@SUF:0.0844604700)100:0.0180894864,(1946316_Csp@SUF:0.1003797836,1752182_Abacterium@SUF:0.0823949033)100:0.0352439951)99:0.0280794063)100:0.1803448716,1962177_Abacterium@SUF:0.1394869822)100:0.1747974425)65:0.0336200915,(2052146_Bbacterium@SUF:0.1780613009,1946320_Csp@SUF:0.1293602447)100:0.0586796742)68:0.0594617659)100:0.1825393100)100:0.1751758286)91:0.0302546978,((1548548_Bsediminis@SUF:0.5646191802,2283320_Bbacterium@SUF:0.4451856268)100:0.1259823567,((((((((1729466_Cbacterium@SUF:0.0504231340,2053187_Rbarkolensis@SUF:0.0332236752)100:0.0630819726,2079485_Gsp@SUF:0.0832191910)100:0.0267698237,1953152_Bbacterium@SUF:0.1461112366)100:0.0261239234,2293433_Rsp@SUF:0.1276226488)100:0.0908813291,1953139_Bbacterium@SUF:0.5675857260)99:0.0704517946,(((1951518_Bbacterium@SUF:0.0807718754,1951483_Bbacterium@SUF:0.2505433123)98:0.0307954884,(1951504_Bbacterium@SUF:0.0845880682,1121104_Bvulgaris@SUF:0.0732077827)99:0.0293099191)100:0.1004377382,1951514_Bbacterium@SUF:0.1390291045)100:0.1622089881)100:0.0869405760,((2032627_Asp@SUF:0.0637996359,2021605_Bbacterium@SUF:0.0853773351)99:0.0570329784,1194090_Aroseus@SUF:0.1140737875)100:0.2309954924)100:0.2557338610,((2094027_Bbacterium@SUF:0.4559137162,1666909_Bbacterium@SUF:0.3798610275)99:0.0732220769,1457365_CCproteinivoru@SUF:0.5650929951)100:0.1273932737)100:0.2020769136)100:0.1000986903)100:0.3736011593,195250_Ssp@SUF:0.4178635708)58:0.0455375892,(((2762_Cparadoxa@SUF:0.2487177240,((1789788_Gincrassata@SUF:0.5273545539,77922_Cgloeocystis@SUF:0.4561296119)74:0.0302745061,38269_Gwittrockiana@SUF:1.3301416808)100:0.0667074633)100:0.1844305381,((((448386_Gchorda@SUF:0.2340979743,2769_Ccrispus@SUF:0.3396393919)100:0.5470677500,35688_Ppurpureum@SUF:0.8003908795)96:0.1368631550,(55529_Gtheta@SUF:0.8179781647,2898_Cparamecium@SUF:1.3269031816)100:0.3701066809)100:0.1275340058,159749_Toceanica@SUF:1.1728296946)91:0.0887577904)92:0.1630264972,((1169540_Vbrassicaform@SUF:1.2255864968,1460289_Csp_@SUF:0.8591901008)100:0.1751856817,((((39947_Osativa@SUF:0.5529811991,3702_Athaliana@SUF:0.3410132075)100:0.1933342554,(3218_Ppatens@SUF:0.2416732192,3197_Mpolymorpha@SUF:0.2232622046)100:0.0628583926)100:0.2068409385,((3075_Aprotothecoid@SUF:0.4502654789,3055_Creinhardtii@SUF:0.4383592350)100:0.1345850422,436017_Olucimarinus@SUF:0.5127394651)100:0.0737268727)99:0.1017066364,1764295_Cprimus@SUF:0.9100945097)100:0.2394112868)89:0.1809032394)100:0.1876540819)49:0.0467154358,(((1947904_Cbacterium@SUF:0.6345749078,685565_Psp@SUF:0.2242460232)100:0.0329828210,1173263_Ssp@SUF:0.2778217197)100:0.0503608810,82654_Psp@SUF:0.2526241141)100:0.1285846845)82:0.0398906813,(321327_Ssp@SUF:0.4345403625,1188229_Glithophora@SUF:0.7171588828)83:0.0986189925)100:0.0469378908)53:0.0133361583)60:0.0207520783,111611_Gsp@SUF:0.3777153533)64:0.0267419754,(((1643526_Gsp@SUF:0.1091827361,(2099686_Cbacterium@SUF:0.0321797942,1666905_Psp@SUF:0.0290532471)100:0.1506218097)100:0.0999222033,2420338_Cbacterium@SUF:0.1405677153)100:0.0600636082,(1666911_Ppriestleyi@SUF:0.3288454076,((268115_Lantarctica@SUF:0.1062123710,2099684_Cbacterium@SUF:0.0980053559)100:0.1423034677,2099687_Cbacterium@SUF:0.2072136353)100:0.0441819123)100:0.1491989423)97:0.0255838597)67:0.0258241393,1947889_Cbacterium@SUF:0.3343848124)100:0.0506125110,(((65093_Hsp@SUF:0.0796637199,13035_Dsalina@SUF:0.0731582326)78:0.0211807345,1919144_Cbacterium@SUF:0.0925435319)100:0.2698808603,(582515_Rlacunae@SUF:0.3427783172,(1919135_Cbacterium@SUF:0.1445918422,1919134_Cbacterium@SUF:0.3794104107)99:0.0500215399)97:0.0395063078)100:0.0443289874)100:0.0293595560,(1128427_Fcyanobacteri@SUF:0.1612867050,(129961_Smajor@SUF:0.2390779997,1173029_Ssubsalsa@SUF:0.1319005357)100:0.0700173198)100:0.0721068384)100:0.0432443827,102232_Gsp@SUF:0.3113219994)96:0.0157848308,((((1147_Ssp@SUF:0.2565031248,2164131_Ssp@SUF:0.1256899177)100:0.0910638261,(1641812_Maeruginosa@SUF:0.1677032665,2107694_Ahegewaldii@SUF:0.1296681886)100:0.0231972588)100:0.0284347303,((1453429_CAthalassa@SUF:0.3686209876,(1920663_Asacrum@SUF:0.0974064419,423474_Cwatsonii@SUF:0.1141230341)93:0.0202193502)100:0.0350983806,(41431_Csp@SUF:0.1097159766,1228987_Cendosymbiont@SUF:0.2111661304)100:0.0523071674)100:0.0627754078)41:0.0093982866,118163_Psp@SUF:0.1810267751)100:0.0241293111)85:0.0177515831,(2005460_Csp@SUF:0.2150276145,(111780_Scyanosphaera@SUF:0.0920739788,2420336_Cbacterium@SUF:0.1558469106)100:0.0684634917)100:0.0855340000)94:0.0380676189,32049_Ssp@SUF:0.2981410592)100:0.1124542891,2054282_Csp@SUF:0.1448412855)100:0.0389839444,755178_Caponinum@SUF:0.0980026393);
