# Supplementary material for: Components of iron–Sulfur cluster assembly machineries are robust phylogenetic markers to trace the origin of mitochondria and plastids
Source: PLoS Biol. 2023 Nov 8;21(11):e3002374. doi: 10.1371/journal.pbio.3002374 (PMC10631705; doi:10.1371/journal.pbio.3002374)
Supplement: S1 Data — (ZIP) [file pbio.3002374.s017.zip › S1 Data/Concatenations/SUF/SUF_Cyano_Euka_Root/tree/Concat_SUF_Cyano_Euka_ExtGroup.Iqtree.tree_BS.tree]

(113355_Gherdmanii@SUF:0.101629,((((((((((((((1140_Selongatus@SUF:0.28456,(((316278_Ssp@SUF:0.185749,2055796_Sbacterium@SUF:0.367411)100:0.226354,1608213_CSspongiarum@SUF:0.604171)58:0.0745435,((((64471_Ssp@SUF:0.240346,(2024880_Ssp@SUF:0.250321,84588_Ssp@SUF:0.115691)89:0.0599576)92:0.0493152,(2162190_Psp@SUF:0.365409,(((167539_Pmarinus@SUF:0.436326,1499498_Psp@SUF:0.433806)100:0.243858,(2162204_Psp@SUF:0.388488,59920_Pmarinus@SUF:0.363826)27:0.0378953)58:0.0612733,59919_Pmarinus@SUF:0.750972)97:0.132696)100:0.222947)64:0.0486879,1928728_Pmicropora@SUF:0.538224)99:0.0559079,((((2026889_Csp@SUF:0.0106198,1655601_Cbacl30@SUF:0.0109474)100:0.195737,292564_Cgracile@SUF:0.149994)66:0.0489567,210768_Ssp@SUF:0.212251)93:0.0476623,74547_Pmarinus@SUF:0.338991)92:0.0474734)100:0.123189)100:0.65939)91:0.0845034,317619_Phollandica@SUF:0.275118)99:0.0820217,1880902_Lsp@SUF:0.389086)73:0.0747772,(((((((((282423_Pagardhii@SUF:0.18437,1982223_Asp@SUF:0.203761)94:0.0410448,(1671698_Hsp@SUF:0.0323701,203124_Terythraeum@SUF:0.0712314)100:0.152259)100:0.0623873,(2055792_Mbacterium@SUF:0.149225,1880991_Ocyanobacteri@SUF:0.122535)100:0.117478)70:0.0291689,2420339_Cbacterium@SUF:0.237522)42:0.0101777,1781255_Dsp@SUF:0.218642)67:0.0372006,(((((52271_Asp@SUF:0.071182,((46234_Asp@SUF:0.0684788,551115_Nazollae@SUF:0.0745936)100:0.0267285,1973482_Rcurvata@SUF:0.146031)100:0.0605929)100:0.0289575,2005462_Csp@SUF:0.254415)44:0.0144509,(1752063_Fsp@SUF:0.09577,2053605_Rsp@SUF:0.31147)43:0.0162095)100:0.0600681,(1378066_Csp@SUF:0.103739,(2107693_Csp@SUF:0.0979559,1618023_Aatlantica@SUF:0.394271)100:0.0648213)96:0.03063)96:0.0387953,(1173022_Cepipsammum@SUF:0.139281,1296344_Mglauca@SUF:0.226537)90:0.0370783)84:0.0293085)52:0.0130898,(1080068_Lsp@SUF:0.274011,(1497020_Nsphagnicola@SUF:0.246308,(195253_Ssp@SUF:0.230112,197221_Telongatus@SUF:0.353707)100:0.160297)76:0.0542687)23:0.0251815)23:0.0121389,((864702_Ocyanobacteri@SUF:0.141863,47254_Lsp@SUF:0.189935)100:0.0864911,1173025_Gsp@SUF:0.241644)42:0.0347569)31:0.011803,(((((((((((((((((((((1288494_Nlacus@SUF:0.022353,1855332_Nsp@SUF:0.0135307)100:0.0219548,1855339_Nsp@SUF:0.168331)100:0.0330324,(1855333_Nsp@SUF:0.120515,323848_Nmultiformis@SUF:0.0940918)70:0.0312445)55:0.0207315,1895901_Nsp@SUF:0.359281)98:0.0198294,(38080_Nsp@SUF:0.0550358,1952267_Nbacterium@SUF:0.199577)100:0.0842869)83:0.021536,(((52442_Nnitrosa@SUF:0.106369,(44574_Ncommunis@SUF:0.0562038,1881053_Nsp@SUF:0.0499031)63:0.020407)100:0.0589001,(((335283_Neutropha@SUF:0.0777831,228410_Neuropaea@SUF:0.0494655)100:0.0964659,1946978_Nsp@SUF:0.235866)43:0.0239231,44576_Nhalophila@SUF:0.116093)100:0.0991124)100:0.07572,((((52441_Naestuarii@SUF:0.0823293,917_Nmarina@SUF:0.116002)100:0.122979,((1931235_Pbacterium@SUF:0.0635442,(261292_Nsp@SUF:0.0492677,(153948_Nsp@SUF:0.0921439,1827381_Pbacterium@SUF:0.143993)54:0.0176717)37:0.0111)40:0.0106458,1881054_Nsp@SUF:0.0371064)100:0.0747795)100:0.0429451,44575_Ncryotolerans@SUF:0.125058)74:0.0237344,200123_Nsp@SUF:0.157286)98:0.0252814)100:0.0553683)91:0.0230591,((2184309_CNsp@SUF:0.0549459,1951095_Gbacterium@SUF:0.123423)100:0.0508378,(1970511_Gbacterium@SUF:0.191692,1408164_Bbacterium@SUF:0.189645)63:0.0280373)100:0.0545309)98:0.0328683,(338969_Rferrireducen@SUF:0.068699,50421_Rsp@SUF:0.0631965)100:0.187462)69:0.0165975,1797484_Bbacterium@SUF:0.199282)99:0.0753017,(1797482_Bbacterium@SUF:0.143229,1797492_Bbacterium@SUF:0.188512)99:0.083139)97:0.0852235,(2052161_Gsp@SUF:0.0643312,1797475_Bbacterium@SUF:0.077639)100:0.329253)50:0.0549206,(1752213_Gbacterium@SUF:0.136266,1752215_Gbacterium@SUF:0.155396)100:0.185001)48:0.0642066,(1948458_Bbacterium@SUF:0.127916,1986845_Bbacterium@SUF:0.087715)100:0.688301)39:0.0486499,1789004_Fsp@SUF:1.19757)70:0.0274522,((1121920_Gfermentans@SUF:0.0749747,2052165_Hbacterium@SUF:0.137882)100:0.191169,(903818_Hfoetida@SUF:0.251065,1951931_Hbacterium@SUF:0.223341)93:0.0614794)100:0.371656)77:0.0594029,((2012633_Csp@SUF:0.112488,981222_Cthermophilum@SUF:0.0750627)100:0.496698,(454194_Pmethylalipha@SUF:0.266825,((1946318_Csp@SUF:0.142973,((1617423_Abacterium@SUF:0.16098,(((1946317_Csp@SUF:0.0679133,1752184_Abacterium@SUF:0.101437)95:0.0303949,1946322_Csp@SUF:0.0844605)69:0.0180895,(1946316_Csp@SUF:0.10038,1752182_Abacterium@SUF:0.0823949)95:0.035244)58:0.0280794)100:0.180345,1962177_Abacterium@SUF:0.139487)100:0.174797)45:0.0336201,(2052146_Bbacterium@SUF:0.178061,1946320_Csp@SUF:0.12936)98:0.0586797)70:0.0594618)100:0.182539)100:0.175176)49:0.0302547,((1548548_Bsediminis@SUF:0.564619,2283320_Bbacterium@SUF:0.445186)99:0.125982,((((((((1729466_Cbacterium@SUF:0.0504231,2053187_Rbarkolensis@SUF:0.0332237)100:0.063082,2079485_Gsp@SUF:0.0832192)78:0.0267698,1953152_Bbacterium@SUF:0.146111)78:0.0261239,2293433_Rsp@SUF:0.127623)100:0.0908813,1953139_Bbacterium@SUF:0.567586)81:0.0704518,(((1951518_Bbacterium@SUF:0.0807719,1951483_Bbacterium@SUF:0.250543)67:0.0307955,(1951504_Bbacterium@SUF:0.0845881,1121104_Bvulgaris@SUF:0.0732078)81:0.0293099)100:0.100438,1951514_Bbacterium@SUF:0.139029)100:0.162209)99:0.0869406,((2032627_Asp@SUF:0.0637996,2021605_Bbacterium@SUF:0.0853773)88:0.057033,1194090_Aroseus@SUF:0.114074)100:0.230995)100:0.255734,((2094027_Bbacterium@SUF:0.455914,1666909_Bbacterium@SUF:0.379861)85:0.0732221,1457365_CCproteinivoru@SUF:0.565093)100:0.127393)100:0.202077)100:0.100099)100:0.373601,195250_Ssp@SUF:0.417864)57:0.0455376,(((2762_Cparadoxa@SUF:0.248718,((1789788_Gincrassata@SUF:0.527355,77922_Cgloeocystis@SUF:0.45613)51:0.0302745,38269_Gwittrockiana@SUF:1.33014)86:0.0667075)99:0.184431,((((448386_Gchorda@SUF:0.234098,2769_Ccrispus@SUF:0.339639)100:0.547068,35688_Ppurpureum@SUF:0.800391)76:0.136863,(55529_Gtheta@SUF:0.817978,2898_Cparamecium@SUF:1.3269)100:0.370107)69:0.127534,159749_Toceanica@SUF:1.17283)48:0.0887578)62:0.163026,((1169540_Vbrassicaform@SUF:1.22559,1460289_Csp_@SUF:0.85919)91:0.175186,((((39947_Osativa@SUF:0.552981,3702_Athaliana@SUF:0.341013)100:0.193334,(3218_Ppatens@SUF:0.241673,3197_Mpolymorpha@SUF:0.223262)90:0.0628584)100:0.206841,((3075_Aprotothecoid@SUF:0.450265,3055_Creinhardtii@SUF:0.438359)91:0.134585,436017_Olucimarinus@SUF:0.512739)76:0.0737269)86:0.101707,1764295_Cprimus@SUF:0.910095)100:0.239411)54:0.180903)100:0.187654)36:0.0467154,(((1947904_Cbacterium@SUF:0.634575,685565_Psp@SUF:0.224246)63:0.0329828,1173263_Ssp@SUF:0.277822)90:0.0503609,82654_Psp@SUF:0.252624)100:0.128585)48:0.0398907,(321327_Ssp@SUF:0.43454,1188229_Glithophora@SUF:0.717159)50:0.098619)84:0.0469379)17:0.0133362)48:0.0207521,111611_Gsp@SUF:0.377715)54:0.026742,(((1643526_Gsp@SUF:0.109183,(2099686_Cbacterium@SUF:0.0321798,1666905_Psp@SUF:0.0290532)100:0.150622)100:0.0999222,2420338_Cbacterium@SUF:0.140568)99:0.0600636,(1666911_Ppriestleyi@SUF:0.328845,((268115_Lantarctica@SUF:0.106212,2099684_Cbacterium@SUF:0.0980054)100:0.142303,2099687_Cbacterium@SUF:0.207214)90:0.0441819)100:0.149199)56:0.0255839)71:0.0258241,1947889_Cbacterium@SUF:0.334385)100:0.0506125,(((65093_Hsp@SUF:0.0796637,13035_Dsalina@SUF:0.0731582)46:0.0211807,1919144_Cbacterium@SUF:0.0925435)100:0.269881,(582515_Rlacunae@SUF:0.342778,(1919135_Cbacterium@SUF:0.144592,1919134_Cbacterium@SUF:0.37941)92:0.0500215)83:0.0395063)97:0.044329)82:0.0293596,(1128427_Fcyanobacteri@SUF:0.161287,(129961_Smajor@SUF:0.239078,1173029_Ssubsalsa@SUF:0.131901)100:0.0700173)100:0.0721068)100:0.0432444,102232_Gsp@SUF:0.311322)60:0.0157848,((((1147_Ssp@SUF:0.256503,2164131_Ssp@SUF:0.12569)100:0.0910638,(1641812_Maeruginosa@SUF:0.167703,2107694_Ahegewaldii@SUF:0.129668)91:0.0231973)83:0.0284347,((1453429_CAthalassa@SUF:0.368621,(1920663_Asacrum@SUF:0.0974064,423474_Cwatsonii@SUF:0.114123)50:0.0202194)92:0.0350984,(41431_Csp@SUF:0.109716,1228987_Cendosymbiont@SUF:0.211166)100:0.0523072)100:0.0627754)46:0.00939829,118163_Psp@SUF:0.181027)73:0.0241293)28:0.0177516,(2005460_Csp@SUF:0.215028,(111780_Scyanosphaera@SUF:0.092074,2420336_Cbacterium@SUF:0.155847)100:0.0684635)99:0.085534)63:0.0380676,32049_Ssp@SUF:0.298141)100:0.112454,2054282_Csp@SUF:0.144841)67:0.0389839,755178_Caponinum@SUF:0.0980026);
