# Supplementary material for: Components of iron–Sulfur cluster assembly machineries are robust phylogenetic markers to trace the origin of mitochondria and plastids
Source: PLoS Biol. 2023 Nov 8;21(11):e3002374. doi: 10.1371/journal.pbio.3002374 (PMC10631705; doi:10.1371/journal.pbio.3002374)
Supplement: S1 Data — (ZIP) [file pbio.3002374.s017.zip › S1 Data/Concatenations/SUF/SUF_Cyano_Euka_Root/alignments/SufS1_Cyano_Euka_ExtGroup.fasta]

>1173022_Cepipsammum@AFZ11927.1| cysteine desulfurase
---------------------------------------------------------------------------------------------------------------------MT-------------F-----------------------------------------------------------------------------------------------------------------------------------------------------------------------------------------------------------------------------------------------------------------------------------------------------------------------------------------------------------------------------------------------------TQ-----EKTIADQVRADFPILHQEV-NG-KPLVYLDNAATSQKPLFVLNKIRDYYEQYNSNVHRGVHTLSAKATDAYEGSRIKISKFINAASPQEIVFARNASEAINLVAYAWGLTNLQRGDEVILTVMEHHSNLVPWQLVAQKTGAVLKFVELTAD-EEFDLEQFKSLITD---K-TKLVSVVHVSNTLGCINPVKEISAIAHH---YGAKVLIDACQSAPHLPLDVQDIDCDWLVASGHKMCGPTGIGFLYGKLEILRAMPPFMGGGEMIADVFLDH-STYADLPHKFEAGTPAIAEAIALGAAVDYLTN--IGMDKIHAYEDQLTAYLFEQLAT-I-PEIKTYGPQP------S----KGRAALASFTAG-DVHPHDLSTILDQA-GVAIRAGHHCTQPLHRYLKAQSTARASLYFYNTREEIDVFIASLKEAVEFFGSIFG------------------------------------
>1618023_Aatlantica@KJH70607.1| cysteine desulfurase
---------------------------------------------------------------------------------------------------------------------MT-------------V-----------------------------------------------------------------------------------------------------------------------------------------------------------------------------------------------------------------------------------------------------------------------------------------------------------------------------------------------------------------------------------------------------TK-----ERTLADLVRADFPILHQEV-NG-KPLVYLDNAATSQKPLLVLNTLKDYYEQYNSNVHRGVHTLSAKATDAYEGARDKVAAFIKAASRQEIVFTRNATEAINLVAYSWGNSNLKAGDEIVLSVMEHHSNLIPWQLLAQRTGAVLKFVELTET-EEFDLEQFKSLVSE---K-TKLVAVVHVSNTLGCINPIAEITAIAHQ---FGAKVLLDACQSVPHMPIDVQKLDCDWLVASGHKMCAPTGIGFLYGKLDLLRSMPPFLGGGEMIADVYLDS-ATYADLPHKFEAGTPAIAEAIALGAAVDYLSN--IGMDKIYTYEAELTGYLFEQLGQ-I-PEIRTYGPLP------KVAG-LGRAALASFTAG-DVHPHDLSTILDQA-GVAIRAGHHCTQPLHRYLKAQSTARASLSFYNTREEIDVFITALREAVEFFGSIFG------------------------------------
>2107693_Csp@PSB33443.1| cysteine desulfurase
---------------------------------------------------------------------------------------------------------------------MT-------------I-----------------------------------------------------------------------------------------------------------------------------------------------------------------------------------------------------------------------------------------------------------------------------------------------------------------------------------------------------------------------------------------------------TK-----EKTLADLVRADFPILHQQV-NE-HPLVYLDNAATSQKPIQVLNALRDYYKQYNSNVHRGVHTLSAKATDAYEGSRDKIAAFINAASRQEIVFTRNATEAINLVAYSWGTSNLKTGDEIILSVMEHHSNLIPWQLLAQKTGAVLKFVELNET-EEFNLEQFKTLISD---K-TKLVSVVHVSNTLGCINPVQEIIAIAHK---YGAKVLLDACQSVPHMPIDVQKLDCDWLVASGHKMCAPTGIGFLYGKLKLLRSMPPFLGGGEMIADVYLNH-ATYADLPHKFEAGTPAIAEAIALGAAVDYLTN--IGMDKIYTYEAELTGYLFEQLAQ-I-PEIRTYGPLP------KVAG-FGRAALAAFTAG-DVHPHDLSTMLDQA-GVAIRAGHHCTQPLHRYLKAQSTARASLSFYNTRAEIDVFITALKEAVEFFGSIF-------------------------------------
>1378066_Csp@PPS39801.1| cysteine desulfurase
---------------------------------------------------------------------------------------------------------------------MT-------------L-----------------------------------------------------------------------------------------------------------------------------------------------------------------------------------------------------------------------------------------------------------------------------------------------------------------------------------------------------------------------------------------------------TR-----EKTLADRVRNDFPILHQEV-NG-KPLVYLDNAATSQKPLLVLNTLRDYYEQYNSNVHRGVHTLSAKATDAYEAARDKVAAFVNAASRQEIVFTRNASEAINLVAYSWG-SSLQPGDEIILSVMEHHSNLIPWQLLAQRSGAVLKFVELTPD-EEFDLEHFKSLLSD---K-TKLVATVHVSNTLGCINPVKEITAIAHQ---HGAKVLIDACQSVPHMPIDVQQIDCDWLVASGHKMCAPTGIGFLYGKLELLRSMPPFLGGGEMIADVYLDH-ATYADLPHKFEAGTPAIAEAIALGAAVDYLSA--IGMENIYAYEAELTAYLWEQLGQ-I-PEIRTYGPKP------KVAG-LGRAALAAFTAG-DVHPHDLSTILDQA-GVAIRAGHHCTQPLHRHLSIQSTARASLSFYNTREEIDVFITALKEAVEFFGSIFS------------------------------------
>1781255_Dsp@OEJ73506.1| cysteine desulfurase
---------------------------------------------------------------------------------------------------------------------MT-------------L-----------------------------------------------------------------------------------------------------------------------------------------------------------------------------------------------------------------------------------------------------------------------------------------------------------------------------------------------------------------------------------------------------AQ-----EKTLAQKVRADFPILHQEV-NG-KPLVYLDNAATSQKPLAVLNTLSTYYEGYNSNVHRGVHTLSAKATDAYEGARDKVAEFVNALSRQEIVFTRNASEAINLVAYSWGNQNIQAGDEIILSVMEHHSNLIPWQLLAQRTGAVLKFVELTET-QEFDLEQFKTLLGD---K-TKLVAVVHVSNTLGCINPVEEICRLAHH---QGAKVLIDACQSIPHMKVDVQAIDCDWLVASGHKMCAPTGIGFLYGKLDLLRAMPPFLGGGEMIADVFLDH-STYADLPHKFEAGTPAIAEAIAIGAAVDYLTD--IGMDKIHAYEAELTAYLFEQLRQ-I-PELKLYGPQP------DENG-EGRAALASFTAG-DVHPHDLSTILDQA-GVAIRAGHHCTQPLHRHIGAQSTARASLYFYNTREEIDIFIASLKESVEFFGSIFG------------------------------------
>2055792_Mbacterium@HAT15874.1| TPA_asm: cysteine desulfurase
---------------------------------------------------------------------------------------------------------------------MT-------------L-----------------------------------------------------------------------------------------------------------------------------------------------------------------------------------------------------------------------------------------------------------------------------------------------------------------------------------------------------------------------------------------------------IQ-----EKTLASKVRGDFPILNEKV-NG-KPLVYLDNAATSQKPLAVINAWRDYYEKYNANVHRGAHTLSAQATDAYEGARDQVAAFINAASRQEIVYTRNATEAINLVAYSWGLKNLQAGDEIILSVMEHHSNLVPWQMIAQKTGAVLKFVELTET-QEFDLEQFKTLISD---Q-TKLVSIVHVSNTLGCINPVKEICEIAHT---YGAKVLIDACQSVPHMVIDVQAMDCDWLVASGHKMCAPTGIGFLYGKLDLLREMPPFFGGGEMIADVFLEH-STYADLPHKFEAGTPAIGEAIALGAAVDYLTN--IGMDQIHACEAELTAYLFQKLRQ-I-PEIKIYGPQP------DSNG-EGRAALAAFTAG-EIHPQDLSTMLDQE-GVAIRSGHHCTQPLHRYLNVSSTARASLYFYNTREEIDVFVKALKETIDFFGAIMG------------------------------------
>2107703_Fcyanobacteri@PSB59495.1| cysteine desulfurase
---------------------------------------------------------------------------------------------------------------------MT-------------I-----------------------------------------------------------------------------------------------------------------------------------------------------------------------------------------------------------------------------------------------------------------------------------------------------------------------------------------------------------------------------------------------------AQ-----ERTLASKVRADFPILHQQV-HG-HPLVYLDNAASSQKPKAVLEALQHYYQTDNANVHRGVHTLSSRATDAYEGARDKVAAFVNAATREQIVYTRNASEAINLVAYSWGMNQLQPGDEIMLSVMEHHSNLIPWQFVAQRTGAVLKFVELTDT-QEFDLDHFRSLISD---K-TKLVSVVHVSNTLGCINPIEEITRIAHQ---YGARVLIDACQSVPHMPIDVQAIDCDWLVASGHKMCAPTGIGFLYGKLDLLRSMPPFLGGGEMIADVFLDH-STYADLPHKFEAGTPAIAEAIGLGAAVDYLTN--IGMDKIHAYEEELTLYLFDQLNQ-I-PEVKTYGPQP------NATA-SNRAALASFTTG-AVHPHDLSTILDQA-GIAIRAGHHCTQPLHRYLNAQSTARASLYFYNTREEIDAFIVSLKEAIEFFGSIFG------------------------------------
>864702_Ocyanobacteri@EKQ68504.1| cysteine desulfurase-like protein, SufS subfamily
---------------------------------------------------------------------------------------------------------------------MT-------------I-----------------------------------------------------------------------------------------------------------------------------------------------------------------------------------------------------------------------------------------------------------------------------------------------------------------------------------------------------------------------------------------------------AT-----EKPLAFKVRADFPILNQEI-HG-KPLIYLDNAATSQKPISVLEALTHYYEYDNANVHRGVHTLSNRATDAYEGARDKVADFINAASRQEIVYTRNASEAINLVAYAWGMNTLQTGDEIILTVMEHHSNLIPWQFVAQRTGAVLKFVELTET-EEFDFDHFKSLLSD---K-TKLVSVVHVSNTLGCINPVKEICAEAHR---YGAKVLVDACQSAPHMLLDVQEIDCDWLVASGHKMCAPTGIGFLYGKLELLRSMPPFLGGGEMIADVFLDH-ATYADLPHKFEAGTPAIAEAIALGAAVDYLTA--IGMETIHRYEEELTAYLFKQLEQ-V-PTVRIYGPKP------DANG-GGRAALAAFTAG-DVHPHDLSTILDQA-GVAIRAGHHCTQPLHRHLRVQSTARASLYFYNTQEDIDSFIAALKEAVDFFGSIFG------------------------------------
>1296344_Mglauca@PSB01779.1| cysteine desulfurase, partial
--------------------------------------------------------------------------------------------------------------------------------------------------------------------------------------------------------------------------------------------------------------------------------------------------------------------------------------------------------------------------------------------------------------------------------------------------------------------------------------------------------------------------------------------------------------------------------------------------TQDNSNVHRGVHTLSGRATDAYEGARVKVANFVQAASHQEIVFTRNASEAINLVAYSWGLANLQQGDEVILSVMEHHSNLVPWQIIAQKTGAVLKFVELTPE-ESFDLEQYKGLVSD---R-TKLVSVVHVSNTLGCINPVTEICQIAHK---YGAKVLIDACQSVPHLPLNVREIDCDWLVASGHKMCAPTGIGFLYGKLDLLRSMPPFLGGGEMIADVFLER-STYADLPHKFEAGTPAIAEAVGLGAAIDYLSN--IGMERIHDYETELSTYLYQKLQE-I-PQVRVYGPNI------T----QGRAALAAFTAG-DVHPHDLSTILDQA-GIAIRAGHHCTQPLHRYLKAQSTARASLYFYNTREEIDVFIAALREAIDFFGSIFG------------------------------------
>47254_Lsp@PZV13215.1| cysteine desulfurase
---------------------------------------------------------------------------------------------------------------------MT-------------F-----------------------------------------------------------------------------------------------------------------------------------------------------------------------------------------------------------------------------------------------------------------------------------------------------------------------------------------------------------------------------------------------------TQ-----AKSLAATVRADFPVLNQVV-NG-KPLVYLDNAATSQKPIAVLDALRYYYEHDNANVHRGAHTLSSRATDAYEGARDKIAAFIHAASRNEIIYTRNASEAINLVAYSWGMNHLQPGDEIILTVMEHHSNLVPWQFVAQRTGAVLKFVQLTDT-QEFDFEQFKSLLSD---K-TKLVSVVHVSNTLGCINPVKEICAEAHR---YGAKVLLDACQSAPHLPLDVQDIDCDWLVASGHKMCAPTGIGFLYGKLDLLNAMPPFMGGGEMIADVFFDH-STYAELPHKFEAGTPAIAEAIALGAAIDYLSA--IGMNKIHAYEEELTAYLFQQLKQ-I-PNLRTLGPKP------KTDG-SGRAALAAFTVG-DIHANDLSTLLDQA-GVAIRSGHHCTQPLHRLLNISSSARASLYFYNTRAEIDVFIAELRETVDFFNGVFEDNESVPF----------------------------E
>1880991_Ocyanobacteri@OCQ91732.1| cysteine desulfurase
---------------------------------------------------------------------------------------------------------------------MT-------------I-----------------------------------------------------------------------------------------------------------------------------------------------------------------------------------------------------------------------------------------------------------------------------------------------------------------------------------------------------------------------------------------------------TQ-----ARTLASKVRPDFPILDQQV-NG-QPLVYLDNAATSQKPLVVLNVLRDYYQQDNSNVHRGAHTLSGRATDAYEAARDKIAAFINAASRQEIIYTRNASEAINLVAYSWGFSNLQPGDEIILSVMEHHSNIVPWQFVAKRTGAVLKFVELTDT-QEFDLELFKTLVSD---R-TKLVSVVHVSNALGCINPVKEICEIAHH---YGAKVLIDGCQSLPHLKVDVQSIDCDWLVASGHKMCAPTGIGFLYGKLDLLRSMPPFMGGGEMIADVFLDH-STYADLPHKFEAGTPAIGEAIALGAAIDYLSN--IGLDKIHAYEAELTAYLFRKLRE-I-PDIKLYGPKP------DING-EGRAALAAFNVK-DLHPNDLSEMLDQA-GVAIRSGNHCTQPLHRYLCITASARASLYFYNTCEEIDVFIAALKDAIAFFGSNI-------------------------------------
>1973482_Rcurvata@BAZ89915.1| cysteine desulfurase
---------------------------------------------------------------------------------------------------------------------MT-------------F-----------------------------------------------------------------------------------------------------------------------------------------------------------------------------------------------------------------------------------------------------------------------------------------------------------------------------------------------------------------------------------------------------TS-----TKTLADQVRPDFPILKQKV-HD-KPLVYLDNAATSQKPTLVLNTWRNYYEEYNSNVHRGAHFLSGKATDAYEAVRDKVVNFIQAKSRQEIVFTRNASEAINLVAYSWGMNNLQPGDEIILSVMEHHSNIVPWQFVAQKTGAVLKFVELTPA-QTLDLDQFNNLICE---K-TKLVSIVHISNTLGCINPVQEIAKIAHR---YGAKFLLDGCQSVPHTPINVQDIDCDWLVASGHKMLAPTGIGFLYGKLELLESMPPFLGGGEMIAEVYLDH-STYAELPHKLEAGTPAIGEAIALGAAIDYLTN--IGMDKIHAYEAELTSYLFEQLAQ-I-PQLTIYGPKP------DIHG-EGRAALASFTAK-GVHANDLATLLDQE-GIAIRSGHHCTQPLHRYLDLAGTARVSLSFYNTREEIDVFVNALRETLNFFASVFSE-----------------------------------
>1752063_Fsp@BAU08218.1| SufS subfamily cysteine desulfurase
---------------------------------------------------------------------------------------------------------------------MT-------------F-----------------------------------------------------------------------------------------------------------------------------------------------------------------------------------------------------------------------------------------------------------------------------------------------------------------------------------------------------------------------------------------------------TQ-----ERTLADKVRLDFPILHQEV-NG-KPLVYFDNAATSQKPLFVLDTLRDYYEQYNANVHRGVHTLSAKATEAYEAARDKVTAFVNAASRQEIVFTRNATEAINLVAYSWGMNNLQPGDEIILSVMEHHSNIVPWQFVAAKTGAVLKFVELTPE-ETLDLEHFQKLLSD---K-TKLVSVVHVSNTLGCINPVAEICTLAHK---YGAKVLIDACQSVPHMPVDVQQIGCDWLVASGHKMCAPTGIGILYGKLELLQAMPPFLGGGEMIAEVFLDH-STYADLPHKFEAGTPAIGEAIALGAAVDYLTK--IGMDKIHTYEAELTAYLFQQLEK-I-PQIRIYGPKP------NTQG-EGRAALAAFTAA-EVHANDLSTLLDTE-GIAIRSGHHCTQPLHRYLKIPATARASLSFYNTREEIDVFIKALKETIDFFGGLFGDE----------------------------------
>52271_Asp@LUHI01000068.1_53|  59634 60896
---------------------------------------------------------------------------------------------------------------------MT-------------Y-----------------------------------------------------------------------------------------------------------------------------------------------------------------------------------------------------------------------------------------------------------------------------------------------------------------------------------------------------------------------------------------------------TP-----TRTLADKVRADFPILHQEI-ND-KPLVYLDNAATSQKPLFVLNALRDYYEQYNANVHRGAHTLSAKATDAYEGARDKVAKFINAASRQEIVFTRDASEAINLVAYSWGMNNLKAGDEIILSVMEHHSNIVPWQFVAQKTGAVLKFVELTPE-ETFDLEQFKQLISE---K-TKLVSIVHVSNTLGCINPVAEIAKIAHR---YGAKFLVDACQSVPHTPVDVQQIGCDWLVASGHKMCAPTGIGFLYGKLELLEGMPPFLGGGEMIAEVYLDH-STYAELPHKFEAGTPAIGEAIALGAAVDYLTN--IGMDKIHAYEAELTAYLFQQLAQ-I-PQVRIYGPKP------DAKG-EGRAALAAFTVA-GIHANDLSTLLDQE-GVAIRSGHHCTQPLHRHLGLPGTARASLSFYNTREEIDVFIKALKETIDFFAGIFG*-----------------------------------
>551115_Nazollae@ADI63227.1| cysteine desulfurase, SufS subfamily
---------------------------------------------------------------------------------------------------------------------MT-------------F-----------------------------------------------------------------------------------------------------------------------------------------------------------------------------------------------------------------------------------------------------------------------------------------------------------------------------------------------------------------------------------------------------TS-----TKTLGDKVRKDFPILHQEV-HG-KPLVYLDNAATSQKPLAVLNAWRDYYEQYNSNVHRGAHFLSAKATDAYEAARDKVANFINAKSRQDIVYTRNASEAINLVAYSWGMKNLQPGDEIILSVMEHHSNIVPWQFVAQKTGAVLKFVELTPE-ETFDLEQFKKLISE---K-TKLVSVVHISNTLGCINPVKEIAEIAHR---YDAKFLMDACQSVPHMPIDVQEINCDWLVASGHKMCAPTGIGFLYGKLELLEAMPPFFGGGEMIAEVYLDH-STYADLPHKFEAGTPAIGEAIALGAAIDYLTHIGIGMDKIHAYEAELTAYLFEQLEQ-I-PQIRIYGPKP------NAQG-EGRSALAAFTAE-GVHANDLATLLDQE-GVAIRSGHHCTQPLHRYLGLAGTARASLSFYNTSQEIDVFIKALKETLDFFASVFGE-----------------------------------
>46234_Asp@AFW95763.1| cysteine desulfurase, SufS subfamily
---------------------------------------------------------------------------------------------------------------------MV-------------I-----------------------------------------------------------------------------------------------------------------------------------------------------------------------------------------------------------------------------------------------------------------------------------------------------------------------------------------------------------------------------------------------------TS-----TKSLADKVRSDFPILHQEV-HG-KPLVYLDNAATSQKPLFVLNAWRDYYEQYNSNVHRGAHFLSGKATDAYEGARDKIAKFINAKSRQEIVYTRNATEAINLVAYSWGMNNLQPGDEIILSVMEHHSNIVPWQFVAQKTGAILKFVELTTE-ETFDLEQFKNLISE---K-TKLVSILHISNTLGCINPAKEIAEIAHK---YGAKFLLDACQSVPHTPIDVQELDCDWLVASGHKMCAPTGIGFLYGKLELLEAMPPFFGGGEMIAEVFLDH-STYAELPHKFEAGTPAIGEAIALGAAIDYLTN--IGMDKIHAYEAELTAYLFAQLGQ-I-PQIRIHGPKP------NAEG-EGRAALAAFTAE-GVHANDLATLLDQE-GVAIRSGHHCTQPLHRHLGLAGTARASLSFYNTREEIDVFIKALKETLDFFAGVFAE-----------------------------------
>203124_Terythraeum@ABG53350.1| cysteine desulfurase
---------------------------------------------------------------------------------------------------------------------MT-------------I-----------------------------------------------------------------------------------------------------------------------------------------------------------------------------------------------------------------------------------------------------------------------------------------------------------------------------------------------------------------------------------------------------IQ-----ERTLAEKLRADFPILNQEI-NG-EPLIYLDNAATSQKPLAVINAWQEYYLKYNSNVHRGIHTLSSKATDAYEGARDKVAALINAASRNEIIYTRNASEAVNLVAYSWGLNNLKSGDEIIVSVMEHHSNFVPWQMVAQKTGSVLKFVELNET-EELNLEQYKALISD---K-TKLVALAHVSNVLGCINPIQEICSIAHK---NGAKVLIDACQSVPHCVVDVQSIDCDWLVASGHKMCAPTGIGFLYGKLELLKEMPPFLGGGEMISEVFLDH-YTYAELPHKFEAGTPAIGEAIALGAAVDYLTN--IGMEKIHNYEVELTTYLFNKLRQ-I-PQITIYGPQP------NTYG-EGRGTLVSFTVE-NIHPNDLSTMLDEA-GIAIRSGHHCAQPLHQYLKVSSTARASLSFYNTRDDIDIFVDALKDTINFFADIMG------------------------------------
>1671698_Hsp@OZH56020.1| cysteine desulfurase
---------------------------------------------------------------------------------------------------------------------MT-------------I-----------------------------------------------------------------------------------------------------------------------------------------------------------------------------------------------------------------------------------------------------------------------------------------------------------------------------------------------------------------------------------------------------IQ-----DRTLADKVRADFPILNQEI-NG-KPLVYLDNAATSQKPLAVINAWQEYYLKYNSNVHRGIHTLSGKATDAYEGARDKVAAFVNAASRNEIVYTRNASEAINLVAYSWGLNNLKPGDEIIVSVMEHHSNFVPWQMVAQKTGAVLKFVELTET-EEFNLEQYKTLVSE---K-TKLVAVAHVSNVLGCTNPVKEICSIAHQ---NGAKVLIDACQSLPHCVVDVQAIGCDWLVGSGHKMCAPTGIGFLYGKLELLNEMPPFLGGGEMISEVFFDH-STYAELPHKFEAGTPAIGEAIALGAAVDYLTN--IGMEKIHTYEAELTTYLFDKLNQ-I-PEVTIYGPQP------NTNG-ENRAALASFTVE-NIHPNDLSTMLDEA-GVAIRSGHHCAQPLHQYLKISSTARASLYFYNTRDDIDAFIVALKDTIEFFGSIMG------------------------------------
>2420339_Cbacterium@RMH79036.1| SufS family cysteine desulfurase
---------------------------------------------------------------------------------------------------------------------MV-------------V-----------------------------------------------------------------------------------------------------------------------------------------------------------------------------------------------------------------------------------------------------------------------------------------------------------------------------------------------------------------------------------------------------TQ-----HRTLADRVRADFPILTQEV-NE-RPLVYLDNAATSQKPIAVLDALRHYYECDNANVHRGVHTLSARATDAYEAAREKVARFVNAASSQEIVYTRNASEAINLVAYSWGLNTLKAGDEVILTVMEHHSNLVPWQLVAQKTGAVLKFVELDET-QGFDLNQYRSLLSE---K-TKLVSVVHASNTLGCVNPVQEIARLAHE---VGAKVLIDACQSVPHMPIDVQAIDCDWLVASGHKMCAPTGIGFLYGKLHVLRSMPPFLGGGEMIADVFLDR-STYADVPHKFEAGTPAIAEAIALGAAVDYLSE--LGMENIYAYEKQLTSYLFEQLNQ-I-PEVKVYGPQP------KADG-SGRTALASFTCG-NVHPHDLSTILDRA-GVAIRAGHHCTQPLHRAIGAQSTARVSLYFYNTREEIDVFIAALKEAIDFFGDIFGA-----------------------------------
>1173025_Gsp@AFY66718.1| cysteine desulfurase
---------------------------------------------------------------------------------------------------------------------MT-------------F-----------------------------------------------------------------------------------------------------------------------------------------------------------------------------------------------------------------------------------------------------------------------------------------------------------------------------------------------------------------------------------------------------TQ-----ARSLAEAVRKDFPILNQEV-HG-KPLVYLDNAATSQKPQAVLDALRHYYERDNANVHRGVHTLSARATDAYEGAREKVARFVNAASSQEIVYTRNATEAINLVAYAWGQQNLGPGDEIILSVMEHHSNLIPWQMVAQRTGAVLKFVGLDSN-EGFDLEQYRALVGD---R-TKLVSVVHVSNTLGCVNPVKEIAAIAHQ---HGARVLIDACQSVPHMPIDVQDIDCDWLVASGHKMCAPTGIGFLYGKREVLRAMPPFLGGGEMIADVFLDH-ATYADLPHKFEAGTPAIGEAIALGAAVDYLMG--LGMDTIYAYEKELTRYLFDQLQP-L-SQVRIYGPKP------AADG-SGRAALASFTAG-DVHPHDLSTILDQA-GVAIRAGHHCTQPLHRHIQAQSTARASLYFYNTREEVDVFIAALNEAIEFFGGIFG------------------------------------
>1666905_Psp@KPQ36892.1| bifunctional cysteine desulfurase / selenocysteine lyase SufS
---------------------------------------------------------------------------------------------------------------------MT-------------L-----------------------------------------------------------------------------------------------------------------------------------------------------------------------------------------------------------------------------------------------------------------------------------------------------------------------------------------------------------------------------------------------------AT-----AQTLADRTRADFPILHQEV-NG-KPLVYLDNAATSQKPKAVIDALSHYYSRDNSNVHRGVHALSARATDNYEGTRDKIVPFINAESRNEIVFTRNASEAINLVAYSWGLNTLKAGDEIILSVMEHHSNLIPWQMVAQKTGAVLKFVGLTET-QEFDFEQYQSLLSE---K-TKLVAVVHVSNTLGCINPVKEIAELAHR---QGAKVLIDACQSVPHMPIDVQDIDCDWLVASGHKMCAPTGIGFLYGKLALLESMPPFLGGGEMIADVELHS-FTCAELPHKFEAGTPAIGEAIALGAAIDYLME--IGMEAIADYEHDLCRHLYDKLAT-V-PGLTLYGPKP------QADG-SGRAALASFTSA-DVHANDLSTLLDES-GVAIRTGHHCTQPLHKLLQQTSTARASFYFYNTHAEIDTFIASLKDTINFFQNIMG------------------------------------
>2099686_Cbacterium@PXCV01000481.1_8|  6106 7368
---------------------------------------------------------------------------------------------------------------------MT-------------L-----------------------------------------------------------------------------------------------------------------------------------------------------------------------------------------------------------------------------------------------------------------------------------------------------------------------------------------------------------------------------------------------------AT-----ARTLADRTRADFPILHQEV-NG-KPLVYLDNAATSQKPKAVIDALSHYYSRDNSNVHRGVHALSARATDNYEGTRDKIVPFIKAQSRNEIVFTRNASEAINLVAYSWGLNHLQAGDEIILSVMEHHSNLIPWQMVAQKTGAVLKFVGLTET-QEFDVEQYQSLLSE---K-TKLVAVVHVSNTLGCINPVKEITELAHR---HGAKVLIDACQSVPHMPIDVQDIDCDWLVASGHKMCAPTGIGFLYGKLALLQSMPPFLGGGEMIADVELDS-FTCAELPHKFEAGTPAIGEAIALGAAIDYLTE--IGMEAIAEYEHDLCRYLYEKLAT-V-PGLTLYGPKP------QADG-SGRAALASFTSA-DVHANDLSTLLDES-GVAIRTGHHCTQPLHKLLQQTSTARASFYFYNTHAEIDTFIASLTDTINFFQSIMG*-----------------------------------
>1643526_Gsp@LWRO01000008.1_90|  124032 125294
---------------------------------------------------------------------------------------------------------------------MT-------------L-----------------------------------------------------------------------------------------------------------------------------------------------------------------------------------------------------------------------------------------------------------------------------------------------------------------------------------------------------------------------------------------------------AT-----EKTLADRVRDDFPILHQEV-HG-KPLVYLDNAATAQKPQAVIEALDRYYQHDNSNVHRGVHTLSVRATESYEATRDKVAAFVNAASRNEIIFTRNASEAINLVAYSWGTNTLKPGDEIILSVMEHHSNLVPWQFVAQRTGAVLKFVELTET-QEFDFEQYQTLLSD---K-TKLVSVVHVSNALGCINPVREITELAHQ---RGAKVLIDACQSVPHMNVDVREIGCDWLVASGHKMCAPTGIGFLYGKLDILEAMPPFLGGGEMIAEVDLES-STYAELPHKFEAGTPAIGEAIALGAAVDYLTS--LGMDKIAQYEHELCRYLFEKMAS-V-PGITMYGPKP------QADG-SGRAALVAFTSA-DVHANDLSALLDEA-GIAIRTGHHCTQPLHKILGQSSTARASLYFYNTREEIDRFVAALKDTISFFKNIMG*-----------------------------------
>2420338_Cbacterium@RMG06902.1| SufS family cysteine desulfurase
---------------------------------------------------------------------------------------------------------------------MT-------------L-----------------------------------------------------------------------------------------------------------------------------------------------------------------------------------------------------------------------------------------------------------------------------------------------------------------------------------------------------------------------------------------------------TK-----EKTIADLVRADFPILHQEV-RG-NPLVYLDNAATSQKPKAVLDALQHYYEFDNANVHRGVHTLSVRATEAYESARDKVAAFVNAASRNEIVFTRNASEAINLVAYSWGMNTLTAGDEIILSVMEHHSNLVPWQLVAQRTGAVLKFVELTET-EEFDFEQFKTLISD---K-TKLVAVVHVSNTLGCINPVEEITEIAHQ---YGAKVLIDACQSVPHMPINVRSINCDWLVASGHKMCAPTGIGFLYGKLDLLRSMPPFLGGGEMIDNVFLDH-STYADLPHKFEAGTPSIGEAIALGAAVDYLTQ--IGMDKIAAYEHELCAYLFEKLAT-I-PQLRIYGPQP------NPDG-SGRAALASFTAG-EVHANDLSALLDEA-GIAIRTGHHCTQPLHQILGVSSTARVSLYFYNTRTEIDAFVVALKEAIDFFSQFLG------------------------------------
>2005462_Csp@BAZ07097.1| SufS subfamily cysteine desulfurase
--------------------------------------------------------------------------------------------------------------------------------------------------------------------------------------------------------------------------------------------------------------------------------------------------------------------------------------------------------------------------------------------------------------------------------------------------------------------------------------------------------------------------------------------------MTLAEQIRDDFPILHQEI-NG-KPLIYLDSAATSQKPRFVLDTLRDYYERYNANVHRGAHTLSTKATDAYEAARDKVAAFINAKSRNEIVYTRNASEAINLVAYSWGMNNLKPGDEIILSVMEHHSNLVPWQFVAQKTGATLKYVGLTSE-QTLDIQEFKNLLST---N-TKLVAIVHVSNTLGCTNPVTEICQLAHQ---SGAKVLIDACQSVPHMPINVQEIDCDWLVASGHKMCAPTGIGFLYGKEEILTEMPPFLGGGEMIADVYLEH-STYAELPHKFEAGTPAIGEAIALGAAVDYLTK--IGMDRIHAYEAELTSYLFQQLAK-I-PDIHLYGPLP------DAKG-EGRAALASFNVG-KIHASDLSALLDQE-GVAIRSGHHCTQPLHRYIQASGSARASLSFYNTHREIDMFIHALKDTVDFFTSMM-------------------------------------
>1080068_Lsp@BAU44117.1| putative cysteine desulfurase
---------------------------------------------------------------------------------------------------------------------MT-------------L-----------------------------------------------------------------------------------------------------------------------------------------------------------------------------------------------------------------------------------------------------------------------------------------------------------------------------------------------------------------------------------------------------AQ-----ERTLATKVRADFPILHQDI-HG-KPLVYFDNAATSQKPLAVLNALEDYYKRYNSNVHRGVHTLSGLATDAYEGARDKVQRFVNAAQREEIIYTRNASEAINLVAYAWGMNTLQPGDEIILTVMEHHSNLIPWQLVAQKTGAVLKFVRLTKT-EEFDFEHYQSLLSD---K-TKLVSVVHVSNTLGCINPVTEIAAAAHK---VGAKVLIDACQSVPHMPIDVQAMDCDWLVASGHKMCAPTGIGFLYGKKEVLRAMPPFLGGGEMIADVFLDH-ATYADIPHKFEAGTPAIAEAIALGAAVDYLSG--IGMDKIHAYEADLTAYLFQRLAE-L-PEVRTYGPKP------DVQG-EGRAALAAFTTG-AVHPHDLSTILDQA-GIAIRAGTTAPQ-------TRCTAK-------------------------------------------------------------------
>755178_Caponinum@AFZ53065.1| cysteine desulfurase
---------------------------------------------------------------------------------------------------------------------MT-------------L-----------------------------------------------------------------------------------------------------------------------------------------------------------------------------------------------------------------------------------------------------------------------------------------------------------------------------------------------------------------------------------------------------TY-----KKTIADEVRQDFPILHQKI-HD-KPLIYFDNAATSQKPRAVIEALRHYYEYDNANVHRGAHTLSARATDAYEGARDKIAKFINAKSRNEIVYTRNASEAINLVAYSWGLAHLKAGDEIILSVMEHHSNIVPWQIIAQKTEAILKFVELTPS-QEFDFNHYQSLLSE---K-TKLVSLVHVSNTLGCINPVTEIITSARE---KGAKVLIDACQSLPHLPIDVQGMDCDWLVGSGHKMCATTGIGFLYGKEELLEAMPPFLGGGEMIADVFLDH-FTCGELPHKFEAGTPAIGEAIAFGTAIDYLSN--IGMENIHQYEEELTAYLFQQLNE-I-PNLTIYGNQP------TTEG-KGRAALAAFNVK-DIHGSDLSTLLDHE-GIAIRSGHHCTQPLHRYLNISGSARASLYFYNTFAEIDAFIVALKETIDFFTQMN-------------------------------------
>113355_Gherdmanii@CM001775.1_3249|  3340222 3341484
---------------------------------------------------------------------------------------------------------------------MT-------------I-----------------------------------------------------------------------------------------------------------------------------------------------------------------------------------------------------------------------------------------------------------------------------------------------------------------------------------------------------------------------------------------------------TQ-----VKTIADEVRGDFPILHQKI-HD-KPLIYLDNAATSQKPNAVIDALRHYYEYDNANVHRGAHTLSGRATDGYEGARDKVAKFINARSRNEIVYARNASEAINIVAYTWGLNTLKAGDEIILTVMEHHSNIVPWQIIAQKTGAIIKFVELTPT-QEFDFNHYQSLLSD---K-TKLVSVVHVSNTLGCINPVKKIINLAHQ---YGAKVLIDACQSLPHLSIDVQRMDCDWLVGSGHKMCATTGIGFLYGKEELLNAMPPFLGGGEMIADVYLDH-FTCGELPHKFEAGTPAIGEAIALGAAVDYLTK--IGMENIHHYEEELTAYLFKQLNE-I-PDLEIYGNQP------TPDG-KGRASLASFNVK-GIHCSDLATLLDHE-GIAIRSGHHCTQPLHRYLNISGSARASLYFYNTFADIDAFIVALKGSIDFFRQMEE*-----------------------------------
>2054282_Csp@AUC60895.1| cysteine desulfurase SufS
---------------------------------------------------------------------------------------------------------------------MT-------------V-----------------------------------------------------------------------------------------------------------------------------------------------------------------------------------------------------------------------------------------------------------------------------------------------------------------------------------------------------------------------------------------------------TQ-----VSAIDPNIKKDFPILDQEI-NG-HPLIYFDNAATSQKPTAVINALRNYYELNNANVHRGAHSLSGRATDDYEGARDKVAKFINARSRNEIVYTRNASEAINVVAYTWGLTNLKEGDEIILSVMEHHSNIVPWQIIAQKTGAKIRFVELTDT-EEFNLQQYKTFLNE---K-TKLVSIVHVSNTLGCINPVEEIIDLAHK---QGAKVLIDACQSLPHLPIDVQAMDCDWLVGSGHKMCATTGIGFLYGKEELLLEMPPFLGGGEMIGEVYLDH-FTCGELPHKFEAGTPAIGEAIALGAAVDYLTN--IGMDKIHAYEEELTAYLFERLNK-I-PNLKIYGNQP------TPEG-KGRACLAAFNVQ-GIHASDLATLLDNE-GVAIRSGHHCTQPLHRYLEISGSARASLYFYNTFEEIDVFIKALQETIDFFTQMM-------------------------------------
>111780_Scyanosphaera@AFZ34867.1| cysteine desulfurase
---------------------------------------------------------------------------------------------------------------------MT-------------F-----------------------------------------------------------------------------------------------------------------------------------------------------------------------------------------------------------------------------------------------------------------------------------------------------------------------------------------------------------------------------------------------------TQ-----AKTIADLVRSDFPILAQEI-HE-KPLIYFDNAATSQKPQAVLNALLNYYEKDNANVHRGAHSLSIRATEGYEGARNKVAKFINAAHREEIIYTRNASEAINLVAYSWGLSNLNRGDEIILSVMEHHSNIVPWQIIAQKTGAVIKYVQLTEI-EEFDLEQYKSLLSN---K-TKLVAVVHVSNTLGCINPIENIIELAHQ---FGAKVLVDACQSVPHMAIDVQQINCDWLVASGHKMCGPTGIGFLYGKKEILTAMPPFLGGGEMISEVYFDH-STYGELPHKFEAGTPAIGEAIALGAAVDYLTA--IGMEKIHAYEEELTTYLFKKLVE-I-PQLRIYGATS------KLDG-KNRAALAAFNVQ-GIHASDLSTLLDHE-GVAIRSGHHCTQPLHRLFDASGSARASLYFYNTRAEIDDFIIALKDTIDFFSGMMA------------------------------------
>2420336_Cbacterium@RMF22004.1| SufS family cysteine desulfurase, partial
---------------------------------------------------------------------------------------------------------------------------------------------------------------------------------------------------------------------------------------------------------------------------------------------------------------------------------------------------------------------------------------------------------------------------------------------------------------------------------------------------------------------------------------------------------------------------------------------LVNYYQKDNANVHRGAHTLSNRATDAYEGARDKVAKFINANCREEIVYTRNASEAINLVAYTWGLVNLKQGDEIIVSVMEHHSNIVPWQIIAQKTGAVIKYVQLDAN-ESFDLNHYKSLLSD---K-TKLVSVVHVSNTLGIINPVQKITQLAHE---YGAKVLIDACQSVPHMPVDVQQINCDWLVASGHKMCAPTGVGFLYGKKQLLLEMPPFLGGGEMIDEVYLDH-FTYGELPHKFEAGTPAIGEAIALGAAIDYLSN--IGMERIHAYEAELTAYLFKRLAE-I-PNLRIYGTKP------DENG-EGRAALAAFNVE-GIHASDLATLLDHE-GIAIRSGHHCTQPLHRLFDASGSARASLYFYNTRQEIDQFITALKETIEFFQSMMD------------------------------------
>2005460_Csp@BAZ44515.1| cysteine desulfurase
---------------------------------------------------------------------------------------------------------------------MT-------------A-----------------------------------------------------------------------------------------------------------------------------------------------------------------------------------------------------------------------------------------------------------------------------------------------------------------------------------------------------------------------------------------------------IQ-----EKTLGERVRDDFPILHQDV-NG-NPLIYFDSAASSQKPKAVLDALQHYYQQDNANVHRGAHTLSGRATDAYEGARDKVAQFINAACREEIVYTRNASEAINLVAYSWGLNNLQPADEIILSVMEHHSNIVPWQLIAQKTGAVIRYVELTQE-EEFDFQQYKSLLSD---K-TKLVSIVHVSNTLGVINPVEEITKEAHQ---YGAKVLIDACQSVPHMPIDVQAIDCDWLVASGHKMCATTGIGFLYGKKDILLAMPPFMGGGEMIDEVFLDH-STYGDLPHKFEAGTPAIGEAIALGAAVDYLTK--IGMDKIHAYEEELTAYLFKKLET-I-PDIRIYGKKP------TPEG-QGRAALAAFNIE-GIHASDLATLLDHE-GIAIRSGHHCTQPLHRIFNASGSARASLYFYNTRAEIDAFIEALKSTIEFFQSMNE------------------------------------
>32049_Ssp@ACA99799.1| Cysteine desulfurase SufS; FeS assembly protein
---------------------------------------------------------------------------------------------------------------------MI-------------T-----------------------------------------------------------------------------------------------------------------------------------------------------------------------------------------------------------------------------------------------------------------------------------------------------------------------------------------------------------------------------------------------------TQ-----PKPLAEQVRDDFPILHQTV-HG-KPLIYFDNAATSQKPKAVLDALLHYYQQDNANVHRGIHSLSARATDGYEGARDKVARFINAASRDEIVYTRNASEAINLVAYSWGLSNLGPGDEIILSVMEHHSNIVPWQMIAAKTGAVLKYVPLTQD-ETFDFEQYQALLSD---K-TKLVTVVHVSNTLGNVNPVTEIIQAARK---YGAKILIDACQSLPHMPVDVQQMDCDWLVGSGHKMCAPTGIGFLYGKRAILEAMPPFLGGGEMIAEVFFDH-STYGELPHKFEAGTPAIGEAIALGAAVDYLSQ--IGMDRIHAYEAELTAYLFKGLRD-I-PNLKIYGKQP------DAQG-EGRAALAAFNVA-GVHANDLATLLDHE-GVAIRSGHHCTQPLHRLFEASGSARASLYFYNTTAEIDQFIAALKDTIDFFTSMGS------------------------------------
>2107694_Ahegewaldii@PSF36042.1| cysteine desulfurase
---------------------------------------------------------------------------------------------------------------------MT-------------I-----------------------------------------------------------------------------------------------------------------------------------------------------------------------------------------------------------------------------------------------------------------------------------------------------------------------------------------------------------------------------------------------------IQ-----EKNIADKVRSDFPILNQKI-HD-KPLIYLDNAATSQKPEAVLKALQQYYEYDNANVHRGAHTLSVRATEGYEAARNKVAKLINAASRQEIIYTRNATEAINIVAYSWGLTNLKAGDEIILTVMEHHSNLVPWRIIAERTGAIIKYVGLTET-ETFDLEQYKTLLSE---R-TKLVAVVHISNTLGCINPVEEIVTLAHQ---VGAKVLIDACQSVPHFPINVQQIDCDWLVASGHKMCAPTGIGFLYGKKEILDAMPPFFGGGEMIADVYLDH-FTSNELPHKFEAGTPAIGEAIALGAAVDYLMG--LGMDNIHAYEEELTAYLFKKLAD-V-PKLRIYGPKP------TTEG-KGRAALASFNVE-NIHASDLSTLLDHE-GIAIRSGHHCTQPLHRLLEASGSARASLYFYNTREDIDRFIVALQDTIDFFGSMMD------------------------------------
>1641812_Maeruginosa@AKE63027.1| Cysteine desulfurase
---------------------------------------------------------------------------------------------------------------------MT-------------I-----------------------------------------------------------------------------------------------------------------------------------------------------------------------------------------------------------------------------------------------------------------------------------------------------------------------------------------------------------------------------------------------------IQ-----EKTLAQKVRADFPILHQTV-HD-KPLIYLDSAATSQKPIQVLETLRNYYEKDNANVHRGAHTLSVRATEAYEGARDKVARFINAASRQEIVYTRNATEAINLVAYSWALNTLKAGDEIILSVMEHHSNLIPWQIVCQKTGAVIKYVQLTSE-ESFDLEQYKSLLSD---K-TKLVAVLHVSNTLGCINPVAEIVSLAHQ---VGAKVLIDACQSVPHLAIDVQSIDCDWLVASGHKMCAPTGIGFLYGKEAILEAMPPFFGGGEMIAEVYLDH-FTCAELPHKFEAGTPAIGEAIALGAAVEYLMG--LGMDNIHAYEEELTAYLFKKLGE-I-EGLRIYGPPP------SLTG-QGRASLAAFNVE-GIHASDLATLLDHE-GIAIRSGHHCTQPLHRLFDASGSARASLYFYNTREEIDSFIVALQETIDFFANCFS------------------------------------
>423474_Cwatsonii@CCQ52535.1| Cysteine desulfurase, SufS subfamily
---------------------------------------------------------------------------------------------------------------------MT-------------A-----------------------------------------------------------------------------------------------------------------------------------------------------------------------------------------------------------------------------------------------------------------------------------------------------------------------------------------------------------------------------------------------------IQ-----EKTLASKVRKDFPILHQEI-HG-KPLVYLDNAATSQKPVTVLDALQNYYGKDNANVHRGAHSLSIRATEAYEGSRDKIAQFINAASRQEVIFTRNATEAINVVAYSWGLHHLQPGDEIITSVMEHHSNFVPWQMIAKQTGAVIKYVPLTDN-EDFDLEEFKSLLSE---K-TKLVTIVHVSNTLGCINPVEEVIKLAHE---KGVKVLIDACQSVPHMAIDVQAMDCDWLVASGHKMCGPSGVGFLYGKQEVLEEMPPFLGGGEMINEVFFDS-FTCGELPHKFEAGTPAIGEAIALGAAVDYLTD--IGMDKIHACEEELTAYLFRKLAD-I-PNLKIYGPLP------TPEG-KGRAALAAFNIE-GIHGSDLSTLLDQE-GVAIRSGHHCTQPLHRLFDASGSARVSLYFYNTYDEIDQFVMVLKETIDFFTNIMG------------------------------------
>1920663_Asacrum@GBF78650.1| cysteine desulphurase
---------------------------------------------------------------------------------------------------------------------MT-------------A-----------------------------------------------------------------------------------------------------------------------------------------------------------------------------------------------------------------------------------------------------------------------------------------------------------------------------------------------------------------------------------------------------IK-----EKTIAVKVRKDFPILHQKI-HG-KPLIYLDSAATSQKPVAVLDALRNYYEQDNSNVHRGAHTLSVRATEAYEGARDKIAKLINAASRQEIIFTRNATEAINLVAYSWGLNNLKPGDEIITSVMEHHSNIVPWQIIAKKTGAVIKYVQLTAD-ETFDLEHFKSLLSD---K-TKLVTIVHISNTLGCLNPVNEVIKLAHK---SGIKVLIDACQSVPHTLIDVQAMGCDWLVASGHKMCGPSGIGFLYGKKAILEEMPPFLGGGEMINEVFFDG-FTCGELPHKFEAGTPAIGEAIALGAAVDYLMG--IGMDNIHAYEEELTAYLFKKLGE-I-PNLRIYGPKP------TEDG-KGRAALAAFNIE-GIHGSDLSTLLDHE-GFAIRSGHHCTQPLHRLFNASGSCRVSLYFYNTREEIDAFIVALKDTIDFFTNMME------------------------------------
>41431_Csp@ACK64515.1| cysteine desulfurase, SufS subfamily
---------------------------------------------------------------------------------------------------------------------MT-------------A-----------------------------------------------------------------------------------------------------------------------------------------------------------------------------------------------------------------------------------------------------------------------------------------------------------------------------------------------------------------------------------------------------IQ-----EKTLAAKTRSDFPLLHQQI-NG-KPLIYLDNAATSQKPLAVINTLKNYYENDNANVHRGAHSLSIRATEAYEGARDKIAQFVNATSSQEIVFTRNATEAINLVAYSWGLTNLKPGDEIIISVMEHHSNIVPWQMIAQKTGAVIKYVPLTET-EEFDLEQFKALLSN---K-TKLVAVVHVSNTLGCINPVETIINLAHQ---AGAKVLIDACQSVPHLAIDVQAIDCDWLVASGHKMCAPTGIGFLYGKKAILEEMPPFLGGGEMIGEVFFDG-FTYGELPHKFEAGTPAIGEAIALGAAVDYLTT--LSFKEIHAYEEELTAYLFKKLLE-I-PKLRIYGPKP------TIDG-KGRAALASFNIE-GIHASDLSTLLDNE-GIAIRSGHHCTQPLHRLFDASGSARISLYFYNTREEIDRFILALQETIDFFGMML-------------------------------------
>1228987_Cendosymbiont@BAP18450.1| cysteine desulfurase
---------------------------------------------------------------------------------------------------------------------MI-------------S-----------------------------------------------------------------------------------------------------------------------------------------------------------------------------------------------------------------------------------------------------------------------------------------------------------------------------------------------------------------------------------------------------VK-----EKTLAAKVRSDFPILHQKI-NG-KSLIYLDSAATSQKPLIVLDTLRHYYEKDNANVHRGAHSLSVRATEAYEGARDKVAKFINSQSSQELIFTRNATEAINLVAYSWGLSNLKPGDEIIISVMEHHSNIVPWQIIAKKTGAVIKYVFLTEQ-EELDLDHFQSLLSR---K-TKLVAIVHVSNTLGCINPVKEITSAAHQ---VGAKVLIDACQSVPHLSIDVQQIGCDWLVASGHKMCAPTGIGFLYGKKKVLEEMPPFLGGGEMIGEVFLER-FTYGKLPHKFEAGTPAVGEVIALGAAVDYLTT--IGLDKIHLYEEELTTYLFKNLTE-I-PKVRIYGSIS------NLDG-KRRAALASFNVE-GIHGSDLSTLLDNE-GISIRSGDHCTQPLHRLFNASGSARVSLYFYNTFEEIDKFILALKETIDFFTEIM-------------------------------------
>118163_Psp@AFY79657.1| cysteine desulfurase-like protein, SufS subfamily
---------------------------------------------------------------------------------------------------------------------MT-------------L-----------------------------------------------------------------------------------------------------------------------------------------------------------------------------------------------------------------------------------------------------------------------------------------------------------------------------------------------------------------------------------------------------IQ-----EKILANKVRSDFPILHQEV-NG-KPLIYLDSAATSQKPLAVLDTLRNYYERDNANVHRGAHTLSVRATEAYESARDKVAKFVNAASRQEIVFTRNATEAINLVAYSWGLNHLKAGDEILLSVMEHHSNLVPWQIIAQKTGAVIKYVGLTDT-EELDLEHFNSLLSE---K-TKLVAIVHVSNTLGCINPVEKIVSIAHK---NGAKVLIDACQSVPHMPVDVQAIGCDWLVASGHKMCAPTGVGFLYGKQELLEEMPPFLGGGEMISEVFLDH-FTCGEVPHKFEAGTPAIGEAIALGAAVDYLTT--IGMDKIHAYEVELTTYLFEKLEQ-I-PNLRIYGPKP------TKDG-KIRAALASFNVR-EIHASDLSTLLDQE-GIAIRSGHHCTQPLHRLFEASGSARASLSFYNTREEIDVFIKVLKETIDFFNSVME------------------------------------
>1128427_Fcyanobacteri@KB904821.1_4642|  5305703 5306965
---------------------------------------------------------------------------------------------------------------------MT-------------L-----------------------------------------------------------------------------------------------------------------------------------------------------------------------------------------------------------------------------------------------------------------------------------------------------------------------------------------------------------------------------------------------------TQ-----TISLANQVRQDFPILSQNV-HE-KPLIYFDSAATSQKPLAVLNALRDYYQQDNANVHRGAHSLSVRATEAYEGARDKVARFVNAASRDEIVFTRNASEAINLVAYSWGLHNLHAGDEIILSVMEHHSNLVPWQMIAQKTGAIIKHVQISED-EDLDFEHFQSLLSN---R-TKLVALVHVSNTLGCVNPVEQIIPLAHQ---YGAKVLVDACQSVPHLPIDVQAMDCDWLVASGHKMCAPTGIGFLYGKLEILQEMPPFMGGGEMIQDVFLDH-STYAELPHKFEAGTPAIGEAIALGAAVDYLSN--IGMDKIHAYEVELTRYLFAKLAD-V-PKLRLYGPKP------NATG-DNRAALAAFNVE-GLAASDVSTLLDSE-GVAIRSGHHCTQPLHRILDVSGSARASLYFYNSTEEIDNFVAALKETIDFFSSMLA*-----------------------------------
>2164131_Ssp@PZV23068.1| cysteine desulfurase
---------------------------------------------------------------------------------------------------------------------MV-------------I-----------------------------------------------------------------------------------------------------------------------------------------------------------------------------------------------------------------------------------------------------------------------------------------------------------------------------------------------------------------------------------------------------TQ-----ERTLAARVRADFPILDQEV-NG-NPLIYLDNAATSQKPLVVLNSLLNYYQKDNANVHRGAHTLSTRATEAYEGARDKVAQFINARSRQEIVYTRNATEAINLVAYSWGLNFLKEGDEIITSVMEHHSNLVPWRMIAEKTGAIIKYVELDEN-EGFNLAQFKTLLSE---K-TKLVTVVHISNTLGCINPIEEITKLAHQ---IGAKVLIDACQSAPHYPLDVQAIDCDWLVASGHKMCAPTGIGFLYGKEDLLEAMPPFFGGGEMISEVFLDH-FTVGELPHKFEAGTPAIGEAIALGAAVDYLTN--LGMGNIHTYEMELTAHLFKQLVE-I-PQLKIYGPKP------DQKG-QGRAALASFNVE-NIHASDLSTLLDHD-GIAIRSGHHCTQPLHRLFNASGSARASLSFYNTHAEIDRFIEVLIQTIDFFNGIAD------------------------------------
>317619_Phollandica@KB235941.1_290|  337136 338395
---------------------------------------------------------------------------------------------------------------------MT-------------Q-----------------------------------------------------------------------------------------------------------------------------------------------------------------------------------------------------------------------------------------------------------------------------------------------------------------------------------------------------------------------------------------------------LQ-----TPTLASQVRADFPILAQQI-HG-QPLVYLDNAATSQKPRSVLDALQDYYQTDNANVHRGAHTLSARATDAYEGAREKIARFINAPKPEQVIYTRNASEAINLVAYSWGMANLTAGDEVILTVMEHHSNLIPWQMVAQRTGAVLKFVGLTER-EEFDLDQFKTLLTA---K-TKLVSLVHASNTLGCINPVAEVIALAHQ---QGVPVLVDACQSAPHLALDVQALDCDWLVASGHKMCGPTGIGFLYGKAALLRSMPPFLGGGEMIADVFLDH-ATYADIPHKFEAGTPAIAEAIALGAAVDYLTH--LGMDRIHAYEAELTHYLFQRLAE-V-PTLRLYGPPP------QADG-SGRAALAAFTAG-DVHPHDLSTILDQA-GVAIRAGHHCTQPLHRVIKAQSTARVSLYFYNTTAEIDVFIAALKEAVEFFGSIF*------------------------------------
>2099687_Cbacterium@PXDR01000573.1_5|  3972 5237
---------------------------------------------------------------------------------------------------------------------MT-------------V-----------------------------------------------------------------------------------------------------------------------------------------------------------------------------------------------------------------------------------------------------------------------------------------------------------------------------------------------------------------------------------------------------AQ-----ARTLATRTRADFPILHQQV-NG-KPLVYFDNAATSQKPTAVLEALRHYYEHDNANVHRGIHALSARATDAYEGARDKLATFVNAASRNEIVYTRNASEAINLVAYTWGMATLQAGDEIILSVMEHHSNLVPWQFVAQRTGAVLKFVELGPD-QGFDLEQYRSLLND---K-TKLVAVNHVSNTLGCVNPVAEIIELAHH---HGAKVLLDACQSVPHMPIDVQALNCDWLVASGHKMCAPTGIGFLYGKQALLEAAPPFLGGGEMIADVFLDH-STYAELPHKFEAGTPAIAEAIALGAAVDYLSD--LGMDAIASYEHELTAYLYQSLSQ-L-PQVKLYGPPP------AADG-SGRAALATFTVE-NLHAQDLSTFIDQS-GVAIRSGHHCTQPLHRILGVSSTARASLYFYNTQAEIDTFVAALKDTIEFFGNIFDE*----------------------------------
>268115_Lantarctica@PZO36623.1| cysteine desulfurase
---------------------------------------------------------------------------------------------------------------------MT-------------V-----------------------------------------------------------------------------------------------------------------------------------------------------------------------------------------------------------------------------------------------------------------------------------------------------------------------------------------------------------------------------------------------------AQ-----ALTLAAKVRADFPILHQEV-NG-HPLVYLDNAATSQKPQAVIDALSHYYQSDNANVHRGVHNLSARATDAYEGARDKVAAFVHATSRNQIVFTRNASEAINLVAYAWGMNTLKAGDEIILSVMEHHSNLVPWQLVAQRTGAVLKFVGLTAD-QAFDLDQYKELISD---K-TRLVAVNHVSNTLGCVNPVAEIIEIAHA---HGAKVLIDGCQSAPHMALDLPAMGCDWFVASGHKMCAPTGIGFLYGKLEMLEAMPPFMGGGEMIADVFLDH-STYAELPHKFEAGTPAIAEAIALGAAVDYLSG--LGMDNIAAYEHELTAYLYQQMQT-I-PEVTLYGPAP------EADG-SGHAALATFTVE-GVHAQDLSTLIDQS-GIAIRSGNHCTQPLHRILGADSTARASLYFYNTKAEIDSFIVALKDTIDFFKGVFEDDD---------------------------------
>2099684_Cbacterium@PWRG01000117.1_17|  15996 17375
MGQRLK---PTSVR---------------------------------AHRSAP---------------------------------RSTVRLS-----------EVEAHPPPHPLTPMT-------------V-----------------------------------------------------------------------------------------------------------------------------------------------------------------------------------------------------------------------------------------------------------------------------------------------------------------------------------------------------------------------------------------------------AQ-----ELTLATQVRADFPILHQEV-HG-HPLVYFDNAATSQKPKAMLEALQHYYQRDNANVHRGIHCLSARATDAYEGARDKVAAFVNATSRNEIVFTRNASEAINLVAYSWGMTTLQPGDEIVLSVMEHHSNLVPWQFVAQRTGAVLKFVGLSAD-QGFDLEQYRELVSD---K-TRLVAVNHVSNTLGSLNPVEEIIAIAHR---YGAKVLIDGCQSAPHLPLNLPAMDCDWFVASGHKMCGPTGIGFLYGKLDLLEAMPPFLGGGEMIADVFLDH-ATYAELPHKFEAGTPAIAEAIALGAAVDYLAS--LSMEKIAAYEHELTAYLYQHIQT-I-PEVKLYGPLP------QADG-SGRAALATFTVE-GVHAQDLSTLLDQS-GIAIRSGHHCTQPLHRLLGVDSTARASLYFYNTKAEIDAFIAALKDTIEFFQSVFEDD*---------------------------------
>1666911_Ppriestleyi@KPQ36779.1| bifunctional cysteine desulfurase / selenocysteine lyase SufS
---------------------------------------------------------------------------------------------------------------------MT-------------PTTA-------------------------------------------------------------------------------------------------------------------------------------------------------------------------------------------------------------------------------------------------------------------------------------------------------------------------------------------------------------------------------------------------PTK-----PVLLADIVRGDFPILHQQV-NG-QPLVYLDNAATSQKPQVVIDAMVNYYAANNANVHRGVHALSARATDAYEGARDKVAAFVNAASRDEIIFTRNASEAINLVAYAWGLSTLQQGDEIVLSVMEHHSNLVSWQLIAQRTGAVLKYVPLTDT-QEFDLAAFNQLVTD---K-TKLVAVSHVSNVLGCINPVQQIVETAHQ---YGAHVLIDACQSVPHMRVDVQALGCDWLVASGHKMCGPTGAGFLYGKLDVLQAMPPFLGGGEMIQDVFLDH-STYAELPHKFEAGTPAIAEAITLGAAVDYLSQ--IGMDRIADYEHQLTAYLYEQLSQ-V-PQVTLYGPKP------NADG-SGRAAIATFTVE-GIHAQDLSTFLDQS-GVAIRSGHHCTQPLHTVLGVSSTARASLYFYNTPSEIDAFIKALKETIDFFNSVYE------------------------------------
>1919135_Cbacterium@PSO92790.1| cysteine desulfurase
---------------------------------------------------------------------------------------------------------------------MT-------------L-----------------------------------------------------------------------------------------------------------------------------------------------------------------------------------------------------------------------------------------------------------------------------------------------------------------------------------------------------------------------------------------------------TQ-----EKTLAAKARPDFPILQQKV-ND-CSLIYFDNAATTQKPIAVLDSLRHYYEYDNANVHRAAHALSSRATDAYEGARDKVAQFVNAASRDEIVFTRNASEAINLVAYSWGLNTLQPGDEIILSVMEHHSNLVPWQIVAQKTGAVLKYVELSEE-EAFDLEQFKSLISD---K-TKLVAAVHISNTLGCINPVEEMIAIAHQ---HNAKVLIDACQSVPHMPIDVQAMDCDWLVASGHKMCAPTGIGFLHSKQELLEAMPAFMGGGEMIGEVFLDH-FTYAELPHKFEAGTPAIGEAVALGAAVDYLTG--LGMENIRTYEAELTAYLYAQLQQ-V-PDLKIYGPQP------TAEG-KGKAALASFNVT-GLHANDLSTLIDHE-GVAIRSGHHCTQPLHRIFGITGTARASLYFYNTREEIDAFIVALKETIDFFKEMMD------------------------------------
>282423_Pagardhii@BBD56074.1| SufS subfamily cysteine desulfurase
----------------------------------------------------------------------------------------------------------------------M-------------L-----------------------------------------------------------------------------------------------------------------------------------------------------------------------------------------------------------------------------------------------------------------------------------------------------------------------------------------------------------------------------------------------------TQ-----EKTLAEIVRQDFPILHQEV-NG-HPLVYLDNAATSQKPLAVLNALQDYYQNYNSNVHRGVHALSAKATDTYEAARLKVAQFIKAKSYKEIVYTRNASEAINIVAYSWGLNTLKTGDEIILSVMEHHSNLVPWQMVAKKTGAVIKFVELTET-QEFDLEQFKTLISD---K-TKLVSVVHISNTLGCINPIEEITQIAHQ---YGAKVLIDACQSAPHTALDVQKIDCDWLVASGHKMCAPTGIGFLYGKLEVLEAMPPFFGGGEMIDEVFLDH-FTVGALPHKFEAGTPAIGEAIALGAAIDYLTL--IGMDKIEDYEHELTAYLFERLRE-I-PELKLYGPQP------NAKG-EGRAALASFSVD-GIHANDLSTMLDDG-GVAIRSGHHCTQPLHRYLGLNSSARASLYFYNTKQEIDVFIVALKDAIAFFKEIMS------------------------------------
>195253_Ssp@AFY62414.1| cysteine desulfurase-like protein, SufS subfamily
---------------------------------------------------------------------------------------------------------------------MT-------------M-----------------------------------------------------------------------------------------------------------------------------------------------------------------------------------------------------------------------------------------------------------------------------------------------------------------------------------------------------------------------------------------------------TQ-----TRPLADLVRADFPILQQQV-HG-KPLVYLDNAATSQKPQAVIQTLVDYYQGYNANVHRGVHTLSDKATTAYEGARDKVAKFINARSRQEIVYTRNASEAINLVAYSWGLSHLGPGDEIILTVFEHHSNLIPWQLVAQKTGAILKFVELDAQ-QSFNFPQFQSLLSD---K-TKLVAVVHVSNTLGCITPVAQIAELAHA---VGAKVLIDACQSAPHMKLDVQALDCDWLVASGHKMCAPTGIGFLYGKLDLLRSMPPFLGGGEMIADVFFDH-ATYADLPHKFEAGTPAIGEAIALGAAIDYLNA--IGLTAIHNYEAELTAYLWQKLSD-I-PELTLYGPAP------DPEG-FGRAALVSFTAG-DVHPHDLSTILDES-GIAIRAGHHCTQPLHRYLNVQSTARASLYFYNTKAEIDALVIALKEAISFFAGIF-------------------------------------
>1140_Selongatus@ABB57768.1| cysteine desulfurase
---------------------------------------------------------------------------------------------------------------------MT-------------A-----------------------------------------------------------------------------------------------------------------------------------------------------------------------------------------------------------------------------------------------------------------------------------------------------------------------------------------------------------------------------------------------------IA-----LTNLATEVRADFPILQQQV-NG-QPLVYLDNAATSQKPRAVIQSLVDYYEGYNSNVHRGVHTLSGKATDAYEGARQKVARFINAKTEQEIVYTRNASEAINLVAYSFGMNFLQAGDEIILSAMEHHSNLIPWQFVAAKTGAALKFVGVTET-GQFDLEQFRSLLSD---R-TKLVSVVHVSNTLGCCNPVTEICQLAHA---KGARVLIDACQSLPHQAIDVQAIDCDWLVGSGHKMCAPTGIGFLYGKLDLLRQMPPFLGGGEMIADVFLDH-ATYADLPHKFEAGTPAIGEAIALGAAIDYLTA--IGMDRIHAYEQQLTQHLFQRLAE-I-PELTVYGPTP------EQD--RDRAALAAFTAG-AVHPHDLSTILDQS-GIAIRAGHHCTQPLHRELQVQSTARASCYFYNTTDEIDRLIESLKEAVEFFGAIFS------------------------------------
>1173029_Ssubsalsa@JH980292.1_1103|  1308143 1309405
---------------------------------------------------------------------------------------------------------------------MT-------------F-----------------------------------------------------------------------------------------------------------------------------------------------------------------------------------------------------------------------------------------------------------------------------------------------------------------------------------------------------------------------------------------------------LQ-----EQTLAEQIRADFPLLDQRI-HD-KALIYFDSAATSQKPLAVLSKLEEYYRGYNANVHRGAHTLSTLATENYEGTRDKIAQFINAGDRNEIVYTRNATEAINLVAYSWGLNTLKPGDEIILSVMEHHSNLVPWQMIAQKTGAVIKHIGLTST-QELDLDHFKTLLSE---K-TKLVSVVHVSNTLGCINPIEEIVQQAQQ---VGAKVLIDACQSVPHLPLDVQAIGCDWLVASGHKMCAPTGIGFLYGKLEVLEAMPPFLGGGEMIQDVFLDH-STYAGLPHKFEAGTPAIGEAIALGTAIDYLTH--LGMERIHAYEEELTAHLFAKLAE-I-PDLQTYGPQP------TPEG-KGRAALAAFNVA-GLNASDLSTLLDHE-GVAIRSGHHCTQPLHRLLGVTGSARASLYFYNTRAEIDCFVVALQETIDFFRSTLE*-----------------------------------
>1919144_Cbacterium@PSO51417.1| cysteine desulfurase
---------------------------------------------------------------------------------------------------------------------MT-------------I-----------------------------------------------------------------------------------------------------------------------------------------------------------------------------------------------------------------------------------------------------------------------------------------------------------------------------------------------------------------------------------------------------AT-----TQSLANRVRADFPILNQ-T-DE-QPLIYFDNAATSQKPLSVLQALDHYYQYSNANVHRAAHRLSTKATEAFEGARDKVAHFINANSRNEIVFTRNATEAVNLVAYSWALNHLQPGDEIITSVMEHHSNLVPWQMVAQKTGATLKHVGLTDE-QTLDFEQYKALLSD---K-TKLVAFVHISNTLGCINPVEDITKLAHE---KGAKVLIDACQSVPHLPVDVQQIDCDWLVASGHKMCAPTGIGFLYGKEDLLTEMPPFLGGGEMIGEVSLDH-FTSAELPHKFEAGTPAIAEAIALGAAVDYLNN--IGMANIQAYEEELTAYLFQKIES-F-SDLNIYGPKP------TSEG-KGRVALVSFNVE-NLHPNDLSPLLDYE-GVAIRSGHHCTQPLHTVLGVAGSARASLYFYNTTEEIDTFCTALKSTIDFFQEMMEE-----------------------------------
>13035_Dsalina@AFZ49976.1| cysteine desulfurase-like protein, SufS subfamily
---------------------------------------------------------------------------------------------------------------------MT-------------I-----------------------------------------------------------------------------------------------------------------------------------------------------------------------------------------------------------------------------------------------------------------------------------------------------------------------------------------------------------------------------------------------------AT-----TPTLATQVRADFPILNQDI-NG-QSLIYFDNAATSQKPLSVINALEDYYQQVNSNVHRGAHSLSTKATEKFEGARDKVAQFINATSRNEIVFTRNATEAVNLVAYSWAINHLKPGDEILTSVMEHHSNLVPWQMVAQKTGAIIKHVGLTAE-QTLDLEQYKSLLSE---K-TKLVALVHVSNTLGCINPVAEITKLAHE---KGAKVLIDACQSVPHLPVDVQAINCDWLVASGHKMCAPTGIGFLYGKEDLLEAMPPFLGGGEMIGEVSLDS-FTYAELPHKFEAGTPAIGEAIALGAAVDYLSN--IGMAKIHAYEEELTAYLFQQLEP-F-ENLNLYGPKP------TSDG-KGRAALATFNVE-NLHANDLAPLLDYE-GVAIRSGHHCTQPLHTVLGVAGSARASLYFYNTREEIDRFVIALKSTIEFFQEMLE------------------------------------
>65093_Hsp@AFZ44317.1| cysteine desulfurase
---------------------------------------------------------------------------------------------------------------------MT-------------I-----------------------------------------------------------------------------------------------------------------------------------------------------------------------------------------------------------------------------------------------------------------------------------------------------------------------------------------------------------------------------------------------------AT-----TPSLASQVRADFPILNQEF-NG-HPLIYFDNAATSQKPLSVIKALDEYYEYTNSNVHRGAHSLSTKATEAFEGARDKVAQFVNASSRNEIVFTRNATEAINLVAYSWALNNLQPGDEIITSVMEHHSNIVPWQMVAQRTGAVLKHVGLTEE-ETLDLEQYNNLLSD---K-TKLVALVHVSNTLGCINPVEEITRVAKE---KGAKVLIDACQSVPHLPINVQAMGCDWLVASGHKMCGPTGAGFLYGKEDLLNAMPPFLGGGEMIGEVSLDA-FTCAELPHKFEAGTPAIAEAIALGAAVDYLTA--IGMDKIHAYEEELTAYLFHQLAG-F-SNLRVYGPKP------TAEG-KGRAALAAFNVE-NLHANDLAPLLDYE-GVAIRSGHHCTQPLHTVLGIAGSARASLYFYNTKDEIDGFITALKNTIDFFAEMMEED----------------------------------
>582515_Rlacunae@ERN42684.1| cysteine desulfurase, SufS subfamily
---------------------------------------------------------------------------------------------------------------------MT-------------L-----------------------------------------------------------------------------------------------------------------------------------------------------------------------------------------------------------------------------------------------------------------------------------------------------------------------------------------------------------------------------------------------------TQ-----NKPLAAEVRADFPILNQEI-HG-NPLIYFDNAATSQKPVAVLNALRDYYENDNANVHRGAHALSARATEKYEAARDKVAAFVNSASRNEIVFTRNASEAINLVAHTWGASNLQAGDEIVLSVMEHHSNLVPWQMLAKRTGAVLKYVELTPD-ETFDFDGYRALVSD---K-TKLVAIVHVSNTLGCINPAAEIIAIAHR---YGAKVLLDACQSVPHMPIDVRALDCDWLVASGHKMCASTGIGFLYGKLALLESMPPFLGGGEMIGEVFLDR-FTTAELPHKFEAGTPAIGEAIALGAAVDYLSD--LGMDRIHAYEEELTTHLFAKLRT-L-PEVRIYGPQP------AANG-CDRAALASFNVT-GAHASDLATLLDRD-GIAIRSGHHCTQPLHRILGASGSARASLYFYNTHAEIDTFAAALCETIDFFSSALNN-----------------------------------
>1947889_Cbacterium@DIYQ01000113.1_19|  18023 19282
M--------------------------------------------------------------------------------------------------------------------MT-------------F-----------------------------------------------------------------------------------------------------------------------------------------------------------------------------------------------------------------------------------------------------------------------------------------------------------------------------------------------------------------------------------------------------TQ-----PKPLAALVRDDFPILHQEA-HG-HPLVYLDNAATSQKPRVVLETLQHYYQRDNANVHRGVHLLSCRATEAYEGARDKVAGFVNARSRNEIVFTRNASEAVNLVAYAWGLNTLKPGDEIITSVMEHHSNLVPWQMIAQKTGAVLKFVELTDT-EEFNFEQFKSLLSS---Q-TKLVTVVHGSNTLGCINPVEDIVQEAHK---IGAKVLIDACQSAPHLKLDVQAIDCDWLVASGHKMCGPTGIGFLYGKLELLEAMPPFLGGGEMIAEVFLDR-ATYAELPHKFEAGTPAIAEAIALGAAVDYLTG--IGLDKIHAYELELTDYLFEQLLQ-I-PEVRIYGPKP------RKN--KIRASLATFTTG-EIHVNDISSLLDQS-GVAIRTGHHCTQPLHRILGINSSARASLYFYNTFAEIDRFIVALKETLAFFKSIL*------------------------------------
>102232_Gsp@ELR96801.1| cysteine desulfurase-like protein, SufS subfamily
---------------------------------------------------------------------------------------------------------------------MT-------------Y-----------------------------------------------------------------------------------------------------------------------------------------------------------------------------------------------------------------------------------------------------------------------------------------------------------------------------------------------------------------------------------------------------TQ-----TKPLADAVRDDFPILQQQI-NG-KPLVYLDNAATSQKPRQVLNAWRYYYENDNANVHRGAHSLSTRATEAYEAARAKVAQFIGASSPREIVFTRNATEAINLVAYSWGLNNLQQGDEIILSVMEHHSNLVPWQMIAQKTGAILKFVPLTPL-ETFDIEAYKQLIST---K-TKLVTVVHVSNTLGCVNPVTDIVTIAHN---YGAKVLIDACQSVPHLPMDVQAIDCDWLVASGHKMCAPSGIGFLYGKERILEEMPPFLGGGEMISEVFLDY-STYGDLPHKFEAGTPAIGEAIALGSAIDYLNN--LGMDSIHTYEEELTCYLLEKLTN-I-PRLRIYGPL------------ENRAALASFNVE-GIHSSDLATLLDND-GIAIRSGHHCTQPLHHLFKASGSARASLYFYNTREEIDRFVVALRETIDFFSDVLV------------------------------------
>111611_Gsp@LNDC01000104.1_16|  15860 17122
---------------------------------------------------------------------------------------------------------------------MT-------------L-----------------------------------------------------------------------------------------------------------------------------------------------------------------------------------------------------------------------------------------------------------------------------------------------------------------------------------------------------------------------------------------------------AQ-----EPTLAHRVRTDFPILNQEI-EG-NPLVYFDNAATSQKPKAVIEALQNYYERDNANVHRGIHELSARATEAFEGTRDKVARLIDAASREEIVYTRNATEAVNLVAYSWGMNTLQPGDEIILTVMEHHSNLVPWQFVAQKTGATLKFVEPTET-GEFNLDQFQSLISH---R-TKLVGVVHVSNMLGCISPVVEITDIAHR---YGAKVLVDACQSVPHMPVDVQKIDCDWLVASGHKMCAPTGIGFLYGKLDLLREMSPFLGGGEMIGEVFLDH-STYADLPHKFEAGTPAIGEAIALGAAVDYLSN--IGMETIYAYEKQLTQYLFKRLEE-V-PGMTYYGPSP------NPDG-GGRASLVTFTNA-TVHPQDLATLLDRE-GIAIRSGHHCTQPLHRHYGIQSTARASVYFYNTREEIDRFIAALQETIEFFSSIME*-----------------------------------
>129961_Smajor@KV878783.1_2555|  2943379 2944641
---------------------------------------------------------------------------------------------------------------------MV-------------F-----------------------------------------------------------------------------------------------------------------------------------------------------------------------------------------------------------------------------------------------------------------------------------------------------------------------------------------------------------------------------------------------------LD-----NSTLAREVRGDFPILDQQV-HD-KPLIYFDSAATSQKPQAVIDALDHYYALDNSNVHRGAHSLSARATTAYEAARDKVAAFIKARSRNEIVFTRNASEAINLVAYSWGAQTLQAGDEIILSVMEHHSNLVPWQMLAQRTGAVLKHVPLTAT-EEFDLEAFDALLSD---R-TKLVAVVHVSNTLGCVNPVAEIIARSHR---VGARVLLDTCQSVPHMPMDVQALDCDWLVASGHKMCGPTGIGFLYGKLDLLEAMPPFLGGGEMIETVFLDH-STYAGLPHKFEAGTPAIGEAIALGAAVDYLSG--IGMERIHAYEQDLSNYLYSQLSA-I-EGLRIYGPNP------NR---SDRAALAAFNVK-GFNASDLATLLDHE-GVAIRVGHHCTQPLHRLLGITGSARASLYFYNTHAEVDQFIAALQETLVFFRSMNAMD*---------------------------------
>1919134_Cbacterium@PSP18594.1| cysteine desulfurase
---------------------------------------------------------------------------------------------------------------------MT-------------L-----------------------------------------------------------------------------------------------------------------------------------------------------------------------------------------------------------------------------------------------------------------------------------------------------------------------------------------------------------------------------------------------------AQ-----SPTLAAQVRPDFPILDQQV-HE-QPLIYFDNAATSQKPQPVIEALRRYYRADNANVHRGGHALSVRATEAFEGARDKVAGFVNAASRNEIVFTRNATEAINLVAYSWGLSNLQPGDEILLSVMEHHSNLVPWQMLARQTGAVLKHVPLSAQ-ESLDLEQFRALLSE---R-TRLVALAHVSNMLGCINPIADAAAIAHQ---YGARVLVDACQSVPHMPVDARALDCDWLVASGHKMCGPSGIGFLYGRQDLLEAMPPFLGGGEMIEEVWLDR-FSCAELPQKFEAGTPAIAEAIGLGAAVDYLSG--IGMEAIHAYERQLVSYLYQQLVA-V-PELRIYGPAP------NTDG-SGRAALAAFNVG-ELHGNDIATLIDHD-GVAIRSGHHCTQPLHRELGVAGSARASLSFYNTIEEIDAFVAALQETIEFFQTALEA-----------------------------------
>1453429_CAthalassa@ADB95431.1| cysteine desulfurase
--------------------------------------------------------------------------------------------------------------------------------------------------------------------------------------------------------------------------------------------------------------------------------------------------------------------------------------------------------------------------------------------------------------------------------------------------------------------------------------------------------------------------------------------------MTLIQNIRNEFPVLNQTI-QG-KSLIYLDSAATSQKPTVVLDALRHYYEKDNANVHRGSHSLSIRATESYEASRDKLAKFINSNDREEIIFTRNATESINLVAYSWGLNNLKPGDEILTSVMEHHSNLIPWQIIAKQTGANIKYIQLTEN-EDLDLDHFKSILSK---K-TKLVSIVHVSNMLGCMNPVEEITRLSHS---VGAKVLIDACQSVPHTPIDVQNIDCDWLVASGHKMCGPSGIGFLYGKREILESMPPFLGGGEMIDKVFLDH-FTYGELPHKFEAGTPAIAEAIALGRAVDYLTE--IGMDTIHSYEEQLSSYLFQRLEE-I-PDLRIYGGTK------IKNG-TGRAALASFNVN-GIHGSDLSTLLDNE-GIAIRSGDHCTQPLHRLLQISGSARASLYFYNTLEEVDEFIVALKETINFFTKII-------------------------------------
>2053605_Rsp@HAE05184.1| TPA_asm: cysteine desulfurase
---------------------------------------------------------------------------------------------------------------------MT-------------F-----------------------------------------------------------------------------------------------------------------------------------------------------------------------------------------------------------------------------------------------------------------------------------------------------------------------------------------------------------------------------------------------------TQ-----EKTIANKVRRDFPLLHQEV-NG-KPLIYLDSAATSQKPQVVINALQDYYQQYNSNVHRGAHTLSCKATDAYEIARDKVAKFINAASRQELIFTRNATEAINLVAYSWAMNNLQPGDEIIVTVMEHHSNLVPWHFLAKKNGVVLKFVELTPA-KTFDLDHFKTLLSE---R-TKLVSVVHVSNTLGCINPVSEISRLAHS---YGAKVLIDACQSTSHMFIDVQQIDCDWLVSSGHKMSAPTGIGFLYGKKEVLESMPPFLGGGSMIADVFLDY-STYGELPYKFEAGTPAIAEAIALGVAIDYLNS--IGMNEIHSYEAELTAYLFQQLDK-I-PQIKTYGPYP------NSQV-EGRAALAAFTAG-GVHPSDLVTLLDQE-GVAIRSGHHCTQPLHYYLGTPATARVSLSFYNTYEEIDVFIKALNNTLDFFHNVSG------------------------------------
>1880902_Lsp@OCQ94577.1| cysteine desulfurase
---------------------------------------------------------------------------------------------------------------------MT-------------L-----------------------------------------------------------------------------------------------------------------------------------------------------------------------------------------------------------------------------------------------------------------------------------------------------------------------------------------------------------------------------------------------------TL-----PRSIAQQVRPDFPILDQRV-HD-QPLVYLDNAATSQKPRQVIDALRHYYEWDNANVHRGVHTLSMRATDAYEAAREKVAKFVNARSFQEIVFTRNASEAINVVAYSWGMSQLQAGDEIILSVAEHHSNLVPWQLVAQRTGAVLKFVGLDAT-ESLDLEQLRSLISD---R-TKLVSLVHVSNTLGCVLPVAEVVAAARS---VGAKVLLDACQSAPHLALDVQALDCDWLVASGHKMCAPTGIGFLYGKLELLRSMPPFLGGGEMIAEVDLER-STYADLPHKLEAGTPAIGEAIALGAAIDYLSA--IGMDAIHHYEAELTRHLFDRLGA-I-PEVRIYGPRP------QADG-SGRAALAAFTVD-GIHAHDLSSFLDQE-GIAIRSGHHCTQPLHKSLNIASTARASLYFYNTIEEIDRFAQALHATINFFQSVT-------------------------------------
>1147_Ssp@AIE73528.1| Cysteine desulfurase, SufS subfamily
---------------------------------------------------------------------------------------------------------------------MV-------------A-----------------------------------------------------------------------------------------------------------------------------------------------------------------------------------------------------------------------------------------------------------------------------------------------------------------------------------------------------------------------------------------------------LE-----VPSLALTVRQDFPILNQQI-NG-HPLVYFDNAATSQKPKVVLEKLLHYYENDNANVHRGAHQLSVRATDAYEGVRSKVAEFINARSPREIVYTRNATEAINVVAYSWAMNNLKPGDEIITTVMEHHSNLVPWQMVAAKTGAVLRFVQLNEQ-ESFDLEQFKSLLSE---R-TKLVTVVHISNTIGCLNPVEEITRLAHQ---VGAKVLIDACQSAPHYPLDVQVIDCDWLVASGHKMCAPTGIGFLYGKEAILEAMPPFFGGGEMIAEVFFDH-FTTGELPHKFEAGTPAIAEAIALGAAVDYLSS--LGMETIHNYEVGLTHYLWQGLEQ-I-PQLRLYGPSP------YH---GDRAALASFNVA-GLHASDVATMLDQD-GIAIRSGHHCTQPLHRLFDASGSARASLYFYNTKEEIDLFLQSLQATISFFGDDDFSA----------------------------------
>197221_Telongatus@BAC09620.1| cysteine desulfurase
---------------------------------------------------------------------------------------------------------------------MT-------------I-----------------------------------------------------------------------------------------------------------------------------------------------------------------------------------------------------------------------------------------------------------------------------------------------------------------------------------------------------------------------------------------------------AP-----SRSLADLCRADFPILARQV-HD-RPLIYFDNAATSQKPLAVLNTLEDYYRRYNANVHRGVHTLSAEATTAYEGAREKVARFINAAHAEEIIYTRNASEAINLVAYSWGMNTLRDGDEIILTVMEHHSNLIPWQFVAQKTGARLKFVELTPE-QTFDLNHYESLLSD---R-TRLVAVAHVSNTLGCLNPIPEIVRLAHA---KGARVLVDACQSVPHLPIDVQQLGCDWLVASGHKMCAPTGIGFLWGRAELLRQMSPFLGGGEMIADVFLDH-ATYADIPHKFEAGTPAIAEAIALGAAVDYLSQ--WGMEHIHAYEQELTAYLFKRLQE-L-PAVTVYGPKS-----------GDRAALASFTVG-EVHPHDLSTILDQS-GIAIRAGHHCTQPLHRYLGVQSTARASLYFYNTRAEIDQFIAALGEAIAFFSDVFT------------------------------------
>321327_Ssp@ABC98610.1| cysteine desulfurase, SufS family
---------------------------------------------------------------------------------------------------------------------MA-------------V-------------------------------------------------------------------------------------------------------------------------------------------------------------------------------------------------------------------------------------------------------------------------------------------------------------------------------------------------------------------------------------SSLSSPKLD---Q-AFDA-----AADLAAQVRSDFPILQRQV-NG-QPLIYFDNAATSQKPLAVLQAMDFYYRHSNANVHRGVHTLGNEATEAYEGAREKIARFINAPSPQEIIYTRNASEAINLVAYSWGMSTLERGDEIILSVMEHHSNLIPWQFVAQKTGACLKFIQITPE-GELDLEHYRSLLGD---R-TRLVAVTHVSNMLGSINPVREVVELAHR---CGAKVLLDACQSVPHMPVDVQALDCDWLAFSGHKMGGPTGIGVLYGKRELLRAMPPFLGGGEMIAEVYWDH-ATYADIPHKFEAGTPAIAQAVGLGAAVDYLSQ--IGLERVHAHEQKLTARLLEGLQR-I-PGITIYGPKD-----P-----TRRAGLVSFSAE-GIHPHDLSTLLDEQ-GIAIRAGHHCTQPLHRHLQVQSTARASVYLYNTLAEVDRFLEVLAEAVAFFREALG------------------------------------
>685565_Psp@BBC22511.1| cysteine desulfurase
---------------------------------------------------------------------------------------------------------------------MT-------------L-----------------------------------------------------------------------------------------------------------------------------------------------------------------------------------------------------------------------------------------------------------------------------------------------------------------------------------------------------------------------------------------------------TY-----EKTLADQVRADFDILNQEV-NG-KPLIYFDNAASSQKPKSVINAWKYYYEHDNANVHRGAHTLSARATDAYEGARDKIAKFINAKSSQEIIYTRNASEAINLVAYTWGWANLKAGDEVILSVMEHHSNIVPWQLIAQRTGAVLKFLEPTDE-GILSVEQFKSLLNA---K-TKLVSIVHVSNTLGCVNPVEEIIPLAHA---QGAKVLLDACQSIPHMPIDVQALDCDWLVASGHKMCAPTGIGFLYGKRDILLAMPPFMGGGEMIADVFLDH-STYADLPHKFEAGTPAIGEAIALGAAVDYLMA--IGMDKIHAYEQELINYLMDYLVE-I-PDIKIYGPR------------HHRAGLAAFTIAHGIHANDLSAMLDQE-GIAIRSGHHCTQPLHRFLGISGSARASVYFYNTKAEVDTFVTALKEAIAFFKNVMA------------------------------------
>82654_Psp@AFY71355.1| cysteine desulfurase
---------------------------------------------------------------------------------------------------------------------MT-------------STAP-------------------------------------------------------------------------------------------------------------------------------------------------------------------------------------------------------------------------------------------------------------------------------------------------------------------------------------------------------------------------------------------------KIQ-----TLTIADRTRADFPILNQEV-NG-QPLIYFDNAASSQKPIAVLDAWRYYYEHDNANVHRGAHTLSARATDAYELAREKVAKFINARSSQEIVYTRNASEAINLVAYSWGMANLNKGDEVILSAMEHHSNLVPWQMVAQKTGAVLRHVQITDS-GELDLEHYKTLLSD---R-TKLVSIVHVSNTLGCINPIAEIISLAHD---RGIKVLLDACQSVPHMPIDVQAIDCDWLVASGHKMCAPTGIGFLYGKLDLLREMPPFLGGGEMIAEVYLDH-STYADLPHKFEAGTPAIGEAIALGAAIDYLQN--IGMDKIYAYEQELAGYLLKRMLE-I-PEIQIYGPL------------DHRAALVAFAPKAGFHANDVAEILDQS-GVAIRSGHHCTQPLHSHFGITGTARASLYFYNTVAEIDAFMGHLREAIAFFKNIMG------------------------------------
>1173263_Ssp@AFY73647.1| cysteine desulfurase-like protein, SufS subfamily
---------------------------------------------------------------------------------------------------------------------MI-------------LVPEL-----------------------------------------------------------------------------------------------------------------------------------------------------------------------------------------------------------------------------------------------------------------------------------------------------------------------------------------------------------------------------------------------ISLN-----SETLANQTRPDFPILDQDI-NG-HPLIYFDNAASSQKPLQVLNAWRNYYEHDHSNVHRGAHTLSRRATEGYEAARDKVAKFINARSAQEIIYTRNATEAINLVAYSWGMANLKAGDEVILSAMEHHSNIVPWQIVAQKTGAVLKFVQLTKS-EEFDLDHYKSLLSD---R-TKLVSIVHISNTLGCINPIAEVITLAHH---YGAKVLIDACQSVPHMPINVQEIDCDWLVASGHKMCAPTGIGFLYGKSEILNQMPPFLGGGEMIAEVYLDH-STYADLPHKFEAGTPAIGEAIALGAAVDYLTA--IGMERIHRYEQELISYLIPQLQD-I-PELKIYGNL------------NHRAGLASFSATGYIHAHDIAQLLDQE-GIAIRSGHHCTQPLHRYLGITGTARASLYFYNTKAEIDAFIFSLKEAISFFLSIDLLQQQD-------------------------------
>1947904_Cbacterium@DBAX01000041.1_4|  2326 3552
--------------------------------------------------------------------------------------------------------------------------------------------------------------------------------------------------------------------------------------------------------------------------------------------------------------------------------------------------------------------------------------------------------------------------------------------------------------------------------------------------------------------------------------------------MALGAATRNDFPILAQTI-HG-QPLIYFDNAASSQKPTAVLDAWQHYYRCDHANVHRGAHTLSNRATAAYEQSRIKVAQFIGARTPYEIVFTRNASEAINLVAQTWGLSRLKPGDEILLTVMEHHSNIVPWQIVAQRTGAVLRFVPVTAD-GSFDGDAYQRLLGD---R-TKIVSFVHVSNTLGCITPAAEIIRLAHA---CGAKVLLDACQSVPHMPIDVQELDCDWLVASGHKMCAPTGIGFLFGKEQLLEAMPPFLGGGEMIAEVYLDH-ATYAELPHKFEAGTPAIGEAIALGAAVDYLSH--LGMDTIHAYEGELTAHLMAGLSA-L-GDVTIYGPT-------------QRAGLAAFTGPEGVHANDIAAMLDQE-GIAVRSGHHCTQPLHRSLGLSGTARASLYFYNTHAEVDRFLLKLEEVLAFFRRLM*------------------------------------
>1188229_Glithophora@APB33545.1| cysteine desulfurase
---------------------------------------------------------------------------------------------------------------------MT-------------V-----------------------------------------------------------------------------------------------------------------------------------------------------------------------------------------------------------------------------------------------------------------------------------------------------------------------------------------------------------------------------------------------------TT-----LRNLAAITRGDFPLLDQEI-HG-HPLIYFDNAATSQKPRQVLQSLQGYYEYANANVHRGVHTLSNRATEAYETARNKCAELIHAPQDECLIFTRNASEAINLVAYSWGMTQLQPGDEIILTVMEHHSNLVPWQWVAQRTGAILKFVPLTTQ-ETFDLQHYQSLLSN---R-TKLVACSYVSNTLGCVNPVAEIIQSAHH---WGAKVLLDACQAVPHMVVDVQVLDCDWLMASGHKMCGPTGAGFLYGKPELLRQMPPFLGGGEMIVDVFLDH-STYADIPHKFEAGTPAIAEAIMLGAAVDYLQN--ISLDAIHEYEQELVADLWQKLKA-I-PGIRLLGPPP-----------PERAGLVAFTLA-DIHPHDLATILDQA-GIAIRAGHHCTQPLHRYLQVQSTARASLYFYNTVAEIDRFIAVLNEAVEFFHGVLRDEPPSL------------------------------
>195250_Ssp@CM001776.1_2785|  3014522 3015811
---------------------------------------------------------------------------------------------------------------------MS-----------------------------------------------------------------------------------------------------------------------------------------------------------------------------------------------------------------------------------------------------------------------------------------------------------------------------------------------------------------------------------------------------ATLAAVQ---P-RLTV-----DDALAVQVRSQFPILSRQV-NG-KPLVYLDNAATSQKPEAVLQAMDRYYRSSNANVHRGAHTLSREATDAYELSRVKVAQFINATSAREIVFTRNASEAINLVAYSWGMNHLAAGDEVILSVMEHHSNLVPWQFVAQKTGATLKFVRLTET-GEFDLEHYRSLLSD---R-TQLVATVHVSNMLGCVNPVAEIAQLAQQ---YGAKVLIDACQSVPHMAVDVQALGCDWLVASGHKMCGPTGSGFLYGKEDLLLSMPPFLGGGEMIADVSLER-STYADLPHKFEAGTPAIAEAIGLGAAVDYLSE--IGMDRIHDREQALTAYLLAGISE-I-EGVRVYGPSW------TESGEIDRAGLVSFTVE-GIHANDIAALLDEE-GVEIRSGHHCTQPLHGELGVSATARASVYFYNTQADIDAFLKALKSTIEFFSAMA*------------------------------------
>2024880_Ssp@MAB54708.1| cysteine desulfurase
---------------------------------------------------------------------------------------------------------------------MT------------------------------------------------------------------------------------------------------------------------------------------------------------------------------------------------------------------------------------------------------------------------------------------------------------------------------------------------------------------------------------------------------ATQQSA---S-LEHG-----SLTLPERFRSDFPILEQSSSEG-RPLIYLDHAATSQKPRQVLDALLHYYASDNANVHRGAHQLSARATEDFEAARSSTARFISAASPREIVFTRNASEAINLVARSWGDANLREGDEVLLSVMEHHSNLVPWQLLAQRTGCLLRYAGINES-GELDLDDFHSKLTD---R-TRLISLVHISNVLGCCNPLEQVISSGHA---AGSLVLVDACQSLAHKSIDVSTLDADFLVGSSHKLCGPTGMGFLWAREALLEAMPPFLGGGEMIEDVFLDH-STWATLPHKFEAGTPAIGEAVGMGAAISYLQE--VGLDAIQAWEAELTRHLFVRLHA-I-DGVRVLGPTP------EQQ--PDRGALATFLVD-GVHANDIAELIDAS-GICIRSGHHCCQPLHRHFGVTASARASLSFITTMEEIDRFSEELASTVSFLRANS-------------------------------------
>84588_Ssp@CAE06837.1| putative cysteine desulfurase or selenocysteine lyase
---------------------------------------------------------------------------------------------------------------------MT-------------------------------------------------------------------------------------------------------------------------------------------------------------------------------------------------------------------------------------------------------------------------------------------------------------------------------------------------------------------------------------------------------TSSAV---K-YRDD-----MGVLSDRYRADFPILDQRAPDG-HPLIYLDHAATSQKPRQVLQALEQYYAADNANVHRGAHQLSARATESFEAARTVTAEFVRAASPREIVFTRNASEAINLVARSWGEANLREGDEVLLTLMEHHSNLVPWQLLAQRTGCVLRHVGITEA-GELDLEDFRSKLTD---R-TRLVSLVHISNALGCCNPLDQVIPAAHA---AGALVLVDACQSLAHKPIDVAGLDVDFLVGSSHKLCGPTGMGFLWAREALLEAMPPFLGGGEMIQDVFLDH-STWAVLPHKFEAGTPAIGEAVGMGAAIRYLQA--IGLEAIQAWEAQLTRHLFGRLQA-I-EGVRVLGPTP------EQQ--SDRGALATFLVD-GVHANDIAALMDAS-GICIRSGHHCCQPLHRHYGVTASARASLSFISTFEEIDRFSEELTSTIGFLREHG-------------------------------------
>64471_Ssp@ABI47804.1| cysteine desulfurase, SufS family protein
---------------------------------------------------------------------------------------------------------------------MT---------------------------------------------------------------------------------------------------------------------------------------------------------------------------------------------------------------------------------------------------------------------------------------------------------------------------------------------------------------------------------------------------------------TLNRNA-----AVTLAERVRADFPIFDQVSSSG-QPLIYLDHAATSQKPRVVLDAIQHYYACDNANVHRGAHQLSARATESFEAARATTAGLIGASSSKEIVFTRNATEAINLVARSWGDAQLKAGDEVLLTVMEHHSNLVPWQLLADRTGCVLRHVGVTPD-GTLDLADLREQLSE---K-TRLVSLVHISNTLGCCNPIEEIAVLAHA---VGAKVLVDACQSLAHKSIAVKTLGADFLVGSSHKLCGPTGMGFLWASEEILMAMPPFLGGGEMIQEVFLDH-STWAELPHKFEAGTPAIGEAIGMGAAITYLQT--LGLDAIQAWEAELTTHLFSRLQS-I-NGLRILGPTP------EQQ--PERGALATFVVE-GVHANDIAAMLDLA-GVCIRSGHHCCQPLHRLYGVTGSARASLSFCTTHAEIDRFADELVSVIDFFRENG-------------------------------------
>210768_Ssp@NQKX01000006.1_62|  58941 60314
M--------PVTV---------------------------------------PS---------------------------------------------------------------LT-------------TATTEP--------------------------------------------------------------------------------------------------------------------------------------------------------------------------------------------------------------------------------------------------------------------------------------------------------------------------------------------NGA------------------PGTE----PNGASGAMASGVAAAA---A-GTAP-----GENLAALTRPDFPLLAQQACLG-QPLIYLDHAATSQKPRQVLEALQGYYSHDNANVHRGAHQLSARATDAFEGARDKTARFIAAATPREIVFTRNASEAINLVARSWGDAFLRPGDEILLTVMEHHSNLVPWQLLAARTGAVLRHAGLTDT-GELDMEDFSRLLNE---R-TRLVSVVQISNTLGCLNPIAAIAQLTHQ---AGALLLVDACQSLPHLPVNVAALGADFLVGSSHKLCGPTGMGFLWAREALLEAMPPFLGGGEMIQDVGLDV-STWAELPHKFEAGTPAIGEAVGMGAALDYLNA--IGLERIHAWEQGLTRHLFQRLQA-I-EGLTVLGPTP------EQQ--PDRGALAAFTVE-GLHANDLSALLDAG-GICIRSGHHCTQPLHRHYGLSATARASLAFTTTFEEIDRFADELQSSVEFLKEHG*------------------------------------
>2026889_Csp@PHX67885.1| cysteine desulfurase, partial
------------------------------------------------------------------------------------------------------------------------------------------------------------------------------------------------------------------------------------------------------------------------------------------------------------------------------------------------------------------------------------------------------------------------------------------------------------------------------------------------------------------------------------------MV-----APNLAALTRPDFPLLAQTACLG-QPLIYLDYAATSQKPRQVLAALQHYYDHDNANVHRGAHQLSARATEGFEAARSKTATFIGAANAREIVFTRNASEAINLVARSWGEANL---------------------------------------------------------------------------------------------------------------------------------------------------------------------------------------------------------------------------------------------------------------------------------------------------------------------------------------------------------------------------
>1655601_Cbacl30@KRO94778.1| cysteine desulfurase
---------------------------------------------------------------------------------------------------------------------MT-------------TST-------------------------------------------------------------------------------------------------------------------------------------------------------------------------------------------------------------------------------------------------------------------------------------------------------------------------------------------------------------------------------TPAAVANTASTSP---S-IEVV-----ASNLAALTRPDFPLLAQTACLG-QPLIYLDYAATSQKPRQVLAALQHYYDHDNANVHRGAHQLSARATDGFEAARAKVAAFIGAASAREIVFTRNASEAINLVARSWGDANLGPGDEVLLTVMEHHSNLVPWQLLAARTGCVLRHAGLTET-GELDLDDLRSQITE---R-TKLVSLVQVSNTLGCLNPIEQVAALAHA---AGALVLVDACQSLPHLPLNVAALRADFLVGSSHKLCGPTGMGFLWAREALLEAMPPFLGGGEMIQDVYLDH-SSWADLPHKFEAGTPAIAEAIGMGAALDYLSA--IGLERIHAWEQQLTRQLFERLQA-I-EGVRILGPTP------EQQ--PDRGALAAFTVD-GLHANDIAALLDSA-GICIRSGHHCTQPLHRLYGLPGSARASLGFTTTPEEIDRFAEELEGTITFLREHS-------------------------------------
>292564_Cgracile@AFY28691.1| cysteine desulfurase-like protein, SufS subfamily
---------------------------------------------------------------------------------------------------------------------MT----------------------------------------------------------------------------------------------------------------------------------------------------------------------------------------------------------------------------------------------------------------------------------------------------------------------------------------------------------------------------------------------PTFTNSPRIATPSV---A-GTPV-----VADLAVQTRPDFPLLAQTACLG-QPLIYLDYAATSQKPRQVLEALQQYYSLDNANVHRGAHQLSARATDHFEAARGKVAAFIGAASAREIVFTRNATEAINLVARTWGDANLREGDEVLLSVMEHHSNLVPWQLLAARTGCVLRHAGVTES-GELDLEDFKAKLSD---R-TKLVSLVHVSNTLGCLNPIEAVAELAHG---AGALLLVDACQSLPHKPVDVAALGADFLVGSSHKLCGPTGMGFLWAHEALLEAMPPFLGGGEMIHDVYLDH-STWADLPHKFEAGTPAIGEAIGMGAALDYLQN--LGMERIHAWEQQLTRRLFERLQA-I-DGVRILGPTP------DQQ--PDRAALAAFSVE-GLHANDIAALLDSA-GICIRSGHHCTQPLHRHYGLASSARASLGFTTTPEEIDRFAEELEGTIGFLREHS-------------------------------------
>74547_Pmarinus@CAE21778.1| putative cysteine desulfurase or selenocysteine lyase
---------------------------------------------------------------------------------------------------------------------MT-----------------------------------------------------------------------------------------------------------------------------------------------------------------------------------------------------------------------------------------------------------------------------------------------------------------------------------------------------------------------------------------------SSVSSEQSMPLEM---A-AVET-----SANLAELTRADFPLLGQTACLG-QPLIYMDHAATSQKPRQVLDALQHYYDHDNANVHRGAHQLSVRATEDFERARQKVADFIAASSAREIVFTRNASEAINLVARTWGDANLHEGDEVLLTLMEHHSNIVPWQMLAKRTGCVLRFVDLTDC-GELDLNDLRHKLSE---R-TRLISLAHLSNVLGCFNPISEVTAEAHR---FGALVLLDACQSLPHMPVDVSRLGCDFLVGSSHKLCGPTGMGFLWAREELLDAMPPFLGGGEMIQDVYLDH-SSWADLPYKFEAGTPAIGEAIGMGVALDYLNQ--VGLDRIHAWEQQLTLQLFDRLQA-I-DGLTILGPTP------QQE--PDRAVLAAFTVD-GLHPNDVGALLDSA-GICIRSGHHCTQPLHRHYGIPGSARASLSFTNTPEEVDRFAEELVATIGFLREHS-------------------------------------
>2162190_Psp@QCFN01000002.1_65|  59000 60250
---------------------------------------------------------------------------------------------------------------------MS--------------------------------------------------------------------------------------------------------------------------------------------------------------------------------------------------------------------------------------------------------------------------------------------------------------------------------------------------------------------------------------------------------------------------IQNLAELTRGDFPLLDNKSASQ-HKLIYFDHAATSQKPKDVINALTNYYSHYNANVHRGAHQLSARATESFEGAREITANFVKANSSREIIFTRNASESINLVARSWGEENIREGDEILLTIMEHHSNIVPWQILAKKTGCKLRFAELTVD-GELDIEDFLSKLSH---R-TKLVSLVHISNSLGCCNPIQEVVSIARK---FDTLILLDACQSLAHRAIDVASLDVDFLVGSSHKLCGPTGIGFLWSREELLDQMPPFLGGGEMIQEVFLDQ-SSWSNLPHKFEAGTPAIAEAIGMGVAIKYLEN--LGFEKIQDWEKTLTTHLFDSLES-V-EGIKIYGPSI------NRQ--PNRGSLASFTID-GVHVNDLAELLDTR-GICIRSGHHCCQPLHRYYGIPGTARASLSFTSTIEEINYFKDELISIVDFLKAQI*------------------------------------
>316278_Ssp@CAK28918.1| Selenocysteine lyase
---------------------------------------------------------------------------------------------------------------------MA---------------------------------------------------------------------------------------------------------------------------------------------------------------------------------------------------------------------------------------------------------------------------------------------------------------------------------------------------------------------------------------------------SMARELSAM---T-AAAL-----GLDLAQRTRGDFPVLDQQI-HG-RPLIYLDYAATSQKPRQVLEALDHYYRCDNANVHRGAHSLSARATDAFEAARNTTAALVGSADPAEIVFTRNATEAINLVAMTWALDQLQPGDEILTTVMEHHSNLVPWQMVAARTGAVLRHVGLTAT-GELDLDDLRGQLNG---R-TRLVALAHVSNTLGCLNPIAEVVSLAHA---VGARVLVDACQSLPHLPVDVKQLECDWLVGSSHKLCGPTGMGFLWGRRELLEQAPPFLGGGEMIDEVFLER-STWAALPHKFEAGTPAIGEAIGMAAAIDYIQA--LGLAAIHRWEQRLTARLWEGLSR-I-DGVRLLGPSP------EQQ--PDRGALAAFVVD-GLHANDLAALLDAS-GICIRSGHHCTQPLHRLLGLSGSARASLGFTTTEAEIDAFLEELASSAAFLREHA-------------------------------------
>2055796_Sbacterium@HBU26773.1| TPA_asm: cysteine desulfurase, partial
---------------------------------------------------------------------------------------------------------------------MN---------------------------------------------------------------------------------------------------------------------------------------------------------------------------------------------------------------------------------------------------------------------------------------------------------------------------------------------------------------------------------------------------------------T-QSAI-----VNDLAQRCRGDFPVLNQTI-NG-KPLIYLDHAATSQKPKRVLDALNNYYSHDNANVHRGAHSLSARATDAFEAARTKVAKFIGANDSAEIVFTRNATEAINLVACTWANANLQPGDEILTSVMEHHSNLVPWQLVANRTGAVLRHVGITAN-GELDIDDFRAQLNQ---R-TRIVPLVQLSNSLGCLNPIANLVELAHA---VGAKVLVDACQSVAHIPVDVQALACDWLVASSHKLCGPTGMGFLWGRRELLEEAPPFLGGGEMIDEVFLSH-STWAGLPHKFEAGTPA-----------------------------------------------------------------------------------------------------------------------------------------------------------------------------------------
>1608213_CSspongiarum@KKZ14302.1| cysteine desulfurase
---------------------------------------------------------------------------------------------------------------------MT-------------------------------------------------------------------------------------------------------------------------------------------------------------------------------------------------------------------------------------------------------------------------------------------------------------------------------------------------------------------------------------------------------TTTMS---A-ATER-----QLDLARLTRPDFPLLDQSL-QG-QPLVYMDHAATSQKPRHVIDALVDYYRCHNANVHRGAHTLSARATEAFESARATVARFVGAADAREIVFSRNATEAINLVAYSWALDHLKPGDEVVLSVMEHHSNLVPWQLMAQRTGAVLRHVGITPQ-GEMDVDHCQQLLNE---R-TRLVSFVHLSNTLGCLNPAAEITAMAHG---VGARVLVDGCQALPHRPVDVQALGCDWYVGSGHKLCGPTGIGFLWGREDLLETMSPFLGGGEMIATVQLGT-STWAELPHKFEAGTPAIAEAIGLAAALDYLSA--LGLEKIHAWEQQLTQHLFDRLQA-I-DGLTIYGPDP------RKQ--PDRGALASFTVA-GAHAHDVAALLDST-GICIRSGDHCTQPLHRALQVTATARASLSFTNTMEEIDRLAHQLQEAVNLLRQDGEPS--------------------------------LE
>1928728_Pmicropora@BBL86392.1| putative cysteine desulfurase or selenocysteine lyase (chromatophore)
---------------------------------------------------------------------------------------------------------------------MV-----------------------------------------------------------------------------------------------------------------------------------------------------------------------------------------------------------------------------------------------------------------------------------------------------------------------------------------------------------------------------------------------------NSLKFRS---S-LEKE-----TNTLAVIARSDFPTLKQTNQEG-KPLIYLDHAATSQKPYQVLQVLDHYYKHDNANVHRGAHQLSSRATEAFESAREITAQFVGAKASSEIIFTRNASEAINLFTRCWGDLTIKAGDEILLTVMEHHSNLVPWQLLAARTNCLLRYVSITED-GQLDVEDFKAQLNE---R-TKLVSLVHVSNTLGCINPVTLISQLAHS---VGALVLVDACQSLAHLPINVKQLGADVLVGSAHKLCGPTGIGFLWASEYLLESLPPFLGGGEMIQDVFLSY-SSWAKLPHKFEAGTPSIGEAIGMGAAISYLQH--LGLNRIQEWEQILTEHLFTGLSQ-I-RGLRILGPQF------SQQ--THRAALASFTLE-DIHANDLAAFLDTT-GICIRSGHHCTQPLHRHYGITSSARASLSFTTTLEEIDYFVQELTETVDFFRKHN-------------------------------------
>59919_Pmarinus@CAE18529.1| putative cysteine desulfurase or selenocysteine lyase
---------------------------------------------------------------------------------------------------------------------ME-----------------------------------------------------------------------------------------------------------------------------------------------------------------------------------------------------------------------------------------------------------------------------------------------------------------------------------------------------------------------------------------------------------------TIKNFPKICKKNFPLIDKKDFPLLENNFKNK-NTIIYLDHAATTQKPIQVLEKIDEYYKNFNANVHRGAHQLSAKATEEFENSRSLIAKYVNAYSTKEIIFTRNATEAINLVARSWGEFTLKENDEILLSIMEHHSNIVPWQMVAAKNKCKLKFVGIDQD-GRLDINDFKSKLTT---K-TKLVSLLHISNTLGCCNPIKEITKLARD---KGSLVLLDACQSLAHQKLDINELGIDFLAGSGHKLCGPTGIGFLWSRKEILEKIPPFFGGGEMIQDVFEEK-STWAELPHKFEAGTPAIAEAIGLAAAINYINN--IGLDRISEYEKEITKYLFKKLKQ-I-EDLEIIGPSP------KID--PNRAALATFYVK-EIHSNDIAEILDSK-GICIRSGHHCCQPLHRHIGINSTARISMNFTTTKEDINTFIEKLKETISFLKLNS-------------------------------------
>59920_Pmarinus@AAZ58921.1| cysteine desulfurase
---------------------------------------------------------------------------------------------------------------------MN-------------------------------------------------------------------------------------------------------------------------------------------------------------------------------------------------------------------------------------------------------------------------------------------------------------------------------------------------------------------------------------------------------------------NL-----VKNIAEKSRNDFPLFNGDI-N--KNLIYLDHAATSQKPKQVIDSLKKYYSFQNANVHRGAHQLSALATEKFENSRKLTANFINSKNEKEIIFTRNATEAINLVAYTWGNYELQENDEILISLMEHHSNIVPWQLIAKAKKCKLIYINIDKN-GELDFDDFKKKLSD---K-TKIVSLVHVSNTLGCCNPIEEISSLAHQ---KGSLVLLDACQSLAHKQVDIKKLGIDFLAGSSHKLCGPTGIGFLWGREEILKKIPPFLGGGEMINEVFKDN-STWAELPHKFEAGTPAIGEAIGMGTALQYLQS--IGLNEIHNYEKELTKYLFEKLEE-I-DDLKILGPSP------LIQ--PDRGPLATFYIK-GIHSNDVAELLDNS-NIYIRSGHHCCQPLHRFYGIKSTARASLSFTSTPSEIDSLAEELKSVISFLKKNS-------------------------------------
>2162204_Psp@QCJQ01000004.1_1|  3 1103
---------------------------------------------------------------------------------------------------------------------MQ-------------------------------------------------------------------------------------------------------------------------------------------------------------------------------------------------------------------------------------------------------------------------------------------------------------------------------------------------------------------------------------------------------------------ND-----KVDLAEFTRKDFPIFSQNA-TGKKNLIYLDHAATSQKPIQVIEAIQDYYKHKNSNVHRGAHQLSAIATAEFENAREITSKFIKAKSSAEIVFTRNATEAINLVAQSWARKNLNEGDQILLTIMEHHSNIVPWQIIAQEKKVKINFANITPN-GELDLEDFKSKLND---R-TRLISLVHISNTIGCCNPIKKIAKLAHA---NGSLVLLDACQSLAHQPIDVTSMNIDFLAGSSHKLCGPTGIGFLWAREEILEEMPPFLGGGEMINEVFLEY-SNWAELPHKFEAGTPAIGEAIGLGKALVYLNK--IGLEKIHEYEKNLTRILFNHLKE-I-DRLKVLGPEP------EKQ--SNRGSLATFIVE-DIHSNDLAELLDSD-NICI----------------------------------------------------------------------------------------
>167539_Pmarinus@AAP99129.1| Selenocysteine lyase
---------------------------------------------------------------------------------------------------------------------M--------------------------------------------------------------------------------------------------------------------------------------------------------------------------------------------------------------------------------------------------------------------------------------------------------------------------------------------------------------------------------------------------------------------KS-----KKNLAEITRKDFELFSLGSQEN-NDLIYLDHAATSQKPKFVIERMVHYYKYENANVHRGAHQLSAKATQAFEDAREITSQFVQAKSNREIVFTRNATEAINLVAYSWGDSQLKEGDEILITLMEHHSNLVPWQLLAKRKGCKLRYIGITKT-GELDLNDLKNKVNE---K-TKLVCLLHVSNTLGTCNPIKKISEIAHS---AGALILIDACQSLAHKKINVEALDIDFLAGSSHKLCGPTGCGFLWAKEEILEIMPPFLAGGEMIQDVSLQK-SNWSDLPHKFEAGTPAIGEAIGMGAAISYLQS--IGLENIGLYEKELTQYLFKNLET-I-EGIRILGPTP------EQQ--PNRAPLATFYIE-NIHSNDIAELLDSK-NICIRSGHHCCQPIHEYYGISSTARASLSFTSTKKEIDFFTQELMSSINFIKEHS-------------------------------------
>1499498_Psp@KGG13312.1| Cysteine desulfurase
---------------------------------------------------------------------------------------------------------------------M--------------------------------------------------------------------------------------------------------------------------------------------------------------------------------------------------------------------------------------------------------------------------------------------------------------------------------------------------------------------------------------------------------------------QK-----KNNIAEITRIDFPLIS----NN-KNLIYLDHAATSQKPYKVIDALKYYYEFDNANVHRGAHQLSCRATKAFENARDITAGFINAESSREIVFTRNATEAINLVAYSWGDSNLKEGDEILISLMEHHSNIVPWQLLAKRKKCIIKYIGITHN-GELDIDDAFSKINE---K-TRICSIQHVSNVLGCCNPINKIAEKVHN---FGALIMIDACQSLAHQPINVRDLKIDFLAGSAHKLCGPTGSGFLWAKEKTLENMPPFLGGGEMIQDVSLDS-ATWADLPHKFEAGTPAIAEAIGMGAALKYLQS--IGLHNIKSYERELTEYLFKKLEL-I-EDIYIMGPRP------DKD--INRAPLATFTIK-NIHSNDIASLLDAN-NICIRSGHHCCQPLHKFFGINSSARASLNFTSTINEIDLFVEQLISVINLLKDNS-------------------------------------
>436017_Olucimarinus@ABO95259.1| predicted protein
---------------------------------------------------------------------------------------------------------------------MT-------------I------------------------------------------------------------------------------------------------------------------------------------------------------------------------------------------------------------------------------------------------------------------------------------------------------------------------------------------------------------------------------------------------------------RVLVSLETRGDFPILDQKTESG-AQLVYLDNAATSQKPNQVVDAHMFYYKDYNSNVHRGVHYLSSKATDAYELSRRKVAAFVNATTDREIVFTRNASEAINLVANTWGTKHIKAGDEIILSVLEHHSNIVPWQLLAERTGCVLKFVELTKDTQELDMDQLRSLVNE---K-TRLITTAHVSNVTGGVAPVKEIIDLARG---VGAKVLLDACQSLPHMKVDVQALGADWIVGSSHKMCGPTGIGFLWGRMDVLETMPPWMGGGEMIADVYLEK-STYAEPPSRFEAGTPAIAEAIALGEACDYLTK--IGMDRIHDYEIEIGTYLYEKLSA-V-PGVTIYGPPP------A----RGRASLCAFNVD-GIHANDLCTLLDQA-GIACRSGHHCTQPLHRYLDVPGSARASLYFYNLPSDVDAFIDALTSTIAFFAEFEE------------------------------------
>3218_Ppatens@PNR29084.1| hypothetical protein PHYPA_027776
M--------ASSAQLGFRRTLVLHQGLGAVEKS----GLASCAGVSFGKRFAP----------------------------------------------------------------VT-------------LNCRRI--------------------------------------------------------------------------------------------------------------------------------------------------------------------------------------------------------------------------------------------------------------------------------------------------------------------------------------------GG----------------------------RFAGAGVVKSVVSVE---N-YITE-----ASSLGEITKGDFPILDQEV-NG-YKLVYLDNAATSQKPASVLKALRDYYEGYNANVHRGIHALSAKATDEYELARKKVADFINAPSDREIVFTRNASEAINLVAYTWGLTNLKEGDEVVLSVAEHHSNIVPWQLVAQKTGAKLRFVELTPE-ETLDLEQLKGFLNE---R-TKLVTTFHVSNVLGCVNPIADIVQWSHA---VGAKVLVDACQSVPHMPVDVQGLGGDFLVASSHKMCGPTGMGFLWGTTEILESMPPFLGGGEMIVDVFLDR-STYASPPSRFEAGTPAIGEAIGLGAALDYLNK--IGMDRVHKYEMELSKYLYDSLSK-V-PGVRIYGPPV------GPNG-ENRASLCAFNVE-GIHATDLSTFLDQQHGIAVRSGHHCTQPLHRHLGINASARASLYFYNTTDEVDTFIKGLQDTIDFFTAFNG------------------------------------
>39947_Osativa@KAF2907454.1| hypothetical protein DAI22_12g098500
MVS------AAAAA----SSLRCFPP-------------------SLGNR-GP-----------------------GAATARGG---------------------------------LV------------RLSSRR-------------------------------------------------------------------------------------------------------------------------------------------------------------------------------------------------------------------------------------------------------------------------------------------------------------------------------------------------------------------------------ARSTAGVAAPS---R-EAES-----AASLGDLTRVDFPILDQEF-DG-SKLVYFDNGATSQKPSCVMKTLDEYYRFYNSNVHRGIHVLSAKATDAYESARTKVANFVNAANSREIVFTRNATEAINLVAYSWGMSNLKQGDEIVLTIAEHHSAIVPWQFVSQKTGATLKYVGLTKE-GVPDIEQLKGLLSN---K-TKIVVVHHVSNVLGSMLPIEDIVTWSNR---IGAKVLVDACQSVPHMPVDVQRLGADFLVASSHKMCGPTGVGFLHGKFDLLSSMEPFLGGGEMIADVFQDK-STYAEPPSRFEAGTPAIGEAIGLGTAIDYLSQ--IGMQKIHEYENELATYLYESLIA-V-PNVRIYGPAP------CQT--VHRAPLCSFNVE-NVHPTDIAEILDLQHGVAIRSGHHCAQILHRTLGINASARASLHFYNTKEEVDVFVDALKDTIDFLTSEH-------------------------------------
>3702_Athaliana@AEE28298.1| chloroplastic NIFS-like cysteine desulfurase
M--------EGVA-----MKLPSFP-----------------NAISIGHR----------------SFSRVRCS-----------------------------------------SSLS-------------VCSAA-----------------------------------------------------------------------------------------------------------------------------------------------------------------------------------------------------------------------------------------------------------------------------------------------------------------------------------------------------------------------------------AASSATI---S-TDSE-----SVSLGHRVRKDFRILHQEV-NG-SKLVYLDSAATSQKPAAVLDALQNYYEFYNSNVHRGIHYLSAKATDEFELARKKVARFINASDSREIVFTRNATEAINLVAYSWGLSNLKPGDEVILTVAEHHSCIVPWQIVSQKTGAVLKFVTLNED-EVPDINKLRELISP---K-TKLVAVHHVSNVLASSLPIEEIVVWAHD---VGAKVLVDACQSVPHMVVDVQKLNADFLVASSHKMCGPTGIGFLYGKSDLLHSMPPFLGGGEMISDVFLDH-STYAEPPSRFEAGTPAIGEAIALGAAVDYLSG--IGMPKIHEYEVEIGKYLYEKLSS-L-PDVRIYGPRP------SES--VHRGALCSFNVE-GLHPTDLATFLDQQHGVAIRSGHHCAQPLHRYLGVNASARASLYFYNTKDDVDAFIVALADTVSFFNSFK-------------------------------------
>3197_Mpolymorpha@PTQ46661.1| hypothetical protein MARPO_0010s0063
M--------AIVAA-----TVIAGPGCG-------------INGFEIGRR-TPNLGADNVFARPFLWWTSMNCSTLGGLAVEGGFRRSSLRFTQSQEGFKRRHFQVQA---TETLSPLL-------------V-----------------------------------------------------------------------------------------------------------------------------------------------------------------------------------------------------------------------------------------------------------------------------------------------------------------------------------------------------------------------------------------------------AE-----QKSLGELTRDDFPILNQEI-NG-NRLVYLDNAATSQKPAAVLNALKDYYEGYNSNVHRGIHTLSAKSTDQFEIARSRIAKFINAPSHADVVFTRNATEAINLVAYTWALTNLQRGDEIVLTVAEHHSNLVPWQLVAEKVGVVLKFATLTED-ESIDIEQLKGLISN---R-TKLVALHHVSNTLGSIIPMKDIIVWAHK---YGAKVLVDACQSVPHMAVDVQDLDADFLVASSHKMCGPTGVGFLYGKSEILDRMPPWMGGGEMIADVYLEH-STYANPPARFEAGTPAIGEAIGLGAAVEYLSN--IGMDRIHAYEMELSKYLYDNLSL-V-PDVKIYGPAP------GAHG-ENRAALCAFNVE-GMHATDIATVLDMEHGIAVRSGHHCTQPLHRHLNVNATARASLYFYNTKEEVDAFIRGLKESVEFFSSFR-------------------------------------
>1169540_Vbrassicaform@CEL93231.1| unnamed protein product
---------------------------------------------------------------------------------------------------------------------MT-------------VMQTTV----------------------VVPTSTALFC------------------------------------------------------------------------------------------------------------------------------------------------------------------------------------------------------------------------------------------------------------------------------------------------------------------------------------------GLLISAAGAAFVGLV---A-AAPT-----STTLGSPLRSDFPILDERI-DG-KPLVYFDNAASSHMPKPVLEAIERYYQHQHSNVHRGAHTLALRATEAFESARSSVAAFLNARRREEIVFTSGATEGINLVAQTWGEANIGEGDEIILSVMEHHSNIVPWQLLAKRKGATIKYIQMDEN-ECLDMSSFESLLSP---R-TKMVGIVAVSNTLGCSNPIAEIVRQSHA---VGAKVLVDACQAVPHKKIDVNALDCDWLVASGHKMMGPTGIGVLYGKYEVLESMPPWMGGGEMIEDVYFDH-STYLDPPSRFEAGTPPIAQAVALGAAVDYLNK--LGMDNIAEYEKDVSSYLYRRLGD-I-PDLRLYGPDP------IAQG-HSRAALVAFNHD-NIHASDLSTFLDQE-GIAVRAGHHCTQPLHRLLGAAGSIRASLYVYNTRQEIDCFIDALHRVIQMFSDIPEAPGIDLGFAALGMEGLSLLTAGEMGPNDEGEGEVME
>1460289_Csp.@KOO26391.1| cysteine desulfurase
---------------------------------------------------------------------------------------------------------------------MF-------------V-------------------------------------------------------------------------------------------------------------------------------------------------------------------------------------------------------------------------------------------------------------------------------------------------------------------------------------------------------------------------------ALVHASIALPASSTA---G-AAVA-----ASSLGARVRSDFKLLDQDIWEG-KRLVYLDSAATSQKPASVVRAMTEHLERDNANVHRGAHSLATRSTASYESARDKVAAFVGAADRREIVFTRGATEAINLVANTWGVSELGAGDEVVLSVMEHHSNMVPWQQLAKSRGVILKYARLDAL-ERLDLEHLRSLLGP---R-TRLVSIAHVSNTLGCVNPVKEIAALAHA---VGAKLLVDACQSVPHMPIDVRELGCDFLVASGHKMCGPTGIGFLWGRLELLEAMPPWQGGGEMIDTVTLEG-VTYALPPGRFEAGTPAITQAIGLGAACDYLRT--IGMAEVQAYEHELAAHLHRGLSA-I-PGIRIYGPPVDVATDAAATH-AHRAALCAFNIE-GVHASDLATFLDQE-GIAIRAGHHCTQPLHHQLGAAGSARASLYLYNTHDEIDALCVAIAETVDMLRMLEDV-----------------------------------
>2880_Esiliculosus@CBJ27325.1| Cysteine desulfurase
---------------------------------------------------------------------------------------------------------------------MV------------------------------------------------------------------------------------------------------------------------------------------------------------------------------------------------------------------------------------------------------------------------------------------------------------------------------------------------------------------------------------------------SAAAVDGVTSMKEEGD-KDGL-----GLSLGERVRADFPILDQEAYPG-KPLVYLDSAATSQKPKVVMDVLRDYYERDNANVHRGAHQLSIRATEAYEAAREKVGAFVNAETSREIVFTRGATEAINLVAQTWGLDNLAAGDEIVTTVMEHHSNMVPWQLLAERTGAVLKFAQIRED-MSLDLDHMKSLITD---K-TKLVAVVHASNALGGVNPVSEIAEAAHA---VGAKVLVDGCQSVPNMPVDVQTLGVDWLVASGHKMCGPTGIGFLWGRMSVLETMRPWQGGGEMIDQVYFDH-STFAEPPARFEAGTPAIAQAVGLGAACDYLSS--IGMENGAAYEHEMSKYLWERLSE-V-EGLDFYGPPP------NASG-DNRNPLLAFNSR-DVHAHDLSFFMDQE-GVAIRAGHHCTQALHRQLGAAGSLRASLYIYNTKDDVDQFIEALRSTLDMFKAMDGDGGGAGG----GLVG--------------GEPSIF-
>3055_Creinhardtii@PNW75399.1| hypothetical protein CHLRE_12g525650v5
M-------------------------------------------------------------------------------------RSLARLVTKRHQW------------------MTHHR----------TAAAAT------------------------------------------------------------------------------------------------------------------------------------------------------------------------------------------------------------------------------------------------------------------------------------------------------------------------------------------------------------------DVA----APAPGAAAAHHDDRAP---L-PAPA-----SLQLGAPLRSQFPILDQTV-NG-HPLVYLDNAATSQKPHAVLRALSDCYQEYNANVHRGVHALSARATQEYEDARAKVAALIGARNSREVVITRNATEAINLVANTWGLQNIKPGDEIILSVAEHHANLVPWQLLAARTGAVLRHVRLTPDRTQLDMNHFRTLLSP---R-TRLISLVHVSNVLGCVLDAAYVAEQARA---VGARLLLDCCQSVPHSSLDVTTLGADWIVASSHKFCGPSGVGFLWGSYELLEEMGPWMGGGEMIQDVFLDH-STYAPPPARFEAGTPAIAETIGMGAAAEWLRE--LGMGRVHDYEQEIGTYLWERLTS-LSPRITAYGPAP---GDPRSGG-RGRASLVAFNVE-GLHATDVSTLLDHA-GVAVRSGHHCAQPLHRELGVPASARASAYIYNTAAEVDAFVAALKDTIQFFDDVHGA-----------------------------------
>3075_Aprotothecoid@RMZ53652.1| hypothetical protein APUTEX25_003186
M--------KVHVYIRA----LATPPAPALLARAVEEGIAFVVRAAGPRRVAPVF--------P--TAPPVRCSS--------RTPPAHVRF-----------------------LGLAAFR---------RVLGRKQ--------------------------------------------------------------------------------------------------------------------------------------------------------------------------------------------------------------------------------------------------------------------------------------------------------------------------------------------SG------------YAALLAWIDAE---------MDSPGLRSAAQ---L-LQPS-----QQASGELWRRDFPILDQSV-HG-HRLVYLDNGATSQKPETVIRALDDYYRSYNSNVHRGVHALSARATAAYESAREKVAAFVGAASSREIVFTRNASEAINLVAQTWGTATLRPGDEILLSVAEHHSNLVPWQMVAQRTGAVLRHVPLTKDTEELDMAAFHDLLSP---R-TRLVALVHVSNMLGCIAPAAEICEAAHA---VGARVLLDCCQSVPNMPVDVGRLGADWIVASAHKM------------YELLESMPPWMGGGEMIQDVFLDR-STYAAPPSRFEAGTPAIAEAIGLGAACDYLTT--LGMHRVDAYERELGAHLHEQLQA-V-PGVRIYGPGP------EEG--VGRAALASFNVD-GIHPTDISTILDQS-GVAVRSGHMCTQPLHRELGISASVRAAPYLYNTKHEVDVFVEALKEAISFFTM---------------------------------------
>1764295_Cprimus@QDZ20549.1| cysteine desulfurase
---------------------------------------------------------------------------------------------------------------------MT-------------TTTTTT----------------------MVQCSRSRWGCPRG--------------------------------------------------------------------------------------------------------------------------------------------------------------------------------------------------------------------------------------------------------------------------------------------------------------------------------------GFRGASSVAARSAAQG--T-SPRL-----TAEDVAGIRREFPILEREV-HGDKRLVYLDNAATSQKPRRVLGAMEDYYADYNSNVHRGVHALSAKATERYEEARDKVARFVGAESSREIVFTRNASEAINLVAYTWGEENLGEGDEVVLTVAEHHSNIVPWQILSRRKKFTLKYVRLDEASQTLDLEGLGEAIGP---R-TKLVTVGHVSNVLGCVNPVGDIVALARSGGHPGCKVLLDACQSVPHMPVNFSELQVDFAVCSGHKMCAPTGIGFLWGKMEVLEAMPPFMGGGEMIQDVFESH-STFARPPGKFEAGTPAICEAIGLGAACDYLSD--IGMHRLEEFELEMGTYMYEELEKNI-EGIEIYGPSP------KQ---APRAALAAFNVE-GLHATDISMILDQY-GIAVRSGHHCTQPLHHHLGINASARASLYMYNTKEEIDQFVAKLKDTIDFFGQAS-------------------------------------
>448386_Gchorda@PXF45478.1| putative cysteine desulfurase
---------------------------------------------------------------------------------------------------------------------MTQSQPTTCFASPLCVSVRST----------------------------------------------------------------------------------------------------------------------------------------------------------------------------------------------------------------------------------------------------------------------------------------------------------------------------------------------------------------------TFTLPLSCAAKRQPTANAPP-RTPTATL-----ARPRTIADPSLFPILSEIV-ND-KPLVYLDSAATSQKPRQVIDAILSYYAATNSNVHRGAHSLASRATDAFEHTRDLIANLINANSRDEVVYTRNATEAINLVANTWALHNLQKGDTIIVSVMEHHANLVPWQMIASRTGAKVVAVPLTPQ-QTYDIHAYKRLMEQ---HCVRLVACSHVSNVLGCINPVRQIVEEARK---HQALVLLDACQSVPHMPVDVQQLDVDFLVASAHKMCGPTGVGFLYGKQHILEDMPPFLGGGEMIHDVFIDS-STYAKPPHKFEAGTPAIGEVVGFAAAIEYLQS--IGMDKIHHFETEMAQYLYNRLTA-F-QEVEVYGPPP------------PRAALCAFNVK-GVHSGDLAVMLDLE-GVAVRSGHHCAQPLHRELGINSSARASLYIYNSPDEVDKFIDALKESVDLLGGTLTLK----------------------------------
>35688_Ppurpureum@KAA8491171.1| putative cysteine desulfurase
MYPRLPWSVSETARSRRPRHIVKAASVPASRRAS-----GSDTRLNAGMRGAPWRS-----LR-----ARARCASTG-----FGVRPQHAR------------------------MGMS-------------L-------------------------------------------------------------------------------------------------------------------------------------------------------------------------------------------------------------------------------------------------------------------------------------------------------------------------------------------------------------------------------GEVQAEKM---AGTG---P-QQTP-----AQHIPALDSDSFPILNQKVHDD-RRLVYLDSAATSQKPIVVLDALRSYYTSDNSNVHRGAHSLSARATARFESARDKVQHLLHAPSREEIIYTRNATEAINLVAYAWAGSNLQPGDVIVSSVMEHHSNLVPWQIVAKNTGARLRHVGLNEH-EMYDLDSLKQILSEEAGK-VKLVTCNHVSNMLGCVNPVREIAALAAE---AGAKVMVDGCQSVPHMPVDVAALGCDFYAVSGHKMCAPTGIGILYARKELLESMNPFMGGGEMIDEVHLDH-STWAMLPHKFEAGTPSIGEAVGLGAAVDYLNQ--LGIDEVHAFEQRIGRYLYDRLSA-F-KQVKIYGPHP------DV---AERASLCSFNVE-GVHPSDLATMMDLD-GVAVRSGHHCTQPLHRHFSIDASARASLYVYNSSRDVDAFIESLVHSVELLGERLTSVNGTN------------------------------
>1951931_Hbacterium@DBME01000068.1_4|  1058 2293
--------------------------------------------------------------------------------------------------------------------------------------------------------------------------------------------------------------------------------------------------------------------------------------------------------------------------------------------------------------------------------------------------------------------------------------------------------------------------------------------------------------------------------------M-TATL-----APLDVQKIRQDFPSLVTPF-HG-KPLIYLDSAVSSLTPLAVVERLTRYQSFEHTNVHRGVSTLSQEATDRYEEAREKVRAFINARSTRQIIWTRGTTESINLVAQTYGRQMIHEGDEILLSAMEHHSDIVPWQLLAQERGAKIRVIPMNDA-GELILDGLEDLITD---R-TRIIGVTHVSNVLGTINPVKEIIARAHA---KGVPVLVDGAQAVPHLKVDVTDLDADFYVFSGHKLSGPTGIGVLYGRQSLLESMPPWHGGGSMILSVTWEG-TTFAAIPGKFEAGTPPIAQAIGLGAAIDYVSA--LGLDRIAAHEHDLLAYATGRLKA-I-PGLRIIGEAR------------EKASVISFVLD-GIHPHDIGSILDHD-GIVVRAGHHCAQPVMTRFGIPATTRASFAFFNTRADVDALVSGILKVQEIFQ*---------------------------------------
>1121920_Gfermentans@AUAU01000006.1_77|  92386 93633
---------------------------------------------------------------------------------------------------------------------MSPT-------------------------------------------------------------------------------------------------------------------------------------------------------------------------------------------------------------------------------------------------------------------------------------------------------------------------------------------------------------------------------------------------------------V-NATA-----QPLDVAAIRRDFPLLSRIL-HG-KPVVYLDSAVSGQMPLRTIERMAKYERDEHTNVHRGVSTLSQEATDAYEAAREKVRKFIGAASIKEIVWTRGTTESINLVAQTFGRMKVGAGDEILLSAMEHHADIVPWQMLAEEKGATLKVIPLTDD-GELILDSLDELITD---R-TRIVGVVHVSNVLGTINPVKEIIARAHA---KGVPVLVDGAQAVPHLKVDVKDLDADFYVFSGHKLSGPTGIGVLYGKLAHLDAMPPWHGGGNMIRSVSWEK-TTYIAAPGKFEAGTPPIAAAIGLGESIDYLEA--LGLDRIAAHEHELLAYATEKLSA-I-PGLRILGQAK------------DKASVLSFVVD-GIHAHDMGSLLDGE-GVVVRAGHHCAQPIMTRFGVPATTRASFAYFNTREDVDVLVSAVLKAIEIFK*---------------------------------------
>2052165_Hbacterium@PMJK01000162.1_4|  2420 3655
--------------------------------------------------------------------------------------------------------------------------------------------------------------------------------------------------------------------------------------------------------------------------------------------------------------------------------------------------------------------------------------------------------------------------------------------------------------------------------------------------------------------------------------M-STAV-----QPLDVTAIRKDFPLVSRVL-NG-KPVIYLDSAVSGQMPLPVIERMSKYERDEHTNVHRGVSTLSQQATDYFEAAREKVRRFIGAASIREIVWTRGTTEAINLVAQTFGRMMVKEGDEILLSGMEHHANIVPWQMLAEEKGATIKVIPMTDD-GELILESLDELITD---R-TKLLGVVHVSNVLGTVNPVKEIIARAHA---RGVPVLVDGAQAVPHLQVDVKDLDADFYVFSGHKLSGPTGIGVLYGKLAHLEAMPPWQGGGSMIRSVTWEK-TTYVAAPGKFEAGTPPIAAAIGLGKAIDYLTA--LGLDRIAAHEHDLLVYATERLTR-I-PGLRILGTAK------------QKASVISFVVE-GIHPHDMGSLLDGE-GVVVRAGHHCAQPVMARFNVPATTRASFAYFNTREEVDVLVSAVEKAIELFK*---------------------------------------
>903818_Hfoetida@KI912268.1_1295|  1536736 1537962
---------------------------------------------------------------------------------------------------------------------MT--------------------------------------------------------------------------------------------------------------------------------------------------------------------------------------------------------------------------------------------------------------------------------------------------------------------------------------------------------------------------------------------------------------------------KYLDVATIRQDFPLLTAPF-HG-KRLVYLDSAVSGQVPLPAIERMHHYEAYEHTNVHRGVSTLSQEATDSYEGAREKVRALLNAPSSKQVIWTRGTTESINLVAQAWGRQNVKEGDEILLSAMEHHANIVPWQLLAQEKGAKIKVIPMNDR-GELILEDLDGLLTE---R-TKIVGVTQVSNVLGTINPVKEIIAKAHA---KGIPVLVDGAQGVPHMPVDVQDLDCDFYVFSGHKLSGPTGIGVLYGRKELLEAMPPWHGGGSMILSVTWEK-TVFMGIPAKLEAGTPAITQAIGLGAAIDYLKG--LSFDRIAAHEHALLQYATDRLKA-I-EGLRIIGEAA------------NKASVISFVLE-GIHPHDIGSILDHE-GIVVRAGHHCAQPVMQHFQVPATTRASLAYYNDEADVDALVVGIQKVKDIFG*---------------------------------------
>338969_Rferrireducen@ABD69589.1| cysteine desulfurase
---------------------------------------------------------------------------------------------------------------------MN---------------------------------------------------------------------------------------------------------------------------------------------------------------------------------------------------------------------------------------------------------------------------------------------------------------------------------------------------------------------------------------------------------NTS---A-VTMP-----PAFNVARVRADFPILGLTV-AG-KPLVYLDNAASSQMPQPVIDRLVRYQSTEHANIHRAVHYLSETATAAYEAARTRLQRFINAREAREVIFTSGTTEGINLVAHGWGRQNIRAGDEIILTVLEHHSNIVPWQMLALEKGAILRVVPINDA-GELLVDEYEALFNE---R-TRLVSVGHVSNALGSINPVKQMIAFAHA---RGVPVLVDGAQAAPHLAVDVQDLDCDFYAFSGHKMCGPTGIGVLYGRAALLEAMQPFKGGGDMIHTVTFEK-TTYAPIPNKFEAGTPPIAAAIGLGAAVDYLSS--IGMPAIAAHEHELLRYATEHLSA-L-PGVRLMGTAK------------DKAAVLSFAVQ-GIHPHDMGTLLNQE-GVAVRTGHHCAQPLMVRLGVVATSRASFAFYNTLADVDALVAGIRSVQKVFA----------------------------------------
>50421_Rsp@PKWM01000032.1_6|  4347 5624
---------------------------------------------------------------------------------------------------------------------MN-------------TA----------------------------------------------------------------------------------------------LA--------YP-------------------------T----------------------------------------------------------------------------------------------------------------------------------------------------------------------------------------------------------------------------------------------------ATPAS---S-ATTP-----PAFDVARIRADFPILKLRV-VG-KPLVYLDNAASSQMPQPVIDRLLRYQTTEHANIHRAVHYLSETATAAYEAARVKLQRFINAREAREVIFTSGTTDSINLVMHGWGRKFIKAGDEIILTVLEHHSNIVPWQMLALEKGASLRVVPINDA-GELLLDEYQALFNE---R-TRLVCVGHVSNALGSVNPVKEMIAFAHA---RGVPVLVDGAQAAPHLTLDVQDLDCDFYAFSGHKLCGPTGIGVLYGRATLLEAMQPFRGGGDMIHTVTFEK-TTYASIPNKFEAGTPPIAAAVGLGAAVDYILS--IGMEAIATHEHDLLCYATEQLSA-L-PGVRLLGTAR------------DKAAVLSFAVQ-GVHPHDVGTLLNTE-GVAVRTGHHCAQPLMARLGVVATSRASFAFYNTRSDVDALVAGIGSLQKVFA*---------------------------------------
>44576_Nhalophila@SDX90990.1| cysteine desulfurase / selenocysteine lyase
---------------------------------------------------------------------------------------------------------------------MK-------------S-----------------------------------------------------------------------------------------------------------------------------------------------------------------------------------------------------------------------------------------------------------------------------------------------------------------------------------------------------------------------------------------VEALF-----TPQA-----TPTAMQHLRADFPILGIRV-GD-KPLVYLDNAASSQMPQAVIDRLVRYQTTQHANIHRAVHHLSEVATQEYENARRKLQHFMGAREEKEVIFTSGTTDSINLVMHGYGRKFIQSGDEIILTTLEHHSNIVPWQMLAEEKGAHIRVVPINDS-GELLVEAYEKLFNS---K-TRFVGLSHVSNALGTINPIKDMIAIAHQ---HGVPVLIDGAQAAPHLQVDVQELDCDFYAFSAHKLFGPTGIGVLYGKAHLLEAMQPYKGGGDMIASVTFEK-TIYNELPYKFEAGTPPIAAAIGFGAAIDYLNQ--IGLDNIAAYEHDLLRYATEQIQA-M-PGVRIIGNSL------------NKVAVISFVID-GIHPHDVGTLLNQE-GIAVRTGHHCAQPIMERFKVPATSRASFAFYNNRDEVDALVAGIRSVQKVFAL---------------------------------------
>228410_Neuropaea@CAD85358.1| Aminotransferase class-V
---------------------------------------------------------------------------------------------------------------------MK-------------M-----------------------------------------------------------------------------------------------------------------------------------------------------------------------------------------------------------------------------------------------------------------------------------------------------------------------------------------------------------------------------------------VDALLTP-S-VRQT-----IASGMERLRADFPILDIKV-GD-KPLVYLDNAASSQMPQAVIDRLVHYQKTQHANIHRAVHHLSDLATQEYEAARRKLQHFIGAREEREVIFTSGTTDSINLVMHGYGRKFIQNGDEIILTALEHHSNIVPWQMLAEEKGARIRVVPINDA-GELLVDEYEKLFNS---R-TRFVGLSHVSNALGSINPIKRMIATAHQ---HGVPVLIDGAQAAPHMKIDVQDLDCDFYAFSAHKMCGPTGVGILYGKAHLLESMQPFKGGGDMIASVSFEK-TTYNDIPYKFEAGTPPIAAVIGFGAAIDYLEQ--IGLDAIAAYEHELLVYASEQIRM-I-PGVRIVGDCP------------DKVAVISFVVD-GIHPHDVGTLLNQD-GIAVRTGHHCAQPIMQRFNVAATSRASFSFYNTKEEIEVLVAGIRSVQKVFAQ---------------------------------------
>335283_Neutropha@ABI59491.1| cysteine desulfurase
---------------------------------------------------------------------------------------------------------------------MK-------------I-----------------------------------------------------------------------------------------------------------------------------------------------------------------------------------------------------------------------------------------------------------------------------------------------------------------------------------------------------------------------------------------VDTLVTSSA-QQTT-----TVPGIGQFRADFPILDIKV-DD-KPLIYLDNAASSQMPQAVIDCLVRYQKTQHANIHRAVHYLSNLATQEYEAARCKLQNFIGAREDREVIFTSGTTDSINLVMHGYGRKFIQRGDEIILSELEHHSNIVPWQMLAEERGAHIRVAPINDA-GELLVEEYEKLFNS---K-TRFVALSHVSNALGSINPIKRMIAIAHQ---HDVPVLIDGAQAAPHLKIDVQDLDCDFYAFSAHKMCGPTGIGILYGKAHLLESMQPFKGGGDMIASVSFEK-TTYNEIPYKFEAGTPPIAAAIGFGAAIDYLEQ--IGLDAIADYEHELLLYASEQIRM-I-PGVKIIGDCP------------DKVAVISFVID-GIHPHDVGTLLNQE-GIAVRTGHHCAQPIMQRFNVAATSRASFSFYNTKKEIDALVAGIRSVQKVFAQ---------------------------------------
>1946978_Nsp@DDIT01000086.1_12|  8691 9956
---------------------------------------------------------------------------------------------------------------------MK-------------I-----------------------------------------------------------------------------------------------------------------------------------------------------------------------------------------------------------------------------------------------------------------------------------------------------------------------------------------------------------------------------------------VDTLL---T-PAMQH----PGAELAQLRADFPILATKV-AG-KPLVYLDNAASSQMPQSVIDCLVRYQTTQHANIHRAVHHLSEIATQEYEAARHKLQHFIGAREVREVIFTSGTTESINLVMHGYGRKFINQGDEIILTTLEHHSNIVPWQMLAEEKGAHIRVVPINDA-GELLLDEYQKLFNA---N-TRFVALSHVSNALGTINPVKEMIAIAHE---HGVPVLIDGAQAAPHMQVDVQTLDCDFYAFSAHKMCGPTGIGVLYGKAHLLESMHPFKGGGDMIASVSFEK-TTYNELPYKFEAGTPPIMAAIGFGAAIDYLSE--VGLNKIAAFEHELLVYATEAINS-I-PGVRIVGDNP------------KKVAVVSFTID-GIHPHDVGTLLNEE-GVAVRTGHHCAQPIMQRFNIPATSRASFAFYNTKKEIDALAAGIRSVQKVFAL*--------------------------------------
>52442_Nnitrosa@PTM68769.1| cysteine desulfurase
---------------------------------------------------------------------------------------------------------------------MK-------------I-----------------------------------------------------------------------------------------------------------------------------------------------------------------------------------------------------------------------------------------------------------------------------------------------------------------------------------------------------------------------------------------VDALL---N-TNTFS----PSELATRYRADFPILDICV-ND-KSLVYLDNAASSQMPQQVIDRLVRYQTAQHANIHRAVHYLSEVATHEYETARRSLQHFINAREDREIIFTSGTTESINLVMHGYGRKFIQQDDEIILTNLEHHSNIVPWQMLAEEKGARIRVVPINDA-GELLIEEYEKLFNS---R-TRFVAITHVSNALGTINPIKNMIAFAHM---KGVPVLVDGAQAAAHIKIDVQDLDCDFYAFSAHKMCGPTGVGILYGKAHLLESMQPFKGGGDMIASVTFEK-TTYNTIPYKFEAGTPPIAAAIGFGSAIEYLSK--IGMDTIAAYEHELLSYATEQLEA-M-PGVRIIGNTR------------TKVAVISFTIE-GVHPHDVGTLLNQE-GIAVRTGHHCAQPIMQRYNIPATSRASFAFYNTKAEVDALVAGIQSVQKVFS----------------------------------------
>1881053_Nsp@SDG86237.1| cysteine desulfurase / selenocysteine lyase
---------------------------------------------------------------------------------------------------------------------MK-------------I-----------------------------------------------------------------------------------------------------------------------------------------------------------------------------------------------------------------------------------------------------------------------------------------------------------------------------------------------------------------------------------------VDALL---D-TNTYP----TSGLAARYRADFPILNLKV-ND-KPLVYLDNAASSQMPQSVIDRLVRYQTTQHANIHRAVHYLSEVATLEYEAARRTLQHFINAREEREIIFTSGTTDAINLVMHGYGRKFIKNGDEIILTNLEHHSNIVPWQMLAEEKGATIRVVPINDA-GELLVDEYEKLFNS---R-TRFVAITHVSNALGTINPIKNMIAFAHK---QGVPVLIDGAQAAPHLKIDVQDLDCDFYAFSAHKLCGPTGIGILYGKAELLESMQPFKGGGDMISSVTFEK-TTYNILPYKFEAGTPPIAAAIGFGAAIDYLSK--IGLDAIAAYEHDLLTYATEQIET-I-PGVHIIGHTR------------TKVAVLSFTID-GVHPHDVGTLLNQE-GIAIRTGHHCAQPIMQRFRIPATSRASFAFYNTKKEADALVASIHSVQKVFS----------------------------------------
>44574_Ncommunis@AKH36703.1| cysteine sulfinate desulfinase
---------------------------------------------------------------------------------------------------------------------MK-------------I-----------------------------------------------------------------------------------------------------------------------------------------------------------------------------------------------------------------------------------------------------------------------------------------------------------------------------------------------------------------------------------------VDALL---D-MNTSP----TSELAARYRADFPILNLKV-ND-KPLVYLDNAASSQMPQSVIDRLIRYQTTQHANIHRAVHYLSEIATREYETARRTLQHFINAREDREIIFTSGTTDAINLVMHGYGRKFIQSGDEIILTNLEHHSNIVPWQMLAEEKGATIRVVPINDA-GELLVDEYEKLFNP---R-TRFVALTHVSNALGTINPIKSMIAFAHQ---QGVPVLIDGAQAAPHMKVDVQDLDCDFYAFSGHKLCGPTGIGILYGKAKLLESMQPFKGGGDMIASVTFEK-TTYNTIPYKFEAGTPPIAAAIGFGAAIEYLSK--IGLDAIAAYEHELLNYATEQIIT-I-PGVHIIGNTR------------TKVAVLSFIID-GVHPHDVGTLLNQE-GIAVRTGHHCAQPIMQRFKIPATSRASFAFYNTKAEINTLVEGIHSIQKVFS----------------------------------------
>1970511_Gbacterium@OYY47307.1| cysteine sulfinate desulfinase
---------------------------------------------------------------------------------------------------------------------MN-------------A-------------------------------------------------------------------------------------------------------------------------------------------------------------------------------------------------------------------------------------------------------------------------------------------------------------------------------------------------------------------------------------------------P-TFKS-----SPLDVERIRQDFPILKLQV-ND-KPLVYLDNAASSQMPQQVIDRIVRYQTTQHANIHRAVHYLSETATHEYEIARRTLQKFINAKEDREIIFTSGTTEAINLVMHGYGRKFIKAGDEIILTTLEHHSNIVPWQMLCEETGAKIRVVPINDA-GELDIDVYESLFNE---R-TKFVGVVHISNALGTINPVKEMIAFAHA---RGVPVLVDGAQAAPHLKVDVQELDCDFYAYSGHKLCGPTGIGMLYGKAKHLEAMQPYKGGGDMILSVTFEK-TTYNTIPFKFEAGTPPIMAAIGLGAAIDYLQT--IGLDNIAAHEHALLAYATAQIND-M-PGVGIIGTAK------------NKASVISFAID-GVHPHDIGSLLNQE-GVAVRTGHHCAQPVMNRYRVPATSRASFAFYNTMAEVDALIAGIRVVQKVFA----------------------------------------
>1855333_Nsp@SFH45630.1| cysteine desulfurase / selenocysteine lyase
---------------------------------------------------------------------------------------------------------------------MK-------------L-----------------------------------------------------------------------------------------------------------------------------------------------------------------------------------------------------------------------------------------------------------------------------------------------------------------------------------------------------------------------------------------IDSAL---K-PEFT-----SMFDVEHIRADFPILKLQV-EG-KPLVYLDNAASSQMPQQVIDRLVRYQTSEHANINRGVHYLSETATAEYESARRRLQHFINAREDREVVFTSGTTDSINLVMHGYGRKYIRAGDEIILTTLEHHSNIVPWQMLAEEKGAKIRVVPISDA-GELLVDEYEKLFNA---R-TKFVGVLHVSNALGTINPVKEMIAFAHA---RGVPVLVDGAQAAPHMAVDVQDLDCDFYAFSGHKLCGPTGIGVLYGKAELLERMQPFKGGGDMILSVTFEK-TTYNSIPHKFEAGTPPIAAAIGLGAAVDYLSA--IGLDTISAYELKLLNYATEQISN-L-PGVRVIGTAA------------RKTAVLSFVME-GVHPHDIGTLLNHE-GVAVRTGHHCVQPVMLRLRVPATARASFAFYNTMAEVDTLISGIRTVQKVFT----------------------------------------
>1288494_Nlacus@ARO87295.1| aminotransferase class V-fold PLP-dependent enzyme
---------------------------------------------------------------------------------------------------------------------MQ-------------L-----------------------------------------------------------------------------------------------------------------------------------------------------------------------------------------------------------------------------------------------------------------------------------------------------------------------------------------------------------------------------------------IESAL---K-SQFA-----SMLDVEKIRADFPILKLQV-GG-KPLVYFDNAASSQMPQPVIDRLVRYQITQHANINRGVHYLSETATAEYEESRRKLQRFINAREDREVIFTSGTTDAINLVMHGYGRKFIGAGDEIILTTLEHHSNIVPWQMLAEEKGAKIRVVPITDA-GELLIDEYEKLFNE---R-TKFVGVMHVSNALGTINPVKSMIAFAHA---RGVPVLIDGAQAVPHMKVDVQDLDCDFYAFSGHKMCGPTGIGILYGKAELLERMQPFKGGGDMILSVTFEK-TTYNTIPHKFEAGTPPIAAAIGLGAAIDYLLS--IGMDAIASQEFDLLNYATEQISR-V-PGVRIIGTAA------------MKTAVLSFEVK-GVHPHDIGTLLNQD-GVAVRTGHHCVQPVMLRLKVPATTRASFAFYNTMAEVDSFIASLRTVQKIFT----------------------------------------
>1855332_Nsp@SCY02364.1| cysteine desulfurase / selenocysteine lyase
---------------------------------------------------------------------------------------------------------------------MQ-------------L-----------------------------------------------------------------------------------------------------------------------------------------------------------------------------------------------------------------------------------------------------------------------------------------------------------------------------------------------------------------------------------------IESAL---E-SQFD-----LMFDIEKVRADFPILKLQI-DG-KPLVYFDNAASCQMPQPVIDRLVRYQTTQHANINRGVHYLSETATAEYEESRRKLQRFINAREDREVIFTSGTTDAINLVMHGYGRKFIGAGDEIILTTLEHHSNIVPWQMLAEEKGAKIRVAPINDA-GELLIDEYEKLFNE---R-TKFVGVMHVSNALGTINPVKSMIAFAHA---RGVPVLIDGAQAVPHMKVDVQDLDCDFYAFSGHKMCGPTGIGILYGKAELLERMQPFKGGGDMILSVTFEK-TTYNTIPHKFEAGTPPIAAAIGLGAAVDYLLS--VGMDTIASQELDLLNYATEQISR-V-PGVRIIGTAA------------MKTAVLSFEVK-GVHPHDIGTLLNQD-GVAVRTGHHCVQPVMLRLKVPATTRASFAFYNTLAEVDSFIASLRTVQKIFT----------------------------------------
>323848_Nmultiformis@ABB74006.1| cysteine desulfurase
---------------------------------------------------------------------------------------------------------------------MK-------------I-----------------------------------------------------------------------------------------------------------------------------------------------------------------------------------------------------------------------------------------------------------------------------------------------------------------------------------------------------------------------------------------IDSTL---Q-PQID-----STLDVARVRADFPILELQV-EG-KPLVYLDNAASSQMPQPVIDRLVRYQTRQHANINRGVHYLSETATAEYEAARCKLQRFINAREDREVIFTSGTTDSINLVMHGYGRKFIGAGDEIILTTLEHHSNIVPWQMLAEEKGARIRVVPINDA-GELLIDDYEKLFNE---R-TKFVGVMHVSNALGTINPVREMIAFAHA---RGVPVLVDGAQAAPHMKVDVQELDCDFYAFSGHKMCGPTGIGILYGKAELLERMQPFKGGGDMILSVTFER-TTYNSIPHKFEAGTPPIAAAIGLGAAVDYLSN--VGINAIAAYEIELLNYATEQILQ-I-PGVRIIGTAA------------KKTAVLSFEVA-GVHPHDVGTLLNQE-GVAVRTGHHCVQPVMLRLKVPATTRASFAFYNTMAEVDTFIAGIRTVQKIFI----------------------------------------
>1895901_Nsp@OJY07361.1| cysteine sulfinate desulfinase
--------------------------------------------------------------------------------------------------------------------------------------------------------------------------------------------------------------------------------------------------------------------------------------------------------------------------------------------------------------------------------------------------------------------------------------------------------------------------------------------------------------------------------------------------MLDVERIRADFPILGLQV-EG-KPLVYLDNAASSQMPRQVMDRLVRYQTTQHANVNRGVHYLSETATAEYEQSRRKVQHFINAREDREVIFTSGTTDSINLVMHGYGRKFIGPGDEIILTMLEHHSNIVPWQMLAEEKGAKIRVVPINDA-GELRIDEYDRLFNE---R-TKFVGVLHVSNALGTINPIKQMIAAAHQ---RGVPVLIDGAQAAPHLTVDMQDLDCDFYAFSGHKLCGPTGIGVLYGKAEFLERMQPFKGGGDMILSVTFEK-TVYNSIPHKFEAGTPPIAAAIGLGAAIDYLSG--IGMSAIAAHEHRLLEYATGQIRD-I-PGLRIIGTAA------------HKTAVLSFEVE-GVHPHDIGTLLNQE-GVAVRTGHHCAQPVMLRLKVPATTRASFAFYNTMAEVDAFIASLRAVLEIFR----------------------------------------
>1855339_Nsp@SFW24931.1| cysteine desulfurase / selenocysteine lyase
---------------------------------------------------------------------------------------------------------------------MQ-------------L-----------------------------------------------------------------------------------------------------------------------------------------------------------------------------------------------------------------------------------------------------------------------------------------------------------------------------------------------------------------------------------------MEPGL---E-SPLT-----REFDVARIRGDFPILDLKV-NG-RPLIYFDNAASSQMPQPVIDRLVRYQTTQHANVNRGVHYLSETATAEYEEARCKLQRFIHAREAREIIFTSGTTDAINLVMHGYGRRFIGAGDEIILTTLEHHSNIVPWQMLAEEKGARIRVVPVNDA-GELLVDQYEALFSE---R-TRLVGVLHVSNALGTINPIKSMVAYAHA---HGVPVLVDGAQGAPHMNVDVQDLDCDFYTFSGHKMCGPTGIGILYGKAELLERMQPYRGGGDMILSVTFEK-TTYNTLPHKFEAGTPPIAAAIGLGAAVDYLLG--VGMESIATHESSLLAHATARIGH-V-PGVRIIGTAA------------AKTAVLSFEVE-GVHPHDIGTLLNQE-GVAVRTGHHCVQPVMARFRVPATTRASFAFYNTIAEVDSFIESLRAVREIFVP---------------------------------------
>1951095_Gbacterium@DKNB01000080.1_38|  30877 32136
---------------------------------------------------------------------------------------------------------------------MN-------------I-----------------------------------------------------------------------------------------------------------------------------------------------------------------------------------------------------------------------------------------------------------------------------------------------------------------------------------------------------------------------------------------TRTAQ---K-SKNS-----PAFEVERIRADFPILSLRV-ND-KPLVYLDNAASSQMPQPVIDRLTRYQTTQHANINRAVHYLSEVATSEFEEARRKLQAFINASNEREIIFTSGTTDAINLVMHGYGRKMIGPGDEIILTTLEHHSNIVPWQMLAEEKGAKIRIVPINDA-GELLIDEYEKLFNS---R-TKFVGATHVSNALGTINPIKEMIAFAHA---RGVPILIDGAQAAPHIKVDVQDLDCDFYAFSGHKLCGPTGIGILYGRAAILESMQPFKGGGDMILSVTFEK-TIYNTIPHKFEAGTPPIAAAIGLGAAVDYLST--IGMDAIAAHELNLLQYATEKINS-L-PGVRIIGTAK------------HKAAVLSFAVD-GVHPHDIGTLLNQD-GVAVRTGHHCAQPVMQRFKIPATSRASFAFYNNIREVDALIDGIRTVQKVFT*---------------------------------------
>2184309_CNsp@RFC39789.1| cysteine desulfurase / selenocysteine lyase
---------------------------------------------------------------------------------------------------------------------MS-------------A-----------------------------------------------------------------------------------------------------------------------------------------------------------------------------------------------------------------------------------------------------------------------------------------------------------------------------------------------------------------------------------------NQTTQ---K-TRSA-----SAFDVERIRADFPILKLKV-ND-KPLVYLDNAASSQMPQQVIDRLVYYQTKQHANIHRGVHYLSEVATSEFEEARRKLQRFINANEDREVIFTSGTTEAINLVMHGYGRKFIGAGDEIILTTLEHHANIVPWQMLAEEKGAKIRVVPINDA-GELLIDEYEKLFND---R-TKFVGVTHVSNALGSINPIKEMIAFAHA---RGVPVLVDGAQAAPHTKVDVQDLNCDFYAFSGHKLCGPTGIGILYGRAALLESMQPFKGGGDMILSVTFEK-TTYNTIPHKFEAGTPPISAAIGLGAAVDYLSA--IGMDAIAAHELDLLKYATGQISS-I-AGVRVMGTAE------------HKAAVLSFAVD-GVHPHDIGTLLNQE-GIAVRTGHHCAQPVMQRLHVPATSRASFAFYNTMDEVDALIAGIRTVQKIFT----------------------------------------
>1408164_Bbacterium@ESS15071.1| Cysteine desulfurase
---------------------------------------------------------------------------------------------------------------------MN-------------AI----------------------------------------------------------------------------------------------TT--------EP-------------------------N-TA--------------------------------------------------------------------------------------------------------------------------------------------------------------------------------------TLPSQ------------------------------------------------GVAACAVPAAG---Q-TTAA-----PTFDVERIRGDFPILKLLV-DS-KPLVYLDNAASSQMPQQVIDRLAVYHSSEHANIHRGVHYLSETATATYEAARRKLQQFINAPEEREVIFTSGTTDAINLVMHGYGRKFIKSGDEIILTTLEHHSNIVPWQMLAEETGARIRVAPVNDA-GELVIDAYQKLFNE---R-TKLVGVTHISNALGSINPIKEMIAFAHS---NGTPVLVDGAQATPHMQVDVQDLDCDFYTFSGHKLCGPTGIGILYGKASLLEKMQPFKGGGDMILSVTFEK-TTYNTIPYKFEAGTPPIAAAVGLAAAVDYMSA--IGMHNVAAHEAELLKYATSQMTN-M-PGVRIIGTAQ------------NKAAVISFTVD-GVHPHDVGTLLNQA-GVAVRTGHHCAQPVMQRFNVPATSRASFAFYNTLDEVDVLIGGIRDVQQVFA----------------------------------------
>1797484_Bbacterium@OGA04063.1| cysteine sulfinate desulfinase
---------------------------------------------------------------------------------------------------------------------MS-------------A--------------------------------------------------------------------------------------------------------------------------------------------------------------------------------------------------------------------------------------------------------------------------------------------------------------------------------------------------------------------------------------------VR---T-DVKA-----PAFDVERIRGDFPILKLEI-GG-KPLVYLDNAASSQMPQPVIDRLVRYQTTQHANIHRAVHTLSEVATAEYEEARRKLARFINAREEREVIFTSGTTDSINLVMHGFGRKFIGAGDEIILSTLEHHSNIVPWQMLAEEKGAKIRVAPIDDA-GELQSGEYEALFNP---R-TKFVAVTHVSNALGTITPVRQMIAHARA---RGVPVMVDGAQAAPHLTVDVQDLDCDFYAFSGHKLCGPTGIGILYGKAATLERMQPFKGGGDMILSVTFEK-TTYNTIPHKFEAGTPPIAAAIGLGAAVDYLSA--IGMDAIAAHERHLLEYATAAFSR-M-AGVRIVGTAA------------NKAAVLSFVVA-GVHPHDVGTLLNQY-GVAVRTGHHCAQPVMQRFGLPATSRASFAFYNTIAEIDALVDGIRNVQKILA----------------------------------------
>1952267_Nbacterium@DKAF01000015.1_29|  33826 35085
---------------------------------------------------------------------------------------------------------------------MT-------------L-----------------------------------------------------------------------------------------------------------------------------------------------------------------------------------------------------------------------------------------------------------------------------------------------------------------------------------------------------------------------------------------VEPLL---R-SSVA-----SMFNNEQVRADFPILKLKI-DD-KQLIYFDNAASSQMPKVVMDRMLRYQTMEHANINRAVHYLSETATAEYEKSRHKIKNFINANEDREIIFTSGTTDAINLVAHGYGRKFINSGDEIILTALEHHSNIVPWQMLAEENGVKIRVVPINDA-GELLIEEYKKLFNK---N-TKLVSVTHVSNAIGTINPIKQMIKYAHT---QDVPVLVDGAQAAPHMKIDVRELDCDFYTFSGHKLCGPTGIGVLYGKANQLNCMKPFKGGGDMITSVTFEK-TTFNTIPHKFEAGTPPIAAAIGFGAAIDYLSS--IDLSIIEEYEQNLINYATEKINT-I-PGTQIIGSAA------------EKVAVLSFSIK-GIHPHDIGTLLNEE-GIAVRTGHHCAQPVMQHFKVPATTRASFSFYNNISEIDALIAGIQKVQKVFL*---------------------------------------
>38080_Nsp@QIFK01000093.1_9|  8157 9416
---------------------------------------------------------------------------------------------------------------------MK-------------L-----------------------------------------------------------------------------------------------------------------------------------------------------------------------------------------------------------------------------------------------------------------------------------------------------------------------------------------------------------------------------------------VEPSL---K-SLST-----SMFNVEHIRADFPILKLKI-DG-KPLAYLDNAASSQMPQPVIDRMVRYQTTQHANINRAVHYLSETATLEYEKSRHKLKRFINANEDREVIFTSGTTDAINLVAHGYGRKFIGSGDEIILTTLEHHSNIVPWQMLAEENGAKICVVPIDDT-GELLIDEYKQLFNK---R-TKFVGVTHVSNALGTINPIKQMIEFAHA---RDVPVLVDGAQAAPHMKIDVQDLDCDFYTFSGHKLCGPTGIGILYGKAALLERMQPFKGGGDMIASVTFEK-TTYNTIPHKFEAGTPPIAAAIGFGAAVDYLSA--VNMSTIATYEHDLITYATEQIRR-I-PGIRIIGAAA------------EKVAVLSFSVD-RIHPHDIGTLLNQE-GIAVRTGHHCAQPVMRHFKVPATTRASFAFYNSMIEVDALISGIQKIQKIFL*---------------------------------------
>1797492_Bbacterium@OGA25550.1| cysteine sulfinate desulfinase
---------------------------------------------------------------------------------------------------------------------MN-------------A-----------------------------------------------------------------------------------------------------------------------------------------------------------------------------------------------------------------------------------------------------------------------------------------------------------------------------------------------------------------------------------------PTAGL---K-RAPD-----GGLDIERVRADFPILRLKV-NG-RPLVFLDNAASSQMPQPVIDRWIRYQTTQHANIHRAVHYLSEVATAEYEGARKKLAAFINAREEREVIFTTGTTDAINLVAHGYGRKFIGAGDEIVLTTLEHHSNIVPWQMVAEEKGARIRVVPVNDR-GELIVEDYLKLLGP---R-TRLVGVGHVSNALGTINPVREMIRAAHE---KGIPVLVDGAQAAPHMPLDMQALDCDFYAFSGHKMFGPTGIGILYGKSEWLEKMQPYKGGGDMILSVTFEK-TTYNVIPGKFEAGTPPIAAAITLGAAADYLAG--IGFDRVHAHETDLLDYATDQVNR-L-PGVRIIGTAE------------QKAAVLSFVVD-GVHPHDVGTLLNEE-GIAIRTGHHCAQPVMQRFGIPATSRASFAFYNTRAEVDALVAGIKRVQKVFK----------------------------------------
>1797482_Bbacterium@OGA08323.1| cysteine sulfinate desulfinase
---------------------------------------------------------------------------------------------------------------------MT-------------A-----------------------------------------------------------------------------------------------------------------------------------------------------------------------------------------------------------------------------------------------------------------------------------------------------------------------------------------------------------------------------------------IPTAV---M-QQSP-----AALDVERIRRDFPILKLRV-NG-KPLVFLDNAASSQMPQPVIDRWVRYQTSQHANIHRAVHYLSETATAEYEAARRKVQAFINAREEREVLFTSGTTEGINLVMHGYGRKFIGAGDEIILTTLEHHSNIVPWQMLAEEKGARLRVVPVNDR-GELLLDEYRKLFNP---H-TRFVAVTHVSNALGTITPVREMIAVAHE---HGVPILVDGAQAAPHLNVDVQELDCDFYAFSGHKMCGPTGIGILYGKAAWLEQMQPFKGGGDMILSVTFEK-TTYNVIPHKFEAGTPPIAAAIALGAAVDYLQS--VGMERIAAHETDLLDYATDQVNR-L-PGVRIIGTAE------------QKAAVLSFSVD-GIHPHDVGTVLNDD-GVAIRTGHHCAQPVMQRFKVAATSRASFAFYNTMEEVDALVAAIRRVQKVFG----------------------------------------
>1881054_Nsp@SFE61827.1| cysteine desulfurase / selenocysteine lyase
---------------------------------------------------------------------------------------------------------------------MN-------------P-----------------------------------------------------------------------------------------------------------------------------------------------------------------------------------------------------------------------------------------------------------------------------------------------------------------------------------------------------------------------------------------AHVSL---K-SEIS-----SGLDWERIRADFPILNLKI-DG-KPLVYLDNAASSQMPQQVIDRLVQYQTTQHANINRAVHYLSEVATTEYHNARCKLQQFINAREDREIIFTSGTTDSINLVMHGYGRKFIKTGDEIILTTLEHHSNIVPWQMLANEKDAKIRVVPINDK-GELEVDEYEKLFNE---R-TKFVGLIHVSNALGTINPIKRMIDFAHQ---HGVPVLIDGAQAAPHLTVDVQALDCDFYAFSAHKLCGPTGVGILYGKAALLESMQPFKGGGDMIASVTFEK-TIYNTIPHKFEAGTPPIAAAIGFGAAIDYLTA--IGIESIAAYESSLLAYATERLSE-M-SGVKIIGTAA------------AKTAVISFAID-GIHPHDIGTILNQD-GIAVRTGHHCAQPVMQYFNVPATSRASFAFYNKKTEIDALVAGIKTVQKVFL----------------------------------------
>1931235_Pbacterium@OQW82016.1| cysteine sulfinate desulfinase
---------------------------------------------------------------------------------------------------------------------MT-------------P-----------------------------------------------------------------------------------------------------------------------------------------------------------------------------------------------------------------------------------------------------------------------------------------------------------------------------------------------------------------------------------------ANASL---K-SDVS-----SSPDWEKIRADFPILQLHI-DG-KPLTYLDNAASSQMPQQVIDRLVRYQTTQHANINRAVHYLSEVATLEYHNARCKLQQFINAREDREVIFTSGTTDSINLVMHGYGRKFIKAGDEIILTTLEHHSNIVPWQMLANEKGATIRVVPINDK-GELEVDEYEKLFNE---R-TKFVGLIHVSNALGTINPIKGMIDFAHR---HGVPVLIDGAQAAPHITIDVQALDCDFYAFSAHKLCGPTGIGILYGKAALLEAMQPFKGGGDMITSVTFEK-TIYNTIPHKFEAGTPPIAAAIGFGAAVDYLTA--IGIEQIAAYELGLLEYATACLND-T-PGVRIIGTAA------------EKTAVISFAID-GIHPHDIGTILNQD-GVAVRTGHHCAQPVMQRFNVPATSRASFAFYNKKTEVDALVAGIKTVQKIFL----------------------------------------
>261292_Nsp@AEJ01812.1| cysteine desulfurase, SufS subfamily
---------------------------------------------------------------------------------------------------------------------MN-------------S-----------------------------------------------------------------------------------------------------------------------------------------------------------------------------------------------------------------------------------------------------------------------------------------------------------------------------------------------------------------------------------------AIVSL---K-PEISA----GDFDAEKIRTDFPILKLKI-DG-KPLVYLDNAASSQMPQQVIDRLIRYQTTQHANINRAVHYLSEVATMEYHNARCKLQQFINALEDREVIFTSGTTDSINLVMHGYGRKFIKTGDEIILTTLEHHSNIVPWQMLANEKGARIRVVPVNDK-GELEVDEYEKLFNE---R-TKFVGLIHVSNALGTINPIKRMIDFAHQ---HGVPVLIDGAQAAPHIVIDVQALDCDFYAFSAHKLCGPTGVGILYGKAALLESMQPFKGGGDMIASVTFEE-TLYNTIPHKFEAGTPPIAAAIGFGAAIDYLMA--IGIERIAAYELSLLNYATECLND-I-PGLKIIGTAA------------EKTAVISFTID-GIHPHDIGTILNQD-GIAVRTGHHCAQPVMQRFNVPATSRASFAFYNKKTEVDALVAGIKNVQKVFL----------------------------------------
>1827381_Pbacterium@OQW41134.1| cysteine sulfinate desulfinase
---------------------------------------------------------------------------------------------------------------------MN-------------A-----------------------------------------------------------------------------------------------------------------------------------------------------------------------------------------------------------------------------------------------------------------------------------------------------------------------------------------------------------------------------------------TQASL---K-SDMF-----SSPDWEKIRADFPILKLKI-DG-KPLVYLDNAASSQMPQAVIDRLVRYQTTQHANINRAVHYLSEVATMEFHHARCKLQRFINAREDREVIFTSGTTDSINLVMHGYGRKYIKAGDEIILTTMEHHSNIVPWQMLANEKGAKIRVVPITDT-GELEIEEFEKLFNE---R-TKFVGLIHVSNALGTINPIKRMIEFAHR---HGVPVLIDGAQAAPHLAIDVQALDCDFYAFSAHKLCGPTGVGILYGKAALLESMQPFKGGGDMIASVTFEE-TLYNTIPHKFEAGTPPIAAAIGFGAAIDYLTA--IGIDHIASYESSLLDYATECLNE-I-PGVRIIGTAP------------HKTAVISFIID-GIHPHDIGTILNQD-GIAVRTGHHCAQPVMQRFNVPATSRASFAFYNKKSEIDALATGIRTVQKVFL----------------------------------------
>153948_Nsp@ADZ27236.1| cysteine desulfurase, SufS subfamily
---------------------------------------------------------------------------------------------------------------------MN-------------S-----------------------------------------------------------------------------------------------------------------------------------------------------------------------------------------------------------------------------------------------------------------------------------------------------------------------------------------------------------------------------------------AHASL---K-SEIT-----SDINWRKVRTDFPILDLKI-DG-KPLVYLDNAASSQMPQLVIDRLVRYQTKQHANINRAVHYLSEVATQEYHDARCKLQQFINAREDREVIFTSGTTDSINLVMQGYGRKFIQANDEIILTTLEHHSNIVPWQMLANEKGAKIRVVPISDR-GELDVDEYERLFNE---R-TKFVGLIHVSNALGTINPIKRMIDFAHR---YDVPVLIDGAQAAPHMPIDVQVLDCDFYAFSAHKLCGPTGVGILYGKAALLESMQPYKGGGDMIASVTFEE-TIYNTIPHKFEAGTPPIAAAIGFGAAIDYLTA--IGIENIAAYESTLLDYATECLAQ-I-PGVKIIGTAN------------EKTAVISFTID-GIHPHDIGTILNQD-GIAVRTGHHCAQPVMQRFNVPATSRASFAFYNNKTEVDALIAGIKTVQKVFL----------------------------------------
>52441_Naestuarii@PTN11679.1| cysteine desulfurase
M------------------------------------------------------------------------------------------------------------------VSAN-------------A-----------------------------------------------------------------------------------------------------------------------------------------------------------------------------------------------------------------------------------------------------------------------------------------------------------------------------------------------------------------------------------------TLAKV---T-PRIN-----TILDTDKIRADFPILDIKV-GN-KPLVYLDNAASSQMPQQVIDRLVRYQTAQHANINRAVHYLSEVATLEYEHARRRVQQFVNAQEDREIIFTSGTTDSINLVMHGYGRKFIEAGDEIILTTLEHHSNIVPWQMLAKEKGAVIRVVPINDA-GELDIDAYEKLFNE---R-TKFVSLIHVSNALGTINPVKQMIAYAHQ---QNVPVLIDGAQATPHMTVDVQDLDCDFYVFSAHKLCGPTGIGMLYGKAALLEAMQPYKGGGDMIASVTFEE-TTYADIPHKFEAGTPPIAAAIGFGAAIDYLCS--VGMDQIAAYELDLLNYATEQINE-I-KGASIIGTAA------------HKTAVISFTLD-GIHPHDIGTLLNED-GVAIRTGHHCAQPVMQRFNVPATSRASFAFYNNKTEVDALITGIRMVQKVFL----------------------------------------
>917_Nmarina@SEM92149.1| cysteine desulfurase
---------------------------------------------------------------------------------------------------------------------MA-------------Q-----------------------------------------------------------------------------------------------------------------------------------------------------------------------------------------------------------------------------------------------------------------------------------------------------------------------------------------------------------------------------------------NNVLA---A-LDTS-----AEFDVNRIRADFPILSIDV-GG-NPLVYLDNAASSQMPQQVIDRLVHYQTAQHANINRAVHYLSEVATDEYEKARHKIQQFLNAREQREIIFTSGTTDSINLVMHGYGRRFIQAGDEIILTTLEHHSNIVPWQMLAKEKGAVIRVVPINDA-GELDIDAYENLFNE---R-TKFVGLIHVSNALGTINPVKQMIDYAHQ---HNVPVLIDGAQAAPHIPIDVQALDCDFYAFSAHKLCGPTGVGMLYGKASLLEAMQPFKGGGDMIASVTFEK-TTYADIPHKFEAGTPPIAAAIGFGAAIDYLCS--IGMDQIAAHETKLLHYATERIDA-I-KGARILGTAA------------EKTAVISFVLD-GVHPHDIGTILSQD-GIAVRTGHHCAQPVMQRYNVPATSRASFAFYNDISEVDALIEGIQNVQKIFL----------------------------------------
>200123_Nsp@RAR94259.1| cysteine desulfurase
---------------------------------------------------------------------------------------------------------------------MK-------------I-----------------------------------------------------------------------------------------------------------------------------------------------------------------------------------------------------------------------------------------------------------------------------------------------------------------------------------------------------------------------------------------IDATL---E-QEVT-----SVNKMEKCRADFPILKLEV-NG-KPLVYLDNAASSQMAQPVIDRLAKYHTSQHANVHRGVHYLSEAATTEYEGARQKLQQFVNAREDREIIFTSGTTDAINLVMHGYGRKFIKAGDEIILTTLEHHSNIVPWQMLAEETGAKIRVVPINDA-GELLIDEYEKLFNQ---R-TKFVGLIHVSNALGTINPIKEMIAFAHK---HDVPVLIDGAQAAPHMKIDVQDLDCDFYAFSAHKMYGPTGVGMLYGKAKLLESMQPFKGGGEMIASVTFEK-TTYNCIPNKFEAGTPPIAAAIAFGTAIDYLLR--IGLDGINAYETELLRYATELINE-L-PGVHVIGTAA------------NKTSVLSFIVD-GVHPHDIGTLLNQE-GIAVRTGHHCAQPLMQRFKIPATSRASFAFYNNRAEVEAFIRGIHTVKKFFS----------------------------------------
>44575_Ncryotolerans@SFP60758.1| cysteine desulfurase
---------------------------------------------------------------------------------------------------------------------MK-------------I-----------------------------------------------------------------------------------------------------------------------------------------------------------------------------------------------------------------------------------------------------------------------------------------------------------------------------------------------------------------------------------------IDAEL---E-QQII-----STYDLEKIRADFPILKLKI-NG-KPLVYFDSAASGQMPQTIIDRLAYYQTAQHANINRGVYYLSEVATSEFEGARCKLQHFINARESREVIFTSGTTDAINLVMHGYGRKFIKAGDEIILTMLEHHSNIVPWQMLAEEVGAKIRVVPINDA-GELLIDEYEKLFNE---R-TKFVSLIHVSNALGTINPVKQMIAFARQ---HEIPVLVDGAQAAPHMKVDVQDLDCDFYTFSAHKLCGPTGVGILYGKAALLEAMQPFKGGGDMISSVTFEK-TTYNTIPHKFEAGTPPIAAAIGFGAAVDYLST--IGMDTIYSHETDLLNYATERIND-L-PGVHIIGTAS------------SKTAILSFVID-GIHPHDIGTLLDQD-GIAIRTGHHCTQPVMQRFKIPATSRASFAFFNNKTEIDALIASIRTVQKFFS----------------------------------------
>1797475_Bbacterium@OFZ66115.1| cysteine sulfinate desulfinase
---------------------------------------------------------------------------------------------------------------------MN--------------------------------------------------------------------------------------------------------------------------------------------------------------------------------------------------------------------------------------------------------------------------------------------------------------------------------------------------------------------------------------------------------------------I-----DQTNIDKLRADFPILDLQV-SG-KPLVYLDNAASSQMPQAVIDRIVRYQTREHSNIHRAVHYLSETATREYEAARVKVQHFLKAKESREIIFTRGTTEAINLVMHGYGRAFIGKGDEIILSALEHHANIVPWQMLAQEKGAVLRVIPMNDA-GELLIDKFEALFNE---R-TKFLALSHVSNALGTINPVKQMVAFAHK---HGVPVLLDGAQAAPHQSLDMQDLDCDFYAFSGHKMCGPTGIGVLYGKAKMLEKMQPYQGGGDMILSVTFEK-TTYNVIPAKFEAGTPPIMAAIGLGAAIDYLNG--IGLARIEAYEKELLDYATERVSA-L-KDVRIIGTAK------------HKAAVLSFEIK-GVHPHDVGTILNED-GIAIRTGHHCAQPVMQFYGVPATARASFAFYNTKEEIGKLVDGIRKVQEMFA----------------------------------------
>2052161_Gsp@PLBS01000167.1_13|  9920 11194
---------------------------------------------------------------------------------------------------------------------MK-------------I----------------------------ERMA--------------------------------------------------------------------------------------------------------------------------------------------------------------------------------------------------------------------------------------------------------------------------------------------------------------------------------------------------------VEGMNG---E-RKDI-----DRMNTERIRADFPILGLQV-SG-KPLVYLDNAASSQMPQPVIDRIVRYQSQEHANIHRAVHHLSELATREFEAARIKVQHFLKAKESREIIFTRGTTEAINLVMHGYGRAFIGKGDEIILSALEHHSNIVPWQMLAQEKGAVLRVIPMNDA-GELLIDEFEALFNS---K-TKFLALSHVSNALGTVNPVKAMVAFAHR---HGVPVLLDGAQAAPHLSLDVRDLDCDFYAFSGHKLCGPTGIGVLYGKAQLLEKMQPYQGGGDMILSVTFEK-TTYNVIPYKFEAGTPPIMAAIALGAAIDYLNG--IGLSKIEAYEKELLDYATERVSA-L-AGVRIIGTAR------------KKAAVLSFEIK-GVHPHDVGTILNGD-GIAIRTGHHCAQPVMQRFKVPATARASFAFYNTKEEIDKLVDGIRKVQRMFI*---------------------------------------
>1789004_Fsp@KXW57767.1| cysteine desulfurase SufS
---------------------------------------------------------------------------------------------------------------------------------------------------------------------------------------------------------------------------------------------------------------------------------------------------------------------------------------------------------------------------------------------------------------------------------------------------------------------------------------------------------------------------------------------------MNPEALRADFPILDLMV-NG-QPLVYLDNAASSQMPQSVIDRLMRYHKSEHANIHRAVHYLSETATREFESAREKVRSFLNARESREIIFTRGTTEAINLTMHGYGRAFLKAGDEIILSALEHHSNIVPWQMLAHEKGVVLKVIPMDDS-GELIQEEFYKLFNS---N-TKLLALTHVSNALGTVNPIKAMISHAHQ---YGVPVLIDGAQAAPHKALDVQDLDCDFYAFSSHKLCGPTGIGVLYGKAELLERMQPYQGGGDMILSVTFEK-TDYNVIPYKFEAGTPAIAAAVGLGAAIDYLQE--IGLENIERYEHELLDYATARIKE-L-DRIRIVGTAR------------EKAAVLSFEIE-GVHPHDVGTILNDY-GIAIRTGHHCAQPVMQRFKVPATARASFAFYNTKAEVDRLMEGIVKVQGIFQ----------------------------------------
>1752213_Gbacterium@LNEJ01000071.1_34|  35749 37008
---------------------------------------------------------------------------------------------------------------------MS------------------------------------------------------------------------------------------------------------------------------------------------------------------------------------------------------------------------------------------------------------------------------------------------------------------------------------------------------------------------------------------------------NALHKS---G-KTLP-----GGLDVDRVRADFPILQRSI-HG-KPLVYLDNAASSQMPQPVIDRLVHYQTHEHANVHRGVHTLSQLATTEYENARHKAMNFLGAADAREIIFVRGTTEGINLVMHGYGRAFLKEGDEIILSAMEHHANIVPWQMLRDEKKIALRIIPMDDT-GELLLDEYEKLFNA---R-TKLVAITHVSNALGTINPVREMIATARQ---HGVPILLDGAQAAPHIPVNVQELDCDFYVFSGHKLCGPTGVGILYGKAALLEKMQPYQGGGDMILNVTFER-TTYNEIPYKFEAGTPSIAAGIGLGSAIDYITG--IGLERIAAHEHALLSYATDAVRD-I-KGLRIIGTAR------------HKAAVLSFTLD-DIHPHDIGTILDHQ-GIAVRAGHHCAQPVMQRFGVAATARASFAFYNTFEEVDALVEGIHTVQKVFA*---------------------------------------
>1752215_Gbacterium@LNFF01000021.1_40|  44345 45637
---------------------------------------------------------------------------------------------------------------------MN-------------VRAKNQP-----------------------------------------------------------------------------------------QL--------SS-----------------------------------------------------------------------------------------------------------------------------------------------------------------------------------------------------------------------------------------------------------------------------TPNHAN---A-TSAF-----SASNIERIRADFPILQRSI-HG-KPLVYLDNAASSQMPQQVIDRLAHYQTHEHANIHRGVHTLSQNATTEYENARLKVMNFIGAKESREIIFTHGTTEGINLVMHGYGRRFIGEGDEIIISAMEHHSNIVPWQMLCEEKKARLRIIPMNDA-GELLLDEYAKLFNK---N-TKFVALTHVSNALGTINPVREMIATAHQ---YGAPVLLDGAQAAPHMAVNVQDLDCDFYVFSSHKMCGPTGVGILYGKAALLEKMQPYQGGGDMILNVTFER-TTYNDIPHKFEAGTPAIAAGIGLGAAIDYITA--IGLENIAAHEQALLEYASEAARS-I-PGLKIIGTAQ------------HKAAVLSFILD-DIHPHDIGTLLDQE-GIAVRAGHHCAQPVMQRFGIPATARASFAFYNTFEEVDALIAGIHTVKKVFA*---------------------------------------
>1752182_Abacterium@LNDP01000024.1_278|  315919 317157
----------------------------------------------------------------------------------------------------------------------------------------------------------------------------------------------------------------------------------------------------------------------------------------------------------------------------------------------------------------------------------------------------------------------------------------------------------------------------------------------------------------------------------M---K-PKEM-----KSWDVEKVRKDFPVLQREV-NG-KPLVYLDNAASAHVPQVVIDRGSKYLAEEHSNVHRGVHYLSQHATNAFEAAREKVKRFINARESAECIFVRGCTEGVNLVASSYGRRFINEGDEILVTQMEHHSNIVPWQAIAEERGARVRMVPINTR-GEIIIEEYEAMLNE---R-TRMVAVSHVSNSLGTVNPVKEMTATAHK---FGVPVCVDAAQSVPHFPVDVQDLDADFFVFSGHKMFAPTGSGVAYGKREWLDKMPPYQTGGGMIRTVSFEK-TTYAPIPEKFEAGTPAIAAAIGLGAAIDYING--LDFKAAAEYEHSLLEYATERLAD-I-PEVTIIGTAA------------EKASVLSFTIE-GIHPHDIGTILDQQ-GIAIRAGHHCAQPVMNFFDVPATARASFAFYNTREEVDKLADAIQKVIEVFA*---------------------------------------
>1946316_Csp@DDUF01000054.1_160|  188348 189589
---------------------------------------------------------------------------------------------------------------------------------------------------------------------------------------------------------------------------------------------------------------------------------------------------------------------------------------------------------------------------------------------------------------------------------------------------------------------------------------------------------------------------------MT---A-VGTM-----SNWNVEKVRKDFPVLAREV-NG-KPLVYLDNAASSQVPQMVIDRGSKYLAEEHSNVHRGVHYLSQHATNAFEAAREKVKRFINAKEAAECIFVRGCTEGVNLVASSYGRQFINEGDEILVSQMEHHSNIVPWQIVAEERGAKIRVIPINER-GELIIEEYENLLNE---R-TKIVAVSHVSNSLGTVNPVRAMIATAHK---FGVPVCVDAAQSVPHFPVDVQDLDADFFVFSGHKMFAPTGSGVAYGKREWLDKMPPYQTGGGMIRTVTLER-STFAPIPEKFEAGTPAIANAIGLGAAIDYINA--LDFEAAAAYEHELLEYATERLAD-I-PEVTIIGTAA------------EKASVLSFTIE-GIHPHDIGTILDQQ-GIAIRAGHHCAQPVMQFFDVPATARASFAFYNTREEVDKLADSIQKVIEVFA*---------------------------------------
>1752184_Abacterium@LNEI01000018.1_589|  647373 648614
---------------------------------------------------------------------------------------------------------------------------------------------------------------------------------------------------------------------------------------------------------------------------------------------------------------------------------------------------------------------------------------------------------------------------------------------------------------------------------------------------------------------------------ME---A-VKQM-----TNWDVEKIRKDFPVLSQTV-NG-QPLVYLDNGASSQVPQSVIDRTSKYLAEEHSNIHRGVHYLSQHATTAYEAAREKVKRFINAPDVKECIFVRGTTEGVNLVAFSYGRKFIGEGDEILVSQMEHHSNIIPWQMIAEEKGATIRVIPMNER-GELIIDEYENMLNE---R-TKMVAVTHVSNSLGTVNPVKEMIATAHK---FGVPVCVDAAQSVPHFPVDVQDLDCDFFIFSGHKMFGPTGSGVMYGKRKWLDQMPPYQTGGGMIRTVSFEK-TTFAPIPDKFEAGTPAIAAGIGLGAAIDYINA--IDFEAAAAYEHELLEYATERLGD-I-PEVKIIGTAA------------EKASVLSFTIE-GIHPHDIGTILDQQ-GIAIRAGHHCAQPVMEFYDVPATARASFAFYNTKEEVDKLADAVQKVIEVFA*---------------------------------------
>1946322_Csp@DLHV01000023.1_45|  35227 35892
-------------------------------------------------------------------------------------------------------------------------------------------------------------------------------------------------------------------------------------------------------------------------------------------------------------------------------------------------------------------------------------------------------------------------------------------------------------------------------------------------------------------------------------------------------------------------------------------------------------------------------------------------------------------------------------------------------------------------------------------------MIATAHK---FGVPVCVDAAQSVPHFPVDVQDLDADFFVFSGHKMFGPTGSGVLYGKREWLDQMPPYQTGGGMIRSVTFEK-TTFAPIPDKFEAGTPAIAAGIGLGAAVDYINS--IDFEAAAAYEHELLEYATERLSD-I-PGVKIIGTAA------------NKASVLSFTIE-GVHPHDIGTILDQQ-GIAVRAGHHCAQPVMQFFDVPATARASFAFYNTREEVDKLADAVQKVIEVFA*---------------------------------------
>1946317_Csp@DEQS01000100.1_24|  21409 22650
---------------------------------------------------------------------------------------------------------------------------------------------------------------------------------------------------------------------------------------------------------------------------------------------------------------------------------------------------------------------------------------------------------------------------------------------------------------------------------------------------------------------------------MP---A-AKPV-----STWDVEKVRRDFPVLSQTV-NG-KPLVYLDNGASSQVPQSVIDRTSKYLAEEHSNIHRGVHYLSQHATTAYEAAREKVKRFINAPDVKECIFVRGTTEGINLVAHSYGRKFINEGDEILVSQMEHHSNIIPWQMIAEERGAKVVMIPINDR-GELIIDEYENLLSE---K-TKMVAVTHVSNSLGTVNPVKEMIATAHK---YGVPVCVDAAQSVPHFPVDVQDLDADFFVFSGHKMFGPTGSGVVYGKRKWLDAMPPYQTGGGMIRTVSFEK-TTFAPIPDKFEAGTPAIAAGIGLGAAIDYINA--IDFEAAATYEHELLEYATERLSD-I-PEVKIIGTAA------------EKASVLSFTIE-GIHPHDIGTILDQQ-GIAVRAGHHCAQPVMEFFDVPATARASFAFYNTREEVDKLTDAIQKVIEVFA*---------------------------------------
>1617423_Abacterium@KXJ98418.1| cysteine desulfurase
---------------------------------------------------------------------------------------------------------------------MN-----------FNVRMLKNG---------------------IKRMATEL-------------------------------------------------------------------------------------DV---------------------------------------------------------------------------------------------------------------------------------------------------------------------------------------------------------------------------------------------------------LSGICGKEKMK---A-VKGM-----TSWNVETIRADFPVLSREV-NG-KPLVYLDNAASSQVPRTVIDRTSKYLAEEHSNIHRGVHYLSQHATTAYEAAREKVKRFINAKEAKECIFVRGTTEGINLVASSYGRKFIGEGDEILVSAMEHHSNIVPWQAIAEERGAKIRVIPMNER-GELILDEYDKLLNA---R-TKIVAVAHVSNSLGTINPIKEMIETAHK---FGVPVLVDAAQSVPHFPVDVQDLDADFFVFSGHKMYAPTASGILYGKREWLDAMPPYQTGGGMIRTVSFEK-TTYAPVPEKFEAGTPAIAAGIGLGAAIDYLNT--IDFEAAASYEHSLLEYAAARLSD-I-PKVKIIGTAE------------KKASVLSFTIE-DIHPHDIGTILDQD-GIAVRAGHHCAQPVMQFFEVPATARASFAFYNTKEEVDKLADSIQKVIEVFE----------------------------------------
>1946322_Csp@DLHV01000023.1_44|  34643 35176
---------------------------------------------------------------------------------------------------------------------------------------------------------------------------------------------------------------------------------------------------------------------------------------------------------------------------------------------------------------------------------------------------------------------------------------------------------------------------------------------------------------------------------MT---A-VKTM-----SNWDVEKVRKDFPVLSQTV-NG-KPLVYLDNGASSQVPQIVIDRGSKYLQEEHSNIHRGVHYLSQHATTAYEAAREKVKRFINAPDVKECIFVRGTTEGVNLVAYSYGRKFIGEGDEILISQMEHHSNIIPWQQVAEEKGAIIRVIPMNER-GELIIDEYENLLNE---R-TKMV---------------------------------------------------------------------------XW*------------------------------------------------------------------------------------------------------------------------------------------------------------------------------------------------------------------------------
>454194_Pmethylalipha@CDM64969.1| cysteine desulfurase-like protein, SufS subfamily
---------------------------------------------------------------------------------------------------------------------MI-------------A----------------------------------------------------------------------------------------------------------------------------------------------------------------------------------------------------------------------------------------------------------------------------------------------------------------------------------------------------------------------------------------AEKDLN---A-VSEL-----GHWDVERIRRDFPVLHQTV-NG-KPLAYLDNAASSQVPQLVIERGTRYLREEHSNIHRGVHYLSQRATSAYEGAREKVRRFINAREARECIFVRGATEGINLVMHGYGRKFVGPGDEIVISEMEHHANIVPWQMLCEEKGARLRVIPMNDA-GELLLDEYEALLNE---R-TKIVAVTHVSNALGTVNPIKEIVRIAHA---RGIPVLVDGAQAAPHLPIDVQDLDCDFYAISGHKMFGPTGSGVLYGKAELLERMNPFMGGGDMIRSVTFER-TIYAGLPNKFEAGTPAIASQIGLGAAIDYLNS--IDRAAAYAYEQELLRYATERLSS-I-EGVRVIGTAR------------EKASVISFTVE-NVHPHDIGTILDQE-GIAIRAGHHCAQPVMQHFKIPATARASFAFYNTKEEVDRLAAAIEKVIEVFN----------------------------------------
>1962177_Abacterium@MWYZ01000070.1_23|  17879 19102
---------------------------------------------------------------------------------------------------------------------M---------------------------------------------------------------------------------------------------------------------------------------------------------------------------------------------------------------------------------------------------------------------------------------------------------------------------------------------------------------------------------------------------------------------------SNWDVEKIRRDFPVLSQKV-NG-NPLVYLDNAASSQVPNIVIERGSEYLKNEHSNIHRGVHYLSQKATTAYEGAREKVKRFINARDVKECIFVRGCTEGINLVAYGYGRKFVGEGDEIIISAMEHHANIVPWQMLAEEKGCVLRVIPMNQR-GELIIDEYEAMLNE---R-TKFVSIVHISNALGTLNPVKQMIESAHK---FGVPVLVDAAQSVPHSIIDVQDLDCDFLTFSGHKMFAPTGSGVLYGKQELLETMNPFMGGGDMIRTVTFEK-TTYAGLPNKFEAGTPAIASNIGLGAAIDYLNS--IDRQSAIAYEHELVEYATEKLSA-I-EGVKLIGTAR------------EKASVVSFTIE-NVHPHDIGTILDQQ-GIAVRAGHHCAQPVMQFFQVPATARASFAFYNTREEVDVLADAVQKVIEVFA*---------------------------------------
>1946318_Csp@DGBD01000153.1_5|  4495 5763
---------------------------------------------------------------------------------------------------------------------MI-------------A----------------------------------------------------------------------------------------------------------------------------------------------------------------------------------------------------------------------------------------------------------------------------------------------------------------------------------------------------------------------------------------TEKTVEQ-EQ-PISN-----IEWDVERVREDFPVLSQTV-NG-KPLVYLDNAASSQVPQVVIDRGSKYLQEEHSNIHRGVHYLSQRATTAYEGAREKVRRFINARDSRECIFVRGATEGINLVMHGYGRKFVGEGDEIIISAMEHHANIVPWQMLCEEKGAHLRVIPINDA-GELILDEYDALLNE---R-TKLVAIAHISNALGTVNPVKEIVARAHK---MGVPVLADGAQSAPHMVVDVQDLDCDFFAFSGHKMFAPTGSGVVYGKRELLEKMNPFQGGGDMIRTVTFEK-TTYAGLPNKFEAGTPAIASQIGLGAAIDYLNS--INREQAVAYEHELLRYATEKISS-I-EGVRIIGTAR------------EKASVLSFIVE-DVHPHDIGTILDQE-GIAVRAGHHCAQPVMQRFQVPATARASFAFYNTREEVDTLARAIEKVIEVFS*---------------------------------------
>2052146_Bbacterium@PLCD01000020.1_41|  44408 45673
---------------------------------------------------------------------------------------------------------------------MA------------------------------------------------------------------------------------------------------------------------------------------------------------------------------------------------------------------------------------------------------------------------------------------------------------------------------------------------------------------------------------------------------TLEQLIP-IK-PRPS-----EDWDVERIRKDFPVLRQTV-NG-KPLVYLDNAASSQVPTMVIERGAQYIEQEHSNIHRGVHYLSMKATTSYEGAREKVKRFINARESKECIFVRGATEGINLVMYGYGRKFIGAGDEIIISAMEHHANIVPWQMLCEEKNAKLRVIPMNDA-GELLMDEYDSLLNE---R-TKLVAVAHVSNALGTINPVKEIIERAHK---YGVPVLIDGAQWAPHMRIDVQDLDCDFYAFSGHKMFAPTGSGVVYGKAALLEKMNPFMGGGDMIKSVTFEK-TIYADLPNKFEAGTPAIASQIGLGAAIDYLTI--IGREKAAAYEHELLHYATERISA-I-EGVRIIGTAR------------EKLSVLSFVID-DIHPHDIGTILDQE-GIAIRAGHHCAQPVMKRFNVPATARASFAFYNTREEVDVLARTVERVIEIFG*---------------------------------------
>1946320_Csp@DIYZ01000236.1_12|  11214 12476
---------------------------------------------------------------------------------------------------------------------MA-------------T----------------------------------------------------------------------------------------------------------------------------------------------------------------------------------------------------------------------------------------------------------------------------------------------------------------------------------------------------------------------------------------IEQSVL---A-RTQS-----GDWDVERIREDFPVLRQVV-NG-KPLVYLDNAASSQVPQVVIDRGSIYLEDEHSNIHRGVHYLSQKATTAYEGAREKVKRFINAHEARECILVRGATEGINLVMQGYGRKFIGPGDEIIISAMEHHANIVPWQMLCEEKGATLRVIPMNDA-GELLQDEYDELLNE---R-TKFVAVTHVSNALGTINPIKRMIDQAHK---YGVPVLIDGAQSAPHMLVDMQDLDCDFYAFSGHKMFAPTGSGVVYGKAALLEKMNPFQGGGDMIKSVTFEK-TIYADLPNKFEAGTPAIASQIGLGAAIDYLNS--IDRKKAAAHEHELLRYATERLTA-I-EGVRIIGTAR------------QKTSVLSFVID-DIHPHDIGTILDQE-GIAVRAGHHCAQPVMQRFNVPATARASFAFYNTKEEVDVLARTVEKVVEIFS*---------------------------------------
>2012633_Csp@OYT73382.1| cysteine desulfurase CsdA
---------------------------------------------------------------------------------------------------------------------MT---------------------------------------------------------------------------------------------------------------------------------------------------------------------------------------------------------------------------------------------------------------------------------------------------------------------------------------------------------------------------------------------------------AQA---A-LATP-----STLDAAALRADFPTLRRVI-NG-RPLVYLDSAATSQKPQVVIDRMNQFYAEEYSTVRRSIHLLSAKATQAYEDARRTAAQLLNAPETRQIIFTKGTTEAINLVAHSYGRKFVGEGDEIIISATEHHANIVPWQMLCEEKGAHLRVIPVDDR-GELILEAYEKLLTN---R-TKLVAVGHVSNALGTIHPVEDIIRLARA---QGVPVLVDGAQAAPHMPVDVQALDCDFYAFSGHKACGPTGIGILYGKAEWLERMTPFLGGGDMIETVTFEK-TTYAPIPHKFEAGTPAIAEAIGLGTALEYLRN--IGLAAIAAYERELLDQATARLEA-I-PGVKIVGAAR------------RKAAIISFTVD-GIHPHDIGTLLDQE-GVAIRAGHHCAQPVMARYGVPATARASFAFYNLPSEIEALGAAVEKAIAVFAV---------------------------------------
>981222_Cthermophilum@AEP13413.1| cysteine desulfurase
---------------------------------------------------------------------------------------------------------------------MT---------------------------------------------------------------------------------------------------------------------------------------------------------------------------------------------------------------------------------------------------------------------------------------------------------------------------------------------------------------------------------------------------------AHA---V-LATP-----PALDVTALRADFPTLRRTI-NG-HPLVYLDNAATSQKPQVVIDRMNRFYTEEYSTVRRSIHLLSAKATQAYEQTRHLVAQLINAPEARQIIFTKGTTEGINLVAHGYGRKFVGAGDEIIISATEHHANIVPWQMLCEEKGAHLRVIPVDDR-GELILEAYEKLLTD---R-TRLVAVGHISNALGTIHPVEEIIRLAHA---QGVPVLVDGAQAAPHMPVDVQALDCDFYVFSGHKTYGPTGVGILYGKAAWLERMNPFLGGGDMIETVTFEK-TTYAPIPHKFEAGTPAIAEVIGLGTAIEYMRR--IGLEAIAAYEHQLLEQATERLLA-I-PGVRIIGTAP------------RKAAIISFVID-GIHPHDIGTLLDQE-GIAIRAGHHCAQPLMARYGVPATARASFAFYNLPSEIEALGAAIEKTIAVFAL---------------------------------------
>2283320_Bbacterium@RDV39513.1| cysteine desulfurase
---------------------------------------------------------------------------------------------------------------------MS---------------------------------------------------------------------------------------------------------------------------------------------------------------------------------------------------------------------------------------------------------------------------------------------------------------------------------------------------------------------------------------------------------------A-QPTA-----LSRSWEEVRADFPILAQSI-NG-HPLAYLDTAASAQMPQQVIDRLVWYHSTLHSNVHRGVHTLSQRATQAFEDVRLKVKELLNAPSLKECIFTGGTTDAINLVAHSFGKTFLKEGDRVLLSALEHHANIVPWQRICEEVGASIDVIPINDR-GELLLDELDALLTD---R-TRIVGVNHVSNALGTVNPVEEIIARAHA---RDIPVLIDGAQAVAHMKVDVQALDADFYAFSSHKICGPTGIGILYGKERWLEKMQPYRSGGDMILSVSWEG-TTYNGLPHKFEAGTPSIAAGVGMGAAIDYLQE--LGLERVAAREAELLEKATERLAQ-I-PGVRLIGTAE------------HKASVLSFDIE-GVHPHDIGSILDSE-GVAIRAGHHCAQPVMTRLGVPATARASFAFYNDDQDIDRLVAGIYSVKEIFGV---------------------------------------
>1548548_Bsediminis@AWV88110.1| cysteine desulfurase CsdA
---------------------------------------------------------------------------------------------------------------------MT-------------------------------------------------------------------------------------------------------------------------------------------------------------------------------------------------------------------------------------------------------------------------------------------------------------------------------------------------------------------------------------------------------ESKSK---P-AVDR-----SKMSWEEIRAQFPVLHQNV-GA-HPLAYLDNAASSQMPQSAIDRLMAYQTGEHSNVHRGVHMLSQRATDAFDAAREKVRRFINAGESDECIFTRGATESINLVAYAWGRKFVGEGDEIIVSAMEHHANIVPWQILCQEKGARLRVLPMTDQ-GVLIVDALDKLLNE---R-TKLLAVTHVSNALGTINPIAEIIEKAHK---NNTLVMVDGCQATPHMKVDVQALDADFYAFSGHKMCGPTGVGVLYGKRALLERMNPFLAGGDMIRSVSFEK-STYAPIPHKFEAGTPAILAVVGLGAAIDYLES--IGIERIAAREHELLEYATAKFAE-L-DGVRILGTAA------------HKAAVISFEVE-GVHPHDIGTILDTE-GVAIRAGHHCAQPVMTRLGVPATARASFSFYNNRQDIDALISALATVKEIFH----------------------------------------
>1951504_Bbacterium@DGCQ01000010.1_257|  267200 268447
---------------------------------------------------------------------------------------------------------------------MPQT-------------------------------------------------------------------------------------------------------------------------------------------------------------------------------------------------------------------------------------------------------------------------------------------------------------------------------------------------------------------------------------------------------------T-TDIP-----TKINWEEIRAQFPVLQQEV-NG-KKLVYLDNGASSQMPKSVSDRIDAYHKNEHANVHRGIHSLSQKATDAFEATRTKVRDFINAGSLEEIIYTTGTTDSINLVAQSYGRKNFKAGDEILVSEMEHHANIVPWQMIAEETGAKLKVIPMNDK-GELIMDKFHELLSD---K-TKMVAVVHVSNALGTINPVEEIIAAAHK---QNVPVLIDGAQAVPHSKVDVQALDADFYAFSAHKMCGPTGFGILYGKKDLLNAMPPYRGGGDMIDKVTFEK-TTWNDLPHKFEAGTPPISAGVGLGAGIDFLNQ--IGMEAIAEREHELLEYATEKLNK-I-EGLKIVGTAD------------KKASVISFLLD-GIHPTDAGTILDQQ-GIAVRTGHHCAQPIMQHYDIPGTLRASISFYNNEEDIDRLVEGIELVKEFFG*---------------------------------------
>1121104_Bvulgaris@AQXH01000001.1_263|  286943 288190
---------------------------------------------------------------------------------------------------------------------MSNT-------------------------------------------------------------------------------------------------------------------------------------------------------------------------------------------------------------------------------------------------------------------------------------------------------------------------------------------------------------------------------------------------------------I-TDIS-----SSINWDEIRNDFTVLNQSI-NG-KPLVYLDNGASSQMPLSVSDRIDAYHKNEHANVHRGIHSLSQKATDAYEATRSIVRDFINAGSLEEVIFTTGTTDSINLVAQCYGRKFFQEGDEIIVSEMEHHANIVPWQMIAEERGATLKVIPMTDS-GELDMDAYSSMLSD---K-TKMVAVVHISNVLGTVNPVEQIIKEAHK---RDIPVLVDGAQAVPHSQVDVQALDTDFYTFSAHKMCGPTGFGVLYGKKDLLNNMPPYRGGGDMIDKVTFEK-TTWNDLPFKFEAGTPPISAGVGFAAAIQYLSK--IGMDNIAAREAELLLYATKAMSS-I-ERLKIIGTAK------------NKASVISFLLD-GIHPTDAGTILDQE-GIAVRTGHHCAQPIMQHYDIPGTLRASISFYNNEEDIDRLVEGIKTVKEFFG*---------------------------------------
>1951514_Bbacterium@DIAA01000023.1_162|  196836 198083
---------------------------------------------------------------------------------------------------------------------MQETL------------------------------------------------------------------------------------------------------------------------------------------------------------------------------------------------------------------------------------------------------------------------------------------------------------------------------------------------------------------------------------------------------------K-TDIK-----TNIDWKAIRSQFPVLQREV-NG-QPVVYLDNGASSQMPQRVVDRINAYHSNEHSNVHRGIHTLSQQATDAFEAARKKVKELLNARYQEEIIYTTGTTDSINLVAQSYGRKHFKEGDEIILSEMEHHANIVPWQMIAEETGAKIKVIPMTES-GELIMDEYHKLLSD---R-TKMVAVVHVSNALGTINPVEEIIEAAHA---KDIPVLVDGAQAVPHAKIDVQQLDADFYAFSAHKMCGPTGFGILYGKKELLEEMPPYRGGGDMIDKVTFEK-TTWNDLPHKFEAGTPPIAAGVGFAETIDFLNE--VGMENIATREHELLEYATAKLNE-I-EGLKIIGTAE------------NKASVISFLLE-GIHPTDAGTILDQK-GIAVRTGHHCAQPIMDHFEIPGTARASISFYNNEEDIDRLADGIKYVQEFF*----------------------------------------
>1951518_Bbacterium@DKGJ01000036.1_149|  162790 164037
---------------------------------------------------------------------------------------------------------------------MNQG-------------------------------------------------------------------------------------------------------------------------------------------------------------------------------------------------------------------------------------------------------------------------------------------------------------------------------------------------------------------------------------------------------------N-EHIQ-----TSINWDEIRSHFPVLQQHV-NG-KPLSYLDNGASSELPQVVIDRINAYHTNEHANVHRGIHSLSQHATDAYEQARKKVRALINARYEEEIIYTTGTTDSINLVANSYGRKHFKEGDEIIVSEMEHHANIVPWQMIAEQTGALLKVVPVDDQ-GELIMDEYYKLLSD---R-TKMVALIHVSNVLGTINPVEEIIEAAHA---RNIPVLLDGAQAVPHSAVDVQNLDVDFYAFSAHKMCGPTGFGILYGKKELLDEMPPYRGGGDMIDKVTFEK-TTWNDLPHKFEAGTPPIAAGVGFGVSIDYLNT--IGMEIIEQREQELLQYATKKLEA-V-DGLQIIGTSS------------KKASVISFLLD-GIHPTDAGTILDKE-GIAVRTGHHCAQPLMDRFNIPGTLRASISFYNNEDDIDRLVKGIEYTKEFFG*---------------------------------------
>2021605_Bbacterium@NNSL01000021.1_1|  82 618
---------------------------------------------------------------------------------------------------------------------MAEA-------------------------------------------------------------------------------------------------------------------------------------------------------------------------------------------------------------------------------------------------------------------------------------------------------------------------------------------------------------------------------------------------------------V-TKSK-----ADVDFDLIREQFPVLSQQV-KG-QPLVYLDNAASSQMPKRVSDRINAYHKNEHANVHRGIHTLSQKATDAYEETRTKVQEFINAEDKHEIIYTTGTTDSINLVTNSFGDRFIDEGDEILLSEIEHHANIVPWQMIAEEKGANIRVIPVDDN-GDIIWDKFVVCLT----------------------------IIQ---------PFLL*-------------------------------------------------------------------------------------------------------------------------------------------------------------------------------------------------------------------------------------------------------------------------
>2021605_Bbacterium@NNSL01000089.1_3|  893 1459
---------------------------------------------------------------------------------------------------------------------MAEA-------------------------------------------------------------------------------------------------------------------------------------------------------------------------------------------------------------------------------------------------------------------------------------------------------------------------------------------------------------------------------------------------------------A-TKSK-----TNVDFSRIREQFPVLSQQV-KG-RPLVYLDNAASSQMPARVADRIHAYHRNEHANVHRGIHTLSQKATDAYELTREKVQHFINAEHKDEIIYTTGTTDSINLVTNSFGDRFIDEGDEILLSEIEHHANIVPWQMIAERKGANIRVIPVDDN-GDIIWDKFVELLND---N-TAILAVGHVSNALGTV------------------------------------------------------------------------------------------------------------------------------------------------------------------------------------------------------------------------------------------------------------------------------------------------
>2032627_Asp@PAU93803.1| cysteine desulfurase CsdA
---------------------------------------------------------------------------------------------------------------------MAEA-------------------------------------------------------------------------------------------------------------------------------------------------------------------------------------------------------------------------------------------------------------------------------------------------------------------------------------------------------------------------------------------------------------A-TKSK-----VDVDFNRIREQFPVLSQQV-KG-QSLVYLDNAASSQMPSRVADRIDAYHRNEHANVHRGIHTLSQKATDEYELTREKVQQFINAEHKDEIIYTTGTTDSINLVANSFGNRFIEEGDEILLSEIEHHANIVPWQMIAKRKGANIRVIPVDDN-GDIIWDEYVDLLND---N-TAIVAVGHVSNALGTVHPVKKMITEAHS---RDIPVLLDGAQAVPHAPVDVQDLDVDFYAFSAHKMCGPTGFGILYGKKKYLDEMPPYRGGGDMIDKVSFEE-TTYNVTPHKFEAGTPPIVAGIGFGETISFLNE--IGMENIAQYEQELLEYGTEQLQR-I-DGIRIIGTAK------------EKASVLSFVHE-DIHATDIGTILDQQ-GIAIRTGHHCAQPTMRRFNVPATARASLSFYNNKEDINRLTEGIRKAISMFE----------------------------------------
>2021605_Bbacterium@NNSL01000393.1_5|  2357 3313
------------------------------------------------------------------------------------------------------------------------------------------------------------------------------------------------------------------------------------------------------------------------------------------------------------------------------------------------------------------------------------------------------------------------------------------------------------------------------------------------------------------------------------------------------------------------------------------------------------------------------------------MIFTTGTTDSINLVANSFGRQRFNEQSEIVISEIEHHANIVPWQMVANETGASIKVIPVNDS-GELIWEEYVGLLGK---N-TALVAVGHVSNALGTIHPVKKMIDEAHK---HDIPVLIDGAQAAPHAVVDVQDLDADFYAFSAHKMCGPTGFGILYGKENYLNEMPPYRGGGDMIDKVSFEE-TTFATLPHKFEAGTPPIAAGIGFGAAIDYLND--VGMEQIAAREQELLEYGTEELSA-I-EGLKIIGTAK------------DKASVLSFVFD-DIHAHDVGTILDQQ-GIAIRTGHHCAQPTMRRFNVPATARASLSFYNSEEDIDRLVQGLHKVKEFF*----------------------------------------
>1194090_Aroseus@SHF52071.1| cysteine desulfurase / selenocysteine lyase
---------------------------------------------------------------------------------------------------------------------MGKAA------------------------------------------------------------------------------------------------------------------------------------------------------------------------------------------------------------------------------------------------------------------------------------------------------------------------------------------------------------------------------------------------------------S-AIPT-----DTVDFDRIRADFPVLREEV-RG-NPLVYLDNAASSQMPSVVADRMDQYHRREHANVHRGIHHLSQKATDAYEATRTKAQRLINAEHEHEVIYTTGTTDGINLVAHSFCEEFLSDGDEIILSEIEHHANIVPWQIAAEKHGAAIRVIPVDDS-GELIWQQYLELLSE---R-TAIVAIGHVSNALGTVHPVKQIVEEAHK---HDIPVLVDGAQAVPHGSVDVQELDVDFYAFSSHKMCGPTGFGILYGKEKYLDAMPPYRSGGDMIDKVSFDG-TTYNKLPYKFEAGTPPIVAGIGLGAAIDYLTG--IGMEHIARREQELLEYATSRLLS-I-EGLRIIGTSE------------HKASVISFVFD-DIHATDIGTILDQQ-GIAVRTGHHCAQPAMRRFDIPGTARASLSFYNNEEDIDRLTEGVKRAKDFF-----------------------------------------
>2079485_Gsp@PWN07129.1| cysteine desulfurase CsdA
---------------------------------------------------------------------------------------------------------------------MTQP---------------------------------------------------------------------------------------------------------------------------------------------------------------------------------------------------------------------------------------------------------------------------------------------------------------------------------------------------------------------------------------------------------------TAAI-----PKVDFDRIRKDFTVLDQQV-NG-HPLVYLDNAASSQMPVSVADRLDAYHRNEHANVHRGIHTLSQKATDAFEMTRRKVQQFIGASSSDEIVFTTGTTDSLNLAANSYGMENLQKGDEIILSEMEHHANIVPWQMVAQKTGAVIRVIPVLDN-GELDMQAYKELLGP---R-TKIVSVIHVSNALGTVNPVKEITALAHE---HHAVVVIDGAQSVPHQPVDVQDIDCDFFTFSSHKMCGPTGFGILYGKKHLLDKMPPYRGGGDMIDKVSFEE-TTYNVVPFRFEAGTPPIAAGIGLGAAIDYLNE--IGMEQIANREYELVDYAVSRLRE-I-EGLQMIGESS------------NRASVCSFVFD-DIHASDLGTILDKR-GIAVRTGHHCAQPILRRFNVPATTRASVSFYNTTEDIDRLVDGIHYAKSFFE----------------------------------------
>2053187_Rbarkolensis@PKD44782.1| cysteine desulfurase CsdA
---------------------------------------------------------------------------------------------------------------------MAQA---------------------------------------------------------------------------------------------------------------------------------------------------------------------------------------------------------------------------------------------------------------------------------------------------------------------------------------------------------------------------------------------------------------VKDI-----PAIDFSEFRKDFPVLHQEV-NG-KPLVYLDNAASSQMPESVAQRINDYHRNEHANVHRGIHTLSQKATDAFEETRKKVRDFINADSENEIVYTTGTTDSINLVANSYGLSVLKEGDEIILSEMEHHANIVPWQMIAERTGAVIKVIPVTDS-GDLDMQAYESLLGE---R-TKIVAVVHVSNALGTVNPVKEITALAHE---HDAVVLIDGAQSVPHQPIDVQDIDCDFFAFSAHKMCGPTGFGILYGKMNLLEEMPPYRGGGDMIDKVSFEE-TTYNVPPFRFEAGTPPIAACIGLGSAIDYLNH--IGMDRIANREQELVNHAVSELNK-I-EGLRFIGNSD------------RRASVCSFVID-GIHATDIGTILDKQ-GIAVRTGHHCAQPILRRYNVPSTARASISFYNNEDDIDRLIDGIRYAKSFFE----------------------------------------
>1729466_Cbacterium@LKNA01000020.1_13|  12548 13792
---------------------------------------------------------------------------------------------------------------------MAQA---------------------------------------------------------------------------------------------------------------------------------------------------------------------------------------------------------------------------------------------------------------------------------------------------------------------------------------------------------------------------------------------------------------VKDI-----PAVDFLKIRKDFSVLDQEI-NG-KPLVYLDNAASSQMPVQVAKRIDDYQRNEHANVHRGIHTLSQKATDAFEETRTKVRDFINAGSENEIVYTTGTTDSINLVANSYGGSVLREGDEIILSEMEHHANIVPWQMVAERTGAKIKVIPVTDS-GDLDMEAYKSLLSD---R-TKLVAVVHVSNALGTVNPVKEITELAHD---MGAKVLIDGAQSIPHQKVDVQEIGCDFFAFSAHKMCGPTGFGILYGKMDLLEKMPPYRGGGDMIDKVSFEE-TTYNVPPFRFEAGTPPIAAGIGLGAAIDYLNQ--IGMENIAAREQELVDYAVEELRK-I-EGLKFIGDSE------------NRASVCSFIID-GIHATDIGTIIDKE-GIAVRTGHHCAQPILKRFDVPSTVRASFSFYNTEDEVDRLIEGVRYAKSFFE*---------------------------------------
>2293433_Rsp@REL38101.1| cysteine desulfurase
---------------------------------------------------------------------------------------------------------------------MSEL-------------------------------------------------------------------------------------------------------------------------------------------------------------------------------------------------------------------------------------------------------------------------------------------------------------------------------------------------------------------------------------------------------------V-TSIP-----TKVDFDKIREDFPVLSQQV-NG-HPLVYLDNGASSQMPAMVADRLDHYHRYEHANVHRGIHTLSQKATDAYELTRKKVQEFINARHVDEIVYTTGTTDSINLVAHSFGTKFFEEGDEIILSQMEHHANIVPWQMIAERTGAVIKVIPVDDT-GELDMEAYKSLLSS---K-TKMVAVIHVSNALGTVNPVKEITDLAHE---QNAKVLIDGAQSVPHQPVDVQDIGCDFFAFSAHKMCGPTGFGILYGKKELLDQMPPYRGGGDMIDKVSFEE-TTYNVTPFRFEAGTPPISAGIGLSTAIDYLNK--IGMDQIAAREHEIVSYAYNKLQK-I-DGLRFIGDSE------------NRASVISFVFD-DIHASDMGTLLDKR-GIAVRTGHHCAQPTLRRFNVPATTRASFSFYNTKDDADRLVDGIEYVKTFFD----------------------------------------
>1953152_Bbacterium@DEMS01000028.1_181|  210029 211273
---------------------------------------------------------------------------------------------------------------------MNQV---------------------------------------------------------------------------------------------------------------------------------------------------------------------------------------------------------------------------------------------------------------------------------------------------------------------------------------------------------------------------------------------------------------ISNI-----SSVDFDKIRKDFPVLDQKL-NG-HPLVYLDNAASSQMPKQVADRLDHYHRYEHSNVHRGIHTLSQKATNAFEEARIKVKELINAADSDEIVYTSGTTDSINLVANSYGLINFKKGDEIILSEMEHHANIVPWQMIAQKTGAVIKVIPVTDQ-GELDLDAYKGLLSA---K-TKMVAVVHVSNALGTVNPVKKIGELAHE---SGAMMLIDAAQSVPHKKIDVQDLDADFITFSAHKMCGPTGFGILYGKMNLLEAMPPYRGGGDMIDKVSFEE-TTYNRVPFRFEAGTPPIAAAIGLSSAIDYLND--IGMSAIEERENQLVEYMMDRLME-I-QGLRLIGDAK------------ERASLASFVVG-DIHASDVGTILDKQ-GIAIRTGHHCAQPILKRFKVPATARASLSFYNTKDDIDRFMDGIKTVKSFFQ*---------------------------------------
>1951483_Bbacterium@DBVB01000061.1_18|  15744 16967
---------------------------------------------------------------------------------------------------------------------M---------------------------------------------------------------------------------------------------------------------------------------------------------------------------------------------------------------------------------------------------------------------------------------------------------------------------------------------------------------------------------------------------------------------------SAIDWNHIRSQFPVLKTQV-NG-HALSYLDNGASSQMPESVITRLTDYHRYEHANIHRGVHHLSQTATSAYEDTRSLVRDFLHAESLEQIIFTTGTTDSINLVAQSWGSINLSVGDEIILSEMEHHANIVPWQMIAQKTGAIIKVIPLLDN-GELDLEVYSTLLSE---R-TKMVALVHVSNTLGTINPVLEIIEKAKT---VGAKVLIDGAQATPHMKVDVQKLGVDFYTFSAHKMCGPTGFGVLYGERSLLESMPPYRGGGDMIDKVSFSG-TTYNDLPHKFEAGTPPIAAGIVFGEAIRYLND--IGLDEITKRESYLLEYAMEGFST-L-DHVRFIGTSN------------NKTSVISFLLD-DIHPTDAGTILDKY-GIAVRTGHHCTQPIMERYGIPGTIRASLSFYNNEADIDSLINGIIETQSFFN*---------------------------------------
>1948458_Bbacterium@DGAL01000070.1_20|  21273 22523
---------------------------------------------------------------------------------------------------------------------MGKKE------------------------------------------------------------------------------------------------------------------------------------------------------------------------------------------------------------------------------------------------------------------------------------------------------------------------------------------------------------------------------------------------------------R-DNDM-----VEFDVERIRRDFPVLSTSV-NN-NPLVYLDSGASAQMPQSVIDRINHYHQYEHANIHRGVYQLSEQATMAYEAVRTTVASFLNVADTSEIIFTKGTTHAINLVAHAYGRKFVHAGDEIIVSHMEHHSNIVPWQQLCDEVGATLKVIPISDI-GELDLEVYGRLLSD---K-TKLVAVTHVSNVLGTINPIKDMVALAHA---REIPVLVDGAQGAPHMKVDVQDLGCDFYVFSGHKLCGPTGVGILYGKRHWLERMDPYEGGGDMILSVTFEK-TTYADIPAKFEAGTPPIVSALGLGKAIEYLEA--IGLDSIERYEKVLTKYATEALSN-I-KDITFYGTAP------------NKAAVISFNIK-GVHAHDVGTLLNDD-GVAVRTGHHCAQPVMQRYKVPATTRASFYLYNTIDDVDKLVAAIRNAQKIFS*---------------------------------------
>1986845_Bbacterium@OUT76841.1| aminotransferase
---------------------------------------------------------------------------------------------------------------------MDKLD------------------------------------------------------------------------------------------------------------------------------------------------------------------------------------------------------------------------------------------------------------------------------------------------------------------------------------------------------------------------------------------------------------M-EVLS-----GKLDAELIKKDFPVLSNSA-NN-APLVYLDSGASAQMPQSVIDRINHYHQYEHANIHRGVYELSEQATISYESVRSTVARFLNVTDTAEVIFTKGTTHAINLVAHAFGRTFIRAGDEIVISHMEHHSNIVPWQQLCEEVGATLKIIPISDV-GELDLEEYRRLLSD---R-TKIIAVTHVSNVLGTINPIKEMVALAHA---KDIPVLVDGAQGAPHMKVDLQDLDCDFYIFSGHKVCGPTGIGILYGKRDWLERMNPYEGGGDMILSVTFEK-TTYAEIPSKFEAGTPPIASAIGLGEAIKYLES--IGLENIENHEKVLTQYATEALSD-I-SGLTVYGTAP------------QKAGVISFGVQ-GVHPHDMATLLSDD-GVAVRAGHHCAQPVMQRYKVPATTRASFYLYNTLDDIDKLVDSVRSAKKIFS----------------------------------------
>1789004_Fsp@KXW58841.1| cysteine desulfurase
---------------------------------------------------------------------------------------------------------------------M-----------------------------------------------------------------------------------------------------------------------------------------------------------------------------------------------------------------------------------------------------------------------------------------------------------------------------------------------------------------------------------------------------------------------------FDPHLWRRQFPILERKV-HG-KPLVYLDNAATTQKPLAVLDAERYYFEHFNANIHRGVHALSQEASEAFEGAREKVRAFLGAAHVEEIIFTRGATEAINLVAQTWGRTHLEAGDEILISAMEHHANIVPWQMLCEMTGARLKVIPMDER-GVLLMDQVDHLLTA---R-TRLVGITLVSNALGTVNPVVEIIRKAHA---AGARVLVDGAQAVAHVAVDMVALGCDFFVFSGHKLYGPTGIGVLYGKKDLLTAMPPYQGGGDMILQVTFEK-TTYNQIPYKFEAGTPHISGAIGLGAAIDFVRS--VGLENIAAHEDRLLQEATERAQR-V-NGLRIIGTAP------------GKASIFSFVLE-GIHPHDIGTILDSE-GVAIRSGHHCAMPVMDYFHLPATARASFALYNTLEEVESLFQAIERVQKLFLN---------------------------------------
>1666909_Bbacterium@KPQ00397.1| cysteine desulfurase SufS
---------------------------------------------------------------------------------------------------------------------MF---------------------------------------------------------------------------------------------------------------------------------------------------------------------------------------------------------------------------------------------------------------------------------------------------------------------------------------------------------------------------------------------------------------A-TQQD-----HHFDVASIRKDFPILARQI-GD-KPLVYLDNAASSQMPVQVMDAFAQYHSGYHSNVHRGVHTLSQEATDAFEKVRFKVQRFIGARSEREIVYTSGATDSINLIAQAYGRTFLEKGDEILISNMEHHANIVPWHMLAKEKNLVIRVIPITDE-GTLDMDAFDRMLSK---N-TKVVAVNHVSNALGTINPIAEISRKAHA---VGAITVIDGAQAVPHMNVNVSEADCDFYVFSAHKMMGPTGTGVLYGKIEHLEAMPPYRGGGDMILSVSFDTGITYNEVPQKFEAGTPGIAQVIMMGKAIDYMLD--IGRDKIQLYENELLEYATNRMRQ-I-DGIRIIGTAP------------QKASVLSFVLD-GIHPHDIGTILDFH-GVAVRSGHHCAQPVMERYGIPATTRASFAFYNTRDEVDALVKAIHEVKEVLG----------------------------------------
>2094027_Bbacterium@PUKH01000008.1_35|  35867 37108
---------------------------------------------------------------------------------------------------------------------MS---------------------------------------------------------------------------------------------------------------------------------------------------------------------------------------------------------------------------------------------------------------------------------------------------------------------------------------------------------------------------------------------------------------T-VLKD-----QHTTIQNCREDFPVLSRKV-HG-KPLAYLDNAASSQMPRQVQDAYRDYHSRYHANVHRGVHLLSQEATDAMEQARESLRSHINARESKEIIFTSGATDAMNLVMQSWGRKNIGEGDEILISTMEHHSNIVPWKMLCDDRNASLKVIPVSDD-GILDLDAFESMISD---R-TRLVGIVHVSNTLGTVNPVEKITKIAHG---KGVPVLVDGAQAVSHMQVDVQKIGCDFYATSGHKMYGPTGIGILYGRKEMLEEMPPYRGGGDMILSVSFDE-VLFNDLPYKFEAGTPNISGAIGMGRAAEYIRS--IGYDAIYQREQELLAYATSELSA-I-EGLNIIGKAP------------GKSSVISFVLD-SVHPHDIGTILDLE-GVAVRTGHHCTQPLMERLGLVATTRASMAMYNTEEEIDQLVAALHKVLEIFR*---------------------------------------
>1457365_CCproteinivoru@AXJ00850.1| cysteine desulfurase /L-selenocysteine selenide-lyase (L-alanine-forming)
---------------------------------------------------------------------------------------------------------------------MNESL------------------------------------------------------------------------------------------------------------------------------------------------------------------------------------------------------------------------------------------------------------------------------------------------------------------------------------------------------------------------------------------------------------V-NTKA-----TPGRILQIRRDFPVLERQI-HD-KPLVYLDNAASTQMPRQVIETVSAYHTYHHSNVHRGVHQLSQEATDLYEGAREKVRAFIGASSVKEIIFTSGTTDAINLVANSWGNRNIGRDDIILISNMEHHANIVPWYMLAKRTGAKIEVIPVLDD-GSLDMDQFAALVRKP--N-VKVVCVNHVSNALGSVNPVEQICQICRE---RDICTVIDGAQAIGHFQIDVNQLGADFYAFSGHKMHGPTGIGILYGREELLQEMDPYKGGGDMILSVSFDH-ISWNELPYKFEAGTPAIAQAVGLGAAVDYLNG--LDRTYLAKYEDELLAYATKRLGE-V-PGMRLIGTAP------------QKVSLNSFVIK-GVHPHDIGSILDGE-GVAVRTGQHCAEPVMDRFCIPATTRASMSIYNTFEEIDMLTEALLKVTELFDVND-------------------------------------
>228410_Neuropaea@CAD84484.1| Aminotransferase class-V
---------------------------------------------------------------------------------------------------------------------MN-------------TNEFNQW----IDKVSGEASAYVPDIESLTQMGNALFNTPPLSRST----------------------------------------------EPPALT--------VP-----------------------------------------------------------------------------------------------------------------------------------------------------------------GAEVSHSRPA-----TGSS--------YPSTIP-----LPCEAELKAL--FTPNQYRAPAHISLSDSDHSGHPP---------WESSFYFLDEG---------IAPERHDRAAQ---I-PAAH-----PPFDIHAIRRDFPILQEHV-NG-HSLVWLDNAATTQKPQAVIDRLTYFYTHENSNIHRAAHELAARATDAYEESRNKVRQFLNAASTDEIIFLRGTTEAINLVAQSWGRQHISAGDEIIITWLEHHANIVPWQMLCNETGARLRVVPVDED-GQVLLEEYQKLLNS---H-TRLVAFSQVSNALGTITPARQMVEMAHR---VGARVLVDGAQSVSHMRVDVQQLDCDWFVFSGHKVFGPTGIGVLYGKTELLNDTQPWQGGGNMIQDVTFEK-TAYHGAPARFEAGTGNIADAVGLGAAIDYVER--IGLENISRYEHELMTYATGCLKS-I-AGLRLIGTAP------------DKAGVLSFTLK-DFSTEEVGTALNRE-GIAVRAGHHCAQPILRRFGVESTVRPSLAFYNTYTDIDRLAAAIDRIRGKKNAF--------------------------------------
>1855332_Nsp@SCX76155.1| cysteine desulfurase / selenocysteine lyase
---------------------------------------------------------------------------------------------------------------------MS-------------TSNRPD-----LGETLGGTPGYLPDIGELTRMVNEMFSTPPGME-----RVSVNPSSVSSSIPSGV-------------------SSGMGAG--------------IP--------AGYSPGV------------------------------------------------PYGTPGS----------------------------------------------------TATMPDP------------KSVMPSAAPLGSYYTAPYSAGAAQALKIPA-----LGAD--------LPYADTFAAFSLPLPPELNAPPAFLPSG--SVPGVSAASSAGMGALPIHS-----AGAPPFYFLDEA------VPFGGGARTGQIPA---I-ASVH-----PAFDANAVRRDFPILKELV-HG-RPLIWLDNAATTQKPQAVIDRLTYFYQHENSNIHRAAHELAARATDAYEESREKVRRFLNAPSADEIIFLRGTTEAINLVAQSWGRQNVNEGDEVIITWLEHHANIVPWQQLCNEKGARLRVAPVDDD-GQILLDEYQKLLGS---R-TKLVSFSQVSNALGTITPAREMIEMAHR---VGARVLVDGAQSVSHMRVDVQQLDCDWFVFSGHKVFGPTGIGALFGKLELLNTSPPWQGGGNMIQDVTFEK-TAYNAAPARFEAGTGNIADAVGLGAAIDYVER--VGIDNISRYEHDLMAYATRGLNT-V-PGLRLIGTAP------------DKAGVLSFALK-GFATEEVGGALNRE-GIAVRAGHHCAQPILRRFGYESTVRPSLALYNTYADVDTLVAALHRLQGGRYNY--------------------------------------
>1288494_Nlacus@ARO88343.1| aminotransferase
---------------------------------------------------------------------------------------------------------------------MS-------------TSNRPE-----LGETSGGTPGYLPDIGELTRMVNEMFSTPPGME-----RVSAYPSS----VPSGI-------------------SSGMRAG--------------IP--------AWSSSEV------------------------------------------------PYEVPHSAAAAPNPRSMAPSE----------------------APSTV----PYGALHPAATAPDP------------KSVMPSAAPLGSYYTAPYSAGTAQALKIPA-----LGVD--------LPYADTFAAFSLPLPPELNDPPTFLPSG---IPSISAASSAGTGALPVNS-----AGAPPFYFLDEA------MPFGGGARTGQMSA---I-VSAH-----PAFDANAVRRDFPILRERV-HG-RPLIWLDNAATTQKPQSVIDRLTYFYQHENSNIHRAAHELAARATDAYEESREKVRRFLNAPSADEIIFLRGTTEAINLVAQSWGRQNVNEGDEVVITWLEHHANIVPWQQLCNEKGAKLRVAPVDDD-GQILLDEYQKLLGS---R-TKLVSLSHVSNALGTITPARQMIEMAHR---VGARVLVDGAQSVSHMRVDVQQLDCDWFAFSGHKVFGPTGIGALFGKLELLNTSPPWQGGGNMIQDVTFEK-TSYNAAPARFEAGTGNIADAVGLGAAIDYVER--VGIDNISRYEHDLMAYATRGLNS-V-PGLRLIGTAP------------DKAGVLSFALK-GFATEEVGEALNRE-GIAVRAGHHCAQPILRRFGYESTVRPSLALYNTYADVDTLVAALKRLQGGRYNY--------------------------------------
>1895901_Nsp@OJY13334.1| aminotransferase class V
---------------------------------------------------------------------------------------------------------------------MP------------------------------------------------------------------------------------------------------------------------------------------------------------------------------------------------------------------------------------------------------------------------------GRKSHSAIPYTGAATRAMNLPE--PSVFDSG--------IPYADT------GLPAGFADFPSMLPSQ--EAPGIHARSPAAAGALPVPG-----PDGPSFYFLEGAVPPVPHLPFGSGARASAIPG---T-AGAH-----PAFDANAIRRDFPILSELV-NG-RPLIWLDNAATTQKPQAVIDRLTYFYQHENSNIHRAAHELAARATDAYENAREKVRHFLNAPSADEIVFLRGTTEAINLVAQSWGRQNVREGDEIVITWLEHHANIVPWQRLCSETGAKLRVAPVDGD-GQILLDEYQKLLGS---R-TRLVAFSQVSNALGTVTPARQMIEMAHR---VGARVLVDGAQSVSHMRVDMQQLDCDWFVFSGHKVFGPTGIGALFGKRDLLNNTPPWQGGGNMIQNVTFEK-TDYHEAPARFEAGTGNIADAVGLGAAIDYVER--IGIDNINRYEHELMAYATHALGS-I-PGLRLIGTAP------------DKAGVLSFVLK-GFDVQEVGGALNRE-GIAVRAGHHCAQPILRRFGHESTVRPSLALYNTYADVDALVAALRRLQGGRFNY--------------------------------------
>1855333_Nsp@SFH33607.1| cysteine desulfurase / selenocysteine lyase
---------------------------------------------------------------------------------------------------------------------MSRLANIM-------TTSMNTPSNPLAMGVLDGAPRTLPDVGELTRLANEFYSTPPGYSTPAGARVTGKPSSGAQVPPTGIGESAPWSPWSSGASSAFGTSHNVVPGSATAAP--------LPPSFVDNRPAGIPSEVPGPDAFATYPWTNAAHPIAPQGPYDVPPSASATPFSRTPAPTPVAPKGPYGVPPSAAAAPVPRTHAASAIAPEGPYHVSPSASATPFSRTPAPSPLAPQGPYGVPPSAAAGPNP------------SSAPFAAQGLGSHYAIPYVGAAAQAMNLPQLPAPAFGAD--------VPFADP------GMFTRFPGVPSVLPSY--DIPDINTGGSARTGALPVPGAGVPGVGEPSFYFLDGA---TPFAPFGNGARTSAIPGM-HA-LGAH-----PPFDAHAVRRDFPILNERV-NG-RPLIWLDNAATTQKPQSVIDRLTYFYQHENSNIHRAAHELAARATDAYEGAREKVRRFLNAPSADEIVFVRGTTEAINLVAQSWGRQNVREGDEVVITWLEHHANIVPWQQLCNEAGAKLRVAPVDDD-GQILLDEYQKLLGS---R-TKLVAFSQVSNALGTVTPARQMIEMAHR---VGARVLVDGAQSVSHMRVDMQQLDCDWFVFSGHKVFGPTGIGALFGKSDLLNSSPPWQGGGNMIQNVTFEK-TEYHEAPARFEAGTGNIGDAVGLGAAIDYVER--IGIDNINRYEHELMAYATRGLSS-V-PGLRLIGTAA------------DKAGVLSFAFK-GFTTEEVGSGLNDA-GIAVRAGHHCAQPILRRFDLETTVRPSLAMYNTLGDVDTLVTTLHRMRGGRSIF--------------------------------------
>1855339_Nsp@SFW37157.1| cysteine desulfurase / selenocysteine lyase
---------------------------------------------------------------------------------------------------------------------MS-------------TSDEARP-----GGSVDAAPGYLPDVGELTRMVNAAYGAPPNTESAYG-------------DISGI-------------------SPVERARSAEARPEEFRRASFLP--------GGI---------------TDASHPESAHSGL------------------------PYRAPPS----------------------------------------------------AADAGYP------------GAAASARPEVRGPHTPP-------AFRIPV-----LGMD--------IPYADTFAAFSLPSSRELDNFTAFPAQG--GAAGLNAVPFAGPG-VPSPGL----VERSSFYFLDEA------AAFGGGARVDDRLP---I-ASAH-----PAFDIHAVRRDFPILEEQV-NG-RPLIWLDNAATTQKPQPVIDRLAYFYQHENSNIHRAAHELAARATDAYEAARETVRRFINAPSADEIIFLRGTTEAINLVAQSWGRQNVREGDEIVITWLEHHANIVPWQQLCSETGAKLRVAPVDDD-GQILLDEYQKLLGA---R-TRLVSFSQVSNALGTITPARQMIEMARR---VGARVLVDGAQSVSHMRVDVQQLDCDWFVFSGHKVFGPTGIGALFGRAELLNASPPWQGGGNMIQDVTFEK-TVYHGAPARFEAGTGNIADAVGLGAALEYVER--LGLDNISRYEHDLLAYATRGLNG-I-PGLRLIGTAP------------DKAGVLSFVLK-GYTTAEVGDALNRE-GIAVRTGHHCAQPILRRFGQENTVRPSLALYNTHADVDALVATLHRLQSGRYNY--------------------------------------
>1827381_Pbacterium@OQW41235.1| aminotransferase class V
---------------------------------------------------------------------------------------------------------------------MS-------------TNNFDQP----PSDALNAAASFLPDVELLTRLANEYFSALPVATPIS------------------------------------TASPAAPAVSTSTLE--------IP----------------------VFP---ADHFHAESSAF-----------------------------------------------------------------------------------------P----------------------------PAGTGNLSSTVIPA-----------------VPAAIP-----LPFEEELRNL--LPPAQ--LPPDTYAGIPGRTG------------NGSSFYFIDSL---------ASPHADETTAK---F-ASAH-----PPFDVNAIRRDFPILNELV-HG-RPLIWLDNAATTQKPQSVIDRLSHFYRHENSNIHRAAHELAARATDAYEDARKKVSHFLNAPSVDEIVFVRGTTEGINLVAQSWGRQHIQPGDEIVISWLEHHANIVPWQQLCNEKGAVLRVAPVDDH-GQILLDEYQKLLNS---R-TKLVAFSQVSNALGTITPAQQMIAMAHR---VGARVLVDGAQSVSHMRVDVQQLDCDWFVFSGHKVFAPTGIGALFGKVELLNSMQPWQGGGNMIEDVTFEK-TTYQRAPARFEAGTGNIADAVGLGAAIDYVQR--IGIDNISRYEHQLLVYATRGLGT-V-PGLKLIGTAQ------------DKAGVLSFVLK-GFSSEEIGSALNRE-GIAVRAGHHCAQPILRRYGLETTVRPSLAFYNTCADIDFLIAALLRIQGGRPGF--------------------------------------
>1931235_Pbacterium@OQW85451.1| aminotransferase class V
---------------------------------------------------------------------------------------------------------------------MS-------------TSNLDHP----TGESLDAASSYLPDVELLTRMANEMFSALPNATPAAG---------------------VP-----------FSATGTSAAASPSALE--------IP----------------------AFP---ADHPRAGNSVY-----------------------------------------------------------------------------------ASAIPLPFEDELNTLLSSAKESYSAVPGLTQTAGTP-SAQALTAAPLPAPEISAVNADHFNLATSPIPSVIP-----LPFEEELRAL--FTPAQ--KATLAHAAIPANPN------------QASSFYFLDSI---------ASPAAGTPLPA---Y-AAAH-----PPFDVNAIRRDFPILKELV-HG-RPLVWLDNAATTQKPQSVIDRLSYFYQHENSNIHRAAHELAARATDAYEDARKKVRHFLNAPSVDEIVFVRGTTEGINLVAQSWGRQHINEGDEIVISWLEHHANIVPWQQLCTEKGAKLRVAPVDDH-GQILLDEYQKLLNS---R-TKLVAFSQVSNALGTITPAQQMIAMAHR---VGARVLLDGAQSVSHMRIDVQQLDCDWFVFSGHKVFAPTGIGALFGKLELLNAMPPWQGGGNMIQDVTFEK-TIYHAAPARFEAGTGNIADAVGLGAAIDYVQR--IGLENISRYEHQLLIYATRGLSS-I-PGLRLIGTAP------------EKAGVLSFVLK-GFSSEEVGAALNRE-GIAVRSGHHCAQPILRRFGLETTVRPSLALYNTCADIDFLVAALRRIQSGRPGF--------------------------------------
>1953139_Bbacterium@DDIC01000058.1_3|  1471 2691
---------------------------------------------------------------------------------------------------------------------MA-----------------------------------------------------------------------------------------------------------------------------------------------------------------------------------------------------------------------------------------------------------------------------------------------------------------------------------------------------------------------------------------------------------------------------LTHAYHLDFPELQQEI-NG-YPLTYLDSAASSLMPESVIETINQYHRTAHANVHRGVHTLSQTATDDYELTRDRVQALIGAAQREEIIFTYGATDSINLVAHTWGKAHLTTGDAILITEMEHHANIVPWQQVAQEKGCVIHKVPITQK-GEIDQDAYQRLLAQ---EPVKVVALIHASNALGTVNPVKEMITQAHD---QGALVMLDGAQSAPHFTVDMQALDCDFYTFSAHKLCGPTGFGILYGKMEHLESMPPFRGGGSMIEHVAIES-STYQRPPLRFEPGTPAIAAGIGFGAAIDYLMD--IGMETIASIEHELLLEAQSRLET-L-PKTTIIGSPS------------ERIAVLPLHFE-GIHPYDMGMFLDRR-GVAVRTGHHCAQPLIEYYQLPGTVRCSLTFYNTVEDIDRFISAIEEGLEFFS*---------------------------------------
>2283320_Bbacterium@RDV37506.1| cysteine desulfurase
---------------------------------------------------------------------------------------------------------------------ME-------------------------------------------RRSNRI--------------------------------------------------------EAQELE--------VS--------------------------------------------------------------------------------------------------------------------------------------------------------------------------------VNVK-----------------------------------------------------------------------------------------RPEGDV---S-ITSE-----PSCLAAQVREQVPALHQGGEVG-RRWTYLDSAATTLTPQPVIDVLSDFYATETGSAGRGGHWRARRSTQRYEAARARVAAFLGAETSSSVVFTRGATHALNLIACGL-RGALKPGDEVVISAMEHHANLLPWRALAEESGARLRVVPLNER-GELDREATEAMIGA---R-TAIVALTHVSNVLGTVNPVAEWVEMARG---YGALSVIDGSQSVAHRAIDVKALGCDFFVCSAHKMYGPTGVGVLCGRSEALERLRPMELGGGMMTSVREDE-VVFAELPNRLEAGTPPVAQAVGMAAAIDWMEG--FGMEALQRHEEALCAYALERFKE-V-EGVEVVGSPA------------ERSAVIAFGLR-GVDAYDLGELLDAQ-NVAVRVGSHCAHPLVRELGLCATARASFGAYTDRDDIDALIEALAEAARFSPCGELDGQPR-------------------------------
