# Supplementary material for: Components of iron–Sulfur cluster assembly machineries are robust phylogenetic markers to trace the origin of mitochondria and plastids
Source: PLoS Biol. 2023 Nov 8;21(11):e3002374. doi: 10.1371/journal.pbio.3002374 (PMC10631705; doi:10.1371/journal.pbio.3002374)
Supplement: S1 Data — (ZIP) [file pbio.3002374.s017.zip › S1 Data/Concatenations/SUF/SUF_Cyano_Euka_Root/alignments/SufD_Cyano_Euka_ExtGroup.fasta]

>102232_Gsp@ELR96800.1| FeS assembly protein SufD
------------------------------------------------------------------------------------------------------------------------MTAL------------------------------------------------------------------------------------------------------------------------------------------------------------------------------------------------------------------LETTTD--------S-YLQ--ALL-SQIT-------------P----S-GA-ITEITELSNQALTAL-----------------------------------------ANQSLP----QKS-DEDWRF-TDLSELKKLSLRLAS----P-V------EV------TK-------Q------A-LEQ------FTLPEAQHS--------------------------RIVFVNGVYVSEL------------------------SD-T--------S----------------GL-P--PGIYLGNLAGL-----EEAK------K---------PELIEYLSR-D-----------Y-----------Q-----------------------DVFSLLNTGGLKD-------IAIAWVEPDVVV-TTPIHLLYLTV-----P------------E-S--D-----PILVQPRTLVVAQKN-SQLEIVEYYGAI----------------------------T-----QD-----------CSDQPHNLPYCNNAVTDIVLHENAQLKHSRVQR-ESG-------------------DGLSIANTCVEQDQDSSYTLWEINL---------------GAKLFRHNLKVKQTGAQTTTNLQGLILVGG--------KQVTDTHSTVALA--------HPHGVVNQNHKCIVD-GQAQVVFNGKIIVPQKAQLTNAAQINRNLLLSPQGRVNTKPELQITADNVKCTHGATVS-QLETDEVFYLRSRGLSEIDARHLLLEAFAAEILD------QLPIP---------SLRKRL-SQCVACRNY--------------------------------
>1147_Ssp@AIE73527.1| Iron-sulfur cluster assembly protein SufD
------------------------------------------------------------------------------------------------------------------------MTAA---------------------------------------------------------------------------------------------ILTNA-----------------------------------------------------------------------------------------------------------LSKNSPHVEMD--------E-RLQ--SLK-DQALVG----------------K-VE-DGILLAKQERSEKLL-----------------------------------------ADLRLP----SRR-DEEWQF-TDLTNLKEVDFSAAQ----K-V------DL------DV-------A------T-AEN------FYLPEASHS--------------------------RLVFVNGFFSAEL------------------------SD-I--------S----------------DL-P--DSIICGAWANL-----PLNQ------R---------EKLDHYLAQ-Q---------VDI-----------D-----------------------NVFSNLNTAGLKD-------SAIVSISTNVEL-EIPIHCLFLTV-----A------------D-P--T-----PMLVQPRLLVVAESN-AKLTIVESYGAI----------------------------T-----SN-----------CTDRPQQQPYFNNIVSEIYLGENARVTHVRNQR-DSG-------------------DGFHIATTAIAQGKQSRYQLIDVNL---------------GAKLSRHSLQMVQEGEATETEFLALTTLAG--------RQVSDTHSTIALN--------HPHGITNQLHKCIVD-EHAQAVFSGKVLVPQAAQLTNAQQLNRNLLLSSKARINTKPELQITADNVKCSHGATVS-QLEADEVFYLRSRGLNDYDARHLLIDAFAGEILD------QIPLA---------SLRGRL-RQCISCRTV--------------------------------
>1378066_Csp@PPS39800.1| Fe-S cluster assembly protein SufD
------------------------------------------------------------------------------------------------------------------------MSIQ---------------------------------------------------------------------------------------------VTPNW------------------------------------------------------------------------------------------------------------NEVGVVSAVD--------T-ELT--NLL-NQSQQ--------QAIAA----Q-ES-ESLLQAIRDRATAIV-----------------------------------------HQSKFP----TTR-DEEWRF-TDISPLKQVQFQAAP----S-A------VP------DL-------A------A-LQS------LLLPEASRS--------------------------RLVFVNGIYTPEL------------------------SA-V-------------------------VL-P--DGVIASNLDRL-----PPAN------R---------SRLENYLAQ-I---------PGT-----------E-----------------------EVFTALNTAAIAD-------VAVVWIPKNVVV-ETPIHLLFVST-----A------------S-V--T-----PIITQPRCLVVAESG-SSVTLIEDYFNQ----------------------------MTNLEAEE-----------GEAEVGEPIYFTNAVTEIWVEENAQVNHTRIER-DSP-------------------EAFHIGKTAIAQARDSRYTCNAINL---------------GAKLSRHNLDIFQTGEQTQTTLNGLTKIAG--------NQLADTHSALALN--------HPYGTSHQLHKCIVG-DRAHAVFNGKIFVPKPAQQTDAAQLNRNLLLSPKARVDTKPQLEITADNVKCAHGATVS-QLDDEEVFYLQSRGLNANEARNLLINAFAAEIIN------QIPVS---------SLQQTL-LKTINLQ----------------------------------
>864702_Ocyanobacteri@EKQ68505.1| Iron-regulated ABC transporter permease protein SufD
------------------------------------------------------------------------------------------------------------------------M---------I------------------------------------------------------------E-------------------------ISTVAD--------------------------------------------------------------------------------------------------VGNLG------VTTASDRT--------T-YLK--NLL-ALQSPL----------------A-DN-LDWLQEVRDRAASRV-----------------------------------------QELAIP----STR-EEEWRF-TDLSPLLKVELKSVARK--S-S------AI------SQ-------A------E-IAS------FILPESST---------------------------CLVFVDGTFLPEL------------------------ST-T--------Q----------------NL-P--TNMVVGNLATA-----IQQES---SLQ---------NRILDYLAR-Q---------PGS-----------G-----------------------ETFTALNTASMTD-------VAVIYVPQKQIV-DSPIHVLFVST-----A------------D-Q--P-----QVMTTPRCLVIAESN-SSLTLIEDYISL----------------------------N------------------------ASVYFTNSVTEVWVEANAHVNHTRIQR-DSQ-------------------TAFHIGKTAVSQARDAHYTCNAISL---------------GAALSRHHLEVYQTGEQTYTMLNGLTMIAD--------NQVADTHSLISYT--------KPYGTSNQIHKCIVD-DQAHAVFNGKIFVPKAAQLTDARQLSKSLLMSPKARVDTKPQLEITADNVKCAHGATVS-QLESDEVFYLQSRGIDENSARSLLVYAFAYDIIS------QIPVA---------SLRNIL-AASVRIPT---------------------------------
>1080068_Lsp@BAU44118.1| FeS cluster assembly protein SufD
------------------------------------------------------------------------------------------------------------------------MTVQ---------------------------------------------------------------------------------------------VSPEVN--------------------------------------------------------------------------------------------------TP--------ISPAAAQRA--------E-FLQ--HLR-QLARAI----------------P-SQ-VAALEPLRDRALSQL-----------------------------------------QGRVFP----TSR-DEEWRF-NDLSALLNLKLAVAE----A-E----P-TM------RL-------D------D-LEA------FFMPETASR--------------------------RLVFINGAYSENL------------------------SA-L--------G----------------DV-P--SGVTVSSLAGL-----DAAW------T---------ERLQPYLAQ-Q---------PNA-----------E-----------------------ELFTTLNTAGLSD-------VAVVFVPKNVEA-AEPIRLLFVST-----A------------A-D--T-----PTFSQPRVLVLAEAN-SSITLLEDYLAL----------------------------S------------------------EGSYFVNPVTEVWVGENASVNHTRLQR-DSR-------------------AAVHIGKTAVSLERSARYTCNAVSL---------------GASLSRHHLEVHPTGEQAEVTLNGLTVATG--------DQESDLHSAIALS--------RPHCVTRQLQKNIAG-DRAHVIFNGKVFVPQAAQLTDAGQLNRNLLLSSKARIDTKPQLEIVADNVKCTHGATVS-QLEADEVFYLQSRGIDATSAQSLLIYAFAYEILE------KIPIA---------SLRESL-ASSSLLRPNS-------------------------------
>2107703_Fcyanobacteri@PSB59494.1| Fe-S cluster assembly protein SufD, partial
--------------------------------------------------------------------------------------------------------------------------------------------------------------------------------------------------------------------------------------------------------------------------------------------------------------------------------------------------------------------------------------------------------------------------------------------------------------------------------------------------------------------------------------------------------------------------------------------------------------------------------------------------------------------------------------------------------------------------------------------------------------------------------------------------------------------------------------------------------------------------------------------------------------------------------------------------------------------------------------------------------------------------------------------------------SKIALT--------QPYATTNQLHKCIVD-DRAHVVFNGKVSVPQAAQLTNAGQLNQNLLLSSKARVDTKPQLEIVADNVKCTHGATVG-QLEADEVFYLQSRGIDAESARNLLIYAFAIEIMN------EIPIE---------SLRDRL-AKCLR------------------------------------
>1173022_Cepipsammum@AFZ11926.1| Iron-regulated ABC transporter permease protein SufD
------------------------------------------------------------------------------------------------------------------------MSIE---------------------------------------------------------------------------------------------VSVKPQ--------------------------------------------------------------------------------------------------V--------------------------S-YLK--QLL-DLGQEL----------------P-AT-TSLIREIRDRATAVV-----------------------------------------QELAIP----TTR-DEEWRV-TDLSGLLKVNFQAVS----N-QE---S-AI------SL-------S------D-INS------LILPEAAAS--------------------------RLVFVNGIYAPEL------------------------SS-V--------A----------------NL-P--AGLFVGNLLAA-----N---------I---------PHLENYLGK-Q---------QGG-----------Q-----------------------EVFTALNTASLTD-------AAVVYVPKNLLV-ETPIHLLFISV-----T------------G-E--A-----ATISQPRCLVVVEAG-STVTLIEDYISY----------------------------P------------------VTSPQSPVTNLTNSVTEVWVGENAQVSHIRVQQ-ENK-------------------EAFHIGKSAIAQARNSRYACHAVSF---------------GGQLSRHNLEVFQTGEATETTLNGLTMIGG--------SQIGDTHSAIALN--------HPYGITNQLHKCVVG-DRAHAVFNGKVFVPKPAQLTNAGQLNRNLLLSSKARVDTKPQLEITADNVKCSHGATVS-QLEDDEIFYLQSRGIDADSARTLLINAFAIEIIE------QIPVA---------SVRERL-TQIVR------------------------------------
>1128427_Fcyanobacteri@KB904821.1_4641|  5303783 5305165
------------------------------------------------------------------------------------------------------------------------MVVE---------------------------------------------------------------------------------------------AALNPI--------------------------------------------------------------------------------------------------LP--------STGEGDRGN--------A-YLK--DLL-RLLEGQ-------KVRSH----S-EI-AGWLQELRQRAAYNV-----------------------------------------TKQRMP----IRK-DEEWRF-TNLSDLQQHTFTAAP----T-V------QL------NA-------P------D-IEL------LTIPEAATS--------------------------QAVFVNGRFTPEL------------------------SN-L--------T----------------AL-P--EGIFVGNLAQL-----PVEQ------S---------LKLVKYFAH-I---------EGA-----------N-----------------------EVFTALNTVGFPD-------VAMVWLAQDVIV-EQPLHLLFVTV-----V------------E-D--E-----VILTSPRAAIIAEPS-SSLEIVEHYAAV----------------------------T-----PG-----------CPDQTGNTPYWTNAVTEIWLEENAQINHTRNQR-ESG-------------------DGFHIGKTAVAQHRSSRYTCNALSL---------------GAKLSRHNLEVWQQGEQTETTLNGLTIAGR--------EQTADTHSLIALD--------FPHGKTDQLHKCVID-DTAHAIFNGKVYVPQNAQLTNAAQLNRNLLLSPKARVDTKPQLQITADNVKCTHGATIS-QIEADELFYLQSRGINADSARSLLLDAFAAEILN------RVPIL---------SLRKRL-AQCVACRTYE*------------------------------
>52271_Asp@LUHI01000068.1_52|  58145 59503
------------------------------------------------------------------------------------------------------------------------MTIQ---------------------------------------------------------------------------------------------VSPSA---------------------------------------------------------------------------------------------------IPNSD--AVSVTSTLLDRD--------A-YLV--GLL-NQVTV-----------------P-AS-EGWLQELRDRAANWV-----------------------------------------RHSTIP----TTR-EEEWRF-TDLSELRQVEFRRAV----D--------KL------NV-------E------T-LHA------TSLQNAGDN--------------------------RLVFVNGVYAPEL------------------------SA-V--------A----------------NL-P--SGVVVGNLSAL-----SLPE------Q---------ERVQQHLAQ-A---------EGA-----------L-----------------------EVFTALNTAGISD-------VAVVLVAKNVIV-ATPIHLLFMTV-----A------------G-E--T-----ATISQPRCLVVAETG-SQVSVVEDYQTT----------------------------P----------------------DAEGVYLTNAVTEIVIADNAHVNHTRVER-ESK-------------------QAFHIGKTAVTQARYSRYTCHAITL---------------GGKLSRHNLEILQTGEQTETTLNGLTMIAD--------SQVADTHSAIALN--------HPYGTSKQLHKCIVG-DRAHAVFNGKVFVPKPAQLTDAAQLNRNLLLSPKARVDTKPQLEITADNVKCAHGATVS-QLEDDEIFYLQSRGIDANDARKLLVNAFAAEIIN------HIPVA---------SLREEL-LHTVTTWKQG*------------------------------
>1752063_Fsp@BAU08219.1| FeS assembly protein SufD
------------------------------------------------------------------------------------------------------------------------MTIQ---------------------------------------------------------------------------------------------VSPSP---------------------------------------------------------------------------------------------------IPNSS--AASLSATLLDRD--------A-YLT--ELL-NRVIV-----------------S-KS-EGWLQQVRDRAANWV-----------------------------------------RHSVLP----TTR-DEEWRF-TDLSALRQVKFNVE--------------TL------HA-------R------S-LQP------DILPEAANS--------------------------RLVFVNGIYVPEL------------------------SV-V--------A----------------GL-P--KGVVVSNLDAA-----S---------Q---------LGVQKYLAQ-A---------EGA-----------L-----------------------DVFTALNTAGIND-------VAVVWVPKNVVV-ETPIYLVFIAA------------------G-D--E-----PFVSQPRCLVVAESG-SQVSLVEEYRNR----------------------------K-----DA--------------KDAKEVYLSNAVTEIWLEDNAQVNHTRVEW-DSR-------------------EAFHVGKTAVTQGRYSRYTCNAISL---------------GGRVSRHNLEILQTGEQTETNLNGLTMIGG--------NQLADTHSAIALN--------YPYGTSRQLHKTIVG-DRAHAVFNGKVFVPKLAQLTDAAQLNRNLLLSSKARVDTKPQLEITADNVKCAHGATVS-QLEDDEIFYLQSRGIDEESARSLLVHAFAAEIIN------QVPVP---------SLREKL-TQTVNRF----------------------------------
>551115_Nazollae@ADI63226.1| FeS assembly protein SufD
------------------------------------------------------------------------------------------------------------------------MTIQ---------------------------------------------------------------------------------------------VSPSS-------------------------------------------------------------------------------------------------------------ISDSLLNRD--------A-FLN--GLL-NQVTT-----------------S-AT-TGWLQQLRDSAVKWV-----------------------------------------RHSVIP----NTR-NEEWRF-TDLSLLKEVEFNSVD----I-K------TL------EKFQE----T------A-LDV------EIFSEVSH---------------------------CLVFVNGIFAPNL------------------------SA-I--------T----------------NL-P--PGLKIGNLDIL-----P---------D---------AVAQEYLAQ-S---------EGT-----------R-----------------------DVFTTLNTAGLND-------VAVVWVGKNVVV-QNPIYLLFISV-----A------------G-E--S-----AIISQPRCLVVAESN-SQVSLIEEYTNR----------------------------R------------------GAEKAEDEVYFANSVTEIWVNENAQVSHTRVVM-QGE-------------------AAFHIGKTAVTQAQYSRYSCNAVTV---------------GGKISRHNLEILQTGEQTETTLNGLTVIAE--------KQLADTHSVLFLN--------HPHGVSKHLHKCIIG-DRAHGVFNGKIFVPKHAQLTDAYQLNRNLLLSSKARVDTKPQLEITADNVKCSHGATVS-QLEDDEIFYLQSRGIDRNNARKLLVNAFASEIIN------FIPVS---------PLREKL-LKTVVSLTHK-------------------------------
>46234_Asp@AFW95764.1| FeS assembly protein SufD
------------------------------------------------------------------------------------------------------------------------MSIP---------------------------------------------------------------------------------------------VSLTS-------------------------------------------------------------------------------------------------------------IPNSLLDRD--------P-FLT--GLL-NQVTV-----------------S-EK-DDCLKQLRDGAAKWV-----------------------------------------RHSVIP----NTR-EEEWRF-TDLSSLKQVDFKLGM--------------F------QK-------T------S-LGS------DILPEVSQ---------------------------RLVFVNGVYSPDL------------------------SN-T--------E----------------NL-P--AGLIVGNLNVL-----S---------S---------EIVGEYLAQ-A---------EGA-----------K-----------------------EVFTALNTAALND-------VAVVWVGKNVVL-ETPIHLLFISV-----S------------G-E--S-----ATISQPRVLVVAESN-SQVTLIEEYIAS----------------------------S----------------------QNEGVYFTNSVTEIWVNENAQVSHNRIAR-EGA-------------------AAFHVGKTAVTQARYSRYSCNAVTV---------------GGKISRHNLEILQTGEQTETTLNGLTVIAD--------NQVADTHSALSLN--------HPHGVSKQLHKCIIG-DRAHGVFNGKIFVPKLAQLTNASQLNRNLLLSSKSRIDTKPQLEITADNVKCAHGATVS-QLEDDQIFYLESRGIDENNARKLLVNGFAMEVIN------FIPVA---------SLRESL-LKTVTSLTNK-------------------------------
>2099686_Cbacterium@PXCV01000481.1_7|  4679 6016
------------------------------------------------------------------------------------------------------------------------MSLK---------------------------------------------------------------------------------------------TISKNN--------------------------------------------------------------------------------------------------V--------------------------T-SLA--ELV-KLRQPV----------------V-SD-GEVLNPIRDRHQARL-----------------------------------------DELALP----TTR-DEAWRF-TDLSELTGVNFAPAP----S-I------NL------EA-------S------Q-IEV------NQLPEAPES--------------------------RLVFVNGRYSDRL------------------------SQ-K--------D----------------GL-P--QGLYAGNLANL-----PQDQ------K---------AKLGDYLAK-Q---------PGQ-----------E-----------------------EVFTALNSASFQD-------LAVIWLRRGTVV-DVPLQLLFVSV-----P------------E-D--S-----AMLTQPRCLVVAEAN-SHLTLVEEFVST----------------------------V-----EG-----------CPDS-QAVAYFNNAVTEIWLEDNAELTHVRLQR-DNG-------------------SAFHIGKTAVTQARDSRYACHTLNL---------------GSQLSRHNLDVYQTGPGTETTLNGLTLIGK--------AQTSDIHSTVIYD--------HPNSTVNQLHKCIVG-DKGHAVFDGRVVVMKKAQLTNANQLNRNLLLSPKARVNTKPQLEIVADNVKCSHGATVS-QLEADEVFYLQSRGLDKTTSQNLLVDAFAAEILQ------QIPVV---------SLQTAI-AQCVACRTISY---------------------------*--
>1666905_Psp@KPQ36893.1| Fe-S cluster assembly protein SufD
------------------------------------------------------------------------------------------------------------------------MSLK---------------------------------------------------------------------------------------------TISKTN--------------------------------------------------------------------------------------------------I--------------------------T-SLA--ELL-NLRQPV----------------V-SD-DEVLNPIRDRHQARV-----------------------------------------QELALP----TTR-DEAWRF-TDLSQLTQVEFTAAP----S-P------QV------EW-------P------Q-IEI------NLLREAPET--------------------------RLVFVNGAYRDRL------------------------SN-R--------Q----------------GL-P--EGLYAGNLGEL-----PPEQ------K---------AKLENYLAK-Q---------PGQ-----------E-----------------------DVFTALNSASFQD-------VAVIWLRRGTVL-ETPLQLLFVSV-----P------------G-E--Q-----AMLTQPRCLVVAEAN-SHLTLVEEYIST----------------------------V-----EG-----------CPDA-QAVAYLNNAVSEIWLEDNADVSHIRLQR-DNG-------------------SAFHIGKTAVTQARDSRYTCHTLNL---------------GSQLSRHNLDVYQTGPGTETALNGLTLIGK--------AQTSDSHSTVIYD--------HPNGTVNQLHKCIVG-DKGHAVFDGRIVVMKKAQLTNANQLNRNLLLSPKARVNTKPQLEIVADNVKCSHGATVS-QLEADEVFYLQSRGLDKTTSQNLLVDAFAAEILQ------EIPVK---------SLQTAI-AQCVACRTVSY------------------------------
>1643526_Gsp@LWRO01000008.1_91|  125388 126722
------------------------------------------------------------------------------------------------------------------------MSTE---------------------------------------------------------------------------------------------TVSKQQ--------------------------------------------------------------------------------------------------V--------------------------S-ALT--QLL-QLRPGL----------------T-EQ-SDVLESIRDRAEAWV-----------------------------------------RELAIP----TTR-DEAWRF-TDLSPLFDVEFHAAP----F-V------EL------SE-------S------Q-IET------CKLPEAPNS--------------------------RLVFVNGVYAKSL------------------------SD-V--------R----------------AL-P--DGVFAGSIAEL-----PDDR------K---------AQLGQYLAQ-Q---------PGY-----------E-----------------------EVFTALNTASLQD-------VSIVWVPRGKIV-ETPLQVMFVAA-----A------------R-A--K-----ASIVQPRCLVVAETN-SSLTLIEEYIVT----------------------------T-----EG-----------CPDS-GGIPYFSNAVTEVWLHENAEVNHARLQR-DNG-------------------TAFHIGKTAVTQARNSRYRCTALTL---------------GAKLSRHNLEVFHVGEGTDTNLNGLTLIGK--------TQVADTHSTIVHN--------HPNGTTNQLHKCIVD-HKAHAVFNGRIVVPQAAQMTNANQLNRNLLLSPKARVNTKPQLEIVADNVKCSHGATVS-QLEADEVFYLQSRGLDKATSENLLVDAFAAEILQ------DVPVA---------SLQKTM-AQCVACRVEL*------------------------------
>2420338_Cbacterium@RMG06903.1| Fe-S cluster assembly protein SufD, partial
----------------------------------------------------------------------------------------------------------------------------------------------------------------------------------------------------------------------------------------------------------------------------------------------------------------------------------------------------------------------------------------------------------------------------------------------------------------------------------------------------------------------------------------------------------------------------------------------------------------------------------------------------------------------------------------------------------------------------------------------------------------------------------------------------------------------------------------------------------------------------------------------------------------------------------------------AA-------------------EAFHIGKSAVTQHRDSRYTCHAITL---------------GAKLSRHNLEVFQSGEGTQTTLNGLTLISG--------EQVADTHSTVALE--------FPNGTVDQLHKCILD-GKSHGVFDGRICVPKAAQLTNASQLNRNLLLSPKARVNTKPQLEIVADNVKCAHGATVS-QLEEDEVFYLQSRGLDRQSSENLLIDAFAAEVIQ------ELPIA---------SLKNIL-SQCVSCRSLFG----------------------------HR
>1781255_Dsp@OEJ73507.1| Fe-S cluster assembly protein SufD
------------------------------------------------------------------------------------------------------------------------MSIQ---------------------------------------------------------------------------------------------VSANVE--------------------------------------------------------------------------------------------------I---------NNALLTANS--------D-FFT--PIL-DQVAPL----------------A-AS-LAWVEALRQQALTVT-----------------------------------------SEFALP----TRR-DEEWRF-TNLSPLAETQFGVLA----A-D------AV------ETQTFIADGD------R-VAP------FAFPEMTQT--------------------------RLVFVDGVYAPNL------------------------SN-L--------E----------------GL-P--TGIYVGNLPES-----P-------------------DAVQAYLGK-L---------PGL-----------A-----------------------EVFTALNTASLTD-------AAVVVVPKNQAV-EAPIHLLFIAT-----D------------S-S--Q-----PVIHQPRCLVVAESG-SSLTLVEHYVAA----------------------------AVAN-IPS-----------CLDARTKFPYFTNTVTEIAIAPNAEVNHTRIQR-EAG-------------------NAFHIGKTAVTQARDSRYTCNAITL---------------GAKLSRHNLEVFQQGEGTQTNLNGLTMIGG--------EQVADTHSAIAYN--------HPNGSSDQLHKCIVD-SKAHAIFNGKVFVPKPAQLTDAAQLNRNLLLSNKGRVDTKPQLEITADNVKCSHGATVG-QLEEEEVFYLQSRGLDARTSRNLLVDAFAAEILN------RIPVK---------SLQSLL-SRCIACRAN--------------------------------
>1880991_Ocyanobacteri@OCQ91733.1| Fe-S cluster assembly protein SufD
------------------------------------------------------------------------------------------------------------------------MTTP-------------------------------------------------------------------------------------------------------------------------------------------------------------------------------------------------------------------VINRE--------T-FLP--DLV-SQFRQL-------GKGKR----E-TC-AYGLKDLRDMATEYV-----------------------------------------LAATFP----TTR-DEEWRF-TNLSPLLEIPFQVAE----N-Q------QL------DI--------------S-LSD------ITLPVSSKD--DLPL--------------------RLVFINGYYSSQL------------------------SN-V--------QSS-----------LLPTL-A--LEFYAGNLSNA-----PGPY------H---------SGIREYLSK-Y---------QQQ-----------N-----------------------DVFSALNIAGLVD-------SAVVFVPANKAI-DTPIHLLFFTV-----P------------G-A--T-----PVMCQPHCLVIAEPG-SSIVLVEDYATL----------------------------G------------------------NVASFTNAVTDIVVGENANVNHLRLQR-EGG-------------------KAFHIGKSAISQSRNSRYTCHAISL---------------GAKISRHNLEVTQTGEGTETTLNGLTLIGG--------EQLADTHSVIGFN--------HPHGTSRQLHKCIID-GKAHAVFNGKVFVPKVAQLTDAGQLNRNLLLSQKARVDTKPQLEIVADNVKCSHGATVS-QLEDDEVFYLQSRGLDEEMSRNLLINAFAAEILN------QLPVG---------AVREML-ARIVASRT---------------------------------
>2055792_Mbacterium@HAT15873.1| TPA_asm: Fe-S cluster assembly protein SufD
------------------------------------------------------------------------------------------------------------------------MNTQ-------------------------------------------------------------------------------------------------------------------------------------------------------------------------------------------------------------------VATRE--------M-FLA--GLV-NQCEKL-------GAAHL----K-SS-AYGLDHLRDIAAQYV-----------------------------------------LSSHFP----TVK-DEEWRF-TDLSPLLQIPLNLPQ----S--------NL------SK-------I------K-LSD------ITMPVKDKA--DLPL--------------------RLVFVNGFYAPDL------------------------ST-V--------N--------------LPNL-P--IDFYVGNISNA-----PEKY------Q---------PRISDVLNK-H---------RQQ-----------T-----------------------EVFTALNIASLVD-------SAVVFVPANMSF-DLPIHLLFLTA-----P------------G-A--S-----PTMCQPHCLVIAEAG-SNVTLIEDYATI----------------------------G------------------------NVAAFTNAVTDVVVGENAAVNHVRLQR-EAG-------------------NVVHIGTSAIAQSRNSHYTCHAISL---------------GGKISRHNLEVFQRGEATETTLNGLTVAFG--------EQLSDTHSLISFN--------HPHGTSRQLHKCIVG-NKARAVFNGRVFVPKAAQLTDAGQLSRNLLLSPRARVDTKPQLEIVADNVKCSHGATVS-QLEDDELFYLQSRGLDLERSRYLLIDAFAAEILD------KLPIV---------GVAKML-STCMAIQE---------------------------------
>2107693_Csp@PSB33444.1| Fe-S cluster assembly protein SufD
------------------------------------------------------------------------------------------------------------------------MQLL--------------------------------------------------------------------------------------------------------------------------------------------------------------------------------------------------------------SNLEELKDKD--------A-YLS--ELL-KQCQAQK------IAVLE----P-EL-ILLLQELRDRTSSLI-----------------------------------------HLATLP----TTR-DEEWRF-TDLSALRQVKFTNVE----T-L----H---------AT-------A------N-IES------LILPEAANS--------------------------RLVFVNGVYAPQF------------------------SA-I--------A----------------NL-P--DGITVSNLAGL-----PITH------R---------SRIKNYLAQ-Q---------QGA-----------T-----------------------EVFTALNTSAISD-------VAIVWVGKNVVV-NAPIHLLFVST-----S--------------E--Q-----PTISQPRCLLVAESG-SNVTVIEEYKNA----------------------------A----------------------NTDTVYFTNSVTEIWVEENAEVSHTRVEQ-ESL-------------------EAFHIGKTAVSQARSSRYTCYAVSL---------------GGKLSRHNLEVFQAGEQTDTNLFGLTAISG--------NQVGDTHSAIALN--------YPHGTTNQLHKCIVS-EKSHGVFNGKVFVPKPAQLTNAAQLNRNLLLSSRARIDTKPQLEITADNVKCSHGATVS-QLEDDAIFYLQSRGINASDARNLLVNAFAAEIIN------QLPLS---------SLRESL-TNAVKSFSTIK------------------------------
>47254_Lsp@PZV13216.1| Fe-S cluster assembly protein SufD
------------------------------------------------------------------------------------------------------------------------M---------I------------------------------------------------------------E-------------------------LSTVSD--------------------------------------------------------------------------------------------------VGNVG------LFSKGDRA--------A-YLK--NLL-HLRSPL----------------P-ES-LIDLNVIRDRAAARV-----------------------------------------QELAIP----STR-DEEWRF-ADLSSLLKVNFQTVDD---Q-S------SL------SF-------P------H-IQP------FILPEAISS--------------------------RLVFVNGLYDPAL------------------------SA-V--------D----------------GL-P--DGILATNLATA-----VAF-----------------KEFSTQLAQ-Q---------PGA-----------E-----------------------EVFTTLNTASFTD-------GALIWVEKDQVI-DIPIQILYVST-----A------------T-Q--------AAIAHPRCLVIAQPG-SKLTLIEEFVAL----------------------------H------------------------EGIYFTNSVTEIAVLDNAEVNHTRIQR-DSS-------------------ESIHIGKTVATQARDSRYTCNAISL---------------GSKLSRHNLEVYQTGEQTDTVLNGLTMITD--------DQVGDTHSLISFT--------KPHSISHQIHKCIVD-DHAHGIFNGKVLVPKAAQLTNAGQLSKTLLLSPKARIDTKPQLEIVADNVKCAHGATVS-QLDNDEVFYLQSRGIDEVSARKLLVYAFAYEVIN------QIPVA---------SLRDQL-ADLARPQQAHI------------------------------
>282423_Pagardhii@BBD56073.1| FeS assembly protein SufD
------------------------------------------------------------------------------------------------------------------------MNNI----------------------------------------------------------------------------------------------------------------------------------------------------------------------------------------------------------------TITEKQEV--------S-YLN--HLL-EQIQGGLS-----EPSLP----S-QI-SVQLQQIRDHALTWI-----------------------------------------KELEIP----TKR-DEEWRF-TDLSPLLANRFKMAN----F-V------QL------EN-------Q------A-IAS------LILPESEHK--------------------------RIVFVNGIYAPHL------------------------SD-I--------T----------------EI-P--DGIFIGNLAEL-----PEQF------R---------DRLPDYLSQ-Q---------QGN-----------Q-----------------------DVFATLNSTGLKD-------AAVLWVDKNKIL-EDPIHLLFIGL-----P------------D-N--I-----PVINQPRTLIVAETG-SSITLIEHYATA----------------------------D----IFG-----------CSDQVKVQPYFTNAVTEIYLEENAQVNHTRLQR-GSG-------------------SAFHIGKNAVFQARNSRYTCHAISL---------------GSKLSRHNLEVYQRGEGTETTLNGLTLIGS--------EQLADTHSSMMLN--------HQHGTFNQVHKCIID-DKAHGIFNGKVFVPQTAQFTNANQLSRNLLLSSKGRIDTKPQLEIVADNVKCSHGATVS-QLEADEVFYLRSRGLSEQMSRHLLIDAFAAEILG------KLPSE---------TLTQVL-SRCVSCRTDFS------------------------------
>1173025_Gsp@AFY66717.1| Iron-regulated ABC transporter permease protein SufD
M-----------------------------------------------------------------------------------------------------------------------MTVS-------------------------------------------------------------------------------------------------------------------------------------------------------------------------------------------------------------DVATTPQANAE--------E-ALS--GWL-AQAPRI------DEARFG----A-EA-IAWLQGLRDQGAAFL-----------------------------------------KEQSFP----SRR-DEDWRF-TDLSPLLAVPFQAAT----A-S------RL------TP-------E------A-IAP------FAVSEAEQS--------------------------RLVLVNGVYAPEL------------------------SA-I--------A----------------GL-P--AGAFVGSLADL-----PAER------Q---------SALQDYLAK-Q---------HGG-----------E-----------------------ERFTALNTSHFQD-------VAVVWLPHNAVI-EAPIHLLLVAT-----A------------S-E--------AALISPRCLVVAETG-SALTLVEDFVTV----------------------------G------------------------DGPHWTNAVTEVWVQANAQVNHTRIQR-EAI-------------------AAFHIGKTAVSQGRDSRYTCNAISL---------------GGQISRHHLEVLQQGEQTHLALNGLTVASG--------TQLADTHSLIQYT--------QPYGASDQLHKCIVG-DRARAVFNGRISVPKAAQLTNAAQLSRNLLLSPKARVDTKPQLEIVADNVKCSHGATVS-QLDTDEVFYLQSRGIDQGSAQELLIYAFAAEILE------RVPVP---------SIRQAL-AAQATQNH---------------------------------
>1919135_Cbacterium@PSO92791.1| Fe-S cluster assembly protein SufD
------------------------------------------------------------------------------------------------------------------------MNAQ---------------------------------------------------------------------------------------------TSFSSK-------------------------------------------------------------------------------------------------------------EIQAASSD--------Q-YLN--GLL-KQCQGKT------VALQD----S-ET-ATWLQKVRDHASSSL-----------------------------------------AQSSMP----TKR-DEEWRF-TDLSPLMQHDFQADG----E-A------SV------AP-------S------T-VEG------LTLPEASTT--------------------------RLVFVNGVYSHQL------------------------SE-V--------T----------------DL-P--KGVYVGNLSCM-----SAAH------T---------SRLQNYLAQ-Q---------EGS-----------E-----------------------ELFTALNTASLTD-------AAVIWAAPNQIV-ETPIHLLFLSV-----P------------G-E--T-----PTLSQPRALVVAHTS-ASLEVIEQYTSL----------------------------S-----ESENRPNTGELPARQGELTARPYLTNAVTEIWAEENAQVTHTRVQQ-ESQ-------------------QGFHIGKSAITQSRDSRYTCNAISF---------------GARLSRHNLDVFCHGSQSDTNLNGLTVIRG--------EQLSDTHSAIAYT--------TPHCTSDQLHKCIID-DRAHAVFNGKVFVPKAAQLTNAAQLNRNLLLSPKAHVNTKPQLQITADNVQCSHGATVS-QLEADELFYLRSRGLNESDARNLLIDAFAAEMLQ------RIPTP---------SLRKTL-SASLREGRGQK-AEGRG------------------------
>1920663_Asacrum@GBF78651.1| iron-sulfur assembly protein
MR----------------------------------II-------------------YLNR-----------------------------------------------------------MNNP----------------------------------------------------------------------------------------------------------------------------------------------------------------------------------------------------------------TLDKTGSE--------T-YLD--NLL-QQCQANPP--------------V-ID-ADYLQTLRKNAVSEV-----------------------------------------QELSFP----SKR-DEEWRF-TDISQLYELEFTAAK----P-A------TV------SQ-------Q------I-ADI------FILPETQKS--------------------------CLVFVNGQYVSQL------------------------SN-V--------S----------------AL-P--TDIYIGNLSNL-----SDTQ------K---------SKVVKFLGK-Q---------EGE-----------R-----------------------DAFTALNTAGIRD-------VAVILVNPNIIV-ETPIELLFIAV-----G------------S-D--S-----PSLIQPRTLVVAEKG-SSLSLVEYYGRL----------------------------------EQ-----------CSEVIQNQPYFTNSVTEICLEDNAQINHSRIQR-ELA-------------------DSFHIGKTAITQNQDSRYTCNEVNL---------------GAKLSRHTLQIWQNGKQTETNLNGLTMIDG--------EQISDTHSAVLLN--------HTHGTAHQLHKCIID-GNGHGIFNGKIFVPKPAQVTNATQLNRNLLLSPKARINTKPELQITADNVKCSHGATIS-QLEADELFYLQSRGLNETDSRHLLIDAFAAEILE------KIPLT---------SLRQRL-TQCVVCRTLDA------------------------------
>423474_Cwatsonii@CCQ52536.1| Iron-sulfur cluster assembly protein SufD
------------------------------------------------------------------------------------------------------------------------MNTP----------------------------------------------------------------------------------------------------------------------------------------------------------------------------------------------------------------TVQTNRLE--------N-YLN--HLL-EQCQANSP--------------L-ID-ADYLHTLRKNAVSQV-----------------------------------------QELTLP----KKK-DEEWRF-TDLSKLYELDLTIGK----T-E------AV------SK-------N------I-VDQ------FILPEAKQS--------------------------YLVFVNGEYASEL------------------------SN-V--------S----------------AL-S--EGVSVGNLSHL-----SDAQ------T---------EKIVNYLGK-S---------EGE-----------K-----------------------DTFSALNTAGLSD-------AAVIWINKNVVL-ETPIMVLFLAV-----S------------S-E--T-----ASLIQPRTLVIAETG-SSATLVEYYGTI----------------------------T-----EQ-----------SLYVKQNEPYFTNSVTEICLDGNAHVNHNRIQR-ELG-------------------NSFHIGRSIITQNQDSHYTCNEINL---------------GAKVSRHTLQIIQNGTQTESNLNGLTMIGN--------EQVADTHTAVCLN--------HPHGVTHQLHKCIMD-GNSRGVFNGKIFVPKPAQLTSATQLNRNLLLSPKARINTKPELQITADNVKCSHGATIS-QLEADELFYLQSRGLNESDARHLLIDAFAAEILE------RIPLD---------SLQQSL-TKCVVAQTTEV------------------------------
>118163_Psp@AFY79656.1| FeS assembly protein SufD
------------------------------------------------------------------------------------------------------------------------MSTT---------------------------------------------------------------------------------------------AILKT--------------------------------------------------------------------------------------------------------------EETRLTSD--------A-YLR--NLL-KKCEAK-------KTVEN----I-AI-ADKIEELRRQAVSQV-----------------------------------------LESRIP----SKR-DEEWRF-TDLSDLLQISFQVAE----K-A------TV------AA-------G------D-LER------LTLPEAKQS--------------------------RIVFVNGFYSPEL------------------------SD-V--------S----------------GL-P--ESVYVGNLVDL-----PDAQ------N---------DKIVKYLAR-Q---------EDA-----------T-----------------------EIFTALNTSGLID-------VAVIWANPNVIV-ETPIQVLFLSV-----S------------G-S--S-----PSFSQPRLLVVAETG-SSLELVEFYGAV----------------------------G-----------------------KNTPYFTNAVTEIWVQDNAQVRHNRIQQ-ESA-------------------TGFHIAKNAIAQARDSRYTCNEINL---------------GGKLYRNNLDIFQTGEQTTTHLNGLVAISG--------EQVSDTHSAIFLT--------KPHGTTDQLHKCIID-GSAHAVFNGKVFVPKAAQLTNAAQLNRNLLLSPKARVNTKPELQITADNVKCSHGATVS-QLEADEVFYLRSRGLTEADSRRLLVDAFAAEILE------RISIE---------SLRQKL-TQLIAQKVKN-------------------------------
>2107694_Ahegewaldii@PSF36041.1| Fe-S cluster assembly protein SufD
------------------------------------------------------------------------------------------------------------------------MTSI--------------------------------------------------------------------------------------------------------------------------------------------------------------------------------------------------------------ILEPTKTDND--------E-YLQ--KLV-EQNKA-----------------K-IS-AEWLNDLRKDAVTEI-----------------------------------------QNLKLP----HRK-DEEWQF-IDLSELRQTNFQTAQ----N-V------EL------ST-------E------A-LNP------FILPEAGAS--------------------------RLVFVNGFYAANL------------------------SD-A--------S----------------TL-P--DGVFVGNLSEL-----AANAR-----K---------EKIVKYLGQ-Q---------KG------------------------------------DVFTTLNTTDLSD-------AAVVWVNPDIVV-ETPIHLLFLTI-----I------------S-K--T-----PAISQPRILVVAERG-AKLQLVEYYGAV----------------------------A-----KN-----------CSDVPRNLPYLTNVVSEIYIEENAEINHTRIQR-ESG-------------------DGFQIARSAIAQSRDSRYTCNDINF---------------GGKLSRHQLDIYQNGEQTETNLYGLTLIGR--------EQTSDTHSAIYLN--------HPYGTTNQLHKCIVD-NSAHAVFNGKVFVPKAAQMTNAAQLNRNLVLSPKARVNTKPELQITADNVKCSHGATVS-QLEADELFYLRSRGLTEDNARHLLLDAFAAEILD------KIPLK---------SLRQRL-SQCVACRTID-------------------------------
>2164131_Ssp@PZV23069.1| Fe-S cluster assembly protein SufD
------------------------------------------------------------------------------------------------------------------------MTAA---------------------------------------------------------------------------------------------VVLKN--------------------------------------------------------------------------------------------------------------ESVNSLED--------S-YLS--KLL-SQCEQKNA--------------V-IQ-SEFLTDLKQKAASVL-----------------------------------------TQSQFP----NKR-DEEWQF-TDISDLLKIDFQVAQ----E-T------TL------TT-------D------I-LNQ------FVLEEAKNS--------------------------RLVFVNGIYSAEL------------------------SN-T--------T----------------AL-L--EGVYVGNLSNL-----SDAK------K---------TKLASYLGQ-Q---------EGS-----------N-----------------------EFFTALNTAGLDD-------VAIAWVNSDVMI-ETPIHLLFLSV-----V------------D-S--V-----PNIIQTRVLVVAEPH-SQFSILESYGAV----------------------------T-----DN-----------CTDRPQKKPYFSNVVTEIYLAENSEVNHIRNQR-ESG-------------------DSFHIAKTVISQAKDSRYTNYDFNL---------------GAKLCRHNLEIYQQGEQTESNLHGLTIIAG--------RQVSDTHSAIYLR--------YPHGKSNQLHKCIVD-EYSHAIFSGKVFVPKAAQMTNANQLNRNLVLSSKARINTKPELQITADNVKCSHGATVS-QLEADEVFYLRSRGLNDYDARHLLLDAFAGEILD------KVSLK---------SLQQRL-RQCISCRTI--------------------------------
>1228987_Cendosymbiont@BAP18451.1| putative iron-sulfur assembly protein
------------------------------------------------------------------------------------------------------------------------MTTS---------------------------------------------------------------------------------------------TIKKS--------------------------------------------------------------------------------------------------------------VRINQIWE--------N-ILL--GLS-EKCQPQEA--------------V-GE-LQFLSKLREDAISES-----------------------------------------RTLNFP----TKQ-DEDWRF-TDLSELSNIQFKPAK----S-A----D-TI------NL-------D------D-FSS------FILPETQES--------------------------RLIFVNGEYVPEL------------------------SN-L--------S----------------AL-P--EGVYVGDLMGL-----PESK------K---------AKVIHYFSQ-N---------NGE-----------K-----------------------DFFALINTAYFHD-------VAIIWVDPNIVV-DIPVNLLFISV-----P------------T-D--S-----YNLIQPRVLIVAETN-SNITLVENYTAT----------------------------T-----QE-----------CSDIVENKPYLVNGVTEIFLEDNAHINHSRIQR-ELG-------------------DSFHIGKTAIIQNKESRYICNDISL---------------GAKLSRHTLKVFQQGKQAETHLSSLTMVGS--------LQISDTHSAVYLN--------CPYGTIHQLHKYIID-DYGHGIFNGKIFVPKPAQLTNATQLNRNLLLSSKARVNTKPELQITADNVKCSHGATIS-QLKSDELFYLQSRGLSQNDARNLLIDAFATEILD------RLPLK---------SLRQRL-TQCVACRTLAS------------------------------
>41431_Csp@ACK64514.1| FeS assembly protein SufD
------------------------------------------------------------------------------------------------------------------------MTSS---------------------------------------------------------------------------------------------IVEKS--------------------------------------------------------------------------------------------------------------TNVVNQGQ--------N-YLL--ELL-AEFEVKTA--------------A-MA-TDFLSPLRRNAAYRI---------------------------------------DKEEVPFP----TTH-HEEWRF-TDLSELYQIRFDPRPR---S-T------TI------LS-------D------T-LAP------FILPEAKLS--------------------------SLIFVNGEFAPEL------------------------SN-L--------A----------------AL-P--DGVYVGNLMGL-----SSEK------R---------EKVVNYLAK-H---------DGA-----------K-----------------------DVFTLMNTADMYH-------IAIVWVDPNVTV-DIPIFLLFLTV-----A------------S-H--I-----HNIIQPRVLVIAETG-SSLQLVEHYGAI----------------------------S-----ED-----------CSDLAHNKAYFTNTVTEIWVKDNAQVNHTRVQR-ELG-------------------DSFHIGKTAIAQSQDSRYTCTEINL---------------GAKLSRHTLEVFQHGKQTETYLNGLTMVGG--------KQVADTHSAVFLN--------HSYGMAHQLHKCIID-DEARGVFNGKIFVPKAAQLTNATQLNRNLLLSPKARINTKPELQITADNVKCSHGATIS-QLESDELFYLQSRGLTESDARNLLIDAFAAEILD------KIPLA---------SLRTRL-SQCVACRTT--------------------------------
>1173029_Ssubsalsa@JH980292.1_1106|  1310379 1311758
------------------------------------------------------------------------------------------------------------------------MSVQ---------------------------------------------------------------------------------------------LSPSPT-----------------------------------------------------------------------------------------------------------VLVSEAMTHD--------E-YLG--ALL-RQSEGQ-------QIRIH----A-EI-VGWLQELRQRAAYDA-----------------------------------------AQQRMP----TRQ-DEEWRF-TDLSELLATPFVKAQ----T-V------VP------QQ-------S------A-IAP------LTLKEAAQS--------------------------RLVFVNGLYSPEH------------------------SD-V--------S----------------AL-P--EGVFVGNLAQL-----PLED------T---------YEAIKYIAH-H---------EGE-----------Q-----------------------EVFTALNSTGFPD-------VAVIWAKANVIV-ETPIHLVFVTS-----V------------E-E--H-----PTFCLPRGLIVAEKG-ASLTVLEQYSVT----------------------------A-----ED-----------CSDRPTQHPYFTNSVMEVFVEENARVNHTLLQR-ESG-------------------DAFHICKTAVAQSRNSHYTCNTLHL---------------GAKLSRHNLDVWQKGEHTETYLNGLTLIGR--------DQISDTHSGVWLN--------YPHGTTNHLHKCIVD-QKAHAIFSGKVTVPQKAQETNAAQLNRNLLLSPKARVDTKPQLQITADNVKCTHGATIS-QIDADELFYLQSRGINADSARNLLLDAFAAEILD------RLPLP---------SLRKMV-AQCVSCRTYE*------------------------------
>129961_Smajor@KV878783.1_2554|  2941979 2943337
------------------------------------------------------------------------------------------------------------------------MVVS--------------------------------------------------------------------------------------------------------------------------------------------------------------------------------------------------------------DSPSTMRQTD--------D-YLS--ALL-QQSQAQ-------TVRVR----S-EI-SGWLQELRQKAAYEV-----------------------------------------AHQTMP----TRR-DEEWRF-TDLTALKAIAFSPSA----P-A------AL------EP-------D------A-IAP------FTLPEATHS--------------------------QIVFVNGVYVPEL------------------------SD-T--------T----------------AL-P--DGVFVGNLMTL-----PLDR------C---------YDAIKYIAY-Q---------NDE-----------S-----------------------EVFTALNSTGFPD-------VAVIWAQADVVV-EQPIHLLWVTL-----P------------S-D--D-----PAFIQPRGLIVADPG-ASLQIVEQYAVA----------------------------T-----PL-----------CSDMTPLPPYLNNSVVEVFVQENARVNHTRYQR-EAG-------------------SAFHIGKTAVSQKQDSHYTINTVSL---------------GAQLSRHNLGIWQQGPNTETMLNGLALVDH--------TQVADTHSLIALN--------HPHGVTDQLHKCIVD-AKGQGVFSGKVLVPQNAQQTQAAQLNRNLLLSPQARVNTQPQLQITADNVKCTHGATVS-QIDADELFYLQSRGISQDQSRYLLLDAFAAEVLE------RIPVP---------SLRHRL-SQCVACRTE*-------------------------------
>2420336_Cbacterium@RMF25201.1| Fe-S cluster assembly protein SufD
------------------------------------------------------------------------------------------------------------------------MNQS--------------------------------------------------------------------------------------------------------------------------------------------------------------------------------------------------------------VVTSESITID--------P-FIS--KIL-QQRPTA------PLEKLD----E-ET-AAWLSNLREQSASWV-----------------------------------------SRLKTP----SKK-HEEWRF-TDISELLDLEIVPPQ----P-T------NL------GE-------E------A-VD--------IIAEAQTT--------------------------RLVFINGIYAAAV------------------------SN-T--------T----------------GL-P--AGIYVGNLTNL-----PEAY------C---------KYFRPFLAT-Q---------PDK-----------E-----------------------EIFTSLNTASIAD-------VAIIWAAPNAVV-EKPIHLSFISL-----P------------G-E--N-----VSFSQPRAWIVAEKN-CKLKIIEEYAGQ------------------------------------------------------SSYFTNAVTEIWLGENAQINHTRIQQ-EAD-------------------NAYHIGKTAVSQARNSHYTLTEINF---------------GAKLSRHNPQINQTGAQILTNLNGLTVANQ--------QQTSDTHSVIHLT--------QPHGTTNQLHKCIAC-DRAHTVFNGRVLVPQAAQMTNAAQLNRNLLLSNQARIDTKPELQITADNVKCSHGATVS-QLEAEEIFYLQSRGLTAANARNLLIDAFAAEIIQ------RIPVK---------SLQSKI-TQALEEKTK--------------------------------
>111780_Scyanosphaera@AFZ34868.1| Iron-regulated ABC transporter permease protein SufD
------------------------------------------------------------------------------------------------------------------------MSQS------------------------------------------------------------------------------------------------------------------------------------------------------------------------------------------------------------SMITSREQIKSD--------P-FLL--KIL-QQRSSV------PKEKLD----S-ET-STWLENLREQSASWV-----------------------------------------SRLKFP----SKK-DEEWRF-TDLSSLLDLDFTAAK----S-G------TV------ES-------D------T-ID--------LIPEATES--------------------------RIVFVNGLYAPEL------------------------SN-T--------S----------------GL-P--KGIYVGNLTNL-----PEAY------C---------KYFRPYLGT-Q---------AGA-----------E-----------------------EVFTSLNTASITD-------VAIIWAAPNTVV-EQPIHLLFISV-----T------------E-D--S-----ISFSQPRSWIVAEKN-CSLNIIEEYTGQ------------------------------------------------------SSYLTNAVTEIWLGENAQINHTRFQT-ESE-------------------TAYHIGKTAVSQARASRYTLTEFNF---------------GGKISRHNPEISQQGEQTETYLNGLTVANG--------EQTADTHSIIALS--------KPHGTTNQLHKCLVS-DRAHTIFNGKVFVPKAAQLTNAAQLNRNLLLSPKARVDTKPELRITADNVKCSHGATVS-QLEAEEIFYLRSRGLTEDNARQLLINGFTAEIIE------RISLK---------SLSTKI-ATIVAKKTSS-------------------------------
>2420339_Cbacterium@RMH79035.1| Fe-S cluster assembly protein SufD
------------------------------------------------------------------------------------------------------------------------MSIQ---------------------------------------------------------------------------------------------VSAKPE--------------------------------------------------------------------------------------------------L--------------------------S-YLD--GLL-SEAIGGATKVVPENYAIA----P-ET-AAWLQQVRDNAATWV-----------------------------------------RELAIP----TTK-DEEWRF-TDLSPLLAVNFEAGK----P-L------VL------PS-------E------A-LTP------FELSQE-AS--------------------------RVTFVNGVYAPQL------------------------SK-V--------T----------------DL-P--DGVFVGNLGQL-----PPRL------R---------DRLADYLTA-Q---------EGG-----------K-----------------------EVFTALNTSGLVD-------AAVVWLPKNAIV-ETPIQFLFLAT-----N------------G-E--T-----ASLIQPRALVVAEGG-SACTLLEEYVVA----------------------------E----REW-----------CDNVKHGQPYFTNAVTEIWLGDNAQVKHARIQR-EAH-------------------NAFHIGKTAIAQGRDSHYECTAVST---------------GAKLARHHLDVFQKGEGTHTVLNGLSVVRG--------EQVADTHSAIALN--------YPHGSSQQLHKTIVD-DRAQSVFNGKVFVPKPAQLTDASQLNRNLLLSPKARVHTKPQLQITADNVKCSHGATVS-QLEEDELFYLRSRGLDPNTSRNLLVDGFAGEILD------RLPLK---------RLQTRL-ARCIACRTDNS------------------------------
>1671698_Hsp@OZH53014.1| hypothetical protein AFK68_20605
M-----------------------------------------------------------------------------------------------------------------------MQVS---------------------------------------------------------------------------------------------VKPEI------------------------------------------------------------------------------------------------------------------------------S-YLD--KLL-EESCKGVSPTVPPEFPLG----A-NM-AAWLQQVRDRAATWV-----------------------------------------RELAFP----TKQ-DEEWRF-TDLSAMMKLGFQAPA----P-V------EL------DA-------L------S-IAP------FILPEAIDS--------------------------RLVFVNGVFAPNL------------------------SS-L--------T----------------DI-E--NEIFVGNLGQL-----PTEY------Q---------ERIGNYLAQ-Q---------PGS-----------Q-----------------------EVFTSLNTAGLTD-------AAVVWLPKNQVV-EKPIHLLFIAT-----E------------T-E--I-----PILTQRRCLVVAESN-SSAKIVEHCVTA----------------------------E-----VI-----------CPEAPSSHPYLTNTVTEIWVEENAEINHTRVQR-DAG-------------------AAFHIGKTAIAQAKNSRYSCNAIHL---------------GAKLSRHNLEVTQMGEGTETNLYGLSFIGN--------AQEADTHSSIILN--------HPHGVTDQLYKSIVD-NKAHSVFNGKVYVSQTAQLTNAAQLNRNLLLSSGGRVDTKPELEIIADDVKCSHGATVS-QLDDDEVFYLQSRGLSQEASRNLLIDAFAAEIIN------KLPLP---------SLQHIL-KQCVACKV---------------------------------
>203124_Terythraeum@ABG53349.1| FeS assembly protein SufD
------------------------------------------------------------------------------------------------------------------------MQIS---------------------------------------------------------------------------------------------VKPEI------------------------------------------------------------------------------------------------------------------------------F-YLD--KLL-EESCKKVSPAIASDFSLD----V-KM-AAWLQQVRDRAAAWV-----------------------------------------RELSIP----TKK-DEEWRF-TNLSSMMKLSFQAPT----L-V------DL------DA-------L------N-IAP------FILPEVADS--------------------------RLVFVNGVFAPQL------------------------SE-V--------K----------------GI-E--NQVFVGNLGQL-----PEEY------Q---------KRVGNYLAQ-Q---------PGS-----------E-----------------------EVFTCLNTAGLTD-------AAVVWLPKNQVL-EKPIHLLFIAT-----E------------T-E--I-----PILTQRRCLVVAESN-SSGKIIEHCVTA----------------------------E-----VI-----------CPEAPNSHPYLTNTVTEIWVEENAEIDHTRVQR-DAG-------------------AAFHIGKTAIAQAKNSRYTCNAINL---------------GGRLSRHNLEVVQMGEGTETNLYGLAFLRN--------EQEIDTHSSITLN--------YPNSVTDQLYKCIVD-DKAHSIFNGKIYVSQTAQLTNAAQLNRNLLLSSGGRVDTKPQLEIIADNVQCSHGATVS-QLDDDEVFYLQSRGLSQEASRNLLIDAFAAEILN------KLPLP---------SLQRIL-KQCVACKI---------------------------------
>1982223_Asp@RAQ44043.1| Fe-S cluster assembly protein SufD, partial
------------------------------------------------------------------------------------------------------------------------MIQ----------------------------------------------------------------------------------------------IQEKPE--------------------------------------------------------------------------------------------------L--------------------------S-YLN--QLL-NRVTGSLP--VPVSFPLE----R-NI-AEQLQNIRDNAASWV-----------------------------------------KELAIP----TRR-HEDWRF-TDLSALLELPFQPAT----A-V------EL------SR-------D------E-LSP------LILPEVKGT--------------------------RLVFVNGFYSPQL------------------------SC-L--------D----------------NL-P--DGVFVGNLGQL-----DKPL------S---------DKLGNYLTQ-Q---------PDS-----------Q-----------------------EVFTALNTSSLAD-------AAVVWVHQNQVI-DTPIHLLFISL-----S------------S-S--Q-----PVTSQPRTLIVAEPG-SKATVIEHDATA----------------------------N----ILG-----------CSDRTQKTPYFTNTVTELWVGDNAELQHTRLQR-ELA-------------------SSFHIGRTVVSQGRDSRYTGNAISL---------------GAKLSRHNFDIHQTAAGTETQLNGLTLVNG--------QQVADTHSAVFLN--------HPHGVINQLHKAIVD-DRAHAICNGRIVVPRAAQMTDATQLNRNLLLSAKGRVNTKPQLEIVADNVKCAHGATVS-QLEADEIFYLRSRGLDEITSRNLLIDSFAAEILE------KLPLV---------SLKQML-ARCVAC----------------L------------------
>1641812_Maeruginosa@AKE63028.1| Iron-sulfur cluster assembly protein SufD
MKKFSPPEMK--------------------------------EVS-------FPTP-HT----P---------HPTPHYPTTPLPHYPTT-------PLPHTPHPTPY-TPTPKPHPLLPMTAI---------------------------------------------------------------------------------------------ITKPE-------------------------------------------------------------------------------------------------------------------QSG--------E-LLL--KLS-RETVP-----------------T-ID-NGKILELRESGASKA-----------------------------------------QELAIP----GRK-DEEWQF-TDLSQLWAIDFRAPQ----T-V------TI------DK-------N------A-LAV------FLLPEAKNS--------------------------HLVFVNGIYQPEL------------------------SD-I--------S----------------AL-P--PGVSVGNLANA-----Q---------K---------DVLVNYLGK-----------EKT-----------P-----------------------EFFTALNQAGLSD-------GAVIHVTANTVV-TTPIHLLFITV-----V------------E-E--I-----PRFYQPHSLIVAETG-ASVNIIENYGAL----------------------------A-----EH-----------CSDLPVNYSYFTNAVTEIYLEANAEVIHTRVQR-ESG-------------------DGFHIGRTIIEQAHDSRYTLNEINL---------------GAKLCRHNLDVLQKGEQTETNLHGLAMITG--------QQTADTHSAIYLN--------HPHGITKQLHKCIVD-GSAHAIFNGKVFVPKPAQLTNASQLNRNLLISNKARVNTKPELQITADNVKCSHGATVS-QLEADDLFYLQSRGLSADTARSLLIDAFSAEILA------KIPLE---------SLRQRL-GQCVACRSVE-------------------------------
>1296344_Mglauca@PSB00539.1| Fe-S cluster assembly protein SufD
------------------------------------------------------------------------------------------------------------------------MDTK---------------------------------------------------------------------------------------------LSNT--------------------------------------------------------------------------------------------------------------------KEI--------S-YLS--KLL-QQRNR------LNLQGVS----Q-NV-ATGWESLRRQGEAVV-----------------------------------------QEMAIP----TTK-EEEWRF-TDLSSLLEVDFQPST----V----------------IP-------Q------D-VTP------HIFTETANS--------------------------RLVFINGEYVPEV------------------------SS-L--------T----------------AI-P--SDIFVGNLRHT-----Q---------I---------GEVTNYLGK-Q---------KGS-----------E-----------------------EVFTALNTASFTD-------GALLWIPSRREV-TTPIHLLFIST-----A------------G-S--S-----PTITHPRCLVVVGTG-SSLTLVEEYISI----------------------------G-------------------------AQNLTNSVNEMWLGANAQVNHTRVQR-QGS-------------------SDYQIGKTAIAQAQDSRYTCNDITL---------------GAKLSRHNLEIYQTGSGTETVINSLTAISE--------TQLADTHSGIFLN--------HPHGTARQLHKCIVG-DRARAVFNGKIFVPKPAQLTDAGQLNRNLLLSPKARVDTKPQLEITADNVKCAHGATVS-QLEDDQIFYLQSRGLDATNARHLLIKGFALEIIN------QIPLA---------SVQEML-TGIVNQQY---------------------------------
>111611_Gsp@LNDC01000104.1_15|  14378 15745
------------------------------------------------------------------------------------------------------------------------MNVQ---------------------------------------------------------------------------------------------VPSAQ--------------------------------------------------------------------------------------------------------------LKTDAQGQ--------A-YLK--RLL-ERTQV-----------------T-SD-GGWLQEVRDRATAMV-----------------------------------------QELGIP----SSK-DEQWRF-TDLKPLRETEFSPAQ----V-S------QI------SP-------TA-----S-LEQ----LGLNVPEAKES--------------------------RLVFVNGRYAPEL------------------------SS-T--------A----------------AV-P--AGVWIGHLAEF-----PDS-----------------ERLQPYLAQ-Q---------PGD-----------R-----------------------EVFTALNTTSFPD-------AAVVWIPKNTEV-EPPLHLLFIAT-----G------------E-Q--Q-----PTISHPRCLVVAERS-SACTLIEEYIVA----------------------------E----REW-----------CQQPVADQPYFTNTVAEFWLQENAQMKHARIQR-EGT-------------------DAFHIGKNAITQAKDSRYSCVAISV---------------GARLARHHLEVFQAGTGTETTLNGLSMVCG--------DQLSDLHSLISTN--------HPNGKANQIHKCIID-DRAHSVFNGKILVPQTAQQTDASQLNRNLLLSRQGKVNTKPQLEIVADDVKCAHGATVS-QLESEELFYLQSRGLDLETSRNLLLDSFCREILQ------KLPVP---------SLTTKL-SRCFACRTSSE---------------------------NQ*
>582515_Rlacunae@ERN42683.1| FeS assembly protein SufD
------------------------------------------------------------------------------------------------------------------------MSVRTSNA-----------------------------------------------------------------------------------------IASEN-----------------------------------------------------------------------------------------------------------RSVSGTAIETS--------G-DLT--PLL-QQCRSE-------LVAPT----D-EV-DTWLRQWRGEACARL-----------------------------------------TAARMP----TRQ-DEEWRF-TDLSPLFELDVQQSA----ELV------DV------VA-------K------D-IEA------MTLPDTAGS--------------------------RLVFVNGFFAAHL------------------------SD-T--------S----------------AL-P--DGVFAGNLAQL-----GAEK------A---------ARLPDYLGR-Q---------EGR-----------Q-----------------------EVFTALNEAGIAD-------LAVVWVEPNVVV-EHPIQLLFLAA-----P------------G-E--R-----SLLIQPRSLVVAGRS-SSVQIVEQFATL----------------------------A-----DN----------------ANSSYWTNSVSEFWLDANAQIAHTRCQL-ESA------------------SAAIHIGRTAVGQARDSRYTCNALDV---------------GARLSRHNLDVYVEGEQADTRLNGLSLADD--------NRLTDTHSAIYLR--------APHCTSNQLHKCIAG-DRAHAVFNGKVFVPKIAQLTDAAQLNRNLMLSPKARIDTKPQLQIVADNVKCSHGATVG-QLEPDEIFYLRSRGLDEAAARNLLVAAFAAEVID------RIPIA---------RLRDRL-AAHVASAFLT-------------------------------
>755178_Caponinum@AFZ54936.1| Iron-regulated ABC transporter permease protein SufD
-------------------------------------------------------------------------------------------------------------------------------------------------------------------------------------------------------------------------MMILT-------------------------------------------------------------------------------------------------------------QENLKNTKD--------G-YLG--CLL-QIAENQ-------PLHLE----G-KL-QTIVQEIRRKAANKV-----------------------------------------VKLNLP----TTK-DESWRF-TDLSELYKQDLVYAQ----P-Q------DL------EN-------Q------T-LQE------FILKEASNS--------------------------RLVFVNGYYQANL------------------------SD-T--------S----------------GLNS--EQIYVGNLTNL-----DDDK------Q---------EKIAQYLAK-N---------EPE-----------N-----------------------EVFTALNSTSLND-------AFVVWVKANQEI-KTPIHLLHLSV-----K------------E-K--T-----GSWHQPRILVVAEAN-SVLEFIEYYGAT----------------------------S-----FG-----------CSDSARQQYYFTNAVTEIHLLDNAQVNHNRIQR-ESG-------------------DGFHIAQTMVNQAKNSRYTINEISL---------------GGKLYRHNLQVNQEGEQTETYLHGLTMLQG--------KQLGDTHSEVNLN--------HPYGTVNQLHKYILD-DAGHGVFNGRVYVPKLAQLTNAAQLNRNLLLSPKARINTKPELQITADNVKCAHGATVS-QLEADEIFYLRSRGLNEYDARHLLIDAFAAEIID------NIPFA---------SLRQRL-TQCVTCRTIND------------------------------
>113355_Gherdmanii@CM001775.1_3110|  3190496 3191872
------------------------------------------------------------------------------------------------------------------------MKNS---------------------------------------------------------------------------------------------IAILT-------------------------------------------------------------------------------------------------------------PDTFKMTKD--------A-YLG--GLL-QLSENQ-------PLNIK----G-EL-GSHLEKIRQKSANEV-----------------------------------------VQLNLP----TNQ-DENWRF-TDLSDLIKQDWHSST----A-T------EL------NK-------I------I-LEG------FALTEASHS--------------------------RLVFVNGYYAPNL------------------------SD-I--------T----------------AL-P--NTVYVGNLANL-----PQDK------V---------SKISNYLGK-N---------DAE-----------K-----------------------EVFTALNTSGLTD-------AFVIWVEKNINI-ETPIHLLHLTA-----R------------D-N--L-----SILTQPRILVVGEAN-SSFNFIEYYGAI----------------------------A-----SG-----------CSDSAKQQYYFTNVVTEITLENNAQINHNRIQR-ESG-------------------DGFHIANTIVNQARNSRYTINEVSL---------------GGKLYRHNLQINQEGEQTETSLNGLTMLQG--------KQMGDTHSQVNLS--------KPHGTVNQLHKYIID-DSGRGVFNGRINVPKLAQLTNASQLNRNLLLSDKARINTKPELQITADNVKCAHGATVS-QLEADEIFYLRSRGLNEYDARHLLIDAFAGEIIE------KLPYE---------SLKQRL-TQCVACRTIDN-------------------------*----
>2054282_Csp@AUC61433.1| Fe-S cluster assembly protein SufD
------------------------------------------------------------------------------------------------------------------------MSDS---------------------------------------------------------------------------------------------VATLN-------------------------------------------------------------------------------------------------------------PNNFQVNND--------A-YLG--GLL-QVGQSD-------KTNFD----D-NL-GSFIEQVRQKSANEI-----------------------------------------VKSNIP----TSK-DEAWRF-TDLTALQKVDFHRPT----K-Q------SL------SN-------F------V-LDG------FKLQEASNS--------------------------RLVFVNGFYDENL------------------------SD-V--------S----------------GL-P--DGVYVGNLADL-----DDSK------K---------EKVGHFLTK-N---------QPE-----------N-----------------------EVFSALNTAGIND-------AFVVWIDKNIEC-HTPIHLLHIVA-----K------------E-D--L-----PILVQPRILIVGEVN-SRCEIIEYYGAT----------------------------S-----VG-----------CSDAVGGKPYFTNAVTEIHLQENASLNHCRIQR-ESG-------------------DGFHIGLSAIAQHRNSSYTINEISL---------------GGKLYRHNLDILQKGEQTHTNLHGLSMVQG--------KQIADTHSHVSLN--------YPYGTVNQLHKYILD-DSGHGIFNGRVNVPKLAQETNATQLNRNLLLSPKARINTKPELQITADNVKCAHGATVS-QLEADEIFYLRSRGLNENDARHLLLDAFAAEIID------KIPYK---------SLIQRL-TQCVACRTID-------------------------------
>1919134_Cbacterium@PSP18593.1| Fe-S cluster assembly protein SufD
------------------------------------------------------------------------------------------------------------------------MTQQ---------------------------------------------------------------------------------------------APTGA----------------------------------------------------------------------------------------------------------------IATSED--------A-QLD--SLL-AQCQAPS------VELPD----A-EA-AAWLQRVREEARREL-----------------------------------------AQLRLP----GTK-DEEWRF-TDISPLREREFRAAP----T-V------AL------EP-------Q------A-AAA------WILPEAPVT--------------------------RLTFVNGHYAPQL------------------------SD-V--------S----------------GL-P--ADVFAGNLSQL-----SPQA------G---------AQLSQYLGQ-P---------DGG-----------Q-----------------------DAFARLNTAGLQD-------AAVVWLPRNALV-EAPIHLLFLSV-----P------------R-Q--E-----AVLAQPRALVVAQTG-ACAQLVEQYATV----------------------------L-----AD--------------DQDCAPYFNNAVTELWLADGAQLGHVRLQE-DAR-------------------SSFHVGRTAAVQARDSRYSCHAVTL---------------GAQLSRHNLQVDALGEQTTTHLNGLTVANG--------KQLADTHSTLAYT--------RPYGSSDQLHKCIAT-DRAKTVFNGKVHVPQAAQLTNAAQLNRNLLLSPKAHAHTKPELQIVANNVQCSHGATVS-QLEADELFYLRSRGLNETQARDLLVNAFAAELLE------RLPVA---------SLRQRL-ATTVAERVAN-------------------------------
>65093_Hsp@AFZ44318.1| Iron-regulated ABC transporter permease protein SufD
------------------------------------------------------------------------------------------------------------------------MS-----------------------------------------------------------------------------------------------VSSQD---------------------------------------------------------------------------------------------------------------QKITNQD--------H-FLN--HLL-SQRHENNV-----VAEED----S-TF-TAWLQKRQQEAANWV-----------------------------------------AESRFP----HRK-DEEWRF-TDLSPLLDHPFQGSQ----A-V------AV------NP-------E------S-ASQ------FFIPEASSA--------------------------RLVFVNGRFSPEL------------------------SQ-L--------D----------------QL-P--SGVTLTSLGNL-----DVHQ------Q---------SQVTDYLTQ-Q---------EGG-----------E-----------------------ELFTALNTAGFED-------SGIVWVAANTEV-ETPIQVLFLAV-----G------------N-D--T-----SQFMQPRLLVVADTS-AKVNLIEQYASL----------------------------S-----SE----------------NAAPYLCNPVSEIWLAGNAEVNHIRLQD-EAF-------------------NSFHIAKTAVTQAQDSRYAGYPISL---------------GGQISRHDFDVFQTGTQVHTKLHGLTLGNG--------QQLLDTHSAIAFR--------HPHSSADQLHKCILD-DSARGVFNGKMFVPQAAQQTDAAQLNRNLLLSEKAHVDTKPELNIVADNVKCSHGATVS-QLEADELFYLRSRGLDSNAATNLLINAFAAEIIE------EITVS---------SLRDQL-FSRLQNRFIH-------------------------------
>13035_Dsalina@AFZ49975.1| FeS assembly protein SufD
------------------------------------------------------------------------------------------------------------------------MSMS---------------------------------------------------------------------------------------------VSSQ----------------------------------------------------------------------------------------------------------------DQRVDQD--------Q-FLN--YLL-SQRLESQ------IAEDD----S-TF-KVWLQKRQQEAANWV-----------------------------------------AESKFP----HRK-EEEWRF-TDLSPLLDYQFQRPA----S-I------AP------NQ-------E------S-IEP------FTLPECSQT--------------------------RLVFVNGRYAPQL------------------------SQ-V--------D----------------QL-P--AGVTMTSLAEL-----DVHQ------Q---------SQVTDYLTQ-Q---------EGG-----------E-----------------------ELFTALNTAGFED-------TAIVWVAVNTEV-ETPLHLLFLSV-----G------------E-E--T-----PQFIQPRLLVVAETS-AKVSFIEQYVGL----------------------------T-----T-------------------APYFCNPVTEVWLAPNAEVNHVRLQE-EAL-------------------NSFHIGKTAVMQAQDSRYTCSPVSM---------------GGRLSRHDFDVIKDGTQTETRLRGLTLGNG--------EQLLDTHSAIAFR--------HPHSSAEQLHKCILD-KAARGVFNGKMFVPQAAQQTDASQLNRNLLLSEKAHVDTKPELNITADNVKCAHGATVS-QLEADELFYLRSRGLDNKAASNLLINAFAAEIID------EIPVL---------SVREKL-FNSLQNRFIG-------------------------------
>1919144_Cbacterium@PSO51432.1| Fe-S cluster assembly protein SufD
------------------------------------------------------------------------------------------------------------------------MS-----------------------------------------------------------------------------------------------VSSQ----------------------------------------------------------------------------------------------------------------DKLANRD--------Q-FLD--QLL-SQCQENT------ALETN----S-TF-GAWLQKRQQEAANWV-----------------------------------------AASRMP----HRK-DEEWRF-TDISPLLEHQFQKSQ----S-V------EV------TP-------E------A-TRS------LQIPEASQS--------------------------RLVFVNGRYAPHL------------------------SN-L--------D----------------NV-P--AGVTVASLAEL-----DAQQ------Q---------SQVTEYLTQ-Q---------EGG-----------E-----------------------ELFTALNTAGFEE-------TAVVWVPANTEV-ETPLQLLFLSV-----G------------Q-E--T-----PSLIQPRLLVIAETS-AKVSLVEQYASL----------------------------S-----AT----------------SPAPYFNNPVTEVWLAGNAQVNHIRLQQ-ETF-------------------NSFHFTKTAVTQAQDSRYACYPISL---------------GAQVSRHDFDVFQTGTQVNTRLYGLVLGSG--------EQVLDTHSAIAFR--------HPHSSADQRHKCILD-DSARAVFNGKMFVPQAAQMTNAAQLNRNLLLSQKAHVDTKPELNITADNVQCSHGATVS-QLEAEELFYLRSRGLDDNAASNLLINAFAAEIIN------DISIA---------SVRETL-FNTLQNRFTG-------------------------------
>1947889_Cbacterium@DIYQ01000113.1_20|  19392 20771
------------------------------------------------------------------------------------------------------------------------MNTL-----------------------------------------------------------------------------------------------------------------------------------------------------------------------------------------------------------SVGAIASMDLNRESPR-F---Q-AVQ--QLL-NTRLGFD------RPQLD----P-AL-VSLIQAVREYGAAIA-----------------------------------------SELQFP----SSQ-DEEWRF-TDISRLLGVNFQPATF---P-E------ET------LK-------I------D-ITP------FILPEAANS--------------------------RLVFVNGVYSPDL------------------------SD-L--------S----------------GV-N--LETVTHLLSGV----VP---------E---------AKLNPYLGK-Q---------PGT-----------Q-----------------------EVFTALNSASLQD-------GALVWIPANQVV-ETPIHVLFLSA-----E------------N-G--E-----PALASPRTLVVAGAN-SSVTLVEQYVTI----------------------------S-----S------------CPAAPGITPYFSNAVTEVWLEDNAQVNHTRIQQ-EGQ-------------------QSIHISKTAIFQNRDSRYTLNGISL---------------GAGLSRHTIDAIQQGEGTQTTLNGLTEITG--------KQCSDTHSSINHL--------YPNGNSNQLHKCIVD-RNAHAIFNGKVFVPKAAQLTNAQQLNRNLILSDKAKVDTKPQLQITADNVKCSHGATVS-QLEEEEVFYLQSRGLSQEASRHLLIDAFANDILS------RIPLT---------SLQTTL-AQCLSCRTHF*------------------------------
>2005460_Csp@BAZ44516.1| FeS assembly protein SufD
------------------------------------------------------------------------------------------------------------------------MAVQ---------------------------------------------------------------------------------------------IPFTT----------------------------------------------------------------------------------------------------------ITEISDTSVVGD--------G-FFA--DLL-QLNQPP----------------T-DQ-PQWLKEIRQQFITLS-----------------------------------------ANLSLP----TRQ-DEDWRF-IDLSPLKQEKFVAGG----ANV------SV------NY--------------D----------LSSTEIASC--------------------------HLVFVNGLYSAEL------------------------SD-T--------S----------------AL-P--KGVYVGNLGNL-----PSEY-----------------DAAKYLAK-Q---------HNQ-----------K-----------------------AAFTALNTAGSLD-------VAVIWVAKDVKV-ESPIHLVFIAD-----G------------D-D--------TIFIQPRTLVIAQTG-ADITLVEEYRGR------------------------------------------------------GKYFTNAVTEIFVEANAKINHTRLQQ-ESE-------------------TSFHIATTAVSQARDSHYTINELNL---------------GAKIFRHNPEILQQGEQTETNLNGLTVATG--------EQTADTHSIIALT--------KPYGTTDQLHKCIIS-DRAQTIFNGKVFVPKEAQLTDATQLNRNLLLSPKARVNTKPELQITADNVKCAHGATVS-QLEAEEIFYLRSRGLSEADANQLLIDAFAAEIID------RIPVE---------FLRTKI-TQIIEKKILQK-----------T------------------
>1973482_Rcurvata@BAZ89916.1| FeS assembly protein SufD
------------------------------------------------------------------------------------------------------------------------MTME---------------------------------------------------------------------------------------------VFPPA-----------------------------------------------------------------------------------------------------------VSDSLLDLDKD--------A-FLT--RLL-NQLNEICL--------------S-KE-PSWLEQVRTNATKWV-----------------------------------------RHSVIP----TTR-DEEWRF-TDLSPLREISFALGS----N-L------GS------SQ-------I------A-MESFM--EGLGLPEATH---------------------------RLVFINGVLTPTL------------------------SQ-T--------S----------------DL-P--SGLHVGNLDSL-----EDSV------------------AQKYLAQ-F---------DGT-----------R-----------------------DVFSDLNTAGLSD-------VAVVWAGKNVVV-EDPIQLLFISL-----V------------G-E--F-----PTFCQPRCLVIAEGN-SQISLIEEHITL----------------------------N-----TP-----------SPQNEPMGAGLNNSVTEIWVHENAQVNHSRIVL-GGD-------------------HSFDIGKTAVTQARYSRYSCNAITI---------------GGKVSRHNLELVQTGEQTETNLHGLTVIAQ--------KQLGDTHSAITLN--------YPYATSKQLHKLIIG-DRAHGVFNGKIFVPKSAQLTDASQLNRNLLLSSKARVDTKPQLEITADNVKCAHGATVS-QLQDDEIFYLQSRGIGETEARKLLVNAFATEVIN------LIPLA---------SLREKL-LKTVSSLVNN-------------------------------
>2053605_Rsp@HAE05183.1| TPA_asm: Fe-S cluster assembly protein SufD
------------------------------------------------------------------------------------------------------------------------MNMQ---------------------------------------------------------------------------------------------VFPNM---------------------------------------------------------------------------------------------------IANSD--TAALSSTLLNRD--------T-YLV--NLL-NKVSA-----------------S-KR-QGWLQELKDLSANYV-----------------------------------------RHSVIP----NTR-EEEWQF-TDLSALRKLELSVGK----K-Y------DL------SE-------D------D-VPY--------FPEA-KI--------------------------RLVFINSIYTPEL------------------------ST-T--------A----------------KL-P--SGVLVSNLASL-----PLGH------I---------ERVQQYIAR-S---------KGD-----------W-----------------------EVFTALNTAGIND-------VGVVWISENVVL-EEPIHIVFITA-----G------------E-E--A-----AAISQPRCLVVGETS-SQATLVEEHTNY----------------------------K-----N-----------------TKGVYFSNSVTEIFVNENAQINHTRIEA-DNM-------------------EAFHIGKTTVTQEKHSSYSCHSISL---------------GGKLSRHNLEILQAGEDTETTLNGLTIIGG--------QQLADTHSVILLN--------HPHGKSRQLHKYILV-DKAHGIFSSKVVMPKSAQLNDVEQLNHNLLLSPKARVDTKPQLLISADNVKCSHGATTS-QLEDNEIFYLKSRSLNEDSARKLLIQAFAAEIIN------RISLP---------SLQERL-VKTVNQF----------------------------------
>2005462_Csp@BAZ07099.1| hypothetical protein NIES3974_37620
------------------------------------------------------------------------------------------------------------------------MTTSTVNS--------------------------------------------------------------------------------L--------VSPSA---------------------------------------------------------------------------------------------------IANSE--VASLTKTLLDRD--------V-YLG--QLL-TTVHT-----------------G-SN-IDWLGEIQTQAANWV-----------------------------------------RHSTLP----TTR-DEEWRF-TDLSGLQQVKFTAAE----D-V------KL------NQ-------V--------EAQ------IGTPETANS--------------------------RLVFVNGRFAPQL------------------------SC-V--------Q----------------NL-P--PGVLVTSLTNL-----PSEY------T---------GKISACFAQ-A---------EGA-----------L-----------------------EVFTALNTAGVKD-------GAVIYIPKNVIV-DTPIHLVYIAT-----G--------------Q--P-----RTINLPRTLIIAETG-AEMTLVEEFIPI----------------------------D-----T-------------------DTYFTNSVSEIWLADNASINHTRIQT-EAA-------------------TAFHIGKTAVTQSRYSRYTCNAINI---------------GGQLSRHHLEILQTGEQTETYLNGLSIAKD--------KQVNDTHSAIALN--------YPYGVSKQIQKNIIA-DRAHAIFNGKILVPRPAQLTDASQLNRNLLLSTKARVDTKPQLEITADNVKCAHGATVS-QLEDDEIFYLQSRGINQDGSRRLLINAFAAEVIQ------QIPVK---------SLSEKL-LIQAKQL----------------------------------
>1497020_Nsphagnicola@KGF71867.1| hypothetical protein DO97_14605
------------------------------------------------------------------------------------------------------------------------MTIQ---------------------------------------------------------------------------------------------VSQIV-----------------------------------------------------------------------------------------------------NSD--ASERSSSSGVRA--------A-YLN--QLL-SLRQEL----------------A-SP-ADWLTQVRNRATALV-----------------------------------------QEQAMP----SPQ-DEDWRF-TDLSALLQVNFAVSS----P-P----P-TV------TL-------S------D-LSA------LTLTEDPSY--------------------------RLVFVNGVFAPQL------------------------SA-I--------A----------------DL-P--SGLWIGNLGTA-----PTA-----------------LNLPDFLAK-Q---------QGA-----------E-----------------------EVFTALNTASFTD-------AAVVWVSKQVAI-AAPIHLLMITA-----P------------T-A--T-----PEVLHPRCLVVAEPG-SSLTLVEEYATV----------------------------G-----T-------------------GTTLSNAVTELWLADSAQVNHVLVQQ-NQL-------------------TGFHVGKTAVFQARGSHYRGHPITL---------------GAQLSRHHLEVFSRGEQTETTIQALTQISG--------QQVADTHSAIAHL--------QPHCTSRQVHKCIVG-DRAHAVFNGKICVAKAAQLTDAAQLSRNLLLSPRARIDTKPQLEIVADNVKCAHGATVS-QLDNDEIFYLQSRGLDREAACDLLVYAFAVDIFH------RIPVA---------SVRDRL-VKRLTTATSPL-----------V------------------
>2099687_Cbacterium@PXDR01000573.1_6|  5464 6795
------------------------------------------------------------------------------------------------------------------------MSMQ---------------------------------------------------------------------------------------------VSNGS--------------------------------------------------------------------------------------------------------------GTQLSRRD--------A-YLR--SHL-TNLTP-----------------S-PD-PLGLDDLRHTAQALV-----------------------------------------KEQTFP----STK-DEEWRF-TDLSAMLDLDFHLSL----D-QQ---P-AL------SP-------L------D-VAD------VVLPEAAQS--------------------------RITLVNGRYVAGL------------------------SA-L--------G----------------DL-P--KGFIIGSLANL-----LQDP----QLR---------PRLSQYLAQ-S---------QGS-----------N-----------------------ETFAALNTAGFQD-------AAVIWIPKDERI-EFPIHLLNLAL-----P------------G-S--A-----PTLALPRCLVIAEAH-SQLTLVEEFRGI----------------------------G-----Q-------------------GDYFTNAVTELYLADGAQVRHTRLQR-EGP-------------------ATFHIGRTAVAQAQNSEYAGCAIAF---------------GARLARHNWHIHQNGPQTQTQVHGLAVAQG--------TQVADLHSSVHFT--------QPHGSADQLHKCIVD-DRAHSVFNGKIFVPRQAQQTNANQLNRNLLLSDRAKVDTKPQLEIIADNVKCAHGATVS-QLQPDEIFYLQSRGIDQSQAQRLLIYGFAMEIVE------KIPVE---------SVRQRL-SERLKQV*---------------------------------
>268115_Lantarctica@PZO39358.1| Fe-S cluster assembly protein SufD
------------------------------------------------------------------------------------------------------------------------MANS---------------------------------------------------------------------------------------------VSELK--------------------------------------------------------------------------------------------------------------LSATDQRD--------A-YLK--GLV-QIVRAA----------------V-PG-NLGLGEVRSRAASFL-----------------------------------------NEQTFP----STR-QEDWRF-TDLSPMLAIDFATAE----E-A------LV------AE-------T------D-IAE------LRLAETAGA--------------------------QIVVVNGRVSTEL------------------------SR-L--------E----------------NL-P--EGAKVGSLRAH-----PELH----------------TQLVDRLAQ-A---------SGS-----------H-----------------------EVFTALNTAGFQD-------AVVIWLPRNLTI-ETPIQIIYVSQ-----T------------G-E--N-----PCIVQPRCLVVAESG-SAVTLIEDFWGS----------------------------S-----A-------------------ETHFTNAVTELWLDANAQVTHSRIQR-EGA-------------------GTFHIGKTVVTQARDSQYVGTAVDF---------------GARLARHNWEIYQTGEQTTTKLYGLAAIAA--------SQQADTHSLVALS--------HPHGTVEQEHKAIVD-GRAHSVFNGRMAVAQKAQSTSARQLNRNLLLSDKARVDTKPQLEIVADNVKCAHGATVS-QLQADEIFYLQSRGISAPQAQRLLIYGFAMEILE------TIEAE---------TLRSRL-AETITQWT---------------------------------
>2099684_Cbacterium@PWRG01000117.1_18|  17360 18709
------------------------------------------------------------------------------------------------------------------------MAKS---------------------------------------------------------------------------------------------VSENV----------------------------------------------------------------------------------------------------------LSPMTRGTEQRD--------A-YLK--GLI-QTVKGG----------------V-PA-DLALSELRSRAEVLL-----------------------------------------KEQTFP----HTR-QEDWRF-TDLSSMLDIAFACAD----G-D------QP------VA-------A------A-IEA------LRLPETAGA--------------------------QVVVVNGQVKPDL------------------------SQ-L--------D----------------GL-P--QGAVVGSLRAL-----QDHP----IWL---------EKLAQRLGR-A---------SGH-----------H-----------------------EVFTALNTIGFQD-------AVVVWLPPNGVM-ETPLQIIYGAE-----A------------A-D--T-----PVLAQPRCLVVAEPS-SALTLIEDYWGN----------------------------A-----S-------------------TAYFTNAVTEIWLEANAQVTHSRLQR-EGS-------------------GTFHMAKTVVTQARDSQYIGTAVDL---------------GAKLARHNWEIYQTGEQTTTQLYGLGAITA--------TQHADTHSLVALS--------HPYGTVGQVHKAIVD-DKAHSVFNGRMVVAQKAQETNASQLNRNLLLSDKARVDTKPQLEIVADNVKCAHGATVS-QLQADEIFYLQSRGISASQAQRLLIYAFAMEMLE------TIPVA---------TLRSRL-TDAISEWASA*------------------------------
>32049_Ssp@ACA99800.1| FeS assembly protein SufD
MSSGT-------------------------------------------------------------------------------------------------------------------MTAA---------------------------------------------------------------------------------------------IAFSQ---------------------------------------------------------------------------------------------------------------SQPTEVD--------P-NLE--KFL-GLLDR-------------------SQ-SAEFQAIRDQGLEKV-----------------------------------------RQGKFP----SRR-DEAWRV-TDLSVLKHTTFQAAQ----P-T------TP------TA-------A------D-LDV------FALPETANS--------------------------RLVFVNGHYAPDQ------------------------SC-V--------S----------------GL-P--DGVFVGNFTAL-----AADQ------K---------AAIAKYLGQ-Q---------TEQ-----------L-----------------------DVFAALNDAGLGD-------LAIVWVPKNTVV-EQPIQLLFVGN-----G------------A-D--Q-----PTAMQSRCLVIAETG-AQANVVEYYGAI----------------------------A-----QG-----------CTDQ-DTHRYFNNALTEVWVQTNARLNHVRVQR-EAG-------------------GAIHLGNTAIAQAQDSHYQLTEVNF---------------GARLSRHTLTLTQNGPQTETILKGLTMVGA--------EQLSDTHTAVYLQ--------HPYGSVDQLHKCIID-DAARSVFNGQIHVPQKAQMTNAAQLNRNLLLSPKAKVDTKPELQITADNVKCAHGATVS-QLEAEEIFYLRSRGLNDYDARHLLIDAFAAEILD------TVAIA---------HLQQAL-TGCVACRTVD-------------------------------
>317619_Phollandica@KB235941.1_291|  338477 339859
------------------------------------------------------------------------------------------------------------------------MVVQIAPD-----------------------------------------------------------------------------------------LSPNS---------------------------------------------------------------------------------------------------------TTIAPQTSGEKRS--------S-YLA--HLL-ALGQSVP---------------S-SL-PPAIATAQAQAAARI-----------------------------------------PELAIP----SSR-HEDWRF-TDLSALVQLQFQATP----Q-V----C-SF------TL-------G------Q-LAA------LTIAEA-RH--------------------------RLVFVDGHYSPSL------------------------SS-V--------E----------------DL-P--AGVTLGNIHQA-----D---------P---------QRLAQVLGQ-Q---------PGN-----------E-----------------------EVFTTLNTATFQD-------LAWIHLAEGVIL-DAPLHLIWMST-----L------------DRQ--C-----PVVSQTRALILADRG-SSLHLVEDFVTL----------------------------G-----EG-----------CTNGLASGTYFTNGVTEMVLGDNAFVHHSRLQR-DGT-------------------GAFHIGKTAVSQGRDSRYVGVAIHL---------------GAQMSRHNLEVVHQGEQAETELFGLALVNQ--------AQVMDTHSSIWYQ--------HPHCSSNQLYKAIVN-DRGRSVFNGRVDVPQAAQLTNARQLNRNLLLSPQARVDTKPQLEIVADNVKCTHGATVS-QLEDEEIFYFQSRGIDPLSAQHLLLDGFAAEILQ------KLPLE---------SLRQSL-GRCVACRMMDV-----------*------------------
>1880902_Lsp@OCQ94576.1| Fe-S cluster assembly protein SufD
------------------------------------------------------------------------------------------------------------------------MGVDLSGLTD-------------------------------------------------------------------------------LNKADLDALTANST--------------------------------------------------------------------------------------------------------PGDRAPSKAAQRS--------T-YYA--GLL-ATVTA----------ATP----A-TD-WELVQRLRSQAQAVA-----------------------------------------QEMALP----STR-DEDWRF-TDLSPMLAIALRAPE----L-T------TL------EP-------E------A-IAA------FAIPEA-SV--------------------------RVVVVNGRFVPEL------------------------SN-L--------V----------------GL-P--DGVTIGSLAAV-----TDR-----------------ERLASHLGQ-----------QGS-----------Q-----------------------DAFSVLNTAGLND-------GVVIELERRVQV-AKPIHLLHVAT-----A------------D-Q--------PAISQPRCLVLAKAGDSHCTLIEDYVAI----------------------------G-----Q-------------------GGYCTNSVMEVVLGNCATLHHVRLQR-EGE-------------------QAIHIGKTAISQDWNSHYTLTTISQ---------------GASIARHSIDIAQTGPGTETILNGLSVATG--------EQLTDTHSSLVLS--------HPHGTADQLHKCIAD-DRGHTVFNGRVFVDHDAQQTNAAQLNRNLLLSPKARVDTKPQLEIIADDVKCSHGSTVS-QLEETELFYCRSRGLDLATARSLLLDGFAGEILD------RLPIA---------SLRSTL-ARQIAQRINPG-SAS--------------------------
>1140_Selongatus@ABB57767.1| Iron-regulated ABC transporter permease protein SufD
------------------------------------------------------------------------------------------------------------------------MTLS---------------------------------------------------------------------------------------------VLEQVN--------------------------------------------------------------------------------------------------------SDAAPISAVEQRQ--------T-VLQ--QLL-NL--------------------G-QS-AAGAESLQAQARDRL-----------------------------------------TDLAIP----STK-VEDWRF-TDLSLLLKRSFVAAP----A--------QA------KA-------E------F-VEP------LLLADV-PL--------------------------RAVFVDGQFRADL------------------------SS----------A----------------DW-P--EGLSLT------------------------------VGFDAAIAQ----------NLLA-----------D-----------------------DLFATLNTAGFGQ-------AAVIRVAAGAAI-AQPLHLLWISS-----S------------T-S--E-----TAFSQPRALIELGAN-SALTLIEDFAPL----------------------------G-----ND-----------CT-----ADYFVNAVTEIQLGANAQLKHSRVQR-DGD-------------------RAIHIGTTAVRQERDSRYHGIAVST---------------GAHLSRHNYLAAQDGSQAETILDGLSLADG--------DRLVDTHSGMFFN--------QPHGRSQQLHKCIAS-DRGRAVFSGRVVVPQIAQQTDAAQLSRNLLLSSRARIDAKPQLEIVADDVKCSHGATVS-QLSEDEIFYLQSRGLNQAEATHLLIEAFAGEILQ------KLPSA---------QLREAL-SRCVSCRAERP-EPSPAS-----------------------
>1173263_Ssp@AFY72303.1| FeS assembly protein SufD
------------------------------------------------------------------------------------------------------------------------MIDL----------------------------------------------------------------------------------------------------------------------------------------------------------------------------------------------------------------------------------FAQ--DLL-SQQPSF----------------D-HS-PAWLRTLRSEASDRL-----------------------------------------NYLKFP----TPK-DEEWRN-NDFSELRDIGFALVN----A-V------DK------SE-------DPITNPINILDA------HILPESAES--------------------------LITFIDGRFSIEF------------------------SA-L--------E----------------GL-P--TGVFIGSLNNF--NHLGIDL------T---------ASLSPHLGK-Y---------ADA-----------E-----------------------DFFVALNTASIDD-------VAVVYIPKNLNF-IPTVQLLFASH-----Q-----------------------NTISQPRCLVIVESG-GSLNLVETHIGQ----------------------------------D-------------------SLHFCNSVTEIYVGANARINHTKVQT-ESD-------------------QAIWISNCAIVQQRSSAYIKNSIVL---------------GAKKSRTNLHIQQLGEHTETSLNGLTLIGG--------EQIADTHSQIAHN--------FPNGTSQQLHKCIAD-ERSHCIFNGKILVSQAAQLTNSKQLSRNLLLSPKARIDTKPQLEIFADNVKCAHGATIS-QIDADELFYLQSRCIDLESAKKLLTYAFAAEVIT------QIPVD---------SLRESL-SQLVLAKTH--------------------------------
>82654_Psp@AFY70212.1| Iron-regulated ABC transporter permease protein SufD
------------------------------------------------------------------------------------------------------------------------MSIR---------------------------------------------------------------------------------------------VSELS-EYPESPQA------------------------------------------------------------------------------------------------ATATGAMNGGSNP--------N-FVD--GIV-NQRFDLN------QLQVN----P-EA-IAWLQSIRQEAQTLL-----------------------------------------VDQELP----HKK-QEEWKY-TDLSAVLKRSYVLRK----P-QECLLD-AL------ENPG---FEK------L-IAG------QIVPEAARS--------------------------LLVFVNGVFSPQL------------------------SG-L--------I----------------DL-P--EGVIVGSLAQLCADCLPEKV------Q---------QRLAEFLAE-L---------TDA-----------D-----------------------DFFANLNAACLSD-------VAIAYVPKNVVI-DQPIQFVYAVT-----P------------R-S--AQTANISVISQPRCLVVAETG-SSMTLVETYVGE----------------------------P-----D-------------------RSYLSNSVAEIMVGENAAVNHTKVQW-EGH-------------------AACHISTTAIAQERDSRYTCNAIST---------------GAKISRHNLQVQQWAGQTETHLNGLAYIDG--------DRLTDTHSAIAHN--------YAHGSSNQLHKCIVD-DRARAIFNGKIQVRQAAQQTDSSQLSRNLLLSDKARVDTKPQLEIVADNVKCAHGATVS-QLDADEIFYLQSRGIDAASAANMLTFAFAAEVIQ------RIPIP---------RLRQAL-EKFVLSKTRAH----------------------------HK
>685565_Psp@BBC24014.1| FeS assembly protein
------------------------------------------------------------------------------------------------------------------------MAIQ---------------------------------------------------------------------------------------------VSEQLEDQAEFKG-------------------------------------------------------------------------------------------------ALSTRSKLAVNSE--------K-FIA--QVL-GLRSDIA--------SPD----Q-DT-NNFVSNLRQLASDRL-----------------------------------------ATLSFP----TTK-DEEWKY-TDVSALGSLPFANQP----A-I------AS------RN-------A---NLEALIAN------NIAPESLGN--------------------------CLVFVNGKYRKDL------------------------SD-T--------S----------------DV-T--EGLVIGTLESL-----GDRI------L---------PKLRSHLAQ-H---------PDA-----------N-----------------------DFFASLNTACMED-------VAIILAPKNLVV-ENPVQLLFISA-----PQA----------G-E--A-----TLITQPRCLVIAETH-SQLTFVQTFVGE----------------------------D-----S-------------------QIYFTNVVTEVWLAEGAQVNHTKVQR-QGD-------------------EAVHINTTAIAQARNSVYKNQAISF---------------GAKISRQNLIVHQMAEQTETSLTGLAFIDG--------EQLADTHSVISHN--------YPHGSSKQLHKCIAD-GRSHAVFNGKIQVAKLAQQTDSAQLSRNLLLSGKARVDTKPQLEIFADNVKCAHGATVS-QLDAEEIFYLQSRAIDAESAAKLLTYAFATEAIS------QIPVV---------SIQRSL-SSFVLEKTKS-------------------------------
>195250_Ssp@CM001776.1_2851|  3103412 3104749
------------------------------------------------------------------------------------------------------------------------MTPS---------------------------------------------------------------------------------------------MPGNS----------------------------------------------------------------------------------------------------------TAIASNLTSGSE--------L-YLA--ELL-GQHGALD---------------G-SI-APWLDPLRQMAADRV-----------------------------------------RLMSLP----TQR-DEDWRF-TSLNSLKEVTFRVSD----A----------------TL-------S------G-VTD------WALSETDRS--------------------------RLVFVNGKFAAEF------------------------SD-V--------S----------------GL-P--TDVTVGNLANL-----SVEQ------Q---------EQVRSQFSL-D--------GMDS-----------G-----------------------DVFALLNSACLQD-------MAVVIVGKDCVV-ETPIQLLFVST-----A------------G-D--R-----PSVSHPRCTVVAERG-SAATIVEQFVGV----------------------------G-----A-------------------EPYLTNAVTEITLAPNAQLNHCKWQA-ESE-------------------HSFHIARTAIAQERDSRYTCHTTST---------------GARLSRHTLAAVQQGLNGETILNGLTVASG--------TQLSDTHTAIDHA--------QPHGTSQQIHKCIVG-DRAHSVFNGKVLVRKHAQKIDSSQSSRNLLLSHKARVDTKPQLEIFADDVKCAHGATVS-QLEADEVFYLQSRGLSEAKAKQLLTYAFAVEVAE------RIPVK---------SLENQL-KNFLSFAFD*-------------------------------
>1752182_Abacterium@LNDP01000024.1_279|  317197 318330
---------------------------------------------------------------------------------------------------------------------------------------------------------------------------------------------------------------------------MET------------------------------------------------------------------------------------------------------------------------------Q-FNE------SFKARLA---------------A-ED-DTAIKALRERAFAAF-----------------------------------------VEKGFP----TQQ-DEDWKY-TNVAAIGKETWQAAA----A--------GI---------------E--------LDR------------------------------------------------------------------------------AD-A--------G----------------------------------------------------------VRAHGLLER----------FRFD-----------R-----------------------NGFTALNLA-MAE-------ISVIKIARDTVV-DEPIVLSFAAA-----E-----------------------GTAIFPHVVVIAESG-SKATIVESYASE------------------------------------------------------AKGFTNAAVQILVEDNATLTHYRVQK-DGA-------------------EAFNYGVTEVSLGKGT-YDSTNINL---------------GGAISRHDIELKFTAEGGEAWVDGLYMLGG--------EQHHDTHSMIDHA--------VPNCLSHQNYKGVMN-DASRAVFNGKVFVRENASGTDAQQSNKNLLLSNEARVDTKPQLEIFNDDVKCSHGATVG-QLEEEELFYLLTRGLPEPLARNLLTYGFAEEVIN------KIKIE---------AIKKDL-DATVLNRLHAE-I---*------------------------
>1946317_Csp@DEQS01000100.1_26|  22842 23993
------------------------------------------------------------------------------------------------------------------------MTSST--------------------------------------------------------------------------------------------ATTQT------------------------------------------------------------------------------------------------------------------------------V-FAE------QFREFIK---------------G-ET-NDAVRAMREQAFASF-----------------------------------------TASGFP----TPK-NEDWKY-TNVASLVSGQWSVAC----G-Q------SQ---------------E--------LTP------------------------------------------------------------------------------AD-V------------------------------------------------------------------------EIAR-R--------FGVD-----------R-----------------------NGFAALNLA-FGE-------IKVIRIAKDTSI-AEPFELNFAAA-----E-----------------------NTAIFPHILVIAETG-SKATIIESYASQ------------------------------------------------------TKSFTNAAVQVIVEDNASVTHYRVQK-DGA-------------------EAFNIGTTEVSLGRDSRYDSTNINL---------------GAAISRHDIDLKFTAEGGEAWVDGLYMLGG--------RQHSDTHSVIDHT--------VPNCVSHQTYKGVLN-DHSRGVFNGKVFVRENAHGTDAQQSNKNLLLSNDARVDTKPQLEIFNDDVKCSHGATVG-QLEEEELFYLLTRGLPETLAKNLLTYGFAEAIIR------KIGIE---------SIKTDL-DAAVLNRLSVK-LEV*-------------------------
>1946322_Csp@DLHV01000023.1_42|  33546 34412
------------------------------------------------------------------------------------------------------------------------------------------------------------------------------------------------------------------------------------------------------------------------------------------------------------------------------------------------------------------------------------------------------------------------------------------------------------------------------------------------------------------------------------------------------------------------------------------------------------------------------------------------------------------------------------------------------------------------------------------------------------MNLA-FAD-------FKVIRIAKETSV-AEPIELSFTAE-----E-----------------------NSAVFPHVLFIVEAG-SKATIVETYASP------------------------------------------------------AKNFTNSAVQIVVEDNANLTHYRVQK-DSA-------------------DAFHYGVTEVSIGRGSFYNSTCINL---------------GASISRHDIDVKFTAEGGEAFVDGLYMLNG--------SQHADTHSIIDHT--------VPNCTSHQNYKGVLN-DRSRAVFNGKVFVRENAHGTDAQQSNKNLLLSNEARVDTKPQLEIFNDDVKCAHGATVG-QLEEEELFYLLTRGLPETLARNLLTYGFAEEIIN------KIGIE---------SIKQEL-DKAVLNRLNTK-LEG*-------------------------
>1946316_Csp@DDUF01000054.1_158|  186998 188125
---------------------------------------------------------------------------------------------------------------------------------------------------------------------------------------------------------------------------MKT------------------------------------------------------------------------------------------------------------------------------H-FTE------DLKKRIA---------------N-ES-DLELRSIREEAFAEF-----------------------------------------ASKGFP----SLS-HEDWKY-TNVAPIATADWTIDS----G-R-----------------------------------------------------------------------------------------------------------------SN----------S-------------------P----------------------------A---------ALAIDDLKR----------FDFR-----------R-----------------------NGFTALHLA-FAD-------IAVLEIEKDTAV-IDPIEFNFAAE-----D-----------------------GNAIFPHVIIIARAG-SKATIVESYEGT------------------------------------------------------GRCFTNTAVQVLVEENANLTHYRIQK-ESA-------------------EAFHYGVTEVLVERGT-YNATNINF---------------GGAISRHDIELKFVAEGGEAWVDGLYMLNG--------SQHSDTHSIIDHT--------VPNCTSHQNYKGVMN-DGSRAVFNGKVFVRENAHGTDAQQSNKNLLLSNDARVDTKPQLEIFNDDVKCSHGATVG-QLEEEELFYLLTRGLPETLARNLLTYGFAEEIIN------KIGID---------SIKSDL-DAAVLHRLNTK-LEG*-------------------------
>1617423_Abacterium@KXJ98417.1| iron ABC transporter permease
------------------------------------------------------------------------------------------------------------------------MVVEMG-------------------------------------------------------------------------------------------AAPAT------------------------------------------------------------------------------------------------------------------------------G-FAE------RFKKFIE-----------------TA-DAKTLGLRERAFAHF-----------------------------------------AEKGFP----SVR-LEDWKY-TNVSAIAARDWQVGE---------------------------------------LPS------------------------------------------------------------------------------ED-V-------------------------------------------------------------------ASLLGDIGE----------FRFE-----------R-----------------------NGFTALNQA-FAA-------YRIVRIPKETAV-EEPIVIEHSAG-----E-----------------------SEAIFPHTVVIAEAG-SRATLVESFASE------------------------------------------------------AAGFTNAATRIFVEDNANLTHYRVQK-DSA-------------------EAFNYGVTEARLGRGSRYDATSINL---------------GGAITRHDIEAVFTAEGAEALVDGLYMLSG--------AQHHDTHSIIDHT--------VPNCTSHQSYKGVLN-DTSRGVFNGKVFVREGAHGTDAQQSNKNLLLSNDARVDTKPQLEIFNEDVKCAHGATVG-QLEEEELFYLLTRGLPDALARNLLTYGFAEEIIN------KIGIE---------AIKSEL-DAAVLNRLGAE-I----------------------------
>1752184_Abacterium@LNEI01000018.1_591|  649777 650910
---------------------------------------------------------------------------------------------------------------------------------------------------------------------------------------------------------------------------MET------------------------------------------------------------------------------------------------------------------------------S-FTE------QFRQFIE---------------G-EK-SAGGRELREKAFAVF-----------------------------------------AALGFP----TPN-DEDWKY-TNVAPLSREPWVVPP----L-M--------------------------------LSP------------------------------------------------------------------------------SD-F-------------------------------------------------------------------DRNEDRIAG----------FDFG-----------R-----------------------NGFTALNMA-FAC-------FSIHVIPKDMAF-AEPIKLEYSAA-----N-----------------------RMMTSPHVVIIAEAG-SKATIVESYHAS------------------------------------------------------SSGFTNAVTRVMVGDNANITHYRVQR-NAP-------------------DAFNIGTTDVTLGAGSSYDSTNINL---------------GGRLSRHDIDLKFTAEGGEAWVDGLYMLGG--------NQHHDTHSIIDHT--------VPNCNSHQTYKGVLN-DNSRGVFNGKVFVRENAHGTDAQQSNKNLLLSNDARVDTKPQLEIFNDDVKCSHGATVG-QLEEEQLFYLLTRGLPEVLAKNLLTYGFAEEVIN------KIGIE---------SIKKEL-DVAVLNRLGRP-IEL*-------------------------
>1962177_Abacterium@MWYZ01000070.1_17|  14601 15911
------------------------------------------------------------------------------------------------------------------------MQK----------------------------------------------------------------------------------------------VVKET------------------------------------------------------------------------------------------------------------------------------N-YGA------AFRENLA---------------R-EE-NAWLKYLRENAFEFF-----------------------------------------TENGFP----TVK-NEEWKY-TNVAPIEREIFEITN----G-R------AV------DA-------E------K-ISE------LFSKTESEN--------------------------RVVFVNNKLNQEL------------------------TN-L--------S----------------NL-P--EGAKILNLNKA-----IQDE----IFS---------QIVRKNLGK-S--------VNAE-----------A-----------------------NGFTALNTAFIEE-------GVFIFVPKNTKI-ETPIHLIFITD-----E-----------------------NTASFPRVLLVAERG-SEAMLIESYLRT----------------------------A-----E-------------------TKYLTDSVIEIVLEDDAKLKHLRVQR-ESH-------------------NAFHVGTTAANLNRASVYDSTNITL---------------GARLSRHDVLVKFNAEGAECFVDGLYMIAE--------EQHADTHSVIDHA--------LPNCLSHQTYKGIVD-GKARAVFNGKVFVRENASGTDAQQSNKNLLLSNDARVDTKPQLEIFNDDVKCAHGATVG-QLEEEELFYLLSRGLNEQLARNLLTYGFAEEIIN------KIEIE---------SIKKQL-DEAVLNRLNAN-LEI*-------------------------
>1946318_Csp@DGBD01000153.1_4|  3111 4484
MAAPD---------------------------------------------------------------------------------------------------------------DLRKMSTQ---------------------------------------------------------------------------------------------IFTEEN-----------------------------------------------------------------------------------------------------------------------------S-YSL--AHQ-ELQEEP----------------G-RV-ASWVKRLRDEAFESF-----------------------------------------AHSGFP----TTE-QEEWKY-TNVVQIAKAKFEPFI----K-SDA--DEGI------TQ-------K------Q-IAP------FIYEEANSS--------------------------RLVFINGIFNERL------------------------SS-L--------E----------------SL-P--GETVAVDLARA-----LTES----EQA---------EIVREYLAR-S--------ADVD-----------G-----------------------NPFTALNTAFLSG-------GAFLFFPAGVVV-ENPIHLLFISS-----A------------E-N--S-----RFASFPRVLIVAGRG-SSATVIESYASL----------------------------K-----Q-------------------GEYFTDAVVEVVIEDDARIEHYKVQN-ESE-------------------KAFHVARTIAELGRNSSYNSTVITL---------------GARLSRHDISVNFNHEGAECWVDGLYIVED--------GQHTDTHSVIDHK--------LPHCTSRQLYKGILN-GKSRAVFNGKVFVRQGAQGTDAMQTNRNLMLSNDARVDTKPQLEIFADDVKCAHGATVG-QLEEEELFYLVSRGLHTELARNLLTYGFAEEVVE------KIKID---------SIKAQL-DEAVLNRLHAR-LEAQ*------------------------
>1946320_Csp@DIYZ01000236.1_11|  9735 11078
------------------------------------------------------------------------------------------------------------------------MVTE---------------------------------------------------------------------------------------------ITKLEN-----------------------------------------------------------------------------------------------------------------------------S-YEE--AFR-TLQGRSK---------------N-SR-GSWLPHLREKAMERF-----------------------------------------AELGFP----SVK-DEEWKY-TNVAPIARIDFRPLL----L-ADAV-APGS------DA-------N------R-LAD------FTCAEAAQS--------------------------QLVFVNGVLRGDL------------------------SS-L--------T----------------AL-P--EEVVAIDLSQA-----LTNP----GYS---------EIAREHLAR-Y--------ADYV-----------A-----------------------NGFTALNTAFVDG-------GAFVYLPKSVTV-KAPLHLLFISD-----G------------N----------RLATFPRVLIVAEEN-ASATLIESYAST----------------------------S-----D-------------------ADYFTNAVVEVVLKDGARLEHYKVQR-ESA-------------------QAFHIATTMAELGPNTSYDATAITF---------------GAALSRHDIHVTMDHEGAECWVDGLYLVTG--------NQHTDTHSVIDHR--------KPHCTSHQLYKGILD-GKSRAVFNGKIFVRHDAQKTDALQTNKNLLLSNEARVDTKPQLEILADDVKCAHGAAVG-QIDQDELFYLETRGIHHDLARNLLTYGFAEEVIG------KIKID---------SIRAEL-DEAVLNRLNAR-LEA*-------------------------
>2052146_Bbacterium@PLCD01000020.1_39|  42308 43654
------------------------------------------------------------------------------------------------------------------------MAPE---------------------------------------------------------------------------------------------LVKETN-----------------------------------------------------------------------------------------------------------------------------S-YET--AFR-QAQGRS----------------T-DE-PAWLQSLRETSFDQF-----------------------------------------ERAGFP----NIK-EEEWKY-TNVTPIAKGNFAPVL----V-RNG--T-AL------AK------DD------G-LAS------FIYEESRQS--------------------------RLVFVNGMLQQEL------------------------SS-L--------A----------------AL-S--DDVVAMDLRAA-----LASS----QYE---------AIVRQHLEH-----------HAE-----------K-----------------------NGFAALNTALFTS-------GLFLKIPRGISI-DAPIQLLFIGE-----GLD----------E-I--A-----PPAAFPRVLIVAEEN-SAATIIESYVSP----------------------------K-----DR------------------SVYLTNAIVDLSLEDGARLQHCKIQR-ESM-------------------GAFHVATTRAELGANSSYHTTTINF---------------GAAISRHDIDVQMDHEGAECAVDGLYMVDG--------SQHTDTHSVIDHR--------QPHCTSHQLYKGILD-GKSRAVFNGKVFVRHGAQQTDAHQTNKNLLLSTDARVDTKPQLEIFADDVKCTHGAAVG-QIDEEERFYLESRGINPTLARNMLTYGFAEEVIE------KIGVE---------SIRREL-DEAVLNRLQIL-LQA*-------------------------
>454194_Pmethylalipha@CDM64968.1| FeS assembly protein SufD
M-----------------------------------------------------------------------------------------------------------------------MTQAT--------------------------------------------------------------------------------------------EAKETG-----------------------------------------------------------------------------------------------------------------------------L-YLE--AYE-QLRQRTA---------------S-EV-PSWLDRLRAEALEKF-----------------------------------------SELGFP----APT-LEEWRY-TNVAPIAKARFVPSW----T-VDG--A-EE------AG-------R------R-WAD------RVYEEARSS--------------------------VLVFVNGRFRSDL------------------------SS-L--------A----------------AL-P--REAVVLGLADA----LRSEH------Q---------KMIGERLAR-G--------AAFD-----------R-----------------------QHFAALNTAFIAD-------GAFVYLPRGVRV-EAPIQLLFISD-----S------------G----------PVMSFPRVLVVAERE-SEATLIERYVGA----------------------------A-----D-------------------QPYFTDAVVEIYIDENAHLEHYKVQE-EGV-------------------QGFHVATTWVELKRAARYHSTTVTL---------------GAQLARHNIAAILTEEGGECRVDGLYMVDT--------GQHADTHSLIEHR--------APRCTSFQLYKGILD-GRSRGVFNGRIYVHREAQQTDAYQTNRNLMLSNEARVDTKPQLEIFADDVKCSHGATVG-QLEEEELFYLRTRGLSFEKARNLLTYGFAEEVVE------KIAVD---------SIREQL-NEVILNRLHATALDVR-------------------------
>1951504_Bbacterium@DGCQ01000010.1_258|  268506 269816
------------------------------------------------------------------------------------------------------------------------MSEV---------------------------------------------------------------------------------------------IQRDTML----------------------------------------------------------------------------------------------------------------------------S-YIT--GSV-ES--------------------S-AE-SVAIRAINERGREDL-----------------------------------------ENTPFP----TRK-DEDWRF-VDLKSITKSQFCKLE----E-A----N-AA------DV-------G------D-ISD------HYLPEAMNC--------------------------RLVFVNGVYSEEL------------------------SS-V--------E----------------DL-P--NNVIVGNLAAN-----ADN-----------------NSVKEHLGT-I--------TNYD-----------D-----------------------DVFAPFNDAAFTD-------GAFIYVPEETVV-RTPIHILNVFT-----D------------A-E--K-----AFYATPRLLYVGEMF-SKSTIIEEHIGL----------------------------A-----D-------------------NQYLNVPVTEFKMFTGSNVHHARIQR-DSK-------------------KASHISRPIAILDKNAEYHSYTICL---------------GAKLFRNDPRVIQNAEEVNFTVDGLVLIDG--------DQIADTHSIMDHR--------FAHAGSHQLHKVVVN-DNAHSVFNGKIFVAKDAQKIDSFQENRNLLLSENGKVNTKPQLEIFADDVLCSHGATIG-QLQDEEVFYLQSRGLTEQKSRELLVYAFALESVE------SMEVE---------SVEKLL-LNEVIEYTNRD-EK*--------------------------
>1121104_Bvulgaris@AQXH01000001.1_264|  288247 289557
------------------------------------------------------------------------------------------------------------------------MSEV---------------------------------------------------------------------------------------------LQKETML----------------------------------------------------------------------------------------------------------------------------S-YID--GAI-ES--------------------S-SD-AEAIKSINERGLKAL-----------------------------------------NNTAFP----TRK-DEEWRF-VDLKSITKNQFVSLE----N-A----N-AA------EL-------G------D-ISD------HYLPEAMQS--------------------------RLVFVNGVYNAEL------------------------SA-V--------E----------------GL-P--ANVIVGNIAEH-----ADN-----------------DALKQHLGT-I--------TNYE-----------D-----------------------DVFAPLNDANFND-------GTFIYVPKETVV-ETPIHILNVFT-----D------------A-D--K-----AFYATPRLLYVGEMF-SKSTIIEEHIGL----------------------------A-----N-------------------NVYLNVPVTEFKMFTGSNVHHARIQR-DSK-------------------EASHVSRPIAQLDKNAEYHSYTICL---------------GAKLFRNDPRVIQDAEEVDFTVDGLVLIDG--------EQIADTHSIMDHR--------FAHATSHQLHKVVVN-DSAHSIFNGKIFVAKDAQKIDSFQENRNLLLSVDGKVNTKPQLEIFADDVRCSHGATIG-QLQDEEVFYLQSRGLTEQKSRELLVYAFALESVE------SMAVE---------SVEKLL-LDEVIKYTNRD-NK*--------------------------
>1951518_Bbacterium@DKGJ01000036.1_150|  164149 165453
------------------------------------------------------------------------------------------------------------------------MSEV---------------------------------------------------------------------------------------------LAKDTIL----------------------------------------------------------------------------------------------------------------------------S-YIG--SEI-ES--------------------K-AS-SVSIRAINERGREAV-----------------------------------------EKTAFP----TKK-DEDWRF-INLKSITKNSFVSVN----D-A----G-VK------DA-------G------D-ISG------HYLPEALNT--------------------------RLVFVNGVYNETL------------------------SS-V--------D----------------GL-P--KGVIVGNLSEY-----ADH-----------------ETVKEYLGT-I--------TNYE-----------D-----------------------DVFAPFNDAVFSD-------GTFIYVPEETTV-EAPIHILNVFT-----D------------A-E--K-----PFFATPRLLFVGEMY-SKATIIEEHIGL----------------------------S-----N-------------------NAYLNVPVTEFKLFSGAHVHHARIQR-DSK-------------------TASHVSRPIAMLDGHAEYHSYTICL---------------GAKLFRNDPRVIQNAEEVDFTVDGLVLIDG--------EQIADTHSIMDHR--------FAHGRSHQLHKCVIN-DEAHSIFNGKIFVAKDAQKIDSFQENRNLLLSDDGKVNTKPQLEIFADDVLCSHGATIG-QLSDEEVFYLHSRGLTEQKSRELLVYAFALESVE------SMEVE---------SVEKLL-LDEVIKYTTRD-*----------------------------
>1951483_Bbacterium@DBVB01000061.1_17|  14409 15704
------------------------------------------------------------------------------------------------------------------------MSSV---------------------------------------------------------------------------------------------STKELIH----------------------------------------------------------------------------------------------------------------------------A-YVQLPGVL-R---------------------------ENFKELRSQAKENL-----------------------------------------DTCAFP----TKK-DEEWRF-TDLKSITSNKFESVD----T-G----I-AQ------AD-------L------E-LDE------YHLPEAMSS--------------------------RLVFIDGNFSPSH------------------------SA-I--------E----------------GM-P--DGVIVGNINDF-----PEH-----------------EQLRSHLGT-M--------TNYE-----------D-----------------------DVFVPLNDVNFQD-------GTFIFVPKETVI-EQPIHILNVFT-----H------------R-N--N-----PHFVTPRVLFVGEMY-SKATIIEEHIGL----------------------------S-----D-------------------NVYLNVPVNEFRLYSGAHVHHARIQR-DSK-------------------NASHISRPVAMLDAHAEYHSYTICL---------------GSKLFRNEPRVIQNAEEVDFTVDGLVLIDG--------EQIADTHSIMDHR--------FSHGNSHQLHKVVVN-DQAHSIFNGKIFVAKDAQKIDSFQENRNLLISDTGKVNTKPQLEIFADDVRCSHGATIG-QLQDEEVFYLQSRGLTEQKSRELLVYAFALESVE------SMAVK---------SVEELL-LKEVIAYTNRD-*----------------------------
>1951514_Bbacterium@DIAA01000023.1_163|  198259 199596
------------------------------------------------------------------------------------------------------------------------MSIAV--------------------------------------------------------------------------------------------QEKETIL----------------------------------------------------------------------------------------------------------------------------N-FLD--GDF-SI--------------------L-SD-VDVIAALNQKGAGNI-----------------------------------------SEFSFP----TKK-DEDWRF-TDLRSISRNHFVPVA----E-A----G-AT------PV-------G------D-IND------HYLPEAQES--------------------------RLVFVNGEFDAER------------------------SS-L--------D----------------AI-P--ENVTVGTLVEY-----GDS-----------------EVVKEHLGK-Y--------TTFD-----------ED---------------------HDVFNALNDANFKN-------GVFIHVPKETKV-EAPIHILNVFT-----D------------A-E--K-----PFYATPRVLYVGEAY-SKSTVVEEHIGL----------------------------A-----E-------------------NEYLNIPVAEFKMKEGSNVHHARIQR-DSK-------------------KANHVSRPIAHLDKFAEYHSYTICL---------------GAKLFRNDPRVVQNDQEVNFTIDGLVLIDG--------EQIADTHSAIDHR--------HWHAQSHQLHKVVVN-DKAHSIFNGKIFVREDSQKIDSFQENRNLLLSVDGTVHTKPQLEIFSDDVLCSHGATIG-HLNEDEVFYLHSRGLTKKKARELLVYAFTLESIE------NMEVE---------SVHKLL-LDEVVKFTSRD-EEFVAVGS-*-------------------
>1194090_Aroseus@SHF52110.1| Iron-regulated ABC transporter permease protein SufD
------------------------------------------------------------------------------------------------------------------------MTTL---------------------------------------------------------------------------------------------KQTKQ------------------------------------------------------------------------------------------------------------------------------T-FLQ--DLL-DFQGSL----------------N-GK-SQFLDKVRLKAADEV-----------------------------------------RNTPFP----HKK-DEDWRF-ISLRELYSEDYELAA----T-V------DV------SL-------P------D-ISD------HYLPESKGA--------------------------RMVFVNGTFSREH------------------------SS-T--------E----------------AL-P--EEVEIGNLADL-----TADD------H---------PLIEEHLGK-Y--------GNFE-----------G-----------------------DVFSSFNAAFLDD-------GVFIHVPENLKV-EVPVHLLFVQT-----D------------A-D--V-----NYFSTSRSLVLADAG-SEVTIVEDYIGL----------------------------G-----D-------------------NKYFNLPVFEVNLEEEAYVKHTKIQR-ESK-------------------KAIHIARTGASVARHANYESYTITR---------------GAKLSRNEPRISQRDEEVEFTVDGLVLIDG--------EQVSDTHSVMDHR--------FSHADSHQLHKCVIN-GKAHSVFNGKIFVRKDAQKIDSFQENRNLLLSRKGLVNTKPQLEIFADDVVCTHGATVG-QLEEDEVFYLKSRGLNDQQARELLIYAFALETIE------NITVD---------SVQKLL-VDEVHRYTERQ-LDSQLTT----------------------
>2021605_Bbacterium@NNSL01000021.1_2|  628 1854
---------------------------------------------------------------------------------------------------------------------------------------------------------------------------------------------------------------------------------------------------------------------------------------------------------------------------------------------------------------------------------------------------------------EV-----------------------------------------RNIPFP----TKK-LEDWKF-ISLRDLYKDSYELAS----D-L------DV------EV-------P------D-IRD------HYLPESKGA--------------------------RLTFVNGSFSAEH------------------------SS-T--------E----------------DI-P--DEVLIGNIAKL-----AEED------N---------DLLKEHLNK-YV------DNNFQ-----------E-----------------------DVFSSFNKAFLKD-------GVFVYVPEGLTV-DVPLHLLFVQT-----D------------A-D--T-----NYFTTSRSVVVVDKK-SEVTVVEDHIGL----------------------------G-----D-------------------NKYFNLPVIEINAEEESYVKHTKIQR-DSR-------------------EAIHIARTAAFVHHHANYESYTITR---------------GAKLSRNEPRISQRDEEVEFTVDGLVLIDG--------DQVSDTHSVMDHR--------FSHCESHQLHKCVIN-GKAHSVFNGKIFVRKDAQKIDSFQENRNLLLSRKGMVNTKPQLEIFADDVVCTHGATVG-QLEEDELFYLMSRGLNEQQAREMLIYAFALETIE------NISVD---------SVQDLL-VDEVHRFTANQ-LDSKLTV*---------------------
>2032627_Asp@PAU93804.1| Fe-S cluster assembly protein SufD
MVNSNNQ-----------------------------------------------------------------------------------------------------------------MGKV---------------------------------------------------------------------------------------------KQQKER-----------------------------------------------------------------------------------------------------------------------------T-FLQ--DLL-NFQGSL----------------N-GK-SKFLDEVRLKGAEEV-----------------------------------------RNIPFP----TKK-LEDWKF-ISLRDLYKDSYELAS----D-L------DV------DV-------P------D-ISE------HYLPESKGA--------------------------RLTFINGSFSAEH------------------------SS-T--------E----------------DI-P--EEVLIGNIAKL-----AEED------N---------DLLKEHLNK-YV------ENNFE-----------E-----------------------DVFSSFNKAFLKD-------GVFVYVPEGLTV-DVPLHLLFVQT-----D------------A-D--T-----NYFTTSRSVVVADKE-SEVTVVEDHIGL----------------------------G-----D-------------------NKYFNLPVVEVNAEEESYVKHTKIQR-DSR-------------------EAIHIARTAAFVHHHANYESYTITR---------------GAKLSRNEPRISQRDEEVEFTVDGLVLIDG--------DQVSDTHSVMDHR--------FSHCESHQLHKCVIT-GKAHSVFNGKIFVRKDAQKIDSFQENRNLLLSRKGLVNTKPQLEIFADDVVCTHGATVG-QLEQDELFYLMSRGLNEQQAREMLIYAFALETIE------NITVD---------SVQDLL-VDEVHRFTENQ-LDSELTV----------------------
>2021605_Bbacterium@NNSL01000089.1_2|  548 883
-----------------------------------------------------------------------------------------------------------------------------------------------------------------------------------------------------------------------------------------------------------------------------------------------------------------------------------------------------------------------------------------------------------------------------------------------------------------------------------------------------------------------------------------------------------------------------------------------------------------------------------------------------------------------------------------------------------------------------------------------------------------------------------------------------------------------------------------------------------------------------------------------------------------------------------------------------------------------------------------------------------------------------------------------------------------------------------MS-G-------------KDAQKIDSFQENRNLLLSRKGLVNTKPQLEIFADDVVCTHGATVG-QLEQDELFYLMSRGLNEQQAREMLIYAFALETIE------NISVD---------SVQDLL-VDEVHRFTENQ-LDSKLTV*---------------------
>2021605_Bbacterium@NNSL01000089.1_1|  1 576
-----------------------------------------------------------------------------------------------------------------------------------------------------------------------------------------------------------------------------------------------------------------------------------------------------------------------------------------------------------------------------------------------------------------------------------------------------------------------------------------------------------------------------------------------------------------------------------------------------------------------------------------------------------------------------------------------------------------------------------------------------------------LKD-------GVFVYVPEGLSV-DVPLHLLFVQT-----D------------A-D--T-----NYFTTSRSVVVADKE-SEVTIVEDHIGL----------------------------G-----D-------------------NKYFNLPVVEINAEEESYVKHTKIQR-DSR-------------------EAIHIARTAAFVHHHANYESYTITR---------------GAKLSRNEPRISQRDEEVEFTVDGLVLIDG--------DQVSDTHSVMDHR--------FSHCESHQLHKCVIN-GKAHSVFNGKIFVRKG-----------------------------------CA----------------------------------------E------N*------------------------------------------------------------
>2021605_Bbacterium@NNSL01000485.1_7|  6514 7551
---------------------------------------------------------------------------------------------------------------------------------------------------------------------------------------------------------------------------------------------------------------------------------------------------------------------------------------------------------------------------------------------------------------------------------------------------------------------------------MRELYSDSYVPAS----Q-I------DV------QL-------P------D-ISN------YYLPESEHS--------------------------RLVFVNGRYSAAH------------------------SS-T--------S----------------GL-P--DSVTIGNIADL-----ADEG------N---------EHLEAHLNE-Y--------GDFE-----------N-----------------------DIFSSFNTALLRD-------GAFIHVPEGTNV-DAPVHVLFINT-----D------------A-D--Q-----PYFTTSRCLVLAEEN-TDLTLVEEHIGL----------------------------G-----D-------------------NKYFALPVVEINLERDAYVKHTKIQR-DSR-------------------AAIHIARNAAHIKQHANYESYTITL---------------GAKLSRNEPRITQLEEEVEFTVDGLVLIDG--------DQVSDTHSVMDHR--------FSHCESHQLHKCVIN-GKAHSVFNGKIFVRKDAQRIDSFQENRNLLLSRKGLVNTKPQLEIFADDVVCTHGATVG-QLEEDEVFYLKSRGLSEKTGS*--------------------------------------------------------------------------------
>2079485_Gsp@PWN07128.1| Fe-S cluster assembly protein SufD
------------------------------------------------------------------------------------------------------------------------MAHP---------------------------------------------------------------------------------------------TDIEP------------------------------------------------------------------------------------------------------------------------------S-FLH--RLA-KN--------------------A-PE-NDHWSEIRREGLKTL-----------------------------------------NHASFP----HRK-IEEWRF-TDLKPLSRTDFFPIN----E-A----G-TL------PA-------A------D-IEQ------YYIPESDRS--------------------------RLVFINGRYHEKY------------------------SS-I--------G----------------GL-G--KGVTVGNLAEF-----EDH-----------------GAVEQYLNK-L--------VNYE-----------D-----------------------DVFVPFNNLMLED-------GAFIHLEEGAKA-EAPIQILNLYT-----D------------A-G--K-----AYIAAPRMLVVAEKG-SDVTIIEDHIGL----------------------------A-----Q-------------------NTYLTIPVCEVKAMEGAHIHHVRIQR-DST-------------------EAFHVSRPIAYVEKNSEYHSYTITL---------------GAALSRNEPRVVQEAEEVDFTLDGLVLIDG--------EQVADTHSVMDHR--------FSHANSHQLHKVVVN-GNAHSIFNGKIFVRKDAQKIDSFQENRNLLLSNDGLVNTKPQLEIFADDVLCSHGATIG-QLDPEEVFYLQSRGMTEEKAKEVLTYAFALETIE------NMKVD---------SVHQLL-IDEVYRYTKAN-TAEKVPV----------------------
>1729466_Cbacterium@LKNA01000020.1_12|  11115 12434
------------------------------------------------------------------------------------------------------------------------MAHP---------------------------------------------------------------------------------------------TKVEP------------------------------------------------------------------------------------------------------------------------------S-FLH--RLA-KH--------------------S-PK-SEMWAGIRKTSFEDL-----------------------------------------NTTNFP----HKK-IEEWRF-TDLKPFTRTDFVPFS----E-A----G-TL------PA-------A------D-IEQ------YYIPESDRS--------------------------RLVFINGKFQEKY------------------------SS-I--------G----------------GL-G--NGVTFGNLADY-----ADH-----------------KATEEYLNK-L--------VNYE-----------N-----------------------DIFVPFNGLMFED-------GAFIHLEKGAKA-EAPIQVLNLYT-----D------------S-K--Q-----AFIATPRMLVVAEEE-SDVTIIEEHIGL----------------------------S-----E-------------------NEYMTIPVCEVKAKQKAHIHHVRIQR-DNR-------------------SALHVSRPIAYVEKNAEYHSYTITL---------------GAKLSRNEPRVVQEDEEVDFTLDGLVLIDG--------DQIADTHSVMDHR--------FSHANSHQLHKVVVN-GKAHSIFNGKIFVRRDAQKIDSFQENRNLLLSVDGLVNTKPQLEIFADDVLCSHGATIG-QLDPEEVFYLQSRGMTEEKAKEVLTYAFALETIE------NMKVE---------SVHKLL-IDEVYRYTKAN-NVTKVTA*---------------------
>2053187_Rbarkolensis@PKD44783.1| Fe-S cluster assembly protein SufD
------------------------------------------------------------------------------------------------------------------------MAHP---------------------------------------------------------------------------------------------TQVEP------------------------------------------------------------------------------------------------------------------------------S-FLH--RLA-KH--------------------S-PE-SEKWGGIRETSVKEI-----------------------------------------NANQFP----HKK-IEEWRF-TDLKTFTRTDFVPFS----E-A----G-TL------PA-------T------D-IEQ------YYIPESDRS--------------------------RLVFINGMFQEKY------------------------SS-I--------G----------------GL-G--NGVTFGNLADY-----ADH-----------------KATEEYLNK-L--------VNYE-----------N-----------------------DVFVPFNGLMFED-------GAFIHLEKGAKA-EAPIQVLNLYT-----D------------S-K--Q-----AYIATPRMLVVAEEE-SDVTIIEDHIGL----------------------------S-----A-------------------NEYMTIPVCEVKAKQGAHIHHVRIQR-DSR-------------------SALHVSRPIAYVGKNSEYHSYTITL---------------GAKLSRNEPRVVQEDEEVDFTLDGLVLIDG--------EQIADTHSVMDHR--------FSHANSHQLHKVVVN-GKAHSIFNGKIFVRRDAQKIDSFQENRNLLLSIDGLVNTKPQLEIFADDVLCSHGATIG-QLDPEEVFYLQSRGMTEEKAKEVLTYAFALETIE------NMKVE---------SVHKLL-IDEVYRYTKAN-NVEKVTV----------------------
>2293433_Rsp@REL38100.1| Fe-S cluster assembly protein SufD
------------------------------------------------------------------------------------------------------------------------MAHP---------------------------------------------------------------------------------------------TQVEP------------------------------------------------------------------------------------------------------------------------------S-FLH--ELA-KYAP------------------D-VE-SAFMRKIREQSLVKL-----------------------------------------NSTPFP----TRK-MEDWQF-TDLKPITRTEYVTKS----E-A----G-LK------PA-------I------D-VEK------YFIPESDRS--------------------------RLVFINGQYQEKY------------------------SS-I--------G----------------GL-G--NGVTVGNLSDH-----LED-----------------KNVQEYLNT-L--------VDYE-----------N-----------------------DPFVEFNGLMFTD-------GVFIHLEKEARA-EAPIHVLNLYT-----D------------S-S--K-----PYVATPRMLVVAEEE-SDVTIIEDHIGL----------------------------A-----D-------------------NSYLTIPVCEIKVKKGAHIHHARIQR-DSL-------------------SAVHVSRPIAYVEKNSEYHSYTITL---------------GAKLTRNEPKVIQEDEEVDFTLDGLVLIDG--------DQIADTHSTMDHK--------FSHAESHQLHKVVVN-GNAHSIFNGKIFVRRDAQKIDSFQENRNLLLSRDGLVNTKPQLEIFADDVLCSHGATIG-QLDPEEVFYLQSRGMTEQKAKEVLTYAFALETIE------NIKVD---------SVHKLL-IDEVYRYTKAN-NVAKVTA----------------------
>1953152_Bbacterium@DEMS01000028.1_180|  208703 210028
------------------------------------------------------------------------------------------------------------------------MAHP---------------------------------------------------------------------------------------------ARIEP------------------------------------------------------------------------------------------------------------------------------S-IMH--ELA-SQVS------------------D-SR-SNLWSEIRKNGLSVL-----------------------------------------NSSSFP----TKK-IEEWRF-INLKPVSRSEFVPIE----D-A----G-TL------PA-------I------D-IEK------YFLPESDRS--------------------------RLVFINGSYHEKY------------------------SS-I--------G----------------GL-G--KGVTVGNLADY-----ADD-----------------QHVKEYLNK-L--------VNYE-----------N-----------------------DVFSAYNSYMFED-------GAFIHLAKEAKA-EAPIQILNLYT-----D------------S-S--K-----AFIANPRILVVAEED-SDVTIIEDHIGL----------------------------G-----D-------------------NRYMTIPVSEVKVKQRAHIHHVRIQR-DSI-------------------DAFHFSRPIAYVEKNSEYHSYTITL---------------GGKITRNEPRVIQEAEEVDFTLDGLVLIDG--------DQVADTHSVMDHR--------FSFAESHQLHKVVVN-GNAHSIFNGKIFVRRDAQKIDSFQENRNLLLSRDGLVNTKPQLEIFADDVLCSHGATIG-QLDPEEVFYLQSRGMTEEKAKEVLTYAFALETIE------NVKVE---------SVHKLL-IQEVYRYTKAN-SKPKVMA*---------------------
>1953139_Bbacterium@DDIC01000058.1_2|  169 1461
------------------------------------------------------------------------------------------------------------------------M-------------------------------------------------------------------------------------------------------------------------------------------------------------------------------------------------------------------------------------YFK--ELEFTS--------------------Q-PA-LDWVAPYAAKAAHAL-----------------------------------------ESLSFP----TKK-DEDWRF-TPLKTLSKHAFQSVNG---E-A----K-SV------TE-------E------H-VQK------YRLPESKES--------------------------TLVLVNGVIREDL------------------------ST-F--------S----------------LS-T--EAITVKKLQDM-----TPS-----------------ELDEAGFQS-L--------VPVE-----------R-----------------------DYFSVLHTATLTS-------GYYLHVHKGAKV-EAPIHVLNIQT-----G------------S-A--T-----PYVSSFRLLIHVEQE-AEATLIEEHVSL----------------------------D-----D-------------------SVYLTIPVMETFVQKKGRLNHLRIQR-ENK-------------------SCFHVSRPITSLEGTAEYHSYTISL---------------GAHLFRNEPQIIQTGEEVDFTLDGLILIDG--------DQISDTHSVMDHR--------FSHGNSHQLHKVVVH-GNAHSVFNGKIFVRQDAQIIDSFQENRNLLLSRDGIVYTKPQLEIFADDVQCSHGATIG-DLDPDEVFYLQSRGMTEQKAKEVLTYAFALETIE------NIEVE---------SVHTFL-VDEVKAYTSRN-VASRF*-----------------------
>2094027_Bbacterium@PUKH01000008.1_34|  34522 35859
------------------------------------------------------------------------------------------------------------------------MTDI---------------------------------------------------------------------------------------------------------------------------------------------------------------------------------------------------------------------SKE--------TLFLD--RLV-GQFDQS----------------V-SA-NGQVAALQNEARNAI-----------------------------------------AGLQLP----TTR-HEEWKY-FSLKPLEKHSFVRAA----D-V----K-QP------NV------PD------N-VSD------FIYPEAEHH--------------------------HLTFINGVFSKEW------------------------SK-T--------D----------------RL-P--DGVIVANLHDV-----LKEG------N---------KTALEHIGK-Y--------AKWD-----------D-----------------------DPFVPFNTSVFRD-------GAFIYVPKSVKI-EEPIQLLFINT-----D------------E-Q--Y-----QYVMTPRCLVVGDQS-SEMTVVEDHIGL----------------------------G-----N-------------------NVYFNCPVSEIALAENSHMTHVKLQR-DSR-------------------EAFHISRLAADISRDSDYKSYAIQL---------------GSKLSRSDVKAVLTDENTHATLDGLVMVNG--------EQLSDTHSIMDHT--------MPNCTSHQLHKCIID-GDGTSVFNGKIFVRQDAQKTDAFQENRNLQLSETGTAYAKPQLEIFADDVSCSHGATIG-QLNEEEVFYLKSRGLTHEQTKEILTYGFALDVIE------SIPVS---------SIQERL-SKEVESFTKAS-KSIKETA*---------------------
>1457365_CCproteinivoru@AXJ00849.1| Iron-regulated ABC transporter permease protein SufD
------------------------------------------------------------------------------------------------------------------------MSTA---------------------------------------------------------------------------------------------VQFEQS-----------------------------------------------------------------------------------------------------------------------------T-YLN--ELH-SGFSVT----------------S-TG-VAPVETAREKAVKNV-----------------------------------------QEWSFP----TPR-DEDWRQ-LSLKPLYRNAFVQPS----A-A------EI------TA-------E------D-VSD------FLMPESAKS--------------------------TLVLLNGVLVPAL------------------------SE-T--------S----------------AL-P--EGCYAGSVKNA-----PEFV------V---------KALETHFGN-V--------ARYE-----------R-----------------------DAFTAFNTAVLED-------VIVVYTAKDVKV-EAPLHILNLTD-----A------------R-S--L-----AVATAPRVFIFGERF-SDATVVEDFIGL----------------------------G-----T-------------------EPYFNTAVSETVLEDEAHVNHIKVQR-ENR-------------------NAIHISRVASLLGRGSNYNSYTVSS---------------GALLFRNEPLSLVDAENAHATLDGLVMVDG--------NQVSDTHSTLDHL--------KANCTSHQLHKVIAL-GEGKSVFNGKIFVRKDSQQIDAFQENRNLLLSETADVFTKPQLEIFADDVKCSHGATIG-QLSDEELFYMRSRGLSRKTAVQMLTYGYALDVIE------NIPVE---------SLREQL-TLLVADFTGNE-AVPQA------------------------
>1666909_Bbacterium@KPQ00398.1| Fe-S cluster assembly protein SufD
------------------------------------------------------------------------------------------------------------------------MSLT---------------------------------------------------------------------------------------------TAPET------------------------------------------------------------------------------------------------------------------------------T-FDL--DTL-SSGEVP----------------V-LN-LSSIDAVKQAAAQEL-----------------------------------------ASLPFP----TTR-DEEWRF-TNIKPIARSSFKKAR----S-A------AS------DG-------L------T-YDT------ATVPEAADS--------------------------TLVFVNGLFNESL------------------------SR-V--------Q----------------GL-P--EGVIVTNLKDA-----AIRY------S---------NLVEISFNQ-A--------NNFE-----------H-----------------------DYFALLNTAQFED-------GSFIYIPKETKL-DKTIHLVYLTE-----G------------T-E--------NSAAFPRNLILADRH-SEFTVVEEYIGS----------------------------D-----E-------------------HAYLTTSFTEILLGEESHMSHVRLQK-DGL-------------------KAYHVNRIVSKLQRGADLQSYTVSL---------------GAEIFRNDVRAIMDGEGSHATLDGLVLVNG--------KQLSDTHSIMDHR--------VANCTSHQLHKTIVD-GKATSVFNGKIFVRKDAQKTDAFQENHNLQLSRDGMVYTKPQLEIFADDVKCSHGATVG-QMDLEQEFYLKSRGLTDAATKEILTYGFATEVIE------SLPVE---------SIKEDL-KKAVETYTRRG-VQNN-------------------------
>1548548_Bsediminis@AWV88109.1| Fe-S cluster assembly protein SufD
------------------------------------------------------------------------------------------------------------------------MSVI---------------------------------------------------------------------------------------------------------------------------------------------------------------------------------------------------------------------EKDNIS-R---A-FAD--AVL-GADAV-----------------S-SA-DAAQAAFKQQATDRL-----------------------------------------TQLRLP----SVK-DEDWRY-VRLKPLTNIDFVPAH----Q-VE---A-KI------TA-------E------T-VAE------YAIPEAEGQ--------------------------RLVFVNGQYAPEF------------------------SD-V--------S----------------VL-STQKGVQGGTLSQG-----GELP----------------AEVAEKLGN-V-------AHYYE-----------D-----------------------DYFANLNGAGYAD-------GAYLVVDKETSV-EGVIQLLYLSS-----E------------S-A--Q-----PFAAHPRNLIVVAQG-SKATVVEDYVGA----------------------------H-----Q-------------------GVYFNNVLSEICLGESSTLNHTRVQR-DGR-------------------AAYHIARTAIDLTRGSTYNSQNISL---------------GALFSRYDAYGNGDAEQINCTFDGLALIDG--------KQVSDTHTAMDHR--------KPHGESHQLHKMIVD-DDAHAVFNGKVFVRPQAQIIDAYQLNRTLLLAPKAKVNAKPQLEIFADDVKCTHGATIG-QLDEDQLFYLKSRGLSEAEARDLLVYAFAAEVIE------FIPVE---------SLKHAL-EEQVSQRTSKN-----------------------------D
>2283320_Bbacterium@RDV39514.1| Fe-S cluster assembly protein SufD
------------------------------------------------------------------------------------------------------------------------MSAL-----------------------------------------------------------------------------------------------------------------------------------------------------------------------------------------------------------------KNTAEQH--------P-FIG--ASL-AQPGPLAD--------------Q-RL-PGWWAALRTESLGRI-----------------------------------------TSIDVP----TSR-HEEWRF-IKPATIFDTDFISPD----D-V------SV------DP-----GDE------A-IDA------LKLAEDCAA--------------------------TLVYVNGRFDSAR------------------------SS-T--------S----------------DL-P--EGVVIADWSQV-----LDHD------Q--------IDTLAEYVGA-N--------DYFN-----------N-----------------------DVFYEINTAQFGH-------GAVILVPRGKVV-EKPIHLLFLTT-----G------------E-K--G-----AVHANPRNLIVAGES-AELTVVEEYRGA----------------------------G-----E-------------------GAYLNNVVDEVIVGANADVKHFKVQR-EST-------------------DAFHVARNLVTLSQDARYISTAITL---------------GAALSRNDSYARYVGQNIDCTLDGLALVRG--------KQVADTHTAIDHA--------LPNSRSYQLHKTIVD-DRAHTVFNGKIFVRQDAQNTRSEQLNQNLILSARGHVDTKPQLEILADDVVCSHGATVG-QLEDEQLFYLQSRGIDEANARNLLTFAFAAEVIE------TITVA---------SVRESL-ADAVIASTDTG-----------L------------------
>1752213_Gbacterium@LNEJ01000071.1_33|  34418 35752
------------------------------------------------------------------------------------------------------------------------MSAV---------------------------------------------------------------------------------------------MKAPD-------------------------------------------------------------------------------------------------------------------VRD--------A-YLA--SLA-PDVHSLA---------------G-PG-PEWLNALRAEAAACV-----------------------------------------NSQPYP----TTQ-DEEWRF-TDFGLLRKTAFASAA----D-I----SLEV------SL-------A------D-IEP------FVLPESEKS--------------------------RLVFVNGIYAPHL------------------------SA-C--------A----------------GL-P--QGVVISNLAAG-----LPLH------D---------AVIRTHLAQ-Q--------VDFH-----------N-----------------------EAFAALNTSHIRD-------GALVLITKDTAC-PAPIHLLFIAT-----G------------A-D--M-----PQANYPRCLIIADAG-STCALIEDYVCL----------------------------N-----Q-------------------GVYFTSAVSEITLGENAAVEHTRLQR-ESL-------------------SAFHMAYGAVALARGSNYTAHNIAF---------------GARISRHDLRIKQNGEAAQCTLNGLALISG--------RQIADTHTVMDHT--------KPNGQSTQLHKCIAD-GGAHAVFNGKIFVRKDAQHTNAAQQSRNLLLSNKARIDTKPQLEIFADDVKCAHGATVS-QLETEEMFYLNSRGLDALTARNLLIYGFAEEIVD------RIPVT---------SLIKQL-SKTLSEQILEH----------------------------T*
>1752215_Gbacterium@LNFF01000021.1_39|  43017 44348
------------------------------------------------------------------------------------------------------------------------MSAA---------------------------------------------------------------------------------------------IVASK----------------------------------------------------------------------------------------------------------------SIANHD--------A-YLA--GLL-PNT-------------------T-TP-HEWINTLRADAARRV-----------------------------------------RALPFP----TTR-DEEWRF-SDFSLMCKTAFAPAV----A-A----P-AL------TL-------T------D-IAP------FLLPEAVNS--------------------------RLVFVNGMYAAHL------------------------SS-A-------------------------VL-P--AGVLATHFTSK-----PTN-----------------ETLRTQLAR-H--------ATFQ-----------H-----------------------EAFVALNTSHLHE-------GALIVLSKNTAC-ATPLHLLFIST-----A------------N-T--I-----PVASHPRCLVVAESG-SACTLIEDYVCLPTVN------------------------T-----S-------------------PTYFTNAVTEIVIADDATVRHTRLQR-ESL-------------------AAFHVGYAAVHLGRNSCYDSNSITF---------------GARLSRYNLYITQSAEGANCTLNGLALISG--------RQVADTHTVMDHT--------RPNGNSAQLHKCIVD-SGAHAIFNGKIFVRKDAQHTNSTQSSRNLLLSNKGRIDTKPQLEIFADDVKCAHGATVS-QLETEEMFYLNSRGLNANTARNLLIYAFAEEIID------KVPIA---------SLKQHL-SQAVSSQMGEI-----------V*-----------------
>1881054_Nsp@SFE61792.1| Fe-S cluster assembly protein SufD
------------------------------------------------------------------------------------------------------------------------MSEI---------------------------------------------------------------------------------------------VN------------------------------------------------------------------------------------------------------------------------T--------D-YLQ--CLL-KSWSVKS---------------A-ES-QSWLNQLRAQAIDRV-----------------------------------------STQKLP----TRR-DEEWRF-TDISPLARLPYQSSQ----P-Q----Y-DL------QL-------H------D-IEH------LFLDEA-KN--------------------------RLVFIDGHYSPQL------------------------ST-I-------------------------TD-D--KALVIGNLPEF-----LSAE------G---------SILQSHLGQ-Y--------AQFD-----------D-----------------------NVFTALNTAFLRD-------GALIHVPKNILI-AEPIHLLFIAT-----Q------------N----------EVTSYPRCLLIGETG-SQVTIIEDYVAL----------------------------Q-----Q-------------------AAYITNSVTEISLAASAHASHIRIQR-EST-------------------QAFHLANCAVSLAHASNYQSVSISL---------------GSQISRYNLDVRLTDEAAECVIDGLTLISD--------RQLADTHTCIDHL--------KPNGTSHQQHKCIVD-DAAHAVFNGKIIVRPHAQRTNSSQSSRNLLLSRAAQIDTKPQLEIFADDVKCAHGATVG-QLDPEEIFYLESRGLSEMAARNLLTYAFGAEIIS------RIPVT---------SLKRQL-EQTVLNQTQSK------------------------------
>261292_Nsp@AEJ01811.1| FeS assembly protein SufD
------------------------------------------------------------------------------------------------------------------------MSDL---------------------------------------------------------------------------------------------AN------------------------------------------------------------------------------------------------------------------------T--------D-YLE--CLL-KSWPIKS---------------T-ES-LSWLNQLRTQAIDRV-----------------------------------------GTQKLP----TRR-DEEWRF-TDISPLVHLPYQPSQ----P-E----C-NL------LA-------H------D-IEH------FYLKEA-KH--------------------------RLVFVDGHYSPNL------------------------ST-I------IDP----------------VD-P--AALVIGNLPAF-----VATH------A---------SVLESHLGH-Y--------VHFD-----------N-----------------------NLFAALNTAFLRD-------GALIIVPKNIAI-AEPIHLLFIAT-----Q------------N----------EVTSYPRCLLIGEAG-SNVTLIEDYVAL----------------------------Q-----Q-------------------ATYITNSVTEISLAANAQAKHIRIQR-EST-------------------QAFHLANCAVSLAHASNYQSTSISL---------------GSQISRYNLNVRLTDAAAECVVDGLTLISD--------HQLADTHTCIDHV--------KPNGTSRQHHKCIVD-DAAHAVFNGKIIVHPHAQQTNSSQSSRNLLLSKMAQVDTKPQLEIFADDVKCAHGATVG-QLDLEEIFYLESRGLSEKAARNLLTYAFGAEIIS------RIPVT---------SLRQQL-EQAVLNQTQSN------------------------------
>1931235_Pbacterium@OQW82015.1| Fe-S cluster assembly protein SufD
------------------------------------------------------------------------------------------------------------------------MSEA---------------------------------------------------------------------------------------------IS------------------------------------------------------------------------------------------------------------------------T--------S-YLE--CLL-KSWQAKP---------------A-ES-RAWLNQLRAKAIDCV-----------------------------------------STQKLP----TKR-DEEWRF-TDISPLTTLPYRPSQ----P-D----S-IL------KI-------E------D-IQH------LFLNEA-KN--------------------------RLVFVDGHFSQSL------------------------SA-I-------------------------TE-P--AALIAGNLSAL-----LSTQ------A---------SILESHLGQ-H--------VPFD-----------H-----------------------NVFAALNTAFLQD-------GAVVIVPKNTVI-AEPVHLLFIAT-----Q------------H----------EVTSYPRCLLIGETG-SHVTLIEDYATL----------------------------Q-----H-------------------AAYITNSVTEISLAGNAHAKHIRVQR-ESA-------------------QAFHLANCAVSLAHASNYQSISISL---------------GSQISRYNLDVRLTDEAAECTIDGLTLISD--------RQLADTHTCIDHA--------KPNGTSHQQHKCIAD-DAAHAVFNGKIIVRPQAQRTNSSQSSRNLLLSKTAQVDTKPQLEIFADDVKCSHGATVG-QLDQEEIFYLRSRGLSETAARNLLTYAFGAEIIS------HIPVS---------SLRQQL-EQAVLDQTQSN-PS---------------------------
>153948_Nsp@ADZ27237.1| FeS assembly protein SufD
------------------------------------------------------------------------------------------------------------------------MSET---------------------------------------------------------------------------------------------VA------------------------------------------------------------------------------------------------------------------------T--------D-YLD--CLL-KSWSTKS---------------N-EP-LSWLNQLRARAIDHV-----------------------------------------STQRLP----TKR-DEEWRF-TDISALTRLSFQSAQ----P-H----T-NL------QT-------Q------D-IEH------LYLKEA-KS--------------------------SLVFVDGYYSPQL------------------------ST-H-------------------------VD-S--AVLQIGNLSTF-----LLTQ------P---------SVLESHFGQ-Y--------AKFD-----------N-----------------------NVFAALNTAFLRD-------CALIIAPKNTVI-AEPIHLLFIAT-----Q------------S----------EVTCYPRCLIIGEPG-SDVTFVEDYVSL----------------------------R-----E-------------------TAYVTNSVTEISLSANAHAKHIRIQR-ESA-------------------QAYHLANCAVSLAHGSNYQSVSISL---------------GAQISRYNLNVQLGDEAAQCTIDGLALISD--------NQLADTHTCIDHI--------KPNGISRQQHKCIVN-DKAHAVFNGKIIVRPHAQQTNSSQSSRNLLLSKTAQIDTKPQLEIFADDVKCAHGATVG-QLDQEEIFYLQSRGLSEATARSLLTYAFGAEIID------RIPVN---------SLRQQL-EQTVLNQTRGS-KL---------------------------
>44575_Ncryotolerans@SFP60728.1| Iron-regulated ABC transporter permease protein SufD
------------------------------------------------------------------------------------------------------------------------MNET---------------------------------------------------------------------------------------------VS------------------------------------------------------------------------------------------------------------------------S--------G-YLK--SLL-KTLPELS---------------T-GP-LPWLNQLRSQAIDRV-----------------------------------------GMLRMP----TTR-DEEWRF-TDISPLIKLPFQPAQ----I-T----S-QL------QS-------A------D-IES------FYLEEA-TT--------------------------RLVFIDGHYAPEL------------------------SN-V-------------------------PD-K--SNIIAGNLSEI-----ALTH------T---------DIIAAHLGQ-Y--------VEFQ-----------D-----------------------NVFAAFNTAFLLD-------GAVIIIPHDTSV-TTPVHLLFIAT-----Q------------K----------EVTSYSRCLVIGETG-SNATIIEDYVAL----------------------------Q-----E-------------------STYVTNTVTEISLAARAQVNHIRVQR-DSN-------------------QAFHFANAAVSLAHTSHYQSVNITL---------------GARISRHNLNVRLTDEASTCAIDGLALIAD--------QQLADTHTDIDHL--------KPHGTSRQLHKCIVD-GAAHAVFNGRIMVHPNAQRTNSSQSSRNLLLTRKAHVDTKPQLEIFADDVKCAHGATVG-QLDNEEIFYLKSRGLSEIAARNLLTYAFGAEIID------RISIA---------SLRNQL-EQTVLEQTQSS-KL---------------------------
>200123_Nsp@RAR94258.1| iron-regulated ABC transporter permease protein SufD
------------------------------------------------------------------------------------------------------------------------MNEV---------------------------------------------------------------------------------------------VS------------------------------------------------------------------------------------------------------------------------N--------N-YLE--NLL-KTYPQQT---------------T-SP-IPWFRRLRTEAVDRV-----------------------------------------GVLKMP----TTG-DEEWRF-TDISPLIDVPYQVAQ----T-V----P-QL------QP-------A------E-IKS------RYLQEA-AT--------------------------RLVFVDGQYSAQL------------------------ST-I-------------------------NQ-E--SGVIIGNLSTL-----LTSH------S---------TQIAPHLGR-C--------ANYN-----------D-----------------------NIFAALNTAFLHD-------GAVIIVPPNTAL-SSPVHILFIAT-----Q------------E----------EVSSYPRCLIIAEPD-SNVTVVEDYIAL----------------------------Q-----D-------------------VAYVTNSVTEVSVAENANVNHIRLQR-ESS-------------------QAFHIANCTAKLAHASNFQSINIAL---------------GARISRYNLNVQLASEGAECTVDGLALINK--------QQLADTHTSIDHI--------KPHGKSRQLHKCIVD-GAAHAVFNGKIMVRPNAQQTDSSQTSRNLLLTKQAQVDTKPQLEIFADDVKCAHGATVG-QLDQEEIFYLKSRGLSELAARNLLTYAFGAEIID------RIPIP---------SLKHQF-EQAVLEYTQSS-ES---------------------------
>52441_Naestuarii@PTN11678.1| iron-regulated ABC transporter permease protein SufD
------------------------------------------------------------------------------------------------------------------------MSEL---------------------------------------------------------------------------------------------VS------------------------------------------------------------------------------------------------------------------------N--------D-YLE--CLL-KSLSIQSE-GISSLGAPA----N-NQ-SAWLKQLRKQAIDRA-----------------------------------------GQLRLP----TIK-DEAWRF-TDISPLAKLPFKPAQ----A-L----H-TL------KL-------S------D-IQS------FFIEET-NN--------------------------RLVFIDGFFAPEF------------------------SG-I-------------------------TD-K--EQLIIGNLPSL-----IESH------A---------SLVASHLAQ-H--------AQYH-----------D-----------------------NIFTALNTAFVHD-------GAVIIVPKNAVA-AAPVHLLFIAT-----Q------------K----------ETTNYPRCLIVGEAN-SQVTLIEDYVSL----------------------------Q-----N-------------------DAYVTNSVTECYLAPNAQVQHIRIQR-ENT-------------------DAYHLANCAVSLDHASRYQAVNVSF---------------GAQISRHNLDVGFKAETGECAIDGLTIITD--------GQLADTHSCIDHI--------KPNCTSRQQHKCIAD-DAAHAVFNGNIIVRPGAQRTDSSQSSRNLLLSGTAQIDTKPQLEIFADDVKCAHGATVG-QLDNEEIFYLKSRGLSELAARNLLTYAFGAEILN------RIPLA---------SLKHSL-EQIVLNQTQSS-R----------------------------
>917_Nmarina@SEM92133.1| Iron-regulated ABC transporter permease protein SufD
------------------------------------------------------------------------------------------------------------------------MSEP---------------------------------------------------------------------------------------------AN------------------------------------------------------------------------------------------------------------------------V--------D-YLS--CLF-KSLDAKTD-DSVNAGTSP----E-NP-QSWLKQLRAQAIENA-----------------------------------------GQLKWP----TTK-DEEWRF-TDISSLAKLPFKPAQ----P-G----R-IP------AL-------S------D-IQP------YLIKEA-VN--------------------------RLVFVDGFFAPEL------------------------SS-I-------------------------AS-E--SQMLIGNLAAL-----ATQH------A---------STIMPHLGQ-H--------VQHQ-----------K-----------------------NLFAALNTAFLHD-------GAVIVVPQNNVV-DLPVHLLFIST-----Q------------V----------ETTHYPRCLIVGEAN-SKTTVIEDYVAL----------------------------QKN--AE-------------------DAYITNSVAEFKLAANAQIQHVRLQR-ENQ-------------------NAFHLANCAVSLDHASRYQAVSVSL---------------GAKISRYNLDVRLEAETAESIIDGLALITD--------QQLADTHTCIDHL--------KPNCTSHQKHKCIAD-GNAHAVFNGKIIVRPHAQKTNSSQSSRNLLLSDKAQIDTKPQLEIFADDVKCAHGATVG-QLDKEEIFYLKSRGLSELTARNLLTYAFGAEILD------SVPVA---------SLKHTL-EQIVLNQTQSC------------------------------
>1827381_Pbacterium@OQW41127.1| Fe-S cluster assembly protein SufD
--------------------------------------------------------------------------------------------------------------------------MI---------------------------------------------------------------------------------------------IN------------------------------------------------------------------------------------------------------------------------N--------V-YLE--HSL-ESWPFTK---------------T-KP-STWLSQLRANAIDRV-----------------------------------------SMMRFP----TKR-DEEWRF-TDISALTHLPFRASQ----P-E----N-NI------HI-------R------D-VEH------LFLSEA-KI--------------------------RLVFIDGHFSSNL------------------------S--I-------------------------FD-P--TSLTVGNLPMF-----LSSN------S---------AYLESHLGK-L--------AQFE-----------D-----------------------NVFAALNTAFLSD-------AAIVSIPKNATV-RDPIHLLFIAT-----Q------------S----------EVTNYPRCLLVCEEG-SSISLVEEYIAL----------------------------N-----N-------------------AKYITNSVSEFFLAPQANVKHIRIQR-ENM-------------------DAFHLANCAVSLERASHYQSIGIST---------------GARISRHNLNVYLKDEAAECTIDGLTMISN--------QQLADTHSCIDHI--------KPHGTSHQQHKCIVS-GQAHAVFNGNIIVRPHAQQTNSSQSSRNLLLSKTAQVDTKPQLEIFSDDVKCAHGATVG-QLDEEELFYLESRGLTPAAARSLLTYAFAAEIIN------RIAVM---------SLRQRL-EQAILSQNCES------------------------------
>1881053_Nsp@SDG86210.1| Fe-S cluster assembly protein SufD
------------------------------------------------------------------------------------------------------------------------MNTM---------------------------------------------------------------------------------------------IS------------------------------------------------------------------------------------------------------------------------N--------G-YLE--NLI-RSWQKPA---------------A-AS-LSWFDQLRANAMDNV-----------------------------------------NTLRMP----TTH-DEEWRF-TDISPLSRLPYPAAY----A-A----P-QL------QS-------S------D-IKH------CYLAEA-IC--------------------------RLVFVDGQYAPDL------------------------SN-I-------------------------SN-N--AGAIIGNLSSL-----VAAH------G---------DTIARYLGQ-L--------AEFQ-----------N-----------------------DVFTALNTAFLHD-------SACIIIPQNVSV-TTPIHLLFITT-----Q------------K----------EITSYPRCLLIAESG-SNATVVEDYVTT----------------------------E-----E-------------------AAYVTNSVVEMNLADTAHVSHIRIQR-DNQ-------------------QAFHIGNCTVSLAQASQYYSVSITL---------------GAYISRYNLNVTLAGEGAECTTDGLVLISG--------RQLADTHTFIDHV--------KPHGKSRQLHKCIVD-GMAHGVFNGKIMVRPHAQLTDSSQLSRNLLLTNKARIDTKPQLEIFTDDVKCAHGATVG-QLDKEEIFYLKSRGLSDLTARNLLTYAFGGEVID------RISIS---------SLKREL-EEIVLARTQIS------------------------------
>44574_Ncommunis@AKH36702.1| Fe-S cluster assembly protein SufD
------------------------------------------------------------------------------------------------------------------------MSTA---------------------------------------------------------------------------------------------TS------------------------------------------------------------------------------------------------------------------------P--------S-YLD--HLV-QSWQKPS---------------T-S---SWLDQLRANAMDSA-----------------------------------------GALRIP----TTQ-DEEWRF-TDISPLSQLPYPVAP----T-T----F-KI------QL-------S------D-IKH------YYLEEA-SC--------------------------RLVFVDGQFVPEL------------------------SH-I-------------------------AH-D--SGAIIGNLSSL-----LPTH------G---------DTIARYLGK-L--------AEFK-----------N-----------------------DVFTALNTAFLRD-------SACIIIPTNKSV-TTPIHLLFISR-----Q------------T----------EVTSYPRCLLIAEAG-SHATIIEDYITT----------------------------E-----A-------------------ASYVTNSVVEMNLADSAHINHTRVQR-DNQ-------------------QAFHIGNCTVSLAHASRYHSVSITL---------------GASISRYNLNVILSGEGAECATDGLILISE--------RQLADTHTFIDHA--------KPHGKSRQLHKCIVD-GMAHGVFNGKIMVRPYAQLTDSAQLSRNLLLTNKARIDTKPQLEIFADDVKCAHGATVG-QLDKEEIFYLKSRGLSDLAARNLLTYAFGGEVID------RIPIS---------SLKRQL-EEVVLARTQIS------------------------------
>52442_Nnitrosa@PTM68770.1| iron-regulated ABC transporter permease protein SufD
------------------------------------------------------------------------------------------------------------------------MSTM---------------------------------------------------------------------------------------------TS------------------------------------------------------------------------------------------------------------------------N--------G-YLE--NLV-QSWQRPP---------------A-AS-LNWLDQLRANAMESV-----------------------------------------GTLRMP----TTG-DEEWRF-TDISPLNRLPYPAAY----P-T----A-EL------SL-------S------A-GEP------YYLAET-AH--------------------------RLVFVDGQFAPEL------------------------SS-I-------------------------GD-T--TGIVVGSLSSL-----MATH------G---------EKIAHKLGN-L--------AEYR-----------N-----------------------DIFTALNTAFLRD-------SACIIVPQHVSE-TAPIHLLFIAN-----Q------------K----------AVTSYPRCLVIAESG-SKVRILEDYIGT----------------------------E-----K-------------------DAYVTNTVVEMSLGSNAHVEHIRVQR-DNQ-------------------QAFHIGNCTVSLAPASQYHSISITL---------------GAFISRYNLNILLNGEGAECTADGLALISD--------QQLADTHTFIDHV--------KPHGKSRQLHKCIVD-GMAHGVFNGKIMVRPHAQQTDSSQLSRNLLLTNKARVDTKPQLEIFANDVKCAHGATVG-QLDKEEIFYLQSRGLSDLAARNLLTYAFGGEVID------RISIP---------SLKKQL-EGIVLARTQIS------------------------------
>2184309_CNsp@RFC39788.1| Iron-regulated ABC transporter permease protein SufD
MS----------------------------------------------------------------------------------------------------------------------ATGT---------------------------------------------------------------------------------------------IN------------------------------------------------------------------------------------------------------------------------A--------G-YLE--TLL-AGQPQLP---------------T-SP-LAWLNALRAEAVDRV-----------------------------------------GVLTVP----TLR-DEEWRF-TDISLLTKMPFHPVR----T-T----I-SL------QA-------A------D-IEH------FYIEEA-AT--------------------------RLVFVDGVYAPQL------------------------SS-G-------------------------IA-G--SGVTVVNLEAG-----FAAH------A---------ATIEPYLGR-L--------TEFR-----------D-----------------------NVFAALNTAFLHD-------AALIVVPRDISV-TVPVHLLFIAT-----Q------------K----------DVVSYPRCLLLAESG-SAVTVIEDYVSL----------------------------Q-----E-------------------DAYFTNAVAEIALLDNARVNHIRVQR-EGA-------------------KAFHIANCAVSLARASNYQSVSVAF---------------GARISRYNLNVQL-AEEAECAVDGLALISG--------RQLADTHTCIDHA--------KPHAVSHQMHKCIVG-GGAHAVFNGKIMVRQGAQRTDSRQSSRNLLLTNKAHVDTKPQLEIFADDVKCTHGATIG-QLDSEEVFYLQSRGLSDTAARNMLTYAFGAEIIE------RIPIS---------SLKCQL-EQTVLEQTATQ-L----------------------------
>1951095_Gbacterium@DKNB01000080.1_39|  32133 33440
MN----------------------------------------------------------------------------------------------------------------------SPQT---------------------------------------------------------------------------------------------LK------------------------------------------------------------------------------------------------------------------------A--------D-YLT--SLL-TDQPYLS---------------A-SP-LTYLNALRAEAIDRV-----------------------------------------SALTVP----TLR-DEEWRF-TDISMLTKTPFKPVR----E-T----T-EL------KL-------I------D-IKH------FHIEEA-IT--------------------------RLVFIDGIYAPHL------------------------SS-E-------------------------QK-I--KGISVTHLKAD-----HSLH------T---------ATIEAHLGR-H--------IKFN-----------D-----------------------NAFAALNTAFLND-------AALIFVSRDTKV-TQPIHVLFIAT-----Q------------K----------DTANYPRLLLLSESN-SKATIVEDYVSL----------------------------Q-----D-------------------GPYFTNSVTEIVLLDNAHINHIRVQR-EST-------------------KAFHIANCAVSLDRASNYQSVSVAF---------------GSRISRYNLNLRL-DEQSECAVDGLALISE--------RQLADTHTFIDHA--------KPHAVSRQMHKCIVG-GSAHAVFNGQIMVRQNAQRTDSKQSSRNLLLTNKARIDTKPQLEIFADDVKCTHGATIG-QLDKEEVFYLQSRGLSELAARNMLTYAFGAEIIE------RIPVP---------SLKLTL-EKTVLEQTTIQ-S*---------------------------
>1952267_Nbacterium@DKAF01000015.1_28|  32509 33822
------------------------------------------------------------------------------------------------------------------------MSIV---------------------------------------------------------------------------------------------AS------------------------------------------------------------------------------------------------------------------------E--------R-SLK--NLL-KGQSKLS---------------K-SP-LKRLNQLRSSAVNQI-----------------------------------------NTLKFP----TKN-DEEWRF-TDISPLTKTSFQPLR----V-M----S-PL------QN-------S------D-IEH------FYLTET-VT--------------------------RLVFINGIYAPHL------------------------SV-Q-----ITKK----------------SK-N--SGVVVSNLATA-----SSKD------L---------TAIKSHLGY-Y--------TEIK-----------D-----------------------NIFAALNTAFLNE-------GALIMVPKDILV-EAPIHLLFITT-----Q------------K----------ETSNHPRCLLVAEPG-SNVTVIEDYVTL----------------------------Q-----E-------------------DTYITNTVAEFVIADSAHVNHIRIQR-DSK-------------------KAFHMANCSVSLARASRYQSVSVAF---------------GARISRYNLNVLLKGEGAECTADGLALISN--------RQLADTHACIDHI--------KPHCISHQLHKCIID-DSAHAVFNGKIIVRQDAQLTNSNQSNRNLLLTPKAIIDTKPQLEIFADDVKCSHGATIG-QLDNEEIFYLKSRGLSEITARNLLTYAFGAEIIE------RIPIA---------SLKLRL-EQAVHEQTQRD-*----------------------------
>38080_Nsp@QIFK01000093.1_10|  9420 10733
------------------------------------------------------------------------------------------------------------------------MSVV---------------------------------------------------------------------------------------------TG------------------------------------------------------------------------------------------------------------------------N--------S-YLK--NLL-HGQSQLA---------------T-SP-LEKLNRLRANAVDRV-----------------------------------------SALRMP----NIH-DEEWRF-TDISPLTKMSFQPIR----I-A----S-PL------QV-------S------D-VEH------FYLSEA-VT--------------------------RLVFVDGVYAPHL------------------------ST-Q-----LSDT----------------SE-D--SSVVVSNLSAA-----TSEN------L---------ATIEPYLGH-H--------TEFQ-----------D-----------------------NVFAALNTTFLHE-------GALIIVPRNVSV-EMPVHLLFIAT-----Q------------K----------EVASYPRCLLISGSG-SAVTVLEDYVAL----------------------------Q-----E-------------------EAYVTNTVAEIVLADNAIVNHIRIQR-DSN-------------------QAFHIANCAVSLARESRYQSVSVAL---------------GARISRYNLNVLLADEGAECTADGLALISN--------RQLADTHTCIDHT--------KPHCTSRQLHKCIVD-DAAHAVFNGKIMVRPDAQLTDSSQSNRNLLLTSKARVDTKPQLEIFADDVKCAHGATVG-QLDNEEIFYLKSRGLSEVTARNLLTYAFGAEIID------RIPIA---------SLKFQL-EQTVLERTQRS-*----------------------------
>1288494_Nlacus@ARO87294.1| Fe-S cluster assembly protein SufD
--------------------------------------------------------------------------------------------------------------------------MV---------------------------------------------------------------------------------------------TG------------------------------------------------------------------------------------------------------------------------S--------S-YLE--SLL-QGQPQLP---------------S-SP-LAWLNQLRADAVDRA-----------------------------------------GTLKVP----TTR-DEEWRF-TDISPLYRLSFQPVR----A-E----S-SL------RT-------A------D-IEH------FYLAET-AI--------------------------RLVFVDGVYAPQL------------------------SR-E------PDG----------------AK-D--PGLVVTNLSGS-----AAAH------A---------VAIEPHLGR-H--------AGFQ-----------D-----------------------NVFAALNTAFLHD-------GALILVPRNGVV-EEPVHLLFIAT-----Q------------K----------EAASHPRCLLIAESG-SMVTVVEDYVTL----------------------------Q-----E-------------------DAYVTNAVTEIVLADNARVDHIRVQR-DST-------------------EAFHIANCAVSLAHASHYRSVSVAL---------------GARISRYNLNTLLAAEGAECAIDGLALITG--------RQLADTHTCIDHA--------KPHGTSIQSHKCIVD-GAAHAVFNGKIVVRPGAQRTDSSQSSRNLLLNAKARVDTKPQLEIFADDVKCAHGATVG-QLDNEEVFYLKSRGLSETTARNLLTYAFGAEIID------RISIA---------SLKQRL-EQTVLEQTQRN------------------------------
>1855332_Nsp@SCY02334.1| Iron-regulated ABC transporter permease protein SufD
MS----------------------------------------------------------------------------------------------------------------------VIMV---------------------------------------------------------------------------------------------TG------------------------------------------------------------------------------------------------------------------------S--------S-YLE--SLL-QGQPQLP---------------S-SP-LAWLNQLRADAVDRA-----------------------------------------GTLKVP----TTR-DEEWRF-TDISPLSRLSFQPVR----T-E----P-SL------SA-------A------D-AEH------FYLEEA-TI--------------------------RLVFVDGVYAPQL------------------------SR-Q------PDG----------------AK-D--PGLVVTNLSES-----VAAY------T---------AAIEPHLGR-H--------AGFQ-----------D-----------------------NVFTALNTAFLHD-------GALIIVPRNGVV-DEPVHLLFIAT-----Q------------K----------EAASHPRCLLIAESG-SVVTVIEDYVAL----------------------------Q-----E-------------------DAYVTNAVTEIVLADNAQVDHIRVQC-DST-------------------EAFHIANCAVSLAHASRYRSVSVAL---------------GARISRYNLNTLLAAEGAECTIDGLALITG--------RQLADTHTCIDHA--------KPHGTSTQSHKCIVD-GAAHAVFNGKIMVRPGAQRTDSSQSSRNLLLNAKARVDTKPQLEIFADDVKCAHGATVG-QLDNEEVFYLKSRGLSETTARNLLTYAFGAEIID------RISIA---------SLKHRL-EQTVLEQTQRN------------------------------
>323848_Nmultiformis@ABB74005.1| Iron-regulated ABC transporter permease protein SufD
MS----------------------------------------------------------------------------------------------------------------------MSLV---------------------------------------------------------------------------------------------NS------------------------------------------------------------------------------------------------------------------------N--------S-YLE--SLL-QGQPRLP---------------P-SP-LAWFNQLRANAVDHA-----------------------------------------GRLKLP----TTR-DEEWRF-TDLSPLVRHSFQPAR----A-A----P-AL------QT-------A------D-VEH------FSLTEA-AI--------------------------RLVFVDGKYMPQL------------------------ST-P------AER----------------LG-N--RGLIVTNLSSA-----ITAN------A---------EAIEPHLGQ-Y--------ARFE-----------G-----------------------NLFAALNTAFLHD-------GALVIVPRGAVI-DTPVHVLLVTT-----Q------------P----------EVASHPRCLFIAEAG-SEVTILEDYVSL----------------------------N-----E-------------------AIYVTNAVTEIAVGDNAQISHIRVQR-DST-------------------EAFHIGNCAVSLAHASRYRSVSVAL---------------GARISRYDLNTALAAEGAECVIDGLALING--------RQLADTHSSIDHA--------RPNCTSRQLHKCIAD-GSAHAVFNGKIMVRPGAQNTDSAQSSRNLLLNAKARIDTKPQLEIFADDVKCAHGATVG-QLDSEELFYLKSRGLSEVAARNLLTYAFGAEIID------RIPIA---------SLKYRL-ERTVLEQTKKT-EP---------------------------
>1855339_Nsp@SFW24922.1| Iron-regulated ABC transporter permease protein SufD
M-----------------------------------------------------------------------------------------------------------------------GTVT---------------------------------------------------------------------------------------------VA------------------------------------------------------------------------------------------------------------------------G--------G-YLE--SLL-QGQPRPP---------------S-SP-LAWFNQLRADAVERA-----------------------------------------SALKVP----TTR-DEEWRF-TDISPLLGLSFQPVS----A-G----S-AL------DA-------A------D-VGR------FHLKEA-AI--------------------------RLVFVDGVYAPAL------------------------SR-R------PE-----------------KV-G--TGPVVANLSEA-----VVAH------A---------TMVKPHLAR-H--------ARFQ-----------D-----------------------DVFTAVNTAFMHD-------GALVFLPRGAAI-RSPIHLLFIAS-----Q------------K----------AAASHPRCLVIAEAG-SEAMVIEDYVTL----------------------------Q-----Q-------------------EAYVNNAVTEIVLADHARIDHVRIQR-DGI-------------------EAFHLGRCAVSLARESRYRSVAIAL---------------GARISRYNLDTLLAAEGAECTLDGLALITG--------RQLADTHTCIDHA--------MPHGTSRQSHKCIVD-DTAHAVFNGKIMVRTGAQHTDSSQSSRNLLLGARARVDTKPQLEIFADDVKCAHGATVG-QLDSEEVFYLKSRGLTETAARNLLTYAFGAEIID------RIPVA---------SLKHRL-ERTVLDHTQRS------------------------------
>1855333_Nsp@SFH45620.1| Iron-regulated ABC transporter permease protein SufD
MS----------------------------------------------------------------------------------------------------------------------MSMV---------------------------------------------------------------------------------------------VS------------------------------------------------------------------------------------------------------------------------N--------S-YLD--SIL-KGQPQLP---------------P-SS-TTWFNQLRAHALEQA-----------------------------------------GTLQVP----TTR-DEEWRF-TDISPLTRLPLRPSH----A-I----S-AP------QV-------T------D-VKR------FQLDDT-TI--------------------------RLVFVDGAFMPHL------------------------SS-R------LEG----------------SE-H--EGLVVTDLSVA-----VATH------A---------SVIEPHLGR-L--------AGFE-----------N-----------------------NLFAALNTAYLHH-------GALIIVSRNAKI-QKPVHVLFIAT-----Q------------A----------GTAIHPRCLLIAQGG-SEVTLVEDYVAL----------------------------Q-----D-------------------EAYVTNAVTEIALENNARVNHVRVQR-DSM-------------------EAFHIANCAVSVAHASCYRSVSVAL---------------GGRISRYDLNARLEAEGAECFIDGLALIKG--------RQLADTHTCIDHA--------KPPGTSRQSHKCIVD-GAAHAVFNGKILVRAGALRTDSAQSSRNLLLSARARVDTKPQLEIFADDVKCAHGATVG-QLDHEELFYLRSRGLAETAARNLLTYAFGAEIID------RIPIA---------SLKYQL-EQIVLEQTEKT-GP---------------------------
>1895901_Nsp@OJY07305.1| Fe-S cluster assembly protein SufD
------------------------------------------------------------------------------------------------------------------------MSVA---------------------------------------------------------------------------------------------AG------------------------------------------------------------------------------------------------------------------------S--------K-YLE--SLL-QGRPRMP---------------S-SP-LGWLNELRAEAVDRL-----------------------------------------GALKLP----TTR-DEEWRF-TDISPLANLSLQPAR----AGS----S-SL------QA-------S------D-IAY------LHLDEA-AI--------------------------RLVFVDGSFAPHL------------------------SL-L-----PGPT----------------EN-S--QGAMIGNLPIV-----LSRQ------G---------ESVEKHLAK-Q--------VEFR-----------N-----------------------NLFAALNTAFLHD-------GALVVARRNTAI-ENPVHLLFITT-----Q------------A----------ETANHPRCLVIAEQG-SAITVVEDYVAL----------------------------Q-----E-------------------GVCVTNAVTEIFLADNSEVNHVRVQR-DSA-------------------EAFHIANCAVSVGRSSRYRTTSVAM---------------GGRISRYDLNVLLAAEGAECAVDGLALIGG--------RQLADTHTCIDHA--------RANGTSRQLHKCIVD-GAAHAVFNGKIVVRPNAQRTDSSQSSRNLLLNPRARVDTKPQLEIFADDVKCAHGATVG-QLDHEELFYLKSRGLAEATARNLLTYAFGAEIIE------RIRIA---------SLKHRL-EEMVLEQTRKN------------------------------
>1408164_Bbacterium@ESS15072.1| FeS cluster assembly protein SufD
------------------------------------------------------------------------------------------------------------------------MSTV---------------------------------------------------------------------------------------------TSIRQ-------------------------------------------------------------------------------------------------------------------PVA--------D-YLG--ALL-ADHAQLP---------------T-SP-LARINSLRAEAVHRL-----------------------------------------DDLELP----TVR-DEAWRF-TDIAELTKQSFKPAR----S-A----T-SL------DV-------A------D-VAH------LYIEEA-RT--------------------------RLVFVDGTYAPQL------------------------SS-V-------------------------ET-D--SGLVASNLPTV-----FTTH------A---------AAIDAHLGH-L--------VTFR-----------D-----------------------EVFAALNTAFLSD-------AAVVVMPRNMAL-SAPVHLLFIAT-----Q------------T----------GVVTSPRCLVVAESG-SLMTVVEDYVVLDQPG-----------------------RQ-----E-------------------GVYFTNAVTEIALEDNARINHIRIQQ-EGS-------------------QAFHIANCAVSLGRASNYQSVSVTL---------------GARISRYNLEVAM-AEGAECAADGLTLIAT--------NQLADTNTCIDHV--------QPHGVSRQLHKCIVG-GSAHAVFNGQIVVRQGAQRTDSVQSNRNLLLSGKAHIDTKPQLEIFADDVKCAHGATIG-QLDDDEVFYLKSRGLSDSAARSLLTYAFGAEIIA------LIPVA---------SLKRRL-ETNVLEQTGGQ-L----------------------------
>1970511_Gbacterium@OYY47306.1| Fe-S cluster assembly protein SufD
------------------------------------------------------------------------------------------------------------------------MSAV---------------------------------------------------------------------------------------------IQ----------------------------------------------------------------------------------------------------------------------SGS--------I-YLH--SLL-AGQPGVA---------------T-SK-QAWLNKLRSSAVESV-----------------------------------------SELTIP----TTR-DEEWRF-TDLTMLTKVSLQPAQ----T-S----V-KL------SA-------A------D-IQR------FHIKEA-EN--------------------------CLVFVDGVYAAHL------------------------SK-I--------D-------------------N--SLIILNNLSSL-----VDSQ------A---------ALLQAHLAQ-Q--------VASA-----------G-----------------------NVFAALNTAQLRD-------AAVIMLPRDTQA-KAPVHLLFIAT-----Q------------K----------EVVSYPRTLLLADNG-CEATVIEDYVSL----------------------------Q-----D-------------------ETYFTNAVTEFVLADNARIHHVRVQR-EGV-------------------KAFHIANCAATLSRGSNYQSVNIAM---------------GARISRYNLNVKL-AEGAECSADGLAMISG--------RQLADTHTCIDHA--------QPHAISRQLHKCIVG-GGAHAVFNGKIMVRRGAHHTDSEQSNHTLLLTDKAHIDTKPQLEIFNDDVKCTHGATIG-QLDKDEVFYLQSRGVTHEHARNMLTYAFGAEVIE------RIPVA---------SLKHSL-EQTVLEQTSAK-----------I------------------
>1797484_Bbacterium@OGA04064.1| Fe-S cluster assembly protein SufD
------------------------------------------------------------------------------------------------------------------------MTGT---------------------------------------------------------------------------------------------EA------------------------------------------------------------------------------------------------------------------------G--------S-YLD--SLI-RVQAQPP---------AA----H-SS-PAWLKQLRARALERV-----------------------------------------GALTVP----TTR-DEDWRF-TDLSPLTRLSWHPVQ----G-A----P-QL------AS-------A------D-LER------LSLPEA-AA--------------------------RLVFVDGRYAAQH------------------------SF----------------------------N-H--SGLTVANLPAG-----MAEH------G---------ASVEAHLGR-H--------ARFE-----------Q-----------------------DAFTAVNTAFLHD-------GALIVVARDAVL-EAPVQVLCIST-----Q------------K----------ETASYPRCLVIAQPG-SRLTIIEEFAAL----------------------------H-----Q-------------------GACFTNAVTEMALADNARVNHVRVQR-DSE-------------------AAFHIGNCAVSLAHASRYHAVGIAF---------------GARLSRYNLNVLLAEEGAECAIDGLALIGG--------RQLADSHTLIDHA--------KPHGLSRQLHKCIVD-GSAHSVFNGKIMVRPGAQRTDSSQSSRNLLLSGKARVDTKPQLEIFADDVKCAHGATVG-QLDAEEVFYLRSRGLSDAAARMLLTYAFGAEVIG------RIGVA---------SLRRRL-ERAVQAQTSRA-----------------------------A
>44576_Nhalophila@SDX91024.1| Fe-S cluster assembly protein SufD
------------------------------------------------------------------------------------------------------------------------MSSV---------------------------------------------------------------------------------------------IK------------------------------------------------------------------------------------------------------------------------D--------D-YLT--QLI-ASWKAEA-------AASA----M-PA-MSWLDQLRTSAAGRI-----------------------------------------EALRLP----TTR-DEEWRF-TDITPLKSALFPRAS----V-A----S-SL------TG-------S------D-IAR------YTLDDV-PN--------------------------RVVFVDGQFSAEL------------------------SS-I-------------------------EH-D--SGVIAGNLSSL-----AREH------T---------ATVAHHLGR-L--------ADFQ-----------D-----------------------DIFVALNTAFLHD-------GVGIIIPADVSA-AAPIHVLFITS-----Q------------P----------EQTTYPRCLVIAEPG-ARATLVEEYVAL----------------------------R-----D-------------------AAYLTNSVMEMHLARSAQVQHMRVQR-ESQ-------------------QAFHIANNTTVIAPDACYRAVSLTL---------------GAQISRYSQNIVLAGEHAECAIDGLTLIAG--------KQLADTHTFIDHA--------KPHGRSQQLHKCIAD-DSARGVFSGKIMVRPHAQLTDSRQMSRNLLLSDKARVDTKPQLEIFADDVKCAHGATIG-QLDKEALFYLRSRGLSDAAARNLLTYAFGGEVIN------RIPVA---------SLKQQL-EKLVLVSTQVN------------------------------
>335283_Neutropha@ABI59492.1| Iron-regulated ABC transporter permease protein SufD
------------------------------------------------------------------------------------------------------------------------MSTV---------------------------------------------------------------------------------------------IW------------------------------------------------------------------------------------------------------------------------D--------D-YLE--KLI-ESWRKEG---------EP----S-RT-VSYLNRLRANALSRI-----------------------------------------ESLRLP----TIR-DEEWRF-TDISSLRNTLFPRAS----T-A----S-LP------GL-------D------S-QKS------TFLDEP-TC--------------------------RLVFVDGQYMPGL------------------------SG-L-------------------------TD-D--GSIIVCSLSEL-----TGIC------A---------SKTEQYLGQ-L--------ADFQ-----------D-----------------------DVFVALNTALMHD-------GICIVIPANVSI-TVPVHILYITS-----G------------K----------EVAAYPRCLLVAESE-AEVTIVEEYVAW----------------------------Q-----E-------------------GVSLTNAVTEIYVGESARVNHIRVQR-EAS-------------------QAFHIANNSTFVAKTAHYDSVNLAL---------------GARISRFDQKITLAGEGAECQIDGLALIAD--------RQLADTHTFIDHA--------SPHGRSRQLHKCIVD-ESAHGVFSGEIMVRPHSQQTDARQLNHNLLLSEKARMDTKPQLEIFADDVKCAHGATVG-QLDKESLFYLQSRGFAEEVARNLLTYAFGGEIIN------RVIVA---------SLRQRL-EEYILVRTRIS------------------------------
>228410_Neuropaea@CAD85359.1| Uncharacterized protein family UPF0051
------------------------------------------------------------------------------------------------------------------------MSTA---------------------------------------------------------------------------------------------IR------------------------------------------------------------------------------------------------------------------------D--------D-YLE--KLI-ESWKKEA---------SP----V-HS-VSYLDQLREDALDRI-----------------------------------------ESLRLP----TIR-DEEWRF-TDISSLRSMPFPRAS----A-A----P-LP------GL-------D------K-QAG------TFLDET-AC--------------------------RLVFVDGQYMSGL------------------------SS-L-------------------------AD-D--GSITVCSLSEL-----IGTR------A---------SIAERYFGQ-L--------ADFQ-----------E-----------------------NVFVALNTALMHD-------GVCIVIPAGVSV-KVPVHILYVTS-----R------------K----------DVAVYPRCLLIAEPG-ANVTVVEEYVTL----------------------------Y-----E-------------------GASLTNAVTEMYIRDSACVNHIRVQR-ESS-------------------QAFHIANGSVLVAQSAHYDSVSLAL---------------GARISRFDQKIILAGGNAECEVDGLALIAG--------RQLADTHTFIDHA--------NPHCRSRQLHKCIVD-ESAHGVFSGKIMVRPHAQQTDARQLNRNLLLSDKARMDTKPQLEIFADDVKCAHGATVG-QLDNESLFYLRSRGLTEVAARNLLTYAFGGEVIN------RVIVP---------SLKQRL-EEYILARTRIG------------------------------
>50421_Rsp@PKWM01000032.1_7|  5621 6949
------------------------------------------------------------------------------------------------------------------------MNSG---------------------------------------------------------------------------------------------TT--------------------------------------------------------------------------------------------------------------------VVAER--------G-VLE--SLL-ASLAQTP-------GTSV----S-TQ-PQWLKTLRGQALERV-----------------------------------------GALTLP----SPH-EEGWRF-TNISALTRQSFQPLR----N-P----T-AL------TL-------A------D-TRH------LHIEEA-TT--------------------------RLVFVDGVYAPQL------------------------SS-V-------------------------GA-E--AGVSVSTLATA-----VTTH------A---------LVIEKNMGQ-H--------VAFH-----------D-----------------------ALFPALNTAFLHD-------AAVLIVPPDTAL-ATPVHLLFIST-----Q------------S----------DVASHPRILLVAGAG-SSVTLIEDYVAL----------------------------H-----P-------------------GAYFTNSVAEVALGVNAQVKHVRVQR-ESE-------------------PAFHLASCAVSLGAASRYHSVSIAM---------------GAQISRLDLKVLQTGDGGECALDGLALIGG--------EQLADAHTFIDHT--------KPHGISRQLHKCIVG-GAAHAVFNGKVMVRPGAQKTDSAQSSRNLLLSGKALVDTQPQLEIFADDVKCTHGATVG-QLDSEEVFYLQSRGLPDVVARNLLTYAFGAEVIN------RIPVA---------SLRSQL-ERNVLEQTTGH-----------L*-----------------
>338969_Rferrireducen@ABD69588.1| Iron-regulated ABC transporter permease protein SufD
------------------------------------------------------------------------------------------------------------------------MSTG---------------------------------------------------------------------------------------------TA--------------------------------------------------------------------------------------------------------------------LVTER--------G-VLD--GLL-ASLTQTA-------GSLV----S-TQ-PKWLTTLRAQALERV-----------------------------------------GALTLP----STH-DEAWRF-TPLATFARQSFHPLR----T-P----T-AL------LP-------G------D-IKH------LHIEEV-TT--------------------------RLVFVDGVHAPQL------------------------SS-L-------------------------KP-D--AGLAVGTLASM-----LARQ------A---------SSIEPHLGQ-H--------LAFH-----------D-----------------------ALFAALNTAFLQD-------AAVLVVPRETTL-AAPVHVLYIST-----Q------------P----------DVASHPRLLLVAGAG-SKATLIEDYVAL----------------------------H-----P-------------------GTYFTNAVAEVALGANAQVSHVRIQR-ESQ-------------------QAFHMASCAVSLGAASRYHSASITL---------------GGQISRLDLKVLQSADAAECALDGLALIGG--------QQLADTHTFIDHA--------KPHGVSRQLHKCIVG-GAAHAVFNGQVMVRPGAQKTDSAQSSRNLLLSGKAQVDTQPQLEIFADDVKCTHGATVG-QLDSDEVFYLQSRGLSEAVARNLLTYAFGAEVIN------RIPVA---------SLRRQL-EQTVLEQTTGQ-----------P------------------
>1946978_Nsp@DDIT01000086.1_11|  7374 8687
------------------------------------------------------------------------------------------------------------------------MNTL---------------------------------------------------------------------------------------------IK-NV------------------------------------------------------------------------------------------------------------------S-FQ--------E-WIS--SWN-SGKITTP---------------E-HS-TNYLDQLRTNAVDHI-----------------------------------------AALKFP----STR-DEEWRF-TDITPLKHAAFKQPS----A-A----T-EL------TA-------N------D-LTQ------YFIDES-VI--------------------------RIVFVDGQYMPGL------------------------SS-T-------------------------AA-Q--HGVTIDSLSKL-----VATD------I---------SAVTQHLGQ-I--------AEYH-----------N-----------------------NAFVALNTAFMQE-------GVGIVISENIVV-DAPIHVLFVAT-----Q------------Q----------GVTTCPRCLLVVGAG-SRITLVEEYLAL----------------------------T-----D-------------------CAYTTNAVIEAQLADSANVNHIRLQR-ESR-------------------EAFHIANTSVQIAHAASYQSISIAL---------------GAQISRFDQHISLADQHAQCSIDGLTLISD--------QQLADTHTWIDHI--------KPQATSRQLHKCIAD-GSAHAVFSGKIIVRPDAQQTDARQMNRNLLLSDKASIDTKPQLEIFADDVKCSHGATIG-QLDADALFYLQSRGLNLASARNLLTYAFGAEVID------FIPVD---------SVKQQL-ADLILAKTRIH-*----------------------------
>1797492_Bbacterium@OGA25551.1| Fe-S cluster assembly protein SufD
------------------------------------------------------------------------------------------------------------------------MVSV--------------------------------------------------------------------------------------------------------------------------------------------------------------------------------------------------------------------AAKH--------P-YIE--ALL-KGYEAP----------------R-SG-ASWLDERRAQALERA-----------------------------------------NALTVP----TTR-DEEWRF-TDITPLTRLSFRPAA----E-T----K-PL------AL-------S------G-LSR------FIAPEA-GA--------------------------RLVFVDGVFAPGL------------------------SA-T--------T----------------GL-P--RGVVVSTLAAA-----LDAH------A---------GAIEPHLAR-H--------AEFE-----------R-----------------------EVFTALNTAHLRD-------GAFIRVGRNCAC-PAPVQLLHVST-----Q------------K----------EAAAYPRCLVIAEDG-SDCTLIEDYAGL----------------------------G-----D-------------------AAYFNDAVTEVVVGAGARVRHARVQR-EAA-------------------GAFHIATCAVTLARDARYASHAVTL---------------GARLSRFNLIVTQQGEGAEVQMDGLALISG--------RQLADTHTLMDHA--------QPHGRCRQLHKCIAG-GAAHAVFNGKILVRPGAQLTDSSQQSRNLLLSDKAHVDTKPQLEIFADDVKCAHGATVG-QLDAEQLFYLRSRGLSEGRARNLLTYAFAAEVVD------RIPVP---------SLVAQL-EETVLAQTQAA-EPA--------------------------
>1797482_Bbacterium@OGA08322.1| Fe-S cluster assembly protein SufD
------------------------------------------------------------------------------------------------------------------------MTTV---------------------------------------------------------------------------------------------AT----------------------------------------------------------------------------------------------------------------------ARH--------P-YIE--ALL-QNYETP----------------H-GG-VSWLNERRSAALERA-----------------------------------------NSLAVP----TTR-DEDWRF-TDISPLTKLHFQPAA----E-A----P-RL------SL-------A------D-LSH------YFIGEA-AG--------------------------RLVFVDGLFAPDL------------------------SA-T--------D----------------DL-P--AGVQVSNLAEC-----LKNH------G---------ALIEPHLAR-H--------VPFG-----------D-----------------------NLFAALNTCYLRD-------GALVRIAKDLVR-AAPVHLLFVST-----R------------P----------EIATYPRCLVIAENG-SECTVIEDYVGL----------------------------T-----D-------------------GVYVNNSVTEISVAANARVRHVKLQR-EGG-------------------GSFHIANCGVSLAKDSAYASHTVTL---------------GARMSRHDLNVVLQGEGAAARIDGLALISG--------RQLADTHTLLDHA--------KPNGKSVQIHKCIVG-GAAHAVFNGKVLVREGAQLTDSAQESRNLLLSSRAHVDTKPQLEIFADDVKCSHGATVG-QLDAEQVFYLKSRGLSETRARSLLTYAFGAEIID------RIPVP---------SLVARL-ERIVLDQTAAQ-----------------------------A
>1797475_Bbacterium@OFZ66116.1| Fe-S cluster assembly protein SufD
------------------------------------------------------------------------------------------------------------------------MTIT----------------------------------------------------------------------------------------------------------------------------------------------------------------------------------------------------------------------KE--------Q-CFE--QLL-------------------LGKAV-KS-EGWLEHIRVEALERA-----------------------------------------RALNFP----SAR-HDDWRF-TDLSALYLHDFHPVV----A-F----A-RL------NQ-------D------D-IGE------FVIPGA--I--------------------------RLVFVDGCFAAEL------------------------SD-L--------A----------------QA-G--TGVTVASLVER-----L--------GD---------RKVEENFGR-H--------APYK-----------Q-----------------------DAFAALNTNFFED-------GAWIHIDGEA---TAPIHILHVAT-----R------------R-E--A-----ASAIYPRCMVVMEPS-SRATVVEDYVGLPLSKSPSLRSPPPQAGERANESLREFTLN-----D-------------------GIYFSNAVTEVVLKEHARLQHVRVQR-EGK-------------------NAFHIGHCSVEAARNSVYAATSVAL---------------GARVSRHTLHVVQQGEGAEMHLDGLALIAG--------RQIADTHTLINHA--------APGGRSVQLHKCIAG-GSAHAVFSGKVIVQEGAVGTDSAQSSRNLLLSGKARIDTQPQLEIFNDDVKCKHGATVG-QINADALFFLRSRGFSEERARNLLTHAFAAEIIA------RIPVP---------ILVETL-SSTILERMGGG-----------LN--------------A--
>2052161_Gsp@PLBS01000167.1_12|  8607 9923
------------------------------------------------------------------------------------------------------------------------MLTK-----------------------------------------------------------------------------------------------------------------------------------------------------------------------------------------------------------------------E--------Q-CFE--LLL-------------------LGKAV-KS-EGWLEQIRVEALEHA-----------------------------------------ETLNFP----SAR-HDDWRF-TDLSPLFLHGFHSVD----S-F----A-RL------TL-------S------D-IDK------FLIPGA--I--------------------------RLVFVDGCYAAGL------------------------SD-L--------T----------------QA-G--TGVTVASLVEC-----FGAGR---LGD---------QIVTANFGR-H--------APYK-----------Q-----------------------DAFVALNTNFFED-------GAWVHVTKEA---AAPIHLLHVAT-----K------------R-E--T-----PSAIYPRCMVVMEPS-SRATVVEDYVGL----------------------------D-----D-------------------GIYFSNAVTEVVLKEHAQLQHVRVQR-EEK-------------------NAFHIGHCSVESGRDSVYSAISVAL---------------GARLSRHTLHVTQQGEGAEMHLDGLALIAG--------RQIADTHTRIDHA--------VPRGKSVQLHKCIAD-GSAHAIFSGKIMVHAGAVGTDSAQSSRNLLLSDKARIDTQPQLEIFNDDVSCKHGATVG-QIDADALFFLKSRGLTEERARNLLTHAFAAEIID------KIPVP---------SLVESL-GRAILERMHGD-RMSGVRT--*-------------------
>1789004_Fsp@KXW57768.1| FeS cluster assembly protein SufD
------------------------------------------------------------------------------------------------------------------------MKPD--------------------------------------------------------------------------------------------------------------------------------------------------------------------------------------------------------------------------------D-CFQ--GLL-------------------T--GT-AQ-RDAFSALREQAEVRA-----------------------------------------RTLKLP----QDK-HDDWRL-TGLEAFYDQEFVPAG----K--------AL------EI-------P------S-IEG------FMIPGS----------------------------CRIVFVDGFYHSKL------------------------SD-L--------S----------------GQ----EGIRVSPLGQE---------------D---------KSLHTHFDK-----------GMK-----------D-----------------------SVFAQINGRNFTD-------CAWVHVQGET---QQIVHVLHVTT-----G------------H-Q--K-----PVSLYGRALVVLGAM-AKATLVEEYTGP----------------------------------D-------------------SPYLVNTMTEVVLGEGADLRHIRIQR-EGA-------------------QAVHMGHALVSLSRGAHYDSTTLAL---------------GGRFSRHDQRILHQGEGAEARLDGLILADE--------NQVADTHTRIDHL--------VPDCRSFQQHKCIAS-GNSTAVFSGNIVVHRGARGTDTRQSSRNLLLSNKARIDAQPQLEIMNDDVSCKHGATMG-KLDAEELFYFMSRGLQEAQARKLLIYAFAAEIMD------RIPIP---------NLVRSL-RESMEGRLV--------------------------------
>321327_Ssp@ABD00334.1| FeS assembly protein SufD
------------------------------------------------------------------------------------------------------------------------MSATLPKP-----------------------------------------------------------------------------------------FAPES--------------------------------------------------------------------------------------------------RL----------------------------FLE--HIL-GQIP--------------------ER-QDPYTTLRQQARAQL-----------------------------------------AELGIP----TPR-EEDWKY-SDLSPLLAHKFRLAA----A-G----DPSL------DA-------A------T-LEP------WLWPEASYS--------------------------RAVFVNGYFAPQL------------------------SD-L--------S----------------GL-P--TALQVIPLAQA-----P-----------------------GELLQ-T---------LAK-----------T-----------------------DVFTALNTAHLGD-------GIQIGLQPGQEV-PSPLHLLFITV-----A------------P-E--GE----AVLAQPRCLLSLQAH-SSLTLIEDHVSL----------------------------G-----S-------------------GIPFSNAVTEIALAEGSRLHHVILQR-QGS-------------------PAFHINKTAVRQSCDSHYRLQAIQW---------------GSQFSRHNLEITQAGAQAHTQLQGLTLLKG--------SQHSDTHSRLLHQ--------APHGSSRQLHKCIVD-EAARAVFSGRILVSQAAQLTDAAQTNRNLLLSPKARVDTRPQLEIFADNVKCAHGATVS-QLEAEEIFYLQSRGIPQAQARQLLTYAFAAEILE------GIPLA---------QLPSQV-AKRLGSG----------------------------------
>1666911_Ppriestleyi@KPQ36780.1| Fe-S cluster assembly protein SufD
------------------------------------------------------------------------------------------------------------------------MSADMSTG-----------------------------------------------------------------------------------------TSPKS----------------------------------------------------------------------------------------------------------GMATSVIATQRA--------T-YLK--HLL-TQASAAA---------------D-ES-GLGLKHLREKAIAQV-----------------------------------------NARSFP----AGR-DEEWRF-TDLSDMLKLPFERAH----A-EQA--A-KINESISESA-------S---TPLD-LTS------VDLASAGSTQSGLTQSGLTQSGLTQSGLAQIEDSYRLTTINGHYVSALSIESRSDHAPVRSDGSDGSDGSDGSD-D--------S----------------AQ-S--EGVVIAPLSQL-----ISDAAYGPQIS---------QIVTDKLAQ-V---------QGS-----------G-----------------------EVFTALNTAGFSD-------VMVIWLKADQKV-EQPIHIVRTSV-----G-----------------------ESISHLRTLVIAEPH-SSCTLVESFIGN----------------------------S-----AD----------------HLQPRCNNSVTEIVLAEGAQINHIRLQD-EGL-------------------QTFHIAKTAVSQAANSRYSCTAIDL---------------GGQLSRHHLEVYQAGPQTDTHLYGLSALQG--------KQLADTHSLLALT--------YPHSTATQVQKNVVD-DRAHAVFNGKVYVSQAAQFTDAAQLNRNLMLSSKARIDTKPELDIVADNVKCAHGATVS-QLQADEVFYLQSRGISAEQAQRLLLYGFAMEIVE------KISVE---------PLRQVL-GDRITHWAN--------------------------------
>1948458_Bbacterium@DGAL01000070.1_21|  22544 23503
----------------------------------------------------------------------------------------------------------------------------------------------------------------------------------------------------------------------------------------------------------------------------------------------------------------------------------------------------------------------------------------------------------------------------------------------------------------------------------------------------------------------------------------------------------------------------------------------------------------------------------------------------------------LASA-----LNDA----QLK---------VSVKSRLNS-L--------EGDG-----------V-----------------------SGFCEMNTALFKD-------VVVIHADSNGSS-FETIHVLNIST-----G------------K----------HTFNHPRLLLIAEEQ-ARVCILEDYIGI----------------------------G-----G-------------------FGYMTNAVSELSLAAESQVIHVKFQR-DDD-------------------SAYHIAHTHVGIDQGASYQNWSVSV---------------GAAVSRHNLVTRQREDGGHIAIKGLALGHD--------KRIVDMHSCIEHT--------KPHGQSIQVHKTIAG-DRSKVVFNGKVKVHKGAQQTNSSQQNRNLLLSARASVDTKPELEIFADDVKCAHGATVG-QVSEDELFYLKSRGLDDDLARNLLNYAFAKEVIE------DLPIK---------SLGAVI-ESYIRDQTKI*------------------------------
>1986845_Bbacterium@OUT76842.1| Fe-S cluster assembly protein SufD
------------------------------------------------------------------------------------------------------------------------MSEQSI------------------------------------------------------------------------------------------------------------------------------------------------------------------------------------------------------------------------------E-FTA--SLL-K----------DNGASLE----L-SQ-EHWLKERQQEARFQL-----------------------------------------ENNSLP----TTA-EEEWRF-TDLTGLYKRTLSVPQ----A-D----L-PV------DS-------A------V-VRS------LVIPEA-LS--------------------------SIVLVDGVYSPDM------------------------SF-V--------D----------------AG-K--TKIRVSNLEAA-----LQDE----SLT---------SLLKDQLNK-I--------DGDG-----------I-----------------------SAFGEMNTALFKD-------IVVIHVGSGVQS-FETIHVLNIST-----G------------K----------QTFNHPRLLLIAEKQ-AKVCIFEDYVGI----------------------------G-----G-------------------FEYMTNSVSELSLAADSEVIHVKLQR-DDD-------------------SAYHIAHTHVGVDNGASYRNWSISV---------------GAAVSRHNMVTRQRQEGGQIDIKGLALGHG--------KRIVDTHSCIEHT--------RPHGESTQVHKTIAG-GRSKVVFNGKVKVHKNAQQTNSSQQNRNLLLSARASVDAKPELEIFADDVKCAHGATVG-QVSEDELFYLKTRGLDDAIARNVLNYAFAKEVID------DLPIQ---------SLGGVI-ESYIKEQTKT-------------------------------
>1951931_Hbacterium@DBME01000068.1_5|  2290 3570
------------------------------------------------------------------------------------------------------------------------MVAL---------------------------------------------------------------------------------------------------------------------------------------------------------------------------------------------------------------------DTA--------P-LLE--GFL-S---------------------R-LR-PQGWEALRVRAEEAL-----------------------------------------VRDGIP----TTA-REDWKY-TDLAPLRDLDFVPGA----A-M------DV----------------------D-IAP------AILPEARGS--------------------------RLVFVNGHHAPHA------------------------SC-V--------A----------------NL-P--AGVRFLNLASA-------------------------SEMARELGG-L---------AAT-----------D-----------------------DFFANLNQARFTD-------GALIVVPKGVHV-EAPLHVVFANR-----Q------------EGS--A-----PTFALPRLLVVIERG-ASATIVEEHQGT------------------------------------------------------GQYLASAVTEVVVHGDGRLVHERVQR-ESD-------------------QAFHFSHLAARVERSAYYACRTVSF---------------GGRISRSTPHVVMAEEGAELNLEGLALLGG--------SQVSDTHSFIDHL--------VPHGTSRQVHKVIAD-DTSRAIFNGKIFVRHGAQATDAQQQCRGLLLSAGARIDTKPQLEIFADDVKCAHGAAIG-QLDPEELFYLESRGLTPALARNVLTYAFAADLLA------KIPVT---------SLRRQL-RQTVLARTQAG-TLEALS*----------------------
>903818_Hfoetida@KI912268.1_1293|  1534875 1536143
------------------------------------------------------------------------------------------------------------------------MSAAI-------------------------------------------------------------------------------------------------------------------------------------------------------------------------------------------------------------------------------D-FLP--EVA-A---------------------A-SR-PKEWETLRAKAETHL-----------------------------------------DGKSYP----APK-AEDWKY-TDLAPLKTLAPKPGI----H-A------CV----------------------D-IRG------HILPESRGA--------------------------RLVFVNGHYDPHY------------------------SN-A--------S----------------GL-P--PGVRMLQLASA-------------------------SEAASALGT-L-------ATPET-----------C-----------------------DVFANLNTAKFAD-------GAFIYVPKGLQV-EPVLHVCFMGA-----P------------DGD--Q-----ATCAHPRLLVVLEKG-AELHLVEEYSGQ------------------------------------------------------GSYFTNALTEVIVKDGAELRHERIQL-ESP-------------------EAIHLCHLRAQVGRSARYFSRTISF---------------GARLSRQSPHVVLADEGAKVHLDGLALLDG--------QQVADTHSIIDHT--------QANCSSRQLHKAIGD-GQSRIVFNGKIFVRPGAQQTDAQQQSRNLLLSEKAQVDTKPELQILADDVKCAHGAAIG-QLDPEELFYLQSRGLDLNAAKNLLTYGFAADLLS------RIPVP---------SLRKHL-RQLVMERTNAL-TM*--------------------------
>1121920_Gfermentans@AUAU01000006.1_78|  93630 94907
------------------------------------------------------------------------------------------------------------------------MTSAL--------------------------------------------------------------------------------------------------------------------------------------------------------------------------------------------------------------------AGS--------N-LLA--DLL-N---------------------G-PR-PAEWAPLREAAEQRL-----------------------------------------AGRELP----TTS-DEDWKY-TDLKLLAG-GFSPAP----E-A------TV----------------------D-VAG------HLLPEMVGT--------------------------RQVFVNGRHAPHA------------------------SC-A--------S----------------AV-P--AGVRYFPMSHA-------------------------SEACHTLGS-V-------GNGTA-----------K-----------------------GLFEDLNTARFQD-------GAVILVPKNLKV-ALPLHLLFITK-----A--------------E--S-----PVAVFPRVLVVLERG-AELELVEEHHGE------------------------------------------------------GAYLSCPVVEIRVAEGAILRHERVQR-ESP-------------------EAFHLTSLKAEVGRGGQYHSRTLSF---------------GARLSRQEPRVRL-AEGADATLDGLALLDG--------AQVADTHSFLHHA--------EPGATSHQLHKCIVD-GKARAVFNGQILVAKGAQGTDAQQQSRNLLLSEAARVDTKPQLEIYADDVKCSHGATVG-QLDPEELFYLQSRGMNADDARNLLTYGFAADVLT------HIPVA---------SLRRSL-RQLVMARTQAG-SLGELS*----------------------
>2052165_Hbacterium@PMJK01000162.1_3|  1146 2423
------------------------------------------------------------------------------------------------------------------------MTLA---------------------------------------------------------------------------------------------------------------------------------------------------------------------------------------------------------------------LTS--------S-FIA--DLL-A---------------------G-PR-PSEWGDLRKAAEARL-----------------------------------------AGRDLP----TSS-DEDWKY-TNLKALGNLAFSPAP----R-A------AV----------------------D-ISG------HLLPEMVGT--------------------------RQVFVNGHHAPHA------------------------SC-A--------S----------------AV-P--AGVRFLPLSIA-------------------------SEACHSLGS-L-------ENGAE-----------Q-----------------------GVFEDLNTARFED-------GAVLLVPKNMKV-ALPLHLLFITK-----A--------------D--T-----PLAVFPRVLMVLERG-AELELVEEHYGT------------------------------------------------------GTYLSCPVVEVRVGEGAVLRHERVQR-DSD-------------------EAFHFGTLRAEVAKGGQYHSRTLSF---------------GARLSRQQPWVRL-AEGAEVSLDGLALLDD--------HQVADTHSFLLHA--------EPHATSHQLHKCIVD-GQARAIFNGQIRVAPHAQGTDARQQSRNLLLSESARMDTKPQLEIYADDVKCSHGATVG-QLDPEELFYLQSRGLNADDARNLLTYGFAGDVLN------RIPVA---------SLRRAL-RQLVMARTQAD-SLGDLS*----------------------
>197221_Telongatus@BAC09457.1| tlr1905
------------------------------------------------------------------------------------------------------------------------MTIT---------------------------------------------------------------------------------------------VKANSD------------------------------------------------------------------------------------------------------------------QADLPQ-ASGAN-ELN--DLL-NFAPPLH--------------------HPELAVLRQTARDRL-----------------------------------------HEQTLP----TPR-DEDWRF-TDLSVLRTRTFQPPI----A-PLN--P-EI--------------VA------E-VQH------LLCERSFPT---------------------VA---QIVLIDGYFCGEL------------------------SR-V--------D----------------AA-G--VELLPPSLPAI----AP-----------------------------------------------------P-----------------------EVFSDLNAAMLAE-------RLCLRLSGHF---REPVEVFFVSS-----R------------Q-Q--------QSVVSPRLTVEVAAH-GQVTLIERFLSL----------------------------T-----G-------------------DQQFTNTVTEISLGAAAGLHHVRIQH-QSP-------------------TAIHIGSTAVCQAQDSAYEGHAIDL---------------GGCLSRHHWQVQIQGSGSQTILKGLAIAMD--------EQIVDTHSAVLFH--------APHSRSEQIHKCILG-DRAHGIFNGRVVVPQVAQLTDASQLNRTLLLSDKARVDTKPQLEIVADNVKCSHGATVS-QLAAEDIFYLRSRGLDQHQARDLLVKAFALEQLS------DITPE---------PLREEI-EEALLAKLGGS-----------LP-----------------
>195253_Ssp@AFY60149.1| Iron-regulated ABC transporter permease protein SufD
------------------------------------------------------------------------------------------------------------------------MLHV---------------------------------------------------------------------------------------------IANSD------------------------------------------------------------------------------------------------------------SPVTTAHKTV--------T-QLG--DLL-KLRQELD------EVVLG----Q-AG-LATLGQLRQTAADAL-----------------------------------------HEQFIP----TTR-QEEWRF-TDLSLITQAPFSPPA----H-P----P-DL---------------A------T-LPT------QRIAEK-HL--------------------------RMVLVNGVYAPDL------------------------SD-V--------G----------------NS-H--AGVMVGNLAQA-----R-------------------PETLALLGQ-L---------PGR-----------E-----------------------EVFTALNTASCRD-------VLTIEVGAKVCP-GFVIHLVFLTT-----A------------P-Q--------ATLISPRVLVVLQPG-SSLTLVEDYISG----------------------------E-----M-------------------DTALTNAVTEIYLGNQAELDHTRIQR-QAP-------------------TALHIGKTVISQAQHSQYSGHAITW---------------GGQLSRHNWDVNSNGPETTTILEGLTVATA--------NQLADTHSSLIFS--------APHCSSQQVNKYIVG-GRARAVFNGKIVVPQAAQMTDASQLSRNLLLSPKARIDTKPQLEIVADNVKCSHGATVS-QLAEDDVFYLQSRGLDLQQARDLLIRAFAVELLD------GFQIP---------SLAKEL-AQNILSHIHQA---------------------------NGD
>1453429_CAthalassa@ADB95432.1| Iron-regulated ABC transporter permease protein SufD
------------------------------------------------------------------------------------------------------------------------MKNS---------------------------------------------------------------------------------------------ILETT-------------------------------------------------------------------------------------------------------------------NKE--------V-YLD--NLL-SQFHI-------------------DD-IDSFQSLKQDSLQKI-----------------------------------------KELSFP----TSK-EEEWRF-MNLAELYKYQFKIAK----A-T------KI------TK-------E------S-IKD------LVVSEANSN--------------------------CIVFVDGQYDRAL------------------------SD-I--------A----------------LS-S--DDIFIGTLQDV-----PDIK------K---------NEIYTLLNS-D---------QNK-----------K-----------------------DIFSRLNTIGLVD-------PAIIIVNENITI-KDPIQLLFIAT-----K------------Q-K--N-----SLLIQPRTLVVAEKG-SDLSIVEYYSTV----------------------------E-----NP-----------YLELDQIVPYFTNSVTEIFLKDNSRVIHSRIQL-ESN-------------------ISFHISKSNITQNQDSFYVLNQFDL---------------GSKVSRNNIEIFQNGARTESYLNGLSLLGN--------DQISCTKTSINLN--------YPNGIIDQLHKYVID-DKAHGIFDGKIIVSKLAQITKAKQLNRNLLLSKNSHINTKPELQIIADNVKCSHGATIT-QLEANELFYLQSRGLSELEARHLLVDAFMREILM------KIPHK---------SLEQKL-IKYIASDIK--------------------------------
>981222_Cthermophilum@AEP13412.1| FeS assembly protein SufD, group 1
------------------------------------------------------------------------------------------------------------------------MKAE---------------------------------------------------------------------------------------------TAKTPN-----------------------------------------------------------------------------------------------------------------------------P-FAE--AFA-ALAPA-------------------RA-TSPYGRVQEDAFATF-----------------------------------------ERLGLP----TVR-DEAWRY-TNLAPLTKRSFRPAT----A-D------GL------MA-------A------N-LQS----GIAFFDESATT--------------------------RMVFVNGAFQAAL------------------------SD-L--------S----------------GL-P--AGVEIRRLDGP-----A-----------------------------P-------LPEAD-----------A-----------------------SSFRALNLAFLSD-------GVTIRVARGRAV-AAPIGLFFVTA-----P------------T-D--D-----DRMTHPRVIIELDEA-AIATVVEIHTVL----------------------------C-----DE------------EGRFGTHPYLTNAVTDVRLGQGANLTHIKVQT-EGS-------------------AAYHIADLRVDIGRGAAFTGHAHAL---------------GGQLSRQDIRARFLDEGGECRLYGLQALRG--------QQLADTHVTVDHA--------VPNSTSEVLYKGIFD-EQAHGVFDGRVIVRHGAQQTNAVTTNKNLLLSEKARVDAKPQLEIFADDVKCGHGATVG-QLDEDEIFYLRSRGLTPAEARRLLTFGFAREVSE------KLPVP---------SLKVRL-DGALAKRVEPSASGD-----CVL------------------
>2012633_Csp@OYT73381.1| Fe-S cluster assembly protein SufD
MTA---------------------------------------------------------------------------------------------------------------------MKAE---------------------------------------------------------------------------------------------VAKVPN-----------------------------------------------------------------------------------------------------------------------------P-FAD--AFA-----------------------A-LG-LSAQADWRGAAFAAF-----------------------------------------ERRGIP----TVQ-EEAWRY-TNLAPLTKQAFRLAT----A-D------GL------DA-------V------A-LER----SIPFFDESATT--------------------------RLVFINGVFQAAL------------------------SD-V--------S----------------GV-P--AGVEAAPLDDS-----F-----------------------------Q-------PTTFG-----------E-----------------------TPFRALNAAFSRA-------GVRIRLPRGKAV-AAPIGLFFVTA-----P------------T-V--D-----FTMTHPRIIIELDEA-AIATVAEVHTVL----------------------------C-----DE------------EGRFGAHPYLTNAVADIHLGQSANLTHIKLQT-EGA-------------------QAYHIADLQAVVGRGASFTSHAHAL---------------GGLLSRQELHARLTDEGGECRLYGLQAVAG--------RQLADTHVVVDHA--------APDCASEILYKGVFD-GQARGVFDGRVLVRQGAQRVNSVTTNKNLLLSTTARADTKPQLEIFADDVKCGHGATVG-QLNQDEIFYLRSRGLTAAEARRLLTFGFAREVSE------KLPIP---------SLKVRL-EGALSTRLEPPPSPHGDSV----------------------
>1947904_Cbacterium@DBAX01000029.1_15|  10581 11837
--------------------------------------------------------------------------------------------------------------------------------------------------------------------------------------------------------------------------------------------------------------------------------------------------------------------------------------------------------------------------------------------------MITLASLRQLGQEHL-----------------------------------------GYLTPP----TRQ-REGWQY-LRMPELLPTATTTQG----R-EI-----AT------SS-------A------P-WQS------FAIPGAYQG--------------------------R--WFQGRWQPPV------------------------GP-E----------------------------PEDGELWFGSLGDR-----PPGD----PLV---------QRLVGLVSQ-H---------PAT-----------R-----------------------DYFGYSNQAALEE-------LAILYVPQNRAI-AQPIQILSYAA-----A------------QPE--GA----CMVVHPRCLVVLESG-SQATLLERWLSE----------------------------D-----G-------------------GALWHNGVTEIFLGPGARLDHVMVQQ-QGS-------------------STLHLQTTALIQEGHSQYQGYALAL---------------GGHTSRQTLHVQQHGSATETVLSGLIYGDG--------DQHHELYSCVHLE--------HPHSTSRQLQKVILD-GHAHGVFWGKIQVGQKAQETNAGQLSRTLLRSPKARVDTQPQLEILADNVKCSHGATVS-QLDADELFYLLSRGIDPETATRLLSYGFAAEVIR------QIPIA---------AVRQSL-EAWLMQHTAST-VPSGS*-----------------------
>1618023_Aatlantica@KJH69346.1| Fe-S cluster assembly protein SufD
------------------------------------------------------------------------------------------------------------------------MTPNS--------------------------------------------------------------------------------------------------------------------------------------------------------------------------------------------------------------------NTD----------LKA--QLI-ADFQ-------ASETRLN----G-AS-KTPFFGRKKDALNAF-----------------------------------------DKLGFP----TIR-HEEWKY-SNVKGLVSHVFDFND----R-G------DL------TA-------D------D-LEA------LRIPNLEGN--------------------------VLYFVNGVFHPEF------------------------SS-I--------V----------------SP-E--SELRILNFGEA-----IMQF------P---------DVVEQHFAK-Y--------ADFS-----------D-----------------------NAFTALNTAFAQH-------GVFLHVPDKAVV-QQPVILRFIAD-----A------------R-V--Q-----NVAAQPRNLFVVGNR-AEVKVAESFRTL----------------------------G-----D-------------------NAAFTNIVTEVILGEEAQFEYYKVQN-ESD-------------------QTYHIGTTHIQHARASHSYTVTVSL---------------NGGFIRNNLNLVLDGERVDAHMYGLYLPSG--------RQHIDNHTLVDHA--------QPNSESSELYKGILY-DRSTGVFNGKIFVRQDAQKTNAYQSCRNVLASDQATMNTKPQLEIYADDVKCSHGTTTG-QLNEEALFYLQSRGVPKDKARALLMLAFAEDVIE------KMKIP---------AIKEYL-EGLIVEKIGEV-E----------------------------
>3218_Ppatens@PNR43747.1| hypothetical protein PHYPA_016129
MA----------------------------------------------------------------------------------------------------------------------MAAATGSAGVTGALASSRQGAAV------------------------SRISSHKCFVPVNFAAQRFRATGKL----GV----------GTRATIAEAVKSEASGAVS--------------------------------------------------------------------------------------------GSLRDQAEASFSLSKDPGGPDF---------FLL--DLA-EKLENSV----PSEEQGD----S-LG-ARALAELRYKSAEQA-----------------------------------------LNLRWP----TNK-DEAYRF-TDVRFLKNLDIAPTP----A-Q----P-AS------VP--------------NFESE------LGLGETEAF--------------------------RLVFVDGVISESL------------------------SK-V--------E----------------GL-S--GGAYVGSVCKI-----TADSAG----SAL-------SQALEYLGK-P-------AAGTQ-----------D-----------------------DLFTFLNGLGVQD-------AGLVFAPKGVQL-SKPIHVVYYST-----GRG--GSKD----GEEVTS-----ISLATPRLLVVAESG-ARVEIIEQFVGA----------------------------P-----D-------------------QVYWTNQVCEIYVANGAEVSHSCSQE-QER-------------------SAVHIKQTHVSQGEKSTYKLVEAEV---------------GGRLSRHNLQVIQLGSDTQTEFSTFSLSSK--------RQVQDLHSRLVLD--------HPRGISRQIHKCIVTHRLGQAVFDGNVKVNRFAQQTDAGQLSRSLLLAQGATVNVKPNLQIIADDVKCTHGAAIS-DLEEEQLFYFQARGIDPLTARSALVFSFGAEVLQ------SFGND---------YLKKRL-ERLVKSSLATD-------------GVVNPN------VPVGQ
>3197_Mpolymorpha@PTQ32632.1| hypothetical protein MARPO_0097s0089
------------------------------------------------------------------------------------------------------------------------MSFVSAS------------------------------------------------------------------------------------------------------------------------------------------------------------------------------------------------------------------TPD--------L-FLL--DLA-SKLEDSI----AQ----D----G-LA-NDPLARLREEATEAT-----------------------------------------LSCHWP----TNK-DESYRF-TDVKFLKQANINPVNVPS-E-S------SF----------------------D-PAS------LNLPDSNGS--------------------------RLVFVDGVLCKNL------------------------SS-L--------E----------------DV-P--EGVVIGSISSL-----PKEAV-----E---------EHVLPRLSG-V-------ARRSE-----------G-----------------------DVYACLNGVGARD-------LVVVIVPTGVKV-PKPLYVLYYSAQGGPVG------------G-PDSA-----FALSNPRLLVSVGKD-AELDLVEDFTGA----------------------------P-----Q-------------------TLYWTNSVCEIDIAESGRVGHSYVQE-QSL-------------------NAVHIRQTYVSQVTASTYKLVEAGF---------------GGRLSRHNLSIQQLGPDTITEMSTFLLAGR--------KQLHDLHSKLVLD--------HPRGISRQLHKCIVSDSSGHAVFDGNVRVNRFAQQTDAGQLSRSLLLAPRATVNVKPNLQIIANDVKCSHGAAIS-DLEEDQLFYFRARGIDVQTARSALVFSFGAEVLQ------KLVGE---------GLRKRV-ENLVKSSLAAE-------------GYIKPD------LPVTI
>3702_Athaliana@AEE31494.1| non-intrinsic ABC protein 6
------------------------------------------------------------------------------------------------------------------------MAAATVLGRLSL----------------------------------------------------------------------------IPNLSSKPKLKSNRRTTS-----------------------------------------------------------------------------------------------------TSVSVRAQASFSD--------P-FVL--QLA-ESLEDSL----SA---------SPSS-SLPLQRIRDSSAETL-----------------------------------------LSTPWP----SRK-DEPFRF-TDTSLIRSSQIEPIS----T-Q------QR------NS--------------E-ILD-------NLTETQFT--------------------------NAVIIDGFVSNLT------------------------IG-P--------S----------------DL-P--DGVYFGKYSGL-----PDEL------T---------NRISEFIGN-----------FDS-----------G-----------------------DLFWSINGMGAPD-------LMVIYVPEGCKV-ENPIYLRYFSGET---G------------DRESKR-----LPVSNPRVFVLVEEG-GEIGIVEEFVGK----------------------------D-----EE------------------GFYWTNPVLEVVVQKNAKLKHSYLQK-ESM-------------------ASAHIKWTFVRQEAESEYELVEVST---------------GGKLGRHNVHVQQLGPDTLTELTTFHMCVN--------EQTLDLHSKIILD--------HPRGASRQLHKCIVAHSSGQAVFDGNVRVNRFAQQTNAGQLTRSLLLKPRATVNIKPNLQIIADDVKCSHGAAIS-DLEEDQLFYFQARGIDLETARRALISSFGSEVIE------KFPNR---------EIRDQA-RNHVKGLL---------------------------------
>436017_Olucimarinus@ABO97233.1| ABC(membrane) family transporter (Fe-S assembly/SufBCD system), partial
---------------------------------------------------------------------------------------------------------------------------------------------------------------------------------------------------------------------------------------------------------------------------------------------------------------------------------------------------------------------------------------------------------------------------------------------------------------P----TNR-AEEYRF-TDFSALTTATLVGPK----E-G------AS---------------A------D-ASA-------TRVEDACA--------------------------TVVLVDGVLDATQ------------------------SD-F--------E----------------GA-AK-AGIKI-SVGAA-----D-----------------------ATTGK---------QSATR-----------G-----------------------NVFAAINSASAAD-------VVVVRVPKGVKC-ASPVHIVTMST-----G------------G-ENGA-----TRVSAPRITIVVEEE-GELCVVEDFAGE----------------------------G-----E-------------------TEYWQNGVCEIAVEKGASMKHALIQN-HGR-------------------GATHTRTTLVTQAEDSKYEVNEISV---------------GGKTARHDLNIKQLGPRTETVLGCFNLAGS--------NQTLDLHSKLQLD--------HEEGSSNQVHKCIVSAASGKGVFDGNVQVNRMAQRTDAQQLSRNLLLVPKATVNVKPNLQIIADDVKCTHGCTVS-DLEEEELFYIRSRGLSAETARSLLVSGFGVDVIS------RLPGK---------DLRDRV-NSIVRTSLER-------------------------------
>3075_Aprotothecoid@RMZ57359.1| hypothetical protein APUTEX25_004193
--------------------------------------------------------------------------------------------------------------------------------------------------------------------------------------------------------------------------------------------------------------------------------------------------------------------------------------------------------------------------------------------------MHRLQGLRRAGEAAL-----------------------------------------STMRLP----TSK-QEEFRF-TDVSRITGAQLAAPP----G-GDA----AA------AL-------R------A-AAD------LTLTRPAAV--------------------------TAVVLDGALLRLV------------------------PG-P--------E----------------AL-P------------------------------------------PRLGM---------QSGQR-----------G-----------------------GAFAALNAASAAG-------VLVVHVPAGVTL-AAPVHVVHLSSPGGGVG------------DRDPGA-----VPMSSPRTLVVLEEG-AAAGLVEEFVPL----------------------------A-----SPS----GGAAGTASPAGAAAPYYVNAVLEVELDDRAALSHAYVAT-DVA-------------------GASHTKATFVHQGAESSYSLTEARL---------------GGALTRHDLSIVQLGAATQTRLASFLLASQ--------AQLHDLHSKLTLD--------HPAGQADQLHKCIVADGRSRGVFDGNVRVNRGAQQTDAAQISRNLLLAPRATVNVKPNLQIVADDVKCTHGAAIS-DLEEDQLFYLSSRGIDATAARRILVDSFGREVVQ------RLGDA---------ALQGRI-DAAVKKALQGV-QAV--------------------------
>3055_Creinhardtii@PNW75132.1| hypothetical protein CHLRE_12g513950v5
------------------------------------------------------------------------------------------------------------------------MQASTSLGSACR-----------------------------------------------------------------------------TQLAGKRVVSGHRYPNA----------------------------------------------------------------------------------------------RIALKPAKSGAVASAVVAED--------K-WLA--RTV-------------------K---EVAT-PSSLAALREQSKSAL-----------------------------------------ATLRMP----TTR-NEDYRF-TDIAPLLRTNVQPAA----A-G------AA------VP-------S------ELLAA------HELPGA-AA--------------------------RLVVVDGVLRPEL------------------------SSGL--------S----------------GL-P--AGTYVGPLAGA-----P-------------------EAVKQKLGS---------LSNSR-----------G-----------------------GPFAVLNGSLVPE-------VLVVAVPAERQL-EGPLFVLHLAS-----GAT----------GAD--E-----VAANAPRLLLHAGTG-SSAELVEEYVAL----------------------------P-----GG------------------RRYLTVAVGELFLEAAASVRHSYVQR-EGE-------------------GSFHFKSTLVHQAERSQYTLAEASV---------------GGAIARHDLVIQQGGPETHTQMSHFLLCGP--------SQTHDLHSRLTLD--------HPHGTANQLHKCIVSHASGRGVFDGNVKVNRLAQKTDAGQLSRNLLLVPLATVNVKPNLQIIADDVKCTHGCAVS-DLRDDELFYFRARGISAESARQALVFSFGAEVIQ------RMGHP---------VLQKRV-QDDVSRTLLSA-EPFAASA----------------------
>39947_Osativa@KAF2948198.1| hypothetical protein DAI22_01g018900
------------------------------------------------------------------------------------------------------------------------MSSPSPALCAAASCSTPLR------------------------------------------------------------------------------VASPVVRFR------------------------------------------------------------------------------RPGAPAPV------------VSAARASSAAVPAVSD--------D-LVL--RIA-EQLEDSV---------------A-AS-SPLLDPLRSASALSL-----------------------------------------LSTRWP----TRRSNEAYRF-TDISYLRSLPISLSS----R--------------------------------D-APA-----VAPPASPYAS--------------------------HVHFSDGVLTSS------------------------------------------------------------SGAHVSALADL-----PPGHV-----R---------DRAAAALAA-S-------AGFAD-----------K-----------------------DLFFDFNAVGAKD-------VVVVHVPEGVSMADDPVHIMFSYS-----GC-----------G-D-GS-----MMMSNPRVLVVAEKG-AEVTIIEEHFGQ----------------------------E-----DG------------------GCYWANPVMEIIVEEDAKVVHSYVQQ-QSF-------------------AAAHTKWTVVQQNTSSNYEFVEVSI---------------GARLNRHNLHVQQLGPETNTQLSTFHFSAQN-------KQIHDLHSKLILD--------HPRGRSQQIHRLIAS-GTGNGIFDGNIKVNRYAQQTDAGQETKCLLLSSKALVNVKPNLQIIADDVKCTHGAAISGEHDPNAIYFLQARGIDAKTAADALNFAFGAHVIN------QIPFK---------PIEKKT-LAHFKALLASSRQNDE-------------------------
>1188229_Glithophora@APB33546.1| FeS assembly protein SufD
------------------------------------------------------------------------------------------------------------------------MGTE----------------------------------------------------------------------------------------------------------------------------------------------------------------------------------------------------------------------------------WLT--G----------------RSTLG---------SGEFLAWRERAVAQV-----------------------------------------AQPNWP----VFD-REAWRG-TAVPSVLATPFRLAQ----G-D------GV------DL-------S------K-IEP--------VPEL-PC--------------------------HITLVNGRVRDH-------------------------------------G----------------EL-P--PGVILGDWQDL-----SPAE-------------------REHLGR-----------GLP-----------A-----------------------DGFTALNQAAVPG-------ITVVRVMGNPI---SPLHLIHQSQ-----A------------G-E--A-----PVLACPRWVVILAPG-ASLTLVEEYVST------------------------------------------------------GTCWTNGVVEIHLGQGSQLQHYIVQR-ESL-------------------QSVHLLRLGVEQAQDSHYTLRTVSA---------------GARWSRCEPVICQAGTGTFTQLRGLSLVGG--------RQHSDMHSVITHD--------HPQGTSRQVHKCVVA-HQGQAVFHGLVRVAPVAQLTDAGQLNQNLLLSKQAKVDTRPQLAIQADNVKCTHGATVS-DLDPATLFYLQSRGIDPSAARSLVVAGFAEELLR------EIPFP---------TLRQCC-HLWMQKLTQSQPTEATP------------------------
>1789004_Fsp@KXW58842.1| FeS cluster assembly protein SufD
------------------------------------------------------------------------------------------------------------------------MN----------------------------------------------------------------------------------------------------------------------------------------------------------------------------------------------------------------------------------P-FLA--QCR-ASFEA------QA---------T-QE-GTVEGSQRQAEWTRF-----------------------------------------EALGWP----TTR-LEDWKY-TALSGLEKLSLHHSI----E-P------RE------AV-------K------G-APR------ALLEGIPAP--------------------------RLVFVDGMFQPDQ------------------------SM-I--------E----------------GL-P--KGVHLRFWSEL-----DARE------R---------ERFTQKMAP-----------ARA-----------L-----------------------TAFGALNGALFTE-------GIWITVDAGCAL-ETPLHLVKVSL-----T------------G----------QRMSHGALLLESEEN-SELTLREHCLGS----------------------------T-----D-------------------QPAHSNWVTAIELAPQARLTLVKVQQ-EGL-------------------LSYHTAALHGLQRAGSQLQVFAFAL---------------SGALGRNDITLRLIEPHAECVLKGMYRVAD--------RALQDFHTTIEHD--------SPHCTSDECFKGVLE-GSGKAVFNGRVRVALDAQKTSSRQSNHNLLLSDKAEVNTKPQLEIFADDVKCSHGTTVG-QLDEEQWFYLRTRGIAADLARTLLIQAFTLEIAE------AIPHV---------DVRAEV-RRLLGGTVEEN-GHV--------------------------
>84588_Ssp@CAE06836.1| ABC transporter, membrane component
-----------------------------------------------------------------------------------------------------------------------------------------------------------------------------------------------------------------------------------------------------------------------------------------------------------------------------------------------------------------------------------------------ME-SAVLAPVQERGRTAL-----------------------------------------ERLGLP----TRR-QEPWRL-TDLKRLEALARLPLS----A-V--------------------------------VAP------LALPPASAG---------------------V----HRLVLDGQGDPL-------------------------DG-V-------------------------AL-P--EGLSVLSAVEL-----E-------------------QALGHTLDR----------CGCA-----------G-----------------------SWPVELNHASARQ-------VLALRVRGAV----APLELVLTGA-----------------------------AGLTATRIVLLVEEK-ASLDLLQVLQSD------------------------------------------------------GASAHSHVLEVHLGQEAQLRHGLLAT-ADG-------------------QASLLAHLAVEQEPRSRYAFTSVVQ---------------GWDLARVEPRVVQVDGQATTELKGLAVSQA--------DQQLATHTAVRFD--------GPEGELDQLQKCLAG-GRSHAIFNGAIQVPRDAQRTNAAQLSRNLLLSERARVDTKPELEIVADDVRCAHGATVS-QLQEDELFYLQSRGIAAADAAALLLRGACQEVIE------HLPAS---------AEAWGP-LERVMAGLSR-------------------------------
>2024880_Ssp@MAB54707.1| Fe-S cluster assembly protein SufD
------------------------------------------------------------------------------------------------------------------------MAAF-------------------------------------------------------------------------------------------------------------------------------------------------------------------------------------------------------------------------------------------------------------------TE-SSLLEPVQHRGREAL-----------------------------------------ERLGFP----TRK-QEPWRF-TNLSRLKTVQDLPVV----D-A--------------------------------HES------PDLPEAPTA---------------------G----LRLVLGSAENPL-------------------------EG-V-------------------------DL-P--EGVRPLSLDQL-----K-------------------YALGSTLDR----------CGCA-----------K-----------------------DWPVELNHASSRE-------VLALRISGKV----PPLELVIAAS-----------------------G-----QGLLSTRVLLLLDEK-AELELLQVFRAD------------------------------------------------------SGAAHSHLCEVVLGQEARLRHGVLSL-GDG-------------------SGSLLATLAAQQEPRSHYELTSVFK---------------GWSFGRIEPRVVQLDGQAMTTLKGLAVTAD--------EQQLAVHSSMRFD--------GPEGELDQLQKSLAA-GKSHAIFNGSIQVPRAAQRTNAAQLSRNLLLSPKARVDTKPELEIIADDVRCAHGATVS-QLQEDELFYLRSRGITETEATALLLRGYCQEVID------QLPVQ---------ADRWRP-LEQVHQELSR-------------------------------
>64471_Ssp@ABI46185.1| FeS assembly protein SufD
------------------------------------------------------------------------------------------------------------------------MAMPE--------------------------------------------------------------------------------------------------------------------------------------------------------------------------------------------------------------------------------------GWL-TQLP--------------------AP-AGTLEPVQRRGRLAL-----------------------------------------SEHSFP----SRR-QESWRL-TDLRRLEALFQLSLA----D-Q------RP---------------H------R-SSA------DSWPSVPEQ---------------------A----LRLVIDGSQDPL-------------------------QG-V-------------------------SL-P--AGISLLEGAEL-----E-------------------QALGHTLSR----------CRCA-----------S-----------------------DWPVELNHGVSQQ-------ILALRIRGKV----PPVELVMVAA-----------------------D-----AMLVPTRVLLLVEEK-AELDCLQVLSAK------------------------------------------------------GQAAHSHLLEIHLGQESKVNHGLLAL-GDG-------------------QEALLANLAVEQESRSHYSLVSVSQ---------------GWLFGRLEPSLVQVDGQASASIHGLSVTAA--------DEQFAVHTAMRFE--------GPEGTLDQVQKTIAA-DRSHSIFNGAIQVPRPAQRTNASQLSRSLLLSGRARVDAKPELEIVADDVRCTHGATVS-QLQEDQLFYLRSRGITQSSAAALLLRGYCQDVLD------RLPLD--G------SQRWLG-GNLQVGGTAS-------------------------------
>74547_Pmarinus@CAE21779.1| ABC transporter, membrane component
------------------------------------------------------------------------------------------------------------------------MVEAP--------------------------------------------------------------------------------------------IKNSSALDD----------------------------------------------------------------------------------------------------------------------------WCE--RLL-HSLE--------------------AP-SGPMAACQAQSRNHL-----------------------------------------ETLSAP----HRR-QEAWRF-CDLAPIAELEPRQIC----S----------------------------------LGE------PSAPGVSDQ---------------------V----TRLVLGTGQDPF-------------------------AG-V-------------------------TL-P--KGLSPLSDAEL-----K-------------------HSLGHTLNL----------ATSK-----------G-----------------------QWPVALNQAIASQ-------VIGLRVRGIV---DSPLELVCDAG-----V-----------------D-----RGVFAVRVLLLLEEK-AKLELLQVQLSS------------------------------------------------------GANLTSVLVEAHLQSEAKFHHGLLAF-GHP-------------------QAALLAHLAVEQEPSSDVSLVSVCQ---------------GWGVIRHEPQLIQLNGGAKSQLRALQLVQA--------NQLADTHSCVRFN--------GPEGTLDQLHKVVAA-GHGRSVFNGVVQVPREGQRTDAAQLSRSLLLSDRARIDTKPELEIVADDVKCAHGATVS-RLQPEALFYLQSRGISPDQAAQLLLRAFCDEVIC------MLPST---------AKAWRP-LARLLDGV---------------------------------
>292564_Cgracile@AFY28692.1| FeS assembly protein SufD
------------------------------------------------------------------------------------------------------------------------MVAASLST---------------------------------------------------------------------------------------PITAAGAAPGG----------------------------------------------------------------------------------------------------------------------------WVA--ALL-ANATGVA---------------S-AG-ADALAASRARAAQAL-----------------------------------------AQTPLP----SRR-VEAWRF-TDLAPLTALSPTLLS---------------------------------------SAP------AAQPEVAAG---------------------S----LRLNLDGLSDPL-------------------------AG-I-------------------------SL-P--AGLEPISGEEL-----S-------------------AILGQVLAA----------TGSA-----------E-----------------------LWPVLLNGATARN-------VLALRVRGAI---ATTLELVSDAG-----D-----------------G-----EGILPLRLLLVLEPE-ASLEVLQVHRSS------------------------------------------------------GANLTSVVLEARLGEGAELRHGLLAP-GAD-------------------TGCLLATVALEQATGSRYSGVSAHG---------------GWALGRLEPRLVQSEGAAHSALKALQLADG--------RQISDTHSQMVFE--------GPDGRLEQLHKAVAD-GQGRSVFNGAVQVPRAAQRTDAAQLSRNLLLSDRARIDTKPELEIVADDVRCAHGATVS-RLEQDELFYLQSRGIAADQAARLLLRGFCEEVLQ------ELPEA---------ARPWQP-LASLLGEQGR-------------------------------
>1655601_Cbacl30@KRO94779.1| ABC transporter permease
------------------------------------------------------------------------------------------------------------------------M-------------------------------------------------------------------------------------------------------------------------------------------------------------------------------------------------------------------------------------------------------------------------PAAVMPNTADWLTQL-----------------------------------------AGVPLP----GRS-QEEWRF-TGLAAFEALAPELWS------------------------------------------------------------------------------------------GVDPF-------------------------AQ-L-------------------------SL-P--AGISRIEADQA-----Q-------------------GLQQQVLKA----------TGGS-----------D-----------------------AWSVRLNQGASPR-------CLALRVAGAA----GPLQLNCDAG-----A-----------------A-----PGLLALQLVLVLEEG-ASLELLIQHGSS------------------------------------------------------GPNATSLVAVAQLGRGAQLNLGLLAP-GDA-------------------RASLLSHLSISQAPASSLQLTTAVG---------------GWALSRLEPCISQLEGAAQTRLRALQLVDG--------QELADTHSQVRFE--------GPDGQLDQLHKVVAD-GAGRSVFNGAVRVPRRAQQTNAAQLSRSLLLSDRARVDTKPELEIVADDVKCAHGATIS-RLQQNELFYLQSRGIGSEQASRLLLRGYCEEVLR------ELPAA---------AAALNP-LKLLLRDHQ--------------------------------
>2026889_Csp@PHX67882.1| ABC transporter permease
------------------------------------------------------------------------------------------------------------------------M-------------------------------------------------------------------------------------------------------------------------------------------------------------------------------------------------------------------------------------------------------------------------PAAVMPNTADWLTQL-----------------------------------------AGVPLP----GRS-QEEWRF-TGLAALEALAPELFS------------------------------------------------------------------------------------------GVDPF-------------------------AQ-L-------------------------SL-P--AGISRIGADQV-----Q-------------------GLQQQVLKA----------TGGS-----------D-----------------------AWSVRLNQGASPR-------CLALRVAGAA----GPLQLNCDAG-----A-----------------A-----PGLLALQLVLVLEEG-ASLELLIQHGSN------------------------------------------------------GPNATSLVAVAQLGRGAQLNLGLLAP-GDA-------------------RASLLSHLSISQAPASSLQLTTAVG---------------GWALSRLEPCISQLEGAAQTRLRALQLVDG--------QELADTHSQVRFE--------GPDGQLDQLHKVVAD-GAGRSVFNGAVRVPRSAQQTNAAQLSRSLLLSDRARVDTKPELEIVADDVKCAHGATIS-RLQQNELFYLQSRGIGSEQASRLLLRGYCEEVLR------ELPAA---------AAALNP-LKLLLREHP--------------------------------
>210768_Ssp@NQKX01000006.1_61|  57595 58935
------------------------------------------------------------------------------------------------------------------------MMASLSDTDAAA-------------------------------------------------------------------------------------LAQGVATAP----------------------------------------------------------------------------------------------------------------------------WTQ--RFL-DALD--------------------AP-AGELETVQWRGREAL-----------------------------------------ARQPLP----SRR-DEDWRF-TDLAPLLAVFDGTAP----T-A----G-SFG----GTD-------S------P-AAA------SALPPPAPD---------------------T----VRLLLDGRSDPL-------------------------AG-Q-------------------------SL-P--AGLSLLGEGEW-----P-------------------LALGHTLAA----------TGCQ-----------A-----------------------HWPVELNQATASR-------CLALRVSGTV---ASTLELVSVAG-----ANRPDAAE----PGTHPIG-----QRLTPVRVLLLLEEK-ASLNVLQVQLGD------------------------------------------------------GPCLSSLVCEARLGRGSTLRHGLLAF-GTG-------------------EACFLGHLAVEQEIESHLESVWASR---------------GWALARFEPRVSQAEGGAFTSLKALQLAEE--------HQRVDTHSRVVFE--------GPDGQLEQLHKAIAD-GHGRSVFNGAVKVPRLAQRTNAAQLSRNLLLSNQARIDTKPELEIVADDVRCAHGATVS-RLQQNELFYLQSRGISAAVAAGLLKRGFCQEVLR------DLPPA---------AAGWEP-LKRLLAEA*--------------------------------
>2162190_Psp@QCFN01000002.1_64|  57763 58995
------------------------------------------------------------------------------------------------------------------------MRLNS-------------------------------------------------------------------------------------------------------------------------------------------------------------------------------------------------------------------------------------KNWL-TSLP--------------------QP-SGTLSEVQLRGREFL-----------------------------------------FSNDLP----PKN-NESWRL-ADYEKLNRFLDLPVS----N-D------SFL--------------D------S-ESR------NLWPEVASG---------------------A----FRVVLGPAGECN-------------------------SE-V-------------------------SL-P--VGFRRLTNPEI-----E-------------------QMLGKTLDS----------CSCK-----------D-----------------------SWSVSLNHALTSE-------LLAFSVSGRN---LPPMELISHAK-----------------------T-----NELCPTRVLIVLEEN-AELELLQVVLGS------------------------------------------------------DFSAHSHLVEIHIGQEANLTHGLIGI-GNN-------------------NSGFMANLAIEQELRSNYLFTSFIQ---------------GMAFGRVEPRLVQRDGQANTTIRGLQIAKG--------SEQLATHSSICFK--------GPNGTLDQLQKAIAN-DSSHSIFNGTIDVPRVAQGTNAEQLSRNLLLSSRARIDAKPELKIVADDVRCAHGATVS-QLQQEEVFYLRSRGITSNQAAKLLLDGYCQEILE------KLPSN---------AKNWII-----------------------------SDECKLII*----
>2162204_Psp@QCJQ01000004.1_2|  1103 2353
------------------------------------------------------------------------------------------------------------------------MTNDL---------------------------------------------------------------------------------------------------------------------------------------------------------------------------------------------------------------------------------IVQ--KWL-NSIP--------------------EA-KGILKNIQESGKQCV-----------------------------------------PKIGFP----THK-EEDWKL-TNLKRLSNILELNIN----T-N------KE------TN-------H------Q-IDI------NNLPNPGKD---------------------Y----FRILLKDNGNPQ-------------------------DK-I-------------------------KF-P--KGIEPLTDSEI-----E-------------------KSIGQTLEE----------CQCH-----------K-----------------------TWPIAINNSSINQ-------ILAFKVNENN---LPGIEIIIPAN-----------------------S-----KDFNSKRILIHLEDN-AELNLLEVILGS------------------------------------------------------ESSAQSHIIEIVMGKNSKLNHGLISLGGNK-------------------KSNLLSHIATQQKENSEYSFTFIQE---------------GWNLSRLEPRVVQTSGNAKTNLKGLQICNN--------NDQIATHSFVKFN--------GPNGELDQLQKAIAN-DQSHSIFNGVIEVPQIAQQTKAAQLSRNLILSKRAQIDTKPQLEIIADDVRCSHGATIS-QLQEEEIFYLRSRGINNESANALLLKGFCQEILK------NLPCN---------STYWTANFNDLIKGSE*-------------------------------
>1499498_Psp@KGG13311.1| Iron-sulfur cluster assembly protein SufD
------------------------------------------------------------------------------------------------------------------------MIKN----------------------------------------------------------------------------------------------------------------------------------------------------------------------------------------------------------------------------------SIK--EWV-DKLP--------------------EN-KGFLTKSQEKAKKQL-----------------------------------------NQYGLP----SKT-SEEWKF-TDIKKLKHMLSMPIN----D-L------Q----------------E------N-ISF------ARMPETASN---------------------S----FRVQLDFSIEEI-------------------------KQ-S-------------------------AL-P--KGISLLDSKEI-----E-------------------SLAKKIY------------ANSS-----------S-----------------------SWTMAINQASSSY-------ILGIKVSAEN---KHSLEVIVPTI-----------------------K-----SQLTSTRVLILLEKN-AKLDLLEIISGE------------------------------------------------------NNAAQSHLTEIYLEENARINHGLIAI-GND-------------------SLSLLAKPSILQDKNSDYSLHFMQE---------------GWGLSRIEPSIKQLKGLAKSRLNGLQISRD--------DQQLSTHTYVKFN--------GPGGSLEQLQKAIAF-NSSHSIFHGVIDVPKVAQKTKASQLSKNLLLSEKAEINTKPELKIIADDVSCTHGATIS-QLEEEELFYINSRGINRNDASLLILAGYAKEIVQ------NIPLQ---------PKRWAF-LNNLLAI----------------------------------
>59920_Pmarinus@AAZ58922.1| ABC-type transport system involved in Fe-S cluster assembly permease component
------------------------------------------------------------------------------------------------------------------------MKSSS---------------------------------------------------------------------------------------------------------------------------------------------------------------------------------------------------------------------------------ICQ--EWL-DSLP--------------------LT-EGYLKNEQSIGREFL-----------------------------------------LEKGMP----SKK-DEAWRL-SNFNKLNSFLSLPTI----I-D------S-----------------------K-GIK------SVFPEKDKN---------------------R----ERIIINPNENPI-------------------------LN-I-------------------------NL-P--NGIEELNKKEI-----E-------------------ENLGEIIKS----------TNIK-----------N-----------------------DISVCLNQASSLD-------ILALKVKRNH---NHSLEIVIPSI-----------------------E-----EKSISTRIFFLIEEG-AKLDLLQIFLGK------------------------------------------------------NNSAQNHLIEIKLEAEAEFTHGFISL-GEE------------------KESSSICTLAVDQSEKSKYSLHSIHH---------------GWDYARFEPRIIQSEGEASTIIKGLQVTKS--------KEQIATHSLIRFE--------GPNGKLDQLQKAVAS-EYSHCIFNGSIEVPQKAQKTEAAQLSRNLLLSKRARIDTKPELEIVADDVRCTHGATVS-QLQDEELFYLLSRGIDKQCANSLLLQGYYDEVIS------HFPKS---------AGKWNF-IEKLIQDIKK-------------------------------
>167539_Pmarinus@AAP99130.1| ABC-type transport system involved in Fe-S cluster assembly permease component
------------------------------------------------------------------------------------------------------------------------MDPK----------------------------------------------------------------------------------------------------------------------------------------------------------------------------------------------------------------------------------IYC--EWI-NSLP--------------------HT-KGVLANNQKEGRKFL-----------------------------------------QEYGIP----KKS-NEKWRL-TDLTRMNEFFTLPVN----Q-K------K----------------N------K-ISV------EVNNKANKK---------------------S----TQISLD-TDSPI-------------------------EC-Q-------------------------SL-P--NYIEQISENEL-----K-------------------KYFSKFSFK----------QNRD-----------D-----------------------IFLKKFNEAINSQ-------LIALKIKKDS---NASLEIILPKS-----------------------K-----NGLSPYRVMLIVEKG-AKLDILEILNSE------------------------------------------------------DFCAHSNLIEIYIENQAIVNHGCIAI-GKQ-------------------YSKLLSHISIIQEKESVYSFCSMLE---------------DWYFSRIEQHIFQLDGNASTNIKGLQITSN--------SENIETHSIVKFG--------GPNGSLEQIHKAIAA-NESHSIFNGLIDVPQVAQQTKASQISKNLLLSSNAKIDTSPKLNIIADDVQCNHGATIS-QLEKEELFYLQSRGIDQNLANSLIINGFCNEILN------GMPLE---------ITKWSS-LSKYL------------------------------------
>1928728_Pmicropora@BBL86393.1| ABC transporter, membrane component (chromatophore)
------------------------------------------------------------------------------------------------------------------------MKA----------------------------------------------------------------------------------------------------------------------------------------------------------------------------------------------------------------------------------------ELLKRLIP--------------------MR-KEDFCNLQNHTHGSL-----------------------------------------SKQEIP----NRQ-MEAWQF-TNINRLKMLTLVEAE----A-S------S----------------S------N-IPKY----LPLLPEVAEG---------------------T----SRIILASEIDSV-------------------------TV-L-------------------------DL-S--ESIEQLTKEEI-----M-------------------ENLGDILDA----------TGCK-----------H-----------------------HWPVTLNYSHVNY-------CIALKVKKNM---NGNLEIVHIPT-----------------------Q-----TGIQAIRILLIVEED-SSLCLNQVTLGQ------------------------------------------------------GLQLSSLVLEVFLGRESTLNHGLLAF-ADS-------------------EAGFLGHISVLQESNSNYTFTSVAR---------------GWGVARIEPRITQVSGNAKTVLRGLQVVEG--------NNQIDTHSYISFE--------GPEGELDQLHKSIAD-DKGHSIFNGIIRVPCLAQRTKASQLSRNLLLSSQARIDTKPELEIVADDVRCTHGATIS-QMQEDEIFYLQSRGLDVKQASTLVKKGYYQDILN------TLPHS---------SNVWNP-LERIMQVDSPLLGLHEN------------------------
>59919_Pmarinus@CAE18530.1| ABC transporter, membrane component
------------------------------------------------------------------------------------------------------------------------M------------------------------------------------------------------------------------------------------------------------------------------------------------------------------------------------------------------------------------------QII-DEIKNNEL-------------------ISNPSEIQKICLDKL-----------------------------------------KLNPLP----NIK-SEYWRL-SNKSKFSRFLDHSNK----N-K------E----------------S----KVN----------LPYKKASQN---------------------I----IRLIIGENNSINL------------------------EK----------E-------------------N--YSIKELKEIEI-----V-------------------DYIKKNISN----------SDQN-----------D-----------------------HWSDLLNHSLSSKA-----NILGLNISGNK---IPPLEIFSASS-----------------------P-----DSFNAKTLILFFEKN-SKVDLIQINLGN------------------------------------------------------KNSSLSQSTYLCLEENTSVNHGLVSY-GES-------------------KSNLLNSLNVIQKTNSEYSLGSLHF---------------KFDYARFEIRINQLEGNAKTNLKGIQITKN--------NDQIATYTKMQFN--------GPNGFLDQINKSLAD-DKSHAVFEGSIIVPKIAQKTDASQLSRNLLLSRHAKIDTKPQLEIIADDVKCKHGATIS-QLNEEELFYMRSRGLTLAEASKLQLSSYIQEVIS------SIPIS---------KDRWDL-LDKILKEN---------------------------------
>1608213_CSspongiarum@KKZ14306.1| hypothetical protein TH68_05310, partial
--------------------------------------------------------------------------------------------------------------------------------------------------------------------------------------------------------------------------------------------------------------------------------------------------------------------------------------------------------------------------------------------------------------------------------------------------------------------------TWRF-TDLRCLTRLDPTRLH----T-Q--------------------------------TAS------PRWPEAARQ---------------------ASARHVSLQLDGRGHWLTP---------------------QGES----------P----------------TW-P--QGLMVLPAEEI-----T-----------------PGQVARTVMPS-------------------------ETL---------------------PLGAQLNGVTPGP-------SLGLQVSGPD---SIHLDLAIQVE--------------------Q--A-----QAWLAPHVLLVLQPG-ARLCLTWHVATT------------------------------------------------------TQAAVLPMAEARLGLGAHLQETVMAW-GHP-------------------GATFLGSSFISQPSQSVYQRTNVTW---------------GWGLSRDEPFIRQSQGQAETHLYGLAVARG--------QSLLDTHSTMYFD--------GPAGQLRQRHQALAD-DRGHSVFNGRVVVPRVAQQTDASQLSRNLLLTTRARIDTKPQLEIVADNVQCTHGATVS-CLQDDELFYLQSRGIGRDQASRLLQRGFCEEILQ------HLPET---------ALAWSS-LQSLLKIPVPD----------------------------QP
>2055796_Sbacterium@HBU26772.1| TPA_asm: ABC transporter permease
------------------------------------------------------------------------------------------------------------------------MVESCAPPALNL-----------------------------------------------------------------P-------------------LNWKAKGTT---------------------------------------------------------------------------------------------GLM--LKLASVLGLMRLGRRSM-------S-WLN--HFL-------------------------QA----HGSGSEQAIDQL-----------------------------------------QQQGLP----HRR-LEPWRF-TDIAPLTGLTPALLK----P-R------GA------------------------AQA------VAHPAVESG---------------------V--VRLMLAQNGCNFVLAP----------------------GSA---------------------------QP-P--TGLEIESAPRG-------------------------------------------GACAD-----------S-----------------------AWVFQLRDVLAGP-------ALNLQLEPGE---SLRLELLLNPG--------------------E--A-----NALLTPHLQIHLADG-ASLELFVQLQSS------------------------------------------------------ENSLILFTSIIDLGNAAQLLEAQSLS-GAE-------------------GAVLLSGAEVKQAPSSRYERSAFVH---------------GWALARQEPRVQQTDGAAHTCLKDLAIADL--------DQIIDLHSSVRFD--------GPNGCLEQLQKALVD-DSAHSIFNGSVQVPRLAQGTDASQLSRHMLLSNRARVDAKPELAIIADDVRCSHGATIS-SLADEELFYMQSRGIKREQAVALLKKGFCMQIIN------SMPAL---------ARSWDL-LKQSL------------------------------------
>316278_Ssp@CAK28919.1| SufD protein, Fe-Scluster assembly
------------------------------------------------------------------------------------------------------------------------MSS----------------------------------------------------------------------------------------------------------------------------------------------------------------------------------------------------------------------------------------AVL-------------------------ER-QSWLDGLRASHGLAA-----------------------------------------SELTLP----PSR-QEDWRF-TDLAPLLQLDPRALK----P-C------AS------------------------AAS------AAWPAPEAD---------------------V--VRLQLGPDGLSFSLAP----------------------GSQ---------------------------PL-P--EGAVLSGVEPG-----E---------A-------------------------------------------T-----------------------GLPCRLHASVAGP-------QLQLALAAGA---RLRLELWLQPE-----A-----------------A-----RALLAPRLRFLLAEN-AELELALRISST------------------------------------------------------ASSLCLPWLEADLATGARLVEGQWLQ-GDE-------------------GAVLMAGSVIRQQPGSSYSRTAVVQ---------------GWALARQEPQLLQCAGGAETCLRDLAVLSG--------TAIADLHSLVRFD--------GPDGRLDQLQKALVD-GRSHSIFNGTVQVPRAAQGTDAAQLSRHLLLSEQAWVDTKPELEIVADDVRCSHGATVS-SLADEELFYLRSRGIDRPAATELLRRGFCLEVLN------QLPPL---------AAGWHP-WQGSSAR----------------------------------
>1460289_Csp.@KOO22544.1| assembly protein
MLSVL-------------------------------------------------------------------------------------------------------------------LASASLCAAAYRGVPTPAHQ---------------------------------------FVPASTHRTCGRC-------------------------VACAQAEAR-------------------------------------------------------------------------------PTAPPGP------------PPFTTGYEAVKEQPFDG---------WFA--DAA-ATSPA-------------------PS-SPMLAPLRAAAAAAL-----------------------------------------PTIYFP----GRK-DEPFRR-CDLSSLQASRLVPSV----A-K----D-AS------AA-------A------A-LAV------CSDADSAGM--------------------------RLVLVDGVCSQAL------------------------SD-L--------S----------------AL-P--EGVSVSSLNTT-----SGAALDG---A-L-------AALQGPLPE-SGA-----NTAAAM----------NTL------------------LGVYGFAALNQASLAD-------VCVINVPKGVTI-ERPLHVVLLSS-----GGV--AAAPMQAPGTEGAA---PVLPASHPNLLVSLAEG-ASLKLAQHYFAC----------------------------D-----AQ------------------APYLCNGVTRVQLGRSATLQHSYVQE-QGR-------------------MSIHFDSVLVDVGAGASYSSTMLQS---------------GGRIARTNHLVELTGEKASSNLRALSMAAE--------AQLVDVHSKVVHV--------SGECTSQQEQRNVVA-GRSRVVWKGAVVVPRGSDNTNAKQLCRTLLLSDDARVDVQPTLEIDTDEVECTHGATIS-DLDDEMVFYLQARGLSRPDARALLLSGWVRDALA------LVPSE---------SVKQRA-VARAAKVGADYDKEVRRSG-LSSI-----------------
>2880_Esiliculosus@CBN77201.1| FeS assembly protein SufD
MERTAQRSRNGGSESRRVSTLL--------------------AVA-AGLLSLAPT--------------------ADSFLSAP-------------------------------------MKGAGGSGAAQGLRRRSTGEARS---------------AQAGRQG--DGVLSATG------------------------------------------VATEDNQGAVAGSL-----LETQQKG---------------------------------------------------------------------------------VSNNEMKPFVRVPRRD------PRM-WFD--AIR-------------------E--GAVPR-PDSLVELSKAGEAEL-----------------------------------------AELALP----TRK-QEPYRY-TDLESLYRTDFTSAA----P-TTT--A-AE------TA-------A------A-IKP------HLLEASQGQ--------------------------QMVFVNGVFSDEL------------------------SD-V--------S----------------AL-GGVEGLVAGHIGAI--EGAPLDQ------A---------KEMLSYLPE-KDA---DFRTTQG-----------S-----------------------LAFASLNQACFAD-------AGVIMVADGVTV-EKPIQVIFFSE-----G------------E-E--G-----PTVSHPRLVVKAGAD-SHVTLTQSYLSR----------------------------G-------------------------GVCLANGFTRVLVGDRATVTHDYAEE-MSA-------------------SDRLVDTVSVDQTTNSTYSVNQVLS---------------GAFDARANFQIDLLETGSHCNIFTAALTTN--------NQRQDVHSTIRHK--------AEGTTCLQEQRNVVS-DTADCVFKGRIVIDQVAQKTDANQLCRTLLVSDKARVTVMPSMEIIANDVKCTHGATIC-DLEDEELFYLMSRGISKIQM------GF------------------------------------------------------------------------HI
>448386_Gchorda@PXF45474.1| hypothetical protein BWQ96_04772
------------------------------------------------------------------------------------------------------------------------MSSFPPDTEAQ---------------------------------------------------------------------------------------------------------------------------------------------------------------------------LPQPAVPIAP------------LDPTLGAKTG-VSQADIVNPEDECT-WLE--SIL-ASRLTL------------------PS-DHPLQKLREAADKCV-----------------------------------------NDLDIP----GRK-TESWRF-TQLRSVYASRYVAAM----S-ALH--K-QF------SV-------S------D-MRH-------YVPDTAGI--------------------------VLVFVDGMFSKDL------------------------SL-L--------NDDSGSE----------WT-E--AGGFFGSVTDY-----KGDI----------------SRLTTMFTE-QE------LGSKD-----------G-----------------------GLFPTVGHAISAD-------AAVLHIPAGFSV-SRPVAILNLHS-----G------------GPQQGL-----ATACAPRLAIIAEER-SKVVLLESHASL----------------------------D-----D-------------------SYGLILSGSTIFVDQKASVSHYLIND-CGN-------------------DTHFIGNVHAAVLKNGAYEVRPISL---------------GGSLGRFTIGVDLKEEEAHSLVHGAIVGFG--------DQVHDLHSRICHD--------AQSSTSNQLQKNIAT-DRSRAVFNGKIIVTTNGDQTDADQLCRSLLLSDRAGVDAMPVLEIETDDVKCTHGATVA-DLEDDEVFYCQSRGLTLEQAQFLIVTGFAKEVLG------DCPFP---------TVLEQV-SKRVDFIASSRLERVSNYEQLSSI-----------------
>2769_Ccrispus@CDF39920.1| unnamed protein product
MDGVPSPEVKRERVDTAVAAILRHRPHFTPYPTTLNLILNPSPISRPHFHSPIPVPLHSLRRHPLTMHVFRRNRPAPAFLPPTTLSTT---------TWITRGRMNATCKRRIVRPAAFRMASAAESQPHAQ-EKIPIAPTSENNNPIASAPEPDSPAPEADNSA--PGVDSPI-------D-----------------------------------LTSDSNPSAGASD------------------------------------------------------------------TLEAATLPAPVTPAEP------------MDLTLGEEAGIITVSEDLVPEKDET-WLS--NLV-ASAGSM------------------SE-RHPLAAMRAQAQADL-----------------------------------------EHLPVP----NRR-MEEWRF-TDLRTVFASRYVLNA----H-VDR--D-QI------AN------F-------D-LRQ-------YAPDTAGV--------------------------VLVFVDGIYNEDL------------------------SI-V--------NDDSANE----------WL-A--AGGYFGSAENY-----QGDA----------------AVVSKILTE-RE-----LGKDGE-----------G-----------------------GLFPTAAHAIATD-------AAILEVPDNYAV-SRPVAVVFVST-----T------------GESPRR-----AKASAARLAVIAGKG-SKLSLLESHVSL----------------------------D-----KE------------N-----SYSLTLATAAFLVKERAWVSHYVVDD-TCL-------------------EAHVLASIHADVRTRGSYEMRSFGL---------------GSKVGRFDVGVDLGEPGAHGLVHGALVADK--------YQIADIHSRICHN--------SENTTSDQLQKNVSA-DHGRAIFKGKIIVTEDGPGTNSSQLCKSLLLSNKAYVDAMPVLEISNEDVQCSHGATVA-DLEENEIFYCQSRGISYEKAQVLLITGFAMEILG------DCPFP---------NVRELV-DRKMNSVAASVVDREWKKTELTSI-----------------
>1195612_Cmesostigmati@AFP65464.1| Fe-S cluster assembly protein SufD (nucleomorph)
MN----------------------------------------------------------------------------FVTPFKCTTA---------MFFGTNISKIY-----VDNSFLKNKKISLKNSFFRKKFF----------------------------------------------YDSFKMNTIRK------------------------LDSSTDKSK----------------------------------------------------------------------------------------------------------------------------WLD--SIL-LSKKV-------------------KK-TSFINNLRKIGLTLL-----------------------------------------KNTRIP----SKK-DESWRF-TSLDQLFNMEFSDII----V--------EE------ND--------------DFVSK-------YIMENSVA--------------------------RIVFINGVFSFKF------------------------SS-L--------D----------------PI-S--KKFLLQKFSEL-----DIEK------Q---------KKISKLIGK-G-------ESGIN-----------G-----------------------GFFPILNMACLDE-------IVVLSLSSDLRL-EKPIQIVFAGS-----K------------T-K--N-----PVCLNQKIIVLGEKH-AKATVIEQHVSS----------------------------D-----D-------------------SEFFDNSTTNIFLEEGAELNYVVSNQ-ISQ-------------------KASIVLSIHAELQKNSSLNFLSASI---------------GGFLSRMSLGIDLNGSGSNCNIQGITVASN--------NQLSDIHSRISHN--------YPYSTSSQLHKNLVS-GKASAVFAGKVQVHNGAFDTESDQLCKTLLLSPTSKIDSMPILEINNQNVKCTHGSTVS-DLDDEQIFYFQSRGISVEKARFLLTLGFVKEMIE------KFPKE----------LVVFF-SEFLGTVV---------------------------------
>464988_Handersenii@XP_001712249.1| sufD (nucleomorph)
ML----------------------------------------------------------------------------FVSPFSFPLV---------FLSSFNRMKPL-NLRKIDKKYLNMKKENL-------------------------------------------------------------------------------------------NEHKTVNSE----------------------------------------------------------------------------------------------------------------------------WIN--SIL-FQEKQ-------------------KS-SFNINQLRKIGNNIL-----------------------------------------KNTNFP----SKK-DESWRF-TKLDRLFGMKFANSD----S--------EV------NA--------------DFVKK-------FFLENSQA--------------------------RCVFLNGVFFPSL------------------------FQ-A--------R----------------EN-T--DSYFLGRFSDL-----NEKE------R---------KKIRDLAGK-G-------ESGIN-----------G-----------------------GFFPILNLANLDE-------IAVLYIKADSKI-KDPIQILFSSS-----T------------N-E--T-----PICINQKLIIVCEKN-SKAKIIQHHVGS----------------------------N-----E-------------------SEFFDNSTTTILVDEEAQIDFFLINQ-VTE-------------------KASNFNSIHADLRKGSSFNFLSASF---------------GGFLSRISLGIDLNGINASCNVEGVTVVKN--------SQISDIHSRISHN--------YPLCKSSQLQKNLIS-DKGHAIFAGKVQVHNGAYETESNQLCKSLLLSQTSKVDSMPILEINNEDVKCTHGSTVS-DLDQEQLFYFKSRGIPIEKARFLLTIGFIKEIIE------KLPKE----------LNENL-SESVNYLIKK-------------------------------
>55529_Gtheta@XP_001713612.1| hypothetical protein GTHECHR1114 (nucleomorph)
M-----------------------------------------------------------------------------FINCY-----IYDY----RTNIKTSRRNKI-EYKCSNINKVNMTNPM--------------------------------------------------------------------------------------------VQKQNIEIK----------------------------------------------------------------------------------------------------------------------------WLE--SFI-KTQNS-------------------VE-DMHLSNWKKIGLKLI-----------------------------------------KNYTFP----SKN-DEVWRF-TDLKKLYNLNFNKHP----S-E-----------------------S------D-ILE------FCDKINIEN--------------------------KIIFENGKLVYFD------------------------KT-L--------SE------------------N--KMIEIKKFTEL-----NNDE------K---------KKVLELSNS-G-------ECGIS-----------G-----------------------GFFSILNITSIND-------IYILKFNEDFTI-ETNINLISIGA-----S------------N-E-NQ-----EIGFSKRLLVLLENK-SEVKFNLINTST----------------------------K-----KE------------------DIYFENSCINFYLKENSNLVLQNINN-SVG-------------------SSNIMNTIHVDLNKGSFFTFNSISF---------------GGDFERINIGVDMNGPESQCKLNGVFINHQ--------NKIADIHSRISHN--------FPNCKSSQFQKNILN-NFSHAIFAGKIQIQFGAENSEAEQLCRTLMLSPKSRIDSIPILEINNENVKCSHGATVS-DIDDEQMFYLISRGIEKKIAQLILIKGFINESLI------PLPLY----------LKNSI-EKKIFSLLE--------------------------------
>2898_Cparamecium@XP_003239873.1| Fe-S cluster assembly protein SufD (nucleomorph)
MLKF--PS-------------------------------------------------------------------RAFFVNYLKMIFF---------SLI----RD--------------LSSFKPKNAETRYAYQ----------------------------------------------FTSTRKNA---------------------------IRQSI--------------------------------------------------------------------------------------------------------------------------------YMD--SGL-REQPI--F--TNSIQIFK----N-SE-NQLFKHLNRAGISFL-----------------------------------------KTTPFP----FQR-EESYKF-VPLDRLFGMNLFTDS----Q-K------NT------------------------VHS-P----KFFADKEQI--------------------------EIHFLNGFCLENF------------------------SS-T--------NY---------------QS-S--KHLYLGSFEAL-----PSEK------K---------KYLLDISNQ-G-------ESSVT-----------G-----------------------GFFSALNTACLSQ-------ISVLLIPENYNC-EKEINLFFQQN-----D------------Y---CS-----KFYLNQKLIIISGRN-SNSKISQYHFSF----------------------------S-----K-------------------LTYFDNTNVNIVLKDYSVMKYYVTAK-NNQ-------------------LSSQIFSLYVDVKKNVSFDLSIASS---------------NSFISRVNVGIDMNGVNSDICIKSISIVND--------EGMTDFHSRITHN--------YPQCVSSQLHKNLVE-KNGHGIFSGKIQVHGTAFNSEACQLCKSLLLSKKSKVDIMPILEINNDNVKCTHGSTIA-DLDKNQIFYLQSRGISLETSYKMLVNSFIRDVID------SFPDF---------SKKILL------------------------------------------
>35688_Ppurpureum@KAA8491838.1| UPF0051 protein
MCVS---------------------------------------------------------------------RMGLGFVGATSAPTTA------------------------AAVAVTALATAAPAPAYVRRVSVPAVPAPAR--------------PHAAAAGRLCAVT-----------RDSRRRAAL-----GP-------------------LAAEGSEGSSSENAVKVSNLALEEERALR----------------------------GG-------------------------------------------GLTGGAEGVAGLPDFDVPKNE------REL-WWE--SAVRAAQKNAD---------------DLAT-DSVLVPYVHSARGKM-----------------------------------------IDSMFP----GRK-EEMWRY-TDMRALLAMRPETNS----A-G----P-SL------SA-------S------D-AERF---------QDADV--------------------------NLVVVDGRFVSNL------------------------STGL--------D----------------LL-A--KGVYFGSISDA-----PKAI------K---------ERAVELLLQ-R-------KQSSK-----------V-----------------------SAFEWLQAVSSPD-------ALVLHVPNRVQV-PNAVHILCAAS-----S------------QSS--A-----ASMCSPSIVVCLEQD-ASLVVTESHLLL----------------------------D-----GD-------------DSNDSSSVFVNSLCVAALASNASLTHALVSELPEG-------------------KGAHLGVCAAKLAQGAQYVCTTINA---------------GGSLSRWDVTVDLDEKEAYGEVHGLCFAEQ--------TAVMDLHSEINHN--------VPHCKSEQLQKNVAL-DKAKSVFRGMIYVAPHASQTDSEQMCRSLLLSSNARVDIMPSLIIYNEDVKATHGATVS-DLSDEELFYLQSRGLSPEDSRLLLLKGFTGEIVQ------RIPLK---------GVQERL-ERKFAGVVDRIKSRKRGEATFSSI-----------------
>1169540_Vbrassicaform@CEM23918.1| unnamed protein product
MVVLE--------------ALIGH------------------AVSISDLSSSAPA------------------SLRPAFIGTAGGWRSLGHTGGRDLLLRARRRRNQH-HQR-----LFSMSTAEADTAAKEKEQPPAAK--------------------EGGEGEEDGVDTESSSYKLVKRLEQERVSGLINDMVDPNYRREDYADRWAKEDDPEYVDSESPNSWER--------LRWKEEGKLRFEDWSQFDPKRLEDPEYSLPEDWSAEPVGGRHNIFQPTLVTSKDLEKAVEQLDGGVVKVDEAPVDESVPPQYRGLMKEVGFGFGYRNISMNKADI----QRLM-WWD--KML-ELQPL-------------------PA-NEDFEKLHENGTAVM-----------------------------------------KELYVP----ERK-REPWRFQKDLETIYKTDFDVAY----G--------DL-----SST-------E------D-ISE------YVMNDTAA---------------------------LLVIKDGLVDRRL------------------------SR-L--------D----------------GL-P--NGTFVGSIHNM-----EGAL------R---------ERFLSELYW-Y------PEYSQQQFKKGAYVKYKGKLWKNADILPQQIFEMGKFDIGMAKLCALNMAHLRD-------VACVHVPEGTTI-DKPIQVLVVST-----SV-----------GDS--A-----LPISSPRLQVLIGDK-ADVTLSQSHVGL----------------------------A-------------------------RKGFINSVTRVIMGRESRFNHDYIQE-AGR-------------------DAWHFEQLSVLNAQAANYTYRSASW---------------GAQSSRINVQVVANEKESRTDLRSLLLARQ--------KQLLQTYQTVWHN--------AKDTYSDSFHRNIVA-DSATAVWKGRGRLEHMCNGADAKQLCRSLLLNERSKAVSIPVLEMMSPQIKAAHGATVS-DLSQDQIIYLRTRGLSDEVARYLMVKGFANEVSN------PMVDE---------TAKRRL-SRHMDSILSDPSKKKEPVREEVAA--------------PAA
>159749_Toceanica@EJK65832.1| hypothetical protein THAOC_13270
MKPMRRRN----------------------------------ALS------------------------------TVATVSASM------------------------------------MSSSRPCVEAFSLPTTALQPPS----------------------------------------TTSLRVSIGL----GP------------ESDEVKDIATQGSTSTKEKSPYDPARVILDEDGQPL---------------------------------------------------------------------PH-------ITDFEPYRKTRMSESD----KAADA-WFA--SLV-----------------------E-SDGPSFLGTVSEEHQRRLLTPVELSDEPVFEYGEDDEWTPYVTRRLPTSPLYPAYGLETYGLPVP----RRG-AEAWRH-FDINSLVAVDYSGRP----E-GTG--S-DVV---L-SDD----EKE------SILASLLSKGAWQADDEVEA--------------------------RLVYINGRFCPAL------------------------SIQTEDVKNLDSSDFSSGKLSDKTIEYLKRL-P--DGFTDELAAEV-----PDDSNG--PHKSLENLSGPDHCVGKATGQFA------INNQQG-----------T-----------------------AAFAALNSIKA---------GSVAYVEANGDA-TKPIIIVNAQTPSAGGS------------G-E--Q-----GVAFHPRTLAVANDG-SVSSLIQMCVDL----------------------------N-----EA-------------EENSPCATLVNGYTQIFVGADANMTHSFLDE-SGGFVTSRVELSDSEAMERSLPESPRVVESRRPALQNSNFQAFDVHVTGDSGSFQSSLMELSGNGRSRVAISTALLRPGASVSINGFALSGG--------AQRTDMRTNIHHM--------AQGTISRQEQRNMVG-GRSTASFRGRIRVEQSAQQTDSEQLSRTVLLSDNARIWATPSLEIIADDVQCTHGATVS-DLSEEELFYLRSRGLDLPTARNMLMYAFVEEIGS------SVDKTVAGSFDDENGLRSRI-IKRLENVVPEG-EKSLVGGEFQSV-----------------
>1764295_Cprimus@QDZ19812.1| iron-sulfur cluster assembly protein
------------------------------------------------------------------------------------------------------------------------MAACAEGG-------------------------------LRGLAG--DG-------------RRRPRNAGTSRCH----------------------VACRASGMSE---------------------------------------------------------------------------------------------------------------------------WLE-K-------------------------------SCEALQLRRDALESA-----------------------------------------PAAPWSDLRNKNK-DEDWRF-SASHLARIMGDQPNVLGGGEWA------ST------AE------RS------D-LSSLA----SELAEDLQSDPRFN-------------------YRQVLVKDGVLVSEP------------------------QG----------E----------------------GGVVVTTASGV-----EGEE------A---------KEAMVFLSE-HEALRREDPLSPE-----------D-----------------------DFFDHLGNALGEGQKAPHLVLHARQVDESSGA-TNILHVFQVVP-----R------------KKE-GS-----TVCWSPKTSVLVEGN-QKLVLIEELVYE----------------------------D-----GQA----A-----AVEAVEPTARIVLPKTRAYLHPSASFKHTVVHS-GAK------------------PRDVNVRTIQVTQEEGSSYDMLETRVACADGSFQAS---ASNASLSRVEVDMWQLGGETKTNFNSLSLIATSGASNGKGSKSSSASAGITHELRTKARLCHPGGQISQVAKMVASGGSSHCIFDGKVDIERYAQETDAAQIARGLLLTKRATINARPNLRIQADNVVASHGCTIA-DLEEEQLFYLASRGLDERTARSVLTGSFIREITQLFTTDEDMPMN---------KLAGRL-DEAVEEAFLLC----------------------------EI
