# Supplementary material for: Components of iron–Sulfur cluster assembly machineries are robust phylogenetic markers to trace the origin of mitochondria and plastids
Source: PLoS Biol. 2023 Nov 8;21(11):e3002374. doi: 10.1371/journal.pbio.3002374 (PMC10631705; doi:10.1371/journal.pbio.3002374)
Supplement: S1 Data — (ZIP) [file pbio.3002374.s017.zip › S1 Data/Concatenations/SUF/SUF_Cyano_Euka_Root/alignments/SufC_Cyano_Euka_ExtGroup.fasta]

>129961_Smajor@KV878783.1_2553|  2941188 2941979
--------------------------------------------------------------------------------------------------------------------------------MIR---------DN--------S-PVILSVKNLTATVD----GT------PILKGVNFEVKAGEVHAIMGRNGSGKSTFSKVLAGHPDYEVTGGEVIYHG-ENILDLEPDERALKGIFLAFQYPLEIPGVSNLDFLRVAYNSRQKALGREEVDTFDFEDLIEEKLGIVQMEAKFLDRSVNEGFSGGEKKRNEILQMALLEPSLAILDETDSGLDIDALRIVAHGVNQLA--TADNA--TVMITHYQRLLDYIEPDFVHVMQAGQIVKSGGKELALELEERGY-DFLDNH--EA------------------------------------------------------------------------------------------------------------------------------------------------------------------------------------------------------------------------------------------------------------------------------------------------------------------------------------------------------------------------------------------------------------------------------------------------------------------------------------------------------------------------------------------------------------------------------------------------------------------------------------------------------------------------------------------------------------------------------------------------------------------------------------------------------------------------------------------EAG-VTA*------------------------------------------------------------------------------------------------------------------------------------------------------------------------------------------------------------------------------------------------------------------------------------------------------------------------------------------------------------------------------------------------------------------------------------------------------------------------------------------------------------------------------------------------------------------------------------------------------------------------------------------------------------------------------------------------------------------------
>1128427_Fcyanobacteri@KB904821.1_4640|  5302988 5303782
--------------------------------------------------------------------------------------------------------------------------------MIK---------EN--------S-PVILSVRNLTANVD----GT------PILKGINLEIKAGEIHAIMGRNGSGKSTFSKVLAGHPDYEVTGGEIIYQG-ENILELEPEERALKGIFLAFQYPLEIPGVSNLDFLRVAYNSRRKHSGLEELDAFDFEDLVEEKLDVVQMKASFLNRSVNEGFSGGEKKRNEILQMALLEPTLGILDETDSGLDIDALKIVANGVNQLA--TEENA--MVMITHYQRLLNYIEPDYVHVMRDGTIATSGGKELALELENRGY-EFLDEE--SP------------------------------------------------------------------------------------------------------------------------------------------------------------------------------------------------------------------------------------------------------------------------------------------------------------------------------------------------------------------------------------------------------------------------------------------------------------------------------------------------------------------------------------------------------------------------------------------------------------------------------------------------------------------------------------------------------------------------------------------------------------------------------------------------------------------------------------------ETAEVSA*------------------------------------------------------------------------------------------------------------------------------------------------------------------------------------------------------------------------------------------------------------------------------------------------------------------------------------------------------------------------------------------------------------------------------------------------------------------------------------------------------------------------------------------------------------------------------------------------------------------------------------------------------------------------------------------------------------------------
>1173029_Ssubsalsa@JH980292.1_1107|  1311758 1312549
--------------------------------------------------------------------------------------------------------------------------------MIQ---------EN--------S-PVILSVKNLTASVD----GT------PILKGVNFEVKAGEIHAIMGRNGSGKSTFSKVLAGHPDYEVTGGEIIFQG-ENILNLEAEERALRGIFLAFQYPLEIPGVSNLDFLRVAYNARRKYLGLEEIDMFDFEDLIEEKLDVVKMDASFLSRSLNEGFSGGEKKRNEILQMALLEHKLAILDETDSGLDIDALKIVANGVNQLA--TPENA--TVMITHYQRLLNYVEPDYVHVMHGGQIVTSGGKELALELESRGY-DFLDEE--AA------------------------------------------------------------------------------------------------------------------------------------------------------------------------------------------------------------------------------------------------------------------------------------------------------------------------------------------------------------------------------------------------------------------------------------------------------------------------------------------------------------------------------------------------------------------------------------------------------------------------------------------------------------------------------------------------------------------------------------------------------------------------------------------------------------------------------------------VAG-VGG*------------------------------------------------------------------------------------------------------------------------------------------------------------------------------------------------------------------------------------------------------------------------------------------------------------------------------------------------------------------------------------------------------------------------------------------------------------------------------------------------------------------------------------------------------------------------------------------------------------------------------------------------------------------------------------------------------------------------
>102232_Gsp@ELR96799.1| Iron-regulated ABC transporter ATPase subunit SufC
--------------------------------------------------------------------------------------------------------------------------------MSQ---------TA--------N-QVILSVRNLTASID----GI------PILKGVNLEVKAGETHAIMGRNGSGKSTFSKVLAGHPSYEVTGGEVIYQG-KNLLELEPEERALAGVFLAFQYPIEIPGVSNLDFLRVAYNAKLKHQGKEEIDTFDFEDLITTKLDVVKMNASFLDRSVNEGFSGGEKKRNEILQMALLEPVLSILDETDSGLDIDALRIVANGVNQLA--TPNNA--FILITHYQRLLNYIQPDFVHVMHNGKIITSGGKELALELESRGY-DFLEEV--AI--------------------------------------------------------------------------------------------------------------------------------------------------------------------------------------------------------------------------------------------------------------------------------------------------------------------------------------------------------------------------------------------------------------------------------------------------------------------------------------------------------------------------------------------------------------------------------------------------------------------------------------------------------------------------------------------------------------------------------------------------------------------------------------------------------------------------------------------------------------------------------------------------------------------------------------------------------------------------------------------------------------------------------------------------------------------------------------------------------------------------------------------------------------------------------------------------------------------------------------------------------------------------------------------------------------------------------------------------------------------------------------------------------------------------------------------------------------------------------------------------------------------------------------------------------------------------
>65093_Hsp@AFZ44319.1| FeS assembly ATPase SufC
--------------------------------------------------------------------------------------------------------------------------------MIN---------EN--------S-EVILSIKNLHAKVE----DT------PILKGVNLEVKAGEIHAIMGRNGSGKSTLSKVLAGHPDYTITSGEIIYKG-ENVAELEPDERALKGIFLAFQYPLEIPGVSNLDFLRVAYNSHCKAQGKEEIDAFDFEDLVEEKLEIVKMNPSFLERSLNEGFSGGEKKRNEILQMALLEPSLAILDETDSGLDIDALRIVANGVNQLA--TPENA--TVMITHYQRLLNYVEPDYIHVMGDGKIITSGGKELALQLEENGY-DWLYEQ--YA------------------------------------------------------------------------------------------------------------------------------------------------------------------------------------------------------------------------------------------------------------------------------------------------------------------------------------------------------------------------------------------------------------------------------------------------------------------------------------------------------------------------------------------------------------------------------------------------------------------------------------------------------------------------------------------------------------------------------------------------------------------------------------------------------------------------------------------PQQEVTA-------------------------------------------------------------------------------------------------------------------------------------------------------------------------------------------------------------------------------------------------------------------------------------------------------------------------------------------------------------------------------------------------------------------------------------------------------------------------------------------------------------------------------------------------------------------------------------------------------------------------------------------------------------------------------------------------------------------------
>13035_Dsalina@AFZ49974.1| FeS assembly ATPase SufC
--------------------------------------------------------------------------------------------------------------------------------MIK---------EN--------S-EVILSIRNLHAKVE----DT------PILKGTNLEVKAGEIHAIMGRNGSGKSTLSKVLAGHPDYEITAGEIIYKG-ENIADLEPNERALKGIFLAFQYPLEIPGVSNLDFLRVAYNSHCKAQGKEEIDAFDFEDLVEEKLDIVKMNPSFLERSLNEGFSGGEKKRNEILQMALLQPSLAILDETDSGLDIDALKIVANGVNQLA--TPDNA--TIMITHYQRLLGYVEPDYIHVMGDGQIITSGGKELAHQLEEHGY-EWLYEQ--YT------------------------------------------------------------------------------------------------------------------------------------------------------------------------------------------------------------------------------------------------------------------------------------------------------------------------------------------------------------------------------------------------------------------------------------------------------------------------------------------------------------------------------------------------------------------------------------------------------------------------------------------------------------------------------------------------------------------------------------------------------------------------------------------------------------------------------------------PQE-VNA-------------------------------------------------------------------------------------------------------------------------------------------------------------------------------------------------------------------------------------------------------------------------------------------------------------------------------------------------------------------------------------------------------------------------------------------------------------------------------------------------------------------------------------------------------------------------------------------------------------------------------------------------------------------------------------------------------------------------
>1919144_Cbacterium@PSO51416.1| Fe-S cluster assembly ATPase SufC
--------------------------------------------------------------------------------------------------------------------------------MIQ---------EN--------S-DVILSIKNLWASVE----NT------PILKGTNLEIKEGEIHAIMGRNGSGKSTLSKVLAGHPDYEITAGEIIYKG-ENLAELEPDQRAIKGIFMAFQYPLEIPGVSNLDFLRVAYNSHRKAQGEEEMDAFDFEDLVEEKLDIVKMDPSFLQRSLNEGFSGGEKKRNEILQMALLEPSLAILDETDSGLDIDALKTVANGVNQLA--TPENA--TVMITHYQRLLNYVEPDYIHVMSDGQIITSGGKELAQQLEDKGY-EWLYEQ--YA------------------------------------------------------------------------------------------------------------------------------------------------------------------------------------------------------------------------------------------------------------------------------------------------------------------------------------------------------------------------------------------------------------------------------------------------------------------------------------------------------------------------------------------------------------------------------------------------------------------------------------------------------------------------------------------------------------------------------------------------------------------------------------------------------------------------------------------PQE-VEA-------------------------------------------------------------------------------------------------------------------------------------------------------------------------------------------------------------------------------------------------------------------------------------------------------------------------------------------------------------------------------------------------------------------------------------------------------------------------------------------------------------------------------------------------------------------------------------------------------------------------------------------------------------------------------------------------------------------------
>1919135_Cbacterium@PSO92792.1| Fe-S cluster assembly ATPase SufC
--------------------------------------------------------------------------------------------------------------------------------MIR---------EN--------S-NVILSVRNLTAEVE----GT------PILNGVNLEVKAGEIHAIMGRNGSGKSTLSKVLAGHPDYKVTEGEIIFQG-ENILEMEPDERSLKGMFLAFQYPLEIPGVSTLDFLRVAYNSQRKQQGLEEMDAFDFEDLVEEKLELVKMDPSFLERSLNEGFSGGEKKRNEILQMALLEPALGILDETDSGLDIDALKIVANGVNQLA--KPDNA--TVMITHYQRILNYVEPDYVHVMRDGRIVTSGGKELAQKLEERGY-EWIEEE--AV------------------------------------------------------------------------------------------------------------------------------------------------------------------------------------------------------------------------------------------------------------------------------------------------------------------------------------------------------------------------------------------------------------------------------------------------------------------------------------------------------------------------------------------------------------------------------------------------------------------------------------------------------------------------------------------------------------------------------------------------------------------------------------------------------------------------------------------SE--VSAQ------------------------------------------------------------------------------------------------------------------------------------------------------------------------------------------------------------------------------------------------------------------------------------------------------------------------------------------------------------------------------------------------------------------------------------------------------------------------------------------------------------------------------------------------------------------------------------------------------------------------------------------------------------------------------------------------------------------------
>1147_Ssp@AIE73526.1| Iron-sulfur cluster assembly ATPase protein SufC
---------------------------------------------------------------------------------------------------------------------------------------------M--------S-QTVLSIKNLAASVD----GN------QILKGVNLEIKAGEVHAIMGRNGSGKSTLSKVITGHPDYEITGGEIIYQG-QDLSALEPHERALAGIFLAFQYPLEIPGVSNLDFLRIAYNAKRKHQGLEELDTFDFEDLIQEKLDVVKMNPAFLERSLNEGFSGGEKKRNEILQMAILEPTLSILDEIDSGLDIDALRIVSEGVNFLK--NPNNA--TLVITHYQRLLNYIIPDHIHVMYDGKIVMSGGKELALELEEKGY-DFLDEQ--VL------------------------------------------------------------------------------------------------------------------------------------------------------------------------------------------------------------------------------------------------------------------------------------------------------------------------------------------------------------------------------------------------------------------------------------------------------------------------------------------------------------------------------------------------------------------------------------------------------------------------------------------------------------------------------------------------------------------------------------------------------------------------------------------------------------------------------------------AA--V---------------------------------------------------------------------------------------------------------------------------------------------------------------------------------------------------------------------------------------------------------------------------------------------------------------------------------------------------------------------------------------------------------------------------------------------------------------------------------------------------------------------------------------------------------------------------------------------------------------------------------------------------------------------------------------------------------------------------
>1641812_Maeruginosa@AKE63029.1| Iron-sulfur cluster assembly ATPase protein SufC
---------------------------------------------------------------------------------------------------------------------------------------------M--------S-EVILSVKNLTASID----GN------QILKGVNLEIKAGETHAIMGRNGSGKSTFSKVIAGHPDYEVTGGEIIYKG-ENLLEKEPDERALMGIFLAFQYPLEIPGVSNLDFLRVAYNARQKHLGSEELDSFDFEELVEKKLEVVQMNPSFLGRSLNEGFSGGEKKRNEILQMALLEPTLGILDEIDSGLDIDALRIVAQGVNHLA--TPDNA--FLLITHYQRLLNYIEPDVIHVMYDGRIVTSGGKELALELERTGY-DFLDEQ--VL------------------------------------------------------------------------------------------------------------------------------------------------------------------------------------------------------------------------------------------------------------------------------------------------------------------------------------------------------------------------------------------------------------------------------------------------------------------------------------------------------------------------------------------------------------------------------------------------------------------------------------------------------------------------------------------------------------------------------------------------------------------------------------------------------------------------------------------AV--K---------------------------------------------------------------------------------------------------------------------------------------------------------------------------------------------------------------------------------------------------------------------------------------------------------------------------------------------------------------------------------------------------------------------------------------------------------------------------------------------------------------------------------------------------------------------------------------------------------------------------------------------------------------------------------------------------------------------------
>2107694_Ahegewaldii@PSF36040.1| Fe-S cluster assembly ATPase SufC
---------------------------------------------------------------------------------------------------------------------------------------------M--------S-EVILSVRNLTANVD----GT------PILKGVNLEIKAGEVHAIMGRNGSGKSTFSKVISGHPDYEVTGGEIIYKG-ENLLDKEPDERAKSGIFLAFQYPLEIPGVSNLDFLRVAYNARRKYLGLEELDTFDFEEIVEEKLEVVQMNPAFLGRSLNEGFSGGEKKRNEILQMALLEPTLGILDEIDSGLDIDALKIVANGVNQLA--TPDNA--FLVITHYQRLLNYITPDFVHVMYDGRIVTSGGKELAHELENKGY-DFLDEQ--AL------------------------------------------------------------------------------------------------------------------------------------------------------------------------------------------------------------------------------------------------------------------------------------------------------------------------------------------------------------------------------------------------------------------------------------------------------------------------------------------------------------------------------------------------------------------------------------------------------------------------------------------------------------------------------------------------------------------------------------------------------------------------------------------------------------------------------------------VE--V---------------------------------------------------------------------------------------------------------------------------------------------------------------------------------------------------------------------------------------------------------------------------------------------------------------------------------------------------------------------------------------------------------------------------------------------------------------------------------------------------------------------------------------------------------------------------------------------------------------------------------------------------------------------------------------------------------------------------
>1920663_Asacrum@GBF78653.1| iron-sulfur assembly ATPase
---------------------------------------------------------------------------------------------------------------------------------------------M--------S-NVILSVKNLTANVE----GT------PILKGLNLEIKAGEVHAIMGRNGSGKSTLSKVLTGHPDYEVTGGEVLYKG-ENILDKEPHERALDGIFLAFQYPLEIPGVSNLDFLRVAYNARQKHLGLEEIDTFDFEDLVGEKLEIVKMNPSFLERSLNEGFSGGEKKRNEILQMALLEPSLAILDEIDSGLDIDALRIVANGVNQLA--TPDNA--LLVITHYQRLLDYIEPHYVHVMHAGQIVKTGGKELALELEATGY-DFIEEK--LL------------------------------------------------------------------------------------------------------------------------------------------------------------------------------------------------------------------------------------------------------------------------------------------------------------------------------------------------------------------------------------------------------------------------------------------------------------------------------------------------------------------------------------------------------------------------------------------------------------------------------------------------------------------------------------------------------------------------------------------------------------------------------------------------------------------------------------------AK--A---------------------------------------------------------------------------------------------------------------------------------------------------------------------------------------------------------------------------------------------------------------------------------------------------------------------------------------------------------------------------------------------------------------------------------------------------------------------------------------------------------------------------------------------------------------------------------------------------------------------------------------------------------------------------------------------------------------------------
>423474_Cwatsonii@CCQ50231.1| Iron-sulfur cluster assembly ATPase protein SufC
---------------------------------------------------------------------------------------------------------------------------------------------M--------S-DVILSIKNLTANVE----GT------PILKGVNLDIKAGEIHAIMGRNGSGKSTLSKVLAGHPDYEITGGEVIYKG-ENILDKSPDERALEGIFLAFQYPLEIPGVSNLDFLRVAYNARRKHLGLEEIDTFDFEDLVEEKLEVVKMNSAFLERSLNEGFSGGEKKRNEILQMALLEPTLGILDEIDSGLDIDALRIVSNGVNQLA--TPDNA--FLLITHYQRLLNYIEPHHIHVMYDGQIVISGGKELALELEESGY-DFIEEK--LL------------------------------------------------------------------------------------------------------------------------------------------------------------------------------------------------------------------------------------------------------------------------------------------------------------------------------------------------------------------------------------------------------------------------------------------------------------------------------------------------------------------------------------------------------------------------------------------------------------------------------------------------------------------------------------------------------------------------------------------------------------------------------------------------------------------------------------------AQ--A---------------------------------------------------------------------------------------------------------------------------------------------------------------------------------------------------------------------------------------------------------------------------------------------------------------------------------------------------------------------------------------------------------------------------------------------------------------------------------------------------------------------------------------------------------------------------------------------------------------------------------------------------------------------------------------------------------------------------
>1453429_CAthalassa@ADB95433.1| FeS assembly ATPase SufC
---------------------------------------------------------------------------------------------------------------------------------------------M--------D-NVILSVKNLSANIN----GT------PILKGVNLEIKAGEIHAIMGRNGSGKSTFSKVIAGHPDYEVTGGEIIYKG-QNILEKEPNERALEGIFLAFQYPLEIPGVSNLDFLRVAYNIRRKHLGLEEIDTFDFEDLVEQKLDIVKMNPAFLDRSLNEGFSGGEKKRNEILQMALLEPTLAILDEIDSGLDIDALRIVADGVNQLA--HANNA--FLLITHYQRLLTYIEPHHIHVMYDGKIVISGGKELALELEETGY-DFIEEK--LL------------------------------------------------------------------------------------------------------------------------------------------------------------------------------------------------------------------------------------------------------------------------------------------------------------------------------------------------------------------------------------------------------------------------------------------------------------------------------------------------------------------------------------------------------------------------------------------------------------------------------------------------------------------------------------------------------------------------------------------------------------------------------------------------------------------------------------------KG--I---------------------------------------------------------------------------------------------------------------------------------------------------------------------------------------------------------------------------------------------------------------------------------------------------------------------------------------------------------------------------------------------------------------------------------------------------------------------------------------------------------------------------------------------------------------------------------------------------------------------------------------------------------------------------------------------------------------------------
>41431_Csp@ACK64513.1| FeS assembly ATPase SufC
---------------------------------------------------------------------------------------------------------------------------------------------M--------S-ETILLVKNLTANVE----GT------PILKGVNLEIKSGEVHAIMGRNGSGKSTLSKILAGHPDYEITGGEILYKG-ENILDKEPDERAKMGIFLAFQYPLEIPGVSNFDFLRVSYNARRQYLGLEEMDTFDFEDLVEQKLEVVKMNPSFLERSLNEGFSGGEKKRNEILQMALLEPTLSILDEIDSGLDIDALKIVANGVNQLT--NPDNA--LLVITHYQRLLDYIEPHYVHVMHDGKIVTTGSKELALELEASGY-DFVEEK--LL------------------------------------------------------------------------------------------------------------------------------------------------------------------------------------------------------------------------------------------------------------------------------------------------------------------------------------------------------------------------------------------------------------------------------------------------------------------------------------------------------------------------------------------------------------------------------------------------------------------------------------------------------------------------------------------------------------------------------------------------------------------------------------------------------------------------------------------TN--A---------------------------------------------------------------------------------------------------------------------------------------------------------------------------------------------------------------------------------------------------------------------------------------------------------------------------------------------------------------------------------------------------------------------------------------------------------------------------------------------------------------------------------------------------------------------------------------------------------------------------------------------------------------------------------------------------------------------------
>118163_Psp@AFY79655.1| Iron-regulated ABC transporter ATPase subunit SufC
--------------------------------------------------------------------------------------------------------------------------------MIR---------EN--------S-EVILSVRNLTANVD----AT------PILKGVNLEIKAGEIHAIMGRNGSGKSTLAKVLAGHPSYEVTGGEVIYKG-ENLLEKEPDERALEGIFLGFQYPLEIPGVSNLDFLRVAYNARRKHLGLEELDTFDFEDLVQEKLGIVRMDSSFLERSLNEGFSGGEKKRNEILQMALLEPTLGILDEIDSGLDIDALRIVANGVNQLV--TPDNA--FLVITHYQRLLNYITPDYVHVMYDGRIVTSGTKELALELESHGY-EFVEEK--IL------------------------------------------------------------------------------------------------------------------------------------------------------------------------------------------------------------------------------------------------------------------------------------------------------------------------------------------------------------------------------------------------------------------------------------------------------------------------------------------------------------------------------------------------------------------------------------------------------------------------------------------------------------------------------------------------------------------------------------------------------------------------------------------------------------------------------------------SE--VGT-------------------------------------------------------------------------------------------------------------------------------------------------------------------------------------------------------------------------------------------------------------------------------------------------------------------------------------------------------------------------------------------------------------------------------------------------------------------------------------------------------------------------------------------------------------------------------------------------------------------------------------------------------------------------------------------------------------------------
>32049_Ssp@ACA99801.1| FeS assembly ATPase SufC
---------------------------------------------------------------------------------------------------------------------------------------------M--------S-EVILAIKNLTATVD----GQ------PILKGVDLEIKAGEIHAIMGRNGSGKSTLSKIIAGHPEYEVTGGEIIYKG-ENLLEKEAEERALDGIFLAFQYPLEIPGVSNLDFLRVAYNAKLKHQGKEEIDAFDFEDLIEEKLEVVKMNPSFLERSLNEGFSGGEKKRNEILQMALLEPSLGILDEIDSGLDIDALRIVAEGVNQLA--TPDNA--FLLITHYQRLLDYITPQFVHVMYDGRIVKSGGKELALELEATGY-DFLDQE--LA------------------------------------------------------------------------------------------------------------------------------------------------------------------------------------------------------------------------------------------------------------------------------------------------------------------------------------------------------------------------------------------------------------------------------------------------------------------------------------------------------------------------------------------------------------------------------------------------------------------------------------------------------------------------------------------------------------------------------------------------------------------------------------------------------------------------------------------AG--VV--------------------------------------------------------------------------------------------------------------------------------------------------------------------------------------------------------------------------------------------------------------------------------------------------------------------------------------------------------------------------------------------------------------------------------------------------------------------------------------------------------------------------------------------------------------------------------------------------------------------------------------------------------------------------------------------------------------------------
>755178_Caponinum@AFZ54937.1| FeS assembly ATPase SufC
---------------------------------------------------------------------------------------------------------------------------------------------M--------N-QPILTVRNLTASVD----DT------PILKGVNLEIKAGEIHAIMGRNGSGKSTFSKVLTGHPEYEVTGGEIIYQG-ENLLEKEPEERALAGIFLAFQYPLEIPGVSNLDFLRVAYNARRKHLGLEELDAFDFEDLVEEKLEVVKMNPSFLQRSLNEGFSGGEKKRNEILQMALLEPTLGILDEIDSGLDIDALRIVSEGVNQLR--KPDNA--FLLITHYQRLLDYITPDFVHVMYEGKIVMSGDKNLALELEAKGY-DFLDKE--QL------------------------------------------------------------------------------------------------------------------------------------------------------------------------------------------------------------------------------------------------------------------------------------------------------------------------------------------------------------------------------------------------------------------------------------------------------------------------------------------------------------------------------------------------------------------------------------------------------------------------------------------------------------------------------------------------------------------------------------------------------------------------------------------------------------------------------------------TN--V---------------------------------------------------------------------------------------------------------------------------------------------------------------------------------------------------------------------------------------------------------------------------------------------------------------------------------------------------------------------------------------------------------------------------------------------------------------------------------------------------------------------------------------------------------------------------------------------------------------------------------------------------------------------------------------------------------------------------
>113355_Gherdmanii@CM001775.1_3111|  3192082 3192894
--------------------------------------------------------------------------------------------------------------------MSPLVI---EPNKIT---------NM--------N-QPILSIRNLTASVD----GT------PILKGVNLEINAGEIHAIMGRNGSGKSTFSKVLTGHPEYEVTGGEVIYLG-ENLLEKEPEERALAGIFLAFQYPLEIPGVSNLDFLRVAYNARCKHLGLEELDAFDFEDLVEQKLDIVKMNSAFLARSLNEGFSGGEKKRNEILQMALLEPTLGILDEIDSGLDIDALRIVSEGVNQLR--KPDNA--FLLITHYQRLLDYITPDFVHVMYQGKIVMSGDKNLALELEAKGY-DFLDEE--EL------------------------------------------------------------------------------------------------------------------------------------------------------------------------------------------------------------------------------------------------------------------------------------------------------------------------------------------------------------------------------------------------------------------------------------------------------------------------------------------------------------------------------------------------------------------------------------------------------------------------------------------------------------------------------------------------------------------------------------------------------------------------------------------------------------------------------------------AL--VN*-------------------------------------------------------------------------------------------------------------------------------------------------------------------------------------------------------------------------------------------------------------------------------------------------------------------------------------------------------------------------------------------------------------------------------------------------------------------------------------------------------------------------------------------------------------------------------------------------------------------------------------------------------------------------------------------------------------------------
>2054282_Csp@AUC61434.1| Fe-S cluster assembly ATPase SufC
---------------------------------------------------------------------------------------------------------------------------------------------M--------T-ETILSVRNLSASVD----GT------PILKGVNLEIKAGEVHAIMGRNGSGKSTLSKVLTGHPEYEVTGGEILYKG-ENLLDKEPDERALAGIFLAFQYPLEIPGVSNLDFLRVAYNARCKFLGLEEIDAFDFEDLIEEKLGIVKMDSAFLSRSLNEGFSGGEKKRNEILQMALLEPTLGILDEIDSGLDIDALRIVSEGVNQLQ--KPDNA--FLLITHYQRLLDYIKPDFIHVMSQGKIVLSGDKSLAIELEERGY-DFLEDE--QL------------------------------------------------------------------------------------------------------------------------------------------------------------------------------------------------------------------------------------------------------------------------------------------------------------------------------------------------------------------------------------------------------------------------------------------------------------------------------------------------------------------------------------------------------------------------------------------------------------------------------------------------------------------------------------------------------------------------------------------------------------------------------------------------------------------------------------------VE--V---------------------------------------------------------------------------------------------------------------------------------------------------------------------------------------------------------------------------------------------------------------------------------------------------------------------------------------------------------------------------------------------------------------------------------------------------------------------------------------------------------------------------------------------------------------------------------------------------------------------------------------------------------------------------------------------------------------------------
>2164131_Ssp@PZV23074.1| Fe-S cluster assembly ATPase SufC
---------------------------------------------------------------------------------------------------------------------------------------------M--------S-DTILSVKNLTANVD----GT------PILKGLNLEVKAGEVHAIMGRNGSGKSTFSKVLTGHPDYEVTGGEILYKG-ESLLETEPEQRALAGIFLAFQYPLEIPGVSNLDFLRIAYNAKQKHLGLEELDNFDFEDLVNEKLDIVQMNPSFLDRSLNEGFSGGEKKRNEILQMAILEPTLSILDEIDSGLDIDALRIVSSGVNQLK--TENNA--CIVITHYQRLLEYIEPDFVHVMYDGRIVMSGDKELAHELEAKGY-DFLDEK--VL------------------------------------------------------------------------------------------------------------------------------------------------------------------------------------------------------------------------------------------------------------------------------------------------------------------------------------------------------------------------------------------------------------------------------------------------------------------------------------------------------------------------------------------------------------------------------------------------------------------------------------------------------------------------------------------------------------------------------------------------------------------------------------------------------------------------------------------AA--V---------------------------------------------------------------------------------------------------------------------------------------------------------------------------------------------------------------------------------------------------------------------------------------------------------------------------------------------------------------------------------------------------------------------------------------------------------------------------------------------------------------------------------------------------------------------------------------------------------------------------------------------------------------------------------------------------------------------------
>2005460_Csp@BAZ44517.1| FeS assembly ATPase SufC
---------------------------------------------------------------------------------------------------------------------------------------------M--------S-ETILSISNLTANVD----GT------PILKGVNLEIKAGEVHAIMGRNGSGKSTLSKIIAGHPDYEITGGEIIYQG-ENILDLEPNERANRGIFLAFQYPLAIPGVSNLDFMRVAYNAKRKYQGLEEIDTFDFEDLIEQKLQVVQMKSSFLARSLNEGFSGGEKKRNEILQMALLDPTLTILDEIDSGLDIDALKIVADGVNQLK--TPDKG--YLVITHYQRLLDYIIPDFVHVMQSGKIITSGGKELALELENRGY-EFLDDQ--AT------------------------------------------------------------------------------------------------------------------------------------------------------------------------------------------------------------------------------------------------------------------------------------------------------------------------------------------------------------------------------------------------------------------------------------------------------------------------------------------------------------------------------------------------------------------------------------------------------------------------------------------------------------------------------------------------------------------------------------------------------------------------------------------------------------------------------------------AE--VGV-------------------------------------------------------------------------------------------------------------------------------------------------------------------------------------------------------------------------------------------------------------------------------------------------------------------------------------------------------------------------------------------------------------------------------------------------------------------------------------------------------------------------------------------------------------------------------------------------------------------------------------------------------------------------------------------------------------------------
>111780_Scyanosphaera@AFZ34869.1| Iron-regulated ABC transporter ATPase subunit SufC
---------------------------------------------------------------------------------------------------------------------------------------------M--------S-ETILSIHNLAASVD----GT------PILKGVNLEIKAGEVHAIMGRNGSGKSTLSKIIAGHPDYQVTGGEIIYKG-ENILEQEPNERALNGIFLAFQYPLEIPGVSNLDFLRVAYNAKRKHEGLEEIDTFDFEDLIEEKLAIVQMKSSFLERSLNEGFSGGEKKRNEILQMALLNPTLTILDEIDSGLDIDALKIVAEGVNQLK--TPEKG--YLVITHYQRLLNYIEPDFVHVMQNGQIVTSGGKELALELESRGY-DFLDDK--AV------------------------------------------------------------------------------------------------------------------------------------------------------------------------------------------------------------------------------------------------------------------------------------------------------------------------------------------------------------------------------------------------------------------------------------------------------------------------------------------------------------------------------------------------------------------------------------------------------------------------------------------------------------------------------------------------------------------------------------------------------------------------------------------------------------------------------------------VE--VGA-------------------------------------------------------------------------------------------------------------------------------------------------------------------------------------------------------------------------------------------------------------------------------------------------------------------------------------------------------------------------------------------------------------------------------------------------------------------------------------------------------------------------------------------------------------------------------------------------------------------------------------------------------------------------------------------------------------------------
>2420336_Cbacterium@RMF25200.1| Fe-S cluster assembly ATPase SufC
---------------------------------------------------------------------------------------------------------------------------------------------M--------S-ETILLIKDLTASVE----GT------PILKGVNLEIKAGEIHAIMGRNGSGKSTLSKVIAGHPDYEVTGGDIIYLG-ESILDKDPHERALAGIFLAFQYPLEIPGVSNLDFLRVAYNAKRKYEGLEEIDTFDFEDLVEEKLDVVKMKSSFLERSLNEGFSGGEKKRNEILQMALLDPTLVILDEIDSGLDIDALKIVAAAVNQLR--TPEKA--YLVITHYQRLLNYIQPDFVHIMQDGRIIASGDKELALELESRGY-DFLEEE--QA------------------------------------------------------------------------------------------------------------------------------------------------------------------------------------------------------------------------------------------------------------------------------------------------------------------------------------------------------------------------------------------------------------------------------------------------------------------------------------------------------------------------------------------------------------------------------------------------------------------------------------------------------------------------------------------------------------------------------------------------------------------------------------------------------------------------------------------VAE-AGA-------------------------------------------------------------------------------------------------------------------------------------------------------------------------------------------------------------------------------------------------------------------------------------------------------------------------------------------------------------------------------------------------------------------------------------------------------------------------------------------------------------------------------------------------------------------------------------------------------------------------------------------------------------------------------------------------------------------------
>1228987_Cendosymbiont@BAP18452.1| iron-sulfur assembly ATPase
---------------------------------------------------------------------------------------------------------------------------------------------M--------S-KVILSVQNLTVNVE----GN------PILKGVSLEIKAGEIHAIMGRNGSGKSTLSKVLAGHPDYEITGGNIIYKG-EEIIGKSPTERANMGIFLAFQYPLEIPGVSNLNFLRVAYNAHRKYQGLEEIDTFDFEDLVEKKLDVVKMNPSFLERSLNEGFSGGEKKRNEILQMALLEPTLGILDEIDSGLDIDALRIVANGVNKLA--TDENA--FLLITHYQRLLNYIEPQYIHVMHNGRIVTTGGKDLALELEESGY-DFVEET--LL------------------------------------------------------------------------------------------------------------------------------------------------------------------------------------------------------------------------------------------------------------------------------------------------------------------------------------------------------------------------------------------------------------------------------------------------------------------------------------------------------------------------------------------------------------------------------------------------------------------------------------------------------------------------------------------------------------------------------------------------------------------------------------------------------------------------------------------TN--A---------------------------------------------------------------------------------------------------------------------------------------------------------------------------------------------------------------------------------------------------------------------------------------------------------------------------------------------------------------------------------------------------------------------------------------------------------------------------------------------------------------------------------------------------------------------------------------------------------------------------------------------------------------------------------------------------------------------------
>1296344_Mglauca@PSB00538.1| Fe-S cluster assembly ATPase SufC
--------------------------------------------------------------------------------------------------------------------------------MIV---------EN--------S-EVILSVKDLTAEID----NN------QILKGLNLEIKAGEIHAIMGPNGSGKSTFSKVLAGHPAYAVTGGEVIFKG-QNLLELEPEERARSGVFLAFQYPLEIPGVSNLDFLRVAYNSKQKHHGLEELDAFDFDDLVKERLDVVKMDAAFLSRSVNEGFSGGEKKRNEILQMALLEPKLAILDETDSGLDIDALKIVANGVNQLA--NADNA--MLVITHYQRLLDYIIPDFVHVMTDGKIIMSGGKELAFELEAKGY-DWLREA--EV------------------------------------------------------------------------------------------------------------------------------------------------------------------------------------------------------------------------------------------------------------------------------------------------------------------------------------------------------------------------------------------------------------------------------------------------------------------------------------------------------------------------------------------------------------------------------------------------------------------------------------------------------------------------------------------------------------------------------------------------------------------------------------------------------------------------------------------AE--VAV-------------------------------------------------------------------------------------------------------------------------------------------------------------------------------------------------------------------------------------------------------------------------------------------------------------------------------------------------------------------------------------------------------------------------------------------------------------------------------------------------------------------------------------------------------------------------------------------------------------------------------------------------------------------------------------------------------------------------
>2055792_Mbacterium@HAT15872.1| TPA_asm: Fe-S cluster assembly ATPase SufC
--------------------------------------------------------------------------------------------------------------------------------MIV---------EN--------S-QVVLSVRNLTANVE----DT------QILKGLNLEIKAGEIHAIMGPNGSGKSTLSKILAGHPAYTITGGEVTFLG-QNLLELAPEERSLAGVFLAFQYPLEIPGVSNVDFLRVAYNAHRKHRGLEELDAFDFQDLIEQKLDIVKMNAAFLERSVNEGFSGGEKKRNEILQMALLEPKLAILDETDSGLDIDALKIVAGGVNQLS--NAENC--MLVITHYQRLLNYIIPDFIHVMESGRIIATGPKELALELEERGY-DWVVEE--EA------------------------------------------------------------------------------------------------------------------------------------------------------------------------------------------------------------------------------------------------------------------------------------------------------------------------------------------------------------------------------------------------------------------------------------------------------------------------------------------------------------------------------------------------------------------------------------------------------------------------------------------------------------------------------------------------------------------------------------------------------------------------------------------------------------------------------------------AG--VGAR------------------------------------------------------------------------------------------------------------------------------------------------------------------------------------------------------------------------------------------------------------------------------------------------------------------------------------------------------------------------------------------------------------------------------------------------------------------------------------------------------------------------------------------------------------------------------------------------------------------------------------------------------------------------------------------------------------------------
>1880991_Ocyanobacteri@OCQ91734.1| Fe-S cluster assembly ATPase SufC
--------------------------------------------------------------------------------------------------------------------------------MIV---------EN--------S-PVILSVRDLTADVD----GT------QILKGLNLEIKAGEIHAIMGPNGSGKSTFSKILAGHPAYTVTGGEVIFLG-QNLLELSPQERSLAGVFLAFQYPLEIPGVSNLDFLRVAYNSRRKHQGLEEMDAFDFQDLVEQKLDIVKMNPAFLGRSVNEGFSGGEKKRNEILQMALLEPKLAILDETDSGLDIDALKIVANGVNQLA--NAENA--MLLITHYQRLLNYIVPDYIHVMEGGRILITGDKELALELEERGY-DWVVEA--EA------------------------------------------------------------------------------------------------------------------------------------------------------------------------------------------------------------------------------------------------------------------------------------------------------------------------------------------------------------------------------------------------------------------------------------------------------------------------------------------------------------------------------------------------------------------------------------------------------------------------------------------------------------------------------------------------------------------------------------------------------------------------------------------------------------------------------------------SE--VGAR------------------------------------------------------------------------------------------------------------------------------------------------------------------------------------------------------------------------------------------------------------------------------------------------------------------------------------------------------------------------------------------------------------------------------------------------------------------------------------------------------------------------------------------------------------------------------------------------------------------------------------------------------------------------------------------------------------------------
>1173022_Cepipsammum@AFZ11925.1| Iron-regulated ABC transporter ATPase subunit SufC
--------------------------------------------------------------------------------------------------------------------------------MIV---------EN--------S-EVILSVRDLTADVD----GT------PILKGLNLEIKAGEIHAVMGPNGSGKSTFSKVLAGHPAYTVTGGEIIFQG-QNLLELEPEERARSGIFLAFQYPLEIPGVSNLDFLRVAYNSRRKHQGLEELDAFDFDDLIQDKLEIVKMNPSFLSRSVNEGFSGGEKKRNEILQMAILEPKLAILDETDSGLDIDALKIVANGVNQLA--NADNS--MLVITHYQRLLDYIIPDFVHVMEGGRIVTSGTKELALELESRGY-DWIKEE--EA------------------------------------------------------------------------------------------------------------------------------------------------------------------------------------------------------------------------------------------------------------------------------------------------------------------------------------------------------------------------------------------------------------------------------------------------------------------------------------------------------------------------------------------------------------------------------------------------------------------------------------------------------------------------------------------------------------------------------------------------------------------------------------------------------------------------------------------AE--VGAR------------------------------------------------------------------------------------------------------------------------------------------------------------------------------------------------------------------------------------------------------------------------------------------------------------------------------------------------------------------------------------------------------------------------------------------------------------------------------------------------------------------------------------------------------------------------------------------------------------------------------------------------------------------------------------------------------------------------
>1173025_Gsp@AFY66716.1| Iron-regulated ABC transporter ATPase subunit SufC
--------------------------------------------------------------------------------------------------------------------------------MII---------EN--------S-EVILSVRDLTAEVD----GT------PILKGLNLEIKAGEIHAIMGPNGSGKSTFSKILAGHPAYTVTGGDILYKG-QSLVELEPEDRARAGVFLAFQYPIEIPGVSNLDFLRVAYNSRRKAQGLEELDAFDFDDLVQTKLDVVKMNPNFLSRSVNEGFSGGEKKRNEILQMAILEPTLAILDETDSGLDIDALKIVANGVNQLT--NETNG--TIVITHYQRLLDYIVPDFVHVMEGGRIVTTGGKELALELESRGY-DWVVEE--ET------------------------------------------------------------------------------------------------------------------------------------------------------------------------------------------------------------------------------------------------------------------------------------------------------------------------------------------------------------------------------------------------------------------------------------------------------------------------------------------------------------------------------------------------------------------------------------------------------------------------------------------------------------------------------------------------------------------------------------------------------------------------------------------------------------------------------------------AE--VGAR------------------------------------------------------------------------------------------------------------------------------------------------------------------------------------------------------------------------------------------------------------------------------------------------------------------------------------------------------------------------------------------------------------------------------------------------------------------------------------------------------------------------------------------------------------------------------------------------------------------------------------------------------------------------------------------------------------------------
>1378066_Csp@PPS39799.1| Fe-S cluster assembly ATPase SufC
--------------------------------------------------------------------------------------------------------------------------------MIV---------EN--------S-EIVLSVRNLTAEVD----GN------PILKGVNLEIKAGEIHAIMGPNGSGKSTFSKVLAGHPAYEVTGGEVFFQG-QNLLEMEPEERAQSGVFLAFQYPLEIPGVTNLDFLRVAYNSRRKAQGLEELDAFDFDEVVQEKLEIVKMNASFLDRSVNEGFSGGEKKRNEILQMALLEPKLAILDETDSGLDIDALKIVANGVNQLA--TADNA--ILLITHYQRLLNYIVPDFVHVMADGQIVTSGGKELALELESRGY-DWVLEE--NV------------------------------------------------------------------------------------------------------------------------------------------------------------------------------------------------------------------------------------------------------------------------------------------------------------------------------------------------------------------------------------------------------------------------------------------------------------------------------------------------------------------------------------------------------------------------------------------------------------------------------------------------------------------------------------------------------------------------------------------------------------------------------------------------------------------------------------------SE--VGAR------------------------------------------------------------------------------------------------------------------------------------------------------------------------------------------------------------------------------------------------------------------------------------------------------------------------------------------------------------------------------------------------------------------------------------------------------------------------------------------------------------------------------------------------------------------------------------------------------------------------------------------------------------------------------------------------------------------------
>1752063_Fsp@BAU08220.1| FeS assembly ATPase SufC
--------------------------------------------------------------------------------------------------------------------------------MII---------EN--------S-EVVLSVRDLTAEVD----GT------PILKGVNLEVRLGEIHAIMGPNGSGKSTFSKVLAGHPAYAVTGGEVIFQG-QNLLEMEPEERARSGIFLAFQYPLEIPGVSNLDFLRVAYNSKRKAQGLEEIDAFDFDDLVEEKLEVVKMDSAFLNRSVNEGFSGGEKKRNEILQMALLEPKLAILDETDSGLDIDALKIVANGVNQLA--SPENA--TIMITHYQRLLNYIVPDYVHVMAQGRIIKSGGKELALELESRGY-DWLLDE--FA------------------------------------------------------------------------------------------------------------------------------------------------------------------------------------------------------------------------------------------------------------------------------------------------------------------------------------------------------------------------------------------------------------------------------------------------------------------------------------------------------------------------------------------------------------------------------------------------------------------------------------------------------------------------------------------------------------------------------------------------------------------------------------------------------------------------------------------AE--VGV-------------------------------------------------------------------------------------------------------------------------------------------------------------------------------------------------------------------------------------------------------------------------------------------------------------------------------------------------------------------------------------------------------------------------------------------------------------------------------------------------------------------------------------------------------------------------------------------------------------------------------------------------------------------------------------------------------------------------
>52271_Asp@LUHI01000068.1_51|  57357 58145
--------------------------------------------------------------------------------------------------------------------------------MIV---------EN--------S-EVVLSVRDLTAEVD----GT------PILKGVNLEVRYGEIHAIMGPNGSGKSTFSKVLSGHPAYTVTGGEVIFQG-QNLLEMEPEERARAGVFLAFQYPLEIPGVSNLDFLRVAYNSRRKAQGLEELDAFDFDDLIEEKLEVVKMNPAFLSRSVNEGFSGGEKKRNEILQMALLEPKLAILDETDSGLDIDALKIVAHGVNQLT--SPENA--TIMITHYQRLLDYIVPDFVHVMARGQIITSGGKELALELESRGY-DWLLEE--SA------------------------------------------------------------------------------------------------------------------------------------------------------------------------------------------------------------------------------------------------------------------------------------------------------------------------------------------------------------------------------------------------------------------------------------------------------------------------------------------------------------------------------------------------------------------------------------------------------------------------------------------------------------------------------------------------------------------------------------------------------------------------------------------------------------------------------------------VG--VGV*------------------------------------------------------------------------------------------------------------------------------------------------------------------------------------------------------------------------------------------------------------------------------------------------------------------------------------------------------------------------------------------------------------------------------------------------------------------------------------------------------------------------------------------------------------------------------------------------------------------------------------------------------------------------------------------------------------------------
>46234_Asp@AFW95765.1| FeS assembly ATPase SufC
--------------------------------------------------------------------------------------------------------------------------------MIV---------EN--------S-DLILSVKDLTADVD----GT------PILKGLNLQVRAGEVHAIMGPNGSGKSTFSKVLAGHPAYTVTGGEVVFQG-QNLLEMEAAERARGGVFLAFQYPLEIPGVSNLDFLRVAYNSRRKSQGLEEVDAFDFDDLVEEKLEIVKMNSSFLNRSVNEGFSGGEKKRNEILQMAILEPKLAILDETDSGLDIDALKIVANGVNQLT--NAENA--TIMITHYQRLLDYIVPDFVHVMAQGQIIRSGGKELALELESRGY-DWVLEE---A------------------------------------------------------------------------------------------------------------------------------------------------------------------------------------------------------------------------------------------------------------------------------------------------------------------------------------------------------------------------------------------------------------------------------------------------------------------------------------------------------------------------------------------------------------------------------------------------------------------------------------------------------------------------------------------------------------------------------------------------------------------------------------------------------------------------------------------LG--VGV-------------------------------------------------------------------------------------------------------------------------------------------------------------------------------------------------------------------------------------------------------------------------------------------------------------------------------------------------------------------------------------------------------------------------------------------------------------------------------------------------------------------------------------------------------------------------------------------------------------------------------------------------------------------------------------------------------------------------
>551115_Nazollae@ADI63225.1| FeS assembly ATPase SufC
--------------------------------------------------------------------------------------------------------------------------------MII---------EK--------S-DLILSVKGLTADVD----GT------PILKGLNLDVRAGEIHAIMGPNGSGKSTFSKVLAGHPAYSVTGGEVIFQG-QNLLEMEATERARSGVFLAFQYPLEIPGVSNLDFLRVAYNSRRKAQGLEEVDAFDFDDLVEEKLDIVKMNPAFLNRSLNEGFSGGEKKRNEILQMGILEPRLAILDETDSGLDIDALKIVANGVNQLT--SPENA--TIMITHYQRLLDYIVPDFVHVMAQGQIIRSGGKELALELESRGY-NWVLEE---A------------------------------------------------------------------------------------------------------------------------------------------------------------------------------------------------------------------------------------------------------------------------------------------------------------------------------------------------------------------------------------------------------------------------------------------------------------------------------------------------------------------------------------------------------------------------------------------------------------------------------------------------------------------------------------------------------------------------------------------------------------------------------------------------------------------------------------------LG--VGV-------------------------------------------------------------------------------------------------------------------------------------------------------------------------------------------------------------------------------------------------------------------------------------------------------------------------------------------------------------------------------------------------------------------------------------------------------------------------------------------------------------------------------------------------------------------------------------------------------------------------------------------------------------------------------------------------------------------------
>1973482_Rcurvata@BAZ89917.1| FeS assembly ATPase SufC
--------------------------------------------------------------------------------------------------------------------------------MII---------EN--------S-DLILSVKDLQAQVD----GT------PILKGVNLEVRSGEIHAIMGPNGSGKSTLSKVLAGHPAYSVTSGEVVFQG-ANLLEMEAEERARSGVFLAFQYPLEVPGVSNLDFLRVAYNSHRKAKGLPEVDTFDFDDLVMEKLEVVKMNSSFLERSVNEGFSGGEKKRNEILQMAILEPKLAILDETDSGLDIDALKIVSNGVNQLT--NAENA--TIMITHYQRLLDYIVPDFVHVMAQGRIIRSGGKELALELESQGY-DWVLEE---A------------------------------------------------------------------------------------------------------------------------------------------------------------------------------------------------------------------------------------------------------------------------------------------------------------------------------------------------------------------------------------------------------------------------------------------------------------------------------------------------------------------------------------------------------------------------------------------------------------------------------------------------------------------------------------------------------------------------------------------------------------------------------------------------------------------------------------------LG--VGV-------------------------------------------------------------------------------------------------------------------------------------------------------------------------------------------------------------------------------------------------------------------------------------------------------------------------------------------------------------------------------------------------------------------------------------------------------------------------------------------------------------------------------------------------------------------------------------------------------------------------------------------------------------------------------------------------------------------------
>1618023_Aatlantica@KJH70605.1| ABC transporter ATP-binding protein
--------------------------------------------------------------------------------------------------------------------------------MIG---------EN--------S-RVVLSVKDLTAEVD----GS------PILKGVNLEVRSGEIHAIMGPNGSGKSTFSKVLAGHPAYEVTGGEVLFEG-ENLLEMEPEERARAGVFLAFQYPLEIPGVSNLDFLRVAYNSRRKEQGLEELDSFDFDDLIQEKLDVVKMNPAFLSRSVNEGFSGGEKKRNEILQMAILEPKVAILDETDSGLDIDALKIVAGGVNQLA--SPENS--TILITHYQRLLNYIVPDYVHVMAEGRIIKSGSKELALELESRGY-DWVLAQ--AE------------------------------------------------------------------------------------------------------------------------------------------------------------------------------------------------------------------------------------------------------------------------------------------------------------------------------------------------------------------------------------------------------------------------------------------------------------------------------------------------------------------------------------------------------------------------------------------------------------------------------------------------------------------------------------------------------------------------------------------------------------------------------------------------------------------------------------------VG--V---------------------------------------------------------------------------------------------------------------------------------------------------------------------------------------------------------------------------------------------------------------------------------------------------------------------------------------------------------------------------------------------------------------------------------------------------------------------------------------------------------------------------------------------------------------------------------------------------------------------------------------------------------------------------------------------------------------------------
>2107693_Csp@PSB33445.1| Fe-S cluster assembly ATPase SufC
--------------------------------------------------------------------------------------------------------------------------------MIV---------EN--------S-DVLLSVKNLTAQVD----GN------SILKGVNLEVKAGEIHAIMGPNGSGKSTFSKVIAGHPAYDVTAGEVTFQG-EKLLEMEAEERARAGVFLAFQYPLEIPGVSNLDFLRVAYNSRRKQQGLEELDSFDFDELVQEKLDIVKMNPAFLSRSVNEGFSGGEKKRNEILQMAILEPTVAILDETDSGLDIDALKIVANGVNQLA--SADNA--TILITHYQRLLNYIVPDYVHVMAEGRIIKSGGKELALELESRGY-EWVLQA---V------------------------------------------------------------------------------------------------------------------------------------------------------------------------------------------------------------------------------------------------------------------------------------------------------------------------------------------------------------------------------------------------------------------------------------------------------------------------------------------------------------------------------------------------------------------------------------------------------------------------------------------------------------------------------------------------------------------------------------------------------------------------------------------------------------------------------------------TE--VG--------------------------------------------------------------------------------------------------------------------------------------------------------------------------------------------------------------------------------------------------------------------------------------------------------------------------------------------------------------------------------------------------------------------------------------------------------------------------------------------------------------------------------------------------------------------------------------------------------------------------------------------------------------------------------------------------------------------------
>2005462_Csp@BAZ07100.1| FeS assembly ATPase SufC
--------------------------------------------------------------------------------------------------------------------------------MII---------EN--------S-EIILSVRDLTAEVE----GN------QILKGVNLEVRAGEIHAIMGPNGSGKSTFSKVLAGHPAYEVTGGEVIFKG-QNLLEMEPEERARSGVFLAFQYPLEIPGVTNLDFLRVAYNSKRKANGLEELEPFDFEDLVYERLDVVKMDPSFLNRSVNEGFSGGEKKRNEILQMALLEPTLAILDETDSGLDIDALKIVANGVNQLT--RPDNA--VVMITHYQRLLNYIIPDYVHVMARGKILTSGGKELALELESRGY-DWILDQ--YA------------------------------------------------------------------------------------------------------------------------------------------------------------------------------------------------------------------------------------------------------------------------------------------------------------------------------------------------------------------------------------------------------------------------------------------------------------------------------------------------------------------------------------------------------------------------------------------------------------------------------------------------------------------------------------------------------------------------------------------------------------------------------------------------------------------------------------------ET--VGV-------------------------------------------------------------------------------------------------------------------------------------------------------------------------------------------------------------------------------------------------------------------------------------------------------------------------------------------------------------------------------------------------------------------------------------------------------------------------------------------------------------------------------------------------------------------------------------------------------------------------------------------------------------------------------------------------------------------------
>2420339_Cbacterium@RMH79034.1| Fe-S cluster assembly ATPase SufC
--------------------------------------------------------------------------------------------------------------------------------MIV---------EN--------S-EVILSVRDLRAEVD----GN------EILKGLSLEIKAGEIHAIMGPNGSGKSTLSKVLAGHPAYAVTGGEVVFKG-QNLLDLEPEQRSLAGIFLAFQYPLEIPGVSNLDFLRVSYNARRKHQGLEELDAFDFDELIQEKLEIVKMNPAFLNRSLNEGFSGGEKKRNEILQMALLEPSLAILDETDSGLDIDALKIVANGVNQLA--SADNA--MLVITHYQRLLNYIVPDIVHVMEAGRIVTSGTKELAQELENRGY-DWVKEE--LT------------------------------------------------------------------------------------------------------------------------------------------------------------------------------------------------------------------------------------------------------------------------------------------------------------------------------------------------------------------------------------------------------------------------------------------------------------------------------------------------------------------------------------------------------------------------------------------------------------------------------------------------------------------------------------------------------------------------------------------------------------------------------------------------------------------------------------------AK--AGV-------------------------------------------------------------------------------------------------------------------------------------------------------------------------------------------------------------------------------------------------------------------------------------------------------------------------------------------------------------------------------------------------------------------------------------------------------------------------------------------------------------------------------------------------------------------------------------------------------------------------------------------------------------------------------------------------------------------------
>1497020_Nsphagnicola@KGF71868.1| ABC transporter ATP-binding protein
--------------------------------------------------------------------------------------------------------------------------------MIV---------EN--------S-AVILAVRDLTASVE----GT------QILKGLNLEVKAGEIHAIMGPNGSGKSTFSKILAGHPDYEITGGEILFQG-QNLLDLEPEERARAGIFLAFQYPLEIPGVSNLDFLRVACNARRKHLGLDELDGFDFDDLVQEKLDVVKMNPSFLSRSVNEGFSGGEKKRNEILQMALLEPKLAILDETDSGLDIDALKIVSHGVNQLT--HADNA--TILITHYQRLLDYIVPDFVHVMEGGRIVTTGPKELALELESRGY-TWVQEA--EA------------------------------------------------------------------------------------------------------------------------------------------------------------------------------------------------------------------------------------------------------------------------------------------------------------------------------------------------------------------------------------------------------------------------------------------------------------------------------------------------------------------------------------------------------------------------------------------------------------------------------------------------------------------------------------------------------------------------------------------------------------------------------------------------------------------------------------------AT--AEVSGR----------------------------------------------------------------------------------------------------------------------------------------------------------------------------------------------------------------------------------------------------------------------------------------------------------------------------------------------------------------------------------------------------------------------------------------------------------------------------------------------------------------------------------------------------------------------------------------------------------------------------------------------------------------------------------------------------------------------
>47254_Lsp@PZV13228.1| Fe-S cluster assembly ATPase SufC
--------------------------------------------------------------------------------------------------------------------------------MIT---------AN--------S-EVILSVKDLTAEVD----GI------SILKGLSLEVKAGEIHAIMGPNGSGKSTFSKVLAGHPDYTVTGGEITYLG-QNLLELDAEDRSRSGIFLAFQYPIEIPGVSNLDFLRVAYNSKRKFAGLDELDTFDFEDLVQQKLDVVKMNPAFLDRSVNEGFSGGEKKRNEILQMALLEPKLAILDETDSGLDIDALRIVSGGVNQLT--TPDNA--VVLITHYQRLLDYIVPDYVHVMEGGRIVTTGGKELALELEERGY-TWIREE--EV------------------------------------------------------------------------------------------------------------------------------------------------------------------------------------------------------------------------------------------------------------------------------------------------------------------------------------------------------------------------------------------------------------------------------------------------------------------------------------------------------------------------------------------------------------------------------------------------------------------------------------------------------------------------------------------------------------------------------------------------------------------------------------------------------------------------------------------AA--R---------------------------------------------------------------------------------------------------------------------------------------------------------------------------------------------------------------------------------------------------------------------------------------------------------------------------------------------------------------------------------------------------------------------------------------------------------------------------------------------------------------------------------------------------------------------------------------------------------------------------------------------------------------------------------------------------------------------------
>864702_Ocyanobacteri@EKQ68506.1| Iron-regulated ABC transporter ATPase subunit SufC
--------------------------------------------------------------------------------------------------------------------------------MIN---------EN--------S-EVILSVRDLTAEVD----GT------QILKGLNLEVKAGEIHAIMGPNGSGKSTFSKILAGHPDYIVTGGEITYLG-QNLLDMEAEDRARSGIFLAFQYPIEIPGVSNTDFLRIAYNSKRKHAGLDELDAFDFDELVQSKLDVVKMNPAFLSRSVNEGFSGGEKKRNEILQMALLEPRLAILDETDSGLDIDALKIVANGVNQLT--TPDNA--IVLITHYQRLLNYIVPDYVHVMEGGRIVTTGSKELALELEARGY-DWIREE--EA------------------------------------------------------------------------------------------------------------------------------------------------------------------------------------------------------------------------------------------------------------------------------------------------------------------------------------------------------------------------------------------------------------------------------------------------------------------------------------------------------------------------------------------------------------------------------------------------------------------------------------------------------------------------------------------------------------------------------------------------------------------------------------------------------------------------------------------EA--VAR-------------------------------------------------------------------------------------------------------------------------------------------------------------------------------------------------------------------------------------------------------------------------------------------------------------------------------------------------------------------------------------------------------------------------------------------------------------------------------------------------------------------------------------------------------------------------------------------------------------------------------------------------------------------------------------------------------------------------
>1781255_Dsp@OEJ73508.1| Fe-S cluster assembly ATPase SufC
--------------------------------------------------------------------------------------------------------------------------------MIQ---------DN--------S-ETILSVRNLTANVD----NT------QILKGLNLEIKAGEVHAIMGPNGSGKSTFSKVLAGHPAYEVTGGEVMFQG-GNLLELEPDERARKGVFLAFQYPLEIPGVTNLDFLRVAYNAHRKQNGLEELDAFDFQDLIEEKLEVVKMNPAFLTRSVNEGFSGGEKKRNEILQMALLQPSLAILDETDSGLDIDALKIVADGVNQLT--TPDNA--VLLITHYQRLLNYIVPDYVHVMANGRILMTGGKELALELESRGY-DWILEE--NA------------------------------------------------------------------------------------------------------------------------------------------------------------------------------------------------------------------------------------------------------------------------------------------------------------------------------------------------------------------------------------------------------------------------------------------------------------------------------------------------------------------------------------------------------------------------------------------------------------------------------------------------------------------------------------------------------------------------------------------------------------------------------------------------------------------------------------------TV--GAVS------------------------------------------------------------------------------------------------------------------------------------------------------------------------------------------------------------------------------------------------------------------------------------------------------------------------------------------------------------------------------------------------------------------------------------------------------------------------------------------------------------------------------------------------------------------------------------------------------------------------------------------------------------------------------------------------------------------------
>1947889_Cbacterium@DIYQ01000113.1_21|  20773 21540
--------------------------------------------------------------------------------------------------------------------------------M---------------------S---ILSVRNLTANVA----GQ------SILKGLNLEINAGEIHAIMGPNGSGKSTFSKILAGHPAYEVTGGEVIYKG-ENLLEMEPEDRATSGVFLAFQYPLEIPGVSNLDFLRVAYNSKRKQEGLDELDTFDFQDLVEEKLEVVKMDAAFLDRSVNEGFSGGEKKRNEILQMALLEPTLSILDETDSGLDIDALKIVANGVNQLT--RPDNA--VLMITHYQRLLNYIVPDYVHVMADGRILRTGDKELALELESRGY-DWILEE--AL------------------------------------------------------------------------------------------------------------------------------------------------------------------------------------------------------------------------------------------------------------------------------------------------------------------------------------------------------------------------------------------------------------------------------------------------------------------------------------------------------------------------------------------------------------------------------------------------------------------------------------------------------------------------------------------------------------------------------------------------------------------------------------------------------------------------------------------QG--VK*-------------------------------------------------------------------------------------------------------------------------------------------------------------------------------------------------------------------------------------------------------------------------------------------------------------------------------------------------------------------------------------------------------------------------------------------------------------------------------------------------------------------------------------------------------------------------------------------------------------------------------------------------------------------------------------------------------------------------
>203124_Terythraeum@ABG53348.1| FeS assembly ATPase SufC
MK---------------------------------------------------I--------------------------------------------------------------IHNSS----YVNMIK---------EN--------S-EVILSVKNLTANVE----GK------EILKGFNLEIKAGEIHAIMGPNGSGKSTFSKVLAGHPAYEVTGGEVTFLG-KNLFDMEPEERSLNGVFLAFQYPLEIPGVSNLDFLRVAYNTKQKYQGLEELDAFDFDDLVQDKLDVVKMKPEFLDRSVNEGFSGGEKKRNEILQMALLEPKLAILDETDSGLDIDALRIVANGVNKLA--NESNS--LLIITHYQRLLNYIVPDFVHVTESGRIIKTGTKELALELEEKGY-DDVTEV--AK------------------------------------------------------------------------------------------------------------------------------------------------------------------------------------------------------------------------------------------------------------------------------------------------------------------------------------------------------------------------------------------------------------------------------------------------------------------------------------------------------------------------------------------------------------------------------------------------------------------------------------------------------------------------------------------------------------------------------------------------------------------------------------------------------------------------------------------VG--V---------------------------------------------------------------------------------------------------------------------------------------------------------------------------------------------------------------------------------------------------------------------------------------------------------------------------------------------------------------------------------------------------------------------------------------------------------------------------------------------------------------------------------------------------------------------------------------------------------------------------------------------------------------------------------------------------------------------------
>1671698_Hsp@OZH53013.1| ABC transporter ATP-binding protein
--------------------------------------------------------------------------------------------------------------------------------MIK---------EN--------S-EVILSVKNLTANVE----GK------EILKGLNLEIKAGEIHAIMGPNGSGKSTFSKVLAGHPAYEVTGGEVTFLG-KNLLEMEPEERSLNGVFLAFQYPLEIPGVSNLDFLRVAYNTKRKYQGLEELDAFDFDDLVQDKLGIVKMKPEFLDRSVNEGFSGGEKKRNEILQMALLDPKLAILDETDSGLDIDALRIVANGVNELA--NESNS--MLVITHYQRLLNYIVPDFVHVTEGGRIIKTGTKELALELEEKGY-DDVIEE--AK------------------------------------------------------------------------------------------------------------------------------------------------------------------------------------------------------------------------------------------------------------------------------------------------------------------------------------------------------------------------------------------------------------------------------------------------------------------------------------------------------------------------------------------------------------------------------------------------------------------------------------------------------------------------------------------------------------------------------------------------------------------------------------------------------------------------------------------VG--V---------------------------------------------------------------------------------------------------------------------------------------------------------------------------------------------------------------------------------------------------------------------------------------------------------------------------------------------------------------------------------------------------------------------------------------------------------------------------------------------------------------------------------------------------------------------------------------------------------------------------------------------------------------------------------------------------------------------------
>282423_Pagardhii@BBD56072.1| FeS assembly ATPase SufC
--------------------------------------------------------------------------------------------------------------------------------MIK---------EN--------S-EVILSVKNLTANIE----DK------EILKGFNLEVKAGEIHAIMGLNGSGKSTFSKVLSGHPSYQVTGGEITFLG-QNLLELAPEERALAGIFLAFQYPIEIPGVSNLDFLRVAYNAHQKHKGLEELDAFDFDELVREKIDIVKMRDEFLERSVNEGFSGGEKKRNEILQMALLEPKLAILDETDSGLDIDALRIVASGVNQLA--NENNA--LLLITHYQRLLDYIVPDFVHVVSDGRIIKTGTKELALELEEQGY-DDVVSA--SM------------------------------------------------------------------------------------------------------------------------------------------------------------------------------------------------------------------------------------------------------------------------------------------------------------------------------------------------------------------------------------------------------------------------------------------------------------------------------------------------------------------------------------------------------------------------------------------------------------------------------------------------------------------------------------------------------------------------------------------------------------------------------------------------------------------------------------------VG--V---------------------------------------------------------------------------------------------------------------------------------------------------------------------------------------------------------------------------------------------------------------------------------------------------------------------------------------------------------------------------------------------------------------------------------------------------------------------------------------------------------------------------------------------------------------------------------------------------------------------------------------------------------------------------------------------------------------------------
>1982223_Asp@RAQ44042.1| Fe-S cluster assembly ATPase SufC
--------------------------------------------------------------------------------------------------------------------------------MIQ---------EN--------S-PVILSVKNLTATVD----GN------SILKGLNLEIKAGEIHAIMGQNGSGKSTFSKILAGHPAYEVTGGEVTFLG-QNLLELEADERALIGIFLAFQYPIEIPGVSNLDFLRVAYNSQRKHRGLDELDVFDFEDLIHEKLEVVKMRSEFLERSVNQGFSGGEKKRNEILQMALLEPKLAILDETDSGLDIDALKIVANGVNQLA--NAENA--MLVITHYQRLLDYIVPDYVHVMADGRIIKTGAKELALELEKQGY-DDIIEA--AT------------------------------------------------------------------------------------------------------------------------------------------------------------------------------------------------------------------------------------------------------------------------------------------------------------------------------------------------------------------------------------------------------------------------------------------------------------------------------------------------------------------------------------------------------------------------------------------------------------------------------------------------------------------------------------------------------------------------------------------------------------------------------------------------------------------------------------------VG--V---------------------------------------------------------------------------------------------------------------------------------------------------------------------------------------------------------------------------------------------------------------------------------------------------------------------------------------------------------------------------------------------------------------------------------------------------------------------------------------------------------------------------------------------------------------------------------------------------------------------------------------------------------------------------------------------------------------------------
>1643526_Gsp@LWRO01000008.1_92|  126719 127507
--------------------------------------------------------------------------------------------------------------------------------MIV---------EN--------S-EVILSVQNLTANVE----GT------QILKGLNLEIKAGEVHAIMGPNGSGKSTFSKILAGHPSYEVTGGEIVYKG-QNLLELEAHDRATAGVFLAFQYPIEIPGVSNLDFLRVAYNSHRKAKGLEELDTFDFEDLVEEKLDVVKMKAEFLNRSVNEGFSGGEKKRNEILQMALLEPSLAILDETDSGLDIDALKIVANGVNQLA--TPDNC--TLMITHYQRLLDYIVPDFVHVMYDGRIITSGDKELALKLEEEGY-DWAIEQ--FA------------------------------------------------------------------------------------------------------------------------------------------------------------------------------------------------------------------------------------------------------------------------------------------------------------------------------------------------------------------------------------------------------------------------------------------------------------------------------------------------------------------------------------------------------------------------------------------------------------------------------------------------------------------------------------------------------------------------------------------------------------------------------------------------------------------------------------------TVG-VS*-------------------------------------------------------------------------------------------------------------------------------------------------------------------------------------------------------------------------------------------------------------------------------------------------------------------------------------------------------------------------------------------------------------------------------------------------------------------------------------------------------------------------------------------------------------------------------------------------------------------------------------------------------------------------------------------------------------------------
>2099686_Cbacterium@PXCV01000481.1_6|  3887 4672
--------------------------------------------------------------------------------------------------------------------------------MIV---------EN--------S-DVILSVKNLNATVE----GT------PILKDLNLEIKAGEIHAIMGPNGSGKSTFSKILAGHPDYEITSGEVFYKG-QNLLELEADERATAGVFLAFQYPIEIPGVSNLDFLRVAYNSHRKAKGLEEIDTFDFEDLVEEKLDIVKMRAEFLNRSVNEGFSGGEKKRNEILQMALLEPTLAILDETDSGLDIDALKTVAGGVNQLA--KPDNC--TLMITHYQRLLDYIIPDFVHVMYDGRILTTGDKDLALKLEEQGY-DWAIAE--FA------------------------------------------------------------------------------------------------------------------------------------------------------------------------------------------------------------------------------------------------------------------------------------------------------------------------------------------------------------------------------------------------------------------------------------------------------------------------------------------------------------------------------------------------------------------------------------------------------------------------------------------------------------------------------------------------------------------------------------------------------------------------------------------------------------------------------------------AVG-V*--------------------------------------------------------------------------------------------------------------------------------------------------------------------------------------------------------------------------------------------------------------------------------------------------------------------------------------------------------------------------------------------------------------------------------------------------------------------------------------------------------------------------------------------------------------------------------------------------------------------------------------------------------------------------------------------------------------------------
>1666905_Psp@KPQ36894.1| Fe-S cluster assembly ATPase SufC
--------------------------------------------------------------------------------------------------------------------------------MIV---------EN--------S-DVILSVKNLNATVE----GT------PILKDLNLEIKAGEIHAIMGPNGSGKSTFSKILAGHPDYEVTSGEVIYKG-QNLLELEADERATAGVFLAFQYPIEIPGVSNLDFLRVAYNSHRKAQGLEELDTFDFEDLVEEKLDIVKMRAEFLTRSVNEGFSGGEKKRNEILQMALLEPTLAILDETDSGLDIDALKTVAGGVNQLA--QPDNC--TLMITHYQRLLDYIIPDFVHVMYDGRILTTGDKDLALKLEEQGY-DWAIAE--FA------------------------------------------------------------------------------------------------------------------------------------------------------------------------------------------------------------------------------------------------------------------------------------------------------------------------------------------------------------------------------------------------------------------------------------------------------------------------------------------------------------------------------------------------------------------------------------------------------------------------------------------------------------------------------------------------------------------------------------------------------------------------------------------------------------------------------------------AVG-V---------------------------------------------------------------------------------------------------------------------------------------------------------------------------------------------------------------------------------------------------------------------------------------------------------------------------------------------------------------------------------------------------------------------------------------------------------------------------------------------------------------------------------------------------------------------------------------------------------------------------------------------------------------------------------------------------------------------------
>1080068_Lsp@BAU44119.1| putative ATP-dependent transporter SufC
--------------------------------------------------------------------------------------------------------------------------------MIR---------EG--------SNEVILSVKDLRAEVD----ST------EILKGVDLEIRAGEIHAIMGLNGSGKSTFSKVIAGHPDYEVTGGEVIYLG-QNLLEMEPEARSRSGIFLAFQYPLEIPGVSNLDFLRVAYNAKRKHQGLEELDAFDFDELVREKLDVVKMDASFLSRSVNEGFSGGEKKRNEILQMALLEPKLAILDETDSGLDIDALKVVADGVNQLA--NAENA--MLVITHYQRLLNYIVPDYVHVMANGRIIRTGTKELALELEERGY-EWVLED--ST------------------------------------------------------------------------------------------------------------------------------------------------------------------------------------------------------------------------------------------------------------------------------------------------------------------------------------------------------------------------------------------------------------------------------------------------------------------------------------------------------------------------------------------------------------------------------------------------------------------------------------------------------------------------------------------------------------------------------------------------------------------------------------------------------------------------------------------VK--A---------------------------------------------------------------------------------------------------------------------------------------------------------------------------------------------------------------------------------------------------------------------------------------------------------------------------------------------------------------------------------------------------------------------------------------------------------------------------------------------------------------------------------------------------------------------------------------------------------------------------------------------------------------------------------------------------------------------------
>195253_Ssp@AFY60148.1| Iron-regulated ABC transporter ATPase subunit SufC
--------------------------------------------------------------------------------------------------------------------------------MLR---------PD--------S-PVILSVRELTADVE----DT------PILKGLNLEIRAGEVHAIMGPNGSGKSTFSKILAGHPDYKVTGGEVIYQG-QNLLELPPEERARAGVFLAFQYPLEIPGVSNLDFLRVAYNAKRNHQGLEELDVFDFDDLVRQRLDVVKLDASFLNRGVNEGFSGGEKKRNEILQMALLEPTLAILDETDSGLDIDALRIVANGVNHLA--TAENG--ILLITHYQRLLDYIVPDYVHVMEAGRIILTGPKELALELEARGY-DWVREE--EA------------------------------------------------------------------------------------------------------------------------------------------------------------------------------------------------------------------------------------------------------------------------------------------------------------------------------------------------------------------------------------------------------------------------------------------------------------------------------------------------------------------------------------------------------------------------------------------------------------------------------------------------------------------------------------------------------------------------------------------------------------------------------------------------------------------------------------------VM--S---------------------------------------------------------------------------------------------------------------------------------------------------------------------------------------------------------------------------------------------------------------------------------------------------------------------------------------------------------------------------------------------------------------------------------------------------------------------------------------------------------------------------------------------------------------------------------------------------------------------------------------------------------------------------------------------------------------------------
>197221_Telongatus@BAC09456.1| ABC transporter ATP-binding protein
--------------------------------------------------------------------------------------------------------------------------------MIR---------PD--------S-EVILEVRELTASVE----DT------PILKGLNLTIRAGEIHAIMGPNGSGKSTFSKILAGHPDYTVTGGEVLYKG-KNLLDLPPEERAREGVFLAFQYPLEIPGVSNLDFLRVAYNAKRKHQGLEELDAFDFDDLVRQKIELVKLEEGFLQRGVNEGFSGGEKKRNEILQMALLEPTLAILDETDSGLDIDALRIVANGVNQLT--RPDNC--ILLITHYQRLLDYIVPDYVHVMEGGRIVLTGPKELALELEARGY-DWVREE--EV------------------------------------------------------------------------------------------------------------------------------------------------------------------------------------------------------------------------------------------------------------------------------------------------------------------------------------------------------------------------------------------------------------------------------------------------------------------------------------------------------------------------------------------------------------------------------------------------------------------------------------------------------------------------------------------------------------------------------------------------------------------------------------------------------------------------------------------AA--S---------------------------------------------------------------------------------------------------------------------------------------------------------------------------------------------------------------------------------------------------------------------------------------------------------------------------------------------------------------------------------------------------------------------------------------------------------------------------------------------------------------------------------------------------------------------------------------------------------------------------------------------------------------------------------------------------------------------------
>1173263_Ssp@AFY72302.1| Iron-regulated ABC transporter ATPase subunit SufC
--------------------------------------------------------------------------------------------------------------------------------MIV---------EN--------S-EVILSVKNLTAEVE----GV------EILKGVNLEVKSGEVHAIMGPNGSGKSTFSKVLAGHPDYTVTGGEVTFLG-KNLLELPPEERSRAGVFLAFQYPLEIPGVTNADFLRLAYNTLQKQKGLPELDLLDFDDFVQDKLKVVEMNPSFLRRSVNEGFSGGEKKRNEILQMAILEPKLAVLDETDSGLDIDALRIVSNGVNQLA--SADNC--TVLITHYQRLLDYIVPDFIHVMESGKIAMTGGKELALELESRGY-DWITEE--VE------------------------------------------------------------------------------------------------------------------------------------------------------------------------------------------------------------------------------------------------------------------------------------------------------------------------------------------------------------------------------------------------------------------------------------------------------------------------------------------------------------------------------------------------------------------------------------------------------------------------------------------------------------------------------------------------------------------------------------------------------------------------------------------------------------------------------------------A-------------------------------------------------------------------------------------------------------------------------------------------------------------------------------------------------------------------------------------------------------------------------------------------------------------------------------------------------------------------------------------------------------------------------------------------------------------------------------------------------------------------------------------------------------------------------------------------------------------------------------------------------------------------------------------------------------------------------------
>82654_Psp@AFY70211.1| Iron-regulated ABC transporter ATPase subunit SufC
--------------------------------------------------------------------------------------------------------------------------------MIV---------EN--------S-EVILAVEDLTASVD----GV------EILKGVNLEIKAGEVHAIMGQNGSGKSTFSKVLAGHPQYEVTGGKIAFLG-QDLLELEAEDRARSGIFLAFQYPLEIPGVSNADFLRTSYNSLQKHKGLPELDILDFDDLVQERLEVVKMNPSFLSRSVNEGFSGGEKKRNEILQMAILDPKLAILDETDSGLDIDALKIVANGVNQLS--SPDNA--SIVITHYQRLLNYIVPDYVHIMSAGKIAITGGKELAVQLEERGY-DWITEK--ET------------------------------------------------------------------------------------------------------------------------------------------------------------------------------------------------------------------------------------------------------------------------------------------------------------------------------------------------------------------------------------------------------------------------------------------------------------------------------------------------------------------------------------------------------------------------------------------------------------------------------------------------------------------------------------------------------------------------------------------------------------------------------------------------------------------------------------------AE--VAQ-------------------------------------------------------------------------------------------------------------------------------------------------------------------------------------------------------------------------------------------------------------------------------------------------------------------------------------------------------------------------------------------------------------------------------------------------------------------------------------------------------------------------------------------------------------------------------------------------------------------------------------------------------------------------------------------------------------------------
>685565_Psp@BBC24013.1| FeS assembly ATPase
--------------------------------------------------------------------------------------------------------------------------------MIV---------EN--------S-EVILSVKDLTAEVD----GV------QILKGLNLEIKAGEVHAIMGPNGSGKSTFSKILAGHPAYTVTGGEIWYKG-KNLLDLEPEIRSREGIFLAFQYPLEIPGVTNSDFLRLSYNNLRKHKGLEELDIIDFDDFIQEKLEIVEMNPSFLSRSVNEGFSGGEKKRNEILQMAILDPTLAILDETDSGLDIDALRIVAGGVNKLS--TPHNS--SLVITHYQRLLNYIIPDFIHVMENGKIILTGGKDLALELEEKGY-DWLKEE--EA------------------------------------------------------------------------------------------------------------------------------------------------------------------------------------------------------------------------------------------------------------------------------------------------------------------------------------------------------------------------------------------------------------------------------------------------------------------------------------------------------------------------------------------------------------------------------------------------------------------------------------------------------------------------------------------------------------------------------------------------------------------------------------------------------------------------------------------VL--A---------------------------------------------------------------------------------------------------------------------------------------------------------------------------------------------------------------------------------------------------------------------------------------------------------------------------------------------------------------------------------------------------------------------------------------------------------------------------------------------------------------------------------------------------------------------------------------------------------------------------------------------------------------------------------------------------------------------------
>1880902_Lsp@OCQ94575.1| Fe-S cluster assembly ATPase SufC
--------------------------------------------------------------------------------------------------------------------------------MIV---------DN--------A-PTVLSVKNLTANVN----DT------PILKGLNLEIKAGEIHAIMGRNGSGKSTFSKILAGHPAYEVTGGEVVFEG-QNLLELEAEERARSGVFLAFQYPVEIPGVSNLDFLRASYNARRKHQGLEEVDPFDFEDVVRDRLQVVQMDASFLDRSVNQGFSGGEKKRNEILQMALLEPTLAVLDETDSGLDIDALRIVAEGVNQLA--NEKNA--MLVITHYQRLLDYIVPDYVHVMYDGKIVMTGDKELALELEAKGY-DWVDEL--QP------------------------------------------------------------------------------------------------------------------------------------------------------------------------------------------------------------------------------------------------------------------------------------------------------------------------------------------------------------------------------------------------------------------------------------------------------------------------------------------------------------------------------------------------------------------------------------------------------------------------------------------------------------------------------------------------------------------------------------------------------------------------------------------------------------------------------------------VG--V---------------------------------------------------------------------------------------------------------------------------------------------------------------------------------------------------------------------------------------------------------------------------------------------------------------------------------------------------------------------------------------------------------------------------------------------------------------------------------------------------------------------------------------------------------------------------------------------------------------------------------------------------------------------------------------------------------------------------
>111611_Gsp@LNDC01000104.1_14|  13589 14374
--------------------------------------------------------------------------------------------------------------------------------MSQ---------EN--------N-QVILSIRNLTAEVE----GT------QILNGVNLEIKAGETHAIMGTNGSGKSTLSKVLAGHPDYQVTGGEVIYQG-KNLLEMEADERSLAGIFMAFQYPVEIPGVSNLEFLRASYNSQRKARGLEEIDAFDFEDLVEEKLDFVKMDSSFLERNLNEGFSGGEKKRNEILQMALLEPTLAILDETDSGLDIDALKTVAHGVNQLA--GPEKS--MLVITHYQRLLNYIVPDYVHVMANGRIITTGNKELAEELEEKGY-DWIKEQ--TA-----------------------------------------------------------------------------------------------------------------------------------------------------------------------------------------------------------------------------------------------------------------------------------------------------------------------------------------------------------------------------------------------------------------------------------------------------------------------------------------------------------------------------------------------------------------------------------------------------------------------------------------------------------------------------------------------------------------------------------------------------------------------------------------------------------------------------------------GAG--V*--------------------------------------------------------------------------------------------------------------------------------------------------------------------------------------------------------------------------------------------------------------------------------------------------------------------------------------------------------------------------------------------------------------------------------------------------------------------------------------------------------------------------------------------------------------------------------------------------------------------------------------------------------------------------------------------------------------------------
>1666911_Ppriestleyi@KPQ36781.1| Fe-S cluster assembly ATPase SufC
--------------------------------------------------------------------------------------------------------------------------------MIN---------EN--------A-KTILSVRNLHASVE----GT------EILKGLNFEVKAGEIHAIMGLNGSGKSTFSKVLAGHPDYTVTAGEVIFQG-QDLLALEPHERANSGVFLAFQYPLEIPGVSNRDFLRVAYNAHRKARDEEEIDVFDFDDLIEERSEIVKMDVSFLDRSVNEGFSGGEKKRNEILQMALLQPDLAILDETDSGLDIDALKTVSSGVNQLS--TPDNA--TVLITHYQRLLNYIVPDYVHVMAQGRIVKTGGKELALELESRGY-DWIVPE--EA------------------------------------------------------------------------------------------------------------------------------------------------------------------------------------------------------------------------------------------------------------------------------------------------------------------------------------------------------------------------------------------------------------------------------------------------------------------------------------------------------------------------------------------------------------------------------------------------------------------------------------------------------------------------------------------------------------------------------------------------------------------------------------------------------------------------------------------VV------------------------------------------------------------------------------------------------------------------------------------------------------------------------------------------------------------------------------------------------------------------------------------------------------------------------------------------------------------------------------------------------------------------------------------------------------------------------------------------------------------------------------------------------------------------------------------------------------------------------------------------------------------------------------------------------------------------------------
>268115_Lantarctica@PZO39357.1| Fe-S cluster assembly ATPase SufC
--------------------------------------------------------------------------------------------------------------------------------MIN---------EN--------S-KILLSVRDLRATVD----GT------EILKGLNLEVRSGEIHAIMGLNGSGKSTFSKVLAGHPDYEITAGEIHFKG-QDILELEPHERATSGIFLAFQYPLEIPGVSNRDFLRVAFNAHRKARGEEEIDVFDFDDLIEEKLDVVKMDASFLDRSVNEGFSGGEKKRNEILQMALLEPVLSILDETDSGLDIDALKTVAGGVNQLS--NADNA--VVLITHYQRLLDYIIPDYVHVMADGRIITTGDKALAKELEARGY-EWVMAE--HR------------------------------------------------------------------------------------------------------------------------------------------------------------------------------------------------------------------------------------------------------------------------------------------------------------------------------------------------------------------------------------------------------------------------------------------------------------------------------------------------------------------------------------------------------------------------------------------------------------------------------------------------------------------------------------------------------------------------------------------------------------------------------------------------------------------------------------------AE--VTA-------------------------------------------------------------------------------------------------------------------------------------------------------------------------------------------------------------------------------------------------------------------------------------------------------------------------------------------------------------------------------------------------------------------------------------------------------------------------------------------------------------------------------------------------------------------------------------------------------------------------------------------------------------------------------------------------------------------------
>2099684_Cbacterium@PWRG01000117.1_19|  18709 19497
--------------------------------------------------------------------------------------------------------------------------------MIN---------HN--------S-KTILSVRDLHATVD----GT------EILKGLNLEVKAGEIHAIMGLNGSGKSTFSKVLAGHPDYKVTAGEIHFKG-QDMLELEPHERATAGVFLAFQYPLEIPGVSNRDFLRVAYNAHRKGRGEDEIDVFDFDDLIEEKLDVVKMDASFLDRSVNEGFSGGEKKRNEILQMALLEPILAILDETDSGLDIDALKTVAGGVNQLA--TPDNA--VVLITHYQRLLNYIQPDYVHVMADGRIVTTGDKSLAHELEARGY-EWIMDE--HR------------------------------------------------------------------------------------------------------------------------------------------------------------------------------------------------------------------------------------------------------------------------------------------------------------------------------------------------------------------------------------------------------------------------------------------------------------------------------------------------------------------------------------------------------------------------------------------------------------------------------------------------------------------------------------------------------------------------------------------------------------------------------------------------------------------------------------------AE--VSA*------------------------------------------------------------------------------------------------------------------------------------------------------------------------------------------------------------------------------------------------------------------------------------------------------------------------------------------------------------------------------------------------------------------------------------------------------------------------------------------------------------------------------------------------------------------------------------------------------------------------------------------------------------------------------------------------------------------------
>2099687_Cbacterium@PXDR01000573.1_7|  6792 7577
--------------------------------------------------------------------------------------------------------------------------------MIN---------PG--------S-EVILSVEDLRAEVD----GI------EILKGINLEVKAGEIHAIMGLNGSGKSTLSKVLAGHPDYTVTGGKAVFKG-QDLLALEPHERATAGVFLAFQYPLEIPGVSNRDFLRVAYNAQRKAKGEDEIDVFDFDDLLEERLDVVKMDFSFLDRSVNEGFSGGEKKRNEILQMALLKPGLAILDETDSGLDIDALKTVAAGVNQLA--SPDNC--MVLITHYQRLLGYIVPDFVHVMADGRIIRTGQKELAEQLEAKGY-DWVLAE--AA------------------------------------------------------------------------------------------------------------------------------------------------------------------------------------------------------------------------------------------------------------------------------------------------------------------------------------------------------------------------------------------------------------------------------------------------------------------------------------------------------------------------------------------------------------------------------------------------------------------------------------------------------------------------------------------------------------------------------------------------------------------------------------------------------------------------------------------EV--SA*-------------------------------------------------------------------------------------------------------------------------------------------------------------------------------------------------------------------------------------------------------------------------------------------------------------------------------------------------------------------------------------------------------------------------------------------------------------------------------------------------------------------------------------------------------------------------------------------------------------------------------------------------------------------------------------------------------------------------
>321327_Ssp@ABD00333.1| FeS assembly ATPase SufC
--------------------------------------------------------------------------------------------------------------------------------MIC---------EN--------S-PVILSVRDLSAEID----GT------PILKGLSLEIRAGEIHAIMGPNGSGKSTFSKILAGHPDYRVTGGEILYLG-KNLLEMEPEERAWAGIFLAFQYPIEIPGVSNLDFLRAAYNARQKYRDQPELDALDFDDLVREKLDIVKMDPVFLERSVNEGFSGGEKKRNEILQMAVLEPTLAILDETDSGLDIDALRIVAHGINRLA--GPENA--MLLITHYQRLLDYVTPDYVHVMEGGRIVISGDKTLALELEERGY-DWIKTQ--SG------------------------------------------------------------------------------------------------------------------------------------------------------------------------------------------------------------------------------------------------------------------------------------------------------------------------------------------------------------------------------------------------------------------------------------------------------------------------------------------------------------------------------------------------------------------------------------------------------------------------------------------------------------------------------------------------------------------------------------------------------------------------------------------------------------------------------------------QE--PAAATS---------------------------------------------------------------------------------------------------RQEKEG-------------------------------------------------------------------------------------------------------------------------------------------------------------------------------------------------------------------------------------------------------------------------------------------------------------------------------------------------------------------------------------------------------------------------------------------------------------------------------------------------------------------------------------------------------------------------------------------------------------
>77922_Cgloeocystis@SUFC.1| SufC
-----------------------------------------------------------------------------------------------------------------------------------------------------------------------------------ILKGVNLTINAGEIHAIMGPNGSGKSTFSKVLAGHPAYKVTGGEIYFQG-INLLELEPEERARAGLFLAFQYPIDIPGVTNIDFLRLSYNARRQYLGLSELDPLDFYSIVTQKLDVVKMDVNFLSRNVNEGFSGGEKKRNEILQMALLSPSLAVLDETDSGLDIDALKIVASGINSLI--TSENS--IILITHYQRLLDYIKPDFIHVMHNGRIVLTKGSELAKELELKGY-DWLK--------------------------------------------------------------------------------------------------------------------------------------------------------------------------------------------------------------------------------------------------------------------------------------------------------------------------------------------------------------------------------------------------------------------------------------------------------------------------------------------------------------------------------------------------------------------------------------------------------------------------------------------------------------------------------------------------------------------------------------------------------------------------------------------------------------------------------------------------------------------------------------------------------------------------------------------------------------------------------------------------------------------------------------------------------------------------------------------------------------------------------------------------------------------------------------------------------------------------------------------------------------------------------------------------------------------------------------------------------------------------------------------------------------------------------------------------------------------------------------------------------------------------------------------------------------------------------
>2762_Cparadoxa@SUFC.1| SufC
-----------------------------------------------------------------------------------------------------------------------------------------------------------------------------------ILKGVNLTINSGEIHAIMGPNGSGKSTFSKILAGHPAYQVTGGEILFKN-KNLLELEPEERARAGVFLAFQYPIEIAGVSNIDFLRLAYNNRRKEEGLTELDPLTFYSIVKEKLNVVKMDPHFLNRNVNEGFSGGEKKRNEILQMALLNPSLAILDETDSGLDIDALRIVAEGVNQLS--NKENS--IILITHYQRLLDYIVPDYIHVMQNGRILKTGGAELAKELEIKGY-DWLNE-------------------------------------------------------------------------------------------------------------------------------------------------------------------------------------------------------------------------------------------------------------------------------------------------------------------------------------------------------------------------------------------------------------------------------------------------------------------------------------------------------------------------------------------------------------------------------------------------------------------------------------------------------------------------------------------------------------------------------------------------------------------------------------------------------------------------------------------------------------------------------------------------------------------------------------------------------------------------------------------------------------------------------------------------------------------------------------------------------------------------------------------------------------------------------------------------------------------------------------------------------------------------------------------------------------------------------------------------------------------------------------------------------------------------------------------------------------------------------------------------------------------------------------------------------------------------------
>195250_Ssp@CM001776.1_2852|  3104746 3105534
--------------------------------------------------------------------------------------------------------------------------------MIR---------DN--------S-DVILSVRDLTASVD----GT------PVLKGVNLEVKAGEIHAIMGRNGSGKSTFSKVLAGHPDYEVTGGDVFYKG-ENLLEMEPEDRARAGVFLAFQYPIEVPGVSNEEFLRLSCNAVRTYRGLEELDPFDFGDFVAEKLEVVEMSPSFLERSVNSGFSGGEKKRNEILQMAVLEPTLSILDETDSGLDIDALRIVSNGVNQLA--GEDNA--TILITHYQRLLNYIVPDFVHVMYGGKIIRTGGKELALELEEKGY-DWIDEL--EV------------------------------------------------------------------------------------------------------------------------------------------------------------------------------------------------------------------------------------------------------------------------------------------------------------------------------------------------------------------------------------------------------------------------------------------------------------------------------------------------------------------------------------------------------------------------------------------------------------------------------------------------------------------------------------------------------------------------------------------------------------------------------------------------------------------------------------------VA--AGS*------------------------------------------------------------------------------------------------------------------------------------------------------------------------------------------------------------------------------------------------------------------------------------------------------------------------------------------------------------------------------------------------------------------------------------------------------------------------------------------------------------------------------------------------------------------------------------------------------------------------------------------------------------------------------------------------------------------------
>317619_Phollandica@KB235941.1_292|  339859 340689
--------------------------------------------------------------------------------------------------------------------------------MIN---------AN--------A-ETIISVKDLTARVD----DV------PILKGVNLDIKAGEIHAIMGRNGSGKSTLSKVLAGHPAYEVTGGSVVFQG-QDLLELAADIRAQKGIFLAFQYPLEIPGVTNLDFLRVSYNSRQKAKGLEELDVFDFDDLIQDKLDIVKMDPSFLTRSVNEGFSGGEKKRNEILQMALLEPTLAILDETDSGLDIDALRIVADGVNQLT--NPTNA--VLMITHYQRLLSYIQPDFIHVMHAGQIIRTGGKELALELEEKGY-DWIDDL--VLDTN----------------------------------------------------------------------------------------------------------------------------------------------------------------------------------------------------------------------------------------------------------------------------------------------------------------PETNP-------------------------------------------------------------------------------------------------------------------------------------------------------------ETNPA-----------------------------------------------------------------------------------------------------------------------------------------------------------------------------------------------------------------------------------------------------------------------------------------------------------------------------------------------KVE--VAV*------------------------------------------------------------------------------------------------------------------------------------------------------------------------------------------------------------------------------------------------------------------------------------------------------------------------------------------------------------------------------------------------------------------------------------------------------------------------------------------------------------------------------------------------------------------------------------------------------------------------------------------------------------------------------------------------------------------------
>1140_Selongatus@ABB57766.1| Iron-regulated ABC transporter ATPase subunit SufC
--------------------------------------------------------------------------------------------------------------------------------MII---------EN--------S-DVILSIQDLTAEVE----DA------AILKGVNLEVRAGEIHAIMGRNGSGKSTLSKVLAGHPAYRVTGGSITYKG-QDLLALEPEERSQAGVFLAFQYPLEIPGVSNLDFLRVAVNARRKAAGQEELDAFDFQELVEARLDVVKMNPDFLGRGVNEGFSGGEKKRNEILQMALLEPSLAILDETDSGLDIDALRIVSDGVNQLT--NADNA--TILITHYQRLLDYIKPDFVHVMAEGRIIRTGGPELALELEETGY-EWVDQA--LA------------------------------------------------------------------------------------------------------------------------------------------------------------------------------------------------------------------------------------------------------------------------------------------------------------------------------------------------------------------------------------------------------------------------------------------------------------------------------------------------------------------------------------------------------------------------------------------------------------------------------------------------------------------------------------------------------------------------------------------------------------------------------------------------------------------------------------------GA--AV--------------------------------------------------------------------------------------------------------------------------------------------------------------------------------------------------------------------------------------------------------------------------------------------------------------------------------------------------------------------------------------------------------------------------------------------------------------------------------------------------------------------------------------------------------------------------------------------------------------------------------------------------------------------------------------------------------------------------
>582515_Rlacunae@ERN42682.1| FeS assembly ATPase SufC
--------------------------------------------------------------------------------------------------------------------------------MIR---------DG--------S-EVILSVRDLSASID----DK------QILKKLDLTVKAGEIHAIMGRNGSGKSTFSKVLAGHPSYQVTGGEIEFCG-ASALDLEPNERALAGIFLAFQYPIEVPGVSNLDFLRTAYNALRKHRGQDELDPFDFEDLVEEKLEVVRMDPSFLERSLNEGFSGGEKKRNEILQMALLEPKLAILDETDSGLDIDALKIVASGVNQLA--TPDNA--TVLITHYQRLLNYIEPDYVHVMYEGRIVKSGGKELALELEERGY-DWLDVQ--VS------------------------------------------------------------------------------------------------------------------------------------------------------------------------------------------------------------------------------------------------------------------------------------------------------------------------------------------------------------------------------------------------------------------------------------------------------------------------------------------------------------------------------------------------------------------------------------------------------------------------------------------------------------------------------------------------------------------------------------------------------------------------------------------------------------------------------------------AE--AIA-------------------------------------------------------------------------------------------------------------------------------------------------------------------------------------------------------------------------------------------------------------------------------------------------------------------------------------------------------------------------------------------------------------------------------------------------------------------------------------------------------------------------------------------------------------------------------------------------------------------------------------------------------------------------------------------------------------------------
>1931235_Pbacterium@OQW82014.1| Fe-S cluster assembly ATPase SufC
--------------------------------------------------------------------------------------------------------------------------------MII---------AN--------S-HTILSVQGLRASIN----GT------EILKGIDLTVKSGEIHAIMGLNGSGKSTFAKVLAGHSAYEVTGGSIQFAD-KNLLELPPEERARAGLFLAFQYPIEIPGVANTQFLRLAYNTVQTQRGKEELDPLEFDDFVREKMKLLEMKPDFLDRSVNEGFSGGEKKRNEILQMALLEPKLSILDETDSGLDIDALKIVANGVNRIT--NKDNA--TILVTHYQRLLDYIVPDFVHVMQAGRIVMTGGKELALELETRGY-DWITTN--KQ------------------------------------------------------------------------------------------------------------------------------------------------------------------------------------------------------------------------------------------------------------------------------------------------------------------------------------------------------------------------------------------------------------------------------------------------------------------------------------------------------------------------------------------------------------------------------------------------------------------------------------------------------------------------------------------------------------------------------------------------------------------------------------------------------------------------------------------TA--AGVSA-----------------------------------------------------------------------------------------------------------------------------------------------------------------------------------------------------------------------------------------------------------------------------------------------------------------------------------------------------------------------------------------------------------------------------------------------------------------------------------------------------------------------------------------------------------------------------------------------------------------------------------------------------------------------------------------------------------------------
>261292_Nsp@AEJ01810.1| FeS assembly ATPase SufC
--------------------------------------------------------------------------------------------------------------------------------MID---------KS--------S-STILSVQGLRASIS----GT------EILKGIDLTVKSGEIHAIMGLNGSGKSTFAKVLAGHSAYEITGGSVQFEG-NNLLELPPEERARAGLFLAFQYPIEIPGVANTQFLRLAYNTVQTKRGKEELDPLEFDDFVREKMKLLEMKPDFLDRSVNEGFSGGEKKRNEILQMALLEPRLSILDETDSGLDIDALKIVANGVNQIA--NKDNA--TILVTHYQRLLDYIVPDFVHIMQAGRIVMTGGKELALELETRGY-DWVNAN--KS------------------------------------------------------------------------------------------------------------------------------------------------------------------------------------------------------------------------------------------------------------------------------------------------------------------------------------------------------------------------------------------------------------------------------------------------------------------------------------------------------------------------------------------------------------------------------------------------------------------------------------------------------------------------------------------------------------------------------------------------------------------------------------------------------------------------------------------VI--GVIA------------------------------------------------------------------------------------------------------------------------------------------------------------------------------------------------------------------------------------------------------------------------------------------------------------------------------------------------------------------------------------------------------------------------------------------------------------------------------------------------------------------------------------------------------------------------------------------------------------------------------------------------------------------------------------------------------------------------
>1881054_Nsp@SFE61738.1| Iron-regulated ABC transporter ATPase subunit SufC
--------------------------------------------------------------------------------------------------------------------------------MID---------KN--------S-TTILSVQGLRASIN----GT------EILKGIDLTVKSGEIHAIMGLNGSGKSTFAKVLAGHSAYEVTGGSVQFEG-KNLLELPPEERARAGLFLAFQYPIEIPGVANTQFLRLAYNTVQAQRGKEELDPLEFDDFVREKMKLLEMKPDFLERSVNEGFSGGEKKRNEILQMALLEPRLSILDETDSGLDIDALKIVANGVNQLA--NKNNA--TILVTHYQRLLNYIVPDFVHVMQAGRIVMTGGKELALELETRGY-DWINTN--KQ------------------------------------------------------------------------------------------------------------------------------------------------------------------------------------------------------------------------------------------------------------------------------------------------------------------------------------------------------------------------------------------------------------------------------------------------------------------------------------------------------------------------------------------------------------------------------------------------------------------------------------------------------------------------------------------------------------------------------------------------------------------------------------------------------------------------------------------SV--AGVTA-----------------------------------------------------------------------------------------------------------------------------------------------------------------------------------------------------------------------------------------------------------------------------------------------------------------------------------------------------------------------------------------------------------------------------------------------------------------------------------------------------------------------------------------------------------------------------------------------------------------------------------------------------------------------------------------------------------------------
>153948_Nsp@ADZ27238.1| FeS assembly ATPase SufC
--------------------------------------------------------------------------------------------------------------------------------MIV---------NN--------S-KTLLVVQGLRASIN----GT------EILRGIDLTIKSGEIHAIMGLNGSGKSTLAKVLAGHAAYEITAGTVRFED-KDLLEMAPEDRARAGLFLAFQYPIEIPGVANTQFLRLAYNTIQAQRGKEELDPLEFDDFVREKMKLLDMNPDFLDRSVNEGFSGGEKKRNEILQMALLEPKLSILDEMDSGLDIDALKTVANGVNHIT--NKDNA--TILVTHYQRLLDYVVPDFVHIMQSGHIVLTGGKELALELETRGY-DWVTAN--KR------------------------------------------------------------------------------------------------------------------------------------------------------------------------------------------------------------------------------------------------------------------------------------------------------------------------------------------------------------------------------------------------------------------------------------------------------------------------------------------------------------------------------------------------------------------------------------------------------------------------------------------------------------------------------------------------------------------------------------------------------------------------------------------------------------------------------------------SI--AGAIA-----------------------------------------------------------------------------------------------------------------------------------------------------------------------------------------------------------------------------------------------------------------------------------------------------------------------------------------------------------------------------------------------------------------------------------------------------------------------------------------------------------------------------------------------------------------------------------------------------------------------------------------------------------------------------------------------------------------------
>44575_Ncryotolerans@SFP60700.1| Iron-regulated ABC transporter ATPase subunit SufC
--------------------------------------------------------------------------------------------------------------------------------MIN---------QN--------S-KTILNVQGLRATVN----GI------EILKGIDLTVRSGEIHAIMGLNGSGKSTLAKVLAGHSAYEVTGGNVQFED-NNLFELAPEERARAGIFLAFQYPIEIPGVANNQFLRLAYNTLQVHRGKDELDPLEFDDFVREKMKLLDMNPDFLDRSVNEGFSGGEKKRNEILQMALLEPRLNILDETDSGLDIDALKIVANGVNQIT--NKDNA--TILVTHYQRLLDYIVPDYVHVMVSGRIVRTGGKELALELEARGY-DWLNAE--RE------------------------------------------------------------------------------------------------------------------------------------------------------------------------------------------------------------------------------------------------------------------------------------------------------------------------------------------------------------------------------------------------------------------------------------------------------------------------------------------------------------------------------------------------------------------------------------------------------------------------------------------------------------------------------------------------------------------------------------------------------------------------------------------------------------------------------------------TT--VGAAV-----------------------------------------------------------------------------------------------------------------------------------------------------------------------------------------------------------------------------------------------------------------------------------------------------------------------------------------------------------------------------------------------------------------------------------------------------------------------------------------------------------------------------------------------------------------------------------------------------------------------------------------------------------------------------------------------------------------------
>1827381_Pbacterium@OQW41126.1| ABC transporter ATP-binding protein
--------------------------------------------------------------------------------------------------------------------------------MII---------NN--------S-KTVLAVKGLHASIS----GK------EILKGIDLTVKCGEIHAIMGLNGSGKSTFAKVLAGHSAYEITAGSIHFED-KNLLELPPEERARAGLFLAFQYPVEIPGVANIQFLRLAYNTIQSQRGKEELDPLEFDDFVREKMKLLNMKPDFLDRSVNEGFSGGEKKRNEILQMALLEPRLSILDEMDSGLDIDALKTVANGVNQIT--SKDNA--IILVTHYQRLLNYIVPDFVHVMHAGRIVLTGGKELAQELETRGY-DWVTDQ--SG------------------------------------------------------------------------------------------------------------------------------------------------------------------------------------------------------------------------------------------------------------------------------------------------------------------------------------------------------------------------------------------------------------------------------------------------------------------------------------------------------------------------------------------------------------------------------------------------------------------------------------------------------------------------------------------------------------------------------------------------------------------------------------------------------------------------------------------ST--NKLIA-----------------------------------------------------------------------------------------------------------------------------------------------------------------------------------------------------------------------------------------------------------------------------------------------------------------------------------------------------------------------------------------------------------------------------------------------------------------------------------------------------------------------------------------------------------------------------------------------------------------------------------------------------------------------------------------------------------------------
>1855339_Nsp@SFW24915.1| Iron-regulated ABC transporter ATPase subunit SufC
--------------------------------------------------------------------------------------------------------------------------------MIR---------AD--------S-DIVLEVHGLRATVN----DI------EILKGIDLTVRRGEIHAIMGTNGSGKSTLAKVLAGHEAYRVTGGSVVFEG-GNLLDLEPEARARAGVFLAFQYPIEIPGVANSHFLRLAYNTLRAQRGEEELDPLEFEDFVRDKMKLLEMNPDFLDRGVNEGFSGGEKKRNEILQMALLEPRLAILDETDSGLDIDALRIVTQGVNRLA--NRDNA--IILVTHYQRMLNHIVPDYVHVMESGRIVKTGEKSLALELETRGY-DWVSGE--RR------------------------------------------------------------------------------------------------------------------------------------------------------------------------------------------------------------------------------------------------------------------------------------------------------------------------------------------------------------------------------------------------------------------------------------------------------------------------------------------------------------------------------------------------------------------------------------------------------------------------------------------------------------------------------------------------------------------------------------------------------------------------------------------------------------------------------------------AA--AGV-------------------------------------------------------------------------------------------------------------------------------------------------------------------------------------------------------------------------------------------------------------------------------------------------------------------------------------------------------------------------------------------------------------------------------------------------------------------------------------------------------------------------------------------------------------------------------------------------------------------------------------------------------------------------------------------------------------------------
>1855333_Nsp@SFH45606.1| Iron-regulated ABC transporter ATPase subunit SufC
--------------------------------------------------------------------------------------------------------------------------------MIR---------EG--------S-RILLEVRGLRAVVN----GI------EILKGIDLTVRSGEVHAIMGTNGSGKSTFAKVLAGHSAYQVTGGSVLFEG-RDLFDLSPEERARAGVFLAFQYPIEIPGVANSHFLRLAYNTVQAQRGKEELDPLEFEDFVRDKMKLLEMNPEFLDRGVNEGFSGGEKKRNEILQMALLEPRLAILDETDSGLDIDALRIVTTGVNKLS--TADNA--IILVTHYQRMLNYIVPDFVHVMRAGQIIKTGGKELALDLETRGY-DWVGAE--QP------------------------------------------------------------------------------------------------------------------------------------------------------------------------------------------------------------------------------------------------------------------------------------------------------------------------------------------------------------------------------------------------------------------------------------------------------------------------------------------------------------------------------------------------------------------------------------------------------------------------------------------------------------------------------------------------------------------------------------------------------------------------------------------------------------------------------------------AM--AGA-------------------------------------------------------------------------------------------------------------------------------------------------------------------------------------------------------------------------------------------------------------------------------------------------------------------------------------------------------------------------------------------------------------------------------------------------------------------------------------------------------------------------------------------------------------------------------------------------------------------------------------------------------------------------------------------------------------------------
>1288494_Nlacus@ARO87293.1| ABC transporter ATP-binding protein
--------------------------------------------------------------------------------------------------------------------------------MIY---------QD--------S-KTLLDIRGLRATVN----GI------EILKGIDLTVRSGEIHAIMGTNGSGKSTLAKVLAGHNAYEVTDGSVTFEG-NNLFDLEPEERARAGLFLAFQYPIEIPGVANSHFLRLAYNTVQAQRGKEELDPLEFEDFVREKMKLLEMNPDFLDRGVNEGFSGGEKKRNEILQMALLEPRLAILDETDSGLDIDALRIVTNGVNRLT--NKDNA--IILVTHYQRLLNYIVPDYVHVMESGRIIKTGGKELALELETRGY-DWVSVE--QR------------------------------------------------------------------------------------------------------------------------------------------------------------------------------------------------------------------------------------------------------------------------------------------------------------------------------------------------------------------------------------------------------------------------------------------------------------------------------------------------------------------------------------------------------------------------------------------------------------------------------------------------------------------------------------------------------------------------------------------------------------------------------------------------------------------------------------------AA--ARA-------------------------------------------------------------------------------------------------------------------------------------------------------------------------------------------------------------------------------------------------------------------------------------------------------------------------------------------------------------------------------------------------------------------------------------------------------------------------------------------------------------------------------------------------------------------------------------------------------------------------------------------------------------------------------------------------------------------------
>1855332_Nsp@SCY02309.1| Iron-regulated ABC transporter ATPase subunit SufC
--------------------------------------------------------------------------------------------------------------------------------MIY---------QD--------S-KTLLEARGLRATVN----GI------EILKGIDLTVRSGEIHAIMGTNGSGKSTLAKVLAGHNAYEVTDGSVTFEG-NNLFDLEPEERARAGLFLAFQYPIEIPGVANSHFLRLAYNTVQAQRGKEELDPLEFEDFVREKMKLLEMNPDFLDRGVNEGFSGGEKKRNEILQMALLEPRLAILDETDSGLDIDALRIVTNGVNQLA--NKDNA--IILVTHYQRLLNYIVPDYVHVMESGRIIKTGGKELALELETRGY-DWVSVE--QR------------------------------------------------------------------------------------------------------------------------------------------------------------------------------------------------------------------------------------------------------------------------------------------------------------------------------------------------------------------------------------------------------------------------------------------------------------------------------------------------------------------------------------------------------------------------------------------------------------------------------------------------------------------------------------------------------------------------------------------------------------------------------------------------------------------------------------------AA--ARV-------------------------------------------------------------------------------------------------------------------------------------------------------------------------------------------------------------------------------------------------------------------------------------------------------------------------------------------------------------------------------------------------------------------------------------------------------------------------------------------------------------------------------------------------------------------------------------------------------------------------------------------------------------------------------------------------------------------------
>1895901_Nsp@OJY07304.1| Fe-S cluster assembly ATPase SufC
--------------------------------------------------------------------------------------------------------------------------------MIY---------HD--------S-KVLLEVRGLRATVN----GI------EILKGIDLTVRSGEVHAIMGTNGSGKSTLAKVLAGHDAYEVTGGSVLFQG-SNLLDLAPEERARAGVFLAFQYPIEIPGVANSHFLRLAYNTLQAQRGEEELDPLEFEDFVREKMKLLEMNPDFLDRGVNEGFSGGEKKRNEILQMALLEPRLAILDETDSGLDIDALRIVTKGVNQLA--SQDNA--IVLVTHYQRMLNYIEPDFVHVMRAGRIIKTGGKELALDLEMRGY-DWVGVE--HR------------------------------------------------------------------------------------------------------------------------------------------------------------------------------------------------------------------------------------------------------------------------------------------------------------------------------------------------------------------------------------------------------------------------------------------------------------------------------------------------------------------------------------------------------------------------------------------------------------------------------------------------------------------------------------------------------------------------------------------------------------------------------------------------------------------------------------------AA--VEA-------------------------------------------------------------------------------------------------------------------------------------------------------------------------------------------------------------------------------------------------------------------------------------------------------------------------------------------------------------------------------------------------------------------------------------------------------------------------------------------------------------------------------------------------------------------------------------------------------------------------------------------------------------------------------------------------------------------------
>323848_Nmultiformis@ABB74004.1| FeS assembly ATPase SufC
--------------------------------------------------------------------------------------------------------------------------------MIH---------QD--------S-KTILEVSGLRAAVE----GV------EILKGVDLVVKRGEVHAIMGTNGSGKSTFAKVLAGHSAYQVTGGSVLFEG-RNLFDLEPEERARAGVFLAFQYPIEIPGVSNSHFLRLAYNTLQSQRGKDELDPLEFEDFVREKMKLLEMNPNFLDRGVNEGFSGGEKKRNEILQMALLEPRLAILDETDSGLDIDALRIVTNGVNKLA--TKDNA--IILVTHYQRMLNYIEPDYVHVMRSGRIVKTGGKELALDLETRGY-DWVGVE--RR------------------------------------------------------------------------------------------------------------------------------------------------------------------------------------------------------------------------------------------------------------------------------------------------------------------------------------------------------------------------------------------------------------------------------------------------------------------------------------------------------------------------------------------------------------------------------------------------------------------------------------------------------------------------------------------------------------------------------------------------------------------------------------------------------------------------------------------VS--ASA-------------------------------------------------------------------------------------------------------------------------------------------------------------------------------------------------------------------------------------------------------------------------------------------------------------------------------------------------------------------------------------------------------------------------------------------------------------------------------------------------------------------------------------------------------------------------------------------------------------------------------------------------------------------------------------------------------------------------
>2184309_CNsp@RFC39787.1| Iron-regulated ABC transporter ATPase subunit SufC
--------------------------------------------------------------------------------------------------------------------------------MIY---------PD--------S-KIVLEVRGLCATVN----GT------EILKGLDLTVRRGEVHAIMGPNGSGKSTFSKILAGHSAYEVTGGSVMFEG-QNLFDLAPEERARAGVFLAFQYPIEIPGVINSQFLRLTYNTVQTHRGKEELDPLEFDDYVREKMKLLEMSPDFLERSVNEGFSGGEKKRNEILQMAMLDPRLAILDETDSGLDIDALRIVANGVNQLA--NKDNA--IVLVTHYQRLLNYIVPDYVHVMEAGRIIKTGGKELALELESRGY-DWVGVE--HK------------------------------------------------------------------------------------------------------------------------------------------------------------------------------------------------------------------------------------------------------------------------------------------------------------------------------------------------------------------------------------------------------------------------------------------------------------------------------------------------------------------------------------------------------------------------------------------------------------------------------------------------------------------------------------------------------------------------------------------------------------------------------------------------------------------------------------------AV--ARAVA-----------------------------------------------------------------------------------------------------------------------------------------------------------------------------------------------------------------------------------------------------------------------------------------------------------------------------------------------------------------------------------------------------------------------------------------------------------------------------------------------------------------------------------------------------------------------------------------------------------------------------------------------------------------------------------------------------------------------
>1951095_Gbacterium@DKNB01000080.1_40|  33437 34231
--------------------------------------------------------------------------------------------------------------------------------MIL---------KN--------S-KILLEVCDLRATVN----GT------EILKGLNLTVRSGEIHAIMGPNGSGKSTFSKILAGHSAYEITGGTVLLEG-KNLLDLAPEERARAGIFLAFQYPIEIPGVVNSQFLRLTYNTVQTHRGHEELDPLEFDDFVREKMKLLEMNPDFLERSVNEGFSGGEKKRNEILQMAILDPRLAILDETDSGLDIDALRIVANGVNQLA--NENNA--TILVTHYQRLLNYIVPDYVHVMEAGRIIKTGGKELALELETRGY-DWVGIE--ND------------------------------------------------------------------------------------------------------------------------------------------------------------------------------------------------------------------------------------------------------------------------------------------------------------------------------------------------------------------------------------------------------------------------------------------------------------------------------------------------------------------------------------------------------------------------------------------------------------------------------------------------------------------------------------------------------------------------------------------------------------------------------------------------------------------------------------------AA--ARATA*----------------------------------------------------------------------------------------------------------------------------------------------------------------------------------------------------------------------------------------------------------------------------------------------------------------------------------------------------------------------------------------------------------------------------------------------------------------------------------------------------------------------------------------------------------------------------------------------------------------------------------------------------------------------------------------------------------------------
>50421_Rsp@PKWM01000032.1_8|  6946 7737
--------------------------------------------------------------------------------------------------------------------------------MII---------KD--------S-QVLLEVRSLCASVN----GI------DILKGLNFSVKRGEVHAIMGPNGSGKSTFAKVLAGHSAYQVTGGEVLFEG-KNLLALAPEMRARAGVFLAFQYPIEIPGVGNSQFLRLAYNTVQAERGREELDPLEFDDLVREKMKLLEMNPEFLERSVNEGFSGGEKKRNEILQMALLEPSLAILDETDSGLDIDALRVVSQGVNQLA--NKDNA--IVLVTHYQRLLNYIVPDFVHVMSAGRIIRTGGKELALELEERGY-DWIEAE--AE------------------------------------------------------------------------------------------------------------------------------------------------------------------------------------------------------------------------------------------------------------------------------------------------------------------------------------------------------------------------------------------------------------------------------------------------------------------------------------------------------------------------------------------------------------------------------------------------------------------------------------------------------------------------------------------------------------------------------------------------------------------------------------------------------------------------------------------AE--GALS*-----------------------------------------------------------------------------------------------------------------------------------------------------------------------------------------------------------------------------------------------------------------------------------------------------------------------------------------------------------------------------------------------------------------------------------------------------------------------------------------------------------------------------------------------------------------------------------------------------------------------------------------------------------------------------------------------------------------------
>338969_Rferrireducen@ABD69587.1| FeS assembly ATPase SufC
--------------------------------------------------------------------------------------------------------------------------------MIV---------QN--------S-QTLLEVRDLCASVN----GT------DILKGLNFTVKRGEVHAIMGPNGSGKSTFAKVLAGHAAYQVTGGEVLFEG-KNLLELSPEMRARAGVFLAFQYPIEIPGVGNSQFLRLAYNTVQAERGHDELDPLEFDDLVREKMKLLEMSPEFLERSVNEGFSGGEKKRNEILQMALLEPSLAILDETDSGLDIDALRVVSQGVNHLA--SKDNA--IVLVTHYQRLLNYIVPDYVHVMSAGRIIRTGGKELALELEERGY-DWIEAE--AE------------------------------------------------------------------------------------------------------------------------------------------------------------------------------------------------------------------------------------------------------------------------------------------------------------------------------------------------------------------------------------------------------------------------------------------------------------------------------------------------------------------------------------------------------------------------------------------------------------------------------------------------------------------------------------------------------------------------------------------------------------------------------------------------------------------------------------------AA--GAVS------------------------------------------------------------------------------------------------------------------------------------------------------------------------------------------------------------------------------------------------------------------------------------------------------------------------------------------------------------------------------------------------------------------------------------------------------------------------------------------------------------------------------------------------------------------------------------------------------------------------------------------------------------------------------------------------------------------------
>1797557_Bbacterium@OGA95186.1| Fe-S cluster assembly ATPase SufC, partial
--------------------------------------------------------------------------------------------------------------------------------MIV---------QN--------S-QILLEVRGLRASVN----GI------EILKGLNLTVKRGEVHAIMGPNGSGKSTFAKVLAGHTAYQVTGGEVLLEG-RNLLELAPEMRARAGVFLAFQYPIEIPGVGNSQFLRLAYNTVQAGRGHEELDPLEFDDLVREKMKLLEMSPDFLERSVNEGFSGGEKKRNEILQMALLEPSLAILDETDSGLDIDALRVVSQGVNHLA--NKDNA--IVLVTHYQRLLNYIVPDYVHV------------------------------------------------------------------------------------------------------------------------------------------------------------------------------------------------------------------------------------------------------------------------------------------------------------------------------------------------------------------------------------------------------------------------------------------------------------------------------------------------------------------------------------------------------------------------------------------------------------------------------------------------------------------------------------------------------------------------------------------------------------------------------------------------------------------------------------------------------------------------------------------------------------------------------------------------------------------------------------------------------------------------------------------------------------------------------------------------------------------------------------------------------------------------------------------------------------------------------------------------------------------------------------------------------------------------------------------------------------------------------------------------------------------------------------------------------------------------------------------------------------------------------------------------------------------------------------------------------------
>1408164_Bbacterium@ESS15073.1| putative ATP-dependent transporter SufC
--------------------------------------------------------------------------------------------------------------------------------MIY---------PD--------S-NNILEVRGLRATVN----GI------EIIQGLDLTVKSGEVHAIMGPNGSGKSTFAKVLAGHTAYEVTGGSVLFEG-NNLFELAPEERARAGIFLAFQYPIEIPGVANSQFLRLSYNTVQAQRGREELDPLEFDDHVRDKMKLLEMSPDFLDRSVNEGFSGGEKKRNEILQMALLEPRLAVLDETDSGLDIDALRVVSQGVNQLA--NQNSA--MVLVTHYQRLLNYIVPDFVHVMEAGRIIKTGGKELALELEARGY-DWVSAE--FQ------------------------------------------------------------------------------------------------------------------------------------------------------------------------------------------------------------------------------------------------------------------------------------------------------------------------------------------------------------------------------------------------------------------------------------------------------------------------------------------------------------------------------------------------------------------------------------------------------------------------------------------------------------------------------------------------------------------------------------------------------------------------------------------------------------------------------------------AS--QTHALQ---------------------------------------------------------------------------------------------------EQV----------------------------------------------------------------------------------------------------------------------------------------------------------------------------------------------------------------------------------------------------------------------------------------------------------------------------------------------------------------------------------------------------------------------------------------------------------------------------------------------------------------------------------------------------------------------------------------------------------------
>1952267_Nbacterium@DKAF01000015.1_27|  31718 32506
--------------------------------------------------------------------------------------------------------------------------------MIY---------QG--------S-KTLLKICNLHAAVD----NS------EILNGINLTIKSGEIHAIMGTNGSGKSTLAKVLAGHTSYEITDGTVDFEG-KNLLDLAPEDRARVGIFLGFQYPIEIPGVANNQFLRLAFNTAQIEQNKEELDPLEFDDFVREKMKLLEMNPDFLDRSVNENFSGGEKKRNEILQMALLEPKIAILDETDSGLDIDALRVVSNGVNQLT--NKNNA--IILVTHYQRMLNYIVPDYVHVMDSGRIIKTGGKELALDLEKHGY-DWVNIE--RI------------------------------------------------------------------------------------------------------------------------------------------------------------------------------------------------------------------------------------------------------------------------------------------------------------------------------------------------------------------------------------------------------------------------------------------------------------------------------------------------------------------------------------------------------------------------------------------------------------------------------------------------------------------------------------------------------------------------------------------------------------------------------------------------------------------------------------------AA--VGT*------------------------------------------------------------------------------------------------------------------------------------------------------------------------------------------------------------------------------------------------------------------------------------------------------------------------------------------------------------------------------------------------------------------------------------------------------------------------------------------------------------------------------------------------------------------------------------------------------------------------------------------------------------------------------------------------------------------------
>38080_Nsp@QIFK01000093.1_11|  10736 11524
--------------------------------------------------------------------------------------------------------------------------------MIY---------QE--------S-KTLLEVRGLCATVN----GI------EILKGINLTVKSGEVHAIMGTNGSGKSTFAKVLAGHTAYEITGGTVVFEG-KNLLDLAPEERARAGIFLGFQYPIEIPGVANNQFLRLAYNTAQVQRNKDELDPLEFDDLVREKMKLLKMNPDFLDRSVNEDFSGGEKKRNEILQMALLDPRLAILDETDSGLDIDAVRIVANGINQLA--KKDNA--TILITHYQRMLNYIVPDYVHVMESGRIVKTGGKELALDLESHGY-DWVSVE--QP------------------------------------------------------------------------------------------------------------------------------------------------------------------------------------------------------------------------------------------------------------------------------------------------------------------------------------------------------------------------------------------------------------------------------------------------------------------------------------------------------------------------------------------------------------------------------------------------------------------------------------------------------------------------------------------------------------------------------------------------------------------------------------------------------------------------------------------AT--VGT*------------------------------------------------------------------------------------------------------------------------------------------------------------------------------------------------------------------------------------------------------------------------------------------------------------------------------------------------------------------------------------------------------------------------------------------------------------------------------------------------------------------------------------------------------------------------------------------------------------------------------------------------------------------------------------------------------------------------
>200123_Nsp@RAR94257.1| iron-regulated ABC transporter ATPase subunit SufC
--------------------------------------------------------------------------------------------------------------------------------MID---------KN--------S-KPLLEVHGLCATIN----GV------EILKGIDLTINYGEVHAIMGVNGSGKSTFAKVLAGHSAYQVTAGSVSYKG-KDLFEFAPEERAREGIFLAFQYPIEIPGVANNQFLRLAYNTIQSQRGKDELDPLEFDDFVREKMKLLEMNPDFLGRSVNEGFSGGEKKRNEILQMALLEPSLNILDETDSGLDIDALRIVANGVNQLT--NKNNA--TILVTHYQRLLNYIVPDYVHVMESGRIIKTGGKELAVELETRGY-DWIGAE--KR------------------------------------------------------------------------------------------------------------------------------------------------------------------------------------------------------------------------------------------------------------------------------------------------------------------------------------------------------------------------------------------------------------------------------------------------------------------------------------------------------------------------------------------------------------------------------------------------------------------------------------------------------------------------------------------------------------------------------------------------------------------------------------------------------------------------------------------SA--EGAVL-----------------------------------------------------------------------------------------------------------------------------------------------------------------------------------------------------------------------------------------------------------------------------------------------------------------------------------------------------------------------------------------------------------------------------------------------------------------------------------------------------------------------------------------------------------------------------------------------------------------------------------------------------------------------------------------------------------------------
>44574_Ncommunis@AKH36701.1| ABC transporter ATP-binding protein
--------------------------------------------------------------------------------------------------------------------------------MIN---------QN--------S-KTLLEVRGLHANVN----GI------EILKGVDLTVKSGEVHAIMGLNGSGKSTFAKILAGHPAYEVTAGTIIFND-QNLFDLEPEERARAGVFLAFQYPIEIPGVANNQFLRLAYNTVQSQHGKEELDPLEFDDFVREKMKLLEMSPDFLDRSVNEGFSGGEKKRNEILQMALLEPKLAILDETDSGLDIDALRIVANGVNQLT--NKDNA--TILVTHYQRLLDYIVPDYVHVMEAGRIIKTSGKELAKELEAHGY-DWINTD--DR------------------------------------------------------------------------------------------------------------------------------------------------------------------------------------------------------------------------------------------------------------------------------------------------------------------------------------------------------------------------------------------------------------------------------------------------------------------------------------------------------------------------------------------------------------------------------------------------------------------------------------------------------------------------------------------------------------------------------------------------------------------------------------------------------------------------------------------GN--TAGVRP----------------------------------------------------------------------------------------------------------------------------------------------------------------------------------------------------------------------------------------------------------------------------------------------------------------------------------------------------------------------------------------------------------------------------------------------------------------------------------------------------------------------------------------------------------------------------------------------------------------------------------------------------------------------------------------------------------------------
>1881053_Nsp@SDG86188.1| Fe-S cluster assembly ATP-binding protein
--------------------------------------------------------------------------------------------------------------------------------MID---------QN--------S-KTLLEVRGLHANVS----GI------EILKGVDLTVRSGEIHAIMGINGSGKSTFAKILAGHPAYEVTAGTIIFND-RNLFDLDPEERARAGVFLAFQYPIEIPGVANNQFLRLAYNTVQSQRGKEELDPLEFDDFVREKMKLLEMSPDFLDRSVNEGFSGGEKKRNEILQMALLEPKLAILDETDSGLDIDALRIVANGVNQLT--NKDNA--TILVTHYQRLLDYIVPDYVHVMESGRIIKTSGKELAKELEAHGY-DWINAD--DG------------------------------------------------------------------------------------------------------------------------------------------------------------------------------------------------------------------------------------------------------------------------------------------------------------------------------------------------------------------------------------------------------------------------------------------------------------------------------------------------------------------------------------------------------------------------------------------------------------------------------------------------------------------------------------------------------------------------------------------------------------------------------------------------------------------------------------------CS--TTGVRA----------------------------------------------------------------------------------------------------------------------------------------------------------------------------------------------------------------------------------------------------------------------------------------------------------------------------------------------------------------------------------------------------------------------------------------------------------------------------------------------------------------------------------------------------------------------------------------------------------------------------------------------------------------------------------------------------------------------
>52442_Nnitrosa@PTM68771.1| iron-regulated ABC transporter ATPase subunit SufC
--------------------------------------------------------------------------------------------------------------------------------MIE---------QN--------S-RTLLEVQDLHANVN----GI------EILKGVNLTIKSGEIHAIMGLNGSGKSTFAKVLAGHPAYEVTAGTILFNG-QDLFDLKPEERARAGVFLAFQYPIEIPGVANNQFLRLAYNTVQSQRGKEELDPLEFDDFVREKMKLLEMNPDFLDRSVNEGFSGGEKKRNEILQMALLEPMLAILDETDSGLDIDALRIVANGVNQLA--NKDNA--IILVTHYQRLLDYIVPDYVHVMEAGRIIKTSGKELAKELEARGY-DWINAK--SH------------------------------------------------------------------------------------------------------------------------------------------------------------------------------------------------------------------------------------------------------------------------------------------------------------------------------------------------------------------------------------------------------------------------------------------------------------------------------------------------------------------------------------------------------------------------------------------------------------------------------------------------------------------------------------------------------------------------------------------------------------------------------------------------------------------------------------------HN--ATGVQV----------------------------------------------------------------------------------------------------------------------------------------------------------------------------------------------------------------------------------------------------------------------------------------------------------------------------------------------------------------------------------------------------------------------------------------------------------------------------------------------------------------------------------------------------------------------------------------------------------------------------------------------------------------------------------------------------------------------
>335283_Neutropha@ABI59493.1| FeS assembly ATPase SufC
--------------------------------------------------------------------------------------------------------------------------------MIN---------AN--------S-KILLEVHDLHATVS----GA------EILKGVDITVRSGEIHAIMGLNGSGKSTFAKVLAGHPSYEVTRGTLLFDG-QDLSALAPEERARAGIFLAFQYPVEIPGVANNQFLRLAYNTVQGQRGEEELDPLEFDDFVREKMKLLKMNPDFLDRSVNEGFSGGEKKRNEILQMALLEPRLALLDETDSGLDIDALRIVANGVNQLS--NKDNA--LILVTHYQRLLDYIVPDYVHVMEAGRIIRTSGKELAQALETHGY-DWIHTN--EQ------------------------------------------------------------------------------------------------------------------------------------------------------------------------------------------------------------------------------------------------------------------------------------------------------------------------------------------------------------------------------------------------------------------------------------------------------------------------------------------------------------------------------------------------------------------------------------------------------------------------------------------------------------------------------------------------------------------------------------------------------------------------------------------------------------------------------------------IT--GALP------------------------------------------------------------------------------------------------------------------------------------------------------------------------------------------------------------------------------------------------------------------------------------------------------------------------------------------------------------------------------------------------------------------------------------------------------------------------------------------------------------------------------------------------------------------------------------------------------------------------------------------------------------------------------------------------------------------------
>228410_Neuropaea@CAD85360.1| Iron-regulated ABC transporter ATPase subunit SufC
--------------------------------------------------------------------------------------------------------------------------------MIN---------AN--------S-KVLLEVRDLHATVG----GA------EILKGVNLTVRSGEIHAIMGLNGSGKSTFAKVLAGHPSYEVTQGTVLFDG-QDLSVLAPEERAQAGLFLAFQYPVEIPGVANDQFLRLAYNTVQGHRGKEELDPLEFDDFVREKMKLLKMNPDFLDRSVNEGFSGGEKKRNEILQMALLEPRLALLDETDSGLDIDALRIVANGVNQLS--SKDNA--MILVTHYQRLLDYIVPDYVHVMEAGRIIRTSGKELALALETHGY-DWIHAN--DQ------------------------------------------------------------------------------------------------------------------------------------------------------------------------------------------------------------------------------------------------------------------------------------------------------------------------------------------------------------------------------------------------------------------------------------------------------------------------------------------------------------------------------------------------------------------------------------------------------------------------------------------------------------------------------------------------------------------------------------------------------------------------------------------------------------------------------------------AT--GAQP------------------------------------------------------------------------------------------------------------------------------------------------------------------------------------------------------------------------------------------------------------------------------------------------------------------------------------------------------------------------------------------------------------------------------------------------------------------------------------------------------------------------------------------------------------------------------------------------------------------------------------------------------------------------------------------------------------------------
>44576_Nhalophila@SDX91053.1| Fe-S cluster assembly ATP-binding protein
--------------------------------------------------------------------------------------------------------------------------------MID---------PN--------S-KVLLEVRDLHATVD----GT------EILKGVDFTVKSGEIHAIMGLNGSGKSTFAKVLAGHPAYEMTQGTVRLDG-QDLSSLAPEERARAGVFLAFQYPIEIPGVANDQFLRLAYNTVQAQHGKEELDPLEFDDFVREKMKQLEMKPDFLDRSVNEGFSGGEKKRNEILQMALLEPRLAILDETDSGLDIDALKIVANGVNRLA--NKDNA--IVLVTHYQRLLDYIVPDYVHVMEAGRIIKTSGKELALALETHGY-DWLHSE--AG------------------------------------------------------------------------------------------------------------------------------------------------------------------------------------------------------------------------------------------------------------------------------------------------------------------------------------------------------------------------------------------------------------------------------------------------------------------------------------------------------------------------------------------------------------------------------------------------------------------------------------------------------------------------------------------------------------------------------------------------------------------------------------------------------------------------------------------RA--LGTQL-----------------------------------------------------------------------------------------------------------------------------------------------------------------------------------------------------------------------------------------------------------------------------------------------------------------------------------------------------------------------------------------------------------------------------------------------------------------------------------------------------------------------------------------------------------------------------------------------------------------------------------------------------------------------------------------------------------------------
>1946978_Nsp@DDIT01000086.1_10|  6583 7377
--------------------------------------------------------------------------------------------------------------------------------MIR---------AD--------S-SILLEVHDLHANVE----DT------EILKGLNLTVKRGEIHAIMGLNGSGKSTFAKVLAGHPAYRMTGGEILFNG-MDITSLAPEERARAGLFLAFQYPVEIPGVANDQFLRLAYNTVQRQRGKEELDPLEFDDFVREKMKLLDMNPGFLDRSVNEGFSGGEKKRNEILQMALLEPMLAVLDETDSGLDIDALRIVAKGVNQLA--SQDNA--LILVTHYQRLLDYIEPDYVHVMEAGRIIKTSGKELALELEAHGY-DWISGD--KT------------------------------------------------------------------------------------------------------------------------------------------------------------------------------------------------------------------------------------------------------------------------------------------------------------------------------------------------------------------------------------------------------------------------------------------------------------------------------------------------------------------------------------------------------------------------------------------------------------------------------------------------------------------------------------------------------------------------------------------------------------------------------------------------------------------------------------------RA--SGVQP*----------------------------------------------------------------------------------------------------------------------------------------------------------------------------------------------------------------------------------------------------------------------------------------------------------------------------------------------------------------------------------------------------------------------------------------------------------------------------------------------------------------------------------------------------------------------------------------------------------------------------------------------------------------------------------------------------------------------
>1797484_Bbacterium@OGA04065.1| Fe-S cluster assembly ATPase SufC
--------------------------------------------------------------------------------------------------------------------------------MIY---------QD--------S-RTLLAVRDLRATVN----GT------EILKGIDLSVRSGEVHAIMGPNGSGKSTFAKVLAGHPAYAVSGGEVSFDG-GNLFELEPETRSRRGMFLGFQYPIEIPGVANSQFLRLAYNTLQAERGKEELDPLEFDDFVREKMKLLEMNPDFLDRSVNEGFSGGEKKRNEILQMALLEPKLAILDETDSGLDIDALRIVANGVNHLA--TRDNA--IILVTHYQRLLNYIKPDFVHVMDAGRIVKTGGSELALELEARGY-DWVSAE--FI------------------------------------------------------------------------------------------------------------------------------------------------------------------------------------------------------------------------------------------------------------------------------------------------------------------------------------------------------------------------------------------------------------------------------------------------------------------------------------------------------------------------------------------------------------------------------------------------------------------------------------------------------------------------------------------------------------------------------------------------------------------------------------------------------------------------------------------AS--GTPKAE---------------------------------------------------------------------------------------------------VGA----------------------------------------------------------------------------------------------------------------------------------------------------------------------------------------------------------------------------------------------------------------------------------------------------------------------------------------------------------------------------------------------------------------------------------------------------------------------------------------------------------------------------------------------------------------------------------------------------------------
>1970511_Gbacterium@OYY47305.1| Fe-S cluster assembly ATPase SufC
--------------------------------------------------------------------------------------------------------------------------------MIY---------PD--------S-KTILEVRNLCASVE----GT------PILKNMNFTVKSGEIHAIMGLNGSGKSTFSKVLAGHPDYEITSGTVIFEG-KNLLEMEPEERARAGLFLAFQYPIEIPGVGNSQFLRLMYNTVQTHRGKEELDPLEFDDFVREKMKLLEMREDFLDRSVNAGFSGGEKKRNEILQMAMLEPSLAILDETDSGLDIDALRIVAQGVNQLA--NKDNA--IIMVTHYQRLLNYIVPDFVHVMVDGRIIKSGGKELALELESRGY-NWVSDE--YK------------------------------------------------------------------------------------------------------------------------------------------------------------------------------------------------------------------------------------------------------------------------------------------------------------------------------------------------------------------------------------------------------------------------------------------------------------------------------------------------------------------------------------------------------------------------------------------------------------------------------------------------------------------------------------------------------------------------------------------------------------------------------------------------------------------------------------------AA--SRVAA-----------------------------------------------------------------------------------------------------------------------------------------------------------------------------------------------------------------------------------------------------------------------------------------------------------------------------------------------------------------------------------------------------------------------------------------------------------------------------------------------------------------------------------------------------------------------------------------------------------------------------------------------------------------------------------------------------------------------
>917_Nmarina@SEM92106.1| Iron-regulated ABC transporter ATPase subunit SufC
--------------------------------------------------------------------------------------------------------------------------------MKN---------QN--------N-KTILDVQNLHANTQ----ST------EILKGINLTVKPGEIHAIMGLNGSGKSTFAKVLAGHPDYTATQGNIQFEQ-QDLLALSPEERAQAGIFLAFQYPIEIPGVANSQFLRLAYNTIQSKRGNDELDPLEFDDFVREKMKLLEMNPDFLDRSVNEGFSGGEKKRNEILQMALLEPTLGILDETDSGLDIDALKIVAKGVNHLS--NSQNA--MILITHYQRLLDHIVPDYVHVMEAGRIVKTGGKELALELEKHGY-DWLHDD--RH------------------------------------------------------------------------------------------------------------------------------------------------------------------------------------------------------------------------------------------------------------------------------------------------------------------------------------------------------------------------------------------------------------------------------------------------------------------------------------------------------------------------------------------------------------------------------------------------------------------------------------------------------------------------------------------------------------------------------------------------------------------------------------------------------------------------------------------NN--VGVSA-----------------------------------------------------------------------------------------------------------------------------------------------------------------------------------------------------------------------------------------------------------------------------------------------------------------------------------------------------------------------------------------------------------------------------------------------------------------------------------------------------------------------------------------------------------------------------------------------------------------------------------------------------------------------------------------------------------------------
>52441_Naestuarii@PTN11677.1| iron-regulated ABC transporter ATPase subunit SufC
--------------------------------------------------------------------------------------------------------------------------------MIN---------QN--------S-QTILNVKNLHANTD----GT------EILKGINLTVKSGEIHAIMGLNGSGKSTFAKVLAGHPDYTVTQGNVQFEQ-QDLLAMNSEERAQAGIFLAFQYPIEIPGVANNQFLRLAYNTVQSKRGNEELDPLEFDDFVREKMKLLEMNPDFLDRSVNEGFSGGEKKRNEILQMALLEPKLGILDETDSGLDIDALKIVAKGVNHLS--NKDNA--MIMITHYQRLLDHIVPDYVHVMESGRIIKTGGKELALELEKHGY-DWLHSH--QQ------------------------------------------------------------------------------------------------------------------------------------------------------------------------------------------------------------------------------------------------------------------------------------------------------------------------------------------------------------------------------------------------------------------------------------------------------------------------------------------------------------------------------------------------------------------------------------------------------------------------------------------------------------------------------------------------------------------------------------------------------------------------------------------------------------------------------------------NN--AGVSA-----------------------------------------------------------------------------------------------------------------------------------------------------------------------------------------------------------------------------------------------------------------------------------------------------------------------------------------------------------------------------------------------------------------------------------------------------------------------------------------------------------------------------------------------------------------------------------------------------------------------------------------------------------------------------------------------------------------------
>1797475_Bbacterium@OFZ66117.1| Fe-S cluster assembly ATPase SufC
--------------------------------------------------------------------------------------------------------------------------------MIN---------KG--------S-RKLLEVKNLKAEVA----GI------EILKGVDLTICAGEVHAIMGINGSGKSTFSKVLAGHPDYTVTGGTAVFEG-KDLFALEPEERARAGLFLAFQYPVEIPGVSNSALLRLAYNTMQNERGLEELDPLEFEDLVQEKIKVVEMDPSFLGRSVNEGFSGGEKKRNEILQMAVLEPKLAILDETDSGLDIDALRIVAKGVNSLL--SPDNA--VVMVTHYQRLLNYIVPDYVHVMDGGRIVRTGGKELALELEARGY-DWLRAA--A---------------------------------------------------------------------------------------------------------------------------------------------------------------------------------------------------------------------------------------------------------------------------------------------------------------------------------------------------------------------------------------------------------------------------------------------------------------------------------------------------------------------------------------------------------------------------------------------------------------------------------------------------------------------------------------------------------------------------------------------------------------------------------------------------------------------------------------------------------------------------------------------------------------------------------------------------------------------------------------------------------------------------------------------------------------------------------------------------------------------------------------------------------------------------------------------------------------------------------------------------------------------------------------------------------------------------------------------------------------------------------------------------------------------------------------------------------------------------------------------------------------------------------------------------------------------------
>2052161_Gsp@PLBS01000167.1_11|  7819 8607
--------------------------------------------------------------------------------------------------------------------------------MIN---------KG--------S-KVLLEVKNLKAEVA----GVSGVAGAEILKGVDLTVRAGEVHAIMGINGSGKSTFSKVLAGHPDYTVTGGTATFEG-KDLFSLAPEERARAGLFLAFQYPVEIPGVSNSALLRLAYNTIQTERGLEELDPLEFDDLVQEKIKVVEMDPSFLGRSVNEGFSGGEKKRNEILQMAVLEPKLAILDETDSGLDIDAMRIVAKGVNSLL--SSDNA--VVMVTHYQRLLNYIVPDYVHVMDGGRIVRTGGKELALELEARGY-DWLRAA--A*--------------------------------------------------------------------------------------------------------------------------------------------------------------------------------------------------------------------------------------------------------------------------------------------------------------------------------------------------------------------------------------------------------------------------------------------------------------------------------------------------------------------------------------------------------------------------------------------------------------------------------------------------------------------------------------------------------------------------------------------------------------------------------------------------------------------------------------------------------------------------------------------------------------------------------------------------------------------------------------------------------------------------------------------------------------------------------------------------------------------------------------------------------------------------------------------------------------------------------------------------------------------------------------------------------------------------------------------------------------------------------------------------------------------------------------------------------------------------------------------------------------------------------------------------------------------------
>1789004_Fsp@KXW57769.1| putative ATP-dependent transporter SufC
--------------------------------------------------------------------------------------------------------------------------------------------------------MKLLEVKGLKASVE----GI------PILKGVDLEIDAGEVHAIMGLNGSGKSTLSKVLAGHPSYQVTGGEVLFNG-QDLFQLAPEERARAGLFLAFQYPVEVPGVSNSAFLRLAYNTIQTSRGKDELDPLEFDDLVQERIKVVEMDPAFLDRSVNEGFSGGEKKRNEILQMALLDPKLAILDETDSGLDIDALRIVANGVNSLR--SEHNA--IVMVTHYQRLLNYIVPDFVHVMDAGRIVKTGDKTLALELEERGY-DWLRAV--A---------------------------------------------------------------------------------------------------------------------------------------------------------------------------------------------------------------------------------------------------------------------------------------------------------------------------------------------------------------------------------------------------------------------------------------------------------------------------------------------------------------------------------------------------------------------------------------------------------------------------------------------------------------------------------------------------------------------------------------------------------------------------------------------------------------------------------------------------------------------------------------------------------------------------------------------------------------------------------------------------------------------------------------------------------------------------------------------------------------------------------------------------------------------------------------------------------------------------------------------------------------------------------------------------------------------------------------------------------------------------------------------------------------------------------------------------------------------------------------------------------------------------------------------------------------------------
>1797482_Bbacterium@OGA08321.1| Fe-S cluster assembly ATPase SufC
--------------------------------------------------------------------------------------------------------------------------------MIK---------AD--------A-KVLLEVRNLSATVA----GV------EILKGIDLTVRAGEVHAIMGPNGSGKSTLAKALVGHPAYTVSGGEVLFEG-KDLFAIAPEERSRAGLFLGFQYPVEIAGVSNSAFLRLIYNTGQGAHGKDELDPLEFDDFVREKMKLLDMDPNFLDRSVNDGFSGGEKKRNEILQMALLEPKLAILDETDSGLDIDALRTVAGSVNRLM--TPDNA--VVLVTHYQRLLNYIVPDYVHVMEGGKIIKTGGKALAEELETRGY-DWVVEE--YR------------------------------------------------------------------------------------------------------------------------------------------------------------------------------------------------------------------------------------------------------------------------------------------------------------------------------------------------------------------------------------------------------------------------------------------------------------------------------------------------------------------------------------------------------------------------------------------------------------------------------------------------------------------------------------------------------------------------------------------------------------------------------------------------------------------------------------------KQ--ESRPGS---------------------------------------------------------------------------------------------------PAYAESHL-----------------------------------------------------------------------------------------------------------------------------------------------------------------------------------------------------------------------------------------------------------------------------------------------------------------------------------------------------------------------------------------------------------------------------------------------------------------------------------------------------------------------------------------------------------------------------------------------------------
>1797492_Bbacterium@OGA25552.1| Fe-S cluster assembly ATPase SufC
--------------------------------------------------------------------------------------------------------------------------------MIR---------KD--------A-RLLLEVKGLRAKVG----GA------EIVKGLDLVVRAGEVHAIMGPNGSGKSTFAKTLAGHPAYEVTGGTAVFEG-RSIFEMAPEERARAGLFLGFQYPVEIPGVSNSAFLRLAYNTLQPARGRDELDPLEFDDLAREKMKLLDMDPAFLDRSVNEGFSGGEKKRNEILQMALLEPRFAILDETDSGLDIDALRVVANGVNHLA--TPDNA--IVLVTHYQRMLNYIVPDYVHVMEGGRIVRTGGKTLAEELEARGY-DWVRAA------------------------------------------------------------------------------------------------------------------------------------------------------------------------------------------------------------------------------------------------------------------------------------------------------------------------------------------------------------------------------------------------------------------------------------------------------------------------------------------------------------------------------------------------------------------------------------------------------------------------------------------------------------------------------------------------------------------------------------------------------------------------------------------------------------------------------------------------------------------------------------------------------------------------------------------------------------------------------------------------------------------------------------------------------------------------------------------------------------------------------------------------------------------------------------------------------------------------------------------------------------------------------------------------------------------------------------------------------------------------------------------------------------------------------------------------------------------------------------------------------------------------------------------------------------------------------
>1752213_Gbacterium@LNEJ01000071.1_32|  33633 34421
--------------------------------------------------------------------------------------------------------------------------------MIS---------SN--------S-KVILEVRNLSASVA----GI------EILKGINLTVRSGEVHAIMGPNGSGKSTFSKVLAGHPGYTVTGGEVLFEG-QNLLELPPEERARNGVFLAFQYPIEIPGVSNSAFLRLTYNTQQAHRGGEELDPLEFNDFIQEKCKIVEMDPSFLDRSVNEGFSGGEKKRNEILQMAVLDPRLAILDETDSGLDIDALRIVASGVNKLM--TPDNA--VIMVTHYQRLLNYITPDFVHVMRRGRIIKTGGKELALELETRGY-DWLDDE--HQ------------------------------------------------------------------------------------------------------------------------------------------------------------------------------------------------------------------------------------------------------------------------------------------------------------------------------------------------------------------------------------------------------------------------------------------------------------------------------------------------------------------------------------------------------------------------------------------------------------------------------------------------------------------------------------------------------------------------------------------------------------------------------------------------------------------------------------------KA--ASV*------------------------------------------------------------------------------------------------------------------------------------------------------------------------------------------------------------------------------------------------------------------------------------------------------------------------------------------------------------------------------------------------------------------------------------------------------------------------------------------------------------------------------------------------------------------------------------------------------------------------------------------------------------------------------------------------------------------------
>1752215_Gbacterium@LNFF01000021.1_38|  42256 43020
--------------------------------------------------------------------------------------------------------------------------------MIS---------SS--------S-KIILEVRNLSASVA----GV------GILKGINLTVRAGEVHAIMGPNGSGKSTFSKVLAGHPSYTVTGGEVIFQG-KNLLELPPEERAHAGVFLAFQYPIEIPGVSNSAFLRLAYNTLQARRGGEDLDPLEFNDYIREKSRIVEMDPSFLDRNVNEGFSGGEKKRNEILQMAVLDPTLAILDETDSGLDIDALRIVASGVNKLM--TPNNA--VIMVTHYQRLLNYITPDFVHVMRGGQIIKTGGKELALELETRGY-DWVHA*------------------------------------------------------------------------------------------------------------------------------------------------------------------------------------------------------------------------------------------------------------------------------------------------------------------------------------------------------------------------------------------------------------------------------------------------------------------------------------------------------------------------------------------------------------------------------------------------------------------------------------------------------------------------------------------------------------------------------------------------------------------------------------------------------------------------------------------------------------------------------------------------------------------------------------------------------------------------------------------------------------------------------------------------------------------------------------------------------------------------------------------------------------------------------------------------------------------------------------------------------------------------------------------------------------------------------------------------------------------------------------------------------------------------------------------------------------------------------------------------------------------------------------------------------------------------------
>1752182_Abacterium@LNDP01000024.1_283|  321238 321993
---------------------------------------------------------------------------------------------------------------------------------------------------------MLLEVKDLHAGID----GK------EILKGLNLQVRKGEVHAIMGPNGSGKSTLSKVLAGHPTYEVISGEVLYEG-KDLLELEPDERARAGVFMAFQYPVEVPGVSNSQFLRLAYNEKMKHLGQEELDPLEFNDHLKEKAKIVDMDPQFFKRSVNEGFSGGEKKRNEILQMAVLEPKLAILDETDSGLDIDALRIVAEGVNKLR--NSENG--IILVTHYQRLLNFIVPDYVHVLANGRIVKEGGKELALELEEKGY-DWVKGA--AS------------------------------------------------------------------------------------------------------------------------------------------------------------------------------------------------------------------------------------------------------------------------------------------------------------------------------------------------------------------------------------------------------------------------------------------------------------------------------------------------------------------------------------------------------------------------------------------------------------------------------------------------------------------------------------------------------------------------------------------------------------------------------------------------------------------------------------------N*------------------------------------------------------------------------------------------------------------------------------------------------------------------------------------------------------------------------------------------------------------------------------------------------------------------------------------------------------------------------------------------------------------------------------------------------------------------------------------------------------------------------------------------------------------------------------------------------------------------------------------------------------------------------------------------------------------------------------
>1752184_Abacterium@LNEI01000018.1_593|  653339 654091
---------------------------------------------------------------------------------------------------------------------------------------------------------MLLEVKDLHAGIE----GK------EILKGLNLQVKKGEVHAIMGPNGSGKSTLSKVLAGHPTYEVISGEVLFEG-KNLLELEPDERAREGVFMAFQYPVEVPGVSNSQFLRLAYNQKMLHHGLEELDPLEFNDYLKEKAKIVDMDPQFFKRSVNEGFSGGEKKRNEILQMAVLEPKLAVLDETDSGLDIDALRIVAEGVNKLR--SSENA--IILVTHYQRLLNYIQPDFVHVLANGKIVKEGGKELALELEEKGY-DWVKGA--AV------------------------------------------------------------------------------------------------------------------------------------------------------------------------------------------------------------------------------------------------------------------------------------------------------------------------------------------------------------------------------------------------------------------------------------------------------------------------------------------------------------------------------------------------------------------------------------------------------------------------------------------------------------------------------------------------------------------------------------------------------------------------------------------------------------------------------------------*-------------------------------------------------------------------------------------------------------------------------------------------------------------------------------------------------------------------------------------------------------------------------------------------------------------------------------------------------------------------------------------------------------------------------------------------------------------------------------------------------------------------------------------------------------------------------------------------------------------------------------------------------------------------------------------------------------------------------------
>1946317_Csp@DEQS01000100.1_27|  23997 24755
---------------------------------------------------------------------------------------------------------------------------------------------------------MLLEVKDLHAGID----GK------EILKGLNLQVKKGEVHAIMGPNGSGKSTLSKVLAGHPSYGVISGEVLYEG-KNLLELEPDERAREGVFMAFQYPVEVPGVSNSQFLRLAYNQKALHHGREELDPLEFNDYLKEKAKIVDMDPQFFKRSVNEGFSGGEKKRNEILQMAVLEPKLAILDETDSGLDIDALRIVAEGVNKLR--SPDNA--IILVTHYQRLLNFIVPDMVHVLANGRIVKEGGKELALELEEKGY-DWVKGA--AN------------------------------------------------------------------------------------------------------------------------------------------------------------------------------------------------------------------------------------------------------------------------------------------------------------------------------------------------------------------------------------------------------------------------------------------------------------------------------------------------------------------------------------------------------------------------------------------------------------------------------------------------------------------------------------------------------------------------------------------------------------------------------------------------------------------------------------------AN--*---------------------------------------------------------------------------------------------------------------------------------------------------------------------------------------------------------------------------------------------------------------------------------------------------------------------------------------------------------------------------------------------------------------------------------------------------------------------------------------------------------------------------------------------------------------------------------------------------------------------------------------------------------------------------------------------------------------------------
>1946316_Csp@DDUF01000054.1_155|  183740 184492
---------------------------------------------------------------------------------------------------------------------------------------------------------MLLEVKDLHAGID----GK------EILKGLNLQVNEGEVHAIMGPNGSGKSTLSKVLAGHPTYEVISGEVLFEG-KNLLELEPDERAREGVFMAFQYPVEVPGVSNSQFLRIAYNEKMKHLGREELDPLEFNDYLKEKAKIVEMDPQFFKRSVNEGFSGGEKKRNEILQMAVLEPKLAILDETDSGLDIDALRIVAEGVNKLR--SSDNA--IILVTHYQRLLNYIHPDFVHVLANGKIVKEGGKELAIELEEKGY-DWVKSA--AK------------------------------------------------------------------------------------------------------------------------------------------------------------------------------------------------------------------------------------------------------------------------------------------------------------------------------------------------------------------------------------------------------------------------------------------------------------------------------------------------------------------------------------------------------------------------------------------------------------------------------------------------------------------------------------------------------------------------------------------------------------------------------------------------------------------------------------------*-------------------------------------------------------------------------------------------------------------------------------------------------------------------------------------------------------------------------------------------------------------------------------------------------------------------------------------------------------------------------------------------------------------------------------------------------------------------------------------------------------------------------------------------------------------------------------------------------------------------------------------------------------------------------------------------------------------------------------
>1946322_Csp@DLHV01000023.1_37|  29990 30742
---------------------------------------------------------------------------------------------------------------------------------------------------------MLLEVKDLHAGID----GK------EILTGLNLQVNKGEVHAIMGPNGSGKSTLSKVLAGHPSYEVISGEVLYEG-KNLLELEPDERAREGVFMAFQYPVEVPGVSNSQFLRLAYNEKMKHHGLEELDPLEFNDYLKEKAKVVDMSSEFFKRSVNEGFSGGEKKRNEILQMAVLEPKLAILDETDSGLDIDALRIVAEGVNKLR--GPENA--IILVTHYQRLLNFIVPDMVHVLANGRIVKEGGKELALELEEKGY-DWVKGA--AR------------------------------------------------------------------------------------------------------------------------------------------------------------------------------------------------------------------------------------------------------------------------------------------------------------------------------------------------------------------------------------------------------------------------------------------------------------------------------------------------------------------------------------------------------------------------------------------------------------------------------------------------------------------------------------------------------------------------------------------------------------------------------------------------------------------------------------------*-------------------------------------------------------------------------------------------------------------------------------------------------------------------------------------------------------------------------------------------------------------------------------------------------------------------------------------------------------------------------------------------------------------------------------------------------------------------------------------------------------------------------------------------------------------------------------------------------------------------------------------------------------------------------------------------------------------------------------
>1617423_Abacterium@KXJ98414.1| FeS assembly ATPase SufC
--------------------------------------------------------------------------------------------------------------------------------MSVRVRELRRAFVE--------K-LMLLEIKDLHAGIG----GK------EILKGLNLEVSKGEVHAIMGPNGSGKSTLSKVLAGHPSYEVISGSVTYDG-KNLLELEPDERAREGVFMAFQYPVEVPGVSNSQFLRLAYNEKAKHHGEEELDPLEFNDLLKEKAKVVEMDPQFFKRSVNEGFSGGEKKRNEILQMAVLEPKLAILDETDSGLDIDALRIVAEGVNKLR--SSENA--IILVTHYQRLLNYIQPDRVHVLAGGKIVKEGGKELALELEEKGY-DWVKAA--GK--------------------------------------------------------------------------------------------------------------------------------------------------------------------------------------------------------------------------------------------------------------------------------------------------------------------------------------------------------------------------------------------------------------------------------------------------------------------------------------------------------------------------------------------------------------------------------------------------------------------------------------------------------------------------------------------------------------------------------------------------------------------------------------------------------------------------------------------------------------------------------------------------------------------------------------------------------------------------------------------------------------------------------------------------------------------------------------------------------------------------------------------------------------------------------------------------------------------------------------------------------------------------------------------------------------------------------------------------------------------------------------------------------------------------------------------------------------------------------------------------------------------------------------------------------------------------
>1962177_Abacterium@MWYZ01000070.1_16|  13721 14473
---------------------------------------------------------------------------------------------------------------------------------------------------------MLLEIKDLHAVID----GK------EILKGLNLQVDKGEVHAIMGPNGSGKSTLAKVLAGHPSYEVTKGEVVYEG-TNLLELDPDERARNGVFLAFQYPVEVPGVSNAQFLRLAYNEKMKHLGEEELDPLEFNDLLKERAKIVEMDKSFFNRSVNEGFSGGEKKRNEILQMAVLQPKLAVLDETDSGLDIDALRIVAEGVNKLR--NADKA--IILVTHYQRLLNYVEPDFVHVLANGKIVKEGGKELALELEEKGY-DWVKAA--SK------------------------------------------------------------------------------------------------------------------------------------------------------------------------------------------------------------------------------------------------------------------------------------------------------------------------------------------------------------------------------------------------------------------------------------------------------------------------------------------------------------------------------------------------------------------------------------------------------------------------------------------------------------------------------------------------------------------------------------------------------------------------------------------------------------------------------------------*-------------------------------------------------------------------------------------------------------------------------------------------------------------------------------------------------------------------------------------------------------------------------------------------------------------------------------------------------------------------------------------------------------------------------------------------------------------------------------------------------------------------------------------------------------------------------------------------------------------------------------------------------------------------------------------------------------------------------------
>2052146_Bbacterium@PLCD01000020.1_38|  41515 42294
----------------------------------------------------------------------------------------------------------------------------------------------------------MLEIRDLHASVD----GN------EILKGINLKVNKGEVHAIMGPNGSGKSTLAKVLAGHPSYEVTGGEVIFDG-KNLLEMSPDERAREGVFMAFQYPVEIPGVSNAQFLRLAYNEKQKHLGAEELDPLEFKDLLTEKAKLVEMEASFMSRSVNEGFSGGEKKRNEILQMAVLDPKLSVLDETDSGLDIDALRIVAEGVNKLH--DPNKA--VILVTHYQRLLNYITPDFVHVLSAGRIVKEGGKELALELEEKGY-DWLKSA--NG------------------------------------------------------------------------------------------------------------------------------------------------------------------------------------------------------------------------------------------------------------------------------------------------------------------------------------------------------------------------------------------------------------------------------------------------------------------------------------------------------------------------------------------------------------------------------------------------------------------------------------------------------------------------------------------------------------------------------------------------------------------------------------------------------------------------------------------KN--ATVAPQ---------------------------------------------------------------------------------------------------AG*----------------------------------------------------------------------------------------------------------------------------------------------------------------------------------------------------------------------------------------------------------------------------------------------------------------------------------------------------------------------------------------------------------------------------------------------------------------------------------------------------------------------------------------------------------------------------------------------------------------
>1946318_Csp@DGBD01000153.1_3|  2308 3111
----------------------------------------------------------------------------------------------------------------------------------------------------------MLEIRDLHASIE----GK------EILKGISLSINKGEVHAIMGPNGSGKSTLAKVLAGHPQYVVTKGEVLYEG-RNLLEMPPDERAREGIFLAFQYPVEVPGVSNSQFLRLAYNEKQKHLNEEELDPLEFKDLLKERARIVEMDESFMNRSVNEGFSGGEKKRNEILQMAVLEPKLAVLDETDSGLDIDALRIVAGGVNKLR--TPENA--IVLVTHYQRLLNYIVPDYVHVLAGGRIVREGGKELALELEEKGY-DWIKNM--GT------------------------------------------------------------------------------------------------------------------------------------------------------------------------------------------------------------------------------------------------------------------------------------------------------------------------------------------------------------------------------------------------------------------------------------------------------------------------------------------------------------------------------------------------------------------------------------------------------------------------------------------------------------------------------------------------------------------------------------------------------------------------------------------------------------------------------------------ER--SGAVKE---------------------------------------------------------------------------------------------------KSFMEELQEL*--------------------------------------------------------------------------------------------------------------------------------------------------------------------------------------------------------------------------------------------------------------------------------------------------------------------------------------------------------------------------------------------------------------------------------------------------------------------------------------------------------------------------------------------------------------------------------------------------------
>1946320_Csp@DIYZ01000236.1_10|  8939 9718
----------------------------------------------------------------------------------------------------------------------------------------------------------MLEIKDLHAGID----GN------EILKGINLTVKKGEIHAIMGPNGSGKSTLAKVLAGHPAYQVTKGEILYEG-KNLLAMAPDERAREGVFMAFQYPIEVPGVSNAQFLRLAYNEKRKHLGEEELDPLEFKDLLKERAKVVEMDASFMTRSVNEGFSGGEKKRNEILQMAVLEPKLAVLDETDSGLDIDALRIVAGGINQLH--SPENA--VILVTHYQRLLDYVVPQYVHVLANGRIAKEGGKELALELEQKGY-DWLKTT--AT------------------------------------------------------------------------------------------------------------------------------------------------------------------------------------------------------------------------------------------------------------------------------------------------------------------------------------------------------------------------------------------------------------------------------------------------------------------------------------------------------------------------------------------------------------------------------------------------------------------------------------------------------------------------------------------------------------------------------------------------------------------------------------------------------------------------------------------ET--SGATVR---------------------------------------------------------------------------------------------------AS*----------------------------------------------------------------------------------------------------------------------------------------------------------------------------------------------------------------------------------------------------------------------------------------------------------------------------------------------------------------------------------------------------------------------------------------------------------------------------------------------------------------------------------------------------------------------------------------------------------------
>454194_Pmethylalipha@CDM64967.1| Iron-regulated ABC transporter ATPase subunit SufC
----------------------------------------------------------------------------------------------------------------------------------------------------------MLEIRNLHATID----DQ------EILRGIDLKVSAGEVHAIMGPNGSGKSTLAKVLAGHPAYEVTEGEIIYEG-KNLLEMDPDERAREGVFMAFQYPVEVPGVSNAQLLRLAYNEKRKHQGLEELDPLEFKELLAERAKLVDMDLSFMSRSVNEGFSGGEKKRNEILQMAVLEPKLAILDETDSGLDIDALRIVADGVNKLR--RPDNA--IILVTHYQRILNYIIPDYVHVLYRGRIVRSGGKELALELEEKGY-DWIKSE--AG------------------------------------------------------------------------------------------------------------------------------------------------------------------------------------------------------------------------------------------------------------------------------------------------------------------------------------------------------------------------------------------------------------------------------------------------------------------------------------------------------------------------------------------------------------------------------------------------------------------------------------------------------------------------------------------------------------------------------------------------------------------------------------------------------------------------------------------VT--ASA-------------------------------------------------------------------------------------------------------------------------------------------------------------------------------------------------------------------------------------------------------------------------------------------------------------------------------------------------------------------------------------------------------------------------------------------------------------------------------------------------------------------------------------------------------------------------------------------------------------------------------------------------------------------------------------------------------------------------
>981222_Cthermophilum@AEP13411.1| FeS assembly ATPase SufC
--------------------------------------------------------------------------------------------------------------------------------M-----------KE--------A-PIILDIKNLHAVVE----DR------PILRGVNLTVRAGEIRAIMGPNGSGKSTLSKVLAGHPDYKVTAGEVLYFG-KNLLELEPDERAREGVFLAFQYPMEIPGVSNATFLRAAYNQLRKHRGEEELDPLEFDDLLQEKIKIVEMDRTFIERSVNEGFSGGEKKRNEILQMAILEPKLAVLDETDSGLDIDALRIVANGVNRLH--TDDNA--IILVTHYQRLLDYIQPDFVHVLLDGRIVKSGGKELALELEQRGY-DWIREE--VE------------------------------------------------------------------------------------------------------------------------------------------------------------------------------------------------------------------------------------------------------------------------------------------------------------------------------------------------------------------------------------------------------------------------------------------------------------------------------------------------------------------------------------------------------------------------------------------------------------------------------------------------------------------------------------------------------------------------------------------------------------------------------------------------------------------------------------------AK--AAGVGA----------------------------------------------------------------------------------------------------------------------------------------------------------------------------------------------------------------------------------------------------------------------------------------------------------------------------------------------------------------------------------------------------------------------------------------------------------------------------------------------------------------------------------------------------------------------------------------------------------------------------------------------------------------------------------------------------------------------
>2012633_Csp@OYT73380.1| Fe-S cluster assembly ATPase SufC
----------------------------------------------------------------------------------------------------------------------------------------------------------MLEIKNLHAVIE----DR------PILRGVSLTVNAGEIHAIMGPNGSGKSTLSKVLAGHPDYTVTEGEVLYFG-KNLLELEPDERAREGIFLAFQYPIEIPGVSNATFLRAAYNQLRKHRGEEELDPLEFDDLLQEKIKIVEMDKAFIERSVNEGFSGGEKKRNEILQMALLEPKLAVLDETDSGLDIDALRIVSNGVNRLH--TADNA--IILVTHYQRLLEYIQPDFVHVLLNGRMVKSGGKELALELEQRGY-DWIREE--VE------------------------------------------------------------------------------------------------------------------------------------------------------------------------------------------------------------------------------------------------------------------------------------------------------------------------------------------------------------------------------------------------------------------------------------------------------------------------------------------------------------------------------------------------------------------------------------------------------------------------------------------------------------------------------------------------------------------------------------------------------------------------------------------------------------------------------------------SK--AAGAGA----------------------------------------------------------------------------------------------------------------------------------------------------------------------------------------------------------------------------------------------------------------------------------------------------------------------------------------------------------------------------------------------------------------------------------------------------------------------------------------------------------------------------------------------------------------------------------------------------------------------------------------------------------------------------------------------------------------------
>2053605_Rsp@HAE05182.1| TPA_asm: Fe-S cluster assembly ATPase SufC
--------------------------------------------------------------------------------------------------------------------------------MIV---------EN--------G-EVILSIRDLRANVC----GK------TILRGVNLEVRAGEIHAIMGPNGSGKSTFAKVLAGHPTYEMTGGEVIFQG-KNLCEMQPEERARLGVFLAFQYPLEIPGVSNLDFLRLAYNSKRNYQGLEEIEPLDFEDLVHEKLDMVGIDPNFLTRSVNEGFSGGEKKRNEILQMAILEPKLAILDEIDSGLDIDALRSVANGVNQLA--SSENA--TIIITHYQRLLDYIVPDYVHIMARGQIVKFDGKELALELESRGY-SWILEE--TE------------------------------------------------------------------------------------------------------------------------------------------------------------------------------------------------------------------------------------------------------------------------------------------------------------------------------------------------------------------------------------------------------------------------------------------------------------------------------------------------------------------------------------------------------------------------------------------------------------------------------------------------------------------------------------------------------------------------------------------------------------------------------------------------------------------------------------------AK--VGA-------------------------------------------------------------------------------------------------------------------------------------------------------------------------------------------------------------------------------------------------------------------------------------------------------------------------------------------------------------------------------------------------------------------------------------------------------------------------------------------------------------------------------------------------------------------------------------------------------------------------------------------------------------------------------------------------------------------------
>2283320_Bbacterium@RDV39515.1| Fe-S cluster assembly ATPase SufC
---------------------------------------------------------------------------------------------------------------------------------------------------------MLLQVKDLRATVG----EE------TILKGVNLTVNPGEVHAIMGPNGSGKSTLTKVLAGHPSYEVSGGEVTFEG-NDLFELEADERARAGLFLAFQYPVEVPGVSNAAFLRQAYNAKQIANGLDELDPLEFDDYVRERMKLVEMDPAFLNRSVNVGFSGGEKKRNEILQMAVLNPRVALLDETDSGLDIDALRVVANGINALS--NEGNA--VVLVTHYQRLLNYVQPDFVHVMAGGRLVKSGGKELALELEERGY-DWILEE--QG------------------------------------------------------------------------------------------------------------------------------------------------------------------------------------------------------------------------------------------------------------------------------------------------------------------------------------------------------------------------------------------------------------------------------------------------------------------------------------------------------------------------------------------------------------------------------------------------------------------------------------------------------------------------------------------------------------------------------------------------------------------------------------------------------------------------------------------AA------------------------------------------------------------------------------------------------------------------------------------------------------------------------------------------------------------------------------------------------------------------------------------------------------------------------------------------------------------------------------------------------------------------------------------------------------------------------------------------------------------------------------------------------------------------------------------------------------------------------------------------------------------------------------------------------------------------------------
>1947904_Cbacterium@DBAX01000029.1_16|  11834 12607
--------------------------------------------------------------------------------------------------------------------------------MIV---------AD--------S-SEVLVIQDLTAAVD----GV------PILKGVNLAIKAGEIHAIMGPNGSGKSTLSKVLAGHPDYEVTGGTVQYLG-QDLFALEPAERARAGVFLAFQYPIEVPGVSNADFLRLSYNARQKHRGLPELDLLDFDDLLQQKLPIVEMNPAFLSRSVNEGFSGGEKKRNEILQMAILEPTLAILDETDSGLDIDALRVVSHGVNQLA--TPHNC--CLLITHYQRLLQYIIPDFIHVMAEGKISLTGDRTLAEELESKGY-DWLKDG--DG*-------------------------------------------------------------------------------------------------------------------------------------------------------------------------------------------------------------------------------------------------------------------------------------------------------------------------------------------------------------------------------------------------------------------------------------------------------------------------------------------------------------------------------------------------------------------------------------------------------------------------------------------------------------------------------------------------------------------------------------------------------------------------------------------------------------------------------------------------------------------------------------------------------------------------------------------------------------------------------------------------------------------------------------------------------------------------------------------------------------------------------------------------------------------------------------------------------------------------------------------------------------------------------------------------------------------------------------------------------------------------------------------------------------------------------------------------------------------------------------------------------------------------------------------------------------------------
>1951514_Bbacterium@DIAA01000023.1_164|  199596 200369
----------------------------------------------------------------------------------------------------------------------------------------------------------MLEIKNLHASVEGE--DE------QILKGVNLTINKGEIHAIMGPNGSGKSTLAKVVSGHPEYEITEGEILFEG-EDITELDADERAHLGMFLAFQYPIEVPGITNRTLLRESYNTIARENDREELDPLEFDDYLKERLEVIDMKDSFLERSINTGFSGGEKKKNEVFQMAVLNPKLAFMDETDSGLDIDALKIVSDGINKIA--GPENA--IVLITHYQRLLNYITPDYVHVMMNGKIVKSAGKELALELEDQGY-EKLEKE--FS------------------------------------------------------------------------------------------------------------------------------------------------------------------------------------------------------------------------------------------------------------------------------------------------------------------------------------------------------------------------------------------------------------------------------------------------------------------------------------------------------------------------------------------------------------------------------------------------------------------------------------------------------------------------------------------------------------------------------------------------------------------------------------------------------------------------------------------LN--GEAQ*-----------------------------------------------------------------------------------------------------------------------------------------------------------------------------------------------------------------------------------------------------------------------------------------------------------------------------------------------------------------------------------------------------------------------------------------------------------------------------------------------------------------------------------------------------------------------------------------------------------------------------------------------------------------------------------------------------------------------
>1951518_Bbacterium@DKGJ01000036.1_151|  165453 166226
----------------------------------------------------------------------------------------------------------------------------------------------------------MLEIKNLHAKVEGE--DI------EILKGVNLKVNAGEIHAIMGPNGSGKSTLSKVVSGHPEYEVTDGEILFEG-EDITEMDADERAHLGLFLAFQYPVEVPGITNKTLLREAYNTIARANDREELDPLEFEDYLVSKLDVIEMKDEFLNRSINTGFSGGEKKKNEIFQMAVLDPKLSFLDETDSGLDIDALKIVSDGVNKIA--NDEKA--IVLITHYQRLLNYIKPDFVHVMMNGKIIKSGDIALAEELEANGY-DQLQKE--LM------------------------------------------------------------------------------------------------------------------------------------------------------------------------------------------------------------------------------------------------------------------------------------------------------------------------------------------------------------------------------------------------------------------------------------------------------------------------------------------------------------------------------------------------------------------------------------------------------------------------------------------------------------------------------------------------------------------------------------------------------------------------------------------------------------------------------------------LN--GEAQ*-----------------------------------------------------------------------------------------------------------------------------------------------------------------------------------------------------------------------------------------------------------------------------------------------------------------------------------------------------------------------------------------------------------------------------------------------------------------------------------------------------------------------------------------------------------------------------------------------------------------------------------------------------------------------------------------------------------------------
>1121104_Bvulgaris@AQXH01000001.1_265|  289557 290330
----------------------------------------------------------------------------------------------------------------------------------------------------------MLEIKNLHAKVEGE--DI------EILKGVNLKVNAGEIHAIMGPNGSGKSTLSKVVSGHPEYEITEGEILFEG-EDITEMDADERAHLGLFLAFQYPVEVPGITNKTLLREAYNTIARANDRDELDPLEFEDYITSKLEVIEMKDEFLERSINTGFSGGEKKKNEIFQMAVLDPKLSFLDETDSGLDIDALKVVSDGVNKIA--SEENA--IVMITHYQRLLNYIKPDHVHVMMAGRIIKSGDIKLAEELEANGY-DQLEKE--LL------------------------------------------------------------------------------------------------------------------------------------------------------------------------------------------------------------------------------------------------------------------------------------------------------------------------------------------------------------------------------------------------------------------------------------------------------------------------------------------------------------------------------------------------------------------------------------------------------------------------------------------------------------------------------------------------------------------------------------------------------------------------------------------------------------------------------------------LN--GEAQ*-----------------------------------------------------------------------------------------------------------------------------------------------------------------------------------------------------------------------------------------------------------------------------------------------------------------------------------------------------------------------------------------------------------------------------------------------------------------------------------------------------------------------------------------------------------------------------------------------------------------------------------------------------------------------------------------------------------------------
>1951504_Bbacterium@DGCQ01000010.1_259|  269816 270589
----------------------------------------------------------------------------------------------------------------------------------------------------------MLEIKNLHAKVEGE--DI------EILKGVNLKVNAGEIHAIMGPNGSGKSTLSKVVSGHPEYEVTEGEILFNG-EDITELDADERAHLGLFLAFQYPVEVPGITNKTLLREAYNTIARANDREELDPIEFEDYITEKLDVIEMKDEFLSRSINTGFSGGEKKKNEIFQMAVLNPVLSFLDETDSGLDIDALKVVSDGVNKIA--NDKNA--IVMITHYQRLLNYIKPDYVHVMMAGKLIKSGGFELAEELEANGY-DALEKE--LV------------------------------------------------------------------------------------------------------------------------------------------------------------------------------------------------------------------------------------------------------------------------------------------------------------------------------------------------------------------------------------------------------------------------------------------------------------------------------------------------------------------------------------------------------------------------------------------------------------------------------------------------------------------------------------------------------------------------------------------------------------------------------------------------------------------------------------------LN--GEAQ*-----------------------------------------------------------------------------------------------------------------------------------------------------------------------------------------------------------------------------------------------------------------------------------------------------------------------------------------------------------------------------------------------------------------------------------------------------------------------------------------------------------------------------------------------------------------------------------------------------------------------------------------------------------------------------------------------------------------------
>1951483_Bbacterium@DBVB01000061.1_16|  13637 14392
----------------------------------------------------------------------------------------------------------------------------------------------------------MLEIRNLHAVVEGE--EL------EILKGVNLTVNKGEIHAIMGPNGSGKSTLSKVVSGHPEYEVTEGTILFEG-EDITEMDADERAHLGLFLAFQYPVEVPGITNKTLLREAYNTIARANEREELDPLEFEDYLVSKLEIIEMKDEFLNRSINTGFSGGEKKKNEIFQMAVLNPRLSFLDETDSGLDIDALKVVSDGVNKIA--SPENA--IVMITHYQRLLNYIKPDFVHVMMNGKIVKSGDISLAEELEANGY-DQMQKE--LA------------------------------------------------------------------------------------------------------------------------------------------------------------------------------------------------------------------------------------------------------------------------------------------------------------------------------------------------------------------------------------------------------------------------------------------------------------------------------------------------------------------------------------------------------------------------------------------------------------------------------------------------------------------------------------------------------------------------------------------------------------------------------------------------------------------------------------------*-------------------------------------------------------------------------------------------------------------------------------------------------------------------------------------------------------------------------------------------------------------------------------------------------------------------------------------------------------------------------------------------------------------------------------------------------------------------------------------------------------------------------------------------------------------------------------------------------------------------------------------------------------------------------------------------------------------------------------
>2079485_Gsp@PWN07127.1| Fe-S cluster assembly ATPase SufC
----------------------------------------------------------------------------------------------------------------------------------------------------------MLELKDLHVEVEGE--GI------EILKGVNLKVNKGEIHAIMGPNGSGKSTLSKVVAGHPEYEVTKGDILYDG-ESVLEMDPDERAHAGIFLAFQYPVEVPGVTNTTLLRESYNTIAASRGREELDPLEFDDYIKDKLDLVQMKPDFLERSVNTGFSGGEKKRNEIFQMAVLQPRLSLLDETDSGLDIDALKIVSDGINKLH--GDEDA--VVLITHYQRLLNYIEPDFVHVMMGGKIVKSGDKTLALKLEEQGY-DWLEAH--AT------------------------------------------------------------------------------------------------------------------------------------------------------------------------------------------------------------------------------------------------------------------------------------------------------------------------------------------------------------------------------------------------------------------------------------------------------------------------------------------------------------------------------------------------------------------------------------------------------------------------------------------------------------------------------------------------------------------------------------------------------------------------------------------------------------------------------------------VN--GEAS------------------------------------------------------------------------------------------------------------------------------------------------------------------------------------------------------------------------------------------------------------------------------------------------------------------------------------------------------------------------------------------------------------------------------------------------------------------------------------------------------------------------------------------------------------------------------------------------------------------------------------------------------------------------------------------------------------------------
>2053187_Rbarkolensis@PKD44784.1| Fe-S cluster assembly ATPase SufC
----------------------------------------------------------------------------------------------------------------------------------------------------------MLELKDLHVEVEGE--GI------EILKGVNLKVNKGEIHAIMGPNGSGKSTLSKVVAGHPEYEVTKGDILFDG-ESVLELDPDERAHKGMFLAFQYPVEVPGVTNKTLLRESYNTIAASMGREELDPLQFEDYVKDKLELIEMNPEFLDRSVNAGFSGGEKKKNEIFQMAVLKPRLSLLDETDSGLDIDALKIVSNGINQLH--GEDDA--VVLITHYQRLLNYIEPDFVHVMIGGKIVKSGKKELALELEDKGY-DWLEEH--AT------------------------------------------------------------------------------------------------------------------------------------------------------------------------------------------------------------------------------------------------------------------------------------------------------------------------------------------------------------------------------------------------------------------------------------------------------------------------------------------------------------------------------------------------------------------------------------------------------------------------------------------------------------------------------------------------------------------------------------------------------------------------------------------------------------------------------------------VN--GEAK------------------------------------------------------------------------------------------------------------------------------------------------------------------------------------------------------------------------------------------------------------------------------------------------------------------------------------------------------------------------------------------------------------------------------------------------------------------------------------------------------------------------------------------------------------------------------------------------------------------------------------------------------------------------------------------------------------------------
>1729466_Cbacterium@LKNA01000020.1_11|  10342 11115
----------------------------------------------------------------------------------------------------------------------------------------------------------MLELKDLHVEVEGE--GI------EILKGVNLKVNKGEIHAIMGPNGSGKSTLSKVVAGHPEYEVTQGDILFEG-ESILELDPDERAHKGVFLAFQYPVEVPGVTNNTLLRESYNTIAASLGREELDPLQFEDYLKDKLELIEMNPEFLERSVNAGFSGGEKKKNEIFQMAVLQPRLSLLDETDSGLDIDALKIVSKGINQLH--SEDNA--IVLITHYQRLLNYIEPDFVHVMMGGKIVKSGDKKLALELEDKGY-DWLDEF--AT------------------------------------------------------------------------------------------------------------------------------------------------------------------------------------------------------------------------------------------------------------------------------------------------------------------------------------------------------------------------------------------------------------------------------------------------------------------------------------------------------------------------------------------------------------------------------------------------------------------------------------------------------------------------------------------------------------------------------------------------------------------------------------------------------------------------------------------VN--GEAK*-----------------------------------------------------------------------------------------------------------------------------------------------------------------------------------------------------------------------------------------------------------------------------------------------------------------------------------------------------------------------------------------------------------------------------------------------------------------------------------------------------------------------------------------------------------------------------------------------------------------------------------------------------------------------------------------------------------------------
>2293433_Rsp@REL38099.1| Fe-S cluster assembly ATPase SufC
----------------------------------------------------------------------------------------------------------------------------------------------------------MLEIKDLHVVVEGE--DT------EILKGVNLKINKGEIHAIMGPNGSGKSTLSKVVAGHPEYEVTKGDILYNG-ESILELDPDERAHAGIFLAFQYPVEVPGVTNTTLLRESYNTIAASRGREELDPLEFEDYIQDKLELVGMNPEFLQRSVNAGFSGGEKKRNEIFQMAVLRPQLSFLDETDSGLDIDALKIVSEAINQLH--GEEDS--VVLVTHYQRLLNYIEPDFVHVMIGGKVAKSGDKDLALKLEDQGY-DWLNAY--AT------------------------------------------------------------------------------------------------------------------------------------------------------------------------------------------------------------------------------------------------------------------------------------------------------------------------------------------------------------------------------------------------------------------------------------------------------------------------------------------------------------------------------------------------------------------------------------------------------------------------------------------------------------------------------------------------------------------------------------------------------------------------------------------------------------------------------------------VN--GEGK------------------------------------------------------------------------------------------------------------------------------------------------------------------------------------------------------------------------------------------------------------------------------------------------------------------------------------------------------------------------------------------------------------------------------------------------------------------------------------------------------------------------------------------------------------------------------------------------------------------------------------------------------------------------------------------------------------------------
>1953152_Bbacterium@DEMS01000028.1_179|  207930 208703
----------------------------------------------------------------------------------------------------------------------------------------------------------MLELKDLHAEVEGE--GI------EILKGVNLTVTKGEIHAIMGPNGSGKSTLAKVVAGHPEYEVTKGDILFNG-ESILELDPDERAHAGVFLAFQYPVEVPGVTNSTLLRESYNTIAASRGREEMDPLEFDDYIREKLELVEMNPDFLGRSVNAGFSGGEKKRNEIFQMAVLQPTLSLLDETDSGLDIDALKIVSEGINKLH--GEDDA--VVLITHYQRLLNYIIPDKVHVMIGGRIVKTGGKELAFELEERGY-DWLESL--AT------------------------------------------------------------------------------------------------------------------------------------------------------------------------------------------------------------------------------------------------------------------------------------------------------------------------------------------------------------------------------------------------------------------------------------------------------------------------------------------------------------------------------------------------------------------------------------------------------------------------------------------------------------------------------------------------------------------------------------------------------------------------------------------------------------------------------------------VN--GEAK*-----------------------------------------------------------------------------------------------------------------------------------------------------------------------------------------------------------------------------------------------------------------------------------------------------------------------------------------------------------------------------------------------------------------------------------------------------------------------------------------------------------------------------------------------------------------------------------------------------------------------------------------------------------------------------------------------------------------------
>1953139_Bbacterium@DDIC01000075.1_1|  2 622
----------------------------------------------------------------------------------------------------------------------------------------------------------MLEIKNLHAIVEGE--DI------EILKGVNLTVNKGEIHAIMGPNGSGKSTLSKIVAGHPGYEVTQGDIIYDG-ESILEMDPDERAHAGIFLAFQYPVEVPGVTNMTLLRESYNTIAKSRGREEMDPLEFEDYLKTKLDLVEMNPEFLHRSVNTAFSGGEKKRNEIFQMAVLQPKLSFLDETDSGLDIDALRIVSGGINQIH--GEEDA--VVMVTHYP-------------------------------------------------------------------------------------------------------------------------------------------------------------------------------------------------------------------------------------------------------------------------------------------------------------------------------------------------------------------------------------------------------------------------------------------------------------------------------------------------------------------------------------------------------------------------------------------------------------------------------------------------------------------------------------------------------------------------------------------------------------------------------------------------------------------------------------------------------------------------------------------------------------------------------------------------------------------------------------------------------------------------------------------------------------------------------------------------------------------------------------------------------------------------------------------------------------------------------------------------------------------------------------------------------------------------------------------------------------------------------------------------------------------------------------------------------------------------------------------------------------------------------------------------------------------------------------------------------------------------
>2032627_Asp@PAU93805.1| Fe-S cluster assembly ATPase SufC
----------------------------------------------------------------------------------------------------------------------------------------------------------MLEIKDLHVCVEED-PSE------KILKGVNLTINEGEIHAIMGPNGSGKSTLSKVVAGHEAYEVTQGDILYNG-ESILDLEADERAHLGIFLAFQYPVEVPGVTNKNLLRQAYNTIAEEQGREELDPLQFEDHAREQLKLVDMKEEFLERSVNAGFSGGEKKRNEIFQMAVLQPKLSFLDETDSGLDIDALKIVANGINELS--GEDNA--VVLVTHYQRILDYVQPDHVHVMIDGKIAKSGDKDLAIKLEEQGY-DWLTDT--VS------------------------------------------------------------------------------------------------------------------------------------------------------------------------------------------------------------------------------------------------------------------------------------------------------------------------------------------------------------------------------------------------------------------------------------------------------------------------------------------------------------------------------------------------------------------------------------------------------------------------------------------------------------------------------------------------------------------------------------------------------------------------------------------------------------------------------------------VN--GEQQ------------------------------------------------------------------------------------------------------------------------------------------------------------------------------------------------------------------------------------------------------------------------------------------------------------------------------------------------------------------------------------------------------------------------------------------------------------------------------------------------------------------------------------------------------------------------------------------------------------------------------------------------------------------------------------------------------------------------
>1194090_Aroseus@SHF52143.1| Iron-regulated ABC transporter ATPase subunit SufC
----------------------------------------------------------------------------------------------------------------------------------------------------------MLEIKDLHVCVEED-PSE------KILKGVNLTINKGEIHAIMGPNGSGKSTLSKVVAGHEAYEVTQGDILFEG-ESILDLDPDERAHKGIFLAFQYPVEVPGVTNKNLLRQAYNTIAKEQGREELDPIEFEDYAAEKLELVDMKKEFMDRSVNAGFSGGEKKRNEIFQMAVLNPRLSFLDETDSGLDIDALKIVANGINQIA--DEDRA--VVMVTHYQRILDYIEPDYVHVMIDGRIAKSGDKDLAVKLEDQGY-DWLSDTASVS------------------------------------------------------------------------------------------------------------------------------------------------------------------------------------------------------------------------------------------------------------------------------------------------------------------------------------------------------------------------------------------------------------------------------------------------------------------------------------------------------------------------------------------------------------------------------------------------------------------------------------------------------------------------------------------------------------------------------------------------------------------------------------------------------------------------------------------VN--GEQN------------------------------------------------------------------------------------------------------------------------------------------------------------------------------------------------------------------------------------------------------------------------------------------------------------------------------------------------------------------------------------------------------------------------------------------------------------------------------------------------------------------------------------------------------------------------------------------------------------------------------------------------------------------------------------------------------------------------
>2021605_Bbacterium@NNSL01000485.1_6|  5560 6339
----------------------------------------------------------------------------------------------------------------------------------------------------------MLEIKNLHVEVEED--GT------EILKGVNLKINLGEIHAIMGPNGSGKSTLAKVVAGHEAYEITEGDILYEG-ESILELEPDERAHLGIFLAFQYPVEVPGVTNKTLLRESYNTIAREQGREELDPLEFEDYVEERLEIVDMKPEFLERSINAGFSGGEKKRNEIFQMAVLDPKISFLDETDSGLDIDALKVVANGINHLA--DEDNA--VCLVTHYQRILDYIVPDHVHVMLDGKIVKSGDKDLAIKLEEEGY-DWLADLANVS------------------------------------------------------------------------------------------------------------------------------------------------------------------------------------------------------------------------------------------------------------------------------------------------------------------------------------------------------------------------------------------------------------------------------------------------------------------------------------------------------------------------------------------------------------------------------------------------------------------------------------------------------------------------------------------------------------------------------------------------------------------------------------------------------------------------------------------VN--GEQN*-----------------------------------------------------------------------------------------------------------------------------------------------------------------------------------------------------------------------------------------------------------------------------------------------------------------------------------------------------------------------------------------------------------------------------------------------------------------------------------------------------------------------------------------------------------------------------------------------------------------------------------------------------------------------------------------------------------------------
>2094027_Bbacterium@PUKH01000008.1_33|  33755 34522
----------------------------------------------------------------------------------------------------------------------------------------------------------MLTIKNLHAEVE----GE------KILRGIDLEIKAGEVHAVMGPNGSGKSTLAKIIAGHPSYEITDGQILYEG-EDLAEMEPDERARKGVFMAFQYPVEIPGVSNSMLMRESYNQLRKENGEDPLDPLEFEDYVAEKLKLVEMDAKFLERNVNAGFSGGEKKRNEILQMAVLNPKLSLLDETDSGLDIDALRIVSEGINKLS--GKDNA--ILLVTHYQRILNYITPDYVHVLVNGRIHKSGGKELALELEEHGY-EWVTAN--TE------------------------------------------------------------------------------------------------------------------------------------------------------------------------------------------------------------------------------------------------------------------------------------------------------------------------------------------------------------------------------------------------------------------------------------------------------------------------------------------------------------------------------------------------------------------------------------------------------------------------------------------------------------------------------------------------------------------------------------------------------------------------------------------------------------------------------------------VN--GEAK*-----------------------------------------------------------------------------------------------------------------------------------------------------------------------------------------------------------------------------------------------------------------------------------------------------------------------------------------------------------------------------------------------------------------------------------------------------------------------------------------------------------------------------------------------------------------------------------------------------------------------------------------------------------------------------------------------------------------------
>1666909_Bbacterium@KPQ00399.1| Fe-S cluster assembly ATPase SufC
----------------------------------------------------------------------------------------------------------------------------------------------------------MLQIKNLHASVD----GI------EILKGINLEIKAGEVHAIMGPNGSGKSTLSKVVAGHPAYEVTQGEILFEG-TDIAELDADERARMGIFLAFQYPVEIPGVSNSMLMRQAYNAIRREHGEEELDPLEFDDYVHKKLDLVEMDPKFLDRSVNDGFSGGEKKRNEILQMAVLNPKLALLDETDSGLDIDALRIVSNGINQIK--SSDKG--VMLVTHYQRILNYITPDYVHVLKAGRIVKSGGKELALELESQGY-EEVEEI-----R------------------------------------------------------------------------------------------------------------------------------------------------------------------------------------------------------------------------------------------------------------------------------------------------------------------------------------------------------------------------------------------------------------------------------------------------------------------------------------------------------------------------------------------------------------------------------------------------------------------------------------------------------------------------------------------------------------------------------------------------------------------------------------------------------------------------------------------------------------------------------------------------------------------------------------------------------------------------------------------------------------------------------------------------------------------------------------------------------------------------------------------------------------------------------------------------------------------------------------------------------------------------------------------------------------------------------------------------------------------------------------------------------------------------------------------------------------------------------------------------------------------------------------------------------------------------
>1457365_CCproteinivoru@AXJ00848.1| Iron-regulated ABC transporter ATPase subunit SufC
----------------------------------------------------------------------------------------------------------------------------------------------------------MLKIVDLHAQVEGE--DI------EILKGINLEINKGEVHAIMGPNGSGKSTLAKVVAGHPAYEVTAGQIFFDG-EDVLEMEPEERALAGLFLAFQYPVEVPGVSNAMLIRQSVNNIRKARGQEELDPLEFEDYIADKLKLVEMDNKFLDRSVNAGFSGGEKKRNEILQLAAMEPRLSLLDETDSGLDIDALRIVSEGINALR--SQDNA--FMVVTHYQRILNYIKPDFVHVLMGGRIVKSGGSELAHELENQGY-DWLIKE--TH------------------------------------------------------------------------------------------------------------------------------------------------------------------------------------------------------------------------------------------------------------------------------------------------------------------------------------------------------------------------------------------------------------------------------------------------------------------------------------------------------------------------------------------------------------------------------------------------------------------------------------------------------------------------------------------------------------------------------------------------------------------------------------------------------------------------------------------VN--GEVK------------------------------------------------------------------------------------------------------------------------------------------------------------------------------------------------------------------------------------------------------------------------------------------------------------------------------------------------------------------------------------------------------------------------------------------------------------------------------------------------------------------------------------------------------------------------------------------------------------------------------------------------------------------------------------------------------------------------
>1548548_Bsediminis@AWV88108.1| Fe-S cluster assembly ATPase SufC
----------------------------------------------------------------------------------------------------------------------------------------------------------MLEVKNLHASVE----GV------RILKGINFTVNPGEIHAIMGPNGSGKSTFAKVLAGHPAYTVTKGDILYKG-ESIVEEEPEDRARQGIFLAFQYPVEVPGVTNSAFLRQSYNSVVEARGGERMDPLEFDDFVREKLKVVDMPAAKLDRSVNVGFSGGEKKRNEILQMAVLDPSLALLDETDSGLDIDALRTVANGINTLH--REDNA--VVLVTHYQRLLNYITPDFVHVMVNGQIVKSGTKELALELEERGY-DWIINE--SK------------------------------------------------------------------------------------------------------------------------------------------------------------------------------------------------------------------------------------------------------------------------------------------------------------------------------------------------------------------------------------------------------------------------------------------------------------------------------------------------------------------------------------------------------------------------------------------------------------------------------------------------------------------------------------------------------------------------------------------------------------------------------------------------------------------------------------------AS------------------------------------------------------------------------------------------------------------------------------------------------------------------------------------------------------------------------------------------------------------------------------------------------------------------------------------------------------------------------------------------------------------------------------------------------------------------------------------------------------------------------------------------------------------------------------------------------------------------------------------------------------------------------------------------------------------------------------
>1789788_Gincrassata@SUFC.1| SufC
------------------------------------------------------------------------------------------------------------------------------------------------------N-QTLLKIQNLEAEVD----GV------QILKGLNLTVNAGEIHVIMGPNGSGKSTFSKVLVGHPAYTVTNGNILFKG-KELLDLSPEKRARSGLFLAFQYPFEIPGVNNIDFLRLAFNTHRKEKGLPEFDPLEFYSLVIEKLKLVNMNPSFLYRDVNEGFSGGEKKRNEILQMALLQPTLSILDELDSGLDIDALKIIAEAVKHLM--SADKA--IILITHYQRLLDYIKPDFIHVMQSGLIVKTGGFELAQELEQKGY-DWL---------------------------------------------------------------------------------------------------------------------------------------------------------------------------------------------------------------------------------------------------------------------------------------------------------------------------------------------------------------------------------------------------------------------------------------------------------------------------------------------------------------------------------------------------------------------------------------------------------------------------------------------------------------------------------------------------------------------------------------------------------------------------------------------------------------------------------------------------------------------------------------------------------------------------------------------------------------------------------------------------------------------------------------------------------------------------------------------------------------------------------------------------------------------------------------------------------------------------------------------------------------------------------------------------------------------------------------------------------------------------------------------------------------------------------------------------------------------------------------------------------------------------------------------------------------------------------
>1928728_Pmicropora@BBL86394.1| FeS assembly ATPase SufC (chromatophore)
--------------------------------------------------------------------------------------------------------------------------------MIR---------PD--------A-ELLLEIIDLHARVE----NK------PILKGVNLKIHAGEIHAIMGRNGSGKSTLSKVLAGHPAYEITRGSIMYRG-QDLMVLSPEDRARIGIFLGFQYPVEIPGVSNIEFLRVATNARRIGKGQDELDTFEFEDLVHERLKIVQMDPTFLERSVNEGFSGGEKKRNEILQMALLEPIISILDETDSGLDIDALRIVARGVNQLS--SPDTA--ILLITHYQRLLEEITPDYVHVMASGRILRTGDNQLALELEKIGY-DWVDQE--LA------------------------------------------------------------------------------------------------------------------------------------------------------------------------------------------------------------------------------------------------------------------------------------------------------------------------------------------------------------------------------------------------------------------------------------------------------------------------------------------------------------------------------------------------------------------------------------------------------------------------------------------------------------------------------------------------------------------------------------------------------------------------------------------------------------------------------------------AL--ETSQL-----------------------------------------------------------------------------------------------------------------------------------------------------------------------------------------------------------------------------------------------------------------------------------------------------------------------------------------------------------------------------------------------------------------------------------------------------------------------------------------------------------------------------------------------------------------------------------------------------------------------------------------------------------------------------------------------------------------------
>1655601_Cbacl30@KRO94780.1| ABC transporter ATP-binding protein
--------------------------------------------------------------------------------------------------------------------------------MIR---------PD--------A-PVLLEICDLHARVE----EQ------PILKGVNLTIRAGEIHAVMGRNGSGKSTLSKVLAGHPAYTVTSGSVSYMG-ADLLELAPEQRSRLGLFLGFQYPVEIPGVSNLEFLRVSTNARRAQRGEEELDTFAFEDLVRERLKVVQMDPAFLGRSVNEGFSGGEKKRNEILQMALLEPLVAILDETDSGLDIDALRIVADGVNQLA--GPDNA--TLLITHYQRLLDLITPDYVHVMAAGQILRTGGKELALELERTGY-EWVDQE--LA------------------------------------------------------------------------------------------------------------------------------------------------------------------------------------------------------------------------------------------------------------------------------------------------------------------------------------------------------------------------------------------------------------------------------------------------------------------------------------------------------------------------------------------------------------------------------------------------------------------------------------------------------------------------------------------------------------------------------------------------------------------------------------------------------------------------------------------SL--SREPAE---------------------------------------------------------------------------------------------------VL-----------------------------------------------------------------------------------------------------------------------------------------------------------------------------------------------------------------------------------------------------------------------------------------------------------------------------------------------------------------------------------------------------------------------------------------------------------------------------------------------------------------------------------------------------------------------------------------------------------------
>2026889_Csp@PHX67883.1| Fe-S cluster assembly ATPase SufC
--------------------------------------------------------------------------------------------------------------------------------MIR---------PD--------A-PVLLEICDLHARVE----EQ------PILKGVNLTIRAGEIHAVMGRNGSGKSTLSKVLAGHPAYAVTAGSVSYMG-ADLLELAPEQRSRLGLFLGFQYPVEIPGVSNLEFLRVSTNARRAQRGEEELDTFAFEDLVRERLKVVQMDPAFLDRSVNEGFSGGEKKRNEILQMALLEPLVAILDETDSGLDIDALRIVADGVNQLA--GPDNA--TLLITHYQRLLDLITPDYVHVMAAGQILRTGGKELALELERTGY-EWVDQE--LA------------------------------------------------------------------------------------------------------------------------------------------------------------------------------------------------------------------------------------------------------------------------------------------------------------------------------------------------------------------------------------------------------------------------------------------------------------------------------------------------------------------------------------------------------------------------------------------------------------------------------------------------------------------------------------------------------------------------------------------------------------------------------------------------------------------------------------------SL--SREPAE---------------------------------------------------------------------------------------------------VL-----------------------------------------------------------------------------------------------------------------------------------------------------------------------------------------------------------------------------------------------------------------------------------------------------------------------------------------------------------------------------------------------------------------------------------------------------------------------------------------------------------------------------------------------------------------------------------------------------------------
>292564_Cgracile@AFY28693.1| FeS assembly ATPase SufC
--------------------------------------------------------------------------------------------------------------------------------MIR---------PD--------A-PVLLEIRDLTARVE----DQ------PILKGVSLTIRAGEIHAVMGRNGSGKSTLSKVLAGHPAYTVTGGTVHYMG-DDLLSLEPELRARAGLFLGFQYPVEIPGVSNLEFLRVATNARRAGKGEEELDTFAFEDLVRERLQVVQMDPAFLERSVNEGFSGGEKKRNEILQMALLEPLVAVLDETDSGLDIDALRIVAGGVNHLA--GPDNA--TLLITHYQRLLDVITPDYVHVMAAGRILRTGGKELALELEERGY-DWVDAE--LA------------------------------------------------------------------------------------------------------------------------------------------------------------------------------------------------------------------------------------------------------------------------------------------------------------------------------------------------------------------------------------------------------------------------------------------------------------------------------------------------------------------------------------------------------------------------------------------------------------------------------------------------------------------------------------------------------------------------------------------------------------------------------------------------------------------------------------------SL--ERTPAE---------------------------------------------------------------------------------------------------VG-----------------------------------------------------------------------------------------------------------------------------------------------------------------------------------------------------------------------------------------------------------------------------------------------------------------------------------------------------------------------------------------------------------------------------------------------------------------------------------------------------------------------------------------------------------------------------------------------------------------
>210768_Ssp@NQKX01000006.1_60|  56792 57598
--------------------------------------------------------------------------------------------------------------------------------MIR---------PD--------A-DLLLEIVDLHARVE----DQ------PILKGVNLTVRAGEIHAVMGRNGSGKSTLSKVLAGHPAYTVTGGSVRYRG-ADLLDLEPEQRSRIGLFLGFQYPVEIPGVSNLEFLRVSTNARRSELGKEELDTFAFEDVVRERLEVVKMDPAFLERSVNEGFSGGEKKRNEILQMALLEPSVAILDETDSGLDIDALRIVAAGVNQLS--TPENA--TLLITHYQRLLDVIIPDYVHVMAAGRILRTGGKELAFELEERGY-DWVDAE--LA------------------------------------------------------------------------------------------------------------------------------------------------------------------------------------------------------------------------------------------------------------------------------------------------------------------------------------------------------------------------------------------------------------------------------------------------------------------------------------------------------------------------------------------------------------------------------------------------------------------------------------------------------------------------------------------------------------------------------------------------------------------------------------------------------------------------------------------SE--QRSVAE---------------------------------------------------------------------------------------------------VAG*---------------------------------------------------------------------------------------------------------------------------------------------------------------------------------------------------------------------------------------------------------------------------------------------------------------------------------------------------------------------------------------------------------------------------------------------------------------------------------------------------------------------------------------------------------------------------------------------------------------
>2024880_Ssp@MAB54706.1| Fe-S cluster assembly ATPase SufC
--------------------------------------------------------------------------------------------------------------------------------MLN---------PD--------S-ELLLDIVDLHASVE----DS------EILKGVNLQVRSGEIHAIMGRNGSGKSTLSKVLAGHPAYKVTSGSVVYRG-IDLLELEPEERARIGVFLSFQYPVEIPGVNNLEFLRVATNARRVECGHEEMDHFEFEDLVRERIKVVQMDPAFLERSINEGFSGGEKKRNEILQMALLEPIVAILDETDSGLDIDALRIVASGVNQLA--NPQNS--TLLITHYQRLLELIIPDYIHVMAAGRILKTGGRELAVELEKTGY-DWVDRE--LA------------------------------------------------------------------------------------------------------------------------------------------------------------------------------------------------------------------------------------------------------------------------------------------------------------------------------------------------------------------------------------------------------------------------------------------------------------------------------------------------------------------------------------------------------------------------------------------------------------------------------------------------------------------------------------------------------------------------------------------------------------------------------------------------------------------------------------------LQ--GQA-------------------------------------------------------------------------------------------------------------------------------------------------------------------------------------------------------------------------------------------------------------------------------------------------------------------------------------------------------------------------------------------------------------------------------------------------------------------------------------------------------------------------------------------------------------------------------------------------------------------------------------------------------------------------------------------------------------------------
>84588_Ssp@CAE06835.1| ABC transporter, ATP-binding component
MCSTSC---------------RWSSPP----RRTSCWP--SSSRDPWADLWLHI--------------------------------------------------------------LFSLS----SSPVIR---------PD--------A-ELLLDINNLHASVE----DQ------PILKGVNLQVRAGEIHAVMGRNGSGKSTLSKVLAGHPAYRVTAGTVRYRG-SDLFELEPEERARLGVFLGFQYPVEIPGVSNLEFLRVAANARRSKQGLEELDTFDFEDHVQQKLQVVQMDPAFLERSVNEGFSGGEKKRNEILQMALLDPVVAILDETDSGLDIDALRIVAGGVNQLA--TPDNA--TLLITHYQRLLDEITPDYVHVMAAGRILRTGSRDLALELEKTGY-DWVDKE--LA------------------------------------------------------------------------------------------------------------------------------------------------------------------------------------------------------------------------------------------------------------------------------------------------------------------------------------------------------------------------------------------------------------------------------------------------------------------------------------------------------------------------------------------------------------------------------------------------------------------------------------------------------------------------------------------------------------------------------------------------------------------------------------------------------------------------------------------AQ--GVA-------------------------------------------------------------------------------------------------------------------------------------------------------------------------------------------------------------------------------------------------------------------------------------------------------------------------------------------------------------------------------------------------------------------------------------------------------------------------------------------------------------------------------------------------------------------------------------------------------------------------------------------------------------------------------------------------------------------------
>64471_Ssp@ABI45784.1| FeS assembly ATPase SufC
--------------------------------------------------------------------------------------------------------------------------------MIR---------PD--------A-EPLLEITDLHASVE----GK------PILNGVNLQVKAGEIHAVMGRNGSGKSTLSKVLAGHPAYRVTSGSVRYLG-RDLLDLEPEERSRLGVFLGFQYPIEIPGVSNLEFLRVSTNARREKQGKEEFDTFDFDDHVRDRLQVVQMDPAFLERSVNEGFSGGEKKRNEILQMALLDPVVAILDETDSGLDIDALRIVAGGVNQLA--SPDNC--TLLITHYQRLLDEITPDYVHVMGAGRILKTGGRELALELEKIGY-DWVDQL--LA------------------------------------------------------------------------------------------------------------------------------------------------------------------------------------------------------------------------------------------------------------------------------------------------------------------------------------------------------------------------------------------------------------------------------------------------------------------------------------------------------------------------------------------------------------------------------------------------------------------------------------------------------------------------------------------------------------------------------------------------------------------------------------------------------------------------------------------AE--GVS-------------------------------------------------------------------------------------------------------------------------------------------------------------------------------------------------------------------------------------------------------------------------------------------------------------------------------------------------------------------------------------------------------------------------------------------------------------------------------------------------------------------------------------------------------------------------------------------------------------------------------------------------------------------------------------------------------------------------
>74547_Pmarinus@CAE21780.1| ABC Transporter, ATP binding component
--------------------------------------------------------------------------------------------------------------------------------MIS---------LD--------A-PVLIEIRDLSACVD----DQ------PILNGVNLTIRAGEIHALMGRNGSGKSTLSKVLAGHPAYKVTEGSVLYRG-EDLLPLEPDERSRIGLFLGFQYPVEIPGVSNLEFLRVSTNARRLEQGMEELDTFAFEDFVRERLGLVQMDPAFLDRSVNEGFSGGEKKRNEILQMALLEPLVAILDETDSGLDIDALRIVAGGVNQLA--NVDNA--TLLITHYQRLLDLIQPDYVHVMAAGRIVRSGDKALALELEQRGY-EWVDRE--LD------------------------------------------------------------------------------------------------------------------------------------------------------------------------------------------------------------------------------------------------------------------------------------------------------------------------------------------------------------------------------------------------------------------------------------------------------------------------------------------------------------------------------------------------------------------------------------------------------------------------------------------------------------------------------------------------------------------------------------------------------------------------------------------------------------------------------------------AL--EMT-------------------------------------------------------------------------------------------------------------------------------------------------------------------------------------------------------------------------------------------------------------------------------------------------------------------------------------------------------------------------------------------------------------------------------------------------------------------------------------------------------------------------------------------------------------------------------------------------------------------------------------------------------------------------------------------------------------------------
>316278_Ssp@CAK28920.1| FeS assembly ATPase SufC
--------------------------------------------------------------------------------------------------------------------------------M-----------SE--------S-PVLLEITDLRASVA----DQ------EILCGVNLTVRAGEIHAVMGRNGSGKSTLSKVIAGHPTYTITGGSVRFRG-QDIAELPPEERSRAGVFLGFQYPVEIPGVSNLEFLRVSTNARRQAQELEELDTFSFEEHLQQRLELVQMDPSFLERSLNEGFSGGEKKRNEILQMALLEPVVAILDETDSGLDIDALRIVAAGVNHLA--GPDNA--TLLITHYQRLLDAITPQFVHVMAHGRILRTGGPELALELERRGY-DWVDAE--AG------------------------------------------------------------------------------------------------------------------------------------------------------------------------------------------------------------------------------------------------------------------------------------------------------------------------------------------------------------------------------------------------------------------------------------------------------------------------------------------------------------------------------------------------------------------------------------------------------------------------------------------------------------------------------------------------------------------------------------------------------------------------------------------------------------------------------------------VT--SRSPEV---------------------------------------------------------------------------------------------------LA-----------------------------------------------------------------------------------------------------------------------------------------------------------------------------------------------------------------------------------------------------------------------------------------------------------------------------------------------------------------------------------------------------------------------------------------------------------------------------------------------------------------------------------------------------------------------------------------------------------------
>2055796_Sbacterium@HBU26771.1| TPA_asm: Fe-S cluster assembly ATPase SufC
----------------------------------------------------------------------------------------------------------------------------------------------------------MLEVSNLRASVVDHELDQ------EILCGVNLTVRVGEIHALMGRNGSGKSTLSKVIAGHPSYVITAGSIRFKG-RDLAELAPEERSRAGIFLGFQYPVEIPGVSNLEFLRVSTNARRIALGLEELDTFSFEDHLQQRLQLVQMDPSFLDRSLNEGFSGGEKKRNEILQMALLEPSLAILDETDSGLDIDALRIVAEGVNHLA--GPNNA--TLLITHYQRLLEAVTPHFVHVMAHGRILRTAGPELAFELESKGY-DWIDVE--AG------------------------------------------------------------------------------------------------------------------------------------------------------------------------------------------------------------------------------------------------------------------------------------------------------------------------------------------------------------------------------------------------------------------------------------------------------------------------------------------------------------------------------------------------------------------------------------------------------------------------------------------------------------------------------------------------------------------------------------------------------------------------------------------------------------------------------------------IS--SRADAI-------------GEAE--------------------------------------------------------------------------------HELA-----------------------------------------------------------------------------------------------------------------------------------------------------------------------------------------------------------------------------------------------------------------------------------------------------------------------------------------------------------------------------------------------------------------------------------------------------------------------------------------------------------------------------------------------------------------------------------------------------------------
>2162190_Psp@QCFN01000002.1_63|  56975 57766
--------------------------------------------------------------------------------------------------------------------------------MIS---------KD--------S-EIILEIKNLQARVE----DQ------SILQGVNLTIRSGEIHALMGRNGSGKSTLAKILAGHPSYTVTGGTVLYCG-KDLLDLDPEERSRIGLFLGFQYPIEIPGVNNLEFLRVATNARRQGLNKEELDVFEFEEVVREKLKIVQMDSSFLDRSVNEGFSGGEKKRNEILQMALLEPTVSILDETDSGLDIDALRIVSSGVNQLS--NPKTA--TLLITHYQRLLNEIKPDFVHVMSAGRIIKTGDKELALDLEKTGY-DWIDKD--AQ------------------------------------------------------------------------------------------------------------------------------------------------------------------------------------------------------------------------------------------------------------------------------------------------------------------------------------------------------------------------------------------------------------------------------------------------------------------------------------------------------------------------------------------------------------------------------------------------------------------------------------------------------------------------------------------------------------------------------------------------------------------------------------------------------------------------------------------PK--GNDL*-----------------------------------------------------------------------------------------------------------------------------------------------------------------------------------------------------------------------------------------------------------------------------------------------------------------------------------------------------------------------------------------------------------------------------------------------------------------------------------------------------------------------------------------------------------------------------------------------------------------------------------------------------------------------------------------------------------------------
>1608213_CSspongiarum@KKZ14304.1| ABC transporter ATP-binding protein
---------------------------------------------------------------------------------------------------------------------------------------------------------MLLSIENLHARVE----EN------EILRGVSLQIRAGEIHALMGRNGSGKSTLSKVIAGHPAYTVTAGSIHYRG-QDLLALSPEDRARSGVFLGFQYPVEIPGVSNLEFLRVSCNARRQHRGQEELDTFAFEDHVRETMAIVQMDPVFLERSVNEGFSGGEKKRNEVLQMALLEPLVAILDETDSGLDIDALRIVANGVKRLA--LPTTA--TLLITHYQRLLDAIIPDFVHVMAEGRILRTGDRNLAMALEQRGY-DWVDET--DG------------------------------------------------------------------------------------------------------------------------------------------------------------------------------------------------------------------------------------------------------------------------------------------------------------------------------------------------------------------------------------------------------------------------------------------------------------------------------------------------------------------------------------------------------------------------------------------------------------------------------------------------------------------------------------------------------------------------------------------------------------------------------------------------------------------------------------------SD--TSQP------------------------------------------------------------------------------------------------------------------------------------------------------------------------------------------------------------------------------------------------------------------------------------------------------------------------------------------------------------------------------------------------------------------------------------------------------------------------------------------------------------------------------------------------------------------------------------------------------------------------------------------------------------------------------------------------------------------------
>2162204_Psp@QCJQ01000004.1_3|  2350 3141
--------------------------------------------------------------------------------------------------------------------------------MTK---------ID--------S-TTLLEIKDLVASVE----DQ------QILNGVNLKIKAGEIHAIMGRNGCGKSTLSKVIAGHPAYKVISGNVLFKN-QNLLELEAEERARIGIFLGFQYPIEIPGVSNLEFLRVATNSRRKEIGETELDTFEFEDLVRAKLDLVQMKPTFLERSVNEGFSGGEKKRNEILQMALLNPSVAILDETDSGLDIDALRIVASGVKKLS--TKSTA--TILITHYQRLLNEITPDYVHIMSDGKIMQTGGPELAIELEKEGY-DWLNKY--EE------------------------------------------------------------------------------------------------------------------------------------------------------------------------------------------------------------------------------------------------------------------------------------------------------------------------------------------------------------------------------------------------------------------------------------------------------------------------------------------------------------------------------------------------------------------------------------------------------------------------------------------------------------------------------------------------------------------------------------------------------------------------------------------------------------------------------------------IK--GDKS*-----------------------------------------------------------------------------------------------------------------------------------------------------------------------------------------------------------------------------------------------------------------------------------------------------------------------------------------------------------------------------------------------------------------------------------------------------------------------------------------------------------------------------------------------------------------------------------------------------------------------------------------------------------------------------------------------------------------------
>59920_Pmarinus@AAZ58923.1| FeS assembly ATPase SufC
--------------------------------------------------------------------------------------------------------------------------------MIS---------ST--------S-ETILSIKDLHASVE----DQ------EILHGVNLLVKEGEIHAIMGRNGSGKSTLSKVIAGHPSYKVLSGSIQFKG-KNILELEPEERARIGIFLGFQYPVEIPGVSNLEFLRVATNSRRKELLKSELDTFQFEDLVKQRLKIVEMNPAFLERSVNEGFSGGEKKRNEILQMALLEPVISILDETDSGLDIDALRIVASGINRLS--QPNSA--TILITHYQRLLNEITPDFVHIMADGKIIKTGNKELAIDLEKSGY-DCIDKN--TK------------------------------------------------------------------------------------------------------------------------------------------------------------------------------------------------------------------------------------------------------------------------------------------------------------------------------------------------------------------------------------------------------------------------------------------------------------------------------------------------------------------------------------------------------------------------------------------------------------------------------------------------------------------------------------------------------------------------------------------------------------------------------------------------------------------------------------------EK--EIAK------------------------------------------------------------------------------------------------------------------------------------------------------------------------------------------------------------------------------------------------------------------------------------------------------------------------------------------------------------------------------------------------------------------------------------------------------------------------------------------------------------------------------------------------------------------------------------------------------------------------------------------------------------------------------------------------------------------------
>38269_Gwittrockiana@SUFC.1| SufC
-----------------------------------------------------------------------------------------------------------------------------------------------------------------------------------ILKGINLTIRSGEIHAIMGPNGSGKSTLSKVLAGHPSYKVKSGEISYLG-KNLLDLEPEERARAGIFLSFQYPTEIPGVTNIDFLRLAYNTLQKTLGRPELTPIQFYPVITKKLKLLKMNSSFLSRSVNENFSGGEKKRNEILQMALLNPYISILDEMDSGLDIDALRIVSNGINLMK--NSKNS--IILITHYQRLLNYLIPNFIHVMQNGRISVTGGPELAKHLELKGY-DWLNQE------------------------------------------------------------------------------------------------------------------------------------------------------------------------------------------------------------------------------------------------------------------------------------------------------------------------------------------------------------------------------------------------------------------------------------------------------------------------------------------------------------------------------------------------------------------------------------------------------------------------------------------------------------------------------------------------------------------------------------------------------------------------------------------------------------------------------------------------------------------------------------------------------------------------------------------------------------------------------------------------------------------------------------------------------------------------------------------------------------------------------------------------------------------------------------------------------------------------------------------------------------------------------------------------------------------------------------------------------------------------------------------------------------------------------------------------------------------------------------------------------------------------------------------------------------------------------
>1919134_Cbacterium@PSP18592.1| Fe-S cluster assembly ATPase SufC
--------------------------------------------------------------------------------------------------------------------------------MTQ---------PT--------S-DPILSVRNLHAQAE----GT------PILQGFNLEVNPGEIHAIMGRNGSGKSTLSKVLAGHPDYEVTGGEVWFRG-QNLLAMSPEERSLNGLFMAFQYPVEIPGVSNLDFLRVAYNAQRKHQGLEEMDAFDFEDLVEQKLDLVGMDAKFLERNLNEGFSGGEKKRNEILQMALLDPALGILDETDSGLDIDALKTVAGGVNELA--RSDNA--IVVITHYQRLLNYVEPQVVHVMGNGRILKSGDKQLAVELEASGY-EGIETE--SV------------------------------------------------------------------------------------------------------------------------------------------------------------------------------------------------------------------------------------------------------------------------------------------------------------------------------------------------------------------------------------------------------------------------------------------------------------------------------------------------------------------------------------------------------------------------------------------------------------------------------------------------------------------------------------------------------------------------------------------------------------------------------------------------------------------------------------------SE--VGAQ------------------------------------------------------------------------------------------------------------------------------------------------------------------------------------------------------------------------------------------------------------------------------------------------------------------------------------------------------------------------------------------------------------------------------------------------------------------------------------------------------------------------------------------------------------------------------------------------------------------------------------------------------------------------------------------------------------------------
>1948458_Bbacterium@DGAL01000045.1_2|  444 1229
--------------------------------------------------------------------------------------------------------------------------------MII---------KN--------A-ETILSVHNLVASID----GT------QILKGFDITVKAGEIHAIMGPNGSGKSTFSKVLAGHPSYKVDGGTLEFKG-QSLMDLEPDERAKLGIFLGFQYPVEVPGVTNGSFLRLAYNTVQGARGKDELDPLEFDDFIQSKLSLLGMDASFLERSLNDGFSGGEKKRNEILQMAILEPTLAILDETDSGLDIDALRVIANGVNTLH--GDSDA--VVLVTHYQRLLNYIEPDFIHVVDGGRVIKTGDKSLAHELESRGY-EWVLDE--NR------------------------------------------------------------------------------------------------------------------------------------------------------------------------------------------------------------------------------------------------------------------------------------------------------------------------------------------------------------------------------------------------------------------------------------------------------------------------------------------------------------------------------------------------------------------------------------------------------------------------------------------------------------------------------------------------------------------------------------------------------------------------------------------------------------------------------------------SK--AA*-------------------------------------------------------------------------------------------------------------------------------------------------------------------------------------------------------------------------------------------------------------------------------------------------------------------------------------------------------------------------------------------------------------------------------------------------------------------------------------------------------------------------------------------------------------------------------------------------------------------------------------------------------------------------------------------------------------------------
>1986845_Bbacterium@OUT76843.1| Fe-S cluster assembly ATPase SufC
--------------------------------------------------------------------------------------------------------------------------------MIS---------NN--------A-EVILNAQDLSASIT----GT------QILKGFDITIKAGEIHAIMGPNGSGKSTFSKVVAGHPSYSVDGGILEFRG-KNLTDLEPDERAKLGIFLGFQYPVEVPGVTNGAFLRLAYNTVQGARGKDELDPLEFDDYIQSKLNLLGMDAEFLERSLNDGFSGGEKKRNEILQMAILEPTLAILDETDSGLDIDALRVVANGVNTLH--ADADA--VVLVTHYQRLLNYIEPDFIHVVDGGRVIKTGDKSLAHELESRGY-EWILEE--NR------------------------------------------------------------------------------------------------------------------------------------------------------------------------------------------------------------------------------------------------------------------------------------------------------------------------------------------------------------------------------------------------------------------------------------------------------------------------------------------------------------------------------------------------------------------------------------------------------------------------------------------------------------------------------------------------------------------------------------------------------------------------------------------------------------------------------------------SS--VS--------------------------------------------------------------------------------------------------------------------------------------------------------------------------------------------------------------------------------------------------------------------------------------------------------------------------------------------------------------------------------------------------------------------------------------------------------------------------------------------------------------------------------------------------------------------------------------------------------------------------------------------------------------------------------------------------------------------------
>1188229_Glithophora@APB33547.1| FeS assembly ATPase SufC
--------------------------------------------------------------------------------------------------------------------------------MTV----AVVPETT--------T-QALLTIRELTAEIE----GI------PILKGVNLTVKTGEVHAIMGPNGSGKSTLAKVLAGHPDYTVTGGEVWYRG-QDLLGFAPEERAHLGIFLGFQYPLEIPGVTNGDFLRLAYNTRCKAQNLPELDVLDFDDLIQEKLGIVQMDAAFLSRSVNEGFSGGEKKRNEILQMALLAPELAILDETDSGLDIDALRIVAGGINQLI--NRDNG--VILITHYQRLLNYITPQFVHVMEGGRIVRTGTQELARELEVRGY-DWLRGD--GD------------------------------------------------------------------------------------------------------------------------------------------------------------------------------------------------------------------------------------------------------------------------------------------------------------------------------------------------------------------------------------------------------------------------------------------------------------------------------------------------------------------------------------------------------------------------------------------------------------------------------------------------------------------------------------------------------------------------------------------------------------------------------------------------------------------------------------------GD------------------------------------------------------------------------------------------------------------------------------------------------------------------------------------------------------------------------------------------------------------------------------------------------------------------------------------------------------------------------------------------------------------------------------------------------------------------------------------------------------------------------------------------------------------------------------------------------------------------------------------------------------------------------------------------------------------------------------
>159749_Toceanica@ADB27541.1| FeS cluster assembly protein SufC (chloroplast)
--------------------------------------------------------------------------------------------------------------------------------MTL-------------------Y-SPILEIKDLKASIN----NN------EILKSLNLTIKRGEIHAIMGPNGSGKSTFSKIIAGHPAYEVISGDILFNG-SSILDLDPEERSHLGIFLAFQYPIEIPGVSNEDFLRLSYNSKQKFLNKPEVDPIQFFSIINEKLKLVDMSSVFLSRNVNEGFSGGEKKRNEILQMILLESELSILDETDSGLDIDALKIISKGINTFM--SSDKS--IILITHYQRLLDYIKPDYVHVMQNGKIIKTGTANLAKELEIKGY-EWLI--------------------------------------------------------------------------------------------------------------------------------------------------------------------------------------------------------------------------------------------------------------------------------------------------------------------------------------------------------------------------------------------------------------------------------------------------------------------------------------------------------------------------------------------------------------------------------------------------------------------------------------------------------------------------------------------------------------------------------------------------------------------------------------------------------------------------------------------------------------------------------------------------------------------------------------------------------------------------------------------------------------------------------------------------------------------------------------------------------------------------------------------------------------------------------------------------------------------------------------------------------------------------------------------------------------------------------------------------------------------------------------------------------------------------------------------------------------------------------------------------------------------------------------------------------------------------------
>59919_Pmarinus@CAE18531.1| ABC transporter, ATP binding component
------------------------------------------------------------------------------------------------------------------------------MQSKT---------KE--------L-DPILEVNNLFASIE----NL------PILKGVTISVNPGEIHAIMGRNGCGKSTLSKIIAGHPSYKITKGEIKFTG-NDIQSLEPEERAQSGIFLGFQYPIEIPGVSNLEFLRVATNARRKFLNKEELDTFDFEDLVKEKLDLVKMDSAFLSRSINQGFSGGEKKRNEILQMALLEPKIAILDETDSGLDIDALRIVASGIKKIS--NEETG--IILITHYQRLLDEIQPDYVHVMSDGQIIKTGESDLALELEKHGY-EWTDNF--IK------------------------------------------------------------------------------------------------------------------------------------------------------------------------------------------------------------------------------------------------------------------------------------------------------------------------------------------------------------------------------------------------------------------------------------------------------------------------------------------------------------------------------------------------------------------------------------------------------------------------------------------------------------------------------------------------------------------------------------------------------------------------------------------------------------------------------------------EQ------------------------------------------------------------------------------------------------------------------------------------------------------------------------------------------------------------------------------------------------------------------------------------------------------------------------------------------------------------------------------------------------------------------------------------------------------------------------------------------------------------------------------------------------------------------------------------------------------------------------------------------------------------------------------------------------------------------------------
>1951931_Hbacterium@DBME01000068.1_6|  3570 4361
MT------------------------------------------------------------------------------------------------------------------------------RIN---------HS--------E-PTMLSIRNLTARIG----EN------DVLRGIDLEIKAGEVHAIMGPNGSGKSTLGKVLAGHPSYEVTGGEVLFRG-QNLFDMTPDERARAGIFLGFQHPIEVPGVSNASFLRLAYNKKAEAAGAEELDPLEFDDFIQERIKIVKMDPSFLDRSLNEGFSGGEKKRNEILQMCVLEPALAILDELDSGLDIDALRVLGEAVTALQ--APDRA--QLIITHFPRILETIQPHQVHVLSGGRIIRTGGKELALELEERGY-DWLKEE--AP------------------------------------------------------------------------------------------------------------------------------------------------------------------------------------------------------------------------------------------------------------------------------------------------------------------------------------------------------------------------------------------------------------------------------------------------------------------------------------------------------------------------------------------------------------------------------------------------------------------------------------------------------------------------------------------------------------------------------------------------------------------------------------------------------------------------------------------AG--RA*-------------------------------------------------------------------------------------------------------------------------------------------------------------------------------------------------------------------------------------------------------------------------------------------------------------------------------------------------------------------------------------------------------------------------------------------------------------------------------------------------------------------------------------------------------------------------------------------------------------------------------------------------------------------------------------------------------------------------
>903818_Hfoetida@KI912268.1_1292|  1534117 1534875
----------------------------------------------------------------------------------------------------------------------------------------------------------MLTIRNLTARIG----ET------EVLHGIDLEIKAGEVHAIMGPNGSGKSTLGKVLAGHPSYVVTGGEVLFEG-RNLFELSADERARAGVFLGFQHPIEVPGVSNASFLRLAYNKKAEANGQDELDPLEFDDYIQEKIKLVKMDSSFLDRSLNEGFSGGEKKRNEILQMSVLEPKLAILDELDSGLDIDALRILGEAVNRLT--TPTRA--LLVITHFPRLLETVVPDAIHVLYKGRIVKQGGKELALELEERGY-DWITAE--AA------------------------------------------------------------------------------------------------------------------------------------------------------------------------------------------------------------------------------------------------------------------------------------------------------------------------------------------------------------------------------------------------------------------------------------------------------------------------------------------------------------------------------------------------------------------------------------------------------------------------------------------------------------------------------------------------------------------------------------------------------------------------------------------------------------------------------------------GR-----A*-----------------------------------------------------------------------------------------------------------------------------------------------------------------------------------------------------------------------------------------------------------------------------------------------------------------------------------------------------------------------------------------------------------------------------------------------------------------------------------------------------------------------------------------------------------------------------------------------------------------------------------------------------------------------------------------------------------------------
>2052165_Hbacterium@PMJK01000162.1_2|  370 1149
--------------------------------------------------------------------------------------------------------------------------------------------------------MVMLSIKNLHAEAAGK-PGK------PILRGLSLEVEAGEVCALMGPNGSGKSTLGKVLVGHPAYEVTGGEVLFEG-KNLFDLEPDARARAGIFMGFQHPIEVPGVSNAAFLRLAYNKKAEAEGRDELDPLEFDDFIHEKIKLVAMKEEFLDRSLNEGFSGGEKKRNEILQMAVLEPKLAILDELDSGLDIDALRVLGDAVNKLQ--RPDRA--LLIITHFPRILETIQPQYVHVLSGGRILKSAGKELAIELEERGY-DWVLEE--AA------------------------------------------------------------------------------------------------------------------------------------------------------------------------------------------------------------------------------------------------------------------------------------------------------------------------------------------------------------------------------------------------------------------------------------------------------------------------------------------------------------------------------------------------------------------------------------------------------------------------------------------------------------------------------------------------------------------------------------------------------------------------------------------------------------------------------------------AG--GVR*------------------------------------------------------------------------------------------------------------------------------------------------------------------------------------------------------------------------------------------------------------------------------------------------------------------------------------------------------------------------------------------------------------------------------------------------------------------------------------------------------------------------------------------------------------------------------------------------------------------------------------------------------------------------------------------------------------------------
>1121920_Gfermentans@AUAU01000006.1_79|  94904 95668
----------------------------------------------------------------------------------------------------------------------------------------------------------MLSIKNLTASIN----GT------PVLKGIDLEIKAGEIHAIMGPNGSGKSTLGKVLVGHPAYEVTGGEVLYEG-RNLFEMAADERARAGLFMGFQHPIEVPGVSNAAFLRLAYNKKAEADGRDELDPLEFDDFIHEKIKLVAMREEFLDRSLNEGFSGGEKKRNEILQMAVLEPKLAILDELDSGLDIDALRVLGEAVNRLQ--RPDRA--LLIITHFPRILETIQPQFVHVLSGGRILKSAGKELATELEDRGY-DWVLEE--AA------------------------------------------------------------------------------------------------------------------------------------------------------------------------------------------------------------------------------------------------------------------------------------------------------------------------------------------------------------------------------------------------------------------------------------------------------------------------------------------------------------------------------------------------------------------------------------------------------------------------------------------------------------------------------------------------------------------------------------------------------------------------------------------------------------------------------------------AG--GAR*------------------------------------------------------------------------------------------------------------------------------------------------------------------------------------------------------------------------------------------------------------------------------------------------------------------------------------------------------------------------------------------------------------------------------------------------------------------------------------------------------------------------------------------------------------------------------------------------------------------------------------------------------------------------------------------------------------------------
>2055767_Cbacterium@HAN45694.1| TPA_asm: ABC transporter ATP-binding protein, partial
--------------------------------------------------------------------------------------------------------------------------------MLI---------EN--------S-PVVLSIRELTASVD----GT------PILHGVNLEIRAGEVHAIMGPNGSGKSTLSKILCGHPAYAVTGGTVTFLG-EDLLALAPEERARAGVFLAFQYPLEIPGVSNEEFLRLSVNAVRKAKDLPELDPIDFQEFLEA------------------------------------------------------------------------------------------------------------------------------------------------------------------------------------------------------------------------------------------------------------------------------------------------------------------------------------------------------------------------------------------------------------------------------------------------------------------------------------------------------------------------------------------------------------------------------------------------------------------------------------------------------------------------------------------------------------------------------------------------------------------------------------------------------------------------------------------------------------------------------------------------------------------------------------------------------------------------------------------------------------------------------------------------------------------------------------------------------------------------------------------------------------------------------------------------------------------------------------------------------------------------------------------------------------------------------------------------------------------------------------------------------------------------------------------------------------------------------------------------------------------------------------------------------------------------------------------------------------------------------------------------------------------------------------------------------------
>1499498_Psp@KGG13310.1| Iron-sulfur cluster assembly ATPase protein SufC
--------------------------------------------------------------------------------------------------------------------------------MSN---------QK--------K-ALLLEVNDLHASIE----AK------KILNGVNLKIREGEVHAIMGRNGSGKSTLSKVIAGHPLYTINSGEISFQG-KAINNLEPEERAAMGIFLGFQYPVEVPGVSNSEFLRAATNARRKYLKKEELDTFEFDEFVTTCLEVIQMNSSFLERNLNEGFSGGEKKRNEILQMAILEPIVSILDETDSGLDIDSLRIVSQAINKLS--TKKTS--TILITHYKRLLDEIKPDFVHIMNEGKIIKTGTIDLAIELEKGGF-KRIQDS--QQ------------------------------------------------------------------------------------------------------------------------------------------------------------------------------------------------------------------------------------------------------------------------------------------------------------------------------------------------------------------------------------------------------------------------------------------------------------------------------------------------------------------------------------------------------------------------------------------------------------------------------------------------------------------------------------------------------------------------------------------------------------------------------------------------------------------------------------------DK--K---------------------------------------------------------------------------------------------------------------------------------------------------------------------------------------------------------------------------------------------------------------------------------------------------------------------------------------------------------------------------------------------------------------------------------------------------------------------------------------------------------------------------------------------------------------------------------------------------------------------------------------------------------------------------------------------------------------------------
>167539_Pmarinus@AAP99131.1| ABC-type transport system involved in Fe-S cluster assembly ATPase component
--------------------------------------------------------------------------------------------------------------------------------MTK---QLDKRMEP--------K-RILLEVKNLHAGID----GN------SILKGVNLTIYEGEIHAIMGRNGSGKSTLAKIIAGHSSYEISEGEILLES-ESITSLEPEERSNKGLFLGFQYPVEVAGVKNIDFLRAAVNARRKELKESELDTFEFDEIVNNTLGIVQMNKDFLERGVNQGFSGGEKKRNEILQMALLKPIVSILDETDSGLDIDALRIISNGINKIH--SKNKA--TILITHYQRLLNEIKPDYVHVMKDGKIIKTGTKELAIALEKSGY-EGLEQV--ET--------------------------------------------------------------------------------------------------------------------------------------------------------------------------------------------------------------------------------------------------------------------------------------------------------------------------------------------------------------------------------------------------------------------------------------------------------------------------------------------------------------------------------------------------------------------------------------------------------------------------------------------------------------------------------------------------------------------------------------------------------------------------------------------------------------------------------------------------------------------------------------------------------------------------------------------------------------------------------------------------------------------------------------------------------------------------------------------------------------------------------------------------------------------------------------------------------------------------------------------------------------------------------------------------------------------------------------------------------------------------------------------------------------------------------------------------------------------------------------------------------------------------------------------------------------------------
>2898_Cparamecium@YP_003359226.1| sulfate ABC transporter protein (plastid)
----------------------------------------------------------------------------------------------------------------------------------M---------NS--------K-DILFEVRDLHARVG----SI------PVLKGVNLCVRCGEIHAIMGRNGSGKSTLAKVVAGHPSYTITFGDVLFRG-ASILSKTPEERAQLGIFLGFQYPVEIPGVSNSDFLRLSFNTVRKHRGLSELDPIEFLEVIKSKLDIVKMEQTFLNRCVNEGFSGGEKKRNEILQMALLEPWVSILDETDSGLDIDALRVVASGVNKLL--TSETS--IVLITHYQRLLDYIIPSYVHVMRDGRIVKTGSKELALELEKNGY-SLFDNL--S---------------------------------------------------------------------------------------------------------------------------------------------------------------------------------------------------------------------------------------------------------------------------------------------------------------------------------------------------------------------------------------------------------------------------------------------------------------------------------------------------------------------------------------------------------------------------------------------------------------------------------------------------------------------------------------------------------------------------------------------------------------------------------------------------------------------------------------------------------------------------------------------------------------------------------------------------------------------------------------------------------------------------------------------------------------------------------------------------------------------------------------------------------------------------------------------------------------------------------------------------------------------------------------------------------------------------------------------------------------------------------------------------------------------------------------------------------------------------------------------------------------------------------------------------------------------------
>55529_Gtheta@NP_050731.1| sulfate ABC transporter protein (chloroplast)
---------------------------------------------------------------------------------------------------------------------------------------------M--------K-KKILEVTNLHAAVN----EI------KIVKGLNLVVNAGEIHAIMGKNGSGKSTFAKIIAGHPDYTITNGDITYQH-TSILELTPEDRAKRGIFLSFQYPIEIPGVTNADFLRLACNARRIYQGLPEMEPLEFFEYINSKLPLVDLKPSFLTRDVNEGFSGGEKKRNEILQMSILDTKLAVLDETDSGLDIDALRTVANGIKSLA--NDGNA--IILITHYQRLLDYIKPDFVHVMQEGKIIKTGSASLALDLEKYGY-DWLKNE--LK--------------------------------------------------------------------------------------------------------------------------------------------------------------------------------------------------------------------------------------------------------------------------------------------------------------------------------------------------------------------------------------------------------------------------------------------------------------------------------------------------------------------------------------------------------------------------------------------------------------------------------------------------------------------------------------------------------------------------------------------------------------------------------------------------------------------------------------------------------------------------------------------------------------------------------------------------------------------------------------------------------------------------------------------------------------------------------------------------------------------------------------------------------------------------------------------------------------------------------------------------------------------------------------------------------------------------------------------------------------------------------------------------------------------------------------------------------------------------------------------------------------------------------------------------------------------------
>2769_Ccrispus@CCP38183.1| iron-sulfur cluster formation ABC transporter ATP-binding subunit (plastid)
---------------------------------------------------------------------------------------------------------------------------------------------M--------N-ENLLNINNLYASID----DT------EVLKGLNLSINSGEIHAIMGKNGCGKSTFAKVIAGHPSYNITQGDILFYN-QNINKMSPVDRALKGIFLAFQYPVEISGVSNADFLRLAYNEKQKITNKPPLDPLSFLELVNDKIKAIDMNSSFLSRNVNEGFSGGEKKKNEILQMSLLNTKLAILDETDSGLDIDALKTISANINALA--SNDNA--IIIITHYNRLLEYIIPDYVHIMHEGKIIHTGGANLAKQLEHYGY-DSII--------------------------------------------------------------------------------------------------------------------------------------------------------------------------------------------------------------------------------------------------------------------------------------------------------------------------------------------------------------------------------------------------------------------------------------------------------------------------------------------------------------------------------------------------------------------------------------------------------------------------------------------------------------------------------------------------------------------------------------------------------------------------------------------------------------------------------------------------------------------------------------------------------------------------------------------------------------------------------------------------------------------------------------------------------------------------------------------------------------------------------------------------------------------------------------------------------------------------------------------------------------------------------------------------------------------------------------------------------------------------------------------------------------------------------------------------------------------------------------------------------------------------------------------------------------------------------
>3075_Aprotothecoid@RMZ56080.1| hypothetical protein APUTEX25_004504
----------MHACYSG---------------RAVAGP---------------------------------SLHT---------------FQRTTHPTTR---------SRGLKLRLYAQS-----A--------------------------VLLDVRDLEARIT----NS----QQGVLKGVSLTVREGEVHAIMGKNGSGKSTFSKVLVGHPEYEVTSGSVDYKG-ESLLGLEPDERSHMGLFMSFQSPVEIPGVSNIDFLRIATNARRSAQGQKDLDPLEFYAFVMPKLELLNMDAAFLNRNVNEGFSGGEKKRNEILQLACLEADCSILDEIDSGLDIDALRDVATAVNGFR--KQRPAAGLIMVTHYKRLLDYIRPDFVHIMQDGKIVKTGGMDLVDQLELEGY-KVPGQL--FVFGDGDCGQLGLGEDVTERLRPFPLDVDGNKILQVACGGMHTVALTEDHVVYSWGVNDEGALGRETAGELWEKSGLSSGVAGDSYSPGPVDLPASAGKPHPNLFPGDSHTAALTELGSVWAWGTFRDASGVFGFSACTRIQLTPAEVYSPRRAGDQVVRIVSGADHIAAVTRHGGLLTWGNGQQGQLARVGERLSDRVRAATLLTPAPVPLKRRRSGRAAVVDVAAGTYATFALLADGGVLAAGLNNYGQLGLENGALPAYALTHVAALDGRSVRGVRGGQHHTLVLVEPGAGRGGSADDGEGSEGAGPSGAPLLSFGRPTYGRLGQAAAAVGSDAAAPVPREVDGLEGVALAGAAAGLAVSGAFSEAGDAWLWGFGTSNQLGKGDDDEDEVVPRKLAATKKLADQRVIALEFGGQHAALLAAATSGKTVLQLDAQDFYGGRWATLSIDDFLAALRPGQAAGATGLEVAGSTDPACIGESHAFLVDLAPRLVYGGGPMVDALLASGAHHYTEFKLLQGSYMLDSGDAQRLTSVPSTRAEVFASRDLSLADKRVLMRFLQRFSGLLPHNEGGEVRDPVPADTHDPVLATPFADFMTNTGLLRADLRATIAHGALLLPDPSLLSTGVVLDRLALLQRSAGRYGAGSGALLCPMHGGGELAQAFCRSAAVGGAVQMLRSPVVALRLESAEGSQIGGGAATVSDSAGPKVGASRPVCTGIYLGTGDDRQEVAAGVVIGGVAEIASALHLGEQMADAAQSHPDGGAGGVVHGAGQPCEGPVVWMLALGHTLCVCPENRTLVYLWTEAAAERGARSVLE--PALQAVLRAASGTALFAAQGAAEGGGGGGVSAGPASLLTAVYYTEAPSDLRPDALPSNVTACPDPGSDVAVDSCIASARQLFHRTFGEEGRFPLDPDPPAPDAEDVASDEEALEALRTALRTVDGTEEAAKENPDLGESDYLTINGFRFVKPYHFDFSCSVKQRWGGQALLDVFSKEFPARSRDYYRAAIEQGRLRLEGKPSSPDTILAPGQRMRHAIHRHEPPCLGGDIPVLGVTPGLVAVGKPAGMPVHVSGQYRKNTVLGVLQAHRTDLGPLHPCHRLDKPVSGVLIFARSPAAADALRLQIEAGSGGWGGGGAGAHEVCKVYVARVMGRFPDTPDPLVVDVPLSWDQKRNHVTACPGAAAVGDADSDLERGGGAAQAPVPEAGAANSQPSPPRDGAEEDVAARAARRHAFRAQRRERARAKQEAQAAQAARAAAPDFHIKAAKHAVTEVRLLGVAPDGQTSLVECRPRTGRTHQIRVHLQHVGHPIANDAQYGGRYAGPLASRVMAAALGVAWDQMRAAAGIPAWQPDGGPAGPGTVSGGEAGPEPASRGVRGSDASSDGWVAPEASSGDAAATASKRPRVAAGNLGAADARGADAFPIREPPHLQAAFGSARNADAYAQNQAFRQGEDYRAPEGSLDDSCPHCPYLAPMDYPLDLRPLWLHARSYACAEWEFEAPLPDWAAADYCPDAHRQGAGT
>3218_Ppatens@PNR36630.1| hypothetical protein PHYPA_022481
MVSRSSFCQ-----------------------RFAAGVG---------GLPTSIR-NGAARAGDVGRARVPVVAGRVQLREKGVLVCGEEVGSLKTQSRRRWREGS---SSSVTVSTNAMSAQLEEEPAAK---------GE--------A-RVILEVQGLRAVVA----DT----RQEILNGVDLVIREGEVHAIMGKNGSGKSTLSKVLVGHPDYEVTGGTAIFKG-ENLFDKEPEERSHCGLFLSFQSPVEIPGVSNMDFLRMACNARRNARGLEELGPLEFYGFVAEKLTALNMDPRFLDRNVNEGFSGGEKKRNEILQLSVLEADMAILDEIDSGLDIDALRDVANAVVGLK--KDNNA--ILMITHYQRLLDYIMPTYVHIMEAGRIVKTGDMSLAAQLEAGGY-NAVQAM--KM--------------------------------------------------------------------------------------------------------------------------------------------------------------------------------------------------------------------------------------------------------------------------------------------------------------------------------------------------------------------------------------------------------------------------------------------------------------------------------------------------------------------------------------------------------------------------------------------------------------------------------------------------------------------------------------------------------------------------------------------------------------------------------------------------------------------------------------------------------------------------------------------------------------------------------------------------------------------------------------------------------------------------------------------------------------------------------------------------------------------------------------------------------------------------------------------------------------------------------------------------------------------------------------------------------------------------------------------------------------------------------------------------------------------------------------------------------------------------------------------------------------------------------------------------------------------------
>436017_Olucimarinus@ABO95049.1| ABC(ATP-binding) family transporter (Fe-S assembly/SufBCD system)
----------------------------------------------------------------------------------------------------------------------------------------------------------------------------------------------------MGKNGSGKSTLTKVLVGHPAYEVTSGSATFKG-EALFEMEPEERARSGLFLSFQSPIEVPGVSNTDFLRMMCNERRKARGEEELDPLEFYGYLTPKLEALNMDPSFLTRNVNEGFSGGEKKRNEILQLAVMESEMSILDEIDSGLDVDALRDVAKAVNLLR--QGDKG--LLLITHYQRLLDAIHPNFVHIMQKGQIVQTGGVEIATQLEEGGF-ASLAQ-------------------------------------------------------------------------------------------------------------------------------------------------------------------------------------------------------------------------------------------------------------------------------------------------------------------------------------------------------------------------------------------------------------------------------------------------------------------------------------------------------------------------------------------------------------------------------------------------------------------------------------------------------------------------------------------------------------------------------------------------------------------------------------------------------------------------------------------------------------------------------------------------------------------------------------------------------------------------------------------------------------------------------------------------------------------------------------------------------------------------------------------------------------------------------------------------------------------------------------------------------------------------------------------------------------------------------------------------------------------------------------------------------------------------------------------------------------------------------------------------------------------------------------------------------------------------------
>3055_Creinhardtii@PNW81026.1| hypothetical protein CHLRE_07g339700v5
MA-----HQIL------------------------------------------------------------RSSR---------------IASSTRVAQR-------------SSRVHAVS-----VRCAA---------AP--------A-DVMLEVKDLTASIA----GT----HTPILKGVNLTIRNGEVHAIMGKNGSGKSTLSKVLVGHPDYEVTGGTAVFKG-KNLFEMEPEERSHAGLFLSFQTPIEVPGVSNVDFLRMACNSRRKALGHPELDPLEFYAYIMPKLEMLNMDPTFLNRNVNEGFSGGEKKRNEILQLAVLEADMAILDEIDSGLDIDALRDVAKAVNQLR--SDDTG--VLMVTHYKRLLDYIKPDFVHIMQAGEIVKTGDMSLVDQLEAGGY-ATL---------------------------------------------------------------------------------------------------------------------------------------------------------------------------------------------------------------------------------------------------------------------------------------------------------------------------------------------------------------------------------------------------------------------------------------------------------------------------------------------------------------------------------------------------------------------------------------------------------------------------------------------------------------------------------------------------------------------------------------------------------------------------------------------------------------------------------------------------------------------------------------------------------------------------------------------------------------------------------------------------------------------------------------------------------------------------------------------------------------------------------------------------------------------------------------------------------------------------------------------------------------------------------------------------------------------------------------------------------------------------------------------------------------------------------------------------------------------------------------------------------------------------------------------------------------------------------
>3197_Mpolymorpha@PTQ36287.1| hypothetical protein MARPO_0065s0083
MAATGAVVSVTGVCWEACFQPQRNR-------RVSATKLQSSSADAVVGFSRKCRVEGATLMSSCSSAVKPSSSS---------------VSSCSSKPQQ---------HHGRRGRAFATM-----ATMAE---------SPVASELEKVG-DVLLEVRGLCAVVE----AT----GKEILRGVDLTVRQGEVHAIMGKNGSGKSTLSKVLVGHPDYLVTSGTATYKG-ENLFDKEPEERSHAGLFLSFQSPVEIPGVSNMDFLRMACNARRSSLGLPEFGPLEFYGFLSPKLAALNMDPSFLDRNVNEGFSGGEKKRNEILQLAVLEADMAILDEIDSGLDVDALRDVAAAVNGLR--KSDNA--VLMITHYQRLLDYIKPTYVHIMEAGRIVKTGDSSLALQLEAGGY-EALKES--A---------------------------------------------------------------------------------------------------------------------------------------------------------------------------------------------------------------------------------------------------------------------------------------------------------------------------------------------------------------------------------------------------------------------------------------------------------------------------------------------------------------------------------------------------------------------------------------------------------------------------------------------------------------------------------------------------------------------------------------------------------------------------------------------------------------------------------------------------------------------------------------------------------------------------------------------------------------------------------------------------------------------------------------------------------------------------------------------------------------------------------------------------------------------------------------------------------------------------------------------------------------------------------------------------------------------------------------------------------------------------------------------------------------------------------------------------------------------------------------------------------------------------------------------------------------------------
>1764295_Cprimus@QDZ25285.1| iron-sulfur cluster assembly ATPase
MASTARG-----------MRPSMARTP-----RATVGT--STRRGIGIGIP--------------AFGMRKGVTAPMQ--EAG---GGGCGSCCSRCSERR---------RRRKCRVAATT-------------------EEAGGA----N-GCVLEVSGLEASID----DK------SILKGLNLRINRGEVHAIMGQNGCGKSTLSKVLVGHPDYKVDGGSVTYKG-GNLLELEPEERSHAGLFLSFQYPVEVPGVNNTDFLRLACNARRAALGETELDPLEFYGHVTPILQELDIDPKFLSRNVNEGFSGGERKRNEVLQLAVMDSDLAIMDEVDSGLDIDALKNVADALNKLRRKKKDMS--VILITHYQRLLNYIKPDYVHIMKDGRCIKTGGAELALELESEGY-ASFDGF--DGV-------------------------------------------------------------------------------------------------------------------------------------------------------------------------------------------------------------------------------------------------------------------------------------------------------------------------------------------------------------------------------------------------------------------------------------------------------------------------------------------------------------------------------------------------------------------------------------------------------------------------------------------------------------------------------------------------------------------------------------------------------------------------------------------------------------------------------------------------------------------------------------------------------------------------------------------------------------------------------------------------------------------------------------------------------------------------------------------------------------------------------------------------------------------------------------------------------------------------------------------------------------------------------------------------------------------------------------------------------------------------------------------------------------------------------------------------------------------------------------------------------------------------------------------------------------------------
>1460289_Csp.@KOO25052.1| assembly ATPase
--------------------------------------------------------------------------------------------------------------------------------MAA---------AD--------A-PPLLVVSGLRATVA----DT------PILKGVDLIVRRGEVHAIMGPNGSGKSTLSKVLVGHPSYEVTGGCARYRNDEDLLELEPEERAQQGIFLAFQYPVEIPGVSNNDFLRLAVNKRRGALGLDEYDPLEFLGVLSEKMEMVSMSPDFLGRDVNSGFSGGEKKRNEILQMALLEPELAILDETDSGLDIDALKTVAAGVNACR--SEKNA--MILITHYQRLLDYVKPDFVHIMYQGRIVRSGGPELALELEAEGY-AFLGIT--KE------------------------------------------------------------------------------------------------------------------------------------------------------------------------------------------------------------------------------------------------------------------------------------------------------------------------------------------------------------------------------------------------------------------------------------------------------------------------------------------------------------------------------------------------------------------------------------------------------------------------------------------------------------------------------------------------------------------------------------------------------------------------------------------------------------------------------------------QQ--PALS------------------------------------------------------------------------------------------------------------------------------------------------------------------------------------------------------------------------------------------------------------------------------------------------------------------------------------------------------------------------------------------------------------------------------------------------------------------------------------------------------------------------------------------------------------------------------------------------------------------------------------------------------------------------------------------------------------------------
>1789004_Fsp@KXW58843.1| putative ATP-dependent transporter SufC
----------------------------------------------------------------------------------------------------------------------------------------------------------MLSIKNLQASVG----DK------AILKGINLEVKAGEVHAIMGPNGSGKSTLSNVLAGRENTTVTGGSVTYQG-KDLLALAVEERAREGVFLAFQYPVEIPGVGNVYLLKAALNAQRKHRGLPELDAMDFLALVKDKMKLMEMNESMLYRAVNEGFSGGEKKRNEILQMVVLEPSLAILDETDSGLDIDALKVVSHGVNSLR--SPERA--MILVTHYQRLLDYIKPDFVHVLSDGRIQRSGGPELALELEREGY-AWVGDA--KN------------------------------------------------------------------------------------------------------------------------------------------------------------------------------------------------------------------------------------------------------------------------------------------------------------------------------------------------------------------------------------------------------------------------------------------------------------------------------------------------------------------------------------------------------------------------------------------------------------------------------------------------------------------------------------------------------------------------------------------------------------------------------------------------------------------------------------------AG--VVAP------------------------------------------------------------------------------------------------------------------------------------------------------------------------------------------------------------------------------------------------------------------------------------------------------------------------------------------------------------------------------------------------------------------------------------------------------------------------------------------------------------------------------------------------------------------------------------------------------------------------------------------------------------------------------------------------------------------------
>3702_Athaliana@AEE74941.1| non-intrinsic ABC protein 7
MAGVN--LQLRHAYSIAQFVPTVSSPPPLPTQRVRLGT--SPSRVLLCNLR--------------------ANSA---------------AAPILRTTRRS------VIVSASSVSSAVDS-----DSLVE------DR-DD-------VGRIPLLEVRDLRAVIA----ES----RQEILKGVNLVVYEGEVHAVMGKNGSGKSTFSKVLVGHPDYEVTGGSIVFKG-QNLLDMEPEDRSLAGLFMSFQSPVEIPGVSNMDFLNMAFNARKRKLGQPELDPIQFYSHLVSKLEVVNMKTDFLNRNVNEGFSGGERKRNEILQLAVLGAELAILDEIDSGLDVDALQDVAKAVNGLL--TPKNS--VLMITHYQRLLDYIKPTLIHIMENGRIIKTGDNSLAKLLEKEGY-KAISG-------------------------------------------------------------------------------------------------------------------------------------------------------------------------------------------------------------------------------------------------------------------------------------------------------------------------------------------------------------------------------------------------------------------------------------------------------------------------------------------------------------------------------------------------------------------------------------------------------------------------------------------------------------------------------------------------------------------------------------------------------------------------------------------------------------------------------------------------------------------------------------------------------------------------------------------------------------------------------------------------------------------------------------------------------------------------------------------------------------------------------------------------------------------------------------------------------------------------------------------------------------------------------------------------------------------------------------------------------------------------------------------------------------------------------------------------------------------------------------------------------------------------------------------------------------------------------
>39947_Osativa@KAF2939095.1| hypothetical protein DAI22_03g166900
MA------------------------PPLAAAAAAAAAV--------------------------------SSSSPL------------FSSSSSRPLPRRHLPPSSVSLRPRRRSIAAAS-----A-AVE---------SA--------G-RPLLEARDLVACVKEN--GQ------EILSGVNLTIREGEIHALMGQNGSGKSTLMKVLAGHPEYEVTGGTVLFKG-ENLIDMEPEERSLAGLFMSFQAPVEIPGVNNYDFLLMALNARREKKGLPALEPLQVYPIIEEKVNALNMNAEILNRAVNEGFSGGERKRNEILQLSVLGADLALLDEIDSGLDVDALEYVAKAVNGIL--TPNSS--LMMITHYQRLLDLIKPSYVHIMEKGKIVKTGDRALANYIDESGY-KAIATA------------------------------------------------------------------------------------------------------------------------------------------------------------------------------------------------------------------------------------------------------------------------------------------------------------------------------------------------------------------------------------------------------------------------------------------------------------------------------------------------------------------------------------------------------------------------------------------------------------------------------------------------------------------------------------------------------------------------------------------------------------------------------------------------------------------------------------------------------------------------------------------------------------------------------------------------------------------------------------------------------------------------------------------------------------------------------------------------------------------------------------------------------------------------------------------------------------------------------------------------------------------------------------------------------------------------------------------------------------------------------------------------------------------------------------------------------------------------------------------------------------------------------------------------------------------------------
>1169540_Vbrassicaform@CEM31097.1| unnamed protein product
MTSLV-------ACAFLSLIISLVALP------------------------------------------RPCTAFRM-------------PSPVHRTPRTR--------VRSRQPSLLRMS-------ASE---------DA--------S-DTIMRIDNVHAEVG----EE-EEKVVKILDGFSLEVKKGEVHAIMGPNGSGKSTLSKVITGHPDYRVIEGSITFKG-EDVLDMDVDERALAGIFLAFQYPVEIAGVSNSDFLRAAVNIRRKREGLDDLDAIEFSMKMFEELDKLGLDPSFLDRGINAGFSGGEKKRNEVLQMVMLNPDLVILDETDSGLDVDSLKTTAEAVNNFKASHPDKT--FLIITHYQRLLDLIKADRVSVMKKGRVVLTGGPDLATTIEQWGYGDWLEKE--AA------------------------------------------------------------------------------------------------------------------------------------------------------------------------------------------------------------------------------------------------------------------------------------------------------------------------------------------------------------------------------------------------------------------------------------------------------------------------------------------------------------------------------------------------------------------------------------------------------------------------------------------------------------------------------------------------------------------------------------------------------------------------------------------------------------------------------------------GG--REAVLA----------------------------------------------------------------------------------------------------------------------------------------------------------------------------------------------------------------------------------------------------------------------------------------------------------------------------------------------------------------------------------------------------------------------------------------------------------------------------------------------------------------------------------------------------------------------------------------------------------------------------------------------------------------------------------------------------------------------
>227086_Bnatans@XP_001712974.1| Ycf16 (nucleomorph)
MR-----------------------------------------------------------------------------------------------------------------RVNAFS-----KSISS---------EKVLD-----N-INKLKISDLSIILKSN--NT------KIVENLNLTVNPGEIHVLMGRNGSGKSTLSKTIVGHPSYEVIDGSITYKN-IDITQIDASLRALNGIFMCFQSPVEIQGVKNLDFLRKISNSRRKFLSQPIFDPLDFYSFISDKIESVGLDNTFLTRNVNEGFSGGEKKRNEMLQLITVQADFCIFDEIDSGLDIDSIKNLVDIISTLR--NRGVG--MIIITHYNKLIDLVRPDYVHILKNGKIIKSGDMELSKIIEREGF-DAIN--------------------------------------------------------------------------------------------------------------------------------------------------------------------------------------------------------------------------------------------------------------------------------------------------------------------------------------------------------------------------------------------------------------------------------------------------------------------------------------------------------------------------------------------------------------------------------------------------------------------------------------------------------------------------------------------------------------------------------------------------------------------------------------------------------------------------------------------------------------------------------------------------------------------------------------------------------------------------------------------------------------------------------------------------------------------------------------------------------------------------------------------------------------------------------------------------------------------------------------------------------------------------------------------------------------------------------------------------------------------------------------------------------------------------------------------------------------------------------------------------------------------------------------------------------------------------------
