# Supplementary material for: Components of iron–Sulfur cluster assembly machineries are robust phylogenetic markers to trace the origin of mitochondria and plastids
Source: PLoS Biol. 2023 Nov 8;21(11):e3002374. doi: 10.1371/journal.pbio.3002374 (PMC10631705; doi:10.1371/journal.pbio.3002374)
Supplement: S1 Data — (ZIP) [file pbio.3002374.s017.zip › S1 Data/Concatenations/SUF/SUF_Cyano_Euka_Root/trimmed_alignments/SufC_Cyano_Euka_ExtGroup.bmge.phy]

 189 252
129961_Smajor@KV878783_1_2553___2941188_2941979                                                          VILSVKNLTATVDGTPILKGVNFEVKAGEVHAIMGRNGSGKSTFSKVLAGHPDYEVTGGEVIYHGENILDLEPDERALKGIFLAFQYPLEIPGVSNLDFLRVAYNSRQKALGREEVDTFDFEDLIEEKLGIVQMEAKFLDRSVNEGFSGGEKKRNEILQMALLEPSLAILDETDSGLDIDALRIVAHGVNQLATADNATVMITHYQRLLDYIEPDFVHVMQAGQIVKSGGKELALELEERGYDFLDNHEAEA
1128427_Fcyanobacteri@KB904821_1_4640___5302988_5303782                                                  VILSVRNLTANVDGTPILKGINLEIKAGEIHAIMGRNGSGKSTFSKVLAGHPDYEVTGGEIIYQGENILELEPEERALKGIFLAFQYPLEIPGVSNLDFLRVAYNSRRKHSGLEELDAFDFEDLVEEKLDVVQMKASFLNRSVNEGFSGGEKKRNEILQMALLEPTLGILDETDSGLDIDALKIVANGVNQLATEENAMVMITHYQRLLNYIEPDYVHVMRDGTIATSGGKELALELENRGYEFLDEESPET
1173029_Ssubsalsa@JH980292_1_1107___1311758_1312549                                                      VILSVKNLTASVDGTPILKGVNFEVKAGEIHAIMGRNGSGKSTFSKVLAGHPDYEVTGGEIIFQGENILNLEAEERALRGIFLAFQYPLEIPGVSNLDFLRVAYNARRKYLGLEEIDMFDFEDLIEEKLDVVKMDASFLSRSLNEGFSGGEKKRNEILQMALLEHKLAILDETDSGLDIDALKIVANGVNQLATPENATVMITHYQRLLNYVEPDYVHVMHGGQIVTSGGKELALELESRGYDFLDEEAAVA
102232_Gsp@ELR96799_1__Iron_regulated_ABC_transporter_ATPase_subunit_SufC                                VILSVRNLTASIDGIPILKGVNLEVKAGETHAIMGRNGSGKSTFSKVLAGHPSYEVTGGEVIYQGKNLLELEPEERALAGVFLAFQYPIEIPGVSNLDFLRVAYNAKLKHQGKEEIDTFDFEDLITTKLDVVKMNASFLDRSVNEGFSGGEKKRNEILQMALLEPVLSILDETDSGLDIDALRIVANGVNQLATPNNAFILITHYQRLLNYIQPDFVHVMHNGKIITSGGKELALELESRGYDFLEEVAI--
65093_Hsp@AFZ44319_1__FeS_assembly_ATPase_SufC                                                           VILSIKNLHAKVEDTPILKGVNLEVKAGEIHAIMGRNGSGKSTLSKVLAGHPDYTITSGEIIYKGENVAELEPDERALKGIFLAFQYPLEIPGVSNLDFLRVAYNSHCKAQGKEEIDAFDFEDLVEEKLEIVKMNPSFLERSLNEGFSGGEKKRNEILQMALLEPSLAILDETDSGLDIDALRIVANGVNQLATPENATVMITHYQRLLNYVEPDYIHVMGDGKIITSGGKELALQLEENGYDWLYEQYAPQ
13035_Dsalina@AFZ49974_1__FeS_assembly_ATPase_SufC                                                       VILSIRNLHAKVEDTPILKGTNLEVKAGEIHAIMGRNGSGKSTLSKVLAGHPDYEITAGEIIYKGENIADLEPNERALKGIFLAFQYPLEIPGVSNLDFLRVAYNSHCKAQGKEEIDAFDFEDLVEEKLDIVKMNPSFLERSLNEGFSGGEKKRNEILQMALLQPSLAILDETDSGLDIDALKIVANGVNQLATPDNATIMITHYQRLLGYVEPDYIHVMGDGQIITSGGKELAHQLEEHGYEWLYEQYTPQ
1919144_Cbacterium@PSO51416_1__Fe_S_cluster_assembly_ATPase_SufC                                         VILSIKNLWASVENTPILKGTNLEIKEGEIHAIMGRNGSGKSTLSKVLAGHPDYEITAGEIIYKGENLAELEPDQRAIKGIFMAFQYPLEIPGVSNLDFLRVAYNSHRKAQGEEEMDAFDFEDLVEEKLDIVKMDPSFLQRSLNEGFSGGEKKRNEILQMALLEPSLAILDETDSGLDIDALKTVANGVNQLATPENATVMITHYQRLLNYVEPDYIHVMSDGQIITSGGKELAQQLEDKGYEWLYEQYAPQ
1919135_Cbacterium@PSO92792_1__Fe_S_cluster_assembly_ATPase_SufC                                         VILSVRNLTAEVEGTPILNGVNLEVKAGEIHAIMGRNGSGKSTLSKVLAGHPDYKVTEGEIIFQGENILEMEPDERSLKGMFLAFQYPLEIPGVSTLDFLRVAYNSQRKQQGLEEMDAFDFEDLVEEKLELVKMDPSFLERSLNEGFSGGEKKRNEILQMALLEPALGILDETDSGLDIDALKIVANGVNQLAKPDNATVMITHYQRILNYVEPDYVHVMRDGRIVTSGGKELAQKLEERGYEWIEEEAVSE
1147_Ssp@AIE73526_1__Iron_sulfur_cluster_assembly_ATPase_protein_SufC                                    TVLSIKNLAASVDGNQILKGVNLEIKAGEVHAIMGRNGSGKSTLSKVITGHPDYEITGGEIIYQGQDLSALEPHERALAGIFLAFQYPLEIPGVSNLDFLRIAYNAKRKHQGLEELDTFDFEDLIQEKLDVVKMNPAFLERSLNEGFSGGEKKRNEILQMAILEPTLSILDEIDSGLDIDALRIVSEGVNFLKNPNNATLVITHYQRLLNYIIPDHIHVMYDGKIVMSGGKELALELEEKGYDFLDEQVLAA
1641812_Maeruginosa@AKE63029_1__Iron_sulfur_cluster_assembly_ATPase_protein_SufC                         VILSVKNLTASIDGNQILKGVNLEIKAGETHAIMGRNGSGKSTFSKVIAGHPDYEVTGGEIIYKGENLLEKEPDERALMGIFLAFQYPLEIPGVSNLDFLRVAYNARQKHLGSEELDSFDFEELVEKKLEVVQMNPSFLGRSLNEGFSGGEKKRNEILQMALLEPTLGILDEIDSGLDIDALRIVAQGVNHLATPDNAFLLITHYQRLLNYIEPDVIHVMYDGRIVTSGGKELALELERTGYDFLDEQVLAV
2107694_Ahegewaldii@PSF36040_1__Fe_S_cluster_assembly_ATPase_SufC                                        VILSVRNLTANVDGTPILKGVNLEIKAGEVHAIMGRNGSGKSTFSKVISGHPDYEVTGGEIIYKGENLLDKEPDERAKSGIFLAFQYPLEIPGVSNLDFLRVAYNARRKYLGLEELDTFDFEEIVEEKLEVVQMNPAFLGRSLNEGFSGGEKKRNEILQMALLEPTLGILDEIDSGLDIDALKIVANGVNQLATPDNAFLVITHYQRLLNYITPDFVHVMYDGRIVTSGGKELAHELENKGYDFLDEQALVE
1920663_Asacrum@GBF78653_1__iron_sulfur_assembly_ATPase                                                  VILSVKNLTANVEGTPILKGLNLEIKAGEVHAIMGRNGSGKSTLSKVLTGHPDYEVTGGEVLYKGENILDKEPHERALDGIFLAFQYPLEIPGVSNLDFLRVAYNARQKHLGLEEIDTFDFEDLVGEKLEIVKMNPSFLERSLNEGFSGGEKKRNEILQMALLEPSLAILDEIDSGLDIDALRIVANGVNQLATPDNALLVITHYQRLLDYIEPHYVHVMHAGQIVKTGGKELALELEATGYDFIEEKLLAK
423474_Cwatsonii@CCQ50231_1__Iron_sulfur_cluster_assembly_ATPase_protein_SufC                            VILSIKNLTANVEGTPILKGVNLDIKAGEIHAIMGRNGSGKSTLSKVLAGHPDYEITGGEVIYKGENILDKSPDERALEGIFLAFQYPLEIPGVSNLDFLRVAYNARRKHLGLEEIDTFDFEDLVEEKLEVVKMNSAFLERSLNEGFSGGEKKRNEILQMALLEPTLGILDEIDSGLDIDALRIVSNGVNQLATPDNAFLLITHYQRLLNYIEPHHIHVMYDGQIVISGGKELALELEESGYDFIEEKLLAQ
1453429_CAthalassa@ADB95433_1__FeS_assembly_ATPase_SufC                                                  VILSVKNLSANINGTPILKGVNLEIKAGEIHAIMGRNGSGKSTFSKVIAGHPDYEVTGGEIIYKGQNILEKEPNERALEGIFLAFQYPLEIPGVSNLDFLRVAYNIRRKHLGLEEIDTFDFEDLVEQKLDIVKMNPAFLDRSLNEGFSGGEKKRNEILQMALLEPTLAILDEIDSGLDIDALRIVADGVNQLAHANNAFLLITHYQRLLTYIEPHHIHVMYDGKIVISGGKELALELEETGYDFIEEKLLKG
41431_Csp@ACK64513_1__FeS_assembly_ATPase_SufC                                                           TILLVKNLTANVEGTPILKGVNLEIKSGEVHAIMGRNGSGKSTLSKILAGHPDYEITGGEILYKGENILDKEPDERAKMGIFLAFQYPLEIPGVSNFDFLRVSYNARRQYLGLEEMDTFDFEDLVEQKLEVVKMNPSFLERSLNEGFSGGEKKRNEILQMALLEPTLSILDEIDSGLDIDALKIVANGVNQLTNPDNALLVITHYQRLLDYIEPHYVHVMHDGKIVTTGSKELALELEASGYDFVEEKLLTN
118163_Psp@AFY79655_1__Iron_regulated_ABC_transporter_ATPase_subunit_SufC                                VILSVRNLTANVDATPILKGVNLEIKAGEIHAIMGRNGSGKSTLAKVLAGHPSYEVTGGEVIYKGENLLEKEPDERALEGIFLGFQYPLEIPGVSNLDFLRVAYNARRKHLGLEELDTFDFEDLVQEKLGIVRMDSSFLERSLNEGFSGGEKKRNEILQMALLEPTLGILDEIDSGLDIDALRIVANGVNQLVTPDNAFLVITHYQRLLNYITPDYVHVMYDGRIVTSGTKELALELESHGYEFVEEKILSE
32049_Ssp@ACA99801_1__FeS_assembly_ATPase_SufC                                                           VILAIKNLTATVDGQPILKGVDLEIKAGEIHAIMGRNGSGKSTLSKIIAGHPEYEVTGGEIIYKGENLLEKEAEERALDGIFLAFQYPLEIPGVSNLDFLRVAYNAKLKHQGKEEIDAFDFEDLIEEKLEVVKMNPSFLERSLNEGFSGGEKKRNEILQMALLEPSLGILDEIDSGLDIDALRIVAEGVNQLATPDNAFLLITHYQRLLDYITPQFVHVMYDGRIVKSGGKELALELEATGYDFLDQELAAG
755178_Caponinum@AFZ54937_1__FeS_assembly_ATPase_SufC                                                    PILTVRNLTASVDDTPILKGVNLEIKAGEIHAIMGRNGSGKSTFSKVLTGHPEYEVTGGEIIYQGENLLEKEPEERALAGIFLAFQYPLEIPGVSNLDFLRVAYNARRKHLGLEELDAFDFEDLVEEKLEVVKMNPSFLQRSLNEGFSGGEKKRNEILQMALLEPTLGILDEIDSGLDIDALRIVSEGVNQLRKPDNAFLLITHYQRLLDYITPDFVHVMYEGKIVMSGDKNLALELEAKGYDFLDKEQLTN
113355_Gherdmanii@CM001775_1_3111___3192082_3192894                                                      PILSIRNLTASVDGTPILKGVNLEINAGEIHAIMGRNGSGKSTFSKVLTGHPEYEVTGGEVIYLGENLLEKEPEERALAGIFLAFQYPLEIPGVSNLDFLRVAYNARCKHLGLEELDAFDFEDLVEQKLDIVKMNSAFLARSLNEGFSGGEKKRNEILQMALLEPTLGILDEIDSGLDIDALRIVSEGVNQLRKPDNAFLLITHYQRLLDYITPDFVHVMYQGKIVMSGDKNLALELEAKGYDFLDEEELAL
2054282_Csp@AUC61434_1__Fe_S_cluster_assembly_ATPase_SufC                                                TILSVRNLSASVDGTPILKGVNLEIKAGEVHAIMGRNGSGKSTLSKVLTGHPEYEVTGGEILYKGENLLDKEPDERALAGIFLAFQYPLEIPGVSNLDFLRVAYNARCKFLGLEEIDAFDFEDLIEEKLGIVKMDSAFLSRSLNEGFSGGEKKRNEILQMALLEPTLGILDEIDSGLDIDALRIVSEGVNQLQKPDNAFLLITHYQRLLDYIKPDFIHVMSQGKIVLSGDKSLAIELEERGYDFLEDEQLVE
2164131_Ssp@PZV23074_1__Fe_S_cluster_assembly_ATPase_SufC                                                TILSVKNLTANVDGTPILKGLNLEVKAGEVHAIMGRNGSGKSTFSKVLTGHPDYEVTGGEILYKGESLLETEPEQRALAGIFLAFQYPLEIPGVSNLDFLRIAYNAKQKHLGLEELDNFDFEDLVNEKLDIVQMNPSFLDRSLNEGFSGGEKKRNEILQMAILEPTLSILDEIDSGLDIDALRIVSSGVNQLKTENNACIVITHYQRLLEYIEPDFVHVMYDGRIVMSGDKELAHELEAKGYDFLDEKVLAA
2005460_Csp@BAZ44517_1__FeS_assembly_ATPase_SufC                                                         TILSISNLTANVDGTPILKGVNLEIKAGEVHAIMGRNGSGKSTLSKIIAGHPDYEITGGEIIYQGENILDLEPNERANRGIFLAFQYPLAIPGVSNLDFMRVAYNAKRKYQGLEEIDTFDFEDLIEQKLQVVQMKSSFLARSLNEGFSGGEKKRNEILQMALLDPTLTILDEIDSGLDIDALKIVADGVNQLKTPDKGYLVITHYQRLLDYIIPDFVHVMQSGKIITSGGKELALELENRGYEFLDDQATAE
111780_Scyanosphaera@AFZ34869_1__Iron_regulated_ABC_transporter_ATPase_subunit_SufC                      TILSIHNLAASVDGTPILKGVNLEIKAGEVHAIMGRNGSGKSTLSKIIAGHPDYQVTGGEIIYKGENILEQEPNERALNGIFLAFQYPLEIPGVSNLDFLRVAYNAKRKHEGLEEIDTFDFEDLIEEKLAIVQMKSSFLERSLNEGFSGGEKKRNEILQMALLNPTLTILDEIDSGLDIDALKIVAEGVNQLKTPEKGYLVITHYQRLLNYIEPDFVHVMQNGQIVTSGGKELALELESRGYDFLDDKAVVE
2420336_Cbacterium@RMF25200_1__Fe_S_cluster_assembly_ATPase_SufC                                         TILLIKDLTASVEGTPILKGVNLEIKAGEIHAIMGRNGSGKSTLSKVIAGHPDYEVTGGDIIYLGESILDKDPHERALAGIFLAFQYPLEIPGVSNLDFLRVAYNAKRKYEGLEEIDTFDFEDLVEEKLDVVKMKSSFLERSLNEGFSGGEKKRNEILQMALLDPTLVILDEIDSGLDIDALKIVAAAVNQLRTPEKAYLVITHYQRLLNYIQPDFVHIMQDGRIIASGDKELALELESRGYDFLEEEQAVA
1228987_Cendosymbiont@BAP18452_1__iron_sulfur_assembly_ATPase                                            VILSVQNLTVNVEGNPILKGVSLEIKAGEIHAIMGRNGSGKSTLSKVLAGHPDYEITGGNIIYKGEEIIGKSPTERANMGIFLAFQYPLEIPGVSNLNFLRVAYNAHRKYQGLEEIDTFDFEDLVEKKLDVVKMNPSFLERSLNEGFSGGEKKRNEILQMALLEPTLGILDEIDSGLDIDALRIVANGVNKLATDENAFLLITHYQRLLNYIEPQYIHVMHNGRIVTTGGKDLALELEESGYDFVEETLLTN
1296344_Mglauca@PSB00538_1__Fe_S_cluster_assembly_ATPase_SufC                                            VILSVKDLTAEIDNNQILKGLNLEIKAGEIHAIMGPNGSGKSTFSKVLAGHPAYAVTGGEVIFKGQNLLELEPEERARSGVFLAFQYPLEIPGVSNLDFLRVAYNSKQKHHGLEELDAFDFDDLVKERLDVVKMDAAFLSRSVNEGFSGGEKKRNEILQMALLEPKLAILDETDSGLDIDALKIVANGVNQLANADNAMLVITHYQRLLDYIIPDFVHVMTDGKIIMSGGKELAFELEAKGYDWLREAEVAE
2055792_Mbacterium@HAT15872_1__TPA_asm__Fe_S_cluster_assembly_ATPase_SufC                                VVLSVRNLTANVEDTQILKGLNLEIKAGEIHAIMGPNGSGKSTLSKILAGHPAYTITGGEVTFLGQNLLELAPEERSLAGVFLAFQYPLEIPGVSNVDFLRVAYNAHRKHRGLEELDAFDFQDLIEQKLDIVKMNAAFLERSVNEGFSGGEKKRNEILQMALLEPKLAILDETDSGLDIDALKIVAGGVNQLSNAENCMLVITHYQRLLNYIIPDFIHVMESGRIIATGPKELALELEERGYDWVVEEEAAG
1880991_Ocyanobacteri@OCQ91734_1__Fe_S_cluster_assembly_ATPase_SufC                                      VILSVRDLTADVDGTQILKGLNLEIKAGEIHAIMGPNGSGKSTFSKILAGHPAYTVTGGEVIFLGQNLLELSPQERSLAGVFLAFQYPLEIPGVSNLDFLRVAYNSRRKHQGLEEMDAFDFQDLVEQKLDIVKMNPAFLGRSVNEGFSGGEKKRNEILQMALLEPKLAILDETDSGLDIDALKIVANGVNQLANAENAMLLITHYQRLLNYIVPDYIHVMEGGRILITGDKELALELEERGYDWVVEAEASE
1173022_Cepipsammum@AFZ11925_1__Iron_regulated_ABC_transporter_ATPase_subunit_SufC                       VILSVRDLTADVDGTPILKGLNLEIKAGEIHAVMGPNGSGKSTFSKVLAGHPAYTVTGGEIIFQGQNLLELEPEERARSGIFLAFQYPLEIPGVSNLDFLRVAYNSRRKHQGLEELDAFDFDDLIQDKLEIVKMNPSFLSRSVNEGFSGGEKKRNEILQMAILEPKLAILDETDSGLDIDALKIVANGVNQLANADNSMLVITHYQRLLDYIIPDFVHVMEGGRIVTSGTKELALELESRGYDWIKEEEAAE
1173025_Gsp@AFY66716_1__Iron_regulated_ABC_transporter_ATPase_subunit_SufC                               VILSVRDLTAEVDGTPILKGLNLEIKAGEIHAIMGPNGSGKSTFSKILAGHPAYTVTGGDILYKGQSLVELEPEDRARAGVFLAFQYPIEIPGVSNLDFLRVAYNSRRKAQGLEELDAFDFDDLVQTKLDVVKMNPNFLSRSVNEGFSGGEKKRNEILQMAILEPTLAILDETDSGLDIDALKIVANGVNQLTNETNGTIVITHYQRLLDYIVPDFVHVMEGGRIVTTGGKELALELESRGYDWVVEEETAE
1378066_Csp@PPS39799_1__Fe_S_cluster_assembly_ATPase_SufC                                                IVLSVRNLTAEVDGNPILKGVNLEIKAGEIHAIMGPNGSGKSTFSKVLAGHPAYEVTGGEVFFQGQNLLEMEPEERAQSGVFLAFQYPLEIPGVTNLDFLRVAYNSRRKAQGLEELDAFDFDEVVQEKLEIVKMNASFLDRSVNEGFSGGEKKRNEILQMALLEPKLAILDETDSGLDIDALKIVANGVNQLATADNAILLITHYQRLLNYIVPDFVHVMADGQIVTSGGKELALELESRGYDWVLEENVSE
1752063_Fsp@BAU08220_1__FeS_assembly_ATPase_SufC                                                         VVLSVRDLTAEVDGTPILKGVNLEVRLGEIHAIMGPNGSGKSTFSKVLAGHPAYAVTGGEVIFQGQNLLEMEPEERARSGIFLAFQYPLEIPGVSNLDFLRVAYNSKRKAQGLEEIDAFDFDDLVEEKLEVVKMDSAFLNRSVNEGFSGGEKKRNEILQMALLEPKLAILDETDSGLDIDALKIVANGVNQLASPENATIMITHYQRLLNYIVPDYVHVMAQGRIIKSGGKELALELESRGYDWLLDEFAAE
52271_Asp@LUHI01000068_1_51___57357_58145                                                                VVLSVRDLTAEVDGTPILKGVNLEVRYGEIHAIMGPNGSGKSTFSKVLSGHPAYTVTGGEVIFQGQNLLEMEPEERARAGVFLAFQYPLEIPGVSNLDFLRVAYNSRRKAQGLEELDAFDFDDLIEEKLEVVKMNPAFLSRSVNEGFSGGEKKRNEILQMALLEPKLAILDETDSGLDIDALKIVAHGVNQLTSPENATIMITHYQRLLDYIVPDFVHVMARGQIITSGGKELALELESRGYDWLLEESAVG
46234_Asp@AFW95765_1__FeS_assembly_ATPase_SufC                                                           LILSVKDLTADVDGTPILKGLNLQVRAGEVHAIMGPNGSGKSTFSKVLAGHPAYTVTGGEVVFQGQNLLEMEAAERARGGVFLAFQYPLEIPGVSNLDFLRVAYNSRRKSQGLEEVDAFDFDDLVEEKLEIVKMNSSFLNRSVNEGFSGGEKKRNEILQMAILEPKLAILDETDSGLDIDALKIVANGVNQLTNAENATIMITHYQRLLDYIVPDFVHVMAQGQIIRSGGKELALELESRGYDWVLEE-ALG
551115_Nazollae@ADI63225_1__FeS_assembly_ATPase_SufC                                                     LILSVKGLTADVDGTPILKGLNLDVRAGEIHAIMGPNGSGKSTFSKVLAGHPAYSVTGGEVIFQGQNLLEMEATERARSGVFLAFQYPLEIPGVSNLDFLRVAYNSRRKAQGLEEVDAFDFDDLVEEKLDIVKMNPAFLNRSLNEGFSGGEKKRNEILQMGILEPRLAILDETDSGLDIDALKIVANGVNQLTSPENATIMITHYQRLLDYIVPDFVHVMAQGQIIRSGGKELALELESRGYNWVLEE-ALG
1973482_Rcurvata@BAZ89917_1__FeS_assembly_ATPase_SufC                                                    LILSVKDLQAQVDGTPILKGVNLEVRSGEIHAIMGPNGSGKSTLSKVLAGHPAYSVTSGEVVFQGANLLEMEAEERARSGVFLAFQYPLEVPGVSNLDFLRVAYNSHRKAKGLPEVDTFDFDDLVMEKLEVVKMNSSFLERSVNEGFSGGEKKRNEILQMAILEPKLAILDETDSGLDIDALKIVSNGVNQLTNAENATIMITHYQRLLDYIVPDFVHVMAQGRIIRSGGKELALELESQGYDWVLEE-ALG
1618023_Aatlantica@KJH70605_1__ABC_transporter_ATP_binding_protein                                       VVLSVKDLTAEVDGSPILKGVNLEVRSGEIHAIMGPNGSGKSTFSKVLAGHPAYEVTGGEVLFEGENLLEMEPEERARAGVFLAFQYPLEIPGVSNLDFLRVAYNSRRKEQGLEELDSFDFDDLIQEKLDVVKMNPAFLSRSVNEGFSGGEKKRNEILQMAILEPKVAILDETDSGLDIDALKIVAGGVNQLASPENSTILITHYQRLLNYIVPDYVHVMAEGRIIKSGSKELALELESRGYDWVLAQAEVG
2107693_Csp@PSB33445_1__Fe_S_cluster_assembly_ATPase_SufC                                                VLLSVKNLTAQVDGNSILKGVNLEVKAGEIHAIMGPNGSGKSTFSKVIAGHPAYDVTAGEVTFQGEKLLEMEAEERARAGVFLAFQYPLEIPGVSNLDFLRVAYNSRRKQQGLEELDSFDFDELVQEKLDIVKMNPAFLSRSVNEGFSGGEKKRNEILQMAILEPTVAILDETDSGLDIDALKIVANGVNQLASADNATILITHYQRLLNYIVPDYVHVMAEGRIIKSGGKELALELESRGYEWVLQA-VTE
2005462_Csp@BAZ07100_1__FeS_assembly_ATPase_SufC                                                         IILSVRDLTAEVEGNQILKGVNLEVRAGEIHAIMGPNGSGKSTFSKVLAGHPAYEVTGGEVIFKGQNLLEMEPEERARSGVFLAFQYPLEIPGVTNLDFLRVAYNSKRKANGLEELEPFDFEDLVYERLDVVKMDPSFLNRSVNEGFSGGEKKRNEILQMALLEPTLAILDETDSGLDIDALKIVANGVNQLTRPDNAVVMITHYQRLLNYIIPDYVHVMARGKILTSGGKELALELESRGYDWILDQYAET
2420339_Cbacterium@RMH79034_1__Fe_S_cluster_assembly_ATPase_SufC                                         VILSVRDLRAEVDGNEILKGLSLEIKAGEIHAIMGPNGSGKSTLSKVLAGHPAYAVTGGEVVFKGQNLLDLEPEQRSLAGIFLAFQYPLEIPGVSNLDFLRVSYNARRKHQGLEELDAFDFDELIQEKLEIVKMNPAFLNRSLNEGFSGGEKKRNEILQMALLEPSLAILDETDSGLDIDALKIVANGVNQLASADNAMLVITHYQRLLNYIVPDIVHVMEAGRIVTSGTKELAQELENRGYDWVKEELTAK
1497020_Nsphagnicola@KGF71868_1__ABC_transporter_ATP_binding_protein                                     VILAVRDLTASVEGTQILKGLNLEVKAGEIHAIMGPNGSGKSTFSKILAGHPDYEITGGEILFQGQNLLDLEPEERARAGIFLAFQYPLEIPGVSNLDFLRVACNARRKHLGLDELDGFDFDDLVQEKLDVVKMNPSFLSRSVNEGFSGGEKKRNEILQMALLEPKLAILDETDSGLDIDALKIVSHGVNQLTHADNATILITHYQRLLDYIVPDFVHVMEGGRIVTTGPKELALELESRGYTWVQEAEAAT
47254_Lsp@PZV13228_1__Fe_S_cluster_assembly_ATPase_SufC                                                  VILSVKDLTAEVDGISILKGLSLEVKAGEIHAIMGPNGSGKSTFSKVLAGHPDYTVTGGEITYLGQNLLELDAEDRSRSGIFLAFQYPIEIPGVSNLDFLRVAYNSKRKFAGLDELDTFDFEDLVQQKLDVVKMNPAFLDRSVNEGFSGGEKKRNEILQMALLEPKLAILDETDSGLDIDALRIVSGGVNQLTTPDNAVVLITHYQRLLDYIVPDYVHVMEGGRIVTTGGKELALELEERGYTWIREEEVAA
864702_Ocyanobacteri@EKQ68506_1__Iron_regulated_ABC_transporter_ATPase_subunit_SufC                      VILSVRDLTAEVDGTQILKGLNLEVKAGEIHAIMGPNGSGKSTFSKILAGHPDYIVTGGEITYLGQNLLDMEAEDRARSGIFLAFQYPIEIPGVSNTDFLRIAYNSKRKHAGLDELDAFDFDELVQSKLDVVKMNPAFLSRSVNEGFSGGEKKRNEILQMALLEPRLAILDETDSGLDIDALKIVANGVNQLTTPDNAIVLITHYQRLLNYIVPDYVHVMEGGRIVTTGSKELALELEARGYDWIREEEAEA
1781255_Dsp@OEJ73508_1__Fe_S_cluster_assembly_ATPase_SufC                                                TILSVRNLTANVDNTQILKGLNLEIKAGEVHAIMGPNGSGKSTFSKVLAGHPAYEVTGGEVMFQGGNLLELEPDERARKGVFLAFQYPLEIPGVTNLDFLRVAYNAHRKQNGLEELDAFDFQDLIEEKLEVVKMNPAFLTRSVNEGFSGGEKKRNEILQMALLQPSLAILDETDSGLDIDALKIVADGVNQLTTPDNAVLLITHYQRLLNYIVPDYVHVMANGRILMTGGKELALELESRGYDWILEENATV
1947889_Cbacterium@DIYQ01000113_1_21___20773_21540                                                       -ILSVRNLTANVAGQSILKGLNLEINAGEIHAIMGPNGSGKSTFSKILAGHPAYEVTGGEVIYKGENLLEMEPEDRATSGVFLAFQYPLEIPGVSNLDFLRVAYNSKRKQEGLDELDTFDFQDLVEEKLEVVKMDAAFLDRSVNEGFSGGEKKRNEILQMALLEPTLSILDETDSGLDIDALKIVANGVNQLTRPDNAVLMITHYQRLLNYIVPDYVHVMADGRILRTGDKELALELESRGYDWILEEALQG
203124_Terythraeum@ABG53348_1__FeS_assembly_ATPase_SufC                                                  VILSVKNLTANVEGKEILKGFNLEIKAGEIHAIMGPNGSGKSTFSKVLAGHPAYEVTGGEVTFLGKNLFDMEPEERSLNGVFLAFQYPLEIPGVSNLDFLRVAYNTKQKYQGLEELDAFDFDDLVQDKLDVVKMKPEFLDRSVNEGFSGGEKKRNEILQMALLEPKLAILDETDSGLDIDALRIVANGVNKLANESNSLLIITHYQRLLNYIVPDFVHVTESGRIIKTGTKELALELEEKGYDDVTEVAKVG
1671698_Hsp@OZH53013_1__ABC_transporter_ATP_binding_protein                                              VILSVKNLTANVEGKEILKGLNLEIKAGEIHAIMGPNGSGKSTFSKVLAGHPAYEVTGGEVTFLGKNLLEMEPEERSLNGVFLAFQYPLEIPGVSNLDFLRVAYNTKRKYQGLEELDAFDFDDLVQDKLGIVKMKPEFLDRSVNEGFSGGEKKRNEILQMALLDPKLAILDETDSGLDIDALRIVANGVNELANESNSMLVITHYQRLLNYIVPDFVHVTEGGRIIKTGTKELALELEEKGYDDVIEEAKVG
282423_Pagardhii@BBD56072_1__FeS_assembly_ATPase_SufC                                                    VILSVKNLTANIEDKEILKGFNLEVKAGEIHAIMGLNGSGKSTFSKVLSGHPSYQVTGGEITFLGQNLLELAPEERALAGIFLAFQYPIEIPGVSNLDFLRVAYNAHQKHKGLEELDAFDFDELVREKIDIVKMRDEFLERSVNEGFSGGEKKRNEILQMALLEPKLAILDETDSGLDIDALRIVASGVNQLANENNALLLITHYQRLLDYIVPDFVHVVSDGRIIKTGTKELALELEEQGYDDVVSASMVG
1982223_Asp@RAQ44042_1__Fe_S_cluster_assembly_ATPase_SufC                                                VILSVKNLTATVDGNSILKGLNLEIKAGEIHAIMGQNGSGKSTFSKILAGHPAYEVTGGEVTFLGQNLLELEADERALIGIFLAFQYPIEIPGVSNLDFLRVAYNSQRKHRGLDELDVFDFEDLIHEKLEVVKMRSEFLERSVNQGFSGGEKKRNEILQMALLEPKLAILDETDSGLDIDALKIVANGVNQLANAENAMLVITHYQRLLDYIVPDYVHVMADGRIIKTGAKELALELEKQGYDDIIEAATVG
1643526_Gsp@LWRO01000008_1_92___126719_127507                                                            VILSVQNLTANVEGTQILKGLNLEIKAGEVHAIMGPNGSGKSTFSKILAGHPSYEVTGGEIVYKGQNLLELEAHDRATAGVFLAFQYPIEIPGVSNLDFLRVAYNSHRKAKGLEELDTFDFEDLVEEKLDVVKMKAEFLNRSVNEGFSGGEKKRNEILQMALLEPSLAILDETDSGLDIDALKIVANGVNQLATPDNCTLMITHYQRLLDYIVPDFVHVMYDGRIITSGDKELALKLEEEGYDWAIEQFATV
2099686_Cbacterium@PXCV01000481_1_6___3887_4672                                                          VILSVKNLNATVEGTPILKDLNLEIKAGEIHAIMGPNGSGKSTFSKILAGHPDYEITSGEVFYKGQNLLELEADERATAGVFLAFQYPIEIPGVSNLDFLRVAYNSHRKAKGLEEIDTFDFEDLVEEKLDIVKMRAEFLNRSVNEGFSGGEKKRNEILQMALLEPTLAILDETDSGLDIDALKTVAGGVNQLAKPDNCTLMITHYQRLLDYIIPDFVHVMYDGRILTTGDKDLALKLEEQGYDWAIAEFAAV
1666905_Psp@KPQ36894_1__Fe_S_cluster_assembly_ATPase_SufC                                                VILSVKNLNATVEGTPILKDLNLEIKAGEIHAIMGPNGSGKSTFSKILAGHPDYEVTSGEVIYKGQNLLELEADERATAGVFLAFQYPIEIPGVSNLDFLRVAYNSHRKAQGLEELDTFDFEDLVEEKLDIVKMRAEFLTRSVNEGFSGGEKKRNEILQMALLEPTLAILDETDSGLDIDALKTVAGGVNQLAQPDNCTLMITHYQRLLDYIIPDFVHVMYDGRILTTGDKDLALKLEEQGYDWAIAEFAAV
1080068_Lsp@BAU44119_1__putative_ATP_dependent_transporter_SufC                                          VILSVKDLRAEVDSTEILKGVDLEIRAGEIHAIMGLNGSGKSTFSKVIAGHPDYEVTGGEVIYLGQNLLEMEPEARSRSGIFLAFQYPLEIPGVSNLDFLRVAYNAKRKHQGLEELDAFDFDELVREKLDVVKMDASFLSRSVNEGFSGGEKKRNEILQMALLEPKLAILDETDSGLDIDALKVVADGVNQLANAENAMLVITHYQRLLNYIVPDYVHVMANGRIIRTGTKELALELEERGYEWVLEDSTVK
195253_Ssp@AFY60148_1__Iron_regulated_ABC_transporter_ATPase_subunit_SufC                                VILSVRELTADVEDTPILKGLNLEIRAGEVHAIMGPNGSGKSTFSKILAGHPDYKVTGGEVIYQGQNLLELPPEERARAGVFLAFQYPLEIPGVSNLDFLRVAYNAKRNHQGLEELDVFDFDDLVRQRLDVVKLDASFLNRGVNEGFSGGEKKRNEILQMALLEPTLAILDETDSGLDIDALRIVANGVNHLATAENGILLITHYQRLLDYIVPDYVHVMEAGRIILTGPKELALELEARGYDWVREEEAVM
197221_Telongatus@BAC09456_1__ABC_transporter_ATP_binding_protein                                        VILEVRELTASVEDTPILKGLNLTIRAGEIHAIMGPNGSGKSTFSKILAGHPDYTVTGGEVLYKGKNLLDLPPEERAREGVFLAFQYPLEIPGVSNLDFLRVAYNAKRKHQGLEELDAFDFDDLVRQKIELVKLEEGFLQRGVNEGFSGGEKKRNEILQMALLEPTLAILDETDSGLDIDALRIVANGVNQLTRPDNCILLITHYQRLLDYIVPDYVHVMEGGRIVLTGPKELALELEARGYDWVREEEVAA
1173263_Ssp@AFY72302_1__Iron_regulated_ABC_transporter_ATPase_subunit_SufC                               VILSVKNLTAEVEGVEILKGVNLEVKSGEVHAIMGPNGSGKSTFSKVLAGHPDYTVTGGEVTFLGKNLLELPPEERSRAGVFLAFQYPLEIPGVTNADFLRLAYNTLQKQKGLPELDLLDFDDFVQDKLKVVEMNPSFLRRSVNEGFSGGEKKRNEILQMAILEPKLAVLDETDSGLDIDALRIVSNGVNQLASADNCTVLITHYQRLLDYIVPDFIHVMESGKIAMTGGKELALELESRGYDWITEEVEA-
82654_Psp@AFY70211_1__Iron_regulated_ABC_transporter_ATPase_subunit_SufC                                 VILAVEDLTASVDGVEILKGVNLEIKAGEVHAIMGQNGSGKSTFSKVLAGHPQYEVTGGKIAFLGQDLLELEAEDRARSGIFLAFQYPLEIPGVSNADFLRTSYNSLQKHKGLPELDILDFDDLVQERLEVVKMNPSFLSRSVNEGFSGGEKKRNEILQMAILDPKLAILDETDSGLDIDALKIVANGVNQLSSPDNASIVITHYQRLLNYIVPDYVHIMSAGKIAITGGKELAVQLEERGYDWITEKETAE
685565_Psp@BBC24013_1__FeS_assembly_ATPase                                                               VILSVKDLTAEVDGVQILKGLNLEIKAGEVHAIMGPNGSGKSTFSKILAGHPAYTVTGGEIWYKGKNLLDLEPEIRSREGIFLAFQYPLEIPGVTNSDFLRLSYNNLRKHKGLEELDIIDFDDFIQEKLEIVEMNPSFLSRSVNEGFSGGEKKRNEILQMAILDPTLAILDETDSGLDIDALRIVAGGVNKLSTPHNSSLVITHYQRLLNYIIPDFIHVMENGKIILTGGKDLALELEEKGYDWLKEEEAVL
1880902_Lsp@OCQ94575_1__Fe_S_cluster_assembly_ATPase_SufC                                                TVLSVKNLTANVNDTPILKGLNLEIKAGEIHAIMGRNGSGKSTFSKILAGHPAYEVTGGEVVFEGQNLLELEAEERARSGVFLAFQYPVEIPGVSNLDFLRASYNARRKHQGLEEVDPFDFEDVVRDRLQVVQMDASFLDRSVNQGFSGGEKKRNEILQMALLEPTLAVLDETDSGLDIDALRIVAEGVNQLANEKNAMLVITHYQRLLDYIVPDYVHVMYDGKIVMTGDKELALELEAKGYDWVDELQPVG
111611_Gsp@LNDC01000104_1_14___13589_14374                                                               VILSIRNLTAEVEGTQILNGVNLEIKAGETHAIMGTNGSGKSTLSKVLAGHPDYQVTGGEVIYQGKNLLEMEADERSLAGIFMAFQYPVEIPGVSNLEFLRASYNSQRKARGLEEIDAFDFEDLVEEKLDFVKMDSSFLERNLNEGFSGGEKKRNEILQMALLEPTLAILDETDSGLDIDALKTVAHGVNQLAGPEKSMLVITHYQRLLNYIVPDYVHVMANGRIITTGNKELAEELEEKGYDWIKEQTAAG
1666911_Ppriestleyi@KPQ36781_1__Fe_S_cluster_assembly_ATPase_SufC                                        TILSVRNLHASVEGTEILKGLNFEVKAGEIHAIMGLNGSGKSTFSKVLAGHPDYTVTAGEVIFQGQDLLALEPHERANSGVFLAFQYPLEIPGVSNRDFLRVAYNAHRKARDEEEIDVFDFDDLIEERSEIVKMDVSFLDRSVNEGFSGGEKKRNEILQMALLQPDLAILDETDSGLDIDALKTVSSGVNQLSTPDNATVLITHYQRLLNYIVPDYVHVMAQGRIVKTGGKELALELESRGYDWIVPEEAVV
268115_Lantarctica@PZO39357_1__Fe_S_cluster_assembly_ATPase_SufC                                         ILLSVRDLRATVDGTEILKGLNLEVRSGEIHAIMGLNGSGKSTFSKVLAGHPDYEITAGEIHFKGQDILELEPHERATSGIFLAFQYPLEIPGVSNRDFLRVAFNAHRKARGEEEIDVFDFDDLIEEKLDVVKMDASFLDRSVNEGFSGGEKKRNEILQMALLEPVLSILDETDSGLDIDALKTVAGGVNQLSNADNAVVLITHYQRLLDYIIPDYVHVMADGRIITTGDKALAKELEARGYEWVMAEHRAE
2099684_Cbacterium@PWRG01000117_1_19___18709_19497                                                       TILSVRDLHATVDGTEILKGLNLEVKAGEIHAIMGLNGSGKSTFSKVLAGHPDYKVTAGEIHFKGQDMLELEPHERATAGVFLAFQYPLEIPGVSNRDFLRVAYNAHRKGRGEDEIDVFDFDDLIEEKLDVVKMDASFLDRSVNEGFSGGEKKRNEILQMALLEPILAILDETDSGLDIDALKTVAGGVNQLATPDNAVVLITHYQRLLNYIQPDYVHVMADGRIVTTGDKSLAHELEARGYEWIMDEHRAE
2099687_Cbacterium@PXDR01000573_1_7___6792_7577                                                          VILSVEDLRAEVDGIEILKGINLEVKAGEIHAIMGLNGSGKSTLSKVLAGHPDYTVTGGKAVFKGQDLLALEPHERATAGVFLAFQYPLEIPGVSNRDFLRVAYNAQRKAKGEDEIDVFDFDDLLEERLDVVKMDFSFLDRSVNEGFSGGEKKRNEILQMALLKPGLAILDETDSGLDIDALKTVAAGVNQLASPDNCMVLITHYQRLLGYIVPDFVHVMADGRIIRTGQKELAEQLEAKGYDWVLAEAAEV
321327_Ssp@ABD00333_1__FeS_assembly_ATPase_SufC                                                          VILSVRDLSAEIDGTPILKGLSLEIRAGEIHAIMGPNGSGKSTFSKILAGHPDYRVTGGEILYLGKNLLEMEPEERAWAGIFLAFQYPIEIPGVSNLDFLRAAYNARQKYRDQPELDALDFDDLVREKLDIVKMDPVFLERSVNEGFSGGEKKRNEILQMAVLEPTLAILDETDSGLDIDALRIVAHGINRLAGPENAMLLITHYQRLLDYVTPDYVHVMEGGRIVISGDKTLALELEERGYDWIKTQSGQE
77922_Cgloeocystis@SUFC_1__SufC                                                                          ----------------ILKGVNLTINAGEIHAIMGPNGSGKSTFSKVLAGHPAYKVTGGEIYFQGINLLELEPEERARAGLFLAFQYPIDIPGVTNIDFLRLSYNARRQYLGLSELDPLDFYSIVTQKLDVVKMDVNFLSRNVNEGFSGGEKKRNEILQMALLSPSLAVLDETDSGLDIDALKIVASGINSLITSENSIILITHYQRLLDYIKPDFIHVMHNGRIVLTKGSELAKELELKGYDWLK------
2762_Cparadoxa@SUFC_1__SufC                                                                              ----------------ILKGVNLTINSGEIHAIMGPNGSGKSTFSKILAGHPAYQVTGGEILFKNKNLLELEPEERARAGVFLAFQYPIEIAGVSNIDFLRLAYNNRRKEEGLTELDPLTFYSIVKEKLNVVKMDPHFLNRNVNEGFSGGEKKRNEILQMALLNPSLAILDETDSGLDIDALRIVAEGVNQLSNKENSIILITHYQRLLDYIVPDYIHVMQNGRILKTGGAELAKELEIKGYDWLNE-----
195250_Ssp@CM001776_1_2852___3104746_3105534                                                             VILSVRDLTASVDGTPVLKGVNLEVKAGEIHAIMGRNGSGKSTFSKVLAGHPDYEVTGGDVFYKGENLLEMEPEDRARAGVFLAFQYPIEVPGVSNEEFLRLSCNAVRTYRGLEELDPFDFGDFVAEKLEVVEMSPSFLERSVNSGFSGGEKKRNEILQMAVLEPTLSILDETDSGLDIDALRIVSNGVNQLAGEDNATILITHYQRLLNYIVPDFVHVMYGGKIIRTGGKELALELEEKGYDWIDELEVVA
317619_Phollandica@KB235941_1_292___339859_340689                                                        TIISVKDLTARVDDVPILKGVNLDIKAGEIHAIMGRNGSGKSTLSKVLAGHPAYEVTGGSVVFQGQDLLELAADIRAQKGIFLAFQYPLEIPGVTNLDFLRVSYNSRQKAKGLEELDVFDFDDLIQDKLDIVKMDPSFLTRSVNEGFSGGEKKRNEILQMALLEPTLAILDETDSGLDIDALRIVADGVNQLTNPTNAVLMITHYQRLLSYIQPDFIHVMHAGQIIRTGGKELALELEEKGYDWIDDLVLVE
1140_Selongatus@ABB57766_1__Iron_regulated_ABC_transporter_ATPase_subunit_SufC                           VILSIQDLTAEVEDAAILKGVNLEVRAGEIHAIMGRNGSGKSTLSKVLAGHPAYRVTGGSITYKGQDLLALEPEERSQAGVFLAFQYPLEIPGVSNLDFLRVAVNARRKAAGQEELDAFDFQELVEARLDVVKMNPDFLGRGVNEGFSGGEKKRNEILQMALLEPSLAILDETDSGLDIDALRIVSDGVNQLTNADNATILITHYQRLLDYIKPDFVHVMAEGRIIRTGGPELALELEETGYEWVDQALAGA
582515_Rlacunae@ERN42682_1__FeS_assembly_ATPase_SufC                                                     VILSVRDLSASIDDKQILKKLDLTVKAGEIHAIMGRNGSGKSTFSKVLAGHPSYQVTGGEIEFCGASALDLEPNERALAGIFLAFQYPIEVPGVSNLDFLRTAYNALRKHRGQDELDPFDFEDLVEEKLEVVRMDPSFLERSLNEGFSGGEKKRNEILQMALLEPKLAILDETDSGLDIDALKIVASGVNQLATPDNATVLITHYQRLLNYIEPDYVHVMYEGRIVKSGGKELALELEERGYDWLDVQVSAE
1931235_Pbacterium@OQW82014_1__Fe_S_cluster_assembly_ATPase_SufC                                         TILSVQGLRASINGTEILKGIDLTVKSGEIHAIMGLNGSGKSTFAKVLAGHSAYEVTGGSIQFADKNLLELPPEERARAGLFLAFQYPIEIPGVANTQFLRLAYNTVQTQRGKEELDPLEFDDFVREKMKLLEMKPDFLDRSVNEGFSGGEKKRNEILQMALLEPKLSILDETDSGLDIDALKIVANGVNRITNKDNATILVTHYQRLLDYIVPDFVHVMQAGRIVMTGGKELALELETRGYDWITTNKQTA
261292_Nsp@AEJ01810_1__FeS_assembly_ATPase_SufC                                                          TILSVQGLRASISGTEILKGIDLTVKSGEIHAIMGLNGSGKSTFAKVLAGHSAYEITGGSVQFEGNNLLELPPEERARAGLFLAFQYPIEIPGVANTQFLRLAYNTVQTKRGKEELDPLEFDDFVREKMKLLEMKPDFLDRSVNEGFSGGEKKRNEILQMALLEPRLSILDETDSGLDIDALKIVANGVNQIANKDNATILVTHYQRLLDYIVPDFVHIMQAGRIVMTGGKELALELETRGYDWVNANKSVI
1881054_Nsp@SFE61738_1__Iron_regulated_ABC_transporter_ATPase_subunit_SufC                               TILSVQGLRASINGTEILKGIDLTVKSGEIHAIMGLNGSGKSTFAKVLAGHSAYEVTGGSVQFEGKNLLELPPEERARAGLFLAFQYPIEIPGVANTQFLRLAYNTVQAQRGKEELDPLEFDDFVREKMKLLEMKPDFLERSVNEGFSGGEKKRNEILQMALLEPRLSILDETDSGLDIDALKIVANGVNQLANKNNATILVTHYQRLLNYIVPDFVHVMQAGRIVMTGGKELALELETRGYDWINTNKQSV
153948_Nsp@ADZ27238_1__FeS_assembly_ATPase_SufC                                                          TLLVVQGLRASINGTEILRGIDLTIKSGEIHAIMGLNGSGKSTLAKVLAGHAAYEITAGTVRFEDKDLLEMAPEDRARAGLFLAFQYPIEIPGVANTQFLRLAYNTIQAQRGKEELDPLEFDDFVREKMKLLDMNPDFLDRSVNEGFSGGEKKRNEILQMALLEPKLSILDEMDSGLDIDALKTVANGVNHITNKDNATILVTHYQRLLDYVVPDFVHIMQSGHIVLTGGKELALELETRGYDWVTANKRSI
44575_Ncryotolerans@SFP60700_1__Iron_regulated_ABC_transporter_ATPase_subunit_SufC                       TILNVQGLRATVNGIEILKGIDLTVRSGEIHAIMGLNGSGKSTLAKVLAGHSAYEVTGGNVQFEDNNLFELAPEERARAGIFLAFQYPIEIPGVANNQFLRLAYNTLQVHRGKDELDPLEFDDFVREKMKLLDMNPDFLDRSVNEGFSGGEKKRNEILQMALLEPRLNILDETDSGLDIDALKIVANGVNQITNKDNATILVTHYQRLLDYIVPDYVHVMVSGRIVRTGGKELALELEARGYDWLNAERETT
1827381_Pbacterium@OQW41126_1__ABC_transporter_ATP_binding_protein                                       TVLAVKGLHASISGKEILKGIDLTVKCGEIHAIMGLNGSGKSTFAKVLAGHSAYEITAGSIHFEDKNLLELPPEERARAGLFLAFQYPVEIPGVANIQFLRLAYNTIQSQRGKEELDPLEFDDFVREKMKLLNMKPDFLDRSVNEGFSGGEKKRNEILQMALLEPRLSILDEMDSGLDIDALKTVANGVNQITSKDNAIILVTHYQRLLNYIVPDFVHVMHAGRIVLTGGKELAQELETRGYDWVTDQSGST
1855339_Nsp@SFW24915_1__Iron_regulated_ABC_transporter_ATPase_subunit_SufC                               IVLEVHGLRATVNDIEILKGIDLTVRRGEIHAIMGTNGSGKSTLAKVLAGHEAYRVTGGSVVFEGGNLLDLEPEARARAGVFLAFQYPIEIPGVANSHFLRLAYNTLRAQRGEEELDPLEFEDFVRDKMKLLEMNPDFLDRGVNEGFSGGEKKRNEILQMALLEPRLAILDETDSGLDIDALRIVTQGVNRLANRDNAIILVTHYQRMLNHIVPDYVHVMESGRIVKTGEKSLALELETRGYDWVSGERRAA
1855333_Nsp@SFH45606_1__Iron_regulated_ABC_transporter_ATPase_subunit_SufC                               ILLEVRGLRAVVNGIEILKGIDLTVRSGEVHAIMGTNGSGKSTFAKVLAGHSAYQVTGGSVLFEGRDLFDLSPEERARAGVFLAFQYPIEIPGVANSHFLRLAYNTVQAQRGKEELDPLEFEDFVRDKMKLLEMNPEFLDRGVNEGFSGGEKKRNEILQMALLEPRLAILDETDSGLDIDALRIVTTGVNKLSTADNAIILVTHYQRMLNYIVPDFVHVMRAGQIIKTGGKELALDLETRGYDWVGAEQPAM
1288494_Nlacus@ARO87293_1__ABC_transporter_ATP_binding_protein                                           TLLDIRGLRATVNGIEILKGIDLTVRSGEIHAIMGTNGSGKSTLAKVLAGHNAYEVTDGSVTFEGNNLFDLEPEERARAGLFLAFQYPIEIPGVANSHFLRLAYNTVQAQRGKEELDPLEFEDFVREKMKLLEMNPDFLDRGVNEGFSGGEKKRNEILQMALLEPRLAILDETDSGLDIDALRIVTNGVNRLTNKDNAIILVTHYQRLLNYIVPDYVHVMESGRIIKTGGKELALELETRGYDWVSVEQRAA
1855332_Nsp@SCY02309_1__Iron_regulated_ABC_transporter_ATPase_subunit_SufC                               TLLEARGLRATVNGIEILKGIDLTVRSGEIHAIMGTNGSGKSTLAKVLAGHNAYEVTDGSVTFEGNNLFDLEPEERARAGLFLAFQYPIEIPGVANSHFLRLAYNTVQAQRGKEELDPLEFEDFVREKMKLLEMNPDFLDRGVNEGFSGGEKKRNEILQMALLEPRLAILDETDSGLDIDALRIVTNGVNQLANKDNAIILVTHYQRLLNYIVPDYVHVMESGRIIKTGGKELALELETRGYDWVSVEQRAA
1895901_Nsp@OJY07304_1__Fe_S_cluster_assembly_ATPase_SufC                                                VLLEVRGLRATVNGIEILKGIDLTVRSGEVHAIMGTNGSGKSTLAKVLAGHDAYEVTGGSVLFQGSNLLDLAPEERARAGVFLAFQYPIEIPGVANSHFLRLAYNTLQAQRGEEELDPLEFEDFVREKMKLLEMNPDFLDRGVNEGFSGGEKKRNEILQMALLEPRLAILDETDSGLDIDALRIVTKGVNQLASQDNAIVLVTHYQRMLNYIEPDFVHVMRAGRIIKTGGKELALDLEMRGYDWVGVEHRAA
323848_Nmultiformis@ABB74004_1__FeS_assembly_ATPase_SufC                                                 TILEVSGLRAAVEGVEILKGVDLVVKRGEVHAIMGTNGSGKSTFAKVLAGHSAYQVTGGSVLFEGRNLFDLEPEERARAGVFLAFQYPIEIPGVSNSHFLRLAYNTLQSQRGKDELDPLEFEDFVREKMKLLEMNPNFLDRGVNEGFSGGEKKRNEILQMALLEPRLAILDETDSGLDIDALRIVTNGVNKLATKDNAIILVTHYQRMLNYIEPDYVHVMRSGRIVKTGGKELALDLETRGYDWVGVERRVS
2184309_CNsp@RFC39787_1__Iron_regulated_ABC_transporter_ATPase_subunit_SufC                              IVLEVRGLCATVNGTEILKGLDLTVRRGEVHAIMGPNGSGKSTFSKILAGHSAYEVTGGSVMFEGQNLFDLAPEERARAGVFLAFQYPIEIPGVINSQFLRLTYNTVQTHRGKEELDPLEFDDYVREKMKLLEMSPDFLERSVNEGFSGGEKKRNEILQMAMLDPRLAILDETDSGLDIDALRIVANGVNQLANKDNAIVLVTHYQRLLNYIVPDYVHVMEAGRIIKTGGKELALELESRGYDWVGVEHKAV
1951095_Gbacterium@DKNB01000080_1_40___33437_34231                                                       ILLEVCDLRATVNGTEILKGLNLTVRSGEIHAIMGPNGSGKSTFSKILAGHSAYEITGGTVLLEGKNLLDLAPEERARAGIFLAFQYPIEIPGVVNSQFLRLTYNTVQTHRGHEELDPLEFDDFVREKMKLLEMNPDFLERSVNEGFSGGEKKRNEILQMAILDPRLAILDETDSGLDIDALRIVANGVNQLANENNATILVTHYQRLLNYIVPDYVHVMEAGRIIKTGGKELALELETRGYDWVGIENDAA
50421_Rsp@PKWM01000032_1_8___6946_7737                                                                   VLLEVRSLCASVNGIDILKGLNFSVKRGEVHAIMGPNGSGKSTFAKVLAGHSAYQVTGGEVLFEGKNLLALAPEMRARAGVFLAFQYPIEIPGVGNSQFLRLAYNTVQAERGREELDPLEFDDLVREKMKLLEMNPEFLERSVNEGFSGGEKKRNEILQMALLEPSLAILDETDSGLDIDALRVVSQGVNQLANKDNAIVLVTHYQRLLNYIVPDFVHVMSAGRIIRTGGKELALELEERGYDWIEAEAEAE
338969_Rferrireducen@ABD69587_1__FeS_assembly_ATPase_SufC                                                TLLEVRDLCASVNGTDILKGLNFTVKRGEVHAIMGPNGSGKSTFAKVLAGHAAYQVTGGEVLFEGKNLLELSPEMRARAGVFLAFQYPIEIPGVGNSQFLRLAYNTVQAERGHDELDPLEFDDLVREKMKLLEMSPEFLERSVNEGFSGGEKKRNEILQMALLEPSLAILDETDSGLDIDALRVVSQGVNHLASKDNAIVLVTHYQRLLNYIVPDYVHVMSAGRIIRTGGKELALELEERGYDWIEAEAEAA
1797557_Bbacterium@OGA95186_1__Fe_S_cluster_assembly_ATPase_SufC__partial                                ILLEVRGLRASVNGIEILKGLNLTVKRGEVHAIMGPNGSGKSTFAKVLAGHTAYQVTGGEVLLEGRNLLELAPEMRARAGVFLAFQYPIEIPGVGNSQFLRLAYNTVQAGRGHEELDPLEFDDLVREKMKLLEMSPDFLERSVNEGFSGGEKKRNEILQMALLEPSLAILDETDSGLDIDALRVVSQGVNHLANKDNAIVLVTHYQRLLNYIVPDYVHV---------------------------------
1408164_Bbacterium@ESS15073_1__putative_ATP_dependent_transporter_SufC                                   NILEVRGLRATVNGIEIIQGLDLTVKSGEVHAIMGPNGSGKSTFAKVLAGHTAYEVTGGSVLFEGNNLFELAPEERARAGIFLAFQYPIEIPGVANSQFLRLSYNTVQAQRGREELDPLEFDDHVRDKMKLLEMSPDFLDRSVNEGFSGGEKKRNEILQMALLEPRLAVLDETDSGLDIDALRVVSQGVNQLANQNSAMVLVTHYQRLLNYIVPDFVHVMEAGRIIKTGGKELALELEARGYDWVSAEFQAS
1952267_Nbacterium@DKAF01000015_1_27___31718_32506                                                       TLLKICNLHAAVDNSEILNGINLTIKSGEIHAIMGTNGSGKSTLAKVLAGHTSYEITDGTVDFEGKNLLDLAPEDRARVGIFLGFQYPIEIPGVANNQFLRLAFNTAQIEQNKEELDPLEFDDFVREKMKLLEMNPDFLDRSVNENFSGGEKKRNEILQMALLEPKIAILDETDSGLDIDALRVVSNGVNQLTNKNNAIILVTHYQRMLNYIVPDYVHVMDSGRIIKTGGKELALDLEKHGYDWVNIERIAA
38080_Nsp@QIFK01000093_1_11___10736_11524                                                                TLLEVRGLCATVNGIEILKGINLTVKSGEVHAIMGTNGSGKSTFAKVLAGHTAYEITGGTVVFEGKNLLDLAPEERARAGIFLGFQYPIEIPGVANNQFLRLAYNTAQVQRNKDELDPLEFDDLVREKMKLLKMNPDFLDRSVNEDFSGGEKKRNEILQMALLDPRLAILDETDSGLDIDAVRIVANGINQLAKKDNATILITHYQRMLNYIVPDYVHVMESGRIVKTGGKELALDLESHGYDWVSVEQPAT
200123_Nsp@RAR94257_1__iron_regulated_ABC_transporter_ATPase_subunit_SufC                                PLLEVHGLCATINGVEILKGIDLTINYGEVHAIMGVNGSGKSTFAKVLAGHSAYQVTAGSVSYKGKDLFEFAPEERAREGIFLAFQYPIEIPGVANNQFLRLAYNTIQSQRGKDELDPLEFDDFVREKMKLLEMNPDFLGRSVNEGFSGGEKKRNEILQMALLEPSLNILDETDSGLDIDALRIVANGVNQLTNKNNATILVTHYQRLLNYIVPDYVHVMESGRIIKTGGKELAVELETRGYDWIGAEKRSA
44574_Ncommunis@AKH36701_1__ABC_transporter_ATP_binding_protein                                          TLLEVRGLHANVNGIEILKGVDLTVKSGEVHAIMGLNGSGKSTFAKILAGHPAYEVTAGTIIFNDQNLFDLEPEERARAGVFLAFQYPIEIPGVANNQFLRLAYNTVQSQHGKEELDPLEFDDFVREKMKLLEMSPDFLDRSVNEGFSGGEKKRNEILQMALLEPKLAILDETDSGLDIDALRIVANGVNQLTNKDNATILVTHYQRLLDYIVPDYVHVMEAGRIIKTSGKELAKELEAHGYDWINTDDRGN
1881053_Nsp@SDG86188_1__Fe_S_cluster_assembly_ATP_binding_protein                                        TLLEVRGLHANVSGIEILKGVDLTVRSGEIHAIMGINGSGKSTFAKILAGHPAYEVTAGTIIFNDRNLFDLDPEERARAGVFLAFQYPIEIPGVANNQFLRLAYNTVQSQRGKEELDPLEFDDFVREKMKLLEMSPDFLDRSVNEGFSGGEKKRNEILQMALLEPKLAILDETDSGLDIDALRIVANGVNQLTNKDNATILVTHYQRLLDYIVPDYVHVMESGRIIKTSGKELAKELEAHGYDWINADDGCS
52442_Nnitrosa@PTM68771_1__iron_regulated_ABC_transporter_ATPase_subunit_SufC                            TLLEVQDLHANVNGIEILKGVNLTIKSGEIHAIMGLNGSGKSTFAKVLAGHPAYEVTAGTILFNGQDLFDLKPEERARAGVFLAFQYPIEIPGVANNQFLRLAYNTVQSQRGKEELDPLEFDDFVREKMKLLEMNPDFLDRSVNEGFSGGEKKRNEILQMALLEPMLAILDETDSGLDIDALRIVANGVNQLANKDNAIILVTHYQRLLDYIVPDYVHVMEAGRIIKTSGKELAKELEARGYDWINAKSHHN
335283_Neutropha@ABI59493_1__FeS_assembly_ATPase_SufC                                                    ILLEVHDLHATVSGAEILKGVDITVRSGEIHAIMGLNGSGKSTFAKVLAGHPSYEVTRGTLLFDGQDLSALAPEERARAGIFLAFQYPVEIPGVANNQFLRLAYNTVQGQRGEEELDPLEFDDFVREKMKLLKMNPDFLDRSVNEGFSGGEKKRNEILQMALLEPRLALLDETDSGLDIDALRIVANGVNQLSNKDNALILVTHYQRLLDYIVPDYVHVMEAGRIIRTSGKELAQALETHGYDWIHTNEQIT
228410_Neuropaea@CAD85360_1__Iron_regulated_ABC_transporter_ATPase_subunit_SufC                          VLLEVRDLHATVGGAEILKGVNLTVRSGEIHAIMGLNGSGKSTFAKVLAGHPSYEVTQGTVLFDGQDLSVLAPEERAQAGLFLAFQYPVEIPGVANDQFLRLAYNTVQGHRGKEELDPLEFDDFVREKMKLLKMNPDFLDRSVNEGFSGGEKKRNEILQMALLEPRLALLDETDSGLDIDALRIVANGVNQLSSKDNAMILVTHYQRLLDYIVPDYVHVMEAGRIIRTSGKELALALETHGYDWIHANDQAT
44576_Nhalophila@SDX91053_1__Fe_S_cluster_assembly_ATP_binding_protein                                   VLLEVRDLHATVDGTEILKGVDFTVKSGEIHAIMGLNGSGKSTFAKVLAGHPAYEMTQGTVRLDGQDLSSLAPEERARAGVFLAFQYPIEIPGVANDQFLRLAYNTVQAQHGKEELDPLEFDDFVREKMKQLEMKPDFLDRSVNEGFSGGEKKRNEILQMALLEPRLAILDETDSGLDIDALKIVANGVNRLANKDNAIVLVTHYQRLLDYIVPDYVHVMEAGRIIKTSGKELALALETHGYDWLHSEAGRA
1946978_Nsp@DDIT01000086_1_10___6583_7377                                                                ILLEVHDLHANVEDTEILKGLNLTVKRGEIHAIMGLNGSGKSTFAKVLAGHPAYRMTGGEILFNGMDITSLAPEERARAGLFLAFQYPVEIPGVANDQFLRLAYNTVQRQRGKEELDPLEFDDFVREKMKLLDMNPGFLDRSVNEGFSGGEKKRNEILQMALLEPMLAVLDETDSGLDIDALRIVAKGVNQLASQDNALILVTHYQRLLDYIEPDYVHVMEAGRIIKTSGKELALELEAHGYDWISGDKTRA
1797484_Bbacterium@OGA04065_1__Fe_S_cluster_assembly_ATPase_SufC                                         TLLAVRDLRATVNGTEILKGIDLSVRSGEVHAIMGPNGSGKSTFAKVLAGHPAYAVSGGEVSFDGGNLFELEPETRSRRGMFLGFQYPIEIPGVANSQFLRLAYNTLQAERGKEELDPLEFDDFVREKMKLLEMNPDFLDRSVNEGFSGGEKKRNEILQMALLEPKLAILDETDSGLDIDALRIVANGVNHLATRDNAIILVTHYQRLLNYIKPDFVHVMDAGRIVKTGGSELALELEARGYDWVSAEFIAS
1970511_Gbacterium@OYY47305_1__Fe_S_cluster_assembly_ATPase_SufC                                         TILEVRNLCASVEGTPILKNMNFTVKSGEIHAIMGLNGSGKSTFSKVLAGHPDYEITSGTVIFEGKNLLEMEPEERARAGLFLAFQYPIEIPGVGNSQFLRLMYNTVQTHRGKEELDPLEFDDFVREKMKLLEMREDFLDRSVNAGFSGGEKKRNEILQMAMLEPSLAILDETDSGLDIDALRIVAQGVNQLANKDNAIIMVTHYQRLLNYIVPDFVHVMVDGRIIKSGGKELALELESRGYNWVSDEYKAA
917_Nmarina@SEM92106_1__Iron_regulated_ABC_transporter_ATPase_subunit_SufC                               TILDVQNLHANTQSTEILKGINLTVKPGEIHAIMGLNGSGKSTFAKVLAGHPDYTATQGNIQFEQQDLLALSPEERAQAGIFLAFQYPIEIPGVANSQFLRLAYNTIQSKRGNDELDPLEFDDFVREKMKLLEMNPDFLDRSVNEGFSGGEKKRNEILQMALLEPTLGILDETDSGLDIDALKIVAKGVNHLSNSQNAMILITHYQRLLDHIVPDYVHVMEAGRIVKTGGKELALELEKHGYDWLHDDRHNN
52441_Naestuarii@PTN11677_1__iron_regulated_ABC_transporter_ATPase_subunit_SufC                          TILNVKNLHANTDGTEILKGINLTVKSGEIHAIMGLNGSGKSTFAKVLAGHPDYTVTQGNVQFEQQDLLAMNSEERAQAGIFLAFQYPIEIPGVANNQFLRLAYNTVQSKRGNEELDPLEFDDFVREKMKLLEMNPDFLDRSVNEGFSGGEKKRNEILQMALLEPKLGILDETDSGLDIDALKIVAKGVNHLSNKDNAMIMITHYQRLLDHIVPDYVHVMESGRIIKTGGKELALELEKHGYDWLHSHQQNN
1797475_Bbacterium@OFZ66117_1__Fe_S_cluster_assembly_ATPase_SufC                                         KLLEVKNLKAEVAGIEILKGVDLTICAGEVHAIMGINGSGKSTFSKVLAGHPDYTVTGGTAVFEGKDLFALEPEERARAGLFLAFQYPVEIPGVSNSALLRLAYNTMQNERGLEELDPLEFEDLVQEKIKVVEMDPSFLGRSVNEGFSGGEKKRNEILQMAVLEPKLAILDETDSGLDIDALRIVAKGVNSLLSPDNAVVMVTHYQRLLNYIVPDYVHVMDGGRIVRTGGKELALELEARGYDWLRAAA---
2052161_Gsp@PLBS01000167_1_11___7819_8607                                                                VLLEVKNLKAEVAGVEILKGVDLTVRAGEVHAIMGINGSGKSTFSKVLAGHPDYTVTGGTATFEGKDLFSLAPEERARAGLFLAFQYPVEIPGVSNSALLRLAYNTIQTERGLEELDPLEFDDLVQEKIKVVEMDPSFLGRSVNEGFSGGEKKRNEILQMAVLEPKLAILDETDSGLDIDAMRIVAKGVNSLLSSDNAVVMVTHYQRLLNYIVPDYVHVMDGGRIVRTGGKELALELEARGYDWLRAAAX--
1789004_Fsp@KXW57769_1__putative_ATP_dependent_transporter_SufC                                          KLLEVKGLKASVEGIPILKGVDLEIDAGEVHAIMGLNGSGKSTLSKVLAGHPSYQVTGGEVLFNGQDLFQLAPEERARAGLFLAFQYPVEVPGVSNSAFLRLAYNTIQTSRGKDELDPLEFDDLVQERIKVVEMDPAFLDRSVNEGFSGGEKKRNEILQMALLDPKLAILDETDSGLDIDALRIVANGVNSLRSEHNAIVMVTHYQRLLNYIVPDFVHVMDAGRIVKTGDKTLALELEERGYDWLRAVA---
1797482_Bbacterium@OGA08321_1__Fe_S_cluster_assembly_ATPase_SufC                                         VLLEVRNLSATVAGVEILKGIDLTVRAGEVHAIMGPNGSGKSTLAKALVGHPAYTVSGGEVLFEGKDLFAIAPEERSRAGLFLGFQYPVEIAGVSNSAFLRLIYNTGQGAHGKDELDPLEFDDFVREKMKLLDMDPNFLDRSVNDGFSGGEKKRNEILQMALLEPKLAILDETDSGLDIDALRTVAGSVNRLMTPDNAVVLVTHYQRLLNYIVPDYVHVMEGGKIIKTGGKALAEELETRGYDWVVEEYRKQ
1797492_Bbacterium@OGA25552_1__Fe_S_cluster_assembly_ATPase_SufC                                         LLLEVKGLRAKVGGAEIVKGLDLVVRAGEVHAIMGPNGSGKSTFAKTLAGHPAYEVTGGTAVFEGRSIFEMAPEERARAGLFLGFQYPVEIPGVSNSAFLRLAYNTLQPARGRDELDPLEFDDLAREKMKLLDMDPAFLDRSVNEGFSGGEKKRNEILQMALLEPRFAILDETDSGLDIDALRVVANGVNHLATPDNAIVLVTHYQRMLNYIVPDYVHVMEGGRIVRTGGKTLAEELEARGYDWVRAA----
1752213_Gbacterium@LNEJ01000071_1_32___33633_34421                                                       VILEVRNLSASVAGIEILKGINLTVRSGEVHAIMGPNGSGKSTFSKVLAGHPGYTVTGGEVLFEGQNLLELPPEERARNGVFLAFQYPIEIPGVSNSAFLRLTYNTQQAHRGGEELDPLEFNDFIQEKCKIVEMDPSFLDRSVNEGFSGGEKKRNEILQMAVLDPRLAILDETDSGLDIDALRIVASGVNKLMTPDNAVIMVTHYQRLLNYITPDFVHVMRRGRIIKTGGKELALELETRGYDWLDDEHQKA
1752215_Gbacterium@LNFF01000021_1_38___42256_43020                                                       IILEVRNLSASVAGVGILKGINLTVRAGEVHAIMGPNGSGKSTFSKVLAGHPSYTVTGGEVIFQGKNLLELPPEERAHAGVFLAFQYPIEIPGVSNSAFLRLAYNTLQARRGGEDLDPLEFNDYIREKSRIVEMDPSFLDRNVNEGFSGGEKKRNEILQMAVLDPTLAILDETDSGLDIDALRIVASGVNKLMTPNNAVIMVTHYQRLLNYITPDFVHVMRGGQIIKTGGKELALELETRGYDWVHAX----
1752182_Abacterium@LNDP01000024_1_283___321238_321993                                                    MLLEVKDLHAGIDGKEILKGLNLQVRKGEVHAIMGPNGSGKSTLSKVLAGHPTYEVISGEVLYEGKDLLELEPDERARAGVFMAFQYPVEVPGVSNSQFLRLAYNEKMKHLGQEELDPLEFNDHLKEKAKIVDMDPQFFKRSVNEGFSGGEKKRNEILQMAVLEPKLAILDETDSGLDIDALRIVAEGVNKLRNSENGIILVTHYQRLLNFIVPDYVHVLANGRIVKEGGKELALELEEKGYDWVKGAASNX
1752184_Abacterium@LNEI01000018_1_593___653339_654091                                                    MLLEVKDLHAGIEGKEILKGLNLQVKKGEVHAIMGPNGSGKSTLSKVLAGHPTYEVISGEVLFEGKNLLELEPDERAREGVFMAFQYPVEVPGVSNSQFLRLAYNQKMLHHGLEELDPLEFNDYLKEKAKIVDMDPQFFKRSVNEGFSGGEKKRNEILQMAVLEPKLAVLDETDSGLDIDALRIVAEGVNKLRSSENAIILVTHYQRLLNYIQPDFVHVLANGKIVKEGGKELALELEEKGYDWVKGAAVX-
1946317_Csp@DEQS01000100_1_27___23997_24755                                                              MLLEVKDLHAGIDGKEILKGLNLQVKKGEVHAIMGPNGSGKSTLSKVLAGHPSYGVISGEVLYEGKNLLELEPDERAREGVFMAFQYPVEVPGVSNSQFLRLAYNQKALHHGREELDPLEFNDYLKEKAKIVDMDPQFFKRSVNEGFSGGEKKRNEILQMAVLEPKLAILDETDSGLDIDALRIVAEGVNKLRSPDNAIILVTHYQRLLNFIVPDMVHVLANGRIVKEGGKELALELEEKGYDWVKGAANAN
1946316_Csp@DDUF01000054_1_155___183740_184492                                                           MLLEVKDLHAGIDGKEILKGLNLQVNEGEVHAIMGPNGSGKSTLSKVLAGHPTYEVISGEVLFEGKNLLELEPDERAREGVFMAFQYPVEVPGVSNSQFLRIAYNEKMKHLGREELDPLEFNDYLKEKAKIVEMDPQFFKRSVNEGFSGGEKKRNEILQMAVLEPKLAILDETDSGLDIDALRIVAEGVNKLRSSDNAIILVTHYQRLLNYIHPDFVHVLANGKIVKEGGKELAIELEEKGYDWVKSAAKX-
1946322_Csp@DLHV01000023_1_37___29990_30742                                                              MLLEVKDLHAGIDGKEILTGLNLQVNKGEVHAIMGPNGSGKSTLSKVLAGHPSYEVISGEVLYEGKNLLELEPDERAREGVFMAFQYPVEVPGVSNSQFLRLAYNEKMKHHGLEELDPLEFNDYLKEKAKVVDMSSEFFKRSVNEGFSGGEKKRNEILQMAVLEPKLAILDETDSGLDIDALRIVAEGVNKLRGPENAIILVTHYQRLLNFIVPDMVHVLANGRIVKEGGKELALELEEKGYDWVKGAARX-
1617423_Abacterium@KXJ98414_1__FeS_assembly_ATPase_SufC                                                  MLLEIKDLHAGIGGKEILKGLNLEVSKGEVHAIMGPNGSGKSTLSKVLAGHPSYEVISGSVTYDGKNLLELEPDERAREGVFMAFQYPVEVPGVSNSQFLRLAYNEKAKHHGEEELDPLEFNDLLKEKAKVVEMDPQFFKRSVNEGFSGGEKKRNEILQMAVLEPKLAILDETDSGLDIDALRIVAEGVNKLRSSENAIILVTHYQRLLNYIQPDRVHVLAGGKIVKEGGKELALELEEKGYDWVKAAGK--
1962177_Abacterium@MWYZ01000070_1_16___13721_14473                                                       MLLEIKDLHAVIDGKEILKGLNLQVDKGEVHAIMGPNGSGKSTLAKVLAGHPSYEVTKGEVVYEGTNLLELDPDERARNGVFLAFQYPVEVPGVSNAQFLRLAYNEKMKHLGEEELDPLEFNDLLKERAKIVEMDKSFFNRSVNEGFSGGEKKRNEILQMAVLQPKLAVLDETDSGLDIDALRIVAEGVNKLRNADKAIILVTHYQRLLNYVEPDFVHVLANGKIVKEGGKELALELEEKGYDWVKAASKX-
2052146_Bbacterium@PLCD01000020_1_38___41515_42294                                                       -MLEIRDLHASVDGNEILKGINLKVNKGEVHAIMGPNGSGKSTLAKVLAGHPSYEVTGGEVIFDGKNLLEMSPDERAREGVFMAFQYPVEIPGVSNAQFLRLAYNEKQKHLGAEELDPLEFKDLLTEKAKLVEMEASFMSRSVNEGFSGGEKKRNEILQMAVLDPKLSVLDETDSGLDIDALRIVAEGVNKLHDPNKAVILVTHYQRLLNYITPDFVHVLSAGRIVKEGGKELALELEEKGYDWLKSANGKN
1946318_Csp@DGBD01000153_1_3___2308_3111                                                                 -MLEIRDLHASIEGKEILKGISLSINKGEVHAIMGPNGSGKSTLAKVLAGHPQYVVTKGEVLYEGRNLLEMPPDERAREGIFLAFQYPVEVPGVSNSQFLRLAYNEKQKHLNEEELDPLEFKDLLKERARIVEMDESFMNRSVNEGFSGGEKKRNEILQMAVLEPKLAVLDETDSGLDIDALRIVAGGVNKLRTPENAIVLVTHYQRLLNYIVPDYVHVLAGGRIVREGGKELALELEEKGYDWIKNMGTER
1946320_Csp@DIYZ01000236_1_10___8939_9718                                                                -MLEIKDLHAGIDGNEILKGINLTVKKGEIHAIMGPNGSGKSTLAKVLAGHPAYQVTKGEILYEGKNLLAMAPDERAREGVFMAFQYPIEVPGVSNAQFLRLAYNEKRKHLGEEELDPLEFKDLLKERAKVVEMDASFMTRSVNEGFSGGEKKRNEILQMAVLEPKLAVLDETDSGLDIDALRIVAGGINQLHSPENAVILVTHYQRLLDYVVPQYVHVLANGRIAKEGGKELALELEQKGYDWLKTTATET
454194_Pmethylalipha@CDM64967_1__Iron_regulated_ABC_transporter_ATPase_subunit_SufC                      -MLEIRNLHATIDDQEILRGIDLKVSAGEVHAIMGPNGSGKSTLAKVLAGHPAYEVTEGEIIYEGKNLLEMDPDERAREGVFMAFQYPVEVPGVSNAQLLRLAYNEKRKHQGLEELDPLEFKELLAERAKLVDMDLSFMSRSVNEGFSGGEKKRNEILQMAVLEPKLAILDETDSGLDIDALRIVADGVNKLRRPDNAIILVTHYQRILNYIIPDYVHVLYRGRIVRSGGKELALELEEKGYDWIKSEAGVT
981222_Cthermophilum@AEP13411_1__FeS_assembly_ATPase_SufC                                                IILDIKNLHAVVEDRPILRGVNLTVRAGEIRAIMGPNGSGKSTLSKVLAGHPDYKVTAGEVLYFGKNLLELEPDERAREGVFLAFQYPMEIPGVSNATFLRAAYNQLRKHRGEEELDPLEFDDLLQEKIKIVEMDRTFIERSVNEGFSGGEKKRNEILQMAILEPKLAVLDETDSGLDIDALRIVANGVNRLHTDDNAIILVTHYQRLLDYIQPDFVHVLLDGRIVKSGGKELALELEQRGYDWIREEVEAK
2012633_Csp@OYT73380_1__Fe_S_cluster_assembly_ATPase_SufC                                                -MLEIKNLHAVIEDRPILRGVSLTVNAGEIHAIMGPNGSGKSTLSKVLAGHPDYTVTEGEVLYFGKNLLELEPDERAREGIFLAFQYPIEIPGVSNATFLRAAYNQLRKHRGEEELDPLEFDDLLQEKIKIVEMDKAFIERSVNEGFSGGEKKRNEILQMALLEPKLAVLDETDSGLDIDALRIVSNGVNRLHTADNAIILVTHYQRLLEYIQPDFVHVLLNGRMVKSGGKELALELEQRGYDWIREEVESK
2053605_Rsp@HAE05182_1__TPA_asm__Fe_S_cluster_assembly_ATPase_SufC                                       VILSIRDLRANVCGKTILRGVNLEVRAGEIHAIMGPNGSGKSTFAKVLAGHPTYEMTGGEVIFQGKNLCEMQPEERARLGVFLAFQYPLEIPGVSNLDFLRLAYNSKRNYQGLEEIEPLDFEDLVHEKLDMVGIDPNFLTRSVNEGFSGGEKKRNEILQMAILEPKLAILDEIDSGLDIDALRSVANGVNQLASSENATIIITHYQRLLDYIVPDYVHIMARGQIVKFDGKELALELESRGYSWILEETEAK
2283320_Bbacterium@RDV39515_1__Fe_S_cluster_assembly_ATPase_SufC                                         MLLQVKDLRATVGEETILKGVNLTVNPGEVHAIMGPNGSGKSTLTKVLAGHPSYEVSGGEVTFEGNDLFELEADERARAGLFLAFQYPVEVPGVSNAAFLRQAYNAKQIANGLDELDPLEFDDYVRERMKLVEMDPAFLNRSVNVGFSGGEKKRNEILQMAVLNPRVALLDETDSGLDIDALRVVANGINALSNEGNAVVLVTHYQRLLNYVQPDFVHVMAGGRLVKSGGKELALELEERGYDWILEEQGAA
1947904_Cbacterium@DBAX01000029_1_16___11834_12607                                                       EVLVIQDLTAAVDGVPILKGVNLAIKAGEIHAIMGPNGSGKSTLSKVLAGHPDYEVTGGTVQYLGQDLFALEPAERARAGVFLAFQYPIEVPGVSNADFLRLSYNARQKHRGLPELDLLDFDDLLQQKLPIVEMNPAFLSRSVNEGFSGGEKKRNEILQMAILEPTLAILDETDSGLDIDALRVVSHGVNQLATPHNCCLLITHYQRLLQYIIPDFIHVMAEGKISLTGDRTLAEELESKGYDWLKDGDG--
1951514_Bbacterium@DIAA01000023_1_164___199596_200369                                                    -MLEIKNLHASVEDEQILKGVNLTINKGEIHAIMGPNGSGKSTLAKVVSGHPEYEITEGEILFEGEDITELDADERAHLGMFLAFQYPIEVPGITNRTLLRESYNTIARENDREELDPLEFDDYLKERLEVIDMKDSFLERSINTGFSGGEKKKNEVFQMAVLNPKLAFMDETDSGLDIDALKIVSDGINKIAGPENAIVLITHYQRLLNYITPDYVHVMMNGKIVKSAGKELALELEDQGYEKLEKEFSLN
1951518_Bbacterium@DKGJ01000036_1_151___165453_166226                                                    -MLEIKNLHAKVEDIEILKGVNLKVNAGEIHAIMGPNGSGKSTLSKVVSGHPEYEVTDGEILFEGEDITEMDADERAHLGLFLAFQYPVEVPGITNKTLLREAYNTIARANDREELDPLEFEDYLVSKLDVIEMKDEFLNRSINTGFSGGEKKKNEIFQMAVLDPKLSFLDETDSGLDIDALKIVSDGVNKIANDEKAIVLITHYQRLLNYIKPDFVHVMMNGKIIKSGDIALAEELEANGYDQLQKELMLN
1121104_Bvulgaris@AQXH01000001_1_265___289557_290330                                                     -MLEIKNLHAKVEDIEILKGVNLKVNAGEIHAIMGPNGSGKSTLSKVVSGHPEYEITEGEILFEGEDITEMDADERAHLGLFLAFQYPVEVPGITNKTLLREAYNTIARANDRDELDPLEFEDYITSKLEVIEMKDEFLERSINTGFSGGEKKKNEIFQMAVLDPKLSFLDETDSGLDIDALKVVSDGVNKIASEENAIVMITHYQRLLNYIKPDHVHVMMAGRIIKSGDIKLAEELEANGYDQLEKELLLN
1951504_Bbacterium@DGCQ01000010_1_259___269816_270589                                                    -MLEIKNLHAKVEDIEILKGVNLKVNAGEIHAIMGPNGSGKSTLSKVVSGHPEYEVTEGEILFNGEDITELDADERAHLGLFLAFQYPVEVPGITNKTLLREAYNTIARANDREELDPIEFEDYITEKLDVIEMKDEFLSRSINTGFSGGEKKKNEIFQMAVLNPVLSFLDETDSGLDIDALKVVSDGVNKIANDKNAIVMITHYQRLLNYIKPDYVHVMMAGKLIKSGGFELAEELEANGYDALEKELVLN
1951483_Bbacterium@DBVB01000061_1_16___13637_14392                                                       -MLEIRNLHAVVEELEILKGVNLTVNKGEIHAIMGPNGSGKSTLSKVVSGHPEYEVTEGTILFEGEDITEMDADERAHLGLFLAFQYPVEVPGITNKTLLREAYNTIARANEREELDPLEFEDYLVSKLEIIEMKDEFLNRSINTGFSGGEKKKNEIFQMAVLNPRLSFLDETDSGLDIDALKVVSDGVNKIASPENAIVMITHYQRLLNYIKPDFVHVMMNGKIVKSGDISLAEELEANGYDQMQKELAX-
2079485_Gsp@PWN07127_1__Fe_S_cluster_assembly_ATPase_SufC                                                -MLELKDLHVEVEGIEILKGVNLKVNKGEIHAIMGPNGSGKSTLSKVVAGHPEYEVTKGDILYDGESVLEMDPDERAHAGIFLAFQYPVEVPGVTNTTLLRESYNTIAASRGREELDPLEFDDYIKDKLDLVQMKPDFLERSVNTGFSGGEKKRNEIFQMAVLQPRLSLLDETDSGLDIDALKIVSDGINKLHGDEDAVVLITHYQRLLNYIEPDFVHVMMGGKIVKSGDKTLALKLEEQGYDWLEAHATVN
2053187_Rbarkolensis@PKD44784_1__Fe_S_cluster_assembly_ATPase_SufC                                       -MLELKDLHVEVEGIEILKGVNLKVNKGEIHAIMGPNGSGKSTLSKVVAGHPEYEVTKGDILFDGESVLELDPDERAHKGMFLAFQYPVEVPGVTNKTLLRESYNTIAASMGREELDPLQFEDYVKDKLELIEMNPEFLDRSVNAGFSGGEKKKNEIFQMAVLKPRLSLLDETDSGLDIDALKIVSNGINQLHGEDDAVVLITHYQRLLNYIEPDFVHVMIGGKIVKSGKKELALELEDKGYDWLEEHATVN
1729466_Cbacterium@LKNA01000020_1_11___10342_11115                                                       -MLELKDLHVEVEGIEILKGVNLKVNKGEIHAIMGPNGSGKSTLSKVVAGHPEYEVTQGDILFEGESILELDPDERAHKGVFLAFQYPVEVPGVTNNTLLRESYNTIAASLGREELDPLQFEDYLKDKLELIEMNPEFLERSVNAGFSGGEKKKNEIFQMAVLQPRLSLLDETDSGLDIDALKIVSKGINQLHSEDNAIVLITHYQRLLNYIEPDFVHVMMGGKIVKSGDKKLALELEDKGYDWLDEFATVN
2293433_Rsp@REL38099_1__Fe_S_cluster_assembly_ATPase_SufC                                                -MLEIKDLHVVVEDTEILKGVNLKINKGEIHAIMGPNGSGKSTLSKVVAGHPEYEVTKGDILYNGESILELDPDERAHAGIFLAFQYPVEVPGVTNTTLLRESYNTIAASRGREELDPLEFEDYIQDKLELVGMNPEFLQRSVNAGFSGGEKKRNEIFQMAVLRPQLSFLDETDSGLDIDALKIVSEAINQLHGEEDSVVLVTHYQRLLNYIEPDFVHVMIGGKVAKSGDKDLALKLEDQGYDWLNAYATVN
1953152_Bbacterium@DEMS01000028_1_179___207930_208703                                                    -MLELKDLHAEVEGIEILKGVNLTVTKGEIHAIMGPNGSGKSTLAKVVAGHPEYEVTKGDILFNGESILELDPDERAHAGVFLAFQYPVEVPGVTNSTLLRESYNTIAASRGREEMDPLEFDDYIREKLELVEMNPDFLGRSVNAGFSGGEKKRNEIFQMAVLQPTLSLLDETDSGLDIDALKIVSEGINKLHGEDDAVVLITHYQRLLNYIIPDKVHVMIGGRIVKTGGKELAFELEERGYDWLESLATVN
1953139_Bbacterium@DDIC01000075_1_1___2_622                                                              -MLEIKNLHAIVEDIEILKGVNLTVNKGEIHAIMGPNGSGKSTLSKIVAGHPGYEVTQGDIIYDGESILEMDPDERAHAGIFLAFQYPVEVPGVTNMTLLRESYNTIAKSRGREEMDPLEFEDYLKTKLDLVEMNPEFLHRSVNTAFSGGEKKRNEIFQMAVLQPKLSFLDETDSGLDIDALRIVSGGINQIHGEEDAVVMVTHYP----------------------------------------------
2032627_Asp@PAU93805_1__Fe_S_cluster_assembly_ATPase_SufC                                                -MLEIKDLHVCVESEKILKGVNLTINEGEIHAIMGPNGSGKSTLSKVVAGHEAYEVTQGDILYNGESILDLEADERAHLGIFLAFQYPVEVPGVTNKNLLRQAYNTIAEEQGREELDPLQFEDHAREQLKLVDMKEEFLERSVNAGFSGGEKKRNEIFQMAVLQPKLSFLDETDSGLDIDALKIVANGINELSGEDNAVVLVTHYQRILDYVQPDHVHVMIDGKIAKSGDKDLAIKLEEQGYDWLTDTVSVN
1194090_Aroseus@SHF52143_1__Iron_regulated_ABC_transporter_ATPase_subunit_SufC                           -MLEIKDLHVCVESEKILKGVNLTINKGEIHAIMGPNGSGKSTLSKVVAGHEAYEVTQGDILFEGESILDLDPDERAHKGIFLAFQYPVEVPGVTNKNLLRQAYNTIAKEQGREELDPIEFEDYAAEKLELVDMKKEFMDRSVNAGFSGGEKKRNEIFQMAVLNPRLSFLDETDSGLDIDALKIVANGINQIADEDRAVVMVTHYQRILDYIEPDYVHVMIDGRIAKSGDKDLAVKLEDQGYDWLSDTVSVN
2021605_Bbacterium@NNSL01000485_1_6___5560_6339                                                          -MLEIKNLHVEVEGTEILKGVNLKINLGEIHAIMGPNGSGKSTLAKVVAGHEAYEITEGDILYEGESILELEPDERAHLGIFLAFQYPVEVPGVTNKTLLRESYNTIAREQGREELDPLEFEDYVEERLEIVDMKPEFLERSINAGFSGGEKKRNEIFQMAVLDPKISFLDETDSGLDIDALKVVANGINHLADEDNAVCLVTHYQRILDYIVPDHVHVMLDGKIVKSGDKDLAIKLEEEGYDWLADLVSVN
2094027_Bbacterium@PUKH01000008_1_33___33755_34522                                                       -MLTIKNLHAEVEGEKILRGIDLEIKAGEVHAVMGPNGSGKSTLAKIIAGHPSYEITDGQILYEGEDLAEMEPDERARKGVFMAFQYPVEIPGVSNSMLMRESYNQLRKENGEDPLDPLEFEDYVAEKLKLVEMDAKFLERNVNAGFSGGEKKRNEILQMAVLNPKLSLLDETDSGLDIDALRIVSEGINKLSGKDNAILLVTHYQRILNYITPDYVHVLVNGRIHKSGGKELALELEEHGYEWVTANTEVN
1666909_Bbacterium@KPQ00399_1__Fe_S_cluster_assembly_ATPase_SufC                                         -MLQIKNLHASVDGIEILKGINLEIKAGEVHAIMGPNGSGKSTLSKVVAGHPAYEVTQGEILFEGTDIAELDADERARMGIFLAFQYPVEIPGVSNSMLMRQAYNAIRREHGEEELDPLEFDDYVHKKLDLVEMDPKFLDRSVNDGFSGGEKKRNEILQMAVLNPKLALLDETDSGLDIDALRIVSNGINQIKSSDKGVMLVTHYQRILNYITPDYVHVLKAGRIVKSGGKELALELESQGYEEVEEI----
1457365_CCproteinivoru@AXJ00848_1__Iron_regulated_ABC_transporter_ATPase_subunit_SufC                    -MLKIVDLHAQVEDIEILKGINLEINKGEVHAIMGPNGSGKSTLAKVVAGHPAYEVTAGQIFFDGEDVLEMEPEERALAGLFLAFQYPVEVPGVSNAMLIRQSVNNIRKARGQEELDPLEFEDYIADKLKLVEMDNKFLDRSVNAGFSGGEKKRNEILQLAAMEPRLSLLDETDSGLDIDALRIVSEGINALRSQDNAFMVVTHYQRILNYIKPDFVHVLMGGRIVKSGGSELAHELENQGYDWLIKETHVN
1548548_Bsediminis@AWV88108_1__Fe_S_cluster_assembly_ATPase_SufC                                         -MLEVKNLHASVEGVRILKGINFTVNPGEIHAIMGPNGSGKSTFAKVLAGHPAYTVTKGDILYKGESIVEEEPEDRARQGIFLAFQYPVEVPGVTNSAFLRQSYNSVVEARGGERMDPLEFDDFVREKLKVVDMPAAKLDRSVNVGFSGGEKKRNEILQMAVLDPSLALLDETDSGLDIDALRTVANGINTLHREDNAVVLVTHYQRLLNYITPDFVHVMVNGQIVKSGTKELALELEERGYDWIINESKAS
1789788_Gincrassata@SUFC_1__SufC                                                                         TLLKIQNLEAEVDGVQILKGLNLTVNAGEIHVIMGPNGSGKSTFSKVLVGHPAYTVTNGNILFKGKELLDLSPEKRARSGLFLAFQYPFEIPGVNNIDFLRLAFNTHRKEKGLPEFDPLEFYSLVIEKLKLVNMNPSFLYRDVNEGFSGGEKKRNEILQMALLQPTLSILDELDSGLDIDALKIIAEAVKHLMSADKAIILITHYQRLLDYIKPDFIHVMQSGLIVKTGGFELAQELEQKGYDWL-------
1928728_Pmicropora@BBL86394_1__FeS_assembly_ATPase_SufC__chromatophore_                                  LLLEIIDLHARVENKPILKGVNLKIHAGEIHAIMGRNGSGKSTLSKVLAGHPAYEITRGSIMYRGQDLMVLSPEDRARIGIFLGFQYPVEIPGVSNIEFLRVATNARRIGKGQDELDTFEFEDLVHERLKIVQMDPTFLERSVNEGFSGGEKKRNEILQMALLEPIISILDETDSGLDIDALRIVARGVNQLSSPDTAILLITHYQRLLEEITPDYVHVMASGRILRTGDNQLALELEKIGYDWVDQELAAL
1655601_Cbacl30@KRO94780_1__ABC_transporter_ATP_binding_protein                                          VLLEICDLHARVEEQPILKGVNLTIRAGEIHAVMGRNGSGKSTLSKVLAGHPAYTVTSGSVSYMGADLLELAPEQRSRLGLFLGFQYPVEIPGVSNLEFLRVSTNARRAQRGEEELDTFAFEDLVRERLKVVQMDPAFLGRSVNEGFSGGEKKRNEILQMALLEPLVAILDETDSGLDIDALRIVADGVNQLAGPDNATLLITHYQRLLDLITPDYVHVMAAGQILRTGGKELALELERTGYEWVDQELASL
2026889_Csp@PHX67883_1__Fe_S_cluster_assembly_ATPase_SufC                                                VLLEICDLHARVEEQPILKGVNLTIRAGEIHAVMGRNGSGKSTLSKVLAGHPAYAVTAGSVSYMGADLLELAPEQRSRLGLFLGFQYPVEIPGVSNLEFLRVSTNARRAQRGEEELDTFAFEDLVRERLKVVQMDPAFLDRSVNEGFSGGEKKRNEILQMALLEPLVAILDETDSGLDIDALRIVADGVNQLAGPDNATLLITHYQRLLDLITPDYVHVMAAGQILRTGGKELALELERTGYEWVDQELASL
292564_Cgracile@AFY28693_1__FeS_assembly_ATPase_SufC                                                     VLLEIRDLTARVEDQPILKGVSLTIRAGEIHAVMGRNGSGKSTLSKVLAGHPAYTVTGGTVHYMGDDLLSLEPELRARAGLFLGFQYPVEIPGVSNLEFLRVATNARRAGKGEEELDTFAFEDLVRERLQVVQMDPAFLERSVNEGFSGGEKKRNEILQMALLEPLVAVLDETDSGLDIDALRIVAGGVNHLAGPDNATLLITHYQRLLDVITPDYVHVMAAGRILRTGGKELALELEERGYDWVDAELASL
210768_Ssp@NQKX01000006_1_60___56792_57598                                                               LLLEIVDLHARVEDQPILKGVNLTVRAGEIHAVMGRNGSGKSTLSKVLAGHPAYTVTGGSVRYRGADLLDLEPEQRSRIGLFLGFQYPVEIPGVSNLEFLRVSTNARRSELGKEELDTFAFEDVVRERLEVVKMDPAFLERSVNEGFSGGEKKRNEILQMALLEPSVAILDETDSGLDIDALRIVAAGVNQLSTPENATLLITHYQRLLDVIIPDYVHVMAAGRILRTGGKELAFELEERGYDWVDAELASE
2024880_Ssp@MAB54706_1__Fe_S_cluster_assembly_ATPase_SufC                                                LLLDIVDLHASVEDSEILKGVNLQVRSGEIHAIMGRNGSGKSTLSKVLAGHPAYKVTSGSVVYRGIDLLELEPEERARIGVFLSFQYPVEIPGVNNLEFLRVATNARRVECGHEEMDHFEFEDLVRERIKVVQMDPAFLERSINEGFSGGEKKRNEILQMALLEPIVAILDETDSGLDIDALRIVASGVNQLANPQNSTLLITHYQRLLELIIPDYIHVMAAGRILKTGGRELAVELEKTGYDWVDRELALQ
84588_Ssp@CAE06835_1__ABC_transporter__ATP_binding_component                                             LLLDINNLHASVEDQPILKGVNLQVRAGEIHAVMGRNGSGKSTLSKVLAGHPAYRVTAGTVRYRGSDLFELEPEERARLGVFLGFQYPVEIPGVSNLEFLRVAANARRSKQGLEELDTFDFEDHVQQKLQVVQMDPAFLERSVNEGFSGGEKKRNEILQMALLDPVVAILDETDSGLDIDALRIVAGGVNQLATPDNATLLITHYQRLLDEITPDYVHVMAAGRILRTGSRDLALELEKTGYDWVDKELAAQ
64471_Ssp@ABI45784_1__FeS_assembly_ATPase_SufC                                                           PLLEITDLHASVEGKPILNGVNLQVKAGEIHAVMGRNGSGKSTLSKVLAGHPAYRVTSGSVRYLGRDLLDLEPEERSRLGVFLGFQYPIEIPGVSNLEFLRVSTNARREKQGKEEFDTFDFDDHVRDRLQVVQMDPAFLERSVNEGFSGGEKKRNEILQMALLDPVVAILDETDSGLDIDALRIVAGGVNQLASPDNCTLLITHYQRLLDEITPDYVHVMGAGRILKTGGRELALELEKIGYDWVDQLLAAE
74547_Pmarinus@CAE21780_1__ABC_Transporter__ATP_binding_component                                        VLIEIRDLSACVDDQPILNGVNLTIRAGEIHALMGRNGSGKSTLSKVLAGHPAYKVTEGSVLYRGEDLLPLEPDERSRIGLFLGFQYPVEIPGVSNLEFLRVSTNARRLEQGMEELDTFAFEDFVRERLGLVQMDPAFLDRSVNEGFSGGEKKRNEILQMALLEPLVAILDETDSGLDIDALRIVAGGVNQLANVDNATLLITHYQRLLDLIQPDYVHVMAAGRIVRSGDKALALELEQRGYEWVDRELDAL
316278_Ssp@CAK28920_1__FeS_assembly_ATPase_SufC                                                          VLLEITDLRASVADQEILCGVNLTVRAGEIHAVMGRNGSGKSTLSKVIAGHPTYTITGGSVRFRGQDIAELPPEERSRAGVFLGFQYPVEIPGVSNLEFLRVSTNARRQAQELEELDTFSFEEHLQQRLELVQMDPSFLERSLNEGFSGGEKKRNEILQMALLEPVVAILDETDSGLDIDALRIVAAGVNHLAGPDNATLLITHYQRLLDAITPQFVHVMAHGRILRTGGPELALELERRGYDWVDAEAGVT
2055796_Sbacterium@HBU26771_1__TPA_asm__Fe_S_cluster_assembly_ATPase_SufC                                -MLEVSNLRASVVDQEILCGVNLTVRVGEIHALMGRNGSGKSTLSKVIAGHPSYVITAGSIRFKGRDLAELAPEERSRAGIFLGFQYPVEIPGVSNLEFLRVSTNARRIALGLEELDTFSFEDHLQQRLQLVQMDPSFLDRSLNEGFSGGEKKRNEILQMALLEPSLAILDETDSGLDIDALRIVAEGVNHLAGPNNATLLITHYQRLLEAVTPHFVHVMAHGRILRTAGPELAFELESKGYDWIDVEAGIS
2162190_Psp@QCFN01000002_1_63___56975_57766                                                              IILEIKNLQARVEDQSILQGVNLTIRSGEIHALMGRNGSGKSTLAKILAGHPSYTVTGGTVLYCGKDLLDLDPEERSRIGLFLGFQYPIEIPGVNNLEFLRVATNARRQGLNKEELDVFEFEEVVREKLKIVQMDSSFLDRSVNEGFSGGEKKRNEILQMALLEPTVSILDETDSGLDIDALRIVSSGVNQLSNPKTATLLITHYQRLLNEIKPDFVHVMSAGRIIKTGDKELALDLEKTGYDWIDKDAQPK
1608213_CSspongiarum@KKZ14304_1__ABC_transporter_ATP_binding_protein                                     MLLSIENLHARVEENEILRGVSLQIRAGEIHALMGRNGSGKSTLSKVIAGHPAYTVTAGSIHYRGQDLLALSPEDRARSGVFLGFQYPVEIPGVSNLEFLRVSCNARRQHRGQEELDTFAFEDHVRETMAIVQMDPVFLERSVNEGFSGGEKKRNEVLQMALLEPLVAILDETDSGLDIDALRIVANGVKRLALPTTATLLITHYQRLLDAIIPDFVHVMAEGRILRTGDRNLAMALEQRGYDWVDETDGSD
2162204_Psp@QCJQ01000004_1_3___2350_3141                                                                 TLLEIKDLVASVEDQQILNGVNLKIKAGEIHAIMGRNGCGKSTLSKVIAGHPAYKVISGNVLFKNQNLLELEAEERARIGIFLGFQYPIEIPGVSNLEFLRVATNSRRKEIGETELDTFEFEDLVRAKLDLVQMKPTFLERSVNEGFSGGEKKRNEILQMALLNPSVAILDETDSGLDIDALRIVASGVKKLSTKSTATILITHYQRLLNEITPDYVHIMSDGKIMQTGGPELAIELEKEGYDWLNKYEEIK
59920_Pmarinus@AAZ58923_1__FeS_assembly_ATPase_SufC                                                      TILSIKDLHASVEDQEILHGVNLLVKEGEIHAIMGRNGSGKSTLSKVIAGHPSYKVLSGSIQFKGKNILELEPEERARIGIFLGFQYPVEIPGVSNLEFLRVATNSRRKELLKSELDTFQFEDLVKQRLKIVEMNPAFLERSVNEGFSGGEKKRNEILQMALLEPVISILDETDSGLDIDALRIVASGINRLSQPNSATILITHYQRLLNEITPDFVHIMADGKIIKTGNKELAIDLEKSGYDCIDKNTKEK
38269_Gwittrockiana@SUFC_1__SufC                                                                         ----------------ILKGINLTIRSGEIHAIMGPNGSGKSTLSKVLAGHPSYKVKSGEISYLGKNLLDLEPEERARAGIFLSFQYPTEIPGVTNIDFLRLAYNTLQKTLGRPELTPIQFYPVITKKLKLLKMNSSFLSRSVNENFSGGEKKRNEILQMALLNPYISILDEMDSGLDIDALRIVSNGINLMKNSKNSIILITHYQRLLNYLIPNFIHVMQNGRISVTGGPELAKHLELKGYDWLNQE----
1919134_Cbacterium@PSP18592_1__Fe_S_cluster_assembly_ATPase_SufC                                         PILSVRNLHAQAEGTPILQGFNLEVNPGEIHAIMGRNGSGKSTLSKVLAGHPDYEVTGGEVWFRGQNLLAMSPEERSLNGLFMAFQYPVEIPGVSNLDFLRVAYNAQRKHQGLEEMDAFDFEDLVEQKLDLVGMDAKFLERNLNEGFSGGEKKRNEILQMALLDPALGILDETDSGLDIDALKTVAGGVNELARSDNAIVVITHYQRLLNYVEPQVVHVMGNGRILKSGDKQLAVELEASGYEGIETESVSE
1948458_Bbacterium@DGAL01000045_1_2___444_1229                                                           TILSVHNLVASIDGTQILKGFDITVKAGEIHAIMGPNGSGKSTFSKVLAGHPSYKVDGGTLEFKGQSLMDLEPDERAKLGIFLGFQYPVEVPGVTNGSFLRLAYNTVQGARGKDELDPLEFDDFIQSKLSLLGMDASFLERSLNDGFSGGEKKRNEILQMAILEPTLAILDETDSGLDIDALRVIANGVNTLHGDSDAVVLVTHYQRLLNYIEPDFIHVVDGGRVIKTGDKSLAHELESRGYEWVLDENRSK
1986845_Bbacterium@OUT76843_1__Fe_S_cluster_assembly_ATPase_SufC                                         VILNAQDLSASITGTQILKGFDITIKAGEIHAIMGPNGSGKSTFSKVVAGHPSYSVDGGILEFRGKNLTDLEPDERAKLGIFLGFQYPVEVPGVTNGAFLRLAYNTVQGARGKDELDPLEFDDYIQSKLNLLGMDAEFLERSLNDGFSGGEKKRNEILQMAILEPTLAILDETDSGLDIDALRVVANGVNTLHADADAVVLVTHYQRLLNYIEPDFIHVVDGGRVIKTGDKSLAHELESRGYEWILEENRSS
1188229_Glithophora@APB33547_1__FeS_assembly_ATPase_SufC                                                 ALLTIRELTAEIEGIPILKGVNLTVKTGEVHAIMGPNGSGKSTLAKVLAGHPDYTVTGGEVWYRGQDLLGFAPEERAHLGIFLGFQYPLEIPGVTNGDFLRLAYNTRCKAQNLPELDVLDFDDLIQEKLGIVQMDAAFLSRSVNEGFSGGEKKRNEILQMALLAPELAILDETDSGLDIDALRIVAGGINQLINRDNGVILITHYQRLLNYITPQFVHVMEGGRIVRTGTQELARELEVRGYDWLRGDGDGD
159749_Toceanica@ADB27541_1__FeS_cluster_assembly_protein_SufC__chloroplast_                             PILEIKDLKASINNNEILKSLNLTIKRGEIHAIMGPNGSGKSTFSKIIAGHPAYEVISGDILFNGSSILDLDPEERSHLGIFLAFQYPIEIPGVSNEDFLRLSYNSKQKFLNKPEVDPIQFFSIINEKLKLVDMSSVFLSRNVNEGFSGGEKKRNEILQMILLESELSILDETDSGLDIDALKIISKGINTFMSSDKSIILITHYQRLLDYIKPDYVHVMQNGKIIKTGTANLAKELEIKGYEWLI------
59919_Pmarinus@CAE18531_1__ABC_transporter__ATP_binding_component                                        PILEVNNLFASIENLPILKGVTISVNPGEIHAIMGRNGCGKSTLSKIIAGHPSYKITKGEIKFTGNDIQSLEPEERAQSGIFLGFQYPIEIPGVSNLEFLRVATNARRKFLNKEELDTFDFEDLVKEKLDLVKMDSAFLSRSINQGFSGGEKKRNEILQMALLEPKIAILDETDSGLDIDALRIVASGIKKISNEETGIILITHYQRLLDEIQPDYVHVMSDGQIIKTGESDLALELEKHGYEWTDNFIKEQ
1951931_Hbacterium@DBME01000068_1_6___3570_4361                                                          TMLSIRNLTARIGENDVLRGIDLEIKAGEVHAIMGPNGSGKSTLGKVLAGHPSYEVTGGEVLFRGQNLFDMTPDERARAGIFLGFQHPIEVPGVSNASFLRLAYNKKAEAAGAEELDPLEFDDFIQERIKIVKMDPSFLDRSLNEGFSGGEKKRNEILQMCVLEPALAILDELDSGLDIDALRVLGEAVTALQAPDRAQLIITHFPRILETIQPHQVHVLSGGRIIRTGGKELALELEERGYDWLKEEAPAG
903818_Hfoetida@KI912268_1_1292___1534117_1534875                                                        -MLTIRNLTARIGETEVLHGIDLEIKAGEVHAIMGPNGSGKSTLGKVLAGHPSYVVTGGEVLFEGRNLFELSADERARAGVFLGFQHPIEVPGVSNASFLRLAYNKKAEANGQDELDPLEFDDYIQEKIKLVKMDSSFLDRSLNEGFSGGEKKRNEILQMSVLEPKLAILDELDSGLDIDALRILGEAVNRLTTPTRALLVITHFPRLLETVVPDAIHVLYKGRIVKQGGKELALELEERGYDWITAEAAGR
2052165_Hbacterium@PMJK01000162_1_2___370_1149                                                           VMLSIKNLHAEAAGKPILRGLSLEVEAGEVCALMGPNGSGKSTLGKVLVGHPAYEVTGGEVLFEGKNLFDLEPDARARAGIFMGFQHPIEVPGVSNAAFLRLAYNKKAEAEGRDELDPLEFDDFIHEKIKLVAMKEEFLDRSLNEGFSGGEKKRNEILQMAVLEPKLAILDELDSGLDIDALRVLGDAVNKLQRPDRALLIITHFPRILETIQPQYVHVLSGGRILKSAGKELAIELEERGYDWVLEEAAAG
1121920_Gfermentans@AUAU01000006_1_79___94904_95668                                                      -MLSIKNLTASINGTPVLKGIDLEIKAGEIHAIMGPNGSGKSTLGKVLVGHPAYEVTGGEVLYEGRNLFEMAADERARAGLFMGFQHPIEVPGVSNAAFLRLAYNKKAEADGRDELDPLEFDDFIHEKIKLVAMREEFLDRSLNEGFSGGEKKRNEILQMAVLEPKLAILDELDSGLDIDALRVLGEAVNRLQRPDRALLIITHFPRILETIQPQFVHVLSGGRILKSAGKELATELEDRGYDWVLEEAAAG
2055767_Cbacterium@HAN45694_1__TPA_asm__ABC_transporter_ATP_binding_protein__partial                     VVLSIRELTASVDGTPILHGVNLEIRAGEVHAIMGPNGSGKSTLSKILCGHPAYAVTGGTVTFLGEDLLALAPEERARAGVFLAFQYPLEIPGVSNEEFLRLSVNAVRKAKDLPELDPIDFQEFLEA-----------------------------------------------------------------------------------------------------------------------------
1499498_Psp@KGG13310_1__Iron_sulfur_cluster_assembly_ATPase_protein_SufC                                 LLLEVNDLHASIEAKKILNGVNLKIREGEVHAIMGRNGSGKSTLSKVIAGHPLYTINSGEISFQGKAINNLEPEERAAMGIFLGFQYPVEVPGVSNSEFLRAATNARRKYLKKEELDTFEFDEFVTTCLEVIQMNSSFLERNLNEGFSGGEKKRNEILQMAILEPIVSILDETDSGLDIDSLRIVSQAINKLSTKKTSTILITHYKRLLDEIKPDFVHIMNEGKIIKTGTIDLAIELEKGGFKRIQDSQQDK
167539_Pmarinus@AAP99131_1__ABC_type_transport_system_involved_in_Fe_S_cluster_assembly_ATPase_component ILLEVKNLHAGIDGNSILKGVNLTIYEGEIHAIMGRNGSGKSTLAKIIAGHSSYEISEGEILLESESITSLEPEERSNKGLFLGFQYPVEVAGVKNIDFLRAAVNARRKELKESELDTFEFDEIVNNTLGIVQMNKDFLERGVNQGFSGGEKKRNEILQMALLKPIVSILDETDSGLDIDALRIISNGINKIHSKNKATILITHYQRLLNEIKPDYVHVMKDGKIIKTGTKELAIALEKSGYEGLEQVET--
2898_Cparamecium@YP_003359226_1__sulfate_ABC_transporter_protein__plastid_                               ILFEVRDLHARVGSIPVLKGVNLCVRCGEIHAIMGRNGSGKSTLAKVVAGHPSYTITFGDVLFRGASILSKTPEERAQLGIFLGFQYPVEIPGVSNSDFLRLSFNTVRKHRGLSELDPIEFLEVIKSKLDIVKMEQTFLNRCVNEGFSGGEKKRNEILQMALLEPWVSILDETDSGLDIDALRVVASGVNKLLTSETSIVLITHYQRLLDYIIPSYVHVMRDGRIVKTGSKELALELEKNGYSLFDNLS---
55529_Gtheta@NP_050731_1__sulfate_ABC_transporter_protein__chloroplast_                                  KILEVTNLHAAVNEIKIVKGLNLVVNAGEIHAIMGKNGSGKSTFAKIIAGHPDYTITNGDITYQHTSILELTPEDRAKRGIFLSFQYPIEIPGVTNADFLRLACNARRIYQGLPEMEPLEFFEYINSKLPLVDLKPSFLTRDVNEGFSGGEKKRNEILQMSILDTKLAVLDETDSGLDIDALRTVANGIKSLANDGNAIILITHYQRLLDYIKPDFVHVMQEGKIIKTGSASLALDLEKYGYDWLKNELK--
2769_Ccrispus@CCP38183_1__iron_sulfur_cluster_formation_ABC_transporter_ATP_binding_subunit__plastid_    NLLNINNLYASIDDTEVLKGLNLSINSGEIHAIMGKNGCGKSTFAKVIAGHPSYNITQGDILFYNQNINKMSPVDRALKGIFLAFQYPVEISGVSNADFLRLAYNEKQKITNKPPLDPLSFLELVNDKIKAIDMNSSFLSRNVNEGFSGGEKKKNEILQMSLLNTKLAILDETDSGLDIDALKTISANINALASNDNAIIIITHYNRLLEYIIPDYVHIMHEGKIIHTGGANLAKQLEHYGYDSII------
3075_Aprotothecoid@RMZ56080_1__hypothetical_protein_APUTEX25_004504                                      VLLDVRDLEARITNSGVLKGVSLTVREGEVHAIMGKNGSGKSTFSKVLVGHPEYEVTSGSVDYKGESLLGLEPDERSHMGLFMSFQSPVEIPGVSNIDFLRIATNARRSAQGQKDLDPLEFYAFVMPKLELLNMDAAFLNRNVNEGFSGGEKKRNEILQLACLEADCSILDEIDSGLDIDALRDVATAVNGFRKQRPALIMVTHYKRLLDYIRPDFVHIMQDGKIVKTGGMDLVDQLELEGYKVPGQLFVLE
3218_Ppatens@PNR36630_1__hypothetical_protein_PHYPA_022481                                               VILEVQGLRAVVADTEILNGVDLVIREGEVHAIMGKNGSGKSTLSKVLVGHPDYEVTGGTAIFKGENLFDKEPEERSHCGLFLSFQSPVEIPGVSNMDFLRMACNARRNARGLEELGPLEFYGFVAEKLTALNMDPRFLDRNVNEGFSGGEKKRNEILQLSVLEADMAILDEIDSGLDIDALRDVANAVVGLKKDNNAILMITHYQRLLDYIMPTYVHIMEAGRIVKTGDMSLAAQLEAGGYNAVQAMKM--
436017_Olucimarinus@ABO95049_1__ABC_ATP_binding__family_transporter__Fe_S_assembly_SufBCD_system_        ---------------------------------MGKNGSGKSTLTKVLVGHPAYEVTSGSATFKGEALFEMEPEERARSGLFLSFQSPIEVPGVSNTDFLRMMCNERRKARGEEELDPLEFYGYLTPKLEALNMDPSFLTRNVNEGFSGGEKKRNEILQLAVMESEMSILDEIDSGLDVDALRDVAKAVNLLRQGDKGLLLITHYQRLLDAIHPNFVHIMQKGQIVQTGGVEIATQLEEGGFASLAQ-----
3055_Creinhardtii@PNW81026_1__hypothetical_protein_CHLRE_07g339700v5                                     VMLEVKDLTASIAGTPILKGVNLTIRNGEVHAIMGKNGSGKSTLSKVLVGHPDYEVTGGTAVFKGKNLFEMEPEERSHAGLFLSFQTPIEVPGVSNVDFLRMACNSRRKALGHPELDPLEFYAYIMPKLEMLNMDPTFLNRNVNEGFSGGEKKRNEILQLAVLEADMAILDEIDSGLDIDALRDVAKAVNQLRSDDTGVLMVTHYKRLLDYIKPDFVHIMQAGEIVKTGDMSLVDQLEAGGYATL-------
3197_Mpolymorpha@PTQ36287_1__hypothetical_protein_MARPO_0065s0083                                        VLLEVRGLCAVVEATEILRGVDLTVRQGEVHAIMGKNGSGKSTLSKVLVGHPDYLVTSGTATYKGENLFDKEPEERSHAGLFLSFQSPVEIPGVSNMDFLRMACNARRSSLGLPEFGPLEFYGFLSPKLAALNMDPSFLDRNVNEGFSGGEKKRNEILQLAVLEADMAILDEIDSGLDVDALRDVAAAVNGLRKSDNAVLMITHYQRLLDYIKPTYVHIMEAGRIVKTGDSSLALQLEAGGYEALKESA---
1764295_Cprimus@QDZ25285_1__iron_sulfur_cluster_assembly_ATPase                                          CVLEVSGLEASIDDKSILKGLNLRINRGEVHAIMGQNGCGKSTLSKVLVGHPDYKVDGGSVTYKGGNLLELEPEERSHAGLFLSFQYPVEVPGVNNTDFLRLACNARRAALGETELDPLEFYGHVTPILQELDIDPKFLSRNVNEGFSGGERKRNEVLQLAVMDSDLAIMDEVDSGLDIDALKNVADALNKLRKKDMSVILITHYQRLLNYIKPDYVHIMKDGRCIKTGGAELALELESEGYASFDGFDG--
1460289_Csp_@KOO25052_1__assembly_ATPase                                                                 PLLVVSGLRATVADTPILKGVDLIVRRGEVHAIMGPNGSGKSTLSKVLVGHPSYEVTGGCARYRNEDLLELEPEERAQQGIFLAFQYPVEIPGVSNNDFLRLAVNKRRGALGLDEYDPLEFLGVLSEKMEMVSMSPDFLGRDVNSGFSGGEKKRNEILQMALLEPELAILDETDSGLDIDALKTVAAGVNACRSEKNAMILITHYQRLLDYVKPDFVHIMYQGRIVRSGGPELALELEAEGYAFLGITKEQQ
1789004_Fsp@KXW58843_1__putative_ATP_dependent_transporter_SufC                                          -MLSIKNLQASVGDKAILKGINLEVKAGEVHAIMGPNGSGKSTLSNVLAGRENTTVTGGSVTYQGKDLLALAVEERAREGVFLAFQYPVEIPGVGNVYLLKAALNAQRKHRGLPELDAMDFLALVKDKMKLMEMNESMLYRAVNEGFSGGEKKRNEILQMVVLEPSLAILDETDSGLDIDALKVVSHGVNSLRSPERAMILVTHYQRLLDYIKPDFVHVLSDGRIQRSGGPELALELEREGYAWVGDAKNAG
3702_Athaliana@AEE74941_1__non_intrinsic_ABC_protein_7                                                   PLLEVRDLRAVIAESEILKGVNLVVYEGEVHAVMGKNGSGKSTFSKVLVGHPDYEVTGGSIVFKGQNLLDMEPEDRSLAGLFMSFQSPVEIPGVSNMDFLNMAFNARKRKLGQPELDPIQFYSHLVSKLEVVNMKTDFLNRNVNEGFSGGERKRNEILQLAVLGAELAILDEIDSGLDVDALQDVAKAVNGLLTPKNSVLMITHYQRLLDYIKPTLIHIMENGRIIKTGDNSLAKLLEKEGYKAISG-----
39947_Osativa@KAF2939095_1__hypothetical_protein_DAI22_03g166900                                         PLLEARDLVACVKGQEILSGVNLTIREGEIHALMGQNGSGKSTLMKVLAGHPEYEVTGGTVLFKGENLIDMEPEERSLAGLFMSFQAPVEIPGVNNYDFLLMALNARREKKGLPALEPLQVYPIIEEKVNALNMNAEILNRAVNEGFSGGERKRNEILQLSVLGADLALLDEIDSGLDVDALEYVAKAVNGILTPNSSLMMITHYQRLLDLIKPSYVHIMEKGKIVKTGDRALANYIDESGYKAIATA----
1169540_Vbrassicaform@CEM31097_1__unnamed_protein_product                                                TIMRIDNVHAEVGEEKILDGFSLEVKKGEVHAIMGPNGSGKSTLSKVITGHPDYRVIEGSITFKGEDVLDMDVDERALAGIFLAFQYPVEIAGVSNSDFLRAAVNIRRKREGLDDLDAIEFSMKMFEELDKLGLDPSFLDRGINAGFSGGEKKRNEVLQMVMLNPDLVILDETDSGLDVDSLKTTAEAVNNFKHPDKTFLIITHYQRLLDLIKADRVSVMKKGRVVLTGGPDLATTIEQWGYDWLEKEAAGG
227086_Bnatans@XP_001712974_1__Ycf16__nucleomorph_                                                       NKLKISDLSIILKNTKIVENLNLTVNPGEIHVLMGRNGSGKSTLSKTIVGHPSYEVIDGSITYKNIDITQIDASLRALNGIFMCFQSPVEIQGVKNLDFLRKISNSRRKFLSQPIFDPLDFYSFISDKIESVGLDNTFLTRNVNEGFSGGEKKRNEMLQLITVQADFCIFDEIDSGLDIDSIKNLVDIISTLRNRGVGMIIITHYNKLIDLVRPDYVHILKNGKIIKSGDMELSKIIEREGFDAIN------
