# Supplementary material for: Components of iron–Sulfur cluster assembly machineries are robust phylogenetic markers to trace the origin of mitochondria and plastids
Source: PLoS Biol. 2023 Nov 8;21(11):e3002374. doi: 10.1371/journal.pbio.3002374 (PMC10631705; doi:10.1371/journal.pbio.3002374)
Supplement: S1 Data — (ZIP) [file pbio.3002374.s017.zip › S1 Data/Concatenations/SUF/SUF_Cyano_Euka_Root/trimmed_alignments/SufD_Cyano_Euka_ExtGroup.bmge.phy]

 192 413
102232_Gsp@ELR96800_1__FeS_assembly_protein_SufD                                                           MTALYLQALLSQGAITEITELSNQALTALANQSLPQKSDEDWRFTDLSELKKLSLRLASPVEVTKQALEQFTLPEAHSRIVFVNGVYVSELSDTGLPPGIYLGNLAGLEPELIEYLSR--YQDVFSLLNTGGLKDIAIAWVEPDVVVTTPIHLLYLTVPEPILVQPRTLVVAQKNSQLEIVEYYGAITLPYCNNAVTDIVLHENAQLKHSRVQRESGDGLSIANTCVEQDQDSSYTLWEINLGAKLFRHNLKVKQTGAQTTTNLQGLILVGGKQVTDTHSTVALAHPHGVVNQNHKCIVDGQAQVVFNGKIIVPQKAQLTNAAQINRNLLLSPQGRVNTKPELQITADNVKCTHGATVSQLETDEVFYLRSRGLSEIDARHLLLEAFAAEILDQLPIPSLRKRLSQCVACRNY
1147_Ssp@AIE73527_1__Iron_sulfur_cluster_assembly_protein_SufD                                             MTAARLQSLKDQVEDGILLAKQERSEKLLADLRLPSRRDEEWQFTDLTNLKEVDFSAAQKVDLDVATAENFYLPEAHSRLVFVNGFFSAELSDIDLPDSIICGAWANLPEKLDHYLAQVDIDNVFSNLNTAGLKDSAIVSISTNVELEIPIHCLFLTVADPMLVQPRLLVVAESNAKLTIVESYGAITQPYFNNIVSEIYLGENARVTHVRNQRDSGDGFHIATTAIAQGKQSRYQLIDVNLGAKLSRHSLQMVQEGEATETEFLALTTLAGRQVSDTHSTIALNHPHGITNQLHKCIVDEHAQAVFSGKVLVPQAAQLTNAQQLNRNLLLSSKARINTKPELQITADNVKCSHGATVSQLEADEVFYLRSRGLNDYDARHLLIDAFAGEILDQIPLASLRGRLRQCISCRTV
1378066_Csp@PPS39800_1__Fe_S_cluster_assembly_protein_SufD                                                 MSIQELTNLLNQESESLLQAIRDRATAIVHQSKFPTTRDEEWRFTDISPLKQVQFQAAPSAVPDLAALQSLLLPEARSRLVFVNGIYTPELSAVVLPDGVIASNLDRLPSRLENYLAQPGTEEVFTALNTAAIADVAVVWIPKNVVVETPIHLLFVSTASPIITQPRCLVVAESGSSVTLIEDYFNQMPIYFTNAVTEIWVEENAQVNHTRIERDSPEAFHIGKTAIAQARDSRYTCNAINLGAKLSRHNLDIFQTGEQTQTTLNGLTKIAGNQLADTHSALALNHPYGTSHQLHKCIVGDRAHAVFNGKIFVPKPAQQTDAAQLNRNLLLSPKARVDTKPQLEITADNVKCAHGATVSQLDDEEVFYLQSRGLNANEARNLLINAFAAEIINQIPVSSLQQTLLKTINLQ--
864702_Ocyanobacteri@EKQ68505_1__Iron_regulated_ABC_transporter_permease_protein_SufD                      M---YLKNLLALDNLDWLQEVRDRAASRVQELAIPSTREEEWRFTDLSPLLKVELKSVASSAISQAEIASFILPEST-CLVFVDGTFLPELSTTNLPTNMVVGNLATAINRILDYLARPGSGETFTALNTASMTDVAVIYVPQKQIVDSPIHVLFVSTADQVMTTPRCLVIAESNSSLTLIEDYISLNSVYFTNSVTEVWVEANAHVNHTRIQRDSQTAFHIGKTAVSQARDAHYTCNAISLGAALSRHHLEVYQTGEQTYTMLNGLTMIADNQVADTHSLISYTKPYGTSNQIHKCIVDDQAHAVFNGKIFVPKAAQLTDARQLSKSLLMSPKARVDTKPQLEITADNVKCAHGATVSQLESDEVFYLQSRGIDENSARSLLVYAFAYDIISQIPVASLRNILAASVRIPT-
1080068_Lsp@BAU44118_1__FeS_cluster_assembly_protein_SufD                                                  MTVQFLQHLRQLSQVAALEPLRDRALSQLQGRVFPTSRDEEWRFNDLSALLNLKLAVAEAETMRLDDLEAFFMPETSRRLVFINGAYSENLSALDVPSGVTVSSLAGLDERLQPYLAQPNAEELFTTLNTAGLSDVAVVFVPKNVEAAEPIRLLFVSTAAPTFSQPRVLVLAEANSSITLLEDYLALSGSYFVNPVTEVWVGENASVNHTRLQRDSRAAVHIGKTAVSLERSARYTCNAVSLGASLSRHHLEVHPTGEQAEVTLNGLTVATGDQESDLHSAIALSRPHCVTRQLQKNIAGDRAHVIFNGKVFVPQAAQLTDAGQLNRNLLLSSKARIDTKPQLEIVADNVKCTHGATVSQLEADEVFYLQSRGIDATSAQSLLIYAFAYEILEKIPIASLRESLASSSLLRPN
2107703_Fcyanobacteri@PSB59494_1__Fe_S_cluster_assembly_protein_SufD__partial                              ---------------------------------------------------------------------------------------------------------------------------------------------------------------------------------------------------------------------------------------------------------------------------------------SKIALTQPYATTNQLHKCIVDDRAHVVFNGKVSVPQAAQLTNAGQLNQNLLLSSKARVDTKPQLEIVADNVKCTHGATVGQLEADEVFYLQSRGIDAESARNLLIYAFAIEIMNEIPIESLRDRLAKCLR----
1173022_Cepipsammum@AFZ11926_1__Iron_regulated_ABC_transporter_permease_protein_SufD                       MSIEYLKQLLDLATTSLIREIRDRATAVVQELAIPTTRDEEWRVTDLSGLLKVNFQAVSNQAISLSDINSLILPEAASRLVFVNGIYAPELSSVNLPAGLFVGNLLAANPHLENYLGKQGGQEVFTALNTASLTDAAVVYVPKNLLVETPIHLLFISVTGATISQPRCLVVVEAGSTVTLIEDYISYPVTNLTNSVTEVWVGENAQVSHIRVQQENKEAFHIGKSAIAQARNSRYACHAVSFGGQLSRHNLEVFQTGEATETTLNGLTMIGGSQIGDTHSAIALNHPYGITNQLHKCVVGDRAHAVFNGKVFVPKPAQLTNAGQLNRNLLLSSKARVDTKPQLEITADNVKCSHGATVSQLEDDEIFYLQSRGIDADSARTLLINAFAIEIIEQIPVASVRERLTQIVR----
1128427_Fcyanobacteri@KB904821_1_4641___5303783_5305165                                                    MVVEYLKDLLRLEIAGWLQELRQRAAYNVTKQRMPIRKDEEWRFTNLSDLQQHTFTAAPTVQLNAPDIELLTIPEATSQAVFVNGRFTPELSNLALPEGIFVGNLAQLPLKLVKYFAHEGANEVFTALNTVGFPDVAMVWLAQDVIVEQPLHLLFVTVVEVILTSPRAAIIAEPSSSLEIVEHYAAVTTPYWTNAVTEIWLEENAQINHTRNQRESGDGFHIGKTAVAQHRSSRYTCNALSLGAKLSRHNLEVWQQGEQTETTLNGLTIAGREQTADTHSLIALDFPHGKTDQLHKCVIDDTAHAIFNGKVYVPQNAQLTNAAQLNRNLLLSPKARVDTKPQLQITADNVKCTHGATISQIEADELFYLQSRGINADSARSLLLDAFAAEILNRVPILSLRKRLAQCVACRTY
52271_Asp@LUHI01000068_1_52___58145_59503                                                                  MTIQYLVGLLNQASEGWLQELRDRAANWVRHSTIPTTREEEWRFTDLSELRQVEFRRAVD-KLNVETLHATSLQNADNRLVFVNGVYAPELSAVNLPSGVVVGNLSALSERVQQHLAQEGALEVFTALNTAGISDVAVVLVAKNVIVATPIHLLFMTVAGATISQPRCLVVAETGSQVSVVEDYQTTPGVYLTNAVTEIVIADNAHVNHTRVERESKQAFHIGKTAVTQARYSRYTCHAITLGGKLSRHNLEILQTGEQTETTLNGLTMIADSQVADTHSAIALNHPYGTSKQLHKCIVGDRAHAVFNGKVFVPKPAQLTDAAQLNRNLLLSPKARVDTKPQLEITADNVKCAHGATVSQLEDDEIFYLQSRGIDANDARKLLVNAFAAEIINHIPVASLREELLHTVTTWKQ
1752063_Fsp@BAU08219_1__FeS_assembly_protein_SufD                                                          MTIQYLTELLNRKSEGWLQQVRDRAANWVRHSVLPTTRDEEWRFTDLSALRQVKFNVE---TLHARSLQPDILPEANSRLVFVNGIYVPELSVVGLPKGVVVSNLDAASLGVQKYLAQEGALDVFTALNTAGINDVAVVWVPKNVVVETPIYLVFIAA-GPFVSQPRCLVVAESGSQVSLVEEYRNRKEVYLSNAVTEIWLEDNAQVNHTRVEWDSREAFHVGKTAVTQGRYSRYTCNAISLGGRVSRHNLEILQTGEQTETNLNGLTMIGGNQLADTHSAIALNYPYGTSRQLHKTIVGDRAHAVFNGKVFVPKLAQLTDAAQLNRNLLLSSKARVDTKPQLEITADNVKCAHGATVSQLEDDEIFYLQSRGIDEESARSLLVHAFAAEIINQVPVPSLREKLTQTVNRF--
551115_Nazollae@ADI63226_1__FeS_assembly_protein_SufD                                                      MTIQFLNGLLNQATTGWLQQLRDSAVKWVRHSVIPNTRNEEWRFTDLSLLKEVEFNSVDIKTLEKTALDVEIFSEVH-CLVFVNGIFAPNLSAINLPPGLKIGNLDILPAVAQEYLAQEGTRDVFTTLNTAGLNDVAVVWVGKNVVVQNPIYLLFISVAGAIISQPRCLVVAESNSQVSLIEEYTNRREVYFANSVTEIWVNENAQVSHTRVVMQGEAAFHIGKTAVTQAQYSRYSCNAVTVGGKISRHNLEILQTGEQTETTLNGLTVIAEKQLADTHSVLFLNHPHGVSKHLHKCIIGDRAHGVFNGKIFVPKHAQLTDAYQLNRNLLLSSKARVDTKPQLEITADNVKCSHGATVSQLEDDEIFYLQSRGIDRNNARKLLVNAFASEIINFIPVSPLREKLLKTVVSLTH
46234_Asp@AFW95764_1__FeS_assembly_protein_SufD                                                            MSIPFLTGLLNQEKDDCLKQLRDGAAKWVRHSVIPNTREEEWRFTDLSSLKQVDFKLGM---FQKTSLGSDILPEVQ-RLVFVNGVYSPDLSNTNLPAGLIVGNLNVLSEIVGEYLAQEGAKEVFTALNTAALNDVAVVWVGKNVVLETPIHLLFISVSGATISQPRVLVVAESNSQVTLIEEYIASSGVYFTNSVTEIWVNENAQVSHNRIAREGAAAFHVGKTAVTQARYSRYSCNAVTVGGKISRHNLEILQTGEQTETTLNGLTVIADNQVADTHSALSLNHPHGVSKQLHKCIIGDRAHGVFNGKIFVPKLAQLTNASQLNRNLLLSSKSRIDTKPQLEITADNVKCAHGATVSQLEDDQIFYLESRGIDENNARKLLVNGFAMEVINFIPVASLRESLLKTVTSLTN
2099686_Cbacterium@PXCV01000481_1_7___4679_6016                                                            MSLKSLAELVKLSDGEVLNPIRDRHQARLDELALPTTRDEAWRFTDLSELTGVNFAPAPSINLEASQIEVNQLPEAESRLVFVNGRYSDRLSQKGLPQGLYAGNLANLPAKLGDYLAKPGQEEVFTALNSASFQDLAVIWLRRGTVVDVPLQLLFVSVPEAMLTQPRCLVVAEANSHLTLVEEFVSTVVAYFNNAVTEIWLEDNAELTHVRLQRDNGSAFHIGKTAVTQARDSRYACHTLNLGSQLSRHNLDVYQTGPGTETTLNGLTLIGKAQTSDIHSTVIYDHPNSTVNQLHKCIVGDKGHAVFDGRVVVMKKAQLTNANQLNRNLLLSPKARVNTKPQLEIVADNVKCSHGATVSQLEADEVFYLQSRGLDKTTSQNLLVDAFAAEILQQIPVVSLQTAIAQCVACRTI
1666905_Psp@KPQ36893_1__Fe_S_cluster_assembly_protein_SufD                                                 MSLKSLAELLNLSDDEVLNPIRDRHQARVQELALPTTRDEAWRFTDLSQLTQVEFTAAPSPQVEWPQIEINLLREAETRLVFVNGAYRDRLSNRGLPEGLYAGNLGELPAKLENYLAKPGQEDVFTALNSASFQDVAVIWLRRGTVLETPLQLLFVSVPGAMLTQPRCLVVAEANSHLTLVEEYISTVVAYLNNAVSEIWLEDNADVSHIRLQRDNGSAFHIGKTAVTQARDSRYTCHTLNLGSQLSRHNLDVYQTGPGTETALNGLTLIGKAQTSDSHSTVIYDHPNGTVNQLHKCIVGDKGHAVFDGRIVVMKKAQLTNANQLNRNLLLSPKARVNTKPQLEIVADNVKCSHGATVSQLEADEVFYLQSRGLDKTTSQNLLVDAFAAEILQEIPVKSLQTAIAQCVACRTV
1643526_Gsp@LWRO01000008_1_91___125388_126722                                                              MSTEALTQLLQLEQSDVLESIRDRAEAWVRELAIPTTRDEAWRFTDLSPLFDVEFHAAPFVELSESQIETCKLPEANSRLVFVNGVYAKSLSDVALPDGVFAGSIAELPAQLGQYLAQPGYEEVFTALNTASLQDVSIVWVPRGKIVETPLQVMFVAAARASIVQPRCLVVAETNSSLTLIEEYIVTTIPYFSNAVTEVWLHENAEVNHARLQRDNGTAFHIGKTAVTQARNSRYRCTALTLGAKLSRHNLEVFHVGEGTDTNLNGLTLIGKTQVADTHSTIVHNHPNGTTNQLHKCIVDHKAHAVFNGRIVVPQAAQMTNANQLNRNLLLSPKARVNTKPQLEIVADNVKCSHGATVSQLEADEVFYLQSRGLDKATSENLLVDAFAAEILQDVPVASLQKTMAQCVACRVE
2420338_Cbacterium@RMG06903_1__Fe_S_cluster_assembly_protein_SufD__partial                                 -----------------------------------------------------------------------------------------------------------------------------------------------------------------------------------------------------------------------AAEAFHIGKSAVTQHRDSRYTCHAITLGAKLSRHNLEVFQSGEGTQTTLNGLTLISGEQVADTHSTVALEFPNGTVDQLHKCILDGKSHGVFDGRICVPKAAQLTNASQLNRNLLLSPKARVNTKPQLEIVADNVKCAHGATVSQLEEDEVFYLQSRGLDRQSSENLLIDAFAAEVIQELPIASLKNILSQCVSCRSL
1781255_Dsp@OEJ73507_1__Fe_S_cluster_assembly_protein_SufD                                                 MSIQFFTPILDQASLAWVEALRQQALTVTSEFALPTRRDEEWRFTNLSPLAETQFGVLAADAVETDRVAPFAFPEMQTRLVFVDGVYAPNLSNLGLPTGIYVGNLPESPDAVQAYLGKPGLAEVFTALNTASLTDAAVVVVPKNQAVEAPIHLLFIATDSPVIHQPRCLVVAESGSSLTLVEHYVAAAFPYFTNTVTEIAIAPNAEVNHTRIQREAGNAFHIGKTAVTQARDSRYTCNAITLGAKLSRHNLEVFQQGEGTQTNLNGLTMIGGEQVADTHSAIAYNHPNGSSDQLHKCIVDSKAHAIFNGKVFVPKPAQLTDAAQLNRNLLLSNKGRVDTKPQLEITADNVKCSHGATVGQLEEEEVFYLQSRGLDARTSRNLLVDAFAAEILNRIPVKSLQSLLSRCIACRAN
1880991_Ocyanobacteri@OCQ91733_1__Fe_S_cluster_assembly_protein_SufD                                       MTTPFLPDLVSQTCAYGLKDLRDMATEYVLAATFPTTRDEEWRFTNLSPLLEIPFQVAENQQLDI-SLSDITLPVSKDRLVFINGYYSSQLSNVTLALEFYAGNLSNAPSGIREYLSKQQQNDVFSALNIAGLVDSAVVFVPANKAIDTPIHLLFFTVPGPVMCQPHCLVIAEPGSSIVLVEDYATLGVASFTNAVTDIVVGENANVNHLRLQREGGKAFHIGKSAISQSRNSRYTCHAISLGAKISRHNLEVTQTGEGTETTLNGLTLIGGEQLADTHSVIGFNHPHGTSRQLHKCIIDGKAHAVFNGKVFVPKVAQLTDAGQLNRNLLLSQKARVDTKPQLEIVADNVKCSHGATVSQLEDDEVFYLQSRGLDEEMSRNLLINAFAAEILNQLPVGAVREMLARIVASRT-
2055792_Mbacterium@HAT15873_1__TPA_asm__Fe_S_cluster_assembly_protein_SufD                                 MNTQFLAGLVNQSSAYGLDHLRDIAAQYVLSSHFPTVKDEEWRFTDLSPLLQIPLNLPQS-NLSKIKLSDITMPVKKARLVFVNGFYAPDLSTVNLPIDFYVGNISNAPPRISDVLNKRQQTEVFTALNIASLVDSAVVFVPANMSFDLPIHLLFLTAPGPTMCQPHCLVIAEAGSNVTLIEDYATIGVAAFTNAVTDVVVGENAAVNHVRLQREAGNVVHIGTSAIAQSRNSHYTCHAISLGGKISRHNLEVFQRGEATETTLNGLTVAFGEQLSDTHSLISFNHPHGTSRQLHKCIVGNKARAVFNGRVFVPKAAQLTDAGQLSRNLLLSPRARVDTKPQLEIVADNVKCSHGATVSQLEDDELFYLQSRGLDLERSRYLLIDAFAAEILDKLPIVGVAKMLSTCMAIQE-
2107693_Csp@PSB33444_1__Fe_S_cluster_assembly_protein_SufD                                                 MQLLYLSELLKQELILLLQELRDRTSSLIHLATLPTTRDEEWRFTDLSALRQVKFTNVETL--ATANIESLILPEANSRLVFVNGVYAPQFSAINLPDGITVSNLAGLPSRIKNYLAQQGATEVFTALNTSAISDVAIVWVGKNVVVNAPIHLLFVSTS-PTISQPRCLLVAESGSNVTVIEEYKNAATVYFTNSVTEIWVEENAEVSHTRVEQESLEAFHIGKTAVSQARSSRYTCYAVSLGGKLSRHNLEVFQAGEQTDTNLFGLTAISGNQVGDTHSAIALNYPHGTTNQLHKCIVSEKSHGVFNGKVFVPKPAQLTNAAQLNRNLLLSSRARIDTKPQLEITADNVKCSHGATVSQLEDDAIFYLQSRGINASDARNLLVNAFAAEIINQLPLSSLRESLTNAVKSFST
47254_Lsp@PZV13216_1__Fe_S_cluster_assembly_protein_SufD                                                   M---YLKNLLHLESLIDLNVIRDRAAARVQELAIPSTRDEEWRFADLSSLLKVNFQTVDQSSLSFPHIQPFILPEASSRLVFVNGLYDPALSAVGLPDGILATNLATAVKEFSTQLAQPGAEEVFTTLNTASFTDGALIWVEKDQVIDIPIQILYVSTATAAIAHPRCLVIAQPGSKLTLIEEFVALHGIYFTNSVTEIAVLDNAEVNHTRIQRDSSESIHIGKTVATQARDSRYTCNAISLGSKLSRHNLEVYQTGEQTDTVLNGLTMITDDQVGDTHSLISFTKPHSISHQIHKCIVDDHAHGIFNGKVLVPKAAQLTNAGQLSKTLLLSPKARIDTKPQLEIVADNVKCAHGATVSQLDNDEVFYLQSRGIDEVSARKLLVYAFAYEVINQIPVASLRDQLADLARPQQA
282423_Pagardhii@BBD56073_1__FeS_assembly_protein_SufD                                                     MNNIYLNHLLEQQISVQLQQIRDHALTWIKELEIPTKRDEEWRFTDLSPLLANRFKMANFVQLENQAIASLILPESHKRIVFVNGIYAPHLSDIEIPDGIFIGNLAELPDRLPDYLSQQGNQDVFATLNSTGLKDAAVLWVDKNKILEDPIHLLFIGLPDPVINQPRTLIVAETGSSITLIEHYATADQPYFTNAVTEIYLEENAQVNHTRLQRGSGSAFHIGKNAVFQARNSRYTCHAISLGSKLSRHNLEVYQRGEGTETTLNGLTLIGSEQLADTHSSMMLNHQHGTFNQVHKCIIDDKAHGIFNGKVFVPQTAQFTNANQLSRNLLLSSKGRIDTKPQLEIVADNVKCSHGATVSQLEADEVFYLRSRGLSEQMSRHLLIDAFAAEILGKLPSETLTQVLSRCVSCRTD
1173025_Gsp@AFY66717_1__Iron_regulated_ABC_transporter_permease_protein_SufD                               MTVSALSGWLAQEAIAWLQGLRDQGAAFLKEQSFPSRRDEDWRFTDLSPLLAVPFQAATASRLTPEAIAPFAVSEAQSRLVLVNGVYAPELSAIGLPAGAFVGSLADLPSALQDYLAKHGGEERFTALNTSHFQDVAVVWLPHNAVIEAPIHLLLVATASAALISPRCLVVAETGSALTLVEDFVTVGGPHWTNAVTEVWVQANAQVNHTRIQREAIAAFHIGKTAVSQGRDSRYTCNAISLGGQISRHHLEVLQQGEQTHLALNGLTVASGTQLADTHSLIQYTQPYGASDQLHKCIVGDRARAVFNGRISVPKAAQLTNAAQLSRNLLLSPKARVDTKPQLEIVADNVKCSHGATVSQLDTDEVFYLQSRGIDQGSAQELLIYAFAAEILERVPVPSIRQALAAQATQNH-
1919135_Cbacterium@PSO92791_1__Fe_S_cluster_assembly_protein_SufD                                          MNAQYLNGLLKQETATWLQKVRDHASSSLAQSSMPTKRDEEWRFTDLSPLMQHDFQADGEASVAPSTVEGLTLPEATTRLVFVNGVYSHQLSEVDLPKGVYVGNLSCMSSRLQNYLAQEGSEELFTALNTASLTDAAVIWAAPNQIVETPIHLLFLSVPGPTLSQPRALVVAHTSASLEVIEQYTSLSRPYLTNAVTEIWAEENAQVTHTRVQQESQQGFHIGKSAITQSRDSRYTCNAISFGARLSRHNLDVFCHGSQSDTNLNGLTVIRGEQLSDTHSAIAYTTPHCTSDQLHKCIIDDRAHAVFNGKVFVPKAAQLTNAAQLNRNLLLSPKAHVNTKPQLQITADNVQCSHGATVSQLEADELFYLRSRGLNESDARNLLIDAFAAEMLQRIPTPSLRKTLSASLREGRG
1920663_Asacrum@GBF78651_1__iron_sulfur_assembly_protein                                                   MNNPYLDNLLQQIDADYLQTLRKNAVSEVQELSFPSKRDEEWRFTDISQLYELEFTAAKPATVSQQIADIFILPETKSCLVFVNGQYVSQLSNVALPTDIYIGNLSNLSSKVVKFLGKEGERDAFTALNTAGIRDVAVILVNPNIIVETPIELLFIAVGSPSLIQPRTLVVAEKGSSLSLVEYYGRL-QPYFTNSVTEICLEDNAQINHSRIQRELADSFHIGKTAITQNQDSRYTCNEVNLGAKLSRHTLQIWQNGKQTETNLNGLTMIDGEQISDTHSAVLLNHTHGTAHQLHKCIIDGNGHGIFNGKIFVPKPAQVTNATQLNRNLLLSPKARINTKPELQITADNVKCSHGATISQLEADELFYLQSRGLNETDSRHLLIDAFAAEILEKIPLTSLRQRLTQCVVCRTL
423474_Cwatsonii@CCQ52536_1__Iron_sulfur_cluster_assembly_protein_SufD                                     MNTPYLNHLLEQIDADYLHTLRKNAVSQVQELTLPKKKDEEWRFTDLSKLYELDLTIGKTEAVSKNIVDQFILPEAQSYLVFVNGEYASELSNVALSEGVSVGNLSHLSEKIVNYLGKEGEKDTFSALNTAGLSDAAVIWINKNVVLETPIMVLFLAVSSASLIQPRTLVIAETGSSATLVEYYGTITEPYFTNSVTEICLDGNAHVNHNRIQRELGNSFHIGRSIITQNQDSHYTCNEINLGAKVSRHTLQIIQNGTQTESNLNGLTMIGNEQVADTHTAVCLNHPHGVTHQLHKCIMDGNSRGVFNGKIFVPKPAQLTSATQLNRNLLLSPKARINTKPELQITADNVKCSHGATISQLEADELFYLQSRGLNESDARHLLIDAFAAEILERIPLDSLQQSLTKCVVAQTT
118163_Psp@AFY79656_1__FeS_assembly_protein_SufD                                                           MSTTYLRNLLKKAIADKIEELRRQAVSQVLESRIPSKRDEEWRFTDLSDLLQISFQVAEKATVAAGDLERLTLPEAQSRIVFVNGFYSPELSDVGLPESVYVGNLVDLPDKIVKYLAREDATEIFTALNTSGLIDVAVIWANPNVIVETPIQVLFLSVSGPSFSQPRLLVVAETGSSLELVEFYGAVGTPYFTNAVTEIWVQDNAQVRHNRIQQESATGFHIAKNAIAQARDSRYTCNEINLGGKLYRNNLDIFQTGEQTTTHLNGLVAISGEQVSDTHSAIFLTKPHGTTDQLHKCIIDGSAHAVFNGKVFVPKAAQLTNAAQLNRNLLLSPKARVNTKPELQITADNVKCSHGATVSQLEADEVFYLRSRGLTEADSRRLLVDAFAAEILERISIESLRQKLTQLIAQKVK
2107694_Ahegewaldii@PSF36041_1__Fe_S_cluster_assembly_protein_SufD                                         MTSIYLQKLVEQISAEWLNDLRKDAVTEIQNLKLPHRKDEEWQFIDLSELRQTNFQTAQNVELSTEALNPFILPEAASRLVFVNGFYAANLSDATLPDGVFVGNLSELAEKIVKYLGQKG--DVFTTLNTTDLSDAAVVWVNPDIVVETPIHLLFLTIISPAISQPRILVVAERGAKLQLVEYYGAVALPYLTNVVSEIYIEENAEINHTRIQRESGDGFQIARSAIAQSRDSRYTCNDINFGGKLSRHQLDIYQNGEQTETNLYGLTLIGREQTSDTHSAIYLNHPYGTTNQLHKCIVDNSAHAVFNGKVFVPKAAQMTNAAQLNRNLVLSPKARVNTKPELQITADNVKCSHGATVSQLEADELFYLRSRGLTEDNARHLLLDAFAAEILDKIPLKSLRQRLSQCVACRTI
2164131_Ssp@PZV23069_1__Fe_S_cluster_assembly_protein_SufD                                                 MTAAYLSKLLSQIQSEFLTDLKQKAASVLTQSQFPNKRDEEWQFTDISDLLKIDFQVAQETTLTTDILNQFVLEEANSRLVFVNGIYSAELSNTALLEGVYVGNLSNLSTKLASYLGQEGSNEFFTALNTAGLDDVAIAWVNSDVMIETPIHLLFLSVVDPNIIQTRVLVVAEPHSQFSILESYGAVTKPYFSNVVTEIYLAENSEVNHIRNQRESGDSFHIAKTVISQAKDSRYTNYDFNLGAKLCRHNLEIYQQGEQTESNLHGLTIIAGRQVSDTHSAIYLRYPHGKSNQLHKCIVDEYSHAIFSGKVFVPKAAQMTNANQLNRNLVLSSKARINTKPELQITADNVKCSHGATVSQLEADEVFYLRSRGLNDYDARHLLLDAFAGEILDKVSLKSLQQRLRQCISCRTI
1228987_Cendosymbiont@BAP18451_1__putative_iron_sulfur_assembly_protein                                    MTTSILLGLSEKGELQFLSKLREDAISESRTLNFPTKQDEDWRFTDLSELSNIQFKPAKSATINLDDFSSFILPETESRLIFVNGEYVPELSNLALPEGVYVGDLMGLPAKVIHYFSQNGEKDFFALINTAYFHDVAIIWVDPNIVVDIPVNLLFISVPTYNLIQPRVLIVAETNSNITLVENYTATTKPYLVNGVTEIFLEDNAHINHSRIQRELGDSFHIGKTAIIQNKESRYICNDISLGAKLSRHTLKVFQQGKQAETHLSSLTMVGSLQISDTHSAVYLNCPYGTIHQLHKYIIDDYGHGIFNGKIFVPKPAQLTNATQLNRNLLLSSKARVNTKPELQITADNVKCSHGATISQLKSDELFYLQSRGLSQNDARNLLIDAFATEILDRLPLKSLRQRLTQCVACRTL
41431_Csp@ACK64514_1__FeS_assembly_protein_SufD                                                            MTSSYLLELLAEMATDFLSPLRRNAAYRIEEVPFPTTHHEEWRFTDLSELYQIRFDPRPSTTILSDTLAPFILPEALSSLIFVNGEFAPELSNLALPDGVYVGNLMGLSEKVVNYLAKDGAKDVFTLMNTADMYHIAIVWVDPNVTVDIPIFLLFLTVASHNIIQPRVLVIAETGSSLQLVEHYGAISKAYFTNTVTEIWVKDNAQVNHTRVQRELGDSFHIGKTAIAQSQDSRYTCTEINLGAKLSRHTLEVFQHGKQTETYLNGLTMVGGKQVADTHSAVFLNHSYGMAHQLHKCIIDDEARGVFNGKIFVPKAAQLTNATQLNRNLLLSPKARINTKPELQITADNVKCSHGATISQLESDELFYLQSRGLTESDARNLLIDAFAAEILDKIPLASLRTRLSQCVACRTT
1173029_Ssubsalsa@JH980292_1_1106___1310379_1311758                                                        MSVQYLGALLRQEIVGWLQELRQRAAYDAAQQRMPTRQDEEWRFTDLSELLATPFVKAQTVVPQQSAIAPLTLKEAQSRLVFVNGLYSPEHSDVALPEGVFVGNLAQLPYEAIKYIAHEGEQEVFTALNSTGFPDVAVIWAKANVIVETPIHLVFVTSVEPTFCLPRGLIVAEKGASLTVLEQYSVTAHPYFTNSVMEVFVEENARVNHTLLQRESGDAFHICKTAVAQSRNSHYTCNTLHLGAKLSRHNLDVWQKGEHTETYLNGLTLIGRDQISDTHSGVWLNYPHGTTNHLHKCIVDQKAHAIFSGKVTVPQKAQETNAAQLNRNLLLSPKARVDTKPQLQITADNVKCTHGATISQIDADELFYLQSRGINADSARNLLLDAFAAEILDRLPLPSLRKMVAQCVSCRTY
129961_Smajor@KV878783_1_2554___2941979_2943337                                                            MVVSYLSALLQQEISGWLQELRQKAAYEVAHQTMPTRRDEEWRFTDLTALKAIAFSPSAPAALEPDAIAPFTLPEAHSQIVFVNGVYVPELSDTALPDGVFVGNLMTLPYDAIKYIAYNDESEVFTALNSTGFPDVAVIWAQADVVVEQPIHLLWVTLPSPAFIQPRGLIVADPGASLQIVEQYAVATPPYLNNSVVEVFVQENARVNHTRYQREAGSAFHIGKTAVSQKQDSHYTINTVSLGAQLSRHNLGIWQQGPNTETMLNGLALVDHTQVADTHSLIALNHPHGVTDQLHKCIVDAKGQGVFSGKVLVPQNAQQTQAAQLNRNLLLSPQARVNTQPQLQITADNVKCTHGATVSQIDADELFYLQSRGISQDQSRYLLLDAFAAEVLERIPVPSLRHRLSQCVACRTE
2420336_Cbacterium@RMF25201_1__Fe_S_cluster_assembly_protein_SufD                                          MNQSFISKILQQETAAWLSNLREQSASWVSRLKTPSKKHEEWRFTDISELLDLEIVPPQPTNLGEEAVD--IIAEATTRLVFINGIYAAAVSNTGLPAGIYVGNLTNLPKYFRPFLATPDKEEIFTSLNTASIADVAIIWAAPNAVVEKPIHLSFISLPGVSFSQPRAWIVAEKNCKLKIIEEYAGQ-SSYFTNAVTEIWLGENAQINHTRIQQEADNAYHIGKTAVSQARNSHYTLTEINFGAKLSRHNPQINQTGAQILTNLNGLTVANQQQTSDTHSVIHLTQPHGTTNQLHKCIACDRAHTVFNGRVLVPQAAQMTNAAQLNRNLLLSNQARIDTKPELQITADNVKCSHGATVSQLEAEEIFYLQSRGLTAANARNLLIDAFAAEIIQRIPVKSLQSKITQALEEKTK
111780_Scyanosphaera@AFZ34868_1__Iron_regulated_ABC_transporter_permease_protein_SufD                      MSQSFLLKILQQETSTWLENLREQSASWVSRLKFPSKKDEEWRFTDLSSLLDLDFTAAKSGTVESDTID--LIPEAESRIVFVNGLYAPELSNTGLPKGIYVGNLTNLPKYFRPYLGTAGAEEVFTSLNTASITDVAIIWAAPNTVVEQPIHLLFISVTEISFSQPRSWIVAEKNCSLNIIEEYTGQ-SSYLTNAVTEIWLGENAQINHTRFQTESETAYHIGKTAVSQARASRYTLTEFNFGGKISRHNPEISQQGEQTETYLNGLTVANGEQTADTHSIIALSKPHGTTNQLHKCLVSDRAHTIFNGKVFVPKAAQLTNAAQLNRNLLLSPKARVDTKPELRITADNVKCSHGATVSQLEAEEIFYLRSRGLTEDNARQLLINGFTAEIIERISLKSLSTKIATIVAKKTS
2420339_Cbacterium@RMH79035_1__Fe_S_cluster_assembly_protein_SufD                                          MSIQYLDGLLSEETAAWLQQVRDNAATWVRELAIPTTKDEEWRFTDLSPLLAVNFEAGKPLVLPSEALTPFELSQEASRVTFVNGVYAPQLSKVDLPDGVFVGNLGQLPDRLADYLTAEGGKEVFTALNTSGLVDAAVVWLPKNAIVETPIQFLFLATNGASLIQPRALVVAEGGSACTLLEEYVVAEQPYFTNAVTEIWLGDNAQVKHARIQREAHNAFHIGKTAIAQGRDSHYECTAVSTGAKLARHHLDVFQKGEGTHTVLNGLSVVRGEQVADTHSAIALNYPHGSSQQLHKTIVDDRAQSVFNGKVFVPKPAQLTDASQLNRNLLLSPKARVHTKPQLQITADNVKCSHGATVSQLEEDELFYLRSRGLDPNTSRNLLVDGFAGEILDRLPLKRLQTRLARCIACRTD
1671698_Hsp@OZH53014_1__hypothetical_protein_AFK68_20605                                                   MQVSYLDKLLEENMAAWLQQVRDRAATWVRELAFPTKQDEEWRFTDLSAMMKLGFQAPAPVELDALSIAPFILPEADSRLVFVNGVFAPNLSSLDIENEIFVGNLGQLPERIGNYLAQPGSQEVFTSLNTAGLTDAAVVWLPKNQVVEKPIHLLFIATETPILTQRRCLVVAESNSSAKIVEHCVTAEHPYLTNTVTEIWVEENAEINHTRVQRDAGAAFHIGKTAIAQAKNSRYSCNAIHLGAKLSRHNLEVTQMGEGTETNLYGLSFIGNAQEADTHSSIILNHPHGVTDQLYKSIVDNKAHSVFNGKVYVSQTAQLTNAAQLNRNLLLSSGGRVDTKPELEIIADDVKCSHGATVSQLDDDEVFYLQSRGLSQEASRNLLIDAFAAEIINKLPLPSLQHILKQCVACKV-
203124_Terythraeum@ABG53349_1__FeS_assembly_protein_SufD                                                   MQISYLDKLLEEKMAAWLQQVRDRAAAWVRELSIPTKKDEEWRFTNLSSMMKLSFQAPTLVDLDALNIAPFILPEVDSRLVFVNGVFAPQLSEVGIENQVFVGNLGQLPKRVGNYLAQPGSEEVFTCLNTAGLTDAAVVWLPKNQVLEKPIHLLFIATETPILTQRRCLVVAESNSSGKIIEHCVTAEHPYLTNTVTEIWVEENAEIDHTRVQRDAGAAFHIGKTAIAQAKNSRYTCNAINLGGRLSRHNLEVVQMGEGTETNLYGLAFLRNEQEIDTHSSITLNYPNSVTDQLYKCIVDDKAHSIFNGKIYVSQTAQLTNAAQLNRNLLLSSGGRVDTKPQLEIIADNVQCSHGATVSQLDDDEVFYLQSRGLSQEASRNLLIDAFAAEILNKLPLPSLQRILKQCVACKI-
1982223_Asp@RAQ44043_1__Fe_S_cluster_assembly_protein_SufD__partial                                        MIQ-YLNQLLNRNIAEQLQNIRDNAASWVKELAIPTRRHEDWRFTDLSALLELPFQPATAVELSRDELSPLILPEVGTRLVFVNGFYSPQLSCLNLPDGVFVGNLGQLDDKLGNYLTQPDSQEVFTALNTSSLADAAVVWVHQNQVIDTPIHLLFISLSSPVTSQPRTLIVAEPGSKATVIEHDATANTPYFTNTVTELWVGDNAELQHTRLQRELASSFHIGRTVVSQGRDSRYTGNAISLGAKLSRHNFDIHQTAAGTETQLNGLTLVNGQQVADTHSAVFLNHPHGVINQLHKAIVDDRAHAICNGRIVVPRAAQMTDATQLNRNLLLSAKGRVNTKPQLEIVADNVKCAHGATVSQLEADEIFYLRSRGLDEITSRNLLIDSFAAEILEKLPLVSLKQMLARCVAC---
1641812_Maeruginosa@AKE63028_1__Iron_sulfur_cluster_assembly_protein_SufD                                  MTAILLLKLSREIDNGKILELRESGASKAQELAIPGRKDEEWQFTDLSQLWAIDFRAPQTVTIDKNALAVFLLPEANSHLVFVNGIYQPELSDIALPPGVSVGNLANAQDVLVNYLGKEKTPEFFTALNQAGLSDGAVIHVTANTVVTTPIHLLFITVVEPRFYQPHSLIVAETGASVNIIENYGALAYSYFTNAVTEIYLEANAEVIHTRVQRESGDGFHIGRTIIEQAHDSRYTLNEINLGAKLCRHNLDVLQKGEQTETNLHGLAMITGQQTADTHSAIYLNHPHGITKQLHKCIVDGSAHAIFNGKVFVPKPAQLTNASQLNRNLLISNKARVNTKPELQITADNVKCSHGATVSQLEADDLFYLQSRGLSADTARSLLIDAFSAEILAKIPLESLRQRLGQCVACRSV
1296344_Mglauca@PSB00539_1__Fe_S_cluster_assembly_protein_SufD                                             MDTKYLSKLLQQNVATGWESLRRQGEAVVQEMAIPTTKEEEWRFTDLSSLLEVDFQPSTV---IPQDVTPHIFTETNSRLVFINGEYVPEVSSLAIPSDIFVGNLRHTQGEVTNYLGKKGSEEVFTALNTASFTDGALLWIPSRREVTTPIHLLFISTAGPTITHPRCLVVVGTGSSLTLVEEYISIGAQNLTNSVNEMWLGANAQVNHTRVQRQGSSDYQIGKTAIAQAQDSRYTCNDITLGAKLSRHNLEIYQTGSGTETVINSLTAISETQLADTHSGIFLNHPHGTARQLHKCIVGDRARAVFNGKIFVPKPAQLTDAGQLNRNLLLSPKARVDTKPQLEITADNVKCAHGATVSQLEDDQIFYLQSRGLDATNARHLLIKGFALEIINQIPLASVQEMLTGIVNQQY-
111611_Gsp@LNDC01000104_1_15___14378_15745                                                                 MNVQYLKRLLERSDGGWLQEVRDRATAMVQELGIPSSKDEQWRFTDLKPLRETEFSPAQVSQISPTSLEQLNVPEAESRLVFVNGRYAPELSSTAVPAGVWIGHLAEFPERLQPYLAQPGDREVFTALNTTSFPDAAVVWIPKNTEVEPPLHLLFIATGEPTISHPRCLVVAERSSACTLIEEYIVAEQPYFTNTVAEFWLQENAQMKHARIQREGTDAFHIGKNAITQAKDSRYSCVAISVGARLARHHLEVFQAGTGTETTLNGLSMVCGDQLSDLHSLISTNHPNGKANQIHKCIIDDRAHSVFNGKILVPQTAQQTDASQLNRNLLLSRQGKVNTKPQLEIVADDVKCAHGATVSQLESEELFYLQSRGLDLETSRNLLLDSFCREILQKLPVPSLTTKLSRCFACRTS
582515_Rlacunae@ERN42683_1__FeS_assembly_protein_SufD                                                      MSVRDLTPLLQQEVDTWLRQWRGEACARLTAARMPTRQDEEWRFTDLSPLFELDVQQSAEVDVVAKDIEAMTLPDTGSRLVFVNGFFAAHLSDTALPDGVFAGNLAQLGARLPDYLGREGRQEVFTALNEAGIADLAVVWVEPNVVVEHPIQLLFLAAPGSLLIQPRSLVVAGRSSSVQIVEQFATLASSYWTNSVSEFWLDANAQIAHTRCQLESAAAIHIGRTAVGQARDSRYTCNALDVGARLSRHNLDVYVEGEQADTRLNGLSLADDNRLTDTHSAIYLRAPHCTSNQLHKCIAGDRAHAVFNGKVFVPKIAQLTDAAQLNRNLMLSPKARIDTKPQLQIVADNVKCSHGATVGQLEPDEIFYLRSRGLDEAAARNLLVAAFAAEVIDRIPIARLRDRLAAHVASAFL
755178_Caponinum@AFZ54936_1__Iron_regulated_ABC_transporter_permease_protein_SufD                          ----YLGCLLQIKLQTIVQEIRRKAANKVVKLNLPTTKDESWRFTDLSELYKQDLVYAQPQDLENQTLQEFILKEANSRLVFVNGYYQANLSDTGLSEQIYVGNLTNLDEKIAQYLAKEPENEVFTALNSTSLNDAFVVWVKANQEIKTPIHLLHLSVKEGSWHQPRILVVAEANSVLEFIEYYGATSQYYFTNAVTEIHLLDNAQVNHNRIQRESGDGFHIAQTMVNQAKNSRYTINEISLGGKLYRHNLQVNQEGEQTETYLHGLTMLQGKQLGDTHSEVNLNHPYGTVNQLHKYILDDAGHGVFNGRVYVPKLAQLTNAAQLNRNLLLSPKARINTKPELQITADNVKCAHGATVSQLEADEIFYLRSRGLNEYDARHLLIDAFAAEIIDNIPFASLRQRLTQCVTCRTI
113355_Gherdmanii@CM001775_1_3110___3190496_3191872                                                        MKNSYLGGLLQLELGSHLEKIRQKSANEVVQLNLPTNQDENWRFTDLSDLIKQDWHSSTATELNKIILEGFALTEAHSRLVFVNGYYAPNLSDIALPNTVYVGNLANLPSKISNYLGKDAEKEVFTALNTSGLTDAFVIWVEKNINIETPIHLLHLTARDSILTQPRILVVGEANSSFNFIEYYGAIAQYYFTNVVTEITLENNAQINHNRIQRESGDGFHIANTIVNQARNSRYTINEVSLGGKLYRHNLQINQEGEQTETSLNGLTMLQGKQMGDTHSQVNLSKPHGTVNQLHKYIIDDSGRGVFNGRINVPKLAQLTNASQLNRNLLLSDKARINTKPELQITADNVKCAHGATVSQLEADEIFYLRSRGLNEYDARHLLIDAFAGEIIEKLPYESLKQRLTQCVACRTI
2054282_Csp@AUC61433_1__Fe_S_cluster_assembly_protein_SufD                                                 MSDSYLGGLLQVNLGSFIEQVRQKSANEIVKSNIPTSKDEAWRFTDLTALQKVDFHRPTKQSLSNFVLDGFKLQEANSRLVFVNGFYDENLSDVGLPDGVYVGNLADLDEKVGHFLTKQPENEVFSALNTAGINDAFVVWIDKNIECHTPIHLLHIVAKEPILVQPRILIVGEVNSRCEIIEYYGATSKPYFTNAVTEIHLQENASLNHCRIQRESGDGFHIGLSAIAQHRNSSYTINEISLGGKLYRHNLDILQKGEQTHTNLHGLSMVQGKQIADTHSHVSLNYPYGTVNQLHKYILDDSGHGIFNGRVNVPKLAQETNATQLNRNLLLSPKARINTKPELQITADNVKCAHGATVSQLEADEIFYLRSRGLNENDARHLLLDAFAAEIIDKIPYKSLIQRLTQCVACRTI
1919134_Cbacterium@PSP18593_1__Fe_S_cluster_assembly_protein_SufD                                          MTQQQLDSLLAQEAAAWLQRVREEARRELAQLRLPGTKDEEWRFTDISPLREREFRAAPTVALEPQAAAAWILPEAVTRLTFVNGHYAPQLSDVGLPADVFAGNLSQLSAQLSQYLGQDGGQDAFARLNTAGLQDAAVVWLPRNALVEAPIHLLFLSVPRAVLAQPRALVVAQTGACAQLVEQYATVLAPYFNNAVTELWLADGAQLGHVRLQEDARSSFHVGRTAAVQARDSRYSCHAVTLGAQLSRHNLQVDALGEQTTTHLNGLTVANGKQLADTHSTLAYTRPYGSSDQLHKCIATDRAKTVFNGKVHVPQAAQLTNAAQLNRNLLLSPKAHAHTKPELQIVANNVQCSHGATVSQLEADELFYLRSRGLNETQARDLLVNAFAAELLERLPVASLRQRLATTVAERVA
65093_Hsp@AFZ44318_1__Iron_regulated_ABC_transporter_permease_protein_SufD                                 MS--FLNHLLSQTFTAWLQKRQQEAANWVAESRFPHRKDEEWRFTDLSPLLDHPFQGSQAVAVNPESASQFFIPEASARLVFVNGRFSPELSQLQLPSGVTLTSLGNLDSQVTDYLTQEGGEELFTALNTAGFEDSGIVWVAANTEVETPIQVLFLAVGNSQFMQPRLLVVADTSAKVNLIEQYASLSAPYLCNPVSEIWLAGNAEVNHIRLQDEAFNSFHIAKTAVTQAQDSRYAGYPISLGGQISRHDFDVFQTGTQVHTKLHGLTLGNGQQLLDTHSAIAFRHPHSSADQLHKCILDDSARGVFNGKMFVPQAAQQTDAAQLNRNLLLSEKAHVDTKPELNIVADNVKCSHGATVSQLEADELFYLRSRGLDSNAATNLLINAFAAEIIEEITVSSLRDQLFSRLQNRFI
13035_Dsalina@AFZ49975_1__FeS_assembly_protein_SufD                                                        MSMSFLNYLLSQTFKVWLQKRQQEAANWVAESKFPHRKEEEWRFTDLSPLLDYQFQRPASIAPNQESIEPFTLPECQTRLVFVNGRYAPQLSQVQLPAGVTMTSLAELDSQVTDYLTQEGGEELFTALNTAGFEDTAIVWVAVNTEVETPLHLLFLSVGEPQFIQPRLLVVAETSAKVSFIEQYVGLTAPYFCNPVTEVWLAPNAEVNHVRLQEEALNSFHIGKTAVMQAQDSRYTCSPVSMGGRLSRHDFDVIKDGTQTETRLRGLTLGNGEQLLDTHSAIAFRHPHSSAEQLHKCILDKAARGVFNGKMFVPQAAQQTDASQLNRNLLLSEKAHVDTKPELNITADNVKCAHGATVSQLEADELFYLRSRGLDNKAASNLLINAFAAEIIDEIPVLSVREKLFNSLQNRFI
1919144_Cbacterium@PSO51432_1__Fe_S_cluster_assembly_protein_SufD                                          MS--FLDQLLSQTFGAWLQKRQQEAANWVAASRMPHRKDEEWRFTDISPLLEHQFQKSQSVEVTPEATRSLQIPEAQSRLVFVNGRYAPHLSNLNVPAGVTVASLAELDSQVTEYLTQEGGEELFTALNTAGFEETAVVWVPANTEVETPLQLLFLSVGQPSLIQPRLLVIAETSAKVSLVEQYASLSAPYFNNPVTEVWLAGNAQVNHIRLQQETFNSFHFTKTAVTQAQDSRYACYPISLGAQVSRHDFDVFQTGTQVNTRLYGLVLGSGEQVLDTHSAIAFRHPHSSADQRHKCILDDSARAVFNGKMFVPQAAQMTNAAQLNRNLLLSQKAHVDTKPELNITADNVQCSHGATVSQLEAEELFYLRSRGLDDNAASNLLINAFAAEIINDISIASVRETLFNTLQNRFT
1947889_Cbacterium@DIYQ01000113_1_20___19392_20771                                                         MNTLAVQQLLNTALVSLIQAVREYGAAIASELQFPSSQDEEWRFTDISRLLGVNFQPATPEETLKIDITPFILPEANSRLVFVNGVYSPDLSDLGVNLETVTHLLSGVPAKLNPYLGKPGTQEVFTALNSASLQDGALVWIPANQVVETPIHVLFLSAENPALASPRTLVVAGANSSVTLVEQYVTISTPYFSNAVTEVWLEDNAQVNHTRIQQEGQQSIHISKTAIFQNRDSRYTLNGISLGAGLSRHTIDAIQQGEGTQTTLNGLTEITGKQCSDTHSSINHLYPNGNSNQLHKCIVDRNAHAIFNGKVFVPKAAQLTNAQQLNRNLILSDKAKVDTKPQLQITADNVKCSHGATVSQLEEEEVFYLQSRGLSQEASRHLLIDAFANDILSRIPLTSLQTTLAQCLSCRTH
2005460_Csp@BAZ44516_1__FeS_assembly_protein_SufD                                                          MAVQFFADLLQLDQPQWLKEIRQQFITLSANLSLPTRQDEDWRFIDLSPLKQEKFVAGGAVSVNY-D---LSSTEISCHLVFVNGLYSAELSDTALPKGVYVGNLGNLP-DAAKYLAKHNQKAAFTALNTAGSLDVAVIWVAKDVKVESPIHLVFIADGDTIFIQPRTLVIAQTGADITLVEEYRGR-GKYFTNAVTEIFVEANAKINHTRLQQESETSFHIATTAVSQARDSHYTINELNLGAKIFRHNPEILQQGEQTETNLNGLTVATGEQTADTHSIIALTKPYGTTDQLHKCIISDRAQTIFNGKVFVPKEAQLTDATQLNRNLLLSPKARVNTKPELQITADNVKCAHGATVSQLEAEEIFYLRSRGLSEADANQLLIDAFAAEIIDRIPVEFLRTKITQIIEKKIL
1973482_Rcurvata@BAZ89916_1__FeS_assembly_protein_SufD                                                     MTMEFLTRLLNQKEPSWLEQVRTNATKWVRHSVIPTTRDEEWRFTDLSPLREISFALGSNLGSSQIAMESLGLPEAH-RLVFINGVLTPTLSQTDLPSGLHVGNLDSLE--AQKYLAQDGTRDVFSDLNTAGLSDVAVVWAGKNVVVEDPIQLLFISLVGPTFCQPRCLVIAEGNSQISLIEEHITLNGAGLNNSVTEIWVHENAQVNHSRIVLGGDHSFDIGKTAVTQARYSRYSCNAITIGGKVSRHNLELVQTGEQTETNLHGLTVIAQKQLGDTHSAITLNYPYATSKQLHKLIIGDRAHGVFNGKIFVPKSAQLTDASQLNRNLLLSSKARVDTKPQLEITADNVKCAHGATVSQLQDDEIFYLQSRGIGETEARKLLVNAFATEVINLIPLASLREKLLKTVSSLVN
2053605_Rsp@HAE05183_1__TPA_asm__Fe_S_cluster_assembly_protein_SufD                                        MNMQYLVNLLNKKRQGWLQELKDLSANYVRHSVIPNTREEEWQFTDLSALRKLELSVGKKYDLSEDDVPY--FPEAKIRLVFINSIYTPELSTTKLPSGVLVSNLASLPERVQQYIARKGDWEVFTALNTAGINDVGVVWISENVVLEEPIHIVFITAGEAAISQPRCLVVGETSSQATLVEEHTNYKGVYFSNSVTEIFVNENAQINHTRIEADNMEAFHIGKTTVTQEKHSSYSCHSISLGGKLSRHNLEILQAGEDTETTLNGLTIIGGQQLADTHSVILLNHPHGKSRQLHKYILVDKAHGIFSSKVVMPKSAQLNDVEQLNHNLLLSPKARVDTKPQLLISADNVKCSHGATTSQLEDNEIFYLKSRSLNEDSARKLLIQAFAAEIINRISLPSLQERLVKTVNQF--
2005462_Csp@BAZ07099_1__hypothetical_protein_NIES3974_37620                                                MTTSYLGQLLTTSNIDWLGEIQTQAANWVRHSTLPTTRDEEWRFTDLSGLQQVKFTAAEDVKLNQV-EAQIGTPETNSRLVFVNGRFAPQLSCVNLPPGVLVTSLTNLPGKISACFAQEGALEVFTALNTAGVKDGAVIYIPKNVIVDTPIHLVYIATG-RTINLPRTLIIAETGAEMTLVEEFIPIDDTYFTNSVSEIWLADNASINHTRIQTEAATAFHIGKTAVTQSRYSRYTCNAINIGGQLSRHHLEILQTGEQTETYLNGLSIAKDKQVNDTHSAIALNYPYGVSKQIQKNIIADRAHAIFNGKILVPRPAQLTDASQLNRNLLLSTKARVDTKPQLEITADNVKCAHGATVSQLEDDEIFYLQSRGINQDGSRRLLINAFAAEVIQQIPVKSLSEKLLIQAKQL--
1497020_Nsphagnicola@KGF71867_1__hypothetical_protein_DO97_14605                                           MTIQYLNQLLSLSPADWLTQVRNRATALVQEQAMPSPQDEDWRFTDLSALLQVNFAVSSPPTVTLSDLSALTLTEDSYRLVFVNGVFAPQLSAIDLPSGLWIGNLGTAPLNLPDFLAKQGAEEVFTALNTASFTDAAVVWVSKQVAIAAPIHLLMITAPTPEVLHPRCLVVAEPGSSLTLVEEYATVGGTTLSNAVTELWLADSAQVNHVLVQQNQLTGFHVGKTAVFQARGSHYRGHPITLGAQLSRHHLEVFSRGEQTETTIQALTQISGQQVADTHSAIAHLQPHCTSRQVHKCIVGDRAHAVFNGKICVAKAAQLTDAAQLSRNLLLSPRARIDTKPQLEIVADNVKCAHGATVSQLDNDEIFYLQSRGLDREAACDLLVYAFAVDIFHRIPVASVRDRLVKRLTTATS
2099687_Cbacterium@PXDR01000573_1_6___5464_6795                                                            MSMQYLRSHLTNPDPLGLDDLRHTAQALVKEQTFPSTKDEEWRFTDLSAMLDLDFHLSLDQALSPLDVADVVLPEAQSRITLVNGRYVAGLSALDLPKGFIIGSLANLLPRLSQYLAQQGSNETFAALNTAGFQDAAVIWIPKDERIEFPIHLLNLALPGPTLALPRCLVIAEAHSQLTLVEEFRGIGGDYFTNAVTELYLADGAQVRHTRLQREGPATFHIGRTAVAQAQNSEYAGCAIAFGARLARHNWHIHQNGPQTQTQVHGLAVAQGTQVADLHSSVHFTQPHGSADQLHKCIVDDRAHSVFNGKIFVPRQAQQTNANQLNRNLLLSDRAKVDTKPQLEIIADNVKCAHGATVSQLQPDEIFYLQSRGIDQSQAQRLLIYGFAMEIVEKIPVESVRQRLSERLKQVX-
268115_Lantarctica@PZO39358_1__Fe_S_cluster_assembly_protein_SufD                                          MANSYLKGLVQIPGNLGLGEVRSRAASFLNEQTFPSTRQEDWRFTDLSPMLAIDFATAEEALVAETDIAELRLAETGAQIVVVNGRVSTELSRLNLPEGAKVGSLRAHPTQLVDRLAQSGSHEVFTALNTAGFQDAVVIWLPRNLTIETPIQIIYVSQTGPCIVQPRCLVVAESGSAVTLIEDFWGSSETHFTNAVTELWLDANAQVTHSRIQREGAGTFHIGKTVVTQARDSQYVGTAVDFGARLARHNWEIYQTGEQTTTKLYGLAAIAASQQADTHSLVALSHPHGTVEQEHKAIVDGRAHSVFNGRMAVAQKAQSTSARQLNRNLLLSDKARVDTKPQLEIVADNVKCAHGATVSQLQADEIFYLQSRGISAPQAQRLLIYGFAMEILETIEAETLRSRLAETITQWT-
2099684_Cbacterium@PWRG01000117_1_18___17360_18709                                                         MAKSYLKGLIQTPADLALSELRSRAEVLLKEQTFPHTRQEDWRFTDLSSMLDIAFACADGDQPVAAAIEALRLPETGAQVVVVNGQVKPDLSQLGLPQGAVVGSLRALQEKLAQRLGRSGHHEVFTALNTIGFQDAVVVWLPPNGVMETPLQIIYGAEAAPVLAQPRCLVVAEPSSALTLIEDYWGNATAYFTNAVTEIWLEANAQVTHSRLQREGSGTFHMAKTVVTQARDSQYIGTAVDLGAKLARHNWEIYQTGEQTTTQLYGLGAITATQHADTHSLVALSHPYGTVGQVHKAIVDDKAHSVFNGRMVVAQKAQETNASQLNRNLLLSDKARVDTKPQLEIVADNVKCAHGATVSQLQADEIFYLQSRGISASQAQRLLIYAFAMEMLETIPVATLRSRLTDAISEWAS
32049_Ssp@ACA99800_1__FeS_assembly_protein_SufD                                                            MTAANLEKFLGLSQSAEFQAIRDQGLEKVRQGKFPSRRDEAWRVTDLSVLKHTTFQAAQPTTPTAADLDVFALPETNSRLVFVNGHYAPDQSCVGLPDGVFVGNFTALAAAIAKYLGQTEQLDVFAALNDAGLGDLAIVWVPKNTVVEQPIQLLFVGNGAPTAMQSRCLVIAETGAQANVVEYYGAIAHRYFNNALTEVWVQTNARLNHVRVQREAGGAIHLGNTAIAQAQDSHYQLTEVNFGARLSRHTLTLTQNGPQTETILKGLTMVGAEQLSDTHTAVYLQHPYGSVDQLHKCIIDDAARSVFNGQIHVPQKAQMTNAAQLNRNLLLSPKAKVDTKPELQITADNVKCAHGATVSQLEAEEIFYLRSRGLNDYDARHLLIDAFAAEILDTVAIAHLQQALTGCVACRTV
317619_Phollandica@KB235941_1_291___338477_339859                                                          MVVQYLAHLLALSLPPAIATAQAQAAARIPELAIPSSRHEDWRFTDLSALVQLQFQATPQVSFTLGQLAALTIAEARHRLVFVDGHYSPSLSSVDLPAGVTLGNIHQADQRLAQVLGQPGNEEVFTTLNTATFQDLAWIHLAEGVILDAPLHLIWMSTLDPVVSQTRALILADRGSSLHLVEDFVTLGGTYFTNGVTEMVLGDNAFVHHSRLQRDGTGAFHIGKTAVSQGRDSRYVGVAIHLGAQMSRHNLEVVHQGEQAETELFGLALVNQAQVMDTHSSIWYQHPHCSSNQLYKAIVNDRGRSVFNGRVDVPQAAQLTNARQLNRNLLLSPQARVDTKPQLEIVADNVKCTHGATVSQLEDEEIFYFQSRGIDPLSAQHLLLDGFAAEILQKLPLESLRQSLGRCVACRMM
1880902_Lsp@OCQ94576_1__Fe_S_cluster_assembly_protein_SufD                                                 MGVDYYAGLLATTDWELVQRLRSQAQAVAQEMALPSTRDEDWRFTDLSPMLAIALRAPELTTLEPEAIAAFAIPEASVRVVVVNGRFVPELSNLGLPDGVTIGSLAAVTERLASHLGQQGSQDAFSVLNTAGLNDGVVIELERRVQVAKPIHLLHVATADPAISQPRCLVLAKAGSHCTLIEDYVAIGGGYCTNSVMEVVLGNCATLHHVRLQREGEQAIHIGKTAISQDWNSHYTLTTISQGASIARHSIDIAQTGPGTETILNGLSVATGEQLTDTHSSLVLSHPHGTADQLHKCIADDRGHTVFNGRVFVDHDAQQTNAAQLNRNLLLSPKARVDTKPQLEIIADDVKCSHGSTVSQLEETELFYCRSRGLDLATARSLLLDGFAGEILDRLPIASLRSTLARQIAQRIN
1140_Selongatus@ABB57767_1__Iron_regulated_ABC_transporter_permease_protein_SufD                           MTLSVLQQLLNLQSAAGAESLQAQARDRLTDLAIPSTKVEDWRFTDLSLLLKRSFVAAPA-QAKAEFVEPLLLADVPLRAVFVDGQFRADLSS-DWPEGLSLT------VGFDAAIAQLLADDLFATLNTAGFGQAAVIRVAAGAAIAQPLHLLWISSSTTAFSQPRALIELGANSALTLIEDFAPLGADYFVNAVTEIQLGANAQLKHSRVQRDGDRAIHIGTTAVRQERDSRYHGIAVSTGAHLSRHNYLAAQDGSQAETILDGLSLADGDRLVDTHSGMFFNQPHGRSQQLHKCIASDRGRAVFSGRVVVPQIAQQTDAAQLSRNLLLSSRARIDAKPQLEIVADDVKCSHGATVSQLSEDEIFYLQSRGLNQAEATHLLIEAFAGEILQKLPSAQLREALSRCVSCRAE
1173263_Ssp@AFY72303_1__FeS_assembly_protein_SufD                                                          MIDLFAQDLLSQHSPAWLRTLRSEASDRLNYLKFPTPKDEEWRNNDFSELRDIGFALVNAVDKSEDNLDAHILPESESLITFIDGRFSIEFSALGLPTGVFIGSLNNFGASLSPHLGKADAEDFFVALNTASIDDVAVVYIPKNLNFIPTVQLLFASHQ-NTISQPRCLVIVESGGSLNLVETHIGQ-SLHFCNSVTEIYVGANARINHTKVQTESDQAIWISNCAIVQQRSSAYIKNSIVLGAKKSRTNLHIQQLGEHTETSLNGLTLIGGEQIADTHSQIAHNFPNGTSQQLHKCIADERSHCIFNGKILVSQAAQLTNSKQLSRNLLLSPKARIDTKPQLEIFADNVKCAHGATISQIDADELFYLQSRCIDLESAKKLLTYAFAAEVITQIPVDSLRESLSQLVLAKTH
82654_Psp@AFY70212_1__Iron_regulated_ABC_transporter_permease_protein_SufD                                 MSIRFVDGIVNQEAIAWLQSIRQEAQTLLVDQELPHKKQEEWKYTDLSAVLKRSYVLRKPQALENKLIAGQIVPEARSLLVFVNGVFSPQLSGLDLPEGVIVGSLAQLPQRLAEFLAETDADDFFANLNAACLSDVAIAYVPKNVVIDQPIQFVYAVTPRSVISQPRCLVVAETGSSMTLVETYVGEPRSYLSNSVAEIMVGENAAVNHTKVQWEGHAACHISTTAIAQERDSRYTCNAISTGAKISRHNLQVQQWAGQTETHLNGLAYIDGDRLTDTHSAIAHNYAHGSSNQLHKCIVDDRARAIFNGKIQVRQAAQQTDSSQLSRNLLLSDKARVDTKPQLEIVADNVKCAHGATVSQLDADEIFYLQSRGIDAASAANMLTFAFAAEVIQRIPIPRLRQALEKFVLSKTR
685565_Psp@BBC24014_1__FeS_assembly_protein                                                                MAIQFIAQVLGLDTNNFVSNLRQLASDRLATLSFPTTKDEEWKYTDVSALGSLPFANQPAIASRNAAIANNIAPESGNCLVFVNGKYRKDLSDTDVTEGLVIGTLESLGPKLRSHLAQPDANDFFASLNTACMEDVAIILAPKNLVVENPVQLLFISAPGTLITQPRCLVIAETHSQLTFVQTFVGEDQIYFTNVVTEVWLAEGAQVNHTKVQRQGDEAVHINTTAIAQARNSVYKNQAISFGAKISRQNLIVHQMAEQTETSLTGLAFIDGEQLADTHSVISHNYPHGSSKQLHKCIADGRSHAVFNGKIQVAKLAQQTDSAQLSRNLLLSGKARVDTKPQLEIFADNVKCAHGATVSQLDAEEIFYLQSRAIDAESAAKLLTYAFATEAISQIPVVSIQRSLSSFVLEKTK
195250_Ssp@CM001776_1_2851___3103412_3104749                                                               MTPSYLAELLGQSIAPWLDPLRQMAADRVRLMSLPTQRDEDWRFTSLNSLKEVTFRVSDA---TLSGVTDWALSETRSRLVFVNGKFAAEFSDVGLPTDVTVGNLANLSEQVRSQFSLMDSGDVFALLNSACLQDMAVVIVGKDCVVETPIQLLFVSTAGPSVSHPRCTVVAERGSAATIVEQFVGVGEPYLTNAVTEITLAPNAQLNHCKWQAESEHSFHIARTAIAQERDSRYTCHTTSTGARLSRHTLAAVQQGLNGETILNGLTVASGTQLSDTHTAIDHAQPHGTSQQIHKCIVGDRAHSVFNGKVLVRKHAQKIDSSQSSRNLLLSHKARVDTKPQLEIFADDVKCAHGATVSQLEADEVFYLQSRGLSEAKAKQLLTYAFAVEVAERIPVKSLENQLKNFLSFAFD
1752182_Abacterium@LNDP01000024_1_279___317197_318330                                                      ----FNE---SFEDDTAIKALRERAFAAFVEKGFPTQQDEDWKYTNVAAIGKETWQAAAA-GI--E-LDR---------------------ADA---------------VRAHGLLERRFDRNGFTALNLA-MAEISVIKIARDTVVDEPIVLSFAAAE-GTAIFPHVVVIAESGSKATIVESYASE-AKGFTNAAVQILVEDNATLTHYRVQKDGAEAFNYGVTEVSLGKGT-YDSTNINLGGAISRHDIELKFTAEGGEAWVDGLYMLGGEQHHDTHSMIDHAVPNCLSHQNYKGVMNDASRAVFNGKVFVRENASGTDAQQSNKNLLLSNEARVDTKPQLEIFNDDVKCSHGATVGQLEEEELFYLLTRGLPEPLARNLLTYGFAEEVINKIKIEAIKKDLDATVLNRLH
1946317_Csp@DEQS01000100_1_26___22842_23993                                                                MTSSFAE---QFETNDAVRAMREQAFASFTASGFPTPKNEDWKYTNVASLVSGQWSVACGQSQ--E-LTP---------------------ADV--------------------EIARGVDRNGFAALNLA-FGEIKVIRIAKDTSIAEPFELNFAAAE-NTAIFPHILVIAETGSKATIIESYASQ-TKSFTNAAVQVIVEDNASVTHYRVQKDGAEAFNIGTTEVSLGRDSRYDSTNINLGAAISRHDIDLKFTAEGGEAWVDGLYMLGGRQHSDTHSVIDHTVPNCVSHQTYKGVLNDHSRGVFNGKVFVRENAHGTDAQQSNKNLLLSNDARVDTKPQLEIFNDDVKCSHGATVGQLEEEELFYLLTRGLPETLAKNLLTYGFAEAIIRKIGIESIKTDLDAAVLNRLS
1946322_Csp@DLHV01000023_1_42___33546_34412                                                                -------------------------------------------------------------------------------------------------------------------------------MNLA-FADFKVIRIAKETSVAEPIELSFTAEE-NSAVFPHVLFIVEAGSKATIVETYASP-AKNFTNSAVQIVVEDNANLTHYRVQKDSADAFHYGVTEVSIGRGSFYNSTCINLGASISRHDIDVKFTAEGGEAFVDGLYMLNGSQHADTHSIIDHTVPNCTSHQNYKGVLNDRSRAVFNGKVFVRENAHGTDAQQSNKNLLLSNEARVDTKPQLEIFNDDVKCAHGATVGQLEEEELFYLLTRGLPETLARNLLTYGFAEEIINKIGIESIKQELDKAVLNRLN
1946316_Csp@DDUF01000054_1_158___186998_188125                                                             ----FTE---DLESDLELRSIREEAFAEFASKGFPSLSHEDWKYTNVAPIATADWTIDSGR------------------------------SN---P------------ALAIDDLKRDFRRNGFTALHLA-FADIAVLEIEKDTAVIDPIEFNFAAED-GNAIFPHVIIIARAGSKATIVESYEGT-GRCFTNTAVQVLVEENANLTHYRIQKESAEAFHYGVTEVLVERGT-YNATNINFGGAISRHDIELKFVAEGGEAWVDGLYMLNGSQHSDTHSIIDHTVPNCTSHQNYKGVMNDGSRAVFNGKVFVRENAHGTDAQQSNKNLLLSNDARVDTKPQLEIFNDDVKCSHGATVGQLEEEELFYLLTRGLPETLARNLLTYGFAEEIINKIGIDSIKSDLDAAVLHRLN
1617423_Abacterium@KXJ98417_1__iron_ABC_transporter_permease                                               MVVEFAE---RFTADAKTLGLRERAFAHFAEKGFPSVRLEDWKYTNVSAIAARDWQVGE--------LPS---------------------EDV---------------ASLLGDIGERFERNGFTALNQA-FAAYRIVRIPKETAVEEPIVIEHSAGE-SEAIFPHTVVIAEAGSRATLVESFASE-AAGFTNAATRIFVEDNANLTHYRVQKDSAEAFNYGVTEARLGRGSRYDATSINLGGAITRHDIEAVFTAEGAEALVDGLYMLSGAQHHDTHSIIDHTVPNCTSHQSYKGVLNDTSRGVFNGKVFVREGAHGTDAQQSNKNLLLSNDARVDTKPQLEIFNEDVKCAHGATVGQLEEEELFYLLTRGLPDALARNLLTYGFAEEIINKIGIEAIKSELDAAVLNRLG
1752184_Abacterium@LNEI01000018_1_591___649777_650910                                                      ----FTE---QFEKSAGGRELREKAFAVFAALGFPTPNDEDWKYTNVAPLSREPWVVPPLM------LSP---------------------SDF---------------DRNEDRIAGDFGRNGFTALNMA-FACFSIHVIPKDMAFAEPIKLEYSAAN-RMMTSPHVVIIAEAGSKATIVESYHAS-SSGFTNAVTRVMVGDNANITHYRVQRNAPDAFNIGTTDVTLGAGSSYDSTNINLGGRLSRHDIDLKFTAEGGEAWVDGLYMLGGNQHHDTHSIIDHTVPNCNSHQTYKGVLNDNSRGVFNGKVFVRENAHGTDAQQSNKNLLLSNDARVDTKPQLEIFNDDVKCSHGATVGQLEEEQLFYLLTRGLPEVLAKNLLTYGFAEEVINKIGIESIKKELDVAVLNRLG
1962177_Abacterium@MWYZ01000070_1_17___14601_15911                                                         MQK-YGA---AFEENAWLKYLRENAFEFFTENGFPTVKNEEWKYTNVAPIEREIFEITNGRAVDAEKISELFSKTEENRVVFVNNKLNQELTNLNLPEGAKILNLNKAIQIVRKNLGKNAEANGFTALNTAFIEEGVFIFVPKNTKIETPIHLIFITDE-NTASFPRVLLVAERGSEAMLIESYLRTATKYLTDSVIEIVLEDDAKLKHLRVQRESHNAFHVGTTAANLNRASVYDSTNITLGARLSRHDVLVKFNAEGAECFVDGLYMIAEEQHADTHSVIDHALPNCLSHQTYKGIVDGKARAVFNGKVFVRENASGTDAQQSNKNLLLSNDARVDTKPQLEIFNDDVKCAHGATVGQLEEEELFYLLSRGLNEQLARNLLTYGFAEEIINKIEIESIKKQLDEAVLNRLN
1946318_Csp@DGBD01000153_1_4___3111_4484                                                                   MSTQYSLAHQELRVASWVKRLRDEAFESFAHSGFPTTEQEEWKYTNVVQIAKAKFEPFIKSGITQKQIAPFIYEEASSRLVFINGIFNERLSSLSLPGETVAVDLARALEIVREYLARDVDGNPFTALNTAFLSGGAFLFFPAGVVVENPIHLLFISSAERFASFPRVLIVAGRGSSATVIESYASLKGEYFTDAVVEVVIEDDARIEHYKVQNESEKAFHVARTIAELGRNSSYNSTVITLGARLSRHDISVNFNHEGAECWVDGLYIVEDGQHTDTHSVIDHKLPHCTSRQLYKGILNGKSRAVFNGKVFVRQGAQGTDAMQTNRNLMLSNDARVDTKPQLEIFADDVKCAHGATVGQLEEEELFYLVSRGLHTELARNLLTYGFAEEVVEKIKIDSIKAQLDEAVLNRLH
1946320_Csp@DIYZ01000236_1_11___9735_11078                                                                 MVTEYEEAFRTLSRGSWLPHLREKAMERFAELGFPSVKDEEWKYTNVAPIARIDFRPLLLAGSDANRLADFTCAEAQSQLVFVNGVLRGDLSSLALPEEVVAIDLSQALEIAREHLARDYVANGFTALNTAFVDGGAFVYLPKSVTVKAPLHLLFISDGNRLATFPRVLIVAEENASATLIESYASTSADYFTNAVVEVVLKDGARLEHYKVQRESAQAFHIATTMAELGPNTSYDATAITFGAALSRHDIHVTMDHEGAECWVDGLYLVTGNQHTDTHSVIDHRKPHCTSHQLYKGILDGKSRAVFNGKIFVRHDAQKTDALQTNKNLLLSNEARVDTKPQLEILADDVKCAHGAAVGQIDQDELFYLETRGIHHDLARNLLTYGFAEEVIGKIKIDSIRAELDEAVLNRLN
2052146_Bbacterium@PLCD01000020_1_39___42308_43654                                                         MAPEYETAFRQADEPAWLQSLRETSFDQFERAGFPNIKEEEWKYTNVTPIAKGNFAPVLVRALAKDGLASFIYEESQSRLVFVNGMLQQELSSLALSDDVVAMDLRAALAIVRQHLEHHAEKNGFAALNTALFTSGLFLKIPRGISIDAPIQLLFIGEGEPPAAFPRVLIVAEENSAATIIESYVSPKSVYLTNAIVDLSLEDGARLQHCKIQRESMGAFHVATTRAELGANSSYHTTTINFGAAISRHDIDVQMDHEGAECAVDGLYMVDGSQHTDTHSVIDHRQPHCTSHQLYKGILDGKSRAVFNGKVFVRHGAQQTDAHQTNKNLLLSTDARVDTKPQLEIFADDVKCTHGAAVGQIDEEERFYLESRGINPTLARNMLTYGFAEEVIEKIGVESIRRELDEAVLNRLQ
454194_Pmethylalipha@CDM64968_1__FeS_assembly_protein_SufD                                                 MTQAYLEAYEQLEVPSWLDRLRAEALEKFSELGFPAPTLEEWRYTNVAPIAKARFVPSWTVEEAGRRWADRVYEEASSVLVFVNGRFRSDLSSLALPREAVVLGLADARKMIGERLARAFDRQHFAALNTAFIADGAFVYLPRGVRVEAPIQLLFISDSGPVMSFPRVLVVAERESEATLIERYVGAAQPYFTDAVVEIYIDENAHLEHYKVQEEGVQGFHVATTWVELKRAARYHSTTVTLGAQLARHNIAAILTEEGGECRVDGLYMVDTGQHADTHSLIEHRAPRCTSFQLYKGILDGRSRGVFNGRIYVHREAQQTDAYQTNRNLMLSNEARVDTKPQLEIFADDVKCSHGATVGQLEEEELFYLRTRGLSFEKARNLLTYGFAEEVVEKIAVDSIREQLNEVILNRLH
1951504_Bbacterium@DGCQ01000010_1_258___268506_269816                                                      MSEVYITGSVESAESVAIRAINERGREDLENTPFPTRKDEDWRFVDLKSITKSQFCKLEEAAADVGDISDHYLPEANCRLVFVNGVYSEELSSVDLPNNVIVGNLAANANSVKEHLGTNYDDDVFAPFNDAAFTDGAFIYVPEETVVRTPIHILNVFTDAAFYATPRLLYVGEMFSKSTIIEEHIGLANQYLNVPVTEFKMFTGSNVHHARIQRDSKKASHISRPIAILDKNAEYHSYTICLGAKLFRNDPRVIQNAEEVNFTVDGLVLIDGDQIADTHSIMDHRFAHAGSHQLHKVVVNDNAHSVFNGKIFVAKDAQKIDSFQENRNLLLSENGKVNTKPQLEIFADDVLCSHGATIGQLQDEEVFYLQSRGLTEQKSRELLVYAFALESVESMEVESVEKLLLNEVIEYTN
1121104_Bvulgaris@AQXH01000001_1_264___288247_289557                                                       MSEVYIDGAIESSDAEAIKSINERGLKALNNTAFPTRKDEEWRFVDLKSITKNQFVSLENAAAELGDISDHYLPEAQSRLVFVNGVYNAELSAVGLPANVIVGNIAEHADALKQHLGTNYEDDVFAPLNDANFNDGTFIYVPKETVVETPIHILNVFTDAAFYATPRLLYVGEMFSKSTIIEEHIGLANVYLNVPVTEFKMFTGSNVHHARIQRDSKEASHVSRPIAQLDKNAEYHSYTICLGAKLFRNDPRVIQDAEEVDFTVDGLVLIDGEQIADTHSIMDHRFAHATSHQLHKVVVNDSAHSIFNGKIFVAKDAQKIDSFQENRNLLLSVDGKVNTKPQLEIFADDVRCSHGATIGQLQDEEVFYLQSRGLTEQKSRELLVYAFALESVESMAVESVEKLLLDEVIKYTN
1951518_Bbacterium@DKGJ01000036_1_150___164149_165453                                                      MSEVYIGSEIESASSVSIRAINERGREAVEKTAFPTKKDEDWRFINLKSITKNSFVSVNDAVKDAGDISGHYLPEANTRLVFVNGVYNETLSSVGLPKGVIVGNLSEYAETVKEYLGTNYEDDVFAPFNDAVFSDGTFIYVPEETTVEAPIHILNVFTDAPFFATPRLLFVGEMYSKATIIEEHIGLSNAYLNVPVTEFKLFSGAHVHHARIQRDSKTASHVSRPIAMLDGHAEYHSYTICLGAKLFRNDPRVIQNAEEVDFTVDGLVLIDGEQIADTHSIMDHRFAHGRSHQLHKCVINDEAHSIFNGKIFVAKDAQKIDSFQENRNLLLSDDGKVNTKPQLEIFADDVLCSHGATIGQLSDEEVFYLHSRGLTEQKSRELLVYAFALESVESMEVESVEKLLLDEVIKYTT
1951483_Bbacterium@DBVB01000061_1_17___14409_15704                                                         MSSVYVQGVLR----ENFKELRSQAKENLDTCAFPTKKDEEWRFTDLKSITSNKFESVDTGAQADLELDEYHLPEASSRLVFIDGNFSPSHSAIGMPDGVIVGNINDFPEQLRSHLGTNYEDDVFVPLNDVNFQDGTFIFVPKETVIEQPIHILNVFTHRPHFVTPRVLFVGEMYSKATIIEEHIGLSNVYLNVPVNEFRLYSGAHVHHARIQRDSKNASHISRPVAMLDAHAEYHSYTICLGSKLFRNEPRVIQNAEEVDFTVDGLVLIDGEQIADTHSIMDHRFSHGNSHQLHKVVVNDQAHSIFNGKIFVAKDAQKIDSFQENRNLLISDTGKVNTKPQLEIFADDVRCSHGATIGQLQDEEVFYLQSRGLTEQKSRELLVYAFALESVESMAVKSVEELLLKEVIAYTN
1951514_Bbacterium@DIAA01000023_1_163___198259_199596                                                      MSIAFLDGDFSISDVDVIAALNQKGAGNISEFSFPTKKDEDWRFTDLRSISRNHFVPVAEAATPVGDINDHYLPEAESRLVFVNGEFDAERSSLAIPENVTVGTLVEYGEVVKEHLGKTFDEDVFNALNDANFKNGVFIHVPKETKVEAPIHILNVFTDAPFYATPRVLYVGEAYSKSTVVEEHIGLANEYLNIPVAEFKMKEGSNVHHARIQRDSKKANHVSRPIAHLDKFAEYHSYTICLGAKLFRNDPRVVQNDQEVNFTIDGLVLIDGEQIADTHSAIDHRHWHAQSHQLHKVVVNDKAHSIFNGKIFVREDSQKIDSFQENRNLLLSVDGTVHTKPQLEIFSDDVLCSHGATIGHLNEDEVFYLHSRGLTKKKARELLVYAFTLESIENMEVESVHKLLLDEVVKFTS
1194090_Aroseus@SHF52110_1__Iron_regulated_ABC_transporter_permease_protein_SufD                           MTTLFLQDLLDFGKSQFLDKVRLKAADEVRNTPFPHKKDEDWRFISLRELYSEDYELAATVDVSLPDISDHYLPESGARMVFVNGTFSREHSSTALPEEVEIGNLADLTPLIEEHLGKNFEGDVFSSFNAAFLDDGVFIHVPENLKVEVPVHLLFVQTDANYFSTSRSLVLADAGSEVTIVEDYIGLGNKYFNLPVFEVNLEEEAYVKHTKIQRESKKAIHIARTGASVARHANYESYTITRGAKLSRNEPRISQRDEEVEFTVDGLVLIDGEQVSDTHSVMDHRFSHADSHQLHKCVINGKAHSVFNGKIFVRKDAQKIDSFQENRNLLLSRKGLVNTKPQLEIFADDVVCTHGATVGQLEEDEVFYLKSRGLNDQQARELLIYAFALETIENITVDSVQKLLVDEVHRYTE
2021605_Bbacterium@NNSL01000021_1_2___628_1854                                                             ---------------------------EVRNIPFPTKKLEDWKFISLRDLYKDSYELASDLDVEVPDIRDHYLPESGARLTFVNGSFSAEHSSTDIPDEVLIGNIAKLADLLKEHLNKNFQEDVFSSFNKAFLKDGVFVYVPEGLTVDVPLHLLFVQTDANYFTTSRSVVVVDKKSEVTVVEDHIGLGNKYFNLPVIEINAEEESYVKHTKIQRDSREAIHIARTAAFVHHHANYESYTITRGAKLSRNEPRISQRDEEVEFTVDGLVLIDGDQVSDTHSVMDHRFSHCESHQLHKCVINGKAHSVFNGKIFVRKDAQKIDSFQENRNLLLSRKGMVNTKPQLEIFADDVVCTHGATVGQLEEDELFYLMSRGLNEQQAREMLIYAFALETIENISVDSVQDLLVDEVHRFTA
2032627_Asp@PAU93804_1__Fe_S_cluster_assembly_protein_SufD                                                 MGKVFLQDLLNFGKSKFLDEVRLKGAEEVRNIPFPTKKLEDWKFISLRDLYKDSYELASDLDVDVPDISEHYLPESGARLTFINGSFSAEHSSTDIPEEVLIGNIAKLADLLKEHLNKNFEEDVFSSFNKAFLKDGVFVYVPEGLTVDVPLHLLFVQTDANYFTTSRSVVVADKESEVTVVEDHIGLGNKYFNLPVVEVNAEEESYVKHTKIQRDSREAIHIARTAAFVHHHANYESYTITRGAKLSRNEPRISQRDEEVEFTVDGLVLIDGDQVSDTHSVMDHRFSHCESHQLHKCVITGKAHSVFNGKIFVRKDAQKIDSFQENRNLLLSRKGLVNTKPQLEIFADDVVCTHGATVGQLEQDELFYLMSRGLNEQQAREMLIYAFALETIENITVDSVQDLLVDEVHRFTE
2021605_Bbacterium@NNSL01000089_1_2___548_883                                                              ----------------------------------------------------------------------------------------------------------------------------------------------------------------------------------------------------------------------------------------------------------------------------------------------------------MSG-------------KDAQKIDSFQENRNLLLSRKGLVNTKPQLEIFADDVVCTHGATVGQLEQDELFYLMSRGLNEQQAREMLIYAFALETIENISVDSVQDLLVDEVHRFTE
2021605_Bbacterium@NNSL01000089_1_1___1_576                                                                ------------------------------------------------------------------------------------------------------------------------------------LKDGVFVYVPEGLSVDVPLHLLFVQTDANYFTTSRSVVVADKESEVTIVEDHIGLGNKYFNLPVVEINAEEESYVKHTKIQRDSREAIHIARTAAFVHHHANYESYTITRGAKLSRNEPRISQRDEEVEFTVDGLVLIDGDQVSDTHSVMDHRFSHCESHQLHKCVINGKAHSVFNGKIFVRKG-----------------------------------CA---------------------------------------ENX------------------
2021605_Bbacterium@NNSL01000485_1_7___6514_7551                                                            ----------------------------------------------MRELYSDSYVPASQIDVQLPDISNYYLPESHSRLVFVNGRYSAAHSSTGLPDSVTIGNIADLAEHLEAHLNEDFENDIFSSFNTALLRDGAFIHVPEGTNVDAPVHVLFINTDAPYFTTSRCLVLAEENTDLTLVEEHIGLGNKYFALPVVEINLERDAYVKHTKIQRDSRAAIHIARNAAHIKQHANYESYTITLGAKLSRNEPRITQLEEEVEFTVDGLVLIDGDQVSDTHSVMDHRFSHCESHQLHKCVINGKAHSVFNGKIFVRKDAQRIDSFQENRNLLLSRKGLVNTKPQLEIFADDVVCTHGATVGQLEEDEVFYLKSRGLSEKTGSX--------------------------------
2079485_Gsp@PWN07128_1__Fe_S_cluster_assembly_protein_SufD                                                 MAHPFLHRLAKNPENDHWSEIRREGLKTLNHASFPHRKIEEWRFTDLKPLSRTDFFPINEATLPAADIEQYYIPESRSRLVFINGRYHEKYSSIGLGKGVTVGNLAEFEGAVEQYLNKNYEDDVFVPFNNLMLEDGAFIHLEEGAKAEAPIQILNLYTDAAYIAAPRMLVVAEKGSDVTIIEDHIGLANTYLTIPVCEVKAMEGAHIHHVRIQRDSTEAFHVSRPIAYVEKNSEYHSYTITLGAALSRNEPRVVQEAEEVDFTLDGLVLIDGEQVADTHSVMDHRFSHANSHQLHKVVVNGNAHSIFNGKIFVRKDAQKIDSFQENRNLLLSNDGLVNTKPQLEIFADDVLCSHGATIGQLDPEEVFYLQSRGMTEEKAKEVLTYAFALETIENMKVDSVHQLLIDEVYRYTK
1729466_Cbacterium@LKNA01000020_1_12___11115_12434                                                         MAHPFLHRLAKHPKSEMWAGIRKTSFEDLNTTNFPHKKIEEWRFTDLKPFTRTDFVPFSEATLPAADIEQYYIPESRSRLVFINGKFQEKYSSIGLGNGVTFGNLADYAKATEEYLNKNYENDIFVPFNGLMFEDGAFIHLEKGAKAEAPIQVLNLYTDSAFIATPRMLVVAEEESDVTIIEEHIGLSNEYMTIPVCEVKAKQKAHIHHVRIQRDNRSALHVSRPIAYVEKNAEYHSYTITLGAKLSRNEPRVVQEDEEVDFTLDGLVLIDGDQIADTHSVMDHRFSHANSHQLHKVVVNGKAHSIFNGKIFVRRDAQKIDSFQENRNLLLSVDGLVNTKPQLEIFADDVLCSHGATIGQLDPEEVFYLQSRGMTEEKAKEVLTYAFALETIENMKVESVHKLLIDEVYRYTK
2053187_Rbarkolensis@PKD44783_1__Fe_S_cluster_assembly_protein_SufD                                        MAHPFLHRLAKHPESEKWGGIRETSVKEINANQFPHKKIEEWRFTDLKTFTRTDFVPFSEATLPATDIEQYYIPESRSRLVFINGMFQEKYSSIGLGNGVTFGNLADYAKATEEYLNKNYENDVFVPFNGLMFEDGAFIHLEKGAKAEAPIQVLNLYTDSAYIATPRMLVVAEEESDVTIIEDHIGLSNEYMTIPVCEVKAKQGAHIHHVRIQRDSRSALHVSRPIAYVGKNSEYHSYTITLGAKLSRNEPRVVQEDEEVDFTLDGLVLIDGEQIADTHSVMDHRFSHANSHQLHKVVVNGKAHSIFNGKIFVRRDAQKIDSFQENRNLLLSIDGLVNTKPQLEIFADDVLCSHGATIGQLDPEEVFYLQSRGMTEEKAKEVLTYAFALETIENMKVESVHKLLIDEVYRYTK
2293433_Rsp@REL38100_1__Fe_S_cluster_assembly_protein_SufD                                                 MAHPFLHELAKYVESAFMRKIREQSLVKLNSTPFPTRKMEDWQFTDLKPITRTEYVTKSEALKPAIDVEKYFIPESRSRLVFINGQYQEKYSSIGLGNGVTVGNLSDHLKNVQEYLNTDYENDPFVEFNGLMFTDGVFIHLEKEARAEAPIHVLNLYTDSPYVATPRMLVVAEEESDVTIIEDHIGLANSYLTIPVCEIKVKKGAHIHHARIQRDSLSAVHVSRPIAYVEKNSEYHSYTITLGAKLTRNEPKVIQEDEEVDFTLDGLVLIDGDQIADTHSTMDHKFSHAESHQLHKVVVNGNAHSIFNGKIFVRRDAQKIDSFQENRNLLLSRDGLVNTKPQLEIFADDVLCSHGATIGQLDPEEVFYLQSRGMTEQKAKEVLTYAFALETIENIKVDSVHKLLIDEVYRYTK
1953152_Bbacterium@DEMS01000028_1_180___208703_210028                                                      MAHPIMHELASQSRSNLWSEIRKNGLSVLNSSSFPTKKIEEWRFINLKPVSRSEFVPIEDATLPAIDIEKYFLPESRSRLVFINGSYHEKYSSIGLGKGVTVGNLADYAQHVKEYLNKNYENDVFSAYNSYMFEDGAFIHLAKEAKAEAPIQILNLYTDSAFIANPRILVVAEEDSDVTIIEDHIGLGNRYMTIPVSEVKVKQRAHIHHVRIQRDSIDAFHFSRPIAYVEKNSEYHSYTITLGGKITRNEPRVIQEAEEVDFTLDGLVLIDGDQVADTHSVMDHRFSFAESHQLHKVVVNGNAHSIFNGKIFVRRDAQKIDSFQENRNLLLSRDGLVNTKPQLEIFADDVLCSHGATIGQLDPEEVFYLQSRGMTEEKAKEVLTYAFALETIENVKVESVHKLLIQEVYRYTK
1953139_Bbacterium@DDIC01000058_1_2___169_1461                                                             M---YFKELETSPALDWVAPYAAKAAHALESLSFPTKKDEDWRFTPLKTLSKHAFQSVNEASVTEEHVQKYRLPESESTLVLVNGVIREDLSTFLSTEAITVKKLQDMTELDEAGFQSPVERDYFSVLHTATLTSGYYLHVHKGAKVEAPIHVLNIQTGSPYVSSFRLLIHVEQEAEATLIEEHVSLDSVYLTIPVMETFVQKKGRLNHLRIQRENKSCFHVSRPITSLEGTAEYHSYTISLGAHLFRNEPQIIQTGEEVDFTLDGLILIDGDQISDTHSVMDHRFSHGNSHQLHKVVVHGNAHSVFNGKIFVRQDAQIIDSFQENRNLLLSRDGIVYTKPQLEIFADDVQCSHGATIGDLDPDEVFYLQSRGMTEQKAKEVLTYAFALETIENIEVESVHTFLVDEVKAYTS
2094027_Bbacterium@PUKH01000008_1_34___34522_35859                                                         MTDIFLDRLVGQSANGQVAALQNEARNAIAGLQLPTTRHEEWKYFSLKPLEKHSFVRAADVQPNVDNVSDFIYPEAHHHLTFINGVFSKEWSKTRLPDGVIVANLHDVLKTALEHIGKKWDDDPFVPFNTSVFRDGAFIYVPKSVKIEEPIQLLFINTDEQYVMTPRCLVVGDQSSEMTVVEDHIGLGNVYFNCPVSEIALAENSHMTHVKLQRDSREAFHISRLAADISRDSDYKSYAIQLGSKLSRSDVKAVLTDENTHATLDGLVMVNGEQLSDTHSIMDHTMPNCTSHQLHKCIIDGDGTSVFNGKIFVRQDAQKTDAFQENRNLQLSETGTAYAKPQLEIFADDVSCSHGATIGQLNEEEVFYLKSRGLTHEQTKEILTYGFALDVIESIPVSSIQERLSKEVESFTK
1457365_CCproteinivoru@AXJ00849_1__Iron_regulated_ABC_transporter_permease_protein_SufD                    MSTAYLNELHSGTGVAPVETAREKAVKNVQEWSFPTPRDEDWRQLSLKPLYRNAFVQPSAAEITAEDVSDFLMPESKSTLVLLNGVLVPALSETALPEGCYAGSVKNAPKALETHFGNRYERDAFTAFNTAVLEDVIVVYTAKDVKVEAPLHILNLTDARAVATAPRVFIFGERFSDATVVEDFIGLGEPYFNTAVSETVLEDEAHVNHIKVQRENRNAIHISRVASLLGRGSNYNSYTVSSGALLFRNEPLSLVDAENAHATLDGLVMVDGNQVSDTHSTLDHLKANCTSHQLHKVIALGEGKSVFNGKIFVRKDSQQIDAFQENRNLLLSETADVFTKPQLEIFADDVKCSHGATIGQLSDEELFYMRSRGLSRKTAVQMLTYGYALDVIENIPVESLREQLTLLVADFTG
1666909_Bbacterium@KPQ00398_1__Fe_S_cluster_assembly_protein_SufD                                          MSLTFDLDTLSSLNLSSIDAVKQAAAQELASLPFPTTRDEEWRFTNIKPIARSSFKKARSAASDGLTYDTATVPEADSTLVFVNGLFNESLSRVGLPEGVIVTNLKDAANLVEISFNQNFEHDYFALLNTAQFEDGSFIYIPKETKLDKTIHLVYLTEGTNSAAFPRNLILADRHSEFTVVEEYIGSDHAYLTTSFTEILLGEESHMSHVRLQKDGLKAYHVNRIVSKLQRGADLQSYTVSLGAEIFRNDVRAIMDGEGSHATLDGLVLVNGKQLSDTHSIMDHRVANCTSHQLHKTIVDGKATSVFNGKIFVRKDAQKTDAFQENHNLQLSRDGMVYTKPQLEIFADDVKCSHGATVGQMDLEQEFYLKSRGLTDAATKEILTYGFATEVIESLPVESIKEDLKKAVETYTR
1548548_Bsediminis@AWV88109_1__Fe_S_cluster_assembly_protein_SufD                                          MSVIFADAVLGASADAAQAAFKQQATDRLTQLRLPSVKDEDWRYVRLKPLTNIDFVPAHQVKITAETVAEYAIPEAGQRLVFVNGQYAPEFSDVVLSKGVQGGTLSQGGAEVAEKLGNYYEDDYFANLNGAGYADGAYLVVDKETSVEGVIQLLYLSSESPFAAHPRNLIVVAQGSKATVVEDYVGAHGVYFNNVLSEICLGESSTLNHTRVQRDGRAAYHIARTAIDLTRGSTYNSQNISLGALFSRYDAYGNGDAEQINCTFDGLALIDGKQVSDTHTAMDHRKPHGESHQLHKMIVDDDAHAVFNGKVFVRPQAQIIDAYQLNRTLLLAPKAKVNAKPQLEIFADDVKCTHGATIGQLDEDQLFYLKSRGLSEAEARDLLVYAFAAEVIEFIPVESLKHALEEQVSQRTS
2283320_Bbacterium@RDV39514_1__Fe_S_cluster_assembly_protein_SufD                                          MSALFIGASLAQRLPGWWAALRTESLGRITSIDVPTSRHEEWRFIKPATIFDTDFISPDDVSVDPEAIDALKLAEDAATLVYVNGRFDSARSSTDLPEGVVIADWSQVLDTLAEYVGAYFNNDVFYEINTAQFGHGAVILVPRGKVVEKPIHLLFLTTGEAVHANPRNLIVAGESAELTVVEEYRGAGGAYLNNVVDEVIVGANADVKHFKVQRESTDAFHVARNLVTLSQDARYISTAITLGAALSRNDSYARYVGQNIDCTLDGLALVRGKQVADTHTAIDHALPNSRSYQLHKTIVDDRAHTVFNGKIFVRQDAQNTRSEQLNQNLILSARGHVDTKPQLEILADDVVCSHGATVGQLEDEQLFYLQSRGIDEANARNLLTFAFAAEVIETITVASVRESLADAVIASTD
1752213_Gbacterium@LNEJ01000071_1_33___34418_35752                                                         MSAVYLASLAPDPGPEWLNALRAEAAACVNSQPYPTTQDEEWRFTDFGLLRKTAFASAADIEVSLADIEPFVLPESKSRLVFVNGIYAPHLSACGLPQGVVISNLAAGLAVIRTHLAQDFHNEAFAALNTSHIRDGALVLITKDTACPAPIHLLFIATGAPQANYPRCLIIADAGSTCALIEDYVCLNGVYFTSAVSEITLGENAAVEHTRLQRESLSAFHMAYGAVALARGSNYTAHNIAFGARISRHDLRIKQNGEAAQCTLNGLALISGRQIADTHTVMDHTKPNGQSTQLHKCIADGGAHAVFNGKIFVRKDAQHTNAAQQSRNLLLSNKARIDTKPQLEIFADDVKCAHGATVSQLETEEMFYLNSRGLDALTARNLLIYGFAEEIVDRIPVTSLIKQLSKTLSEQIL
1752215_Gbacterium@LNFF01000021_1_39___43017_44348                                                         MSAAYLAGLLPNTPHEWINTLRADAARRVRALPFPTTRDEEWRFSDFSLMCKTAFAPAVAAALTLTDIAPFLLPEANSRLVFVNGMYAAHLSSAVLPAGVLATHFTSKPETLRTQLARTFQHEAFVALNTSHLHEGALIVLSKNTACATPLHLLFISTANPVASHPRCLVVAESGSACTLIEDYVCLTPTYFTNAVTEIVIADDATVRHTRLQRESLAAFHVGYAAVHLGRNSCYDSNSITFGARLSRYNLYITQSAEGANCTLNGLALISGRQVADTHTVMDHTRPNGNSAQLHKCIVDSGAHAIFNGKIFVRKDAQHTNSTQSSRNLLLSNKGRIDTKPQLEIFADDVKCAHGATVSQLETEEMFYLNSRGLNANTARNLLIYAFAEEIIDKVPIASLKQHLSQAVSSQMG
1881054_Nsp@SFE61792_1__Fe_S_cluster_assembly_protein_SufD                                                 MSEIYLQCLLKSESQSWLNQLRAQAIDRVSTQKLPTRRDEEWRFTDISPLARLPYQSSQPQDLQLHDIEHLFLDEAKNRLVFIDGHYSPQLSTITDDKALVIGNLPEFLSILQSHLGQQFDDNVFTALNTAFLRDGALIHVPKNILIAEPIHLLFIATQNEVTSYPRCLLIGETGSQVTIIEDYVALQAAYITNSVTEISLAASAHASHIRIQRESTQAFHLANCAVSLAHASNYQSVSISLGSQISRYNLDVRLTDEAAECVIDGLTLISDRQLADTHTCIDHLKPNGTSHQQHKCIVDDAAHAVFNGKIIVRPHAQRTNSSQSSRNLLLSRAAQIDTKPQLEIFADDVKCAHGATVGQLDPEEIFYLESRGLSEMAARNLLTYAFGAEIISRIPVTSLKRQLEQTVLNQTQ
261292_Nsp@AEJ01811_1__FeS_assembly_protein_SufD                                                           MSDLYLECLLKSESLSWLNQLRTQAIDRVGTQKLPTRRDEEWRFTDISPLVHLPYQPSQPENLLAHDIEHFYLKEAKHRLVFVDGHYSPNLSTIVDPAALVIGNLPAFVSVLESHLGHHFDNNLFAALNTAFLRDGALIIVPKNIAIAEPIHLLFIATQNEVTSYPRCLLIGEAGSNVTLIEDYVALQATYITNSVTEISLAANAQAKHIRIQRESTQAFHLANCAVSLAHASNYQSTSISLGSQISRYNLNVRLTDAAAECVVDGLTLISDHQLADTHTCIDHVKPNGTSRQHHKCIVDDAAHAVFNGKIIVHPHAQQTNSSQSSRNLLLSKMAQVDTKPQLEIFADDVKCAHGATVGQLDLEEIFYLESRGLSEKAARNLLTYAFGAEIISRIPVTSLRQQLEQAVLNQTQ
1931235_Pbacterium@OQW82015_1__Fe_S_cluster_assembly_protein_SufD                                          MSEAYLECLLKSESRAWLNQLRAKAIDCVSTQKLPTKRDEEWRFTDISPLTTLPYRPSQPDILKIEDIQHLFLNEAKNRLVFVDGHFSQSLSAITEPAALIAGNLSALLSILESHLGQPFDHNVFAALNTAFLQDGAVVIVPKNTVIAEPVHLLFIATQHEVTSYPRCLLIGETGSHVTLIEDYATLQAAYITNSVTEISLAGNAHAKHIRVQRESAQAFHLANCAVSLAHASNYQSISISLGSQISRYNLDVRLTDEAAECTIDGLTLISDRQLADTHTCIDHAKPNGTSHQQHKCIADDAAHAVFNGKIIVRPQAQRTNSSQSSRNLLLSKTAQVDTKPQLEIFADDVKCSHGATVGQLDQEEIFYLRSRGLSETAARNLLTYAFGAEIISHIPVSSLRQQLEQAVLDQTQ
153948_Nsp@ADZ27237_1__FeS_assembly_protein_SufD                                                           MSETYLDCLLKSEPLSWLNQLRARAIDHVSTQRLPTKRDEEWRFTDISALTRLSFQSAQPHNLQTQDIEHLYLKEAKSSLVFVDGYYSPQLSTHVDSAVLQIGNLSTFLSVLESHFGQKFDNNVFAALNTAFLRDCALIIAPKNTVIAEPIHLLFIATQSEVTCYPRCLIIGEPGSDVTFVEDYVSLRTAYVTNSVTEISLSANAHAKHIRIQRESAQAYHLANCAVSLAHGSNYQSVSISLGAQISRYNLNVQLGDEAAQCTIDGLALISDNQLADTHTCIDHIKPNGISRQQHKCIVNDKAHAVFNGKIIVRPHAQQTNSSQSSRNLLLSKTAQIDTKPQLEIFADDVKCAHGATVGQLDQEEIFYLQSRGLSEATARSLLTYAFGAEIIDRIPVNSLRQQLEQTVLNQTR
44575_Ncryotolerans@SFP60728_1__Iron_regulated_ABC_transporter_permease_protein_SufD                       MNETYLKSLLKTGPLPWLNQLRSQAIDRVGMLRMPTTRDEEWRFTDISPLIKLPFQPAQITQLQSADIESFYLEEATTRLVFIDGHYAPELSNVPDKSNIIAGNLSEIADIIAAHLGQEFQDNVFAAFNTAFLLDGAVIIIPHDTSVTTPVHLLFIATQKEVTSYSRCLVIGETGSNATIIEDYVALQSTYVTNTVTEISLAARAQVNHIRVQRDSNQAFHFANAAVSLAHTSHYQSVNITLGARISRHNLNVRLTDEASTCAIDGLALIADQQLADTHTDIDHLKPHGTSRQLHKCIVDGAAHAVFNGRIMVHPNAQRTNSSQSSRNLLLTRKAHVDTKPQLEIFADDVKCAHGATVGQLDNEEIFYLKSRGLSEIAARNLLTYAFGAEIIDRISIASLRNQLEQTVLEQTQ
200123_Nsp@RAR94258_1__iron_regulated_ABC_transporter_permease_protein_SufD                                MNEVYLENLLKTSPIPWFRRLRTEAVDRVGVLKMPTTGDEEWRFTDISPLIDVPYQVAQTVQLQPAEIKSRYLQEAATRLVFVDGQYSAQLSTINQESGVIIGNLSTLLTQIAPHLGRNYNDNIFAALNTAFLHDGAVIIVPPNTALSSPVHILFIATQEEVSSYPRCLIIAEPDSNVTVVEDYIALQVAYVTNSVTEVSVAENANVNHIRLQRESSQAFHIANCTAKLAHASNFQSINIALGARISRYNLNVQLASEGAECTVDGLALINKQQLADTHTSIDHIKPHGKSRQLHKCIVDGAAHAVFNGKIMVRPNAQQTDSSQTSRNLLLTKQAQVDTKPQLEIFADDVKCAHGATVGQLDQEEIFYLKSRGLSELAARNLLTYAFGAEIIDRIPIPSLKHQFEQAVLEYTQ
52441_Naestuarii@PTN11678_1__iron_regulated_ABC_transporter_permease_protein_SufD                          MSELYLECLLKSNQSAWLKQLRKQAIDRAGQLRLPTIKDEAWRFTDISPLAKLPFKPAQALTLKLSDIQSFFIEETNNRLVFIDGFFAPEFSGITDKEQLIIGNLPSLISLVASHLAQQYHDNIFTALNTAFVHDGAVIIVPKNAVAAAPVHLLFIATQKETTNYPRCLIVGEANSQVTLIEDYVSLQDAYVTNSVTECYLAPNAQVQHIRIQRENTDAYHLANCAVSLDHASRYQAVNVSFGAQISRHNLDVGFKAETGECAIDGLTIITDGQLADTHSCIDHIKPNCTSRQQHKCIADDAAHAVFNGNIIVRPGAQRTDSSQSSRNLLLSGTAQIDTKPQLEIFADDVKCAHGATVGQLDNEEIFYLKSRGLSELAARNLLTYAFGAEILNRIPLASLKHSLEQIVLNQTQ
917_Nmarina@SEM92133_1__Iron_regulated_ABC_transporter_permease_protein_SufD                               MSEPYLSCLFKSNPQSWLKQLRAQAIENAGQLKWPTTKDEEWRFTDISSLAKLPFKPAQPGIPALSDIQPYLIKEAVNRLVFVDGFFAPELSSIASESQMLIGNLAALASTIMPHLGQQHQKNLFAALNTAFLHDGAVIVVPQNNVVDLPVHLLFISTQVETTHYPRCLIVGEANSKTTVIEDYVALQDAYITNSVAEFKLAANAQIQHVRLQRENQNAFHLANCAVSLDHASRYQAVSVSLGAKISRYNLDVRLEAETAESIIDGLALITDQQLADTHTCIDHLKPNCTSHQKHKCIADGNAHAVFNGKIIVRPHAQKTNSSQSSRNLLLSDKAQIDTKPQLEIFADDVKCAHGATVGQLDKEEIFYLKSRGLSELTARNLLTYAFGAEILDSVPVASLKHTLEQIVLNQTQ
1827381_Pbacterium@OQW41127_1__Fe_S_cluster_assembly_protein_SufD                                          --MIYLEHSLESKPSTWLSQLRANAIDRVSMMRFPTKRDEEWRFTDISALTHLPFRASQPENIHIRDVEHLFLSEAKIRLVFIDGHFSSNLS-IFDPTSLTVGNLPMFLAYLESHLGKQFEDNVFAALNTAFLSDAAIVSIPKNATVRDPIHLLFIATQSEVTNYPRCLLVCEEGSSISLVEEYIALNAKYITNSVSEFFLAPQANVKHIRIQRENMDAFHLANCAVSLERASHYQSIGISTGARISRHNLNVYLKDEAAECTIDGLTMISNQQLADTHSCIDHIKPHGTSHQQHKCIVSGQAHAVFNGNIIVRPHAQQTNSSQSSRNLLLSKTAQVDTKPQLEIFSDDVKCAHGATVGQLDEEELFYLESRGLTPAAARSLLTYAFAAEIINRIAVMSLRQRLEQAILSQNC
1881053_Nsp@SDG86210_1__Fe_S_cluster_assembly_protein_SufD                                                 MNTMYLENLIRSASLSWFDQLRANAMDNVNTLRMPTTHDEEWRFTDISPLSRLPYPAAYAAQLQSSDIKHCYLAEAICRLVFVDGQYAPDLSNISNNAGAIIGNLSSLVDTIARYLGQEFQNDVFTALNTAFLHDSACIIIPQNVSVTTPIHLLFITTQKEITSYPRCLLIAESGSNATVVEDYVTTEAAYVTNSVVEMNLADTAHVSHIRIQRDNQQAFHIGNCTVSLAQASQYYSVSITLGAYISRYNLNVTLAGEGAECTTDGLVLISGRQLADTHTFIDHVKPHGKSRQLHKCIVDGMAHGVFNGKIMVRPHAQLTDSSQLSRNLLLTNKARIDTKPQLEIFTDDVKCAHGATVGQLDKEEIFYLKSRGLSDLTARNLLTYAFGGEVIDRISISSLKRELEEIVLARTQ
44574_Ncommunis@AKH36702_1__Fe_S_cluster_assembly_protein_SufD                                             MSTAYLDHLVQSS--SWLDQLRANAMDSAGALRIPTTQDEEWRFTDISPLSQLPYPVAPTTKIQLSDIKHYYLEEASCRLVFVDGQFVPELSHIAHDSGAIIGNLSSLLDTIARYLGKEFKNDVFTALNTAFLRDSACIIIPTNKSVTTPIHLLFISRQTEVTSYPRCLLIAEAGSHATIIEDYITTEASYVTNSVVEMNLADSAHINHTRVQRDNQQAFHIGNCTVSLAHASRYHSVSITLGASISRYNLNVILSGEGAECATDGLILISERQLADTHTFIDHAKPHGKSRQLHKCIVDGMAHGVFNGKIMVRPYAQLTDSAQLSRNLLLTNKARIDTKPQLEIFADDVKCAHGATVGQLDKEEIFYLKSRGLSDLAARNLLTYAFGGEVIDRIPISSLKRQLEEVVLARTQ
52442_Nnitrosa@PTM68770_1__iron_regulated_ABC_transporter_permease_protein_SufD                            MSTMYLENLVQSASLNWLDQLRANAMESVGTLRMPTTGDEEWRFTDISPLNRLPYPAAYPTELSLSAGEPYYLAETAHRLVFVDGQFAPELSSIGDTTGIVVGSLSSLMEKIAHKLGNEYRNDIFTALNTAFLRDSACIIVPQHVSETAPIHLLFIANQKAVTSYPRCLVIAESGSKVRILEDYIGTEDAYVTNTVVEMSLGSNAHVEHIRVQRDNQQAFHIGNCTVSLAPASQYHSISITLGAFISRYNLNILLNGEGAECTADGLALISDQQLADTHTFIDHVKPHGKSRQLHKCIVDGMAHGVFNGKIMVRPHAQQTDSSQLSRNLLLTNKARVDTKPQLEIFANDVKCAHGATVGQLDKEEIFYLQSRGLSDLAARNLLTYAFGGEVIDRISIPSLKKQLEGIVLARTQ
2184309_CNsp@RFC39788_1__Iron_regulated_ABC_transporter_permease_protein_SufD                              ATGTYLETLLAGSPLAWLNALRAEAVDRVGVLTVPTLRDEEWRFTDISLLTKMPFHPVRTTSLQAADIEHFYIEEAATRLVFVDGVYAPQLSSGIAGSGVTVVNLEAGFATIEPYLGREFRDNVFAALNTAFLHDAALIVVPRDISVTVPVHLLFIATQKDVVSYPRCLLLAESGSAVTVIEDYVSLQDAYFTNAVAEIALLDNARVNHIRVQREGAKAFHIANCAVSLARASNYQSVSVAFGARISRYNLNVQL-AEEAECAVDGLALISGRQLADTHTCIDHAKPHAVSHQMHKCIVGGGAHAVFNGKIMVRQGAQRTDSRQSSRNLLLTNKAHVDTKPQLEIFADDVKCTHGATIGQLDSEEVFYLQSRGLSDTAARNMLTYAFGAEIIERIPISSLKCQLEQTVLEQTA
1951095_Gbacterium@DKNB01000080_1_39___32133_33440                                                         SPQTYLTSLLTDSPLTYLNALRAEAIDRVSALTVPTLRDEEWRFTDISMLTKTPFKPVRETELKLIDIKHFHIEEAITRLVFIDGIYAPHLSSEQKIKGISVTHLKADHATIEAHLGRKFNDNAFAALNTAFLNDAALIFVSRDTKVTQPIHVLFIATQKDTANYPRLLLLSESNSKATIVEDYVSLQGPYFTNSVTEIVLLDNAHINHIRVQRESTKAFHIANCAVSLDRASNYQSVSVAFGSRISRYNLNLRL-DEQSECAVDGLALISERQLADTHTFIDHAKPHAVSRQMHKCIVGGSAHAVFNGQIMVRQNAQRTDSKQSSRNLLLTNKARIDTKPQLEIFADDVKCTHGATIGQLDKEEVFYLQSRGLSELAARNMLTYAFGAEIIERIPVPSLKLTLEKTVLEQTT
1952267_Nbacterium@DKAF01000015_1_28___32509_33822                                                         MSIVSLKNLLKGSPLKRLNQLRSSAVNQINTLKFPTKNDEEWRFTDISPLTKTSFQPLRVMPLQNSDIEHFYLTETVTRLVFINGIYAPHLSVQSKNSGVVVSNLATASTAIKSHLGYEIKDNIFAALNTAFLNEGALIMVPKDILVEAPIHLLFITTQKETSNHPRCLLVAEPGSNVTVIEDYVTLQDTYITNTVAEFVIADSAHVNHIRIQRDSKKAFHMANCSVSLARASRYQSVSVAFGARISRYNLNVLLKGEGAECTADGLALISNRQLADTHACIDHIKPHCISHQLHKCIIDDSAHAVFNGKIIVRQDAQLTNSNQSNRNLLLTPKAIIDTKPQLEIFADDVKCSHGATIGQLDNEEIFYLKSRGLSEITARNLLTYAFGAEIIERIPIASLKLRLEQAVHEQTQ
38080_Nsp@QIFK01000093_1_10___9420_10733                                                                   MSVVYLKNLLHGSPLEKLNRLRANAVDRVSALRMPNIHDEEWRFTDISPLTKMSFQPIRIAPLQVSDVEHFYLSEAVTRLVFVDGVYAPHLSTQSEDSSVVVSNLSAATATIEPYLGHEFQDNVFAALNTTFLHEGALIIVPRNVSVEMPVHLLFIATQKEVASYPRCLLISGSGSAVTVLEDYVALQEAYVTNTVAEIVLADNAIVNHIRIQRDSNQAFHIANCAVSLARESRYQSVSVALGARISRYNLNVLLADEGAECTADGLALISNRQLADTHTCIDHTKPHCTSRQLHKCIVDDAAHAVFNGKIMVRPDAQLTDSSQSNRNLLLTSKARVDTKPQLEIFADDVKCAHGATVGQLDNEEIFYLKSRGLSEVTARNLLTYAFGAEIIDRIPIASLKFQLEQTVLERTQ
1288494_Nlacus@ARO87294_1__Fe_S_cluster_assembly_protein_SufD                                              --MVYLESLLQGSPLAWLNQLRADAVDRAGTLKVPTTRDEEWRFTDISPLYRLSFQPVRAESLRTADIEHFYLAETAIRLVFVDGVYAPQLSREAKDPGLVVTNLSGSAVAIEPHLGRGFQDNVFAALNTAFLHDGALILVPRNGVVEEPVHLLFIATQKEAASHPRCLLIAESGSMVTVVEDYVTLQDAYVTNAVTEIVLADNARVDHIRVQRDSTEAFHIANCAVSLAHASHYRSVSVALGARISRYNLNTLLAAEGAECAIDGLALITGRQLADTHTCIDHAKPHGTSIQSHKCIVDGAAHAVFNGKIVVRPGAQRTDSSQSSRNLLLNAKARVDTKPQLEIFADDVKCAHGATVGQLDNEEVFYLKSRGLSETTARNLLTYAFGAEIIDRISIASLKQRLEQTVLEQTQ
1855332_Nsp@SCY02334_1__Iron_regulated_ABC_transporter_permease_protein_SufD                               VIMVYLESLLQGSPLAWLNQLRADAVDRAGTLKVPTTRDEEWRFTDISPLSRLSFQPVRTESLSAADAEHFYLEEATIRLVFVDGVYAPQLSRQAKDPGLVVTNLSESVAAIEPHLGRGFQDNVFTALNTAFLHDGALIIVPRNGVVDEPVHLLFIATQKEAASHPRCLLIAESGSVVTVIEDYVALQDAYVTNAVTEIVLADNAQVDHIRVQCDSTEAFHIANCAVSLAHASRYRSVSVALGARISRYNLNTLLAAEGAECTIDGLALITGRQLADTHTCIDHAKPHGTSTQSHKCIVDGAAHAVFNGKIMVRPGAQRTDSSQSSRNLLLNAKARVDTKPQLEIFADDVKCAHGATVGQLDNEEVFYLKSRGLSETTARNLLTYAFGAEIIDRISIASLKHRLEQTVLEQTQ
323848_Nmultiformis@ABB74005_1__Iron_regulated_ABC_transporter_permease_protein_SufD                       MSLVYLESLLQGSPLAWFNQLRANAVDHAGRLKLPTTRDEEWRFTDLSPLVRHSFQPARAAALQTADVEHFSLTEAAIRLVFVDGKYMPQLSTPLGNRGLIVTNLSSAIEAIEPHLGQRFEGNLFAALNTAFLHDGALVIVPRGAVIDTPVHVLLVTTQPEVASHPRCLFIAEAGSEVTILEDYVSLNAIYVTNAVTEIAVGDNAQISHIRVQRDSTEAFHIGNCAVSLAHASRYRSVSVALGARISRYDLNTALAAEGAECVIDGLALINGRQLADTHSSIDHARPNCTSRQLHKCIADGSAHAVFNGKIMVRPGAQNTDSAQSSRNLLLNAKARIDTKPQLEIFADDVKCAHGATVGQLDSEELFYLKSRGLSEVAARNLLTYAFGAEIIDRIPIASLKYRLERTVLEQTK
1855339_Nsp@SFW24922_1__Iron_regulated_ABC_transporter_permease_protein_SufD                               GTVTYLESLLQGSPLAWFNQLRADAVERASALKVPTTRDEEWRFTDISPLLGLSFQPVSAGALDAADVGRFHLKEAAIRLVFVDGVYAPALSRRKVGTGPVVANLSEAVTMVKPHLARRFQDDVFTAVNTAFMHDGALVFLPRGAAIRSPIHLLFIASQKAAASHPRCLVIAEAGSEAMVIEDYVTLQEAYVNNAVTEIVLADHARIDHVRIQRDGIEAFHLGRCAVSLARESRYRSVAIALGARISRYNLDTLLAAEGAECTLDGLALITGRQLADTHTCIDHAMPHGTSRQSHKCIVDDTAHAVFNGKIMVRTGAQHTDSSQSSRNLLLGARARVDTKPQLEIFADDVKCAHGATVGQLDSEEVFYLKSRGLTETAARNLLTYAFGAEIIDRIPVASLKHRLERTVLDHTQ
1855333_Nsp@SFH45620_1__Iron_regulated_ABC_transporter_permease_protein_SufD                               MSMVYLDSILKGSSTTWFNQLRAHALEQAGTLQVPTTRDEEWRFTDISPLTRLPLRPSHAIAPQVTDVKRFQLDDTTIRLVFVDGAFMPHLSSRSEHEGLVVTDLSVAVSVIEPHLGRGFENNLFAALNTAYLHHGALIIVSRNAKIQKPVHVLFIATQAGTAIHPRCLLIAQGGSEVTLVEDYVALQEAYVTNAVTEIALENNARVNHVRVQRDSMEAFHIANCAVSVAHASCYRSVSVALGGRISRYDLNARLEAEGAECFIDGLALIKGRQLADTHTCIDHAKPPGTSRQSHKCIVDGAAHAVFNGKILVRAGALRTDSAQSSRNLLLSARARVDTKPQLEIFADDVKCAHGATVGQLDHEELFYLRSRGLAETAARNLLTYAFGAEIIDRIPIASLKYQLEQIVLEQTE
1895901_Nsp@OJY07305_1__Fe_S_cluster_assembly_protein_SufD                                                 MSVAYLESLLQGSPLGWLNELRAEAVDRLGALKLPTTRDEEWRFTDISPLANLSLQPARASSLQASDIAYLHLDEAAIRLVFVDGSFAPHLSLLENSQGAMIGNLPIVLESVEKHLAKEFRNNLFAALNTAFLHDGALVVARRNTAIENPVHLLFITTQAETANHPRCLVIAEQGSAITVVEDYVALQGVCVTNAVTEIFLADNSEVNHVRVQRDSAEAFHIANCAVSVGRSSRYRTTSVAMGGRISRYDLNVLLAAEGAECAVDGLALIGGRQLADTHTCIDHARANGTSRQLHKCIVDGAAHAVFNGKIVVRPNAQRTDSSQSSRNLLLNPRARVDTKPQLEIFADDVKCAHGATVGQLDHEELFYLKSRGLAEATARNLLTYAFGAEIIERIRIASLKHRLEEMVLEQTR
1408164_Bbacterium@ESS15072_1__FeS_cluster_assembly_protein_SufD                                           MSTVYLGALLADSPLARINSLRAEAVHRLDDLELPTVRDEAWRFTDIAELTKQSFKPARSASLDVADVAHLYIEEARTRLVFVDGTYAPQLSSVETDSGLVASNLPTVFAAIDAHLGHTFRDEVFAALNTAFLSDAAVVVMPRNMALSAPVHLLFIATQTGVVTSPRCLVVAESGSLMTVVEDYVVLQGVYFTNAVTEIALEDNARINHIRIQQEGSQAFHIANCAVSLGRASNYQSVSVTLGARISRYNLEVAM-AEGAECAADGLTLIATNQLADTNTCIDHVQPHGVSRQLHKCIVGGSAHAVFNGQIVVRQGAQRTDSVQSNRNLLLSGKAHIDTKPQLEIFADDVKCAHGATIGQLDDDEVFYLKSRGLSDSAARSLLTYAFGAEIIALIPVASLKRRLETNVLEQTG
1970511_Gbacterium@OYY47306_1__Fe_S_cluster_assembly_protein_SufD                                          MSAVYLHSLLAGSKQAWLNKLRSSAVESVSELTIPTTRDEEWRFTDLTMLTKVSLQPAQTSKLSAADIQRFHIKEAENCLVFVDGVYAAHLSKI--NSLIILNNLSSLVALLQAHLAQASAGNVFAALNTAQLRDAAVIMLPRDTQAKAPVHLLFIATQKEVVSYPRTLLLADNGCEATVIEDYVSLQETYFTNAVTEFVLADNARIHHVRVQREGVKAFHIANCAATLSRGSNYQSVNIAMGARISRYNLNVKL-AEGAECSADGLAMISGRQLADTHTCIDHAQPHAISRQLHKCIVGGGAHAVFNGKIMVRRGAHHTDSEQSNHTLLLTDKAHIDTKPQLEIFNDDVKCTHGATIGQLDKDEVFYLQSRGVTHEHARNMLTYAFGAEVIERIPVASLKHSLEQTVLEQTS
1797484_Bbacterium@OGA04064_1__Fe_S_cluster_assembly_protein_SufD                                          MTGTYLDSLIRVSSPAWLKQLRARALERVGALTVPTTRDEDWRFTDLSPLTRLSWHPVQGAQLASADLERLSLPEAAARLVFVDGRYAAQHSF--NHSGLTVANLPAGMASVEAHLGRRFEQDAFTAVNTAFLHDGALIVVARDAVLEAPVQVLCISTQKETASYPRCLVIAQPGSRLTIIEEFAALHGACFTNAVTEMALADNARVNHVRVQRDSEAAFHIGNCAVSLAHASRYHAVGIAFGARLSRYNLNVLLAEEGAECAIDGLALIGGRQLADSHTLIDHAKPHGLSRQLHKCIVDGSAHSVFNGKIMVRPGAQRTDSSQSSRNLLLSGKARVDTKPQLEIFADDVKCAHGATVGQLDAEEVFYLRSRGLSDAAARMLLTYAFGAEVIGRIGVASLRRRLERAVQAQTS
44576_Nhalophila@SDX91024_1__Fe_S_cluster_assembly_protein_SufD                                            MSSVYLTQLIASPAMSWLDQLRTSAAGRIEALRLPTTRDEEWRFTDITPLKSALFPRASVASLTGSDIARYTLDDVPNRVVFVDGQFSAELSSIEHDSGVIAGNLSSLAATVAHHLGRDFQDDIFVALNTAFLHDGVGIIIPADVSAAAPIHVLFITSQPEQTTYPRCLVIAEPGARATLVEEYVALRAAYLTNSVMEMHLARSAQVQHMRVQRESQQAFHIANNTTVIAPDACYRAVSLTLGAQISRYSQNIVLAGEHAECAIDGLTLIAGKQLADTHTFIDHAKPHGRSQQLHKCIADDSARGVFSGKIMVRPHAQLTDSRQMSRNLLLSDKARVDTKPQLEIFADDVKCAHGATIGQLDKEALFYLRSRGLSDAAARNLLTYAFGGEVINRIPVASLKQQLEKLVLVSTQ
335283_Neutropha@ABI59492_1__Iron_regulated_ABC_transporter_permease_protein_SufD                          MSTVYLEKLIESRTVSYLNRLRANALSRIESLRLPTIRDEEWRFTDISSLRNTLFPRASTALPGLDSQKSTFLDEPTCRLVFVDGQYMPGLSGLTDDGSIIVCSLSELTSKTEQYLGQDFQDDVFVALNTALMHDGICIVIPANVSITVPVHILYITSGKEVAAYPRCLLVAESEAEVTIVEEYVAWQGVSLTNAVTEIYVGESARVNHIRVQREASQAFHIANNSTFVAKTAHYDSVNLALGARISRFDQKITLAGEGAECQIDGLALIADRQLADTHTFIDHASPHGRSRQLHKCIVDESAHGVFSGEIMVRPHSQQTDARQLNHNLLLSEKARMDTKPQLEIFADDVKCAHGATVGQLDKESLFYLQSRGFAEEVARNLLTYAFGGEIINRVIVASLRQRLEEYILVRTR
228410_Neuropaea@CAD85359_1__Uncharacterized_protein_family_UPF0051                                        MSTAYLEKLIESHSVSYLDQLREDALDRIESLRLPTIRDEEWRFTDISSLRSMPFPRASAALPGLDKQAGTFLDETACRLVFVDGQYMSGLSSLADDGSITVCSLSELISIAERYFGQDFQENVFVALNTALMHDGVCIVIPAGVSVKVPVHILYVTSRKDVAVYPRCLLIAEPGANVTVVEEYVTLYGASLTNAVTEMYIRDSACVNHIRVQRESSQAFHIANGSVLVAQSAHYDSVSLALGARISRFDQKIILAGGNAECEVDGLALIAGRQLADTHTFIDHANPHCRSRQLHKCIVDESAHGVFSGKIMVRPHAQQTDARQLNRNLLLSDKARMDTKPQLEIFADDVKCAHGATVGQLDNESLFYLRSRGLTEVAARNLLTYAFGGEVINRVIVPSLKQRLEEYILARTR
50421_Rsp@PKWM01000032_1_7___5621_6949                                                                     MNSGVLESLLASTQPQWLKTLRGQALERVGALTLPSPHEEGWRFTNISALTRQSFQPLRNPALTLADTRHLHIEEATTRLVFVDGVYAPQLSSVGAEAGVSVSTLATAVLVIEKNMGQAFHDALFPALNTAFLHDAAVLIVPPDTALATPVHLLFISTQSDVASHPRILLVAGAGSSVTLIEDYVALHGAYFTNSVAEVALGVNAQVKHVRVQRESEPAFHLASCAVSLGAASRYHSVSIAMGAQISRLDLKVLQTGDGGECALDGLALIGGEQLADAHTFIDHTKPHGISRQLHKCIVGGAAHAVFNGKVMVRPGAQKTDSAQSSRNLLLSGKALVDTQPQLEIFADDVKCTHGATVGQLDSEEVFYLQSRGLPDVVARNLLTYAFGAEVINRIPVASLRSQLERNVLEQTT
338969_Rferrireducen@ABD69588_1__Iron_regulated_ABC_transporter_permease_protein_SufD                      MSTGVLDGLLASTQPKWLTTLRAQALERVGALTLPSTHDEAWRFTPLATFARQSFHPLRTPALLPGDIKHLHIEEVTTRLVFVDGVHAPQLSSLKPDAGLAVGTLASMLSSIEPHLGQAFHDALFAALNTAFLQDAAVLVVPRETTLAAPVHVLYISTQPDVASHPRLLLVAGAGSKATLIEDYVALHGTYFTNAVAEVALGANAQVSHVRIQRESQQAFHMASCAVSLGAASRYHSASITLGGQISRLDLKVLQSADAAECALDGLALIGGQQLADTHTFIDHAKPHGVSRQLHKCIVGGAAHAVFNGQVMVRPGAQKTDSAQSSRNLLLSGKAQVDTQPQLEIFADDVKCTHGATVGQLDSDEVFYLQSRGLSEAVARNLLTYAFGAEVINRIPVASLRRQLEQTVLEQTT
1946978_Nsp@DDIT01000086_1_11___7374_8687                                                                  MNTLWISSWNSGHSTNYLDQLRTNAVDHIAALKFPSTRDEEWRFTDITPLKHAAFKQPSAAELTANDLTQYFIDESVIRIVFVDGQYMPGLSSTAAQHGVTIDSLSKLVSAVTQHLGQEYHNNAFVALNTAFMQEGVGIVISENIVVDAPIHVLFVATQQGVTTCPRCLLVVGAGSRITLVEEYLALTCAYTTNAVIEAQLADSANVNHIRLQRESREAFHIANTSVQIAHAASYQSISIALGAQISRFDQHISLADQHAQCSIDGLTLISDQQLADTHTWIDHIKPQATSRQLHKCIADGSAHAVFSGKIIVRPDAQQTDARQMNRNLLLSDKASIDTKPQLEIFADDVKCSHGATIGQLDADALFYLQSRGLNLASARNLLTYAFGAEVIDFIPVDSVKQQLADLILAKTR
1797492_Bbacterium@OGA25551_1__Fe_S_cluster_assembly_protein_SufD                                          MVSVYIEALLKGSGASWLDERRAQALERANALTVPTTRDEEWRFTDITPLTRLSFRPAAETPLALSGLSRFIAPEAGARLVFVDGVFAPGLSATGLPRGVVVSTLAAALGAIEPHLAREFEREVFTALNTAHLRDGAFIRVGRNCACPAPVQLLHVSTQKEAAAYPRCLVIAEDGSDCTLIEDYAGLGAAYFNDAVTEVVVGAGARVRHARVQREAAGAFHIATCAVTLARDARYASHAVTLGARLSRFNLIVTQQGEGAEVQMDGLALISGRQLADTHTLMDHAQPHGRCRQLHKCIAGGAAHAVFNGKILVRPGAQLTDSSQQSRNLLLSDKAHVDTKPQLEIFADDVKCAHGATVGQLDAEQLFYLRSRGLSEGRARNLLTYAFAAEVVDRIPVPSLVAQLEETVLAQTQ
1797482_Bbacterium@OGA08322_1__Fe_S_cluster_assembly_protein_SufD                                          MTTVYIEALLQNGGVSWLNERRSAALERANSLAVPTTRDEDWRFTDISPLTKLHFQPAAEARLSLADLSHYFIGEAAGRLVFVDGLFAPDLSATDLPAGVQVSNLAECLALIEPHLARPFGDNLFAALNTCYLRDGALVRIAKDLVRAAPVHLLFVSTRPEIATYPRCLVIAENGSECTVIEDYVGLTGVYVNNSVTEISVAANARVRHVKLQREGGGSFHIANCGVSLAKDSAYASHTVTLGARMSRHDLNVVLQGEGAAARIDGLALISGRQLADTHTLLDHAKPNGKSVQIHKCIVGGAAHAVFNGKVLVREGAQLTDSAQESRNLLLSSRAHVDTKPQLEIFADDVKCSHGATVGQLDAEQVFYLKSRGLSETRARSLLTYAFGAEIIDRIPVPSLVARLERIVLDQTA
1797475_Bbacterium@OFZ66116_1__Fe_S_cluster_assembly_protein_SufD                                          MTITCFEQLL--KSEGWLEHIRVEALERARALNFPSARHDDWRFTDLSALYLHDFHPVVAFRLNQDDIGEFVIPGA-IRLVFVDGCFAAELSDLQAGTGVTVASLVERLRKVEENFGRPYKQDAFAALNTNFFEDGAWIHIDGEA--TAPIHILHVATRRASAIYPRCMVVMEPSSRATVVEDYVGLNGIYFSNAVTEVVLKEHARLQHVRVQREGKNAFHIGHCSVEAARNSVYAATSVALGARVSRHTLHVVQQGEGAEMHLDGLALIAGRQIADTHTLINHAAPGGRSVQLHKCIAGGSAHAVFSGKVIVQEGAVGTDSAQSSRNLLLSGKARIDTQPQLEIFNDDVKCKHGATVGQINADALFFLRSRGFSEERARNLLTHAFAAEIIARIPVPILVETLSSTILERMG
2052161_Gsp@PLBS01000167_1_12___8607_9923                                                                  MLTKCFELLL--KSEGWLEQIRVEALEHAETLNFPSARHDDWRFTDLSPLFLHGFHSVDSFRLTLSDIDKFLIPGA-IRLVFVDGCYAAGLSDLQAGTGVTVASLVECFQIVTANFGRPYKQDAFVALNTNFFEDGAWVHVTKEA--AAPIHLLHVATKRPSAIYPRCMVVMEPSSRATVVEDYVGLDGIYFSNAVTEVVLKEHAQLQHVRVQREEKNAFHIGHCSVESGRDSVYSAISVALGARLSRHTLHVTQQGEGAEMHLDGLALIAGRQIADTHTRIDHAVPRGKSVQLHKCIADGSAHAIFSGKIMVHAGAVGTDSAQSSRNLLLSDKARIDTQPQLEIFNDDVSCKHGATVGQIDADALFFLKSRGLTEERARNLLTHAFAAEIIDKIPVPSLVESLGRAILERMH
1789004_Fsp@KXW57768_1__FeS_cluster_assembly_protein_SufD                                                  MKPDCFQGLL--AQRDAFSALREQAEVRARTLKLPQDKHDDWRLTGLEAFYDQEFVPAGK-ALEIPSIEGFMIPGS--RIVFVDGFYHSKLSDLGQ-EGIRVSPLGQE-KSLHTHFDKGMKDSVFAQINGRNFTDCAWVHVQGET--QQIVHVLHVTTGHPVSLYGRALVVLGAMAKATLVEEYTGP-SPYLVNTMTEVVLGEGADLRHIRIQREGAQAVHMGHALVSLSRGAHYDSTTLALGGRFSRHDQRILHQGEGAEARLDGLILADENQVADTHTRIDHLVPDCRSFQQHKCIASGNSTAVFSGNIVVHRGARGTDTRQSSRNLLLSNKARIDAQPQLEIMNDDVSCKHGATMGKLDAEELFYFMSRGLQEAQARKLLIYAFAAEIMDRIPIPNLVRSLRESMEGRLV
321327_Ssp@ABD00334_1__FeS_assembly_protein_SufD                                                           MSATFLEHILGQERQDPYTTLRQQARAQLAELGIPTPREEDWKYSDLSPLLAHKFRLAAAGSLDAATLEPWLWPEAYSRAVFVNGYFAPQLSDLGLPTALQVIPLAQAP----GELLQLAKTDVFTALNTAHLGDGIQIGLQPGQEVPSPLHLLFITVAPAVLAQPRCLLSLQAHSSLTLIEDHVSLGGIPFSNAVTEIALAEGSRLHHVILQRQGSPAFHINKTAVRQSCDSHYRLQAIQWGSQFSRHNLEITQAGAQAHTQLQGLTLLKGSQHSDTHSRLLHQAPHGSSRQLHKCIVDEAARAVFSGRILVSQAAQLTDAAQTNRNLLLSPKARVDTRPQLEIFADNVKCAHGATVSQLEAEEIFYLQSRGIPQAQARQLLTYAFAAEILEGIPLAQLPSQVAKRLGSG--
1666911_Ppriestleyi@KPQ36780_1__Fe_S_cluster_assembly_protein_SufD                                         MSADYLKHLLTQESGLGLKHLREKAIAQVNARSFPAGRDEEWRFTDLSDMLKLPFERAHAEKISASDLTSVDLASASTRLTTINGHYVSALSDDAQSEGVVIAPLSQLIQIVTDKLAQQGSGEVFTALNTAGFSDVMVIWLKADQKVEQPIHIVRTSVG-ESISHLRTLVIAEPHSSCTLVESFIGNSQPRCNNSVTEIVLAEGAQINHIRLQDEGLQTFHIAKTAVSQAANSRYSCTAIDLGGQLSRHHLEVYQAGPQTDTHLYGLSALQGKQLADTHSLLALTYPHSTATQVQKNVVDDRAHAVFNGKVYVSQAAQFTDAAQLNRNLMLSSKARIDTKPELDIVADNVKCAHGATVSQLQADEVFYLQSRGISAEQAQRLLLYGFAMEIVEKISVEPLRQVLGDRITHWAN
1948458_Bbacterium@DGAL01000070_1_21___22544_23503                                                         --------------------------------------------------------------------------------------------------------LASALVSVKSRLNSGDGVSGFCEMNTALFKDVVVIHADSNGSSFETIHVLNISTGKHTFNHPRLLLIAEEQARVCILEDYIGIGFGYMTNAVSELSLAAESQVIHVKFQRDDDSAYHIAHTHVGIDQGASYQNWSVSVGAAVSRHNLVTRQREDGGHIAIKGLALGHDKRIVDMHSCIEHTKPHGQSIQVHKTIAGDRSKVVFNGKVKVHKGAQQTNSSQQNRNLLLSARASVDTKPELEIFADDVKCAHGATVGQVSEDELFYLKSRGLDDDLARNLLNYAFAKEVIEDLPIKSLGAVIESYIRDQTK
1986845_Bbacterium@OUT76842_1__Fe_S_cluster_assembly_protein_SufD                                          MSEQFTASLLK-SQEHWLKERQQEARFQLENNSLPTTAEEEWRFTDLTGLYKRTLSVPQADPVDSAVVRSLVIPEALSSIVLVDGVYSPDMSFVAGKTKIRVSNLEAALSLLKDQLNKGDGISAFGEMNTALFKDIVVIHVGSGVQSFETIHVLNISTGKQTFNHPRLLLIAEKQAKVCIFEDYVGIGFEYMTNSVSELSLAADSEVIHVKLQRDDDSAYHIAHTHVGVDNGASYRNWSISVGAAVSRHNMVTRQRQEGGQIDIKGLALGHGKRIVDTHSCIEHTRPHGESTQVHKTIAGGRSKVVFNGKVKVHKNAQQTNSSQQNRNLLLSARASVDAKPELEIFADDVKCAHGATVGQVSEDELFYLKTRGLDDAIARNVLNYAFAKEVIDDLPIQSLGGVIESYIKEQTK
1951931_Hbacterium@DBME01000068_1_5___2290_3570                                                            MVALLLEGFLS-LRPQGWEALRVRAEEALVRDGIPTTAREDWKYTDLAPLRDLDFVPGAAMDV---DIAPAILPEAGSRLVFVNGHHAPHASCVNLPAGVRFLNLASA-SEMARELGGAATDDFFANLNQARFTDGALIVVPKGVHVEAPLHVVFANRQEPTFALPRLLVVIERGASATIVEEHQGT-GQYLASAVTEVVVHGDGRLVHERVQRESDQAFHFSHLAARVERSAYYACRTVSFGGRISRSTPHVVMAEEGAELNLEGLALLGGSQVSDTHSFIDHLVPHGTSRQVHKVIADDTSRAIFNGKIFVRHGAQATDAQQQCRGLLLSAGARIDTKPQLEIFADDVKCAHGAAIGQLDPEELFYLESRGLTPALARNVLTYAFAADLLAKIPVTSLRRQLRQTVLARTQ
903818_Hfoetida@KI912268_1_1293___1534875_1536143                                                          MSAAFLPEVAA-SRPKEWETLRAKAETHLDGKSYPAPKAEDWKYTDLAPLKTLAPKPGIHACV---DIRGHILPESGARLVFVNGHYDPHYSNAGLPPGVRMLQLASA-SEAASALGTPETCDVFANLNTAKFADGAFIYVPKGLQVEPVLHVCFMGAPDATCAHPRLLVVLEKGAELHLVEEYSGQ-GSYFTNALTEVIVKDGAELRHERIQLESPEAIHLCHLRAQVGRSARYFSRTISFGARLSRQSPHVVLADEGAKVHLDGLALLDGQQVADTHSIIDHTQANCSSRQLHKAIGDGQSRIVFNGKIFVRPGAQQTDAQQQSRNLLLSEKAQVDTKPELQILADDVKCAHGAAIGQLDPEELFYLQSRGLDLNAAKNLLTYGFAADLLSRIPVPSLRKHLRQLVMERTN
1121920_Gfermentans@AUAU01000006_1_78___93630_94907                                                        MTSALLADLLN-PRPAEWAPLREAAEQRLAGRELPTTSDEDWKYTDLKLLAG-GFSPAPEATV---DVAGHLLPEMGTRQVFVNGRHAPHASCAAVPAGVRYFPMSHA-SEACHTLGSGTAKGLFEDLNTARFQDGAVILVPKNLKVALPLHLLFITKA-PVAVFPRVLVVLERGAELELVEEHHGE-GAYLSCPVVEIRVAEGAILRHERVQRESPEAFHLTSLKAEVGRGGQYHSRTLSFGARLSRQEPRVRL-AEGADATLDGLALLDGAQVADTHSFLHHAEPGATSHQLHKCIVDGKARAVFNGQILVAKGAQGTDAQQQSRNLLLSEAARVDTKPQLEIYADDVKCSHGATVGQLDPEELFYLQSRGMNADDARNLLTYGFAADVLTHIPVASLRRSLRQLVMARTQ
2052165_Hbacterium@PMJK01000162_1_3___1146_2423                                                            MTLAFIADLLA-PRPSEWGDLRKAAEARLAGRDLPTSSDEDWKYTNLKALGNLAFSPAPRAAV---DISGHLLPEMGTRQVFVNGHHAPHASCAAVPAGVRFLPLSIA-SEACHSLGSGAEQGVFEDLNTARFEDGAVLLVPKNMKVALPLHLLFITKA-PLAVFPRVLMVLERGAELELVEEHYGT-GTYLSCPVVEVRVGEGAVLRHERVQRDSDEAFHFGTLRAEVAKGGQYHSRTLSFGARLSRQQPWVRL-AEGAEVSLDGLALLDDHQVADTHSFLLHAEPHATSHQLHKCIVDGQARAIFNGQIRVAPHAQGTDARQQSRNLLLSESARMDTKPQLEIYADDVKCSHGATVGQLDPEELFYLQSRGLNADDARNLLTYGFAGDVLNRIPVASLRRALRQLVMARTQ
197221_Telongatus@BAC09457_1__tlr1905                                                                      MTITELNDLLNF--HPELAVLRQTARDRLHEQTLPTPRDEDWRFTDLSVLRTRTFQPPIAPEI--AEVQHLLCERSPTQIVLIDGYFCGELSRVAAGVELLPPSLPAIP------------PEVFSDLNAAMLAERLCLRLSGHF--REPVEVFFVSSRQQSVVSPRLTVEVAAHGQVTLIERFLSLTDQQFTNTVTEISLGAAAGLHHVRIQHQSPTAIHIGSTAVCQAQDSAYEGHAIDLGGCLSRHHWQVQIQGSGSQTILKGLAIAMDEQIVDTHSAVLFHAPHSRSEQIHKCILGDRAHGIFNGRVVVPQVAQLTDASQLNRTLLLSDKARVDTKPQLEIVADNVKCSHGATVSQLAAEDIFYLRSRGLDQHQARDLLVKAFALEQLSDITPEPLREEIEEALLAKLG
195253_Ssp@AFY60149_1__Iron_regulated_ABC_transporter_permease_protein_SufD                                MLHVQLGDLLKLAGLATLGQLRQTAADALHEQFIPTTRQEEWRFTDLSLITQAPFSPPAHPDL--ATLPTQRIAEKHLRMVLVNGVYAPDLSDVNSHAGVMVGNLAQARPETLALLGQPGREEVFTALNTASCRDVLTIEVGAKVCPGFVIHLVFLTTAPATLISPRVLVVLQPGSSLTLVEDYISGEDTALTNAVTEIYLGNQAELDHTRIQRQAPTALHIGKTVISQAQHSQYSGHAITWGGQLSRHNWDVNSNGPETTTILEGLTVATANQLADTHSSLIFSAPHCSSQQVNKYIVGGRARAVFNGKIVVPQAAQMTDASQLSRNLLLSPKARIDTKPQLEIVADNVKCSHGATVSQLAEDDVFYLQSRGLDLQQARDLLIRAFAVELLDGFQIPSLAKELAQNILSHIH
1453429_CAthalassa@ADB95432_1__Iron_regulated_ABC_transporter_permease_protein_SufD                        MKNSYLDNLLSQDDIDSFQSLKQDSLQKIKELSFPTSKEEEWRFMNLAELYKYQFKIAKATKITKESIKDLVVSEASNCIVFVDGQYDRALSDILSSDDIFIGTLQDVPNEIYTLLNSQNKKDIFSRLNTIGLVDPAIIIVNENITIKDPIQLLFIATKQSLLIQPRTLVVAEKGSDLSIVEYYSTVEVPYFTNSVTEIFLKDNSRVIHSRIQLESNISFHISKSNITQNQDSFYVLNQFDLGSKVSRNNIEIFQNGARTESYLNGLSLLGNDQISCTKTSINLNYPNGIIDQLHKYVIDDKAHGIFDGKIIVSKLAQITKAKQLNRNLLLSKNSHINTKPELQIIADNVKCSHGATITQLEANELFYLQSRGLSELEARHLLVDAFMREILMKIPHKSLEQKLIKYIASDIK
981222_Cthermophilum@AEP13412_1__FeS_assembly_protein_SufD__group_1                                        MKAEFAEAFAALRATSPYGRVQEDAFATFERLGLPTVRDEAWRYTNLAPLTKRSFRPATADGLMAANLQSAFFDESTTRMVFVNGAFQAALSDLGLPAGVEIRRLDGPA---------EADASSFRALNLAFLSDGVTIRVARGRAVAAPIGLFFVTAPTDRMTHPRVIIELDEAAIATVVEIHTVLCHPYLTNAVTDVRLGQGANLTHIKVQTEGSAAYHIADLRVDIGRGAAFTGHAHALGGQLSRQDIRARFLDEGGECRLYGLQALRGQQLADTHVTVDHAVPNSTSEVLYKGIFDEQAHGVFDGRVIVRHGAQQTNAVTTNKNLLLSEKARVDAKPQLEIFADDVKCGHGATVGQLDEDEIFYLRSRGLTPAEARRLLTFGFAREVSEKLPVPSLKVRLDGALAKRVE
2012633_Csp@OYT73381_1__Fe_S_cluster_assembly_protein_SufD                                                 MKAEFADAFA--LGLSAQADWRGAAFAAFERRGIPTVQEEAWRYTNLAPLTKQAFRLATADGLDAVALERPFFDESTTRLVFINGVFQAALSDVGVPAGVEAAPLDDSF---------TFGETPFRALNAAFSRAGVRIRLPRGKAVAAPIGLFFVTAPTFTMTHPRIIIELDEAAIATVAEVHTVLCHPYLTNAVADIHLGQSANLTHIKLQTEGAQAYHIADLQAVVGRGASFTSHAHALGGLLSRQELHARLTDEGGECRLYGLQAVAGRQLADTHVVVDHAAPDCASEILYKGVFDGQARGVFDGRVLVRQGAQRVNSVTTNKNLLLSTTARADTKPQLEIFADDVKCGHGATVGQLNQDEIFYLRSRGLTAAEARRLLTFGFAREVSEKLPIPSLKVRLEGALSTRLE
1947904_Cbacterium@DBAX01000029_1_15___10581_11837                                                         --------------MITLASLRQLGQEHLGYLTPPTRQREGWQYLRMPELLPTATTTQGREATSSAPWQSFAIPGAQGR--WFQGRWQPPVGPE--PGELWFGSLGDRPQRLVGLVSQPATRDYFGYSNQAALEELAILYVPQNRAIAQPIQILSYAAAQCMVVHPRCLVVLESGSQATLLERWLSEDGALWHNGVTEIFLGPGARLDHVMVQQQGSSTLHLQTTALIQEGHSQYQGYALALGGHTSRQTLHVQQHGSATETVLSGLIYGDGDQHHELYSCVHLEHPHSTSRQLQKVILDGHAHGVFWGKIQVGQKAQETNAGQLSRTLLRSPKARVDTQPQLEILADNVKCSHGATVSQLDADELFYLLSRGIDPETATRLLSYGFAAEVIRQIPIAAVRQSLEAWLMQHTA
1618023_Aatlantica@KJH69346_1__Fe_S_cluster_assembly_protein_SufD                                          MTPNLKAQLIADASKTPFFGRKKDALNAFDKLGFPTIRHEEWKYSNVKGLVSHVFDFNDRGDLTADDLEALRIPNLGNVLYFVNGVFHPEFSSISPESELRILNFGEAIDVVEQHFAKDFSDNAFTALNTAFAQHGVFLHVPDKAVVQQPVILRFIADARNVAAQPRNLFVVGNRAEVKVAESFRTLGNAAFTNIVTEVILGEEAQFEYYKVQNESDQTYHIGTTHIQHARASHSYTVTVSLNGGFIRNNLNLVLDGERVDAHMYGLYLPSGRQHIDNHTLVDHAQPNSESSELYKGILYDRSTGVFNGKIFVRQDAQKTNAYQSCRNVLASDQATMNTKPQLEIYADDVKCSHGTTTGQLNEEALFYLQSRGVPKDKARALLMLAFAEDVIEKMKIPAIKEYLEGLIVEKIG
3218_Ppatens@PNR43747_1__hypothetical_protein_PHYPA_016129                                                 MAAAFLLDLAEKLGARALAELRYKSAEQALNLRWPTNKDEAYRFTDVRFLKNLDIAPTPAQASVP-NESELGLGETAFRLVFVDGVISESLSKVGLSGGAYVGSVCKITSQALEYLGKGTQDDLFTFLNGLGVQDAGLVFAPKGVQLSKPIHVVYYSTGGISLATPRLLVVAESGARVEIIEQFVGAPQVYWTNQVCEIYVANGAEVSHSCSQEQERSAVHIKQTHVSQGEKSTYKLVEAEVGGRLSRHNLQVIQLGSDTQTEFSTFSLSSKRQVQDLHSRLVLDHPRGISRQIHKCIVTRLGQAVFDGNVKVNRFAQQTDAGQLSRSLLLAQGATVNVKPNLQIIADDVKCTHGAAISDLEEEQLFYFQARGIDPLTARSALVFSFGAEVLQSFGNDYLKKRLERLVKSSLA
3197_Mpolymorpha@PTQ32632_1__hypothetical_protein_MARPO_0097s0089                                          MSFVFLLDLASKLANDPLARLREEATEATLSCHWPTNKDESYRFTDVKFLKQANINPVNESSF---DPASLNLPDSGSRLVFVDGVLCKNLSSLDVPEGVVIGSISSLPEHVLPRLSGRSEGDVYACLNGVGARDLVVVIVPTGVKVPKPLYVLYYSAGGFALSNPRLLVSVGKDAELDLVEDFTGAPTLYWTNSVCEIDIAESGRVGHSYVQEQSLNAVHIRQTYVSQVTASTYKLVEAGFGGRLSRHNLSIQQLGPDTITEMSTFLLAGRKQLHDLHSKLVLDHPRGISRQLHKCIVSSSGHAVFDGNVRVNRFAQQTDAGQLSRSLLLAPRATVNVKPNLQIIANDVKCSHGAAISDLEEDQLFYFRARGIDVQTARSALVFSFGAEVLQKLVGEGLRKRVENLVKSSLA
3702_Athaliana@AEE31494_1__non_intrinsic_ABC_protein_6                                                     MAAAFVLQLAESSSSLPLQRIRDSSAETLLSTPWPSRKDEPFRFTDTSLIRSSQIEPISTQQRNS-EILD-NLTETFTNAVIIDGFVSNLTIGPDLPDGVYFGKYSGLPNRISEFIGNFDSGDLFWSINGMGAPDLMVIYVPEGCKVENPIYLRYFSGGDLPVSNPRVFVLVEEGGEIGIVEEFVGKDGFYWTNPVLEVVVQKNAKLKHSYLQKESMASAHIKWTFVRQEAESEYELVEVSTGGKLGRHNVHVQQLGPDTLTELTTFHMCVNEQTLDLHSKIILDHPRGASRQLHKCIVASSGQAVFDGNVRVNRFAQQTNAGQLTRSLLLKPRATVNIKPNLQIIADDVKCSHGAAISDLEEDQLFYFQARGIDLETARRALISSFGSEVIEKFPNREIRDQARNHVKGLL-
436017_Olucimarinus@ABO97233_1__ABC_membrane__family_transporter__Fe_S_assembly_SufBCD_system___partial    ----------------------------------PTNRAEEYRFTDFSALTTATLVGPKEGAS--ADASA-TRVEDCATVVLVDGVLDATQSDFGAAAGIKI-SVGAAD----ATTGKATRGNVFAAINSASAADVVVVRVPKGVKCASPVHIVTMSTGGTRVSAPRITIVVEEEGELCVVEDFAGEGTEYWQNGVCEIAVEKGASMKHALIQNHGRGATHTRTTLVTQAEDSKYEVNEISVGGKTARHDLNIKQLGPRTETVLGCFNLAGSNQTLDLHSKLQLDHEEGSSNQVHKCIVSASGKGVFDGNVQVNRMAQRTDAQQLSRNLLLVPKATVNVKPNLQIIADDVKCTHGCTVSDLEEEELFYIRSRGLSAETARSLLVSGFGVDVISRLPGKDLRDRVNSIVRTSLE
3075_Aprotothecoid@RMZ57359_1__hypothetical_protein_APUTEX25_004193                                        --------------MHRLQGLRRAGEAALSTMRLPTSKQEEFRFTDVSRITGAQLAAPPGGAAALRAAADLTLTRPAVTAVVLDGALLRLVPGPALP----------------PRLGMGQRGGAFAALNAASAAGVLVVHVPAGVTLAAPVHVVHLSSGDVPMSSPRTLVVLEEGAAAGLVEEFVPLAAPYYVNAVLEVELDDRAALSHAYVATDVAGASHTKATFVHQGAESSYSLTEARLGGALTRHDLSIVQLGAATQTRLASFLLASQAQLHDLHSKLTLDHPAGQADQLHKCIVAGRSRGVFDGNVRVNRGAQQTDAAQISRNLLLAPRATVNVKPNLQIVADDVKCTHGAAISDLEEDQLFYLSSRGIDATAARRILVDSFGREVVQRLGDAALQGRIDAAVKKALQ
3055_Creinhardtii@PNW75132_1__hypothetical_protein_CHLRE_12g513950v5                                       MQASWLARTV--ATPSSLAALREQSKSALATLRMPTTRNEDYRFTDIAPLLRTNVQPAAAGAAVPSELAAHELPGAAARLVVVDGVLRPELSSLGLPAGTYVGPLAGAPEAVKQKLGSNSRGGPFAVLNGSLVPEVLVVAVPAERQLEGPLFVLHLASGGVAANAPRLLLHAGTGSSAELVEEYVALPRRYLTVAVGELFLEAAASVRHSYVQREGEGSFHFKSTLVHQAERSQYTLAEASVGGAIARHDLVIQQGGPETHTQMSHFLLCGPSQTHDLHSRLTLDHPHGTANQLHKCIVSASGRGVFDGNVKVNRLAQKTDAGQLSRNLLLVPLATVNVKPNLQIIADDVKCTHGCAVSDLRDDELFYFRARGISAESARQALVFSFGAEVIQRMGHPVLQKRVQDDVSRTLL
39947_Osativa@KAF2948198_1__hypothetical_protein_DAI22_01g018900                                           MSSPLVLRIAEQASSPLLDPLRSASALSLLSTRWPTRRNEAYRFTDISYLRSLPISLSSR------DAPAAPPASPASHVHFSDGVLTSS-------SGAHVSALADLPDRAAAALAAFADKDLFFDFNAVGAKDVVVVHVPEGVSMDDPVHIMFSYSGGMMMSNPRVLVVAEKGAEVTIIEEHFGQEGCYWANPVMEIIVEEDAKVVHSYVQQQSFAAAHTKWTVVQQNTSSNYEFVEVSIGARLNRHNLHVQQLGPETNTQLSTFHFSAQKQIHDLHSKLILDHPRGRSQQIHRLIASGTGNGIFDGNIKVNRYAQQTDAGQETKCLLLSSKALVNVKPNLQIIADDVKCTHGAAISEHDPNAIYFLQARGIDAKTAADALNFAFGAHVINQIPFKPIEKKTLAHFKALLA
1188229_Glithophora@APB33546_1__FeS_assembly_protein_SufD                                                  MGTEWLTG------SGEFLAWRERAVAQVAQPNWPVFDREAWRGTAVPSVLATPFRLAQGDGVDLSKIEP--VPELPCHITLVNGRVRDH----ELPPGVILGDWQDLS---REHLGRGLPADGFTALNQAAVPGITVVRVMGNPI--SPLHLIHQSQAGPVLACPRWVVILAPGASLTLVEEYVST-GTCWTNGVVEIHLGQGSQLQHYIVQRESLQSVHLLRLGVEQAQDSHYTLRTVSAGARWSRCEPVICQAGTGTFTQLRGLSLVGGRQHSDMHSVITHDHPQGTSRQVHKCVVAHQGQAVFHGLVRVAPVAQLTDAGQLNQNLLLSKQAKVDTRPQLAIQADNVKCTHGATVSDLDPATLFYLQSRGIDPSAARSLVVAGFAEELLREIPFPTLRQCCHLWMQKLTQ
1789004_Fsp@KXW58842_1__FeS_cluster_assembly_protein_SufD                                                  MN--FLAQCRASQEGTVEGSQRQAEWTRFEALGWPTTRLEDWKYTALSGLEKLSLHHSIEPREAVKGAPRALLEGIAPRLVFVDGMFQPDQSMIGLPKGVHLRFWSELDERFTQKMAPARALTAFGALNGALFTEGIWITVDAGCALETPLHLVKVSLTGQRMSHGALLLESEENSELTLREHCLGSTQPAHSNWVTAIELAPQARLTLVKVQQEGLLSYHTAALHGLQRAGSQLQVFAFALSGALGRNDITLRLIEPHAECVLKGMYRVADRALQDFHTTIEHDSPHCTSDECFKGVLEGSGKAVFNGRVRVALDAQKTSSRQSNHNLLLSDKAEVNTKPQLEIFADDVKCSHGTTVGQLDEEQWFYLRTRGIAADLARTLLIQAFTLEIAEAIPHVDVRAEVRRLLGGTVE
84588_Ssp@CAE06836_1__ABC_transporter__membrane_component                                                  ------------MESAVLAPVQERGRTALERLGLPTRRQEPWRLTDLKRLEALARLPLSAV------VAPLALPPAAGHRLVLDGQGDPL-DGVALPEGLSVLSAVELEQALGHTLDRGCAGSWPVELNHASARQVLALRVRGAV---APLELVLTGA--AGLTATRIVLLVEEKASLDLLQVLQSD-GASAHSHVLEVHLGQEAQLRHGLLATADGQASLLAHLAVEQEPRSRYAFTSVVQGWDLARVEPRVVQVDGQATTELKGLAVSQADQQLATHTAVRFDGPEGELDQLQKCLAGGRSHAIFNGAIQVPRDAQRTNAAQLSRNLLLSERARVDTKPELEIVADDVRCAHGATVSQLQEDELFYLQSRGIAAADAAALLLRGACQEVIEHLPASAEAWGPLERVMAGLS
2024880_Ssp@MAB54707_1__Fe_S_cluster_assembly_protein_SufD                                                 MAAF--------TESSLLEPVQHRGREALERLGFPTRKQEPWRFTNLSRLKTVQDLPVVDA------HESPDLPEATALRLVLGSAENPL-EGVDLPEGVRPLSLDQLKYALGSTLDRGCAKDWPVELNHASSREVLALRISGKV---PPLELVIAAS--QGLLSTRVLLLLDEKAELELLQVFRAD-SGAAHSHLCEVVLGQEARLRHGVLSLGDGSGSLLATLAAQQEPRSHYELTSVFKGWSFGRIEPRVVQLDGQAMTTLKGLAVTADEQQLAVHSSMRFDGPEGELDQLQKSLAAGKSHAIFNGSIQVPRAAQRTNAAQLSRNLLLSPKARVDTKPELEIIADDVRCAHGATVSQLQEDELFYLRSRGITETEATALLLRGYCQEVIDQLPVQADRWRPLEQVHQELS
64471_Ssp@ABI46185_1__FeS_assembly_protein_SufD                                                            MAMP---GWLTQAPAGTLEPVQRRGRLALSEHSFPSRRQESWRLTDLRRLEALFQLSLADQRP--HRSSADSWPSVEQLRLVIDGSQDPL-QGVSLPAGISLLEGAELEQALGHTLSRRCASDWPVELNHGVSQQILALRIRGKV---PPVELVMVAA--AMLVPTRVLLLVEEKAELDCLQVLSAK-GQAAHSHLLEIHLGQESKVNHGLLALGDGQEALLANLAVEQESRSHYSLVSVSQGWLFGRLEPSLVQVDGQASASIHGLSVTAADEQFAVHTAMRFEGPEGTLDQVQKTIAADRSHSIFNGAIQVPRPAQRTNASQLSRSLLLSGRARVDAKPELEIVADDVRCTHGATVSQLQEDQLFYLRSRGITQSSAAALLLRGYCQDVLDRLPLDSQRWLGGNLQVGGTA
74547_Pmarinus@CAE21779_1__ABC_transporter__membrane_component                                             MVEAWCERLLHSAPSGPMAACQAQSRNHLETLSAPHRRQEAWRFCDLAPIAELEPRQICS-------LGEPSAPGVDQTRLVLGTGQDPF-AGVTLPKGLSPLSDAELKHSLGHTLNLTSKGQWPVALNQAIASQVIGLRVRGIV--DSPLELVCDAGV-RGVFAVRVLLLLEEKAKLELLQVQLSS-GANLTSVLVEAHLQSEAKFHHGLLAFGHPQAALLAHLAVEQEPSSDVSLVSVCQGWGVIRHEPQLIQLNGGAKSQLRALQLVQANQLADTHSCVRFNGPEGTLDQLHKVVAAGHGRSVFNGVVQVPREGQRTDAAQLSRSLLLSDRARIDTKPELEIVADDVKCAHGATVSRLQPEALFYLQSRGISPDQAAQLLLRAFCDEVICMLPSTAKAWRPLARLLDGV-
292564_Cgracile@AFY28692_1__FeS_assembly_protein_SufD                                                      MVAAWVAALLANAGADALAASRARAAQALAQTPLPSRRVEAWRFTDLAPLTALSPTLLS--------SAPAAQPEVAGLRLNLDGLSDPL-AGISLPAGLEPISGEELSAILGQVLAAGSAELWPVLLNGATARNVLALRVRGAI--ATTLELVSDAGD-EGILPLRLLLVLEPEASLEVLQVHRSS-GANLTSVVLEARLGEGAELRHGLLAPGADTGCLLATVALEQATGSRYSGVSAHGGWALGRLEPRLVQSEGAAHSALKALQLADGRQISDTHSQMVFEGPDGRLEQLHKAVADGQGRSVFNGAVQVPRAAQRTDAAQLSRNLLLSDRARIDTKPELEIVADDVRCAHGATVSRLEQDELFYLQSRGIAADQAARLLLRGFCEEVLQELPEAARPWQPLASLLGEQG
1655601_Cbacl30@KRO94779_1__ABC_transporter_permease                                                       M-------------PAAVMPNTADWLTQLAGVPLPGRSQEEWRFTGLAAFEALAPELWS--------------------------GVDPF-AQLSLPAGISRIEADQAQGLQQQVLKAGGSDAWSVRLNQGASPRCLALRVAGAA---GPLQLNCDAGA-PGLLALQLVLVLEEGASLELLIQHGSS-GPNATSLVAVAQLGRGAQLNLGLLAPGDARASLLSHLSISQAPASSLQLTTAVGGWALSRLEPCISQLEGAAQTRLRALQLVDGQELADTHSQVRFEGPDGQLDQLHKVVADGAGRSVFNGAVRVPRRAQQTNAAQLSRSLLLSDRARVDTKPELEIVADDVKCAHGATISRLQQNELFYLQSRGIGSEQASRLLLRGYCEEVLRELPAAAAALNPLKLLLRDHQ
2026889_Csp@PHX67882_1__ABC_transporter_permease                                                           M-------------PAAVMPNTADWLTQLAGVPLPGRSQEEWRFTGLAALEALAPELFS--------------------------GVDPF-AQLSLPAGISRIGADQVQGLQQQVLKAGGSDAWSVRLNQGASPRCLALRVAGAA---GPLQLNCDAGA-PGLLALQLVLVLEEGASLELLIQHGSN-GPNATSLVAVAQLGRGAQLNLGLLAPGDARASLLSHLSISQAPASSLQLTTAVGGWALSRLEPCISQLEGAAQTRLRALQLVDGQELADTHSQVRFEGPDGQLDQLHKVVADGAGRSVFNGAVRVPRSAQQTNAAQLSRSLLLSDRARVDTKPELEIVADDVKCAHGATISRLQQNELFYLQSRGIGSEQASRLLLRGYCEEVLRELPAAAAALNPLKLLLREHP
210768_Ssp@NQKX01000006_1_61___57595_58935                                                                 MMASWTQRFLDAAPAGELETVQWRGREALARQPLPSRRDEDWRFTDLAPLLAVFDGTAPTASFTDSPAAASALPPPPDVRLLLDGRSDPL-AGQSLPAGLSLLGEGEWPLALGHTLAAGCQAHWPVELNQATASRCLALRVSGTV--ASTLELVSVAGAGQRLTPVRVLLLLEEKASLNVLQVQLGD-GPCLSSLVCEARLGRGSTLRHGLLAFGTGEACFLGHLAVEQEIESHLESVWASRGWALARFEPRVSQAEGGAFTSLKALQLAEEHQRVDTHSRVVFEGPDGQLEQLHKAIADGHGRSVFNGAVKVPRLAQRTNAAQLSRNLLLSNQARIDTKPELEIVADDVRCAHGATVSRLQQNELFYLQSRGISAAVAAGLLKRGFCQEVLRDLPPAAAGWEPLKRLLAEAX
2162190_Psp@QCFN01000002_1_64___57763_58995                                                                MRLN---NWLTSQPSGTLSEVQLRGREFLFSNDLPPKNNESWRLADYEKLNRFLDLPVSNDSF--DSESRNLWPEVSGFRVVLGPAGECN-SEVSLPVGFRRLTNPEIEQMLGKTLDSSCKDSWSVSLNHALTSELLAFSVSGRN--LPPMELISHAK--NELCPTRVLIVLEENAELELLQVVLGS-DFSAHSHLVEIHIGQEANLTHGLIGIGNNNSGFMANLAIEQELRSNYLFTSFIQGMAFGRVEPRLVQRDGQANTTIRGLQIAKGSEQLATHSSICFKGPNGTLDQLQKAIANDSSHSIFNGTIDVPRVAQGTNAEQLSRNLLLSSRARIDAKPELKIVADDVRCAHGATVSQLQQEEVFYLRSRGITSNQAAKLLLDGYCQEILEKLPSNAKNWII---------
2162204_Psp@QCJQ01000004_1_2___1103_2353                                                                   MTNDIVQKWLNSEAKGILKNIQESGKQCVPKIGFPTHKEEDWKLTNLKRLSNILELNINTNKETNHQIDINNLPNPKDFRILLKDNGNPQ-DKIKFPKGIEPLTDSEIEKSIGQTLEEQCHKTWPIAINNSSINQILAFKVNENN--LPGIEIIIPAN--KDFNSKRILIHLEDNAELNLLEVILGS-ESSAQSHIIEIVMGKNSKLNHGLISLGNKKSNLLSHIATQQKENSEYSFTFIQEGWNLSRLEPRVVQTSGNAKTNLKGLQICNNNDQIATHSFVKFNGPNGELDQLQKAIANDQSHSIFNGVIEVPQIAQQTKAAQLSRNLILSKRAQIDTKPQLEIIADDVRCSHGATISQLQEEEIFYLRSRGINNESANALLLKGFCQEILKNLPCNSTYWTAFNDLIKGSE
1499498_Psp@KGG13311_1__Iron_sulfur_cluster_assembly_protein_SufD                                          MIKNSIKEWVDKENKGFLTKSQEKAKKQLNQYGLPSKTSEEWKFTDIKKLKHMLSMPINDLQ---ENISFARMPETSNFRVQLDFSIEEI-KQSALPKGISLLDSKEIESLAKKIY--NSSSSWTMAINQASSSYILGIKVSAEN--KHSLEVIVPTI--SQLTSTRVLILLEKNAKLDLLEIISGE-NNAAQSHLTEIYLEENARINHGLIAIGNDSLSLLAKPSILQDKNSDYSLHFMQEGWGLSRIEPSIKQLKGLAKSRLNGLQISRDDQQLSTHTYVKFNGPGGSLEQLQKAIAFNSSHSIFHGVIDVPKVAQKTKASQLSKNLLLSEKAEINTKPELKIIADDVSCTHGATISQLEEEELFYINSRGINRNDASLLILAGYAKEIVQNIPLQPKRWAFLNNLLAI--
59920_Pmarinus@AAZ58922_1__ABC_type_transport_system_involved_in_Fe_S_cluster_assembly_permease_component  MKSSICQEWLDSLTEGYLKNEQSIGREFLLEKGMPSKKDEAWRLSNFNKLNSFLSLPTIIDS----KGIKSVFPEKKNERIIINPNENPI-LNINLPNGIEELNKKEIEENLGEIIKSNIKNDISVCLNQASSLDILALKVKRNH--NHSLEIVIPSI--EKSISTRIFFLIEEGAKLDLLQIFLGK-NNSAQNHLIEIKLEAEAEFTHGFISLGEEESSSICTLAVDQSEKSKYSLHSIHHGWDYARFEPRIIQSEGEASTIIKGLQVTKSKEQIATHSLIRFEGPNGKLDQLQKAVASEYSHCIFNGSIEVPQKAQKTEAAQLSRNLLLSKRARIDTKPELEIVADDVRCTHGATVSQLQDEELFYLLSRGIDKQCANSLLLQGYYDEVISHFPKSAGKWNFIEKLIQDIK
167539_Pmarinus@AAP99130_1__ABC_type_transport_system_involved_in_Fe_S_cluster_assembly_permease_component MDPKIYCEWINSHTKGVLANNQKEGRKFLQEYGIPKKSNEKWRLTDLTRMNEFFTLPVNQKK---NKISVEVNNKAKKTQISLD-TDSPI-ECQSLPNYIEQISENELKKYFSKFSFKNRDDIFLKKFNEAINSQLIALKIKKDS--NASLEIILPKS--NGLSPYRVMLIVEKGAKLDILEILNSE-DFCAHSNLIEIYIENQAIVNHGCIAIGKQYSKLLSHISIIQEKESVYSFCSMLEDWYFSRIEQHIFQLDGNASTNIKGLQITSNSENIETHSIVKFGGPNGSLEQIHKAIAANESHSIFNGLIDVPQVAQQTKASQISKNLLLSSNAKIDTSPKLNIIADDVQCNHGATISQLEKEELFYLQSRGIDQNLANSLIINGFCNEILNGMPLEITKWSSLSKYL----
1928728_Pmicropora@BBL86393_1__ABC_transporter__membrane_component__chromatophore_                         MKA----ELLRLMRKEDFCNLQNHTHGSLSKQEIPNRQMEAWQFTNINRLKMLTLVEAEASS---SNIPKPLLPEVEGSRIILASEIDSV-TVLDLSESIEQLTKEEIMENLGDILDAGCKHHWPVTLNYSHVNYCIALKVKKNM--NGNLEIVHIPT--TGIQAIRILLIVEEDSSLCLNQVTLGQ-GLQLSSLVLEVFLGRESTLNHGLLAFADSEAGFLGHISVLQESNSNYTFTSVARGWGVARIEPRITQVSGNAKTVLRGLQVVEGNNQIDTHSYISFEGPEGELDQLHKSIADDKGHSIFNGIIRVPCLAQRTKASQLSRNLLLSSQARIDTKPELEIVADDVRCTHGATISQMQEDEIFYLQSRGLDVKQASTLVKKGYYQDILNTLPHSSNVWNPLERIMQVDS
59919_Pmarinus@CAE18530_1__ABC_transporter__membrane_component                                             M------QIIDE--ISNPSEIQKICLDKLKLNPLPNIKSEYWRLSNKSKFSRFLDHSNKNKE---SN---LPYKKAQNIRLIIGENNSINLEK---NYSIKELKEIEIVDYIKKNISNDQNDHWSDLLNHSLSSKILGLNISGNK--IPPLEIFSASS--DSFNAKTLILFFEKNSKVDLIQINLGN-KNSSLSQSTYLCLEENTSVNHGLVSYGESKSNLLNSLNVIQKTNSEYSLGSLHFKFDYARFEIRINQLEGNAKTNLKGIQITKNNDQIATYTKMQFNGPNGFLDQINKSLADDKSHAVFEGSIIVPKIAQKTDASQLSRNLLLSRHAKIDTKPQLEIIADDVKCKHGATISQLNEEELFYMRSRGLTLAEASKLQLSSYIQEVISSIPISKDRWDLLDKILKEN-
1608213_CSspongiarum@KKZ14306_1__hypothetical_protein_TH68_05310__partial                                  ----------------------------------------TWRFTDLRCLTRLDPTRLHTQ------TASPRWPEARQVSLQLDGRGHWLTES-TWPQGLMVLPAEEITQVARTVMPS---EPLGAQLNGVTPGPSLGLQVSGPD--SIHLDLAIQVE--QAWLAPHVLLVLQPGARLCLTWHVATT-TQAAVLPMAEARLGLGAHLQETVMAWGHPGATFLGSSFISQPSQSVYQRTNVTWGWGLSRDEPFIRQSQGQAETHLYGLAVARGQSLLDTHSTMYFDGPAGQLRQRHQALADDRGHSVFNGRVVVPRVAQQTDASQLSRNLLLTTRARIDTKPQLEIVADNVQCTHGATVSCLQDDELFYLQSRGIGRDQASRLLQRGFCEEILQHLPETALAWSSLQSLLKIPV
2055796_Sbacterium@HBU26772_1__TPA_asm__ABC_transporter_permease                                           MVESWLNHFL--QA---HGSGSEQAIDQLQQQGLPHRRLEPWRFTDIAPLTGLTPALLKPRGA----AQAVAHPAVSGLMLAQNGCNFVLASA-QPPTGLEIESAPRG----------CADSAWVFQLRDVLAGPALNLQLEPGE--SLRLELLLNPG--NALLTPHLQIHLADGASLELFVQLQSS-ENSLILFTSIIDLGNAAQLLEAQSLSGAEGAVLLSGAEVKQAPSSRYERSAFVHGWALARQEPRVQQTDGAAHTCLKDLAIADLDQIIDLHSSVRFDGPNGCLEQLQKALVDDSAHSIFNGSVQVPRLAQGTDASQLSRHMLLSNRARVDAKPELAIIADDVRCSHGATISSLADEELFYMQSRGIKREQAVALLKKGFCMQIINSMPALARSWDLLKQSL----
316278_Ssp@CAK28919_1__SufD_protein__Fe_Scluster_assembly                                                  MSS----AVL--ERQSWLDGLRASHGLAASELTLPPSRQEDWRFTDLAPLLQLDPRALKPCAS----AASAAWPAPADLQLGPDGLSFSLASQ-PLPEGAVLSGVEPGE------------TGLPCRLHASVAGPQLQLALAAGA--RLRLELWLQPEA-RALLAPRLRFLLAENAELELALRISST-ASSLCLPWLEADLATGARLVEGQWLQGDEGAVLMAGSVIRQQPGSSYSRTAVVQGWALARQEPQLLQCAGGAETCLRDLAVLSGTAIADLHSLVRFDGPDGRLDQLQKALVDGRSHSIFNGTVQVPRAAQGTDAAQLSRHLLLSEQAWVDTKPELEIVADDVRCSHGATVSSLADEELFYLRSRGIDRPAATELLRRGFCLEVLNQLPPLAAGWHPWQGSSAR--
1460289_Csp_@KOO22544_1__assembly_protein                                                                  LASAWFADAAATPSSPMLAPLRAAAAAALPTIYFPGRKDEPFRRCDLSSLQASRLVPSVAKASAAAALAVCSDADSGMRLVLVDGVCSQALSDLALPEGVSVSSLNTTSAALQGPLPEAAANYGFAALNQASLADVCVINVPKGVTIERPLHVVLLSSGGLPASHPNLLVSLAEGASLKLAQHYFACDAPYLCNGVTRVQLGRSATLQHSYVQEQGRMSIHFDSVLVDVGAGASYSSTMLQSGGRIARTNHLVELTGEKASSNLRALSMAAEAQLVDVHSKVVHVSGECTSQQEQRNVVAGRSRVVWKGAVVVPRGSDNTNAKQLCRTLLLSDDARVDVQPTLEIDTDEVECTHGATISDLDDEMVFYLQARGLSRPDARALLLSGWVRDALALVPSESVKQRAVARAAKVGA
2880_Esiliculosus@CBN77201_1__FeS_assembly_protein_SufD                                                    MKGAWFDAIR--PRPDSLVELSKAGEAELAELALPTRKQEPYRYTDLESLYRTDFTSAAPTAETAAAIKPHLLEASGQQMVFVNGVFSDELSDVALGEGLVAGHIGAIPKEMLSYLPETQGSLAFASLNQACFADAGVIMVADGVTVEKPIQVIFFSEGEPTVSHPRLVVKAGADSHVTLTQSYLSRGGVCLANGFTRVLVGDRATVTHDYAEEMSASDRLVDTVSVDQTTNSTYSVNQVLSGAFDARANFQIDLLETGSHCNIFTAALTTNNQRQDVHSTIRHKAEGTTCLQEQRNVVSDTADCVFKGRIVIDQVAQKTDANQLCRTLLVSDKARVTVMPSMEIIANDVKCTHGATICDLEDEELFYLMSRGISKIQM------GF--------------------------
448386_Gchorda@PXF45474_1__hypothetical_protein_BWQ96_04772                                                MSSFWLESILASPSDHPLQKLREAADKCVNDLDIPGRKTESWRFTQLRSVYASRYVAAMSAQFSVSDMRH-YVPDTGIVLVFVDGMFSKDLSLLWTEAGGFFGSVTDYKSRLTTMFTESKDGGLFPTVGHAISADAAVLHIPAGFSVSRPVAILNLHSGGATACAPRLAIIAEERSKVVLLESHASLDSYGLILSGSTIFVDQKASVSHYLINDCGNDTHFIGNVHAAVLKNGAYEVRPISLGGSLGRFTIGVDLKEEEAHSLVHGAIVGFGDQVHDLHSRICHDAQSSTSNQLQKNIATDRSRAVFNGKIIVTTNGDQTDADQLCRSLLLSDRAGVDAMPVLEIETDDVKCTHGATVADLEDDEVFYCQSRGLTLEQAQFLIVTGFAKEVLGDCPFPTVLEQVSKRVDFIAS
2769_Ccrispus@CDF39920_1__unnamed_protein_product                                                          MASAWLSNLVASSERHPLAAMRAQAQADLEHLPVPNRRMEEWRFTDLRTVFASRYVLNAHVQIAN-DLRQ-YAPDTGVVLVFVDGIYNEDLSIVWLAAGGYFGSAENYQAVVSKILTEDGEGGLFPTAAHAIATDAAILEVPDNYAVSRPVAVVFVSTTGAKASAARLAVIAGKGSKLSLLESHVSLDSYSLTLATAAFLVKERAWVSHYVVDDTCLEAHVLASIHADVRTRGSYEMRSFGLGSKVGRFDVGVDLGEPGAHGLVHGALVADKYQIADIHSRICHNSENTTSDQLQKNVSADHGRAIFKGKIIVTEDGPGTNSSQLCKSLLLSNKAYVDAMPVLEISNEDVQCSHGATVADLEENEIFYCQSRGISYEKAQVLLITGFAMEILGDCPFPNVRELVDRKMNSVAA
1195612_Cmesostigmati@AFP65464_1__Fe_S_cluster_assembly_protein_SufD__nucleomorph_                         NKKIWLDSILLSKKTSFINNLRKIGLTLLKNTRIPSKKDESWRFTSLDQLFNMEFSDIIV-EEND-DVSK-YIMENVARIVFINGVFSFKFSSLPISKKFLLQKFSELDKKISKLIGKGINGGFFPILNMACLDEIVVLSLSSDLRLEKPIQIVFAGSKTPVCLNQKIIVLGEKHAKATVIEQHVSSDSEFFDNSTTNIFLEEGAELNYVVSNQISQKASIVLSIHAELQKNSSLNFLSASIGGFLSRMSLGIDLNGSGSNCNIQGITVASNNQLSDIHSRISHNYPYSTSSQLHKNLVSGKASAVFAGKVQVHNGAFDTESDQLCKTLLLSPTSKIDSMPILEINNQNVKCTHGSTVSDLDDEQIFYFQSRGISVEKARFLLTLGFVKEMIEKFPKE-LVVFFSEFLGTVV-
464988_Handersenii@XP_001712249_1__sufD__nucleomorph_                                                      MKKEWINSILFQKSSFNINQLRKIGNNILKNTNFPSKKDESWRFTKLDRLFGMKFANSDS-EVNA-DVKK-FFLENQARCVFLNGVFFPSLFQAENTDSYFLGRFSDLNKKIRDLAGKGINGGFFPILNLANLDEIAVLYIKADSKIKDPIQILFSSSTNPICINQKLIIVCEKNSKAKIIQHHVGSNSEFFDNSTTTILVDEEAQIDFFLINQVTEKASNFNSIHADLRKGSSFNFLSASFGGFLSRISLGIDLNGINASCNVEGVTVVKNSQISDIHSRISHNYPLCKSSQLQKNLISDKGHAIFAGKVQVHNGAYETESNQLCKSLLLSQTSKVDSMPILEINNEDVKCTHGSTVSDLDQEQLFYFKSRGIPIEKARFLLTIGFIKEIIEKLPKE-LNENLSESVNYLIK
55529_Gtheta@XP_001713612_1__hypothetical_protein_GTHECHR1114__nucleomorph_                                MTNPWLESFIKTVEDMHLSNWKKIGLKLIKNYTFPSKNDEVWRFTDLKKLYNLNFNKHPSE----SDILEFCDKINENKIIFENGKLVYFDKTL--NKMIEIKKFTELNKKVLELSNSGISGGFFSILNITSINDIYILKFNEDFTIETNINLISIGASNEIGFSKRLLVLLENKSEVKFNLINTSTKDIYFENSCINFYLKENSNLVLQNINNSVGSSNIMNTIHVDLNKGSFFTFNSISFGGDFERINIGVDMNGPESQCKLNGVFINHQNKIADIHSRISHNFPNCKSSQFQKNILNNFSHAIFAGKIQIQFGAENSEAEQLCRTLMLSPKSRIDSIPILEINNENVKCSHGATVSDIDDEQMFYLISRGIEKKIAQLILIKGFINESLIPLPLY-LKNSIEKKIFSLLE
2898_Cparamecium@XP_003239873_1__Fe_S_cluster_assembly_protein_SufD__nucleomorph_                          LSSFYMDSGLRESENQLFKHLNRAGISFLKTTPFPFQREESYKFVPLDRLFGMNLFTDSQKNT----VHSKFFADKQIEIHFLNGFCLENFSSTQSSKHLYLGSFEALPKYLLDISNQSVTGGFFSALNTACLSQISVLLIPENYNCEKEINLFFQQNDYKFYLNQKLIIISGRNSNSKISQYHFSFSLTYFDNTNVNIVLKDYSVMKYYVTAKNNQLSSQIFSLYVDVKKNVSFDLSIASSNSFISRVNVGIDMNGVNSDICIKSISIVNDEGMTDFHSRITHNYPQCVSSQLHKNLVEKNGHGIFSGKIQVHGTAFNSEACQLCKSLLLSKKSKVDIMPILEINNDNVKCTHGSTIADLDKNQIFYLQSRGISLETSYKMLVNSFIRDVIDSFPDFSKKILL---------
35688_Ppurpureum@KAA8491838_1__UPF0051_protein                                                             LATAWWESAVAAATDSVLVPYVHSARGKMIDSMFPGRKEEMWRYTDMRALLAMRPETNSAGSLSASDAER----QDDVNLVVVDGRFVSNLSTLLLAKGVYFGSISDAPERAVELLLQSSKVSAFEWLQAVSSPDALVLHVPNRVQVPNAVHILCAASSQASMCSPSIVVCLEQDASLVVTESHLLLDSSVFVNSLCVAALASNASLTHALVSEPEGKGAHLGVCAAKLAQGAQYVCTTINAGGSLSRWDVTVDLDEKEAYGEVHGLCFAEQTAVMDLHSEINHNVPHCKSEQLQKNVALDKAKSVFRGMIYVAPHASQTDSEQMCRSLLLSSNARVDIMPSLIIYNEDVKATHGATVSDLSDEELFYLQSRGLSPEDSRLLLLKGFTGEIVQRIPLKGVQERLERKFAGVVD
1169540_Vbrassicaform@CEM23918_1__unnamed_protein_product                                                  MSTAWWDKMLELPANEDFEKLHENGTAVMKELYVPERKREPWRFKDLETIYKTDFDVAYG-DLSTEDISEYVMNDTA-LLVIKDGLVDRRLSRLGLPNGTFVGSIHNMEERFLSELYWSQQGAKLCALNMAHLRDVACVHVPEGTTIDKPIQVLVVSTSGLPISSPRLQVLIGDKADVTLSQSHVGLARKGFINSVTRVIMGRESRFNHDYIQEAGRDAWHFEQLSVLNAQAANYTYRSASWGAQSSRINVQVVANEKESRTDLRSLLLARQKQLLQTYQTVWHNAKDTYSDSFHRNIVADSATAVWKGRGRLEHMCNGADAKQLCRSLLLNERSKAVSIPVLEMMSPQIKAAHGATVSDLSQDQIIYLRTRGLSDEVARYLMVKGFANEVSNPMVDETAKRRLSRHMDSILS
159749_Toceanica@EJK65832_1__hypothetical_protein_THAOC_13270                                              MSSSWFASLV--SDPSFLGTVSEEHQRRLYGLPVPRRGAEAWRHFDINSLVAVDYSGRPEGDVSDESLASWQADDEEARLVYINGRFCPALSITRLPDGFTDELAAEVPHCVGKATGQQQGTAAFAALNSIKA--GSVAYVEANGDATKPIIIVNAQTSGGVAFHPRTLAVANDGSVSSLIQMCVDLNCATLVNGYTQIFVGADANMTHSFLDESGGESPRVVESRRPALQNSNFQAFDVHVGNGRSRVAISTALLRPGASVSINGFALSGGAQRTDMRTNIHHMAQGTISRQEQRNMVGGRSTASFRGRIRVEQSAQQTDSEQLSRTVLLSDNARIWATPSLEIIADDVQCTHGATVSDLSEEELFYLRSRGLDLPTARNMLMYAFVEEIGSSVDKTGLRSRIIKRLENVVP
1764295_Cprimus@QDZ19812_1__iron_sulfur_cluster_assembly_protein                                           MAACWLE-------SCEALQLRRDALESAPAAPWSKNKDEDWRFSASHLARIMGDQPNVEASTAESDLSSSELAEDQSQVLVKDGVLVSEPQG----GGVVVTTASGVEKEAMVFLSESPEDDFFDHLGNALGEGLHARQVDESSGATNILHVFQVVPRKTVCWSPKTSVLVEGNQKLVLIEELVYEDTARIVLPKTRAYLHPSASFKHTVVHSGAKRDVNVRTIQVTQEEGSSYDMLETRVNASLSRVEVDMWQLGGETKTNFNSLSLIATSKSSSASAGITHEHPGGQISQVAKMVASGSSHCIFDGKVDIERYAQETDAAQIARGLLLTKRATINARPNLRIQADNVVASHGCTIADLEEEQLFYLASRGLDERTARSVLTGSFIREITQDMPMNKLAGRLDEAVEEAFL
