# Supplementary material for: Components of iron–Sulfur cluster assembly machineries are robust phylogenetic markers to trace the origin of mitochondria and plastids
Source: PLoS Biol. 2023 Nov 8;21(11):e3002374. doi: 10.1371/journal.pbio.3002374 (PMC10631705; doi:10.1371/journal.pbio.3002374)
Supplement: S1 Data — (ZIP) [file pbio.3002374.s017.zip › S1 Data/Concatenations/SUF/SUF_Cyano_Root/tree/Concat_SUF_Cyano_ExtGroup.Iqtree.tree]

(113355_Gherdmanii@:0.0972753,((((((((((((((((1140_Selongatus@:0.250313,(((316278_Ssp@:0.181173,2055796_Sbacterium@:0.339698)100:0.245477,(((64471_Ssp@:0.222212,(2024880_Ssp@:0.240245,84588_Ssp@:0.113011)100:0.0603668)99:0.0374962,(2162190_Psp@:0.348458,(((167539_Pmarinus@:0.433592,1499498_Psp@:0.412411)100:0.232188,(59919_Pmarinus@:0.689565,59920_Pmarinus@:0.310389)54:0.0601563)55:0.0536049,2162204_Psp@:0.38653)100:0.160137)100:0.23056)100:0.0963478,((((2026889_Csp@:0.0110266,1655601_Cbacl30@:0.00961733)100:0.19199,292564_Cgracile@:0.144478)83:0.0435407,210768_Ssp@:0.20758)100:0.0508696,74547_Pmarinus@:0.321514)97:0.0472285)100:0.145104)74:0.0971762,1608213_CSspongiarum@:0.50099)100:0.591567)100:0.101562,317619_Phollandica@:0.260742)100:0.0750707,1880902_Lsp@:0.357963)97:0.0501584,(195253_Ssp@:0.219774,197221_Telongatus@:0.349756)100:0.180252)85:0.0294941,(((((((((((((((((((1288494_Nlacus@:0.0194491,1855332_Nsp@:0.0152285)100:0.0210704,1855339_Nsp@:0.165822)100:0.0312024,(1855333_Nsp@:0.117238,323848_Nmultiformis@:0.0911727)100:0.0301704)97:0.019483,1895901_Nsp@:0.351504)100:0.0192941,(38080_Nsp@:0.0528482,1952267_Nbacterium@:0.197495)100:0.0823407)99:0.0210125,((((((((153948_Nsp@:0.0908526,1827381_Pbacterium@:0.149869)85:0.0165639,261292_Nsp@:0.0488357)81:0.0115833,1931235_Pbacterium@:0.0663245)85:0.010501,1881054_Nsp@:0.0369278)100:0.0759296,(52441_Naestuarii@:0.0835936,917_Nmarina@:0.114237)100:0.120398)100:0.0443509,44575_Ncryotolerans@:0.124483)92:0.0229009,200123_Nsp@:0.154014)100:0.0234917,((52442_Nnitrosa@:0.103565,(44574_Ncommunis@:0.059289,1881053_Nsp@:0.0477538)99:0.0213161)100:0.0598786,(((335283_Neutropha@:0.0776143,228410_Neuropaea@:0.0474285)100:0.0928416,1946978_Nsp@:0.226239)94:0.0220034,44576_Nhalophila@:0.115299)100:0.097255)100:0.0765706)100:0.0561668)98:0.0224653,((2184309_CNsp@:0.0538561,1951095_Gbacterium@:0.125774)100:0.0495829,(1970511_Gbacterium@:0.190268,1408164_Bbacterium@:0.182915)93:0.0266161)100:0.0534711)100:0.0338576,(338969_Rferrireducen@:0.0660313,50421_Rsp@:0.0622071)100:0.184122)95:0.0152077,1797484_Bbacterium@:0.199874)100:0.0676907,(1797482_Bbacterium@:0.133935,1797492_Bbacterium@:0.18002)100:0.0858713)100:0.0793436,(1797475_Bbacterium@:0.0758188,2052161_Gsp@:0.0571185)100:0.330289)85:0.0506611,(1752213_Gbacterium@:0.134614,1752215_Gbacterium@:0.150552)100:0.17911)85:0.0553903,(1948458_Bbacterium@:0.127272,1986845_Bbacterium@:0.085599)100:0.68596)86:0.0422791,1789004_Fsp@:1.14954)91:0.0204656,((1121920_Gfermentans@:0.0738959,2052165_Hbacterium@:0.131426)100:0.191486,(903818_Hfoetida@:0.240808,1951931_Hbacterium@:0.217346)100:0.0553409)100:0.367059)97:0.0493257,(((1548548_Bsediminis@:0.530243,2283320_Bbacterium@:0.445812)100:0.12419,((((((((1729466_Cbacterium@:0.0493459,2053187_Rbarkolensis@:0.0337555)100:0.058803,2079485_Gsp@:0.0806061)99:0.0259707,1953152_Bbacterium@:0.1446)99:0.0259265,2293433_Rsp@:0.120837)100:0.0846209,1953139_Bbacterium@:0.546005)99:0.0687136,(((1951518_Bbacterium@:0.0765145,1951483_Bbacterium@:0.248585)100:0.0307535,(1951504_Bbacterium@:0.0792095,1121104_Bvulgaris@:0.0735027)100:0.0285987)100:0.0964497,1951514_Bbacterium@:0.134801)100:0.157658)100:0.0886004,((2032627_Asp@:0.0631552,2021605_Bbacterium@:0.0857548)100:0.0609707,1194090_Aroseus@:0.105033)100:0.214985)100:0.24275,((2094027_Bbacterium@:0.429205,1666909_Bbacterium@:0.365537)99:0.0725367,1457365_CCproteinivoru@:0.539297)100:0.128597)100:0.180471)100:0.101481,((2012633_Csp@:0.105311,981222_Cthermophilum@:0.0771381)100:0.47642,(454194_Pmethylalipha@:0.24668,((1946318_Csp@:0.14213,(((((1946317_Csp@:0.0708179,1752184_Abacterium@:0.097756)100:0.0289677,1946322_Csp@:0.082728)99:0.0174786,(1946316_Csp@:0.0977747,1752182_Abacterium@:0.0799561)100:0.0375547)96:0.0275704,1617423_Abacterium@:0.156329)100:0.182442,1962177_Abacterium@:0.134606)100:0.165809)90:0.0350535,(2052146_Bbacterium@:0.178696,1946320_Csp@:0.120179)100:0.0551668)96:0.0617383)100:0.173152)100:0.151504)86:0.0304917)100:0.372723,195250_Ssp@:0.396208)99:0.0741201,(((1947904_Cbacterium@:0.60295,685565_Psp@:0.216988)99:0.0282115,1173263_Ssp@:0.269209)100:0.0454108,82654_Psp@:0.24776)100:0.110818)95:0.0440807,(1188229_Glithophora@:0.691931,321327_Ssp@:0.397494)96:0.10076)97:0.0398367)75:0.0189384,((((((((282423_Pagardhii@:0.189368,1982223_Asp@:0.188315)100:0.034881,(203124_Terythraeum@:0.069598,1671698_Hsp@:0.0320112)100:0.143106)100:0.0644486,(2055792_Mbacterium@:0.144746,1880991_Ocyanobacteri@:0.12093)100:0.119643)99:0.0269372,2420339_Cbacterium@:0.236382)99:0.00852986,1781255_Dsp@:0.210323)100:0.0327582,(((((52271_Asp@:0.0648375,((46234_Asp@:0.067601,551115_Nazollae@:0.0715713)100:0.0239446,1973482_Rcurvata@:0.144595)100:0.0605456)100:0.0259137,2005462_Csp@:0.248646)68:0.0137893,(1752063_Fsp@:0.0909265,2053605_Rsp@:0.296624)67:0.0154982)100:0.0610889,(1378066_Csp@:0.0991898,(2107693_Csp@:0.0983357,1618023_Aatlantica@:0.0639263)100:0.0696124)100:0.0323447)100:0.0463855,(1173022_Cepipsammum@:0.123064,1296344_Mglauca@:0.222727)100:0.0405211)100:0.0242738)100:0.0110407,1080068_Lsp@:0.275929)94:0.0160451,(1497020_Nsphagnicola@:0.290813,((864702_Ocyanobacteri@:0.1351,47254_Lsp@:0.188139)100:0.0800713,1173025_Gsp@:0.23434)96:0.0164302)100:0.0246026)85:0.0136682)93:0.0325244,111611_Gsp@:0.355695)82:0.0247609,(((1643526_Gsp@:0.101958,(2099686_Cbacterium@:0.0322071,1666905_Psp@:0.0253826)100:0.145059)100:0.0931476,2420338_Cbacterium@:0.137251)100:0.059397,(1666911_Ppriestleyi@:0.322132,((268115_Lantarctica@:0.101628,2099684_Cbacterium@:0.0922678)100:0.13315,2099687_Cbacterium@:0.196846)100:0.0427891)100:0.143837)81:0.0236236)100:0.0257972,1947889_Cbacterium@:0.316221)100:0.0553908,(((65093_Hsp@:0.0769347,13035_Dsalina@:0.0672148)82:0.0200058,1919144_Cbacterium@:0.0880109)100:0.261159,(582515_Rlacunae@:0.33444,(1919134_Cbacterium@:0.362671,1919135_Cbacterium@:0.144365)100:0.0461202)92:0.039463)100:0.048291)96:0.0237239,(1128427_Fcyanobacteri@:0.156754,(129961_Smajor@:0.233501,1173029_Ssubsalsa@:0.125298)100:0.0690453)100:0.0680151)100:0.0474493,102232_Gsp@:0.302081)90:0.0153456,((((1147_Ssp@:0.253421,2164131_Ssp@:0.124025)100:0.088437,(1641812_Maeruginosa@:0.16879,2107694_Ahegewaldii@:0.123356)100:0.0227597)100:0.0290592,(((1920663_Asacrum@:0.0962525,423474_Cwatsonii@:0.111981)88:0.0216557,1453429_CAthalassa@:0.365312)98:0.0319216,(41431_Csp@:0.108455,1228987_Cendosymbiont@:0.199806)100:0.0503308)100:0.0620581)75:0.00779328,118163_Psp@:0.173313)99:0.022477)93:0.0196597,(2005460_Csp@:0.213689,(111780_Scyanosphaera@:0.0882693,2420336_Cbacterium@:0.150195)100:0.0650778)100:0.0814567)98:0.0333039,32049_Ssp@:0.289797)100:0.109188,2054282_Csp@:0.140502)99:0.0395911,755178_Caponinum@:0.100677);
