# Supplementary material for: Components of iron–Sulfur cluster assembly machineries are robust phylogenetic markers to trace the origin of mitochondria and plastids
Source: PLoS Biol. 2023 Nov 8;21(11):e3002374. doi: 10.1371/journal.pbio.3002374 (PMC10631705; doi:10.1371/journal.pbio.3002374)
Supplement: S1 Data — (ZIP) [file pbio.3002374.s017.zip › S1 Data/Concatenations/SUF/SUF_Cyano_Root/alignments/SufS1_Cyano_ExtGroup.fasta]

>1173022_Cepipsammum@AFZ11927.1| cysteine desulfurase
---------------------------------------MTF---------------------------------------------------------------------------------------------------------------------------------------------------------------------------------------------------------------------------------------------------------------------------------------------------------------------------------------------------------------------------------------------------------------------------------------------------TQ-EKTIADQVRADFPILHQE-VNGKP-LVYLDNAATSQKPLFVLNKIRDYYEQYNSNVHRGVHTLSAKATDAYEGSRIKISKFINAASPQEIVFARNASEAINLVAYAWGLTNLQRGDEVILTVMEHHSNLVPWQLVAQKTGAVLKFVELTADEEFDLEQFKSLITD-KTKLVSVVHVSNTLGCINPVKEISAIAHHYGAKVLIDACQSAPHLPLDVQDIDCDWLVASGHKMCGPTGIGFLYGKLEILRAMPPFMGGGEMIADVFLDH-STYADLPHKFEAGTPAIAEAIALGAAVDYLTN--IGMDKIHAYEDQLTAYLFEQLATIPEIKTYGPQPS----KGRAALASFTAG-DVHPHDLSTILDQAGVAIRAGHHCTQPLHRYLKAQSTARASLYFYNTREEIDVFIASLKEAVEFFGSIFG--------
>1618023_Aatlantica@KJH70607.1| cysteine desulfurase
---------------------------------------MTV---------------------------------------------------------------------------------------------------------------------------------------------------------------------------------------------------------------------------------------------------------------------------------------------------------------------------------------------------------------------------------------------------------------------------------------------------TK-ERTLADLVRADFPILHQE-VNGKP-LVYLDNAATSQKPLLVLNTLKDYYEQYNSNVHRGVHTLSAKATDAYEGARDKVAAFIKAASRQEIVFTRNATEAINLVAYSWGNSNLKAGDEIVLSVMEHHSNLIPWQLLAQRTGAVLKFVELTETEEFDLEQFKSLVSE-KTKLVAVVHVSNTLGCINPIAEITAIAHQFGAKVLLDACQSVPHMPIDVQKLDCDWLVASGHKMCAPTGIGFLYGKLDLLRSMPPFLGGGEMIADVYLDS-ATYADLPHKFEAGTPAIAEAIALGAAVDYLSN--IGMDKIYTYEAELTGYLFEQLGQIPEIRTYGPLPKVAG-LGRAALASFTAG-DVHPHDLSTILDQAGVAIRAGHHCTQPLHRYLKAQSTARASLSFYNTREEIDVFITALREAVEFFGSIFG--------
>2107693_Csp@PSB33443.1| cysteine desulfurase
---------------------------------------MTI---------------------------------------------------------------------------------------------------------------------------------------------------------------------------------------------------------------------------------------------------------------------------------------------------------------------------------------------------------------------------------------------------------------------------------------------------TK-EKTLADLVRADFPILHQQ-VNEHP-LVYLDNAATSQKPIQVLNALRDYYKQYNSNVHRGVHTLSAKATDAYEGSRDKIAAFINAASRQEIVFTRNATEAINLVAYSWGTSNLKTGDEIILSVMEHHSNLIPWQLLAQKTGAVLKFVELNETEEFNLEQFKTLISD-KTKLVSVVHVSNTLGCINPVQEIIAIAHKYGAKVLLDACQSVPHMPIDVQKLDCDWLVASGHKMCAPTGIGFLYGKLKLLRSMPPFLGGGEMIADVYLNH-ATYADLPHKFEAGTPAIAEAIALGAAVDYLTN--IGMDKIYTYEAELTGYLFEQLAQIPEIRTYGPLPKVAG-FGRAALAAFTAG-DVHPHDLSTMLDQAGVAIRAGHHCTQPLHRYLKAQSTARASLSFYNTRAEIDVFITALKEAVEFFGSIF---------
>1378066_Csp@PPS39801.1| cysteine desulfurase
---------------------------------------MTL---------------------------------------------------------------------------------------------------------------------------------------------------------------------------------------------------------------------------------------------------------------------------------------------------------------------------------------------------------------------------------------------------------------------------------------------------TR-EKTLADRVRNDFPILHQE-VNGKP-LVYLDNAATSQKPLLVLNTLRDYYEQYNSNVHRGVHTLSAKATDAYEAARDKVAAFVNAASRQEIVFTRNASEAINLVAYSWG-SSLQPGDEIILSVMEHHSNLIPWQLLAQRSGAVLKFVELTPDEEFDLEHFKSLLSD-KTKLVATVHVSNTLGCINPVKEITAIAHQHGAKVLIDACQSVPHMPIDVQQIDCDWLVASGHKMCAPTGIGFLYGKLELLRSMPPFLGGGEMIADVYLDH-ATYADLPHKFEAGTPAIAEAIALGAAVDYLSA--IGMENIYAYEAELTAYLWEQLGQIPEIRTYGPKPKVAG-LGRAALAAFTAG-DVHPHDLSTILDQAGVAIRAGHHCTQPLHRHLSIQSTARASLSFYNTREEIDVFITALKEAVEFFGSIFS--------
>1781255_Dsp@OEJ73506.1| cysteine desulfurase
---------------------------------------MTL---------------------------------------------------------------------------------------------------------------------------------------------------------------------------------------------------------------------------------------------------------------------------------------------------------------------------------------------------------------------------------------------------------------------------------------------------AQ-EKTLAQKVRADFPILHQE-VNGKP-LVYLDNAATSQKPLAVLNTLSTYYEGYNSNVHRGVHTLSAKATDAYEGARDKVAEFVNALSRQEIVFTRNASEAINLVAYSWGNQNIQAGDEIILSVMEHHSNLIPWQLLAQRTGAVLKFVELTETQEFDLEQFKTLLGD-KTKLVAVVHVSNTLGCINPVEEICRLAHHQGAKVLIDACQSIPHMKVDVQAIDCDWLVASGHKMCAPTGIGFLYGKLDLLRAMPPFLGGGEMIADVFLDH-STYADLPHKFEAGTPAIAEAIAIGAAVDYLTD--IGMDKIHAYEAELTAYLFEQLRQIPELKLYGPQPDENG-EGRAALASFTAG-DVHPHDLSTILDQAGVAIRAGHHCTQPLHRHIGAQSTARASLYFYNTREEIDIFIASLKESVEFFGSIFG--------
>2055792_Mbacterium@HAT15874.1| TPA_asm: cysteine desulfurase
---------------------------------------MTL---------------------------------------------------------------------------------------------------------------------------------------------------------------------------------------------------------------------------------------------------------------------------------------------------------------------------------------------------------------------------------------------------------------------------------------------------IQ-EKTLASKVRGDFPILNEK-VNGKP-LVYLDNAATSQKPLAVINAWRDYYEKYNANVHRGAHTLSAQATDAYEGARDQVAAFINAASRQEIVYTRNATEAINLVAYSWGLKNLQAGDEIILSVMEHHSNLVPWQMIAQKTGAVLKFVELTETQEFDLEQFKTLISD-QTKLVSIVHVSNTLGCINPVKEICEIAHTYGAKVLIDACQSVPHMVIDVQAMDCDWLVASGHKMCAPTGIGFLYGKLDLLREMPPFFGGGEMIADVFLEH-STYADLPHKFEAGTPAIGEAIALGAAVDYLTN--IGMDQIHACEAELTAYLFQKLRQIPEIKIYGPQPDSNG-EGRAALAAFTAG-EIHPQDLSTMLDQEGVAIRSGHHCTQPLHRYLNVSSTARASLYFYNTREEIDVFVKALKETIDFFGAIMG--------
>2107703_Fcyanobacteri@PSB59495.1| cysteine desulfurase
---------------------------------------MTI---------------------------------------------------------------------------------------------------------------------------------------------------------------------------------------------------------------------------------------------------------------------------------------------------------------------------------------------------------------------------------------------------------------------------------------------------AQ-ERTLASKVRADFPILHQQ-VHGHP-LVYLDNAASSQKPKAVLEALQHYYQTDNANVHRGVHTLSSRATDAYEGARDKVAAFVNAATREQIVYTRNASEAINLVAYSWGMNQLQPGDEIMLSVMEHHSNLIPWQFVAQRTGAVLKFVELTDTQEFDLDHFRSLISD-KTKLVSVVHVSNTLGCINPIEEITRIAHQYGARVLIDACQSVPHMPIDVQAIDCDWLVASGHKMCAPTGIGFLYGKLDLLRSMPPFLGGGEMIADVFLDH-STYADLPHKFEAGTPAIAEAIGLGAAVDYLTN--IGMDKIHAYEEELTLYLFDQLNQIPEVKTYGPQPNATA-SNRAALASFTTG-AVHPHDLSTILDQAGIAIRAGHHCTQPLHRYLNAQSTARASLYFYNTREEIDAFIVSLKEAIEFFGSIFG--------
>864702_Ocyanobacteri@EKQ68504.1| cysteine desulfurase-like protein, SufS subfamily
---------------------------------------MTI---------------------------------------------------------------------------------------------------------------------------------------------------------------------------------------------------------------------------------------------------------------------------------------------------------------------------------------------------------------------------------------------------------------------------------------------------AT-EKPLAFKVRADFPILNQE-IHGKP-LIYLDNAATSQKPISVLEALTHYYEYDNANVHRGVHTLSNRATDAYEGARDKVADFINAASRQEIVYTRNASEAINLVAYAWGMNTLQTGDEIILTVMEHHSNLIPWQFVAQRTGAVLKFVELTETEEFDFDHFKSLLSD-KTKLVSVVHVSNTLGCINPVKEICAEAHRYGAKVLVDACQSAPHMLLDVQEIDCDWLVASGHKMCAPTGIGFLYGKLELLRSMPPFLGGGEMIADVFLDH-ATYADLPHKFEAGTPAIAEAIALGAAVDYLTA--IGMETIHRYEEELTAYLFKQLEQVPTVRIYGPKPDANG-GGRAALAAFTAG-DVHPHDLSTILDQAGVAIRAGHHCTQPLHRHLRVQSTARASLYFYNTQEDIDSFIAALKEAVDFFGSIFG--------
>1296344_Mglauca@PSB01779.1| cysteine desulfurase, partial
-------------------------------------------------------------------------------------------------------------------------------------------------------------------------------------------------------------------------------------------------------------------------------------------------------------------------------------------------------------------------------------------------------------------------------------------------------------------------------------------------------------------------------------------------TQDNSNVHRGVHTLSGRATDAYEGARVKVANFVQAASHQEIVFTRNASEAINLVAYSWGLANLQQGDEVILSVMEHHSNLVPWQIIAQKTGAVLKFVELTPEESFDLEQYKGLVSD-RTKLVSVVHVSNTLGCINPVTEICQIAHKYGAKVLIDACQSVPHLPLNVREIDCDWLVASGHKMCAPTGIGFLYGKLDLLRSMPPFLGGGEMIADVFLER-STYADLPHKFEAGTPAIAEAVGLGAAIDYLSN--IGMERIHDYETELSTYLYQKLQEIPQVRVYGPNIT----QGRAALAAFTAG-DVHPHDLSTILDQAGIAIRAGHHCTQPLHRYLKAQSTARASLYFYNTREEIDVFIAALREAIDFFGSIFG--------
>47254_Lsp@PZV13215.1| cysteine desulfurase
---------------------------------------MTF---------------------------------------------------------------------------------------------------------------------------------------------------------------------------------------------------------------------------------------------------------------------------------------------------------------------------------------------------------------------------------------------------------------------------------------------------TQ-AKSLAATVRADFPVLNQV-VNGKP-LVYLDNAATSQKPIAVLDALRYYYEHDNANVHRGAHTLSSRATDAYEGARDKIAAFIHAASRNEIIYTRNASEAINLVAYSWGMNHLQPGDEIILTVMEHHSNLVPWQFVAQRTGAVLKFVQLTDTQEFDFEQFKSLLSD-KTKLVSVVHVSNTLGCINPVKEICAEAHRYGAKVLLDACQSAPHLPLDVQDIDCDWLVASGHKMCAPTGIGFLYGKLDLLNAMPPFMGGGEMIADVFFDH-STYAELPHKFEAGTPAIAEAIALGAAIDYLSA--IGMNKIHAYEEELTAYLFQQLKQIPNLRTLGPKPKTDG-SGRAALAAFTVG-DIHANDLSTLLDQAGVAIRSGHHCTQPLHRLLNISSSARASLYFYNTRAEIDVFIAELRETVDFFNGVFEDNESVPFE
>1880991_Ocyanobacteri@OCQ91732.1| cysteine desulfurase
---------------------------------------MTI---------------------------------------------------------------------------------------------------------------------------------------------------------------------------------------------------------------------------------------------------------------------------------------------------------------------------------------------------------------------------------------------------------------------------------------------------TQ-ARTLASKVRPDFPILDQQ-VNGQP-LVYLDNAATSQKPLVVLNVLRDYYQQDNSNVHRGAHTLSGRATDAYEAARDKIAAFINAASRQEIIYTRNASEAINLVAYSWGFSNLQPGDEIILSVMEHHSNIVPWQFVAKRTGAVLKFVELTDTQEFDLELFKTLVSD-RTKLVSVVHVSNALGCINPVKEICEIAHHYGAKVLIDGCQSLPHLKVDVQSIDCDWLVASGHKMCAPTGIGFLYGKLDLLRSMPPFMGGGEMIADVFLDH-STYADLPHKFEAGTPAIGEAIALGAAIDYLSN--IGLDKIHAYEAELTAYLFRKLREIPDIKLYGPKPDING-EGRAALAAFNVK-DLHPNDLSEMLDQAGVAIRSGNHCTQPLHRYLCITASARASLYFYNTCEEIDVFIAALKDAIAFFGSNI---------
>1973482_Rcurvata@BAZ89915.1| cysteine desulfurase
---------------------------------------MTF---------------------------------------------------------------------------------------------------------------------------------------------------------------------------------------------------------------------------------------------------------------------------------------------------------------------------------------------------------------------------------------------------------------------------------------------------TS-TKTLADQVRPDFPILKQK-VHDKP-LVYLDNAATSQKPTLVLNTWRNYYEEYNSNVHRGAHFLSGKATDAYEAVRDKVVNFIQAKSRQEIVFTRNASEAINLVAYSWGMNNLQPGDEIILSVMEHHSNIVPWQFVAQKTGAVLKFVELTPAQTLDLDQFNNLICE-KTKLVSIVHISNTLGCINPVQEIAKIAHRYGAKFLLDGCQSVPHTPINVQDIDCDWLVASGHKMLAPTGIGFLYGKLELLESMPPFLGGGEMIAEVYLDH-STYAELPHKLEAGTPAIGEAIALGAAIDYLTN--IGMDKIHAYEAELTSYLFEQLAQIPQLTIYGPKPDIHG-EGRAALASFTAK-GVHANDLATLLDQEGIAIRSGHHCTQPLHRYLDLAGTARVSLSFYNTREEIDVFVNALRETLNFFASVFSE-------
>1752063_Fsp@BAU08218.1| SufS subfamily cysteine desulfurase
---------------------------------------MTF---------------------------------------------------------------------------------------------------------------------------------------------------------------------------------------------------------------------------------------------------------------------------------------------------------------------------------------------------------------------------------------------------------------------------------------------------TQ-ERTLADKVRLDFPILHQE-VNGKP-LVYFDNAATSQKPLFVLDTLRDYYEQYNANVHRGVHTLSAKATEAYEAARDKVTAFVNAASRQEIVFTRNATEAINLVAYSWGMNNLQPGDEIILSVMEHHSNIVPWQFVAAKTGAVLKFVELTPEETLDLEHFQKLLSD-KTKLVSVVHVSNTLGCINPVAEICTLAHKYGAKVLIDACQSVPHMPVDVQQIGCDWLVASGHKMCAPTGIGILYGKLELLQAMPPFLGGGEMIAEVFLDH-STYADLPHKFEAGTPAIGEAIALGAAVDYLTK--IGMDKIHTYEAELTAYLFQQLEKIPQIRIYGPKPNTQG-EGRAALAAFTAA-EVHANDLSTLLDTEGIAIRSGHHCTQPLHRYLKIPATARASLSFYNTREEIDVFIKALKETIDFFGGLFGDE------
>52271_Asp@LUHI01000068.1_53|  59634 60896
---------------------------------------MTY---------------------------------------------------------------------------------------------------------------------------------------------------------------------------------------------------------------------------------------------------------------------------------------------------------------------------------------------------------------------------------------------------------------------------------------------------TP-TRTLADKVRADFPILHQE-INDKP-LVYLDNAATSQKPLFVLNALRDYYEQYNANVHRGAHTLSAKATDAYEGARDKVAKFINAASRQEIVFTRDASEAINLVAYSWGMNNLKAGDEIILSVMEHHSNIVPWQFVAQKTGAVLKFVELTPEETFDLEQFKQLISE-KTKLVSIVHVSNTLGCINPVAEIAKIAHRYGAKFLVDACQSVPHTPVDVQQIGCDWLVASGHKMCAPTGIGFLYGKLELLEGMPPFLGGGEMIAEVYLDH-STYAELPHKFEAGTPAIGEAIALGAAVDYLTN--IGMDKIHAYEAELTAYLFQQLAQIPQVRIYGPKPDAKG-EGRAALAAFTVA-GIHANDLSTLLDQEGVAIRSGHHCTQPLHRHLGLPGTARASLSFYNTREEIDVFIKALKETIDFFAGIFG*-------
>551115_Nazollae@ADI63227.1| cysteine desulfurase, SufS subfamily
---------------------------------------MTF---------------------------------------------------------------------------------------------------------------------------------------------------------------------------------------------------------------------------------------------------------------------------------------------------------------------------------------------------------------------------------------------------------------------------------------------------TS-TKTLGDKVRKDFPILHQE-VHGKP-LVYLDNAATSQKPLAVLNAWRDYYEQYNSNVHRGAHFLSAKATDAYEAARDKVANFINAKSRQDIVYTRNASEAINLVAYSWGMKNLQPGDEIILSVMEHHSNIVPWQFVAQKTGAVLKFVELTPEETFDLEQFKKLISE-KTKLVSVVHISNTLGCINPVKEIAEIAHRYDAKFLMDACQSVPHMPIDVQEINCDWLVASGHKMCAPTGIGFLYGKLELLEAMPPFFGGGEMIAEVYLDH-STYADLPHKFEAGTPAIGEAIALGAAIDYLTHIGIGMDKIHAYEAELTAYLFEQLEQIPQIRIYGPKPNAQG-EGRSALAAFTAE-GVHANDLATLLDQEGVAIRSGHHCTQPLHRYLGLAGTARASLSFYNTSQEIDVFIKALKETLDFFASVFGE-------
>46234_Asp@AFW95763.1| cysteine desulfurase, SufS subfamily
---------------------------------------MVI---------------------------------------------------------------------------------------------------------------------------------------------------------------------------------------------------------------------------------------------------------------------------------------------------------------------------------------------------------------------------------------------------------------------------------------------------TS-TKSLADKVRSDFPILHQE-VHGKP-LVYLDNAATSQKPLFVLNAWRDYYEQYNSNVHRGAHFLSGKATDAYEGARDKIAKFINAKSRQEIVYTRNATEAINLVAYSWGMNNLQPGDEIILSVMEHHSNIVPWQFVAQKTGAILKFVELTTEETFDLEQFKNLISE-KTKLVSILHISNTLGCINPAKEIAEIAHKYGAKFLLDACQSVPHTPIDVQELDCDWLVASGHKMCAPTGIGFLYGKLELLEAMPPFFGGGEMIAEVFLDH-STYAELPHKFEAGTPAIGEAIALGAAIDYLTN--IGMDKIHAYEAELTAYLFAQLGQIPQIRIHGPKPNAEG-EGRAALAAFTAE-GVHANDLATLLDQEGVAIRSGHHCTQPLHRHLGLAGTARASLSFYNTREEIDVFIKALKETLDFFAGVFAE-------
>203124_Terythraeum@ABG53350.1| cysteine desulfurase
---------------------------------------MTI---------------------------------------------------------------------------------------------------------------------------------------------------------------------------------------------------------------------------------------------------------------------------------------------------------------------------------------------------------------------------------------------------------------------------------------------------IQ-ERTLAEKLRADFPILNQE-INGEP-LIYLDNAATSQKPLAVINAWQEYYLKYNSNVHRGIHTLSSKATDAYEGARDKVAALINAASRNEIIYTRNASEAVNLVAYSWGLNNLKSGDEIIVSVMEHHSNFVPWQMVAQKTGSVLKFVELNETEELNLEQYKALISD-KTKLVALAHVSNVLGCINPIQEICSIAHKNGAKVLIDACQSVPHCVVDVQSIDCDWLVASGHKMCAPTGIGFLYGKLELLKEMPPFLGGGEMISEVFLDH-YTYAELPHKFEAGTPAIGEAIALGAAVDYLTN--IGMEKIHNYEVELTTYLFNKLRQIPQITIYGPQPNTYG-EGRGTLVSFTVE-NIHPNDLSTMLDEAGIAIRSGHHCAQPLHQYLKVSSTARASLSFYNTRDDIDIFVDALKDTINFFADIMG--------
>1671698_Hsp@OZH56020.1| cysteine desulfurase
---------------------------------------MTI---------------------------------------------------------------------------------------------------------------------------------------------------------------------------------------------------------------------------------------------------------------------------------------------------------------------------------------------------------------------------------------------------------------------------------------------------IQ-DRTLADKVRADFPILNQE-INGKP-LVYLDNAATSQKPLAVINAWQEYYLKYNSNVHRGIHTLSGKATDAYEGARDKVAAFVNAASRNEIVYTRNASEAINLVAYSWGLNNLKPGDEIIVSVMEHHSNFVPWQMVAQKTGAVLKFVELTETEEFNLEQYKTLVSE-KTKLVAVAHVSNVLGCTNPVKEICSIAHQNGAKVLIDACQSLPHCVVDVQAIGCDWLVGSGHKMCAPTGIGFLYGKLELLNEMPPFLGGGEMISEVFFDH-STYAELPHKFEAGTPAIGEAIALGAAVDYLTN--IGMEKIHTYEAELTTYLFDKLNQIPEVTIYGPQPNTNG-ENRAALASFTVE-NIHPNDLSTMLDEAGVAIRSGHHCAQPLHQYLKISSTARASLYFYNTRDDIDAFIVALKDTIEFFGSIMG--------
>2420339_Cbacterium@RMH79036.1| SufS family cysteine desulfurase
---------------------------------------MVV---------------------------------------------------------------------------------------------------------------------------------------------------------------------------------------------------------------------------------------------------------------------------------------------------------------------------------------------------------------------------------------------------------------------------------------------------TQ-HRTLADRVRADFPILTQE-VNERP-LVYLDNAATSQKPIAVLDALRHYYECDNANVHRGVHTLSARATDAYEAAREKVARFVNAASSQEIVYTRNASEAINLVAYSWGLNTLKAGDEVILTVMEHHSNLVPWQLVAQKTGAVLKFVELDETQGFDLNQYRSLLSE-KTKLVSVVHASNTLGCVNPVQEIARLAHEVGAKVLIDACQSVPHMPIDVQAIDCDWLVASGHKMCAPTGIGFLYGKLHVLRSMPPFLGGGEMIADVFLDR-STYADVPHKFEAGTPAIAEAIALGAAVDYLSE--LGMENIYAYEKQLTSYLFEQLNQIPEVKVYGPQPKADG-SGRTALASFTCG-NVHPHDLSTILDRAGVAIRAGHHCTQPLHRAIGAQSTARVSLYFYNTREEIDVFIAALKEAIDFFGDIFGA-------
>1173025_Gsp@AFY66718.1| cysteine desulfurase
---------------------------------------MTF---------------------------------------------------------------------------------------------------------------------------------------------------------------------------------------------------------------------------------------------------------------------------------------------------------------------------------------------------------------------------------------------------------------------------------------------------TQ-ARSLAEAVRKDFPILNQE-VHGKP-LVYLDNAATSQKPQAVLDALRHYYERDNANVHRGVHTLSARATDAYEGAREKVARFVNAASSQEIVYTRNATEAINLVAYAWGQQNLGPGDEIILSVMEHHSNLIPWQMVAQRTGAVLKFVGLDSNEGFDLEQYRALVGD-RTKLVSVVHVSNTLGCVNPVKEIAAIAHQHGARVLIDACQSVPHMPIDVQDIDCDWLVASGHKMCAPTGIGFLYGKREVLRAMPPFLGGGEMIADVFLDH-ATYADLPHKFEAGTPAIGEAIALGAAVDYLMG--LGMDTIYAYEKELTRYLFDQLQPLSQVRIYGPKPAADG-SGRAALASFTAG-DVHPHDLSTILDQAGVAIRAGHHCTQPLHRHIQAQSTARASLYFYNTREEVDVFIAALNEAIEFFGGIFG--------
>1666905_Psp@KPQ36892.1| bifunctional cysteine desulfurase / selenocysteine lyase SufS
---------------------------------------MTL---------------------------------------------------------------------------------------------------------------------------------------------------------------------------------------------------------------------------------------------------------------------------------------------------------------------------------------------------------------------------------------------------------------------------------------------------AT-AQTLADRTRADFPILHQE-VNGKP-LVYLDNAATSQKPKAVIDALSHYYSRDNSNVHRGVHALSARATDNYEGTRDKIVPFINAESRNEIVFTRNASEAINLVAYSWGLNTLKAGDEIILSVMEHHSNLIPWQMVAQKTGAVLKFVGLTETQEFDFEQYQSLLSE-KTKLVAVVHVSNTLGCINPVKEIAELAHRQGAKVLIDACQSVPHMPIDVQDIDCDWLVASGHKMCAPTGIGFLYGKLALLESMPPFLGGGEMIADVELHS-FTCAELPHKFEAGTPAIGEAIALGAAIDYLME--IGMEAIADYEHDLCRHLYDKLATVPGLTLYGPKPQADG-SGRAALASFTSA-DVHANDLSTLLDESGVAIRTGHHCTQPLHKLLQQTSTARASFYFYNTHAEIDTFIASLKDTINFFQNIMG--------
>2099686_Cbacterium@PXCV01000481.1_8|  6106 7368
---------------------------------------MTL---------------------------------------------------------------------------------------------------------------------------------------------------------------------------------------------------------------------------------------------------------------------------------------------------------------------------------------------------------------------------------------------------------------------------------------------------AT-ARTLADRTRADFPILHQE-VNGKP-LVYLDNAATSQKPKAVIDALSHYYSRDNSNVHRGVHALSARATDNYEGTRDKIVPFIKAQSRNEIVFTRNASEAINLVAYSWGLNHLQAGDEIILSVMEHHSNLIPWQMVAQKTGAVLKFVGLTETQEFDVEQYQSLLSE-KTKLVAVVHVSNTLGCINPVKEITELAHRHGAKVLIDACQSVPHMPIDVQDIDCDWLVASGHKMCAPTGIGFLYGKLALLQSMPPFLGGGEMIADVELDS-FTCAELPHKFEAGTPAIGEAIALGAAIDYLTE--IGMEAIAEYEHDLCRYLYEKLATVPGLTLYGPKPQADG-SGRAALASFTSA-DVHANDLSTLLDESGVAIRTGHHCTQPLHKLLQQTSTARASFYFYNTHAEIDTFIASLTDTINFFQSIMG*-------
>1643526_Gsp@LWRO01000008.1_90|  124032 125294
---------------------------------------MTL---------------------------------------------------------------------------------------------------------------------------------------------------------------------------------------------------------------------------------------------------------------------------------------------------------------------------------------------------------------------------------------------------------------------------------------------------AT-EKTLADRVRDDFPILHQE-VHGKP-LVYLDNAATAQKPQAVIEALDRYYQHDNSNVHRGVHTLSVRATESYEATRDKVAAFVNAASRNEIIFTRNASEAINLVAYSWGTNTLKPGDEIILSVMEHHSNLVPWQFVAQRTGAVLKFVELTETQEFDFEQYQTLLSD-KTKLVSVVHVSNALGCINPVREITELAHQRGAKVLIDACQSVPHMNVDVREIGCDWLVASGHKMCAPTGIGFLYGKLDILEAMPPFLGGGEMIAEVDLES-STYAELPHKFEAGTPAIGEAIALGAAVDYLTS--LGMDKIAQYEHELCRYLFEKMASVPGITMYGPKPQADG-SGRAALVAFTSA-DVHANDLSALLDEAGIAIRTGHHCTQPLHKILGQSSTARASLYFYNTREEIDRFVAALKDTISFFKNIMG*-------
>2420338_Cbacterium@RMG06902.1| SufS family cysteine desulfurase
---------------------------------------MTL---------------------------------------------------------------------------------------------------------------------------------------------------------------------------------------------------------------------------------------------------------------------------------------------------------------------------------------------------------------------------------------------------------------------------------------------------TK-EKTIADLVRADFPILHQE-VRGNP-LVYLDNAATSQKPKAVLDALQHYYEFDNANVHRGVHTLSVRATEAYESARDKVAAFVNAASRNEIVFTRNASEAINLVAYSWGMNTLTAGDEIILSVMEHHSNLVPWQLVAQRTGAVLKFVELTETEEFDFEQFKTLISD-KTKLVAVVHVSNTLGCINPVEEITEIAHQYGAKVLIDACQSVPHMPINVRSINCDWLVASGHKMCAPTGIGFLYGKLDLLRSMPPFLGGGEMIDNVFLDH-STYADLPHKFEAGTPSIGEAIALGAAVDYLTQ--IGMDKIAAYEHELCAYLFEKLATIPQLRIYGPQPNPDG-SGRAALASFTAG-EVHANDLSALLDEAGIAIRTGHHCTQPLHQILGVSSTARVSLYFYNTRTEIDAFVVALKEAIDFFSQFLG--------
>2005462_Csp@BAZ07097.1| SufS subfamily cysteine desulfurase
---------------------------------------M----------------------------------------------------------------------------------------------------------------------------------------------------------------------------------------------------------------------------------------------------------------------------------------------------------------------------------------------------------------------------------------------------------------------------------------------------------TLAEQIRDDFPILHQE-INGKP-LIYLDSAATSQKPRFVLDTLRDYYERYNANVHRGAHTLSTKATDAYEAARDKVAAFINAKSRNEIVYTRNASEAINLVAYSWGMNNLKPGDEIILSVMEHHSNLVPWQFVAQKTGATLKYVGLTSEQTLDIQEFKNLLST-NTKLVAIVHVSNTLGCTNPVTEICQLAHQSGAKVLIDACQSVPHMPINVQEIDCDWLVASGHKMCAPTGIGFLYGKEEILTEMPPFLGGGEMIADVYLEH-STYAELPHKFEAGTPAIGEAIALGAAVDYLTK--IGMDRIHAYEAELTSYLFQQLAKIPDIHLYGPLPDAKG-EGRAALASFNVG-KIHASDLSALLDQEGVAIRSGHHCTQPLHRYIQASGSARASLSFYNTHREIDMFIHALKDTVDFFTSMM---------
>1080068_Lsp@BAU44117.1| putative cysteine desulfurase
---------------------------------------MTL---------------------------------------------------------------------------------------------------------------------------------------------------------------------------------------------------------------------------------------------------------------------------------------------------------------------------------------------------------------------------------------------------------------------------------------------------AQ-ERTLATKVRADFPILHQD-IHGKP-LVYFDNAATSQKPLAVLNALEDYYKRYNSNVHRGVHTLSGLATDAYEGARDKVQRFVNAAQREEIIYTRNASEAINLVAYAWGMNTLQPGDEIILTVMEHHSNLIPWQLVAQKTGAVLKFVRLTKTEEFDFEHYQSLLSD-KTKLVSVVHVSNTLGCINPVTEIAAAAHKVGAKVLIDACQSVPHMPIDVQAMDCDWLVASGHKMCAPTGIGFLYGKKEVLRAMPPFLGGGEMIADVFLDH-ATYADIPHKFEAGTPAIAEAIALGAAVDYLSG--IGMDKIHAYEADLTAYLFQRLAELPEVRTYGPKPDVQG-EGRAALAAFTTG-AVHPHDLSTILDQAGIAIRAGTTAPQ-------TRCTAK---------------------------------------
>755178_Caponinum@AFZ53065.1| cysteine desulfurase
---------------------------------------MTL---------------------------------------------------------------------------------------------------------------------------------------------------------------------------------------------------------------------------------------------------------------------------------------------------------------------------------------------------------------------------------------------------------------------------------------------------TY-KKTIADEVRQDFPILHQK-IHDKP-LIYFDNAATSQKPRAVIEALRHYYEYDNANVHRGAHTLSARATDAYEGARDKIAKFINAKSRNEIVYTRNASEAINLVAYSWGLAHLKAGDEIILSVMEHHSNIVPWQIIAQKTEAILKFVELTPSQEFDFNHYQSLLSE-KTKLVSLVHVSNTLGCINPVTEIITSAREKGAKVLIDACQSLPHLPIDVQGMDCDWLVGSGHKMCATTGIGFLYGKEELLEAMPPFLGGGEMIADVFLDH-FTCGELPHKFEAGTPAIGEAIAFGTAIDYLSN--IGMENIHQYEEELTAYLFQQLNEIPNLTIYGNQPTTEG-KGRAALAAFNVK-DIHGSDLSTLLDHEGIAIRSGHHCTQPLHRYLNISGSARASLYFYNTFAEIDAFIVALKETIDFFTQMN---------
>113355_Gherdmanii@CM001775.1_3249|  3340222 3341484
---------------------------------------MTI---------------------------------------------------------------------------------------------------------------------------------------------------------------------------------------------------------------------------------------------------------------------------------------------------------------------------------------------------------------------------------------------------------------------------------------------------TQ-VKTIADEVRGDFPILHQK-IHDKP-LIYLDNAATSQKPNAVIDALRHYYEYDNANVHRGAHTLSGRATDGYEGARDKVAKFINARSRNEIVYARNASEAINIVAYTWGLNTLKAGDEIILTVMEHHSNIVPWQIIAQKTGAIIKFVELTPTQEFDFNHYQSLLSD-KTKLVSVVHVSNTLGCINPVKKIINLAHQYGAKVLIDACQSLPHLSIDVQRMDCDWLVGSGHKMCATTGIGFLYGKEELLNAMPPFLGGGEMIADVYLDH-FTCGELPHKFEAGTPAIGEAIALGAAVDYLTK--IGMENIHHYEEELTAYLFKQLNEIPDLEIYGNQPTPDG-KGRASLASFNVK-GIHCSDLATLLDHEGIAIRSGHHCTQPLHRYLNISGSARASLYFYNTFADIDAFIVALKGSIDFFRQMEE*-------
>2054282_Csp@AUC60895.1| cysteine desulfurase SufS
---------------------------------------MTV---------------------------------------------------------------------------------------------------------------------------------------------------------------------------------------------------------------------------------------------------------------------------------------------------------------------------------------------------------------------------------------------------------------------------------------------------TQ-VSAIDPNIKKDFPILDQE-INGHP-LIYFDNAATSQKPTAVINALRNYYELNNANVHRGAHSLSGRATDDYEGARDKVAKFINARSRNEIVYTRNASEAINVVAYTWGLTNLKEGDEIILSVMEHHSNIVPWQIIAQKTGAKIRFVELTDTEEFNLQQYKTFLNE-KTKLVSIVHVSNTLGCINPVEEIIDLAHKQGAKVLIDACQSLPHLPIDVQAMDCDWLVGSGHKMCATTGIGFLYGKEELLLEMPPFLGGGEMIGEVYLDH-FTCGELPHKFEAGTPAIGEAIALGAAVDYLTN--IGMDKIHAYEEELTAYLFERLNKIPNLKIYGNQPTPEG-KGRACLAAFNVQ-GIHASDLATLLDNEGVAIRSGHHCTQPLHRYLEISGSARASLYFYNTFEEIDVFIKALQETIDFFTQMM---------
>111780_Scyanosphaera@AFZ34867.1| cysteine desulfurase
---------------------------------------MTF---------------------------------------------------------------------------------------------------------------------------------------------------------------------------------------------------------------------------------------------------------------------------------------------------------------------------------------------------------------------------------------------------------------------------------------------------TQ-AKTIADLVRSDFPILAQE-IHEKP-LIYFDNAATSQKPQAVLNALLNYYEKDNANVHRGAHSLSIRATEGYEGARNKVAKFINAAHREEIIYTRNASEAINLVAYSWGLSNLNRGDEIILSVMEHHSNIVPWQIIAQKTGAVIKYVQLTEIEEFDLEQYKSLLSN-KTKLVAVVHVSNTLGCINPIENIIELAHQFGAKVLVDACQSVPHMAIDVQQINCDWLVASGHKMCGPTGIGFLYGKKEILTAMPPFLGGGEMISEVYFDH-STYGELPHKFEAGTPAIGEAIALGAAVDYLTA--IGMEKIHAYEEELTTYLFKKLVEIPQLRIYGATSKLDG-KNRAALAAFNVQ-GIHASDLSTLLDHEGVAIRSGHHCTQPLHRLFDASGSARASLYFYNTRAEIDDFIIALKDTIDFFSGMMA--------
>2420336_Cbacterium@RMF22004.1| SufS family cysteine desulfurase, partial
--------------------------------------------------------------------------------------------------------------------------------------------------------------------------------------------------------------------------------------------------------------------------------------------------------------------------------------------------------------------------------------------------------------------------------------------------------------------------------------------------------------------------------------------LVNYYQKDNANVHRGAHTLSNRATDAYEGARDKVAKFINANCREEIVYTRNASEAINLVAYTWGLVNLKQGDEIIVSVMEHHSNIVPWQIIAQKTGAVIKYVQLDANESFDLNHYKSLLSD-KTKLVSVVHVSNTLGIINPVQKITQLAHEYGAKVLIDACQSVPHMPVDVQQINCDWLVASGHKMCAPTGVGFLYGKKQLLLEMPPFLGGGEMIDEVYLDH-FTYGELPHKFEAGTPAIGEAIALGAAIDYLSN--IGMERIHAYEAELTAYLFKRLAEIPNLRIYGTKPDENG-EGRAALAAFNVE-GIHASDLATLLDHEGIAIRSGHHCTQPLHRLFDASGSARASLYFYNTRQEIDQFITALKETIEFFQSMMD--------
>2005460_Csp@BAZ44515.1| cysteine desulfurase
---------------------------------------MTA---------------------------------------------------------------------------------------------------------------------------------------------------------------------------------------------------------------------------------------------------------------------------------------------------------------------------------------------------------------------------------------------------------------------------------------------------IQ-EKTLGERVRDDFPILHQD-VNGNP-LIYFDSAASSQKPKAVLDALQHYYQQDNANVHRGAHTLSGRATDAYEGARDKVAQFINAACREEIVYTRNASEAINLVAYSWGLNNLQPADEIILSVMEHHSNIVPWQLIAQKTGAVIRYVELTQEEEFDFQQYKSLLSD-KTKLVSIVHVSNTLGVINPVEEITKEAHQYGAKVLIDACQSVPHMPIDVQAIDCDWLVASGHKMCATTGIGFLYGKKDILLAMPPFMGGGEMIDEVFLDH-STYGDLPHKFEAGTPAIGEAIALGAAVDYLTK--IGMDKIHAYEEELTAYLFKKLETIPDIRIYGKKPTPEG-QGRAALAAFNIE-GIHASDLATLLDHEGIAIRSGHHCTQPLHRIFNASGSARASLYFYNTRAEIDAFIEALKSTIEFFQSMNE--------
>32049_Ssp@ACA99799.1| Cysteine desulfurase SufS; FeS assembly protein
---------------------------------------MIT---------------------------------------------------------------------------------------------------------------------------------------------------------------------------------------------------------------------------------------------------------------------------------------------------------------------------------------------------------------------------------------------------------------------------------------------------TQ-PKPLAEQVRDDFPILHQT-VHGKP-LIYFDNAATSQKPKAVLDALLHYYQQDNANVHRGIHSLSARATDGYEGARDKVARFINAASRDEIVYTRNASEAINLVAYSWGLSNLGPGDEIILSVMEHHSNIVPWQMIAAKTGAVLKYVPLTQDETFDFEQYQALLSD-KTKLVTVVHVSNTLGNVNPVTEIIQAARKYGAKILIDACQSLPHMPVDVQQMDCDWLVGSGHKMCAPTGIGFLYGKRAILEAMPPFLGGGEMIAEVFFDH-STYGELPHKFEAGTPAIGEAIALGAAVDYLSQ--IGMDRIHAYEAELTAYLFKGLRDIPNLKIYGKQPDAQG-EGRAALAAFNVA-GVHANDLATLLDHEGVAIRSGHHCTQPLHRLFEASGSARASLYFYNTTAEIDQFIAALKDTIDFFTSMGS--------
>2107694_Ahegewaldii@PSF36042.1| cysteine desulfurase
---------------------------------------MTI---------------------------------------------------------------------------------------------------------------------------------------------------------------------------------------------------------------------------------------------------------------------------------------------------------------------------------------------------------------------------------------------------------------------------------------------------IQ-EKNIADKVRSDFPILNQK-IHDKP-LIYLDNAATSQKPEAVLKALQQYYEYDNANVHRGAHTLSVRATEGYEAARNKVAKLINAASRQEIIYTRNATEAINIVAYSWGLTNLKAGDEIILTVMEHHSNLVPWRIIAERTGAIIKYVGLTETETFDLEQYKTLLSE-RTKLVAVVHISNTLGCINPVEEIVTLAHQVGAKVLIDACQSVPHFPINVQQIDCDWLVASGHKMCAPTGIGFLYGKKEILDAMPPFFGGGEMIADVYLDH-FTSNELPHKFEAGTPAIGEAIALGAAVDYLMG--LGMDNIHAYEEELTAYLFKKLADVPKLRIYGPKPTTEG-KGRAALASFNVE-NIHASDLSTLLDHEGIAIRSGHHCTQPLHRLLEASGSARASLYFYNTREDIDRFIVALQDTIDFFGSMMD--------
>1641812_Maeruginosa@AKE63027.1| Cysteine desulfurase
---------------------------------------MTI---------------------------------------------------------------------------------------------------------------------------------------------------------------------------------------------------------------------------------------------------------------------------------------------------------------------------------------------------------------------------------------------------------------------------------------------------IQ-EKTLAQKVRADFPILHQT-VHDKP-LIYLDSAATSQKPIQVLETLRNYYEKDNANVHRGAHTLSVRATEAYEGARDKVARFINAASRQEIVYTRNATEAINLVAYSWALNTLKAGDEIILSVMEHHSNLIPWQIVCQKTGAVIKYVQLTSEESFDLEQYKSLLSD-KTKLVAVLHVSNTLGCINPVAEIVSLAHQVGAKVLIDACQSVPHLAIDVQSIDCDWLVASGHKMCAPTGIGFLYGKEAILEAMPPFFGGGEMIAEVYLDH-FTCAELPHKFEAGTPAIGEAIALGAAVEYLMG--LGMDNIHAYEEELTAYLFKKLGEIEGLRIYGPPPSLTG-QGRASLAAFNVE-GIHASDLATLLDHEGIAIRSGHHCTQPLHRLFDASGSARASLYFYNTREEIDSFIVALQETIDFFANCFS--------
>423474_Cwatsonii@CCQ52535.1| Cysteine desulfurase, SufS subfamily
---------------------------------------MTA---------------------------------------------------------------------------------------------------------------------------------------------------------------------------------------------------------------------------------------------------------------------------------------------------------------------------------------------------------------------------------------------------------------------------------------------------IQ-EKTLASKVRKDFPILHQE-IHGKP-LVYLDNAATSQKPVTVLDALQNYYGKDNANVHRGAHSLSIRATEAYEGSRDKIAQFINAASRQEVIFTRNATEAINVVAYSWGLHHLQPGDEIITSVMEHHSNFVPWQMIAKQTGAVIKYVPLTDNEDFDLEEFKSLLSE-KTKLVTIVHVSNTLGCINPVEEVIKLAHEKGVKVLIDACQSVPHMAIDVQAMDCDWLVASGHKMCGPSGVGFLYGKQEVLEEMPPFLGGGEMINEVFFDS-FTCGELPHKFEAGTPAIGEAIALGAAVDYLTD--IGMDKIHACEEELTAYLFRKLADIPNLKIYGPLPTPEG-KGRAALAAFNIE-GIHGSDLSTLLDQEGVAIRSGHHCTQPLHRLFDASGSARVSLYFYNTYDEIDQFVMVLKETIDFFTNIMG--------
>1920663_Asacrum@GBF78650.1| cysteine desulphurase
---------------------------------------MTA---------------------------------------------------------------------------------------------------------------------------------------------------------------------------------------------------------------------------------------------------------------------------------------------------------------------------------------------------------------------------------------------------------------------------------------------------IK-EKTIAVKVRKDFPILHQK-IHGKP-LIYLDSAATSQKPVAVLDALRNYYEQDNSNVHRGAHTLSVRATEAYEGARDKIAKLINAASRQEIIFTRNATEAINLVAYSWGLNNLKPGDEIITSVMEHHSNIVPWQIIAKKTGAVIKYVQLTADETFDLEHFKSLLSD-KTKLVTIVHISNTLGCLNPVNEVIKLAHKSGIKVLIDACQSVPHTLIDVQAMGCDWLVASGHKMCGPSGIGFLYGKKAILEEMPPFLGGGEMINEVFFDG-FTCGELPHKFEAGTPAIGEAIALGAAVDYLMG--IGMDNIHAYEEELTAYLFKKLGEIPNLRIYGPKPTEDG-KGRAALAAFNIE-GIHGSDLSTLLDHEGFAIRSGHHCTQPLHRLFNASGSCRVSLYFYNTREEIDAFIVALKDTIDFFTNMME--------
>41431_Csp@ACK64515.1| cysteine desulfurase, SufS subfamily
---------------------------------------MTA---------------------------------------------------------------------------------------------------------------------------------------------------------------------------------------------------------------------------------------------------------------------------------------------------------------------------------------------------------------------------------------------------------------------------------------------------IQ-EKTLAAKTRSDFPLLHQQ-INGKP-LIYLDNAATSQKPLAVINTLKNYYENDNANVHRGAHSLSIRATEAYEGARDKIAQFVNATSSQEIVFTRNATEAINLVAYSWGLTNLKPGDEIIISVMEHHSNIVPWQMIAQKTGAVIKYVPLTETEEFDLEQFKALLSN-KTKLVAVVHVSNTLGCINPVETIINLAHQAGAKVLIDACQSVPHLAIDVQAIDCDWLVASGHKMCAPTGIGFLYGKKAILEEMPPFLGGGEMIGEVFFDG-FTYGELPHKFEAGTPAIGEAIALGAAVDYLTT--LSFKEIHAYEEELTAYLFKKLLEIPKLRIYGPKPTIDG-KGRAALASFNIE-GIHASDLSTLLDNEGIAIRSGHHCTQPLHRLFDASGSARISLYFYNTREEIDRFILALQETIDFFGMML---------
>1228987_Cendosymbiont@BAP18450.1| cysteine desulfurase
---------------------------------------MIS---------------------------------------------------------------------------------------------------------------------------------------------------------------------------------------------------------------------------------------------------------------------------------------------------------------------------------------------------------------------------------------------------------------------------------------------------VK-EKTLAAKVRSDFPILHQK-INGKS-LIYLDSAATSQKPLIVLDTLRHYYEKDNANVHRGAHSLSVRATEAYEGARDKVAKFINSQSSQELIFTRNATEAINLVAYSWGLSNLKPGDEIIISVMEHHSNIVPWQIIAKKTGAVIKYVFLTEQEELDLDHFQSLLSR-KTKLVAIVHVSNTLGCINPVKEITSAAHQVGAKVLIDACQSVPHLSIDVQQIGCDWLVASGHKMCAPTGIGFLYGKKKVLEEMPPFLGGGEMIGEVFLER-FTYGKLPHKFEAGTPAVGEVIALGAAVDYLTT--IGLDKIHLYEEELTTYLFKNLTEIPKVRIYGSISNLDG-KRRAALASFNVE-GIHGSDLSTLLDNEGISIRSGDHCTQPLHRLFNASGSARVSLYFYNTFEEIDKFILALKETIDFFTEIM---------
>118163_Psp@AFY79657.1| cysteine desulfurase-like protein, SufS subfamily
---------------------------------------MTL---------------------------------------------------------------------------------------------------------------------------------------------------------------------------------------------------------------------------------------------------------------------------------------------------------------------------------------------------------------------------------------------------------------------------------------------------IQ-EKILANKVRSDFPILHQE-VNGKP-LIYLDSAATSQKPLAVLDTLRNYYERDNANVHRGAHTLSVRATEAYESARDKVAKFVNAASRQEIVFTRNATEAINLVAYSWGLNHLKAGDEILLSVMEHHSNLVPWQIIAQKTGAVIKYVGLTDTEELDLEHFNSLLSE-KTKLVAIVHVSNTLGCINPVEKIVSIAHKNGAKVLIDACQSVPHMPVDVQAIGCDWLVASGHKMCAPTGVGFLYGKQELLEEMPPFLGGGEMISEVFLDH-FTCGEVPHKFEAGTPAIGEAIALGAAVDYLTT--IGMDKIHAYEVELTTYLFEKLEQIPNLRIYGPKPTKDG-KIRAALASFNVR-EIHASDLSTLLDQEGIAIRSGHHCTQPLHRLFEASGSARASLSFYNTREEIDVFIKVLKETIDFFNSVME--------
>1128427_Fcyanobacteri@KB904821.1_4642|  5305703 5306965
---------------------------------------MTL---------------------------------------------------------------------------------------------------------------------------------------------------------------------------------------------------------------------------------------------------------------------------------------------------------------------------------------------------------------------------------------------------------------------------------------------------TQ-TISLANQVRQDFPILSQN-VHEKP-LIYFDSAATSQKPLAVLNALRDYYQQDNANVHRGAHSLSVRATEAYEGARDKVARFVNAASRDEIVFTRNASEAINLVAYSWGLHNLHAGDEIILSVMEHHSNLVPWQMIAQKTGAIIKHVQISEDEDLDFEHFQSLLSN-RTKLVALVHVSNTLGCVNPVEQIIPLAHQYGAKVLVDACQSVPHLPIDVQAMDCDWLVASGHKMCAPTGIGFLYGKLEILQEMPPFMGGGEMIQDVFLDH-STYAELPHKFEAGTPAIGEAIALGAAVDYLSN--IGMDKIHAYEVELTRYLFAKLADVPKLRLYGPKPNATG-DNRAALAAFNVE-GLAASDVSTLLDSEGVAIRSGHHCTQPLHRILDVSGSARASLYFYNSTEEIDNFVAALKETIDFFSSMLA*-------
>2164131_Ssp@PZV23068.1| cysteine desulfurase
---------------------------------------MVI---------------------------------------------------------------------------------------------------------------------------------------------------------------------------------------------------------------------------------------------------------------------------------------------------------------------------------------------------------------------------------------------------------------------------------------------------TQ-ERTLAARVRADFPILDQE-VNGNP-LIYLDNAATSQKPLVVLNSLLNYYQKDNANVHRGAHTLSTRATEAYEGARDKVAQFINARSRQEIVYTRNATEAINLVAYSWGLNFLKEGDEIITSVMEHHSNLVPWRMIAEKTGAIIKYVELDENEGFNLAQFKTLLSE-KTKLVTVVHISNTLGCINPIEEITKLAHQIGAKVLIDACQSAPHYPLDVQAIDCDWLVASGHKMCAPTGIGFLYGKEDLLEAMPPFFGGGEMISEVFLDH-FTVGELPHKFEAGTPAIGEAIALGAAVDYLTN--LGMGNIHTYEMELTAHLFKQLVEIPQLKIYGPKPDQKG-QGRAALASFNVE-NIHASDLSTLLDHDGIAIRSGHHCTQPLHRLFNASGSARASLSFYNTHAEIDRFIEVLIQTIDFFNGIAD--------
>317619_Phollandica@KB235941.1_290|  337136 338395
---------------------------------------MTQ---------------------------------------------------------------------------------------------------------------------------------------------------------------------------------------------------------------------------------------------------------------------------------------------------------------------------------------------------------------------------------------------------------------------------------------------------LQ-TPTLASQVRADFPILAQQ-IHGQP-LVYLDNAATSQKPRSVLDALQDYYQTDNANVHRGAHTLSARATDAYEGAREKIARFINAPKPEQVIYTRNASEAINLVAYSWGMANLTAGDEVILTVMEHHSNLIPWQMVAQRTGAVLKFVGLTEREEFDLDQFKTLLTA-KTKLVSLVHASNTLGCINPVAEVIALAHQQGVPVLVDACQSAPHLALDVQALDCDWLVASGHKMCGPTGIGFLYGKAALLRSMPPFLGGGEMIADVFLDH-ATYADIPHKFEAGTPAIAEAIALGAAVDYLTH--LGMDRIHAYEAELTHYLFQRLAEVPTLRLYGPPPQADG-SGRAALAAFTAG-DVHPHDLSTILDQAGVAIRAGHHCTQPLHRVIKAQSTARVSLYFYNTTAEIDVFIAALKEAVEFFGSIF*--------
>2099687_Cbacterium@PXDR01000573.1_5|  3972 5237
---------------------------------------MTV---------------------------------------------------------------------------------------------------------------------------------------------------------------------------------------------------------------------------------------------------------------------------------------------------------------------------------------------------------------------------------------------------------------------------------------------------AQ-ARTLATRTRADFPILHQQ-VNGKP-LVYFDNAATSQKPTAVLEALRHYYEHDNANVHRGIHALSARATDAYEGARDKLATFVNAASRNEIVYTRNASEAINLVAYTWGMATLQAGDEIILSVMEHHSNLVPWQFVAQRTGAVLKFVELGPDQGFDLEQYRSLLND-KTKLVAVNHVSNTLGCVNPVAEIIELAHHHGAKVLLDACQSVPHMPIDVQALNCDWLVASGHKMCAPTGIGFLYGKQALLEAAPPFLGGGEMIADVFLDH-STYAELPHKFEAGTPAIAEAIALGAAVDYLSD--LGMDAIASYEHELTAYLYQSLSQLPQVKLYGPPPAADG-SGRAALATFTVE-NLHAQDLSTFIDQSGVAIRSGHHCTQPLHRILGVSSTARASLYFYNTQAEIDTFVAALKDTIEFFGNIFDE*------
>268115_Lantarctica@PZO36623.1| cysteine desulfurase
---------------------------------------MTV---------------------------------------------------------------------------------------------------------------------------------------------------------------------------------------------------------------------------------------------------------------------------------------------------------------------------------------------------------------------------------------------------------------------------------------------------AQ-ALTLAAKVRADFPILHQE-VNGHP-LVYLDNAATSQKPQAVIDALSHYYQSDNANVHRGVHNLSARATDAYEGARDKVAAFVHATSRNQIVFTRNASEAINLVAYAWGMNTLKAGDEIILSVMEHHSNLVPWQLVAQRTGAVLKFVGLTADQAFDLDQYKELISD-KTRLVAVNHVSNTLGCVNPVAEIIEIAHAHGAKVLIDGCQSAPHMALDLPAMGCDWFVASGHKMCAPTGIGFLYGKLEMLEAMPPFMGGGEMIADVFLDH-STYAELPHKFEAGTPAIAEAIALGAAVDYLSG--LGMDNIAAYEHELTAYLYQQMQTIPEVTLYGPAPEADG-SGHAALATFTVE-GVHAQDLSTLIDQSGIAIRSGNHCTQPLHRILGADSTARASLYFYNTKAEIDSFIVALKDTIDFFKGVFEDDD-----
>2099684_Cbacterium@PWRG01000117.1_17|  15996 17375
MG--QRLKPTSVRAHRSAPRSTVRLSEVEAHPPPHPLTPMTV---------------------------------------------------------------------------------------------------------------------------------------------------------------------------------------------------------------------------------------------------------------------------------------------------------------------------------------------------------------------------------------------------------------------------------------------------AQ-ELTLATQVRADFPILHQE-VHGHP-LVYFDNAATSQKPKAMLEALQHYYQRDNANVHRGIHCLSARATDAYEGARDKVAAFVNATSRNEIVFTRNASEAINLVAYSWGMTTLQPGDEIVLSVMEHHSNLVPWQFVAQRTGAVLKFVGLSADQGFDLEQYRELVSD-KTRLVAVNHVSNTLGSLNPVEEIIAIAHRYGAKVLIDGCQSAPHLPLNLPAMDCDWFVASGHKMCGPTGIGFLYGKLDLLEAMPPFLGGGEMIADVFLDH-ATYAELPHKFEAGTPAIAEAIALGAAVDYLAS--LSMEKIAAYEHELTAYLYQHIQTIPEVKLYGPLPQADG-SGRAALATFTVE-GVHAQDLSTLLDQSGIAIRSGHHCTQPLHRLLGVDSTARASLYFYNTKAEIDAFIAALKDTIEFFQSVFEDD*-----
>1666911_Ppriestleyi@KPQ36779.1| bifunctional cysteine desulfurase / selenocysteine lyase SufS
---------------------------------------MTPTT-----------------------------------------------------------------------------------------------------------------------------------------------------------------------------------------------------------------------------------------------------------------------------------------------------------------------------------------------------------------------------------------------------------------------------------------------APTK-PVLLADIVRGDFPILHQQ-VNGQP-LVYLDNAATSQKPQVVIDAMVNYYAANNANVHRGVHALSARATDAYEGARDKVAAFVNAASRDEIIFTRNASEAINLVAYAWGLSTLQQGDEIVLSVMEHHSNLVSWQLIAQRTGAVLKYVPLTDTQEFDLAAFNQLVTD-KTKLVAVSHVSNVLGCINPVQQIVETAHQYGAHVLIDACQSVPHMRVDVQALGCDWLVASGHKMCGPTGAGFLYGKLDVLQAMPPFLGGGEMIQDVFLDH-STYAELPHKFEAGTPAIAEAITLGAAVDYLSQ--IGMDRIADYEHQLTAYLYEQLSQVPQVTLYGPKPNADG-SGRAAIATFTVE-GIHAQDLSTFLDQSGVAIRSGHHCTQPLHTVLGVSSTARASLYFYNTPSEIDAFIKALKETIDFFNSVYE--------
>1919135_Cbacterium@PSO92790.1| cysteine desulfurase
---------------------------------------MTL---------------------------------------------------------------------------------------------------------------------------------------------------------------------------------------------------------------------------------------------------------------------------------------------------------------------------------------------------------------------------------------------------------------------------------------------------TQ-EKTLAAKARPDFPILQQK-VNDCS-LIYFDNAATTQKPIAVLDSLRHYYEYDNANVHRAAHALSSRATDAYEGARDKVAQFVNAASRDEIVFTRNASEAINLVAYSWGLNTLQPGDEIILSVMEHHSNLVPWQIVAQKTGAVLKYVELSEEEAFDLEQFKSLISD-KTKLVAAVHISNTLGCINPVEEMIAIAHQHNAKVLIDACQSVPHMPIDVQAMDCDWLVASGHKMCAPTGIGFLHSKQELLEAMPAFMGGGEMIGEVFLDH-FTYAELPHKFEAGTPAIGEAVALGAAVDYLTG--LGMENIRTYEAELTAYLYAQLQQVPDLKIYGPQPTAEG-KGKAALASFNVT-GLHANDLSTLIDHEGVAIRSGHHCTQPLHRIFGITGTARASLYFYNTREEIDAFIVALKETIDFFKEMMD--------
>282423_Pagardhii@BBD56074.1| SufS subfamily cysteine desulfurase
----------------------------------------ML---------------------------------------------------------------------------------------------------------------------------------------------------------------------------------------------------------------------------------------------------------------------------------------------------------------------------------------------------------------------------------------------------------------------------------------------------TQ-EKTLAEIVRQDFPILHQE-VNGHP-LVYLDNAATSQKPLAVLNALQDYYQNYNSNVHRGVHALSAKATDTYEAARLKVAQFIKAKSYKEIVYTRNASEAINIVAYSWGLNTLKTGDEIILSVMEHHSNLVPWQMVAKKTGAVIKFVELTETQEFDLEQFKTLISD-KTKLVSVVHISNTLGCINPIEEITQIAHQYGAKVLIDACQSAPHTALDVQKIDCDWLVASGHKMCAPTGIGFLYGKLEVLEAMPPFFGGGEMIDEVFLDH-FTVGALPHKFEAGTPAIGEAIALGAAIDYLTL--IGMDKIEDYEHELTAYLFERLREIPELKLYGPQPNAKG-EGRAALASFSVD-GIHANDLSTMLDDGGVAIRSGHHCTQPLHRYLGLNSSARASLYFYNTKQEIDVFIVALKDAIAFFKEIMS--------
>195253_Ssp@AFY62414.1| cysteine desulfurase-like protein, SufS subfamily
---------------------------------------MTM---------------------------------------------------------------------------------------------------------------------------------------------------------------------------------------------------------------------------------------------------------------------------------------------------------------------------------------------------------------------------------------------------------------------------------------------------TQ-TRPLADLVRADFPILQQQ-VHGKP-LVYLDNAATSQKPQAVIQTLVDYYQGYNANVHRGVHTLSDKATTAYEGARDKVAKFINARSRQEIVYTRNASEAINLVAYSWGLSHLGPGDEIILTVFEHHSNLIPWQLVAQKTGAILKFVELDAQQSFNFPQFQSLLSD-KTKLVAVVHVSNTLGCITPVAQIAELAHAVGAKVLIDACQSAPHMKLDVQALDCDWLVASGHKMCAPTGIGFLYGKLDLLRSMPPFLGGGEMIADVFFDH-ATYADLPHKFEAGTPAIGEAIALGAAIDYLNA--IGLTAIHNYEAELTAYLWQKLSDIPELTLYGPAPDPEG-FGRAALVSFTAG-DVHPHDLSTILDESGIAIRAGHHCTQPLHRYLNVQSTARASLYFYNTKAEIDALVIALKEAISFFAGIF---------
>1140_Selongatus@ABB57768.1| cysteine desulfurase
---------------------------------------MTA---------------------------------------------------------------------------------------------------------------------------------------------------------------------------------------------------------------------------------------------------------------------------------------------------------------------------------------------------------------------------------------------------------------------------------------------------IA-LTNLATEVRADFPILQQQ-VNGQP-LVYLDNAATSQKPRAVIQSLVDYYEGYNSNVHRGVHTLSGKATDAYEGARQKVARFINAKTEQEIVYTRNASEAINLVAYSFGMNFLQAGDEIILSAMEHHSNLIPWQFVAAKTGAALKFVGVTETGQFDLEQFRSLLSD-RTKLVSVVHVSNTLGCCNPVTEICQLAHAKGARVLIDACQSLPHQAIDVQAIDCDWLVGSGHKMCAPTGIGFLYGKLDLLRQMPPFLGGGEMIADVFLDH-ATYADLPHKFEAGTPAIGEAIALGAAIDYLTA--IGMDRIHAYEQQLTQHLFQRLAEIPELTVYGPTPEQD--RDRAALAAFTAG-AVHPHDLSTILDQSGIAIRAGHHCTQPLHRELQVQSTARASCYFYNTTDEIDRLIESLKEAVEFFGAIFS--------
>1173029_Ssubsalsa@JH980292.1_1103|  1308143 1309405
---------------------------------------MTF---------------------------------------------------------------------------------------------------------------------------------------------------------------------------------------------------------------------------------------------------------------------------------------------------------------------------------------------------------------------------------------------------------------------------------------------------LQ-EQTLAEQIRADFPLLDQR-IHDKA-LIYFDSAATSQKPLAVLSKLEEYYRGYNANVHRGAHTLSTLATENYEGTRDKIAQFINAGDRNEIVYTRNATEAINLVAYSWGLNTLKPGDEIILSVMEHHSNLVPWQMIAQKTGAVIKHIGLTSTQELDLDHFKTLLSE-KTKLVSVVHVSNTLGCINPIEEIVQQAQQVGAKVLIDACQSVPHLPLDVQAIGCDWLVASGHKMCAPTGIGFLYGKLEVLEAMPPFLGGGEMIQDVFLDH-STYAGLPHKFEAGTPAIGEAIALGTAIDYLTH--LGMERIHAYEEELTAHLFAKLAEIPDLQTYGPQPTPEG-KGRAALAAFNVA-GLNASDLSTLLDHEGVAIRSGHHCTQPLHRLLGVTGSARASLYFYNTRAEIDCFVVALQETIDFFRSTLE*-------
>1919144_Cbacterium@PSO51417.1| cysteine desulfurase
---------------------------------------MTI---------------------------------------------------------------------------------------------------------------------------------------------------------------------------------------------------------------------------------------------------------------------------------------------------------------------------------------------------------------------------------------------------------------------------------------------------AT-TQSLANRVRADFPILNQ--TDEQP-LIYFDNAATSQKPLSVLQALDHYYQYSNANVHRAAHRLSTKATEAFEGARDKVAHFINANSRNEIVFTRNATEAVNLVAYSWALNHLQPGDEIITSVMEHHSNLVPWQMVAQKTGATLKHVGLTDEQTLDFEQYKALLSD-KTKLVAFVHISNTLGCINPVEDITKLAHEKGAKVLIDACQSVPHLPVDVQQIDCDWLVASGHKMCAPTGIGFLYGKEDLLTEMPPFLGGGEMIGEVSLDH-FTSAELPHKFEAGTPAIAEAIALGAAVDYLNN--IGMANIQAYEEELTAYLFQKIESFSDLNIYGPKPTSEG-KGRVALVSFNVE-NLHPNDLSPLLDYEGVAIRSGHHCTQPLHTVLGVAGSARASLYFYNTTEEIDTFCTALKSTIDFFQEMMEE-------
>13035_Dsalina@AFZ49976.1| cysteine desulfurase-like protein, SufS subfamily
---------------------------------------MTI---------------------------------------------------------------------------------------------------------------------------------------------------------------------------------------------------------------------------------------------------------------------------------------------------------------------------------------------------------------------------------------------------------------------------------------------------AT-TPTLATQVRADFPILNQD-INGQS-LIYFDNAATSQKPLSVINALEDYYQQVNSNVHRGAHSLSTKATEKFEGARDKVAQFINATSRNEIVFTRNATEAVNLVAYSWAINHLKPGDEILTSVMEHHSNLVPWQMVAQKTGAIIKHVGLTAEQTLDLEQYKSLLSE-KTKLVALVHVSNTLGCINPVAEITKLAHEKGAKVLIDACQSVPHLPVDVQAINCDWLVASGHKMCAPTGIGFLYGKEDLLEAMPPFLGGGEMIGEVSLDS-FTYAELPHKFEAGTPAIGEAIALGAAVDYLSN--IGMAKIHAYEEELTAYLFQQLEPFENLNLYGPKPTSDG-KGRAALATFNVE-NLHANDLAPLLDYEGVAIRSGHHCTQPLHTVLGVAGSARASLYFYNTREEIDRFVIALKSTIEFFQEMLE--------
>65093_Hsp@AFZ44317.1| cysteine desulfurase
---------------------------------------MTI---------------------------------------------------------------------------------------------------------------------------------------------------------------------------------------------------------------------------------------------------------------------------------------------------------------------------------------------------------------------------------------------------------------------------------------------------AT-TPSLASQVRADFPILNQE-FNGHP-LIYFDNAATSQKPLSVIKALDEYYEYTNSNVHRGAHSLSTKATEAFEGARDKVAQFVNASSRNEIVFTRNATEAINLVAYSWALNNLQPGDEIITSVMEHHSNIVPWQMVAQRTGAVLKHVGLTEEETLDLEQYNNLLSD-KTKLVALVHVSNTLGCINPVEEITRVAKEKGAKVLIDACQSVPHLPINVQAMGCDWLVASGHKMCGPTGAGFLYGKEDLLNAMPPFLGGGEMIGEVSLDA-FTCAELPHKFEAGTPAIAEAIALGAAVDYLTA--IGMDKIHAYEEELTAYLFHQLAGFSNLRVYGPKPTAEG-KGRAALAAFNVE-NLHANDLAPLLDYEGVAIRSGHHCTQPLHTVLGIAGSARASLYFYNTKDEIDGFITALKNTIDFFAEMMEED------
>582515_Rlacunae@ERN42684.1| cysteine desulfurase, SufS subfamily
---------------------------------------MTL---------------------------------------------------------------------------------------------------------------------------------------------------------------------------------------------------------------------------------------------------------------------------------------------------------------------------------------------------------------------------------------------------------------------------------------------------TQ-NKPLAAEVRADFPILNQE-IHGNP-LIYFDNAATSQKPVAVLNALRDYYENDNANVHRGAHALSARATEKYEAARDKVAAFVNSASRNEIVFTRNASEAINLVAHTWGASNLQAGDEIVLSVMEHHSNLVPWQMLAKRTGAVLKYVELTPDETFDFDGYRALVSD-KTKLVAIVHVSNTLGCINPAAEIIAIAHRYGAKVLLDACQSVPHMPIDVRALDCDWLVASGHKMCASTGIGFLYGKLALLESMPPFLGGGEMIGEVFLDR-FTTAELPHKFEAGTPAIGEAIALGAAVDYLSD--LGMDRIHAYEEELTTHLFAKLRTLPEVRIYGPQPAANG-CDRAALASFNVT-GAHASDLATLLDRDGIAIRSGHHCTQPLHRILGASGSARASLYFYNTHAEIDTFAAALCETIDFFSSALNN-------
>1947889_Cbacterium@DIYQ01000113.1_19|  18023 19282
M--------------------------------------MTF---------------------------------------------------------------------------------------------------------------------------------------------------------------------------------------------------------------------------------------------------------------------------------------------------------------------------------------------------------------------------------------------------------------------------------------------------TQ-PKPLAALVRDDFPILHQE-AHGHP-LVYLDNAATSQKPRVVLETLQHYYQRDNANVHRGVHLLSCRATEAYEGARDKVAGFVNARSRNEIVFTRNASEAVNLVAYAWGLNTLKPGDEIITSVMEHHSNLVPWQMIAQKTGAVLKFVELTDTEEFNFEQFKSLLSS-QTKLVTVVHGSNTLGCINPVEDIVQEAHKIGAKVLIDACQSAPHLKLDVQAIDCDWLVASGHKMCGPTGIGFLYGKLELLEAMPPFLGGGEMIAEVFLDR-ATYAELPHKFEAGTPAIAEAIALGAAVDYLTG--IGLDKIHAYELELTDYLFEQLLQIPEVRIYGPKPRKN--KIRASLATFTTG-EIHVNDISSLLDQSGVAIRTGHHCTQPLHRILGINSSARASLYFYNTFAEIDRFIVALKETLAFFKSIL*--------
>102232_Gsp@ELR96801.1| cysteine desulfurase-like protein, SufS subfamily
---------------------------------------MTY---------------------------------------------------------------------------------------------------------------------------------------------------------------------------------------------------------------------------------------------------------------------------------------------------------------------------------------------------------------------------------------------------------------------------------------------------TQ-TKPLADAVRDDFPILQQQ-INGKP-LVYLDNAATSQKPRQVLNAWRYYYENDNANVHRGAHSLSTRATEAYEAARAKVAQFIGASSPREIVFTRNATEAINLVAYSWGLNNLQQGDEIILSVMEHHSNLVPWQMIAQKTGAILKFVPLTPLETFDIEAYKQLIST-KTKLVTVVHVSNTLGCVNPVTDIVTIAHNYGAKVLIDACQSVPHLPMDVQAIDCDWLVASGHKMCAPSGIGFLYGKERILEEMPPFLGGGEMISEVFLDY-STYGDLPHKFEAGTPAIGEAIALGSAIDYLNN--LGMDSIHTYEEELTCYLLEKLTNIPRLRIYGPL------ENRAALASFNVE-GIHSSDLATLLDNDGIAIRSGHHCTQPLHHLFKASGSARASLYFYNTREEIDRFVVALRETIDFFSDVLV--------
>111611_Gsp@LNDC01000104.1_16|  15860 17122
---------------------------------------MTL---------------------------------------------------------------------------------------------------------------------------------------------------------------------------------------------------------------------------------------------------------------------------------------------------------------------------------------------------------------------------------------------------------------------------------------------------AQ-EPTLAHRVRTDFPILNQE-IEGNP-LVYFDNAATSQKPKAVIEALQNYYERDNANVHRGIHELSARATEAFEGTRDKVARLIDAASREEIVYTRNATEAVNLVAYSWGMNTLQPGDEIILTVMEHHSNLVPWQFVAQKTGATLKFVEPTETGEFNLDQFQSLISH-RTKLVGVVHVSNMLGCISPVVEITDIAHRYGAKVLVDACQSVPHMPVDVQKIDCDWLVASGHKMCAPTGIGFLYGKLDLLREMSPFLGGGEMIGEVFLDH-STYADLPHKFEAGTPAIGEAIALGAAVDYLSN--IGMETIYAYEKQLTQYLFKRLEEVPGMTYYGPSPNPDG-GGRASLVTFTNA-TVHPQDLATLLDREGIAIRSGHHCTQPLHRHYGIQSTARASVYFYNTREEIDRFIAALQETIEFFSSIME*-------
>129961_Smajor@KV878783.1_2555|  2943379 2944641
---------------------------------------MVF---------------------------------------------------------------------------------------------------------------------------------------------------------------------------------------------------------------------------------------------------------------------------------------------------------------------------------------------------------------------------------------------------------------------------------------------------LD-NSTLAREVRGDFPILDQQ-VHDKP-LIYFDSAATSQKPQAVIDALDHYYALDNSNVHRGAHSLSARATTAYEAARDKVAAFIKARSRNEIVFTRNASEAINLVAYSWGAQTLQAGDEIILSVMEHHSNLVPWQMLAQRTGAVLKHVPLTATEEFDLEAFDALLSD-RTKLVAVVHVSNTLGCVNPVAEIIARSHRVGARVLLDTCQSVPHMPMDVQALDCDWLVASGHKMCGPTGIGFLYGKLDLLEAMPPFLGGGEMIETVFLDH-STYAGLPHKFEAGTPAIGEAIALGAAVDYLSG--IGMERIHAYEQDLSNYLYSQLSAIEGLRIYGPNPNR---SDRAALAAFNVK-GFNASDLATLLDHEGVAIRVGHHCTQPLHRLLGITGSARASLYFYNTHAEVDQFIAALQETLVFFRSMNAMD*-----
>1919134_Cbacterium@PSP18594.1| cysteine desulfurase
---------------------------------------MTL---------------------------------------------------------------------------------------------------------------------------------------------------------------------------------------------------------------------------------------------------------------------------------------------------------------------------------------------------------------------------------------------------------------------------------------------------AQ-SPTLAAQVRPDFPILDQQ-VHEQP-LIYFDNAATSQKPQPVIEALRRYYRADNANVHRGGHALSVRATEAFEGARDKVAGFVNAASRNEIVFTRNATEAINLVAYSWGLSNLQPGDEILLSVMEHHSNLVPWQMLARQTGAVLKHVPLSAQESLDLEQFRALLSE-RTRLVALAHVSNMLGCINPIADAAAIAHQYGARVLVDACQSVPHMPVDARALDCDWLVASGHKMCGPSGIGFLYGRQDLLEAMPPFLGGGEMIEEVWLDR-FSCAELPQKFEAGTPAIAEAIGLGAAVDYLSG--IGMEAIHAYERQLVSYLYQQLVAVPELRIYGPAPNTDG-SGRAALAAFNVG-ELHGNDIATLIDHDGVAIRSGHHCTQPLHRELGVAGSARASLSFYNTIEEIDAFVAALQETIEFFQTALEA-------
>1453429_CAthalassa@ADB95431.1| cysteine desulfurase
---------------------------------------M----------------------------------------------------------------------------------------------------------------------------------------------------------------------------------------------------------------------------------------------------------------------------------------------------------------------------------------------------------------------------------------------------------------------------------------------------------TLIQNIRNEFPVLNQT-IQGKS-LIYLDSAATSQKPTVVLDALRHYYEKDNANVHRGSHSLSIRATESYEASRDKLAKFINSNDREEIIFTRNATESINLVAYSWGLNNLKPGDEILTSVMEHHSNLIPWQIIAKQTGANIKYIQLTENEDLDLDHFKSILSK-KTKLVSIVHVSNMLGCMNPVEEITRLSHSVGAKVLIDACQSVPHTPIDVQNIDCDWLVASGHKMCGPSGIGFLYGKREILESMPPFLGGGEMIDKVFLDH-FTYGELPHKFEAGTPAIAEAIALGRAVDYLTE--IGMDTIHSYEEQLSSYLFQRLEEIPDLRIYGGTKIKNG-TGRAALASFNVN-GIHGSDLSTLLDNEGIAIRSGDHCTQPLHRLLQISGSARASLYFYNTLEEVDEFIVALKETINFFTKII---------
>2053605_Rsp@HAE05184.1| TPA_asm: cysteine desulfurase
---------------------------------------MTF---------------------------------------------------------------------------------------------------------------------------------------------------------------------------------------------------------------------------------------------------------------------------------------------------------------------------------------------------------------------------------------------------------------------------------------------------TQ-EKTIANKVRRDFPLLHQE-VNGKP-LIYLDSAATSQKPQVVINALQDYYQQYNSNVHRGAHTLSCKATDAYEIARDKVAKFINAASRQELIFTRNATEAINLVAYSWAMNNLQPGDEIIVTVMEHHSNLVPWHFLAKKNGVVLKFVELTPAKTFDLDHFKTLLSE-RTKLVSVVHVSNTLGCINPVSEISRLAHSYGAKVLIDACQSTSHMFIDVQQIDCDWLVSSGHKMSAPTGIGFLYGKKEVLESMPPFLGGGSMIADVFLDY-STYGELPYKFEAGTPAIAEAIALGVAIDYLNS--IGMNEIHSYEAELTAYLFQQLDKIPQIKTYGPYPNSQV-EGRAALAAFTAG-GVHPSDLVTLLDQEGVAIRSGHHCTQPLHYYLGTPATARVSLSFYNTYEEIDVFIKALNNTLDFFHNVSG--------
>1880902_Lsp@OCQ94577.1| cysteine desulfurase
---------------------------------------MTL---------------------------------------------------------------------------------------------------------------------------------------------------------------------------------------------------------------------------------------------------------------------------------------------------------------------------------------------------------------------------------------------------------------------------------------------------TL-PRSIAQQVRPDFPILDQR-VHDQP-LVYLDNAATSQKPRQVIDALRHYYEWDNANVHRGVHTLSMRATDAYEAAREKVAKFVNARSFQEIVFTRNASEAINVVAYSWGMSQLQAGDEIILSVAEHHSNLVPWQLVAQRTGAVLKFVGLDATESLDLEQLRSLISD-RTKLVSLVHVSNTLGCVLPVAEVVAAARSVGAKVLLDACQSAPHLALDVQALDCDWLVASGHKMCAPTGIGFLYGKLELLRSMPPFLGGGEMIAEVDLER-STYADLPHKLEAGTPAIGEAIALGAAIDYLSA--IGMDAIHHYEAELTRHLFDRLGAIPEVRIYGPRPQADG-SGRAALAAFTVD-GIHAHDLSSFLDQEGIAIRSGHHCTQPLHKSLNIASTARASLYFYNTIEEIDRFAQALHATINFFQSVT---------
>1147_Ssp@AIE73528.1| Cysteine desulfurase, SufS subfamily
---------------------------------------MVA---------------------------------------------------------------------------------------------------------------------------------------------------------------------------------------------------------------------------------------------------------------------------------------------------------------------------------------------------------------------------------------------------------------------------------------------------LE-VPSLALTVRQDFPILNQQ-INGHP-LVYFDNAATSQKPKVVLEKLLHYYENDNANVHRGAHQLSVRATDAYEGVRSKVAEFINARSPREIVYTRNATEAINVVAYSWAMNNLKPGDEIITTVMEHHSNLVPWQMVAAKTGAVLRFVQLNEQESFDLEQFKSLLSE-RTKLVTVVHISNTIGCLNPVEEITRLAHQVGAKVLIDACQSAPHYPLDVQVIDCDWLVASGHKMCAPTGIGFLYGKEAILEAMPPFFGGGEMIAEVFFDH-FTTGELPHKFEAGTPAIAEAIALGAAVDYLSS--LGMETIHNYEVGLTHYLWQGLEQIPQLRLYGPSPYH---GDRAALASFNVA-GLHASDVATMLDQDGIAIRSGHHCTQPLHRLFDASGSARASLYFYNTKEEIDLFLQSLQATISFFGDDDFSA------
>197221_Telongatus@BAC09620.1| cysteine desulfurase
---------------------------------------MTI---------------------------------------------------------------------------------------------------------------------------------------------------------------------------------------------------------------------------------------------------------------------------------------------------------------------------------------------------------------------------------------------------------------------------------------------------AP-SRSLADLCRADFPILARQ-VHDRP-LIYFDNAATSQKPLAVLNTLEDYYRRYNANVHRGVHTLSAEATTAYEGAREKVARFINAAHAEEIIYTRNASEAINLVAYSWGMNTLRDGDEIILTVMEHHSNLIPWQFVAQKTGARLKFVELTPEQTFDLNHYESLLSD-RTRLVAVAHVSNTLGCLNPIPEIVRLAHAKGARVLVDACQSVPHLPIDVQQLGCDWLVASGHKMCAPTGIGFLWGRAELLRQMSPFLGGGEMIADVFLDH-ATYADIPHKFEAGTPAIAEAIALGAAVDYLSQ--WGMEHIHAYEQELTAYLFKRLQELPAVTVYGPKS-----GDRAALASFTVG-EVHPHDLSTILDQSGIAIRAGHHCTQPLHRYLGVQSTARASLYFYNTRAEIDQFIAALGEAIAFFSDVFT--------
>321327_Ssp@ABC98610.1| cysteine desulfurase, SufS family
---------------------------------------MAVSSL--S--------------------SPKL-----D---------------------------------------------------------------------------------------------------------------------------------------------------------------------------------------------------------------------------------------------------------------------------------------------------------------------------------------------------------------------------------------------------------Q---AFDA-AADLAAQVRSDFPILQRQ-VNGQP-LIYFDNAATSQKPLAVLQAMDFYYRHSNANVHRGVHTLGNEATEAYEGAREKIARFINAPSPQEIIYTRNASEAINLVAYSWGMSTLERGDEIILSVMEHHSNLIPWQFVAQKTGACLKFIQITPEGELDLEHYRSLLGD-RTRLVAVTHVSNMLGSINPVREVVELAHRCGAKVLLDACQSVPHMPVDVQALDCDWLAFSGHKMGGPTGIGVLYGKRELLRAMPPFLGGGEMIAEVYWDH-ATYADIPHKFEAGTPAIAQAVGLGAAVDYLSQ--IGLERVHAHEQKLTARLLEGLQRIPGITIYGPKDP----TRRAGLVSFSAE-GIHPHDLSTLLDEQGIAIRAGHHCTQPLHRHLQVQSTARASVYLYNTLAEVDRFLEVLAEAVAFFREALG--------
>685565_Psp@BBC22511.1| cysteine desulfurase
---------------------------------------MTL---------------------------------------------------------------------------------------------------------------------------------------------------------------------------------------------------------------------------------------------------------------------------------------------------------------------------------------------------------------------------------------------------------------------------------------------------TY-EKTLADQVRADFDILNQE-VNGKP-LIYFDNAASSQKPKSVINAWKYYYEHDNANVHRGAHTLSARATDAYEGARDKIAKFINAKSSQEIIYTRNASEAINLVAYTWGWANLKAGDEVILSVMEHHSNIVPWQLIAQRTGAVLKFLEPTDEGILSVEQFKSLLNA-KTKLVSIVHVSNTLGCVNPVEEIIPLAHAQGAKVLLDACQSIPHMPIDVQALDCDWLVASGHKMCAPTGIGFLYGKRDILLAMPPFMGGGEMIADVFLDH-STYADLPHKFEAGTPAIGEAIALGAAVDYLMA--IGMDKIHAYEQELINYLMDYLVEIPDIKIYGPR------HHRAGLAAFTIAHGIHANDLSAMLDQEGIAIRSGHHCTQPLHRFLGISGSARASVYFYNTKAEVDTFVTALKEAIAFFKNVMA--------
>82654_Psp@AFY71355.1| cysteine desulfurase
---------------------------------------MTSTA-----------------------------------------------------------------------------------------------------------------------------------------------------------------------------------------------------------------------------------------------------------------------------------------------------------------------------------------------------------------------------------------------------------------------------------------------PKIQ-TLTIADRTRADFPILNQE-VNGQP-LIYFDNAASSQKPIAVLDAWRYYYEHDNANVHRGAHTLSARATDAYELAREKVAKFINARSSQEIVYTRNASEAINLVAYSWGMANLNKGDEVILSAMEHHSNLVPWQMVAQKTGAVLRHVQITDSGELDLEHYKTLLSD-RTKLVSIVHVSNTLGCINPIAEIISLAHDRGIKVLLDACQSVPHMPIDVQAIDCDWLVASGHKMCAPTGIGFLYGKLDLLREMPPFLGGGEMIAEVYLDH-STYADLPHKFEAGTPAIGEAIALGAAIDYLQN--IGMDKIYAYEQELAGYLLKRMLEIPEIQIYGPL------DHRAALVAFAPKAGFHANDVAEILDQSGVAIRSGHHCTQPLHSHFGITGTARASLYFYNTVAEIDAFMGHLREAIAFFKNIMG--------
>1173263_Ssp@AFY73647.1| cysteine desulfurase-like protein, SufS subfamily
---------------------------------------MILVP--------------------------------------------------------------------------------------------------------------------------------------------------------------------------------------------------------------------------------------------------------------------------------------------------------------------------------------------------------------------------------------------------------------------------------------------EL-ISLN-SETLANQTRPDFPILDQD-INGHP-LIYFDNAASSQKPLQVLNAWRNYYEHDHSNVHRGAHTLSRRATEGYEAARDKVAKFINARSAQEIIYTRNATEAINLVAYSWGMANLKAGDEVILSAMEHHSNIVPWQIVAQKTGAVLKFVQLTKSEEFDLDHYKSLLSD-RTKLVSIVHISNTLGCINPIAEVITLAHHYGAKVLIDACQSVPHMPINVQEIDCDWLVASGHKMCAPTGIGFLYGKSEILNQMPPFLGGGEMIAEVYLDH-STYADLPHKFEAGTPAIGEAIALGAAVDYLTA--IGMERIHRYEQELISYLIPQLQDIPELKIYGNL------NHRAGLASFSATGYIHAHDIAQLLDQEGIAIRSGHHCTQPLHRYLGITGTARASLYFYNTKAEIDAFIFSLKEAISFFLSIDLLQQQD---
>1947904_Cbacterium@DBAX01000041.1_4|  2326 3552
---------------------------------------M----------------------------------------------------------------------------------------------------------------------------------------------------------------------------------------------------------------------------------------------------------------------------------------------------------------------------------------------------------------------------------------------------------------------------------------------------------ALGAATRNDFPILAQT-IHGQP-LIYFDNAASSQKPTAVLDAWQHYYRCDHANVHRGAHTLSNRATAAYEQSRIKVAQFIGARTPYEIVFTRNASEAINLVAQTWGLSRLKPGDEILLTVMEHHSNIVPWQIVAQRTGAVLRFVPVTADGSFDGDAYQRLLGD-RTKIVSFVHVSNTLGCITPAAEIIRLAHACGAKVLLDACQSVPHMPIDVQELDCDWLVASGHKMCAPTGIGFLFGKEQLLEAMPPFLGGGEMIAEVYLDH-ATYAELPHKFEAGTPAIGEAIALGAAVDYLSH--LGMDTIHAYEGELTAHLMAGLSALGDVTIYGPT-------QRAGLAAFTGPEGVHANDIAAMLDQEGIAVRSGHHCTQPLHRSLGLSGTARASLYFYNTHAEVDRFLLKLEEVLAFFRRLM*--------
>1188229_Glithophora@APB33545.1| cysteine desulfurase
---------------------------------------MTV---------------------------------------------------------------------------------------------------------------------------------------------------------------------------------------------------------------------------------------------------------------------------------------------------------------------------------------------------------------------------------------------------------------------------------------------------TT-LRNLAAITRGDFPLLDQE-IHGHP-LIYFDNAATSQKPRQVLQSLQGYYEYANANVHRGVHTLSNRATEAYETARNKCAELIHAPQDECLIFTRNASEAINLVAYSWGMTQLQPGDEIILTVMEHHSNLVPWQWVAQRTGAILKFVPLTTQETFDLQHYQSLLSN-RTKLVACSYVSNTLGCVNPVAEIIQSAHHWGAKVLLDACQAVPHMVVDVQVLDCDWLMASGHKMCGPTGAGFLYGKPELLRQMPPFLGGGEMIVDVFLDH-STYADIPHKFEAGTPAIAEAIMLGAAVDYLQN--ISLDAIHEYEQELVADLWQKLKAIPGIRLLGPPP-----PERAGLVAFTLA-DIHPHDLATILDQAGIAIRAGHHCTQPLHRYLQVQSTARASLYFYNTVAEIDRFIAVLNEAVEFFHGVLRDEPPSL--
>195250_Ssp@CM001776.1_2785|  3014522 3015811
---------------------------------------MSATL---------------------AAVQP---------------------------------------------------------------------------------------------------------------------------------------------------------------------------------------------------------------------------------------------------------------------------------------------------------------------------------------------------------------------------------------------------------------------RLTV-DDALAVQVRSQFPILSRQ-VNGKP-LVYLDNAATSQKPEAVLQAMDRYYRSSNANVHRGAHTLSREATDAYELSRVKVAQFINATSAREIVFTRNASEAINLVAYSWGMNHLAAGDEVILSVMEHHSNLVPWQFVAQKTGATLKFVRLTETGEFDLEHYRSLLSD-RTQLVATVHVSNMLGCVNPVAEIAQLAQQYGAKVLIDACQSVPHMAVDVQALGCDWLVASGHKMCGPTGSGFLYGKEDLLLSMPPFLGGGEMIADVSLER-STYADLPHKFEAGTPAIAEAIGLGAAVDYLSE--IGMDRIHDREQALTAYLLAGISEIEGVRVYGPSWTESGEIDRAGLVSFTVE-GIHANDIAALLDEEGVEIRSGHHCTQPLHGELGVSATARASVYFYNTQADIDAFLKALKSTIEFFSAMA*--------
>2024880_Ssp@MAB54708.1| cysteine desulfurase
---------------------------------------MTAT------------------------------------------------------------------------------------------------------------------------------------------------------------------------------------------------------------------------------------------------------------------------------------------------------------------------------------------------------------------------------------------------------------------------------------QQSA----S---LEHG-SLTLPERFRSDFPILEQSSSEGRP-LIYLDHAATSQKPRQVLDALLHYYASDNANVHRGAHQLSARATEDFEAARSSTARFISAASPREIVFTRNASEAINLVARSWGDANLREGDEVLLSVMEHHSNLVPWQLLAQRTGCLLRYAGINESGELDLDDFHSKLTD-RTRLISLVHISNVLGCCNPLEQVISSGHAAGSLVLVDACQSLAHKSIDVSTLDADFLVGSSHKLCGPTGMGFLWAREALLEAMPPFLGGGEMIEDVFLDH-STWATLPHKFEAGTPAIGEAVGMGAAISYLQE--VGLDAIQAWEAELTRHLFVRLHAIDGVRVLGPTPEQQ--PDRGALATFLVD-GVHANDIAELIDASGICIRSGHHCCQPLHRHFGVTASARASLSFITTMEEIDRFSEELASTVSFLRANS---------
>84588_Ssp@CAE06837.1| putative cysteine desulfurase or selenocysteine lyase
---------------------------------------MTT-------------------------------------------------------------------------------------------------------------------------------------------------------------------------------------------------------------------------------------------------------------------------------------------------------------------------------------------------------------------------------------------------------------------------------------SSAV----K---YRDD-MGVLSDRYRADFPILDQRAPDGHP-LIYLDHAATSQKPRQVLQALEQYYAADNANVHRGAHQLSARATESFEAARTVTAEFVRAASPREIVFTRNASEAINLVARSWGEANLREGDEVLLTLMEHHSNLVPWQLLAQRTGCVLRHVGITEAGELDLEDFRSKLTD-RTRLVSLVHISNALGCCNPLDQVIPAAHAAGALVLVDACQSLAHKPIDVAGLDVDFLVGSSHKLCGPTGMGFLWAREALLEAMPPFLGGGEMIQDVFLDH-STWAVLPHKFEAGTPAIGEAVGMGAAIRYLQA--IGLEAIQAWEAQLTRHLFGRLQAIEGVRVLGPTPEQQ--SDRGALATFLVD-GVHANDIAALMDASGICIRSGHHCCQPLHRHYGVTASARASLSFISTFEEIDRFSEELTSTIGFLREHG---------
>64471_Ssp@ABI47804.1| cysteine desulfurase, SufS family protein
---------------------------------------MTTL------------------------------------------------------------------------------------------------------------------------------------------------------------------------------------------------------------------------------------------------------------------------------------------------------------------------------------------------------------------------------------------------------------------------------------------------NRNA-AVTLAERVRADFPIFDQVSSSGQP-LIYLDHAATSQKPRVVLDAIQHYYACDNANVHRGAHQLSARATESFEAARATTAGLIGASSSKEIVFTRNATEAINLVARSWGDAQLKAGDEVLLTVMEHHSNLVPWQLLADRTGCVLRHVGVTPDGTLDLADLREQLSE-KTRLVSLVHISNTLGCCNPIEEIAVLAHAVGAKVLVDACQSLAHKSIAVKTLGADFLVGSSHKLCGPTGMGFLWASEEILMAMPPFLGGGEMIQEVFLDH-STWAELPHKFEAGTPAIGEAIGMGAAITYLQT--LGLDAIQAWEAELTTHLFSRLQSINGLRILGPTPEQQ--PERGALATFVVE-GVHANDIAAMLDLAGVCIRSGHHCCQPLHRLYGVTGSARASLSFCTTHAEIDRFADELVSVIDFFRENG---------
>210768_Ssp@NQKX01000006.1_62|  58941 60314
M-------PVTV-------------------------PSLTTATT--E-----------------PNGAPGT-----E-------------------------------------------------------------------------------------------------------------------------------------------------------------------------------------------------------------------------------------------------------------------------------------------------------------------------PNG-----------------------------------------------------ASGAMASG-------VAAAA----A---GTAP-GENLAALTRPDFPLLAQQACLGQP-LIYLDHAATSQKPRQVLEALQGYYSHDNANVHRGAHQLSARATDAFEGARDKTARFIAAATPREIVFTRNASEAINLVARSWGDAFLRPGDEILLTVMEHHSNLVPWQLLAARTGAVLRHAGLTDTGELDMEDFSRLLNE-RTRLVSVVQISNTLGCLNPIAAIAQLTHQAGALLLVDACQSLPHLPVNVAALGADFLVGSSHKLCGPTGMGFLWAREALLEAMPPFLGGGEMIQDVGLDV-STWAELPHKFEAGTPAIGEAVGMGAALDYLNA--IGLERIHAWEQGLTRHLFQRLQAIEGLTVLGPTPEQQ--PDRGALAAFTVE-GLHANDLSALLDAGGICIRSGHHCTQPLHRHYGLSATARASLAFTTTFEEIDRFADELQSSVEFLKEHG*--------
>2026889_Csp@PHX67885.1| cysteine desulfurase, partial
---------------------------------------------------------------------------------------------------------------------------------------------------------------------------------------------------------------------------------------------------------------------------------------------------------------------------------------------------------------------------------------------------------------------------------------------------------------------------------------------MV-APNLAALTRPDFPLLAQTACLGQP-LIYLDYAATSQKPRQVLAALQHYYDHDNANVHRGAHQLSARATEGFEAARSKTATFIGAANAREIVFTRNASEAINLVARSWGEANL-------------------------------------------------------------------------------------------------------------------------------------------------------------------------------------------------------------------------------------------------------------------------------------------------------------------------------
>1655601_Cbacl30@KRO94778.1| cysteine desulfurase
---------------------------------------MTTSTT------------------------PAA-----V--------------------------------------------------------------------------------------------------------------------------------------------------------------------------------------------------------------------------------------------------------------------------------------------------------------------------------------------------------------------------------------ANT-------ASTSP----S---IEVV-ASNLAALTRPDFPLLAQTACLGQP-LIYLDYAATSQKPRQVLAALQHYYDHDNANVHRGAHQLSARATDGFEAARAKVAAFIGAASAREIVFTRNASEAINLVARSWGDANLGPGDEVLLTVMEHHSNLVPWQLLAARTGCVLRHAGLTETGELDLDDLRSQITE-RTKLVSLVQVSNTLGCLNPIEQVAALAHAAGALVLVDACQSLPHLPLNVAALRADFLVGSSHKLCGPTGMGFLWAREALLEAMPPFLGGGEMIQDVYLDH-SSWADLPHKFEAGTPAIAEAIGMGAALDYLSA--IGLERIHAWEQQLTRQLFERLQAIEGVRILGPTPEQQ--PDRGALAAFTVD-GLHANDIAALLDSAGICIRSGHHCTQPLHRLYGLPGSARASLGFTTTPEEIDRFAEELEGTITFLREHS---------
>292564_Cgracile@AFY28691.1| cysteine desulfurase-like protein, SufS subfamily
---------------------------------------MTPTFT--N--------------------SPR-----------------------------------------------------------------------------------------------------------------------------------------------------------------------------------------------------------------------------------------------------------------------------------------------------------------------------------------------------------------------------------------------I-------ATPSV----A---GTPV-VADLAVQTRPDFPLLAQTACLGQP-LIYLDYAATSQKPRQVLEALQQYYSLDNANVHRGAHQLSARATDHFEAARGKVAAFIGAASAREIVFTRNATEAINLVARTWGDANLREGDEVLLSVMEHHSNLVPWQLLAARTGCVLRHAGVTESGELDLEDFKAKLSD-RTKLVSLVHVSNTLGCLNPIEAVAELAHGAGALLLVDACQSLPHKPVDVAALGADFLVGSSHKLCGPTGMGFLWAHEALLEAMPPFLGGGEMIHDVYLDH-STWADLPHKFEAGTPAIGEAIGMGAALDYLQN--LGMERIHAWEQQLTRRLFERLQAIDGVRILGPTPDQQ--PDRAALAAFSVE-GLHANDIAALLDSAGICIRSGHHCTQPLHRHYGLASSARASLGFTTTPEEIDRFAEELEGTIGFLREHS---------
>74547_Pmarinus@CAE21778.1| putative cysteine desulfurase or selenocysteine lyase
---------------------------------------MTSSV----------------------------------------------------------------------------------------------------------------------------------------------------------------------------------------------------------------------------------------------------------------------------------------------------------------------------------------------------------------------------------------------------------------------SSEQS-------MPLEM----A---AVET-SANLAELTRADFPLLGQTACLGQP-LIYMDHAATSQKPRQVLDALQHYYDHDNANVHRGAHQLSVRATEDFERARQKVADFIAASSAREIVFTRNASEAINLVARTWGDANLHEGDEVLLTLMEHHSNIVPWQMLAKRTGCVLRFVDLTDCGELDLNDLRHKLSE-RTRLISLAHLSNVLGCFNPISEVTAEAHRFGALVLLDACQSLPHMPVDVSRLGCDFLVGSSHKLCGPTGMGFLWAREELLDAMPPFLGGGEMIQDVYLDH-SSWADLPYKFEAGTPAIGEAIGMGVALDYLNQ--VGLDRIHAWEQQLTLQLFDRLQAIDGLTILGPTPQQE--PDRAVLAAFTVD-GLHPNDVGALLDSAGICIRSGHHCTQPLHRHYGIPGSARASLSFTNTPEEVDRFAEELVATIGFLREHS---------
>2162190_Psp@QCFN01000002.1_65|  59000 60250
---------------------------------------MS-------------------------------------------------------------------------------------------------------------------------------------------------------------------------------------------------------------------------------------------------------------------------------------------------------------------------------------------------------------------------------------------------------------------------------------------------------IQNLAELTRGDFPLLDNKSASQHK-LIYFDHAATSQKPKDVINALTNYYSHYNANVHRGAHQLSARATESFEGAREITANFVKANSSREIIFTRNASESINLVARSWGEENIREGDEILLTIMEHHSNIVPWQILAKKTGCKLRFAELTVDGELDIEDFLSKLSH-RTKLVSLVHISNSLGCCNPIQEVVSIARKFDTLILLDACQSLAHRAIDVASLDVDFLVGSSHKLCGPTGIGFLWSREELLDQMPPFLGGGEMIQEVFLDQ-SSWSNLPHKFEAGTPAIAEAIGMGVAIKYLEN--LGFEKIQDWEKTLTTHLFDSLESVEGIKIYGPSINRQ--PNRGSLASFTID-GVHVNDLAELLDTRGICIRSGHHCCQPLHRYYGIPGTARASLSFTSTIEEINYFKDELISIVDFLKAQI*--------
>316278_Ssp@CAK28918.1| Selenocysteine lyase
---------------------------------------MASMA--------------------------------------------------------------------------------------------------------------------------------------------------------------------------------------------------------------------------------------------------------------------------------------------------------------------------------------------------------------------------------------------------------------------------R-------ELSAM----T---AAAL-GLDLAQRTRGDFPVLDQQ-IHGRP-LIYLDYAATSQKPRQVLEALDHYYRCDNANVHRGAHSLSARATDAFEAARNTTAALVGSADPAEIVFTRNATEAINLVAMTWALDQLQPGDEILTTVMEHHSNLVPWQMVAARTGAVLRHVGLTATGELDLDDLRGQLNG-RTRLVALAHVSNTLGCLNPIAEVVSLAHAVGARVLVDACQSLPHLPVDVKQLECDWLVGSSHKLCGPTGMGFLWGRRELLEQAPPFLGGGEMIDEVFLER-STWAALPHKFEAGTPAIGEAIGMAAAIDYIQA--LGLAAIHRWEQRLTARLWEGLSRIDGVRLLGPSPEQQ--PDRGALAAFVVD-GLHANDLAALLDASGICIRSGHHCTQPLHRLLGLSGSARASLGFTTTEAEIDAFLEELASSAAFLREHA---------
>2055796_Sbacterium@HBU26773.1| TPA_asm: cysteine desulfurase, partial
---------------------------------------MNT-------------------------------------------------------------------------------------------------------------------------------------------------------------------------------------------------------------------------------------------------------------------------------------------------------------------------------------------------------------------------------------------------------------------------------------------------QSAI-VNDLAQRCRGDFPVLNQT-INGKP-LIYLDHAATSQKPKRVLDALNNYYSHDNANVHRGAHSLSARATDAFEAARTKVAKFIGANDSAEIVFTRNATEAINLVACTWANANLQPGDEILTSVMEHHSNLVPWQLVANRTGAVLRHVGITANGELDIDDFRAQLNQ-RTRIVPLVQLSNSLGCLNPIANLVELAHAVGAKVLVDACQSVAHIPVDVQALACDWLVASSHKLCGPTGMGFLWGRRELLEEAPPFLGGGEMIDEVFLSH-STWAGLPHKFEAGTPA----------------------------------------------------------------------------------------------------------------------------------------------------
>1608213_CSspongiarum@KKZ14302.1| cysteine desulfurase
---------------------------------------MTTTT-------------------------------------------------------------------------------------------------------------------------------------------------------------------------------------------------------------------------------------------------------------------------------------------------------------------------------------------------------------------------------------------------------------------------------------MS----A---ATER-QLDLARLTRPDFPLLDQS-LQGQP-LVYMDHAATSQKPRHVIDALVDYYRCHNANVHRGAHTLSARATEAFESARATVARFVGAADAREIVFSRNATEAINLVAYSWALDHLKPGDEVVLSVMEHHSNLVPWQLMAQRTGAVLRHVGITPQGEMDVDHCQQLLNE-RTRLVSFVHLSNTLGCLNPAAEITAMAHGVGARVLVDGCQALPHRPVDVQALGCDWYVGSGHKLCGPTGIGFLWGREDLLETMSPFLGGGEMIATVQLGT-STWAELPHKFEAGTPAIAEAIGLAAALDYLSA--LGLEKIHAWEQQLTQHLFDRLQAIDGLTIYGPDPRKQ--PDRGALASFTVA-GAHAHDVAALLDSTGICIRSGDHCTQPLHRALQVTATARASLSFTNTMEEIDRLAHQLQEAVNLLRQDGEPSLE----
>59919_Pmarinus@CAE18529.1| putative cysteine desulfurase or selenocysteine lyase
---------------------------------------METIK-------------------N----FPKI-----C------------------------------------------------------------------------------------------------------------------------------------------------------------------------------------------------------------------------------------------------------------------------------------------------------------------------------------------------------------------------------------------------------------------KKNFPLIDKKDFPLLENNFKNKNT-IIYLDHAATTQKPIQVLEKIDEYYKNFNANVHRGAHQLSAKATEEFENSRSLIAKYVNAYSTKEIIFTRNATEAINLVARSWGEFTLKENDEILLSIMEHHSNIVPWQMVAAKNKCKLKFVGIDQDGRLDINDFKSKLTT-KTKLVSLLHISNTLGCCNPIKEITKLARDKGSLVLLDACQSLAHQKLDINELGIDFLAGSGHKLCGPTGIGFLWSRKEILEKIPPFFGGGEMIQDVFEEK-STWAELPHKFEAGTPAIAEAIGLAAAINYINN--IGLDRISEYEKEITKYLFKKLKQIEDLEIIGPSPKID--PNRAALATFYVK-EIHSNDIAEILDSKGICIRSGHHCCQPLHRHIGINSTARISMNFTTTKEDINTFIEKLKETISFLKLNS---------
>59920_Pmarinus@AAZ58921.1| cysteine desulfurase
---------------------------------------MNNL-----------------------------------------------------------------------------------------------------------------------------------------------------------------------------------------------------------------------------------------------------------------------------------------------------------------------------------------------------------------------------------------------------------------------------------------------------VKNIAEKSRNDFPLFNGD-IN-KN-LIYLDHAATSQKPKQVIDSLKKYYSFQNANVHRGAHQLSALATEKFENSRKLTANFINSKNEKEIIFTRNATEAINLVAYTWGNYELQENDEILISLMEHHSNIVPWQLIAKAKKCKLIYINIDKNGELDFDDFKKKLSD-KTKIVSLVHVSNTLGCCNPIEEISSLAHQKGSLVLLDACQSLAHKQVDIKKLGIDFLAGSSHKLCGPTGIGFLWGREEILKKIPPFLGGGEMINEVFKDN-STWAELPHKFEAGTPAIGEAIGMGTALQYLQS--IGLNEIHNYEKELTKYLFEKLEEIDDLKILGPSPLIQ--PDRGPLATFYIK-GIHSNDVAELLDNSNIYIRSGHHCCQPLHRFYGIKSTARASLSFTSTPSEIDSLAEELKSVISFLKKNS---------
>2162204_Psp@QCJQ01000004.1_1|  3 1103
---------------------------------------MQND-----------------------------------------------------------------------------------------------------------------------------------------------------------------------------------------------------------------------------------------------------------------------------------------------------------------------------------------------------------------------------------------------------------------------------------------------------KVDLAEFTRKDFPIFSQN-ATGKKNLIYLDHAATSQKPIQVIEAIQDYYKHKNSNVHRGAHQLSAIATAEFENAREITSKFIKAKSSAEIVFTRNATEAINLVAQSWARKNLNEGDQILLTIMEHHSNIVPWQIIAQEKKVKINFANITPNGELDLEDFKSKLND-RTRLISLVHISNTIGCCNPIKKIAKLAHANGSLVLLDACQSLAHQPIDVTSMNIDFLAGSSHKLCGPTGIGFLWAREEILEEMPPFLGGGEMINEVFLEY-SNWAELPHKFEAGTPAIGEAIGLGKALVYLNK--IGLEKIHEYEKNLTRILFNHLKEIDRLKVLGPEPEKQ--SNRGSLATFIVE-DIHSNDLAELLDSDNICI------------------------------------------------------------
>167539_Pmarinus@AAP99129.1| Selenocysteine lyase
---------------------------------------M-----------------------------------------------------------------------------------------------------------------------------------------------------------------------------------------------------------------------------------------------------------------------------------------------------------------------------------------------------------------------------------------------------------------------------------------------------KS-KKNLAEITRKDFELFSLGSQENND-LIYLDHAATSQKPKFVIERMVHYYKYENANVHRGAHQLSAKATQAFEDAREITSQFVQAKSNREIVFTRNATEAINLVAYSWGDSQLKEGDEILITLMEHHSNLVPWQLLAKRKGCKLRYIGITKTGELDLNDLKNKVNE-KTKLVCLLHVSNTLGTCNPIKKISEIAHSAGALILIDACQSLAHKKINVEALDIDFLAGSSHKLCGPTGCGFLWAKEEILEIMPPFLAGGEMIQDVSLQK-SNWSDLPHKFEAGTPAIGEAIGMGAAISYLQS--IGLENIGLYEKELTQYLFKNLETIEGIRILGPTPEQQ--PNRAPLATFYIE-NIHSNDIAELLDSKNICIRSGHHCCQPIHEYYGISSTARASLSFTSTKKEIDFFTQELMSSINFIKEHS---------
>1499498_Psp@KGG13312.1| Cysteine desulfurase
---------------------------------------M-----------------------------------------------------------------------------------------------------------------------------------------------------------------------------------------------------------------------------------------------------------------------------------------------------------------------------------------------------------------------------------------------------------------------------------------------------QK-KNNIAEITRIDFPLIS----NNKN-LIYLDHAATSQKPYKVIDALKYYYEFDNANVHRGAHQLSCRATKAFENARDITAGFINAESSREIVFTRNATEAINLVAYSWGDSNLKEGDEILISLMEHHSNIVPWQLLAKRKKCIIKYIGITHNGELDIDDAFSKINE-KTRICSIQHVSNVLGCCNPINKIAEKVHNFGALIMIDACQSLAHQPINVRDLKIDFLAGSAHKLCGPTGSGFLWAKEKTLENMPPFLGGGEMIQDVSLDS-ATWADLPHKFEAGTPAIAEAIGMGAALKYLQS--IGLHNIKSYERELTEYLFKKLELIEDIYIMGPRPDKD--INRAPLATFTIK-NIHSNDIASLLDANNICIRSGHHCCQPLHKFFGINSSARASLNFTSTINEIDLFVEQLISVINLLKDNS---------
>1951931_Hbacterium@DBME01000068.1_4|  1058 2293
---------------------------------------------------------------------------------------------------------------------------------------------------------------------------------------------------------------------------------------------------------------------------------------------------------------------------------------------------------------------------------------------------------------------------------------------------------------------------------------M---TATL-APLDVQKIRQDFPSLVTP-FHGKP-LIYLDSAVSSLTPLAVVERLTRYQSFEHTNVHRGVSTLSQEATDRYEEAREKVRAFINARSTRQIIWTRGTTESINLVAQTYGRQMIHEGDEILLSAMEHHSDIVPWQLLAQERGAKIRVIPMNDAGELILDGLEDLITD-RTRIIGVTHVSNVLGTINPVKEIIARAHAKGVPVLVDGAQAVPHLKVDVTDLDADFYVFSGHKLSGPTGIGVLYGRQSLLESMPPWHGGGSMILSVTWEG-TTFAAIPGKFEAGTPPIAQAIGLGAAIDYVSA--LGLDRIAAHEHDLLAYATGRLKAIPGLRIIGEA------REKASVISFVLD-GIHPHDIGSILDHDGIVVRAGHHCAQPVMTRFGIPATTRASFAFFNTRADVDALVSGILKVQEIFQ*-----------
>1121920_Gfermentans@AUAU01000006.1_77|  92386 93633
---------------------------------------MSPT--------------------------------------------------------------------------------------------------------------------------------------------------------------------------------------------------------------------------------------------------------------------------------------------------------------------------------------------------------------------------------------------------------------------------------------------V---NATA-QPLDVAAIRRDFPLLSRI-LHGKP-VVYLDSAVSGQMPLRTIERMAKYERDEHTNVHRGVSTLSQEATDAYEAAREKVRKFIGAASIKEIVWTRGTTESINLVAQTFGRMKVGAGDEILLSAMEHHADIVPWQMLAEEKGATLKVIPLTDDGELILDSLDELITD-RTRIVGVVHVSNVLGTINPVKEIIARAHAKGVPVLVDGAQAVPHLKVDVKDLDADFYVFSGHKLSGPTGIGVLYGKLAHLDAMPPWHGGGNMIRSVSWEK-TTYIAAPGKFEAGTPPIAAAIGLGESIDYLEA--LGLDRIAAHEHELLAYATEKLSAIPGLRILGQA------KDKASVLSFVVD-GIHAHDMGSLLDGEGVVVRAGHHCAQPIMTRFGVPATTRASFAYFNTREDVDVLVSAVLKAIEIFK*-----------
>2052165_Hbacterium@PMJK01000162.1_4|  2420 3655
---------------------------------------------------------------------------------------------------------------------------------------------------------------------------------------------------------------------------------------------------------------------------------------------------------------------------------------------------------------------------------------------------------------------------------------------------------------------------------------M---STAV-QPLDVTAIRKDFPLVSRV-LNGKP-VIYLDSAVSGQMPLPVIERMSKYERDEHTNVHRGVSTLSQQATDYFEAAREKVRRFIGAASIREIVWTRGTTEAINLVAQTFGRMMVKEGDEILLSGMEHHANIVPWQMLAEEKGATIKVIPMTDDGELILESLDELITD-RTKLLGVVHVSNVLGTVNPVKEIIARAHARGVPVLVDGAQAVPHLQVDVKDLDADFYVFSGHKLSGPTGIGVLYGKLAHLEAMPPWQGGGSMIRSVTWEK-TTYVAAPGKFEAGTPPIAAAIGLGKAIDYLTA--LGLDRIAAHEHDLLVYATERLTRIPGLRILGTA------KQKASVISFVVE-GIHPHDMGSLLDGEGVVVRAGHHCAQPVMARFNVPATTRASFAYFNTREEVDVLVSAVEKAIELFK*-----------
>903818_Hfoetida@KI912268.1_1295|  1536736 1537962
---------------------------------------MT-------------------------------------------------------------------------------------------------------------------------------------------------------------------------------------------------------------------------------------------------------------------------------------------------------------------------------------------------------------------------------------------------------------------------------------------------------KYLDVATIRQDFPLLTAP-FHGKR-LVYLDSAVSGQVPLPAIERMHHYEAYEHTNVHRGVSTLSQEATDSYEGAREKVRALLNAPSSKQVIWTRGTTESINLVAQAWGRQNVKEGDEILLSAMEHHANIVPWQLLAQEKGAKIKVIPMNDRGELILEDLDGLLTE-RTKIVGVTQVSNVLGTINPVKEIIAKAHAKGIPVLVDGAQGVPHMPVDVQDLDCDFYVFSGHKLSGPTGIGVLYGRKELLEAMPPWHGGGSMILSVTWEK-TVFMGIPAKLEAGTPAITQAIGLGAAIDYLKG--LSFDRIAAHEHALLQYATDRLKAIEGLRIIGEA------ANKASVISFVLE-GIHPHDIGSILDHEGIVVRAGHHCAQPVMQHFQVPATTRASLAYYNDEADVDALVVGIQKVKDIFG*-----------
>338969_Rferrireducen@ABD69589.1| cysteine desulfurase
---------------------------------------MNN---------------------------------------------------------------------------------------------------------------------------------------------------------------------------------------------------------------------------------------------------------------------------------------------------------------------------------------------------------------------------------------------------------------------------------------TS----A---VTMP-PAFNVARVRADFPILGLT-VAGKP-LVYLDNAASSQMPQPVIDRLVRYQSTEHANIHRAVHYLSETATAAYEAARTRLQRFINAREAREVIFTSGTTEGINLVAHGWGRQNIRAGDEIILTVLEHHSNIVPWQMLALEKGAILRVVPINDAGELLVDEYEALFNE-RTRLVSVGHVSNALGSINPVKQMIAFAHARGVPVLVDGAQAAPHLAVDVQDLDCDFYAFSGHKMCGPTGIGVLYGRAALLEAMQPFKGGGDMIHTVTFEK-TTYAPIPNKFEAGTPPIAAAIGLGAAVDYLSS--IGMPAIAAHEHELLRYATEHLSALPGVRLMGTA------KDKAAVLSFAVQ-GIHPHDMGTLLNQEGVAVRTGHHCAQPLMVRLGVVATSRASFAFYNTLADVDALVAGIRSVQKVFA------------
>50421_Rsp@PKWM01000032.1_6|  4347 5624
---------------------------------------MNT-----------------------ALAYPT-------------------------------------------------------------------------------------------------------------------------------------------------------------------------------------------------------------------------------------------------------------------------------------------------------------------------------------------------------------------------------------------------------ATPAS----S---ATTP-PAFDVARIRADFPILKLR-VVGKP-LVYLDNAASSQMPQPVIDRLLRYQTTEHANIHRAVHYLSETATAAYEAARVKLQRFINAREAREVIFTSGTTDSINLVMHGWGRKFIKAGDEIILTVLEHHSNIVPWQMLALEKGASLRVVPINDAGELLLDEYQALFNE-RTRLVCVGHVSNALGSVNPVKEMIAFAHARGVPVLVDGAQAAPHLTLDVQDLDCDFYAFSGHKLCGPTGIGVLYGRATLLEAMQPFRGGGDMIHTVTFEK-TTYASIPNKFEAGTPPIAAAVGLGAAVDYILS--IGMEAIATHEHDLLCYATEQLSALPGVRLLGTA------RDKAAVLSFAVQ-GVHPHDVGTLLNTEGVAVRTGHHCAQPLMARLGVVATSRASFAFYNTRSDVDALVAGIGSLQKVFA*-----------
>44576_Nhalophila@SDX90990.1| cysteine desulfurase / selenocysteine lyase
---------------------------------------MKS------------------------------------------------------------------------------------------------------------------------------------------------------------------------------------------------------------------------------------------------------------------------------------------------------------------------------------------------------------------------------------------------------------------------------------VEALF--------TPQA-TPTAMQHLRADFPILGIR-VGDKP-LVYLDNAASSQMPQAVIDRLVRYQTTQHANIHRAVHHLSEVATQEYENARRKLQHFMGAREEKEVIFTSGTTDSINLVMHGYGRKFIQSGDEIILTTLEHHSNIVPWQMLAEEKGAHIRVVPINDSGELLVEAYEKLFNS-KTRFVGLSHVSNALGTINPIKDMIAIAHQHGVPVLIDGAQAAPHLQVDVQELDCDFYAFSAHKLFGPTGIGVLYGKAHLLEAMQPYKGGGDMIASVTFEK-TIYNELPYKFEAGTPPIAAAIGFGAAIDYLNQ--IGLDNIAAYEHDLLRYATEQIQAMPGVRIIGNS------LNKVAVISFVID-GIHPHDVGTLLNQEGIAVRTGHHCAQPIMERFKVPATSRASFAFYNNRDEVDALVAGIRSVQKVFAL-----------
>228410_Neuropaea@CAD85358.1| Aminotransferase class-V
---------------------------------------MKM------------------------------------------------------------------------------------------------------------------------------------------------------------------------------------------------------------------------------------------------------------------------------------------------------------------------------------------------------------------------------------------------------------------------------------VDALL----TPS-VRQT-IASGMERLRADFPILDIK-VGDKP-LVYLDNAASSQMPQAVIDRLVHYQKTQHANIHRAVHHLSDLATQEYEAARRKLQHFIGAREEREVIFTSGTTDSINLVMHGYGRKFIQNGDEIILTALEHHSNIVPWQMLAEEKGARIRVVPINDAGELLVDEYEKLFNS-RTRFVGLSHVSNALGSINPIKRMIATAHQHGVPVLIDGAQAAPHMKIDVQDLDCDFYAFSAHKMCGPTGVGILYGKAHLLESMQPFKGGGDMIASVSFEK-TTYNDIPYKFEAGTPPIAAVIGFGAAIDYLEQ--IGLDAIAAYEHELLVYASEQIRMIPGVRIVGDC------PDKVAVISFVVD-GIHPHDVGTLLNQDGIAVRTGHHCAQPIMQRFNVAATSRASFSFYNTKEEIEVLVAGIRSVQKVFAQ-----------
>335283_Neutropha@ABI59491.1| cysteine desulfurase
---------------------------------------MKI------------------------------------------------------------------------------------------------------------------------------------------------------------------------------------------------------------------------------------------------------------------------------------------------------------------------------------------------------------------------------------------------------------------------------------VDTLV----TSSAQQTT-TVPGIGQFRADFPILDIK-VDDKP-LIYLDNAASSQMPQAVIDCLVRYQKTQHANIHRAVHYLSNLATQEYEAARCKLQNFIGAREDREVIFTSGTTDSINLVMHGYGRKFIQRGDEIILSELEHHSNIVPWQMLAEERGAHIRVAPINDAGELLVEEYEKLFNS-KTRFVALSHVSNALGSINPIKRMIAIAHQHDVPVLIDGAQAAPHLKIDVQDLDCDFYAFSAHKMCGPTGIGILYGKAHLLESMQPFKGGGDMIASVSFEK-TTYNEIPYKFEAGTPPIAAAIGFGAAIDYLEQ--IGLDAIADYEHELLLYASEQIRMIPGVKIIGDC------PDKVAVISFVID-GIHPHDVGTLLNQEGIAVRTGHHCAQPIMQRFNVAATSRASFSFYNTKKEIDALVAGIRSVQKVFAQ-----------
>1946978_Nsp@DDIT01000086.1_12|  8691 9956
---------------------------------------MKI------------------------------------------------------------------------------------------------------------------------------------------------------------------------------------------------------------------------------------------------------------------------------------------------------------------------------------------------------------------------------------------------------------------------------------VDTLL----T---PAMQHPGAELAQLRADFPILATK-VAGKP-LVYLDNAASSQMPQSVIDCLVRYQTTQHANIHRAVHHLSEIATQEYEAARHKLQHFIGAREVREVIFTSGTTESINLVMHGYGRKFINQGDEIILTTLEHHSNIVPWQMLAEEKGAHIRVVPINDAGELLLDEYQKLFNA-NTRFVALSHVSNALGTINPVKEMIAIAHEHGVPVLIDGAQAAPHMQVDVQTLDCDFYAFSAHKMCGPTGIGVLYGKAHLLESMHPFKGGGDMIASVSFEK-TTYNELPYKFEAGTPPIMAAIGFGAAIDYLSE--VGLNKIAAFEHELLVYATEAINSIPGVRIVGDN------PKKVAVVSFTID-GIHPHDVGTLLNEEGVAVRTGHHCAQPIMQRFNIPATSRASFAFYNTKKEIDALAAGIRSVQKVFAL*----------
>52442_Nnitrosa@PTM68769.1| cysteine desulfurase
---------------------------------------MKI------------------------------------------------------------------------------------------------------------------------------------------------------------------------------------------------------------------------------------------------------------------------------------------------------------------------------------------------------------------------------------------------------------------------------------VDALL----N---TNTFSPSELATRYRADFPILDIC-VNDKS-LVYLDNAASSQMPQQVIDRLVRYQTAQHANIHRAVHYLSEVATHEYETARRSLQHFINAREDREIIFTSGTTESINLVMHGYGRKFIQQDDEIILTNLEHHSNIVPWQMLAEEKGARIRVVPINDAGELLIEEYEKLFNS-RTRFVAITHVSNALGTINPIKNMIAFAHMKGVPVLVDGAQAAAHIKIDVQDLDCDFYAFSAHKMCGPTGVGILYGKAHLLESMQPFKGGGDMIASVTFEK-TTYNTIPYKFEAGTPPIAAAIGFGSAIEYLSK--IGMDTIAAYEHELLSYATEQLEAMPGVRIIGNT------RTKVAVISFTIE-GVHPHDVGTLLNQEGIAVRTGHHCAQPIMQRYNIPATSRASFAFYNTKAEVDALVAGIQSVQKVFS------------
>1881053_Nsp@SDG86237.1| cysteine desulfurase / selenocysteine lyase
---------------------------------------MKI------------------------------------------------------------------------------------------------------------------------------------------------------------------------------------------------------------------------------------------------------------------------------------------------------------------------------------------------------------------------------------------------------------------------------------VDALL----D---TNTYPTSGLAARYRADFPILNLK-VNDKP-LVYLDNAASSQMPQSVIDRLVRYQTTQHANIHRAVHYLSEVATLEYEAARRTLQHFINAREEREIIFTSGTTDAINLVMHGYGRKFIKNGDEIILTNLEHHSNIVPWQMLAEEKGATIRVVPINDAGELLVDEYEKLFNS-RTRFVAITHVSNALGTINPIKNMIAFAHKQGVPVLIDGAQAAPHLKIDVQDLDCDFYAFSAHKLCGPTGIGILYGKAELLESMQPFKGGGDMISSVTFEK-TTYNILPYKFEAGTPPIAAAIGFGAAIDYLSK--IGLDAIAAYEHDLLTYATEQIETIPGVHIIGHT------RTKVAVLSFTID-GVHPHDVGTLLNQEGIAIRTGHHCAQPIMQRFRIPATSRASFAFYNTKKEADALVASIHSVQKVFS------------
>44574_Ncommunis@AKH36703.1| cysteine sulfinate desulfinase
---------------------------------------MKI------------------------------------------------------------------------------------------------------------------------------------------------------------------------------------------------------------------------------------------------------------------------------------------------------------------------------------------------------------------------------------------------------------------------------------VDALL----D---MNTSPTSELAARYRADFPILNLK-VNDKP-LVYLDNAASSQMPQSVIDRLIRYQTTQHANIHRAVHYLSEIATREYETARRTLQHFINAREDREIIFTSGTTDAINLVMHGYGRKFIQSGDEIILTNLEHHSNIVPWQMLAEEKGATIRVVPINDAGELLVDEYEKLFNP-RTRFVALTHVSNALGTINPIKSMIAFAHQQGVPVLIDGAQAAPHMKVDVQDLDCDFYAFSGHKLCGPTGIGILYGKAKLLESMQPFKGGGDMIASVTFEK-TTYNTIPYKFEAGTPPIAAAIGFGAAIEYLSK--IGLDAIAAYEHELLNYATEQIITIPGVHIIGNT------RTKVAVLSFIID-GVHPHDVGTLLNQEGIAVRTGHHCAQPIMQRFKIPATSRASFAFYNTKAEINTLVEGIHSIQKVFS------------
>1970511_Gbacterium@OYY47307.1| cysteine sulfinate desulfinase
---------------------------------------MNA---------------------------------------------------------------------------------------------------------------------------------------------------------------------------------------------------------------------------------------------------------------------------------------------------------------------------------------------------------------------------------------------------------------------------------------------P---TFKS-SPLDVERIRQDFPILKLQ-VNDKP-LVYLDNAASSQMPQQVIDRIVRYQTTQHANIHRAVHYLSETATHEYEIARRTLQKFINAKEDREIIFTSGTTEAINLVMHGYGRKFIKAGDEIILTTLEHHSNIVPWQMLCEETGAKIRVVPINDAGELDIDVYESLFNE-RTKFVGVVHISNALGTINPVKEMIAFAHARGVPVLVDGAQAAPHLKVDVQELDCDFYAYSGHKLCGPTGIGMLYGKAKHLEAMQPYKGGGDMILSVTFEK-TTYNTIPFKFEAGTPPIMAAIGLGAAIDYLQT--IGLDNIAAHEHALLAYATAQINDMPGVGIIGTA------KNKASVISFAID-GVHPHDIGSLLNQEGVAVRTGHHCAQPVMNRYRVPATSRASFAFYNTMAEVDALIAGIRVVQKVFA------------
>1855333_Nsp@SFH45630.1| cysteine desulfurase / selenocysteine lyase
---------------------------------------MKL------------------------------------------------------------------------------------------------------------------------------------------------------------------------------------------------------------------------------------------------------------------------------------------------------------------------------------------------------------------------------------------------------------------------------------IDSAL----K---PEFT-SMFDVEHIRADFPILKLQ-VEGKP-LVYLDNAASSQMPQQVIDRLVRYQTSEHANINRGVHYLSETATAEYESARRRLQHFINAREDREVVFTSGTTDSINLVMHGYGRKYIRAGDEIILTTLEHHSNIVPWQMLAEEKGAKIRVVPISDAGELLVDEYEKLFNA-RTKFVGVLHVSNALGTINPVKEMIAFAHARGVPVLVDGAQAAPHMAVDVQDLDCDFYAFSGHKLCGPTGIGVLYGKAELLERMQPFKGGGDMILSVTFEK-TTYNSIPHKFEAGTPPIAAAIGLGAAVDYLSA--IGLDTISAYELKLLNYATEQISNLPGVRVIGTA------ARKTAVLSFVME-GVHPHDIGTLLNHEGVAVRTGHHCVQPVMLRLRVPATARASFAFYNTMAEVDTLISGIRTVQKVFT------------
>1288494_Nlacus@ARO87295.1| aminotransferase class V-fold PLP-dependent enzyme
---------------------------------------MQL------------------------------------------------------------------------------------------------------------------------------------------------------------------------------------------------------------------------------------------------------------------------------------------------------------------------------------------------------------------------------------------------------------------------------------IESAL----K---SQFA-SMLDVEKIRADFPILKLQ-VGGKP-LVYFDNAASSQMPQPVIDRLVRYQITQHANINRGVHYLSETATAEYEESRRKLQRFINAREDREVIFTSGTTDAINLVMHGYGRKFIGAGDEIILTTLEHHSNIVPWQMLAEEKGAKIRVVPITDAGELLIDEYEKLFNE-RTKFVGVMHVSNALGTINPVKSMIAFAHARGVPVLIDGAQAVPHMKVDVQDLDCDFYAFSGHKMCGPTGIGILYGKAELLERMQPFKGGGDMILSVTFEK-TTYNTIPHKFEAGTPPIAAAIGLGAAIDYLLS--IGMDAIASQEFDLLNYATEQISRVPGVRIIGTA------AMKTAVLSFEVK-GVHPHDIGTLLNQDGVAVRTGHHCVQPVMLRLKVPATTRASFAFYNTMAEVDSFIASLRTVQKIFT------------
>1855332_Nsp@SCY02364.1| cysteine desulfurase / selenocysteine lyase
---------------------------------------MQL------------------------------------------------------------------------------------------------------------------------------------------------------------------------------------------------------------------------------------------------------------------------------------------------------------------------------------------------------------------------------------------------------------------------------------IESAL----E---SQFD-LMFDIEKVRADFPILKLQ-IDGKP-LVYFDNAASCQMPQPVIDRLVRYQTTQHANINRGVHYLSETATAEYEESRRKLQRFINAREDREVIFTSGTTDAINLVMHGYGRKFIGAGDEIILTTLEHHSNIVPWQMLAEEKGAKIRVAPINDAGELLIDEYEKLFNE-RTKFVGVMHVSNALGTINPVKSMIAFAHARGVPVLIDGAQAVPHMKVDVQDLDCDFYAFSGHKMCGPTGIGILYGKAELLERMQPFKGGGDMILSVTFEK-TTYNTIPHKFEAGTPPIAAAIGLGAAVDYLLS--VGMDTIASQELDLLNYATEQISRVPGVRIIGTA------AMKTAVLSFEVK-GVHPHDIGTLLNQDGVAVRTGHHCVQPVMLRLKVPATTRASFAFYNTLAEVDSFIASLRTVQKIFT------------
>323848_Nmultiformis@ABB74006.1| cysteine desulfurase
---------------------------------------MKI------------------------------------------------------------------------------------------------------------------------------------------------------------------------------------------------------------------------------------------------------------------------------------------------------------------------------------------------------------------------------------------------------------------------------------IDSTL----Q---PQID-STLDVARVRADFPILELQ-VEGKP-LVYLDNAASSQMPQPVIDRLVRYQTRQHANINRGVHYLSETATAEYEAARCKLQRFINAREDREVIFTSGTTDSINLVMHGYGRKFIGAGDEIILTTLEHHSNIVPWQMLAEEKGARIRVVPINDAGELLIDDYEKLFNE-RTKFVGVMHVSNALGTINPVREMIAFAHARGVPVLVDGAQAAPHMKVDVQELDCDFYAFSGHKMCGPTGIGILYGKAELLERMQPFKGGGDMILSVTFER-TTYNSIPHKFEAGTPPIAAAIGLGAAVDYLSN--VGINAIAAYEIELLNYATEQILQIPGVRIIGTA------AKKTAVLSFEVA-GVHPHDVGTLLNQEGVAVRTGHHCVQPVMLRLKVPATTRASFAFYNTMAEVDTFIAGIRTVQKIFI------------
>1895901_Nsp@OJY07361.1| cysteine sulfinate desulfinase
-------------------------------------------------------------------------------------------------------------------------------------------------------------------------------------------------------------------------------------------------------------------------------------------------------------------------------------------------------------------------------------------------------------------------------------------------------------------------------------------------MLDVERIRADFPILGLQ-VEGKP-LVYLDNAASSQMPRQVMDRLVRYQTTQHANVNRGVHYLSETATAEYEQSRRKVQHFINAREDREVIFTSGTTDSINLVMHGYGRKFIGPGDEIILTMLEHHSNIVPWQMLAEEKGAKIRVVPINDAGELRIDEYDRLFNE-RTKFVGVLHVSNALGTINPIKQMIAAAHQRGVPVLIDGAQAAPHLTVDMQDLDCDFYAFSGHKLCGPTGIGVLYGKAEFLERMQPFKGGGDMILSVTFEK-TVYNSIPHKFEAGTPPIAAAIGLGAAIDYLSG--IGMSAIAAHEHRLLEYATGQIRDIPGLRIIGTA------AHKTAVLSFEVE-GVHPHDIGTLLNQEGVAVRTGHHCAQPVMLRLKVPATTRASFAFYNTMAEVDAFIASLRAVLEIFR------------
>1855339_Nsp@SFW24931.1| cysteine desulfurase / selenocysteine lyase
---------------------------------------MQL------------------------------------------------------------------------------------------------------------------------------------------------------------------------------------------------------------------------------------------------------------------------------------------------------------------------------------------------------------------------------------------------------------------------------------MEPGL----E---SPLT-REFDVARIRGDFPILDLK-VNGRP-LIYFDNAASSQMPQPVIDRLVRYQTTQHANVNRGVHYLSETATAEYEEARCKLQRFIHAREAREIIFTSGTTDAINLVMHGYGRRFIGAGDEIILTTLEHHSNIVPWQMLAEEKGARIRVVPVNDAGELLVDQYEALFSE-RTRLVGVLHVSNALGTINPIKSMVAYAHAHGVPVLVDGAQGAPHMNVDVQDLDCDFYTFSGHKMCGPTGIGILYGKAELLERMQPYRGGGDMILSVTFEK-TTYNTLPHKFEAGTPPIAAAIGLGAAVDYLLG--VGMESIATHESSLLAHATARIGHVPGVRIIGTA------AAKTAVLSFEVE-GVHPHDIGTLLNQEGVAVRTGHHCVQPVMARFRVPATTRASFAFYNTIAEVDSFIESLRAVREIFVP-----------
>1951095_Gbacterium@DKNB01000080.1_38|  30877 32136
---------------------------------------MNI------------------------------------------------------------------------------------------------------------------------------------------------------------------------------------------------------------------------------------------------------------------------------------------------------------------------------------------------------------------------------------------------------------------------------------TRTAQ----K---SKNS-PAFEVERIRADFPILSLR-VNDKP-LVYLDNAASSQMPQPVIDRLTRYQTTQHANINRAVHYLSEVATSEFEEARRKLQAFINASNEREIIFTSGTTDAINLVMHGYGRKMIGPGDEIILTTLEHHSNIVPWQMLAEEKGAKIRIVPINDAGELLIDEYEKLFNS-RTKFVGATHVSNALGTINPIKEMIAFAHARGVPILIDGAQAAPHIKVDVQDLDCDFYAFSGHKLCGPTGIGILYGRAAILESMQPFKGGGDMILSVTFEK-TIYNTIPHKFEAGTPPIAAAIGLGAAVDYLST--IGMDAIAAHELNLLQYATEKINSLPGVRIIGTA------KHKAAVLSFAVD-GVHPHDIGTLLNQDGVAVRTGHHCAQPVMQRFKIPATSRASFAFYNNIREVDALIDGIRTVQKVFT*-----------
>2184309_CNsp@RFC39789.1| cysteine desulfurase / selenocysteine lyase
---------------------------------------MSA------------------------------------------------------------------------------------------------------------------------------------------------------------------------------------------------------------------------------------------------------------------------------------------------------------------------------------------------------------------------------------------------------------------------------------NQTTQ----K---TRSA-SAFDVERIRADFPILKLK-VNDKP-LVYLDNAASSQMPQQVIDRLVYYQTKQHANIHRGVHYLSEVATSEFEEARRKLQRFINANEDREVIFTSGTTEAINLVMHGYGRKFIGAGDEIILTTLEHHANIVPWQMLAEEKGAKIRVVPINDAGELLIDEYEKLFND-RTKFVGVTHVSNALGSINPIKEMIAFAHARGVPVLVDGAQAAPHTKVDVQDLNCDFYAFSGHKLCGPTGIGILYGRAALLESMQPFKGGGDMILSVTFEK-TTYNTIPHKFEAGTPPISAAIGLGAAVDYLSA--IGMDAIAAHELDLLKYATGQISSIAGVRVMGTA------EHKAAVLSFAVD-GVHPHDIGTLLNQEGIAVRTGHHCAQPVMQRLHVPATSRASFAFYNTMDEVDALIAGIRTVQKIFT------------
>1408164_Bbacterium@ESS15071.1| Cysteine desulfurase
---------------------------------------MNAITTEPN-----------------TATLPSQ------------------------------------------------------------------GVAAC------------------------------------------------------------------------------------------------------------------------------------------------------------------------------------------------------------------------------------------------------------------------------------------------------------------------------AVPAAG----Q---TTAA-PTFDVERIRGDFPILKLL-VDSKP-LVYLDNAASSQMPQQVIDRLAVYHSSEHANIHRGVHYLSETATATYEAARRKLQQFINAPEEREVIFTSGTTDAINLVMHGYGRKFIKSGDEIILTTLEHHSNIVPWQMLAEETGARIRVAPVNDAGELVIDAYQKLFNE-RTKLVGVTHISNALGSINPIKEMIAFAHSNGTPVLVDGAQATPHMQVDVQDLDCDFYTFSGHKLCGPTGIGILYGKASLLEKMQPFKGGGDMILSVTFEK-TTYNTIPYKFEAGTPPIAAAVGLAAAVDYMSA--IGMHNVAAHEAELLKYATSQMTNMPGVRIIGTA------QNKAAVISFTVD-GVHPHDVGTLLNQAGVAVRTGHHCAQPVMQRFNVPATSRASFAFYNTLDEVDVLIGGIRDVQQVFA------------
>1797484_Bbacterium@OGA04063.1| cysteine sulfinate desulfinase
---------------------------------------MSA---------------------------------------------------------------------------------------------------------------------------------------------------------------------------------------------------------------------------------------------------------------------------------------------------------------------------------------------------------------------------------------------------------------------------------------VR----T---DVKA-PAFDVERIRGDFPILKLE-IGGKP-LVYLDNAASSQMPQPVIDRLVRYQTTQHANIHRAVHTLSEVATAEYEEARRKLARFINAREEREVIFTSGTTDSINLVMHGFGRKFIGAGDEIILSTLEHHSNIVPWQMLAEEKGAKIRVAPIDDAGELQSGEYEALFNP-RTKFVAVTHVSNALGTITPVRQMIAHARARGVPVMVDGAQAAPHLTVDVQDLDCDFYAFSGHKLCGPTGIGILYGKAATLERMQPFKGGGDMILSVTFEK-TTYNTIPHKFEAGTPPIAAAIGLGAAVDYLSA--IGMDAIAAHERHLLEYATAAFSRMAGVRIVGTA------ANKAAVLSFVVA-GVHPHDVGTLLNQYGVAVRTGHHCAQPVMQRFGLPATSRASFAFYNTIAEIDALVDGIRNVQKILA------------
>1952267_Nbacterium@DKAF01000015.1_29|  33826 35085
---------------------------------------MTL------------------------------------------------------------------------------------------------------------------------------------------------------------------------------------------------------------------------------------------------------------------------------------------------------------------------------------------------------------------------------------------------------------------------------------VEPLL----R---SSVA-SMFNNEQVRADFPILKLK-IDDKQ-LIYFDNAASSQMPKVVMDRMLRYQTMEHANINRAVHYLSETATAEYEKSRHKIKNFINANEDREIIFTSGTTDAINLVAHGYGRKFINSGDEIILTALEHHSNIVPWQMLAEENGVKIRVVPINDAGELLIEEYKKLFNK-NTKLVSVTHVSNAIGTINPIKQMIKYAHTQDVPVLVDGAQAAPHMKIDVRELDCDFYTFSGHKLCGPTGIGVLYGKANQLNCMKPFKGGGDMITSVTFEK-TTFNTIPHKFEAGTPPIAAAIGFGAAIDYLSS--IDLSIIEEYEQNLINYATEKINTIPGTQIIGSA------AEKVAVLSFSIK-GIHPHDIGTLLNEEGIAVRTGHHCAQPVMQHFKVPATTRASFSFYNNISEIDALIAGIQKVQKVFL*-----------
>38080_Nsp@QIFK01000093.1_9|  8157 9416
---------------------------------------MKL------------------------------------------------------------------------------------------------------------------------------------------------------------------------------------------------------------------------------------------------------------------------------------------------------------------------------------------------------------------------------------------------------------------------------------VEPSL----K---SLST-SMFNVEHIRADFPILKLK-IDGKP-LAYLDNAASSQMPQPVIDRMVRYQTTQHANINRAVHYLSETATLEYEKSRHKLKRFINANEDREVIFTSGTTDAINLVAHGYGRKFIGSGDEIILTTLEHHSNIVPWQMLAEENGAKICVVPIDDTGELLIDEYKQLFNK-RTKFVGVTHVSNALGTINPIKQMIEFAHARDVPVLVDGAQAAPHMKIDVQDLDCDFYTFSGHKLCGPTGIGILYGKAALLERMQPFKGGGDMIASVTFEK-TTYNTIPHKFEAGTPPIAAAIGFGAAVDYLSA--VNMSTIATYEHDLITYATEQIRRIPGIRIIGAA------AEKVAVLSFSVD-RIHPHDIGTLLNQEGIAVRTGHHCAQPVMRHFKVPATTRASFAFYNSMIEVDALISGIQKIQKIFL*-----------
>1797492_Bbacterium@OGA25550.1| cysteine sulfinate desulfinase
---------------------------------------MNA------------------------------------------------------------------------------------------------------------------------------------------------------------------------------------------------------------------------------------------------------------------------------------------------------------------------------------------------------------------------------------------------------------------------------------PTAGL----K---RAPD-GGLDIERVRADFPILRLK-VNGRP-LVFLDNAASSQMPQPVIDRWIRYQTTQHANIHRAVHYLSEVATAEYEGARKKLAAFINAREEREVIFTTGTTDAINLVAHGYGRKFIGAGDEIVLTTLEHHSNIVPWQMVAEEKGARIRVVPVNDRGELIVEDYLKLLGP-RTRLVGVGHVSNALGTINPVREMIRAAHEKGIPVLVDGAQAAPHMPLDMQALDCDFYAFSGHKMFGPTGIGILYGKSEWLEKMQPYKGGGDMILSVTFEK-TTYNVIPGKFEAGTPPIAAAITLGAAADYLAG--IGFDRVHAHETDLLDYATDQVNRLPGVRIIGTA------EQKAAVLSFVVD-GVHPHDVGTLLNEEGIAIRTGHHCAQPVMQRFGIPATSRASFAFYNTRAEVDALVAGIKRVQKVFK------------
>1797482_Bbacterium@OGA08323.1| cysteine sulfinate desulfinase
---------------------------------------MTA------------------------------------------------------------------------------------------------------------------------------------------------------------------------------------------------------------------------------------------------------------------------------------------------------------------------------------------------------------------------------------------------------------------------------------IPTAV----M---QQSP-AALDVERIRRDFPILKLR-VNGKP-LVFLDNAASSQMPQPVIDRWVRYQTSQHANIHRAVHYLSETATAEYEAARRKVQAFINAREEREVLFTSGTTEGINLVMHGYGRKFIGAGDEIILTTLEHHSNIVPWQMLAEEKGARLRVVPVNDRGELLLDEYRKLFNP-HTRFVAVTHVSNALGTITPVREMIAVAHEHGVPILVDGAQAAPHLNVDVQELDCDFYAFSGHKMCGPTGIGILYGKAAWLEQMQPFKGGGDMILSVTFEK-TTYNVIPHKFEAGTPPIAAAIALGAAVDYLQS--VGMERIAAHETDLLDYATDQVNRLPGVRIIGTA------EQKAAVLSFSVD-GIHPHDVGTVLNDDGVAIRTGHHCAQPVMQRFKVAATSRASFAFYNTMEEVDALVAAIRRVQKVFG------------
>1881054_Nsp@SFE61827.1| cysteine desulfurase / selenocysteine lyase
---------------------------------------MNP------------------------------------------------------------------------------------------------------------------------------------------------------------------------------------------------------------------------------------------------------------------------------------------------------------------------------------------------------------------------------------------------------------------------------------AHVSL----K---SEIS-SGLDWERIRADFPILNLK-IDGKP-LVYLDNAASSQMPQQVIDRLVQYQTTQHANINRAVHYLSEVATTEYHNARCKLQQFINAREDREIIFTSGTTDSINLVMHGYGRKFIKTGDEIILTTLEHHSNIVPWQMLANEKDAKIRVVPINDKGELEVDEYEKLFNE-RTKFVGLIHVSNALGTINPIKRMIDFAHQHGVPVLIDGAQAAPHLTVDVQALDCDFYAFSAHKLCGPTGVGILYGKAALLESMQPFKGGGDMIASVTFEK-TIYNTIPHKFEAGTPPIAAAIGFGAAIDYLTA--IGIESIAAYESSLLAYATERLSEMSGVKIIGTA------AAKTAVISFAID-GIHPHDIGTILNQDGIAVRTGHHCAQPVMQYFNVPATSRASFAFYNKKTEIDALVAGIKTVQKVFL------------
>1931235_Pbacterium@OQW82016.1| cysteine sulfinate desulfinase
---------------------------------------MTP------------------------------------------------------------------------------------------------------------------------------------------------------------------------------------------------------------------------------------------------------------------------------------------------------------------------------------------------------------------------------------------------------------------------------------ANASL----K---SDVS-SSPDWEKIRADFPILQLH-IDGKP-LTYLDNAASSQMPQQVIDRLVRYQTTQHANINRAVHYLSEVATLEYHNARCKLQQFINAREDREVIFTSGTTDSINLVMHGYGRKFIKAGDEIILTTLEHHSNIVPWQMLANEKGATIRVVPINDKGELEVDEYEKLFNE-RTKFVGLIHVSNALGTINPIKGMIDFAHRHGVPVLIDGAQAAPHITIDVQALDCDFYAFSAHKLCGPTGIGILYGKAALLEAMQPFKGGGDMITSVTFEK-TIYNTIPHKFEAGTPPIAAAIGFGAAVDYLTA--IGIEQIAAYELGLLEYATACLNDTPGVRIIGTA------AEKTAVISFAID-GIHPHDIGTILNQDGVAVRTGHHCAQPVMQRFNVPATSRASFAFYNKKTEVDALVAGIKTVQKIFL------------
>261292_Nsp@AEJ01812.1| cysteine desulfurase, SufS subfamily
---------------------------------------MNS------------------------------------------------------------------------------------------------------------------------------------------------------------------------------------------------------------------------------------------------------------------------------------------------------------------------------------------------------------------------------------------------------------------------------------AIVSL----K---PEISAGDFDAEKIRTDFPILKLK-IDGKP-LVYLDNAASSQMPQQVIDRLIRYQTTQHANINRAVHYLSEVATMEYHNARCKLQQFINALEDREVIFTSGTTDSINLVMHGYGRKFIKTGDEIILTTLEHHSNIVPWQMLANEKGARIRVVPVNDKGELEVDEYEKLFNE-RTKFVGLIHVSNALGTINPIKRMIDFAHQHGVPVLIDGAQAAPHIVIDVQALDCDFYAFSAHKLCGPTGVGILYGKAALLESMQPFKGGGDMIASVTFEE-TLYNTIPHKFEAGTPPIAAAIGFGAAIDYLMA--IGIERIAAYELSLLNYATECLNDIPGLKIIGTA------AEKTAVISFTID-GIHPHDIGTILNQDGIAVRTGHHCAQPVMQRFNVPATSRASFAFYNKKTEVDALVAGIKNVQKVFL------------
>1827381_Pbacterium@OQW41134.1| cysteine sulfinate desulfinase
---------------------------------------MNA------------------------------------------------------------------------------------------------------------------------------------------------------------------------------------------------------------------------------------------------------------------------------------------------------------------------------------------------------------------------------------------------------------------------------------TQASL----K---SDMF-SSPDWEKIRADFPILKLK-IDGKP-LVYLDNAASSQMPQAVIDRLVRYQTTQHANINRAVHYLSEVATMEFHHARCKLQRFINAREDREVIFTSGTTDSINLVMHGYGRKYIKAGDEIILTTMEHHSNIVPWQMLANEKGAKIRVVPITDTGELEIEEFEKLFNE-RTKFVGLIHVSNALGTINPIKRMIEFAHRHGVPVLIDGAQAAPHLAIDVQALDCDFYAFSAHKLCGPTGVGILYGKAALLESMQPFKGGGDMIASVTFEE-TLYNTIPHKFEAGTPPIAAAIGFGAAIDYLTA--IGIDHIASYESSLLDYATECLNEIPGVRIIGTA------PHKTAVISFIID-GIHPHDIGTILNQDGIAVRTGHHCAQPVMQRFNVPATSRASFAFYNKKSEIDALATGIRTVQKVFL------------
>153948_Nsp@ADZ27236.1| cysteine desulfurase, SufS subfamily
---------------------------------------MNS------------------------------------------------------------------------------------------------------------------------------------------------------------------------------------------------------------------------------------------------------------------------------------------------------------------------------------------------------------------------------------------------------------------------------------AHASL----K---SEIT-SDINWRKVRTDFPILDLK-IDGKP-LVYLDNAASSQMPQLVIDRLVRYQTKQHANINRAVHYLSEVATQEYHDARCKLQQFINAREDREVIFTSGTTDSINLVMQGYGRKFIQANDEIILTTLEHHSNIVPWQMLANEKGAKIRVVPISDRGELDVDEYERLFNE-RTKFVGLIHVSNALGTINPIKRMIDFAHRYDVPVLIDGAQAAPHMPIDVQVLDCDFYAFSAHKLCGPTGVGILYGKAALLESMQPYKGGGDMIASVTFEE-TIYNTIPHKFEAGTPPIAAAIGFGAAIDYLTA--IGIENIAAYESTLLDYATECLAQIPGVKIIGTA------NEKTAVISFTID-GIHPHDIGTILNQDGIAVRTGHHCAQPVMQRFNVPATSRASFAFYNNKTEVDALIAGIKTVQKVFL------------
>52441_Naestuarii@PTN11679.1| cysteine desulfurase
M------------------------------------VSANA------------------------------------------------------------------------------------------------------------------------------------------------------------------------------------------------------------------------------------------------------------------------------------------------------------------------------------------------------------------------------------------------------------------------------------TLAKV----T---PRIN-TILDTDKIRADFPILDIK-VGNKP-LVYLDNAASSQMPQQVIDRLVRYQTAQHANINRAVHYLSEVATLEYEHARRRVQQFVNAQEDREIIFTSGTTDSINLVMHGYGRKFIEAGDEIILTTLEHHSNIVPWQMLAKEKGAVIRVVPINDAGELDIDAYEKLFNE-RTKFVSLIHVSNALGTINPVKQMIAYAHQQNVPVLIDGAQATPHMTVDVQDLDCDFYVFSAHKLCGPTGIGMLYGKAALLEAMQPYKGGGDMIASVTFEE-TTYADIPHKFEAGTPPIAAAIGFGAAIDYLCS--VGMDQIAAYELDLLNYATEQINEIKGASIIGTA------AHKTAVISFTLD-GIHPHDIGTLLNEDGVAIRTGHHCAQPVMQRFNVPATSRASFAFYNNKTEVDALITGIRMVQKVFL------------
>917_Nmarina@SEM92149.1| cysteine desulfurase
---------------------------------------MAQ------------------------------------------------------------------------------------------------------------------------------------------------------------------------------------------------------------------------------------------------------------------------------------------------------------------------------------------------------------------------------------------------------------------------------------NNVLA----A---LDTS-AEFDVNRIRADFPILSID-VGGNP-LVYLDNAASSQMPQQVIDRLVHYQTAQHANINRAVHYLSEVATDEYEKARHKIQQFLNAREQREIIFTSGTTDSINLVMHGYGRRFIQAGDEIILTTLEHHSNIVPWQMLAKEKGAVIRVVPINDAGELDIDAYENLFNE-RTKFVGLIHVSNALGTINPVKQMIDYAHQHNVPVLIDGAQAAPHIPIDVQALDCDFYAFSAHKLCGPTGVGMLYGKASLLEAMQPFKGGGDMIASVTFEK-TTYADIPHKFEAGTPPIAAAIGFGAAIDYLCS--IGMDQIAAHETKLLHYATERIDAIKGARILGTA------AEKTAVISFVLD-GVHPHDIGTILSQDGIAVRTGHHCAQPVMQRYNVPATSRASFAFYNDISEVDALIEGIQNVQKIFL------------
>200123_Nsp@RAR94259.1| cysteine desulfurase
---------------------------------------MKI------------------------------------------------------------------------------------------------------------------------------------------------------------------------------------------------------------------------------------------------------------------------------------------------------------------------------------------------------------------------------------------------------------------------------------IDATL----E---QEVT-SVNKMEKCRADFPILKLE-VNGKP-LVYLDNAASSQMAQPVIDRLAKYHTSQHANVHRGVHYLSEAATTEYEGARQKLQQFVNAREDREIIFTSGTTDAINLVMHGYGRKFIKAGDEIILTTLEHHSNIVPWQMLAEETGAKIRVVPINDAGELLIDEYEKLFNQ-RTKFVGLIHVSNALGTINPIKEMIAFAHKHDVPVLIDGAQAAPHMKIDVQDLDCDFYAFSAHKMYGPTGVGMLYGKAKLLESMQPFKGGGEMIASVTFEK-TTYNCIPNKFEAGTPPIAAAIAFGTAIDYLLR--IGLDGINAYETELLRYATELINELPGVHVIGTA------ANKTSVLSFIVD-GVHPHDIGTLLNQEGIAVRTGHHCAQPLMQRFKIPATSRASFAFYNNRAEVEAFIRGIHTVKKFFS------------
>44575_Ncryotolerans@SFP60758.1| cysteine desulfurase
---------------------------------------MKI------------------------------------------------------------------------------------------------------------------------------------------------------------------------------------------------------------------------------------------------------------------------------------------------------------------------------------------------------------------------------------------------------------------------------------IDAEL----E---QQII-STYDLEKIRADFPILKLK-INGKP-LVYFDSAASGQMPQTIIDRLAYYQTAQHANINRGVYYLSEVATSEFEGARCKLQHFINARESREVIFTSGTTDAINLVMHGYGRKFIKAGDEIILTMLEHHSNIVPWQMLAEEVGAKIRVVPINDAGELLIDEYEKLFNE-RTKFVSLIHVSNALGTINPVKQMIAFARQHEIPVLVDGAQAAPHMKVDVQDLDCDFYTFSAHKLCGPTGVGILYGKAALLEAMQPFKGGGDMISSVTFEK-TTYNTIPHKFEAGTPPIAAAIGFGAAVDYLST--IGMDTIYSHETDLLNYATERINDLPGVHIIGTA------SSKTAILSFVID-GIHPHDIGTLLDQDGIAIRTGHHCTQPVMQRFKIPATSRASFAFFNNKTEIDALIASIRTVQKFFS------------
>1797475_Bbacterium@OFZ66115.1| cysteine sulfinate desulfinase
---------------------------------------MNI------------------------------------------------------------------------------------------------------------------------------------------------------------------------------------------------------------------------------------------------------------------------------------------------------------------------------------------------------------------------------------------------------------------------------------------------------DQTNIDKLRADFPILDLQ-VSGKP-LVYLDNAASSQMPQAVIDRIVRYQTREHSNIHRAVHYLSETATREYEAARVKVQHFLKAKESREIIFTRGTTEAINLVMHGYGRAFIGKGDEIILSALEHHANIVPWQMLAQEKGAVLRVIPMNDAGELLIDKFEALFNE-RTKFLALSHVSNALGTINPVKQMVAFAHKHGVPVLLDGAQAAPHQSLDMQDLDCDFYAFSGHKMCGPTGIGVLYGKAKMLEKMQPYQGGGDMILSVTFEK-TTYNVIPAKFEAGTPPIMAAIGLGAAIDYLNG--IGLARIEAYEKELLDYATERVSALKDVRIIGTA------KHKAAVLSFEIK-GVHPHDVGTILNEDGIAIRTGHHCAQPVMQFYGVPATARASFAFYNTKEEIGKLVDGIRKVQEMFA------------
>2052161_Gsp@PLBS01000167.1_13|  9920 11194
---------------------------------------MKIER---------------------------------------------------------------------------------------------------------------------------------------------------------------------------------------------------------------------------------------------------------------------------------------------------------------------------------------------------------------------------------------------------------------------------M----AVEGMNG----E---RKDI-DRMNTERIRADFPILGLQ-VSGKP-LVYLDNAASSQMPQPVIDRIVRYQSQEHANIHRAVHHLSELATREFEAARIKVQHFLKAKESREIIFTRGTTEAINLVMHGYGRAFIGKGDEIILSALEHHSNIVPWQMLAQEKGAVLRVIPMNDAGELLIDEFEALFNS-KTKFLALSHVSNALGTVNPVKAMVAFAHRHGVPVLLDGAQAAPHLSLDVRDLDCDFYAFSGHKLCGPTGIGVLYGKAQLLEKMQPYQGGGDMILSVTFEK-TTYNVIPYKFEAGTPPIMAAIALGAAIDYLNG--IGLSKIEAYEKELLDYATERVSALAGVRIIGTA------RKKAAVLSFEIK-GVHPHDVGTILNGDGIAIRTGHHCAQPVMQRFKVPATARASFAFYNTKEEIDKLVDGIRKVQRMFI*-----------
>1789004_Fsp@KXW57767.1| cysteine desulfurase SufS
--------------------------------------------------------------------------------------------------------------------------------------------------------------------------------------------------------------------------------------------------------------------------------------------------------------------------------------------------------------------------------------------------------------------------------------------------------------------------------------------------MNPEALRADFPILDLM-VNGQP-LVYLDNAASSQMPQSVIDRLMRYHKSEHANIHRAVHYLSETATREFESAREKVRSFLNARESREIIFTRGTTEAINLTMHGYGRAFLKAGDEIILSALEHHSNIVPWQMLAHEKGVVLKVIPMDDSGELIQEEFYKLFNS-NTKLLALTHVSNALGTVNPIKAMISHAHQYGVPVLIDGAQAAPHKALDVQDLDCDFYAFSSHKLCGPTGIGVLYGKAELLERMQPYQGGGDMILSVTFEK-TDYNVIPYKFEAGTPAIAAAVGLGAAIDYLQE--IGLENIERYEHELLDYATARIKELDRIRIVGTA------REKAAVLSFEIE-GVHPHDVGTILNDYGIAIRTGHHCAQPVMQRFKVPATARASFAFYNTKAEVDRLMEGIVKVQGIFQ------------
>1752213_Gbacterium@LNEJ01000071.1_34|  35749 37008
---------------------------------------MSN------------------------------------------------------------------------------------------------------------------------------------------------------------------------------------------------------------------------------------------------------------------------------------------------------------------------------------------------------------------------------------------------------------------------------------ALHKS----G---KTLP-GGLDVDRVRADFPILQRS-IHGKP-LVYLDNAASSQMPQPVIDRLVHYQTHEHANVHRGVHTLSQLATTEYENARHKAMNFLGAADAREIIFVRGTTEGINLVMHGYGRAFLKEGDEIILSAMEHHANIVPWQMLRDEKKIALRIIPMDDTGELLLDEYEKLFNA-RTKLVAITHVSNALGTINPVREMIATARQHGVPILLDGAQAAPHIPVNVQELDCDFYVFSGHKLCGPTGVGILYGKAALLEKMQPYQGGGDMILNVTFER-TTYNEIPYKFEAGTPSIAAGIGLGSAIDYITG--IGLERIAAHEHALLSYATDAVRDIKGLRIIGTA------RHKAAVLSFTLD-DIHPHDIGTILDHQGIAVRAGHHCAQPVMQRFGVAATARASFAFYNTFEEVDALVEGIHTVQKVFA*-----------
>1752215_Gbacterium@LNFF01000021.1_40|  44345 45637
---------------------------------------MNVRAKNQ------------------PQLSST-------------------------------------------------------------------------------------------------------------------------------------------------------------------------------------------------------------------------------------------------------------------------------------------------------------------------------------------------------------------------------------------------------PNHAN----A---TSAF-SASNIERIRADFPILQRS-IHGKP-LVYLDNAASSQMPQQVIDRLAHYQTHEHANIHRGVHTLSQNATTEYENARLKVMNFIGAKESREIIFTHGTTEGINLVMHGYGRRFIGEGDEIIISAMEHHSNIVPWQMLCEEKKARLRIIPMNDAGELLLDEYAKLFNK-NTKFVALTHVSNALGTINPVREMIATAHQYGAPVLLDGAQAAPHMAVNVQDLDCDFYVFSSHKMCGPTGVGILYGKAALLEKMQPYQGGGDMILNVTFER-TTYNDIPHKFEAGTPAIAAGIGLGAAIDYITA--IGLENIAAHEQALLEYASEAARSIPGLKIIGTA------QHKAAVLSFILD-DIHPHDIGTLLDQEGIAVRAGHHCAQPVMQRFGIPATARASFAFYNTFEEVDALIAGIHTVKKVFA*-----------
>1752182_Abacterium@LNDP01000024.1_278|  315919 317157
----------------------------------------------------------------------------------------------------------------------------------------------------------------------------------------------------------------------------------------------------------------------------------------------------------------------------------------------------------------------------------------------------------------------------------------------------------------------------------M----K---PKEM-KSWDVEKVRKDFPVLQRE-VNGKP-LVYLDNAASAHVPQVVIDRGSKYLAEEHSNVHRGVHYLSQHATNAFEAAREKVKRFINARESAECIFVRGCTEGVNLVASSYGRRFINEGDEILVTQMEHHSNIVPWQAIAEERGARVRMVPINTRGEIIIEEYEAMLNE-RTRMVAVSHVSNSLGTVNPVKEMTATAHKFGVPVCVDAAQSVPHFPVDVQDLDADFFVFSGHKMFAPTGSGVAYGKREWLDKMPPYQTGGGMIRTVSFEK-TTYAPIPEKFEAGTPAIAAAIGLGAAIDYING--LDFKAAAEYEHSLLEYATERLADIPEVTIIGTA------AEKASVLSFTIE-GIHPHDIGTILDQQGIAIRAGHHCAQPVMNFFDVPATARASFAFYNTREEVDKLADAIQKVIEVFA*-----------
>1946316_Csp@DDUF01000054.1_160|  188348 189589
---------------------------------------------------------------------------------------------------------------------------------------------------------------------------------------------------------------------------------------------------------------------------------------------------------------------------------------------------------------------------------------------------------------------------------------------------------------------------------MT----A---VGTM-SNWNVEKVRKDFPVLARE-VNGKP-LVYLDNAASSQVPQMVIDRGSKYLAEEHSNVHRGVHYLSQHATNAFEAAREKVKRFINAKEAAECIFVRGCTEGVNLVASSYGRQFINEGDEILVSQMEHHSNIVPWQIVAEERGAKIRVIPINERGELIIEEYENLLNE-RTKIVAVSHVSNSLGTVNPVRAMIATAHKFGVPVCVDAAQSVPHFPVDVQDLDADFFVFSGHKMFAPTGSGVAYGKREWLDKMPPYQTGGGMIRTVTLER-STFAPIPEKFEAGTPAIANAIGLGAAIDYINA--LDFEAAAAYEHELLEYATERLADIPEVTIIGTA------AEKASVLSFTIE-GIHPHDIGTILDQQGIAIRAGHHCAQPVMQFFDVPATARASFAFYNTREEVDKLADSIQKVIEVFA*-----------
>1752184_Abacterium@LNEI01000018.1_589|  647373 648614
---------------------------------------------------------------------------------------------------------------------------------------------------------------------------------------------------------------------------------------------------------------------------------------------------------------------------------------------------------------------------------------------------------------------------------------------------------------------------------ME----A---VKQM-TNWDVEKIRKDFPVLSQT-VNGQP-LVYLDNGASSQVPQSVIDRTSKYLAEEHSNIHRGVHYLSQHATTAYEAAREKVKRFINAPDVKECIFVRGTTEGVNLVAFSYGRKFIGEGDEILVSQMEHHSNIIPWQMIAEEKGATIRVIPMNERGELIIDEYENMLNE-RTKMVAVTHVSNSLGTVNPVKEMIATAHKFGVPVCVDAAQSVPHFPVDVQDLDCDFFIFSGHKMFGPTGSGVMYGKRKWLDQMPPYQTGGGMIRTVSFEK-TTFAPIPDKFEAGTPAIAAGIGLGAAIDYINA--IDFEAAAAYEHELLEYATERLGDIPEVKIIGTA------AEKASVLSFTIE-GIHPHDIGTILDQQGIAIRAGHHCAQPVMEFYDVPATARASFAFYNTKEEVDKLADAVQKVIEVFA*-----------
>1946322_Csp@DLHV01000023.1_45|  35227 35892
--------------------------------------------------------------------------------------------------------------------------------------------------------------------------------------------------------------------------------------------------------------------------------------------------------------------------------------------------------------------------------------------------------------------------------------------------------------------------------------------------------------------------------------------------------------------------------------------------------------------------------------------------------------------------------------------MIATAHKFGVPVCVDAAQSVPHFPVDVQDLDADFFVFSGHKMFGPTGSGVLYGKREWLDQMPPYQTGGGMIRSVTFEK-TTFAPIPDKFEAGTPAIAAGIGLGAAVDYINS--IDFEAAAAYEHELLEYATERLSDIPGVKIIGTA------ANKASVLSFTIE-GVHPHDIGTILDQQGIAVRAGHHCAQPVMQFFDVPATARASFAFYNTREEVDKLADAVQKVIEVFA*-----------
>1946317_Csp@DEQS01000100.1_24|  21409 22650
---------------------------------------------------------------------------------------------------------------------------------------------------------------------------------------------------------------------------------------------------------------------------------------------------------------------------------------------------------------------------------------------------------------------------------------------------------------------------------MP----A---AKPV-STWDVEKVRRDFPVLSQT-VNGKP-LVYLDNGASSQVPQSVIDRTSKYLAEEHSNIHRGVHYLSQHATTAYEAAREKVKRFINAPDVKECIFVRGTTEGINLVAHSYGRKFINEGDEILVSQMEHHSNIIPWQMIAEERGAKVVMIPINDRGELIIDEYENLLSE-KTKMVAVTHVSNSLGTVNPVKEMIATAHKYGVPVCVDAAQSVPHFPVDVQDLDADFFVFSGHKMFGPTGSGVVYGKRKWLDAMPPYQTGGGMIRTVSFEK-TTFAPIPDKFEAGTPAIAAGIGLGAAIDYINA--IDFEAAATYEHELLEYATERLSDIPEVKIIGTA------AEKASVLSFTIE-GIHPHDIGTILDQQGIAVRAGHHCAQPVMEFFDVPATARASFAFYNTREEVDKLTDAIQKVIEVFA*-----------
>1617423_Abacterium@KXJ98418.1| cysteine desulfurase
MNFNVRMLKNGI-------------------------KRMATEL------------------------------------------------------------------------------------------DVLSGI--------------------------------------------------------------------------------------------------------------------------------------------------------------------------------------------------------------------------------------------------------------------------------------------------------------------------------CGKEKMK----A---VKGM-TSWNVETIRADFPVLSRE-VNGKP-LVYLDNAASSQVPRTVIDRTSKYLAEEHSNIHRGVHYLSQHATTAYEAAREKVKRFINAKEAKECIFVRGTTEGINLVASSYGRKFIGEGDEILVSAMEHHSNIVPWQAIAEERGAKIRVIPMNERGELILDEYDKLLNA-RTKIVAVAHVSNSLGTINPIKEMIETAHKFGVPVLVDAAQSVPHFPVDVQDLDADFFVFSGHKMYAPTASGILYGKREWLDAMPPYQTGGGMIRTVSFEK-TTYAPVPEKFEAGTPAIAAGIGLGAAIDYLNT--IDFEAAASYEHSLLEYAAARLSDIPKVKIIGTA------EKKASVLSFTIE-DIHPHDIGTILDQDGIAVRAGHHCAQPVMQFFEVPATARASFAFYNTKEEVDKLADSIQKVIEVFE------------
>1946322_Csp@DLHV01000023.1_44|  34643 35176
---------------------------------------------------------------------------------------------------------------------------------------------------------------------------------------------------------------------------------------------------------------------------------------------------------------------------------------------------------------------------------------------------------------------------------------------------------------------------------MT----A---VKTM-SNWDVEKVRKDFPVLSQT-VNGKP-LVYLDNGASSQVPQIVIDRGSKYLQEEHSNIHRGVHYLSQHATTAYEAAREKVKRFINAPDVKECIFVRGTTEGVNLVAYSYGRKFIGEGDEILISQMEHHSNIIPWQQVAEEKGAIIRVIPMNERGELIIDEYENLLNE-RTKMV------------------------------------------------------------------------XW*-----------------------------------------------------------------------------------------------------------------------------------------------------------------------------------------
>454194_Pmethylalipha@CDM64969.1| cysteine desulfurase-like protein, SufS subfamily
---------------------------------------MIA-----------------------------------------------------------------------------------------------------------------------------------------------------------------------------------------------------------------------------------------------------------------------------------------------------------------------------------------------------------------------------------------------------------------------------------AEKDLN----A---VSEL-GHWDVERIRRDFPVLHQT-VNGKP-LAYLDNAASSQVPQLVIERGTRYLREEHSNIHRGVHYLSQRATSAYEGAREKVRRFINAREARECIFVRGATEGINLVMHGYGRKFVGPGDEIVISEMEHHANIVPWQMLCEEKGARLRVIPMNDAGELLLDEYEALLNE-RTKIVAVTHVSNALGTVNPIKEIVRIAHARGIPVLVDGAQAAPHLPIDVQDLDCDFYAISGHKMFGPTGSGVLYGKAELLERMNPFMGGGDMIRSVTFER-TIYAGLPNKFEAGTPAIASQIGLGAAIDYLNS--IDRAAAYAYEQELLRYATERLSSIEGVRVIGTA------REKASVISFTVE-NVHPHDIGTILDQEGIAIRAGHHCAQPVMQHFKIPATARASFAFYNTKEEVDRLAAAIEKVIEVFN------------
>1962177_Abacterium@MWYZ01000070.1_23|  17879 19102
---------------------------------------M--------------------------------------------------------------------------------------------------------------------------------------------------------------------------------------------------------------------------------------------------------------------------------------------------------------------------------------------------------------------------------------------------------------------------------------------------------SNWDVEKIRRDFPVLSQK-VNGNP-LVYLDNAASSQVPNIVIERGSEYLKNEHSNIHRGVHYLSQKATTAYEGAREKVKRFINARDVKECIFVRGCTEGINLVAYGYGRKFVGEGDEIIISAMEHHANIVPWQMLAEEKGCVLRVIPMNQRGELIIDEYEAMLNE-RTKFVSIVHISNALGTLNPVKQMIESAHKFGVPVLVDAAQSVPHSIIDVQDLDCDFLTFSGHKMFAPTGSGVLYGKQELLETMNPFMGGGDMIRTVTFEK-TTYAGLPNKFEAGTPAIASNIGLGAAIDYLNS--IDRQSAIAYEHELVEYATEKLSAIEGVKLIGTA------REKASVVSFTIE-NVHPHDIGTILDQQGIAVRAGHHCAQPVMQFFQVPATARASFAFYNTREEVDVLADAVQKVIEVFA*-----------
>1946318_Csp@DGBD01000153.1_5|  4495 5763
---------------------------------------MIA-----------------------------------------------------------------------------------------------------------------------------------------------------------------------------------------------------------------------------------------------------------------------------------------------------------------------------------------------------------------------------------------------------------------------------------TEKTVE----QEQ-PISN-IEWDVERVREDFPVLSQT-VNGKP-LVYLDNAASSQVPQVVIDRGSKYLQEEHSNIHRGVHYLSQRATTAYEGAREKVRRFINARDSRECIFVRGATEGINLVMHGYGRKFVGEGDEIIISAMEHHANIVPWQMLCEEKGAHLRVIPINDAGELILDEYDALLNE-RTKLVAIAHISNALGTVNPVKEIVARAHKMGVPVLADGAQSAPHMVVDVQDLDCDFFAFSGHKMFAPTGSGVVYGKRELLEKMNPFQGGGDMIRTVTFEK-TTYAGLPNKFEAGTPAIASQIGLGAAIDYLNS--INREQAVAYEHELLRYATEKISSIEGVRIIGTA------REKASVLSFIVE-DVHPHDIGTILDQEGIAVRAGHHCAQPVMQRFQVPATARASFAFYNTREEVDTLARAIEKVIEVFS*-----------
>2052146_Bbacterium@PLCD01000020.1_41|  44408 45673
---------------------------------------MAT------------------------------------------------------------------------------------------------------------------------------------------------------------------------------------------------------------------------------------------------------------------------------------------------------------------------------------------------------------------------------------------------------------------------------------LEQLI----PIK-PRPS-EDWDVERIRKDFPVLRQT-VNGKP-LVYLDNAASSQVPTMVIERGAQYIEQEHSNIHRGVHYLSMKATTSYEGAREKVKRFINARESKECIFVRGATEGINLVMYGYGRKFIGAGDEIIISAMEHHANIVPWQMLCEEKNAKLRVIPMNDAGELLMDEYDSLLNE-RTKLVAVAHVSNALGTINPVKEIIERAHKYGVPVLIDGAQWAPHMRIDVQDLDCDFYAFSGHKMFAPTGSGVVYGKAALLEKMNPFMGGGDMIKSVTFEK-TIYADLPNKFEAGTPAIASQIGLGAAIDYLTI--IGREKAAAYEHELLHYATERISAIEGVRIIGTA------REKLSVLSFVID-DIHPHDIGTILDQEGIAIRAGHHCAQPVMKRFNVPATARASFAFYNTREEVDVLARTVERVIEIFG*-----------
>1946320_Csp@DIYZ01000236.1_12|  11214 12476
---------------------------------------MAT-----------------------------------------------------------------------------------------------------------------------------------------------------------------------------------------------------------------------------------------------------------------------------------------------------------------------------------------------------------------------------------------------------------------------------------IEQSVL----A---RTQS-GDWDVERIREDFPVLRQV-VNGKP-LVYLDNAASSQVPQVVIDRGSIYLEDEHSNIHRGVHYLSQKATTAYEGAREKVKRFINAHEARECILVRGATEGINLVMQGYGRKFIGPGDEIIISAMEHHANIVPWQMLCEEKGATLRVIPMNDAGELLQDEYDELLNE-RTKFVAVTHVSNALGTINPIKRMIDQAHKYGVPVLIDGAQSAPHMLVDMQDLDCDFYAFSGHKMFAPTGSGVVYGKAALLEKMNPFQGGGDMIKSVTFEK-TIYADLPNKFEAGTPAIASQIGLGAAIDYLNS--IDRKKAAAHEHELLRYATERLTAIEGVRIIGTA------RQKTSVLSFVID-DIHPHDIGTILDQEGIAVRAGHHCAQPVMQRFNVPATARASFAFYNTKEEVDVLARTVEKVVEIFS*-----------
>2012633_Csp@OYT73382.1| cysteine desulfurase CsdA
---------------------------------------MTAQA-------------------------------------------------------------------------------------------------------------------------------------------------------------------------------------------------------------------------------------------------------------------------------------------------------------------------------------------------------------------------------------------------------------------------------------------A---LATP-STLDAAALRADFPTLRRV-INGRP-LVYLDSAATSQKPQVVIDRMNQFYAEEYSTVRRSIHLLSAKATQAYEDARRTAAQLLNAPETRQIIFTKGTTEAINLVAHSYGRKFVGEGDEIIISATEHHANIVPWQMLCEEKGAHLRVIPVDDRGELILEAYEKLLTN-RTKLVAVGHVSNALGTIHPVEDIIRLARAQGVPVLVDGAQAAPHMPVDVQALDCDFYAFSGHKACGPTGIGILYGKAEWLERMTPFLGGGDMIETVTFEK-TTYAPIPHKFEAGTPAIAEAIGLGTALEYLRN--IGLAAIAAYERELLDQATARLEAIPGVKIVGAA------RRKAAIISFTVD-GIHPHDIGTLLDQEGVAIRAGHHCAQPVMARYGVPATARASFAFYNLPSEIEALGAAVEKAIAVFAV-----------
>981222_Cthermophilum@AEP13413.1| cysteine desulfurase
---------------------------------------MTAHA-------------------------------------------------------------------------------------------------------------------------------------------------------------------------------------------------------------------------------------------------------------------------------------------------------------------------------------------------------------------------------------------------------------------------------------------V---LATP-PALDVTALRADFPTLRRT-INGHP-LVYLDNAATSQKPQVVIDRMNRFYTEEYSTVRRSIHLLSAKATQAYEQTRHLVAQLINAPEARQIIFTKGTTEGINLVAHGYGRKFVGAGDEIIISATEHHANIVPWQMLCEEKGAHLRVIPVDDRGELILEAYEKLLTD-RTRLVAVGHISNALGTIHPVEEIIRLAHAQGVPVLVDGAQAAPHMPVDVQALDCDFYVFSGHKTYGPTGVGILYGKAAWLERMNPFLGGGDMIETVTFEK-TTYAPIPHKFEAGTPAIAEVIGLGTAIEYMRR--IGLEAIAAYEHQLLEQATERLLAIPGVRIIGTA------PRKAAIISFVID-GIHPHDIGTLLDQEGIAIRAGHHCAQPLMARYGVPATARASFAFYNLPSEIEALGAAIEKTIAVFAL-----------
>2283320_Bbacterium@RDV39513.1| cysteine desulfurase
---------------------------------------MSA-------------------------------------------------------------------------------------------------------------------------------------------------------------------------------------------------------------------------------------------------------------------------------------------------------------------------------------------------------------------------------------------------------------------------------------------------QPTA-LSRSWEEVRADFPILAQS-INGHP-LAYLDTAASAQMPQQVIDRLVWYHSTLHSNVHRGVHTLSQRATQAFEDVRLKVKELLNAPSLKECIFTGGTTDAINLVAHSFGKTFLKEGDRVLLSALEHHANIVPWQRICEEVGASIDVIPINDRGELLLDELDALLTD-RTRIVGVNHVSNALGTVNPVEEIIARAHARDIPVLIDGAQAVAHMKVDVQALDADFYAFSSHKICGPTGIGILYGKERWLEKMQPYRSGGDMILSVSWEG-TTYNGLPHKFEAGTPSIAAGVGMGAAIDYLQE--LGLERVAAREAELLEKATERLAQIPGVRLIGTA------EHKASVLSFDIE-GVHPHDIGSILDSEGVAIRAGHHCAQPVMTRLGVPATARASFAFYNDDQDIDRLVAGIYSVKEIFGV-----------
>1548548_Bsediminis@AWV88110.1| cysteine desulfurase CsdA
---------------------------------------MTE-------------------------------------------------------------------------------------------------------------------------------------------------------------------------------------------------------------------------------------------------------------------------------------------------------------------------------------------------------------------------------------------------------------------------------------SKSK----P---AVDR-SKMSWEEIRAQFPVLHQN-VGAHP-LAYLDNAASSQMPQSAIDRLMAYQTGEHSNVHRGVHMLSQRATDAFDAAREKVRRFINAGESDECIFTRGATESINLVAYAWGRKFVGEGDEIIVSAMEHHANIVPWQILCQEKGARLRVLPMTDQGVLIVDALDKLLNE-RTKLLAVTHVSNALGTINPIAEIIEKAHKNNTLVMVDGCQATPHMKVDVQALDADFYAFSGHKMCGPTGVGVLYGKRALLERMNPFLAGGDMIRSVSFEK-STYAPIPHKFEAGTPAILAVVGLGAAIDYLES--IGIERIAAREHELLEYATAKFAELDGVRILGTA------AHKAAVISFEVE-GVHPHDIGTILDTEGVAIRAGHHCAQPVMTRLGVPATARASFSFYNNRQDIDALISALATVKEIFH------------
>1951504_Bbacterium@DGCQ01000010.1_257|  267200 268447
---------------------------------------MPQTT-----------------------------------------------------------------------------------------------------------------------------------------------------------------------------------------------------------------------------------------------------------------------------------------------------------------------------------------------------------------------------------------------------------------------------------------------TDIP-TKINWEEIRAQFPVLQQE-VNGKK-LVYLDNGASSQMPKSVSDRIDAYHKNEHANVHRGIHSLSQKATDAFEATRTKVRDFINAGSLEEIIYTTGTTDSINLVAQSYGRKNFKAGDEILVSEMEHHANIVPWQMIAEETGAKLKVIPMNDKGELIMDKFHELLSD-KTKMVAVVHVSNALGTINPVEEIIAAAHKQNVPVLIDGAQAVPHSKVDVQALDADFYAFSAHKMCGPTGFGILYGKKDLLNAMPPYRGGGDMIDKVTFEK-TTWNDLPHKFEAGTPPISAGVGLGAGIDFLNQ--IGMEAIAEREHELLEYATEKLNKIEGLKIVGTA------DKKASVISFLLD-GIHPTDAGTILDQQGIAVRTGHHCAQPIMQHYDIPGTLRASISFYNNEEDIDRLVEGIELVKEFFG*-----------
>1121104_Bvulgaris@AQXH01000001.1_263|  286943 288190
---------------------------------------MSNTI-----------------------------------------------------------------------------------------------------------------------------------------------------------------------------------------------------------------------------------------------------------------------------------------------------------------------------------------------------------------------------------------------------------------------------------------------TDIS-SSINWDEIRNDFTVLNQS-INGKP-LVYLDNGASSQMPLSVSDRIDAYHKNEHANVHRGIHSLSQKATDAYEATRSIVRDFINAGSLEEVIFTTGTTDSINLVAQCYGRKFFQEGDEIIVSEMEHHANIVPWQMIAEERGATLKVIPMTDSGELDMDAYSSMLSD-KTKMVAVVHISNVLGTVNPVEQIIKEAHKRDIPVLVDGAQAVPHSQVDVQALDTDFYTFSAHKMCGPTGFGVLYGKKDLLNNMPPYRGGGDMIDKVTFEK-TTWNDLPFKFEAGTPPISAGVGFAAAIQYLSK--IGMDNIAAREAELLLYATKAMSSIERLKIIGTA------KNKASVISFLLD-GIHPTDAGTILDQEGIAVRTGHHCAQPIMQHYDIPGTLRASISFYNNEEDIDRLVEGIKTVKEFFG*-----------
>1951514_Bbacterium@DIAA01000023.1_162|  196836 198083
---------------------------------------MQETL-------------------------------------------------------------------------------------------------------------------------------------------------------------------------------------------------------------------------------------------------------------------------------------------------------------------------------------------------------------------------------------------------------------------------------------------K---TDIK-TNIDWKAIRSQFPVLQRE-VNGQP-VVYLDNGASSQMPQRVVDRINAYHSNEHSNVHRGIHTLSQQATDAFEAARKKVKELLNARYQEEIIYTTGTTDSINLVAQSYGRKHFKEGDEIILSEMEHHANIVPWQMIAEETGAKIKVIPMTESGELIMDEYHKLLSD-RTKMVAVVHVSNALGTINPVEEIIEAAHAKDIPVLVDGAQAVPHAKIDVQQLDADFYAFSAHKMCGPTGFGILYGKKELLEEMPPYRGGGDMIDKVTFEK-TTWNDLPHKFEAGTPPIAAGVGFAETIDFLNE--VGMENIATREHELLEYATAKLNEIEGLKIIGTA------ENKASVISFLLE-GIHPTDAGTILDQKGIAVRTGHHCAQPIMDHFEIPGTARASISFYNNEEDIDRLADGIKYVQEFF*------------
>1951518_Bbacterium@DKGJ01000036.1_149|  162790 164037
---------------------------------------MNQGN-----------------------------------------------------------------------------------------------------------------------------------------------------------------------------------------------------------------------------------------------------------------------------------------------------------------------------------------------------------------------------------------------------------------------------------------------EHIQ-TSINWDEIRSHFPVLQQH-VNGKP-LSYLDNGASSELPQVVIDRINAYHTNEHANVHRGIHSLSQHATDAYEQARKKVRALINARYEEEIIYTTGTTDSINLVANSYGRKHFKEGDEIIVSEMEHHANIVPWQMIAEQTGALLKVVPVDDQGELIMDEYYKLLSD-RTKMVALIHVSNVLGTINPVEEIIEAAHARNIPVLLDGAQAVPHSAVDVQNLDVDFYAFSAHKMCGPTGFGILYGKKELLDEMPPYRGGGDMIDKVTFEK-TTWNDLPHKFEAGTPPIAAGVGFGVSIDYLNT--IGMEIIEQREQELLQYATKKLEAVDGLQIIGTS------SKKASVISFLLD-GIHPTDAGTILDKEGIAVRTGHHCAQPLMDRFNIPGTLRASISFYNNEDDIDRLVKGIEYTKEFFG*-----------
>2021605_Bbacterium@NNSL01000021.1_1|  82 618
---------------------------------------MAEAV-----------------------------------------------------------------------------------------------------------------------------------------------------------------------------------------------------------------------------------------------------------------------------------------------------------------------------------------------------------------------------------------------------------------------------------------------TKSK-ADVDFDLIREQFPVLSQQ-VKGQP-LVYLDNAASSQMPKRVSDRINAYHKNEHANVHRGIHTLSQKATDAYEETRTKVQEFINAEDKHEIIYTTGTTDSINLVTNSFGDRFIDEGDEILLSEIEHHANIVPWQMIAEEKGANIRVIPVDDNGDIIWDKFVVCLTI-----------------IQP-------------------------------------------------------------------------------------------------------------------------------------------------------------------FLL*-------------------------------------------------------------------------------
>2021605_Bbacterium@NNSL01000089.1_3|  893 1459
---------------------------------------MAEAA-----------------------------------------------------------------------------------------------------------------------------------------------------------------------------------------------------------------------------------------------------------------------------------------------------------------------------------------------------------------------------------------------------------------------------------------------TKSK-TNVDFSRIREQFPVLSQQ-VKGRP-LVYLDNAASSQMPARVADRIHAYHRNEHANVHRGIHTLSQKATDAYELTREKVQHFINAEHKDEIIYTTGTTDSINLVTNSFGDRFIDEGDEILLSEIEHHANIVPWQMIAERKGANIRVIPVDDNGDIIWDKFVELLND-NTAILAVGHVSNALGTV--------------------------------------------------------------------------------------------------------------------------------------------------------------------------------------------------------------------------------------------------------
>2032627_Asp@PAU93803.1| cysteine desulfurase CsdA
---------------------------------------MAEAA-----------------------------------------------------------------------------------------------------------------------------------------------------------------------------------------------------------------------------------------------------------------------------------------------------------------------------------------------------------------------------------------------------------------------------------------------TKSK-VDVDFNRIREQFPVLSQQ-VKGQS-LVYLDNAASSQMPSRVADRIDAYHRNEHANVHRGIHTLSQKATDEYELTREKVQQFINAEHKDEIIYTTGTTDSINLVANSFGNRFIEEGDEILLSEIEHHANIVPWQMIAKRKGANIRVIPVDDNGDIIWDEYVDLLND-NTAIVAVGHVSNALGTVHPVKKMITEAHSRDIPVLLDGAQAVPHAPVDVQDLDVDFYAFSAHKMCGPTGFGILYGKKKYLDEMPPYRGGGDMIDKVSFEE-TTYNVTPHKFEAGTPPIVAGIGFGETISFLNE--IGMENIAQYEQELLEYGTEQLQRIDGIRIIGTA------KEKASVLSFVHE-DIHATDIGTILDQQGIAIRTGHHCAQPTMRRFNVPATARASLSFYNNKEDINRLTEGIRKAISMFE------------
>2021605_Bbacterium@NNSL01000393.1_5|  2357 3313
-----------------------------------------------------------------------------------------------------------------------------------------------------------------------------------------------------------------------------------------------------------------------------------------------------------------------------------------------------------------------------------------------------------------------------------------------------------------------------------------------------------------------------------------------------------------------------------------MIFTTGTTDSINLVANSFGRQRFNEQSEIVISEIEHHANIVPWQMVANETGASIKVIPVNDSGELIWEEYVGLLGK-NTALVAVGHVSNALGTIHPVKKMIDEAHKHDIPVLIDGAQAAPHAVVDVQDLDADFYAFSAHKMCGPTGFGILYGKENYLNEMPPYRGGGDMIDKVSFEE-TTFATLPHKFEAGTPPIAAGIGFGAAIDYLND--VGMEQIAAREQELLEYGTEELSAIEGLKIIGTA------KDKASVLSFVFD-DIHAHDVGTILDQQGIAIRTGHHCAQPTMRRFNVPATARASLSFYNSEEDIDRLVQGLHKVKEFF*------------
>1194090_Aroseus@SHF52071.1| cysteine desulfurase / selenocysteine lyase
---------------------------------------MGKAA-----------------------------------------------------------------------------------------------------------------------------------------------------------------------------------------------------------------------------------------------------------------------------------------------------------------------------------------------------------------------------------------------------------------------------------------------SAIPTDTVDFDRIRADFPVLREE-VRGNP-LVYLDNAASSQMPSVVADRMDQYHRREHANVHRGIHHLSQKATDAYEATRTKAQRLINAEHEHEVIYTTGTTDGINLVAHSFCEEFLSDGDEIILSEIEHHANIVPWQIAAEKHGAAIRVIPVDDSGELIWQQYLELLSE-RTAIVAIGHVSNALGTVHPVKQIVEEAHKHDIPVLVDGAQAVPHGSVDVQELDVDFYAFSSHKMCGPTGFGILYGKEKYLDAMPPYRSGGDMIDKVSFDG-TTYNKLPYKFEAGTPPIVAGIGLGAAIDYLTG--IGMEHIARREQELLEYATSRLLSIEGLRIIGTS------EHKASVISFVFD-DIHATDIGTILDQQGIAVRTGHHCAQPAMRRFDIPGTARASLSFYNNEEDIDRLTEGVKRAKDFF-------------
>2079485_Gsp@PWN07129.1| cysteine desulfurase CsdA
---------------------------------------MTQPT-----------------------------------------------------------------------------------------------------------------------------------------------------------------------------------------------------------------------------------------------------------------------------------------------------------------------------------------------------------------------------------------------------------------------------------------------AAI--PKVDFDRIRKDFTVLDQQ-VNGHP-LVYLDNAASSQMPVSVADRLDAYHRNEHANVHRGIHTLSQKATDAFEMTRRKVQQFIGASSSDEIVFTTGTTDSLNLAANSYGMENLQKGDEIILSEMEHHANIVPWQMVAQKTGAVIRVIPVLDNGELDMQAYKELLGP-RTKIVSVIHVSNALGTVNPVKEITALAHEHHAVVVIDGAQSVPHQPVDVQDIDCDFFTFSSHKMCGPTGFGILYGKKHLLDKMPPYRGGGDMIDKVSFEE-TTYNVVPFRFEAGTPPIAAGIGLGAAIDYLNE--IGMEQIANREYELVDYAVSRLREIEGLQMIGES------SNRASVCSFVFD-DIHASDLGTILDKRGIAVRTGHHCAQPILRRFNVPATTRASVSFYNTTEDIDRLVDGIHYAKSFFE------------
>2053187_Rbarkolensis@PKD44782.1| cysteine desulfurase CsdA
---------------------------------------MAQAV-----------------------------------------------------------------------------------------------------------------------------------------------------------------------------------------------------------------------------------------------------------------------------------------------------------------------------------------------------------------------------------------------------------------------------------------------KDI--PAIDFSEFRKDFPVLHQE-VNGKP-LVYLDNAASSQMPESVAQRINDYHRNEHANVHRGIHTLSQKATDAFEETRKKVRDFINADSENEIVYTTGTTDSINLVANSYGLSVLKEGDEIILSEMEHHANIVPWQMIAERTGAVIKVIPVTDSGDLDMQAYESLLGE-RTKIVAVVHVSNALGTVNPVKEITALAHEHDAVVLIDGAQSVPHQPIDVQDIDCDFFAFSAHKMCGPTGFGILYGKMNLLEEMPPYRGGGDMIDKVSFEE-TTYNVPPFRFEAGTPPIAACIGLGSAIDYLNH--IGMDRIANREQELVNHAVSELNKIEGLRFIGNS------DRRASVCSFVID-GIHATDIGTILDKQGIAVRTGHHCAQPILRRYNVPSTARASISFYNNEDDIDRLIDGIRYAKSFFE------------
>1729466_Cbacterium@LKNA01000020.1_13|  12548 13792
---------------------------------------MAQAV-----------------------------------------------------------------------------------------------------------------------------------------------------------------------------------------------------------------------------------------------------------------------------------------------------------------------------------------------------------------------------------------------------------------------------------------------KDI--PAVDFLKIRKDFSVLDQE-INGKP-LVYLDNAASSQMPVQVAKRIDDYQRNEHANVHRGIHTLSQKATDAFEETRTKVRDFINAGSENEIVYTTGTTDSINLVANSYGGSVLREGDEIILSEMEHHANIVPWQMVAERTGAKIKVIPVTDSGDLDMEAYKSLLSD-RTKLVAVVHVSNALGTVNPVKEITELAHDMGAKVLIDGAQSIPHQKVDVQEIGCDFFAFSAHKMCGPTGFGILYGKMDLLEKMPPYRGGGDMIDKVSFEE-TTYNVPPFRFEAGTPPIAAGIGLGAAIDYLNQ--IGMENIAAREQELVDYAVEELRKIEGLKFIGDS------ENRASVCSFIID-GIHATDIGTIIDKEGIAVRTGHHCAQPILKRFDVPSTVRASFSFYNTEDEVDRLIEGVRYAKSFFE*-----------
>2293433_Rsp@REL38101.1| cysteine desulfurase
---------------------------------------MSELV-----------------------------------------------------------------------------------------------------------------------------------------------------------------------------------------------------------------------------------------------------------------------------------------------------------------------------------------------------------------------------------------------------------------------------------------------TSIP-TKVDFDKIREDFPVLSQQ-VNGHP-LVYLDNGASSQMPAMVADRLDHYHRYEHANVHRGIHTLSQKATDAYELTRKKVQEFINARHVDEIVYTTGTTDSINLVAHSFGTKFFEEGDEIILSQMEHHANIVPWQMIAERTGAVIKVIPVDDTGELDMEAYKSLLSS-KTKMVAVIHVSNALGTVNPVKEITDLAHEQNAKVLIDGAQSVPHQPVDVQDIGCDFFAFSAHKMCGPTGFGILYGKKELLDQMPPYRGGGDMIDKVSFEE-TTYNVTPFRFEAGTPPISAGIGLSTAIDYLNK--IGMDQIAAREHEIVSYAYNKLQKIDGLRFIGDS------ENRASVISFVFD-DIHASDMGTLLDKRGIAVRTGHHCAQPTLRRFNVPATTRASFSFYNTKDDADRLVDGIEYVKTFFD------------
>1953152_Bbacterium@DEMS01000028.1_181|  210029 211273
---------------------------------------MNQVI-----------------------------------------------------------------------------------------------------------------------------------------------------------------------------------------------------------------------------------------------------------------------------------------------------------------------------------------------------------------------------------------------------------------------------------------------SNI--SSVDFDKIRKDFPVLDQK-LNGHP-LVYLDNAASSQMPKQVADRLDHYHRYEHSNVHRGIHTLSQKATNAFEEARIKVKELINAADSDEIVYTSGTTDSINLVANSYGLINFKKGDEIILSEMEHHANIVPWQMIAQKTGAVIKVIPVTDQGELDLDAYKGLLSA-KTKMVAVVHVSNALGTVNPVKKIGELAHESGAMMLIDAAQSVPHKKIDVQDLDADFITFSAHKMCGPTGFGILYGKMNLLEAMPPYRGGGDMIDKVSFEE-TTYNRVPFRFEAGTPPIAAAIGLSSAIDYLND--IGMSAIEERENQLVEYMMDRLMEIQGLRLIGDA------KERASLASFVVG-DIHASDVGTILDKQGIAIRTGHHCAQPILKRFKVPATARASLSFYNTKDDIDRFMDGIKTVKSFFQ*-----------
>1951483_Bbacterium@DBVB01000061.1_18|  15744 16967
---------------------------------------M--------------------------------------------------------------------------------------------------------------------------------------------------------------------------------------------------------------------------------------------------------------------------------------------------------------------------------------------------------------------------------------------------------------------------------------------------------SAIDWNHIRSQFPVLKTQ-VNGHA-LSYLDNGASSQMPESVITRLTDYHRYEHANIHRGVHHLSQTATSAYEDTRSLVRDFLHAESLEQIIFTTGTTDSINLVAQSWGSINLSVGDEIILSEMEHHANIVPWQMIAQKTGAIIKVIPLLDNGELDLEVYSTLLSE-RTKMVALVHVSNTLGTINPVLEIIEKAKTVGAKVLIDGAQATPHMKVDVQKLGVDFYTFSAHKMCGPTGFGVLYGERSLLESMPPYRGGGDMIDKVSFSG-TTYNDLPHKFEAGTPPIAAGIVFGEAIRYLND--IGLDEITKRESYLLEYAMEGFSTLDHVRFIGTS------NNKTSVISFLLD-DIHPTDAGTILDKYGIAVRTGHHCTQPIMERYGIPGTIRASLSFYNNEADIDSLINGIIETQSFFN*-----------
>1948458_Bbacterium@DGAL01000070.1_20|  21273 22523
---------------------------------------MGKKE-------------------------------------------------------------------------------------------------------------------------------------------------------------------------------------------------------------------------------------------------------------------------------------------------------------------------------------------------------------------------------------------------------------------------------------------R---DNDM-VEFDVERIRRDFPVLSTS-VNNNP-LVYLDSGASAQMPQSVIDRINHYHQYEHANIHRGVYQLSEQATMAYEAVRTTVASFLNVADTSEIIFTKGTTHAINLVAHAYGRKFVHAGDEIIVSHMEHHSNIVPWQQLCDEVGATLKVIPISDIGELDLEVYGRLLSD-KTKLVAVTHVSNVLGTINPIKDMVALAHAREIPVLVDGAQGAPHMKVDVQDLGCDFYVFSGHKLCGPTGVGILYGKRHWLERMDPYEGGGDMILSVTFEK-TTYADIPAKFEAGTPPIVSALGLGKAIEYLEA--IGLDSIERYEKVLTKYATEALSNIKDITFYGTA------PNKAAVISFNIK-GVHAHDVGTLLNDDGVAVRTGHHCAQPVMQRYKVPATTRASFYLYNTIDDVDKLVAAIRNAQKIFS*-----------
>1986845_Bbacterium@OUT76841.1| aminotransferase
---------------------------------------MDKLD-------------------------------------------------------------------------------------------------------------------------------------------------------------------------------------------------------------------------------------------------------------------------------------------------------------------------------------------------------------------------------------------------------------------------------------------M---EVLS-GKLDAELIKKDFPVLSNS-ANNAP-LVYLDSGASAQMPQSVIDRINHYHQYEHANIHRGVYELSEQATISYESVRSTVARFLNVTDTAEVIFTKGTTHAINLVAHAFGRTFIRAGDEIVISHMEHHSNIVPWQQLCEEVGATLKIIPISDVGELDLEEYRRLLSD-RTKIIAVTHVSNVLGTINPIKEMVALAHAKDIPVLVDGAQGAPHMKVDLQDLDCDFYIFSGHKVCGPTGIGILYGKRDWLERMNPYEGGGDMILSVTFEK-TTYAEIPSKFEAGTPPIASAIGLGEAIKYLES--IGLENIENHEKVLTQYATEALSDISGLTVYGTA------PQKAGVISFGVQ-GVHPHDMATLLSDDGVAVRAGHHCAQPVMQRYKVPATTRASFYLYNTLDDIDKLVDSVRSAKKIFS------------
>1789004_Fsp@KXW58841.1| cysteine desulfurase
---------------------------------------M----------------------------------------------------------------------------------------------------------------------------------------------------------------------------------------------------------------------------------------------------------------------------------------------------------------------------------------------------------------------------------------------------------------------------------------------------------FDPHLWRRQFPILERK-VHGKP-LVYLDNAATTQKPLAVLDAERYYFEHFNANIHRGVHALSQEASEAFEGAREKVRAFLGAAHVEEIIFTRGATEAINLVAQTWGRTHLEAGDEILISAMEHHANIVPWQMLCEMTGARLKVIPMDERGVLLMDQVDHLLTA-RTRLVGITLVSNALGTVNPVVEIIRKAHAAGARVLVDGAQAVAHVAVDMVALGCDFFVFSGHKLYGPTGIGVLYGKKDLLTAMPPYQGGGDMILQVTFEK-TTYNQIPYKFEAGTPHISGAIGLGAAIDFVRS--VGLENIAAHEDRLLQEATERAQRVNGLRIIGTA------PGKASIFSFVLE-GIHPHDIGTILDSEGVAIRSGHHCAMPVMDYFHLPATARASFALYNTLEEVESLFQAIERVQKLFLN-----------
>1666909_Bbacterium@KPQ00397.1| cysteine desulfurase SufS
---------------------------------------MFA-------------------------------------------------------------------------------------------------------------------------------------------------------------------------------------------------------------------------------------------------------------------------------------------------------------------------------------------------------------------------------------------------------------------------------------------------TQQD-HHFDVASIRKDFPILARQ-IGDKP-LVYLDNAASSQMPVQVMDAFAQYHSGYHSNVHRGVHTLSQEATDAFEKVRFKVQRFIGARSEREIVYTSGATDSINLIAQAYGRTFLEKGDEILISNMEHHANIVPWHMLAKEKNLVIRVIPITDEGTLDMDAFDRMLSK-NTKVVAVNHVSNALGTINPIAEISRKAHAVGAITVIDGAQAVPHMNVNVSEADCDFYVFSAHKMMGPTGTGVLYGKIEHLEAMPPYRGGGDMILSVSFDTGITYNEVPQKFEAGTPGIAQVIMMGKAIDYMLD--IGRDKIQLYENELLEYATNRMRQIDGIRIIGTA------PQKASVLSFVLD-GIHPHDIGTILDFHGVAVRSGHHCAQPVMERYGIPATTRASFAFYNTRDEVDALVKAIHEVKEVLG------------
>2094027_Bbacterium@PUKH01000008.1_35|  35867 37108
---------------------------------------MST-------------------------------------------------------------------------------------------------------------------------------------------------------------------------------------------------------------------------------------------------------------------------------------------------------------------------------------------------------------------------------------------------------------------------------------------------VLKD-QHTTIQNCREDFPVLSRK-VHGKP-LAYLDNAASSQMPRQVQDAYRDYHSRYHANVHRGVHLLSQEATDAMEQARESLRSHINARESKEIIFTSGATDAMNLVMQSWGRKNIGEGDEILISTMEHHSNIVPWKMLCDDRNASLKVIPVSDDGILDLDAFESMISD-RTRLVGIVHVSNTLGTVNPVEKITKIAHGKGVPVLVDGAQAVSHMQVDVQKIGCDFYATSGHKMYGPTGIGILYGRKEMLEEMPPYRGGGDMILSVSFDE-VLFNDLPYKFEAGTPNISGAIGMGRAAEYIRS--IGYDAIYQREQELLAYATSELSAIEGLNIIGKA------PGKSSVISFVLD-SVHPHDIGTILDLEGVAVRTGHHCTQPLMERLGLVATTRASMAMYNTEEEIDQLVAALHKVLEIFR*-----------
>1457365_CCproteinivoru@AXJ00850.1| cysteine desulfurase /L-selenocysteine selenide-lyase (L-alanine-forming)
---------------------------------------MNESL-------------------------------------------------------------------------------------------------------------------------------------------------------------------------------------------------------------------------------------------------------------------------------------------------------------------------------------------------------------------------------------------------------------------------------------------V---NTKA-TPGRILQIRRDFPVLERQ-IHDKP-LVYLDNAASTQMPRQVIETVSAYHTYHHSNVHRGVHQLSQEATDLYEGAREKVRAFIGASSVKEIIFTSGTTDAINLVANSWGNRNIGRDDIILISNMEHHANIVPWYMLAKRTGAKIEVIPVLDDGSLDMDQFAALVRKPNVKVVCVNHVSNALGSVNPVEQICQICRERDICTVIDGAQAIGHFQIDVNQLGADFYAFSGHKMHGPTGIGILYGREELLQEMDPYKGGGDMILSVSFDH-ISWNELPYKFEAGTPAIAQAVGLGAAVDYLNG--LDRTYLAKYEDELLAYATKRLGEVPGMRLIGTA------PQKVSLNSFVIK-GVHPHDIGSILDGEGVAVRTGQHCAEPVMDRFCIPATTRASMSIYNTFEEIDMLTEALLKVTELFDVND---------
>228410_Neuropaea@CAD84484.1| Aminotransferase class-V
---------------------------------------MNTNEFNQWIDKVSGEA---------SAYVPD-----------IESLTQMG----NALFNTPPLSR------------------------ST----------------------EPPALTVP-------------------------------------------------------------------------------------------------------------------------------------------------------GAEVSHSRPA-----------TGSS---------------YPSTIP--------LPCEAELKAL-------------FTPNQYRAPAHISLSDSDHSGHPP---------WESSFYFLDEG--------------IAPERHD---------RAAQ----I---PAAH-PPFDIHAIRRDFPILQEH-VNGHS-LVWLDNAATTQKPQAVIDRLTYFYTHENSNIHRAAHELAARATDAYEESRNKVRQFLNAASTDEIIFLRGTTEAINLVAQSWGRQHISAGDEIIITWLEHHANIVPWQMLCNETGARLRVVPVDEDGQVLLEEYQKLLNS-HTRLVAFSQVSNALGTITPARQMVEMAHRVGARVLVDGAQSVSHMRVDVQQLDCDWFVFSGHKVFGPTGIGVLYGKTELLNDTQPWQGGGNMIQDVTFEK-TAYHGAPARFEAGTGNIADAVGLGAAIDYVER--IGLENISRYEHELMTYATGCLKSIAGLRLIGTA------PDKAGVLSFTLK-DFSTEEVGTALNREGIAVRAGHHCAQPILRRFGVESTVRPSLAFYNTYTDIDRLAAAIDRIRGKKNAF----------
>1855332_Nsp@SCX76155.1| cysteine desulfurase / selenocysteine lyase
---------------------------------------MSTSN-RPDLGETLGGT---------PGYLPD-----------IGELTRMV----NEMFSTPPGME-----RVSVNPSSVSSSIPSGV---------SSGMGAG----------------IPAGY--------------------------------------------------------SPGVPYGTPGS------------------------------------------------------TATMPDPKSVMPSAAPLGSYYTAPYSAGAAQALKIPA-----------LGAD---------------LPYADTFAA---FSLPLPPELNAPP-----------AFLPSG--SVPGVSAASSAGMGALPIHSA-----GAPPFYFLDEA-----------VPFGGGARTG---------QIPA----I---ASVH-PAFDANAVRRDFPILKEL-VHGRP-LIWLDNAATTQKPQAVIDRLTYFYQHENSNIHRAAHELAARATDAYEESREKVRRFLNAPSADEIIFLRGTTEAINLVAQSWGRQNVNEGDEVIITWLEHHANIVPWQQLCNEKGARLRVAPVDDDGQILLDEYQKLLGS-RTKLVSFSQVSNALGTITPAREMIEMAHRVGARVLVDGAQSVSHMRVDVQQLDCDWFVFSGHKVFGPTGIGALFGKLELLNTSPPWQGGGNMIQDVTFEK-TAYNAAPARFEAGTGNIADAVGLGAAIDYVER--VGIDNISRYEHDLMAYATRGLNTVPGLRLIGTA------PDKAGVLSFALK-GFATEEVGGALNREGIAVRAGHHCAQPILRRFGYESTVRPSLALYNTYADVDTLVAALHRLQGGRYNY----------
>1288494_Nlacus@ARO88343.1| aminotransferase
---------------------------------------MSTSN-RPELGETSGGT---------PGYLPD-----------IGELTRMV----NEMFSTPPGME-----RVSAYPSS----VPSGI---------SSGMRAG----------------IPAWS--------------------------------------------------------SSEVPYEVPHSAA--AAPNPRSMAPSE----------------------APSTV----PYGALHPAATAPDPKSVMPSAAPLGSYYTAPYSAGTAQALKIPA-----------LGVD---------------LPYADTFAA---FSLPLPPELNDPP-----------TFLPSG---IPSISAASSAGTGALPVNSA-----GAPPFYFLDEA-----------MPFGGGARTG---------QMSA----I---VSAH-PAFDANAVRRDFPILRER-VHGRP-LIWLDNAATTQKPQSVIDRLTYFYQHENSNIHRAAHELAARATDAYEESREKVRRFLNAPSADEIIFLRGTTEAINLVAQSWGRQNVNEGDEVVITWLEHHANIVPWQQLCNEKGAKLRVAPVDDDGQILLDEYQKLLGS-RTKLVSLSHVSNALGTITPARQMIEMAHRVGARVLVDGAQSVSHMRVDVQQLDCDWFAFSGHKVFGPTGIGALFGKLELLNTSPPWQGGGNMIQDVTFEK-TSYNAAPARFEAGTGNIADAVGLGAAIDYVER--VGIDNISRYEHDLMAYATRGLNSVPGLRLIGTA------PDKAGVLSFALK-GFATEEVGEALNREGIAVRAGHHCAQPILRRFGYESTVRPSLALYNTYADVDTLVAALKRLQGGRYNY----------
>1895901_Nsp@OJY13334.1| aminotransferase class V
---------------------------------------MPGRK-------------------------------------------------------------------------------------------------------------------------------------------------------------------------------------------------------------------------------------------------------------------SHSAIPYTGAATRAMNLPE--------PSVFDSG---------------IPYADT---------GLPAGFADFP-----------SMLPSQ--EAPGIHARSPAAAGALPVPGP-----DGPSFYFLEGAVP-----PVPHLPFGSGARAS---------AIPG----T---AGAH-PAFDANAIRRDFPILSEL-VNGRP-LIWLDNAATTQKPQAVIDRLTYFYQHENSNIHRAAHELAARATDAYENAREKVRHFLNAPSADEIVFLRGTTEAINLVAQSWGRQNVREGDEIVITWLEHHANIVPWQRLCSETGAKLRVAPVDGDGQILLDEYQKLLGS-RTRLVAFSQVSNALGTVTPARQMIEMAHRVGARVLVDGAQSVSHMRVDMQQLDCDWFVFSGHKVFGPTGIGALFGKRDLLNNTPPWQGGGNMIQNVTFEK-TDYHEAPARFEAGTGNIADAVGLGAAIDYVER--IGIDNINRYEHELMAYATHALGSIPGLRLIGTA------PDKAGVLSFVLK-GFDVQEVGGALNREGIAVRAGHHCAQPILRRFGHESTVRPSLALYNTYADVDALVAALRRLQGGRFNY----------
>1855333_Nsp@SFH33607.1| cysteine desulfurase / selenocysteine lyase
MS---RLANIMT-------------------------TSMNTPS-NPLAMGVLDGA---------PRTLPD-----------VGELTRLA----NEFYSTPPGYSTPAGARVTGKPSSGAQVPPTGIGESAPWSPWSSGASSAFGTSHNVVPGSATAAPLPPSFVDNRPAGIPSEVPGPDAFATYPWTNAAHPIAPQGPYDVPPSASATPFSRTPAPTPVAPKGPYGVPPSAA--AAPVPRTHAASAIAPEGPYHVSPSASATPFSRTPAPSPLAPQGPYGVPPSAAAGPNPSSAPFAAQGLGSHYAIPYVGAAAQAMNLPQL--P----APAFGAD---------------VPFADP---------GMFTRFPGVP-----------SVLPSY--DIPDINTGGSARTGALPVPGAGVPGVGEPSFYFLDGA--------TPFAPFGNGARTS---------AIPGMH--A---LGAH-PPFDAHAVRRDFPILNER-VNGRP-LIWLDNAATTQKPQSVIDRLTYFYQHENSNIHRAAHELAARATDAYEGAREKVRRFLNAPSADEIVFVRGTTEAINLVAQSWGRQNVREGDEVVITWLEHHANIVPWQQLCNEAGAKLRVAPVDDDGQILLDEYQKLLGS-RTKLVAFSQVSNALGTVTPARQMIEMAHRVGARVLVDGAQSVSHMRVDMQQLDCDWFVFSGHKVFGPTGIGALFGKSDLLNSSPPWQGGGNMIQNVTFEK-TEYHEAPARFEAGTGNIGDAVGLGAAIDYVER--IGIDNINRYEHELMAYATRGLSSVPGLRLIGTA------ADKAGVLSFAFK-GFTTEEVGSGLNDAGIAVRAGHHCAQPILRRFDLETTVRPSLAMYNTLGDVDTLVTTLHRMRGGRSIF----------
>1855339_Nsp@SFW37157.1| cysteine desulfurase / selenocysteine lyase
---------------------------------------MSTSD-EARPGGSVDAA---------PGYLPD-----------VGELTRMV----NAAYGAPPNTESAYG-------------DISGI---------SPVERAR----------SAEA--RPEEF--RRASFLPGGI-----------TDASHPESAHSGL------------------------PYRAPPS------------------------------------------------------AADAGYPGAAASARPEVRGPHTPP-------AFRIPV-----------LGMD---------------IPYADTFAA---FSLPSSRELDNFT-----------AFPAQG--GAAGLNAVPFAGPGV-PSPGL----VERSSFYFLDEA-----------AAFGGGARVD---------DRLP----I---ASAH-PAFDIHAVRRDFPILEEQ-VNGRP-LIWLDNAATTQKPQPVIDRLAYFYQHENSNIHRAAHELAARATDAYEAARETVRRFINAPSADEIIFLRGTTEAINLVAQSWGRQNVREGDEIVITWLEHHANIVPWQQLCSETGAKLRVAPVDDDGQILLDEYQKLLGA-RTRLVSFSQVSNALGTITPARQMIEMARRVGARVLVDGAQSVSHMRVDVQQLDCDWFVFSGHKVFGPTGIGALFGRAELLNASPPWQGGGNMIQDVTFEK-TVYHGAPARFEAGTGNIADAVGLGAALEYVER--LGLDNISRYEHDLLAYATRGLNGIPGLRLIGTA------PDKAGVLSFVLK-GYTTAEVGDALNREGIAVRTGHHCAQPILRRFGQENTVRPSLALYNTHADVDALVATLHRLQSGRYNY----------
>1827381_Pbacterium@OQW41235.1| aminotransferase class V
---------------------------------------MSTNNFDQPPSDALNAA---------ASFLPD-----------VELLTRLA----NEYFSALPVAT----------------------PISTA----SPAAPAV----------STSTLEIPVFP-------------------------ADHFHAESSAF-----------------------------------------------------------------------------------------------------------PPAGTGNLSSTVIPA------------------------------VPAAIP--------LPFEEELRNL-------------LPPAQ--LPPDTYAGIPGRTG------------NGSSFYFIDSL--------------ASPHADE---------TTAK----F---ASAH-PPFDVNAIRRDFPILNEL-VHGRP-LIWLDNAATTQKPQSVIDRLSHFYRHENSNIHRAAHELAARATDAYEDARKKVSHFLNAPSVDEIVFVRGTTEGINLVAQSWGRQHIQPGDEIVISWLEHHANIVPWQQLCNEKGAVLRVAPVDDHGQILLDEYQKLLNS-RTKLVAFSQVSNALGTITPAQQMIAMAHRVGARVLVDGAQSVSHMRVDVQQLDCDWFVFSGHKVFAPTGIGALFGKVELLNSMQPWQGGGNMIEDVTFEK-TTYQRAPARFEAGTGNIADAVGLGAAIDYVQR--IGIDNISRYEHQLLVYATRGLGTVPGLKLIGTA------QDKAGVLSFVLK-GFSSEEIGSALNREGIAVRAGHHCAQPILRRYGLETTVRPSLAFYNTCADIDFLIAALLRIQGGRPGF----------
>1931235_Pbacterium@OQW85451.1| aminotransferase class V
---------------------------------------MSTSNLDHPTGESLDAA---------SSYLPD-----------VELLTRMA----NEMFSALPNAT-----------------PAAGVPFSA-----TGTSAAA----------SPSALEIPAFP-------------------------ADHPRAGNSVY--------------------ASAIPLPFEDE-----------------------------------------------------LNTLLSSAKESYSAVPGLTQTAGTP-SAQALTAAPLPA---P---EISAVNADH----FNLATSP---IPSVIP--------LPFEEELRAL-------------FTPAQ--KATLAHAAIPANPN------------QASSFYFLDSI--------------ASPAAGT---------PLPA----Y---AAAH-PPFDVNAIRRDFPILKEL-VHGRP-LVWLDNAATTQKPQSVIDRLSYFYQHENSNIHRAAHELAARATDAYEDARKKVRHFLNAPSVDEIVFVRGTTEGINLVAQSWGRQHINEGDEIVISWLEHHANIVPWQQLCTEKGAKLRVAPVDDHGQILLDEYQKLLNS-RTKLVAFSQVSNALGTITPAQQMIAMAHRVGARVLLDGAQSVSHMRIDVQQLDCDWFVFSGHKVFAPTGIGALFGKLELLNAMPPWQGGGNMIQDVTFEK-TIYHAAPARFEAGTGNIADAVGLGAAIDYVQR--IGLENISRYEHQLLIYATRGLSSIPGLRLIGTA------PEKAGVLSFVLK-GFSSEEVGAALNREGIAVRSGHHCAQPILRRFGLETTVRPSLALYNTCADIDFLVAALRRIQSGRPGF----------
>1140_Selongatus@ABB58690.1| cysteine desulfurase (plasmid)
---------------------------------------MTNTV------PSVPAV---------PN-LPTQ-SDPFFNERSLEQLTQTV----LQDLQQAGVSE----------------------AESAPT-PLSVPTPAL--------P-TTSALAVPQS---------PTAI-------------ANVP----------------------------------APPS-----SIDERSLAQLA--------------------------------------QAVLQDPQLA-SAIASIFPSVTLPTSASVPRSVPVPP----------------------------SFLPSLVPTA------PPIHDEVGVIPHH--------QLPVPSQ-PTPAGLQQTASSKSG--------------SGFYFIDEQVETAIAALHSNLTVFPQLTTS---------SIPTLTGAH---SAGA-VGFDIHQVRRDFPILQER-VNGRP-LVWFDNAATTQKPQVVIDRLSHYYQHENSNIHRAAHELAARSTDAYEAAREQVRHFLNAASTEEVVFVRGTTEAINLVAKSWGSQNLKEGDEIVITWLEHHANIVPWQQLSAETGARLRVVPVDDYGQVRLDEYQKLLSD-RTKIVSFTQVSNALGTITPAKEIIELAHRYGAKVLLDGAQSVSHLAVDVQALDCDWFVFSGHKVFGPTGIGVLYGKQELLDATLPWQSGGNMIADVTFEK-TVYQPAPARFEAGTGNIADAVGLGAALEYVQK--IGLEAIAAYEHELLVHGTALLSQIPGLRLIGTA------PHKAAVLSFVLE-GFSPEAIGQALNREGIAVRAGHHCAQPILRRFGLETTVRPSLAFYNTFEELETLAAAIRRIQTGSLAL----------
>1147_Ssp@AIE75660.1| Cysteine desulfurase
---------------------------------------MEYFK------------------------------------------------------------------------------------------------------------------------------------------------------------------------------------------------------------------------------------------------------------------------------------------------------------------------------------------------------------------------------------------ANTLRIYQDSA------------PIFNKSNGKL----------------Y---DSNA-AIFDVEKIRQDFPILNEV-INEKP-LIWFDNASTTQKPQTVIDRLTYFYQHENSNIHRAAHTLAARATDAYENARETVRHFLNAKSVNEIIFVKGTTEGINLVAKSWGKQNIKAGDEILLTHLEHHANIVPWHQLAMETGAKLIVAPVDDQGQILLDEYKKLLGS-RTKLVGLCHISNVLGTVTPAQEIVNLAHEIGAKVLIDAAQSIAHIPIDIQELNPDWLVFSGHKIFGPTGIGVVYGRQDLLDATDPWQSGGNMISEVSFEH-ISYRPIPKRFEAGTANIADVVALGKALDYVQN--IGLTAIANYENELLEYATLGLKTIPGLHIVGNA------MEKASVISFLLD-GFAPSEVGQALNKQGIAVRSGHHCAQPILKRLGLTSTVRLSLAFYNTKSEINHCIKALEKID-------C--------
>195253_Ssp@AFY61733.1| cysteine desulfurase-like protein, SufS subfamily
---------------------------------------MSNPSSFPNIQALASAAQQVFSSSQLSQLTPNSATNPLLNEAALEQLVNAVVQDLNQVLAVSPQEVPTPD-AVPGIPS-----PTGGIPSSGSI-PGVSGLGAA-------VPIPHPSSSIPSSGL---IPIVPSLVP------------AANPGLPNPSGSIPSSGA----------IPVVPVPPTGVPNSGSIPGLVNPAGAIPSSGAVPG----IPSLSAA------APTSA----------ANPGIPNPSGAVPNSASI-PGLPSP-SVVAPTSASVPELLNPTGVIPTSLGQGIPASELNVPSSPGPGIPDFTP--------PVFQPDLKTVPVDSVPHHFDLGSVSPAHLPTSAALPQIPQALTS------------FETGFAFIDEQQH-----FAPSAPALNPHYLQAHPGHDFPLTVPQLVGPR---VGSS-VGFDLHAVRQDFPILQEK-VNGRP-LIWFDNAATTHKPKAVIDRLTYYYEHENSNVHRAAHELAARSTDAYEKSREQVRRFINASSTNEIVFVRGTTEAINLVAKSWGSQNVHEGDEIILTHLEHHANIVPWQQLCAEKGARLRIVPVDDHGQVRLDEYQKLLSD-RTKIVAFTHVSNALGTVTPAAEMIALAHRYGAKVLLDGAQSVSHMAIDVQALDCDWFVFSGHKVFGPTGIGVVYGKEDLLNATLPWQTGGNMIVDVTFEK-TVYHQAPGRFEAGTGNIADAVGLGAALEYVQK--IGLESICRYEHELLVYGTALLQEIPGLRLIGTA------PEKAAVLSFVLE-GHSPEAVGSALNQEGIAVRAGHHCAQPILRRFGLEATVRPSLAFYNTHGELEALATALRRIQAGVTAK----------
>292564_Cgracile@AFY28214.1| cysteine desulfurase-like protein, SufS subfamily
---------------------------------------MTTAD----HHGAGDEAV-------IPHGFPS--------EAELGRLAHLI----QAQLSGHPSQP------------------------------------------------VASVVQLPAAS----------------------EGLSSDP-------------------------------PLSQADSGG-SELHVDRQLRDDV---------------------------------------------------------------SATHLSPQAVPERADPR--TLTPFAIE---------------IPHSFPSLQGVISQFPVAMDLPYFMAE--------RAPSPTR--LPTSEVPQPEAMAGA-P----------------------------------AGLSQLD---------LTQQ----A---SHAA-QPLDPAYLRRDFPILQER-IHGRQ-LVWLDNGATTQKPLAVIERLERFYRSENSNIHRAAHELAARATEAYEQARATCARFLHAASSEEIVFVRGTTEGINLVAQSWGRRYIETGDEIVLTHLEHHANIVPWQQLAHEKGARLRIAPVDDTGQVILEAYEHLFNS-RTKLVAFTQVSNALGTIPPVEEMIAIAHRHGALVLLDGAQGIAHTPVDVQALDVDFYVFSGHKIYGPTGIGVLYGKRDLLQSMPPWQGGGNMIRDVTFER-TLYQDPLQRFEAGTGNIADAVGLATALEYVER--IGMHAIDRAEQALLAYATPLLLAIPGLRLFGRA------DHKAGVLSFLLD-GLAPEAVGSALNQAGIAVRAGHHCAQPILRRFGVESTVRATLGLYNTHTDVDALVAALRRLAA---------------
>1953139_Bbacterium@DDIC01000058.1_3|  1471 2691
---------------------------------------M----------------------------------------------------------------------------------------------------------------------------------------------------------------------------------------------------------------------------------------------------------------------------------------------------------------------------------------------------------------------------------------------------------------------------------------------------------ALTHAYHLDFPELQQE-INGYP-LTYLDSAASSLMPESVIETINQYHRTAHANVHRGVHTLSQTATDDYELTRDRVQALIGAAQREEIIFTYGATDSINLVAHTWGKAHLTTGDAILITEMEHHANIVPWQQVAQEKGCVIHKVPITQKGEIDQDAYQRLLAQEPVKVVALIHASNALGTVNPVKEMITQAHDQGALVMLDGAQSAPHFTVDMQALDCDFYTFSAHKLCGPTGFGILYGKMEHLESMPPFRGGGSMIEHVAIES-STYQRPPLRFEPGTPAIAAGIGFGAAIDYLMD--IGMETIASIEHELLLEAQSRLETLPKTTIIGSP------SERIAVLPLHFE-GIHPYDMGMFLDRRGVAVRTGHHCAQPLIEYYQLPGTVRCSLTFYNTVEDIDRFISAIEEGLEFFS*-----------
>2283320_Bbacterium@RDV37506.1| cysteine desulfurase
---------------------------------------MERRS----------------------------------NRIEAQELE------------------------------------------------------------------VSVNVKRPEGDV------------------------------------------------------------------------------------------------------------------------------------------------------------------------------------------------------------------------------------------------------------------------------------------------------------------S---ITSE-PSCLAAQVREQVPALHQGGEVGRR-WTYLDSAATTLTPQPVIDVLSDFYATETGSAGRGGHWRARRSTQRYEAARARVAAFLGAETSSSVVFTRGATHALNLIACGL-RGALKPGDEVVISAMEHHANLLPWRALAEESGARLRVVPLNERGELDREATEAMIGA-RTAIVALTHVSNVLGTVNPVAEWVEMARGYGALSVIDGSQSVAHRAIDVKALGCDFFVCSAHKMYGPTGVGVLCGRSEALERLRPMELGGGMMTSVREDE-VVFAELPNRLEAGTPPVAQAVGMAAAIDWMEG--FGMEALQRHEEALCAYALERFKEVEGVEVVGSP------AERSAVIAFGLR-GVDAYDLGELLDAQNVAVRVGSHCAHPLVRELGLCATARASFGAYTDRDDIDALIEALAEAARFSPCGELDGQPR---
