# Supplementary material for: Components of iron–Sulfur cluster assembly machineries are robust phylogenetic markers to trace the origin of mitochondria and plastids
Source: PLoS Biol. 2023 Nov 8;21(11):e3002374. doi: 10.1371/journal.pbio.3002374 (PMC10631705; doi:10.1371/journal.pbio.3002374)
Supplement: S1 Data — (ZIP) [file pbio.3002374.s017.zip › S1 Data/Concatenations/SUF/SUF_Cyano_Root/alignments/SufD_Cyano_ExtGroup.fasta]

>102232_Gsp@ELR96800.1| FeS assembly protein SufD
---------MTALLE--------------------------------------------------------T-TTDSYLQALLS-QITP-------------SGAITEITEL-------SNQALTAL--ANQSLPQKSDEDWRFTDLSELKKLSLRLAS---P-V-EVTK-------QALEQ----------FTLPEAQHS--------------------------RIVFVNGVYVSEL------------------------SDT---S-----GLP--PGIYLGNLAGL-----E-EAK------KPELIEYLSRD-----YQ--DVFSLLNTGGLKD--IAIAWVEPDVVVTTPIHLLYLTVP---E-SD--------PILVQPRTLVVAQKN-SQLEIVEYYGAIT-----------QDCSDQ--------------------PHNLPYCNNAVTDIVLHENAQLKHSRVQR-ESGD-GLSIANTCVEQDQDSSYTLWEINLGAKLFRHNLKVKQTGAQTTTNLQGLILVGGKQVTDTHSTVALAHPHGVVNQNHKCIVDGQAQVVFNGKIIVPQKAQLTNAAQINRNLLLSPQGRVNTKPELQITADNVKCTHGATVSQLETDEVFYLRSRGLSEIDARHLLLEAFAAEILDQLPIPSLRKRLSQCVACRNY-----------
>1378066_Csp@PPS39800.1| Fe-S cluster assembly protein SufD
---------MSIQVTPNW----------------------------------------------NEVGVV-S-AVDTELTNLLN-QSQQ--------QAIAAQESESLLQAI-------RDRATAIV--HQSKFPTTRDEEWRFTDISPLKQVQFQAAP---S-A-VPDL-------AALQS----------LLLPEASRS--------------------------RLVFVNGIYTPEL------------------------SAV---------VLP--DGVIASNLDRL-----P-PAN------RSRLENYLAQI---PGTE--EVFTALNTAAIAD--VAVVWIPKNVVVETPIHLLFVSTA---S-VT--------PIITQPRCLVVAESG-SSVTLIEDYFNQMTNL------EAEEGEAE--------------------VGEPIYFTNAVTEIWVEENAQVNHTRIER-DSPE-AFHIGKTAIAQARDSRYTCNAINLGAKLSRHNLDIFQTGEQTQTTLNGLTKIAGNQLADTHSALALNHPYGTSHQLHKCIVGDRAHAVFNGKIFVPKPAQQTDAAQLNRNLLLSPKARVDTKPQLEITADNVKCAHGATVSQLDDEEVFYLQSRGLNANEARNLLINAFAAEIINQIPVSSLQQTLLKTINLQ-------------
>2055792_Mbacterium@HAT15873.1| TPA_asm: Fe-S cluster assembly protein SufD
---------MNTQV---------------------------------------------------------A-TREMFLAGLVN-QCEK-LGA------AHLKSSAYGLDHL-------RDIAAQYV--LSSHFPTVKDEEWRFTDLSPLLQIPLNLPQ---S---NLSK-------IKLSD----------ITMPVKDKADLPL----------------------RLVFVNGFYAPDL------------------------STV---N---LPNLP--IDFYVGNISNA-----P-EKY------QPRISDVLNKH---RQQT--EVFTALNIASLVD--SAVVFVPANMSFDLPIHLLFLTAP---G-AS--------PTMCQPHCLVIAEAG-SNVTLIEDYATIG---------------------------------------NVAAFTNAVTDVVVGENAAVNHVRLQR-EAGN-VVHIGTSAIAQSRNSHYTCHAISLGGKISRHNLEVFQRGEATETTLNGLTVAFGEQLSDTHSLISFNHPHGTSRQLHKCIVGNKARAVFNGRVFVPKAAQLTDAGQLSRNLLLSPRARVDTKPQLEIVADNVKCSHGATVSQLEDDELFYLQSRGLDLERSRYLLIDAFAAEILDKLPIVGVAKMLSTCMAIQE------------
>1880991_Ocyanobacteri@OCQ91733.1| Fe-S cluster assembly protein SufD
---------MTTPV---------------------------------------------------------I-NRETFLPDLVS-QFRQ-LGK------GKRETCAYGLKDL-------RDMATEYV--LAATFPTTRDEEWRFTNLSPLLEIPFQVAE---N-Q-QLDI--------SLSD----------ITLPVSSKDDLPL----------------------RLVFINGYYSSQL------------------------SNV---QSSLLPTLA--LEFYAGNLSNA-----P-GPY------HSGIREYLSKY---QQQN--DVFSALNIAGLVD--SAVVFVPANKAIDTPIHLLFFTVP---G-AT--------PVMCQPHCLVIAEPG-SSIVLVEDYATLG---------------------------------------NVASFTNAVTDIVVGENANVNHLRLQR-EGGK-AFHIGKSAISQSRNSRYTCHAISLGAKISRHNLEVTQTGEGTETTLNGLTLIGGEQLADTHSVIGFNHPHGTSRQLHKCIIDGKAHAVFNGKVFVPKVAQLTDAGQLNRNLLLSQKARVDTKPQLEIVADNVKCSHGATVSQLEDDEVFYLQSRGLDEEMSRNLLINAFAAEILNQLPVGAVREMLARIVASRT------------
>1080068_Lsp@BAU44118.1| FeS cluster assembly protein SufD
---------MTVQVSPEV--------------------------------------------NTPISPAA-A-QRAEFLQHLRQ-LA------------RAIPSQVAALEPL-------RDRALSQL--QGRVFPTSRDEEWRFNDLSALLNLKLAVAE---A-EPTMRL-------DDLEA----------FFMPETASR--------------------------RLVFINGAYSENL------------------------SAL---G-----DVP--SGVTVSSLAGL-----D-AAW------TERLQPYLAQQ---PNAE--ELFTTLNTAGLSD--VAVVFVPKNVEAAEPIRLLFVSTA---A-DT--------PTFSQPRVLVLAEAN-SSITLLEDYLALS---------------------------------------EGSYFVNPVTEVWVGENASVNHTRLQR-DSRA-AVHIGKTAVSLERSARYTCNAVSLGASLSRHHLEVHPTGEQAEVTLNGLTVATGDQESDLHSAIALSRPHCVTRQLQKNIAGDRAHVIFNGKVFVPQAAQLTDAGQLNRNLLLSSKARIDTKPQLEIVADNVKCTHGATVSQLEADEVFYLQSRGIDATSAQSLLIYAFAYEILEKIPIASLRESLASSSLLRPNS----------
>2107703_Fcyanobacteri@PSB59494.1| Fe-S cluster assembly protein SufD, partial
----------------------------------------------------------------------------------------------------------------------------------------------------------------------------------------------------------------------------------------------------------------------------------------------------------------------------------------------------------------------------------------------------------------------------------------------------------------------------------------------------------------------------------------------------------------SKIALTQPYATTNQLHKCIVDDRAHVVFNGKVSVPQAAQLTNAGQLNQNLLLSSKARVDTKPQLEIVADNVKCTHGATVGQLEADEVFYLQSRGIDAESARNLLIYAFAIEIMNEIPIESLRDRLAKCLR---------------
>1173022_Cepipsammum@AFZ11926.1| Iron-regulated ABC transporter permease protein SufD
---------MSIEVSVK--------------------------------------------------------PQVSYLKQLLD-LG------------QELPATTSLIREI-------RDRATAVV--QELAIPTTRDEEWRVTDLSGLLKVNFQAVS---NQESAISL-------SDINS----------LILPEAAAS--------------------------RLVFVNGIYAPEL------------------------SSV---A-----NLP--AGLFVGNLLAA-----N----------IPHLENYLGKQ---QGGQ--EVFTALNTASLTD--AAVVYVPKNLLVETPIHLLFISVT---G-EA--------ATISQPRCLVVVEAG-STVTLIEDYISYP-----------VTSP----------------------QSPVTNLTNSVTEVWVGENAQVSHIRVQQ-ENKE-AFHIGKSAIAQARNSRYACHAVSFGGQLSRHNLEVFQTGEATETTLNGLTMIGGSQIGDTHSAIALNHPYGITNQLHKCVVGDRAHAVFNGKVFVPKPAQLTNAGQLNRNLLLSSKARVDTKPQLEITADNVKCSHGATVSQLEDDEIFYLQSRGIDADSARTLLINAFAIEIIEQIPVASVRERLTQIVR---------------
>2107693_Csp@PSB33444.1| Fe-S cluster assembly protein SufD
---------MQLLSNLE---------------------------------------------------EL-K-DKDAYLSELLK-QCQA-QKI-----AVLEPELILLLQEL-------RDRTSSLI--HLATLPTTRDEEWRFTDLSALRQVKFTNVE---T-L-HATA--------NIES----------LILPEAANS--------------------------RLVFVNGVYAPQF------------------------SAI---A-----NLP--DGITVSNLAGL-----P-ITH------RSRIKNYLAQQ---QGAT--EVFTALNTSAISD--VAIVWVGKNVVVNAPIHLLFVST----S-EQ--------PTISQPRCLLVAESG-SNVTVIEEYKNAA-------------------------------------NTDTVYFTNSVTEIWVEENAEVSHTRVEQ-ESLE-AFHIGKTAVSQARSSRYTCYAVSLGGKLSRHNLEVFQAGEQTDTNLFGLTAISGNQVGDTHSAIALNYPHGTTNQLHKCIVSEKSHGVFNGKVFVPKPAQLTNAAQLNRNLLLSSRARIDTKPQLEITADNVKCSHGATVSQLEDDAIFYLQSRGINASDARNLLVNAFAAEIINQLPLSSLRESLTNAVKSFSTIK---------
>1618023_Aatlantica@KJH70606.1| hypothetical protein UH38_17000
---------MISPIVDVGV----------------------------------------------------K-DRDAVLTALLQ-QCQG-QKL-----QVLEPEMLSWLQEL-------RDRACDLV--HLYTLPTTRDEEWRFTDLSALRQVKFTNAE---T-LHAKSP-------TDIAP----------LILPEAANS--------------------------RVVFVNGIYAPEL------------------------SAV---T-----DLP--DGIVASNLASL-----P-VEK------RSQLQDYLAQI---PGTQ--EVFTALNTAGIVD--VAVVWVDKNVVVDTPIHLLFVTA----G-DE--------PVVSQPRCLVVAESG-SQVTVVEEYTHQR-------------------------------------KEDRVYFSNAVTEIWVEENAQVEHTRVER-ESSE-AFHIGKTAISQARDSRYACYAVSLGGKLSRHNLEVLQAGEQTDTTLNGLTVVAGSQVGDTHSAIALNYPYGTSNQLHKCIVADRAHAVFNGKVFVPKPAQLTNAAQLNRNLLLSPRARVDTKPQLEITADNVKCSHGATVSQLEDDEVFYLQSRGLNADDARNLLVNAFAAEIINQLPLESLRASLTTAVKDALTEV---------
>52271_Asp@LUHI01000068.1_52|  58145 59503
---------MTIQVSPSA-------------------------------------IPNS--DAVSVTSTL-L-DRDAYLVGLLN-Q-------------VTVPASEGWLQEL-------RDRAANWV--RHSTIPTTREEEWRFTDLSELRQVEFRRAV---D---KLNV-------ETLHA----------TSLQNAGDN--------------------------RLVFVNGVYAPEL------------------------SAV---A-----NLP--SGVVVGNLSAL-----S-LPE------QERVQQHLAQA---EGAL--EVFTALNTAGISD--VAVVLVAKNVIVATPIHLLFMTVA---G-ET--------ATISQPRCLVVAETG-SQVSVVEDYQTTP-------------------------------------DAEGVYLTNAVTEIVIADNAHVNHTRVER-ESKQ-AFHIGKTAVTQARYSRYTCHAITLGGKLSRHNLEILQTGEQTETTLNGLTMIADSQVADTHSAIALNHPYGTSKQLHKCIVGDRAHAVFNGKVFVPKPAQLTDAAQLNRNLLLSPKARVDTKPQLEITADNVKCAHGATVSQLEDDEIFYLQSRGIDANDARKLLVNAFAAEIINHIPVASLREELLHTVTTWKQG*---------
>1752063_Fsp@BAU08219.1| FeS assembly protein SufD
---------MTIQVSPSP-------------------------------------IPNS--SAASLSATL-L-DRDAYLTELLN--------------RVIVSKSEGWLQQV-------RDRAANWV--RHSVLPTTRDEEWRFTDLSALRQVKFNVE--------TLHA-------RSLQP----------DILPEAANS--------------------------RLVFVNGIYVPEL------------------------SVV---A-----GLP--KGVVVSNLDAA-----S----------QLGVQKYLAQA---EGAL--DVFTALNTAGIND--VAVVWVPKNVVVETPIYLVFIAA----G-DE--------PFVSQPRCLVVAESG-SQVSLVEEYRNRK-----------DA-----------------------KDAKEVYLSNAVTEIWLEDNAQVNHTRVEW-DSRE-AFHVGKTAVTQGRYSRYTCNAISLGGRVSRHNLEILQTGEQTETNLNGLTMIGGNQLADTHSAIALNYPYGTSRQLHKTIVGDRAHAVFNGKVFVPKLAQLTDAAQLNRNLLLSSKARVDTKPQLEITADNVKCAHGATVSQLEDDEIFYLQSRGIDEESARSLLVHAFAAEIINQVPVPSLREKLTQTVNRF-------------
>1128427_Fcyanobacteri@KB904821.1_4641|  5303783 5305165
---------MVVEAALNP--------------------------------------------ILPSTGEG-D-RGNAYLKDLLR-LLEG-QKV------RSHSEIAGWLQEL-------RQRAAYNV--TKQRMPIRKDEEWRFTNLSDLQQHTFTAAP---T-V-QLNA-------PDIEL----------LTIPEAATS--------------------------QAVFVNGRFTPEL------------------------SNL---T-----ALP--EGIFVGNLAQL-----P-VEQ------SLKLVKYFAHI---EGAN--EVFTALNTVGFPD--VAMVWLAQDVIVEQPLHLLFVTVV---E-DE--------VILTSPRAAIIAEPS-SSLEIVEHYAAVT-----------PGCPDQ--------------------TGNTPYWTNAVTEIWLEENAQINHTRNQR-ESGD-GFHIGKTAVAQHRSSRYTCNALSLGAKLSRHNLEVWQQGEQTETTLNGLTIAGREQTADTHSLIALDFPHGKTDQLHKCVIDDTAHAIFNGKVYVPQNAQLTNAAQLNRNLLLSPKARVDTKPQLQITADNVKCTHGATISQIEADELFYLQSRGINADSARSLLLDAFAAEILNRVPILSLRKRLAQCVACRTYE*---------
>2099686_Cbacterium@PXCV01000481.1_7|  4679 6016
---------MSLKTISK--------------------------------------------------------NNVTSLAELVK-LR------------QPVVSDGEVLNPI-------RDRHQARL--DELALPTTRDEAWRFTDLSELTGVNFAPAP---S-I-NLEA-------SQIEV----------NQLPEAPES--------------------------RLVFVNGRYSDRL------------------------SQK---D-----GLP--QGLYAGNLANL-----P-QDQ------KAKLGDYLAKQ---PGQE--EVFTALNSASFQD--LAVIWLRRGTVVDVPLQLLFVSVP---E-DS--------AMLTQPRCLVVAEAN-SHLTLVEEFVSTV-----------EGCPDS---------------------QAVAYFNNAVTEIWLEDNAELTHVRLQR-DNGS-AFHIGKTAVTQARDSRYACHTLNLGSQLSRHNLDVYQTGPGTETTLNGLTLIGKAQTSDIHSTVIYDHPNSTVNQLHKCIVGDKGHAVFDGRVVVMKKAQLTNANQLNRNLLLSPKARVNTKPQLEIVADNVKCSHGATVSQLEADEVFYLQSRGLDKTTSQNLLVDAFAAEILQQIPVVSLQTAIAQCVACRTISY*--------
>1666905_Psp@KPQ36893.1| Fe-S cluster assembly protein SufD
---------MSLKTISK--------------------------------------------------------TNITSLAELLN-LR------------QPVVSDDEVLNPI-------RDRHQARV--QELALPTTRDEAWRFTDLSQLTQVEFTAAP---S-P-QVEW-------PQIEI----------NLLREAPET--------------------------RLVFVNGAYRDRL------------------------SNR---Q-----GLP--EGLYAGNLGEL-----P-PEQ------KAKLENYLAKQ---PGQE--DVFTALNSASFQD--VAVIWLRRGTVLETPLQLLFVSVP---G-EQ--------AMLTQPRCLVVAEAN-SHLTLVEEYISTV-----------EGCPDA---------------------QAVAYLNNAVSEIWLEDNADVSHIRLQR-DNGS-AFHIGKTAVTQARDSRYTCHTLNLGSQLSRHNLDVYQTGPGTETALNGLTLIGKAQTSDSHSTVIYDHPNGTVNQLHKCIVGDKGHAVFDGRIVVMKKAQLTNANQLNRNLLLSPKARVNTKPQLEIVADNVKCSHGATVSQLEADEVFYLQSRGLDKTTSQNLLVDAFAAEILQEIPVKSLQTAIAQCVACRTVSY---------
>1643526_Gsp@LWRO01000008.1_91|  125388 126722
---------MSTETVSK--------------------------------------------------------QQVSALTQLLQ-LR------------PGLTEQSDVLESI-------RDRAEAWV--RELAIPTTRDEAWRFTDLSPLFDVEFHAAP---F-V-ELSE-------SQIET----------CKLPEAPNS--------------------------RLVFVNGVYAKSL------------------------SDV---R-----ALP--DGVFAGSIAEL-----P-DDR------KAQLGQYLAQQ---PGYE--EVFTALNTASLQD--VSIVWVPRGKIVETPLQVMFVAAA---R-AK--------ASIVQPRCLVVAETN-SSLTLIEEYIVTT-----------EGCPDS---------------------GGIPYFSNAVTEVWLHENAEVNHARLQR-DNGT-AFHIGKTAVTQARNSRYRCTALTLGAKLSRHNLEVFHVGEGTDTNLNGLTLIGKTQVADTHSTIVHNHPNGTTNQLHKCIVDHKAHAVFNGRIVVPQAAQMTNANQLNRNLLLSPKARVNTKPQLEIVADNVKCSHGATVSQLEADEVFYLQSRGLDKATSENLLVDAFAAEILQDVPVASLQKTMAQCVACRVEL*---------
>2420338_Cbacterium@RMG06903.1| Fe-S cluster assembly protein SufD, partial
-----------------------------------------------------------------------------------------------------------------------------------------------------------------------------------------------------------------------------------------------------------------------------------------------------------------------------------------------------------------------------------------------------------------------------------------------------------------------------------------------AAE-AFHIGKSAVTQHRDSRYTCHAITLGAKLSRHNLEVFQSGEGTQTTLNGLTLISGEQVADTHSTVALEFPNGTVDQLHKCILDGKSHGVFDGRICVPKAAQLTNASQLNRNLLLSPKARVNTKPQLEIVADNVKCAHGATVSQLEEDEVFYLQSRGLDRQSSENLLIDAFAAEVIQELPIASLKNILSQCVSCRSLFGHR-------
>1781255_Dsp@OEJ73507.1| Fe-S cluster assembly protein SufD
---------MSIQVSANV---------------------------------------------EINNALL-T-ANSDFFTPILD-QV------------APLAASLAWVEAL-------RQQALTVT--SEFALPTRRDEEWRFTNLSPLAETQFGVLA---A-D-AVETQTFIADGDRVAP----------FAFPEMTQT--------------------------RLVFVDGVYAPNL------------------------SNL---E-----GLP--TGIYVGNLPES-----P-----------DAVQAYLGKL---PGLA--EVFTALNTASLTD--AAVVVVPKNQAVEAPIHLLFIATD---S-SQ--------PVIHQPRCLVVAESG-SSLTLVEHYVAAAVAN-------IPSCLDA--------------------RTKFPYFTNTVTEIAIAPNAEVNHTRIQR-EAGN-AFHIGKTAVTQARDSRYTCNAITLGAKLSRHNLEVFQQGEGTQTNLNGLTMIGGEQVADTHSAIAYNHPNGSSDQLHKCIVDSKAHAIFNGKVFVPKPAQLTDAAQLNRNLLLSNKGRVDTKPQLEITADNVKCSHGATVGQLEEEEVFYLQSRGLDARTSRNLLVDAFAAEILNRIPVKSLQSLLSRCIACRAN-----------
>864702_Ocyanobacteri@EKQ68505.1| Iron-regulated ABC transporter permease protein SufD
M--------IEISTVADV--------------------------------------------GNLGVTTA-S-DRTTYLKNLLA-LQ------------SPLADNLDWLQEV-------RDRAASRV--QELAIPSTREEEWRFTDLSPLLKVELKSVAR-KS-S-AISQ-------AEIAS----------FILPESST---------------------------CLVFVDGTFLPEL------------------------STT---Q-----NLP--TNMVVGNLATA-----I-QQES---SLQNRILDYLARQ---PGSG--ETFTALNTASMTD--VAVIYVPQKQIVDSPIHVLFVSTA---D-QP--------QVMTTPRCLVIAESN-SSLTLIEDYISLN---------------------------------------ASVYFTNSVTEVWVEANAHVNHTRIQR-DSQT-AFHIGKTAVSQARDAHYTCNAISLGAALSRHHLEVYQTGEQTYTMLNGLTMIADNQVADTHSLISYTKPYGTSNQIHKCIVDDQAHAVFNGKIFVPKAAQLTDARQLSKSLLMSPKARVDTKPQLEITADNVKCAHGATVSQLESDEVFYLQSRGIDENSARSLLVYAFAYDIISQIPVASLRNILAASVRIPT------------
>47254_Lsp@PZV13216.1| Fe-S cluster assembly protein SufD
M--------IELSTVSDV--------------------------------------------GNVGLFSK-G-DRAAYLKNLLH-LR------------SPLPESLIDLNVI-------RDRAAARV--QELAIPSTRDEEWRFADLSSLLKVNFQTVD---D-QSSLSF-------PHIQP----------FILPEAISS--------------------------RLVFVNGLYDPAL------------------------SAV---D-----GLP--DGILATNLATA-----V-A--------FKEFSTQLAQQ---PGAE--EVFTTLNTASFTD--GALIWVEKDQVIDIPIQILYVSTA---T-Q---------AAIAHPRCLVIAQPG-SKLTLIEEFVALH---------------------------------------EGIYFTNSVTEIAVLDNAEVNHTRIQR-DSSE-SIHIGKTVATQARDSRYTCNAISLGSKLSRHNLEVYQTGEQTDTVLNGLTMITDDQVGDTHSLISFTKPHSISHQIHKCIVDDHAHGIFNGKVLVPKAAQLTNAGQLSKTLLLSPKARIDTKPQLEIVADNVKCAHGATVSQLDNDEVFYLQSRGIDEVSARKLLVYAFAYEVINQIPVASLRDQLADLARPQQAHI---------
>1973482_Rcurvata@BAZ89916.1| FeS assembly protein SufD
---------MTMEVFPPA---------------------------------------------VSDSLLD-L-DKDAFLTRLLN-QLNE----------ICLSKEPSWLEQV-------RTNATKWV--RHSVIPTTRDEEWRFTDLSPLREISFALGS---N-L-GSSQ-------IAMESFM------EGLGLPEATH---------------------------RLVFINGVLTPTL------------------------SQT---S-----DLP--SGLHVGNLDSL-----E----------DSVAQKYLAQF---DGTR--DVFSDLNTAGLSD--VAVVWAGKNVVVEDPIQLLFISLV---G-EF--------PTFCQPRCLVIAEGN-SQISLIEEHITLN-----------TPSPQN--------------------EPMGAGLNNSVTEIWVHENAQVNHSRIVL-GGDH-SFDIGKTAVTQARYSRYSCNAITIGGKVSRHNLELVQTGEQTETNLHGLTVIAQKQLGDTHSAITLNYPYATSKQLHKLIIGDRAHGVFNGKIFVPKSAQLTDASQLNRNLLLSSKARVDTKPQLEITADNVKCAHGATVSQLQDDEIFYLQSRGIGETEARKLLVNAFATEVINLIPLASLREKLLKTVSSLVNN----------
>551115_Nazollae@ADI63226.1| FeS assembly protein SufD
---------MTIQVSPSS-----------------------------------------------ISDSL-L-NRDAFLNGLLN-Q-------------VTTSATTGWLQQL-------RDSAVKWV--RHSVIPNTRNEEWRFTDLSLLKEVEFNSVD---I-K-TLEKFQE----TALDV----------EIFSEVSH---------------------------CLVFVNGIFAPNL------------------------SAI---T-----NLP--PGLKIGNLDIL-----P----------DAVAQEYLAQS---EGTR--DVFTTLNTAGLND--VAVVWVGKNVVVQNPIYLLFISVA---G-ES--------AIISQPRCLVVAESN-SQVSLIEEYTNRR-------------GAEK--------------------AEDEVYFANSVTEIWVNENAQVSHTRVVM-QGEA-AFHIGKTAVTQAQYSRYSCNAVTVGGKISRHNLEILQTGEQTETTLNGLTVIAEKQLADTHSVLFLNHPHGVSKHLHKCIIGDRAHGVFNGKIFVPKHAQLTDAYQLNRNLLLSSKARVDTKPQLEITADNVKCSHGATVSQLEDDEIFYLQSRGIDRNNARKLLVNAFASEIINFIPVSPLREKLLKTVVSLTHK----------
>46234_Asp@AFW95764.1| FeS assembly protein SufD
---------MSIPVSLTS-----------------------------------------------IPNSL-L-DRDPFLTGLLN-Q-------------VTVSEKDDCLKQL-------RDGAAKWV--RHSVIPNTREEEWRFTDLSSLKQVDFKLGM--------FQK-------TSLGS----------DILPEVSQ---------------------------RLVFVNGVYSPDL------------------------SNT---E-----NLP--AGLIVGNLNVL-----S----------SEIVGEYLAQA---EGAK--EVFTALNTAALND--VAVVWVGKNVVLETPIHLLFISVS---G-ES--------ATISQPRVLVVAESN-SQVTLIEEYIASS-------------------------------------QNEGVYFTNSVTEIWVNENAQVSHNRIAR-EGAA-AFHVGKTAVTQARYSRYSCNAVTVGGKISRHNLEILQTGEQTETTLNGLTVIADNQVADTHSALSLNHPHGVSKQLHKCIIGDRAHGVFNGKIFVPKLAQLTNASQLNRNLLLSSKSRIDTKPQLEITADNVKCAHGATVSQLEDDQIFYLESRGIDENNARKLLVNGFAMEVINFIPVASLRESLLKTVTSLTNK----------
>282423_Pagardhii@BBD56073.1| FeS assembly protein SufD
---------MNNITITE------------------------------------------------------K-QEVSYLNHLLE-QIQGGLSE-----PSLPSQISVQLQQI-------RDHALTWI--KELEIPTKRDEEWRFTDLSPLLANRFKMAN---F-V-QLEN-------QAIAS----------LILPESEHK--------------------------RIVFVNGIYAPHL------------------------SDI---T-----EIP--DGIFIGNLAEL-----P-EQF------RDRLPDYLSQQ---QGNQ--DVFATLNSTGLKD--AAVLWVDKNKILEDPIHLLFIGLP---D-NI--------PVINQPRTLIVAETG-SSITLIEHYATAD----------IFGCSDQ--------------------VKVQPYFTNAVTEIYLEENAQVNHTRLQR-GSGS-AFHIGKNAVFQARNSRYTCHAISLGSKLSRHNLEVYQRGEGTETTLNGLTLIGSEQLADTHSSMMLNHQHGTFNQVHKCIIDDKAHGIFNGKVFVPQTAQFTNANQLSRNLLLSSKGRIDTKPQLEIVADNVKCSHGATVSQLEADEVFYLRSRGLSEQMSRHLLIDAFAAEILGKLPSETLTQVLSRCVSCRTDFS---------
>1173025_Gsp@AFY66717.1| Iron-regulated ABC transporter permease protein SufD
M--------MTVSDVATTPQ---------------------------------------------------A-NAEEALSGWLA-QAPR-IDE-----ARFGAEAIAWLQGL-------RDQGAAFL--KEQSFPSRRDEDWRFTDLSPLLAVPFQAAT---A-S-RLTP-------EAIAP----------FAVSEAEQS--------------------------RLVLVNGVYAPEL------------------------SAI---A-----GLP--AGAFVGSLADL-----P-AER------QSALQDYLAKQ---HGGE--ERFTALNTSHFQD--VAVVWLPHNAVIEAPIHLLLVATA---S-E---------AALISPRCLVVAETG-SALTLVEDFVTVG---------------------------------------DGPHWTNAVTEVWVQANAQVNHTRIQR-EAIA-AFHIGKTAVSQGRDSRYTCNAISLGGQISRHHLEVLQQGEQTHLALNGLTVASGTQLADTHSLIQYTQPYGASDQLHKCIVGDRARAVFNGRISVPKAAQLTNAAQLSRNLLLSPKARVDTKPQLEIVADNVKCSHGATVSQLDTDEVFYLQSRGIDQGSAQELLIYAFAAEILERVPVPSIRQALAAQATQNH------------
>1919135_Cbacterium@PSO92791.1| Fe-S cluster assembly protein SufD
---------MNAQTSFSS-----------------------------------------------KEIQA-A-SSDQYLNGLLK-QCQG-KTV-----ALQDSETATWLQKV-------RDHASSSL--AQSSMPTKRDEEWRFTDLSPLMQHDFQADG---E-A-SVAP-------STVEG----------LTLPEASTT--------------------------RLVFVNGVYSHQL------------------------SEV---T-----DLP--KGVYVGNLSCM-----S-AAH------TSRLQNYLAQQ---EGSE--ELFTALNTASLTD--AAVIWAAPNQIVETPIHLLFLSVP---G-ET--------PTLSQPRALVVAHTS-ASLEVIEQYTSLSESENRPNTGELPARQGE--------------------LTARPYLTNAVTEIWAEENAQVTHTRVQQ-ESQQ-GFHIGKSAITQSRDSRYTCNAISFGARLSRHNLDVFCHGSQSDTNLNGLTVIRGEQLSDTHSAIAYTTPHCTSDQLHKCIIDDRAHAVFNGKVFVPKAAQLTNAAQLNRNLLLSPKAHVNTKPQLQITADNVQCSHGATVSQLEADELFYLRSRGLNESDARNLLIDAFAAEMLQRIPTPSLRKTLSASLREGRGQKAEGRG----
>2107694_Ahegewaldii@PSF36041.1| Fe-S cluster assembly protein SufD
---------MTSIILEP---------------------------------------------------TK-T-DNDEYLQKLVE-QNKA-------------KISAEWLNDL-------RKDAVTEI--QNLKLPHRKDEEWQFIDLSELRQTNFQTAQ---N-V-ELST-------EALNP----------FILPEAGAS--------------------------RLVFVNGFYAANL------------------------SDA---S-----TLP--DGVFVGNLSEL-----AANAR------KEKIVKYLGQQ---KG----DVFTTLNTTDLSD--AAVVWVNPDIVVETPIHLLFLTII---S-KT--------PAISQPRILVVAERG-AKLQLVEYYGAVA-----------KNCSDV--------------------PRNLPYLTNVVSEIYIEENAEINHTRIQR-ESGD-GFQIARSAIAQSRDSRYTCNDINFGGKLSRHQLDIYQNGEQTETNLYGLTLIGREQTSDTHSAIYLNHPYGTTNQLHKCIVDNSAHAVFNGKVFVPKAAQMTNAAQLNRNLVLSPKARVNTKPELQITADNVKCSHGATVSQLEADELFYLRSRGLTEDNARHLLLDAFAAEILDKIPLKSLRQRLSQCVACRTID----------
>2164131_Ssp@PZV23069.1| Fe-S cluster assembly protein SufD
---------MTAAVVLK------------------------------------------------NESVN-S-LEDSYLSKLLS-QCEQ----------KNAVIQSEFLTDL-------KQKAASVL--TQSQFPNKRDEEWQFTDISDLLKIDFQVAQ---E-T-TLTT-------DILNQ----------FVLEEAKNS--------------------------RLVFVNGIYSAEL------------------------SNT---T-----ALL--EGVYVGNLSNL-----S-DAK------KTKLASYLGQQ---EGSN--EFFTALNTAGLDD--VAIAWVNSDVMIETPIHLLFLSVV---D-SV--------PNIIQTRVLVVAEPH-SQFSILESYGAVT-----------DNCTDR--------------------PQKKPYFSNVVTEIYLAENSEVNHIRNQR-ESGD-SFHIAKTVISQAKDSRYTNYDFNLGAKLCRHNLEIYQQGEQTESNLHGLTIIAGRQVSDTHSAIYLRYPHGKSNQLHKCIVDEYSHAIFSGKVFVPKAAQMTNANQLNRNLVLSSKARINTKPELQITADNVKCSHGATVSQLEADEVFYLRSRGLNDYDARHLLLDAFAGEILDKVSLKSLQQRLRQCISCRTI-----------
>118163_Psp@AFY79656.1| FeS assembly protein SufD
---------MSTTAILK------------------------------------------------TEETR-L-TSDAYLRNLLK-KCEA-KKT------VENIAIADKIEEL-------RRQAVSQV--LESRIPSKRDEEWRFTDLSDLLQISFQVAE---K-A-TVAA-------GDLER----------LTLPEAKQS--------------------------RIVFVNGFYSPEL------------------------SDV---S-----GLP--ESVYVGNLVDL-----P-DAQ------NDKIVKYLARQ---EDAT--EIFTALNTSGLID--VAVIWANPNVIVETPIQVLFLSVS---G-SS--------PSFSQPRLLVVAETG-SSLELVEFYGAVG--------------------------------------KNTPYFTNAVTEIWVQDNAQVRHNRIQQ-ESAT-GFHIAKNAIAQARDSRYTCNEINLGGKLYRNNLDIFQTGEQTTTHLNGLVAISGEQVSDTHSAIFLTKPHGTTDQLHKCIIDGSAHAVFNGKVFVPKAAQLTNAAQLNRNLLLSPKARVNTKPELQITADNVKCSHGATVSQLEADEVFYLRSRGLTEADSRRLLVDAFAAEILERISIESLRQKLTQLIAQKVKN----------
>1920663_Asacrum@GBF78651.1| iron-sulfur assembly protein
MRII-YLNRMNNPTLDK------------------------------------------------------T-GSETYLDNLLQ-QCQA----------NPPVIDADYLQTL-------RKNAVSEV--QELSFPSKRDEEWRFTDISQLYELEFTAAK---P-A-TVSQ-------QIADI----------FILPETQKS--------------------------CLVFVNGQYVSQL------------------------SNV---S-----ALP--TDIYIGNLSNL-----S-DTQ------KSKVVKFLGKQ---EGER--DAFTALNTAGIRD--VAVILVNPNIIVETPIELLFIAVG---S-DS--------PSLIQPRTLVVAEKG-SSLSLVEYYGRL------------EQCSEV--------------------IQNQPYFTNSVTEICLEDNAQINHSRIQR-ELAD-SFHIGKTAITQNQDSRYTCNEVNLGAKLSRHTLQIWQNGKQTETNLNGLTMIDGEQISDTHSAVLLNHTHGTAHQLHKCIIDGNGHGIFNGKIFVPKPAQVTNATQLNRNLLLSPKARINTKPELQITADNVKCSHGATISQLEADELFYLQSRGLNETDSRHLLIDAFAAEILEKIPLTSLRQRLTQCVVCRTLDA---------
>423474_Cwatsonii@CCQ52536.1| Iron-sulfur cluster assembly protein SufD
---------MNTPTVQT------------------------------------------------------N-RLENYLNHLLE-QCQA----------NSPLIDADYLHTL-------RKNAVSQV--QELTLPKKKDEEWRFTDLSKLYELDLTIGK---T-E-AVSK-------NIVDQ----------FILPEAKQS--------------------------YLVFVNGEYASEL------------------------SNV---S-----ALS--EGVSVGNLSHL-----S-DAQ------TEKIVNYLGKS---EGEK--DTFSALNTAGLSD--AAVIWINKNVVLETPIMVLFLAVS---S-ET--------ASLIQPRTLVIAETG-SSATLVEYYGTIT-----------EQSLYV--------------------KQNEPYFTNSVTEICLDGNAHVNHNRIQR-ELGN-SFHIGRSIITQNQDSHYTCNEINLGAKVSRHTLQIIQNGTQTESNLNGLTMIGNEQVADTHTAVCLNHPHGVTHQLHKCIMDGNSRGVFNGKIFVPKPAQLTSATQLNRNLLLSPKARINTKPELQITADNVKCSHGATISQLEADELFYLQSRGLNESDARHLLIDAFAAEILERIPLDSLQQSLTKCVVAQTTEV---------
>1228987_Cendosymbiont@BAP18451.1| putative iron-sulfur assembly protein
---------MTTSTIKK------------------------------------------------SVRIN-Q-IWENILLGLSE-KCQP----------QEAVGELQFLSKL-------REDAISES--RTLNFPTKQDEDWRFTDLSELSNIQFKPAK---S-ADTINL-------DDFSS----------FILPETQES--------------------------RLIFVNGEYVPEL------------------------SNL---S-----ALP--EGVYVGDLMGL-----P-ESK------KAKVIHYFSQN---NGEK--DFFALINTAYFHD--VAIIWVDPNIVVDIPVNLLFISVP---T-DS--------YNLIQPRVLIVAETN-SNITLVENYTATT-----------QECSDI--------------------VENKPYLVNGVTEIFLEDNAHINHSRIQR-ELGD-SFHIGKTAIIQNKESRYICNDISLGAKLSRHTLKVFQQGKQAETHLSSLTMVGSLQISDTHSAVYLNCPYGTIHQLHKYIIDDYGHGIFNGKIFVPKPAQLTNATQLNRNLLLSSKARVNTKPELQITADNVKCSHGATISQLKSDELFYLQSRGLSQNDARNLLIDAFATEILDRLPLKSLRQRLTQCVACRTLAS---------
>41431_Csp@ACK64514.1| FeS assembly protein SufD
---------MTSSIVEK------------------------------------------------STNVV-N-QGQNYLLELLA-EFEV----------KTAAMATDFLSPL-------RRNAAYRIDKEEVPFPTTHHEEWRFTDLSELYQIRFDPRPR--S-T-TILS-------DTLAP----------FILPEAKLS--------------------------SLIFVNGEFAPEL------------------------SNL---A-----ALP--DGVYVGNLMGL-----S-SEK------REKVVNYLAKH---DGAK--DVFTLMNTADMYH--IAIVWVDPNVTVDIPIFLLFLTVA---S-HI--------HNIIQPRVLVIAETG-SSLQLVEHYGAIS-----------EDCSDL--------------------AHNKAYFTNTVTEIWVKDNAQVNHTRVQR-ELGD-SFHIGKTAIAQSQDSRYTCTEINLGAKLSRHTLEVFQHGKQTETYLNGLTMVGGKQVADTHSAVFLNHSYGMAHQLHKCIIDDEARGVFNGKIFVPKAAQLTNATQLNRNLLLSPKARINTKPELQITADNVKCSHGATISQLESDELFYLQSRGLTESDARNLLIDAFAAEILDKIPLASLRTRLSQCVACRTT-----------
>1173029_Ssubsalsa@JH980292.1_1106|  1310379 1311758
---------MSVQLSPSP---------------------------------------------TVLVSEA-M-THDEYLGALLR-QSEG-QQI------RIHAEIVGWLQEL-------RQRAAYDA--AQQRMPTRQDEEWRFTDLSELLATPFVKAQ---T-V-VPQQ-------SAIAP----------LTLKEAAQS--------------------------RLVFVNGLYSPEH------------------------SDV---S-----ALP--EGVFVGNLAQL-----P-LED------TYEAIKYIAHH---EGEQ--EVFTALNSTGFPD--VAVIWAKANVIVETPIHLVFVTSV---E-EH--------PTFCLPRGLIVAEKG-ASLTVLEQYSVTA-----------EDCSDR--------------------PTQHPYFTNSVMEVFVEENARVNHTLLQR-ESGD-AFHICKTAVAQSRNSHYTCNTLHLGAKLSRHNLDVWQKGEHTETYLNGLTLIGRDQISDTHSGVWLNYPHGTTNHLHKCIVDQKAHAIFSGKVTVPQKAQETNAAQLNRNLLLSPKARVDTKPQLQITADNVKCTHGATISQIDADELFYLQSRGINADSARNLLLDAFAAEILDRLPLPSLRKMVAQCVSCRTYE*---------
>129961_Smajor@KV878783.1_2554|  2941979 2943337
---------MVVSDSPS---------------------------------------------------TM-R-QTDDYLSALLQ-QSQA-QTV------RVRSEISGWLQEL-------RQKAAYEV--AHQTMPTRRDEEWRFTDLTALKAIAFSPSA---P-A-ALEP-------DAIAP----------FTLPEATHS--------------------------QIVFVNGVYVPEL------------------------SDT---T-----ALP--DGVFVGNLMTL-----P-LDR------CYDAIKYIAYQ---NDES--EVFTALNSTGFPD--VAVIWAQADVVVEQPIHLLWVTLP---S-DD--------PAFIQPRGLIVADPG-ASLQIVEQYAVAT-----------PLCSDM--------------------TPLPPYLNNSVVEVFVQENARVNHTRYQR-EAGS-AFHIGKTAVSQKQDSHYTINTVSLGAQLSRHNLGIWQQGPNTETMLNGLALVDHTQVADTHSLIALNHPHGVTDQLHKCIVDAKGQGVFSGKVLVPQNAQQTQAAQLNRNLLLSPQARVNTQPQLQITADNVKCTHGATVSQIDADELFYLQSRGISQDQSRYLLLDAFAAEVLERIPVPSLRHRLSQCVACRTE*----------
>2420336_Cbacterium@RMF25201.1| Fe-S cluster assembly protein SufD
---------MNQSVVTS---------------------------------------------------ES-I-TIDPFISKILQ-QRPT-APL-----EKLDEETAAWLSNL-------REQSASWV--SRLKTPSKKHEEWRFTDISELLDLEIVPPQ---P-T-NLGE-------EAVD------------IIAEAQTT--------------------------RLVFINGIYAAAV------------------------SNT---T-----GLP--AGIYVGNLTNL-----P-EAY------CKYFRPFLATQ---PDKE--EIFTSLNTASIAD--VAIIWAAPNAVVEKPIHLSFISLP---G-EN--------VSFSQPRAWIVAEKN-CKLKIIEEYAG-----------------------------------------QSSYFTNAVTEIWLGENAQINHTRIQQ-EADN-AYHIGKTAVSQARNSHYTLTEINFGAKLSRHNPQINQTGAQILTNLNGLTVANQQQTSDTHSVIHLTQPHGTTNQLHKCIACDRAHTVFNGRVLVPQAAQMTNAAQLNRNLLLSNQARIDTKPELQITADNVKCSHGATVSQLEAEEIFYLQSRGLTAANARNLLIDAFAAEIIQRIPVKSLQSKITQALEEKTK-----------
>111780_Scyanosphaera@AFZ34868.1| Iron-regulated ABC transporter permease protein SufD
---------MSQSSMITS-------------------------------------------------REQ-I-KSDPFLLKILQ-QRSS-VPK-----EKLDSETSTWLENL-------REQSASWV--SRLKFPSKKDEEWRFTDLSSLLDLDFTAAK---S-G-TVES-------DTID------------LIPEATES--------------------------RIVFVNGLYAPEL------------------------SNT---S-----GLP--KGIYVGNLTNL-----P-EAY------CKYFRPYLGTQ---AGAE--EVFTSLNTASITD--VAIIWAAPNTVVEQPIHLLFISVT---E-DS--------ISFSQPRSWIVAEKN-CSLNIIEEYTG-----------------------------------------QSSYLTNAVTEIWLGENAQINHTRFQT-ESET-AYHIGKTAVSQARASRYTLTEFNFGGKISRHNPEISQQGEQTETYLNGLTVANGEQTADTHSIIALSKPHGTTNQLHKCLVSDRAHTIFNGKVFVPKAAQLTNAAQLNRNLLLSPKARVDTKPELRITADNVKCSHGATVSQLEAEEIFYLRSRGLTEDNARQLLINGFTAEIIERISLKSLSTKIATIVAKKTSS----------
>2420339_Cbacterium@RMH79035.1| Fe-S cluster assembly protein SufD
---------MSIQVSAK--------------------------------------------------------PELSYLDGLLS-EAIGGATKVVPENYAIAPETAAWLQQV-------RDNAATWV--RELAIPTTKDEEWRFTDLSPLLAVNFEAGK---P-L-VLPS-------EALTP----------FELSQE-AS--------------------------RVTFVNGVYAPQL------------------------SKV---T-----DLP--DGVFVGNLGQL-----P-PRL------RDRLADYLTAQ---EGGK--EVFTALNTSGLVD--AAVVWLPKNAIVETPIQFLFLATN---G-ET--------ASLIQPRALVVAEGG-SACTLLEEYVVAE----------REWCDNV--------------------KHGQPYFTNAVTEIWLGDNAQVKHARIQR-EAHN-AFHIGKTAIAQGRDSHYECTAVSTGAKLARHHLDVFQKGEGTHTVLNGLSVVRGEQVADTHSAIALNYPHGSSQQLHKTIVDDRAQSVFNGKVFVPKPAQLTDASQLNRNLLLSPKARVHTKPQLQITADNVKCSHGATVSQLEEDELFYLRSRGLDPNTSRNLLVDGFAGEILDRLPLKRLQTRLARCIACRTDNS---------
>1671698_Hsp@OZH53014.1| hypothetical protein AFK68_20605
M--------MQVSV---------------------------------------------------------K-PEISYLDKLLE-ESCKGVSPTVPPEFPLGANMAAWLQQV-------RDRAATWV--RELAFPTKQDEEWRFTDLSAMMKLGFQAPA---P-V-ELDA-------LSIAP----------FILPEAIDS--------------------------RLVFVNGVFAPNL------------------------SSL---T-----DIE--NEIFVGNLGQL-----P-TEY------QERIGNYLAQQ---PGSQ--EVFTSLNTAGLTD--AAVVWLPKNQVVEKPIHLLFIATE---T-EI--------PILTQRRCLVVAESN-SSAKIVEHCVTAE-----------VICPEA--------------------PSSHPYLTNTVTEIWVEENAEINHTRVQR-DAGA-AFHIGKTAIAQAKNSRYSCNAIHLGAKLSRHNLEVTQMGEGTETNLYGLSFIGNAQEADTHSSIILNHPHGVTDQLYKSIVDNKAHSVFNGKVYVSQTAQLTNAAQLNRNLLLSSGGRVDTKPELEIIADDVKCSHGATVSQLDDDEVFYLQSRGLSQEASRNLLIDAFAAEIINKLPLPSLQHILKQCVACKV------------
>203124_Terythraeum@ABG53349.1| FeS assembly protein SufD
---------MQISV---------------------------------------------------------K-PEIFYLDKLLE-ESCKKVSPAIASDFSLDVKMAAWLQQV-------RDRAAAWV--RELSIPTKKDEEWRFTNLSSMMKLSFQAPT---L-V-DLDA-------LNIAP----------FILPEVADS--------------------------RLVFVNGVFAPQL------------------------SEV---K-----GIE--NQVFVGNLGQL-----P-EEY------QKRVGNYLAQQ---PGSE--EVFTCLNTAGLTD--AAVVWLPKNQVLEKPIHLLFIATE---T-EI--------PILTQRRCLVVAESN-SSGKIIEHCVTAE-----------VICPEA--------------------PNSHPYLTNTVTEIWVEENAEIDHTRVQR-DAGA-AFHIGKTAIAQAKNSRYTCNAINLGGRLSRHNLEVVQMGEGTETNLYGLAFLRNEQEIDTHSSITLNYPNSVTDQLYKCIVDDKAHSIFNGKIYVSQTAQLTNAAQLNRNLLLSSGGRVDTKPQLEIIADNVQCSHGATVSQLDDDEVFYLQSRGLSQEASRNLLIDAFAAEILNKLPLPSLQRILKQCVACKI------------
>1982223_Asp@RAQ44043.1| Fe-S cluster assembly protein SufD, partial
---------M-IQIQEK--------------------------------------------------------PELSYLNQLLN-RVTGSLPV--PVSFPLERNIAEQLQNI-------RDNAASWV--KELAIPTRRHEDWRFTDLSALLELPFQPAT---A-V-ELSR-------DELSP----------LILPEVKGT--------------------------RLVFVNGFYSPQL------------------------SCL---D-----NLP--DGVFVGNLGQL-----D-KPL------SDKLGNYLTQQ---PDSQ--EVFTALNTSSLAD--AAVVWVHQNQVIDTPIHLLFISLS---S-SQ--------PVTSQPRTLIVAEPG-SKATVIEHDATAN----------ILGCSDR--------------------TQKTPYFTNTVTELWVGDNAELQHTRLQR-ELAS-SFHIGRTVVSQGRDSRYTGNAISLGAKLSRHNFDIHQTAAGTETQLNGLTLVNGQQVADTHSAVFLNHPHGVINQLHKAIVDDRAHAICNGRIVVPRAAQMTDATQLNRNLLLSAKGRVNTKPQLEIVADNVKCAHGATVSQLEADEIFYLRSRGLDEITSRNLLIDSFAAEILEKLPLVSLKQMLARCVACL-------------
>1641812_Maeruginosa@AKE63028.1| Iron-sulfur cluster assembly protein SufD
MKKF-SPPEMKEVSFPTPHTPHPTPHYPTTPLPHYPTTPLPHTPHPTPYTPTPKPHPLL--PMTAIITKP-E-QSGELLLKLSR-E-------------TVPTIDNGKILEL-------RESGASKA--QELAIPGRKDEEWQFTDLSQLWAIDFRAPQ---T-V-TIDK-------NALAV----------FLLPEAKNS--------------------------HLVFVNGIYQPEL------------------------SDI---S-----ALP--PGVSVGNLANA---------Q------KDVLVNYLGK----EKTP--EFFTALNQAGLSD--GAVIHVTANTVVTTPIHLLFITVV---E-EI--------PRFYQPHSLIVAETG-ASVNIIENYGALA-----------EHCSDL--------------------PVNYSYFTNAVTEIYLEANAEVIHTRVQR-ESGD-GFHIGRTIIEQAHDSRYTLNEINLGAKLCRHNLDVLQKGEQTETNLHGLAMITGQQTADTHSAIYLNHPHGITKQLHKCIVDGSAHAIFNGKVFVPKPAQLTNASQLNRNLLISNKARVNTKPELQITADNVKCSHGATVSQLEADDLFYLQSRGLSADTARSLLIDAFSAEILAKIPLESLRQRLGQCVACRSVE----------
>1296344_Mglauca@PSB00539.1| Fe-S cluster assembly protein SufD
---------MDTKLSNT--------------------------------------------------------KEISYLSKLLQ-QRNR-LNL-----QGVSQNVATGWESL-------RRQGEAVV--QEMAIPTTKEEEWRFTDLSSLLEVDFQPST--------VIP-------QDVTP----------HIFTETANS--------------------------RLVFINGEYVPEV------------------------SSL---T-----AIP--SDIFVGNLRHT-----Q----------IGEVTNYLGKQ---KGSE--EVFTALNTASFTD--GALLWIPSRREVTTPIHLLFISTA---G-SS--------PTITHPRCLVVVGTG-SSLTLVEEYISIG----------------------------------------AQNLTNSVNEMWLGANAQVNHTRVQR-QGSS-DYQIGKTAIAQAQDSRYTCNDITLGAKLSRHNLEIYQTGSGTETVINSLTAISETQLADTHSGIFLNHPHGTARQLHKCIVGDRARAVFNGKIFVPKPAQLTDAGQLNRNLLLSPKARVDTKPQLEITADNVKCAHGATVSQLEDDQIFYLQSRGLDATNARHLLIKGFALEIINQIPLASVQEMLTGIVNQQY------------
>111611_Gsp@LNDC01000104.1_15|  14378 15745
---------MNVQVPSAQ------------------------------------------------LKTD-A-QGQAYLKRLLE-RTQV-------------TSDGGWLQEV-------RDRATAMV--QELGIPSSKDEQWRFTDLKPLRETEFSPAQ---V-S-QISP------TASLEQ--------LGLNVPEAKES--------------------------RLVFVNGRYAPEL------------------------SST---A-----AVP--AGVWIGHLAEF-----P-D--------SERLQPYLAQQ---PGDR--EVFTALNTTSFPD--AAVVWIPKNTEVEPPLHLLFIATG---E-QQ--------PTISHPRCLVVAERS-SACTLIEEYIVAE----------REWCQQP--------------------VADQPYFTNTVAEFWLQENAQMKHARIQR-EGTD-AFHIGKNAITQAKDSRYSCVAISVGARLARHHLEVFQAGTGTETTLNGLSMVCGDQLSDLHSLISTNHPNGKANQIHKCIIDDRAHSVFNGKILVPQTAQQTDASQLNRNLLLSRQGKVNTKPQLEIVADDVKCAHGATVSQLESEELFYLQSRGLDLETSRNLLLDSFCREILQKLPVPSLTTKLSRCFACRTSSENQ*------
>582515_Rlacunae@ERN42683.1| FeS assembly protein SufD
---------MSVRTSNAI---------------------------------------AS--ENRSVSGTA-I-ETSGDLTPLLQ-QCRS-ELV------APTDEVDTWLRQW-------RGEACARL--TAARMPTRQDEEWRFTDLSPLFELDVQQSA---E-LVDVVA-------KDIEA----------MTLPDTAGS--------------------------RLVFVNGFFAAHL------------------------SDT---S-----ALP--DGVFAGNLAQL-----G-AEK------AARLPDYLGRQ---EGRQ--EVFTALNEAGIAD--LAVVWVEPNVVVEHPIQLLFLAAP---G-ER--------SLLIQPRSLVVAGRS-SSVQIVEQFATLAD------------------------------------NANSSYWTNSVSEFWLDANAQIAHTRCQL-ESASAAIHIGRTAVGQARDSRYTCNALDVGARLSRHNLDVYVEGEQADTRLNGLSLADDNRLTDTHSAIYLRAPHCTSNQLHKCIAGDRAHAVFNGKVFVPKIAQLTDAAQLNRNLMLSPKARIDTKPQLQIVADNVKCSHGATVGQLEPDEIFYLRSRGLDEAAARNLLVAAFAAEVIDRIPIARLRDRLAAHVASAFLT----------
>1147_Ssp@AIE73527.1| Iron-sulfur cluster assembly protein SufD
---------MTAAILTNA---------------------------------------------LSKNSPH-V-EMDERLQSLKD-QA------------LVGKVEDGILLAK-------QERSEKLL--ADLRLPSRRDEEWQFTDLTNLKEVDFSAAQ---K-V-DLDV-------ATAEN----------FYLPEASHS--------------------------RLVFVNGFFSAEL------------------------SDI---S-----DLP--DSIICGAWANL-----P-LNQ------REKLDHYLAQQ---VDID--NVFSNLNTAGLKD--SAIVSISTNVELEIPIHCLFLTVA---D-PT--------PMLVQPRLLVVAESN-AKLTIVESYGAIT-----------SNCTDR--------------------PQQQPYFNNIVSEIYLGENARVTHVRNQR-DSGD-GFHIATTAIAQGKQSRYQLIDVNLGAKLSRHSLQMVQEGEATETEFLALTTLAGRQVSDTHSTIALNHPHGITNQLHKCIVDEHAQAVFSGKVLVPQAAQLTNAQQLNRNLLLSSKARINTKPELQITADNVKCSHGATVSQLEADEVFYLRSRGLNDYDARHLLIDAFAGEILDQIPLASLRGRLRQCISCRTV-----------
>755178_Caponinum@AFZ54936.1| Iron-regulated ABC transporter permease protein SufD
---------MMILT---------------------------------------------------QENLK-N-TKDGYLGCLLQ-IAEN-QPL------HLEGKLQTIVQEI-------RRKAANKV--VKLNLPTTKDESWRFTDLSELYKQDLVYAQ---P-Q-DLEN-------QTLQE----------FILKEASNS--------------------------RLVFVNGYYQANL------------------------SDT---S-----GLNS-EQIYVGNLTNL-----D-DDK------QEKIAQYLAKN---EPEN--EVFTALNSTSLND--AFVVWVKANQEIKTPIHLLHLSVK---E-KT--------GSWHQPRILVVAEAN-SVLEFIEYYGATS-----------FGCSDS--------------------ARQQYYFTNAVTEIHLLDNAQVNHNRIQR-ESGD-GFHIAQTMVNQAKNSRYTINEISLGGKLYRHNLQVNQEGEQTETYLHGLTMLQGKQLGDTHSEVNLNHPYGTVNQLHKYILDDAGHGVFNGRVYVPKLAQLTNAAQLNRNLLLSPKARINTKPELQITADNVKCAHGATVSQLEADEIFYLRSRGLNEYDARHLLIDAFAAEIIDNIPFASLRQRLTQCVTCRTIND---------
>113355_Gherdmanii@CM001775.1_3110|  3190496 3191872
---------MKNSIAILT-----------------------------------------------PDTFK-M-TKDAYLGGLLQ-LSEN-QPL------NIKGELGSHLEKI-------RQKSANEV--VQLNLPTNQDENWRFTDLSDLIKQDWHSST---A-T-ELNK-------IILEG----------FALTEASHS--------------------------RLVFVNGYYAPNL------------------------SDI---T-----ALP--NTVYVGNLANL-----P-QDK------VSKISNYLGKN---DAEK--EVFTALNTSGLTD--AFVIWVEKNINIETPIHLLHLTAR---D-NL--------SILTQPRILVVGEAN-SSFNFIEYYGAIA-----------SGCSDS--------------------AKQQYYFTNVVTEITLENNAQINHNRIQR-ESGD-GFHIANTIVNQARNSRYTINEVSLGGKLYRHNLQINQEGEQTETSLNGLTMLQGKQMGDTHSQVNLSKPHGTVNQLHKYIIDDSGRGVFNGRINVPKLAQLTNASQLNRNLLLSDKARINTKPELQITADNVKCAHGATVSQLEADEIFYLRSRGLNEYDARHLLIDAFAGEIIEKLPYESLKQRLTQCVACRTIDN*--------
>2054282_Csp@AUC61433.1| Fe-S cluster assembly protein SufD
---------MSDSVATLN-----------------------------------------------PNNFQ-V-NNDAYLGGLLQ-VGQS-DKT------NFDDNLGSFIEQV-------RQKSANEI--VKSNIPTSKDEAWRFTDLTALQKVDFHRPT---K-Q-SLSN-------FVLDG----------FKLQEASNS--------------------------RLVFVNGFYDENL------------------------SDV---S-----GLP--DGVYVGNLADL-----D-DSK------KEKVGHFLTKN---QPEN--EVFSALNTAGIND--AFVVWIDKNIECHTPIHLLHIVAK---E-DL--------PILVQPRILIVGEVN-SRCEIIEYYGATS-----------VGCSDA--------------------VGGKPYFTNAVTEIHLQENASLNHCRIQR-ESGD-GFHIGLSAIAQHRNSSYTINEISLGGKLYRHNLDILQKGEQTHTNLHGLSMVQGKQIADTHSHVSLNYPYGTVNQLHKYILDDSGHGIFNGRVNVPKLAQETNATQLNRNLLLSPKARINTKPELQITADNVKCAHGATVSQLEADEIFYLRSRGLNENDARHLLLDAFAAEIIDKIPYKSLIQRLTQCVACRTID----------
>1919134_Cbacterium@PSP18593.1| Fe-S cluster assembly protein SufD
---------MTQQAPTGA-------------------------------------IA--------------T-SEDAQLDSLLA-QCQA-PSV-----ELPDAEAAAWLQRV-------REEARREL--AQLRLPGTKDEEWRFTDISPLREREFRAAP---T-V-ALEP-------QAAAA----------WILPEAPVT--------------------------RLTFVNGHYAPQL------------------------SDV---S-----GLP--ADVFAGNLSQL-----S-PQA------GAQLSQYLGQP---DGGQ--DAFARLNTAGLQD--AAVVWLPRNALVEAPIHLLFLSVP---R-QE--------AVLAQPRALVVAQTG-ACAQLVEQYATVL--------------ADD--------------------QDCAPYFNNAVTELWLADGAQLGHVRLQE-DARS-SFHVGRTAAVQARDSRYSCHAVTLGAQLSRHNLQVDALGEQTTTHLNGLTVANGKQLADTHSTLAYTRPYGSSDQLHKCIATDRAKTVFNGKVHVPQAAQLTNAAQLNRNLLLSPKAHAHTKPELQIVANNVQCSHGATVSQLEADELFYLRSRGLNETQARDLLVNAFAAELLERLPVASLRQRLATTVAERVAN----------
>65093_Hsp@AFZ44318.1| Iron-regulated ABC transporter permease protein SufD
---------MSVSSQDQK----------------------------------------------------IT-NQDHFLNHLLS-QRHE-NNVV----AEEDSTFTAWLQKR-------QQEAANWV--AESRFPHRKDEEWRFTDLSPLLDHPFQGSQ---A-V-AVNP-------ESASQ----------FFIPEASSA--------------------------RLVFVNGRFSPEL------------------------SQL---D-----QLP--SGVTLTSLGNL-----D-VHQ------QSQVTDYLTQQ---EGGE--ELFTALNTAGFED--SGIVWVAANTEVETPIQVLFLAVG---N-DT--------SQFMQPRLLVVADTS-AKVNLIEQYASLS-----------SE-------------------------NAAPYLCNPVSEIWLAGNAEVNHIRLQD-EAFN-SFHIAKTAVTQAQDSRYAGYPISLGGQISRHDFDVFQTGTQVHTKLHGLTLGNGQQLLDTHSAIAFRHPHSSADQLHKCILDDSARGVFNGKMFVPQAAQQTDAAQLNRNLLLSEKAHVDTKPELNIVADNVKCSHGATVSQLEADELFYLRSRGLDSNAATNLLINAFAAEIIEEITVSSLRDQLFSRLQNRFIH----------
>13035_Dsalina@AFZ49975.1| FeS assembly protein SufD
MS-------MSVSSQDQR-----------------------------------------------------V-DQDQFLNYLLS-QRLE-SQI-----AEDDSTFKVWLQKR-------QQEAANWV--AESKFPHRKEEEWRFTDLSPLLDYQFQRPA---S-I-APNQ-------ESIEP----------FTLPECSQT--------------------------RLVFVNGRYAPQL------------------------SQV---D-----QLP--AGVTMTSLAEL-----D-VHQ------QSQVTDYLTQQ---EGGE--ELFTALNTAGFED--TAIVWVAVNTEVETPLHLLFLSVG---E-ET--------PQFIQPRLLVVAETS-AKVSFIEQYVGLT---------------------------------------TAPYFCNPVTEVWLAPNAEVNHVRLQE-EALN-SFHIGKTAVMQAQDSRYTCSPVSMGGRLSRHDFDVIKDGTQTETRLRGLTLGNGEQLLDTHSAIAFRHPHSSAEQLHKCILDKAARGVFNGKMFVPQAAQQTDASQLNRNLLLSEKAHVDTKPELNITADNVKCAHGATVSQLEADELFYLRSRGLDNKAASNLLINAFAAEIIDEIPVLSVREKLFNSLQNRFIG----------
>1919144_Cbacterium@PSO51432.1| Fe-S cluster assembly protein SufD
---------MSVSSQDKL-----------------------------------------------------A-NRDQFLDQLLS-QCQE-NTA-----LETNSTFGAWLQKR-------QQEAANWV--AASRMPHRKDEEWRFTDISPLLEHQFQKSQ---S-V-EVTP-------EATRS----------LQIPEASQS--------------------------RLVFVNGRYAPHL------------------------SNL---D-----NVP--AGVTVASLAEL-----D-AQQ------QSQVTEYLTQQ---EGGE--ELFTALNTAGFEE--TAVVWVPANTEVETPLQLLFLSVG---Q-ET--------PSLIQPRLLVIAETS-AKVSLVEQYASLS-----------AT-------------------------SPAPYFNNPVTEVWLAGNAQVNHIRLQQ-ETFN-SFHFTKTAVTQAQDSRYACYPISLGAQVSRHDFDVFQTGTQVNTRLYGLVLGSGEQVLDTHSAIAFRHPHSSADQRHKCILDDSARAVFNGKMFVPQAAQMTNAAQLNRNLLLSQKAHVDTKPELNITADNVQCSHGATVSQLEAEELFYLRSRGLDDNAASNLLINAFAAEIINDISIASVRETLFNTLQNRFTG----------
>2005460_Csp@BAZ44516.1| FeS assembly protein SufD
---------MAVQIPFTT--------------------------------------------ITEISDTS-V-VGDGFFADLLQ-------------LNQPPTDQPQWLKEI-------RQQFITLS--ANLSLPTRQDEDWRFIDLSPLKQEKFVAGG---A-NVSVNY-------D--------------LSSTEIASC--------------------------HLVFVNGLYSAEL------------------------SDT---S-----ALP--KGVYVGNLGNL-----P-SEY--------DAAKYLAKQ---HNQK--AAFTALNTAGSLD--VAVIWVAKDVKVESPIHLVFIADG-----DD--------TIFIQPRTLVIAQTG-ADITLVEEYRG-----------------------------------------RGKYFTNAVTEIFVEANAKINHTRLQQ-ESET-SFHIATTAVSQARDSHYTINELNLGAKIFRHNPEILQQGEQTETNLNGLTVATGEQTADTHSIIALTKPYGTTDQLHKCIISDRAQTIFNGKVFVPKEAQLTDATQLNRNLLLSPKARVNTKPELQITADNVKCAHGATVSQLEAEEIFYLRSRGLSEADANQLLIDAFAAEIIDRIPVEFLRTKITQIIEKKILQKT--------
>2053605_Rsp@HAE05183.1| TPA_asm: Fe-S cluster assembly protein SufD
---------MNMQVFPNM-------------------------------------IANS--DTAALSSTL-L-NRDTYLVNLLN-KVSA-------------SKRQGWLQEL-------KDLSANYV--RHSVIPNTREEEWQFTDLSALRKLELSVGK---K-Y-DLSE-------DDVPY------------FPEA-KI--------------------------RLVFINSIYTPEL------------------------STT---A-----KLP--SGVLVSNLASL-----P-LGH------IERVQQYIARS---KGDW--EVFTALNTAGIND--VGVVWISENVVLEEPIHIVFITAG---E-EA--------AAISQPRCLVVGETS-SQATLVEEHTNYK-------------------------------------NTKGVYFSNSVTEIFVNENAQINHTRIEA-DNME-AFHIGKTTVTQEKHSSYSCHSISLGGKLSRHNLEILQAGEDTETTLNGLTIIGGQQLADTHSVILLNHPHGKSRQLHKYILVDKAHGIFSSKVVMPKSAQLNDVEQLNHNLLLSPKARVDTKPQLLISADNVKCSHGATTSQLEDNEIFYLKSRSLNEDSARKLLIQAFAAEIINRISLPSLQERLVKTVNQF-------------
>2005462_Csp@BAZ07099.1| hypothetical protein NIES3974_37620
---------MTTSTVNSLVSPSA--------------------------------IANS--EVASLTKTL-L-DRDVYLGQLLT-TVHT-------------GSNIDWLGEI-------QTQAANWV--RHSTLPTTRDEEWRFTDLSGLQQVKFTAAE---D-V-KLNQ--------VEAQ----------IGTPETANS--------------------------RLVFVNGRFAPQL------------------------SCV---Q-----NLP--PGVLVTSLTNL-----P-SEY------TGKISACFAQA---EGAL--EVFTALNTAGVKD--GAVIYIPKNVIVDTPIHLVYIATG-----QP--------RTINLPRTLIIAETG-AEMTLVEEFIPI---------------------------------------DTDTYFTNSVSEIWLADNASINHTRIQT-EAAT-AFHIGKTAVTQSRYSRYTCNAINIGGQLSRHHLEILQTGEQTETYLNGLSIAKDKQVNDTHSAIALNYPYGVSKQIQKNIIADRAHAIFNGKILVPRPAQLTDASQLNRNLLLSTKARVDTKPQLEITADNVKCAHGATVSQLEDDEIFYLQSRGINQDGSRRLLINAFAAEVIQQIPVKSLSEKLLIQAKQL-------------
>1947889_Cbacterium@DIYQ01000113.1_20|  19392 20771
---------MNTLSVGAI-------------------------------------------ASMDLNRES---PRFQAVQQLLN-TRLG-FDR-----PQLDPALVSLIQAV-------REYGAAIA--SELQFPSSQDEEWRFTDISRLLGVNFQPAT---F-PEETLK-------IDITP----------FILPEAANS--------------------------RLVFVNGVYSPDL------------------------SDL---S-----GVN--LETVTHLLSGV----VP----------EAKLNPYLGKQ---PGTQ--EVFTALNSASLQD--GALVWIPANQVVETPIHVLFLSAE---N-GE--------PALASPRTLVVAGAN-SSVTLVEQYVTIS------------SCPAA--------------------PGITPYFSNAVTEVWLEDNAQVNHTRIQQ-EGQQ-SIHISKTAIFQNRDSRYTLNGISLGAGLSRHTIDAIQQGEGTQTTLNGLTEITGKQCSDTHSSINHLYPNGNSNQLHKCIVDRNAHAIFNGKVFVPKAAQLTNAQQLNRNLILSDKAKVDTKPQLQITADNVKCSHGATVSQLEEEEVFYLQSRGLSQEASRHLLIDAFANDILSRIPLTSLQTTLAQCLSCRTHF*---------
>1497020_Nsphagnicola@KGF71867.1| hypothetical protein DO97_14605
---------MTIQVSQIV---------------------------------------NS--DASERSSSS-G-VRAAYLNQLLS-LRQE------------LASPADWLTQV-------RNRATALV--QEQAMPSPQDEDWRFTDLSALLQVNFAVSS---P-PPTVTL-------SDLSA----------LTLTEDPSY--------------------------RLVFVNGVFAPQL------------------------SAI---A-----DLP--SGLWIGNLGTA-----P-T--------ALNLPDFLAKQ---QGAE--EVFTALNTASFTD--AAVVWVSKQVAIAAPIHLLMITAP---T-AT--------PEVLHPRCLVVAEPG-SSLTLVEEYATV---------------------------------------GTGTTLSNAVTELWLADSAQVNHVLVQQ-NQLT-GFHVGKTAVFQARGSHYRGHPITLGAQLSRHHLEVFSRGEQTETTIQALTQISGQQVADTHSAIAHLQPHCTSRQVHKCIVGDRAHAVFNGKICVAKAAQLTDAAQLSRNLLLSPRARIDTKPQLEIVADNVKCAHGATVSQLDNDEIFYLQSRGLDREAACDLLVYAFAVDIFHRIPVASVRDRLVKRLTTATSPLV--------
>2099687_Cbacterium@PXDR01000573.1_6|  5464 6795
---------MSMQVSNGS------------------------------------------------GTQL-S-RRDAYLRSHLT-NLTP-------------SPDPLGLDDL-------RHTAQALV--KEQTFPSTKDEEWRFTDLSAMLDLDFHLSL---DQQPALSP-------LDVAD----------VVLPEAAQS--------------------------RITLVNGRYVAGL------------------------SAL---G-----DLP--KGFIIGSLANL-----L-QDP----QLRPRLSQYLAQS---QGSN--ETFAALNTAGFQD--AAVIWIPKDERIEFPIHLLNLALP---G-SA--------PTLALPRCLVIAEAH-SQLTLVEEFRGI---------------------------------------GQGDYFTNAVTELYLADGAQVRHTRLQR-EGPA-TFHIGRTAVAQAQNSEYAGCAIAFGARLARHNWHIHQNGPQTQTQVHGLAVAQGTQVADLHSSVHFTQPHGSADQLHKCIVDDRAHSVFNGKIFVPRQAQQTNANQLNRNLLLSDRAKVDTKPQLEIIADNVKCAHGATVSQLQPDEIFYLQSRGIDQSQAQRLLIYGFAMEIVEKIPVESVRQRLSERLKQV*------------
>268115_Lantarctica@PZO39358.1| Fe-S cluster assembly protein SufD
---------MANSVSELK------------------------------------------------LSAT-D-QRDAYLKGLVQ-IV------------RAAVPGNLGLGEV-------RSRAASFL--NEQTFPSTRQEDWRFTDLSPMLAIDFATAE---E-A-LVAE-------TDIAE----------LRLAETAGA--------------------------QIVVVNGRVSTEL------------------------SRL---E-----NLP--EGAKVGSLRAH-----P--------ELHTQLVDRLAQA---SGSH--EVFTALNTAGFQD--AVVIWLPRNLTIETPIQIIYVSQT---G-EN--------PCIVQPRCLVVAESG-SAVTLIEDFWGS---------------------------------------SAETHFTNAVTELWLDANAQVTHSRIQR-EGAG-TFHIGKTVVTQARDSQYVGTAVDFGARLARHNWEIYQTGEQTTTKLYGLAAIAASQQADTHSLVALSHPHGTVEQEHKAIVDGRAHSVFNGRMAVAQKAQSTSARQLNRNLLLSDKARVDTKPQLEIVADNVKCAHGATVSQLQADEIFYLQSRGISAPQAQRLLIYGFAMEILETIEAETLRSRLAETITQWT------------
>2099684_Cbacterium@PWRG01000117.1_18|  17360 18709
---------MAKSVSENV--------------------------------------------LSPMTRGT-E-QRDAYLKGLIQ-TV------------KGGVPADLALSEL-------RSRAEVLL--KEQTFPHTRQEDWRFTDLSSMLDIAFACAD---G-D-QPVA-------AAIEA----------LRLPETAGA--------------------------QVVVVNGQVKPDL------------------------SQL---D-----GLP--QGAVVGSLRAL-----Q-DHP----IWLEKLAQRLGRA---SGHH--EVFTALNTIGFQD--AVVVWLPPNGVMETPLQIIYGAEA---A-DT--------PVLAQPRCLVVAEPS-SALTLIEDYWGN---------------------------------------ASTAYFTNAVTEIWLEANAQVTHSRLQR-EGSG-TFHMAKTVVTQARDSQYIGTAVDLGAKLARHNWEIYQTGEQTTTQLYGLGAITATQHADTHSLVALSHPYGTVGQVHKAIVDDKAHSVFNGRMVVAQKAQETNASQLNRNLLLSDKARVDTKPQLEIVADNVKCAHGATVSQLQADEIFYLQSRGISASQAQRLLIYAFAMEMLETIPVATLRSRLTDAISEWASA*---------
>32049_Ssp@ACA99800.1| FeS assembly protein SufD
---------MSSGTMTAA--------------------------------------------IAFSQSQP-T-EVDPNLEKFLG---------------LLDRSQSAEFQAI-------RDQGLEKV--RQGKFPSRRDEAWRVTDLSVLKHTTFQAAQ---P-T-TPTA-------ADLDV----------FALPETANS--------------------------RLVFVNGHYAPDQ------------------------SCV---S-----GLP--DGVFVGNFTAL-----A-ADQ------KAAIAKYLGQQ---TEQL--DVFAALNDAGLGD--LAIVWVPKNTVVEQPIQLLFVGNG---A-DQ--------PTAMQSRCLVIAETG-AQANVVEYYGAIA-----------QGCTDQ---------------------DTHRYFNNALTEVWVQTNARLNHVRVQR-EAGG-AIHLGNTAIAQAQDSHYQLTEVNFGARLSRHTLTLTQNGPQTETILKGLTMVGAEQLSDTHTAVYLQHPYGSVDQLHKCIIDDAARSVFNGQIHVPQKAQMTNAAQLNRNLLLSPKAKVDTKPELQITADNVKCAHGATVSQLEAEEIFYLRSRGLNDYDARHLLIDAFAAEILDTVAIAHLQQALTGCVACRTVD----------
>317619_Phollandica@KB235941.1_291|  338477 339859
---------MVVQIAPDL-------------------------------------SPNS--TTIAPQTSG-E-KRSSYLAHLLA-LGQ-----------SVPSSLPPAIATA-------QAQAAARI--PELAIPSSRHEDWRFTDLSALVQLQFQATP---Q-VCSFTL-------GQLAA----------LTIAEA-RH--------------------------RLVFVDGHYSPSL------------------------SSV---E-----DLP--AGVTLGNIHQA-----D----------PQRLAQVLGQQ---PGNE--EVFTTLNTATFQD--LAWIHLAEGVILDAPLHLIWMSTL---DRQC--------PVVSQTRALILADRG-SSLHLVEDFVTLG-----------EGCTNG--------------------LASGTYFTNGVTEMVLGDNAFVHHSRLQR-DGTG-AFHIGKTAVSQGRDSRYVGVAIHLGAQMSRHNLEVVHQGEQAETELFGLALVNQAQVMDTHSSIWYQHPHCSSNQLYKAIVNDRGRSVFNGRVDVPQAAQLTNARQLNRNLLLSPQARVDTKPQLEIVADNVKCTHGATVSQLEDEEIFYFQSRGIDPLSAQHLLLDGFAAEILQKLPLESLRQSLGRCVACRMMDV*--------
>1880902_Lsp@OCQ94576.1| Fe-S cluster assembly protein SufD
---------MGVDLSGLTDLNKAD---------------------------LDALTANSTPGDRAPSKAA---QRSTYYAGLLA-TVTA----------ATPATDWELVQRL-------RSQAQAVA--QEMALPSTRDEDWRFTDLSPMLAIALRAPE-----LTTLEP-------EAIAA----------FAIPEA-SV--------------------------RVVVVNGRFVPEL------------------------SNL---V-----GLP--DGVTIGSLAAV-----T-D--------RERLASHLGQQ----GSQ--DAFSVLNTAGLND--GVVIELERRVQVAKPIHLLHVATA-----DQ--------PAISQPRCLVLAKAGDSHCTLIEDYVAI---------------------------------------GQGGYCTNSVMEVVLGNCATLHHVRLQR-EGEQ-AIHIGKTAISQDWNSHYTLTTISQGASIARHSIDIAQTGPGTETILNGLSVATGEQLTDTHSSLVLSHPHGTADQLHKCIADDRGHTVFNGRVFVDHDAQQTNAAQLNRNLLLSPKARVDTKPQLEIIADDVKCSHGSTVSQLEETELFYCRSRGLDLATARSLLLDGFAGEILDRLPIASLRSTLARQIAQRINPGSAS------
>1140_Selongatus@ABB57767.1| Iron-regulated ABC transporter permease protein SufD
---------MTLSVLEQVN------------------------------------------SDAAPISAV-E-QRQTVLQQLLNL-----------------GQSAAGAESL-------QAQARDRL--TDLAIPSTKVEDWRFTDLSLLLKRSFVAAP---A---QAKA-------EFVEP----------LLLADV-PL--------------------------RAVFVDGQFRADL------------------------SSA---------DWP--EGLSL----------------------TVGFDAAIAQN---LLAD--DLFATLNTAGFGQ--AAVIRVAAGAAIAQPLHLLWISSS---T-SE--------TAFSQPRALIELGAN-SALTLIEDFAPLGN------------------------------------DCTADYFVNAVTEIQLGANAQLKHSRVQR-DGDR-AIHIGTTAVRQERDSRYHGIAVSTGAHLSRHNYLAAQDGSQAETILDGLSLADGDRLVDTHSGMFFNQPHGRSQQLHKCIASDRGRAVFSGRVVVPQIAQQTDAAQLSRNLLLSSRARIDAKPQLEIVADDVKCSHGATVSQLSEDEIFYLQSRGLNQAEATHLLIEAFAGEILQKLPSAQLREALSRCVSCRAERPEPSPAS---
>1173263_Ssp@AFY72303.1| FeS assembly protein SufD
-------------------------------------------------------------------------MIDLFAQDLLS-QQ------------PSFDHSPAWLRTL-------RSEASDRL--NYLKFPTPKDEEWRNNDFSELRDIGFALVN---AVDKSEDPIT--NPINILDA----------HILPESAES--------------------------LITFIDGRFSIEF------------------------SAL---E-----GLP--TGVFIGSLNNF--NHLG-IDL------TASLSPHLGKY---ADAE--DFFVALNTASIDD--VAVVYIPKNLNFIPTVQLLFASHQ---------------NTISQPRCLVIVESG-GSLNLVETHIG----------------------------------------QDSLHFCNSVTEIYVGANARINHTKVQT-ESDQ-AIWISNCAIVQQRSSAYIKNSIVLGAKKSRTNLHIQQLGEHTETSLNGLTLIGGEQIADTHSQIAHNFPNGTSQQLHKCIADERSHCIFNGKILVSQAAQLTNSKQLSRNLLLSPKARIDTKPQLEIFADNVKCAHGATISQIDADELFYLQSRCIDLESAKKLLTYAFAAEVITQIPVDSLRESLSQLVLAKTH-----------
>82654_Psp@AFY70212.1| Iron-regulated ABC transporter permease protein SufD
---------MSIRVSELSEYPE---------------------------------SPQA--ATATGAMNG-G-SNPNFVDGIVN-QRFD-LNQ-----LQVNPEAIAWLQSI-------RQEAQTLL--VDQELPHKKQEEWKYTDLSAVLKRSYVLRK---PQECLLDALENPGFEKLIAG----------QIVPEAARS--------------------------LLVFVNGVFSPQL------------------------SGL---I-----DLP--EGVIVGSLAQLCADCLP-EKV------QQRLAEFLAEL---TDAD--DFFANLNAACLSD--VAIAYVPKNVVIDQPIQFVYAVTP---R-SAQTAN---ISVISQPRCLVVAETG-SSMTLVETYVGE---------------------------------------PDRSYLSNSVAEIMVGENAAVNHTKVQW-EGHA-ACHISTTAIAQERDSRYTCNAISTGAKISRHNLQVQQWAGQTETHLNGLAYIDGDRLTDTHSAIAHNYAHGSSNQLHKCIVDDRARAIFNGKIQVRQAAQQTDSSQLSRNLLLSDKARVDTKPQLEIVADNVKCAHGATVSQLDADEIFYLQSRGIDAASAANMLTFAFAAEVIQRIPIPRLRQALEKFVLSKTRAHHK-------
>685565_Psp@BBC24014.1| FeS assembly protein
---------MAIQVSEQLEDQA---------------------------------EFKG--ALSTRSKLA-V-NSEKFIAQVLG-LRSD--------IASPDQDTNNFVSNL-------RQLASDRL--ATLSFPTTKDEEWKYTDVSALGSLPFANQP---A-IASRNA----NLEALIAN----------NIAPESLGN--------------------------CLVFVNGKYRKDL------------------------SDT---S-----DVT--EGLVIGTLESL-----G-DRI------LPKLRSHLAQH---PDAN--DFFASLNTACMED--VAIILAPKNLVVENPVQLLFISAPQ-AG-EA--------TLITQPRCLVIAETH-SQLTFVQTFVGE---------------------------------------DSQIYFTNVVTEVWLAEGAQVNHTKVQR-QGDE-AVHINTTAIAQARNSVYKNQAISFGAKISRQNLIVHQMAEQTETSLTGLAFIDGEQLADTHSVISHNYPHGSSKQLHKCIADGRSHAVFNGKIQVAKLAQQTDSAQLSRNLLLSGKARVDTKPQLEIFADNVKCAHGATVSQLDAEEIFYLQSRAIDAESAAKLLTYAFATEAISQIPVVSIQRSLSSFVLEKTKS----------
>195250_Ssp@CM001776.1_2851|  3103412 3104749
---------MTPSMPGNS--------------------------------------------TAIASNLT-S-GSELYLAELLG-QHG-----------ALDGSIAPWLDPL-------RQMAADRV--RLMSLPTQRDEDWRFTSLNSLKEVTFRVSD---A-----TL-------SGVTD----------WALSETDRS--------------------------RLVFVNGKFAAEF------------------------SDV---S-----GLP--TDVTVGNLANL-----S-VEQ------QEQVRSQFSLD--GMDSG--DVFALLNSACLQD--MAVVIVGKDCVVETPIQLLFVSTA---G-DR--------PSVSHPRCTVVAERG-SAATIVEQFVGV---------------------------------------GAEPYLTNAVTEITLAPNAQLNHCKWQA-ESEH-SFHIARTAIAQERDSRYTCHTTSTGARLSRHTLAAVQQGLNGETILNGLTVASGTQLSDTHTAIDHAQPHGTSQQIHKCIVGDRAHSVFNGKVLVRKHAQKIDSSQSSRNLLLSHKARVDTKPQLEIFADDVKCAHGATVSQLEADEVFYLQSRGLSEAKAKQLLTYAFAVEVAERIPVKSLENQLKNFLSFAFD*----------
>1752182_Abacterium@LNDP01000024.1_279|  317197 318330
-------------------------------------------------------------------------METQFNESFKA---------------RLAAEDDTAIKAL-------RERAFAAF--VEKGFPTQQDEDWKYTNVAAIGKETWQAAA---A-GIELDR----------------------------------------------------------------------------------------------ADA-----------------------------------------GVRAHGLLERF---RFDR--NGFTALNLA-MAE--ISVIKIARDTVVDEPIVLSFAAAE---------------GTAIFPHVVVIAESG-SKATIVESYASE-----------------------------------------AKGFTNAAVQILVEDNATLTHYRVQK-DGAE-AFNYGVTEVSLGKGT-YDSTNINLGGAISRHDIELKFTAEGGEAWVDGLYMLGGEQHHDTHSMIDHAVPNCLSHQNYKGVMNDASRAVFNGKVFVRENASGTDAQQSNKNLLLSNEARVDTKPQLEIFNDDVKCSHGATVGQLEEEELFYLLTRGLPEPLARNLLTYGFAEEVINKIKIEAIKKDLDATVLNRLHAEI*-------
>1946317_Csp@DEQS01000100.1_26|  22842 23993
---------MTSSTAT---------------------------------------------------------TQTVFAEQFRE---------------FIKGETNDAVRAM-------REQAFASF--TASGFPTPKNEDWKYTNVASLVSGQWSVAC---GQSQELTP----------------------------------------------------------------------------------------------ADV----------------------------------------------EIARRF---GVDR--NGFAALNLA-FGE--IKVIRIAKDTSIAEPFELNFAAAE---------------NTAIFPHILVIAETG-SKATIIESYASQ-----------------------------------------TKSFTNAAVQVIVEDNASVTHYRVQK-DGAE-AFNIGTTEVSLGRDSRYDSTNINLGAAISRHDIDLKFTAEGGEAWVDGLYMLGGRQHSDTHSVIDHTVPNCVSHQTYKGVLNDHSRGVFNGKVFVRENAHGTDAQQSNKNLLLSNDARVDTKPQLEIFNDDVKCSHGATVGQLEEEELFYLLTRGLPETLAKNLLTYGFAEAIIRKIGIESIKTDLDAAVLNRLSVKLEV*-----
>1946322_Csp@DLHV01000023.1_42|  33546 34412
---------------------------------------------------------------------------------------------------------------------------------------------------------------------------------------------------------------------------------------------------------------------------------------------------------------------------------------------MNLA-FAD--FKVIRIAKETSVAEPIELSFTAEE---------------NSAVFPHVLFIVEAG-SKATIVETYASP-----------------------------------------AKNFTNSAVQIVVEDNANLTHYRVQK-DSAD-AFHYGVTEVSIGRGSFYNSTCINLGASISRHDIDVKFTAEGGEAFVDGLYMLNGSQHADTHSIIDHTVPNCTSHQNYKGVLNDRSRAVFNGKVFVRENAHGTDAQQSNKNLLLSNEARVDTKPQLEIFNDDVKCAHGATVGQLEEEELFYLLTRGLPETLARNLLTYGFAEEIINKIGIESIKQELDKAVLNRLNTKLEG*-----
>1946316_Csp@DDUF01000054.1_158|  186998 188125
-------------------------------------------------------------------------MKTHFTEDLKK---------------RIANESDLELRSI-------REEAFAEF--ASKGFPSLSHEDWKYTNVAPIATADWTIDS---GR----------------------------------------------------------------------------------------------------SNS-----------P--AAL------------------------AI---DDLKRF---DFRR--NGFTALHLA-FAD--IAVLEIEKDTAVIDPIEFNFAAED---------------GNAIFPHVIIIARAG-SKATIVESYEGT-----------------------------------------GRCFTNTAVQVLVEENANLTHYRIQK-ESAE-AFHYGVTEVLVERGT-YNATNINFGGAISRHDIELKFVAEGGEAWVDGLYMLNGSQHSDTHSIIDHTVPNCTSHQNYKGVMNDGSRAVFNGKVFVRENAHGTDAQQSNKNLLLSNDARVDTKPQLEIFNDDVKCSHGATVGQLEEEELFYLLTRGLPETLARNLLTYGFAEEIINKIGIDSIKSDLDAAVLHRLNTKLEG*-----
>1617423_Abacterium@KXJ98417.1| iron ABC transporter permease
---------MVVEMGAA--------------------------------------------------------PATGFAERFKK---------------FIE-TADAKTLGL-------RERAFAHF--AEKGFPSVRLEDWKYTNVSAIAARDWQVGE--------LPS----------------------------------------------------------------------------------------------EDV---A---------------------------------------SLLGDIGEF---RFER--NGFTALNQA-FAA--YRIVRIPKETAVEEPIVIEHSAGE---------------SEAIFPHTVVIAEAG-SRATLVESFASE-----------------------------------------AAGFTNAATRIFVEDNANLTHYRVQK-DSAE-AFNYGVTEARLGRGSRYDATSINLGGAITRHDIEAVFTAEGAEALVDGLYMLSGAQHHDTHSIIDHTVPNCTSHQSYKGVLNDTSRGVFNGKVFVREGAHGTDAQQSNKNLLLSNDARVDTKPQLEIFNEDVKCAHGATVGQLEEEELFYLLTRGLPDALARNLLTYGFAEEIINKIGIEAIKSELDAAVLNRLGAEI--------
>1752184_Abacterium@LNEI01000018.1_591|  649777 650910
-------------------------------------------------------------------------METSFTEQFRQ---------------FIEGEKSAGGREL-------REKAFAVF--AALGFPTPNDEDWKYTNVAPLSREPWVVPP---L---MLSP----------------------------------------------------------------------------------------------SDF---D---------------------------------------RNEDRIAGF---DFGR--NGFTALNMA-FAC--FSIHVIPKDMAFAEPIKLEYSAAN---------------RMMTSPHVVIIAEAG-SKATIVESYHAS-----------------------------------------SSGFTNAVTRVMVGDNANITHYRVQR-NAPD-AFNIGTTDVTLGAGSSYDSTNINLGGRLSRHDIDLKFTAEGGEAWVDGLYMLGGNQHHDTHSIIDHTVPNCNSHQTYKGVLNDNSRGVFNGKVFVRENAHGTDAQQSNKNLLLSNDARVDTKPQLEIFNDDVKCSHGATVGQLEEEQLFYLLTRGLPEVLAKNLLTYGFAEEVINKIGIESIKKELDVAVLNRLGRPIEL*-----
>1962177_Abacterium@MWYZ01000070.1_17|  14601 15911
---------MQKVV-----------------------------------------------------------KETNYGAAFRE---------------NLAREENAWLKYL-------RENAFEFF--TENGFPTVKNEEWKYTNVAPIEREIFEITN---G-R-AVDA-------EKISE----------LFSKTESEN--------------------------RVVFVNNKLNQEL------------------------TNL---S-----NLP--EGAKILNLNKA-----I-QDE----IFSQIVRKNLGKS--VNAEA--NGFTALNTAFIEE--GVFIFVPKNTKIETPIHLIFITDE---------------NTASFPRVLLVAERG-SEAMLIESYLRT---------------------------------------AETKYLTDSVIEIVLEDDAKLKHLRVQR-ESHN-AFHVGTTAANLNRASVYDSTNITLGARLSRHDVLVKFNAEGAECFVDGLYMIAEEQHADTHSVIDHALPNCLSHQTYKGIVDGKARAVFNGKVFVRENASGTDAQQSNKNLLLSNDARVDTKPQLEIFNDDVKCAHGATVGQLEEEELFYLLSRGLNEQLARNLLTYGFAEEIINKIEIESIKKQLDEAVLNRLNANLEI*-----
>1946318_Csp@DGBD01000153.1_4|  3111 4484
MAAPDDLRKMSTQIFT---------------------------------------------------------EENSYSLAHQE-------------LQEEPGRVASWVKRL-------RDEAFESF--AHSGFPTTEQEEWKYTNVVQIAKAKFEPFIKSDA-DEGITQ-------KQIAP----------FIYEEANSS--------------------------RLVFINGIFNERL------------------------SSL---E-----SLP--GETVAVDLARA-----L-TES----EQAEIVREYLARS--ADVDG--NPFTALNTAFLSG--GAFLFFPAGVVVENPIHLLFISSA---E-NS--------RFASFPRVLIVAGRG-SSATVIESYASL---------------------------------------KQGEYFTDAVVEVVIEDDARIEHYKVQN-ESEK-AFHVARTIAELGRNSSYNSTVITLGARLSRHDISVNFNHEGAECWVDGLYIVEDGQHTDTHSVIDHKLPHCTSRQLYKGILNGKSRAVFNGKVFVRQGAQGTDAMQTNRNLMLSNDARVDTKPQLEIFADDVKCAHGATVGQLEEEELFYLVSRGLHTELARNLLTYGFAEEVVEKIKIDSIKAQLDEAVLNRLHARLEAQ*----
>1946320_Csp@DIYZ01000236.1_11|  9735 11078
---------MVTEITK---------------------------------------------------------LENSYEEAFRT-LQG-----------RSKNSRGSWLPHL-------REKAMERF--AELGFPSVKDEEWKYTNVAPIARIDFRPLLLADAVAPGSDA-------NRLAD----------FTCAEAAQS--------------------------QLVFVNGVLRGDL------------------------SSL---T-----ALP--EEVVAIDLSQA-----L-TNP----GYSEIAREHLARY--ADYVA--NGFTALNTAFVDG--GAFVYLPKSVTVKAPLHLLFISDG---N-----------RLATFPRVLIVAEEN-ASATLIESYAST---------------------------------------SDADYFTNAVVEVVLKDGARLEHYKVQR-ESAQ-AFHIATTMAELGPNTSYDATAITFGAALSRHDIHVTMDHEGAECWVDGLYLVTGNQHTDTHSVIDHRKPHCTSHQLYKGILDGKSRAVFNGKIFVRHDAQKTDALQTNKNLLLSNEARVDTKPQLEILADDVKCAHGAAVGQIDQDELFYLETRGIHHDLARNLLTYGFAEEVIGKIKIDSIRAELDEAVLNRLNARLEA*-----
>2052146_Bbacterium@PLCD01000020.1_39|  42308 43654
---------MAPELVK---------------------------------------------------------ETNSYETAFRQ-------------AQGRSTDEPAWLQSL-------RETSFDQF--ERAGFPNIKEEEWKYTNVTPIAKGNFAPVLVRNG-TALAKD-------DGLAS----------FIYEESRQS--------------------------RLVFVNGMLQQEL------------------------SSL---A-----ALS--DDVVAMDLRAA-----L-ASS----QYEAIVRQHLEHH----AEK--NGFAALNTALFTS--GLFLKIPRGISIDAPIQLLFIGEGL-DE-IA--------PPAAFPRVLIVAEEN-SAATIIESYVSPK--------------------------------------DRSVYLTNAIVDLSLEDGARLQHCKIQR-ESMG-AFHVATTRAELGANSSYHTTTINFGAAISRHDIDVQMDHEGAECAVDGLYMVDGSQHTDTHSVIDHRQPHCTSHQLYKGILDGKSRAVFNGKVFVRHGAQQTDAHQTNKNLLLSTDARVDTKPQLEIFADDVKCTHGAAVGQIDEEERFYLESRGINPTLARNMLTYGFAEEVIEKIGVESIRRELDEAVLNRLQILLQA*-----
>454194_Pmethylalipha@CDM64968.1| FeS assembly protein SufD
---------MMTQATEAK-------------------------------------------------------ETGLYLEAYEQ-LRQ-----------RTASEVPSWLDRL-------RAEALEKF--SELGFPAPTLEEWRYTNVAPIAKARFVPSWTVDG-AEEAGR--------RWAD----------RVYEEARSS--------------------------VLVFVNGRFRSDL------------------------SSL---A-----ALP--REAVVLGLADA-----LRSEH------QKMIGERLARG--AAFDR--QHFAALNTAFIAD--GAFVYLPRGVRVEAPIQLLFISDS---G-----------PVMSFPRVLVVAERE-SEATLIERYVGA---------------------------------------ADQPYFTDAVVEIYIDENAHLEHYKVQE-EGVQ-GFHVATTWVELKRAARYHSTTVTLGAQLARHNIAAILTEEGGECRVDGLYMVDTGQHADTHSLIEHRAPRCTSFQLYKGILDGRSRGVFNGRIYVHREAQQTDAYQTNRNLMLSNEARVDTKPQLEIFADDVKCSHGATVGQLEEEELFYLRTRGLSFEKARNLLTYGFAEEVVEKIAVDSIREQLNEVILNRLHATALDVR----
>1951504_Bbacterium@DGCQ01000010.1_258|  268506 269816
---------MSEVI-----------------------------------------------------------QRDTMLSYITG--------------SVESSAESVAIRAI-------NERGREDL--ENTPFPTRKDEDWRFVDLKSITKSQFCKLE---E-ANAADV-------GDISD----------HYLPEAMNC--------------------------RLVFVNGVYSEEL------------------------SSV---E-----DLP--NNVIVGNLAAN-----A-D--------NNSVKEHLGTI--TNYDD--DVFAPFNDAAFTD--GAFIYVPEETVVRTPIHILNVFTD---A-EK--------AFYATPRLLYVGEMF-SKSTIIEEHIGL---------------------------------------ADNQYLNVPVTEFKMFTGSNVHHARIQR-DSKK-ASHISRPIAILDKNAEYHSYTICLGAKLFRNDPRVIQNAEEVNFTVDGLVLIDGDQIADTHSIMDHRFAHAGSHQLHKVVVNDNAHSVFNGKIFVAKDAQKIDSFQENRNLLLSENGKVNTKPQLEIFADDVLCSHGATIGQLQDEEVFYLQSRGLTEQKSRELLVYAFALESVESMEVESVEKLLLNEVIEYTNRDEK*------
>1121104_Bvulgaris@AQXH01000001.1_264|  288247 289557
---------MSEVL-----------------------------------------------------------QKETMLSYIDG--------------AIESSSDAEAIKSI-------NERGLKAL--NNTAFPTRKDEEWRFVDLKSITKNQFVSLE---N-ANAAEL-------GDISD----------HYLPEAMQS--------------------------RLVFVNGVYNAEL------------------------SAV---E-----GLP--ANVIVGNIAEH-----A-D--------NDALKQHLGTI--TNYED--DVFAPLNDANFND--GTFIYVPKETVVETPIHILNVFTD---A-DK--------AFYATPRLLYVGEMF-SKSTIIEEHIGL---------------------------------------ANNVYLNVPVTEFKMFTGSNVHHARIQR-DSKE-ASHVSRPIAQLDKNAEYHSYTICLGAKLFRNDPRVIQDAEEVDFTVDGLVLIDGEQIADTHSIMDHRFAHATSHQLHKVVVNDSAHSIFNGKIFVAKDAQKIDSFQENRNLLLSVDGKVNTKPQLEIFADDVRCSHGATIGQLQDEEVFYLQSRGLTEQKSRELLVYAFALESVESMAVESVEKLLLDEVIKYTNRDNK*------
>1951518_Bbacterium@DKGJ01000036.1_150|  164149 165453
---------MSEVL-----------------------------------------------------------AKDTILSYIGS--------------EIESKASSVSIRAI-------NERGREAV--EKTAFPTKKDEDWRFINLKSITKNSFVSVN---D-AGVKDA-------GDISG----------HYLPEALNT--------------------------RLVFVNGVYNETL------------------------SSV---D-----GLP--KGVIVGNLSEY-----A-D--------HETVKEYLGTI--TNYED--DVFAPFNDAVFSD--GTFIYVPEETTVEAPIHILNVFTD---A-EK--------PFFATPRLLFVGEMY-SKATIIEEHIGL---------------------------------------SNNAYLNVPVTEFKLFSGAHVHHARIQR-DSKT-ASHVSRPIAMLDGHAEYHSYTICLGAKLFRNDPRVIQNAEEVDFTVDGLVLIDGEQIADTHSIMDHRFAHGRSHQLHKCVINDEAHSIFNGKIFVAKDAQKIDSFQENRNLLLSDDGKVNTKPQLEIFADDVLCSHGATIGQLSDEEVFYLHSRGLTEQKSRELLVYAFALESVESMEVESVEKLLLDEVIKYTTRD*--------
>1951483_Bbacterium@DBVB01000061.1_17|  14409 15704
---------MSSVS-----------------------------------------------------------TKELIHAYV-----------------QLPGVLRENFKEL-------RSQAKENL--DTCAFPTKKDEEWRFTDLKSITSNKFESVD---T-GIAQAD-------LELDE----------YHLPEAMSS--------------------------RLVFIDGNFSPSH------------------------SAI---E-----GMP--DGVIVGNINDF-----P-E--------HEQLRSHLGTM--TNYED--DVFVPLNDVNFQD--GTFIFVPKETVIEQPIHILNVFTH---R-NN--------PHFVTPRVLFVGEMY-SKATIIEEHIGL---------------------------------------SDNVYLNVPVNEFRLYSGAHVHHARIQR-DSKN-ASHISRPVAMLDAHAEYHSYTICLGSKLFRNEPRVIQNAEEVDFTVDGLVLIDGEQIADTHSIMDHRFSHGNSHQLHKVVVNDQAHSIFNGKIFVAKDAQKIDSFQENRNLLISDTGKVNTKPQLEIFADDVRCSHGATIGQLQDEEVFYLQSRGLTEQKSRELLVYAFALESVESMAVKSVEELLLKEVIAYTNRD*--------
>1951514_Bbacterium@DIAA01000023.1_163|  198259 199596
---------MSIAVQ----------------------------------------------------------EKETILNFLDG-DFSI-------------LSDVDVIAAL-------NQKGAGNI--SEFSFPTKKDEDWRFTDLRSISRNHFVPVA---E-AGATPV-------GDIND----------HYLPEAQES--------------------------RLVFVNGEFDAER------------------------SSL---D-----AIP--ENVTVGTLVEY-----G-D--------SEVVKEHLGKY--TTFDEDHDVFNALNDANFKN--GVFIHVPKETKVEAPIHILNVFTD---A-EK--------PFYATPRVLYVGEAY-SKSTVVEEHIGL---------------------------------------AENEYLNIPVAEFKMKEGSNVHHARIQR-DSKK-ANHVSRPIAHLDKFAEYHSYTICLGAKLFRNDPRVVQNDQEVNFTIDGLVLIDGEQIADTHSAIDHRHWHAQSHQLHKVVVNDKAHSIFNGKIFVREDSQKIDSFQENRNLLLSVDGTVHTKPQLEIFSDDVLCSHGATIGHLNEDEVFYLHSRGLTKKKARELLVYAFTLESIENMEVESVHKLLLDEVVKFTSRDEEFVAVGS*
>1194090_Aroseus@SHF52110.1| Iron-regulated ABC transporter permease protein SufD
---------MTTLKQ----------------------------------------------------------TKQTFLQDLLD-------------FQGSLNGKSQFLDKV-------RLKAADEV--RNTPFPHKKDEDWRFISLRELYSEDYELAA---T-V-DVSL-------PDISD----------HYLPESKGA--------------------------RMVFVNGTFSREH------------------------SST---E-----ALP--EEVEIGNLADL-----T-ADD------HPLIEEHLGKY--GNFEG--DVFSSFNAAFLDD--GVFIHVPENLKVEVPVHLLFVQTD---A-DV--------NYFSTSRSLVLADAG-SEVTIVEDYIGL---------------------------------------GDNKYFNLPVFEVNLEEEAYVKHTKIQR-ESKK-AIHIARTGASVARHANYESYTITRGAKLSRNEPRISQRDEEVEFTVDGLVLIDGEQVSDTHSVMDHRFSHADSHQLHKCVINGKAHSVFNGKIFVRKDAQKIDSFQENRNLLLSRKGLVNTKPQLEIFADDVVCTHGATVGQLEEDEVFYLKSRGLNDQQARELLIYAFALETIENITVDSVQKLLVDEVHRYTERQLDSQLTT--
>2021605_Bbacterium@NNSL01000021.1_2|  628 1854
-----------------------------------------------------------------------------------------------------------------------------EV--RNIPFPTKKLEDWKFISLRDLYKDSYELAS---D-L-DVEV-------PDIRD----------HYLPESKGA--------------------------RLTFVNGSFSAEH------------------------SST---E-----DIP--DEVLIGNIAKL-----A-EED------NDLLKEHLNKYVDNNFQE--DVFSSFNKAFLKD--GVFVYVPEGLTVDVPLHLLFVQTD---A-DT--------NYFTTSRSVVVVDKK-SEVTVVEDHIGL---------------------------------------GDNKYFNLPVIEINAEEESYVKHTKIQR-DSRE-AIHIARTAAFVHHHANYESYTITRGAKLSRNEPRISQRDEEVEFTVDGLVLIDGDQVSDTHSVMDHRFSHCESHQLHKCVINGKAHSVFNGKIFVRKDAQKIDSFQENRNLLLSRKGMVNTKPQLEIFADDVVCTHGATVGQLEEDELFYLMSRGLNEQQAREMLIYAFALETIENISVDSVQDLLVDEVHRFTANQLDSKLTV*-
>2032627_Asp@PAU93804.1| Fe-S cluster assembly protein SufD
MVNSNNQ--MGKVKQQ---------------------------------------------------------KERTFLQDLLN-------------FQGSLNGKSKFLDEV-------RLKGAEEV--RNIPFPTKKLEDWKFISLRDLYKDSYELAS---D-L-DVDV-------PDISE----------HYLPESKGA--------------------------RLTFINGSFSAEH------------------------SST---E-----DIP--EEVLIGNIAKL-----A-EED------NDLLKEHLNKYVENNFEE--DVFSSFNKAFLKD--GVFVYVPEGLTVDVPLHLLFVQTD---A-DT--------NYFTTSRSVVVADKE-SEVTVVEDHIGL---------------------------------------GDNKYFNLPVVEVNAEEESYVKHTKIQR-DSRE-AIHIARTAAFVHHHANYESYTITRGAKLSRNEPRISQRDEEVEFTVDGLVLIDGDQVSDTHSVMDHRFSHCESHQLHKCVITGKAHSVFNGKIFVRKDAQKIDSFQENRNLLLSRKGLVNTKPQLEIFADDVVCTHGATVGQLEQDELFYLMSRGLNEQQAREMLIYAFALETIENITVDSVQDLLVDEVHRFTENQLDSELTV--
>2021605_Bbacterium@NNSL01000089.1_2|  548 883
-----------------------------------------------------------------------------------------------------------------------------------------------------------------------------------------------------------------------------------------------------------------------------------------------------------------------------------------------------------------------------------------------------------------------------------------------------------------------------------------------------------------------------------------------------------------------------------MSG-------------KDAQKIDSFQENRNLLLSRKGLVNTKPQLEIFADDVVCTHGATVGQLEQDELFYLMSRGLNEQQAREMLIYAFALETIENISVDSVQDLLVDEVHRFTENQLDSKLTV*-
>2021605_Bbacterium@NNSL01000089.1_1|  1 576
--------------------------------------------------------------------------------------------------------------------------------------------------------------------------------------------------------------------------------------------------------------------------------------------------------------------------------------------------LKD--GVFVYVPEGLSVDVPLHLLFVQTD---A-DT--------NYFTTSRSVVVADKE-SEVTIVEDHIGL---------------------------------------GDNKYFNLPVVEINAEEESYVKHTKIQR-DSRE-AIHIARTAAFVHHHANYESYTITRGAKLSRNEPRISQRDEEVEFTVDGLVLIDGDQVSDTHSVMDHRFSHCESHQLHKCVINGKAHSVFNGKIFVRKG-----------------------------------CA---------------------------------------EN*-----------------------------
>2021605_Bbacterium@NNSL01000485.1_7|  6514 7551
--------------------------------------------------------------------------------------------------------------------------------------------------MRELYSDSYVPAS---Q-I-DVQL-------PDISN----------YYLPESEHS--------------------------RLVFVNGRYSAAH------------------------SST---S-----GLP--DSVTIGNIADL-----A-DEG------NEHLEAHLNEY--GDFEN--DIFSSFNTALLRD--GAFIHVPEGTNVDAPVHVLFINTD---A-DQ--------PYFTTSRCLVLAEEN-TDLTLVEEHIGL---------------------------------------GDNKYFALPVVEINLERDAYVKHTKIQR-DSRA-AIHIARNAAHIKQHANYESYTITLGAKLSRNEPRITQLEEEVEFTVDGLVLIDGDQVSDTHSVMDHRFSHCESHQLHKCVINGKAHSVFNGKIFVRKDAQRIDSFQENRNLLLSRKGLVNTKPQLEIFADDVVCTHGATVGQLEEDEVFYLKSRGLSEKTGS*-------------------------------------------
>2079485_Gsp@PWN07128.1| Fe-S cluster assembly protein SufD
---------MAHPTD----------------------------------------------------------IEPSFLHRLAK---------------NA--PENDHWSEI-------RREGLKTL--NHASFPHRKIEEWRFTDLKPLSRTDFFPIN---E-AGTLPA-------ADIEQ----------YYIPESDRS--------------------------RLVFINGRYHEKY------------------------SSI---G-----GLG--KGVTVGNLAEF-----E-D--------HGAVEQYLNKL--VNYED--DVFVPFNNLMLED--GAFIHLEEGAKAEAPIQILNLYTD---A-GK--------AYIAAPRMLVVAEKG-SDVTIIEDHIGL---------------------------------------AQNTYLTIPVCEVKAMEGAHIHHVRIQR-DSTE-AFHVSRPIAYVEKNSEYHSYTITLGAALSRNEPRVVQEAEEVDFTLDGLVLIDGEQVADTHSVMDHRFSHANSHQLHKVVVNGNAHSIFNGKIFVRKDAQKIDSFQENRNLLLSNDGLVNTKPQLEIFADDVLCSHGATIGQLDPEEVFYLQSRGMTEEKAKEVLTYAFALETIENMKVDSVHQLLIDEVYRYTKANTAEKVPV--
>1729466_Cbacterium@LKNA01000020.1_12|  11115 12434
---------MAHPTK----------------------------------------------------------VEPSFLHRLAK---------------HS--PKSEMWAGI-------RKTSFEDL--NTTNFPHKKIEEWRFTDLKPFTRTDFVPFS---E-AGTLPA-------ADIEQ----------YYIPESDRS--------------------------RLVFINGKFQEKY------------------------SSI---G-----GLG--NGVTFGNLADY-----A-D--------HKATEEYLNKL--VNYEN--DIFVPFNGLMFED--GAFIHLEKGAKAEAPIQVLNLYTD---S-KQ--------AFIATPRMLVVAEEE-SDVTIIEEHIGL---------------------------------------SENEYMTIPVCEVKAKQKAHIHHVRIQR-DNRS-ALHVSRPIAYVEKNAEYHSYTITLGAKLSRNEPRVVQEDEEVDFTLDGLVLIDGDQIADTHSVMDHRFSHANSHQLHKVVVNGKAHSIFNGKIFVRRDAQKIDSFQENRNLLLSVDGLVNTKPQLEIFADDVLCSHGATIGQLDPEEVFYLQSRGMTEEKAKEVLTYAFALETIENMKVESVHKLLIDEVYRYTKANNVTKVTA*-
>2053187_Rbarkolensis@PKD44783.1| Fe-S cluster assembly protein SufD
---------MAHPTQ----------------------------------------------------------VEPSFLHRLAK---------------HS--PESEKWGGI-------RETSVKEI--NANQFPHKKIEEWRFTDLKTFTRTDFVPFS---E-AGTLPA-------TDIEQ----------YYIPESDRS--------------------------RLVFINGMFQEKY------------------------SSI---G-----GLG--NGVTFGNLADY-----A-D--------HKATEEYLNKL--VNYEN--DVFVPFNGLMFED--GAFIHLEKGAKAEAPIQVLNLYTD---S-KQ--------AYIATPRMLVVAEEE-SDVTIIEDHIGL---------------------------------------SANEYMTIPVCEVKAKQGAHIHHVRIQR-DSRS-ALHVSRPIAYVGKNSEYHSYTITLGAKLSRNEPRVVQEDEEVDFTLDGLVLIDGEQIADTHSVMDHRFSHANSHQLHKVVVNGKAHSIFNGKIFVRRDAQKIDSFQENRNLLLSIDGLVNTKPQLEIFADDVLCSHGATIGQLDPEEVFYLQSRGMTEEKAKEVLTYAFALETIENMKVESVHKLLIDEVYRYTKANNVEKVTV--
>2293433_Rsp@REL38100.1| Fe-S cluster assembly protein SufD
---------MAHPTQ----------------------------------------------------------VEPSFLHELAK---------------YAPDVESAFMRKI-------REQSLVKL--NSTPFPTRKMEDWQFTDLKPITRTEYVTKS---E-AGLKPA-------IDVEK----------YFIPESDRS--------------------------RLVFINGQYQEKY------------------------SSI---G-----GLG--NGVTVGNLSDH-----L-E--------DKNVQEYLNTL--VDYEN--DPFVEFNGLMFTD--GVFIHLEKEARAEAPIHVLNLYTD---S-SK--------PYVATPRMLVVAEEE-SDVTIIEDHIGL---------------------------------------ADNSYLTIPVCEIKVKKGAHIHHARIQR-DSLS-AVHVSRPIAYVEKNSEYHSYTITLGAKLTRNEPKVIQEDEEVDFTLDGLVLIDGDQIADTHSTMDHKFSHAESHQLHKVVVNGNAHSIFNGKIFVRRDAQKIDSFQENRNLLLSRDGLVNTKPQLEIFADDVLCSHGATIGQLDPEEVFYLQSRGMTEQKAKEVLTYAFALETIENIKVDSVHKLLIDEVYRYTKANNVAKVTA--
>1953152_Bbacterium@DEMS01000028.1_180|  208703 210028
---------MAHPAR----------------------------------------------------------IEPSIMHELAS---------------QVSDSRSNLWSEI-------RKNGLSVL--NSSSFPTKKIEEWRFINLKPVSRSEFVPIE---D-AGTLPA-------IDIEK----------YFLPESDRS--------------------------RLVFINGSYHEKY------------------------SSI---G-----GLG--KGVTVGNLADY-----A-D--------DQHVKEYLNKL--VNYEN--DVFSAYNSYMFED--GAFIHLAKEAKAEAPIQILNLYTD---S-SK--------AFIANPRILVVAEED-SDVTIIEDHIGL---------------------------------------GDNRYMTIPVSEVKVKQRAHIHHVRIQR-DSID-AFHFSRPIAYVEKNSEYHSYTITLGGKITRNEPRVIQEAEEVDFTLDGLVLIDGDQVADTHSVMDHRFSFAESHQLHKVVVNGNAHSIFNGKIFVRRDAQKIDSFQENRNLLLSRDGLVNTKPQLEIFADDVLCSHGATIGQLDPEEVFYLQSRGMTEEKAKEVLTYAFALETIENVKVESVHKLLIQEVYRYTKANSKPKVMA*-
>1953139_Bbacterium@DDIC01000058.1_2|  169 1461
---------M-------------------------------------------------------------------YFKEL----------------EFTSQPALDWVAPY-------AAKAAHAL--ESLSFPTKKDEDWRFTPLKTLSKHAFQSVN--GE-AKSVTE-------EHVQK----------YRLPESKES--------------------------TLVLVNGVIREDL------------------------STF---S-----LST--EAITVKKLQDM-----T-P--------SELDEAGFQSL--VPVER--DYFSVLHTATLTS--GYYLHVHKGAKVEAPIHVLNIQTG---S-AT--------PYVSSFRLLIHVEQE-AEATLIEEHVSL---------------------------------------DDSVYLTIPVMETFVQKKGRLNHLRIQR-ENKS-CFHVSRPITSLEGTAEYHSYTISLGAHLFRNEPQIIQTGEEVDFTLDGLILIDGDQISDTHSVMDHRFSHGNSHQLHKVVVHGNAHSVFNGKIFVRQDAQIIDSFQENRNLLLSRDGIVYTKPQLEIFADDVQCSHGATIGDLDPDEVFYLQSRGMTEQKAKEVLTYAFALETIENIEVESVHTFLVDEVKAYTSRNVASRF*---
>2094027_Bbacterium@PUKH01000008.1_34|  34522 35859
---------MTDIS-----------------------------------------------------------KETLFLDRLVG-QF------------DQSVSANGQVAAL-------QNEARNAI--AGLQLPTTRHEEWKYFSLKPLEKHSFVRAA---D-VKQPNV------PDNVSD----------FIYPEAEHH--------------------------HLTFINGVFSKEW------------------------SKT---D-----RLP--DGVIVANLHDV-----L-KEG------NKTALEHIGKY--AKWDD--DPFVPFNTSVFRD--GAFIYVPKSVKIEEPIQLLFINTD---E-QY--------QYVMTPRCLVVGDQS-SEMTVVEDHIGL---------------------------------------GNNVYFNCPVSEIALAENSHMTHVKLQR-DSRE-AFHISRLAADISRDSDYKSYAIQLGSKLSRSDVKAVLTDENTHATLDGLVMVNGEQLSDTHSIMDHTMPNCTSHQLHKCIIDGDGTSVFNGKIFVRQDAQKTDAFQENRNLQLSETGTAYAKPQLEIFADDVSCSHGATIGQLNEEEVFYLKSRGLTHEQTKEILTYGFALDVIESIPVSSIQERLSKEVESFTKASKSIKETA*-
>1457365_CCproteinivoru@AXJ00849.1| Iron-regulated ABC transporter permease protein SufD
---------MSTAVQ-----------------------------------------------F----------EQSTYLNELHSG-------------FSVTSTGVAPVETA-------REKAVKNV--QEWSFPTPRDEDWRQLSLKPLYRNAFVQPS---A-A-EITA-------EDVSD----------FLMPESAKS--------------------------TLVLLNGVLVPAL------------------------SET---S-----ALP--EGCYAGSVKNA-----P-EFV------VKALETHFGNV--ARYER--DAFTAFNTAVLED--VIVVYTAKDVKVEAPLHILNLTDA---R-SL--------AVATAPRVFIFGERF-SDATVVEDFIGL---------------------------------------GTEPYFNTAVSETVLEDEAHVNHIKVQR-ENRN-AIHISRVASLLGRGSNYNSYTVSSGALLFRNEPLSLVDAENAHATLDGLVMVDGNQVSDTHSTLDHLKANCTSHQLHKVIALGEGKSVFNGKIFVRKDSQQIDAFQENRNLLLSETADVFTKPQLEIFADDVKCSHGATIGQLSDEELFYMRSRGLSRKTAVQMLTYGYALDVIENIPVESLREQLTLLVADFTGNEAVPQA----
>1666909_Bbacterium@KPQ00398.1| Fe-S cluster assembly protein SufD
---------MSLTTAP---------------------------------------------------------ETTFDLDTLSS--------------GEVPVLNLSSIDAV-------KQAAAQEL--ASLPFPTTRDEEWRFTNIKPIARSSFKKAR---S-A-ASDG-------LTYDT----------ATVPEAADS--------------------------TLVFVNGLFNESL------------------------SRV---Q-----GLP--EGVIVTNLKDA-----A-IRY------SNLVEISFNQA--NNFEH--DYFALLNTAQFED--GSFIYIPKETKLDKTIHLVYLTEG-----TE--------NSAAFPRNLILADRH-SEFTVVEEYIGS---------------------------------------DEHAYLTTSFTEILLGEESHMSHVRLQK-DGLK-AYHVNRIVSKLQRGADLQSYTVSLGAEIFRNDVRAIMDGEGSHATLDGLVLVNGKQLSDTHSIMDHRVANCTSHQLHKTIVDGKATSVFNGKIFVRKDAQKTDAFQENHNLQLSRDGMVYTKPQLEIFADDVKCSHGATVGQMDLEQEFYLKSRGLTDAATKEILTYGFATEVIESLPVESIKEDLKKAVETYTRRGVQNN-----
>1548548_Bsediminis@AWV88109.1| Fe-S cluster assembly protein SufD
---------MSVIEKDN--------------------------------------------------------ISRAFADAVLG--------------ADAVSSADAAQAAF-------KQQATDRL--TQLRLPSVKDEDWRYVRLKPLTNIDFVPAH---QVEAKITA-------ETVAE----------YAIPEAEGQ--------------------------RLVFVNGQYAPEF------------------------SDV---S-----VLSTQKGVQGGTLSQG-----G--------ELPAEVAEKLGNVA-HYYED--DYFANLNGAGYAD--GAYLVVDKETSVEGVIQLLYLSSE---S-AQ--------PFAAHPRNLIVVAQG-SKATVVEDYVGA---------------------------------------HQGVYFNNVLSEICLGESSTLNHTRVQR-DGRA-AYHIARTAIDLTRGSTYNSQNISLGALFSRYDAYGNGDAEQINCTFDGLALIDGKQVSDTHTAMDHRKPHGESHQLHKMIVDDDAHAVFNGKVFVRPQAQIIDAYQLNRTLLLAPKAKVNAKPQLEIFADDVKCTHGATIGQLDEDQLFYLKSRGLSEAEARDLLVYAFAAEVIEFIPVESLKHALEEQVSQRTSKND--------
>2283320_Bbacterium@RDV39514.1| Fe-S cluster assembly protein SufD
---------MSALKNTA--------------------------------------------------------EQHPFIGASLA-QPGP----------LADQRLPGWWAAL-------RTESLGRI--TSIDVPTSRHEEWRFIKPATIFDTDFISPD---D-V-SVDPG-----DEAIDA----------LKLAEDCAA--------------------------TLVYVNGRFDSAR------------------------SST---S-----DLP--EGVVIADWSQV-----L-DHD----Q-IDTLAEYVGAN--DYFNN--DVFYEINTAQFGH--GAVILVPRGKVVEKPIHLLFLTTG---E-KG--------AVHANPRNLIVAGES-AELTVVEEYRGA---------------------------------------GEGAYLNNVVDEVIVGANADVKHFKVQR-ESTD-AFHVARNLVTLSQDARYISTAITLGAALSRNDSYARYVGQNIDCTLDGLALVRGKQVADTHTAIDHALPNSRSYQLHKTIVDDRAHTVFNGKIFVRQDAQNTRSEQLNQNLILSARGHVDTKPQLEILADDVVCSHGATVGQLEDEQLFYLQSRGIDEANARNLLTFAFAAEVIETITVASVRESLADAVIASTDTG--------L
>1752213_Gbacterium@LNEJ01000071.1_33|  34418 35752
---------MSAVMKAPD-------------------------------------------------------VRDAYLASLAP-DVH-----------SLAGPGPEWLNAL-------RAEAAACV--NSQPYPTTQDEEWRFTDFGLLRKTAFASAA---DISLEVSL-------ADIEP----------FVLPESEKS--------------------------RLVFVNGIYAPHL------------------------SAC---A-----GLP--QGVVISNLAAG-----L-PLH------DAVIRTHLAQQ--VDFHN--EAFAALNTSHIRD--GALVLITKDTACPAPIHLLFIATG---A-DM--------PQANYPRCLIIADAG-STCALIEDYVCL---------------------------------------NQGVYFTSAVSEITLGENAAVEHTRLQR-ESLS-AFHMAYGAVALARGSNYTAHNIAFGARISRHDLRIKQNGEAAQCTLNGLALISGRQIADTHTVMDHTKPNGQSTQLHKCIADGGAHAVFNGKIFVRKDAQHTNAAQQSRNLLLSNKARIDTKPQLEIFADDVKCAHGATVSQLETEEMFYLNSRGLDALTARNLLIYGFAEEIVDRIPVTSLIKQLSKTLSEQILEHT*-------
>1752215_Gbacterium@LNFF01000021.1_39|  43017 44348
---------MSAAIVASK--------------------------------------------------SI-A-NHDAYLAGLLP----------------NTTTPHEWINTL-------RADAARRV--RALPFPTTRDEEWRFSDFSLMCKTAFAPAV---A-APALTL-------TDIAP----------FLLPEAVNS--------------------------RLVFVNGMYAAHL------------------------SSA---------VLP--AGVLATHFTSK-----P-T--------NETLRTQLARH--ATFQH--EAFVALNTSHLHE--GALIVLSKNTACATPLHLLFISTA---N-TI--------PVASHPRCLVVAESG-SACTLIEDYVCLPTV-----------------------------------NTSPTYFTNAVTEIVIADDATVRHTRLQR-ESLA-AFHVGYAAVHLGRNSCYDSNSITFGARLSRYNLYITQSAEGANCTLNGLALISGRQVADTHTVMDHTRPNGNSAQLHKCIVDSGAHAIFNGKIFVRKDAQHTNSTQSSRNLLLSNKGRIDTKPQLEIFADDVKCAHGATVSQLETEEMFYLNSRGLNANTARNLLIYAFAEEIIDKVPIASLKQHLSQAVSSQMGEIV*-------
>1881054_Nsp@SFE61792.1| Fe-S cluster assembly protein SufD
---------MSEIVN------------------------------------------------------------TDYLQCLLK-SWS-----------VKSAESQSWLNQL-------RAQAIDRV--STQKLPTRRDEEWRFTDISPLARLPYQSSQ---P-QYDLQL-------HDIEH----------LFLDEA-KN--------------------------RLVFIDGHYSPQL------------------------STI---------TDD--KALVIGNLPEF-----L-SAE------GSILQSHLGQY--AQFDD--NVFTALNTAFLRD--GALIHVPKNILIAEPIHLLFIATQ---N-----------EVTSYPRCLLIGETG-SQVTIIEDYVAL---------------------------------------QQAAYITNSVTEISLAASAHASHIRIQR-ESTQ-AFHLANCAVSLAHASNYQSVSISLGSQISRYNLDVRLTDEAAECVIDGLTLISDRQLADTHTCIDHLKPNGTSHQQHKCIVDDAAHAVFNGKIIVRPHAQRTNSSQSSRNLLLSRAAQIDTKPQLEIFADDVKCAHGATVGQLDPEEIFYLESRGLSEMAARNLLTYAFGAEIISRIPVTSLKRQLEQTVLNQTQSK---------
>261292_Nsp@AEJ01811.1| FeS assembly protein SufD
---------MSDLAN------------------------------------------------------------TDYLECLLK-SWP-----------IKSTESLSWLNQL-------RTQAIDRV--GTQKLPTRRDEEWRFTDISPLVHLPYQPSQ---P-ECNLLA-------HDIEH----------FYLKEA-KH--------------------------RLVFVDGHYSPNL------------------------STI-IDP-----VDP--AALVIGNLPAF-----V-ATH------ASVLESHLGHY--VHFDN--NLFAALNTAFLRD--GALIIVPKNIAIAEPIHLLFIATQ---N-----------EVTSYPRCLLIGEAG-SNVTLIEDYVAL---------------------------------------QQATYITNSVTEISLAANAQAKHIRIQR-ESTQ-AFHLANCAVSLAHASNYQSTSISLGSQISRYNLNVRLTDAAAECVVDGLTLISDHQLADTHTCIDHVKPNGTSRQHHKCIVDDAAHAVFNGKIIVHPHAQQTNSSQSSRNLLLSKMAQVDTKPQLEIFADDVKCAHGATVGQLDLEEIFYLESRGLSEKAARNLLTYAFGAEIISRIPVTSLRQQLEQAVLNQTQSN---------
>1931235_Pbacterium@OQW82015.1| Fe-S cluster assembly protein SufD
---------MSEAIS------------------------------------------------------------TSYLECLLK-SWQ-----------AKPAESRAWLNQL-------RAKAIDCV--STQKLPTKRDEEWRFTDISPLTTLPYRPSQ---P-DSILKI-------EDIQH----------LFLNEA-KN--------------------------RLVFVDGHFSQSL------------------------SAI---------TEP--AALIAGNLSAL-----L-STQ------ASILESHLGQH--VPFDH--NVFAALNTAFLQD--GAVVIVPKNTVIAEPVHLLFIATQ---H-----------EVTSYPRCLLIGETG-SHVTLIEDYATL---------------------------------------QHAAYITNSVTEISLAGNAHAKHIRVQR-ESAQ-AFHLANCAVSLAHASNYQSISISLGSQISRYNLDVRLTDEAAECTIDGLTLISDRQLADTHTCIDHAKPNGTSHQQHKCIADDAAHAVFNGKIIVRPQAQRTNSSQSSRNLLLSKTAQVDTKPQLEIFADDVKCSHGATVGQLDQEEIFYLRSRGLSETAARNLLTYAFGAEIISHIPVSSLRQQLEQAVLDQTQSNPS-------
>153948_Nsp@ADZ27237.1| FeS assembly protein SufD
---------MSETVA------------------------------------------------------------TDYLDCLLK-SWS-----------TKSNEPLSWLNQL-------RARAIDHV--STQRLPTKRDEEWRFTDISALTRLSFQSAQ---P-HTNLQT-------QDIEH----------LYLKEA-KS--------------------------SLVFVDGYYSPQL------------------------STH---------VDS--AVLQIGNLSTF-----L-LTQ------PSVLESHFGQY--AKFDN--NVFAALNTAFLRD--CALIIAPKNTVIAEPIHLLFIATQ---S-----------EVTCYPRCLIIGEPG-SDVTFVEDYVSL---------------------------------------RETAYVTNSVTEISLSANAHAKHIRIQR-ESAQ-AYHLANCAVSLAHGSNYQSVSISLGAQISRYNLNVQLGDEAAQCTIDGLALISDNQLADTHTCIDHIKPNGISRQQHKCIVNDKAHAVFNGKIIVRPHAQQTNSSQSSRNLLLSKTAQIDTKPQLEIFADDVKCAHGATVGQLDQEEIFYLQSRGLSEATARSLLTYAFGAEIIDRIPVNSLRQQLEQTVLNQTRGSKL-------
>44575_Ncryotolerans@SFP60728.1| Iron-regulated ABC transporter permease protein SufD
---------MNETVS------------------------------------------------------------SGYLKSLLK-TLP-----------ELSTGPLPWLNQL-------RSQAIDRV--GMLRMPTTRDEEWRFTDISPLIKLPFQPAQ---I-TSQLQS-------ADIES----------FYLEEA-TT--------------------------RLVFIDGHYAPEL------------------------SNV---------PDK--SNIIAGNLSEI-----A-LTH------TDIIAAHLGQY--VEFQD--NVFAAFNTAFLLD--GAVIIIPHDTSVTTPVHLLFIATQ---K-----------EVTSYSRCLVIGETG-SNATIIEDYVAL---------------------------------------QESTYVTNTVTEISLAARAQVNHIRVQR-DSNQ-AFHFANAAVSLAHTSHYQSVNITLGARISRHNLNVRLTDEASTCAIDGLALIADQQLADTHTDIDHLKPHGTSRQLHKCIVDGAAHAVFNGRIMVHPNAQRTNSSQSSRNLLLTRKAHVDTKPQLEIFADDVKCAHGATVGQLDNEEIFYLKSRGLSEIAARNLLTYAFGAEIIDRISIASLRNQLEQTVLEQTQSSKL-------
>200123_Nsp@RAR94258.1| iron-regulated ABC transporter permease protein SufD
---------MNEVVS------------------------------------------------------------NNYLENLLK-TYP-----------QQTTSPIPWFRRL-------RTEAVDRV--GVLKMPTTGDEEWRFTDISPLIDVPYQVAQ---T-VPQLQP-------AEIKS----------RYLQEA-AT--------------------------RLVFVDGQYSAQL------------------------STI---------NQE--SGVIIGNLSTL-----L-TSH------STQIAPHLGRC--ANYND--NIFAALNTAFLHD--GAVIIVPPNTALSSPVHILFIATQ---E-----------EVSSYPRCLIIAEPD-SNVTVVEDYIAL---------------------------------------QDVAYVTNSVTEVSVAENANVNHIRLQR-ESSQ-AFHIANCTAKLAHASNFQSINIALGARISRYNLNVQLASEGAECTVDGLALINKQQLADTHTSIDHIKPHGKSRQLHKCIVDGAAHAVFNGKIMVRPNAQQTDSSQTSRNLLLTKQAQVDTKPQLEIFADDVKCAHGATVGQLDQEEIFYLKSRGLSELAARNLLTYAFGAEIIDRIPIPSLKHQFEQAVLEYTQSSES-------
>52441_Naestuarii@PTN11678.1| iron-regulated ABC transporter permease protein SufD
---------MSELVS------------------------------------------------------------NDYLECLLK-SLSI-QSEGISSLGAPANNQSAWLKQL-------RKQAIDRA--GQLRLPTIKDEAWRFTDISPLAKLPFKPAQ---A-LHTLKL-------SDIQS----------FFIEET-NN--------------------------RLVFIDGFFAPEF------------------------SGI---------TDK--EQLIIGNLPSL-----I-ESH------ASLVASHLAQH--AQYHD--NIFTALNTAFVHD--GAVIIVPKNAVAAAPVHLLFIATQ---K-----------ETTNYPRCLIVGEAN-SQVTLIEDYVSL---------------------------------------QNDAYVTNSVTECYLAPNAQVQHIRIQR-ENTD-AYHLANCAVSLDHASRYQAVNVSFGAQISRHNLDVGFKAETGECAIDGLTIITDGQLADTHSCIDHIKPNCTSRQQHKCIADDAAHAVFNGNIIVRPGAQRTDSSQSSRNLLLSGTAQIDTKPQLEIFADDVKCAHGATVGQLDNEEIFYLKSRGLSELAARNLLTYAFGAEILNRIPLASLKHSLEQIVLNQTQSSR--------
>917_Nmarina@SEM92133.1| Iron-regulated ABC transporter permease protein SufD
---------MSEPAN------------------------------------------------------------VDYLSCLFK-SLDA-KTDDSVNAGTSPENPQSWLKQL-------RAQAIENA--GQLKWPTTKDEEWRFTDISSLAKLPFKPAQ---P-GRIPAL-------SDIQP----------YLIKEA-VN--------------------------RLVFVDGFFAPEL------------------------SSI---------ASE--SQMLIGNLAAL-----A-TQH------ASTIMPHLGQH--VQHQK--NLFAALNTAFLHD--GAVIVVPQNNVVDLPVHLLFISTQ---V-----------ETTHYPRCLIVGEAN-SKTTVIEDYVALQ-----------K-------------------------NAEDAYITNSVAEFKLAANAQIQHVRLQR-ENQN-AFHLANCAVSLDHASRYQAVSVSLGAKISRYNLDVRLEAETAESIIDGLALITDQQLADTHTCIDHLKPNCTSHQKHKCIADGNAHAVFNGKIIVRPHAQKTNSSQSSRNLLLSDKAQIDTKPQLEIFADDVKCAHGATVGQLDKEEIFYLKSRGLSELTARNLLTYAFGAEILDSVPVASLKHTLEQIVLNQTQSC---------
>1827381_Pbacterium@OQW41127.1| Fe-S cluster assembly protein SufD
-----------MIIN------------------------------------------------------------NVYLEHSLE-SWP-----------FTKTKPSTWLSQL-------RANAIDRV--SMMRFPTKRDEEWRFTDISALTHLPFRASQ---P-ENNIHI-------RDVEH----------LFLSEA-KI--------------------------RLVFIDGHFSSNL------------------------S-I---------FDP--TSLTVGNLPMF-----L-SSN------SAYLESHLGKL--AQFED--NVFAALNTAFLSD--AAIVSIPKNATVRDPIHLLFIATQ---S-----------EVTNYPRCLLVCEEG-SSISLVEEYIAL---------------------------------------NNAKYITNSVSEFFLAPQANVKHIRIQR-ENMD-AFHLANCAVSLERASHYQSIGISTGARISRHNLNVYLKDEAAECTIDGLTMISNQQLADTHSCIDHIKPHGTSHQQHKCIVSGQAHAVFNGNIIVRPHAQQTNSSQSSRNLLLSKTAQVDTKPQLEIFSDDVKCAHGATVGQLDEEELFYLESRGLTPAAARSLLTYAFAAEIINRIAVMSLRQRLEQAILSQNCES---------
>1881053_Nsp@SDG86210.1| Fe-S cluster assembly protein SufD
---------MNTMIS------------------------------------------------------------NGYLENLIR-SWQ-----------KPAAASLSWFDQL-------RANAMDNV--NTLRMPTTHDEEWRFTDISPLSRLPYPAAY---A-APQLQS-------SDIKH----------CYLAEA-IC--------------------------RLVFVDGQYAPDL------------------------SNI---------SNN--AGAIIGNLSSL-----V-AAH------GDTIARYLGQL--AEFQN--DVFTALNTAFLHD--SACIIIPQNVSVTTPIHLLFITTQ---K-----------EITSYPRCLLIAESG-SNATVVEDYVTT---------------------------------------EEAAYVTNSVVEMNLADTAHVSHIRIQR-DNQQ-AFHIGNCTVSLAQASQYYSVSITLGAYISRYNLNVTLAGEGAECTTDGLVLISGRQLADTHTFIDHVKPHGKSRQLHKCIVDGMAHGVFNGKIMVRPHAQLTDSSQLSRNLLLTNKARIDTKPQLEIFTDDVKCAHGATVGQLDKEEIFYLKSRGLSDLTARNLLTYAFGGEVIDRISISSLKRELEEIVLARTQIS---------
>44574_Ncommunis@AKH36702.1| Fe-S cluster assembly protein SufD
---------MSTATS------------------------------------------------------------PSYLDHLVQ-SWQ-----------KPSTS--SWLDQL-------RANAMDSA--GALRIPTTQDEEWRFTDISPLSQLPYPVAP---T-TFKIQL-------SDIKH----------YYLEEA-SC--------------------------RLVFVDGQFVPEL------------------------SHI---------AHD--SGAIIGNLSSL-----L-PTH------GDTIARYLGKL--AEFKN--DVFTALNTAFLRD--SACIIIPTNKSVTTPIHLLFISRQ---T-----------EVTSYPRCLLIAEAG-SHATIIEDYITT---------------------------------------EAASYVTNSVVEMNLADSAHINHTRVQR-DNQQ-AFHIGNCTVSLAHASRYHSVSITLGASISRYNLNVILSGEGAECATDGLILISERQLADTHTFIDHAKPHGKSRQLHKCIVDGMAHGVFNGKIMVRPYAQLTDSAQLSRNLLLTNKARIDTKPQLEIFADDVKCAHGATVGQLDKEEIFYLKSRGLSDLAARNLLTYAFGGEVIDRIPISSLKRQLEEVVLARTQIS---------
>52442_Nnitrosa@PTM68770.1| iron-regulated ABC transporter permease protein SufD
---------MSTMTS------------------------------------------------------------NGYLENLVQ-SWQ-----------RPPAASLNWLDQL-------RANAMESV--GTLRMPTTGDEEWRFTDISPLNRLPYPAAY---P-TAELSL-------SAGEP----------YYLAET-AH--------------------------RLVFVDGQFAPEL------------------------SSI---------GDT--TGIVVGSLSSL-----M-ATH------GEKIAHKLGNL--AEYRN--DIFTALNTAFLRD--SACIIVPQHVSETAPIHLLFIANQ---K-----------AVTSYPRCLVIAESG-SKVRILEDYIGT---------------------------------------EKDAYVTNTVVEMSLGSNAHVEHIRVQR-DNQQ-AFHIGNCTVSLAPASQYHSISITLGAFISRYNLNILLNGEGAECTADGLALISDQQLADTHTFIDHVKPHGKSRQLHKCIVDGMAHGVFNGKIMVRPHAQQTDSSQLSRNLLLTNKARVDTKPQLEIFANDVKCAHGATVGQLDKEEIFYLQSRGLSDLAARNLLTYAFGGEVIDRISIPSLKKQLEGIVLARTQIS---------
>2184309_CNsp@RFC39788.1| Iron-regulated ABC transporter permease protein SufD
MS-------ATGTIN------------------------------------------------------------AGYLETLLA-GQP-----------QLPTSPLAWLNAL-------RAEAVDRV--GVLTVPTLRDEEWRFTDISLLTKMPFHPVR---T-TISLQA-------ADIEH----------FYIEEA-AT--------------------------RLVFVDGVYAPQL------------------------SSG---------IAG--SGVTVVNLEAG-----F-AAH------AATIEPYLGRL--TEFRD--NVFAALNTAFLHD--AALIVVPRDISVTVPVHLLFIATQ---K-----------DVVSYPRCLLLAESG-SAVTVIEDYVSL---------------------------------------QEDAYFTNAVAEIALLDNARVNHIRVQR-EGAK-AFHIANCAVSLARASNYQSVSVAFGARISRYNLNVQL-AEEAECAVDGLALISGRQLADTHTCIDHAKPHAVSHQMHKCIVGGGAHAVFNGKIMVRQGAQRTDSRQSSRNLLLTNKAHVDTKPQLEIFADDVKCTHGATIGQLDSEEVFYLQSRGLSDTAARNMLTYAFGAEIIERIPISSLKCQLEQTVLEQTATQL--------
>1951095_Gbacterium@DKNB01000080.1_39|  32133 33440
MN-------SPQTLK------------------------------------------------------------ADYLTSLLT-DQP-----------YLSASPLTYLNAL-------RAEAIDRV--SALTVPTLRDEEWRFTDISMLTKTPFKPVR---E-TTELKL-------IDIKH----------FHIEEA-IT--------------------------RLVFIDGIYAPHL------------------------SSE---------QKI--KGISVTHLKAD-----H-SLH------TATIEAHLGRH--IKFND--NAFAALNTAFLND--AALIFVSRDTKVTQPIHVLFIATQ---K-----------DTANYPRLLLLSESN-SKATIVEDYVSL---------------------------------------QDGPYFTNSVTEIVLLDNAHINHIRVQR-ESTK-AFHIANCAVSLDRASNYQSVSVAFGSRISRYNLNLRL-DEQSECAVDGLALISERQLADTHTFIDHAKPHAVSRQMHKCIVGGSAHAVFNGQIMVRQNAQRTDSKQSSRNLLLTNKARIDTKPQLEIFADDVKCTHGATIGQLDKEEVFYLQSRGLSELAARNMLTYAFGAEIIERIPVPSLKLTLEKTVLEQTTIQS*-------
>1952267_Nbacterium@DKAF01000015.1_28|  32509 33822
---------MSIVAS------------------------------------------------------------ERSLKNLLK-GQS-----------KLSKSPLKRLNQL-------RSSAVNQI--NTLKFPTKNDEEWRFTDISPLTKTSFQPLR---V-MSPLQN-------SDIEH----------FYLTET-VT--------------------------RLVFINGIYAPHL------------------------SVQITKK-----SKN--SGVVVSNLATA-----S-SKD------LTAIKSHLGYY--TEIKD--NIFAALNTAFLNE--GALIMVPKDILVEAPIHLLFITTQ---K-----------ETSNHPRCLLVAEPG-SNVTVIEDYVTL---------------------------------------QEDTYITNTVAEFVIADSAHVNHIRIQR-DSKK-AFHMANCSVSLARASRYQSVSVAFGARISRYNLNVLLKGEGAECTADGLALISNRQLADTHACIDHIKPHCISHQLHKCIIDDSAHAVFNGKIIVRQDAQLTNSNQSNRNLLLTPKAIIDTKPQLEIFADDVKCSHGATIGQLDNEEIFYLKSRGLSEITARNLLTYAFGAEIIERIPIASLKLRLEQAVHEQTQRD*--------
>38080_Nsp@QIFK01000093.1_10|  9420 10733
---------MSVVTG------------------------------------------------------------NSYLKNLLH-GQS-----------QLATSPLEKLNRL-------RANAVDRV--SALRMPNIHDEEWRFTDISPLTKMSFQPIR---I-ASPLQV-------SDVEH----------FYLSEA-VT--------------------------RLVFVDGVYAPHL------------------------STQLSDT-----SED--SSVVVSNLSAA-----T-SEN------LATIEPYLGHH--TEFQD--NVFAALNTTFLHE--GALIIVPRNVSVEMPVHLLFIATQ---K-----------EVASYPRCLLISGSG-SAVTVLEDYVAL---------------------------------------QEEAYVTNTVAEIVLADNAIVNHIRIQR-DSNQ-AFHIANCAVSLARESRYQSVSVALGARISRYNLNVLLADEGAECTADGLALISNRQLADTHTCIDHTKPHCTSRQLHKCIVDDAAHAVFNGKIMVRPDAQLTDSSQSNRNLLLTSKARVDTKPQLEIFADDVKCAHGATVGQLDNEEIFYLKSRGLSEVTARNLLTYAFGAEIIDRIPIASLKFQLEQTVLERTQRS*--------
>1288494_Nlacus@ARO87294.1| Fe-S cluster assembly protein SufD
-----------MVTG------------------------------------------------------------SSYLESLLQ-GQP-----------QLPSSPLAWLNQL-------RADAVDRA--GTLKVPTTRDEEWRFTDISPLYRLSFQPVR---A-ESSLRT-------ADIEH----------FYLAET-AI--------------------------RLVFVDGVYAPQL------------------------SRE-PDG-----AKD--PGLVVTNLSGS-----A-AAH------AVAIEPHLGRH--AGFQD--NVFAALNTAFLHD--GALILVPRNGVVEEPVHLLFIATQ---K-----------EAASHPRCLLIAESG-SMVTVVEDYVTL---------------------------------------QEDAYVTNAVTEIVLADNARVDHIRVQR-DSTE-AFHIANCAVSLAHASHYRSVSVALGARISRYNLNTLLAAEGAECAIDGLALITGRQLADTHTCIDHAKPHGTSIQSHKCIVDGAAHAVFNGKIVVRPGAQRTDSSQSSRNLLLNAKARVDTKPQLEIFADDVKCAHGATVGQLDNEEVFYLKSRGLSETTARNLLTYAFGAEIIDRISIASLKQRLEQTVLEQTQRN---------
>1855332_Nsp@SCY02334.1| Iron-regulated ABC transporter permease protein SufD
MS-------VIMVTG------------------------------------------------------------SSYLESLLQ-GQP-----------QLPSSPLAWLNQL-------RADAVDRA--GTLKVPTTRDEEWRFTDISPLSRLSFQPVR---T-EPSLSA-------ADAEH----------FYLEEA-TI--------------------------RLVFVDGVYAPQL------------------------SRQ-PDG-----AKD--PGLVVTNLSES-----V-AAY------TAAIEPHLGRH--AGFQD--NVFTALNTAFLHD--GALIIVPRNGVVDEPVHLLFIATQ---K-----------EAASHPRCLLIAESG-SVVTVIEDYVAL---------------------------------------QEDAYVTNAVTEIVLADNAQVDHIRVQC-DSTE-AFHIANCAVSLAHASRYRSVSVALGARISRYNLNTLLAAEGAECTIDGLALITGRQLADTHTCIDHAKPHGTSTQSHKCIVDGAAHAVFNGKIMVRPGAQRTDSSQSSRNLLLNAKARVDTKPQLEIFADDVKCAHGATVGQLDNEEVFYLKSRGLSETTARNLLTYAFGAEIIDRISIASLKHRLEQTVLEQTQRN---------
>323848_Nmultiformis@ABB74005.1| Iron-regulated ABC transporter permease protein SufD
MS-------MSLVNS------------------------------------------------------------NSYLESLLQ-GQP-----------RLPPSPLAWFNQL-------RANAVDHA--GRLKLPTTRDEEWRFTDLSPLVRHSFQPAR---A-APALQT-------ADVEH----------FSLTEA-AI--------------------------RLVFVDGKYMPQL------------------------STP-AER-----LGN--RGLIVTNLSSA-----I-TAN------AEAIEPHLGQY--ARFEG--NLFAALNTAFLHD--GALVIVPRGAVIDTPVHVLLVTTQ---P-----------EVASHPRCLFIAEAG-SEVTILEDYVSL---------------------------------------NEAIYVTNAVTEIAVGDNAQISHIRVQR-DSTE-AFHIGNCAVSLAHASRYRSVSVALGARISRYDLNTALAAEGAECVIDGLALINGRQLADTHSSIDHARPNCTSRQLHKCIADGSAHAVFNGKIMVRPGAQNTDSAQSSRNLLLNAKARIDTKPQLEIFADDVKCAHGATVGQLDSEELFYLKSRGLSEVAARNLLTYAFGAEIIDRIPIASLKYRLERTVLEQTKKTEP-------
>1855339_Nsp@SFW24922.1| Iron-regulated ABC transporter permease protein SufD
M--------GTVTVA------------------------------------------------------------GGYLESLLQ-GQP-----------RPPSSPLAWFNQL-------RADAVERA--SALKVPTTRDEEWRFTDISPLLGLSFQPVS---A-GSALDA-------ADVGR----------FHLKEA-AI--------------------------RLVFVDGVYAPAL------------------------SRR-PE------KVG--TGPVVANLSEA-----V-VAH------ATMVKPHLARH--ARFQD--DVFTAVNTAFMHD--GALVFLPRGAAIRSPIHLLFIASQ---K-----------AAASHPRCLVIAEAG-SEAMVIEDYVTL---------------------------------------QQEAYVNNAVTEIVLADHARIDHVRIQR-DGIE-AFHLGRCAVSLARESRYRSVAIALGARISRYNLDTLLAAEGAECTLDGLALITGRQLADTHTCIDHAMPHGTSRQSHKCIVDDTAHAVFNGKIMVRTGAQHTDSSQSSRNLLLGARARVDTKPQLEIFADDVKCAHGATVGQLDSEEVFYLKSRGLTETAARNLLTYAFGAEIIDRIPVASLKHRLERTVLDHTQRS---------
>1855333_Nsp@SFH45620.1| Iron-regulated ABC transporter permease protein SufD
MS-------MSMVVS------------------------------------------------------------NSYLDSILK-GQP-----------QLPPSSTTWFNQL-------RAHALEQA--GTLQVPTTRDEEWRFTDISPLTRLPLRPSH---A-ISAPQV-------TDVKR----------FQLDDT-TI--------------------------RLVFVDGAFMPHL------------------------SSR-LEG-----SEH--EGLVVTDLSVA-----V-ATH------ASVIEPHLGRL--AGFEN--NLFAALNTAYLHH--GALIIVSRNAKIQKPVHVLFIATQ---A-----------GTAIHPRCLLIAQGG-SEVTLVEDYVAL---------------------------------------QDEAYVTNAVTEIALENNARVNHVRVQR-DSME-AFHIANCAVSVAHASCYRSVSVALGGRISRYDLNARLEAEGAECFIDGLALIKGRQLADTHTCIDHAKPPGTSRQSHKCIVDGAAHAVFNGKILVRAGALRTDSAQSSRNLLLSARARVDTKPQLEIFADDVKCAHGATVGQLDHEELFYLRSRGLAETAARNLLTYAFGAEIIDRIPIASLKYQLEQIVLEQTEKTGP-------
>1895901_Nsp@OJY07305.1| Fe-S cluster assembly protein SufD
---------MSVAAG------------------------------------------------------------SKYLESLLQ-GRP-----------RMPSSPLGWLNEL-------RAEAVDRL--GALKLPTTRDEEWRFTDISPLANLSLQPAR---AGSSSLQA-------SDIAY----------LHLDEA-AI--------------------------RLVFVDGSFAPHL------------------------SLLPGPT-----ENS--QGAMIGNLPIV-----L-SRQ------GESVEKHLAKQ--VEFRN--NLFAALNTAFLHD--GALVVARRNTAIENPVHLLFITTQ---A-----------ETANHPRCLVIAEQG-SAITVVEDYVAL---------------------------------------QEGVCVTNAVTEIFLADNSEVNHVRVQR-DSAE-AFHIANCAVSVGRSSRYRTTSVAMGGRISRYDLNVLLAAEGAECAVDGLALIGGRQLADTHTCIDHARANGTSRQLHKCIVDGAAHAVFNGKIVVRPNAQRTDSSQSSRNLLLNPRARVDTKPQLEIFADDVKCAHGATVGQLDHEELFYLKSRGLAEATARNLLTYAFGAEIIERIRIASLKHRLEEMVLEQTRKN---------
>1408164_Bbacterium@ESS15072.1| FeS cluster assembly protein SufD
---------MSTVTSIRQ-------------------------------------------------------PVADYLGALLA-DHA-----------QLPTSPLARINSL-------RAEAVHRL--DDLELPTVRDEAWRFTDIAELTKQSFKPAR---S-ATSLDV-------ADVAH----------LYIEEA-RT--------------------------RLVFVDGTYAPQL------------------------SSV---------ETD--SGLVASNLPTV-----F-TTH------AAAIDAHLGHL--VTFRD--EVFAALNTAFLSD--AAVVVMPRNMALSAPVHLLFIATQ---T-----------GVVTSPRCLVVAESG-SLMTVVEDYVVLD-----------QP------------G-----------RQEGVYFTNAVTEIALEDNARINHIRIQQ-EGSQ-AFHIANCAVSLGRASNYQSVSVTLGARISRYNLEVAM-AEGAECAADGLTLIATNQLADTNTCIDHVQPHGVSRQLHKCIVGGSAHAVFNGQIVVRQGAQRTDSVQSNRNLLLSGKAHIDTKPQLEIFADDVKCAHGATIGQLDDDEVFYLKSRGLSDSAARSLLTYAFGAEIIALIPVASLKRRLETNVLEQTGGQL--------
>1970511_Gbacterium@OYY47306.1| Fe-S cluster assembly protein SufD
---------MSAVIQ----------------------------------------------------------SGSIYLHSLLA-GQP-----------GVATSKQAWLNKL-------RSSAVESV--SELTIPTTRDEEWRFTDLTMLTKVSLQPAQ---T-SVKLSA-------ADIQR----------FHIKEA-EN--------------------------CLVFVDGVYAAHL------------------------SKI---D-------N--SLIILNNLSSL-----V-DSQ------AALLQAHLAQQ--VASAG--NVFAALNTAQLRD--AAVIMLPRDTQAKAPVHLLFIATQ---K-----------EVVSYPRTLLLADNG-CEATVIEDYVSL---------------------------------------QDETYFTNAVTEFVLADNARIHHVRVQR-EGVK-AFHIANCAATLSRGSNYQSVNIAMGARISRYNLNVKL-AEGAECSADGLAMISGRQLADTHTCIDHAQPHAISRQLHKCIVGGGAHAVFNGKIMVRRGAHHTDSEQSNHTLLLTDKAHIDTKPQLEIFNDDVKCTHGATIGQLDKDEVFYLQSRGVTHEHARNMLTYAFGAEVIERIPVASLKHSLEQTVLEQTSAKI--------
>1797484_Bbacterium@OGA04064.1| Fe-S cluster assembly protein SufD
---------MTGTEA------------------------------------------------------------GSYLDSLIR-VQAQ---------PPAAHSSPAWLKQL-------RARALERV--GALTVPTTRDEDWRFTDLSPLTRLSWHPVQ---G-APQLAS-------ADLER----------LSLPEA-AA--------------------------RLVFVDGRYAAQH------------------------S-----------FNH--SGLTVANLPAG-----M-AEH------GASVEAHLGRH--ARFEQ--DAFTAVNTAFLHD--GALIVVARDAVLEAPVQVLCISTQ---K-----------ETASYPRCLVIAQPG-SRLTIIEEFAAL---------------------------------------HQGACFTNAVTEMALADNARVNHVRVQR-DSEA-AFHIGNCAVSLAHASRYHAVGIAFGARLSRYNLNVLLAEEGAECAIDGLALIGGRQLADSHTLIDHAKPHGLSRQLHKCIVDGSAHSVFNGKIMVRPGAQRTDSSQSSRNLLLSGKARVDTKPQLEIFADDVKCAHGATVGQLDAEEVFYLRSRGLSDAAARMLLTYAFGAEVIGRIGVASLRRRLERAVQAQTSRAA--------
>44576_Nhalophila@SDX91024.1| Fe-S cluster assembly protein SufD
---------MSSVIK------------------------------------------------------------DDYLTQLIA-SWKA-------EAAASAMPAMSWLDQL-------RTSAAGRI--EALRLPTTRDEEWRFTDITPLKSALFPRAS---V-ASSLTG-------SDIAR----------YTLDDV-PN--------------------------RVVFVDGQFSAEL------------------------SSI---------EHD--SGVIAGNLSSL-----A-REH------TATVAHHLGRL--ADFQD--DIFVALNTAFLHD--GVGIIIPADVSAAAPIHVLFITSQ---P-----------EQTTYPRCLVIAEPG-ARATLVEEYVAL---------------------------------------RDAAYLTNSVMEMHLARSAQVQHMRVQR-ESQQ-AFHIANNTTVIAPDACYRAVSLTLGAQISRYSQNIVLAGEHAECAIDGLTLIAGKQLADTHTFIDHAKPHGRSQQLHKCIADDSARGVFSGKIMVRPHAQLTDSRQMSRNLLLSDKARVDTKPQLEIFADDVKCAHGATIGQLDKEALFYLRSRGLSDAAARNLLTYAFGGEVINRIPVASLKQQLEKLVLVSTQVN---------
>335283_Neutropha@ABI59492.1| Iron-regulated ABC transporter permease protein SufD
---------MSTVIW------------------------------------------------------------DDYLEKLIE-SWRK---------EGEPSRTVSYLNRL-------RANALSRI--ESLRLPTIRDEEWRFTDISSLRNTLFPRAS---T-ASLPGL-------DSQKS----------TFLDEP-TC--------------------------RLVFVDGQYMPGL------------------------SGL---------TDD--GSIIVCSLSEL-----T-GIC------ASKTEQYLGQL--ADFQD--DVFVALNTALMHD--GICIVIPANVSITVPVHILYITSG---K-----------EVAAYPRCLLVAESE-AEVTIVEEYVAW---------------------------------------QEGVSLTNAVTEIYVGESARVNHIRVQR-EASQ-AFHIANNSTFVAKTAHYDSVNLALGARISRFDQKITLAGEGAECQIDGLALIADRQLADTHTFIDHASPHGRSRQLHKCIVDESAHGVFSGEIMVRPHSQQTDARQLNHNLLLSEKARMDTKPQLEIFADDVKCAHGATVGQLDKESLFYLQSRGFAEEVARNLLTYAFGGEIINRVIVASLRQRLEEYILVRTRIS---------
>228410_Neuropaea@CAD85359.1| Uncharacterized protein family UPF0051
---------MSTAIR------------------------------------------------------------DDYLEKLIE-SWKK---------EASPVHSVSYLDQL-------REDALDRI--ESLRLPTIRDEEWRFTDISSLRSMPFPRAS---A-APLPGL-------DKQAG----------TFLDET-AC--------------------------RLVFVDGQYMSGL------------------------SSL---------ADD--GSITVCSLSEL-----I-GTR------ASIAERYFGQL--ADFQE--NVFVALNTALMHD--GVCIVIPAGVSVKVPVHILYVTSR---K-----------DVAVYPRCLLIAEPG-ANVTVVEEYVTL---------------------------------------YEGASLTNAVTEMYIRDSACVNHIRVQR-ESSQ-AFHIANGSVLVAQSAHYDSVSLALGARISRFDQKIILAGGNAECEVDGLALIAGRQLADTHTFIDHANPHCRSRQLHKCIVDESAHGVFSGKIMVRPHAQQTDARQLNRNLLLSDKARMDTKPQLEIFADDVKCAHGATVGQLDNESLFYLRSRGLTEVAARNLLTYAFGGEVINRVIVPSLKQRLEEYILARTRIG---------
>50421_Rsp@PKWM01000032.1_7|  5621 6949
---------MNSGTT-------V------------------------------------------------V-AERGVLESLLA-SLAQ-------TPGTSVSTQPQWLKTL-------RGQALERV--GALTLPSPHEEGWRFTNISALTRQSFQPLR---N-PTALTL-------ADTRH----------LHIEEA-TT--------------------------RLVFVDGVYAPQL------------------------SSV---------GAE--AGVSVSTLATA-----V-TTH------ALVIEKNMGQH--VAFHD--ALFPALNTAFLHD--AAVLIVPPDTALATPVHLLFISTQ---S-----------DVASHPRILLVAGAG-SSVTLIEDYVAL---------------------------------------HPGAYFTNSVAEVALGVNAQVKHVRVQR-ESEP-AFHLASCAVSLGAASRYHSVSIAMGAQISRLDLKVLQTGDGGECALDGLALIGGEQLADAHTFIDHTKPHGISRQLHKCIVGGAAHAVFNGKVMVRPGAQKTDSAQSSRNLLLSGKALVDTQPQLEIFADDVKCTHGATVGQLDSEEVFYLQSRGLPDVVARNLLTYAFGAEVINRIPVASLRSQLERNVLEQTTGHL*-------
>338969_Rferrireducen@ABD69588.1| Iron-regulated ABC transporter permease protein SufD
---------MSTGTA-------L------------------------------------------------V-TERGVLDGLLA-SLTQ-------TAGSLVSTQPKWLTTL-------RAQALERV--GALTLPSTHDEAWRFTPLATFARQSFHPLR---T-PTALLP-------GDIKH----------LHIEEV-TT--------------------------RLVFVDGVHAPQL------------------------SSL---------KPD--AGLAVGTLASM-----L-ARQ------ASSIEPHLGQH--LAFHD--ALFAALNTAFLQD--AAVLVVPRETTLAAPVHVLYISTQ---P-----------DVASHPRLLLVAGAG-SKATLIEDYVAL---------------------------------------HPGTYFTNAVAEVALGANAQVSHVRIQR-ESQQ-AFHMASCAVSLGAASRYHSASITLGGQISRLDLKVLQSADAAECALDGLALIGGQQLADTHTFIDHAKPHGVSRQLHKCIVGGAAHAVFNGQVMVRPGAQKTDSAQSSRNLLLSGKAQVDTQPQLEIFADDVKCTHGATVGQLDSDEVFYLQSRGLSEAVARNLLTYAFGAEVINRIPVASLRRQLEQTVLEQTTGQP--------
>1946978_Nsp@DDIT01000086.1_11|  7374 8687
---------MNTLIK------------------------------------------------------------NVSFQEWIS-SWNS-------GKITTPEHSTNYLDQL-------RTNAVDHI--AALKFPSTRDEEWRFTDITPLKHAAFKQPS---A-ATELTA-------NDLTQ----------YFIDES-VI--------------------------RIVFVDGQYMPGL------------------------SST---------AAQ--HGVTIDSLSKL-----V-ATD------ISAVTQHLGQI--AEYHN--NAFVALNTAFMQE--GVGIVISENIVVDAPIHVLFVATQ---Q-----------GVTTCPRCLLVVGAG-SRITLVEEYLAL---------------------------------------TDCAYTTNAVIEAQLADSANVNHIRLQR-ESRE-AFHIANTSVQIAHAASYQSISIALGAQISRFDQHISLADQHAQCSIDGLTLISDQQLADTHTWIDHIKPQATSRQLHKCIADGSAHAVFSGKIIVRPDAQQTDARQMNRNLLLSDKASIDTKPQLEIFADDVKCSHGATIGQLDADALFYLQSRGLNLASARNLLTYAFGAEVIDFIPVDSVKQQLADLILAKTRIH*--------
>1797492_Bbacterium@OGA25551.1| Fe-S cluster assembly protein SufD
---------MVSVA-----------------------------------------------------------AKHPYIEALLK-GY------------EAPRSGASWLDER-------RAQALERA--NALTVPTTRDEEWRFTDITPLTRLSFRPAA---E-TKPLAL-------SGLSR----------FIAPEA-GA--------------------------RLVFVDGVFAPGL------------------------SAT---T-----GLP--RGVVVSTLAAA-----L-DAH------AGAIEPHLARH--AEFER--EVFTALNTAHLRD--GAFIRVGRNCACPAPVQLLHVSTQ---K-----------EAAAYPRCLVIAEDG-SDCTLIEDYAGL---------------------------------------GDAAYFNDAVTEVVVGAGARVRHARVQR-EAAG-AFHIATCAVTLARDARYASHAVTLGARLSRFNLIVTQQGEGAEVQMDGLALISGRQLADTHTLMDHAQPHGRCRQLHKCIAGGAAHAVFNGKILVRPGAQLTDSSQQSRNLLLSDKAHVDTKPQLEIFADDVKCAHGATVGQLDAEQLFYLRSRGLSEGRARNLLTYAFAAEVVDRIPVPSLVAQLEETVLAQTQAAEPA------
>1797482_Bbacterium@OGA08322.1| Fe-S cluster assembly protein SufD
---------MTTVAT----------------------------------------------------------ARHPYIEALLQ-NY------------ETPHGGVSWLNER-------RSAALERA--NSLAVPTTRDEDWRFTDISPLTKLHFQPAA---E-APRLSL-------ADLSH----------YFIGEA-AG--------------------------RLVFVDGLFAPDL------------------------SAT---D-----DLP--AGVQVSNLAEC-----L-KNH------GALIEPHLARH--VPFGD--NLFAALNTCYLRD--GALVRIAKDLVRAAPVHLLFVSTR---P-----------EIATYPRCLVIAENG-SECTVIEDYVGL---------------------------------------TDGVYVNNSVTEISVAANARVRHVKLQR-EGGG-SFHIANCGVSLAKDSAYASHTVTLGARMSRHDLNVVLQGEGAAARIDGLALISGRQLADTHTLLDHAKPNGKSVQIHKCIVGGAAHAVFNGKVLVREGAQLTDSAQESRNLLLSSRAHVDTKPQLEIFADDVKCSHGATVGQLDAEQVFYLKSRGLSETRARSLLTYAFGAEIIDRIPVPSLVARLERIVLDQTAAQA--------
>1797475_Bbacterium@OFZ66116.1| Fe-S cluster assembly protein SufD
---------MTI-------------------------------------------------------------TKEQCFEQLLL---------------GKAVKSEGWLEHI-------RVEALERA--RALNFPSARHDDWRFTDLSALYLHDFHPVV---A-FARLNQ-------DDIGE----------FVIPGA---I-------------------------RLVFVDGCFAAEL------------------------SDL---A-----QAG--TGVTVASLVER-----L---------GDRKVEENFGRH--APYKQ--DAFAALNTNFFED--GAWIHIDGEA--TAPIHILHVATR---R-EA--------ASAIYPRCMVVMEPS-SRATVVEDYVGLP-----------LSKSPSLRSPPPQAGERANESLREFTLNDGIYFSNAVTEVVLKEHARLQHVRVQR-EGKN-AFHIGHCSVEAARNSVYAATSVALGARVSRHTLHVVQQGEGAEMHLDGLALIAGRQIADTHTLINHAAPGGRSVQLHKCIAGGSAHAVFSGKVIVQEGAVGTDSAQSSRNLLLSGKARIDTQPQLEIFNDDVKCKHGATVGQINADALFFLRSRGFSEERARNLLTHAFAAEIIARIPVPILVETLSSTILERMGGGLNA------
>2052161_Gsp@PLBS01000167.1_12|  8607 9923
---------M--L------------------------------------------------------------TKEQCFELLLL---------------GKAVKSEGWLEQI-------RVEALEHA--ETLNFPSARHDDWRFTDLSPLFLHGFHSVD---S-FARLTL-------SDIDK----------FLIPGA---I-------------------------RLVFVDGCYAAGL------------------------SDL---T-----QAG--TGVTVASLVEC-----F-GAGR---LGDQIVTANFGRH--APYKQ--DAFVALNTNFFED--GAWVHVTKEA--AAPIHLLHVATK---R-ET--------PSAIYPRCMVVMEPS-SRATVVEDYVGL---------------------------------------DDGIYFSNAVTEVVLKEHAQLQHVRVQR-EEKN-AFHIGHCSVESGRDSVYSAISVALGARLSRHTLHVTQQGEGAEMHLDGLALIAGRQIADTHTRIDHAVPRGKSVQLHKCIADGSAHAIFSGKIMVHAGAVGTDSAQSSRNLLLSDKARIDTQPQLEIFNDDVSCKHGATVGQIDADALFFLKSRGLTEERARNLLTHAFAAEIIDKIPVPSLVESLGRAILERMHGDRMSGVRT*-
>1789004_Fsp@KXW57768.1| FeS cluster assembly protein SufD
---------M---------------------------------------------------------------KPDDCFQGLLT-----------------GTAQRDAFSAL-------REQAEVRA--RTLKLPQDKHDDWRLTGLEAFYDQEFVPAG---K---ALEI-------PSIEG----------FMIPGS----------------------------CRIVFVDGFYHSKL------------------------SDL---S-----GQ---EGIRVSPLGQE----------------DKSLHTHFDKG----MKD--SVFAQINGRNFTD--CAWVHVQGET--QQIVHVLHVTTG---H-QK--------PVSLYGRALVVLGAM-AKATLVEEYTG----------------------------------------PDSPYLVNTMTEVVLGEGADLRHIRIQR-EGAQ-AVHMGHALVSLSRGAHYDSTTLALGGRFSRHDQRILHQGEGAEARLDGLILADENQVADTHTRIDHLVPDCRSFQQHKCIASGNSTAVFSGNIVVHRGARGTDTRQSSRNLLLSNKARIDAQPQLEIMNDDVSCKHGATMGKLDAEELFYFMSRGLQEAQARKLLIYAFAAEIMDRIPIPNLVRSLRESMEGRLV-----------
>321327_Ssp@ABD00334.1| FeS assembly protein SufD
---------MSATLPKPF-----------------------------------------------------APESRLFLEHILG-QIP---------------ERQDPYTTL-------RQQARAQL--AELGIPTPREEDWKYSDLSPLLAHKFRLAA---AGDPSLDA-------ATLEP----------WLWPEASYS--------------------------RAVFVNGYFAPQL------------------------SDL---S-----GLP--TALQVIPLAQA-----P---------------GELLQT---LAKT--DVFTALNTAHLGD--GIQIGLQPGQEVPSPLHLLFITVA--PE-GE--------AVLAQPRCLLSLQAH-SSLTLIEDHVSL---------------------------------------GSGIPFSNAVTEIALAEGSRLHHVILQR-QGSP-AFHINKTAVRQSCDSHYRLQAIQWGSQFSRHNLEITQAGAQAHTQLQGLTLLKGSQHSDTHSRLLHQAPHGSSRQLHKCIVDEAARAVFSGRILVSQAAQLTDAAQTNRNLLLSPKARVDTRPQLEIFADNVKCAHGATVSQLEAEEIFYLQSRGIPQAQARQLLTYAFAAEILEGIPLAQLPSQVAKRLGSG-------------
>1666911_Ppriestleyi@KPQ36780.1| Fe-S cluster assembly protein SufD
---------MSADMSTGT-------------------------------------SPKS---GMATSVIA-T-QRATYLKHLLT-QAS-----------AAADESGLGLKHL-------REKAIAQV--NARSFPAGRDEEWRFTDLSDMLKLPFERAH---A-EQAAKI------NESISESASTPLDLTSVDLASAGSTQSGLTQSGLTQSGLTQSGLAQIEDSYRLTTINGHYVSALSIESRSDHAPVRSDGSDGSDGSDGSDD---S-----AQS--EGVVIAPLSQL-----I-SDAAYGPQISQIVTDKLAQV---QGSG--EVFTALNTAGFSD--VMVIWLKADQKVEQPIHIVRTSVG---------------ESISHLRTLVIAEPH-SSCTLVESFIGNSA------------------------------------DHLQPRCNNSVTEIVLAEGAQINHIRLQD-EGLQ-TFHIAKTAVSQAANSRYSCTAIDLGGQLSRHHLEVYQAGPQTDTHLYGLSALQGKQLADTHSLLALTYPHSTATQVQKNVVDDRAHAVFNGKVYVSQAAQFTDAAQLNRNLMLSSKARIDTKPELDIVADNVKCAHGATVSQLQADEVFYLQSRGISAEQAQRLLLYGFAMEIVEKISVEPLRQVLGDRITHWAN-----------
>1948458_Bbacterium@DGAL01000070.1_21|  22544 23503
------------------------------------------------------------------------------------------------------------------------------------------------------------------------------------------------------------------------------------------------------------------------------------------------LASA-----L-NDA----QLKVSVKSRLNSL--EGDGV--SGFCEMNTALFKD--VVVIHADSNGSSFETIHVLNISTG---K-----------HTFNHPRLLLIAEEQ-ARVCILEDYIGI---------------------------------------GGFGYMTNAVSELSLAAESQVIHVKFQR-DDDS-AYHIAHTHVGIDQGASYQNWSVSVGAAVSRHNLVTRQREDGGHIAIKGLALGHDKRIVDMHSCIEHTKPHGQSIQVHKTIAGDRSKVVFNGKVKVHKGAQQTNSSQQNRNLLLSARASVDTKPELEIFADDVKCAHGATVGQVSEDELFYLKSRGLDDDLARNLLNYAFAKEVIEDLPIKSLGAVIESYIRDQTKI*---------
>1986845_Bbacterium@OUT76842.1| Fe-S cluster assembly protein SufD
---------MSEQS-------------------------------------------------------------IEFTASLLK-DNGA----------SLELSQEHWLKER-------QQEARFQL--ENNSLPTTAEEEWRFTDLTGLYKRTLSVPQ---A-DLPVDS-------AVVRS----------LVIPEA-LS--------------------------SIVLVDGVYSPDM------------------------SFV---D-----AGK--TKIRVSNLEAA-----L-QDE----SLTSLLKDQLNKI--DGDGI--SAFGEMNTALFKD--IVVIHVGSGVQSFETIHVLNISTG---K-----------QTFNHPRLLLIAEKQ-AKVCIFEDYVGI---------------------------------------GGFEYMTNSVSELSLAADSEVIHVKLQR-DDDS-AYHIAHTHVGVDNGASYRNWSISVGAAVSRHNMVTRQRQEGGQIDIKGLALGHGKRIVDTHSCIEHTRPHGESTQVHKTIAGGRSKVVFNGKVKVHKNAQQTNSSQQNRNLLLSARASVDAKPELEIFADDVKCAHGATVGQVSEDELFYLKTRGLDDAIARNVLNYAFAKEVIDDLPIQSLGGVIESYIKEQTKT----------
>1951931_Hbacterium@DBME01000068.1_5|  2290 3570
---------MVAL------------------------------------------------------------DTAPLLEGFLS------------------RLRPQGWEAL-------RVRAEEAL--VRDGIPTTAREDWKYTDLAPLRDLDFVPGA---A-M-----------DVDIAP----------AILPEARGS--------------------------RLVFVNGHHAPHA------------------------SCV---A-----NLP--AGVRFLNLASA-----------------SEMARELGGL---AATD--DFFANLNQARFTD--GALIVVPKGVHVEAPLHVVFANRQ---EGSA--------PTFALPRLLVVIERG-ASATIVEEHQGT-----------------------------------------GQYLASAVTEVVVHGDGRLVHERVQR-ESDQ-AFHFSHLAARVERSAYYACRTVSFGGRISRSTPHVVMAEEGAELNLEGLALLGGSQVSDTHSFIDHLVPHGTSRQVHKVIADDTSRAIFNGKIFVRHGAQATDAQQQCRGLLLSAGARIDTKPQLEIFADDVKCAHGAAIGQLDPEELFYLESRGLTPALARNVLTYAFAADLLAKIPVTSLRRQLRQTVLARTQAGTLEALS*--
>903818_Hfoetida@KI912268.1_1293|  1534875 1536143
---------MSAAI--------------------------------------------------------------DFLPEVAA------------------ASRPKEWETL-------RAKAETHL--DGKSYPAPKAEDWKYTDLAPLKTLAPKPGI---H-A-----------CVDIRG----------HILPESRGA--------------------------RLVFVNGHYDPHY------------------------SNA---S-----GLP--PGVRMLQLASA-----------------SEAASALGTLA-TPETC--DVFANLNTAKFAD--GAFIYVPKGLQVEPVLHVCFMGAP---DGDQ--------ATCAHPRLLVVLEKG-AELHLVEEYSGQ-----------------------------------------GSYFTNALTEVIVKDGAELRHERIQL-ESPE-AIHLCHLRAQVGRSARYFSRTISFGARLSRQSPHVVLADEGAKVHLDGLALLDGQQVADTHSIIDHTQANCSSRQLHKAIGDGQSRIVFNGKIFVRPGAQQTDAQQQSRNLLLSEKAQVDTKPELQILADDVKCAHGAAIGQLDPEELFYLQSRGLDLNAAKNLLTYGFAADLLSRIPVPSLRKHLRQLVMERTNALTM*------
>1121920_Gfermentans@AUAU01000006.1_78|  93630 94907
---------MTSAL-----------------------------------------------------------AGSNLLADLLN------------------GPRPAEWAPL-------REAAEQRL--AGRELPTTSDEDWKYTDLKLLAG-GFSPAP---E-A-----------TVDVAG----------HLLPEMVGT--------------------------RQVFVNGRHAPHA------------------------SCA---S-----AVP--AGVRYFPMSHA-----------------SEACHTLGSVG-NGTAK--GLFEDLNTARFQD--GAVILVPKNLKVALPLHLLFITKA-----ES--------PVAVFPRVLVVLERG-AELELVEEHHGE-----------------------------------------GAYLSCPVVEIRVAEGAILRHERVQR-ESPE-AFHLTSLKAEVGRGGQYHSRTLSFGARLSRQEPRVRL-AEGADATLDGLALLDGAQVADTHSFLHHAEPGATSHQLHKCIVDGKARAVFNGQILVAKGAQGTDAQQQSRNLLLSEAARVDTKPQLEIYADDVKCSHGATVGQLDPEELFYLQSRGMNADDARNLLTYGFAADVLTHIPVASLRRSLRQLVMARTQAGSLGELS*--
>2052165_Hbacterium@PMJK01000162.1_3|  1146 2423
---------MTLAL------------------------------------------------------------TSSFIADLLA------------------GPRPSEWGDL-------RKAAEARL--AGRDLPTSSDEDWKYTNLKALGNLAFSPAP---R-A-----------AVDISG----------HLLPEMVGT--------------------------RQVFVNGHHAPHA------------------------SCA---S-----AVP--AGVRFLPLSIA-----------------SEACHSLGSLE-NGAEQ--GVFEDLNTARFED--GAVLLVPKNMKVALPLHLLFITKA-----DT--------PLAVFPRVLMVLERG-AELELVEEHYGT-----------------------------------------GTYLSCPVVEVRVGEGAVLRHERVQR-DSDE-AFHFGTLRAEVAKGGQYHSRTLSFGARLSRQQPWVRL-AEGAEVSLDGLALLDDHQVADTHSFLLHAEPHATSHQLHKCIVDGQARAIFNGQIRVAPHAQGTDARQQSRNLLLSESARMDTKPQLEIYADDVKCSHGATVGQLDPEELFYLQSRGLNADDARNLLTYGFAGDVLNRIPVASLRRALRQLVMARTQADSLGDLS*--
>197221_Telongatus@BAC09457.1| tlr1905
---------MTITVKANSDQAD---------------------------------LPQA--------------SGANELNDLLN---------------FAPPLHHPELAVL-------RQTARDRL--HEQTLPTPRDEDWRFTDLSVLRTRTFQPPI---A---PLNP----EIVAEVQH----------LLCERSFPTVA------------------------QIVLIDGYFCGEL------------------------SRV---D-----AAG--VELLPPSLPAI-------------------------------APP--EVFSDLNAAMLAE--RLCLRLSGHF--REPVEVFFVSSR-----QQ--------QSVVSPRLTVEVAAH-GQVTLIERFLSL---------------------------------------TGDQQFTNTVTEISLGAAAGLHHVRIQH-QSPT-AIHIGSTAVCQAQDSAYEGHAIDLGGCLSRHHWQVQIQGSGSQTILKGLAIAMDEQIVDTHSAVLFHAPHSRSEQIHKCILGDRAHGIFNGRVVVPQVAQLTDASQLNRTLLLSDKARVDTKPQLEIVADNVKCSHGATVSQLAAEDIFYLRSRGLDQHQARDLLVKAFALEQLSDITPEPLREEIEEALLAKLGGSLP-------
>195253_Ssp@AFY60149.1| Iron-regulated ABC transporter permease protein SufD
---------MLHVIANSD----------------------------------------------SPVTTAH--KTVTQLGDLLK-LRQE-LDE-----VVLGQAGLATLGQL-------RQTAADAL--HEQFIPTTRQEEWRFTDLSLITQAPFSPPA---H---PPDL-------ATLPT----------QRIAEK-HL--------------------------RMVLVNGVYAPDL------------------------SDV---G-----NSH--AGVMVGNLAQA----------------RPETLALLGQL---PGRE--EVFTALNTASCRD--VLTIEVGAKVCPGFVIHLVFLTTA-----PQ--------ATLISPRVLVVLQPG-SSLTLVEDYISG---------------------------------------EMDTALTNAVTEIYLGNQAELDHTRIQR-QAPT-ALHIGKTVISQAQHSQYSGHAITWGGQLSRHNWDVNSNGPETTTILEGLTVATANQLADTHSSLIFSAPHCSSQQVNKYIVGGRARAVFNGKIVVPQAAQMTDASQLSRNLLLSPKARIDTKPQLEIVADNVKCSHGATVSQLAEDDVFYLQSRGLDLQQARDLLIRAFAVELLDGFQIPSLAKELAQNILSHIHQANGD------
>1453429_CAthalassa@ADB95432.1| Iron-regulated ABC transporter permease protein SufD
---------MKNSILETT-------------------------------------------------------NKEVYLDNLLS---------------QFHIDDIDSFQSL-------KQDSLQKI--KELSFPTSKEEEWRFMNLAELYKYQFKIAK---A-T-KITK-------ESIKD----------LVVSEANSN--------------------------CIVFVDGQYDRAL------------------------SDI---A-----LSS--DDIFIGTLQDV-----P-DIK------KNEIYTLLNSD---QNKK--DIFSRLNTIGLVD--PAIIIVNENITIKDPIQLLFIATK---Q-KN--------SLLIQPRTLVVAEKG-SDLSIVEYYSTVE-----------NPYLEL--------------------DQIVPYFTNSVTEIFLKDNSRVIHSRIQL-ESNI-SFHISKSNITQNQDSFYVLNQFDLGSKVSRNNIEIFQNGARTESYLNGLSLLGNDQISCTKTSINLNYPNGIIDQLHKYVIDDKAHGIFDGKIIVSKLAQITKAKQLNRNLLLSKNSHINTKPELQIIADNVKCSHGATITQLEANELFYLQSRGLSELEARHLLVDAFMREILMKIPHKSLEQKLIKYIASDIK-----------
>981222_Cthermophilum@AEP13412.1| FeS assembly protein SufD, group 1
---------MKAETAK---------------------------------------------------------TPNPFAEAFAA---------------LAPARATSPYGRV-------QEDAFATF--ERLGLPTVRDEAWRYTNLAPLTKRSFRPAT---A-D-GLMA-------ANLQSGI--------AFFDESATT--------------------------RMVFVNGAFQAAL------------------------SDL---S-----GLP--AGVEIRRLDGPAP---L-----------------------PEADA--SSFRALNLAFLSD--GVTIRVARGRAVAAPIGLFFVTAP---T-DD--------DRMTHPRVIIELDEA-AIATVVEIHTVLC-----------DEEGR---------------------FGTHPYLTNAVTDVRLGQGANLTHIKVQT-EGSA-AYHIADLRVDIGRGAAFTGHAHALGGQLSRQDIRARFLDEGGECRLYGLQALRGQQLADTHVTVDHAVPNSTSEVLYKGIFDEQAHGVFDGRVIVRHGAQQTNAVTTNKNLLLSEKARVDAKPQLEIFADDVKCGHGATVGQLDEDEIFYLRSRGLTPAEARRLLTFGFAREVSEKLPVPSLKVRLDGALAKRVEPSASGDCVL--
>2012633_Csp@OYT73381.1| Fe-S cluster assembly protein SufD
MTA------MKAEVAK---------------------------------------------------------VPNPFADAFA-------------------ALGLSAQADW-------RGAAFAAF--ERRGIPTVQEEAWRYTNLAPLTKQAFRLAT---A-D-GLDA-------VALERSI--------PFFDESATT--------------------------RLVFINGVFQAAL------------------------SDV---S-----GVP--AGVEAAPLDDSFQ---P-----------------------TTFGE--TPFRALNAAFSRA--GVRIRLPRGKAVAAPIGLFFVTAP---T-VD--------FTMTHPRIIIELDEA-AIATVAEVHTVLC-----------DEEGR---------------------FGAHPYLTNAVADIHLGQSANLTHIKLQT-EGAQ-AYHIADLQAVVGRGASFTSHAHALGGLLSRQELHARLTDEGGECRLYGLQAVAGRQLADTHVVVDHAAPDCASEILYKGVFDGQARGVFDGRVLVRQGAQRVNSVTTNKNLLLSTTARADTKPQLEIFADDVKCGHGATVGQLNQDEIFYLRSRGLTAAEARRLLTFGFAREVSEKLPIPSLKVRLEGALSTRLEPPPSPHGDSV-
>1947904_Cbacterium@DBAX01000029.1_15|  10581 11837
---------------------------------------------------------------------------------------------------------MITLASL-------RQLGQEHL--GYLTPPTRQREGWQYLRMPELLPTATTTQG---R-EIATSS-------APWQS----------FAIPGAYQG--------------------------R--WFQGRWQPPV------------------------GPE-----------PEDGELWFGSLGDR-----P-PGD----PLVQRLVGLVSQH---PATR--DYFGYSNQAALEE--LAILYVPQNRAIAQPIQILSYAAAQ-PE-GA--------CMVVHPRCLVVLESG-SQATLLERWLSE---------------------------------------DGGALWHNGVTEIFLGPGARLDHVMVQQ-QGSS-TLHLQTTALIQEGHSQYQGYALALGGHTSRQTLHVQQHGSATETVLSGLIYGDGDQHHELYSCVHLEHPHSTSRQLQKVILDGHAHGVFWGKIQVGQKAQETNAGQLSRTLLRSPKARVDTQPQLEILADNVKCSHGATVSQLDADELFYLLSRGIDPETATRLLSYGFAAEVIRQIPIAAVRQSLEAWLMQHTASTVPSGS*---
>1618023_Aatlantica@KJH69346.1| Fe-S cluster assembly protein SufD
---------MTPN------------------------------------------------------------SNTDLKAQLIA-DFQA--SE-----TRLNGASKTPFFGR-------KKDALNAF--DKLGFPTIRHEEWKYSNVKGLVSHVFDFND---R-G-DLTA-------DDLEA----------LRIPNLEGN--------------------------VLYFVNGVFHPEF------------------------SSI---V-----SPE--SELRILNFGEA-----I-MQF------PDVVEQHFAKY--ADFSD--NAFTALNTAFAQH--GVFLHVPDKAVVQQPVILRFIADA---R-VQ--------NVAAQPRNLFVVGNR-AEVKVAESFRTL---------------------------------------GDNAAFTNIVTEVILGEEAQFEYYKVQN-ESDQ-TYHIGTTHIQHARASHSYTVTVSLNGGFIRNNLNLVLDGERVDAHMYGLYLPSGRQHIDNHTLVDHAQPNSESSELYKGILYDRSTGVFNGKIFVRQDAQKTNAYQSCRNVLASDQATMNTKPQLEIYADDVKCSHGTTTGQLNEEALFYLQSRGVPKDKARALLMLAFAEDVIEKMKIPAIKEYLEGLIVEKIGEVE--------
>1188229_Glithophora@APB33546.1| FeS assembly protein SufD
---------MGTE-----------------------------------------------------------------------------------WLTGRSTLGSGEFLAW-------RERAVAQV--AQPNWPVFDREAWRGTAVPSVLATPFRLAQ---G-D-GVDL-------SKIEP------------VPEL-PC--------------------------HITLVNGRVRDH-------------------------------G-----ELP--PGVILGDWQDL----------------SPAEREHLGRG----LPA--DGFTALNQAAVPG--ITVVRVMGNP--ISPLHLIHQSQA---G-EA--------PVLACPRWVVILAPG-ASLTLVEEYVST-----------------------------------------GTCWTNGVVEIHLGQGSQLQHYIVQR-ESLQ-SVHLLRLGVEQAQDSHYTLRTVSAGARWSRCEPVICQAGTGTFTQLRGLSLVGGRQHSDMHSVITHDHPQGTSRQVHKCVVAHQGQAVFHGLVRVAPVAQLTDAGQLNQNLLLSKQAKVDTRPQLAIQADNVKCTHGATVSDLDPATLFYLQSRGIDPSAARSLVVAGFAEELLREIPFPTLRQCCHLWMQKLTQSQPTEATP---
>1789004_Fsp@KXW58842.1| FeS cluster assembly protein SufD
---------M-----------------------------------------------------------------NPFLAQCRA-SFE-----------AQATQEGTVEGSQ-------RQAEWTRF--EALGWPTTRLEDWKYTALSGLEKLSLHHSI---E-PREAVK--------GAPR----------ALLEGIPAP--------------------------RLVFVDGMFQPDQ------------------------SMI---E-----GLP--KGVHLRFWSEL-----D-ARE------RERFTQKMAPA----RAL--TAFGALNGALFTE--GIWITVDAGCALETPLHLVKVSLT---G-----------QRMSHGALLLESEEN-SELTLREHCLGS---------------------------------------TDQPAHSNWVTAIELAPQARLTLVKVQQ-EGLL-SYHTAALHGLQRAGSQLQVFAFALSGALGRNDITLRLIEPHAECVLKGMYRVADRALQDFHTTIEHDSPHCTSDECFKGVLEGSGKAVFNGRVRVALDAQKTSSRQSNHNLLLSDKAEVNTKPQLEIFADDVKCSHGTTVGQLDEEQWFYLRTRGIAADLARTLLIQAFTLEIAEAIPHVDVRAEVRRLLGGTVEEN---GHV---
>84588_Ssp@CAE06836.1| ABC transporter, membrane component
-------------------------------------------------------------------------------------------------------MESAVLAPV-------QERGRTAL--ERLGLPTRRQEPWRLTDLKRLEALARLPLS---A---------------VVAP----------LALPPASAGV-------------------------HRLVLDGQGDPL-------------------------DGV---------ALP--EGLSVLSAVEL----------------EQALGHTLDRC---GCAG--SWPVELNHASARQ--VLALRVRGAV---APLELVLTGA----------------AGLTATRIVLLVEEK-ASLDLLQVLQSD-----------------------------------------GASAHSHVLEVHLGQEAQLRHGLLAT-ADGQ-ASLLAHLAVEQEPRSRYAFTSVVQGWDLARVEPRVVQVDGQATTELKGLAVSQADQQLATHTAVRFDGPEGELDQLQKCLAGGRSHAIFNGAIQVPRDAQRTNAAQLSRNLLLSERARVDTKPELEIVADDVRCAHGATVSQLQEDELFYLQSRGIAAADAAALLLRGACQEVIEHLPASAEAWGPLERVMAGLSR----------
>2024880_Ssp@MAB54707.1| Fe-S cluster assembly protein SufD
---------MAA------------------------------------------------------------------------------------------FTESSLLEPV-------QHRGREAL--ERLGFPTRKQEPWRFTNLSRLKTVQDLPVV---D---------------AHES----------PDLPEAPTAG-------------------------LRLVLGSAENPL-------------------------EGV---------DLP--EGVRPLSLDQL----------------KYALGSTLDRC---GCAK--DWPVELNHASSRE--VLALRISGKV---PPLELVIAAS-------G--------QGLLSTRVLLLLDEK-AELELLQVFRAD-----------------------------------------SGAAHSHLCEVVLGQEARLRHGVLSL-GDGS-GSLLATLAAQQEPRSHYELTSVFKGWSFGRIEPRVVQLDGQAMTTLKGLAVTADEQQLAVHSSMRFDGPEGELDQLQKSLAAGKSHAIFNGSIQVPRAAQRTNAAQLSRNLLLSPKARVDTKPELEIIADDVRCAHGATVSQLQEDELFYLRSRGITETEATALLLRGYCQEVIDQLPVQADRWRPLEQVHQELSR----------
>64471_Ssp@ABI46185.1| FeS assembly protein SufD
---------MA------------------------------------------------------------------MPEGWL---------------TQLP-APAGTLEPV-------QRRGRLAL--SEHSFPSRRQESWRLTDLRRLEALFQLSLA---D-QRP----------HRSSA----------DSWPSVPEQA-------------------------LRLVIDGSQDPL-------------------------QGV---------SLP--AGISLLEGAEL----------------EQALGHTLSRC---RCAS--DWPVELNHGVSQQ--ILALRIRGKV---PPVELVMVAA-------D--------AMLVPTRVLLLVEEK-AELDCLQVLSAK-----------------------------------------GQAAHSHLLEIHLGQESKVNHGLLAL-GDGQ-EALLANLAVEQESRSHYSLVSVSQGWLFGRLEPSLVQVDGQASASIHGLSVTAADEQFAVHTAMRFEGPEGTLDQVQKTIAADRSHSIFNGAIQVPRPAQRTNASQLSRSLLLSGRARVDAKPELEIVADDVRCTHGATVSQLQEDQLFYLRSRGITQSSAAALLLRGYCQDVLDRLPLDGSQRWLGGNLQVGGTAS---------
>74547_Pmarinus@CAE21779.1| ABC transporter, membrane component
---------MVEAPIKNSS------------------------------------------------------ALDDWCERLL---------------HSLE-APSGPMAAC-------QAQSRNHL--ETLSAPHRRQEAWRFCDLAPIAELEPRQIC-------------------SLGE----------PSAPGVSDQV-------------------------TRLVLGTGQDPF-------------------------AGV---------TLP--KGLSPLSDAEL----------------KHSLGHTLNLA---TSKG--QWPVALNQAIASQ--VIGLRVRGIV--DSPLELVCDAG------VD--------RGVFAVRVLLLLEEK-AKLELLQVQLSS-----------------------------------------GANLTSVLVEAHLQSEAKFHHGLLAF-GHPQ-AALLAHLAVEQEPSSDVSLVSVCQGWGVIRHEPQLIQLNGGAKSQLRALQLVQANQLADTHSCVRFNGPEGTLDQLHKVVAAGHGRSVFNGVVQVPREGQRTDAAQLSRSLLLSDRARIDTKPELEIVADDVKCAHGATVSRLQPEALFYLQSRGISPDQAAQLLLRAFCDEVICMLPSTAKAWRPLARLLDGV------------
>292564_Cgracile@AFY28692.1| FeS assembly protein SufD
---------MVAASLSTPI----------------------------------------------TAAGA---APGGWVAALLA------------NATGVASAGADALAAS-------RARAAQAL--AQTPLPSRRVEAWRFTDLAPLTALSPTLLS--------------------SAP----------AAQPEVAAGS-------------------------LRLNLDGLSDPL-------------------------AGI---------SLP--AGLEPISGEEL----------------SAILGQVLAAT---GSAE--LWPVLLNGATARN--VLALRVRGAI--ATTLELVSDAG------DG--------EGILPLRLLLVLEPE-ASLEVLQVHRSS-----------------------------------------GANLTSVVLEARLGEGAELRHGLLAP-GADT-GCLLATVALEQATGSRYSGVSAHGGWALGRLEPRLVQSEGAAHSALKALQLADGRQISDTHSQMVFEGPDGRLEQLHKAVADGQGRSVFNGAVQVPRAAQRTDAAQLSRNLLLSDRARIDTKPELEIVADDVRCAHGATVSRLEQDELFYLQSRGIAADQAARLLLRGFCEEVLQELPEAARPWQPLASLLGEQGR----------
>1655601_Cbacl30@KRO94779.1| ABC transporter permease
---------MP-----------------------------------------------------------------------------------------------AAVMPN-------TADWLTQL--AGVPLPGRSQEEWRFTGLAAFEAL-----------------------------------------APELWSG----------------------------------VDPF-------------------------AQL---------SLP--AGISRIEADQA----------------QGLQQQVLKAT---GGSD--AWSVRLNQGASPR--CLALRVAGAA---GPLQLNCDAG------AA--------PGLLALQLVLVLEEG-ASLELLIQHGSS-----------------------------------------GPNATSLVAVAQLGRGAQLNLGLLAP-GDAR-ASLLSHLSISQAPASSLQLTTAVGGWALSRLEPCISQLEGAAQTRLRALQLVDGQELADTHSQVRFEGPDGQLDQLHKVVADGAGRSVFNGAVRVPRRAQQTNAAQLSRSLLLSDRARVDTKPELEIVADDVKCAHGATISRLQQNELFYLQSRGIGSEQASRLLLRGYCEEVLRELPAAAAALNPLKLLLRDHQ-----------
>2026889_Csp@PHX67882.1| ABC transporter permease
---------MP-----------------------------------------------------------------------------------------------AAVMPN-------TADWLTQL--AGVPLPGRSQEEWRFTGLAALEAL-----------------------------------------APELFSG----------------------------------VDPF-------------------------AQL---------SLP--AGISRIGADQV----------------QGLQQQVLKAT---GGSD--AWSVRLNQGASPR--CLALRVAGAA---GPLQLNCDAG------AA--------PGLLALQLVLVLEEG-ASLELLIQHGSN-----------------------------------------GPNATSLVAVAQLGRGAQLNLGLLAP-GDAR-ASLLSHLSISQAPASSLQLTTAVGGWALSRLEPCISQLEGAAQTRLRALQLVDGQELADTHSQVRFEGPDGQLDQLHKVVADGAGRSVFNGAVRVPRSAQQTNAAQLSRSLLLSDRARVDTKPELEIVADDVKCAHGATISRLQQNELFYLQSRGIGSEQASRLLLRGYCEEVLRELPAAAAALNPLKLLLREHP-----------
>210768_Ssp@NQKX01000006.1_61|  57595 58935
---------MMASLSDTDA--------------------------------------------AALAQGV---ATAPWTQRFL---------------DALD-APAGELETV-------QWRGREAL--ARQPLPSRRDEDWRFTDLAPLLAVFDGTAP---T-AGSFGGT-----DSPAAA----------SALPPPAPDT-------------------------VRLLLDGRSDPL-------------------------AGQ---------SLP--AGLSLLGEGEW----------------PLALGHTLAAT---GCQA--HWPVELNQATASR--CLALRVSGTV--ASTLELVSVAGANRPD-AAEPGTHPIGQRLTPVRVLLLLEEK-ASLNVLQVQLGD-----------------------------------------GPCLSSLVCEARLGRGSTLRHGLLAF-GTGE-ACFLGHLAVEQEIESHLESVWASRGWALARFEPRVSQAEGGAFTSLKALQLAEEHQRVDTHSRVVFEGPDGQLEQLHKAIADGHGRSVFNGAVKVPRLAQRTNAAQLSRNLLLSNQARIDTKPELEIVADDVRCAHGATVSRLQQNELFYLQSRGISAAVAAGLLKRGFCQEVLRDLPPAAAGWEPLKRLLAEA*-----------
>2162190_Psp@QCFN01000002.1_64|  57763 58995
---------MRLNS-----------------------------------------------------------------KNWL---------------TSLP-QPSGTLSEV-------QLRGREFL--FSNDLPPKNNESWRLADYEKLNRFLDLPVS---N-DSFLD---------SESR----------NLWPEVASGA-------------------------FRVVLGPAGECN-------------------------SEV---------SLP--VGFRRLTNPEI----------------EQMLGKTLDSC---SCKD--SWSVSLNHALTSE--LLAFSVSGRN--LPPMELISHAK-------T--------NELCPTRVLIVLEEN-AELELLQVVLGS-----------------------------------------DFSAHSHLVEIHIGQEANLTHGLIGI-GNNN-SGFMANLAIEQELRSNYLFTSFIQGMAFGRVEPRLVQRDGQANTTIRGLQIAKGSEQLATHSSICFKGPNGTLDQLQKAIANDSSHSIFNGTIDVPRVAQGTNAEQLSRNLLLSSRARIDAKPELKIVADDVRCAHGATVSQLQQEEVFYLRSRGITSNQAAKLLLDGYCQEILEKLPSNAKNWIISDECKLII*-----------
>2162204_Psp@QCJQ01000004.1_2|  1103 2353
---------MTNDL---------------------------------------------------------------IVQKWL---------------NSIP-EAKGILKNI-------QESGKQCV--PKIGFPTHKEEDWKLTNLKRLSNILELNIN---T-NKETNH--------QIDI----------NNLPNPGKDY-------------------------FRILLKDNGNPQ-------------------------DKI---------KFP--KGIEPLTDSEI----------------EKSIGQTLEEC---QCHK--TWPIAINNSSINQ--ILAFKVNENN--LPGIEIIIPAN-------S--------KDFNSKRILIHLEDN-AELNLLEVILGS-----------------------------------------ESSAQSHIIEIVMGKNSKLNHGLISLGGNKK-SNLLSHIATQQKENSEYSFTFIQEGWNLSRLEPRVVQTSGNAKTNLKGLQICNNNDQIATHSFVKFNGPNGELDQLQKAIANDQSHSIFNGVIEVPQIAQQTKAAQLSRNLILSKRAQIDTKPQLEIIADDVRCSHGATISQLQEEEIFYLRSRGINNESANALLLKGFCQEILKNLPCNSTYWTANFNDLIKGSE*---------
>1499498_Psp@KGG13311.1| Iron-sulfur cluster assembly protein SufD
---------MIKNS----------------------------------------------------------------IKEWV---------------DKLP-ENKGFLTKS-------QEKAKKQL--NQYGLPSKTSEEWKFTDIKKLKHMLSMPIN---D-LQE-----------NISF----------ARMPETASNS-------------------------FRVQLDFSIEEI-------------------------KQS---------ALP--KGISLLDSKEI----------------ESLAKKIYA-----NSSS--SWTMAINQASSSY--ILGIKVSAEN--KHSLEVIVPTI-------K--------SQLTSTRVLILLEKN-AKLDLLEIISGE-----------------------------------------NNAAQSHLTEIYLEENARINHGLIAI-GNDS-LSLLAKPSILQDKNSDYSLHFMQEGWGLSRIEPSIKQLKGLAKSRLNGLQISRDDQQLSTHTYVKFNGPGGSLEQLQKAIAFNSSHSIFHGVIDVPKVAQKTKASQLSKNLLLSEKAEINTKPELKIIADDVSCTHGATISQLEEEELFYINSRGINRNDASLLILAGYAKEIVQNIPLQPKRWAFLNNLLA-------------I
>59920_Pmarinus@AAZ58922.1| ABC-type transport system involved in Fe-S cluster assembly permease component
---------MKSSS---------------------------------------------------------------ICQEWL---------------DSLP-LTEGYLKNE-------QSIGREFL--LEKGMPSKKDEAWRLSNFNKLNSFLSLPTI---I-DSK------------GIK----------SVFPEKDKNR-------------------------ERIIINPNENPI-------------------------LNI---------NLP--NGIEELNKKEI----------------EENLGEIIKST---NIKN--DISVCLNQASSLD--ILALKVKRNH--NHSLEIVIPSI-------E--------EKSISTRIFFLIEEG-AKLDLLQIFLGK-----------------------------------------NNSAQNHLIEIKLEAEAEFTHGFISLGEEKE-SSSICTLAVDQSEKSKYSLHSIHHGWDYARFEPRIIQSEGEASTIIKGLQVTKSKEQIATHSLIRFEGPNGKLDQLQKAVASEYSHCIFNGSIEVPQKAQKTEAAQLSRNLLLSKRARIDTKPELEIVADDVRCTHGATVSQLQDEELFYLLSRGIDKQCANSLLLQGYYDEVISHFPKSAGKWNFIEKLIQDIKK----------
>167539_Pmarinus@AAP99130.1| ABC-type transport system involved in Fe-S cluster assembly permease component
---------MDPKI----------------------------------------------------------------YCEWI---------------NSLP-HTKGVLANN-------QKEGRKFL--QEYGIPKKSNEKWRLTDLTRMNEFFTLPVN---Q-KKN-----------KISV----------EVNNKANKKS-------------------------TQISLD-TDSPI-------------------------ECQ---------SLP--NYIEQISENEL----------------KKYFSKFSFKQ---NRDD--IFLKKFNEAINSQ--LIALKIKKDS--NASLEIILPKS-------K--------NGLSPYRVMLIVEKG-AKLDILEILNSE-----------------------------------------DFCAHSNLIEIYIENQAIVNHGCIAI-GKQY-SKLLSHISIIQEKESVYSFCSMLEDWYFSRIEQHIFQLDGNASTNIKGLQITSNSENIETHSIVKFGGPNGSLEQIHKAIAANESHSIFNGLIDVPQVAQQTKASQISKNLLLSSNAKIDTSPKLNIIADDVQCNHGATISQLEKEELFYLQSRGIDQNLANSLIINGFCNEILNGMPLEITKWSSLSKYL---------------
>59919_Pmarinus@CAE18530.1| ABC transporter, membrane component
---------MQ------------------------------------------------------------II--DEIKNNEL---------------ISNP-------SEI-------QKICLDKL--KLNPLPNIKSEYWRLSNKSKFSRFLDHSNK---N-KES------------KVN----------LPYKKASQNI-------------------------IRLIIG-ENNSI-------------------------NLE---------KEN--YSIKELKEIEI----------------VDYIKKNISNS---DQND--HWSDLLNHSLSSKANILGLNISGNK--IPPLEIFSASS-------P--------DSFNAKTLILFFEKN-SKVDLIQINLGN-----------------------------------------KNSSLSQSTYLCLEENTSVNHGLVSY-GESK-SNLLNSLNVIQKTNSEYSLGSLHFKFDYARFEIRINQLEGNAKTNLKGIQITKNNDQIATYTKMQFNGPNGFLDQINKSLADDKSHAVFEGSIIVPKIAQKTDASQLSRNLLLSRHAKIDTKPQLEIIADDVKCKHGATISQLNEEELFYMRSRGLTLAEASKLQLSSYIQEVISSIPISKDRWDLLDKILKEN------------
>2055796_Sbacterium@HBU26772.1| TPA_asm: ABC transporter permease
---------MVESCAPPALNL----------------------------------------PLNWKAKGT-T-GLMLKLASVLG-------------LMRLGRRSMSWLNHFLQAHGSGSEQAIDQL--QQQGLPHRRLEPWRFTDIAPLTGLTPALLK---P-RGA------------AQA----------VAHPAVESGV-------------------------VRLMLAQNGCNFV-------LAP-------------GSAQ---P-------P--TGLEIESAPRGG----------------------------ACADS--AWVFQLRDVLAGP--ALNLQLEPGE--SLRLELLLNPG------EA--------NALLTPHLQIHLADG-ASLELFVQLQSS-----------------------------------------ENSLILFTSIIDLGNAAQLLEAQSLS-GAEG-AVLLSGAEVKQAPSSRYERSAFVHGWALARQEPRVQQTDGAAHTCLKDLAIADLDQIIDLHSSVRFDGPNGCLEQLQKALVDDSAHSIFNGSVQVPRLAQGTDASQLSRHMLLSNRARVDAKPELAIIADDVRCSHGATISSLADEELFYMQSRGIKREQAVALLKKGFCMQIINSMPALARSWDLLKQSL---------------
>316278_Ssp@CAK28919.1| SufD protein, Fe-Scluster assembly
---------MSSAVL----------------------------------------------------------------------------------------ERQSWLDGL-------RASHGLAA--SELTLPPSRQEDWRFTDLAPLLQLDPRALK---P-------------CASAAS----------AAWPAPEADV-------------------------VRLQLGPDGLSFS-------LAP--------------GSQ---------PLP--EGAVLSGVEPGEA---T------------------------------GLPCRLHASVAGP--QLQLALAAGA--RLRLELWLQPE------AA--------RALLAPRLRFLLAEN-AELELALRISST-----------------------------------------ASSLCLPWLEADLATGARLVEGQWLQ-GDEG-AVLMAGSVIRQQPGSSYSRTAVVQGWALARQEPQLLQCAGGAETCLRDLAVLSGTAIADLHSLVRFDGPDGRLDQLQKALVDGRSHSIFNGTVQVPRAAQGTDAAQLSRHLLLSEQAWVDTKPELEIVADDVRCSHGATVSSLADEELFYLRSRGIDRPAATELLRRGFCLEVLNQLPPLAAGWHPWQGSSAR-------------
>1608213_CSspongiarum@KKZ14306.1| hypothetical protein TH68_05310, partial
--------------------------------------------------------------------------------------------------------------------------------------------TWRFTDLRCLTRLDPTRLH---T---------------QTAS----------PRWPEAARQASA---------------------RHVSLQLDGRGHWLT---------P-------------QGES---P-----TWP--QGLMVLPAEEI-----T-PGQ-------------VART--VMPSETLPLGAQLNGVTPGP--SLGLQVSGPD--SIHLDLAIQVE------QA--------QAWLAPHVLLVLQPG-ARLCLTWHVATT-----------------------------------------TQAAVLPMAEARLGLGAHLQETVMAW-GHPG-ATFLGSSFISQPSQSVYQRTNVTWGWGLSRDEPFIRQSQGQAETHLYGLAVARGQSLLDTHSTMYFDGPAGQLRQRHQALADDRGHSVFNGRVVVPRVAQQTDASQLSRNLLLTTRARIDTKPQLEIVADNVQCTHGATVSCLQDDELFYLQSRGIGRDQASRLLQRGFCEEILQHLPETALAWSSLQSLLKIPVPDQP-------
