# Supplementary material for: Components of iron–Sulfur cluster assembly machineries are robust phylogenetic markers to trace the origin of mitochondria and plastids
Source: PLoS Biol. 2023 Nov 8;21(11):e3002374. doi: 10.1371/journal.pbio.3002374 (PMC10631705; doi:10.1371/journal.pbio.3002374)
Supplement: S1 Data — (ZIP) [file pbio.3002374.s017.zip › S1 Data/Concatenations/SUF/SUF_Cyano_Root/alignments/SufC_Cyano_ExtGroup.fasta]

>261292_Nsp@AEJ01810.1| FeS assembly ATPase SufC
-----------------------------------------MID---------KSS-STILSVQGLRASIS----GT------EILKGIDLTVKSGEIHAIMGLNGSGKSTFAKVLAGHSAYEITGGSVQFEGNNLLELPPEERARAGLFLAFQYPIEIPGVANTQFLRLAYNTVQTKRGKEELDPLEFDDFVREKMKLLEMKPDFLDRSVNEGFSGGEKKRNEILQMALLEPRLSILDETDSGLDIDALKIVANGVNQIANKDNATILVTHYQRLLDYIVPDFVHIMQAGRIVMTGGKELALELETRGYDWVNAN--KS--------------VI--GVIA-------------------
>1881054_Nsp@SFE61738.1| Iron-regulated ABC transporter ATPase subunit SufC
-----------------------------------------MID---------KNS-TTILSVQGLRASIN----GT------EILKGIDLTVKSGEIHAIMGLNGSGKSTFAKVLAGHSAYEVTGGSVQFEGKNLLELPPEERARAGLFLAFQYPIEIPGVANTQFLRLAYNTVQAQRGKEELDPLEFDDFVREKMKLLEMKPDFLERSVNEGFSGGEKKRNEILQMALLEPRLSILDETDSGLDIDALKIVANGVNQLANKNNATILVTHYQRLLNYIVPDFVHVMQAGRIVMTGGKELALELETRGYDWINTN--KQ--------------SV--AGVTA------------------
>1931235_Pbacterium@OQW82014.1| Fe-S cluster assembly ATPase SufC
-----------------------------------------MII---------ANS-HTILSVQGLRASIN----GT------EILKGIDLTVKSGEIHAIMGLNGSGKSTFAKVLAGHSAYEVTGGSIQFADKNLLELPPEERARAGLFLAFQYPIEIPGVANTQFLRLAYNTVQTQRGKEELDPLEFDDFVREKMKLLEMKPDFLDRSVNEGFSGGEKKRNEILQMALLEPKLSILDETDSGLDIDALKIVANGVNRITNKDNATILVTHYQRLLDYIVPDFVHVMQAGRIVMTGGKELALELETRGYDWITTN--KQ--------------TA--AGVSA------------------
>153948_Nsp@ADZ27238.1| FeS assembly ATPase SufC
-----------------------------------------MIV---------NNS-KTLLVVQGLRASIN----GT------EILRGIDLTIKSGEIHAIMGLNGSGKSTLAKVLAGHAAYEITAGTVRFEDKDLLEMAPEDRARAGLFLAFQYPIEIPGVANTQFLRLAYNTIQAQRGKEELDPLEFDDFVREKMKLLDMNPDFLDRSVNEGFSGGEKKRNEILQMALLEPKLSILDEMDSGLDIDALKTVANGVNHITNKDNATILVTHYQRLLDYVVPDFVHIMQSGHIVLTGGKELALELETRGYDWVTAN--KR--------------SI--AGAIA------------------
>44575_Ncryotolerans@SFP60700.1| Iron-regulated ABC transporter ATPase subunit SufC
-----------------------------------------MIN---------QNS-KTILNVQGLRATVN----GI------EILKGIDLTVRSGEIHAIMGLNGSGKSTLAKVLAGHSAYEVTGGNVQFEDNNLFELAPEERARAGIFLAFQYPIEIPGVANNQFLRLAYNTLQVHRGKDELDPLEFDDFVREKMKLLDMNPDFLDRSVNEGFSGGEKKRNEILQMALLEPRLNILDETDSGLDIDALKIVANGVNQITNKDNATILVTHYQRLLDYIVPDYVHVMVSGRIVRTGGKELALELEARGYDWLNAE--RE--------------TT--VGAAV------------------
>1827381_Pbacterium@OQW41126.1| ABC transporter ATP-binding protein
-----------------------------------------MII---------NNS-KTVLAVKGLHASIS----GK------EILKGIDLTVKCGEIHAIMGLNGSGKSTFAKVLAGHSAYEITAGSIHFEDKNLLELPPEERARAGLFLAFQYPVEIPGVANIQFLRLAYNTIQSQRGKEELDPLEFDDFVREKMKLLNMKPDFLDRSVNEGFSGGEKKRNEILQMALLEPRLSILDEMDSGLDIDALKTVANGVNQITSKDNAIILVTHYQRLLNYIVPDFVHVMHAGRIVLTGGKELAQELETRGYDWVTDQ--SG--------------ST--NKLIA------------------
>2184309_CNsp@RFC39787.1| Iron-regulated ABC transporter ATPase subunit SufC
-----------------------------------------MIY---------PDS-KIVLEVRGLCATVN----GT------EILKGLDLTVRRGEVHAIMGPNGSGKSTFSKILAGHSAYEVTGGSVMFEGQNLFDLAPEERARAGVFLAFQYPIEIPGVINSQFLRLTYNTVQTHRGKEELDPLEFDDYVREKMKLLEMSPDFLERSVNEGFSGGEKKRNEILQMAMLDPRLAILDETDSGLDIDALRIVANGVNQLANKDNAIVLVTHYQRLLNYIVPDYVHVMEAGRIIKTGGKELALELESRGYDWVGVE--HK--------------AV--ARAVA------------------
>1951095_Gbacterium@DKNB01000080.1_40|  33437 34231
-----------------------------------------MIL---------KNS-KILLEVCDLRATVN----GT------EILKGLNLTVRSGEIHAIMGPNGSGKSTFSKILAGHSAYEITGGTVLLEGKNLLDLAPEERARAGIFLAFQYPIEIPGVVNSQFLRLTYNTVQTHRGHEELDPLEFDDFVREKMKLLEMNPDFLERSVNEGFSGGEKKRNEILQMAILDPRLAILDETDSGLDIDALRIVANGVNQLANENNATILVTHYQRLLNYIVPDYVHVMEAGRIIKTGGKELALELETRGYDWVGIE--ND--------------AA--ARATA*-----------------
>1408164_Bbacterium@ESS15073.1| putative ATP-dependent transporter SufC
-----------------------------------------MIY---------PDS-NNILEVRGLRATVN----GI------EIIQGLDLTVKSGEVHAIMGPNGSGKSTFAKVLAGHTAYEVTGGSVLFEGNNLFELAPEERARAGIFLAFQYPIEIPGVANSQFLRLSYNTVQAQRGREELDPLEFDDHVRDKMKLLEMSPDFLDRSVNEGFSGGEKKRNEILQMALLEPRLAVLDETDSGLDIDALRVVSQGVNQLANQNSAMVLVTHYQRLLNYIVPDFVHVMEAGRIIKTGGKELALELEARGYDWVSAE--FQ--------------AS--QTHALQ------EQV--------
>338969_Rferrireducen@ABD69587.1| FeS assembly ATPase SufC
-----------------------------------------MIV---------QNS-QTLLEVRDLCASVN----GT------DILKGLNFTVKRGEVHAIMGPNGSGKSTFAKVLAGHAAYQVTGGEVLFEGKNLLELSPEMRARAGVFLAFQYPIEIPGVGNSQFLRLAYNTVQAERGHDELDPLEFDDLVREKMKLLEMSPEFLERSVNEGFSGGEKKRNEILQMALLEPSLAILDETDSGLDIDALRVVSQGVNHLASKDNAIVLVTHYQRLLNYIVPDYVHVMSAGRIIRTGGKELALELEERGYDWIEAE--AE--------------AA--GAVS-------------------
>50421_Rsp@PKWM01000032.1_8|  6946 7737
-----------------------------------------MII---------KDS-QVLLEVRSLCASVN----GI------DILKGLNFSVKRGEVHAIMGPNGSGKSTFAKVLAGHSAYQVTGGEVLFEGKNLLALAPEMRARAGVFLAFQYPIEIPGVGNSQFLRLAYNTVQAERGREELDPLEFDDLVREKMKLLEMNPEFLERSVNEGFSGGEKKRNEILQMALLEPSLAILDETDSGLDIDALRVVSQGVNQLANKDNAIVLVTHYQRLLNYIVPDFVHVMSAGRIIRTGGKELALELEERGYDWIEAE--AE--------------AE--GALS*------------------
>1797557_Bbacterium@OGA95186.1| Fe-S cluster assembly ATPase SufC, partial
-----------------------------------------MIV---------QNS-QILLEVRGLRASVN----GI------EILKGLNLTVKRGEVHAIMGPNGSGKSTFAKVLAGHTAYQVTGGEVLLEGRNLLELAPEMRARAGVFLAFQYPIEIPGVGNSQFLRLAYNTVQAGRGHEELDPLEFDDLVREKMKLLEMSPDFLERSVNEGFSGGEKKRNEILQMALLEPSLAILDETDSGLDIDALRVVSQGVNHLANKDNAIVLVTHYQRLLNYIVPDYVHV--------------------------------------------------------------------------
>1288494_Nlacus@ARO87293.1| ABC transporter ATP-binding protein
-----------------------------------------MIY---------QDS-KTLLDIRGLRATVN----GI------EILKGIDLTVRSGEIHAIMGTNGSGKSTLAKVLAGHNAYEVTDGSVTFEGNNLFDLEPEERARAGLFLAFQYPIEIPGVANSHFLRLAYNTVQAQRGKEELDPLEFEDFVREKMKLLEMNPDFLDRGVNEGFSGGEKKRNEILQMALLEPRLAILDETDSGLDIDALRIVTNGVNRLTNKDNAIILVTHYQRLLNYIVPDYVHVMESGRIIKTGGKELALELETRGYDWVSVE--QR--------------AA--ARA--------------------
>1855332_Nsp@SCY02309.1| Iron-regulated ABC transporter ATPase subunit SufC
-----------------------------------------MIY---------QDS-KTLLEARGLRATVN----GI------EILKGIDLTVRSGEIHAIMGTNGSGKSTLAKVLAGHNAYEVTDGSVTFEGNNLFDLEPEERARAGLFLAFQYPIEIPGVANSHFLRLAYNTVQAQRGKEELDPLEFEDFVREKMKLLEMNPDFLDRGVNEGFSGGEKKRNEILQMALLEPRLAILDETDSGLDIDALRIVTNGVNQLANKDNAIILVTHYQRLLNYIVPDYVHVMESGRIIKTGGKELALELETRGYDWVSVE--QR--------------AA--ARV--------------------
>1895901_Nsp@OJY07304.1| Fe-S cluster assembly ATPase SufC
-----------------------------------------MIY---------HDS-KVLLEVRGLRATVN----GI------EILKGIDLTVRSGEVHAIMGTNGSGKSTLAKVLAGHDAYEVTGGSVLFQGSNLLDLAPEERARAGVFLAFQYPIEIPGVANSHFLRLAYNTLQAQRGEEELDPLEFEDFVREKMKLLEMNPDFLDRGVNEGFSGGEKKRNEILQMALLEPRLAILDETDSGLDIDALRIVTKGVNQLASQDNAIVLVTHYQRMLNYIEPDFVHVMRAGRIIKTGGKELALDLEMRGYDWVGVE--HR--------------AA--VEA--------------------
>323848_Nmultiformis@ABB74004.1| FeS assembly ATPase SufC
-----------------------------------------MIH---------QDS-KTILEVSGLRAAVE----GV------EILKGVDLVVKRGEVHAIMGTNGSGKSTFAKVLAGHSAYQVTGGSVLFEGRNLFDLEPEERARAGVFLAFQYPIEIPGVSNSHFLRLAYNTLQSQRGKDELDPLEFEDFVREKMKLLEMNPNFLDRGVNEGFSGGEKKRNEILQMALLEPRLAILDETDSGLDIDALRIVTNGVNKLATKDNAIILVTHYQRMLNYIEPDYVHVMRSGRIVKTGGKELALDLETRGYDWVGVE--RR--------------VS--ASA--------------------
>1855333_Nsp@SFH45606.1| Iron-regulated ABC transporter ATPase subunit SufC
-----------------------------------------MIR---------EGS-RILLEVRGLRAVVN----GI------EILKGIDLTVRSGEVHAIMGTNGSGKSTFAKVLAGHSAYQVTGGSVLFEGRDLFDLSPEERARAGVFLAFQYPIEIPGVANSHFLRLAYNTVQAQRGKEELDPLEFEDFVRDKMKLLEMNPEFLDRGVNEGFSGGEKKRNEILQMALLEPRLAILDETDSGLDIDALRIVTTGVNKLSTADNAIILVTHYQRMLNYIVPDFVHVMRAGQIIKTGGKELALDLETRGYDWVGAE--QP--------------AM--AGA--------------------
>1855339_Nsp@SFW24915.1| Iron-regulated ABC transporter ATPase subunit SufC
-----------------------------------------MIR---------ADS-DIVLEVHGLRATVN----DI------EILKGIDLTVRRGEIHAIMGTNGSGKSTLAKVLAGHEAYRVTGGSVVFEGGNLLDLEPEARARAGVFLAFQYPIEIPGVANSHFLRLAYNTLRAQRGEEELDPLEFEDFVRDKMKLLEMNPDFLDRGVNEGFSGGEKKRNEILQMALLEPRLAILDETDSGLDIDALRIVTQGVNRLANRDNAIILVTHYQRMLNHIVPDYVHVMESGRIVKTGEKSLALELETRGYDWVSGE--RR--------------AA--AGV--------------------
>1952267_Nbacterium@DKAF01000015.1_27|  31718 32506
-----------------------------------------MIY---------QGS-KTLLKICNLHAAVD----NS------EILNGINLTIKSGEIHAIMGTNGSGKSTLAKVLAGHTSYEITDGTVDFEGKNLLDLAPEDRARVGIFLGFQYPIEIPGVANNQFLRLAFNTAQIEQNKEELDPLEFDDFVREKMKLLEMNPDFLDRSVNENFSGGEKKRNEILQMALLEPKIAILDETDSGLDIDALRVVSNGVNQLTNKNNAIILVTHYQRMLNYIVPDYVHVMDSGRIIKTGGKELALDLEKHGYDWVNIE--RI--------------AA--VGT*-------------------
>38080_Nsp@QIFK01000093.1_11|  10736 11524
-----------------------------------------MIY---------QES-KTLLEVRGLCATVN----GI------EILKGINLTVKSGEVHAIMGTNGSGKSTFAKVLAGHTAYEITGGTVVFEGKNLLDLAPEERARAGIFLGFQYPIEIPGVANNQFLRLAYNTAQVQRNKDELDPLEFDDLVREKMKLLKMNPDFLDRSVNEDFSGGEKKRNEILQMALLDPRLAILDETDSGLDIDAVRIVANGINQLAKKDNATILITHYQRMLNYIVPDYVHVMESGRIVKTGGKELALDLESHGYDWVSVE--QP--------------AT--VGT*-------------------
>200123_Nsp@RAR94257.1| iron-regulated ABC transporter ATPase subunit SufC
-----------------------------------------MID---------KNS-KPLLEVHGLCATIN----GV------EILKGIDLTINYGEVHAIMGVNGSGKSTFAKVLAGHSAYQVTAGSVSYKGKDLFEFAPEERAREGIFLAFQYPIEIPGVANNQFLRLAYNTIQSQRGKDELDPLEFDDFVREKMKLLEMNPDFLGRSVNEGFSGGEKKRNEILQMALLEPSLNILDETDSGLDIDALRIVANGVNQLTNKNNATILVTHYQRLLNYIVPDYVHVMESGRIIKTGGKELAVELETRGYDWIGAE--KR--------------SA--EGAVL------------------
>1881053_Nsp@SDG86188.1| Fe-S cluster assembly ATP-binding protein
-----------------------------------------MID---------QNS-KTLLEVRGLHANVS----GI------EILKGVDLTVRSGEIHAIMGINGSGKSTFAKILAGHPAYEVTAGTIIFNDRNLFDLDPEERARAGVFLAFQYPIEIPGVANNQFLRLAYNTVQSQRGKEELDPLEFDDFVREKMKLLEMSPDFLDRSVNEGFSGGEKKRNEILQMALLEPKLAILDETDSGLDIDALRIVANGVNQLTNKDNATILVTHYQRLLDYIVPDYVHVMESGRIIKTSGKELAKELEAHGYDWINAD--DG--------------CS--TTGVRA-----------------
>44574_Ncommunis@AKH36701.1| ABC transporter ATP-binding protein
-----------------------------------------MIN---------QNS-KTLLEVRGLHANVN----GI------EILKGVDLTVKSGEVHAIMGLNGSGKSTFAKILAGHPAYEVTAGTIIFNDQNLFDLEPEERARAGVFLAFQYPIEIPGVANNQFLRLAYNTVQSQHGKEELDPLEFDDFVREKMKLLEMSPDFLDRSVNEGFSGGEKKRNEILQMALLEPKLAILDETDSGLDIDALRIVANGVNQLTNKDNATILVTHYQRLLDYIVPDYVHVMEAGRIIKTSGKELAKELEAHGYDWINTD--DR--------------GN--TAGVRP-----------------
>52442_Nnitrosa@PTM68771.1| iron-regulated ABC transporter ATPase subunit SufC
-----------------------------------------MIE---------QNS-RTLLEVQDLHANVN----GI------EILKGVNLTIKSGEIHAIMGLNGSGKSTFAKVLAGHPAYEVTAGTILFNGQDLFDLKPEERARAGVFLAFQYPIEIPGVANNQFLRLAYNTVQSQRGKEELDPLEFDDFVREKMKLLEMNPDFLDRSVNEGFSGGEKKRNEILQMALLEPMLAILDETDSGLDIDALRIVANGVNQLANKDNAIILVTHYQRLLDYIVPDYVHVMEAGRIIKTSGKELAKELEARGYDWINAK--SH--------------HN--ATGVQV-----------------
>228410_Neuropaea@CAD85360.1| Iron-regulated ABC transporter ATPase subunit SufC
-----------------------------------------MIN---------ANS-KVLLEVRDLHATVG----GA------EILKGVNLTVRSGEIHAIMGLNGSGKSTFAKVLAGHPSYEVTQGTVLFDGQDLSVLAPEERAQAGLFLAFQYPVEIPGVANDQFLRLAYNTVQGHRGKEELDPLEFDDFVREKMKLLKMNPDFLDRSVNEGFSGGEKKRNEILQMALLEPRLALLDETDSGLDIDALRIVANGVNQLSSKDNAMILVTHYQRLLDYIVPDYVHVMEAGRIIRTSGKELALALETHGYDWIHAN--DQ--------------AT--GAQP-------------------
>335283_Neutropha@ABI59493.1| FeS assembly ATPase SufC
-----------------------------------------MIN---------ANS-KILLEVHDLHATVS----GA------EILKGVDITVRSGEIHAIMGLNGSGKSTFAKVLAGHPSYEVTRGTLLFDGQDLSALAPEERARAGIFLAFQYPVEIPGVANNQFLRLAYNTVQGQRGEEELDPLEFDDFVREKMKLLKMNPDFLDRSVNEGFSGGEKKRNEILQMALLEPRLALLDETDSGLDIDALRIVANGVNQLSNKDNALILVTHYQRLLDYIVPDYVHVMEAGRIIRTSGKELAQALETHGYDWIHTN--EQ--------------IT--GALP-------------------
>44576_Nhalophila@SDX91053.1| Fe-S cluster assembly ATP-binding protein
-----------------------------------------MID---------PNS-KVLLEVRDLHATVD----GT------EILKGVDFTVKSGEIHAIMGLNGSGKSTFAKVLAGHPAYEMTQGTVRLDGQDLSSLAPEERARAGVFLAFQYPIEIPGVANDQFLRLAYNTVQAQHGKEELDPLEFDDFVREKMKQLEMKPDFLDRSVNEGFSGGEKKRNEILQMALLEPRLAILDETDSGLDIDALKIVANGVNRLANKDNAIVLVTHYQRLLDYIVPDYVHVMEAGRIIKTSGKELALALETHGYDWLHSE--AG--------------RA--LGTQL------------------
>1946978_Nsp@DDIT01000086.1_10|  6583 7377
-----------------------------------------MIR---------ADS-SILLEVHDLHANVE----DT------EILKGLNLTVKRGEIHAIMGLNGSGKSTFAKVLAGHPAYRMTGGEILFNGMDITSLAPEERARAGLFLAFQYPVEIPGVANDQFLRLAYNTVQRQRGKEELDPLEFDDFVREKMKLLDMNPGFLDRSVNEGFSGGEKKRNEILQMALLEPMLAVLDETDSGLDIDALRIVAKGVNQLASQDNALILVTHYQRLLDYIEPDYVHVMEAGRIIKTSGKELALELEAHGYDWISGD--KT--------------RA--SGVQP*-----------------
>1797484_Bbacterium@OGA04065.1| Fe-S cluster assembly ATPase SufC
-----------------------------------------MIY---------QDS-RTLLAVRDLRATVN----GT------EILKGIDLSVRSGEVHAIMGPNGSGKSTFAKVLAGHPAYAVSGGEVSFDGGNLFELEPETRSRRGMFLGFQYPIEIPGVANSQFLRLAYNTLQAERGKEELDPLEFDDFVREKMKLLEMNPDFLDRSVNEGFSGGEKKRNEILQMALLEPKLAILDETDSGLDIDALRIVANGVNHLATRDNAIILVTHYQRLLNYIKPDFVHVMDAGRIVKTGGSELALELEARGYDWVSAE--FI--------------AS--GTPKAE------VGA--------
>1970511_Gbacterium@OYY47305.1| Fe-S cluster assembly ATPase SufC
-----------------------------------------MIY---------PDS-KTILEVRNLCASVE----GT------PILKNMNFTVKSGEIHAIMGLNGSGKSTFSKVLAGHPDYEITSGTVIFEGKNLLEMEPEERARAGLFLAFQYPIEIPGVGNSQFLRLMYNTVQTHRGKEELDPLEFDDFVREKMKLLEMREDFLDRSVNAGFSGGEKKRNEILQMAMLEPSLAILDETDSGLDIDALRIVAQGVNQLANKDNAIIMVTHYQRLLNYIVPDFVHVMVDGRIIKSGGKELALELESRGYNWVSDE--YK--------------AA--SRVAA------------------
>917_Nmarina@SEM92106.1| Iron-regulated ABC transporter ATPase subunit SufC
-----------------------------------------MKN---------QNN-KTILDVQNLHANTQ----ST------EILKGINLTVKPGEIHAIMGLNGSGKSTFAKVLAGHPDYTATQGNIQFEQQDLLALSPEERAQAGIFLAFQYPIEIPGVANSQFLRLAYNTIQSKRGNDELDPLEFDDFVREKMKLLEMNPDFLDRSVNEGFSGGEKKRNEILQMALLEPTLGILDETDSGLDIDALKIVAKGVNHLSNSQNAMILITHYQRLLDHIVPDYVHVMEAGRIVKTGGKELALELEKHGYDWLHDD--RH--------------NN--VGVSA------------------
>52441_Naestuarii@PTN11677.1| iron-regulated ABC transporter ATPase subunit SufC
-----------------------------------------MIN---------QNS-QTILNVKNLHANTD----GT------EILKGINLTVKSGEIHAIMGLNGSGKSTFAKVLAGHPDYTVTQGNVQFEQQDLLAMNSEERAQAGIFLAFQYPIEIPGVANNQFLRLAYNTVQSKRGNEELDPLEFDDFVREKMKLLEMNPDFLDRSVNEGFSGGEKKRNEILQMALLEPKLGILDETDSGLDIDALKIVAKGVNHLSNKDNAMIMITHYQRLLDHIVPDYVHVMESGRIIKTGGKELALELEKHGYDWLHSH--QQ--------------NN--AGVSA------------------
>1752213_Gbacterium@LNEJ01000071.1_32|  33633 34421
-----------------------------------------MIS---------SNS-KVILEVRNLSASVA----GI------EILKGINLTVRSGEVHAIMGPNGSGKSTFSKVLAGHPGYTVTGGEVLFEGQNLLELPPEERARNGVFLAFQYPIEIPGVSNSAFLRLTYNTQQAHRGGEELDPLEFNDFIQEKCKIVEMDPSFLDRSVNEGFSGGEKKRNEILQMAVLDPRLAILDETDSGLDIDALRIVASGVNKLMTPDNAVIMVTHYQRLLNYITPDFVHVMRRGRIIKTGGKELALELETRGYDWLDDE--HQ--------------KA--ASV*-------------------
>1752215_Gbacterium@LNFF01000021.1_38|  42256 43020
-----------------------------------------MIS---------SSS-KIILEVRNLSASVA----GV------GILKGINLTVRAGEVHAIMGPNGSGKSTFSKVLAGHPSYTVTGGEVIFQGKNLLELPPEERAHAGVFLAFQYPIEIPGVSNSAFLRLAYNTLQARRGGEDLDPLEFNDYIREKSRIVEMDPSFLDRNVNEGFSGGEKKRNEILQMAVLDPTLAILDETDSGLDIDALRIVASGVNKLMTPNNAVIMVTHYQRLLNYITPDFVHVMRGGQIIKTGGKELALELETRGYDWVHA*---------------------------------------------
>1789004_Fsp@KXW57769.1| putative ATP-dependent transporter SufC
---------------------------------------------------------MKLLEVKGLKASVE----GI------PILKGVDLEIDAGEVHAIMGLNGSGKSTLSKVLAGHPSYQVTGGEVLFNGQDLFQLAPEERARAGLFLAFQYPVEVPGVSNSAFLRLAYNTIQTSRGKDELDPLEFDDLVQERIKVVEMDPAFLDRSVNEGFSGGEKKRNEILQMALLDPKLAILDETDSGLDIDALRIVANGVNSLRSEHNAIVMVTHYQRLLNYIVPDFVHVMDAGRIVKTGDKTLALELEERGYDWLRAV--A------------------------------------------
>2052161_Gsp@PLBS01000167.1_11|  7819 8607
-----------------------------------------MIN---------KGS-KVLLEVKNLKAEVA----GVSGVAGAEILKGVDLTVRAGEVHAIMGINGSGKSTFSKVLAGHPDYTVTGGTATFEGKDLFSLAPEERARAGLFLAFQYPVEIPGVSNSALLRLAYNTIQTERGLEELDPLEFDDLVQEKIKVVEMDPSFLGRSVNEGFSGGEKKRNEILQMAVLEPKLAILDETDSGLDIDAMRIVAKGVNSLLSSDNAVVMVTHYQRLLNYIVPDYVHVMDGGRIVRTGGKELALELEARGYDWLRAA--A*-----------------------------------------
>1797475_Bbacterium@OFZ66117.1| Fe-S cluster assembly ATPase SufC
-----------------------------------------MIN---------KGS-RKLLEVKNLKAEVA----GI------EILKGVDLTICAGEVHAIMGINGSGKSTFSKVLAGHPDYTVTGGTAVFEGKDLFALEPEERARAGLFLAFQYPVEIPGVSNSALLRLAYNTMQNERGLEELDPLEFEDLVQEKIKVVEMDPSFLGRSVNEGFSGGEKKRNEILQMAVLEPKLAILDETDSGLDIDALRIVAKGVNSLLSPDNAVVMVTHYQRLLNYIVPDYVHVMDGGRIVRTGGKELALELEARGYDWLRAA--A------------------------------------------
>1797492_Bbacterium@OGA25552.1| Fe-S cluster assembly ATPase SufC
-----------------------------------------MIR---------KDA-RLLLEVKGLRAKVG----GA------EIVKGLDLVVRAGEVHAIMGPNGSGKSTFAKTLAGHPAYEVTGGTAVFEGRSIFEMAPEERARAGLFLGFQYPVEIPGVSNSAFLRLAYNTLQPARGRDELDPLEFDDLAREKMKLLDMDPAFLDRSVNEGFSGGEKKRNEILQMALLEPRFAILDETDSGLDIDALRVVANGVNHLATPDNAIVLVTHYQRMLNYIVPDYVHVMEGGRIVRTGGKTLAEELEARGYDWVRAA---------------------------------------------
>1797482_Bbacterium@OGA08321.1| Fe-S cluster assembly ATPase SufC
-----------------------------------------MIK---------ADA-KVLLEVRNLSATVA----GV------EILKGIDLTVRAGEVHAIMGPNGSGKSTLAKALVGHPAYTVSGGEVLFEGKDLFAIAPEERSRAGLFLGFQYPVEIAGVSNSAFLRLIYNTGQGAHGKDELDPLEFDDFVREKMKLLDMDPNFLDRSVNDGFSGGEKKRNEILQMALLEPKLAILDETDSGLDIDALRTVAGSVNRLMTPDNAVVLVTHYQRLLNYIVPDYVHVMEGGKIIKTGGKALAEELETRGYDWVVEE--YR--------------KQ--ESRPGS------PAYAESHL---
>1946322_Csp@DLHV01000023.1_37|  29990 30742
----------------------------------------------------------MLLEVKDLHAGID----GK------EILTGLNLQVNKGEVHAIMGPNGSGKSTLSKVLAGHPSYEVISGEVLYEGKNLLELEPDERAREGVFMAFQYPVEVPGVSNSQFLRLAYNEKMKHHGLEELDPLEFNDYLKEKAKVVDMSSEFFKRSVNEGFSGGEKKRNEILQMAVLEPKLAILDETDSGLDIDALRIVAEGVNKLRGPENAIILVTHYQRLLNFIVPDMVHVLANGRIVKEGGKELALELEEKGYDWVKGA--AR--------------*--------------------------
>1946317_Csp@DEQS01000100.1_27|  23997 24755
----------------------------------------------------------MLLEVKDLHAGID----GK------EILKGLNLQVKKGEVHAIMGPNGSGKSTLSKVLAGHPSYGVISGEVLYEGKNLLELEPDERAREGVFMAFQYPVEVPGVSNSQFLRLAYNQKALHHGREELDPLEFNDYLKEKAKIVDMDPQFFKRSVNEGFSGGEKKRNEILQMAVLEPKLAILDETDSGLDIDALRIVAEGVNKLRSPDNAIILVTHYQRLLNFIVPDMVHVLANGRIVKEGGKELALELEEKGYDWVKGA--AN--------------AN--*----------------------
>1752184_Abacterium@LNEI01000018.1_593|  653339 654091
----------------------------------------------------------MLLEVKDLHAGIE----GK------EILKGLNLQVKKGEVHAIMGPNGSGKSTLSKVLAGHPTYEVISGEVLFEGKNLLELEPDERAREGVFMAFQYPVEVPGVSNSQFLRLAYNQKMLHHGLEELDPLEFNDYLKEKAKIVDMDPQFFKRSVNEGFSGGEKKRNEILQMAVLEPKLAVLDETDSGLDIDALRIVAEGVNKLRSSENAIILVTHYQRLLNYIQPDFVHVLANGKIVKEGGKELALELEEKGYDWVKGA--AV--------------*--------------------------
>1946316_Csp@DDUF01000054.1_155|  183740 184492
----------------------------------------------------------MLLEVKDLHAGID----GK------EILKGLNLQVNEGEVHAIMGPNGSGKSTLSKVLAGHPTYEVISGEVLFEGKNLLELEPDERAREGVFMAFQYPVEVPGVSNSQFLRIAYNEKMKHLGREELDPLEFNDYLKEKAKIVEMDPQFFKRSVNEGFSGGEKKRNEILQMAVLEPKLAILDETDSGLDIDALRIVAEGVNKLRSSDNAIILVTHYQRLLNYIHPDFVHVLANGKIVKEGGKELAIELEEKGYDWVKSA--AK--------------*--------------------------
>1752182_Abacterium@LNDP01000024.1_283|  321238 321993
----------------------------------------------------------MLLEVKDLHAGID----GK------EILKGLNLQVRKGEVHAIMGPNGSGKSTLSKVLAGHPTYEVISGEVLYEGKDLLELEPDERARAGVFMAFQYPVEVPGVSNSQFLRLAYNEKMKHLGQEELDPLEFNDHLKEKAKIVDMDPQFFKRSVNEGFSGGEKKRNEILQMAVLEPKLAILDETDSGLDIDALRIVAEGVNKLRNSENGIILVTHYQRLLNFIVPDYVHVLANGRIVKEGGKELALELEEKGYDWVKGA--AS--------------N*-------------------------
>1617423_Abacterium@KXJ98414.1| FeS assembly ATPase SufC
-----------------------------------------MSVRVRELRRAFVEK-LMLLEIKDLHAGIG----GK------EILKGLNLEVSKGEVHAIMGPNGSGKSTLSKVLAGHPSYEVISGSVTYDGKNLLELEPDERAREGVFMAFQYPVEVPGVSNSQFLRLAYNEKAKHHGEEELDPLEFNDLLKEKAKVVEMDPQFFKRSVNEGFSGGEKKRNEILQMAVLEPKLAILDETDSGLDIDALRIVAEGVNKLRSSENAIILVTHYQRLLNYIQPDRVHVLAGGKIVKEGGKELALELEEKGYDWVKAA--GK-----------------------------------------
>1962177_Abacterium@MWYZ01000070.1_16|  13721 14473
----------------------------------------------------------MLLEIKDLHAVID----GK------EILKGLNLQVDKGEVHAIMGPNGSGKSTLAKVLAGHPSYEVTKGEVVYEGTNLLELDPDERARNGVFLAFQYPVEVPGVSNAQFLRLAYNEKMKHLGEEELDPLEFNDLLKERAKIVEMDKSFFNRSVNEGFSGGEKKRNEILQMAVLQPKLAVLDETDSGLDIDALRIVAEGVNKLRNADKAIILVTHYQRLLNYVEPDFVHVLANGKIVKEGGKELALELEEKGYDWVKAA--SK--------------*--------------------------
>2052146_Bbacterium@PLCD01000020.1_38|  41515 42294
-----------------------------------------------------------MLEIRDLHASVD----GN------EILKGINLKVNKGEVHAIMGPNGSGKSTLAKVLAGHPSYEVTGGEVIFDGKNLLEMSPDERAREGVFMAFQYPVEIPGVSNAQFLRLAYNEKQKHLGAEELDPLEFKDLLTEKAKLVEMEASFMSRSVNEGFSGGEKKRNEILQMAVLDPKLSVLDETDSGLDIDALRIVAEGVNKLHDPNKAVILVTHYQRLLNYITPDFVHVLSAGRIVKEGGKELALELEEKGYDWLKSA--NG--------------KN--ATVAPQ------AG*--------
>1946318_Csp@DGBD01000153.1_3|  2308 3111
-----------------------------------------------------------MLEIRDLHASIE----GK------EILKGISLSINKGEVHAIMGPNGSGKSTLAKVLAGHPQYVVTKGEVLYEGRNLLEMPPDERAREGIFLAFQYPVEVPGVSNSQFLRLAYNEKQKHLNEEELDPLEFKDLLKERARIVEMDESFMNRSVNEGFSGGEKKRNEILQMAVLEPKLAVLDETDSGLDIDALRIVAGGVNKLRTPENAIVLVTHYQRLLNYIVPDYVHVLAGGRIVREGGKELALELEEKGYDWIKNM--GT--------------ER--SGAVKE------KSFMEELQEL*
>1946320_Csp@DIYZ01000236.1_10|  8939 9718
-----------------------------------------------------------MLEIKDLHAGID----GN------EILKGINLTVKKGEIHAIMGPNGSGKSTLAKVLAGHPAYQVTKGEILYEGKNLLAMAPDERAREGVFMAFQYPIEVPGVSNAQFLRLAYNEKRKHLGEEELDPLEFKDLLKERAKVVEMDASFMTRSVNEGFSGGEKKRNEILQMAVLEPKLAVLDETDSGLDIDALRIVAGGINQLHSPENAVILVTHYQRLLDYVVPQYVHVLANGRIAKEGGKELALELEQKGYDWLKTT--AT--------------ET--SGATVR------AS*--------
>454194_Pmethylalipha@CDM64967.1| Iron-regulated ABC transporter ATPase subunit SufC
-----------------------------------------------------------MLEIRNLHATID----DQ------EILRGIDLKVSAGEVHAIMGPNGSGKSTLAKVLAGHPAYEVTEGEIIYEGKNLLEMDPDERAREGVFMAFQYPVEVPGVSNAQLLRLAYNEKRKHQGLEELDPLEFKELLAERAKLVDMDLSFMSRSVNEGFSGGEKKRNEILQMAVLEPKLAILDETDSGLDIDALRIVADGVNKLRRPDNAIILVTHYQRILNYIIPDYVHVLYRGRIVRSGGKELALELEEKGYDWIKSE--AG--------------VT--ASA--------------------
>2012633_Csp@OYT73380.1| Fe-S cluster assembly ATPase SufC
-----------------------------------------------------------MLEIKNLHAVIE----DR------PILRGVSLTVNAGEIHAIMGPNGSGKSTLSKVLAGHPDYTVTEGEVLYFGKNLLELEPDERAREGIFLAFQYPIEIPGVSNATFLRAAYNQLRKHRGEEELDPLEFDDLLQEKIKIVEMDKAFIERSVNEGFSGGEKKRNEILQMALLEPKLAVLDETDSGLDIDALRIVSNGVNRLHTADNAIILVTHYQRLLEYIQPDFVHVLLNGRMVKSGGKELALELEQRGYDWIREE--VE--------------SK--AAGAGA-----------------
>981222_Cthermophilum@AEP13411.1| FeS assembly ATPase SufC
-----------------------------------------M-----------KEA-PIILDIKNLHAVVE----DR------PILRGVNLTVRAGEIRAIMGPNGSGKSTLSKVLAGHPDYKVTAGEVLYFGKNLLELEPDERAREGVFLAFQYPMEIPGVSNATFLRAAYNQLRKHRGEEELDPLEFDDLLQEKIKIVEMDRTFIERSVNEGFSGGEKKRNEILQMAILEPKLAVLDETDSGLDIDALRIVANGVNRLHTDDNAIILVTHYQRLLDYIQPDFVHVLLDGRIVKSGGKELALELEQRGYDWIREE--VE--------------AK--AAGVGA-----------------
>2283320_Bbacterium@RDV39515.1| Fe-S cluster assembly ATPase SufC
----------------------------------------------------------MLLQVKDLRATVG----EE------TILKGVNLTVNPGEVHAIMGPNGSGKSTLTKVLAGHPSYEVSGGEVTFEGNDLFELEADERARAGLFLAFQYPVEVPGVSNAAFLRQAYNAKQIANGLDELDPLEFDDYVRERMKLVEMDPAFLNRSVNVGFSGGEKKRNEILQMAVLNPRVALLDETDSGLDIDALRVVANGINALSNEGNAVVLVTHYQRLLNYVQPDFVHVMAGGRLVKSGGKELALELEERGYDWILEE--QG--------------AA-------------------------
>1880991_Ocyanobacteri@OCQ91734.1| Fe-S cluster assembly ATPase SufC
-----------------------------------------MIV---------ENS-PVILSVRDLTADVD----GT------QILKGLNLEIKAGEIHAIMGPNGSGKSTFSKILAGHPAYTVTGGEVIFLGQNLLELSPQERSLAGVFLAFQYPLEIPGVSNLDFLRVAYNSRRKHQGLEEMDAFDFQDLVEQKLDIVKMNPAFLGRSVNEGFSGGEKKRNEILQMALLEPKLAILDETDSGLDIDALKIVANGVNQLANAENAMLLITHYQRLLNYIVPDYIHVMEGGRILITGDKELALELEERGYDWVVEA--EA--------------SE--VGAR-------------------
>2055792_Mbacterium@HAT15872.1| TPA_asm: Fe-S cluster assembly ATPase SufC
-----------------------------------------MIV---------ENS-QVVLSVRNLTANVE----DT------QILKGLNLEIKAGEIHAIMGPNGSGKSTLSKILAGHPAYTITGGEVTFLGQNLLELAPEERSLAGVFLAFQYPLEIPGVSNVDFLRVAYNAHRKHRGLEELDAFDFQDLIEQKLDIVKMNAAFLERSVNEGFSGGEKKRNEILQMALLEPKLAILDETDSGLDIDALKIVAGGVNQLSNAENCMLVITHYQRLLNYIIPDFIHVMESGRIIATGPKELALELEERGYDWVVEE--EA--------------AG--VGAR-------------------
>1173025_Gsp@AFY66716.1| Iron-regulated ABC transporter ATPase subunit SufC
-----------------------------------------MII---------ENS-EVILSVRDLTAEVD----GT------PILKGLNLEIKAGEIHAIMGPNGSGKSTFSKILAGHPAYTVTGGDILYKGQSLVELEPEDRARAGVFLAFQYPIEIPGVSNLDFLRVAYNSRRKAQGLEELDAFDFDDLVQTKLDVVKMNPNFLSRSVNEGFSGGEKKRNEILQMAILEPTLAILDETDSGLDIDALKIVANGVNQLTNETNGTIVITHYQRLLDYIVPDFVHVMEGGRIVTTGGKELALELESRGYDWVVEE--ET--------------AE--VGAR-------------------
>1173022_Cepipsammum@AFZ11925.1| Iron-regulated ABC transporter ATPase subunit SufC
-----------------------------------------MIV---------ENS-EVILSVRDLTADVD----GT------PILKGLNLEIKAGEIHAVMGPNGSGKSTFSKVLAGHPAYTVTGGEIIFQGQNLLELEPEERARSGIFLAFQYPLEIPGVSNLDFLRVAYNSRRKHQGLEELDAFDFDDLIQDKLEIVKMNPSFLSRSVNEGFSGGEKKRNEILQMAILEPKLAILDETDSGLDIDALKIVANGVNQLANADNSMLVITHYQRLLDYIIPDFVHVMEGGRIVTSGTKELALELESRGYDWIKEE--EA--------------AE--VGAR-------------------
>1378066_Csp@PPS39799.1| Fe-S cluster assembly ATPase SufC
-----------------------------------------MIV---------ENS-EIVLSVRNLTAEVD----GN------PILKGVNLEIKAGEIHAIMGPNGSGKSTFSKVLAGHPAYEVTGGEVFFQGQNLLEMEPEERAQSGVFLAFQYPLEIPGVTNLDFLRVAYNSRRKAQGLEELDAFDFDEVVQEKLEIVKMNASFLDRSVNEGFSGGEKKRNEILQMALLEPKLAILDETDSGLDIDALKIVANGVNQLATADNAILLITHYQRLLNYIVPDFVHVMADGQIVTSGGKELALELESRGYDWVLEE--NV--------------SE--VGAR-------------------
>551115_Nazollae@ADI63225.1| FeS assembly ATPase SufC
-----------------------------------------MII---------EKS-DLILSVKGLTADVD----GT------PILKGLNLDVRAGEIHAIMGPNGSGKSTFSKVLAGHPAYSVTGGEVIFQGQNLLEMEATERARSGVFLAFQYPLEIPGVSNLDFLRVAYNSRRKAQGLEEVDAFDFDDLVEEKLDIVKMNPAFLNRSLNEGFSGGEKKRNEILQMGILEPRLAILDETDSGLDIDALKIVANGVNQLTSPENATIMITHYQRLLDYIVPDFVHVMAQGQIIRSGGKELALELESRGYNWVLEE---A--------------LG--VGV--------------------
>46234_Asp@AFW95765.1| FeS assembly ATPase SufC
-----------------------------------------MIV---------ENS-DLILSVKDLTADVD----GT------PILKGLNLQVRAGEVHAIMGPNGSGKSTFSKVLAGHPAYTVTGGEVVFQGQNLLEMEAAERARGGVFLAFQYPLEIPGVSNLDFLRVAYNSRRKSQGLEEVDAFDFDDLVEEKLEIVKMNSSFLNRSVNEGFSGGEKKRNEILQMAILEPKLAILDETDSGLDIDALKIVANGVNQLTNAENATIMITHYQRLLDYIVPDFVHVMAQGQIIRSGGKELALELESRGYDWVLEE---A--------------LG--VGV--------------------
>1973482_Rcurvata@BAZ89917.1| FeS assembly ATPase SufC
-----------------------------------------MII---------ENS-DLILSVKDLQAQVD----GT------PILKGVNLEVRSGEIHAIMGPNGSGKSTLSKVLAGHPAYSVTSGEVVFQGANLLEMEAEERARSGVFLAFQYPLEVPGVSNLDFLRVAYNSHRKAKGLPEVDTFDFDDLVMEKLEVVKMNSSFLERSVNEGFSGGEKKRNEILQMAILEPKLAILDETDSGLDIDALKIVSNGVNQLTNAENATIMITHYQRLLDYIVPDFVHVMAQGRIIRSGGKELALELESQGYDWVLEE---A--------------LG--VGV--------------------
>1752063_Fsp@BAU08220.1| FeS assembly ATPase SufC
-----------------------------------------MII---------ENS-EVVLSVRDLTAEVD----GT------PILKGVNLEVRLGEIHAIMGPNGSGKSTFSKVLAGHPAYAVTGGEVIFQGQNLLEMEPEERARSGIFLAFQYPLEIPGVSNLDFLRVAYNSKRKAQGLEEIDAFDFDDLVEEKLEVVKMDSAFLNRSVNEGFSGGEKKRNEILQMALLEPKLAILDETDSGLDIDALKIVANGVNQLASPENATIMITHYQRLLNYIVPDYVHVMAQGRIIKSGGKELALELESRGYDWLLDE--FA--------------AE--VGV--------------------
>52271_Asp@LUHI01000068.1_51|  57357 58145
-----------------------------------------MIV---------ENS-EVVLSVRDLTAEVD----GT------PILKGVNLEVRYGEIHAIMGPNGSGKSTFSKVLSGHPAYTVTGGEVIFQGQNLLEMEPEERARAGVFLAFQYPLEIPGVSNLDFLRVAYNSRRKAQGLEELDAFDFDDLIEEKLEVVKMNPAFLSRSVNEGFSGGEKKRNEILQMALLEPKLAILDETDSGLDIDALKIVAHGVNQLTSPENATIMITHYQRLLDYIVPDFVHVMARGQIITSGGKELALELESRGYDWLLEE--SA--------------VG--VGV*-------------------
>1618023_Aatlantica@KJH70605.1| ABC transporter ATP-binding protein
-----------------------------------------MIG---------ENS-RVVLSVKDLTAEVD----GS------PILKGVNLEVRSGEIHAIMGPNGSGKSTFSKVLAGHPAYEVTGGEVLFEGENLLEMEPEERARAGVFLAFQYPLEIPGVSNLDFLRVAYNSRRKEQGLEELDSFDFDDLIQEKLDVVKMNPAFLSRSVNEGFSGGEKKRNEILQMAILEPKVAILDETDSGLDIDALKIVAGGVNQLASPENSTILITHYQRLLNYIVPDYVHVMAEGRIIKSGSKELALELESRGYDWVLAQ--AE--------------VG--V----------------------
>2107693_Csp@PSB33445.1| Fe-S cluster assembly ATPase SufC
-----------------------------------------MIV---------ENS-DVLLSVKNLTAQVD----GN------SILKGVNLEVKAGEIHAIMGPNGSGKSTFSKVIAGHPAYDVTAGEVTFQGEKLLEMEAEERARAGVFLAFQYPLEIPGVSNLDFLRVAYNSRRKQQGLEELDSFDFDELVQEKLDIVKMNPAFLSRSVNEGFSGGEKKRNEILQMAILEPTVAILDETDSGLDIDALKIVANGVNQLASADNATILITHYQRLLNYIVPDYVHVMAEGRIIKSGGKELALELESRGYEWVLQA---V--------------TE--VG---------------------
>2005462_Csp@BAZ07100.1| FeS assembly ATPase SufC
-----------------------------------------MII---------ENS-EIILSVRDLTAEVE----GN------QILKGVNLEVRAGEIHAIMGPNGSGKSTFSKVLAGHPAYEVTGGEVIFKGQNLLEMEPEERARSGVFLAFQYPLEIPGVTNLDFLRVAYNSKRKANGLEELEPFDFEDLVYERLDVVKMDPSFLNRSVNEGFSGGEKKRNEILQMALLEPTLAILDETDSGLDIDALKIVANGVNQLTRPDNAVVMITHYQRLLNYIIPDYVHVMARGKILTSGGKELALELESRGYDWILDQ--YA--------------ET--VGV--------------------
>1296344_Mglauca@PSB00538.1| Fe-S cluster assembly ATPase SufC
-----------------------------------------MIV---------ENS-EVILSVKDLTAEID----NN------QILKGLNLEIKAGEIHAIMGPNGSGKSTFSKVLAGHPAYAVTGGEVIFKGQNLLELEPEERARSGVFLAFQYPLEIPGVSNLDFLRVAYNSKQKHHGLEELDAFDFDDLVKERLDVVKMDAAFLSRSVNEGFSGGEKKRNEILQMALLEPKLAILDETDSGLDIDALKIVANGVNQLANADNAMLVITHYQRLLDYIIPDFVHVMTDGKIIMSGGKELAFELEAKGYDWLREA--EV--------------AE--VAV--------------------
>2420339_Cbacterium@RMH79034.1| Fe-S cluster assembly ATPase SufC
-----------------------------------------MIV---------ENS-EVILSVRDLRAEVD----GN------EILKGLSLEIKAGEIHAIMGPNGSGKSTLSKVLAGHPAYAVTGGEVVFKGQNLLDLEPEQRSLAGIFLAFQYPLEIPGVSNLDFLRVSYNARRKHQGLEELDAFDFDELIQEKLEIVKMNPAFLNRSLNEGFSGGEKKRNEILQMALLEPSLAILDETDSGLDIDALKIVANGVNQLASADNAMLVITHYQRLLNYIVPDIVHVMEAGRIVTSGTKELAQELENRGYDWVKEE--LT--------------AK--AGV--------------------
>1497020_Nsphagnicola@KGF71868.1| ABC transporter ATP-binding protein
-----------------------------------------MIV---------ENS-AVILAVRDLTASVE----GT------QILKGLNLEVKAGEIHAIMGPNGSGKSTFSKILAGHPDYEITGGEILFQGQNLLDLEPEERARAGIFLAFQYPLEIPGVSNLDFLRVACNARRKHLGLDELDGFDFDDLVQEKLDVVKMNPSFLSRSVNEGFSGGEKKRNEILQMALLEPKLAILDETDSGLDIDALKIVSHGVNQLTHADNATILITHYQRLLDYIVPDFVHVMEGGRIVTTGPKELALELESRGYTWVQEA--EA--------------AT--AEVSGR-----------------
>47254_Lsp@PZV13228.1| Fe-S cluster assembly ATPase SufC
-----------------------------------------MIT---------ANS-EVILSVKDLTAEVD----GI------SILKGLSLEVKAGEIHAIMGPNGSGKSTFSKVLAGHPDYTVTGGEITYLGQNLLELDAEDRSRSGIFLAFQYPIEIPGVSNLDFLRVAYNSKRKFAGLDELDTFDFEDLVQQKLDVVKMNPAFLDRSVNEGFSGGEKKRNEILQMALLEPKLAILDETDSGLDIDALRIVSGGVNQLTTPDNAVVLITHYQRLLDYIVPDYVHVMEGGRIVTTGGKELALELEERGYTWIREE--EV--------------AA--R----------------------
>864702_Ocyanobacteri@EKQ68506.1| Iron-regulated ABC transporter ATPase subunit SufC
-----------------------------------------MIN---------ENS-EVILSVRDLTAEVD----GT------QILKGLNLEVKAGEIHAIMGPNGSGKSTFSKILAGHPDYIVTGGEITYLGQNLLDMEAEDRARSGIFLAFQYPIEIPGVSNTDFLRIAYNSKRKHAGLDELDAFDFDELVQSKLDVVKMNPAFLSRSVNEGFSGGEKKRNEILQMALLEPRLAILDETDSGLDIDALKIVANGVNQLTTPDNAIVLITHYQRLLNYIVPDYVHVMEGGRIVTTGSKELALELEARGYDWIREE--EA--------------EA--VAR--------------------
>1781255_Dsp@OEJ73508.1| Fe-S cluster assembly ATPase SufC
-----------------------------------------MIQ---------DNS-ETILSVRNLTANVD----NT------QILKGLNLEIKAGEVHAIMGPNGSGKSTFSKVLAGHPAYEVTGGEVMFQGGNLLELEPDERARKGVFLAFQYPLEIPGVTNLDFLRVAYNAHRKQNGLEELDAFDFQDLIEEKLEVVKMNPAFLTRSVNEGFSGGEKKRNEILQMALLQPSLAILDETDSGLDIDALKIVADGVNQLTTPDNAVLLITHYQRLLNYIVPDYVHVMANGRILMTGGKELALELESRGYDWILEE--NA--------------TV--GAVS-------------------
>1947889_Cbacterium@DIYQ01000113.1_21|  20773 21540
---------------------------------------------------------MSILSVRNLTANVA----GQ------SILKGLNLEINAGEIHAIMGPNGSGKSTFSKILAGHPAYEVTGGEVIYKGENLLEMEPEDRATSGVFLAFQYPLEIPGVSNLDFLRVAYNSKRKQEGLDELDTFDFQDLVEEKLEVVKMDAAFLDRSVNEGFSGGEKKRNEILQMALLEPTLSILDETDSGLDIDALKIVANGVNQLTRPDNAVLMITHYQRLLNYIVPDYVHVMADGRILRTGDKELALELESRGYDWILEE--AL--------------QG--VK*--------------------
>1671698_Hsp@OZH53013.1| ABC transporter ATP-binding protein
-----------------------------------------MIK---------ENS-EVILSVKNLTANVE----GK------EILKGLNLEIKAGEIHAIMGPNGSGKSTFSKVLAGHPAYEVTGGEVTFLGKNLLEMEPEERSLNGVFLAFQYPLEIPGVSNLDFLRVAYNTKRKYQGLEELDAFDFDDLVQDKLGIVKMKPEFLDRSVNEGFSGGEKKRNEILQMALLDPKLAILDETDSGLDIDALRIVANGVNELANESNSMLVITHYQRLLNYIVPDFVHVTEGGRIIKTGTKELALELEEKGYDDVIEE--AK--------------VG--V----------------------
>203124_Terythraeum@ABG53348.1| FeS assembly ATPase SufC
M------------------------------KIIHNSSYVNMIK---------ENS-EVILSVKNLTANVE----GK------EILKGFNLEIKAGEIHAIMGPNGSGKSTFSKVLAGHPAYEVTGGEVTFLGKNLFDMEPEERSLNGVFLAFQYPLEIPGVSNLDFLRVAYNTKQKYQGLEELDAFDFDDLVQDKLDVVKMKPEFLDRSVNEGFSGGEKKRNEILQMALLEPKLAILDETDSGLDIDALRIVANGVNKLANESNSLLIITHYQRLLNYIVPDFVHVTESGRIIKTGTKELALELEEKGYDDVTEV--AK--------------VG--V----------------------
>282423_Pagardhii@BBD56072.1| FeS assembly ATPase SufC
-----------------------------------------MIK---------ENS-EVILSVKNLTANIE----DK------EILKGFNLEVKAGEIHAIMGLNGSGKSTFSKVLSGHPSYQVTGGEITFLGQNLLELAPEERALAGIFLAFQYPIEIPGVSNLDFLRVAYNAHQKHKGLEELDAFDFDELVREKIDIVKMRDEFLERSVNEGFSGGEKKRNEILQMALLEPKLAILDETDSGLDIDALRIVASGVNQLANENNALLLITHYQRLLDYIVPDFVHVVSDGRIIKTGTKELALELEEQGYDDVVSA--SM--------------VG--V----------------------
>1982223_Asp@RAQ44042.1| Fe-S cluster assembly ATPase SufC
-----------------------------------------MIQ---------ENS-PVILSVKNLTATVD----GN------SILKGLNLEIKAGEIHAIMGQNGSGKSTFSKILAGHPAYEVTGGEVTFLGQNLLELEADERALIGIFLAFQYPIEIPGVSNLDFLRVAYNSQRKHRGLDELDVFDFEDLIHEKLEVVKMRSEFLERSVNQGFSGGEKKRNEILQMALLEPKLAILDETDSGLDIDALKIVANGVNQLANAENAMLVITHYQRLLDYIVPDYVHVMADGRIIKTGAKELALELEKQGYDDIIEA--AT--------------VG--V----------------------
>2099686_Cbacterium@PXCV01000481.1_6|  3887 4672
-----------------------------------------MIV---------ENS-DVILSVKNLNATVE----GT------PILKDLNLEIKAGEIHAIMGPNGSGKSTFSKILAGHPDYEITSGEVFYKGQNLLELEADERATAGVFLAFQYPIEIPGVSNLDFLRVAYNSHRKAKGLEEIDTFDFEDLVEEKLDIVKMRAEFLNRSVNEGFSGGEKKRNEILQMALLEPTLAILDETDSGLDIDALKTVAGGVNQLAKPDNCTLMITHYQRLLDYIIPDFVHVMYDGRILTTGDKDLALKLEEQGYDWAIAE--FA--------------AVG-V*---------------------
>1666905_Psp@KPQ36894.1| Fe-S cluster assembly ATPase SufC
-----------------------------------------MIV---------ENS-DVILSVKNLNATVE----GT------PILKDLNLEIKAGEIHAIMGPNGSGKSTFSKILAGHPDYEVTSGEVIYKGQNLLELEADERATAGVFLAFQYPIEIPGVSNLDFLRVAYNSHRKAQGLEELDTFDFEDLVEEKLDIVKMRAEFLTRSVNEGFSGGEKKRNEILQMALLEPTLAILDETDSGLDIDALKTVAGGVNQLAQPDNCTLMITHYQRLLDYIIPDFVHVMYDGRILTTGDKDLALKLEEQGYDWAIAE--FA--------------AVG-V----------------------
>1643526_Gsp@LWRO01000008.1_92|  126719 127507
-----------------------------------------MIV---------ENS-EVILSVQNLTANVE----GT------QILKGLNLEIKAGEVHAIMGPNGSGKSTFSKILAGHPSYEVTGGEIVYKGQNLLELEAHDRATAGVFLAFQYPIEIPGVSNLDFLRVAYNSHRKAKGLEELDTFDFEDLVEEKLDVVKMKAEFLNRSVNEGFSGGEKKRNEILQMALLEPSLAILDETDSGLDIDALKIVANGVNQLATPDNCTLMITHYQRLLDYIVPDFVHVMYDGRIITSGDKELALKLEEEGYDWAIEQ--FA--------------TVG-VS*--------------------
>1080068_Lsp@BAU44119.1| putative ATP-dependent transporter SufC
-----------------------------------------MIR---------EGSNEVILSVKDLRAEVD----ST------EILKGVDLEIRAGEIHAIMGLNGSGKSTFSKVIAGHPDYEVTGGEVIYLGQNLLEMEPEARSRSGIFLAFQYPLEIPGVSNLDFLRVAYNAKRKHQGLEELDAFDFDELVREKLDVVKMDASFLSRSVNEGFSGGEKKRNEILQMALLEPKLAILDETDSGLDIDALKVVADGVNQLANAENAMLVITHYQRLLNYIVPDYVHVMANGRIIRTGTKELALELEERGYEWVLED--ST--------------VK--A----------------------
>195253_Ssp@AFY60148.1| Iron-regulated ABC transporter ATPase subunit SufC
-----------------------------------------MLR---------PDS-PVILSVRELTADVE----DT------PILKGLNLEIRAGEVHAIMGPNGSGKSTFSKILAGHPDYKVTGGEVIYQGQNLLELPPEERARAGVFLAFQYPLEIPGVSNLDFLRVAYNAKRNHQGLEELDVFDFDDLVRQRLDVVKLDASFLNRGVNEGFSGGEKKRNEILQMALLEPTLAILDETDSGLDIDALRIVANGVNHLATAENGILLITHYQRLLDYIVPDYVHVMEAGRIILTGPKELALELEARGYDWVREE--EA--------------VM--S----------------------
>197221_Telongatus@BAC09456.1| ABC transporter ATP-binding protein
-----------------------------------------MIR---------PDS-EVILEVRELTASVE----DT------PILKGLNLTIRAGEIHAIMGPNGSGKSTFSKILAGHPDYTVTGGEVLYKGKNLLDLPPEERAREGVFLAFQYPLEIPGVSNLDFLRVAYNAKRKHQGLEELDAFDFDDLVRQKIELVKLEEGFLQRGVNEGFSGGEKKRNEILQMALLEPTLAILDETDSGLDIDALRIVANGVNQLTRPDNCILLITHYQRLLDYIVPDYVHVMEGGRIVLTGPKELALELEARGYDWVREE--EV--------------AA--S----------------------
>1173263_Ssp@AFY72302.1| Iron-regulated ABC transporter ATPase subunit SufC
-----------------------------------------MIV---------ENS-EVILSVKNLTAEVE----GV------EILKGVNLEVKSGEVHAIMGPNGSGKSTFSKVLAGHPDYTVTGGEVTFLGKNLLELPPEERSRAGVFLAFQYPLEIPGVTNADFLRLAYNTLQKQKGLPELDLLDFDDFVQDKLKVVEMNPSFLRRSVNEGFSGGEKKRNEILQMAILEPKLAVLDETDSGLDIDALRIVSNGVNQLASADNCTVLITHYQRLLDYIVPDFIHVMESGKIAMTGGKELALELESRGYDWITEE--VE--------------A--------------------------
>82654_Psp@AFY70211.1| Iron-regulated ABC transporter ATPase subunit SufC
-----------------------------------------MIV---------ENS-EVILAVEDLTASVD----GV------EILKGVNLEIKAGEVHAIMGQNGSGKSTFSKVLAGHPQYEVTGGKIAFLGQDLLELEAEDRARSGIFLAFQYPLEIPGVSNADFLRTSYNSLQKHKGLPELDILDFDDLVQERLEVVKMNPSFLSRSVNEGFSGGEKKRNEILQMAILDPKLAILDETDSGLDIDALKIVANGVNQLSSPDNASIVITHYQRLLNYIVPDYVHIMSAGKIAITGGKELAVQLEERGYDWITEK--ET--------------AE--VAQ--------------------
>685565_Psp@BBC24013.1| FeS assembly ATPase
-----------------------------------------MIV---------ENS-EVILSVKDLTAEVD----GV------QILKGLNLEIKAGEVHAIMGPNGSGKSTFSKILAGHPAYTVTGGEIWYKGKNLLDLEPEIRSREGIFLAFQYPLEIPGVTNSDFLRLSYNNLRKHKGLEELDIIDFDDFIQEKLEIVEMNPSFLSRSVNEGFSGGEKKRNEILQMAILDPTLAILDETDSGLDIDALRIVAGGVNKLSTPHNSSLVITHYQRLLNYIIPDFIHVMENGKIILTGGKDLALELEEKGYDWLKEE--EA--------------VL--A----------------------
>102232_Gsp@ELR96799.1| Iron-regulated ABC transporter ATPase subunit SufC
-----------------------------------------MSQ---------TAN-QVILSVRNLTASID----GI------PILKGVNLEVKAGETHAIMGRNGSGKSTFSKVLAGHPSYEVTGGEVIYQGKNLLELEPEERALAGVFLAFQYPIEIPGVSNLDFLRVAYNAKLKHQGKEEIDTFDFEDLITTKLDVVKMNASFLDRSVNEGFSGGEKKRNEILQMALLEPVLSILDETDSGLDIDALRIVANGVNQLATPNNAFILITHYQRLLNYIQPDFVHVMHNGKIITSGGKELALELESRGYDFLEEV--AI-----------------------------------------
>1173029_Ssubsalsa@JH980292.1_1107|  1311758 1312549
-----------------------------------------MIQ---------ENS-PVILSVKNLTASVD----GT------PILKGVNFEVKAGEIHAIMGRNGSGKSTFSKVLAGHPDYEVTGGEIIFQGENILNLEAEERALRGIFLAFQYPLEIPGVSNLDFLRVAYNARRKYLGLEEIDMFDFEDLIEEKLDVVKMDASFLSRSLNEGFSGGEKKRNEILQMALLEHKLAILDETDSGLDIDALKIVANGVNQLATPENATVMITHYQRLLNYVEPDYVHVMHGGQIVTSGGKELALELESRGYDFLDEE--AA--------------VAG-VGG*-------------------
>1128427_Fcyanobacteri@KB904821.1_4640|  5302988 5303782
-----------------------------------------MIK---------ENS-PVILSVRNLTANVD----GT------PILKGINLEIKAGEIHAIMGRNGSGKSTFSKVLAGHPDYEVTGGEIIYQGENILELEPEERALKGIFLAFQYPLEIPGVSNLDFLRVAYNSRRKHSGLEELDAFDFEDLVEEKLDVVQMKASFLNRSVNEGFSGGEKKRNEILQMALLEPTLGILDETDSGLDIDALKIVANGVNQLATEENAMVMITHYQRLLNYIEPDYVHVMRDGTIATSGGKELALELENRGYEFLDEE--SP--------------ETAEVSA*-------------------
>129961_Smajor@KV878783.1_2553|  2941188 2941979
-----------------------------------------MIR---------DNS-PVILSVKNLTATVD----GT------PILKGVNFEVKAGEVHAIMGRNGSGKSTFSKVLAGHPDYEVTGGEVIYHGENILDLEPDERALKGIFLAFQYPLEIPGVSNLDFLRVAYNSRQKALGREEVDTFDFEDLIEEKLGIVQMEAKFLDRSVNEGFSGGEKKRNEILQMALLEPSLAILDETDSGLDIDALRIVAHGVNQLATADNATVMITHYQRLLDYIEPDFVHVMQAGQIVKSGGKELALELEERGYDFLDNH--EA--------------EAG-VTA*-------------------
>1919144_Cbacterium@PSO51416.1| Fe-S cluster assembly ATPase SufC
-----------------------------------------MIQ---------ENS-DVILSIKNLWASVE----NT------PILKGTNLEIKEGEIHAIMGRNGSGKSTLSKVLAGHPDYEITAGEIIYKGENLAELEPDQRAIKGIFMAFQYPLEIPGVSNLDFLRVAYNSHRKAQGEEEMDAFDFEDLVEEKLDIVKMDPSFLQRSLNEGFSGGEKKRNEILQMALLEPSLAILDETDSGLDIDALKTVANGVNQLATPENATVMITHYQRLLNYVEPDYIHVMSDGQIITSGGKELAQQLEDKGYEWLYEQ--YA--------------PQE-VEA--------------------
>13035_Dsalina@AFZ49974.1| FeS assembly ATPase SufC
-----------------------------------------MIK---------ENS-EVILSIRNLHAKVE----DT------PILKGTNLEVKAGEIHAIMGRNGSGKSTLSKVLAGHPDYEITAGEIIYKGENIADLEPNERALKGIFLAFQYPLEIPGVSNLDFLRVAYNSHCKAQGKEEIDAFDFEDLVEEKLDIVKMNPSFLERSLNEGFSGGEKKRNEILQMALLQPSLAILDETDSGLDIDALKIVANGVNQLATPDNATIMITHYQRLLGYVEPDYIHVMGDGQIITSGGKELAHQLEEHGYEWLYEQ--YT--------------PQE-VNA--------------------
>65093_Hsp@AFZ44319.1| FeS assembly ATPase SufC
-----------------------------------------MIN---------ENS-EVILSIKNLHAKVE----DT------PILKGVNLEVKAGEIHAIMGRNGSGKSTLSKVLAGHPDYTITSGEIIYKGENVAELEPDERALKGIFLAFQYPLEIPGVSNLDFLRVAYNSHCKAQGKEEIDAFDFEDLVEEKLEIVKMNPSFLERSLNEGFSGGEKKRNEILQMALLEPSLAILDETDSGLDIDALRIVANGVNQLATPENATVMITHYQRLLNYVEPDYIHVMGDGKIITSGGKELALQLEENGYDWLYEQ--YA--------------PQQEVTA--------------------
>1919135_Cbacterium@PSO92792.1| Fe-S cluster assembly ATPase SufC
-----------------------------------------MIR---------ENS-NVILSVRNLTAEVE----GT------PILNGVNLEVKAGEIHAIMGRNGSGKSTLSKVLAGHPDYKVTEGEIIFQGENILEMEPDERSLKGMFLAFQYPLEIPGVSTLDFLRVAYNSQRKQQGLEEMDAFDFEDLVEEKLELVKMDPSFLERSLNEGFSGGEKKRNEILQMALLEPALGILDETDSGLDIDALKIVANGVNQLAKPDNATVMITHYQRILNYVEPDYVHVMRDGRIVTSGGKELAQKLEERGYEWIEEE--AV--------------SE--VSAQ-------------------
>2164131_Ssp@PZV23074.1| Fe-S cluster assembly ATPase SufC
------------------------------------------------------MS-DTILSVKNLTANVD----GT------PILKGLNLEVKAGEVHAIMGRNGSGKSTFSKVLTGHPDYEVTGGEILYKGESLLETEPEQRALAGIFLAFQYPLEIPGVSNLDFLRIAYNAKQKHLGLEELDNFDFEDLVNEKLDIVQMNPSFLDRSLNEGFSGGEKKRNEILQMAILEPTLSILDEIDSGLDIDALRIVSSGVNQLKTENNACIVITHYQRLLEYIEPDFVHVMYDGRIVMSGDKELAHELEAKGYDFLDEK--VL--------------AA--V----------------------
>1920663_Asacrum@GBF78653.1| iron-sulfur assembly ATPase
------------------------------------------------------MS-NVILSVKNLTANVE----GT------PILKGLNLEIKAGEVHAIMGRNGSGKSTLSKVLTGHPDYEVTGGEVLYKGENILDKEPHERALDGIFLAFQYPLEIPGVSNLDFLRVAYNARQKHLGLEEIDTFDFEDLVGEKLEIVKMNPSFLERSLNEGFSGGEKKRNEILQMALLEPSLAILDEIDSGLDIDALRIVANGVNQLATPDNALLVITHYQRLLDYIEPHYVHVMHAGQIVKTGGKELALELEATGYDFIEEK--LL--------------AK--A----------------------
>423474_Cwatsonii@CCQ50231.1| Iron-sulfur cluster assembly ATPase protein SufC
------------------------------------------------------MS-DVILSIKNLTANVE----GT------PILKGVNLDIKAGEIHAIMGRNGSGKSTLSKVLAGHPDYEITGGEVIYKGENILDKSPDERALEGIFLAFQYPLEIPGVSNLDFLRVAYNARRKHLGLEEIDTFDFEDLVEEKLEVVKMNSAFLERSLNEGFSGGEKKRNEILQMALLEPTLGILDEIDSGLDIDALRIVSNGVNQLATPDNAFLLITHYQRLLNYIEPHHIHVMYDGQIVISGGKELALELEESGYDFIEEK--LL--------------AQ--A----------------------
>1453429_CAthalassa@ADB95433.1| FeS assembly ATPase SufC
------------------------------------------------------MD-NVILSVKNLSANIN----GT------PILKGVNLEIKAGEIHAIMGRNGSGKSTFSKVIAGHPDYEVTGGEIIYKGQNILEKEPNERALEGIFLAFQYPLEIPGVSNLDFLRVAYNIRRKHLGLEEIDTFDFEDLVEQKLDIVKMNPAFLDRSLNEGFSGGEKKRNEILQMALLEPTLAILDEIDSGLDIDALRIVADGVNQLAHANNAFLLITHYQRLLTYIEPHHIHVMYDGKIVISGGKELALELEETGYDFIEEK--LL--------------KG--I----------------------
>41431_Csp@ACK64513.1| FeS assembly ATPase SufC
------------------------------------------------------MS-ETILLVKNLTANVE----GT------PILKGVNLEIKSGEVHAIMGRNGSGKSTLSKILAGHPDYEITGGEILYKGENILDKEPDERAKMGIFLAFQYPLEIPGVSNFDFLRVSYNARRQYLGLEEMDTFDFEDLVEQKLEVVKMNPSFLERSLNEGFSGGEKKRNEILQMALLEPTLSILDEIDSGLDIDALKIVANGVNQLTNPDNALLVITHYQRLLDYIEPHYVHVMHDGKIVTTGSKELALELEASGYDFVEEK--LL--------------TN--A----------------------
>118163_Psp@AFY79655.1| Iron-regulated ABC transporter ATPase subunit SufC
-----------------------------------------MIR---------ENS-EVILSVRNLTANVD----AT------PILKGVNLEIKAGEIHAIMGRNGSGKSTLAKVLAGHPSYEVTGGEVIYKGENLLEKEPDERALEGIFLGFQYPLEIPGVSNLDFLRVAYNARRKHLGLEELDTFDFEDLVQEKLGIVRMDSSFLERSLNEGFSGGEKKRNEILQMALLEPTLGILDEIDSGLDIDALRIVANGVNQLVTPDNAFLVITHYQRLLNYITPDYVHVMYDGRIVTSGTKELALELESHGYEFVEEK--IL--------------SE--VGT--------------------
>2107694_Ahegewaldii@PSF36040.1| Fe-S cluster assembly ATPase SufC
------------------------------------------------------MS-EVILSVRNLTANVD----GT------PILKGVNLEIKAGEVHAIMGRNGSGKSTFSKVISGHPDYEVTGGEIIYKGENLLDKEPDERAKSGIFLAFQYPLEIPGVSNLDFLRVAYNARRKYLGLEELDTFDFEEIVEEKLEVVQMNPAFLGRSLNEGFSGGEKKRNEILQMALLEPTLGILDEIDSGLDIDALKIVANGVNQLATPDNAFLVITHYQRLLNYITPDFVHVMYDGRIVTSGGKELAHELENKGYDFLDEQ--AL--------------VE--V----------------------
>1641812_Maeruginosa@AKE63029.1| Iron-sulfur cluster assembly ATPase protein SufC
------------------------------------------------------MS-EVILSVKNLTASID----GN------QILKGVNLEIKAGETHAIMGRNGSGKSTFSKVIAGHPDYEVTGGEIIYKGENLLEKEPDERALMGIFLAFQYPLEIPGVSNLDFLRVAYNARQKHLGSEELDSFDFEELVEKKLEVVQMNPSFLGRSLNEGFSGGEKKRNEILQMALLEPTLGILDEIDSGLDIDALRIVAQGVNHLATPDNAFLLITHYQRLLNYIEPDVIHVMYDGRIVTSGGKELALELERTGYDFLDEQ--VL--------------AV--K----------------------
>32049_Ssp@ACA99801.1| FeS assembly ATPase SufC
------------------------------------------------------MS-EVILAIKNLTATVD----GQ------PILKGVDLEIKAGEIHAIMGRNGSGKSTLSKIIAGHPEYEVTGGEIIYKGENLLEKEAEERALDGIFLAFQYPLEIPGVSNLDFLRVAYNAKLKHQGKEEIDAFDFEDLIEEKLEVVKMNPSFLERSLNEGFSGGEKKRNEILQMALLEPSLGILDEIDSGLDIDALRIVAEGVNQLATPDNAFLLITHYQRLLDYITPQFVHVMYDGRIVKSGGKELALELEATGYDFLDQE--LA--------------AG--VV---------------------
>113355_Gherdmanii@CM001775.1_3111|  3192082 3192894
MSP----------------------------LVIEP----NKIT---------NMN-QPILSIRNLTASVD----GT------PILKGVNLEINAGEIHAIMGRNGSGKSTFSKVLTGHPEYEVTGGEVIYLGENLLEKEPEERALAGIFLAFQYPLEIPGVSNLDFLRVAYNARCKHLGLEELDAFDFEDLVEQKLDIVKMNSAFLARSLNEGFSGGEKKRNEILQMALLEPTLGILDEIDSGLDIDALRIVSEGVNQLRKPDNAFLLITHYQRLLDYITPDFVHVMYQGKIVMSGDKNLALELEAKGYDFLDEE--EL--------------AL--VN*--------------------
>755178_Caponinum@AFZ54937.1| FeS assembly ATPase SufC
------------------------------------------------------MN-QPILTVRNLTASVD----DT------PILKGVNLEIKAGEIHAIMGRNGSGKSTFSKVLTGHPEYEVTGGEIIYQGENLLEKEPEERALAGIFLAFQYPLEIPGVSNLDFLRVAYNARRKHLGLEELDAFDFEDLVEEKLEVVKMNPSFLQRSLNEGFSGGEKKRNEILQMALLEPTLGILDEIDSGLDIDALRIVSEGVNQLRKPDNAFLLITHYQRLLDYITPDFVHVMYEGKIVMSGDKNLALELEAKGYDFLDKE--QL--------------TN--V----------------------
>2054282_Csp@AUC61434.1| Fe-S cluster assembly ATPase SufC
------------------------------------------------------MT-ETILSVRNLSASVD----GT------PILKGVNLEIKAGEVHAIMGRNGSGKSTLSKVLTGHPEYEVTGGEILYKGENLLDKEPDERALAGIFLAFQYPLEIPGVSNLDFLRVAYNARCKFLGLEEIDAFDFEDLIEEKLGIVKMDSAFLSRSLNEGFSGGEKKRNEILQMALLEPTLGILDEIDSGLDIDALRIVSEGVNQLQKPDNAFLLITHYQRLLDYIKPDFIHVMSQGKIVLSGDKSLAIELEERGYDFLEDE--QL--------------VE--V----------------------
>1147_Ssp@AIE73526.1| Iron-sulfur cluster assembly ATPase protein SufC
------------------------------------------------------MS-QTVLSIKNLAASVD----GN------QILKGVNLEIKAGEVHAIMGRNGSGKSTLSKVITGHPDYEITGGEIIYQGQDLSALEPHERALAGIFLAFQYPLEIPGVSNLDFLRIAYNAKRKHQGLEELDTFDFEDLIQEKLDVVKMNPAFLERSLNEGFSGGEKKRNEILQMAILEPTLSILDEIDSGLDIDALRIVSEGVNFLKNPNNATLVITHYQRLLNYIIPDHIHVMYDGKIVMSGGKELALELEEKGYDFLDEQ--VL--------------AA--V----------------------
>2005460_Csp@BAZ44517.1| FeS assembly ATPase SufC
------------------------------------------------------MS-ETILSISNLTANVD----GT------PILKGVNLEIKAGEVHAIMGRNGSGKSTLSKIIAGHPDYEITGGEIIYQGENILDLEPNERANRGIFLAFQYPLAIPGVSNLDFMRVAYNAKRKYQGLEEIDTFDFEDLIEQKLQVVQMKSSFLARSLNEGFSGGEKKRNEILQMALLDPTLTILDEIDSGLDIDALKIVADGVNQLKTPDKGYLVITHYQRLLDYIIPDFVHVMQSGKIITSGGKELALELENRGYEFLDDQ--AT--------------AE--VGV--------------------
>111780_Scyanosphaera@AFZ34869.1| Iron-regulated ABC transporter ATPase subunit SufC
------------------------------------------------------MS-ETILSIHNLAASVD----GT------PILKGVNLEIKAGEVHAIMGRNGSGKSTLSKIIAGHPDYQVTGGEIIYKGENILEQEPNERALNGIFLAFQYPLEIPGVSNLDFLRVAYNAKRKHEGLEEIDTFDFEDLIEEKLAIVQMKSSFLERSLNEGFSGGEKKRNEILQMALLNPTLTILDEIDSGLDIDALKIVAEGVNQLKTPEKGYLVITHYQRLLNYIEPDFVHVMQNGQIVTSGGKELALELESRGYDFLDDK--AV--------------VE--VGA--------------------
>2420336_Cbacterium@RMF25200.1| Fe-S cluster assembly ATPase SufC
------------------------------------------------------MS-ETILLIKDLTASVE----GT------PILKGVNLEIKAGEIHAIMGRNGSGKSTLSKVIAGHPDYEVTGGDIIYLGESILDKDPHERALAGIFLAFQYPLEIPGVSNLDFLRVAYNAKRKYEGLEEIDTFDFEDLVEEKLDVVKMKSSFLERSLNEGFSGGEKKRNEILQMALLDPTLVILDEIDSGLDIDALKIVAAAVNQLRTPEKAYLVITHYQRLLNYIQPDFVHIMQDGRIIASGDKELALELESRGYDFLEEE--QA--------------VAE-AGA--------------------
>1228987_Cendosymbiont@BAP18452.1| iron-sulfur assembly ATPase
------------------------------------------------------MS-KVILSVQNLTVNVE----GN------PILKGVSLEIKAGEIHAIMGRNGSGKSTLSKVLAGHPDYEITGGNIIYKGEEIIGKSPTERANMGIFLAFQYPLEIPGVSNLNFLRVAYNAHRKYQGLEEIDTFDFEDLVEKKLDVVKMNPSFLERSLNEGFSGGEKKRNEILQMALLEPTLGILDEIDSGLDIDALRIVANGVNKLATDENAFLLITHYQRLLNYIEPQYIHVMHNGRIVTTGGKDLALELEESGYDFVEET--LL--------------TN--A----------------------
>1880902_Lsp@OCQ94575.1| Fe-S cluster assembly ATPase SufC
-----------------------------------------MIV---------DNA-PTVLSVKNLTANVN----DT------PILKGLNLEIKAGEIHAIMGRNGSGKSTFSKILAGHPAYEVTGGEVVFEGQNLLELEAEERARSGVFLAFQYPVEIPGVSNLDFLRASYNARRKHQGLEEVDPFDFEDVVRDRLQVVQMDASFLDRSVNQGFSGGEKKRNEILQMALLEPTLAVLDETDSGLDIDALRIVAEGVNQLANEKNAMLVITHYQRLLDYIVPDYVHVMYDGKIVMTGDKELALELEAKGYDWVDEL--QP--------------VG--V----------------------
>111611_Gsp@LNDC01000104.1_14|  13589 14374
-----------------------------------------MSQ---------ENN-QVILSIRNLTAEVE----GT------QILNGVNLEIKAGETHAIMGTNGSGKSTLSKVLAGHPDYQVTGGEVIYQGKNLLEMEADERSLAGIFMAFQYPVEIPGVSNLEFLRASYNSQRKARGLEEIDAFDFEDLVEEKLDFVKMDSSFLERNLNEGFSGGEKKRNEILQMALLEPTLAILDETDSGLDIDALKTVAHGVNQLAGPEKSMLVITHYQRLLNYIVPDYVHVMANGRIITTGNKELAEELEEKGYDWIKEQ--TA--------------GAG-V---------------------*
>2099687_Cbacterium@PXDR01000573.1_7|  6792 7577
-----------------------------------------MIN---------PGS-EVILSVEDLRAEVD----GI------EILKGINLEVKAGEIHAIMGLNGSGKSTLSKVLAGHPDYTVTGGKAVFKGQDLLALEPHERATAGVFLAFQYPLEIPGVSNRDFLRVAYNAQRKAKGEDEIDVFDFDDLLEERLDVVKMDFSFLDRSVNEGFSGGEKKRNEILQMALLKPGLAILDETDSGLDIDALKTVAAGVNQLASPDNCMVLITHYQRLLGYIVPDFVHVMADGRIIRTGQKELAEQLEAKGYDWVLAE--AA--------------EV--SA*--------------------
>268115_Lantarctica@PZO39357.1| Fe-S cluster assembly ATPase SufC
-----------------------------------------MIN---------ENS-KILLSVRDLRATVD----GT------EILKGLNLEVRSGEIHAIMGLNGSGKSTFSKVLAGHPDYEITAGEIHFKGQDILELEPHERATSGIFLAFQYPLEIPGVSNRDFLRVAFNAHRKARGEEEIDVFDFDDLIEEKLDVVKMDASFLDRSVNEGFSGGEKKRNEILQMALLEPVLSILDETDSGLDIDALKTVAGGVNQLSNADNAVVLITHYQRLLDYIIPDYVHVMADGRIITTGDKALAKELEARGYEWVMAE--HR--------------AE--VTA--------------------
>2099684_Cbacterium@PWRG01000117.1_19|  18709 19497
-----------------------------------------MIN---------HNS-KTILSVRDLHATVD----GT------EILKGLNLEVKAGEIHAIMGLNGSGKSTFSKVLAGHPDYKVTAGEIHFKGQDMLELEPHERATAGVFLAFQYPLEIPGVSNRDFLRVAYNAHRKGRGEDEIDVFDFDDLIEEKLDVVKMDASFLDRSVNEGFSGGEKKRNEILQMALLEPILAILDETDSGLDIDALKTVAGGVNQLATPDNAVVLITHYQRLLNYIQPDYVHVMADGRIVTTGDKSLAHELEARGYEWIMDE--HR--------------AE--VSA*-------------------
>1666911_Ppriestleyi@KPQ36781.1| Fe-S cluster assembly ATPase SufC
-----------------------------------------MIN---------ENA-KTILSVRNLHASVE----GT------EILKGLNFEVKAGEIHAIMGLNGSGKSTFSKVLAGHPDYTVTAGEVIFQGQDLLALEPHERANSGVFLAFQYPLEIPGVSNRDFLRVAYNAHRKARDEEEIDVFDFDDLIEERSEIVKMDVSFLDRSVNEGFSGGEKKRNEILQMALLQPDLAILDETDSGLDIDALKTVSSGVNQLSTPDNATVLITHYQRLLNYIVPDYVHVMAQGRIVKTGGKELALELESRGYDWIVPE--EA--------------VV-------------------------
>321327_Ssp@ABD00333.1| FeS assembly ATPase SufC
-----------------------------------------MIC---------ENS-PVILSVRDLSAEID----GT------PILKGLSLEIRAGEIHAIMGPNGSGKSTFSKILAGHPDYRVTGGEILYLGKNLLEMEPEERAWAGIFLAFQYPIEIPGVSNLDFLRAAYNARQKYRDQPELDALDFDDLVREKLDIVKMDPVFLERSVNEGFSGGEKKRNEILQMAVLEPTLAILDETDSGLDIDALRIVAHGINRLAGPENAMLLITHYQRLLDYVTPDYVHVMEGGRIVISGDKTLALELEERGYDWIKTQ--SG--------------QE--PAAATS------RQEKEG-----
>195250_Ssp@CM001776.1_2852|  3104746 3105534
-----------------------------------------MIR---------DNS-DVILSVRDLTASVD----GT------PVLKGVNLEVKAGEIHAIMGRNGSGKSTFSKVLAGHPDYEVTGGDVFYKGENLLEMEPEDRARAGVFLAFQYPIEVPGVSNEEFLRLSCNAVRTYRGLEELDPFDFGDFVAEKLEVVEMSPSFLERSVNSGFSGGEKKRNEILQMAVLEPTLSILDETDSGLDIDALRIVSNGVNQLAGEDNATILITHYQRLLNYIVPDFVHVMYGGKIIRTGGKELALELEEKGYDWIDEL--EV--------------VA--AGS*-------------------
>317619_Phollandica@KB235941.1_292|  339859 340689
-----------------------------------------MIN---------ANA-ETIISVKDLTARVD----DV------PILKGVNLDIKAGEIHAIMGRNGSGKSTLSKVLAGHPAYEVTGGSVVFQGQDLLELAADIRAQKGIFLAFQYPLEIPGVTNLDFLRVSYNSRQKAKGLEELDVFDFDDLIQDKLDIVKMDPSFLTRSVNEGFSGGEKKRNEILQMALLEPTLAILDETDSGLDIDALRIVADGVNQLTNPTNAVLMITHYQRLLSYIQPDFIHVMHAGQIIRTGGKELALELEEKGYDWIDDL--VLDTNPETNPETNPAKVE--VAV*-------------------
>1140_Selongatus@ABB57766.1| Iron-regulated ABC transporter ATPase subunit SufC
-----------------------------------------MII---------ENS-DVILSIQDLTAEVE----DA------AILKGVNLEVRAGEIHAIMGRNGSGKSTLSKVLAGHPAYRVTGGSITYKGQDLLALEPEERSQAGVFLAFQYPLEIPGVSNLDFLRVAVNARRKAAGQEELDAFDFQELVEARLDVVKMNPDFLGRGVNEGFSGGEKKRNEILQMALLEPSLAILDETDSGLDIDALRIVSDGVNQLTNADNATILITHYQRLLDYIKPDFVHVMAEGRIIRTGGPELALELEETGYEWVDQA--LA--------------GA--AV---------------------
>582515_Rlacunae@ERN42682.1| FeS assembly ATPase SufC
-----------------------------------------MIR---------DGS-EVILSVRDLSASID----DK------QILKKLDLTVKAGEIHAIMGRNGSGKSTFSKVLAGHPSYQVTGGEIEFCGASALDLEPNERALAGIFLAFQYPIEVPGVSNLDFLRTAYNALRKHRGQDELDPFDFEDLVEEKLEVVRMDPSFLERSLNEGFSGGEKKRNEILQMALLEPKLAILDETDSGLDIDALKIVASGVNQLATPDNATVLITHYQRLLNYIEPDYVHVMYEGRIVKSGGKELALELEERGYDWLDVQ--VS--------------AE--AIA--------------------
>2053605_Rsp@HAE05182.1| TPA_asm: Fe-S cluster assembly ATPase SufC
-----------------------------------------MIV---------ENG-EVILSIRDLRANVC----GK------TILRGVNLEVRAGEIHAIMGPNGSGKSTFAKVLAGHPTYEMTGGEVIFQGKNLCEMQPEERARLGVFLAFQYPLEIPGVSNLDFLRLAYNSKRNYQGLEEIEPLDFEDLVHEKLDMVGIDPNFLTRSVNEGFSGGEKKRNEILQMAILEPKLAILDEIDSGLDIDALRSVANGVNQLASSENATIIITHYQRLLDYIVPDYVHIMARGQIVKFDGKELALELESRGYSWILEE--TE--------------AK--VGA--------------------
>1947904_Cbacterium@DBAX01000029.1_16|  11834 12607
-----------------------------------------MIV---------ADS-SEVLVIQDLTAAVD----GV------PILKGVNLAIKAGEIHAIMGPNGSGKSTLSKVLAGHPDYEVTGGTVQYLGQDLFALEPAERARAGVFLAFQYPIEVPGVSNADFLRLSYNARQKHRGLPELDLLDFDDLLQQKLPIVEMNPAFLSRSVNEGFSGGEKKRNEILQMAILEPTLAILDETDSGLDIDALRVVSHGVNQLATPHNCCLLITHYQRLLQYIIPDFIHVMAEGKISLTGDRTLAEELESKGYDWLKDG--DG*----------------------------------------
>1666909_Bbacterium@KPQ00399.1| Fe-S cluster assembly ATPase SufC
-----------------------------------------------------------MLQIKNLHASVD----GI------EILKGINLEIKAGEVHAIMGPNGSGKSTLSKVVAGHPAYEVTQGEILFEGTDIAELDADERARMGIFLAFQYPVEIPGVSNSMLMRQAYNAIRREHGEEELDPLEFDDYVHKKLDLVEMDPKFLDRSVNDGFSGGEKKRNEILQMAVLNPKLALLDETDSGLDIDALRIVSNGINQIKSSDKGVMLVTHYQRILNYITPDYVHVLKAGRIVKSGGKELALELESQGYEEVEEI---------------------------R-----------------
>2094027_Bbacterium@PUKH01000008.1_33|  33755 34522
-----------------------------------------------------------MLTIKNLHAEVE----GE------KILRGIDLEIKAGEVHAVMGPNGSGKSTLAKIIAGHPSYEITDGQILYEGEDLAEMEPDERARKGVFMAFQYPVEIPGVSNSMLMRESYNQLRKENGEDPLDPLEFEDYVAEKLKLVEMDAKFLERNVNAGFSGGEKKRNEILQMAVLNPKLSLLDETDSGLDIDALRIVSEGINKLSGKDNAILLVTHYQRILNYITPDYVHVLVNGRIHKSGGKELALELEEHGYEWVTAN--TE--------------VN--GEAK*------------------
>1457365_CCproteinivoru@AXJ00848.1| Iron-regulated ABC transporter ATPase subunit SufC
-----------------------------------------------------------MLKIVDLHAQVEGE--DI------EILKGINLEINKGEVHAIMGPNGSGKSTLAKVVAGHPAYEVTAGQIFFDGEDVLEMEPEERALAGLFLAFQYPVEVPGVSNAMLIRQSVNNIRKARGQEELDPLEFEDYIADKLKLVEMDNKFLDRSVNAGFSGGEKKRNEILQLAAMEPRLSLLDETDSGLDIDALRIVSEGINALRSQDNAFMVVTHYQRILNYIKPDFVHVLMGGRIVKSGGSELAHELENQGYDWLIKE--TH--------------VN--GEVK-------------------
>1951504_Bbacterium@DGCQ01000010.1_259|  269816 270589
-----------------------------------------------------------MLEIKNLHAKVEGE--DI------EILKGVNLKVNAGEIHAIMGPNGSGKSTLSKVVSGHPEYEVTEGEILFNGEDITELDADERAHLGLFLAFQYPVEVPGITNKTLLREAYNTIARANDREELDPIEFEDYITEKLDVIEMKDEFLSRSINTGFSGGEKKKNEIFQMAVLNPVLSFLDETDSGLDIDALKVVSDGVNKIANDKNAIVMITHYQRLLNYIKPDYVHVMMAGKLIKSGGFELAEELEANGYDALEKE--LV--------------LN--GEAQ*------------------
>1121104_Bvulgaris@AQXH01000001.1_265|  289557 290330
-----------------------------------------------------------MLEIKNLHAKVEGE--DI------EILKGVNLKVNAGEIHAIMGPNGSGKSTLSKVVSGHPEYEITEGEILFEGEDITEMDADERAHLGLFLAFQYPVEVPGITNKTLLREAYNTIARANDRDELDPLEFEDYITSKLEVIEMKDEFLERSINTGFSGGEKKKNEIFQMAVLDPKLSFLDETDSGLDIDALKVVSDGVNKIASEENAIVMITHYQRLLNYIKPDHVHVMMAGRIIKSGDIKLAEELEANGYDQLEKE--LL--------------LN--GEAQ*------------------
>1951518_Bbacterium@DKGJ01000036.1_151|  165453 166226
-----------------------------------------------------------MLEIKNLHAKVEGE--DI------EILKGVNLKVNAGEIHAIMGPNGSGKSTLSKVVSGHPEYEVTDGEILFEGEDITEMDADERAHLGLFLAFQYPVEVPGITNKTLLREAYNTIARANDREELDPLEFEDYLVSKLDVIEMKDEFLNRSINTGFSGGEKKKNEIFQMAVLDPKLSFLDETDSGLDIDALKIVSDGVNKIANDEKAIVLITHYQRLLNYIKPDFVHVMMNGKIIKSGDIALAEELEANGYDQLQKE--LM--------------LN--GEAQ*------------------
>1951483_Bbacterium@DBVB01000061.1_16|  13637 14392
-----------------------------------------------------------MLEIRNLHAVVEGE--EL------EILKGVNLTVNKGEIHAIMGPNGSGKSTLSKVVSGHPEYEVTEGTILFEGEDITEMDADERAHLGLFLAFQYPVEVPGITNKTLLREAYNTIARANEREELDPLEFEDYLVSKLEIIEMKDEFLNRSINTGFSGGEKKKNEIFQMAVLNPRLSFLDETDSGLDIDALKVVSDGVNKIASPENAIVMITHYQRLLNYIKPDFVHVMMNGKIVKSGDISLAEELEANGYDQMQKE--LA--------------*--------------------------
>1951514_Bbacterium@DIAA01000023.1_164|  199596 200369
-----------------------------------------------------------MLEIKNLHASVEGE--DE------QILKGVNLTINKGEIHAIMGPNGSGKSTLAKVVSGHPEYEITEGEILFEGEDITELDADERAHLGMFLAFQYPIEVPGITNRTLLRESYNTIARENDREELDPLEFDDYLKERLEVIDMKDSFLERSINTGFSGGEKKKNEVFQMAVLNPKLAFMDETDSGLDIDALKIVSDGINKIAGPENAIVLITHYQRLLNYITPDYVHVMMNGKIVKSAGKELALELEDQGYEKLEKE--FS--------------LN--GEAQ*------------------
>2053187_Rbarkolensis@PKD44784.1| Fe-S cluster assembly ATPase SufC
-----------------------------------------------------------MLELKDLHVEVEGE--GI------EILKGVNLKVNKGEIHAIMGPNGSGKSTLSKVVAGHPEYEVTKGDILFDGESVLELDPDERAHKGMFLAFQYPVEVPGVTNKTLLRESYNTIAASMGREELDPLQFEDYVKDKLELIEMNPEFLDRSVNAGFSGGEKKKNEIFQMAVLKPRLSLLDETDSGLDIDALKIVSNGINQLHGEDDAVVLITHYQRLLNYIEPDFVHVMIGGKIVKSGKKELALELEDKGYDWLEEH--AT--------------VN--GEAK-------------------
>1729466_Cbacterium@LKNA01000020.1_11|  10342 11115
-----------------------------------------------------------MLELKDLHVEVEGE--GI------EILKGVNLKVNKGEIHAIMGPNGSGKSTLSKVVAGHPEYEVTQGDILFEGESILELDPDERAHKGVFLAFQYPVEVPGVTNNTLLRESYNTIAASLGREELDPLQFEDYLKDKLELIEMNPEFLERSVNAGFSGGEKKKNEIFQMAVLQPRLSLLDETDSGLDIDALKIVSKGINQLHSEDNAIVLITHYQRLLNYIEPDFVHVMMGGKIVKSGDKKLALELEDKGYDWLDEF--AT--------------VN--GEAK*------------------
>2079485_Gsp@PWN07127.1| Fe-S cluster assembly ATPase SufC
-----------------------------------------------------------MLELKDLHVEVEGE--GI------EILKGVNLKVNKGEIHAIMGPNGSGKSTLSKVVAGHPEYEVTKGDILYDGESVLEMDPDERAHAGIFLAFQYPVEVPGVTNTTLLRESYNTIAASRGREELDPLEFDDYIKDKLDLVQMKPDFLERSVNTGFSGGEKKRNEIFQMAVLQPRLSLLDETDSGLDIDALKIVSDGINKLHGDEDAVVLITHYQRLLNYIEPDFVHVMMGGKIVKSGDKTLALKLEEQGYDWLEAH--AT--------------VN--GEAS-------------------
>2293433_Rsp@REL38099.1| Fe-S cluster assembly ATPase SufC
-----------------------------------------------------------MLEIKDLHVVVEGE--DT------EILKGVNLKINKGEIHAIMGPNGSGKSTLSKVVAGHPEYEVTKGDILYNGESILELDPDERAHAGIFLAFQYPVEVPGVTNTTLLRESYNTIAASRGREELDPLEFEDYIQDKLELVGMNPEFLQRSVNAGFSGGEKKRNEIFQMAVLRPQLSFLDETDSGLDIDALKIVSEAINQLHGEEDSVVLVTHYQRLLNYIEPDFVHVMIGGKVAKSGDKDLALKLEDQGYDWLNAY--AT--------------VN--GEGK-------------------
>1953152_Bbacterium@DEMS01000028.1_179|  207930 208703
-----------------------------------------------------------MLELKDLHAEVEGE--GI------EILKGVNLTVTKGEIHAIMGPNGSGKSTLAKVVAGHPEYEVTKGDILFNGESILELDPDERAHAGVFLAFQYPVEVPGVTNSTLLRESYNTIAASRGREEMDPLEFDDYIREKLELVEMNPDFLGRSVNAGFSGGEKKRNEIFQMAVLQPTLSLLDETDSGLDIDALKIVSEGINKLHGEDDAVVLITHYQRLLNYIIPDKVHVMIGGRIVKTGGKELAFELEERGYDWLESL--AT--------------VN--GEAK*------------------
>1953139_Bbacterium@DDIC01000075.1_1|  2 622
-----------------------------------------------------------MLEIKNLHAIVEGE--DI------EILKGVNLTVNKGEIHAIMGPNGSGKSTLSKIVAGHPGYEVTQGDIIYDGESILEMDPDERAHAGIFLAFQYPVEVPGVTNMTLLRESYNTIAKSRGREEMDPLEFEDYLKTKLDLVEMNPEFLHRSVNTAFSGGEKKRNEIFQMAVLQPKLSFLDETDSGLDIDALRIVSGGINQIHGEEDAVVMVTHYP---------------------------------------------------------------------------------------
>2021605_Bbacterium@NNSL01000485.1_6|  5560 6339
-----------------------------------------------------------MLEIKNLHVEVEED--GT------EILKGVNLKINLGEIHAIMGPNGSGKSTLAKVVAGHEAYEITEGDILYEGESILELEPDERAHLGIFLAFQYPVEVPGVTNKTLLRESYNTIAREQGREELDPLEFEDYVEERLEIVDMKPEFLERSINAGFSGGEKKRNEIFQMAVLDPKISFLDETDSGLDIDALKVVANGINHLADEDNAVCLVTHYQRILDYIVPDHVHVMLDGKIVKSGDKDLAIKLEEEGYDWLADLANVS--------------VN--GEQN*------------------
>1194090_Aroseus@SHF52143.1| Iron-regulated ABC transporter ATPase subunit SufC
-----------------------------------------------------------MLEIKDLHVCVEEDP-SE------KILKGVNLTINKGEIHAIMGPNGSGKSTLSKVVAGHEAYEVTQGDILFEGESILDLDPDERAHKGIFLAFQYPVEVPGVTNKNLLRQAYNTIAKEQGREELDPIEFEDYAAEKLELVDMKKEFMDRSVNAGFSGGEKKRNEIFQMAVLNPRLSFLDETDSGLDIDALKIVANGINQIADEDRAVVMVTHYQRILDYIEPDYVHVMIDGRIAKSGDKDLAVKLEDQGYDWLSDTASVS--------------VN--GEQN-------------------
>2032627_Asp@PAU93805.1| Fe-S cluster assembly ATPase SufC
-----------------------------------------------------------MLEIKDLHVCVEEDP-SE------KILKGVNLTINEGEIHAIMGPNGSGKSTLSKVVAGHEAYEVTQGDILYNGESILDLEADERAHLGIFLAFQYPVEVPGVTNKNLLRQAYNTIAEEQGREELDPLQFEDHAREQLKLVDMKEEFLERSVNAGFSGGEKKRNEIFQMAVLQPKLSFLDETDSGLDIDALKIVANGINELSGEDNAVVLVTHYQRILDYVQPDHVHVMIDGKIAKSGDKDLAIKLEEQGYDWLTDT--VS--------------VN--GEQQ-------------------
>1548548_Bsediminis@AWV88108.1| Fe-S cluster assembly ATPase SufC
-----------------------------------------------------------MLEVKNLHASVE----GV------RILKGINFTVNPGEIHAIMGPNGSGKSTFAKVLAGHPAYTVTKGDILYKGESIVEEEPEDRARQGIFLAFQYPVEVPGVTNSAFLRQSYNSVVEARGGERMDPLEFDDFVREKLKVVDMPAAKLDRSVNVGFSGGEKKRNEILQMAVLDPSLALLDETDSGLDIDALRTVANGINTLHREDNAVVLVTHYQRLLNYITPDFVHVMVNGQIVKSGTKELALELEERGYDWIINE--SK--------------AS-------------------------
>64471_Ssp@ABI45784.1| FeS assembly ATPase SufC
-----------------------------------------MIR---------PDA-EPLLEITDLHASVE----GK------PILNGVNLQVKAGEIHAVMGRNGSGKSTLSKVLAGHPAYRVTSGSVRYLGRDLLDLEPEERSRLGVFLGFQYPIEIPGVSNLEFLRVSTNARREKQGKEEFDTFDFDDHVRDRLQVVQMDPAFLERSVNEGFSGGEKKRNEILQMALLDPVVAILDETDSGLDIDALRIVAGGVNQLASPDNCTLLITHYQRLLDEITPDYVHVMGAGRILKTGGRELALELEKIGYDWVDQL--LA--------------AE--GVS--------------------
>84588_Ssp@CAE06835.1| ABC transporter, ATP-binding component
MCSTSCRWSSPPRRTSCWPSSSRDPWADLWLHILFSLSSSPVIR---------PDA-ELLLDINNLHASVE----DQ------PILKGVNLQVRAGEIHAVMGRNGSGKSTLSKVLAGHPAYRVTAGTVRYRGSDLFELEPEERARLGVFLGFQYPVEIPGVSNLEFLRVAANARRSKQGLEELDTFDFEDHVQQKLQVVQMDPAFLERSVNEGFSGGEKKRNEILQMALLDPVVAILDETDSGLDIDALRIVAGGVNQLATPDNATLLITHYQRLLDEITPDYVHVMAAGRILRTGSRDLALELEKTGYDWVDKE--LA--------------AQ--GVA--------------------
>2024880_Ssp@MAB54706.1| Fe-S cluster assembly ATPase SufC
-----------------------------------------MLN---------PDS-ELLLDIVDLHASVE----DS------EILKGVNLQVRSGEIHAIMGRNGSGKSTLSKVLAGHPAYKVTSGSVVYRGIDLLELEPEERARIGVFLSFQYPVEIPGVNNLEFLRVATNARRVECGHEEMDHFEFEDLVRERIKVVQMDPAFLERSINEGFSGGEKKRNEILQMALLEPIVAILDETDSGLDIDALRIVASGVNQLANPQNSTLLITHYQRLLELIIPDYIHVMAAGRILKTGGRELAVELEKTGYDWVDRE--LA--------------LQ--GQA--------------------
>210768_Ssp@NQKX01000006.1_60|  56792 57598
-----------------------------------------MIR---------PDA-DLLLEIVDLHARVE----DQ------PILKGVNLTVRAGEIHAVMGRNGSGKSTLSKVLAGHPAYTVTGGSVRYRGADLLDLEPEQRSRIGLFLGFQYPVEIPGVSNLEFLRVSTNARRSELGKEELDTFAFEDVVRERLEVVKMDPAFLERSVNEGFSGGEKKRNEILQMALLEPSVAILDETDSGLDIDALRIVAAGVNQLSTPENATLLITHYQRLLDVIIPDYVHVMAAGRILRTGGKELAFELEERGYDWVDAE--LA--------------SE--QRSVAE------VAG*-------
>1655601_Cbacl30@KRO94780.1| ABC transporter ATP-binding protein
-----------------------------------------MIR---------PDA-PVLLEICDLHARVE----EQ------PILKGVNLTIRAGEIHAVMGRNGSGKSTLSKVLAGHPAYTVTSGSVSYMGADLLELAPEQRSRLGLFLGFQYPVEIPGVSNLEFLRVSTNARRAQRGEEELDTFAFEDLVRERLKVVQMDPAFLGRSVNEGFSGGEKKRNEILQMALLEPLVAILDETDSGLDIDALRIVADGVNQLAGPDNATLLITHYQRLLDLITPDYVHVMAAGQILRTGGKELALELERTGYEWVDQE--LA--------------SL--SREPAE------VL---------
>2026889_Csp@PHX67883.1| Fe-S cluster assembly ATPase SufC
-----------------------------------------MIR---------PDA-PVLLEICDLHARVE----EQ------PILKGVNLTIRAGEIHAVMGRNGSGKSTLSKVLAGHPAYAVTAGSVSYMGADLLELAPEQRSRLGLFLGFQYPVEIPGVSNLEFLRVSTNARRAQRGEEELDTFAFEDLVRERLKVVQMDPAFLDRSVNEGFSGGEKKRNEILQMALLEPLVAILDETDSGLDIDALRIVADGVNQLAGPDNATLLITHYQRLLDLITPDYVHVMAAGQILRTGGKELALELERTGYEWVDQE--LA--------------SL--SREPAE------VL---------
>292564_Cgracile@AFY28693.1| FeS assembly ATPase SufC
-----------------------------------------MIR---------PDA-PVLLEIRDLTARVE----DQ------PILKGVSLTIRAGEIHAVMGRNGSGKSTLSKVLAGHPAYTVTGGTVHYMGDDLLSLEPELRARAGLFLGFQYPVEIPGVSNLEFLRVATNARRAGKGEEELDTFAFEDLVRERLQVVQMDPAFLERSVNEGFSGGEKKRNEILQMALLEPLVAVLDETDSGLDIDALRIVAGGVNHLAGPDNATLLITHYQRLLDVITPDYVHVMAAGRILRTGGKELALELEERGYDWVDAE--LA--------------SL--ERTPAE------VG---------
>74547_Pmarinus@CAE21780.1| ABC Transporter, ATP binding component
-----------------------------------------MIS---------LDA-PVLIEIRDLSACVD----DQ------PILNGVNLTIRAGEIHALMGRNGSGKSTLSKVLAGHPAYKVTEGSVLYRGEDLLPLEPDERSRIGLFLGFQYPVEIPGVSNLEFLRVSTNARRLEQGMEELDTFAFEDFVRERLGLVQMDPAFLDRSVNEGFSGGEKKRNEILQMALLEPLVAILDETDSGLDIDALRIVAGGVNQLANVDNATLLITHYQRLLDLIQPDYVHVMAAGRIVRSGDKALALELEQRGYEWVDRE--LD--------------AL--EMT--------------------
>316278_Ssp@CAK28920.1| FeS assembly ATPase SufC
-----------------------------------------M-----------SES-PVLLEITDLRASVA----DQ------EILCGVNLTVRAGEIHAVMGRNGSGKSTLSKVIAGHPTYTITGGSVRFRGQDIAELPPEERSRAGVFLGFQYPVEIPGVSNLEFLRVSTNARRQAQELEELDTFSFEEHLQQRLELVQMDPSFLERSLNEGFSGGEKKRNEILQMALLEPVVAILDETDSGLDIDALRIVAAGVNHLAGPDNATLLITHYQRLLDAITPQFVHVMAHGRILRTGGPELALELERRGYDWVDAE--AG--------------VT--SRSPEV------LA---------
>2055796_Sbacterium@HBU26771.1| TPA_asm: Fe-S cluster assembly ATPase SufC
-----------------------------------------------------------MLEVSNLRASVVDHELDQ------EILCGVNLTVRVGEIHALMGRNGSGKSTLSKVIAGHPSYVITAGSIRFKGRDLAELAPEERSRAGIFLGFQYPVEIPGVSNLEFLRVSTNARRIALGLEELDTFSFEDHLQQRLQLVQMDPSFLDRSLNEGFSGGEKKRNEILQMALLEPSLAILDETDSGLDIDALRIVAEGVNHLAGPNNATLLITHYQRLLEAVTPHFVHVMAHGRILRTAGPELAFELESKGYDWIDVE--AG--------------IS--SRADAIGEAEHELA---------
>2162190_Psp@QCFN01000002.1_63|  56975 57766
-----------------------------------------MIS---------KDS-EIILEIKNLQARVE----DQ------SILQGVNLTIRSGEIHALMGRNGSGKSTLAKILAGHPSYTVTGGTVLYCGKDLLDLDPEERSRIGLFLGFQYPIEIPGVNNLEFLRVATNARRQGLNKEELDVFEFEEVVREKLKIVQMDSSFLDRSVNEGFSGGEKKRNEILQMALLEPTVSILDETDSGLDIDALRIVSSGVNQLSNPKTATLLITHYQRLLNEIKPDFVHVMSAGRIIKTGDKELALDLEKTGYDWIDKD--AQ--------------PK--GNDL*------------------
>1608213_CSspongiarum@KKZ14304.1| ABC transporter ATP-binding protein
----------------------------------------------------------MLLSIENLHARVE----EN------EILRGVSLQIRAGEIHALMGRNGSGKSTLSKVIAGHPAYTVTAGSIHYRGQDLLALSPEDRARSGVFLGFQYPVEIPGVSNLEFLRVSCNARRQHRGQEELDTFAFEDHVRETMAIVQMDPVFLERSVNEGFSGGEKKRNEVLQMALLEPLVAILDETDSGLDIDALRIVANGVKRLALPTTATLLITHYQRLLDAIIPDFVHVMAEGRILRTGDRNLAMALEQRGYDWVDET--DG--------------SD--TSQP-------------------
>59920_Pmarinus@AAZ58923.1| FeS assembly ATPase SufC
-----------------------------------------MIS---------STS-ETILSIKDLHASVE----DQ------EILHGVNLLVKEGEIHAIMGRNGSGKSTLSKVIAGHPSYKVLSGSIQFKGKNILELEPEERARIGIFLGFQYPVEIPGVSNLEFLRVATNSRRKELLKSELDTFQFEDLVKQRLKIVEMNPAFLERSVNEGFSGGEKKRNEILQMALLEPVISILDETDSGLDIDALRIVASGINRLSQPNSATILITHYQRLLNEITPDFVHIMADGKIIKTGNKELAIDLEKSGYDCIDKN--TK--------------EK--EIAK-------------------
>2162204_Psp@QCJQ01000004.1_3|  2350 3141
-----------------------------------------MTK---------IDS-TTLLEIKDLVASVE----DQ------QILNGVNLKIKAGEIHAIMGRNGCGKSTLSKVIAGHPAYKVISGNVLFKNQNLLELEAEERARIGIFLGFQYPIEIPGVSNLEFLRVATNSRRKEIGETELDTFEFEDLVRAKLDLVQMKPTFLERSVNEGFSGGEKKRNEILQMALLNPSVAILDETDSGLDIDALRIVASGVKKLSTKSTATILITHYQRLLNEITPDYVHIMSDGKIMQTGGPELAIELEKEGYDWLNKY--EE--------------IK--GDKS*------------------
>1919134_Cbacterium@PSP18592.1| Fe-S cluster assembly ATPase SufC
-----------------------------------------MTQ---------PTS-DPILSVRNLHAQAE----GT------PILQGFNLEVNPGEIHAIMGRNGSGKSTLSKVLAGHPDYEVTGGEVWFRGQNLLAMSPEERSLNGLFMAFQYPVEIPGVSNLDFLRVAYNAQRKHQGLEEMDAFDFEDLVEQKLDLVGMDAKFLERNLNEGFSGGEKKRNEILQMALLDPALGILDETDSGLDIDALKTVAGGVNELARSDNAIVVITHYQRLLNYVEPQVVHVMGNGRILKSGDKQLAVELEASGYEGIETE--SV--------------SE--VGAQ-------------------
>1948458_Bbacterium@DGAL01000045.1_2|  444 1229
-----------------------------------------MII---------KNA-ETILSVHNLVASID----GT------QILKGFDITVKAGEIHAIMGPNGSGKSTFSKVLAGHPSYKVDGGTLEFKGQSLMDLEPDERAKLGIFLGFQYPVEVPGVTNGSFLRLAYNTVQGARGKDELDPLEFDDFIQSKLSLLGMDASFLERSLNDGFSGGEKKRNEILQMAILEPTLAILDETDSGLDIDALRVIANGVNTLHGDSDAVVLVTHYQRLLNYIEPDFIHVVDGGRVIKTGDKSLAHELESRGYEWVLDE--NR--------------SK--AA*--------------------
>1986845_Bbacterium@OUT76843.1| Fe-S cluster assembly ATPase SufC
-----------------------------------------MIS---------NNA-EVILNAQDLSASIT----GT------QILKGFDITIKAGEIHAIMGPNGSGKSTFSKVVAGHPSYSVDGGILEFRGKNLTDLEPDERAKLGIFLGFQYPVEVPGVTNGAFLRLAYNTVQGARGKDELDPLEFDDYIQSKLNLLGMDAEFLERSLNDGFSGGEKKRNEILQMAILEPTLAILDETDSGLDIDALRVVANGVNTLHADADAVVLVTHYQRLLNYIEPDFIHVVDGGRVIKTGDKSLAHELESRGYEWILEE--NR--------------SS--VS---------------------
>1951931_Hbacterium@DBME01000068.1_6|  3570 4361
MT---------------------------------------RIN---------HSE-PTMLSIRNLTARIG----EN------DVLRGIDLEIKAGEVHAIMGPNGSGKSTLGKVLAGHPSYEVTGGEVLFRGQNLFDMTPDERARAGIFLGFQHPIEVPGVSNASFLRLAYNKKAEAAGAEELDPLEFDDFIQERIKIVKMDPSFLDRSLNEGFSGGEKKRNEILQMCVLEPALAILDELDSGLDIDALRVLGEAVTALQAPDRAQLIITHFPRILETIQPHQVHVLSGGRIIRTGGKELALELEERGYDWLKEE--AP--------------AG--RA*--------------------
>903818_Hfoetida@KI912268.1_1292|  1534117 1534875
-----------------------------------------------------------MLTIRNLTARIG----ET------EVLHGIDLEIKAGEVHAIMGPNGSGKSTLGKVLAGHPSYVVTGGEVLFEGRNLFELSADERARAGVFLGFQHPIEVPGVSNASFLRLAYNKKAEANGQDELDPLEFDDYIQEKIKLVKMDSSFLDRSLNEGFSGGEKKRNEILQMSVLEPKLAILDELDSGLDIDALRILGEAVNRLTTPTRALLVITHFPRLLETVVPDAIHVLYKGRIVKQGGKELALELEERGYDWITAE--AA--------------GR-----A*------------------
>1121920_Gfermentans@AUAU01000006.1_79|  94904 95668
-----------------------------------------------------------MLSIKNLTASIN----GT------PVLKGIDLEIKAGEIHAIMGPNGSGKSTLGKVLVGHPAYEVTGGEVLYEGRNLFEMAADERARAGLFMGFQHPIEVPGVSNAAFLRLAYNKKAEADGRDELDPLEFDDFIHEKIKLVAMREEFLDRSLNEGFSGGEKKRNEILQMAVLEPKLAILDELDSGLDIDALRVLGEAVNRLQRPDRALLIITHFPRILETIQPQFVHVLSGGRILKSAGKELATELEDRGYDWVLEE--AA--------------AG--GAR*-------------------
>2052165_Hbacterium@PMJK01000162.1_2|  370 1149
---------------------------------------------------------MVMLSIKNLHAEAAGKP-GK------PILRGLSLEVEAGEVCALMGPNGSGKSTLGKVLVGHPAYEVTGGEVLFEGKNLFDLEPDARARAGIFMGFQHPIEVPGVSNAAFLRLAYNKKAEAEGRDELDPLEFDDFIHEKIKLVAMKEEFLDRSLNEGFSGGEKKRNEILQMAVLEPKLAILDELDSGLDIDALRVLGDAVNKLQRPDRALLIITHFPRILETIQPQYVHVLSGGRILKSAGKELAIELEERGYDWVLEE--AA--------------AG--GVR*-------------------
>1188229_Glithophora@APB33547.1| FeS assembly ATPase SufC
-----------------------------------------MTVAVVPE----TTT-QALLTIRELTAEIE----GI------PILKGVNLTVKTGEVHAIMGPNGSGKSTLAKVLAGHPDYTVTGGEVWYRGQDLLGFAPEERAHLGIFLGFQYPLEIPGVTNGDFLRLAYNTRCKAQNLPELDVLDFDDLIQEKLGIVQMDAAFLSRSVNEGFSGGEKKRNEILQMALLAPELAILDETDSGLDIDALRIVAGGINQLINRDNGVILITHYQRLLNYITPQFVHVMEGGRIVRTGTQELARELEVRGYDWLRGD--GD--------------GD-------------------------
>2055767_Cbacterium@HAN45694.1| TPA_asm: ABC transporter ATP-binding protein, partial
-----------------------------------------MLI---------ENS-PVVLSIRELTASVD----GT------PILHGVNLEIRAGEVHAIMGPNGSGKSTLSKILCGHPAYAVTGGTVTFLGEDLLALAPEERARAGVFLAFQYPLEIPGVSNEEFLRLSVNAVRKAKDLPELDPIDFQEFLEA----------------------------------------------------------------------------------------------------------------------------------------------------------------------
>59919_Pmarinus@CAE18531.1| ABC transporter, ATP binding component
-----------------------------------------MQS-------KTKEL-DPILEVNNLFASIE----NL------PILKGVTISVNPGEIHAIMGRNGCGKSTLSKIIAGHPSYKITKGEIKFTGNDIQSLEPEERAQSGIFLGFQYPIEIPGVSNLEFLRVATNARRKFLNKEELDTFDFEDLVKEKLDLVKMDSAFLSRSINQGFSGGEKKRNEILQMALLEPKIAILDETDSGLDIDALRIVASGIKKISNEETGIILITHYQRLLDEIQPDYVHVMSDGQIIKTGESDLALELEKHGYEWTDNF--IK--------------EQ-------------------------
>1499498_Psp@KGG13310.1| Iron-sulfur cluster assembly ATPase protein SufC
-----------------------------------------MSN---------QKK-ALLLEVNDLHASIE----AK------KILNGVNLKIREGEVHAIMGRNGSGKSTLSKVIAGHPLYTINSGEISFQGKAINNLEPEERAAMGIFLGFQYPVEVPGVSNSEFLRAATNARRKYLKKEELDTFEFDEFVTTCLEVIQMNSSFLERNLNEGFSGGEKKRNEILQMAILEPIVSILDETDSGLDIDSLRIVSQAINKLSTKKTSTILITHYKRLLDEIKPDFVHIMNEGKIIKTGTIDLAIELEKGGFKRIQDS--QQ--------------DK--K----------------------
>167539_Pmarinus@AAP99131.1| ABC-type transport system involved in Fe-S cluster assembly ATPase component
-----------------------------------------MTKQL---DKRMEPK-RILLEVKNLHAGID----GN------SILKGVNLTIYEGEIHAIMGRNGSGKSTLAKIIAGHSSYEISEGEILLESESITSLEPEERSNKGLFLGFQYPVEVAGVKNIDFLRAAVNARRKELKESELDTFEFDEIVNNTLGIVQMNKDFLERGVNQGFSGGEKKRNEILQMALLKPIVSILDETDSGLDIDALRIISNGINKIHSKNKATILITHYQRLLNEIKPDYVHVMKDGKIIKTGTKELAIALEKSGYEGLEQV--ET-----------------------------------------
>1789004_Fsp@KXW58843.1| putative ATP-dependent transporter SufC
-----------------------------------------------------------MLSIKNLQASVG----DK------AILKGINLEVKAGEVHAIMGPNGSGKSTLSNVLAGRENTTVTGGSVTYQGKDLLALAVEERAREGVFLAFQYPVEIPGVGNVYLLKAALNAQRKHRGLPELDAMDFLALVKDKMKLMEMNESMLYRAVNEGFSGGEKKRNEILQMVVLEPSLAILDETDSGLDIDALKVVSHGVNSLRSPERAMILVTHYQRLLDYIKPDFVHVLSDGRIQRSGGPELALELEREGYAWVGDA--KN--------------AG--VVAP-------------------
