# Supplementary material for: Components of iron–Sulfur cluster assembly machineries are robust phylogenetic markers to trace the origin of mitochondria and plastids
Source: PLoS Biol. 2023 Nov 8;21(11):e3002374. doi: 10.1371/journal.pbio.3002374 (PMC10631705; doi:10.1371/journal.pbio.3002374)
Supplement: S1 Data — (ZIP) [file pbio.3002374.s017.zip › S1 Data/Concatenations/SUF/SUF_Cyano_Root/trimmed_alignments/SufC_Cyano_ExtGroup.bmge.phy]

 169 253
261292_Nsp@AEJ01810_1__FeS_assembly_ATPase_SufC                                                          TILSVQGLRASISGTEILKGIDLTVKSGEIHAIMGLNGSGKSTFAKVLAGHSAYEITGGSVQFEGNNLLELPPEERARAGLFLAFQYPIEIPGVANTQFLRLAYNTVQTKRGKEELDPLEFDDFVREKMKLLEMKPDFLDRSVNEGFSGGEKKRNEILQMALLEPRLSILDETDSGLDIDALKIVANGVNQIANKDNATILVTHYQRLLDYIVPDFVHIMQAGRIVMTGGKELALELETRGYDWVNANKSVIG
1881054_Nsp@SFE61738_1__Iron_regulated_ABC_transporter_ATPase_subunit_SufC                               TILSVQGLRASINGTEILKGIDLTVKSGEIHAIMGLNGSGKSTFAKVLAGHSAYEVTGGSVQFEGKNLLELPPEERARAGLFLAFQYPIEIPGVANTQFLRLAYNTVQAQRGKEELDPLEFDDFVREKMKLLEMKPDFLERSVNEGFSGGEKKRNEILQMALLEPRLSILDETDSGLDIDALKIVANGVNQLANKNNATILVTHYQRLLNYIVPDFVHVMQAGRIVMTGGKELALELETRGYDWINTNKQSVA
1931235_Pbacterium@OQW82014_1__Fe_S_cluster_assembly_ATPase_SufC                                         TILSVQGLRASINGTEILKGIDLTVKSGEIHAIMGLNGSGKSTFAKVLAGHSAYEVTGGSIQFADKNLLELPPEERARAGLFLAFQYPIEIPGVANTQFLRLAYNTVQTQRGKEELDPLEFDDFVREKMKLLEMKPDFLDRSVNEGFSGGEKKRNEILQMALLEPKLSILDETDSGLDIDALKIVANGVNRITNKDNATILVTHYQRLLDYIVPDFVHVMQAGRIVMTGGKELALELETRGYDWITTNKQTAA
153948_Nsp@ADZ27238_1__FeS_assembly_ATPase_SufC                                                          TLLVVQGLRASINGTEILRGIDLTIKSGEIHAIMGLNGSGKSTLAKVLAGHAAYEITAGTVRFEDKDLLEMAPEDRARAGLFLAFQYPIEIPGVANTQFLRLAYNTIQAQRGKEELDPLEFDDFVREKMKLLDMNPDFLDRSVNEGFSGGEKKRNEILQMALLEPKLSILDEMDSGLDIDALKTVANGVNHITNKDNATILVTHYQRLLDYVVPDFVHIMQSGHIVLTGGKELALELETRGYDWVTANKRSIA
44575_Ncryotolerans@SFP60700_1__Iron_regulated_ABC_transporter_ATPase_subunit_SufC                       TILNVQGLRATVNGIEILKGIDLTVRSGEIHAIMGLNGSGKSTLAKVLAGHSAYEVTGGNVQFEDNNLFELAPEERARAGIFLAFQYPIEIPGVANNQFLRLAYNTLQVHRGKDELDPLEFDDFVREKMKLLDMNPDFLDRSVNEGFSGGEKKRNEILQMALLEPRLNILDETDSGLDIDALKIVANGVNQITNKDNATILVTHYQRLLDYIVPDYVHVMVSGRIVRTGGKELALELEARGYDWLNAERETTV
1827381_Pbacterium@OQW41126_1__ABC_transporter_ATP_binding_protein                                       TVLAVKGLHASISGKEILKGIDLTVKCGEIHAIMGLNGSGKSTFAKVLAGHSAYEITAGSIHFEDKNLLELPPEERARAGLFLAFQYPVEIPGVANIQFLRLAYNTIQSQRGKEELDPLEFDDFVREKMKLLNMKPDFLDRSVNEGFSGGEKKRNEILQMALLEPRLSILDEMDSGLDIDALKTVANGVNQITSKDNAIILVTHYQRLLNYIVPDFVHVMHAGRIVLTGGKELAQELETRGYDWVTDQSGSTN
2184309_CNsp@RFC39787_1__Iron_regulated_ABC_transporter_ATPase_subunit_SufC                              IVLEVRGLCATVNGTEILKGLDLTVRRGEVHAIMGPNGSGKSTFSKILAGHSAYEVTGGSVMFEGQNLFDLAPEERARAGVFLAFQYPIEIPGVINSQFLRLTYNTVQTHRGKEELDPLEFDDYVREKMKLLEMSPDFLERSVNEGFSGGEKKRNEILQMAMLDPRLAILDETDSGLDIDALRIVANGVNQLANKDNAIVLVTHYQRLLNYIVPDYVHVMEAGRIIKTGGKELALELESRGYDWVGVEHKAVA
1951095_Gbacterium@DKNB01000080_1_40___33437_34231                                                       ILLEVCDLRATVNGTEILKGLNLTVRSGEIHAIMGPNGSGKSTFSKILAGHSAYEITGGTVLLEGKNLLDLAPEERARAGIFLAFQYPIEIPGVVNSQFLRLTYNTVQTHRGHEELDPLEFDDFVREKMKLLEMNPDFLERSVNEGFSGGEKKRNEILQMAILDPRLAILDETDSGLDIDALRIVANGVNQLANENNATILVTHYQRLLNYIVPDYVHVMEAGRIIKTGGKELALELETRGYDWVGIENDAAA
1408164_Bbacterium@ESS15073_1__putative_ATP_dependent_transporter_SufC                                   NILEVRGLRATVNGIEIIQGLDLTVKSGEVHAIMGPNGSGKSTFAKVLAGHTAYEVTGGSVLFEGNNLFELAPEERARAGIFLAFQYPIEIPGVANSQFLRLSYNTVQAQRGREELDPLEFDDHVRDKMKLLEMSPDFLDRSVNEGFSGGEKKRNEILQMALLEPRLAVLDETDSGLDIDALRVVSQGVNQLANQNSAMVLVTHYQRLLNYIVPDFVHVMEAGRIIKTGGKELALELEARGYDWVSAEFQASQ
338969_Rferrireducen@ABD69587_1__FeS_assembly_ATPase_SufC                                                TLLEVRDLCASVNGTDILKGLNFTVKRGEVHAIMGPNGSGKSTFAKVLAGHAAYQVTGGEVLFEGKNLLELSPEMRARAGVFLAFQYPIEIPGVGNSQFLRLAYNTVQAERGHDELDPLEFDDLVREKMKLLEMSPEFLERSVNEGFSGGEKKRNEILQMALLEPSLAILDETDSGLDIDALRVVSQGVNHLASKDNAIVLVTHYQRLLNYIVPDYVHVMSAGRIIRTGGKELALELEERGYDWIEAEAEAAG
50421_Rsp@PKWM01000032_1_8___6946_7737                                                                   VLLEVRSLCASVNGIDILKGLNFSVKRGEVHAIMGPNGSGKSTFAKVLAGHSAYQVTGGEVLFEGKNLLALAPEMRARAGVFLAFQYPIEIPGVGNSQFLRLAYNTVQAERGREELDPLEFDDLVREKMKLLEMNPEFLERSVNEGFSGGEKKRNEILQMALLEPSLAILDETDSGLDIDALRVVSQGVNQLANKDNAIVLVTHYQRLLNYIVPDFVHVMSAGRIIRTGGKELALELEERGYDWIEAEAEAEG
1797557_Bbacterium@OGA95186_1__Fe_S_cluster_assembly_ATPase_SufC__partial                                ILLEVRGLRASVNGIEILKGLNLTVKRGEVHAIMGPNGSGKSTFAKVLAGHTAYQVTGGEVLLEGRNLLELAPEMRARAGVFLAFQYPIEIPGVGNSQFLRLAYNTVQAGRGHEELDPLEFDDLVREKMKLLEMSPDFLERSVNEGFSGGEKKRNEILQMALLEPSLAILDETDSGLDIDALRVVSQGVNHLANKDNAIVLVTHYQRLLNYIVPDYVHV----------------------------------
1288494_Nlacus@ARO87293_1__ABC_transporter_ATP_binding_protein                                           TLLDIRGLRATVNGIEILKGIDLTVRSGEIHAIMGTNGSGKSTLAKVLAGHNAYEVTDGSVTFEGNNLFDLEPEERARAGLFLAFQYPIEIPGVANSHFLRLAYNTVQAQRGKEELDPLEFEDFVREKMKLLEMNPDFLDRGVNEGFSGGEKKRNEILQMALLEPRLAILDETDSGLDIDALRIVTNGVNRLTNKDNAIILVTHYQRLLNYIVPDYVHVMESGRIIKTGGKELALELETRGYDWVSVEQRAAA
1855332_Nsp@SCY02309_1__Iron_regulated_ABC_transporter_ATPase_subunit_SufC                               TLLEARGLRATVNGIEILKGIDLTVRSGEIHAIMGTNGSGKSTLAKVLAGHNAYEVTDGSVTFEGNNLFDLEPEERARAGLFLAFQYPIEIPGVANSHFLRLAYNTVQAQRGKEELDPLEFEDFVREKMKLLEMNPDFLDRGVNEGFSGGEKKRNEILQMALLEPRLAILDETDSGLDIDALRIVTNGVNQLANKDNAIILVTHYQRLLNYIVPDYVHVMESGRIIKTGGKELALELETRGYDWVSVEQRAAA
1895901_Nsp@OJY07304_1__Fe_S_cluster_assembly_ATPase_SufC                                                VLLEVRGLRATVNGIEILKGIDLTVRSGEVHAIMGTNGSGKSTLAKVLAGHDAYEVTGGSVLFQGSNLLDLAPEERARAGVFLAFQYPIEIPGVANSHFLRLAYNTLQAQRGEEELDPLEFEDFVREKMKLLEMNPDFLDRGVNEGFSGGEKKRNEILQMALLEPRLAILDETDSGLDIDALRIVTKGVNQLASQDNAIVLVTHYQRMLNYIEPDFVHVMRAGRIIKTGGKELALDLEMRGYDWVGVEHRAAV
323848_Nmultiformis@ABB74004_1__FeS_assembly_ATPase_SufC                                                 TILEVSGLRAAVEGVEILKGVDLVVKRGEVHAIMGTNGSGKSTFAKVLAGHSAYQVTGGSVLFEGRNLFDLEPEERARAGVFLAFQYPIEIPGVSNSHFLRLAYNTLQSQRGKDELDPLEFEDFVREKMKLLEMNPNFLDRGVNEGFSGGEKKRNEILQMALLEPRLAILDETDSGLDIDALRIVTNGVNKLATKDNAIILVTHYQRMLNYIEPDYVHVMRSGRIVKTGGKELALDLETRGYDWVGVERRVSA
1855333_Nsp@SFH45606_1__Iron_regulated_ABC_transporter_ATPase_subunit_SufC                               ILLEVRGLRAVVNGIEILKGIDLTVRSGEVHAIMGTNGSGKSTFAKVLAGHSAYQVTGGSVLFEGRDLFDLSPEERARAGVFLAFQYPIEIPGVANSHFLRLAYNTVQAQRGKEELDPLEFEDFVRDKMKLLEMNPEFLDRGVNEGFSGGEKKRNEILQMALLEPRLAILDETDSGLDIDALRIVTTGVNKLSTADNAIILVTHYQRMLNYIVPDFVHVMRAGQIIKTGGKELALDLETRGYDWVGAEQPAMA
1855339_Nsp@SFW24915_1__Iron_regulated_ABC_transporter_ATPase_subunit_SufC                               IVLEVHGLRATVNDIEILKGIDLTVRRGEIHAIMGTNGSGKSTLAKVLAGHEAYRVTGGSVVFEGGNLLDLEPEARARAGVFLAFQYPIEIPGVANSHFLRLAYNTLRAQRGEEELDPLEFEDFVRDKMKLLEMNPDFLDRGVNEGFSGGEKKRNEILQMALLEPRLAILDETDSGLDIDALRIVTQGVNRLANRDNAIILVTHYQRMLNHIVPDYVHVMESGRIVKTGEKSLALELETRGYDWVSGERRAAA
1952267_Nbacterium@DKAF01000015_1_27___31718_32506                                                       TLLKICNLHAAVDNSEILNGINLTIKSGEIHAIMGTNGSGKSTLAKVLAGHTSYEITDGTVDFEGKNLLDLAPEDRARVGIFLGFQYPIEIPGVANNQFLRLAFNTAQIEQNKEELDPLEFDDFVREKMKLLEMNPDFLDRSVNENFSGGEKKRNEILQMALLEPKIAILDETDSGLDIDALRVVSNGVNQLTNKNNAIILVTHYQRMLNYIVPDYVHVMDSGRIIKTGGKELALDLEKHGYDWVNIERIAAV
38080_Nsp@QIFK01000093_1_11___10736_11524                                                                TLLEVRGLCATVNGIEILKGINLTVKSGEVHAIMGTNGSGKSTFAKVLAGHTAYEITGGTVVFEGKNLLDLAPEERARAGIFLGFQYPIEIPGVANNQFLRLAYNTAQVQRNKDELDPLEFDDLVREKMKLLKMNPDFLDRSVNEDFSGGEKKRNEILQMALLDPRLAILDETDSGLDIDAVRIVANGINQLAKKDNATILITHYQRMLNYIVPDYVHVMESGRIVKTGGKELALDLESHGYDWVSVEQPATV
200123_Nsp@RAR94257_1__iron_regulated_ABC_transporter_ATPase_subunit_SufC                                PLLEVHGLCATINGVEILKGIDLTINYGEVHAIMGVNGSGKSTFAKVLAGHSAYQVTAGSVSYKGKDLFEFAPEERAREGIFLAFQYPIEIPGVANNQFLRLAYNTIQSQRGKDELDPLEFDDFVREKMKLLEMNPDFLGRSVNEGFSGGEKKRNEILQMALLEPSLNILDETDSGLDIDALRIVANGVNQLTNKNNATILVTHYQRLLNYIVPDYVHVMESGRIIKTGGKELAVELETRGYDWIGAEKRSAE
1881053_Nsp@SDG86188_1__Fe_S_cluster_assembly_ATP_binding_protein                                        TLLEVRGLHANVSGIEILKGVDLTVRSGEIHAIMGINGSGKSTFAKILAGHPAYEVTAGTIIFNDRNLFDLDPEERARAGVFLAFQYPIEIPGVANNQFLRLAYNTVQSQRGKEELDPLEFDDFVREKMKLLEMSPDFLDRSVNEGFSGGEKKRNEILQMALLEPKLAILDETDSGLDIDALRIVANGVNQLTNKDNATILVTHYQRLLDYIVPDYVHVMESGRIIKTSGKELAKELEAHGYDWINADDGCST
44574_Ncommunis@AKH36701_1__ABC_transporter_ATP_binding_protein                                          TLLEVRGLHANVNGIEILKGVDLTVKSGEVHAIMGLNGSGKSTFAKILAGHPAYEVTAGTIIFNDQNLFDLEPEERARAGVFLAFQYPIEIPGVANNQFLRLAYNTVQSQHGKEELDPLEFDDFVREKMKLLEMSPDFLDRSVNEGFSGGEKKRNEILQMALLEPKLAILDETDSGLDIDALRIVANGVNQLTNKDNATILVTHYQRLLDYIVPDYVHVMEAGRIIKTSGKELAKELEAHGYDWINTDDRGNT
52442_Nnitrosa@PTM68771_1__iron_regulated_ABC_transporter_ATPase_subunit_SufC                            TLLEVQDLHANVNGIEILKGVNLTIKSGEIHAIMGLNGSGKSTFAKVLAGHPAYEVTAGTILFNGQDLFDLKPEERARAGVFLAFQYPIEIPGVANNQFLRLAYNTVQSQRGKEELDPLEFDDFVREKMKLLEMNPDFLDRSVNEGFSGGEKKRNEILQMALLEPMLAILDETDSGLDIDALRIVANGVNQLANKDNAIILVTHYQRLLDYIVPDYVHVMEAGRIIKTSGKELAKELEARGYDWINAKSHHNA
228410_Neuropaea@CAD85360_1__Iron_regulated_ABC_transporter_ATPase_subunit_SufC                          VLLEVRDLHATVGGAEILKGVNLTVRSGEIHAIMGLNGSGKSTFAKVLAGHPSYEVTQGTVLFDGQDLSVLAPEERAQAGLFLAFQYPVEIPGVANDQFLRLAYNTVQGHRGKEELDPLEFDDFVREKMKLLKMNPDFLDRSVNEGFSGGEKKRNEILQMALLEPRLALLDETDSGLDIDALRIVANGVNQLSSKDNAMILVTHYQRLLDYIVPDYVHVMEAGRIIRTSGKELALALETHGYDWIHANDQATG
335283_Neutropha@ABI59493_1__FeS_assembly_ATPase_SufC                                                    ILLEVHDLHATVSGAEILKGVDITVRSGEIHAIMGLNGSGKSTFAKVLAGHPSYEVTRGTLLFDGQDLSALAPEERARAGIFLAFQYPVEIPGVANNQFLRLAYNTVQGQRGEEELDPLEFDDFVREKMKLLKMNPDFLDRSVNEGFSGGEKKRNEILQMALLEPRLALLDETDSGLDIDALRIVANGVNQLSNKDNALILVTHYQRLLDYIVPDYVHVMEAGRIIRTSGKELAQALETHGYDWIHTNEQITG
44576_Nhalophila@SDX91053_1__Fe_S_cluster_assembly_ATP_binding_protein                                   VLLEVRDLHATVDGTEILKGVDFTVKSGEIHAIMGLNGSGKSTFAKVLAGHPAYEMTQGTVRLDGQDLSSLAPEERARAGVFLAFQYPIEIPGVANDQFLRLAYNTVQAQHGKEELDPLEFDDFVREKMKQLEMKPDFLDRSVNEGFSGGEKKRNEILQMALLEPRLAILDETDSGLDIDALKIVANGVNRLANKDNAIVLVTHYQRLLDYIVPDYVHVMEAGRIIKTSGKELALALETHGYDWLHSEAGRAL
1946978_Nsp@DDIT01000086_1_10___6583_7377                                                                ILLEVHDLHANVEDTEILKGLNLTVKRGEIHAIMGLNGSGKSTFAKVLAGHPAYRMTGGEILFNGMDITSLAPEERARAGLFLAFQYPVEIPGVANDQFLRLAYNTVQRQRGKEELDPLEFDDFVREKMKLLDMNPGFLDRSVNEGFSGGEKKRNEILQMALLEPMLAVLDETDSGLDIDALRIVAKGVNQLASQDNALILVTHYQRLLDYIEPDYVHVMEAGRIIKTSGKELALELEAHGYDWISGDKTRAS
1797484_Bbacterium@OGA04065_1__Fe_S_cluster_assembly_ATPase_SufC                                         TLLAVRDLRATVNGTEILKGIDLSVRSGEVHAIMGPNGSGKSTFAKVLAGHPAYAVSGGEVSFDGGNLFELEPETRSRRGMFLGFQYPIEIPGVANSQFLRLAYNTLQAERGKEELDPLEFDDFVREKMKLLEMNPDFLDRSVNEGFSGGEKKRNEILQMALLEPKLAILDETDSGLDIDALRIVANGVNHLATRDNAIILVTHYQRLLNYIKPDFVHVMDAGRIVKTGGSELALELEARGYDWVSAEFIASG
1970511_Gbacterium@OYY47305_1__Fe_S_cluster_assembly_ATPase_SufC                                         TILEVRNLCASVEGTPILKNMNFTVKSGEIHAIMGLNGSGKSTFSKVLAGHPDYEITSGTVIFEGKNLLEMEPEERARAGLFLAFQYPIEIPGVGNSQFLRLMYNTVQTHRGKEELDPLEFDDFVREKMKLLEMREDFLDRSVNAGFSGGEKKRNEILQMAMLEPSLAILDETDSGLDIDALRIVAQGVNQLANKDNAIIMVTHYQRLLNYIVPDFVHVMVDGRIIKSGGKELALELESRGYNWVSDEYKAAS
917_Nmarina@SEM92106_1__Iron_regulated_ABC_transporter_ATPase_subunit_SufC                               TILDVQNLHANTQSTEILKGINLTVKPGEIHAIMGLNGSGKSTFAKVLAGHPDYTATQGNIQFEQQDLLALSPEERAQAGIFLAFQYPIEIPGVANSQFLRLAYNTIQSKRGNDELDPLEFDDFVREKMKLLEMNPDFLDRSVNEGFSGGEKKRNEILQMALLEPTLGILDETDSGLDIDALKIVAKGVNHLSNSQNAMILITHYQRLLDHIVPDYVHVMEAGRIVKTGGKELALELEKHGYDWLHDDRHNNV
52441_Naestuarii@PTN11677_1__iron_regulated_ABC_transporter_ATPase_subunit_SufC                          TILNVKNLHANTDGTEILKGINLTVKSGEIHAIMGLNGSGKSTFAKVLAGHPDYTVTQGNVQFEQQDLLAMNSEERAQAGIFLAFQYPIEIPGVANNQFLRLAYNTVQSKRGNEELDPLEFDDFVREKMKLLEMNPDFLDRSVNEGFSGGEKKRNEILQMALLEPKLGILDETDSGLDIDALKIVAKGVNHLSNKDNAMIMITHYQRLLDHIVPDYVHVMESGRIIKTGGKELALELEKHGYDWLHSHQQNNA
1752213_Gbacterium@LNEJ01000071_1_32___33633_34421                                                       VILEVRNLSASVAGIEILKGINLTVRSGEVHAIMGPNGSGKSTFSKVLAGHPGYTVTGGEVLFEGQNLLELPPEERARNGVFLAFQYPIEIPGVSNSAFLRLTYNTQQAHRGGEELDPLEFNDFIQEKCKIVEMDPSFLDRSVNEGFSGGEKKRNEILQMAVLDPRLAILDETDSGLDIDALRIVASGVNKLMTPDNAVIMVTHYQRLLNYITPDFVHVMRRGRIIKTGGKELALELETRGYDWLDDEHQKAA
1752215_Gbacterium@LNFF01000021_1_38___42256_43020                                                       IILEVRNLSASVAGVGILKGINLTVRAGEVHAIMGPNGSGKSTFSKVLAGHPSYTVTGGEVIFQGKNLLELPPEERAHAGVFLAFQYPIEIPGVSNSAFLRLAYNTLQARRGGEDLDPLEFNDYIREKSRIVEMDPSFLDRNVNEGFSGGEKKRNEILQMAVLDPTLAILDETDSGLDIDALRIVASGVNKLMTPNNAVIMVTHYQRLLNYITPDFVHVMRGGQIIKTGGKELALELETRGYDWVHAX-----
1789004_Fsp@KXW57769_1__putative_ATP_dependent_transporter_SufC                                          KLLEVKGLKASVEGIPILKGVDLEIDAGEVHAIMGLNGSGKSTLSKVLAGHPSYQVTGGEVLFNGQDLFQLAPEERARAGLFLAFQYPVEVPGVSNSAFLRLAYNTIQTSRGKDELDPLEFDDLVQERIKVVEMDPAFLDRSVNEGFSGGEKKRNEILQMALLDPKLAILDETDSGLDIDALRIVANGVNSLRSEHNAIVMVTHYQRLLNYIVPDFVHVMDAGRIVKTGDKTLALELEERGYDWLRAVA----
2052161_Gsp@PLBS01000167_1_11___7819_8607                                                                VLLEVKNLKAEVAGVEILKGVDLTVRAGEVHAIMGINGSGKSTFSKVLAGHPDYTVTGGTATFEGKDLFSLAPEERARAGLFLAFQYPVEIPGVSNSALLRLAYNTIQTERGLEELDPLEFDDLVQEKIKVVEMDPSFLGRSVNEGFSGGEKKRNEILQMAVLEPKLAILDETDSGLDIDAMRIVAKGVNSLLSSDNAVVMVTHYQRLLNYIVPDYVHVMDGGRIVRTGGKELALELEARGYDWLRAAAX---
1797475_Bbacterium@OFZ66117_1__Fe_S_cluster_assembly_ATPase_SufC                                         KLLEVKNLKAEVAGIEILKGVDLTICAGEVHAIMGINGSGKSTFSKVLAGHPDYTVTGGTAVFEGKDLFALEPEERARAGLFLAFQYPVEIPGVSNSALLRLAYNTMQNERGLEELDPLEFEDLVQEKIKVVEMDPSFLGRSVNEGFSGGEKKRNEILQMAVLEPKLAILDETDSGLDIDALRIVAKGVNSLLSPDNAVVMVTHYQRLLNYIVPDYVHVMDGGRIVRTGGKELALELEARGYDWLRAAA----
1797492_Bbacterium@OGA25552_1__Fe_S_cluster_assembly_ATPase_SufC                                         LLLEVKGLRAKVGGAEIVKGLDLVVRAGEVHAIMGPNGSGKSTFAKTLAGHPAYEVTGGTAVFEGRSIFEMAPEERARAGLFLGFQYPVEIPGVSNSAFLRLAYNTLQPARGRDELDPLEFDDLAREKMKLLDMDPAFLDRSVNEGFSGGEKKRNEILQMALLEPRFAILDETDSGLDIDALRVVANGVNHLATPDNAIVLVTHYQRMLNYIVPDYVHVMEGGRIVRTGGKTLAEELEARGYDWVRAA-----
1797482_Bbacterium@OGA08321_1__Fe_S_cluster_assembly_ATPase_SufC                                         VLLEVRNLSATVAGVEILKGIDLTVRAGEVHAIMGPNGSGKSTLAKALVGHPAYTVSGGEVLFEGKDLFAIAPEERSRAGLFLGFQYPVEIAGVSNSAFLRLIYNTGQGAHGKDELDPLEFDDFVREKMKLLDMDPNFLDRSVNDGFSGGEKKRNEILQMALLEPKLAILDETDSGLDIDALRTVAGSVNRLMTPDNAVVLVTHYQRLLNYIVPDYVHVMEGGKIIKTGGKALAEELETRGYDWVVEEYRKQE
1946322_Csp@DLHV01000023_1_37___29990_30742                                                              MLLEVKDLHAGIDGKEILTGLNLQVNKGEVHAIMGPNGSGKSTLSKVLAGHPSYEVISGEVLYEGKNLLELEPDERAREGVFMAFQYPVEVPGVSNSQFLRLAYNEKMKHHGLEELDPLEFNDYLKEKAKVVDMSSEFFKRSVNEGFSGGEKKRNEILQMAVLEPKLAILDETDSGLDIDALRIVAEGVNKLRGPENAIILVTHYQRLLNFIVPDMVHVLANGRIVKEGGKELALELEEKGYDWVKGAARX--
1946317_Csp@DEQS01000100_1_27___23997_24755                                                              MLLEVKDLHAGIDGKEILKGLNLQVKKGEVHAIMGPNGSGKSTLSKVLAGHPSYGVISGEVLYEGKNLLELEPDERAREGVFMAFQYPVEVPGVSNSQFLRLAYNQKALHHGREELDPLEFNDYLKEKAKIVDMDPQFFKRSVNEGFSGGEKKRNEILQMAVLEPKLAILDETDSGLDIDALRIVAEGVNKLRSPDNAIILVTHYQRLLNFIVPDMVHVLANGRIVKEGGKELALELEEKGYDWVKGAANANX
1752184_Abacterium@LNEI01000018_1_593___653339_654091                                                    MLLEVKDLHAGIEGKEILKGLNLQVKKGEVHAIMGPNGSGKSTLSKVLAGHPTYEVISGEVLFEGKNLLELEPDERAREGVFMAFQYPVEVPGVSNSQFLRLAYNQKMLHHGLEELDPLEFNDYLKEKAKIVDMDPQFFKRSVNEGFSGGEKKRNEILQMAVLEPKLAVLDETDSGLDIDALRIVAEGVNKLRSSENAIILVTHYQRLLNYIQPDFVHVLANGKIVKEGGKELALELEEKGYDWVKGAAVX--
1946316_Csp@DDUF01000054_1_155___183740_184492                                                           MLLEVKDLHAGIDGKEILKGLNLQVNEGEVHAIMGPNGSGKSTLSKVLAGHPTYEVISGEVLFEGKNLLELEPDERAREGVFMAFQYPVEVPGVSNSQFLRIAYNEKMKHLGREELDPLEFNDYLKEKAKIVEMDPQFFKRSVNEGFSGGEKKRNEILQMAVLEPKLAILDETDSGLDIDALRIVAEGVNKLRSSDNAIILVTHYQRLLNYIHPDFVHVLANGKIVKEGGKELAIELEEKGYDWVKSAAKX--
1752182_Abacterium@LNDP01000024_1_283___321238_321993                                                    MLLEVKDLHAGIDGKEILKGLNLQVRKGEVHAIMGPNGSGKSTLSKVLAGHPTYEVISGEVLYEGKDLLELEPDERARAGVFMAFQYPVEVPGVSNSQFLRLAYNEKMKHLGQEELDPLEFNDHLKEKAKIVDMDPQFFKRSVNEGFSGGEKKRNEILQMAVLEPKLAILDETDSGLDIDALRIVAEGVNKLRNSENGIILVTHYQRLLNFIVPDYVHVLANGRIVKEGGKELALELEEKGYDWVKGAASNX-
1617423_Abacterium@KXJ98414_1__FeS_assembly_ATPase_SufC                                                  MLLEIKDLHAGIGGKEILKGLNLEVSKGEVHAIMGPNGSGKSTLSKVLAGHPSYEVISGSVTYDGKNLLELEPDERAREGVFMAFQYPVEVPGVSNSQFLRLAYNEKAKHHGEEELDPLEFNDLLKEKAKVVEMDPQFFKRSVNEGFSGGEKKRNEILQMAVLEPKLAILDETDSGLDIDALRIVAEGVNKLRSSENAIILVTHYQRLLNYIQPDRVHVLAGGKIVKEGGKELALELEEKGYDWVKAAGK---
1962177_Abacterium@MWYZ01000070_1_16___13721_14473                                                       MLLEIKDLHAVIDGKEILKGLNLQVDKGEVHAIMGPNGSGKSTLAKVLAGHPSYEVTKGEVVYEGTNLLELDPDERARNGVFLAFQYPVEVPGVSNAQFLRLAYNEKMKHLGEEELDPLEFNDLLKERAKIVEMDKSFFNRSVNEGFSGGEKKRNEILQMAVLQPKLAVLDETDSGLDIDALRIVAEGVNKLRNADKAIILVTHYQRLLNYVEPDFVHVLANGKIVKEGGKELALELEEKGYDWVKAASKX--
2052146_Bbacterium@PLCD01000020_1_38___41515_42294                                                       -MLEIRDLHASVDGNEILKGINLKVNKGEVHAIMGPNGSGKSTLAKVLAGHPSYEVTGGEVIFDGKNLLEMSPDERAREGVFMAFQYPVEIPGVSNAQFLRLAYNEKQKHLGAEELDPLEFKDLLTEKAKLVEMEASFMSRSVNEGFSGGEKKRNEILQMAVLDPKLSVLDETDSGLDIDALRIVAEGVNKLHDPNKAVILVTHYQRLLNYITPDFVHVLSAGRIVKEGGKELALELEEKGYDWLKSANGKNA
1946318_Csp@DGBD01000153_1_3___2308_3111                                                                 -MLEIRDLHASIEGKEILKGISLSINKGEVHAIMGPNGSGKSTLAKVLAGHPQYVVTKGEVLYEGRNLLEMPPDERAREGIFLAFQYPVEVPGVSNSQFLRLAYNEKQKHLNEEELDPLEFKDLLKERARIVEMDESFMNRSVNEGFSGGEKKRNEILQMAVLEPKLAVLDETDSGLDIDALRIVAGGVNKLRTPENAIVLVTHYQRLLNYIVPDYVHVLAGGRIVREGGKELALELEEKGYDWIKNMGTERS
1946320_Csp@DIYZ01000236_1_10___8939_9718                                                                -MLEIKDLHAGIDGNEILKGINLTVKKGEIHAIMGPNGSGKSTLAKVLAGHPAYQVTKGEILYEGKNLLAMAPDERAREGVFMAFQYPIEVPGVSNAQFLRLAYNEKRKHLGEEELDPLEFKDLLKERAKVVEMDASFMTRSVNEGFSGGEKKRNEILQMAVLEPKLAVLDETDSGLDIDALRIVAGGINQLHSPENAVILVTHYQRLLDYVVPQYVHVLANGRIAKEGGKELALELEQKGYDWLKTTATETS
454194_Pmethylalipha@CDM64967_1__Iron_regulated_ABC_transporter_ATPase_subunit_SufC                      -MLEIRNLHATIDDQEILRGIDLKVSAGEVHAIMGPNGSGKSTLAKVLAGHPAYEVTEGEIIYEGKNLLEMDPDERAREGVFMAFQYPVEVPGVSNAQLLRLAYNEKRKHQGLEELDPLEFKELLAERAKLVDMDLSFMSRSVNEGFSGGEKKRNEILQMAVLEPKLAILDETDSGLDIDALRIVADGVNKLRRPDNAIILVTHYQRILNYIIPDYVHVLYRGRIVRSGGKELALELEEKGYDWIKSEAGVTA
2012633_Csp@OYT73380_1__Fe_S_cluster_assembly_ATPase_SufC                                                -MLEIKNLHAVIEDRPILRGVSLTVNAGEIHAIMGPNGSGKSTLSKVLAGHPDYTVTEGEVLYFGKNLLELEPDERAREGIFLAFQYPIEIPGVSNATFLRAAYNQLRKHRGEEELDPLEFDDLLQEKIKIVEMDKAFIERSVNEGFSGGEKKRNEILQMALLEPKLAVLDETDSGLDIDALRIVSNGVNRLHTADNAIILVTHYQRLLEYIQPDFVHVLLNGRMVKSGGKELALELEQRGYDWIREEVESKA
981222_Cthermophilum@AEP13411_1__FeS_assembly_ATPase_SufC                                                IILDIKNLHAVVEDRPILRGVNLTVRAGEIRAIMGPNGSGKSTLSKVLAGHPDYKVTAGEVLYFGKNLLELEPDERAREGVFLAFQYPMEIPGVSNATFLRAAYNQLRKHRGEEELDPLEFDDLLQEKIKIVEMDRTFIERSVNEGFSGGEKKRNEILQMAILEPKLAVLDETDSGLDIDALRIVANGVNRLHTDDNAIILVTHYQRLLDYIQPDFVHVLLDGRIVKSGGKELALELEQRGYDWIREEVEAKA
2283320_Bbacterium@RDV39515_1__Fe_S_cluster_assembly_ATPase_SufC                                         MLLQVKDLRATVGEETILKGVNLTVNPGEVHAIMGPNGSGKSTLTKVLAGHPSYEVSGGEVTFEGNDLFELEADERARAGLFLAFQYPVEVPGVSNAAFLRQAYNAKQIANGLDELDPLEFDDYVRERMKLVEMDPAFLNRSVNVGFSGGEKKRNEILQMAVLNPRVALLDETDSGLDIDALRVVANGINALSNEGNAVVLVTHYQRLLNYVQPDFVHVMAGGRLVKSGGKELALELEERGYDWILEEQGAA-
1880991_Ocyanobacteri@OCQ91734_1__Fe_S_cluster_assembly_ATPase_SufC                                      VILSVRDLTADVDGTQILKGLNLEIKAGEIHAIMGPNGSGKSTFSKILAGHPAYTVTGGEVIFLGQNLLELSPQERSLAGVFLAFQYPLEIPGVSNLDFLRVAYNSRRKHQGLEEMDAFDFQDLVEQKLDIVKMNPAFLGRSVNEGFSGGEKKRNEILQMALLEPKLAILDETDSGLDIDALKIVANGVNQLANAENAMLLITHYQRLLNYIVPDYIHVMEGGRILITGDKELALELEERGYDWVVEAEASEV
2055792_Mbacterium@HAT15872_1__TPA_asm__Fe_S_cluster_assembly_ATPase_SufC                                VVLSVRNLTANVEDTQILKGLNLEIKAGEIHAIMGPNGSGKSTLSKILAGHPAYTITGGEVTFLGQNLLELAPEERSLAGVFLAFQYPLEIPGVSNVDFLRVAYNAHRKHRGLEELDAFDFQDLIEQKLDIVKMNAAFLERSVNEGFSGGEKKRNEILQMALLEPKLAILDETDSGLDIDALKIVAGGVNQLSNAENCMLVITHYQRLLNYIIPDFIHVMESGRIIATGPKELALELEERGYDWVVEEEAAGV
1173025_Gsp@AFY66716_1__Iron_regulated_ABC_transporter_ATPase_subunit_SufC                               VILSVRDLTAEVDGTPILKGLNLEIKAGEIHAIMGPNGSGKSTFSKILAGHPAYTVTGGDILYKGQSLVELEPEDRARAGVFLAFQYPIEIPGVSNLDFLRVAYNSRRKAQGLEELDAFDFDDLVQTKLDVVKMNPNFLSRSVNEGFSGGEKKRNEILQMAILEPTLAILDETDSGLDIDALKIVANGVNQLTNETNGTIVITHYQRLLDYIVPDFVHVMEGGRIVTTGGKELALELESRGYDWVVEEETAEV
1173022_Cepipsammum@AFZ11925_1__Iron_regulated_ABC_transporter_ATPase_subunit_SufC                       VILSVRDLTADVDGTPILKGLNLEIKAGEIHAVMGPNGSGKSTFSKVLAGHPAYTVTGGEIIFQGQNLLELEPEERARSGIFLAFQYPLEIPGVSNLDFLRVAYNSRRKHQGLEELDAFDFDDLIQDKLEIVKMNPSFLSRSVNEGFSGGEKKRNEILQMAILEPKLAILDETDSGLDIDALKIVANGVNQLANADNSMLVITHYQRLLDYIIPDFVHVMEGGRIVTSGTKELALELESRGYDWIKEEEAAEV
1378066_Csp@PPS39799_1__Fe_S_cluster_assembly_ATPase_SufC                                                IVLSVRNLTAEVDGNPILKGVNLEIKAGEIHAIMGPNGSGKSTFSKVLAGHPAYEVTGGEVFFQGQNLLEMEPEERAQSGVFLAFQYPLEIPGVTNLDFLRVAYNSRRKAQGLEELDAFDFDEVVQEKLEIVKMNASFLDRSVNEGFSGGEKKRNEILQMALLEPKLAILDETDSGLDIDALKIVANGVNQLATADNAILLITHYQRLLNYIVPDFVHVMADGQIVTSGGKELALELESRGYDWVLEENVSEV
551115_Nazollae@ADI63225_1__FeS_assembly_ATPase_SufC                                                     LILSVKGLTADVDGTPILKGLNLDVRAGEIHAIMGPNGSGKSTFSKVLAGHPAYSVTGGEVIFQGQNLLEMEATERARSGVFLAFQYPLEIPGVSNLDFLRVAYNSRRKAQGLEEVDAFDFDDLVEEKLDIVKMNPAFLNRSLNEGFSGGEKKRNEILQMGILEPRLAILDETDSGLDIDALKIVANGVNQLTSPENATIMITHYQRLLDYIVPDFVHVMAQGQIIRSGGKELALELESRGYNWVLEE-ALGV
46234_Asp@AFW95765_1__FeS_assembly_ATPase_SufC                                                           LILSVKDLTADVDGTPILKGLNLQVRAGEVHAIMGPNGSGKSTFSKVLAGHPAYTVTGGEVVFQGQNLLEMEAAERARGGVFLAFQYPLEIPGVSNLDFLRVAYNSRRKSQGLEEVDAFDFDDLVEEKLEIVKMNSSFLNRSVNEGFSGGEKKRNEILQMAILEPKLAILDETDSGLDIDALKIVANGVNQLTNAENATIMITHYQRLLDYIVPDFVHVMAQGQIIRSGGKELALELESRGYDWVLEE-ALGV
1973482_Rcurvata@BAZ89917_1__FeS_assembly_ATPase_SufC                                                    LILSVKDLQAQVDGTPILKGVNLEVRSGEIHAIMGPNGSGKSTLSKVLAGHPAYSVTSGEVVFQGANLLEMEAEERARSGVFLAFQYPLEVPGVSNLDFLRVAYNSHRKAKGLPEVDTFDFDDLVMEKLEVVKMNSSFLERSVNEGFSGGEKKRNEILQMAILEPKLAILDETDSGLDIDALKIVSNGVNQLTNAENATIMITHYQRLLDYIVPDFVHVMAQGRIIRSGGKELALELESQGYDWVLEE-ALGV
1752063_Fsp@BAU08220_1__FeS_assembly_ATPase_SufC                                                         VVLSVRDLTAEVDGTPILKGVNLEVRLGEIHAIMGPNGSGKSTFSKVLAGHPAYAVTGGEVIFQGQNLLEMEPEERARSGIFLAFQYPLEIPGVSNLDFLRVAYNSKRKAQGLEEIDAFDFDDLVEEKLEVVKMDSAFLNRSVNEGFSGGEKKRNEILQMALLEPKLAILDETDSGLDIDALKIVANGVNQLASPENATIMITHYQRLLNYIVPDYVHVMAQGRIIKSGGKELALELESRGYDWLLDEFAAEV
52271_Asp@LUHI01000068_1_51___57357_58145                                                                VVLSVRDLTAEVDGTPILKGVNLEVRYGEIHAIMGPNGSGKSTFSKVLSGHPAYTVTGGEVIFQGQNLLEMEPEERARAGVFLAFQYPLEIPGVSNLDFLRVAYNSRRKAQGLEELDAFDFDDLIEEKLEVVKMNPAFLSRSVNEGFSGGEKKRNEILQMALLEPKLAILDETDSGLDIDALKIVAHGVNQLTSPENATIMITHYQRLLDYIVPDFVHVMARGQIITSGGKELALELESRGYDWLLEESAVGV
1618023_Aatlantica@KJH70605_1__ABC_transporter_ATP_binding_protein                                       VVLSVKDLTAEVDGSPILKGVNLEVRSGEIHAIMGPNGSGKSTFSKVLAGHPAYEVTGGEVLFEGENLLEMEPEERARAGVFLAFQYPLEIPGVSNLDFLRVAYNSRRKEQGLEELDSFDFDDLIQEKLDVVKMNPAFLSRSVNEGFSGGEKKRNEILQMAILEPKVAILDETDSGLDIDALKIVAGGVNQLASPENSTILITHYQRLLNYIVPDYVHVMAEGRIIKSGSKELALELESRGYDWVLAQAEVGV
2107693_Csp@PSB33445_1__Fe_S_cluster_assembly_ATPase_SufC                                                VLLSVKNLTAQVDGNSILKGVNLEVKAGEIHAIMGPNGSGKSTFSKVIAGHPAYDVTAGEVTFQGEKLLEMEAEERARAGVFLAFQYPLEIPGVSNLDFLRVAYNSRRKQQGLEELDSFDFDELVQEKLDIVKMNPAFLSRSVNEGFSGGEKKRNEILQMAILEPTVAILDETDSGLDIDALKIVANGVNQLASADNATILITHYQRLLNYIVPDYVHVMAEGRIIKSGGKELALELESRGYEWVLQA-VTEV
2005462_Csp@BAZ07100_1__FeS_assembly_ATPase_SufC                                                         IILSVRDLTAEVEGNQILKGVNLEVRAGEIHAIMGPNGSGKSTFSKVLAGHPAYEVTGGEVIFKGQNLLEMEPEERARSGVFLAFQYPLEIPGVTNLDFLRVAYNSKRKANGLEELEPFDFEDLVYERLDVVKMDPSFLNRSVNEGFSGGEKKRNEILQMALLEPTLAILDETDSGLDIDALKIVANGVNQLTRPDNAVVMITHYQRLLNYIIPDYVHVMARGKILTSGGKELALELESRGYDWILDQYAETV
1296344_Mglauca@PSB00538_1__Fe_S_cluster_assembly_ATPase_SufC                                            VILSVKDLTAEIDNNQILKGLNLEIKAGEIHAIMGPNGSGKSTFSKVLAGHPAYAVTGGEVIFKGQNLLELEPEERARSGVFLAFQYPLEIPGVSNLDFLRVAYNSKQKHHGLEELDAFDFDDLVKERLDVVKMDAAFLSRSVNEGFSGGEKKRNEILQMALLEPKLAILDETDSGLDIDALKIVANGVNQLANADNAMLVITHYQRLLDYIIPDFVHVMTDGKIIMSGGKELAFELEAKGYDWLREAEVAEV
2420339_Cbacterium@RMH79034_1__Fe_S_cluster_assembly_ATPase_SufC                                         VILSVRDLRAEVDGNEILKGLSLEIKAGEIHAIMGPNGSGKSTLSKVLAGHPAYAVTGGEVVFKGQNLLDLEPEQRSLAGIFLAFQYPLEIPGVSNLDFLRVSYNARRKHQGLEELDAFDFDELIQEKLEIVKMNPAFLNRSLNEGFSGGEKKRNEILQMALLEPSLAILDETDSGLDIDALKIVANGVNQLASADNAMLVITHYQRLLNYIVPDIVHVMEAGRIVTSGTKELAQELENRGYDWVKEELTAKA
1497020_Nsphagnicola@KGF71868_1__ABC_transporter_ATP_binding_protein                                     VILAVRDLTASVEGTQILKGLNLEVKAGEIHAIMGPNGSGKSTFSKILAGHPDYEITGGEILFQGQNLLDLEPEERARAGIFLAFQYPLEIPGVSNLDFLRVACNARRKHLGLDELDGFDFDDLVQEKLDVVKMNPSFLSRSVNEGFSGGEKKRNEILQMALLEPKLAILDETDSGLDIDALKIVSHGVNQLTHADNATILITHYQRLLDYIVPDFVHVMEGGRIVTTGPKELALELESRGYTWVQEAEAATA
47254_Lsp@PZV13228_1__Fe_S_cluster_assembly_ATPase_SufC                                                  VILSVKDLTAEVDGISILKGLSLEVKAGEIHAIMGPNGSGKSTFSKVLAGHPDYTVTGGEITYLGQNLLELDAEDRSRSGIFLAFQYPIEIPGVSNLDFLRVAYNSKRKFAGLDELDTFDFEDLVQQKLDVVKMNPAFLDRSVNEGFSGGEKKRNEILQMALLEPKLAILDETDSGLDIDALRIVSGGVNQLTTPDNAVVLITHYQRLLDYIVPDYVHVMEGGRIVTTGGKELALELEERGYTWIREEEVAAR
864702_Ocyanobacteri@EKQ68506_1__Iron_regulated_ABC_transporter_ATPase_subunit_SufC                      VILSVRDLTAEVDGTQILKGLNLEVKAGEIHAIMGPNGSGKSTFSKILAGHPDYIVTGGEITYLGQNLLDMEAEDRARSGIFLAFQYPIEIPGVSNTDFLRIAYNSKRKHAGLDELDAFDFDELVQSKLDVVKMNPAFLSRSVNEGFSGGEKKRNEILQMALLEPRLAILDETDSGLDIDALKIVANGVNQLTTPDNAIVLITHYQRLLNYIVPDYVHVMEGGRIVTTGSKELALELEARGYDWIREEEAEAV
1781255_Dsp@OEJ73508_1__Fe_S_cluster_assembly_ATPase_SufC                                                TILSVRNLTANVDNTQILKGLNLEIKAGEVHAIMGPNGSGKSTFSKVLAGHPAYEVTGGEVMFQGGNLLELEPDERARKGVFLAFQYPLEIPGVTNLDFLRVAYNAHRKQNGLEELDAFDFQDLIEEKLEVVKMNPAFLTRSVNEGFSGGEKKRNEILQMALLQPSLAILDETDSGLDIDALKIVADGVNQLTTPDNAVLLITHYQRLLNYIVPDYVHVMANGRILMTGGKELALELESRGYDWILEENATVG
1947889_Cbacterium@DIYQ01000113_1_21___20773_21540                                                       SILSVRNLTANVAGQSILKGLNLEINAGEIHAIMGPNGSGKSTFSKILAGHPAYEVTGGEVIYKGENLLEMEPEDRATSGVFLAFQYPLEIPGVSNLDFLRVAYNSKRKQEGLDELDTFDFQDLVEEKLEVVKMDAAFLDRSVNEGFSGGEKKRNEILQMALLEPTLSILDETDSGLDIDALKIVANGVNQLTRPDNAVLMITHYQRLLNYIVPDYVHVMADGRILRTGDKELALELESRGYDWILEEALQGV
1671698_Hsp@OZH53013_1__ABC_transporter_ATP_binding_protein                                              VILSVKNLTANVEGKEILKGLNLEIKAGEIHAIMGPNGSGKSTFSKVLAGHPAYEVTGGEVTFLGKNLLEMEPEERSLNGVFLAFQYPLEIPGVSNLDFLRVAYNTKRKYQGLEELDAFDFDDLVQDKLGIVKMKPEFLDRSVNEGFSGGEKKRNEILQMALLDPKLAILDETDSGLDIDALRIVANGVNELANESNSMLVITHYQRLLNYIVPDFVHVTEGGRIIKTGTKELALELEEKGYDDVIEEAKVGV
203124_Terythraeum@ABG53348_1__FeS_assembly_ATPase_SufC                                                  VILSVKNLTANVEGKEILKGFNLEIKAGEIHAIMGPNGSGKSTFSKVLAGHPAYEVTGGEVTFLGKNLFDMEPEERSLNGVFLAFQYPLEIPGVSNLDFLRVAYNTKQKYQGLEELDAFDFDDLVQDKLDVVKMKPEFLDRSVNEGFSGGEKKRNEILQMALLEPKLAILDETDSGLDIDALRIVANGVNKLANESNSLLIITHYQRLLNYIVPDFVHVTESGRIIKTGTKELALELEEKGYDDVTEVAKVGV
282423_Pagardhii@BBD56072_1__FeS_assembly_ATPase_SufC                                                    VILSVKNLTANIEDKEILKGFNLEVKAGEIHAIMGLNGSGKSTFSKVLSGHPSYQVTGGEITFLGQNLLELAPEERALAGIFLAFQYPIEIPGVSNLDFLRVAYNAHQKHKGLEELDAFDFDELVREKIDIVKMRDEFLERSVNEGFSGGEKKRNEILQMALLEPKLAILDETDSGLDIDALRIVASGVNQLANENNALLLITHYQRLLDYIVPDFVHVVSDGRIIKTGTKELALELEEQGYDDVVSASMVGV
1982223_Asp@RAQ44042_1__Fe_S_cluster_assembly_ATPase_SufC                                                VILSVKNLTATVDGNSILKGLNLEIKAGEIHAIMGQNGSGKSTFSKILAGHPAYEVTGGEVTFLGQNLLELEADERALIGIFLAFQYPIEIPGVSNLDFLRVAYNSQRKHRGLDELDVFDFEDLIHEKLEVVKMRSEFLERSVNQGFSGGEKKRNEILQMALLEPKLAILDETDSGLDIDALKIVANGVNQLANAENAMLVITHYQRLLDYIVPDYVHVMADGRIIKTGAKELALELEKQGYDDIIEAATVGV
2099686_Cbacterium@PXCV01000481_1_6___3887_4672                                                          VILSVKNLNATVEGTPILKDLNLEIKAGEIHAIMGPNGSGKSTFSKILAGHPDYEITSGEVFYKGQNLLELEADERATAGVFLAFQYPIEIPGVSNLDFLRVAYNSHRKAKGLEEIDTFDFEDLVEEKLDIVKMRAEFLNRSVNEGFSGGEKKRNEILQMALLEPTLAILDETDSGLDIDALKTVAGGVNQLAKPDNCTLMITHYQRLLDYIIPDFVHVMYDGRILTTGDKDLALKLEEQGYDWAIAEFAAVV
1666905_Psp@KPQ36894_1__Fe_S_cluster_assembly_ATPase_SufC                                                VILSVKNLNATVEGTPILKDLNLEIKAGEIHAIMGPNGSGKSTFSKILAGHPDYEVTSGEVIYKGQNLLELEADERATAGVFLAFQYPIEIPGVSNLDFLRVAYNSHRKAQGLEELDTFDFEDLVEEKLDIVKMRAEFLTRSVNEGFSGGEKKRNEILQMALLEPTLAILDETDSGLDIDALKTVAGGVNQLAQPDNCTLMITHYQRLLDYIIPDFVHVMYDGRILTTGDKDLALKLEEQGYDWAIAEFAAVV
1643526_Gsp@LWRO01000008_1_92___126719_127507                                                            VILSVQNLTANVEGTQILKGLNLEIKAGEVHAIMGPNGSGKSTFSKILAGHPSYEVTGGEIVYKGQNLLELEAHDRATAGVFLAFQYPIEIPGVSNLDFLRVAYNSHRKAKGLEELDTFDFEDLVEEKLDVVKMKAEFLNRSVNEGFSGGEKKRNEILQMALLEPSLAILDETDSGLDIDALKIVANGVNQLATPDNCTLMITHYQRLLDYIVPDFVHVMYDGRIITSGDKELALKLEEEGYDWAIEQFATVV
1080068_Lsp@BAU44119_1__putative_ATP_dependent_transporter_SufC                                          VILSVKDLRAEVDSTEILKGVDLEIRAGEIHAIMGLNGSGKSTFSKVIAGHPDYEVTGGEVIYLGQNLLEMEPEARSRSGIFLAFQYPLEIPGVSNLDFLRVAYNAKRKHQGLEELDAFDFDELVREKLDVVKMDASFLSRSVNEGFSGGEKKRNEILQMALLEPKLAILDETDSGLDIDALKVVADGVNQLANAENAMLVITHYQRLLNYIVPDYVHVMANGRIIRTGTKELALELEERGYEWVLEDSTVKA
195253_Ssp@AFY60148_1__Iron_regulated_ABC_transporter_ATPase_subunit_SufC                                VILSVRELTADVEDTPILKGLNLEIRAGEVHAIMGPNGSGKSTFSKILAGHPDYKVTGGEVIYQGQNLLELPPEERARAGVFLAFQYPLEIPGVSNLDFLRVAYNAKRNHQGLEELDVFDFDDLVRQRLDVVKLDASFLNRGVNEGFSGGEKKRNEILQMALLEPTLAILDETDSGLDIDALRIVANGVNHLATAENGILLITHYQRLLDYIVPDYVHVMEAGRIILTGPKELALELEARGYDWVREEEAVMS
197221_Telongatus@BAC09456_1__ABC_transporter_ATP_binding_protein                                        VILEVRELTASVEDTPILKGLNLTIRAGEIHAIMGPNGSGKSTFSKILAGHPDYTVTGGEVLYKGKNLLDLPPEERAREGVFLAFQYPLEIPGVSNLDFLRVAYNAKRKHQGLEELDAFDFDDLVRQKIELVKLEEGFLQRGVNEGFSGGEKKRNEILQMALLEPTLAILDETDSGLDIDALRIVANGVNQLTRPDNCILLITHYQRLLDYIVPDYVHVMEGGRIVLTGPKELALELEARGYDWVREEEVAAS
1173263_Ssp@AFY72302_1__Iron_regulated_ABC_transporter_ATPase_subunit_SufC                               VILSVKNLTAEVEGVEILKGVNLEVKSGEVHAIMGPNGSGKSTFSKVLAGHPDYTVTGGEVTFLGKNLLELPPEERSRAGVFLAFQYPLEIPGVTNADFLRLAYNTLQKQKGLPELDLLDFDDFVQDKLKVVEMNPSFLRRSVNEGFSGGEKKRNEILQMAILEPKLAVLDETDSGLDIDALRIVSNGVNQLASADNCTVLITHYQRLLDYIVPDFIHVMESGKIAMTGGKELALELESRGYDWITEEVEA--
82654_Psp@AFY70211_1__Iron_regulated_ABC_transporter_ATPase_subunit_SufC                                 VILAVEDLTASVDGVEILKGVNLEIKAGEVHAIMGQNGSGKSTFSKVLAGHPQYEVTGGKIAFLGQDLLELEAEDRARSGIFLAFQYPLEIPGVSNADFLRTSYNSLQKHKGLPELDILDFDDLVQERLEVVKMNPSFLSRSVNEGFSGGEKKRNEILQMAILDPKLAILDETDSGLDIDALKIVANGVNQLSSPDNASIVITHYQRLLNYIVPDYVHIMSAGKIAITGGKELAVQLEERGYDWITEKETAEV
685565_Psp@BBC24013_1__FeS_assembly_ATPase                                                               VILSVKDLTAEVDGVQILKGLNLEIKAGEVHAIMGPNGSGKSTFSKILAGHPAYTVTGGEIWYKGKNLLDLEPEIRSREGIFLAFQYPLEIPGVTNSDFLRLSYNNLRKHKGLEELDIIDFDDFIQEKLEIVEMNPSFLSRSVNEGFSGGEKKRNEILQMAILDPTLAILDETDSGLDIDALRIVAGGVNKLSTPHNSSLVITHYQRLLNYIIPDFIHVMENGKIILTGGKDLALELEEKGYDWLKEEEAVLA
102232_Gsp@ELR96799_1__Iron_regulated_ABC_transporter_ATPase_subunit_SufC                                VILSVRNLTASIDGIPILKGVNLEVKAGETHAIMGRNGSGKSTFSKVLAGHPSYEVTGGEVIYQGKNLLELEPEERALAGVFLAFQYPIEIPGVSNLDFLRVAYNAKLKHQGKEEIDTFDFEDLITTKLDVVKMNASFLDRSVNEGFSGGEKKRNEILQMALLEPVLSILDETDSGLDIDALRIVANGVNQLATPNNAFILITHYQRLLNYIQPDFVHVMHNGKIITSGGKELALELESRGYDFLEEVAI---
1173029_Ssubsalsa@JH980292_1_1107___1311758_1312549                                                      VILSVKNLTASVDGTPILKGVNFEVKAGEIHAIMGRNGSGKSTFSKVLAGHPDYEVTGGEIIFQGENILNLEAEERALRGIFLAFQYPLEIPGVSNLDFLRVAYNARRKYLGLEEIDMFDFEDLIEEKLDVVKMDASFLSRSLNEGFSGGEKKRNEILQMALLEHKLAILDETDSGLDIDALKIVANGVNQLATPENATVMITHYQRLLNYVEPDYVHVMHGGQIVTSGGKELALELESRGYDFLDEEAAVAV
1128427_Fcyanobacteri@KB904821_1_4640___5302988_5303782                                                  VILSVRNLTANVDGTPILKGINLEIKAGEIHAIMGRNGSGKSTFSKVLAGHPDYEVTGGEIIYQGENILELEPEERALKGIFLAFQYPLEIPGVSNLDFLRVAYNSRRKHSGLEELDAFDFEDLVEEKLDVVQMKASFLNRSVNEGFSGGEKKRNEILQMALLEPTLGILDETDSGLDIDALKIVANGVNQLATEENAMVMITHYQRLLNYIEPDYVHVMRDGTIATSGGKELALELENRGYEFLDEESPETV
129961_Smajor@KV878783_1_2553___2941188_2941979                                                          VILSVKNLTATVDGTPILKGVNFEVKAGEVHAIMGRNGSGKSTFSKVLAGHPDYEVTGGEVIYHGENILDLEPDERALKGIFLAFQYPLEIPGVSNLDFLRVAYNSRQKALGREEVDTFDFEDLIEEKLGIVQMEAKFLDRSVNEGFSGGEKKRNEILQMALLEPSLAILDETDSGLDIDALRIVAHGVNQLATADNATVMITHYQRLLDYIEPDFVHVMQAGQIVKSGGKELALELEERGYDFLDNHEAEAV
1919144_Cbacterium@PSO51416_1__Fe_S_cluster_assembly_ATPase_SufC                                         VILSIKNLWASVENTPILKGTNLEIKEGEIHAIMGRNGSGKSTLSKVLAGHPDYEITAGEIIYKGENLAELEPDQRAIKGIFMAFQYPLEIPGVSNLDFLRVAYNSHRKAQGEEEMDAFDFEDLVEEKLDIVKMDPSFLQRSLNEGFSGGEKKRNEILQMALLEPSLAILDETDSGLDIDALKTVANGVNQLATPENATVMITHYQRLLNYVEPDYIHVMSDGQIITSGGKELAQQLEDKGYEWLYEQYAPQV
13035_Dsalina@AFZ49974_1__FeS_assembly_ATPase_SufC                                                       VILSIRNLHAKVEDTPILKGTNLEVKAGEIHAIMGRNGSGKSTLSKVLAGHPDYEITAGEIIYKGENIADLEPNERALKGIFLAFQYPLEIPGVSNLDFLRVAYNSHCKAQGKEEIDAFDFEDLVEEKLDIVKMNPSFLERSLNEGFSGGEKKRNEILQMALLQPSLAILDETDSGLDIDALKIVANGVNQLATPDNATIMITHYQRLLGYVEPDYIHVMGDGQIITSGGKELAHQLEEHGYEWLYEQYTPQV
65093_Hsp@AFZ44319_1__FeS_assembly_ATPase_SufC                                                           VILSIKNLHAKVEDTPILKGVNLEVKAGEIHAIMGRNGSGKSTLSKVLAGHPDYTITSGEIIYKGENVAELEPDERALKGIFLAFQYPLEIPGVSNLDFLRVAYNSHCKAQGKEEIDAFDFEDLVEEKLEIVKMNPSFLERSLNEGFSGGEKKRNEILQMALLEPSLAILDETDSGLDIDALRIVANGVNQLATPENATVMITHYQRLLNYVEPDYIHVMGDGKIITSGGKELALQLEENGYDWLYEQYAPQV
1919135_Cbacterium@PSO92792_1__Fe_S_cluster_assembly_ATPase_SufC                                         VILSVRNLTAEVEGTPILNGVNLEVKAGEIHAIMGRNGSGKSTLSKVLAGHPDYKVTEGEIIFQGENILEMEPDERSLKGMFLAFQYPLEIPGVSTLDFLRVAYNSQRKQQGLEEMDAFDFEDLVEEKLELVKMDPSFLERSLNEGFSGGEKKRNEILQMALLEPALGILDETDSGLDIDALKIVANGVNQLAKPDNATVMITHYQRILNYVEPDYVHVMRDGRIVTSGGKELAQKLEERGYEWIEEEAVSEV
2164131_Ssp@PZV23074_1__Fe_S_cluster_assembly_ATPase_SufC                                                TILSVKNLTANVDGTPILKGLNLEVKAGEVHAIMGRNGSGKSTFSKVLTGHPDYEVTGGEILYKGESLLETEPEQRALAGIFLAFQYPLEIPGVSNLDFLRIAYNAKQKHLGLEELDNFDFEDLVNEKLDIVQMNPSFLDRSLNEGFSGGEKKRNEILQMAILEPTLSILDEIDSGLDIDALRIVSSGVNQLKTENNACIVITHYQRLLEYIEPDFVHVMYDGRIVMSGDKELAHELEAKGYDFLDEKVLAAV
1920663_Asacrum@GBF78653_1__iron_sulfur_assembly_ATPase                                                  VILSVKNLTANVEGTPILKGLNLEIKAGEVHAIMGRNGSGKSTLSKVLTGHPDYEVTGGEVLYKGENILDKEPHERALDGIFLAFQYPLEIPGVSNLDFLRVAYNARQKHLGLEEIDTFDFEDLVGEKLEIVKMNPSFLERSLNEGFSGGEKKRNEILQMALLEPSLAILDEIDSGLDIDALRIVANGVNQLATPDNALLVITHYQRLLDYIEPHYVHVMHAGQIVKTGGKELALELEATGYDFIEEKLLAKA
423474_Cwatsonii@CCQ50231_1__Iron_sulfur_cluster_assembly_ATPase_protein_SufC                            VILSIKNLTANVEGTPILKGVNLDIKAGEIHAIMGRNGSGKSTLSKVLAGHPDYEITGGEVIYKGENILDKSPDERALEGIFLAFQYPLEIPGVSNLDFLRVAYNARRKHLGLEEIDTFDFEDLVEEKLEVVKMNSAFLERSLNEGFSGGEKKRNEILQMALLEPTLGILDEIDSGLDIDALRIVSNGVNQLATPDNAFLLITHYQRLLNYIEPHHIHVMYDGQIVISGGKELALELEESGYDFIEEKLLAQA
1453429_CAthalassa@ADB95433_1__FeS_assembly_ATPase_SufC                                                  VILSVKNLSANINGTPILKGVNLEIKAGEIHAIMGRNGSGKSTFSKVIAGHPDYEVTGGEIIYKGQNILEKEPNERALEGIFLAFQYPLEIPGVSNLDFLRVAYNIRRKHLGLEEIDTFDFEDLVEQKLDIVKMNPAFLDRSLNEGFSGGEKKRNEILQMALLEPTLAILDEIDSGLDIDALRIVADGVNQLAHANNAFLLITHYQRLLTYIEPHHIHVMYDGKIVISGGKELALELEETGYDFIEEKLLKGI
41431_Csp@ACK64513_1__FeS_assembly_ATPase_SufC                                                           TILLVKNLTANVEGTPILKGVNLEIKSGEVHAIMGRNGSGKSTLSKILAGHPDYEITGGEILYKGENILDKEPDERAKMGIFLAFQYPLEIPGVSNFDFLRVSYNARRQYLGLEEMDTFDFEDLVEQKLEVVKMNPSFLERSLNEGFSGGEKKRNEILQMALLEPTLSILDEIDSGLDIDALKIVANGVNQLTNPDNALLVITHYQRLLDYIEPHYVHVMHDGKIVTTGSKELALELEASGYDFVEEKLLTNA
118163_Psp@AFY79655_1__Iron_regulated_ABC_transporter_ATPase_subunit_SufC                                VILSVRNLTANVDATPILKGVNLEIKAGEIHAIMGRNGSGKSTLAKVLAGHPSYEVTGGEVIYKGENLLEKEPDERALEGIFLGFQYPLEIPGVSNLDFLRVAYNARRKHLGLEELDTFDFEDLVQEKLGIVRMDSSFLERSLNEGFSGGEKKRNEILQMALLEPTLGILDEIDSGLDIDALRIVANGVNQLVTPDNAFLVITHYQRLLNYITPDYVHVMYDGRIVTSGTKELALELESHGYEFVEEKILSEV
2107694_Ahegewaldii@PSF36040_1__Fe_S_cluster_assembly_ATPase_SufC                                        VILSVRNLTANVDGTPILKGVNLEIKAGEVHAIMGRNGSGKSTFSKVISGHPDYEVTGGEIIYKGENLLDKEPDERAKSGIFLAFQYPLEIPGVSNLDFLRVAYNARRKYLGLEELDTFDFEEIVEEKLEVVQMNPAFLGRSLNEGFSGGEKKRNEILQMALLEPTLGILDEIDSGLDIDALKIVANGVNQLATPDNAFLVITHYQRLLNYITPDFVHVMYDGRIVTSGGKELAHELENKGYDFLDEQALVEV
1641812_Maeruginosa@AKE63029_1__Iron_sulfur_cluster_assembly_ATPase_protein_SufC                         VILSVKNLTASIDGNQILKGVNLEIKAGETHAIMGRNGSGKSTFSKVIAGHPDYEVTGGEIIYKGENLLEKEPDERALMGIFLAFQYPLEIPGVSNLDFLRVAYNARQKHLGSEELDSFDFEELVEKKLEVVQMNPSFLGRSLNEGFSGGEKKRNEILQMALLEPTLGILDEIDSGLDIDALRIVAQGVNHLATPDNAFLLITHYQRLLNYIEPDVIHVMYDGRIVTSGGKELALELERTGYDFLDEQVLAVK
32049_Ssp@ACA99801_1__FeS_assembly_ATPase_SufC                                                           VILAIKNLTATVDGQPILKGVDLEIKAGEIHAIMGRNGSGKSTLSKIIAGHPEYEVTGGEIIYKGENLLEKEAEERALDGIFLAFQYPLEIPGVSNLDFLRVAYNAKLKHQGKEEIDAFDFEDLIEEKLEVVKMNPSFLERSLNEGFSGGEKKRNEILQMALLEPSLGILDEIDSGLDIDALRIVAEGVNQLATPDNAFLLITHYQRLLDYITPQFVHVMYDGRIVKSGGKELALELEATGYDFLDQELAAGV
113355_Gherdmanii@CM001775_1_3111___3192082_3192894                                                      PILSIRNLTASVDGTPILKGVNLEINAGEIHAIMGRNGSGKSTFSKVLTGHPEYEVTGGEVIYLGENLLEKEPEERALAGIFLAFQYPLEIPGVSNLDFLRVAYNARCKHLGLEELDAFDFEDLVEQKLDIVKMNSAFLARSLNEGFSGGEKKRNEILQMALLEPTLGILDEIDSGLDIDALRIVSEGVNQLRKPDNAFLLITHYQRLLDYITPDFVHVMYQGKIVMSGDKNLALELEAKGYDFLDEEELALV
755178_Caponinum@AFZ54937_1__FeS_assembly_ATPase_SufC                                                    PILTVRNLTASVDDTPILKGVNLEIKAGEIHAIMGRNGSGKSTFSKVLTGHPEYEVTGGEIIYQGENLLEKEPEERALAGIFLAFQYPLEIPGVSNLDFLRVAYNARRKHLGLEELDAFDFEDLVEEKLEVVKMNPSFLQRSLNEGFSGGEKKRNEILQMALLEPTLGILDEIDSGLDIDALRIVSEGVNQLRKPDNAFLLITHYQRLLDYITPDFVHVMYEGKIVMSGDKNLALELEAKGYDFLDKEQLTNV
2054282_Csp@AUC61434_1__Fe_S_cluster_assembly_ATPase_SufC                                                TILSVRNLSASVDGTPILKGVNLEIKAGEVHAIMGRNGSGKSTLSKVLTGHPEYEVTGGEILYKGENLLDKEPDERALAGIFLAFQYPLEIPGVSNLDFLRVAYNARCKFLGLEEIDAFDFEDLIEEKLGIVKMDSAFLSRSLNEGFSGGEKKRNEILQMALLEPTLGILDEIDSGLDIDALRIVSEGVNQLQKPDNAFLLITHYQRLLDYIKPDFIHVMSQGKIVLSGDKSLAIELEERGYDFLEDEQLVEV
1147_Ssp@AIE73526_1__Iron_sulfur_cluster_assembly_ATPase_protein_SufC                                    TVLSIKNLAASVDGNQILKGVNLEIKAGEVHAIMGRNGSGKSTLSKVITGHPDYEITGGEIIYQGQDLSALEPHERALAGIFLAFQYPLEIPGVSNLDFLRIAYNAKRKHQGLEELDTFDFEDLIQEKLDVVKMNPAFLERSLNEGFSGGEKKRNEILQMAILEPTLSILDEIDSGLDIDALRIVSEGVNFLKNPNNATLVITHYQRLLNYIIPDHIHVMYDGKIVMSGGKELALELEEKGYDFLDEQVLAAV
2005460_Csp@BAZ44517_1__FeS_assembly_ATPase_SufC                                                         TILSISNLTANVDGTPILKGVNLEIKAGEVHAIMGRNGSGKSTLSKIIAGHPDYEITGGEIIYQGENILDLEPNERANRGIFLAFQYPLAIPGVSNLDFMRVAYNAKRKYQGLEEIDTFDFEDLIEQKLQVVQMKSSFLARSLNEGFSGGEKKRNEILQMALLDPTLTILDEIDSGLDIDALKIVADGVNQLKTPDKGYLVITHYQRLLDYIIPDFVHVMQSGKIITSGGKELALELENRGYEFLDDQATAEV
111780_Scyanosphaera@AFZ34869_1__Iron_regulated_ABC_transporter_ATPase_subunit_SufC                      TILSIHNLAASVDGTPILKGVNLEIKAGEVHAIMGRNGSGKSTLSKIIAGHPDYQVTGGEIIYKGENILEQEPNERALNGIFLAFQYPLEIPGVSNLDFLRVAYNAKRKHEGLEEIDTFDFEDLIEEKLAIVQMKSSFLERSLNEGFSGGEKKRNEILQMALLNPTLTILDEIDSGLDIDALKIVAEGVNQLKTPEKGYLVITHYQRLLNYIEPDFVHVMQNGQIVTSGGKELALELESRGYDFLDDKAVVEV
2420336_Cbacterium@RMF25200_1__Fe_S_cluster_assembly_ATPase_SufC                                         TILLIKDLTASVEGTPILKGVNLEIKAGEIHAIMGRNGSGKSTLSKVIAGHPDYEVTGGDIIYLGESILDKDPHERALAGIFLAFQYPLEIPGVSNLDFLRVAYNAKRKYEGLEEIDTFDFEDLVEEKLDVVKMKSSFLERSLNEGFSGGEKKRNEILQMALLDPTLVILDEIDSGLDIDALKIVAAAVNQLRTPEKAYLVITHYQRLLNYIQPDFVHIMQDGRIIASGDKELALELESRGYDFLEEEQAVAA
1228987_Cendosymbiont@BAP18452_1__iron_sulfur_assembly_ATPase                                            VILSVQNLTVNVEGNPILKGVSLEIKAGEIHAIMGRNGSGKSTLSKVLAGHPDYEITGGNIIYKGEEIIGKSPTERANMGIFLAFQYPLEIPGVSNLNFLRVAYNAHRKYQGLEEIDTFDFEDLVEKKLDVVKMNPSFLERSLNEGFSGGEKKRNEILQMALLEPTLGILDEIDSGLDIDALRIVANGVNKLATDENAFLLITHYQRLLNYIEPQYIHVMHNGRIVTTGGKDLALELEESGYDFVEETLLTNA
1880902_Lsp@OCQ94575_1__Fe_S_cluster_assembly_ATPase_SufC                                                TVLSVKNLTANVNDTPILKGLNLEIKAGEIHAIMGRNGSGKSTFSKILAGHPAYEVTGGEVVFEGQNLLELEAEERARSGVFLAFQYPVEIPGVSNLDFLRASYNARRKHQGLEEVDPFDFEDVVRDRLQVVQMDASFLDRSVNQGFSGGEKKRNEILQMALLEPTLAVLDETDSGLDIDALRIVAEGVNQLANEKNAMLVITHYQRLLDYIVPDYVHVMYDGKIVMTGDKELALELEAKGYDWVDELQPVGV
111611_Gsp@LNDC01000104_1_14___13589_14374                                                               VILSIRNLTAEVEGTQILNGVNLEIKAGETHAIMGTNGSGKSTLSKVLAGHPDYQVTGGEVIYQGKNLLEMEADERSLAGIFMAFQYPVEIPGVSNLEFLRASYNSQRKARGLEEIDAFDFEDLVEEKLDFVKMDSSFLERNLNEGFSGGEKKRNEILQMALLEPTLAILDETDSGLDIDALKTVAHGVNQLAGPEKSMLVITHYQRLLNYIVPDYVHVMANGRIITTGNKELAEELEEKGYDWIKEQTAGAV
2099687_Cbacterium@PXDR01000573_1_7___6792_7577                                                          VILSVEDLRAEVDGIEILKGINLEVKAGEIHAIMGLNGSGKSTLSKVLAGHPDYTVTGGKAVFKGQDLLALEPHERATAGVFLAFQYPLEIPGVSNRDFLRVAYNAQRKAKGEDEIDVFDFDDLLEERLDVVKMDFSFLDRSVNEGFSGGEKKRNEILQMALLKPGLAILDETDSGLDIDALKTVAAGVNQLASPDNCMVLITHYQRLLGYIVPDFVHVMADGRIIRTGQKELAEQLEAKGYDWVLAEAAEVS
268115_Lantarctica@PZO39357_1__Fe_S_cluster_assembly_ATPase_SufC                                         ILLSVRDLRATVDGTEILKGLNLEVRSGEIHAIMGLNGSGKSTFSKVLAGHPDYEITAGEIHFKGQDILELEPHERATSGIFLAFQYPLEIPGVSNRDFLRVAFNAHRKARGEEEIDVFDFDDLIEEKLDVVKMDASFLDRSVNEGFSGGEKKRNEILQMALLEPVLSILDETDSGLDIDALKTVAGGVNQLSNADNAVVLITHYQRLLDYIIPDYVHVMADGRIITTGDKALAKELEARGYEWVMAEHRAEV
2099684_Cbacterium@PWRG01000117_1_19___18709_19497                                                       TILSVRDLHATVDGTEILKGLNLEVKAGEIHAIMGLNGSGKSTFSKVLAGHPDYKVTAGEIHFKGQDMLELEPHERATAGVFLAFQYPLEIPGVSNRDFLRVAYNAHRKGRGEDEIDVFDFDDLIEEKLDVVKMDASFLDRSVNEGFSGGEKKRNEILQMALLEPILAILDETDSGLDIDALKTVAGGVNQLATPDNAVVLITHYQRLLNYIQPDYVHVMADGRIVTTGDKSLAHELEARGYEWIMDEHRAEV
1666911_Ppriestleyi@KPQ36781_1__Fe_S_cluster_assembly_ATPase_SufC                                        TILSVRNLHASVEGTEILKGLNFEVKAGEIHAIMGLNGSGKSTFSKVLAGHPDYTVTAGEVIFQGQDLLALEPHERANSGVFLAFQYPLEIPGVSNRDFLRVAYNAHRKARDEEEIDVFDFDDLIEERSEIVKMDVSFLDRSVNEGFSGGEKKRNEILQMALLQPDLAILDETDSGLDIDALKTVSSGVNQLSTPDNATVLITHYQRLLNYIVPDYVHVMAQGRIVKTGGKELALELESRGYDWIVPEEAVV-
321327_Ssp@ABD00333_1__FeS_assembly_ATPase_SufC                                                          VILSVRDLSAEIDGTPILKGLSLEIRAGEIHAIMGPNGSGKSTFSKILAGHPDYRVTGGEILYLGKNLLEMEPEERAWAGIFLAFQYPIEIPGVSNLDFLRAAYNARQKYRDQPELDALDFDDLVREKLDIVKMDPVFLERSVNEGFSGGEKKRNEILQMAVLEPTLAILDETDSGLDIDALRIVAHGINRLAGPENAMLLITHYQRLLDYVTPDYVHVMEGGRIVISGDKTLALELEERGYDWIKTQSGQEP
195250_Ssp@CM001776_1_2852___3104746_3105534                                                             VILSVRDLTASVDGTPVLKGVNLEVKAGEIHAIMGRNGSGKSTFSKVLAGHPDYEVTGGDVFYKGENLLEMEPEDRARAGVFLAFQYPIEVPGVSNEEFLRLSCNAVRTYRGLEELDPFDFGDFVAEKLEVVEMSPSFLERSVNSGFSGGEKKRNEILQMAVLEPTLSILDETDSGLDIDALRIVSNGVNQLAGEDNATILITHYQRLLNYIVPDFVHVMYGGKIIRTGGKELALELEEKGYDWIDELEVVAA
317619_Phollandica@KB235941_1_292___339859_340689                                                        TIISVKDLTARVDDVPILKGVNLDIKAGEIHAIMGRNGSGKSTLSKVLAGHPAYEVTGGSVVFQGQDLLELAADIRAQKGIFLAFQYPLEIPGVTNLDFLRVSYNSRQKAKGLEELDVFDFDDLIQDKLDIVKMDPSFLTRSVNEGFSGGEKKRNEILQMALLEPTLAILDETDSGLDIDALRIVADGVNQLTNPTNAVLMITHYQRLLSYIQPDFIHVMHAGQIIRTGGKELALELEEKGYDWIDDLVLVEV
1140_Selongatus@ABB57766_1__Iron_regulated_ABC_transporter_ATPase_subunit_SufC                           VILSIQDLTAEVEDAAILKGVNLEVRAGEIHAIMGRNGSGKSTLSKVLAGHPAYRVTGGSITYKGQDLLALEPEERSQAGVFLAFQYPLEIPGVSNLDFLRVAVNARRKAAGQEELDAFDFQELVEARLDVVKMNPDFLGRGVNEGFSGGEKKRNEILQMALLEPSLAILDETDSGLDIDALRIVSDGVNQLTNADNATILITHYQRLLDYIKPDFVHVMAEGRIIRTGGPELALELEETGYEWVDQALAGAA
582515_Rlacunae@ERN42682_1__FeS_assembly_ATPase_SufC                                                     VILSVRDLSASIDDKQILKKLDLTVKAGEIHAIMGRNGSGKSTFSKVLAGHPSYQVTGGEIEFCGASALDLEPNERALAGIFLAFQYPIEVPGVSNLDFLRTAYNALRKHRGQDELDPFDFEDLVEEKLEVVRMDPSFLERSLNEGFSGGEKKRNEILQMALLEPKLAILDETDSGLDIDALKIVASGVNQLATPDNATVLITHYQRLLNYIEPDYVHVMYEGRIVKSGGKELALELEERGYDWLDVQVSAEA
2053605_Rsp@HAE05182_1__TPA_asm__Fe_S_cluster_assembly_ATPase_SufC                                       VILSIRDLRANVCGKTILRGVNLEVRAGEIHAIMGPNGSGKSTFAKVLAGHPTYEMTGGEVIFQGKNLCEMQPEERARLGVFLAFQYPLEIPGVSNLDFLRLAYNSKRNYQGLEEIEPLDFEDLVHEKLDMVGIDPNFLTRSVNEGFSGGEKKRNEILQMAILEPKLAILDEIDSGLDIDALRSVANGVNQLASSENATIIITHYQRLLDYIVPDYVHIMARGQIVKFDGKELALELESRGYSWILEETEAKV
1947904_Cbacterium@DBAX01000029_1_16___11834_12607                                                       EVLVIQDLTAAVDGVPILKGVNLAIKAGEIHAIMGPNGSGKSTLSKVLAGHPDYEVTGGTVQYLGQDLFALEPAERARAGVFLAFQYPIEVPGVSNADFLRLSYNARQKHRGLPELDLLDFDDLLQQKLPIVEMNPAFLSRSVNEGFSGGEKKRNEILQMAILEPTLAILDETDSGLDIDALRVVSHGVNQLATPHNCCLLITHYQRLLQYIIPDFIHVMAEGKISLTGDRTLAEELESKGYDWLKDGDG---
1666909_Bbacterium@KPQ00399_1__Fe_S_cluster_assembly_ATPase_SufC                                         -MLQIKNLHASVDGIEILKGINLEIKAGEVHAIMGPNGSGKSTLSKVVAGHPAYEVTQGEILFEGTDIAELDADERARMGIFLAFQYPVEIPGVSNSMLMRQAYNAIRREHGEEELDPLEFDDYVHKKLDLVEMDPKFLDRSVNDGFSGGEKKRNEILQMAVLNPKLALLDETDSGLDIDALRIVSNGINQIKSSDKGVMLVTHYQRILNYITPDYVHVLKAGRIVKSGGKELALELESQGYEEVEEI-----
2094027_Bbacterium@PUKH01000008_1_33___33755_34522                                                       -MLTIKNLHAEVEGEKILRGIDLEIKAGEVHAVMGPNGSGKSTLAKIIAGHPSYEITDGQILYEGEDLAEMEPDERARKGVFMAFQYPVEIPGVSNSMLMRESYNQLRKENGEDPLDPLEFEDYVAEKLKLVEMDAKFLERNVNAGFSGGEKKRNEILQMAVLNPKLSLLDETDSGLDIDALRIVSEGINKLSGKDNAILLVTHYQRILNYITPDYVHVLVNGRIHKSGGKELALELEEHGYEWVTANTEVNG
1457365_CCproteinivoru@AXJ00848_1__Iron_regulated_ABC_transporter_ATPase_subunit_SufC                    -MLKIVDLHAQVEDIEILKGINLEINKGEVHAIMGPNGSGKSTLAKVVAGHPAYEVTAGQIFFDGEDVLEMEPEERALAGLFLAFQYPVEVPGVSNAMLIRQSVNNIRKARGQEELDPLEFEDYIADKLKLVEMDNKFLDRSVNAGFSGGEKKRNEILQLAAMEPRLSLLDETDSGLDIDALRIVSEGINALRSQDNAFMVVTHYQRILNYIKPDFVHVLMGGRIVKSGGSELAHELENQGYDWLIKETHVNG
1951504_Bbacterium@DGCQ01000010_1_259___269816_270589                                                    -MLEIKNLHAKVEDIEILKGVNLKVNAGEIHAIMGPNGSGKSTLSKVVSGHPEYEVTEGEILFNGEDITELDADERAHLGLFLAFQYPVEVPGITNKTLLREAYNTIARANDREELDPIEFEDYITEKLDVIEMKDEFLSRSINTGFSGGEKKKNEIFQMAVLNPVLSFLDETDSGLDIDALKVVSDGVNKIANDKNAIVMITHYQRLLNYIKPDYVHVMMAGKLIKSGGFELAEELEANGYDALEKELVLNG
1121104_Bvulgaris@AQXH01000001_1_265___289557_290330                                                     -MLEIKNLHAKVEDIEILKGVNLKVNAGEIHAIMGPNGSGKSTLSKVVSGHPEYEITEGEILFEGEDITEMDADERAHLGLFLAFQYPVEVPGITNKTLLREAYNTIARANDRDELDPLEFEDYITSKLEVIEMKDEFLERSINTGFSGGEKKKNEIFQMAVLDPKLSFLDETDSGLDIDALKVVSDGVNKIASEENAIVMITHYQRLLNYIKPDHVHVMMAGRIIKSGDIKLAEELEANGYDQLEKELLLNG
1951518_Bbacterium@DKGJ01000036_1_151___165453_166226                                                    -MLEIKNLHAKVEDIEILKGVNLKVNAGEIHAIMGPNGSGKSTLSKVVSGHPEYEVTDGEILFEGEDITEMDADERAHLGLFLAFQYPVEVPGITNKTLLREAYNTIARANDREELDPLEFEDYLVSKLDVIEMKDEFLNRSINTGFSGGEKKKNEIFQMAVLDPKLSFLDETDSGLDIDALKIVSDGVNKIANDEKAIVLITHYQRLLNYIKPDFVHVMMNGKIIKSGDIALAEELEANGYDQLQKELMLNG
1951483_Bbacterium@DBVB01000061_1_16___13637_14392                                                       -MLEIRNLHAVVEELEILKGVNLTVNKGEIHAIMGPNGSGKSTLSKVVSGHPEYEVTEGTILFEGEDITEMDADERAHLGLFLAFQYPVEVPGITNKTLLREAYNTIARANEREELDPLEFEDYLVSKLEIIEMKDEFLNRSINTGFSGGEKKKNEIFQMAVLNPRLSFLDETDSGLDIDALKVVSDGVNKIASPENAIVMITHYQRLLNYIKPDFVHVMMNGKIVKSGDISLAEELEANGYDQMQKELAX--
1951514_Bbacterium@DIAA01000023_1_164___199596_200369                                                    -MLEIKNLHASVEDEQILKGVNLTINKGEIHAIMGPNGSGKSTLAKVVSGHPEYEITEGEILFEGEDITELDADERAHLGMFLAFQYPIEVPGITNRTLLRESYNTIARENDREELDPLEFDDYLKERLEVIDMKDSFLERSINTGFSGGEKKKNEVFQMAVLNPKLAFMDETDSGLDIDALKIVSDGINKIAGPENAIVLITHYQRLLNYITPDYVHVMMNGKIVKSAGKELALELEDQGYEKLEKEFSLNG
2053187_Rbarkolensis@PKD44784_1__Fe_S_cluster_assembly_ATPase_SufC                                       -MLELKDLHVEVEGIEILKGVNLKVNKGEIHAIMGPNGSGKSTLSKVVAGHPEYEVTKGDILFDGESVLELDPDERAHKGMFLAFQYPVEVPGVTNKTLLRESYNTIAASMGREELDPLQFEDYVKDKLELIEMNPEFLDRSVNAGFSGGEKKKNEIFQMAVLKPRLSLLDETDSGLDIDALKIVSNGINQLHGEDDAVVLITHYQRLLNYIEPDFVHVMIGGKIVKSGKKELALELEDKGYDWLEEHATVNG
1729466_Cbacterium@LKNA01000020_1_11___10342_11115                                                       -MLELKDLHVEVEGIEILKGVNLKVNKGEIHAIMGPNGSGKSTLSKVVAGHPEYEVTQGDILFEGESILELDPDERAHKGVFLAFQYPVEVPGVTNNTLLRESYNTIAASLGREELDPLQFEDYLKDKLELIEMNPEFLERSVNAGFSGGEKKKNEIFQMAVLQPRLSLLDETDSGLDIDALKIVSKGINQLHSEDNAIVLITHYQRLLNYIEPDFVHVMMGGKIVKSGDKKLALELEDKGYDWLDEFATVNG
2079485_Gsp@PWN07127_1__Fe_S_cluster_assembly_ATPase_SufC                                                -MLELKDLHVEVEGIEILKGVNLKVNKGEIHAIMGPNGSGKSTLSKVVAGHPEYEVTKGDILYDGESVLEMDPDERAHAGIFLAFQYPVEVPGVTNTTLLRESYNTIAASRGREELDPLEFDDYIKDKLDLVQMKPDFLERSVNTGFSGGEKKRNEIFQMAVLQPRLSLLDETDSGLDIDALKIVSDGINKLHGDEDAVVLITHYQRLLNYIEPDFVHVMMGGKIVKSGDKTLALKLEEQGYDWLEAHATVNG
2293433_Rsp@REL38099_1__Fe_S_cluster_assembly_ATPase_SufC                                                -MLEIKDLHVVVEDTEILKGVNLKINKGEIHAIMGPNGSGKSTLSKVVAGHPEYEVTKGDILYNGESILELDPDERAHAGIFLAFQYPVEVPGVTNTTLLRESYNTIAASRGREELDPLEFEDYIQDKLELVGMNPEFLQRSVNAGFSGGEKKRNEIFQMAVLRPQLSFLDETDSGLDIDALKIVSEAINQLHGEEDSVVLVTHYQRLLNYIEPDFVHVMIGGKVAKSGDKDLALKLEDQGYDWLNAYATVNG
1953152_Bbacterium@DEMS01000028_1_179___207930_208703                                                    -MLELKDLHAEVEGIEILKGVNLTVTKGEIHAIMGPNGSGKSTLAKVVAGHPEYEVTKGDILFNGESILELDPDERAHAGVFLAFQYPVEVPGVTNSTLLRESYNTIAASRGREEMDPLEFDDYIREKLELVEMNPDFLGRSVNAGFSGGEKKRNEIFQMAVLQPTLSLLDETDSGLDIDALKIVSEGINKLHGEDDAVVLITHYQRLLNYIIPDKVHVMIGGRIVKTGGKELAFELEERGYDWLESLATVNG
1953139_Bbacterium@DDIC01000075_1_1___2_622                                                              -MLEIKNLHAIVEDIEILKGVNLTVNKGEIHAIMGPNGSGKSTLSKIVAGHPGYEVTQGDIIYDGESILEMDPDERAHAGIFLAFQYPVEVPGVTNMTLLRESYNTIAKSRGREEMDPLEFEDYLKTKLDLVEMNPEFLHRSVNTAFSGGEKKRNEIFQMAVLQPKLSFLDETDSGLDIDALRIVSGGINQIHGEEDAVVMVTHYP-----------------------------------------------
2021605_Bbacterium@NNSL01000485_1_6___5560_6339                                                          -MLEIKNLHVEVEGTEILKGVNLKINLGEIHAIMGPNGSGKSTLAKVVAGHEAYEITEGDILYEGESILELEPDERAHLGIFLAFQYPVEVPGVTNKTLLRESYNTIAREQGREELDPLEFEDYVEERLEIVDMKPEFLERSINAGFSGGEKKRNEIFQMAVLDPKISFLDETDSGLDIDALKVVANGINHLADEDNAVCLVTHYQRILDYIVPDHVHVMLDGKIVKSGDKDLAIKLEEEGYDWLADLVSVNG
1194090_Aroseus@SHF52143_1__Iron_regulated_ABC_transporter_ATPase_subunit_SufC                           -MLEIKDLHVCVESEKILKGVNLTINKGEIHAIMGPNGSGKSTLSKVVAGHEAYEVTQGDILFEGESILDLDPDERAHKGIFLAFQYPVEVPGVTNKNLLRQAYNTIAKEQGREELDPIEFEDYAAEKLELVDMKKEFMDRSVNAGFSGGEKKRNEIFQMAVLNPRLSFLDETDSGLDIDALKIVANGINQIADEDRAVVMVTHYQRILDYIEPDYVHVMIDGRIAKSGDKDLAVKLEDQGYDWLSDTVSVNG
2032627_Asp@PAU93805_1__Fe_S_cluster_assembly_ATPase_SufC                                                -MLEIKDLHVCVESEKILKGVNLTINEGEIHAIMGPNGSGKSTLSKVVAGHEAYEVTQGDILYNGESILDLEADERAHLGIFLAFQYPVEVPGVTNKNLLRQAYNTIAEEQGREELDPLQFEDHAREQLKLVDMKEEFLERSVNAGFSGGEKKRNEIFQMAVLQPKLSFLDETDSGLDIDALKIVANGINELSGEDNAVVLVTHYQRILDYVQPDHVHVMIDGKIAKSGDKDLAIKLEEQGYDWLTDTVSVNG
1548548_Bsediminis@AWV88108_1__Fe_S_cluster_assembly_ATPase_SufC                                         -MLEVKNLHASVEGVRILKGINFTVNPGEIHAIMGPNGSGKSTFAKVLAGHPAYTVTKGDILYKGESIVEEEPEDRARQGIFLAFQYPVEVPGVTNSAFLRQSYNSVVEARGGERMDPLEFDDFVREKLKVVDMPAAKLDRSVNVGFSGGEKKRNEILQMAVLDPSLALLDETDSGLDIDALRTVANGINTLHREDNAVVLVTHYQRLLNYITPDFVHVMVNGQIVKSGTKELALELEERGYDWIINESKAS-
64471_Ssp@ABI45784_1__FeS_assembly_ATPase_SufC                                                           PLLEITDLHASVEGKPILNGVNLQVKAGEIHAVMGRNGSGKSTLSKVLAGHPAYRVTSGSVRYLGRDLLDLEPEERSRLGVFLGFQYPIEIPGVSNLEFLRVSTNARREKQGKEEFDTFDFDDHVRDRLQVVQMDPAFLERSVNEGFSGGEKKRNEILQMALLDPVVAILDETDSGLDIDALRIVAGGVNQLASPDNCTLLITHYQRLLDEITPDYVHVMGAGRILKTGGRELALELEKIGYDWVDQLLAAEG
84588_Ssp@CAE06835_1__ABC_transporter__ATP_binding_component                                             LLLDINNLHASVEDQPILKGVNLQVRAGEIHAVMGRNGSGKSTLSKVLAGHPAYRVTAGTVRYRGSDLFELEPEERARLGVFLGFQYPVEIPGVSNLEFLRVAANARRSKQGLEELDTFDFEDHVQQKLQVVQMDPAFLERSVNEGFSGGEKKRNEILQMALLDPVVAILDETDSGLDIDALRIVAGGVNQLATPDNATLLITHYQRLLDEITPDYVHVMAAGRILRTGSRDLALELEKTGYDWVDKELAAQG
2024880_Ssp@MAB54706_1__Fe_S_cluster_assembly_ATPase_SufC                                                LLLDIVDLHASVEDSEILKGVNLQVRSGEIHAIMGRNGSGKSTLSKVLAGHPAYKVTSGSVVYRGIDLLELEPEERARIGVFLSFQYPVEIPGVNNLEFLRVATNARRVECGHEEMDHFEFEDLVRERIKVVQMDPAFLERSINEGFSGGEKKRNEILQMALLEPIVAILDETDSGLDIDALRIVASGVNQLANPQNSTLLITHYQRLLELIIPDYIHVMAAGRILKTGGRELAVELEKTGYDWVDRELALQG
210768_Ssp@NQKX01000006_1_60___56792_57598                                                               LLLEIVDLHARVEDQPILKGVNLTVRAGEIHAVMGRNGSGKSTLSKVLAGHPAYTVTGGSVRYRGADLLDLEPEQRSRIGLFLGFQYPVEIPGVSNLEFLRVSTNARRSELGKEELDTFAFEDVVRERLEVVKMDPAFLERSVNEGFSGGEKKRNEILQMALLEPSVAILDETDSGLDIDALRIVAAGVNQLSTPENATLLITHYQRLLDVIIPDYVHVMAAGRILRTGGKELAFELEERGYDWVDAELASEQ
1655601_Cbacl30@KRO94780_1__ABC_transporter_ATP_binding_protein                                          VLLEICDLHARVEEQPILKGVNLTIRAGEIHAVMGRNGSGKSTLSKVLAGHPAYTVTSGSVSYMGADLLELAPEQRSRLGLFLGFQYPVEIPGVSNLEFLRVSTNARRAQRGEEELDTFAFEDLVRERLKVVQMDPAFLGRSVNEGFSGGEKKRNEILQMALLEPLVAILDETDSGLDIDALRIVADGVNQLAGPDNATLLITHYQRLLDLITPDYVHVMAAGQILRTGGKELALELERTGYEWVDQELASLS
2026889_Csp@PHX67883_1__Fe_S_cluster_assembly_ATPase_SufC                                                VLLEICDLHARVEEQPILKGVNLTIRAGEIHAVMGRNGSGKSTLSKVLAGHPAYAVTAGSVSYMGADLLELAPEQRSRLGLFLGFQYPVEIPGVSNLEFLRVSTNARRAQRGEEELDTFAFEDLVRERLKVVQMDPAFLDRSVNEGFSGGEKKRNEILQMALLEPLVAILDETDSGLDIDALRIVADGVNQLAGPDNATLLITHYQRLLDLITPDYVHVMAAGQILRTGGKELALELERTGYEWVDQELASLS
292564_Cgracile@AFY28693_1__FeS_assembly_ATPase_SufC                                                     VLLEIRDLTARVEDQPILKGVSLTIRAGEIHAVMGRNGSGKSTLSKVLAGHPAYTVTGGTVHYMGDDLLSLEPELRARAGLFLGFQYPVEIPGVSNLEFLRVATNARRAGKGEEELDTFAFEDLVRERLQVVQMDPAFLERSVNEGFSGGEKKRNEILQMALLEPLVAVLDETDSGLDIDALRIVAGGVNHLAGPDNATLLITHYQRLLDVITPDYVHVMAAGRILRTGGKELALELEERGYDWVDAELASLE
74547_Pmarinus@CAE21780_1__ABC_Transporter__ATP_binding_component                                        VLIEIRDLSACVDDQPILNGVNLTIRAGEIHALMGRNGSGKSTLSKVLAGHPAYKVTEGSVLYRGEDLLPLEPDERSRIGLFLGFQYPVEIPGVSNLEFLRVSTNARRLEQGMEELDTFAFEDFVRERLGLVQMDPAFLDRSVNEGFSGGEKKRNEILQMALLEPLVAILDETDSGLDIDALRIVAGGVNQLANVDNATLLITHYQRLLDLIQPDYVHVMAAGRIVRSGDKALALELEQRGYEWVDRELDALE
316278_Ssp@CAK28920_1__FeS_assembly_ATPase_SufC                                                          VLLEITDLRASVADQEILCGVNLTVRAGEIHAVMGRNGSGKSTLSKVIAGHPTYTITGGSVRFRGQDIAELPPEERSRAGVFLGFQYPVEIPGVSNLEFLRVSTNARRQAQELEELDTFSFEEHLQQRLELVQMDPSFLERSLNEGFSGGEKKRNEILQMALLEPVVAILDETDSGLDIDALRIVAAGVNHLAGPDNATLLITHYQRLLDAITPQFVHVMAHGRILRTGGPELALELERRGYDWVDAEAGVTS
2055796_Sbacterium@HBU26771_1__TPA_asm__Fe_S_cluster_assembly_ATPase_SufC                                -MLEVSNLRASVVDQEILCGVNLTVRVGEIHALMGRNGSGKSTLSKVIAGHPSYVITAGSIRFKGRDLAELAPEERSRAGIFLGFQYPVEIPGVSNLEFLRVSTNARRIALGLEELDTFSFEDHLQQRLQLVQMDPSFLDRSLNEGFSGGEKKRNEILQMALLEPSLAILDETDSGLDIDALRIVAEGVNHLAGPNNATLLITHYQRLLEAVTPHFVHVMAHGRILRTAGPELAFELESKGYDWIDVEAGISS
2162190_Psp@QCFN01000002_1_63___56975_57766                                                              IILEIKNLQARVEDQSILQGVNLTIRSGEIHALMGRNGSGKSTLAKILAGHPSYTVTGGTVLYCGKDLLDLDPEERSRIGLFLGFQYPIEIPGVNNLEFLRVATNARRQGLNKEELDVFEFEEVVREKLKIVQMDSSFLDRSVNEGFSGGEKKRNEILQMALLEPTVSILDETDSGLDIDALRIVSSGVNQLSNPKTATLLITHYQRLLNEIKPDFVHVMSAGRIIKTGDKELALDLEKTGYDWIDKDAQPKG
1608213_CSspongiarum@KKZ14304_1__ABC_transporter_ATP_binding_protein                                     MLLSIENLHARVEENEILRGVSLQIRAGEIHALMGRNGSGKSTLSKVIAGHPAYTVTAGSIHYRGQDLLALSPEDRARSGVFLGFQYPVEIPGVSNLEFLRVSCNARRQHRGQEELDTFAFEDHVRETMAIVQMDPVFLERSVNEGFSGGEKKRNEVLQMALLEPLVAILDETDSGLDIDALRIVANGVKRLALPTTATLLITHYQRLLDAIIPDFVHVMAEGRILRTGDRNLAMALEQRGYDWVDETDGSDT
59920_Pmarinus@AAZ58923_1__FeS_assembly_ATPase_SufC                                                      TILSIKDLHASVEDQEILHGVNLLVKEGEIHAIMGRNGSGKSTLSKVIAGHPSYKVLSGSIQFKGKNILELEPEERARIGIFLGFQYPVEIPGVSNLEFLRVATNSRRKELLKSELDTFQFEDLVKQRLKIVEMNPAFLERSVNEGFSGGEKKRNEILQMALLEPVISILDETDSGLDIDALRIVASGINRLSQPNSATILITHYQRLLNEITPDFVHIMADGKIIKTGNKELAIDLEKSGYDCIDKNTKEKE
2162204_Psp@QCJQ01000004_1_3___2350_3141                                                                 TLLEIKDLVASVEDQQILNGVNLKIKAGEIHAIMGRNGCGKSTLSKVIAGHPAYKVISGNVLFKNQNLLELEAEERARIGIFLGFQYPIEIPGVSNLEFLRVATNSRRKEIGETELDTFEFEDLVRAKLDLVQMKPTFLERSVNEGFSGGEKKRNEILQMALLNPSVAILDETDSGLDIDALRIVASGVKKLSTKSTATILITHYQRLLNEITPDYVHIMSDGKIMQTGGPELAIELEKEGYDWLNKYEEIKG
1919134_Cbacterium@PSP18592_1__Fe_S_cluster_assembly_ATPase_SufC                                         PILSVRNLHAQAEGTPILQGFNLEVNPGEIHAIMGRNGSGKSTLSKVLAGHPDYEVTGGEVWFRGQNLLAMSPEERSLNGLFMAFQYPVEIPGVSNLDFLRVAYNAQRKHQGLEEMDAFDFEDLVEQKLDLVGMDAKFLERNLNEGFSGGEKKRNEILQMALLDPALGILDETDSGLDIDALKTVAGGVNELARSDNAIVVITHYQRLLNYVEPQVVHVMGNGRILKSGDKQLAVELEASGYEGIETESVSEV
1948458_Bbacterium@DGAL01000045_1_2___444_1229                                                           TILSVHNLVASIDGTQILKGFDITVKAGEIHAIMGPNGSGKSTFSKVLAGHPSYKVDGGTLEFKGQSLMDLEPDERAKLGIFLGFQYPVEVPGVTNGSFLRLAYNTVQGARGKDELDPLEFDDFIQSKLSLLGMDASFLERSLNDGFSGGEKKRNEILQMAILEPTLAILDETDSGLDIDALRVIANGVNTLHGDSDAVVLVTHYQRLLNYIEPDFIHVVDGGRVIKTGDKSLAHELESRGYEWVLDENRSKA
1986845_Bbacterium@OUT76843_1__Fe_S_cluster_assembly_ATPase_SufC                                         VILNAQDLSASITGTQILKGFDITIKAGEIHAIMGPNGSGKSTFSKVVAGHPSYSVDGGILEFRGKNLTDLEPDERAKLGIFLGFQYPVEVPGVTNGAFLRLAYNTVQGARGKDELDPLEFDDYIQSKLNLLGMDAEFLERSLNDGFSGGEKKRNEILQMAILEPTLAILDETDSGLDIDALRVVANGVNTLHADADAVVLVTHYQRLLNYIEPDFIHVVDGGRVIKTGDKSLAHELESRGYEWILEENRSSV
1951931_Hbacterium@DBME01000068_1_6___3570_4361                                                          TMLSIRNLTARIGENDVLRGIDLEIKAGEVHAIMGPNGSGKSTLGKVLAGHPSYEVTGGEVLFRGQNLFDMTPDERARAGIFLGFQHPIEVPGVSNASFLRLAYNKKAEAAGAEELDPLEFDDFIQERIKIVKMDPSFLDRSLNEGFSGGEKKRNEILQMCVLEPALAILDELDSGLDIDALRVLGEAVTALQAPDRAQLIITHFPRILETIQPHQVHVLSGGRIIRTGGKELALELEERGYDWLKEEAPAGR
903818_Hfoetida@KI912268_1_1292___1534117_1534875                                                        -MLTIRNLTARIGETEVLHGIDLEIKAGEVHAIMGPNGSGKSTLGKVLAGHPSYVVTGGEVLFEGRNLFELSADERARAGVFLGFQHPIEVPGVSNASFLRLAYNKKAEANGQDELDPLEFDDYIQEKIKLVKMDSSFLDRSLNEGFSGGEKKRNEILQMSVLEPKLAILDELDSGLDIDALRILGEAVNRLTTPTRALLVITHFPRLLETVVPDAIHVLYKGRIVKQGGKELALELEERGYDWITAEAAGR-
1121920_Gfermentans@AUAU01000006_1_79___94904_95668                                                      -MLSIKNLTASINGTPVLKGIDLEIKAGEIHAIMGPNGSGKSTLGKVLVGHPAYEVTGGEVLYEGRNLFEMAADERARAGLFMGFQHPIEVPGVSNAAFLRLAYNKKAEADGRDELDPLEFDDFIHEKIKLVAMREEFLDRSLNEGFSGGEKKRNEILQMAVLEPKLAILDELDSGLDIDALRVLGEAVNRLQRPDRALLIITHFPRILETIQPQFVHVLSGGRILKSAGKELATELEDRGYDWVLEEAAAGG
2052165_Hbacterium@PMJK01000162_1_2___370_1149                                                           VMLSIKNLHAEAAGKPILRGLSLEVEAGEVCALMGPNGSGKSTLGKVLVGHPAYEVTGGEVLFEGKNLFDLEPDARARAGIFMGFQHPIEVPGVSNAAFLRLAYNKKAEAEGRDELDPLEFDDFIHEKIKLVAMKEEFLDRSLNEGFSGGEKKRNEILQMAVLEPKLAILDELDSGLDIDALRVLGDAVNKLQRPDRALLIITHFPRILETIQPQYVHVLSGGRILKSAGKELAIELEERGYDWVLEEAAAGG
1188229_Glithophora@APB33547_1__FeS_assembly_ATPase_SufC                                                 ALLTIRELTAEIEGIPILKGVNLTVKTGEVHAIMGPNGSGKSTLAKVLAGHPDYTVTGGEVWYRGQDLLGFAPEERAHLGIFLGFQYPLEIPGVTNGDFLRLAYNTRCKAQNLPELDVLDFDDLIQEKLGIVQMDAAFLSRSVNEGFSGGEKKRNEILQMALLAPELAILDETDSGLDIDALRIVAGGINQLINRDNGVILITHYQRLLNYITPQFVHVMEGGRIVRTGTQELARELEVRGYDWLRGDGDGD-
2055767_Cbacterium@HAN45694_1__TPA_asm__ABC_transporter_ATP_binding_protein__partial                     VVLSIRELTASVDGTPILHGVNLEIRAGEVHAIMGPNGSGKSTLSKILCGHPAYAVTGGTVTFLGEDLLALAPEERARAGVFLAFQYPLEIPGVSNEEFLRLSVNAVRKAKDLPELDPIDFQEFLEA------------------------------------------------------------------------------------------------------------------------------
59919_Pmarinus@CAE18531_1__ABC_transporter__ATP_binding_component                                        PILEVNNLFASIENLPILKGVTISVNPGEIHAIMGRNGCGKSTLSKIIAGHPSYKITKGEIKFTGNDIQSLEPEERAQSGIFLGFQYPIEIPGVSNLEFLRVATNARRKFLNKEELDTFDFEDLVKEKLDLVKMDSAFLSRSINQGFSGGEKKRNEILQMALLEPKIAILDETDSGLDIDALRIVASGIKKISNEETGIILITHYQRLLDEIQPDYVHVMSDGQIIKTGESDLALELEKHGYEWTDNFIKEQ-
1499498_Psp@KGG13310_1__Iron_sulfur_cluster_assembly_ATPase_protein_SufC                                 LLLEVNDLHASIEAKKILNGVNLKIREGEVHAIMGRNGSGKSTLSKVIAGHPLYTINSGEISFQGKAINNLEPEERAAMGIFLGFQYPVEVPGVSNSEFLRAATNARRKYLKKEELDTFEFDEFVTTCLEVIQMNSSFLERNLNEGFSGGEKKRNEILQMAILEPIVSILDETDSGLDIDSLRIVSQAINKLSTKKTSTILITHYKRLLDEIKPDFVHIMNEGKIIKTGTIDLAIELEKGGFKRIQDSQQDKK
167539_Pmarinus@AAP99131_1__ABC_type_transport_system_involved_in_Fe_S_cluster_assembly_ATPase_component ILLEVKNLHAGIDGNSILKGVNLTIYEGEIHAIMGRNGSGKSTLAKIIAGHSSYEISEGEILLESESITSLEPEERSNKGLFLGFQYPVEVAGVKNIDFLRAAVNARRKELKESELDTFEFDEIVNNTLGIVQMNKDFLERGVNQGFSGGEKKRNEILQMALLKPIVSILDETDSGLDIDALRIISNGINKIHSKNKATILITHYQRLLNEIKPDYVHVMKDGKIIKTGTKELAIALEKSGYEGLEQVET---
1789004_Fsp@KXW58843_1__putative_ATP_dependent_transporter_SufC                                          -MLSIKNLQASVGDKAILKGINLEVKAGEVHAIMGPNGSGKSTLSNVLAGRENTTVTGGSVTYQGKDLLALAVEERAREGVFLAFQYPVEIPGVGNVYLLKAALNAQRKHRGLPELDAMDFLALVKDKMKLMEMNESMLYRAVNEGFSGGEKKRNEILQMVVLEPSLAILDETDSGLDIDALKVVSHGVNSLRSPERAMILVTHYQRLLDYIKPDFVHVLSDGRIQRSGGPELALELEREGYAWVGDAKNAGV
