# Supplementary material for: Components of iron–Sulfur cluster assembly machineries are robust phylogenetic markers to trace the origin of mitochondria and plastids
Source: PLoS Biol. 2023 Nov 8;21(11):e3002374. doi: 10.1371/journal.pbio.3002374 (PMC10631705; doi:10.1371/journal.pbio.3002374)
Supplement: S1 Data — (ZIP) [file pbio.3002374.s017.zip › S1 Data/Concatenations/SUF/SUF_Cyano_Root/trimmed_alignments/SufD_Cyano_ExtGroup.bmge.phy]

 173 419
102232_Gsp@ELR96800_1__FeS_assembly_protein_SufD                                                           MTALLDSYLQALLS---SGAITEITELSNQALTALANQSLPQKSDEDWRFTDLSELKKLSLRLASPVEVTKQALEQFTLPEAHSRIVFVNGVYVSELSDTGLPPGIYLGNLAGLKPELIEYLSRD--YQDVFSLLNTGGLKDIAIAWVEPDVVVTTPIHLLYLTVPPILVQPRTLVVAQKNSQLEIVEYYGAINLPYCNNAVTDIVLHENAQLKHSRVQRESGDGLSIANTCVEQDQDSSYTLWEINLGAKLFRHNLKVKQTGAQTTTNLQGLILVGGKQVTDTHSTVALAHPHGVVNQNHKCIVDGQAQVVFNGKIIVPQKAQLTNAAQINRNLLLSPQGRVNTKPELQITADNVKCTHGATVSQLETDEVFYLRSRGLSEIDARHLLLEAFAAEILDQLPIPSLRKRLSQCVACRNY
1378066_Csp@PPS39800_1__Fe_S_cluster_assembly_protein_SufD                                                 MSIQVDTELTNLLNIAAQESESLLQAIRDRATAIVHQSKFPTTRDEEWRFTDISPLKQVQFQAAPSAVPDLAALQSLLLPEARSRLVFVNGIYTPELSAVVLPDGVIASNLDRLRSRLENYLAQIPGTEEVFTALNTAAIADVAVVWIPKNVVVETPIHLLFVSTAPIITQPRCLVVAESGSSVTLIEDYFNQEPIYFTNAVTEIWVEENAQVNHTRIERDSPEAFHIGKTAIAQARDSRYTCNAINLGAKLSRHNLDIFQTGEQTQTTLNGLTKIAGNQLADTHSALALNHPYGTSHQLHKCIVGDRAHAVFNGKIFVPKPAQQTDAAQLNRNLLLSPKARVDTKPQLEITADNVKCAHGATVSQLDDEEVFYLQSRGLNANEARNLLINAFAAEIINQIPVSSLQQTLLKTINLQ--
2055792_Mbacterium@HAT15873_1__TPA_asm__Fe_S_cluster_assembly_protein_SufD                                 MNTQVEMFLAGLVNAHLKSSAYGLDHLRDIAAQYVLSSHFPTVKDEEWRFTDLSPLLQIPLNLPQS-NLSKIKLSDITMPVKKARLVFVNGFYAPDLSTVNLPIDFYVGNISNAQPRISDVLNKHRQQTEVFTALNIASLVDSAVVFVPANMSFDLPIHLLFLTAPPTMCQPHCLVIAEAGSNVTLIEDYATINVAAFTNAVTDVVVGENAAVNHVRLQREAGNVVHIGTSAIAQSRNSHYTCHAISLGGKISRHNLEVFQRGEATETTLNGLTVAFGEQLSDTHSLISFNHPHGTSRQLHKCIVGNKARAVFNGRVFVPKAAQLTDAGQLSRNLLLSPRARVDTKPQLEIVADNVKCSHGATVSQLEDDELFYLQSRGLDLERSRYLLIDAFAAEILDKLPIVGVAKMLSTCMAIQE-
1880991_Ocyanobacteri@OCQ91733_1__Fe_S_cluster_assembly_protein_SufD                                       MTTPVETFLPDLVSGKRETCAYGLKDLRDMATEYVLAATFPTTRDEEWRFTNLSPLLEIPFQVAENQQLDI-SLSDITLPVSKDRLVFINGYYSSQLSNVTLALEFYAGNLSNAHSGIREYLSKYQQQNDVFSALNIAGLVDSAVVFVPANKAIDTPIHLLFFTVPPVMCQPHCLVIAEPGSSIVLVEDYATLNVASFTNAVTDIVVGENANVNHLRLQREGGKAFHIGKSAISQSRNSRYTCHAISLGAKISRHNLEVTQTGEGTETTLNGLTLIGGEQLADTHSVIGFNHPHGTSRQLHKCIIDGKAHAVFNGKVFVPKVAQLTDAGQLNRNLLLSQKARVDTKPQLEIVADNVKCSHGATVSQLEDDEVFYLQSRGLDEEMSRNLLINAFAAEILNQLPVGAVREMLARIVASRT-
1080068_Lsp@BAU44118_1__FeS_cluster_assembly_protein_SufD                                                  MTVQVAEFLQHLRQRAIPSQVAALEPLRDRALSQLQGRVFPTSRDEEWRFNDLSALLNLKLAVAEAETMRLDDLEAFFMPETSRRLVFINGAYSENLSALDVPSGVTVSSLAGLTERLQPYLAQQPNAEELFTTLNTAGLSDVAVVFVPKNVEAAEPIRLLFVSTAPTFSQPRVLVLAEANSSITLLEDYLALEGSYFVNPVTEVWVGENASVNHTRLQRDSRAAVHIGKTAVSLERSARYTCNAVSLGASLSRHHLEVHPTGEQAEVTLNGLTVATGDQESDLHSAIALSRPHCVTRQLQKNIAGDRAHVIFNGKVFVPQAAQLTDAGQLNRNLLLSSKARIDTKPQLEIVADNVKCTHGATVSQLEADEVFYLQSRGIDATSAQSLLIYAFAYEILEKIPIASLRESLASSSLLRPN
2107703_Fcyanobacteri@PSB59494_1__Fe_S_cluster_assembly_protein_SufD__partial                              ---------------------------------------------------------------------------------------------------------------------------------------------------------------------------------------------------------------------------------------------------------------------------------------------SKIALTQPYATTNQLHKCIVDDRAHVVFNGKVSVPQAAQLTNAGQLNQNLLLSSKARVDTKPQLEIVADNVKCTHGATVGQLEADEVFYLQSRGIDAESARNLLIYAFAIEIMNEIPIESLRDRLAKCLR----
1173022_Cepipsammum@AFZ11926_1__Iron_regulated_ABC_transporter_permease_protein_SufD                       MSIEVVSYLKQLLDQELPATTSLIREIRDRATAVVQELAIPTTRDEEWRVTDLSGLLKVNFQAVSNEAISLSDINSLILPEAASRLVFVNGIYAPELSSVNLPAGLFVGNLLAAIPHLENYLGKQQGGQEVFTALNTASLTDAAVVYVPKNLLVETPIHLLFISVTATISQPRCLVVVEAGSTVTLIEDYISYPVTNLTNSVTEVWVGENAQVSHIRVQQENKEAFHIGKSAIAQARNSRYACHAVSFGGQLSRHNLEVFQTGEATETTLNGLTMIGGSQIGDTHSAIALNHPYGITNQLHKCVVGDRAHAVFNGKVFVPKPAQLTNAGQLNRNLLLSSKARVDTKPQLEITADNVKCSHGATVSQLEDDEIFYLQSRGIDADSARTLLINAFAIEIIEQIPVASVRERLTQIVR----
2107693_Csp@PSB33444_1__Fe_S_cluster_assembly_protein_SufD                                                 MQLLSDAYLSELLKVLEPELILLLQELRDRTSSLIHLATLPTTRDEEWRFTDLSALRQVKFTNVETLHATA-NIESLILPEANSRLVFVNGVYAPQFSAINLPDGITVSNLAGLRSRIKNYLAQQQGATEVFTALNTSAISDVAIVWVGKNVVVNAPIHLLFVST-PTISQPRCLLVAESGSNVTVIEEYKNADTVYFTNSVTEIWVEENAEVSHTRVEQESLEAFHIGKTAVSQARSSRYTCYAVSLGGKLSRHNLEVFQAGEQTDTNLFGLTAISGNQVGDTHSAIALNYPHGTTNQLHKCIVSEKSHGVFNGKVFVPKPAQLTNAAQLNRNLLLSSRARIDTKPQLEITADNVKCSHGATVSQLEDDAIFYLQSRGINASDARNLLVNAFAAEIINQLPLSSLRESLTNAVKSFST
1618023_Aatlantica@KJH70606_1__hypothetical_protein_UH38_17000                                             MISPIDAVLTALLQVLEPEMLSWLQELRDRACDLVHLYTLPTTRDEEWRFTDLSALRQVKFTNAETLAKSPTDIAPLILPEANSRVVFVNGIYAPELSAVDLPDGIVASNLASLRSQLQDYLAQIPGTQEVFTALNTAGIVDVAVVWVDKNVVVDTPIHLLFVTA-PVVSQPRCLVVAESGSQVTVVEEYTHQDRVYFSNAVTEIWVEENAQVEHTRVERESSEAFHIGKTAISQARDSRYACYAVSLGGKLSRHNLEVLQAGEQTDTTLNGLTVVAGSQVGDTHSAIALNYPYGTSNQLHKCIVADRAHAVFNGKVFVPKPAQLTNAAQLNRNLLLSPRARVDTKPQLEITADNVKCSHGATVSQLEDDEVFYLQSRGLNADDARNLLVNAFAAEIINQLPLESLRASLTTAVKDALT
52271_Asp@LUHI01000068_1_52___58145_59503                                                                  MTIQVDAYLVGLLNVTVPASEGWLQELRDRAANWVRHSTIPTTREEEWRFTDLSELRQVEFRRAVD-KLNVETLHATSLQNADNRLVFVNGVYAPELSAVNLPSGVVVGNLSALQERVQQHLAQAEGALEVFTALNTAGISDVAVVLVAKNVIVATPIHLLFMTVAATISQPRCLVVAETGSQVSVVEDYQTTEGVYLTNAVTEIVIADNAHVNHTRVERESKQAFHIGKTAVTQARYSRYTCHAITLGGKLSRHNLEILQTGEQTETTLNGLTMIADSQVADTHSAIALNHPYGTSKQLHKCIVGDRAHAVFNGKVFVPKPAQLTDAAQLNRNLLLSPKARVDTKPQLEITADNVKCAHGATVSQLEDDEIFYLQSRGIDANDARKLLVNAFAAEIINHIPVASLREELLHTVTTWKQ
1752063_Fsp@BAU08219_1__FeS_assembly_protein_SufD                                                          MTIQVDAYLTELLNVIVSKSEGWLQQVRDRAANWVRHSVLPTTRDEEWRFTDLSALRQVKFNVE---TLHARSLQPDILPEANSRLVFVNGIYVPELSVVGLPKGVVVSNLDAAQLGVQKYLAQAEGALDVFTALNTAGINDVAVVWVPKNVVVETPIYLVFIAA-PFVSQPRCLVVAESGSQVSLVEEYRNRKEVYLSNAVTEIWLEDNAQVNHTRVEWDSREAFHVGKTAVTQGRYSRYTCNAISLGGRVSRHNLEILQTGEQTETNLNGLTMIGGNQLADTHSAIALNYPYGTSRQLHKTIVGDRAHAVFNGKVFVPKLAQLTDAAQLNRNLLLSSKARVDTKPQLEITADNVKCAHGATVSQLEDDEIFYLQSRGIDEESARSLLVHAFAAEIINQVPVPSLREKLTQTVNRF--
1128427_Fcyanobacteri@KB904821_1_4641___5303783_5305165                                                    MVVEANAYLKDLLRRSHSEIAGWLQELRQRAAYNVTKQRMPIRKDEEWRFTNLSDLQQHTFTAAPTVQLNAPDIELLTIPEATSQAVFVNGRFTPELSNLALPEGIFVGNLAQLSLKLVKYFAHIEGANEVFTALNTVGFPDVAMVWLAQDVIVEQPLHLLFVTVVVILTSPRAAIIAEPSSSLEIVEHYAAVNTPYWTNAVTEIWLEENAQINHTRNQRESGDGFHIGKTAVAQHRSSRYTCNALSLGAKLSRHNLEVWQQGEQTETTLNGLTIAGREQTADTHSLIALDFPHGKTDQLHKCVIDDTAHAIFNGKVYVPQNAQLTNAAQLNRNLLLSPKARVDTKPQLQITADNVKCTHGATISQIEADELFYLQSRGINADSARSLLLDAFAAEILNRVPILSLRKRLAQCVACRTY
2099686_Cbacterium@PXCV01000481_1_7___4679_6016                                                            MSLKTVTSLAELVKQPVVSDGEVLNPIRDRHQARLDELALPTTRDEAWRFTDLSELTGVNFAPAPSINLEASQIEVNQLPEAESRLVFVNGRYSDRLSQKGLPQGLYAGNLANLKAKLGDYLAKQPGQEEVFTALNSASFQDLAVIWLRRGTVVDVPLQLLFVSVPAMLTQPRCLVVAEANSHLTLVEEFVSTAVAYFNNAVTEIWLEDNAELTHVRLQRDNGSAFHIGKTAVTQARDSRYACHTLNLGSQLSRHNLDVYQTGPGTETTLNGLTLIGKAQTSDIHSTVIYDHPNSTVNQLHKCIVGDKGHAVFDGRVVVMKKAQLTNANQLNRNLLLSPKARVNTKPQLEIVADNVKCSHGATVSQLEADEVFYLQSRGLDKTTSQNLLVDAFAAEILQQIPVVSLQTAIAQCVACRTI
1666905_Psp@KPQ36893_1__Fe_S_cluster_assembly_protein_SufD                                                 MSLKTITSLAELLNQPVVSDDEVLNPIRDRHQARVQELALPTTRDEAWRFTDLSQLTQVEFTAAPSPQVEWPQIEINLLREAETRLVFVNGAYRDRLSNRGLPEGLYAGNLGELKAKLENYLAKQPGQEDVFTALNSASFQDVAVIWLRRGTVLETPLQLLFVSVPAMLTQPRCLVVAEANSHLTLVEEYISTAVAYLNNAVSEIWLEDNADVSHIRLQRDNGSAFHIGKTAVTQARDSRYTCHTLNLGSQLSRHNLDVYQTGPGTETALNGLTLIGKAQTSDSHSTVIYDHPNGTVNQLHKCIVGDKGHAVFDGRIVVMKKAQLTNANQLNRNLLLSPKARVNTKPQLEIVADNVKCSHGATVSQLEADEVFYLQSRGLDKTTSQNLLVDAFAAEILQEIPVKSLQTAIAQCVACRTV
1643526_Gsp@LWRO01000008_1_91___125388_126722                                                              MSTETVSALTQLLQPGLTEQSDVLESIRDRAEAWVRELAIPTTRDEAWRFTDLSPLFDVEFHAAPFVELSESQIETCKLPEANSRLVFVNGVYAKSLSDVALPDGVFAGSIAELKAQLGQYLAQQPGYEEVFTALNTASLQDVSIVWVPRGKIVETPLQVMFVAAAASIVQPRCLVVAETNSSLTLIEEYIVTGIPYFSNAVTEVWLHENAEVNHARLQRDNGTAFHIGKTAVTQARNSRYRCTALTLGAKLSRHNLEVFHVGEGTDTNLNGLTLIGKTQVADTHSTIVHNHPNGTTNQLHKCIVDHKAHAVFNGRIVVPQAAQMTNANQLNRNLLLSPKARVNTKPQLEIVADNVKCSHGATVSQLEADEVFYLQSRGLDKATSENLLVDAFAAEILQDVPVASLQKTMAQCVACRVE
2420338_Cbacterium@RMG06903_1__Fe_S_cluster_assembly_protein_SufD__partial                                 -----------------------------------------------------------------------------------------------------------------------------------------------------------------------------------------------------------------------------AAEAFHIGKSAVTQHRDSRYTCHAITLGAKLSRHNLEVFQSGEGTQTTLNGLTLISGEQVADTHSTVALEFPNGTVDQLHKCILDGKSHGVFDGRICVPKAAQLTNASQLNRNLLLSPKARVNTKPQLEIVADNVKCAHGATVSQLEEDEVFYLQSRGLDRQSSENLLIDAFAAEVIQELPIASLKNILSQCVSCRSL
1781255_Dsp@OEJ73507_1__Fe_S_cluster_assembly_protein_SufD                                                 MSIQVSDFFTPILDAPLAASLAWVEALRQQALTVTSEFALPTRRDEEWRFTNLSPLAETQFGVLAADAVETDRVAPFAFPEMQTRLVFVDGVYAPNLSNLGLPTGIYVGNLPES-DAVQAYLGKLPGLAEVFTALNTASLTDAAVVVVPKNQAVEAPIHLLFIATDPVIHQPRCLVVAESGSSLTLVEHYVAAKFPYFTNTVTEIAIAPNAEVNHTRIQREAGNAFHIGKTAVTQARDSRYTCNAITLGAKLSRHNLEVFQQGEGTQTNLNGLTMIGGEQVADTHSAIAYNHPNGSSDQLHKCIVDSKAHAIFNGKVFVPKPAQLTDAAQLNRNLLLSNKGRVDTKPQLEITADNVKCSHGATVGQLEEEEVFYLQSRGLDARTSRNLLVDAFAAEILNRIPVKSLQSLLSRCIACRAN
864702_Ocyanobacteri@EKQ68505_1__Iron_regulated_ABC_transporter_permease_protein_SufD                      IEISTTTYLKNLLASPLADNLDWLQEVRDRAASRVQELAIPSTREEEWRFTDLSPLLKVELKSVASSAISQAEIASFILPEST-CLVFVDGTFLPELSTTNLPTNMVVGNLATAQNRILDYLARQPGSGETFTALNTASMTDVAVIYVPQKQIVDSPIHVLFVSTAQVMTTPRCLVIAESNSSLTLIEDYISLASVYFTNSVTEVWVEANAHVNHTRIQRDSQTAFHIGKTAVSQARDAHYTCNAISLGAALSRHHLEVYQTGEQTYTMLNGLTMIADNQVADTHSLISYTKPYGTSNQIHKCIVDDQAHAVFNGKIFVPKAAQLTDARQLSKSLLMSPKARVDTKPQLEITADNVKCAHGATVSQLESDEVFYLQSRGIDENSARSLLVYAFAYDIISQIPVASLRNILAASVRIPT-
47254_Lsp@PZV13216_1__Fe_S_cluster_assembly_protein_SufD                                                   IELSTAAYLKNLLHSPLPESLIDLNVIRDRAAARVQELAIPSTRDEEWRFADLSSLLKVNFQTVDDQSLSFPHIQPFILPEASSRLVFVNGLYDPALSAVGLPDGILATNLATAFKEFSTQLAQQPGAEEVFTTLNTASFTDGALIWVEKDQVIDIPIQILYVSTAAAIAHPRCLVIAQPGSKLTLIEEFVALEGIYFTNSVTEIAVLDNAEVNHTRIQRDSSESIHIGKTVATQARDSRYTCNAISLGSKLSRHNLEVYQTGEQTDTVLNGLTMITDDQVGDTHSLISFTKPHSISHQIHKCIVDDHAHGIFNGKVLVPKAAQLTNAGQLSKTLLLSPKARIDTKPQLEIVADNVKCAHGATVSQLDNDEVFYLQSRGIDEVSARKLLVYAFAYEVINQIPVASLRDQLADLARPQQA
1973482_Rcurvata@BAZ89916_1__FeS_assembly_protein_SufD                                                     MTMEVDAFLTRLLNICLSKEPSWLEQVRTNATKWVRHSVIPTTRDEEWRFTDLSPLREISFALGSNLGSSQIAMESLGLPEAH-RLVFINGVLTPTLSQTDLPSGLHVGNLDSLDSVAQKYLAQFDGTRDVFSDLNTAGLSDVAVVWAGKNVVVEDPIQLLFISLVPTFCQPRCLVIAEGNSQISLIEEHITLMGAGLNNSVTEIWVHENAQVNHSRIVLGGDHSFDIGKTAVTQARYSRYSCNAITIGGKVSRHNLELVQTGEQTETNLHGLTVIAQKQLGDTHSAITLNYPYATSKQLHKLIIGDRAHGVFNGKIFVPKSAQLTDASQLNRNLLLSSKARVDTKPQLEITADNVKCAHGATVSQLQDDEIFYLQSRGIGETEARKLLVNAFATEVINLIPLASLREKLLKTVSSLVN
551115_Nazollae@ADI63226_1__FeS_assembly_protein_SufD                                                      MTIQVDAFLNGLLNVTTSATTGWLQQLRDSAVKWVRHSVIPNTRNEEWRFTDLSLLKEVEFNSVDIKTLEKTALDVEIFSEVH-CLVFVNGIFAPNLSAINLPPGLKIGNLDILDAVAQEYLAQSEGTRDVFTTLNTAGLNDVAVVWVGKNVVVQNPIYLLFISVAAIISQPRCLVVAESNSQVSLIEEYTNRDEVYFANSVTEIWVNENAQVSHTRVVMQGEAAFHIGKTAVTQAQYSRYSCNAVTVGGKISRHNLEILQTGEQTETTLNGLTVIAEKQLADTHSVLFLNHPHGVSKHLHKCIIGDRAHGVFNGKIFVPKHAQLTDAYQLNRNLLLSSKARVDTKPQLEITADNVKCSHGATVSQLEDDEIFYLQSRGIDRNNARKLLVNAFASEIINFIPVSPLREKLLKTVVSLTH
46234_Asp@AFW95764_1__FeS_assembly_protein_SufD                                                            MSIPVDPFLTGLLNVTVSEKDDCLKQLRDGAAKWVRHSVIPNTREEEWRFTDLSSLKQVDFKLGM---FQKTSLGSDILPEVQ-RLVFVNGVYSPDLSNTNLPAGLIVGNLNVLSEIVGEYLAQAEGAKEVFTALNTAALNDVAVVWVGKNVVLETPIHLLFISVSATISQPRVLVVAESNSQVTLIEEYIASEGVYFTNSVTEIWVNENAQVSHNRIAREGAAAFHVGKTAVTQARYSRYSCNAVTVGGKISRHNLEILQTGEQTETTLNGLTVIADNQVADTHSALSLNHPHGVSKQLHKCIIGDRAHGVFNGKIFVPKLAQLTNASQLNRNLLLSSKSRIDTKPQLEITADNVKCAHGATVSQLEDDQIFYLESRGIDENNARKLLVNGFAMEVINFIPVASLRESLLKTVTSLTN
282423_Pagardhii@BBD56073_1__FeS_assembly_protein_SufD                                                     MNNITVSYLNHLLESLPSQISVQLQQIRDHALTWIKELEIPTKRDEEWRFTDLSPLLANRFKMANFVQLENQAIASLILPESHKRIVFVNGIYAPHLSDIEIPDGIFIGNLAELRDRLPDYLSQQQGNQDVFATLNSTGLKDAAVLWVDKNKILEDPIHLLFIGLPPVINQPRTLIVAETGSSITLIEHYATAVQPYFTNAVTEIYLEENAQVNHTRLQRGSGSAFHIGKNAVFQARNSRYTCHAISLGSKLSRHNLEVYQRGEGTETTLNGLTLIGSEQLADTHSSMMLNHQHGTFNQVHKCIIDDKAHGIFNGKVFVPQTAQFTNANQLSRNLLLSSKGRIDTKPQLEIVADNVKCSHGATVSQLEADEVFYLRSRGLSEQMSRHLLIDAFAAEILGKLPSETLTQVLSRCVSCRTD
1173025_Gsp@AFY66717_1__Iron_regulated_ABC_transporter_permease_protein_SufD                               MTVSDEEALSGWLARFGAEAIAWLQGLRDQGAAFLKEQSFPSRRDEDWRFTDLSPLLAVPFQAATASRLTPEAIAPFAVSEAQSRLVLVNGVYAPELSAIGLPAGAFVGSLADLQSALQDYLAKQHGGEERFTALNTSHFQDVAVVWLPHNAVIEAPIHLLLVATAAALISPRCLVVAETGSALTLVEDFVTVDGPHWTNAVTEVWVQANAQVNHTRIQREAIAAFHIGKTAVSQGRDSRYTCNAISLGGQISRHHLEVLQQGEQTHLALNGLTVASGTQLADTHSLIQYTQPYGASDQLHKCIVGDRARAVFNGRISVPKAAQLTNAAQLSRNLLLSPKARVDTKPQLEIVADNVKCSHGATVSQLDTDEVFYLQSRGIDQGSAQELLIYAFAAEILERVPVPSIRQALAAQATQNH-
1919135_Cbacterium@PSO92791_1__Fe_S_cluster_assembly_protein_SufD                                          MNAQTDQYLNGLLKLQDSETATWLQKVRDHASSSLAQSSMPTKRDEEWRFTDLSPLMQHDFQADGEASVAPSTVEGLTLPEATTRLVFVNGVYSHQLSEVDLPKGVYVGNLSCMTSRLQNYLAQQEGSEELFTALNTASLTDAAVIWAAPNQIVETPIHLLFLSVPPTLSQPRALVVAHTSASLEVIEQYTSLARPYLTNAVTEIWAEENAQVTHTRVQQESQQGFHIGKSAITQSRDSRYTCNAISFGARLSRHNLDVFCHGSQSDTNLNGLTVIRGEQLSDTHSAIAYTTPHCTSDQLHKCIIDDRAHAVFNGKVFVPKAAQLTNAAQLNRNLLLSPKAHVNTKPQLQITADNVQCSHGATVSQLEADELFYLRSRGLNESDARNLLIDAFAAEMLQRIPTPSLRKTLSASLREGRG
2107694_Ahegewaldii@PSF36041_1__Fe_S_cluster_assembly_protein_SufD                                         MTSIIDEYLQKLVE---KISAEWLNDLRKDAVTEIQNLKLPHRKDEEWQFIDLSELRQTNFQTAQNVELSTEALNPFILPEAASRLVFVNGFYAANLSDATLPDGVFVGNLSELKEKIVKYLGQQKG--DVFTTLNTTDLSDAAVVWVNPDIVVETPIHLLFLTIIPAISQPRILVVAERGAKLQLVEYYGAVNLPYLTNVVSEIYIEENAEINHTRIQRESGDGFQIARSAIAQSRDSRYTCNDINFGGKLSRHQLDIYQNGEQTETNLYGLTLIGREQTSDTHSAIYLNHPYGTTNQLHKCIVDNSAHAVFNGKVFVPKAAQMTNAAQLNRNLVLSPKARVNTKPELQITADNVKCSHGATVSQLEADELFYLRSRGLTEDNARHLLLDAFAAEILDKIPLKSLRQRLSQCVACRTI
2164131_Ssp@PZV23069_1__Fe_S_cluster_assembly_protein_SufD                                                 MTAAVDSYLSKLLSKNAVIQSEFLTDLKQKAASVLTQSQFPNKRDEEWQFTDISDLLKIDFQVAQETTLTTDILNQFVLEEANSRLVFVNGIYSAELSNTALLEGVYVGNLSNLKTKLASYLGQQEGSNEFFTALNTAGLDDVAIAWVNSDVMIETPIHLLFLSVVPNIIQTRVLVVAEPHSQFSILESYGAVKKPYFSNVVTEIYLAENSEVNHIRNQRESGDSFHIAKTVISQAKDSRYTNYDFNLGAKLCRHNLEIYQQGEQTESNLHGLTIIAGRQVSDTHSAIYLRYPHGKSNQLHKCIVDEYSHAIFSGKVFVPKAAQMTNANQLNRNLVLSSKARINTKPELQITADNVKCSHGATVSQLEADEVFYLRSRGLNDYDARHLLLDAFAGEILDKVSLKSLQQRLRQCISCRTI
118163_Psp@AFY79656_1__FeS_assembly_protein_SufD                                                           MSTTADAYLRNLLKVENIAIADKIEELRRQAVSQVLESRIPSKRDEEWRFTDLSDLLQISFQVAEKATVAAGDLERLTLPEAQSRIVFVNGFYSPELSDVGLPESVYVGNLVDLNDKIVKYLARQEDATEIFTALNTSGLIDVAVIWANPNVIVETPIQVLFLSVSPSFSQPRLLVVAETGSSLELVEFYGAVNTPYFTNAVTEIWVQDNAQVRHNRIQQESATGFHIAKNAIAQARDSRYTCNEINLGGKLYRNNLDIFQTGEQTTTHLNGLVAISGEQVSDTHSAIFLTKPHGTTDQLHKCIIDGSAHAVFNGKVFVPKAAQLTNAAQLNRNLLLSPKARVNTKPELQITADNVKCSHGATVSQLEADEVFYLRSRGLTEADSRRLLVDAFAAEILERISIESLRQKLTQLIAQKVK
1920663_Asacrum@GBF78651_1__iron_sulfur_assembly_protein                                                   MNNPTETYLDNLLQNPPVIDADYLQTLRKNAVSEVQELSFPSKRDEEWRFTDISQLYELEFTAAKPATVSQQIADIFILPETKSCLVFVNGQYVSQLSNVALPTDIYIGNLSNLKSKVVKFLGKQEGERDAFTALNTAGIRDVAVILVNPNIIVETPIELLFIAVGPSLIQPRTLVVAEKGSSLSLVEYYGRLNQPYFTNSVTEICLEDNAQINHSRIQRELADSFHIGKTAITQNQDSRYTCNEVNLGAKLSRHTLQIWQNGKQTETNLNGLTMIDGEQISDTHSAVLLNHTHGTAHQLHKCIIDGNGHGIFNGKIFVPKPAQVTNATQLNRNLLLSPKARINTKPELQITADNVKCSHGATISQLEADELFYLQSRGLNETDSRHLLIDAFAAEILEKIPLTSLRQRLTQCVVCRTL
423474_Cwatsonii@CCQ52536_1__Iron_sulfur_cluster_assembly_protein_SufD                                     MNTPTENYLNHLLENSPLIDADYLHTLRKNAVSQVQELTLPKKKDEEWRFTDLSKLYELDLTIGKTEAVSKNIVDQFILPEAQSYLVFVNGEYASELSNVALSEGVSVGNLSHLTEKIVNYLGKSEGEKDTFSALNTAGLSDAAVIWINKNVVLETPIMVLFLAVSASLIQPRTLVIAETGSSATLVEYYGTINEPYFTNSVTEICLDGNAHVNHNRIQRELGNSFHIGRSIITQNQDSHYTCNEINLGAKVSRHTLQIIQNGTQTESNLNGLTMIGNEQVADTHTAVCLNHPHGVTHQLHKCIMDGNSRGVFNGKIFVPKPAQLTSATQLNRNLLLSPKARINTKPELQITADNVKCSHGATISQLEADELFYLQSRGLNESDARHLLIDAFAAEILERIPLDSLQQSLTKCVVAQTT
1228987_Cendosymbiont@BAP18451_1__putative_iron_sulfur_assembly_protein                                    MTTSTENILLGLSEQEAVGELQFLSKLREDAISESRTLNFPTKQDEDWRFTDLSELSNIQFKPAKSATINLDDFSSFILPETESRLIFVNGEYVPELSNLALPEGVYVGDLMGLKAKVIHYFSQNNGEKDFFALINTAYFHDVAIIWVDPNIVVDIPVNLLFISVPYNLIQPRVLIVAETNSNITLVENYTATNKPYLVNGVTEIFLEDNAHINHSRIQRELGDSFHIGKTAIIQNKESRYICNDISLGAKLSRHTLKVFQQGKQAETHLSSLTMVGSLQISDTHSAVYLNCPYGTIHQLHKYIIDDYGHGIFNGKIFVPKPAQLTNATQLNRNLLLSSKARVNTKPELQITADNVKCSHGATISQLKSDELFYLQSRGLSQNDARNLLIDAFATEILDRLPLKSLRQRLTQCVACRTL
41431_Csp@ACK64514_1__FeS_assembly_protein_SufD                                                            MTSSIQNYLLELLAKTAAMATDFLSPLRRNAAYRIEEVPFPTTHHEEWRFTDLSELYQIRFDPRPSTTILSDTLAPFILPEALSSLIFVNGEFAPELSNLALPDGVYVGNLMGLREKVVNYLAKHDGAKDVFTLMNTADMYHIAIVWVDPNVTVDIPIFLLFLTVAHNIIQPRVLVIAETGSSLQLVEHYGAINKAYFTNTVTEIWVKDNAQVNHTRVQRELGDSFHIGKTAIAQSQDSRYTCTEINLGAKLSRHTLEVFQHGKQTETYLNGLTMVGGKQVADTHSAVFLNHSYGMAHQLHKCIIDDEARGVFNGKIFVPKAAQLTNATQLNRNLLLSPKARINTKPELQITADNVKCSHGATISQLESDELFYLQSRGLTESDARNLLIDAFAAEILDKIPLASLRTRLSQCVACRTT
1173029_Ssubsalsa@JH980292_1_1106___1310379_1311758                                                        MSVQLDEYLGALLRRIHAEIVGWLQELRQRAAYDAAQQRMPTRQDEEWRFTDLSELLATPFVKAQTVVPQQSAIAPLTLKEAQSRLVFVNGLYSPEHSDVALPEGVFVGNLAQLTYEAIKYIAHHEGEQEVFTALNSTGFPDVAVIWAKANVIVETPIHLVFVTSVPTFCLPRGLIVAEKGASLTVLEQYSVTQHPYFTNSVMEVFVEENARVNHTLLQRESGDAFHICKTAVAQSRNSHYTCNTLHLGAKLSRHNLDVWQKGEHTETYLNGLTLIGRDQISDTHSGVWLNYPHGTTNHLHKCIVDQKAHAIFSGKVTVPQKAQETNAAQLNRNLLLSPKARVDTKPQLQITADNVKCTHGATISQIDADELFYLQSRGINADSARNLLLDAFAAEILDRLPLPSLRKMVAQCVSCRTY
129961_Smajor@KV878783_1_2554___2941979_2943337                                                            MVVSDDDYLSALLQRVRSEISGWLQELRQKAAYEVAHQTMPTRRDEEWRFTDLTALKAIAFSPSAPAALEPDAIAPFTLPEAHSQIVFVNGVYVPELSDTALPDGVFVGNLMTLCYDAIKYIAYQNDESEVFTALNSTGFPDVAVIWAQADVVVEQPIHLLWVTLPPAFIQPRGLIVADPGASLQIVEQYAVALPPYLNNSVVEVFVQENARVNHTRYQREAGSAFHIGKTAVSQKQDSHYTINTVSLGAQLSRHNLGIWQQGPNTETMLNGLALVDHTQVADTHSLIALNHPHGVTDQLHKCIVDAKGQGVFSGKVLVPQNAQQTQAAQLNRNLLLSPQARVNTQPQLQITADNVKCTHGATVSQIDADELFYLQSRGISQDQSRYLLLDAFAAEVLERIPVPSLRHRLSQCVACRTE
2420336_Cbacterium@RMF25201_1__Fe_S_cluster_assembly_protein_SufD                                          MNQSVDPFISKILQKLDEETAAWLSNLREQSASWVSRLKTPSKKHEEWRFTDISELLDLEIVPPQPTNLGEEAVD--IIAEATTRLVFINGIYAAAVSNTGLPAGIYVGNLTNLCKYFRPFLATQPDKEEIFTSLNTASIADVAIIWAAPNAVVEKPIHLSFISLPVSFSQPRAWIVAEKNCKLKIIEEYAG-QSSYFTNAVTEIWLGENAQINHTRIQQEADNAYHIGKTAVSQARNSHYTLTEINFGAKLSRHNPQINQTGAQILTNLNGLTVANQQQTSDTHSVIHLTQPHGTTNQLHKCIACDRAHTVFNGRVLVPQAAQMTNAAQLNRNLLLSNQARIDTKPELQITADNVKCSHGATVSQLEAEEIFYLQSRGLTAANARNLLIDAFAAEIIQRIPVKSLQSKITQALEEKTK
111780_Scyanosphaera@AFZ34868_1__Iron_regulated_ABC_transporter_permease_protein_SufD                      MSQSSDPFLLKILQKLDSETSTWLENLREQSASWVSRLKFPSKKDEEWRFTDLSSLLDLDFTAAKSGTVESDTID--LIPEAESRIVFVNGLYAPELSNTGLPKGIYVGNLTNLCKYFRPYLGTQAGAEEVFTSLNTASITDVAIIWAAPNTVVEQPIHLLFISVTISFSQPRSWIVAEKNCSLNIIEEYTG-QSSYLTNAVTEIWLGENAQINHTRFQTESETAYHIGKTAVSQARASRYTLTEFNFGGKISRHNPEISQQGEQTETYLNGLTVANGEQTADTHSIIALSKPHGTTNQLHKCLVSDRAHTIFNGKVFVPKAAQLTNAAQLNRNLLLSPKARVDTKPELRITADNVKCSHGATVSQLEAEEIFYLRSRGLTEDNARQLLINGFTAEIIERISLKSLSTKIATIVAKKTS
2420339_Cbacterium@RMH79035_1__Fe_S_cluster_assembly_protein_SufD                                          MSIQVLSYLDGLLSAIAPETAAWLQQVRDNAATWVRELAIPTTKDEEWRFTDLSPLLAVNFEAGKPLVLPSEALTPFELSQEASRVTFVNGVYAPQLSKVDLPDGVFVGNLGQLRDRLADYLTAQEGGKEVFTALNTSGLVDAAVVWLPKNAIVETPIQFLFLATNASLIQPRALVVAEGGSACTLLEEYVVAGQPYFTNAVTEIWLGDNAQVKHARIQREAHNAFHIGKTAIAQGRDSHYECTAVSTGAKLARHHLDVFQKGEGTHTVLNGLSVVRGEQVADTHSAIALNYPHGSSQQLHKTIVDDRAQSVFNGKVFVPKPAQLTDASQLNRNLLLSPKARVHTKPQLQITADNVKCSHGATVSQLEEDELFYLRSRGLDPNTSRNLLVDGFAGEILDRLPLKRLQTRLARCIACRTD
1671698_Hsp@OZH53014_1__hypothetical_protein_AFK68_20605                                                   MQVSVISYLDKLLEPLGANMAAWLQQVRDRAATWVRELAFPTKQDEEWRFTDLSAMMKLGFQAPAPVELDALSIAPFILPEADSRLVFVNGVFAPNLSSLDIENEIFVGNLGQLQERIGNYLAQQPGSQEVFTSLNTAGLTDAAVVWLPKNQVVEKPIHLLFIATEPILTQRRCLVVAESNSSAKIVEHCVTASHPYLTNTVTEIWVEENAEINHTRVQRDAGAAFHIGKTAIAQAKNSRYSCNAIHLGAKLSRHNLEVTQMGEGTETNLYGLSFIGNAQEADTHSSIILNHPHGVTDQLYKSIVDNKAHSVFNGKVYVSQTAQLTNAAQLNRNLLLSSGGRVDTKPELEIIADDVKCSHGATVSQLDDDEVFYLQSRGLSQEASRNLLIDAFAAEIINKLPLPSLQHILKQCVACKV-
203124_Terythraeum@ABG53349_1__FeS_assembly_protein_SufD                                                   MQISVIFYLDKLLESLDVKMAAWLQQVRDRAAAWVRELSIPTKKDEEWRFTNLSSMMKLSFQAPTLVDLDALNIAPFILPEVDSRLVFVNGVFAPQLSEVGIENQVFVGNLGQLQKRVGNYLAQQPGSEEVFTCLNTAGLTDAAVVWLPKNQVLEKPIHLLFIATEPILTQRRCLVVAESNSSGKIIEHCVTASHPYLTNTVTEIWVEENAEIDHTRVQRDAGAAFHIGKTAIAQAKNSRYTCNAINLGGRLSRHNLEVVQMGEGTETNLYGLAFLRNEQEIDTHSSITLNYPNSVTDQLYKCIVDDKAHSIFNGKIYVSQTAQLTNAAQLNRNLLLSSGGRVDTKPQLEIIADNVQCSHGATVSQLDDDEVFYLQSRGLSQEASRNLLIDAFAAEILNKLPLPSLQRILKQCVACKI-
1982223_Asp@RAQ44043_1__Fe_S_cluster_assembly_protein_SufD__partial                                        M-IQILSYLNQLLNPLERNIAEQLQNIRDNAASWVKELAIPTRRHEDWRFTDLSALLELPFQPATAVELSRDELSPLILPEVGTRLVFVNGFYSPQLSCLNLPDGVFVGNLGQLSDKLGNYLTQQPDSQEVFTALNTSSLADAAVVWVHQNQVIDTPIHLLFISLSPVTSQPRTLIVAEPGSKATVIEHDATAKTPYFTNTVTELWVGDNAELQHTRLQRELASSFHIGRTVVSQGRDSRYTGNAISLGAKLSRHNFDIHQTAAGTETQLNGLTLVNGQQVADTHSAVFLNHPHGVINQLHKAIVDDRAHAICNGRIVVPRAAQMTDATQLNRNLLLSAKGRVNTKPQLEIVADNVKCAHGATVSQLEADEIFYLRSRGLDEITSRNLLIDSFAAEILEKLPLVSLKQMLARCVACL--
1641812_Maeruginosa@AKE63028_1__Iron_sulfur_cluster_assembly_protein_SufD                                  MKEVSGELLLKLSRTVPTIDNGKILELRESGASKAQELAIPGRKDEEWQFTDLSQLWAIDFRAPQTVTIDKNALAVFLLPEANSHLVFVNGIYQPELSDIALPPGVSVGNLANAKDVLVNYLGK-EKTPEFFTALNQAGLSDGAVIHVTANTVVTTPIHLLFITVVPRFYQPHSLIVAETGASVNIIENYGALNYSYFTNAVTEIYLEANAEVIHTRVQRESGDGFHIGRTIIEQAHDSRYTLNEINLGAKLCRHNLDVLQKGEQTETNLHGLAMITGQQTADTHSAIYLNHPHGITKQLHKCIVDGSAHAIFNGKVFVPKPAQLTNASQLNRNLLISNKARVNTKPELQITADNVKCSHGATVSQLEADDLFYLQSRGLSADTARSLLIDAFSAEILAKIPLESLRQRLGQCVACRSV
1296344_Mglauca@PSB00539_1__Fe_S_cluster_assembly_protein_SufD                                             MDTKLISYLSKLLQGVSQNVATGWESLRRQGEAVVQEMAIPTTKEEEWRFTDLSSLLEVDFQPST---VIPQDVTPHIFTETNSRLVFINGEYVPEVSSLAIPSDIFVGNLRHTIGEVTNYLGKQKGSEEVFTALNTASFTDGALLWIPSRREVTTPIHLLFISTAPTITHPRCLVVVGTGSSLTLVEEYISI-AQNLTNSVNEMWLGANAQVNHTRVQRQGSSDYQIGKTAIAQAQDSRYTCNDITLGAKLSRHNLEIYQTGSGTETVINSLTAISETQLADTHSGIFLNHPHGTARQLHKCIVGDRARAVFNGKIFVPKPAQLTDAGQLNRNLLLSPKARVDTKPQLEITADNVKCAHGATVSQLEDDQIFYLQSRGLDATNARHLLIKGFALEIINQIPLASVQEMLTGIVNQQY-
111611_Gsp@LNDC01000104_1_15___14378_15745                                                                 MNVQVQAYLKRLLE---TSDGGWLQEVRDRATAMVQELGIPSSKDEQWRFTDLKPLRETEFSPAQVSQISPASLEQLNVPEAESRLVFVNGRYAPELSSTAVPAGVWIGHLAEFSERLQPYLAQQPGDREVFTALNTTSFPDAAVVWIPKNTEVEPPLHLLFIATGPTISHPRCLVVAERSSACTLIEEYIVADQPYFTNTVAEFWLQENAQMKHARIQREGTDAFHIGKNAITQAKDSRYSCVAISVGARLARHHLEVFQAGTGTETTLNGLSMVCGDQLSDLHSLISTNHPNGKANQIHKCIIDDRAHSVFNGKILVPQTAQQTDASQLNRNLLLSRQGKVNTKPQLEIVADDVKCAHGATVSQLESEELFYLQSRGLDLETSRNLLLDSFCREILQKLPVPSLTTKLSRCFACRTS
582515_Rlacunae@ERN42683_1__FeS_assembly_protein_SufD                                                      MSVRTSGDLTPLLQAPTDEVDTWLRQWRGEACARLTAARMPTRQDEEWRFTDLSPLFELDVQQSAELDVVAKDIEAMTLPDTGSRLVFVNGFFAAHLSDTALPDGVFAGNLAQLAARLPDYLGRQEGRQEVFTALNEAGIADLAVVWVEPNVVVEHPIQLLFLAAPSLLIQPRSLVVAGRSSSVQIVEQFATLNSSYWTNSVSEFWLDANAQIAHTRCQLESASAIHIGRTAVGQARDSRYTCNALDVGARLSRHNLDVYVEGEQADTRLNGLSLADDNRLTDTHSAIYLRAPHCTSNQLHKCIAGDRAHAVFNGKVFVPKIAQLTDAAQLNRNLMLSPKARIDTKPQLQIVADNVKCSHGATVGQLEPDEIFYLRSRGLDEAAARNLLVAAFAAEVIDRIPIARLRDRLAAHVASAFL
1147_Ssp@AIE73527_1__Iron_sulfur_cluster_assembly_protein_SufD                                             MTAAIDERLQSLKDLVGKVEDGILLAKQERSEKLLADLRLPSRRDEEWQFTDLTNLKEVDFSAAQKVDLDVATAENFYLPEAHSRLVFVNGFFSAELSDIDLPDSIICGAWANLREKLDHYLAQQVDIDNVFSNLNTAGLKDSAIVSISTNVELEIPIHCLFLTVAPMLVQPRLLVVAESNAKLTIVESYGAIQQPYFNNIVSEIYLGENARVTHVRNQRDSGDGFHIATTAIAQGKQSRYQLIDVNLGAKLSRHSLQMVQEGEATETEFLALTTLAGRQVSDTHSTIALNHPHGITNQLHKCIVDEHAQAVFSGKVLVPQAAQLTNAQQLNRNLLLSSKARINTKPELQITADNVKCSHGATVSQLEADEVFYLRSRGLNDYDARHLLIDAFAGEILDQIPLASLRGRLRQCISCRTV
755178_Caponinum@AFZ54936_1__Iron_regulated_ABC_transporter_permease_protein_SufD                          MMILTDGYLGCLLQHLEGKLQTIVQEIRRKAANKVVKLNLPTTKDESWRFTDLSELYKQDLVYAQPQDLENQTLQEFILKEANSRLVFVNGYYQANLSDTGLNEQIYVGNLTNLQEKIAQYLAKNEPENEVFTALNSTSLNDAFVVWVKANQEIKTPIHLLHLSVKGSWHQPRILVVAEANSVLEFIEYYGATQQYYFTNAVTEIHLLDNAQVNHNRIQRESGDGFHIAQTMVNQAKNSRYTINEISLGGKLYRHNLQVNQEGEQTETYLHGLTMLQGKQLGDTHSEVNLNHPYGTVNQLHKYILDDAGHGVFNGRVYVPKLAQLTNAAQLNRNLLLSPKARINTKPELQITADNVKCAHGATVSQLEADEIFYLRSRGLNEYDARHLLIDAFAAEIIDNIPFASLRQRLTQCVTCRTI
113355_Gherdmanii@CM001775_1_3110___3190496_3191872                                                        MKNSIDAYLGGLLQNIKGELGSHLEKIRQKSANEVVQLNLPTNQDENWRFTDLSDLIKQDWHSSTATELNKIILEGFALTEAHSRLVFVNGYYAPNLSDIALPNTVYVGNLANLVSKISNYLGKNDAEKEVFTALNTSGLTDAFVIWVEKNINIETPIHLLHLTARSILTQPRILVVGEANSSFNFIEYYGAIQQYYFTNVVTEITLENNAQINHNRIQRESGDGFHIANTIVNQARNSRYTINEVSLGGKLYRHNLQINQEGEQTETSLNGLTMLQGKQMGDTHSQVNLSKPHGTVNQLHKYIIDDSGRGVFNGRINVPKLAQLTNASQLNRNLLLSDKARINTKPELQITADNVKCAHGATVSQLEADEIFYLRSRGLNEYDARHLLIDAFAGEIIEKLPYESLKQRLTQCVACRTI
2054282_Csp@AUC61433_1__Fe_S_cluster_assembly_protein_SufD                                                 MSDSVDAYLGGLLQNFDDNLGSFIEQVRQKSANEIVKSNIPTSKDEAWRFTDLTALQKVDFHRPTKQSLSNFVLDGFKLQEANSRLVFVNGFYDENLSDVGLPDGVYVGNLADLKEKVGHFLTKNQPENEVFSALNTAGINDAFVVWIDKNIECHTPIHLLHIVAKPILVQPRILIVGEVNSRCEIIEYYGATGKPYFTNAVTEIHLQENASLNHCRIQRESGDGFHIGLSAIAQHRNSSYTINEISLGGKLYRHNLDILQKGEQTHTNLHGLSMVQGKQIADTHSHVSLNYPYGTVNQLHKYILDDSGHGIFNGRVNVPKLAQETNATQLNRNLLLSPKARINTKPELQITADNVKCAHGATVSQLEADEIFYLRSRGLNENDARHLLLDAFAAEIIDKIPYKSLIQRLTQCVACRTI
1919134_Cbacterium@PSP18593_1__Fe_S_cluster_assembly_protein_SufD                                          MTQQADAQLDSLLALPDAEAAAWLQRVREEARRELAQLRLPGTKDEEWRFTDISPLREREFRAAPTVALEPQAAAAWILPEAVTRLTFVNGHYAPQLSDVGLPADVFAGNLSQLGAQLSQYLGQPDGGQDAFARLNTAGLQDAAVVWLPRNALVEAPIHLLFLSVPAVLAQPRALVVAQTGACAQLVEQYATVCAPYFNNAVTELWLADGAQLGHVRLQEDARSSFHVGRTAAVQARDSRYSCHAVTLGAQLSRHNLQVDALGEQTTTHLNGLTVANGKQLADTHSTLAYTRPYGSSDQLHKCIATDRAKTVFNGKVHVPQAAQLTNAAQLNRNLLLSPKAHAHTKPELQIVANNVQCSHGATVSQLEADELFYLRSRGLNETQARDLLVNAFAAELLERLPVASLRQRLATTVAERVA
65093_Hsp@AFZ44318_1__Iron_regulated_ABC_transporter_permease_protein_SufD                                 MSVSSDHFLNHLLSEEDSTFTAWLQKRQQEAANWVAESRFPHRKDEEWRFTDLSPLLDHPFQGSQAVAVNPESASQFFIPEASARLVFVNGRFSPELSQLQLPSGVTLTSLGNLQSQVTDYLTQQEGGEELFTALNTAGFEDSGIVWVAANTEVETPIQVLFLAVGSQFMQPRLLVVADTSAKVNLIEQYASLAAPYLCNPVSEIWLAGNAEVNHIRLQDEAFNSFHIAKTAVTQAQDSRYAGYPISLGGQISRHDFDVFQTGTQVHTKLHGLTLGNGQQLLDTHSAIAFRHPHSSADQLHKCILDDSARGVFNGKMFVPQAAQQTDAAQLNRNLLLSEKAHVDTKPELNIVADNVKCSHGATVSQLEADELFYLRSRGLDSNAATNLLINAFAAEIIEEITVSSLRDQLFSRLQNRFI
13035_Dsalina@AFZ49975_1__FeS_assembly_protein_SufD                                                        MSVSSDQFLNYLLSEDDSTFKVWLQKRQQEAANWVAESKFPHRKEEEWRFTDLSPLLDYQFQRPASIAPNQESIEPFTLPECQTRLVFVNGRYAPQLSQVQLPAGVTMTSLAELQSQVTDYLTQQEGGEELFTALNTAGFEDTAIVWVAVNTEVETPLHLLFLSVGPQFIQPRLLVVAETSAKVSFIEQYVGLTAPYFCNPVTEVWLAPNAEVNHVRLQEEALNSFHIGKTAVMQAQDSRYTCSPVSMGGRLSRHDFDVIKDGTQTETRLRGLTLGNGEQLLDTHSAIAFRHPHSSAEQLHKCILDKAARGVFNGKMFVPQAAQQTDASQLNRNLLLSEKAHVDTKPELNITADNVKCAHGATVSQLEADELFYLRSRGLDNKAASNLLINAFAAEIIDEIPVLSVREKLFNSLQNRFI
1919144_Cbacterium@PSO51432_1__Fe_S_cluster_assembly_protein_SufD                                          MSVSSDQFLDQLLSETNSTFGAWLQKRQQEAANWVAASRMPHRKDEEWRFTDISPLLEHQFQKSQSVEVTPEATRSLQIPEAQSRLVFVNGRYAPHLSNLNVPAGVTVASLAELQSQVTEYLTQQEGGEELFTALNTAGFEETAVVWVPANTEVETPLQLLFLSVGPSLIQPRLLVIAETSAKVSLVEQYASLPAPYFNNPVTEVWLAGNAQVNHIRLQQETFNSFHFTKTAVTQAQDSRYACYPISLGAQVSRHDFDVFQTGTQVNTRLYGLVLGSGEQVLDTHSAIAFRHPHSSADQRHKCILDDSARAVFNGKMFVPQAAQMTNAAQLNRNLLLSQKAHVDTKPELNITADNVQCSHGATVSQLEAEELFYLRSRGLDDNAASNLLINAFAAEIINDISIASVRETLFNTLQNRFT
2005460_Csp@BAZ44516_1__FeS_assembly_protein_SufD                                                          MAVQIDGFFADLLQQPPTDQPQWLKEIRQQFITLSANLSLPTRQDEDWRFIDLSPLKQEKFVAGGANSVNYD----LSSTEISCHLVFVNGLYSAELSDTALPKGVYVGNLGNL--DAAKYLAKQHNQKAAFTALNTAGSLDVAVIWVAKDVKVESPIHLVFIADGTIFIQPRTLVIAQTGADITLVEEYRG-RGKYFTNAVTEIFVEANAKINHTRLQQESETSFHIATTAVSQARDSHYTINELNLGAKIFRHNPEILQQGEQTETNLNGLTVATGEQTADTHSIIALTKPYGTTDQLHKCIISDRAQTIFNGKVFVPKEAQLTDATQLNRNLLLSPKARVNTKPELQITADNVKCAHGATVSQLEAEEIFYLRSRGLSEADANQLLIDAFAAEIIDRIPVEFLRTKITQIIEKKIL
2053605_Rsp@HAE05183_1__TPA_asm__Fe_S_cluster_assembly_protein_SufD                                        MNMQVDTYLVNLLN---SKRQGWLQELKDLSANYVRHSVIPNTREEEWQFTDLSALRKLELSVGKKYDLSEDDVPY--FPEAKIRLVFINSIYTPELSTTKLPSGVLVSNLASLIERVQQYIARSKGDWEVFTALNTAGINDVGVVWISENVVLEEPIHIVFITAGAAISQPRCLVVGETSSQATLVEEHTNYKGVYFSNSVTEIFVNENAQINHTRIEADNMEAFHIGKTTVTQEKHSSYSCHSISLGGKLSRHNLEILQAGEDTETTLNGLTIIGGQQLADTHSVILLNHPHGKSRQLHKYILVDKAHGIFSSKVVMPKSAQLNDVEQLNHNLLLSPKARVDTKPQLLISADNVKCSHGATTSQLEDNEIFYLKSRSLNEDSARKLLIQAFAAEIINRISLPSLQERLVKTVNQF--
2005462_Csp@BAZ07099_1__hypothetical_protein_NIES3974_37620                                                MTTSTDVYLGQLLT---GSNIDWLGEIQTQAANWVRHSTLPTTRDEEWRFTDLSGLQQVKFTAAEDVKLNQ-VEAQIGTPETNSRLVFVNGRFAPQLSCVNLPPGVLVTSLTNLTGKISACFAQAEGALEVFTALNTAGVKDGAVIYIPKNVIVDTPIHLVYIATGRTINLPRTLIIAETGAEMTLVEEFIPITDTYFTNSVSEIWLADNASINHTRIQTEAATAFHIGKTAVTQSRYSRYTCNAINIGGQLSRHHLEILQTGEQTETYLNGLSIAKDKQVNDTHSAIALNYPYGVSKQIQKNIIADRAHAIFNGKILVPRPAQLTDASQLNRNLLLSTKARVDTKPQLEITADNVKCAHGATVSQLEDDEIFYLQSRGINQDGSRRLLINAFAAEVIQQIPVKSLSEKLLIQAKQL--
1947889_Cbacterium@DIYQ01000113_1_20___19392_20771                                                         MNTLSFQAVQQLLNQLDPALVSLIQAVREYGAAIASELQFPSSQDEEWRFTDISRLLGVNFQPATFPETLKIDITPFILPEANSRLVFVNGVYSPDLSDLGVNLETVTHLLSGVEAKLNPYLGKQPGTQEVFTALNSASLQDGALVWIPANQVVETPIHVLFLSAEPALASPRTLVVAGANSSVTLVEQYVTIITPYFSNAVTEVWLEDNAQVNHTRIQQEGQQSIHISKTAIFQNRDSRYTLNGISLGAGLSRHTIDAIQQGEGTQTTLNGLTEITGKQCSDTHSSINHLYPNGNSNQLHKCIVDRNAHAIFNGKVFVPKAAQLTNAQQLNRNLILSDKAKVDTKPQLQITADNVKCSHGATVSQLEEEEVFYLQSRGLSQEASRHLLIDAFANDILSRIPLTSLQTTLAQCLSCRTH
1497020_Nsphagnicola@KGF71867_1__hypothetical_protein_DO97_14605                                           MTIQVAAYLNQLLS--LASPADWLTQVRNRATALVQEQAMPSPQDEDWRFTDLSALLQVNFAVSSPPTVTLSDLSALTLTEDSYRLVFVNGVFAPQLSAIDLPSGLWIGNLGTAALNLPDFLAKQQGAEEVFTALNTASFTDAAVVWVSKQVAIAAPIHLLMITAPPEVLHPRCLVVAEPGSSLTLVEEYATVTGTTLSNAVTELWLADSAQVNHVLVQQNQLTGFHVGKTAVFQARGSHYRGHPITLGAQLSRHHLEVFSRGEQTETTIQALTQISGQQVADTHSAIAHLQPHCTSRQVHKCIVGDRAHAVFNGKICVAKAAQLTDAAQLSRNLLLSPRARIDTKPQLEIVADNVKCAHGATVSQLDNDEIFYLQSRGLDREAACDLLVYAFAVDIFHRIPVASVRDRLVKRLTTATS
2099687_Cbacterium@PXDR01000573_1_6___5464_6795                                                            MSMQVDAYLRSHLT---SPDPLGLDDLRHTAQALVKEQTFPSTKDEEWRFTDLSAMLDLDFHLSLDQALSPLDVADVVLPEAQSRITLVNGRYVAGLSALDLPKGFIIGSLANLRPRLSQYLAQSQGSNETFAALNTAGFQDAAVIWIPKDERIEFPIHLLNLALPPTLALPRCLVIAEAHSQLTLVEEFRGIQGDYFTNAVTELYLADGAQVRHTRLQREGPATFHIGRTAVAQAQNSEYAGCAIAFGARLARHNWHIHQNGPQTQTQVHGLAVAQGTQVADLHSSVHFTQPHGSADQLHKCIVDDRAHSVFNGKIFVPRQAQQTNANQLNRNLLLSDRAKVDTKPQLEIIADNVKCAHGATVSQLQPDEIFYLQSRGIDQSQAQRLLIYGFAMEIVEKIPVESVRQRLSERLKQVX-
268115_Lantarctica@PZO39358_1__Fe_S_cluster_assembly_protein_SufD                                          MANSVDAYLKGLVQRAAVPGNLGLGEVRSRAASFLNEQTFPSTRQEDWRFTDLSPMLAIDFATAEEALVAETDIAELRLAETGAQIVVVNGRVSTELSRLNLPEGAKVGSLRAHHTQLVDRLAQASGSHEVFTALNTAGFQDAVVIWLPRNLTIETPIQIIYVSQTPCIVQPRCLVVAESGSAVTLIEDFWGSAETHFTNAVTELWLDANAQVTHSRIQREGAGTFHIGKTVVTQARDSQYVGTAVDFGARLARHNWEIYQTGEQTTTKLYGLAAIAASQQADTHSLVALSHPHGTVEQEHKAIVDGRAHSVFNGRMAVAQKAQSTSARQLNRNLLLSDKARVDTKPQLEIVADNVKCAHGATVSQLQADEIFYLQSRGISAPQAQRLLIYGFAMEILETIEAETLRSRLAETITQWT-
2099684_Cbacterium@PWRG01000117_1_18___17360_18709                                                         MAKSVDAYLKGLIQKGGVPADLALSELRSRAEVLLKEQTFPHTRQEDWRFTDLSSMLDIAFACADGDQPVAAAIEALRLPETGAQVVVVNGQVKPDLSQLGLPQGAVVGSLRALLEKLAQRLGRASGHHEVFTALNTIGFQDAVVVWLPPNGVMETPLQIIYGAEAPVLAQPRCLVVAEPSSALTLIEDYWGNSTAYFTNAVTEIWLEANAQVTHSRLQREGSGTFHMAKTVVTQARDSQYIGTAVDLGAKLARHNWEIYQTGEQTTTQLYGLGAITATQHADTHSLVALSHPYGTVGQVHKAIVDDKAHSVFNGRMVVAQKAQETNASQLNRNLLLSDKARVDTKPQLEIVADNVKCAHGATVSQLQADEIFYLQSRGISASQAQRLLIYAFAMEMLETIPVATLRSRLTDAISEWAS
32049_Ssp@ACA99800_1__FeS_assembly_protein_SufD                                                            MSSGTDPNLEKFLGLLDRSQSAEFQAIRDQGLEKVRQGKFPSRRDEAWRVTDLSVLKHTTFQAAQPTTPTAADLDVFALPETNSRLVFVNGHYAPDQSCVGLPDGVFVGNFTALKAAIAKYLGQQTEQLDVFAALNDAGLGDLAIVWVPKNTVVEQPIQLLFVGNGPTAMQSRCLVIAETGAQANVVEYYGAITHRYFNNALTEVWVQTNARLNHVRVQREAGGAIHLGNTAIAQAQDSHYQLTEVNFGARLSRHTLTLTQNGPQTETILKGLTMVGAEQLSDTHTAVYLQHPYGSVDQLHKCIIDDAARSVFNGQIHVPQKAQMTNAAQLNRNLLLSPKAKVDTKPELQITADNVKCAHGATVSQLEAEEIFYLRSRGLNDYDARHLLIDAFAAEILDTVAIAHLQQALTGCVACRTV
317619_Phollandica@KB235941_1_291___338477_339859                                                          MVVQISSYLAHLLASVPSSLPPAIATAQAQAAARIPELAIPSSRHEDWRFTDLSALVQLQFQATPQVSFTLGQLAALTIAEARHRLVFVDGHYSPSLSSVDLPAGVTLGNIHQAPQRLAQVLGQQPGNEEVFTTLNTATFQDLAWIHLAEGVILDAPLHLIWMSTLPVVSQTRALILADRGSSLHLVEDFVTLSGTYFTNGVTEMVLGDNAFVHHSRLQRDGTGAFHIGKTAVSQGRDSRYVGVAIHLGAQMSRHNLEVVHQGEQAETELFGLALVNQAQVMDTHSSIWYQHPHCSSNQLYKAIVNDRGRSVFNGRVDVPQAAQLTNARQLNRNLLLSPQARVDTKPQLEIVADNVKCTHGATVSQLEDEEIFYFQSRGIDPLSAQHLLLDGFAAEILQKLPLESLRQSLGRCVACRMM
1880902_Lsp@OCQ94576_1__Fe_S_cluster_assembly_protein_SufD                                                 MGVDLSTYYAGLLAATPATDWELVQRLRSQAQAVAQEMALPSTRDEDWRFTDLSPMLAIALRAPE-LTLEPEAIAAFAIPEASVRVVVVNGRFVPELSNLGLPDGVTIGSLAAVRERLASHLGQQ-GSQDAFSVLNTAGLNDGVVIELERRVQVAKPIHLLHVATAPAISQPRCLVLAKAGSHCTLIEDYVAIQGGYCTNSVMEVVLGNCATLHHVRLQREGEQAIHIGKTAISQDWNSHYTLTTISQGASIARHSIDIAQTGPGTETILNGLSVATGEQLTDTHSSLVLSHPHGTADQLHKCIADDRGHTVFNGRVFVDHDAQQTNAAQLNRNLLLSPKARVDTKPQLEIIADDVKCSHGSTVSQLEETELFYCRSRGLDLATARSLLLDGFAGEILDRLPIASLRSTLARQIAQRIN
1140_Selongatus@ABB57767_1__Iron_regulated_ABC_transporter_permease_protein_SufD                           MTLSVQTVLQQLLN---GQSAAGAESLQAQARDRLTDLAIPSTKVEDWRFTDLSLLLKRSFVAAPA-QAKAEFVEPLLLADVPLRAVFVDGQFRADLSSADWPEGLSL------TVGFDAAIAQNLLADDLFATLNTAGFGQAAVIRVAAGAAIAQPLHLLWISSSTAFSQPRALIELGANSALTLIEDFAPLTADYFVNAVTEIQLGANAQLKHSRVQRDGDRAIHIGTTAVRQERDSRYHGIAVSTGAHLSRHNYLAAQDGSQAETILDGLSLADGDRLVDTHSGMFFNQPHGRSQQLHKCIASDRGRAVFSGRVVVPQIAQQTDAAQLSRNLLLSSRARIDAKPQLEIVADDVKCSHGATVSQLSEDEIFYLQSRGLNQAEATHLLIEAFAGEILQKLPSAQLREALSRCVSCRAE
1173263_Ssp@AFY72303_1__FeS_assembly_protein_SufD                                                          -----DLFAQDLLSPSFDHSPAWLRTLRSEASDRLNYLKFPTPKDEEWRNNDFSELRDIGFALVNADSEDPNILDAHILPESESLITFIDGRFSIEFSALGLPTGVFIGSLNNFTASLSPHLGKYADAEDFFVALNTASIDDVAVVYIPKNLNFIPTVQLLFASHQNTISQPRCLVIVESGGSLNLVETHIG-DSLHFCNSVTEIYVGANARINHTKVQTESDQAIWISNCAIVQQRSSAYIKNSIVLGAKKSRTNLHIQQLGEHTETSLNGLTLIGGEQIADTHSQIAHNFPNGTSQQLHKCIADERSHCIFNGKILVSQAAQLTNSKQLSRNLLLSPKARIDTKPQLEIFADNVKCAHGATISQIDADELFYLQSRCIDLESAKKLLTYAFAAEVITQIPVDSLRESLSQLVLAKTH
82654_Psp@AFY70212_1__Iron_regulated_ABC_transporter_permease_protein_SufD                                 MSIRVPNFVDGIVNQVNPEAIAWLQSIRQEAQTLLVDQELPHKKQEEWKYTDLSAVLKRSYVLRKPELLDAKLIAGQIVPEARSLLVFVNGVFSPQLSGLDLPEGVIVGSLAQLQQRLAEFLAELTDADDFFANLNAACLSDVAIAYVPKNVVIDQPIQFVYAVTPSVISQPRCLVVAETGSSMTLVETYVGEDRSYLSNSVAEIMVGENAAVNHTKVQWEGHAACHISTTAIAQERDSRYTCNAISTGAKISRHNLQVQQWAGQTETHLNGLAYIDGDRLTDTHSAIAHNYAHGSSNQLHKCIVDDRARAIFNGKIQVRQAAQQTDSSQLSRNLLLSDKARVDTKPQLEIVADNVKCAHGATVSQLDADEIFYLQSRGIDAASAANMLTFAFAAEVIQRIPIPRLRQALEKFVLSKTR
685565_Psp@BBC24014_1__FeS_assembly_protein                                                                MAIQVEKFIAQVLGSPDQDTNNFVSNLRQLASDRLATLSFPTTKDEEWKYTDVSALGSLPFANQPAISRNAALIANNIAPESGNCLVFVNGKYRKDLSDTDVTEGLVIGTLESLLPKLRSHLAQHPDANDFFASLNTACMEDVAIILAPKNLVVENPVQLLFISAPTLITQPRCLVIAETHSQLTFVQTFVGESQIYFTNVVTEVWLAEGAQVNHTKVQRQGDEAVHINTTAIAQARNSVYKNQAISFGAKISRQNLIVHQMAEQTETSLTGLAFIDGEQLADTHSVISHNYPHGSSKQLHKCIADGRSHAVFNGKIQVAKLAQQTDSAQLSRNLLLSGKARVDTKPQLEIFADNVKCAHGATVSQLDAEEIFYLQSRAIDAESAAKLLTYAFATEAISQIPVVSIQRSLSSFVLEKTK
195250_Ssp@CM001776_1_2851___3103412_3104749                                                               MTPSMELYLAELLGALDGSIAPWLDPLRQMAADRVRLMSLPTQRDEDWRFTSLNSLKEVTFRVSDA---TLSGVTDWALSETRSRLVFVNGKFAAEFSDVGLPTDVTVGNLANLQEQVRSQFSLDMDSGDVFALLNSACLQDMAVVIVGKDCVVETPIQLLFVSTAPSVSHPRCTVVAERGSAATIVEQFVGVAEPYLTNAVTEITLAPNAQLNHCKWQAESEHSFHIARTAIAQERDSRYTCHTTSTGARLSRHTLAAVQQGLNGETILNGLTVASGTQLSDTHTAIDHAQPHGTSQQIHKCIVGDRAHSVFNGKVLVRKHAQKIDSSQSSRNLLLSHKARVDTKPQLEIFADDVKCAHGATVSQLEADEVFYLQSRGLSEAKAKQLLTYAFAVEVAERIPVKSLENQLKNFLSFAFD
1752182_Abacterium@LNDP01000024_1_279___317197_318330                                                      -----TQFNESFKARLAAEDDTAIKALRERAFAAFVEKGFPTQQDEDWKYTNVAAIGKETWQAAAAGELDR--------------------------ADA--------------GVRAHGLLERFRFDRNGFTALNLA-MAEISVIKIARDTVVDEPIVLSFAAAEGTAIFPHVVVIAESGSKATIVESYASE-AKGFTNAAVQILVEDNATLTHYRVQKDGAEAFNYGVTEVSLGKGT-YDSTNINLGGAISRHDIELKFTAEGGEAWVDGLYMLGGEQHHDTHSMIDHAVPNCLSHQNYKGVMNDASRAVFNGKVFVRENASGTDAQQSNKNLLLSNEARVDTKPQLEIFNDDVKCSHGATVGQLEEEELFYLLTRGLPEPLARNLLTYGFAEEVINKIKIEAIKKDLDATVLNRLH
1946317_Csp@DEQS01000100_1_26___22842_23993                                                                MTSSTTVFAEQFREFIKGETNDAVRAMREQAFASFTASGFPTPKNEDWKYTNVASLVSGQWSVACGSELTP--------------------------ADV-------------------EIARRFGVDRNGFAALNLA-FGEIKVIRIAKDTSIAEPFELNFAAAENTAIFPHILVIAETGSKATIIESYASQ-TKSFTNAAVQVIVEDNASVTHYRVQKDGAEAFNIGTTEVSLGRDSRYDSTNINLGAAISRHDIDLKFTAEGGEAWVDGLYMLGGRQHSDTHSVIDHTVPNCVSHQTYKGVLNDHSRGVFNGKVFVRENAHGTDAQQSNKNLLLSNDARVDTKPQLEIFNDDVKCSHGATVGQLEEEELFYLLTRGLPETLAKNLLTYGFAEAIIRKIGIESIKTDLDAAVLNRLS
1946322_Csp@DLHV01000023_1_42___33546_34412                                                                --------------------------------------------------------------------------------------------------------------------------------------MNLA-FADFKVIRIAKETSVAEPIELSFTAEENSAVFPHVLFIVEAGSKATIVETYASP-AKNFTNSAVQIVVEDNANLTHYRVQKDSADAFHYGVTEVSIGRGSFYNSTCINLGASISRHDIDVKFTAEGGEAFVDGLYMLNGSQHADTHSIIDHTVPNCTSHQNYKGVLNDRSRAVFNGKVFVRENAHGTDAQQSNKNLLLSNEARVDTKPQLEIFNDDVKCAHGATVGQLEEEELFYLLTRGLPETLARNLLTYGFAEEIINKIGIESIKQELDKAVLNRLN
1946316_Csp@DDUF01000054_1_158___186998_188125                                                             -----THFTEDLKKRIANESDLELRSIREEAFAEFASKGFPSLSHEDWKYTNVAPIATADWTIDSG-------------------------------SNS--PAAL--------AI---DDLKRFDFRRNGFTALHLA-FADIAVLEIEKDTAVIDPIEFNFAAEDGNAIFPHVIIIARAGSKATIVESYEGT-GRCFTNTAVQVLVEENANLTHYRIQKESAEAFHYGVTEVLVERGT-YNATNINFGGAISRHDIELKFVAEGGEAWVDGLYMLNGSQHSDTHSIIDHTVPNCTSHQNYKGVMNDGSRAVFNGKVFVRENAHGTDAQQSNKNLLLSNDARVDTKPQLEIFNDDVKCSHGATVGQLEEEELFYLLTRGLPETLARNLLTYGFAEEIINKIGIDSIKSDLDAAVLHRLN
1617423_Abacterium@KXJ98417_1__iron_ABC_transporter_permease                                               MVVEMTGFAERFKKFIE-TADAKTLGLRERAFAHFAEKGFPSVRLEDWKYTNVSAIAARDWQVGE---LPS--------------------------EDV----------------SLLGDIGEFRFERNGFTALNQA-FAAYRIVRIPKETAVEEPIVIEHSAGESEAIFPHTVVIAEAGSRATLVESFASE-AAGFTNAATRIFVEDNANLTHYRVQKDSAEAFNYGVTEARLGRGSRYDATSINLGGAITRHDIEAVFTAEGAEALVDGLYMLSGAQHHDTHSIIDHTVPNCTSHQSYKGVLNDTSRGVFNGKVFVREGAHGTDAQQSNKNLLLSNDARVDTKPQLEIFNEDVKCAHGATVGQLEEEELFYLLTRGLPDALARNLLTYGFAEEIINKIGIEAIKSELDAAVLNRLG
1752184_Abacterium@LNEI01000018_1_591___649777_650910                                                      -----TSFTEQFRQFIEGEKSAGGRELREKAFAVFAALGFPTPNDEDWKYTNVAPLSREPWVVPPL-MLSP--------------------------SDF----------------RNEDRIAGFDFGRNGFTALNMA-FACFSIHVIPKDMAFAEPIKLEYSAANRMMTSPHVVIIAEAGSKATIVESYHAS-SSGFTNAVTRVMVGDNANITHYRVQRNAPDAFNIGTTDVTLGAGSSYDSTNINLGGRLSRHDIDLKFTAEGGEAWVDGLYMLGGNQHHDTHSIIDHTVPNCNSHQTYKGVLNDNSRGVFNGKVFVRENAHGTDAQQSNKNLLLSNDARVDTKPQLEIFNDDVKCSHGATVGQLEEEQLFYLLTRGLPEVLAKNLLTYGFAEEVINKIGIESIKKELDVAVLNRLG
1962177_Abacterium@MWYZ01000070_1_17___14601_15911                                                         MQKVVTNYGAAFRENLAREENAWLKYLRENAFEFFTENGFPTVKNEEWKYTNVAPIEREIFEITNGRAVDAEKISELFSKTEENRVVFVNNKLNQELTNLNLPEGAKILNLNKASQIVRKNLGKSNAEANGFTALNTAFIEEGVFIFVPKNTKIETPIHLIFITDENTASFPRVLLVAERGSEAMLIESYLRTETKYLTDSVIEIVLEDDAKLKHLRVQRESHNAFHVGTTAANLNRASVYDSTNITLGARLSRHDVLVKFNAEGAECFVDGLYMIAEEQHADTHSVIDHALPNCLSHQTYKGIVDGKARAVFNGKVFVRENASGTDAQQSNKNLLLSNDARVDTKPQLEIFNDDVKCAHGATVGQLEEEELFYLLSRGLNEQLARNLLTYGFAEEIINKIEIESIKKQLDEAVLNRLN
1946318_Csp@DGBD01000153_1_4___3111_4484                                                                   MSTQINSYSLAHQEEEPGRVASWVKRLRDEAFESFAHSGFPTTEQEEWKYTNVVQIAKAKFEPFIADGITQKQIAPFIYEEASSRLVFINGIFNERLSSLSLPGETVAVDLARAAEIVREYLARSDVDGNPFTALNTAFLSGGAFLFFPAGVVVENPIHLLFISSARFASFPRVLIVAGRGSSATVIESYASLQGEYFTDAVVEVVIEDDARIEHYKVQNESEKAFHVARTIAELGRNSSYNSTVITLGARLSRHDISVNFNHEGAECWVDGLYIVEDGQHTDTHSVIDHKLPHCTSRQLYKGILNGKSRAVFNGKVFVRQGAQGTDAMQTNRNLMLSNDARVDTKPQLEIFADDVKCAHGATVGQLEEEELFYLVSRGLHTELARNLLTYGFAEEVVEKIKIDSIKAQLDEAVLNRLH
1946320_Csp@DIYZ01000236_1_11___9735_11078                                                                 MVTEINSYEEAFRTRSKNSRGSWLPHLREKAMERFAELGFPSVKDEEWKYTNVAPIARIDFRPLLAAGSDANRLADFTCAEAQSQLVFVNGVLRGDLSSLALPEEVVAIDLSQASEIAREHLARYDYVANGFTALNTAFVDGGAFVYLPKSVTVKAPLHLLFISDGRLATFPRVLIVAEENASATLIESYASTDADYFTNAVVEVVLKDGARLEHYKVQRESAQAFHIATTMAELGPNTSYDATAITFGAALSRHDIHVTMDHEGAECWVDGLYLVTGNQHTDTHSVIDHRKPHCTSHQLYKGILDGKSRAVFNGKIFVRHDAQKTDALQTNKNLLLSNEARVDTKPQLEILADDVKCAHGAAVGQIDQDELFYLETRGIHHDLARNLLTYGFAEEVIGKIKIDSIRAELDEAVLNRLN
2052146_Bbacterium@PLCD01000020_1_39___42308_43654                                                         MAPELNSYETAFRQGRSTDEPAWLQSLRETSFDQFERAGFPNIKEEEWKYTNVTPIAKGNFAPVLGTLAKDDGLASFIYEESQSRLVFVNGMLQQELSSLALSDDVVAMDLRAAEAIVRQHLEHH-AEKNGFAALNTALFTSGLFLKIPRGISIDAPIQLLFIGEGPPAAFPRVLIVAEENSAATIIESYVSPRSVYLTNAIVDLSLEDGARLQHCKIQRESMGAFHVATTRAELGANSSYHTTTINFGAAISRHDIDVQMDHEGAECAVDGLYMVDGSQHTDTHSVIDHRQPHCTSHQLYKGILDGKSRAVFNGKVFVRHGAQQTDAHQTNKNLLLSTDARVDTKPQLEIFADDVKCTHGAAVGQIDEEERFYLESRGINPTLARNMLTYGFAEEVIEKIGVESIRRELDEAVLNRLQ
454194_Pmethylalipha@CDM64968_1__FeS_assembly_protein_SufD                                                 MMTQAGLYLEAYEQRTASEVPSWLDRLRAEALEKFSELGFPAPTLEEWRYTNVAPIAKARFVPSWGAEAGR-RWADRVYEEASSVLVFVNGRFRSDLSSLALPREAVVLGLADAQKMIGERLARGAFDRQHFAALNTAFIADGAFVYLPRGVRVEAPIQLLFISDSPVMSFPRVLVVAERESEATLIERYVGADQPYFTDAVVEIYIDENAHLEHYKVQEEGVQGFHVATTWVELKRAARYHSTTVTLGAQLARHNIAAILTEEGGECRVDGLYMVDTGQHADTHSLIEHRAPRCTSFQLYKGILDGRSRGVFNGRIYVHREAQQTDAYQTNRNLMLSNEARVDTKPQLEIFADDVKCSHGATVGQLEEEELFYLRTRGLSFEKARNLLTYGFAEEVVEKIAVDSIREQLNEVILNRLH
1951504_Bbacterium@DGCQ01000010_1_258___268506_269816                                                      MSEVIDTMLSYITGVESSAESVAIRAINERGREDLENTPFPTRKDEDWRFVDLKSITKSQFCKLEEAAADVGDISDHYLPEANCRLVFVNGVYSEELSSVDLPNNVIVGNLAANNNSVKEHLGTINYDDDVFAPFNDAAFTDGAFIYVPEETVVRTPIHILNVFTDAFYATPRLLYVGEMFSKSTIIEEHIGLDNQYLNVPVTEFKMFTGSNVHHARIQRDSKKASHISRPIAILDKNAEYHSYTICLGAKLFRNDPRVIQNAEEVNFTVDGLVLIDGDQIADTHSIMDHRFAHAGSHQLHKVVVNDNAHSVFNGKIFVAKDAQKIDSFQENRNLLLSENGKVNTKPQLEIFADDVLCSHGATIGQLQDEEVFYLQSRGLTEQKSRELLVYAFALESVESMEVESVEKLLLNEVIEYTN
1121104_Bvulgaris@AQXH01000001_1_264___288247_289557                                                       MSEVLETMLSYIDGIESSSDAEAIKSINERGLKALNNTAFPTRKDEEWRFVDLKSITKNQFVSLENAAAELGDISDHYLPEAQSRLVFVNGVYNAELSAVGLPANVIVGNIAEHNDALKQHLGTINYEDDVFAPLNDANFNDGTFIYVPKETVVETPIHILNVFTDAFYATPRLLYVGEMFSKSTIIEEHIGLNNVYLNVPVTEFKMFTGSNVHHARIQRDSKEASHVSRPIAQLDKNAEYHSYTICLGAKLFRNDPRVIQDAEEVDFTVDGLVLIDGEQIADTHSIMDHRFAHATSHQLHKVVVNDSAHSIFNGKIFVAKDAQKIDSFQENRNLLLSVDGKVNTKPQLEIFADDVRCSHGATIGQLQDEEVFYLQSRGLTEQKSRELLVYAFALESVESMAVESVEKLLLDEVIKYTN
1951518_Bbacterium@DKGJ01000036_1_150___164149_165453                                                      MSEVLDTILSYIGSIESKASSVSIRAINERGREAVEKTAFPTKKDEDWRFINLKSITKNSFVSVNDAVKDAGDISGHYLPEANTRLVFVNGVYNETLSSVGLPKGVIVGNLSEYHETVKEYLGTINYEDDVFAPFNDAVFSDGTFIYVPEETTVEAPIHILNVFTDPFFATPRLLFVGEMYSKATIIEEHIGLNNAYLNVPVTEFKLFSGAHVHHARIQRDSKTASHVSRPIAMLDGHAEYHSYTICLGAKLFRNDPRVIQNAEEVDFTVDGLVLIDGEQIADTHSIMDHRFAHGRSHQLHKCVINDEAHSIFNGKIFVAKDAQKIDSFQENRNLLLSDDGKVNTKPQLEIFADDVLCSHGATIGQLSDEEVFYLHSRGLTEQKSRELLVYAFALESVESMEVESVEKLLLDEVIKYTT
1951483_Bbacterium@DBVB01000061_1_17___14409_15704                                                         MSSVSELIHAYV--QLPGVLRENFKELRSQAKENLDTCAFPTKKDEEWRFTDLKSITSNKFESVDTGAQADLELDEYHLPEASSRLVFIDGNFSPSHSAIGMPDGVIVGNINDFHEQLRSHLGTMNYEDDVFVPLNDVNFQDGTFIFVPKETVIEQPIHILNVFTHPHFVTPRVLFVGEMYSKATIIEEHIGLDNVYLNVPVNEFRLYSGAHVHHARIQRDSKNASHISRPVAMLDAHAEYHSYTICLGSKLFRNEPRVIQNAEEVDFTVDGLVLIDGEQIADTHSIMDHRFSHGNSHQLHKVVVNDQAHSIFNGKIFVAKDAQKIDSFQENRNLLISDTGKVNTKPQLEIFADDVRCSHGATIGQLQDEEVFYLQSRGLTEQKSRELLVYAFALESVESMAVKSVEELLLKEVIAYTN
1951514_Bbacterium@DIAA01000023_1_163___198259_199596                                                      MSIAVETILNFLDG---LSDVDVIAALNQKGAGNISEFSFPTKKDEDWRFTDLRSISRNHFVPVAEAATPVGDINDHYLPEAESRLVFVNGEFDAERSSLAIPENVTVGTLVEYSEVVKEHLGKYTFDEDVFNALNDANFKNGVFIHVPKETKVEAPIHILNVFTDPFYATPRVLYVGEAYSKSTVVEEHIGLENEYLNIPVAEFKMKEGSNVHHARIQRDSKKANHVSRPIAHLDKFAEYHSYTICLGAKLFRNDPRVVQNDQEVNFTIDGLVLIDGEQIADTHSAIDHRHWHAQSHQLHKVVVNDKAHSIFNGKIFVREDSQKIDSFQENRNLLLSVDGTVHTKPQLEIFSDDVLCSHGATIGHLNEDEVFYLHSRGLTKKKARELLVYAFTLESIENMEVESVHKLLLDEVVKFTS
1194090_Aroseus@SHF52110_1__Iron_regulated_ABC_transporter_permease_protein_SufD                           MTTLKQTFLQDLLDGSLNGKSQFLDKVRLKAADEVRNTPFPHKKDEDWRFISLRELYSEDYELAATVDVSLPDISDHYLPESGARMVFVNGTFSREHSSTALPEEVEIGNLADLHPLIEEHLGKYNFEGDVFSSFNAAFLDDGVFIHVPENLKVEVPVHLLFVQTDNYFSTSRSLVLADAGSEVTIVEDYIGLDNKYFNLPVFEVNLEEEAYVKHTKIQRESKKAIHIARTGASVARHANYESYTITRGAKLSRNEPRISQRDEEVEFTVDGLVLIDGEQVSDTHSVMDHRFSHADSHQLHKCVINGKAHSVFNGKIFVRKDAQKIDSFQENRNLLLSRKGLVNTKPQLEIFADDVVCTHGATVGQLEEDEVFYLKSRGLNDQQARELLIYAFALETIENITVDSVQKLLVDEVHRYTE
2021605_Bbacterium@NNSL01000021_1_2___628_1854                                                             ---------------------------------EVRNIPFPTKKLEDWKFISLRDLYKDSYELASDLDVEVPDIRDHYLPESGARLTFVNGSFSAEHSSTDIPDEVLIGNIAKLNDLLKEHLNKYNFQEDVFSSFNKAFLKDGVFVYVPEGLTVDVPLHLLFVQTDNYFTTSRSVVVVDKKSEVTVVEDHIGLDNKYFNLPVIEINAEEESYVKHTKIQRDSREAIHIARTAAFVHHHANYESYTITRGAKLSRNEPRISQRDEEVEFTVDGLVLIDGDQVSDTHSVMDHRFSHCESHQLHKCVINGKAHSVFNGKIFVRKDAQKIDSFQENRNLLLSRKGMVNTKPQLEIFADDVVCTHGATVGQLEEDELFYLMSRGLNEQQAREMLIYAFALETIENISVDSVQDLLVDEVHRFTA
2032627_Asp@PAU93804_1__Fe_S_cluster_assembly_protein_SufD                                                 MGKVKRTFLQDLLNGSLNGKSKFLDEVRLKGAEEVRNIPFPTKKLEDWKFISLRDLYKDSYELASDLDVDVPDISEHYLPESGARLTFINGSFSAEHSSTDIPEEVLIGNIAKLNDLLKEHLNKYNFEEDVFSSFNKAFLKDGVFVYVPEGLTVDVPLHLLFVQTDNYFTTSRSVVVADKESEVTVVEDHIGLDNKYFNLPVVEVNAEEESYVKHTKIQRDSREAIHIARTAAFVHHHANYESYTITRGAKLSRNEPRISQRDEEVEFTVDGLVLIDGDQVSDTHSVMDHRFSHCESHQLHKCVITGKAHSVFNGKIFVRKDAQKIDSFQENRNLLLSRKGLVNTKPQLEIFADDVVCTHGATVGQLEQDELFYLMSRGLNEQQAREMLIYAFALETIENITVDSVQDLLVDEVHRFTE
2021605_Bbacterium@NNSL01000089_1_2___548_883                                                              ----------------------------------------------------------------------------------------------------------------------------------------------------------------------------------------------------------------------------------------------------------------------------------------------------------------MSG-------------KDAQKIDSFQENRNLLLSRKGLVNTKPQLEIFADDVVCTHGATVGQLEQDELFYLMSRGLNEQQAREMLIYAFALETIENISVDSVQDLLVDEVHRFTE
2021605_Bbacterium@NNSL01000089_1_1___1_576                                                                -------------------------------------------------------------------------------------------------------------------------------------------LKDGVFVYVPEGLSVDVPLHLLFVQTDNYFTTSRSVVVADKESEVTIVEDHIGLDNKYFNLPVVEINAEEESYVKHTKIQRDSREAIHIARTAAFVHHHANYESYTITRGAKLSRNEPRISQRDEEVEFTVDGLVLIDGDQVSDTHSVMDHRFSHCESHQLHKCVINGKAHSVFNGKIFVRKG-----------------------------------CA---------------------------------------ENX------------------
2021605_Bbacterium@NNSL01000485_1_7___6514_7551                                                            ----------------------------------------------------MRELYSDSYVPASQIDVQLPDISNYYLPESHSRLVFVNGRYSAAHSSTGLPDSVTIGNIADLNEHLEAHLNEYDFENDIFSSFNTALLRDGAFIHVPEGTNVDAPVHVLFINTDPYFTTSRCLVLAEENTDLTLVEEHIGLDNKYFALPVVEINLERDAYVKHTKIQRDSRAAIHIARNAAHIKQHANYESYTITLGAKLSRNEPRITQLEEEVEFTVDGLVLIDGDQVSDTHSVMDHRFSHCESHQLHKCVINGKAHSVFNGKIFVRKDAQRIDSFQENRNLLLSRKGLVNTKPQLEIFADDVVCTHGATVGQLEEDEVFYLKSRGLSEKTGSX--------------------------------
2079485_Gsp@PWN07128_1__Fe_S_cluster_assembly_protein_SufD                                                 MAHPTPSFLHRLAKNA--PENDHWSEIRREGLKTLNHASFPHRKIEEWRFTDLKPLSRTDFFPINEATLPAADIEQYYIPESRSRLVFINGRYHEKYSSIGLGKGVTVGNLAEFHGAVEQYLNKLNYEDDVFVPFNNLMLEDGAFIHLEEGAKAEAPIQILNLYTDAYIAAPRMLVVAEKGSDVTIIEDHIGLQNTYLTIPVCEVKAMEGAHIHHVRIQRDSTEAFHVSRPIAYVEKNSEYHSYTITLGAALSRNEPRVVQEAEEVDFTLDGLVLIDGEQVADTHSVMDHRFSHANSHQLHKVVVNGNAHSIFNGKIFVRKDAQKIDSFQENRNLLLSNDGLVNTKPQLEIFADDVLCSHGATIGQLDPEEVFYLQSRGMTEEKAKEVLTYAFALETIENMKVDSVHQLLIDEVYRYTK
1729466_Cbacterium@LKNA01000020_1_12___11115_12434                                                         MAHPTPSFLHRLAKHS--PKSEMWAGIRKTSFEDLNTTNFPHKKIEEWRFTDLKPFTRTDFVPFSEATLPAADIEQYYIPESRSRLVFINGKFQEKYSSIGLGNGVTFGNLADYHKATEEYLNKLNYENDIFVPFNGLMFEDGAFIHLEKGAKAEAPIQVLNLYTDAFIATPRMLVVAEEESDVTIIEEHIGLENEYMTIPVCEVKAKQKAHIHHVRIQRDNRSALHVSRPIAYVEKNAEYHSYTITLGAKLSRNEPRVVQEDEEVDFTLDGLVLIDGDQIADTHSVMDHRFSHANSHQLHKVVVNGKAHSIFNGKIFVRRDAQKIDSFQENRNLLLSVDGLVNTKPQLEIFADDVLCSHGATIGQLDPEEVFYLQSRGMTEEKAKEVLTYAFALETIENMKVESVHKLLIDEVYRYTK
2053187_Rbarkolensis@PKD44783_1__Fe_S_cluster_assembly_protein_SufD                                        MAHPTPSFLHRLAKHS--PESEKWGGIRETSVKEINANQFPHKKIEEWRFTDLKTFTRTDFVPFSEATLPATDIEQYYIPESRSRLVFINGMFQEKYSSIGLGNGVTFGNLADYHKATEEYLNKLNYENDVFVPFNGLMFEDGAFIHLEKGAKAEAPIQVLNLYTDAYIATPRMLVVAEEESDVTIIEDHIGLANEYMTIPVCEVKAKQGAHIHHVRIQRDSRSALHVSRPIAYVGKNSEYHSYTITLGAKLSRNEPRVVQEDEEVDFTLDGLVLIDGEQIADTHSVMDHRFSHANSHQLHKVVVNGKAHSIFNGKIFVRRDAQKIDSFQENRNLLLSIDGLVNTKPQLEIFADDVLCSHGATIGQLDPEEVFYLQSRGMTEEKAKEVLTYAFALETIENMKVESVHKLLIDEVYRYTK
2293433_Rsp@REL38100_1__Fe_S_cluster_assembly_protein_SufD                                                 MAHPTPSFLHELAKYAPDVESAFMRKIREQSLVKLNSTPFPTRKMEDWQFTDLKPITRTEYVTKSEALKPAIDVEKYFIPESRSRLVFINGQYQEKYSSIGLGNGVTVGNLSDHDKNVQEYLNTLDYENDPFVEFNGLMFTDGVFIHLEKEARAEAPIHVLNLYTDPYVATPRMLVVAEEESDVTIIEDHIGLDNSYLTIPVCEIKVKKGAHIHHARIQRDSLSAVHVSRPIAYVEKNSEYHSYTITLGAKLTRNEPKVIQEDEEVDFTLDGLVLIDGDQIADTHSTMDHKFSHAESHQLHKVVVNGNAHSIFNGKIFVRRDAQKIDSFQENRNLLLSRDGLVNTKPQLEIFADDVLCSHGATIGQLDPEEVFYLQSRGMTEQKAKEVLTYAFALETIENIKVDSVHKLLIDEVYRYTK
1953152_Bbacterium@DEMS01000028_1_180___208703_210028                                                      MAHPAPSIMHELASQVSDSRSNLWSEIRKNGLSVLNSSSFPTKKIEEWRFINLKPVSRSEFVPIEDATLPAIDIEKYFLPESRSRLVFINGSYHEKYSSIGLGKGVTVGNLADYDQHVKEYLNKLNYENDVFSAYNSYMFEDGAFIHLAKEAKAEAPIQILNLYTDAFIANPRILVVAEEDSDVTIIEDHIGLDNRYMTIPVSEVKVKQRAHIHHVRIQRDSIDAFHFSRPIAYVEKNSEYHSYTITLGGKITRNEPRVIQEAEEVDFTLDGLVLIDGDQVADTHSVMDHRFSFAESHQLHKVVVNGNAHSIFNGKIFVRRDAQKIDSFQENRNLLLSRDGLVNTKPQLEIFADDVLCSHGATIGQLDPEEVFYLQSRGMTEEKAKEVLTYAFALETIENVKVESVHKLLIQEVYRYTK
1953139_Bbacterium@DDIC01000058_1_2___169_1461                                                             M------YFKEL--FTSQPALDWVAPYAAKAAHALESLSFPTKKDEDWRFTPLKTLSKHAFQSVNEASVTEEHVQKYRLPESESTLVLVNGVIREDLSTFLSTEAITVKKLQDMSELDEAGFQSLPVERDYFSVLHTATLTSGYYLHVHKGAKVEAPIHVLNIQTGPYVSSFRLLIHVEQEAEATLIEEHVSLDSVYLTIPVMETFVQKKGRLNHLRIQRENKSCFHVSRPITSLEGTAEYHSYTISLGAHLFRNEPQIIQTGEEVDFTLDGLILIDGDQISDTHSVMDHRFSHGNSHQLHKVVVHGNAHSVFNGKIFVRQDAQIIDSFQENRNLLLSRDGIVYTKPQLEIFADDVQCSHGATIGDLDPDEVFYLQSRGMTEQKAKEVLTYAFALETIENIEVESVHTFLVDEVKAYTS
2094027_Bbacterium@PUKH01000008_1_34___34522_35859                                                         MTDISTLFLDRLVGDQSVSANGQVAALQNEARNAIAGLQLPTTRHEEWKYFSLKPLEKHSFVRAADVQPNVDNVSDFIYPEAHHHLTFINGVFSKEWSKTRLPDGVIVANLHDVNKTALEHIGKYKWDDDPFVPFNTSVFRDGAFIYVPKSVKIEEPIQLLFINTDQYVMTPRCLVVGDQSSEMTVVEDHIGLNNVYFNCPVSEIALAENSHMTHVKLQRDSREAFHISRLAADISRDSDYKSYAIQLGSKLSRSDVKAVLTDENTHATLDGLVMVNGEQLSDTHSIMDHTMPNCTSHQLHKCIIDGDGTSVFNGKIFVRQDAQKTDAFQENRNLQLSETGTAYAKPQLEIFADDVSCSHGATIGQLNEEEVFYLKSRGLTHEQTKEILTYGFALDVIESIPVSSIQERLSKEVESFTK
1457365_CCproteinivoru@AXJ00849_1__Iron_regulated_ABC_transporter_permease_protein_SufD                    MSTAVSTYLNELHSSVTSTGVAPVETAREKAVKNVQEWSFPTPRDEDWRQLSLKPLYRNAFVQPSAAEITAEDVSDFLMPESKSTLVLLNGVLVPALSETALPEGCYAGSVKNAVKALETHFGNVRYERDAFTAFNTAVLEDVIVVYTAKDVKVEAPLHILNLTDAAVATAPRVFIFGERFSDATVVEDFIGLTEPYFNTAVSETVLEDEAHVNHIKVQRENRNAIHISRVASLLGRGSNYNSYTVSSGALLFRNEPLSLVDAENAHATLDGLVMVDGNQVSDTHSTLDHLKANCTSHQLHKVIALGEGKSVFNGKIFVRKDSQQIDAFQENRNLLLSETADVFTKPQLEIFADDVKCSHGATIGQLSDEELFYMRSRGLSRKTAVQMLTYGYALDVIENIPVESLREQLTLLVADFTG
1666909_Bbacterium@KPQ00398_1__Fe_S_cluster_assembly_protein_SufD                                          MSLTTTFDLDTLSSEVPVLNLSSIDAVKQAAAQELASLPFPTTRDEEWRFTNIKPIARSSFKKARSAASDGLTYDTATVPEADSTLVFVNGLFNESLSRVGLPEGVIVTNLKDASNLVEISFNQANFEHDYFALLNTAQFEDGSFIYIPKETKLDKTIHLVYLTEGNSAAFPRNLILADRHSEFTVVEEYIGSEHAYLTTSFTEILLGEESHMSHVRLQKDGLKAYHVNRIVSKLQRGADLQSYTVSLGAEIFRNDVRAIMDGEGSHATLDGLVLVNGKQLSDTHSIMDHRVANCTSHQLHKTIVDGKATSVFNGKIFVRKDAQKTDAFQENHNLQLSRDGMVYTKPQLEIFADDVKCSHGATVGQMDLEQEFYLKSRGLTDAATKEILTYGFATEVIESLPVESIKEDLKKAVETYTR
1548548_Bsediminis@AWV88109_1__Fe_S_cluster_assembly_protein_SufD                                          MSVIERAFADAVLGDAVSSADAAQAAFKQQATDRLTQLRLPSVKDEDWRYVRLKPLTNIDFVPAHQEKITAETVAEYAIPEAGQRLVFVNGQYAPEFSDVVLSKGVQGGTLSQGPAEVAEKLGNVYYEDDYFANLNGAGYADGAYLVVDKETSVEGVIQLLYLSSEPFAAHPRNLIVVAQGSKATVVEDYVGAQGVYFNNVLSEICLGESSTLNHTRVQRDGRAAYHIARTAIDLTRGSTYNSQNISLGALFSRYDAYGNGDAEQINCTFDGLALIDGKQVSDTHTAMDHRKPHGESHQLHKMIVDDDAHAVFNGKVFVRPQAQIIDAYQLNRTLLLAPKAKVNAKPQLEIFADDVKCTHGATIGQLDEDQLFYLKSRGLSEAEARDLLVYAFAAEVIEFIPVESLKHALEEQVSQRTS
2283320_Bbacterium@RDV39514_1__Fe_S_cluster_assembly_protein_SufD                                          MSALKHPFIGASLALADQRLPGWWAALRTESLGRITSIDVPTSRHEEWRFIKPATIFDTDFISPDDVSVDPEAIDALKLAEDAATLVYVNGRFDSARSSTDLPEGVVIADWSQVIDTLAEYVGANYFNNDVFYEINTAQFGHGAVILVPRGKVVEKPIHLLFLTTGAVHANPRNLIVAGESAELTVVEEYRGAEGAYLNNVVDEVIVGANADVKHFKVQRESTDAFHVARNLVTLSQDARYISTAITLGAALSRNDSYARYVGQNIDCTLDGLALVRGKQVADTHTAIDHALPNSRSYQLHKTIVDDRAHTVFNGKIFVRQDAQNTRSEQLNQNLILSARGHVDTKPQLEILADDVVCSHGATVGQLEDEQLFYLQSRGIDEANARNLLTFAFAAEVIETITVASVRESLADAVIASTD
1752213_Gbacterium@LNEJ01000071_1_33___34418_35752                                                         MSAVMDAYLASLAPSLAGPGPEWLNALRAEAAACVNSQPYPTTQDEEWRFTDFGLLRKTAFASAADSEVSLADIEPFVLPESKSRLVFVNGIYAPHLSACGLPQGVVISNLAAGDAVIRTHLAQQDFHNEAFAALNTSHIRDGALVLITKDTACPAPIHLLFIATGPQANYPRCLIIADAGSTCALIEDYVCLQGVYFTSAVSEITLGENAAVEHTRLQRESLSAFHMAYGAVALARGSNYTAHNIAFGARISRHDLRIKQNGEAAQCTLNGLALISGRQIADTHTVMDHTKPNGQSTQLHKCIADGGAHAVFNGKIFVRKDAQHTNAAQQSRNLLLSNKARIDTKPQLEIFADDVKCAHGATVSQLETEEMFYLNSRGLDALTARNLLIYGFAEEIVDRIPVTSLIKQLSKTLSEQIL
1752215_Gbacterium@LNFF01000021_1_39___43017_44348                                                         MSAAIDAYLAGLLP-NTTTPHEWINTLRADAARRVRALPFPTTRDEEWRFSDFSLMCKTAFAPAVAAALTLTDIAPFLLPEANSRLVFVNGMYAAHLSSAVLPAGVLATHFTSKNETLRTQLARHTFQHEAFVALNTSHLHEGALIVLSKNTACATPLHLLFISTAPVASHPRCLVVAESGSACTLIEDYVCLSPTYFTNAVTEIVIADDATVRHTRLQRESLAAFHVGYAAVHLGRNSCYDSNSITFGARLSRYNLYITQSAEGANCTLNGLALISGRQVADTHTVMDHTRPNGNSAQLHKCIVDSGAHAIFNGKIFVRKDAQHTNSTQSSRNLLLSNKGRIDTKPQLEIFADDVKCAHGATVSQLETEEMFYLNSRGLNANTARNLLIYAFAEEIIDKVPIASLKQHLSQAVSSQMG
1881054_Nsp@SFE61792_1__Fe_S_cluster_assembly_protein_SufD                                                 MSEIVTDYLQCLLKVKSAESQSWLNQLRAQAIDRVSTQKLPTRRDEEWRFTDISPLARLPYQSSQPQDLQLHDIEHLFLDEAKNRLVFIDGHYSPQLSTITDDKALVIGNLPEFGSILQSHLGQYQFDDNVFTALNTAFLRDGALIHVPKNILIAEPIHLLFIATQEVTSYPRCLLIGETGSQVTIIEDYVALQAAYITNSVTEISLAASAHASHIRIQRESTQAFHLANCAVSLAHASNYQSVSISLGSQISRYNLDVRLTDEAAECVIDGLTLISDRQLADTHTCIDHLKPNGTSHQQHKCIVDDAAHAVFNGKIIVRPHAQRTNSSQSSRNLLLSRAAQIDTKPQLEIFADDVKCAHGATVGQLDPEEIFYLESRGLSEMAARNLLTYAFGAEIISRIPVTSLKRQLEQTVLNQTQ
261292_Nsp@AEJ01811_1__FeS_assembly_protein_SufD                                                           MSDLATDYLECLLKIKSTESLSWLNQLRTQAIDRVGTQKLPTRRDEEWRFTDISPLVHLPYQPSQPENLLAHDIEHFYLKEAKHRLVFVDGHYSPNLSTIVDPAALVIGNLPAFASVLESHLGHYHFDNNLFAALNTAFLRDGALIIVPKNIAIAEPIHLLFIATQEVTSYPRCLLIGEAGSNVTLIEDYVALQATYITNSVTEISLAANAQAKHIRIQRESTQAFHLANCAVSLAHASNYQSTSISLGSQISRYNLNVRLTDAAAECVVDGLTLISDHQLADTHTCIDHVKPNGTSRQHHKCIVDDAAHAVFNGKIIVHPHAQQTNSSQSSRNLLLSKMAQVDTKPQLEIFADDVKCAHGATVGQLDLEEIFYLESRGLSEKAARNLLTYAFGAEIISRIPVTSLRQQLEQAVLNQTQ
1931235_Pbacterium@OQW82015_1__Fe_S_cluster_assembly_protein_SufD                                          MSEAITSYLECLLKAKPAESRAWLNQLRAKAIDCVSTQKLPTKRDEEWRFTDISPLTTLPYRPSQPDILKIEDIQHLFLNEAKNRLVFVDGHFSQSLSAITEPAALIAGNLSALASILESHLGQHPFDHNVFAALNTAFLQDGAVVIVPKNTVIAEPVHLLFIATQEVTSYPRCLLIGETGSHVTLIEDYATLHAAYITNSVTEISLAGNAHAKHIRVQRESAQAFHLANCAVSLAHASNYQSISISLGSQISRYNLDVRLTDEAAECTIDGLTLISDRQLADTHTCIDHAKPNGTSHQQHKCIADDAAHAVFNGKIIVRPQAQRTNSSQSSRNLLLSKTAQVDTKPQLEIFADDVKCSHGATVGQLDQEEIFYLRSRGLSETAARNLLTYAFGAEIISHIPVSSLRQQLEQAVLDQTQ
153948_Nsp@ADZ27237_1__FeS_assembly_protein_SufD                                                           MSETVTDYLDCLLKTKSNEPLSWLNQLRARAIDHVSTQRLPTKRDEEWRFTDISALTRLSFQSAQPHNLQTQDIEHLYLKEAKSSLVFVDGYYSPQLSTHVDSAVLQIGNLSTFPSVLESHFGQYKFDNNVFAALNTAFLRDCALIIAPKNTVIAEPIHLLFIATQEVTCYPRCLIIGEPGSDVTFVEDYVSLETAYVTNSVTEISLSANAHAKHIRIQRESAQAYHLANCAVSLAHGSNYQSVSISLGAQISRYNLNVQLGDEAAQCTIDGLALISDNQLADTHTCIDHIKPNGISRQQHKCIVNDKAHAVFNGKIIVRPHAQQTNSSQSSRNLLLSKTAQIDTKPQLEIFADDVKCAHGATVGQLDQEEIFYLQSRGLSEATARSLLTYAFGAEIIDRIPVNSLRQQLEQTVLNQTR
44575_Ncryotolerans@SFP60728_1__Iron_regulated_ABC_transporter_permease_protein_SufD                       MNETVSGYLKSLLKELSTGPLPWLNQLRSQAIDRVGMLRMPTTRDEEWRFTDISPLIKLPFQPAQITQLQSADIESFYLEEATTRLVFIDGHYAPELSNVPDKSNIIAGNLSEITDIIAAHLGQYEFQDNVFAAFNTAFLLDGAVIIIPHDTSVTTPVHLLFIATQEVTSYSRCLVIGETGSNATIIEDYVALESTYVTNTVTEISLAARAQVNHIRVQRDSNQAFHFANAAVSLAHTSHYQSVNITLGARISRHNLNVRLTDEASTCAIDGLALIADQQLADTHTDIDHLKPHGTSRQLHKCIVDGAAHAVFNGRIMVHPNAQRTNSSQSSRNLLLTRKAHVDTKPQLEIFADDVKCAHGATVGQLDNEEIFYLKSRGLSEIAARNLLTYAFGAEIIDRISIASLRNQLEQTVLEQTQ
200123_Nsp@RAR94258_1__iron_regulated_ABC_transporter_permease_protein_SufD                                MNEVVNNYLENLLKQQTTSPIPWFRRLRTEAVDRVGVLKMPTTGDEEWRFTDISPLIDVPYQVAQTVQLQPAEIKSRYLQEAATRLVFVDGQYSAQLSTINQESGVIIGNLSTLSTQIAPHLGRCNYNDNIFAALNTAFLHDGAVIIVPPNTALSSPVHILFIATQEVSSYPRCLIIAEPDSNVTVVEDYIALDVAYVTNSVTEVSVAENANVNHIRLQRESSQAFHIANCTAKLAHASNFQSINIALGARISRYNLNVQLASEGAECTVDGLALINKQQLADTHTSIDHIKPHGKSRQLHKCIVDGAAHAVFNGKIMVRPNAQQTDSSQTSRNLLLTKQAQVDTKPQLEIFADDVKCAHGATVGQLDQEEIFYLKSRGLSELAARNLLTYAFGAEIIDRIPIPSLKHQFEQAVLEYTQ
52441_Naestuarii@PTN11678_1__iron_regulated_ABC_transporter_permease_protein_SufD                          MSELVNDYLECLLKAPANNQSAWLKQLRKQAIDRAGQLRLPTIKDEAWRFTDISPLAKLPFKPAQALTLKLSDIQSFFIEETNNRLVFIDGFFAPEFSGITDKEQLIIGNLPSLASLVASHLAQHQYHDNIFTALNTAFVHDGAVIIVPKNAVAAAPVHLLFIATQETTNYPRCLIVGEANSQVTLIEDYVSLNDAYVTNSVTECYLAPNAQVQHIRIQRENTDAYHLANCAVSLDHASRYQAVNVSFGAQISRHNLDVGFKAETGECAIDGLTIITDGQLADTHSCIDHIKPNCTSRQQHKCIADDAAHAVFNGNIIVRPGAQRTDSSQSSRNLLLSGTAQIDTKPQLEIFADDVKCAHGATVGQLDNEEIFYLKSRGLSELAARNLLTYAFGAEILNRIPLASLKHSLEQIVLNQTQ
917_Nmarina@SEM92133_1__Iron_regulated_ABC_transporter_permease_protein_SufD                               MSEPAVDYLSCLFKTSPENPQSWLKQLRAQAIENAGQLKWPTTKDEEWRFTDISSLAKLPFKPAQPGIPALSDIQPYLIKEAVNRLVFVDGFFAPELSSIASESQMLIGNLAALASTIMPHLGQHQHQKNLFAALNTAFLHDGAVIVVPQNNVVDLPVHLLFISTQETTHYPRCLIVGEANSKTTVIEDYVALEDAYITNSVAEFKLAANAQIQHVRLQRENQNAFHLANCAVSLDHASRYQAVSVSLGAKISRYNLDVRLEAETAESIIDGLALITDQQLADTHTCIDHLKPNCTSHQKHKCIADGNAHAVFNGKIIVRPHAQKTNSSQSSRNLLLSDKAQIDTKPQLEIFADDVKCAHGATVGQLDKEEIFYLKSRGLSELTARNLLTYAFGAEILDSVPVASLKHTLEQIVLNQTQ
1827381_Pbacterium@OQW41127_1__Fe_S_cluster_assembly_protein_SufD                                          --MIINVYLEHSLEFTKTKPSTWLSQLRANAIDRVSMMRFPTKRDEEWRFTDISALTHLPFRASQPENIHIRDVEHLFLSEAKIRLVFIDGHFSSNLS-IFDPTSLTVGNLPMFSAYLESHLGKLQFEDNVFAALNTAFLSDAAIVSIPKNATVRDPIHLLFIATQEVTNYPRCLLVCEEGSSISLVEEYIALNAKYITNSVSEFFLAPQANVKHIRIQRENMDAFHLANCAVSLERASHYQSIGISTGARISRHNLNVYLKDEAAECTIDGLTMISNQQLADTHSCIDHIKPHGTSHQQHKCIVSGQAHAVFNGNIIVRPHAQQTNSSQSSRNLLLSKTAQVDTKPQLEIFSDDVKCAHGATVGQLDEEELFYLESRGLTPAAARSLLTYAFAAEIINRIAVMSLRQRLEQAILSQNC
1881053_Nsp@SDG86210_1__Fe_S_cluster_assembly_protein_SufD                                                 MNTMINGYLENLIRKPAAASLSWFDQLRANAMDNVNTLRMPTTHDEEWRFTDISPLSRLPYPAAYAAQLQSSDIKHCYLAEAICRLVFVDGQYAPDLSNISNNAGAIIGNLSSLGDTIARYLGQLEFQNDVFTALNTAFLHDSACIIIPQNVSVTTPIHLLFITTQEITSYPRCLLIAESGSNATVVEDYVTTEAAYVTNSVVEMNLADTAHVSHIRIQRDNQQAFHIGNCTVSLAQASQYYSVSITLGAYISRYNLNVTLAGEGAECTTDGLVLISGRQLADTHTFIDHVKPHGKSRQLHKCIVDGMAHGVFNGKIMVRPHAQLTDSSQLSRNLLLTNKARIDTKPQLEIFTDDVKCAHGATVGQLDKEEIFYLKSRGLSDLTARNLLTYAFGGEVIDRISISSLKRELEEIVLARTQ
44574_Ncommunis@AKH36702_1__Fe_S_cluster_assembly_protein_SufD                                             MSTATPSYLDHLVQKPSTS--SWLDQLRANAMDSAGALRIPTTQDEEWRFTDISPLSQLPYPVAPTTKIQLSDIKHYYLEEASCRLVFVDGQFVPELSHIAHDSGAIIGNLSSLGDTIARYLGKLEFKNDVFTALNTAFLRDSACIIIPTNKSVTTPIHLLFISRQEVTSYPRCLLIAEAGSHATIIEDYITTAASYVTNSVVEMNLADSAHINHTRVQRDNQQAFHIGNCTVSLAHASRYHSVSITLGASISRYNLNVILSGEGAECATDGLILISERQLADTHTFIDHAKPHGKSRQLHKCIVDGMAHGVFNGKIMVRPYAQLTDSAQLSRNLLLTNKARIDTKPQLEIFADDVKCAHGATVGQLDKEEIFYLKSRGLSDLAARNLLTYAFGGEVIDRIPISSLKRQLEEVVLARTQ
52442_Nnitrosa@PTM68770_1__iron_regulated_ABC_transporter_permease_protein_SufD                            MSTMTNGYLENLVQRPPAASLNWLDQLRANAMESVGTLRMPTTGDEEWRFTDISPLNRLPYPAAYPTELSLSAGEPYYLAETAHRLVFVDGQFAPELSSIGDTTGIVVGSLSSLGEKIAHKLGNLEYRNDIFTALNTAFLRDSACIIVPQHVSETAPIHLLFIANQAVTSYPRCLVIAESGSKVRILEDYIGTKDAYVTNTVVEMSLGSNAHVEHIRVQRDNQQAFHIGNCTVSLAPASQYHSISITLGAFISRYNLNILLNGEGAECTADGLALISDQQLADTHTFIDHVKPHGKSRQLHKCIVDGMAHGVFNGKIMVRPHAQQTDSSQLSRNLLLTNKARVDTKPQLEIFANDVKCAHGATVGQLDKEEIFYLQSRGLSDLAARNLLTYAFGGEVIDRISIPSLKKQLEGIVLARTQ
2184309_CNsp@RFC39788_1__Iron_regulated_ABC_transporter_permease_protein_SufD                              ATGTIAGYLETLLAQLPTSPLAWLNALRAEAVDRVGVLTVPTLRDEEWRFTDISLLTKMPFHPVRTTSLQAADIEHFYIEEAATRLVFVDGVYAPQLSSGIAGSGVTVVNLEAGAATIEPYLGRLEFRDNVFAALNTAFLHDAALIVVPRDISVTVPVHLLFIATQDVVSYPRCLLLAESGSAVTVIEDYVSLEDAYFTNAVAEIALLDNARVNHIRVQREGAKAFHIANCAVSLARASNYQSVSVAFGARISRYNLNVQL-AEEAECAVDGLALISGRQLADTHTCIDHAKPHAVSHQMHKCIVGGGAHAVFNGKIMVRQGAQRTDSRQSSRNLLLTNKAHVDTKPQLEIFADDVKCTHGATIGQLDSEEVFYLQSRGLSDTAARNMLTYAFGAEIIERIPISSLKCQLEQTVLEQTA
1951095_Gbacterium@DKNB01000080_1_39___32133_33440                                                         SPQTLADYLTSLLTYLSASPLTYLNALRAEAIDRVSALTVPTLRDEEWRFTDISMLTKTPFKPVRETELKLIDIKHFHIEEAITRLVFIDGIYAPHLSSEQKIKGISVTHLKADTATIEAHLGRHKFNDNAFAALNTAFLNDAALIFVSRDTKVTQPIHVLFIATQDTANYPRLLLLSESNSKATIVEDYVSLDGPYFTNSVTEIVLLDNAHINHIRVQRESTKAFHIANCAVSLDRASNYQSVSVAFGSRISRYNLNLRL-DEQSECAVDGLALISERQLADTHTFIDHAKPHAVSRQMHKCIVGGSAHAVFNGQIMVRQNAQRTDSKQSSRNLLLTNKARIDTKPQLEIFADDVKCTHGATIGQLDKEEVFYLQSRGLSELAARNMLTYAFGAEIIERIPVPSLKLTLEKTVLEQTT
1952267_Nbacterium@DKAF01000015_1_28___32509_33822                                                         MSIVAERSLKNLLKKLSKSPLKRLNQLRSSAVNQINTLKFPTKNDEEWRFTDISPLTKTSFQPLRVMPLQNSDIEHFYLTETVTRLVFINGIYAPHLSVQSKNSGVVVSNLATALTAIKSHLGYYEIKDNIFAALNTAFLNEGALIMVPKDILVEAPIHLLFITTQETSNHPRCLLVAEPGSNVTVIEDYVTLEDTYITNTVAEFVIADSAHVNHIRIQRDSKKAFHMANCSVSLARASRYQSVSVAFGARISRYNLNVLLKGEGAECTADGLALISNRQLADTHACIDHIKPHCISHQLHKCIIDDSAHAVFNGKIIVRQDAQLTNSNQSNRNLLLTPKAIIDTKPQLEIFADDVKCSHGATIGQLDNEEIFYLKSRGLSEITARNLLTYAFGAEIIERIPIASLKLRLEQAVHEQTQ
38080_Nsp@QIFK01000093_1_10___9420_10733                                                                   MSVVTNSYLKNLLHQLATSPLEKLNRLRANAVDRVSALRMPNIHDEEWRFTDISPLTKMSFQPIRIAPLQVSDVEHFYLSEAVTRLVFVDGVYAPHLSTQSEDSSVVVSNLSAALATIEPYLGHHEFQDNVFAALNTTFLHEGALIIVPRNVSVEMPVHLLFIATQEVASYPRCLLISGSGSAVTVLEDYVALEEAYVTNTVAEIVLADNAIVNHIRIQRDSNQAFHIANCAVSLARESRYQSVSVALGARISRYNLNVLLADEGAECTADGLALISNRQLADTHTCIDHTKPHCTSRQLHKCIVDDAAHAVFNGKIMVRPDAQLTDSSQSNRNLLLTSKARVDTKPQLEIFADDVKCAHGATVGQLDNEEIFYLKSRGLSEVTARNLLTYAFGAEIIDRIPIASLKFQLEQTVLERTQ
1288494_Nlacus@ARO87294_1__Fe_S_cluster_assembly_protein_SufD                                              --MVTSSYLESLLQQLPSSPLAWLNQLRADAVDRAGTLKVPTTRDEEWRFTDISPLYRLSFQPVRAESLRTADIEHFYLAETAIRLVFVDGVYAPQLSREAKDPGLVVTNLSGSAVAIEPHLGRHGFQDNVFAALNTAFLHDGALILVPRNGVVEEPVHLLFIATQEAASHPRCLLIAESGSMVTVVEDYVTLEDAYVTNAVTEIVLADNARVDHIRVQRDSTEAFHIANCAVSLAHASHYRSVSVALGARISRYNLNTLLAAEGAECAIDGLALITGRQLADTHTCIDHAKPHGTSIQSHKCIVDGAAHAVFNGKIVVRPGAQRTDSSQSSRNLLLNAKARVDTKPQLEIFADDVKCAHGATVGQLDNEEVFYLKSRGLSETTARNLLTYAFGAEIIDRISIASLKQRLEQTVLEQTQ
1855332_Nsp@SCY02334_1__Iron_regulated_ABC_transporter_permease_protein_SufD                               VIMVTSSYLESLLQQLPSSPLAWLNQLRADAVDRAGTLKVPTTRDEEWRFTDISPLSRLSFQPVRTESLSAADAEHFYLEEATIRLVFVDGVYAPQLSRQAKDPGLVVTNLSESTAAIEPHLGRHGFQDNVFTALNTAFLHDGALIIVPRNGVVDEPVHLLFIATQEAASHPRCLLIAESGSVVTVIEDYVALEDAYVTNAVTEIVLADNAQVDHIRVQCDSTEAFHIANCAVSLAHASRYRSVSVALGARISRYNLNTLLAAEGAECTIDGLALITGRQLADTHTCIDHAKPHGTSTQSHKCIVDGAAHAVFNGKIMVRPGAQRTDSSQSSRNLLLNAKARVDTKPQLEIFADDVKCAHGATVGQLDNEEVFYLKSRGLSETTARNLLTYAFGAEIIDRISIASLKHRLEQTVLEQTQ
323848_Nmultiformis@ABB74005_1__Iron_regulated_ABC_transporter_permease_protein_SufD                       MSLVNNSYLESLLQRLPPSPLAWFNQLRANAVDHAGRLKLPTTRDEEWRFTDLSPLVRHSFQPARAAALQTADVEHFSLTEAAIRLVFVDGKYMPQLSTPLGNRGLIVTNLSSAAEAIEPHLGQYRFEGNLFAALNTAFLHDGALVIVPRGAVIDTPVHVLLVTTQEVASHPRCLFIAEAGSEVTILEDYVSLEAIYVTNAVTEIAVGDNAQISHIRVQRDSTEAFHIGNCAVSLAHASRYRSVSVALGARISRYDLNTALAAEGAECVIDGLALINGRQLADTHSSIDHARPNCTSRQLHKCIADGSAHAVFNGKIMVRPGAQNTDSAQSSRNLLLNAKARIDTKPQLEIFADDVKCAHGATVGQLDSEELFYLKSRGLSEVAARNLLTYAFGAEIIDRIPIASLKYRLERTVLEQTK
1855339_Nsp@SFW24922_1__Iron_regulated_ABC_transporter_permease_protein_SufD                               GTVTVGGYLESLLQRPPSSPLAWFNQLRADAVERASALKVPTTRDEEWRFTDISPLLGLSFQPVSAGALDAADVGRFHLKEAAIRLVFVDGVYAPALSRRKVGTGPVVANLSEAATMVKPHLARHRFQDDVFTAVNTAFMHDGALVFLPRGAAIRSPIHLLFIASQAAASHPRCLVIAEAGSEAMVIEDYVTLQEAYVNNAVTEIVLADHARIDHVRIQRDGIEAFHLGRCAVSLARESRYRSVAIALGARISRYNLDTLLAAEGAECTLDGLALITGRQLADTHTCIDHAMPHGTSRQSHKCIVDDTAHAVFNGKIMVRTGAQHTDSSQSSRNLLLGARARVDTKPQLEIFADDVKCAHGATVGQLDSEEVFYLKSRGLTETAARNLLTYAFGAEIIDRIPVASLKHRLERTVLDHTQ
1855333_Nsp@SFH45620_1__Iron_regulated_ABC_transporter_permease_protein_SufD                               MSMVVNSYLDSILKQLPPSSTTWFNQLRAHALEQAGTLQVPTTRDEEWRFTDISPLTRLPLRPSHAIAPQVTDVKRFQLDDTTIRLVFVDGAFMPHLSSRSEHEGLVVTDLSVAASVIEPHLGRLGFENNLFAALNTAYLHHGALIIVSRNAKIQKPVHVLFIATQGTAIHPRCLLIAQGGSEVTLVEDYVALDEAYVTNAVTEIALENNARVNHVRVQRDSMEAFHIANCAVSVAHASCYRSVSVALGGRISRYDLNARLEAEGAECFIDGLALIKGRQLADTHTCIDHAKPPGTSRQSHKCIVDGAAHAVFNGKILVRAGALRTDSAQSSRNLLLSARARVDTKPQLEIFADDVKCAHGATVGQLDHEELFYLRSRGLAETAARNLLTYAFGAEIIDRIPIASLKYQLEQIVLEQTE
1895901_Nsp@OJY07305_1__Fe_S_cluster_assembly_protein_SufD                                                 MSVAASKYLESLLQRMPSSPLGWLNELRAEAVDRLGALKLPTTRDEEWRFTDISPLANLSLQPARASSLQASDIAYLHLDEAAIRLVFVDGSFAPHLSLLENSQGAMIGNLPIVGESVEKHLAKQEFRNNLFAALNTAFLHDGALVVARRNTAIENPVHLLFITTQETANHPRCLVIAEQGSAITVVEDYVALEGVCVTNAVTEIFLADNSEVNHVRVQRDSAEAFHIANCAVSVGRSSRYRTTSVAMGGRISRYDLNVLLAAEGAECAVDGLALIGGRQLADTHTCIDHARANGTSRQLHKCIVDGAAHAVFNGKIVVRPNAQRTDSSQSSRNLLLNPRARVDTKPQLEIFADDVKCAHGATVGQLDHEELFYLKSRGLAEATARNLLTYAFGAEIIERIRIASLKHRLEEMVLEQTR
1408164_Bbacterium@ESS15072_1__FeS_cluster_assembly_protein_SufD                                           MSTVTADYLGALLAQLPTSPLARINSLRAEAVHRLDDLELPTVRDEAWRFTDIAELTKQSFKPARSASLDVADVAHLYIEEARTRLVFVDGTYAPQLSSVETDSGLVASNLPTVAAAIDAHLGHLTFRDEVFAALNTAFLSDAAVVVMPRNMALSAPVHLLFIATQGVVTSPRCLVVAESGSLMTVVEDYVVLEGVYFTNAVTEIALEDNARINHIRIQQEGSQAFHIANCAVSLGRASNYQSVSVTLGARISRYNLEVAM-AEGAECAADGLTLIATNQLADTNTCIDHVQPHGVSRQLHKCIVGGSAHAVFNGQIVVRQGAQRTDSVQSNRNLLLSGKAHIDTKPQLEIFADDVKCAHGATIGQLDDDEVFYLKSRGLSDSAARSLLTYAFGAEIIALIPVASLKRRLETNVLEQTG
1970511_Gbacterium@OYY47306_1__Fe_S_cluster_assembly_protein_SufD                                          MSAVISIYLHSLLAGVATSKQAWLNKLRSSAVESVSELTIPTTRDEEWRFTDLTMLTKVSLQPAQTSKLSAADIQRFHIKEAENCLVFVDGVYAAHLSKI--NSLIILNNLSSLAALLQAHLAQQASAGNVFAALNTAQLRDAAVIMLPRDTQAKAPVHLLFIATQEVVSYPRTLLLADNGCEATVIEDYVSLDETYFTNAVTEFVLADNARIHHVRVQREGVKAFHIANCAATLSRGSNYQSVNIAMGARISRYNLNVKL-AEGAECSADGLAMISGRQLADTHTCIDHAQPHAISRQLHKCIVGGGAHAVFNGKIMVRRGAHHTDSEQSNHTLLLTDKAHIDTKPQLEIFNDDVKCTHGATIGQLDKDEVFYLQSRGVTHEHARNMLTYAFGAEVIERIPVASLKHSLEQTVLEQTS
1797484_Bbacterium@OGA04064_1__Fe_S_cluster_assembly_protein_SufD                                          MTGTEGSYLDSLIRPAAHSSPAWLKQLRARALERVGALTVPTTRDEDWRFTDLSPLTRLSWHPVQGAQLASADLERLSLPEAAARLVFVDGRYAAQHS--FNHSGLTVANLPAGGASVEAHLGRHRFEQDAFTAVNTAFLHDGALIVVARDAVLEAPVQVLCISTQETASYPRCLVIAQPGSRLTIIEEFAALQGACFTNAVTEMALADNARVNHVRVQRDSEAAFHIGNCAVSLAHASRYHAVGIAFGARLSRYNLNVLLAEEGAECAIDGLALIGGRQLADSHTLIDHAKPHGLSRQLHKCIVDGSAHSVFNGKIMVRPGAQRTDSSQSSRNLLLSGKARVDTKPQLEIFADDVKCAHGATVGQLDAEEVFYLRSRGLSDAAARMLLTYAFGAEVIGRIGVASLRRRLERAVQAQTS
44576_Nhalophila@SDX91024_1__Fe_S_cluster_assembly_protein_SufD                                            MSSVIDDYLTQLIAASAMPAMSWLDQLRTSAAGRIEALRLPTTRDEEWRFTDITPLKSALFPRASVASLTGSDIARYTLDDVPNRVVFVDGQFSAELSSIEHDSGVIAGNLSSLTATVAHHLGRLDFQDDIFVALNTAFLHDGVGIIIPADVSAAAPIHVLFITSQEQTTYPRCLVIAEPGARATLVEEYVALDAAYLTNSVMEMHLARSAQVQHMRVQRESQQAFHIANNTTVIAPDACYRAVSLTLGAQISRYSQNIVLAGEHAECAIDGLTLIAGKQLADTHTFIDHAKPHGRSQQLHKCIADDSARGVFSGKIMVRPHAQLTDSRQMSRNLLLSDKARVDTKPQLEIFADDVKCAHGATIGQLDKEALFYLRSRGLSDAAARNLLTYAFGGEVINRIPVASLKQQLEKLVLVSTQ
335283_Neutropha@ABI59492_1__Iron_regulated_ABC_transporter_permease_protein_SufD                          MSTVIDDYLEKLIEGEPSRTVSYLNRLRANALSRIESLRLPTIRDEEWRFTDISSLRNTLFPRASTALPGLDSQKSTFLDEPTCRLVFVDGQYMPGLSGLTDDGSIIVCSLSELASKTEQYLGQLDFQDDVFVALNTALMHDGICIVIPANVSITVPVHILYITSGEVAAYPRCLLVAESEAEVTIVEEYVAWEGVSLTNAVTEIYVGESARVNHIRVQREASQAFHIANNSTFVAKTAHYDSVNLALGARISRFDQKITLAGEGAECQIDGLALIADRQLADTHTFIDHASPHGRSRQLHKCIVDESAHGVFSGEIMVRPHSQQTDARQLNHNLLLSEKARMDTKPQLEIFADDVKCAHGATVGQLDKESLFYLQSRGFAEEVARNLLTYAFGGEIINRVIVASLRQRLEEYILVRTR
228410_Neuropaea@CAD85359_1__Uncharacterized_protein_family_UPF0051                                        MSTAIDDYLEKLIEASPVHSVSYLDQLREDALDRIESLRLPTIRDEEWRFTDISSLRSMPFPRASAALPGLDKQAGTFLDETACRLVFVDGQYMSGLSSLADDGSITVCSLSELASIAERYFGQLDFQENVFVALNTALMHDGVCIVIPAGVSVKVPVHILYVTSRDVAVYPRCLLIAEPGANVTVVEEYVTLEGASLTNAVTEMYIRDSACVNHIRVQRESSQAFHIANGSVLVAQSAHYDSVSLALGARISRFDQKIILAGGNAECEVDGLALIAGRQLADTHTFIDHANPHCRSRQLHKCIVDESAHGVFSGKIMVRPHAQQTDARQLNRNLLLSDKARMDTKPQLEIFADDVKCAHGATVGQLDNESLFYLRSRGLTEVAARNLLTYAFGGEVINRVIVPSLKQRLEEYILARTR
50421_Rsp@PKWM01000032_1_7___5621_6949                                                                     MNSGTRGVLESLLATSVSTQPQWLKTLRGQALERVGALTLPSPHEEGWRFTNISALTRQSFQPLRNPALTLADTRHLHIEEATTRLVFVDGVYAPQLSSVGAEAGVSVSTLATAALVIEKNMGQHAFHDALFPALNTAFLHDAAVLIVPPDTALATPVHLLFISTQDVASHPRILLVAGAGSSVTLIEDYVALPGAYFTNSVAEVALGVNAQVKHVRVQRESEPAFHLASCAVSLGAASRYHSVSIAMGAQISRLDLKVLQTGDGGECALDGLALIGGEQLADAHTFIDHTKPHGISRQLHKCIVGGAAHAVFNGKVMVRPGAQKTDSAQSSRNLLLSGKALVDTQPQLEIFADDVKCTHGATVGQLDSEEVFYLQSRGLPDVVARNLLTYAFGAEVINRIPVASLRSQLERNVLEQTT
338969_Rferrireducen@ABD69588_1__Iron_regulated_ABC_transporter_permease_protein_SufD                      MSTGTRGVLDGLLASLVSTQPKWLTTLRAQALERVGALTLPSTHDEAWRFTPLATFARQSFHPLRTPALLPGDIKHLHIEEVTTRLVFVDGVHAPQLSSLKPDAGLAVGTLASMASSIEPHLGQHAFHDALFAALNTAFLQDAAVLVVPRETTLAAPVHVLYISTQDVASHPRLLLVAGAGSKATLIEDYVALPGTYFTNAVAEVALGANAQVSHVRIQRESQQAFHMASCAVSLGAASRYHSASITLGGQISRLDLKVLQSADAAECALDGLALIGGQQLADTHTFIDHAKPHGVSRQLHKCIVGGAAHAVFNGQVMVRPGAQKTDSAQSSRNLLLSGKAQVDTQPQLEIFADDVKCTHGATVGQLDSDEVFYLQSRGLSEAVARNLLTYAFGAEVINRIPVASLRRQLEQTVLEQTT
1946978_Nsp@DDIT01000086_1_11___7374_8687                                                                  MNTLINVSFQEWISTTPEHSTNYLDQLRTNAVDHIAALKFPSTRDEEWRFTDITPLKHAAFKQPSAAELTANDLTQYFIDESVIRIVFVDGQYMPGLSSTAAQHGVTIDSLSKLISAVTQHLGQIEYHNNAFVALNTAFMQEGVGIVISENIVVDAPIHVLFVATQGVTTCPRCLLVVGAGSRITLVEEYLALDCAYTTNAVIEAQLADSANVNHIRLQRESREAFHIANTSVQIAHAASYQSISIALGAQISRFDQHISLADQHAQCSIDGLTLISDQQLADTHTWIDHIKPQATSRQLHKCIADGSAHAVFSGKIIVRPDAQQTDARQMNRNLLLSDKASIDTKPQLEIFADDVKCSHGATIGQLDADALFYLQSRGLNLASARNLLTYAFGAEVIDFIPVDSVKQQLADLILAKTR
1797492_Bbacterium@OGA25551_1__Fe_S_cluster_assembly_protein_SufD                                          MVSVAHPYIEALLKEAPRSGASWLDERRAQALERANALTVPTTRDEEWRFTDITPLTRLSFRPAAETPLALSGLSRFIAPEAGARLVFVDGVFAPGLSATGLPRGVVVSTLAAAAGAIEPHLARHEFEREVFTALNTAHLRDGAFIRVGRNCACPAPVQLLHVSTQEAAAYPRCLVIAEDGSDCTLIEDYAGLDAAYFNDAVTEVVVGAGARVRHARVQREAAGAFHIATCAVTLARDARYASHAVTLGARLSRFNLIVTQQGEGAEVQMDGLALISGRQLADTHTLMDHAQPHGRCRQLHKCIAGGAAHAVFNGKILVRPGAQLTDSSQQSRNLLLSDKAHVDTKPQLEIFADDVKCAHGATVGQLDAEQLFYLRSRGLSEGRARNLLTYAFAAEVVDRIPVPSLVAQLEETVLAQTQ
1797482_Bbacterium@OGA08322_1__Fe_S_cluster_assembly_protein_SufD                                          MTTVAHPYIEALLQETPHGGVSWLNERRSAALERANSLAVPTTRDEDWRFTDISPLTKLHFQPAAEARLSLADLSHYFIGEAAGRLVFVDGLFAPDLSATDLPAGVQVSNLAECGALIEPHLARHPFGDNLFAALNTCYLRDGALVRIAKDLVRAAPVHLLFVSTREIATYPRCLVIAENGSECTVIEDYVGLDGVYVNNSVTEISVAANARVRHVKLQREGGGSFHIANCGVSLAKDSAYASHTVTLGARMSRHDLNVVLQGEGAAARIDGLALISGRQLADTHTLLDHAKPNGKSVQIHKCIVGGAAHAVFNGKVLVREGAQLTDSAQESRNLLLSSRAHVDTKPQLEIFADDVKCSHGATVGQLDAEQVFYLKSRGLSETRARSLLTYAFGAEIIDRIPVPSLVARLERIVLDQTA
1797475_Bbacterium@OFZ66116_1__Fe_S_cluster_assembly_protein_SufD                                          MTI--EQCFEQLLLGKAVKSEGWLEHIRVEALERARALNFPSARHDDWRFTDLSALYLHDFHPVVAFRLNQDDIGEFVIPGA--RLVFVDGCFAAELSDLQAGTGVTVASLVERDRKVEENFGRHPYKQDAFAALNTNFFEDGAWIHIDGEA--TAPIHILHVATRASAIYPRCMVVMEPSSRATVVEDYVGLDGIYFSNAVTEVVLKEHARLQHVRVQREGKNAFHIGHCSVEAARNSVYAATSVALGARVSRHTLHVVQQGEGAEMHLDGLALIAGRQIADTHTLINHAAPGGRSVQLHKCIAGGSAHAVFSGKVIVQEGAVGTDSAQSSRNLLLSGKARIDTQPQLEIFNDDVKCKHGATVGQINADALFFLRSRGFSEERARNLLTHAFAAEIIARIPVPILVETLSSTILERMG
2052161_Gsp@PLBS01000167_1_12___8607_9923                                                                  M--L-EQCFELLLLGKAVKSEGWLEQIRVEALEHAETLNFPSARHDDWRFTDLSPLFLHGFHSVDSFRLTLSDIDKFLIPGA--RLVFVDGCYAAGLSDLQAGTGVTVASLVECDQIVTANFGRHPYKQDAFVALNTNFFEDGAWVHVTKEA--AAPIHLLHVATKPSAIYPRCMVVMEPSSRATVVEDYVGLDGIYFSNAVTEVVLKEHAQLQHVRVQREEKNAFHIGHCSVESGRDSVYSAISVALGARLSRHTLHVTQQGEGAEMHLDGLALIAGRQIADTHTRIDHAVPRGKSVQLHKCIADGSAHAIFSGKIMVHAGAVGTDSAQSSRNLLLSDKARIDTQPQLEIFNDDVSCKHGATVGQIDADALFFLKSRGLTEERARNLLTHAFAAEIIDKIPVPSLVESLGRAILERMH
1789004_Fsp@KXW57768_1__FeS_cluster_assembly_protein_SufD                                                  M----DDCFQGLLT--GTAQRDAFSALREQAEVRARTLKLPQDKHDDWRLTGLEAFYDQEFVPAGK-ALEIPSIEGFMIPGS--RIVFVDGFYHSKLSDLGQ-EGIRVSPLGQEDKSLHTHFDKG-MKDSVFAQINGRNFTDCAWVHVQGET--QQIVHVLHVTTGPVSLYGRALVVLGAMAKATLVEEYTG-DSPYLVNTMTEVVLGEGADLRHIRIQREGAQAVHMGHALVSLSRGAHYDSTTLALGGRFSRHDQRILHQGEGAEARLDGLILADENQVADTHTRIDHLVPDCRSFQQHKCIASGNSTAVFSGNIVVHRGARGTDTRQSSRNLLLSNKARIDAQPQLEIMNDDVSCKHGATMGKLDAEELFYFMSRGLQEAQARKLLIYAFAAEIMDRIPIPNLVRSLRESMEGRLV
321327_Ssp@ABD00334_1__FeS_assembly_protein_SufD                                                           MSATLRLFLEHILG----ERQDPYTTLRQQARAQLAELGIPTPREEDWKYSDLSPLLAHKFRLAAADSLDAATLEPWLWPEAYSRAVFVNGYFAPQLSDLGLPTALQVIPLAQA-----GELLQTLAKTDVFTALNTAHLGDGIQIGLQPGQEVPSPLHLLFITVAAVLAQPRCLLSLQAHSSLTLIEDHVSLSGIPFSNAVTEIALAEGSRLHHVILQRQGSPAFHINKTAVRQSCDSHYRLQAIQWGSQFSRHNLEITQAGAQAHTQLQGLTLLKGSQHSDTHSRLLHQAPHGSSRQLHKCIVDEAARAVFSGRILVSQAAQLTDAAQTNRNLLLSPKARVDTRPQLEIFADNVKCAHGATVSQLEAEEIFYLQSRGIPQAQARQLLTYAFAAEILEGIPLAQLPSQVAKRLGSG--
1666911_Ppriestleyi@KPQ36780_1__Fe_S_cluster_assembly_protein_SufD                                         MSADMATYLKHLLTAAADESGLGLKHLREKAIAQVNARSFPAGRDEEWRFTDLSDMLKLPFERAHAEAAKIESISEVDLASASTRLTTINGHYVSALSDDAQSEGVVIAPLSQLSQIVTDKLAQVQGSGEVFTALNTAGFSDVMVIWLKADQKVEQPIHIVRTSVGESISHLRTLVIAEPHSSCTLVESFIGNLQPRCNNSVTEIVLAEGAQINHIRLQDEGLQTFHIAKTAVSQAANSRYSCTAIDLGGQLSRHHLEVYQAGPQTDTHLYGLSALQGKQLADTHSLLALTYPHSTATQVQKNVVDDRAHAVFNGKVYVSQAAQFTDAAQLNRNLMLSSKARIDTKPELDIVADNVKCAHGATVSQLQADEVFYLQSRGISAEQAQRLLLYGFAMEIVEKISVEPLRQVLGDRITHWAN
1948458_Bbacterium@DGAL01000070_1_21___22544_23503                                                         --------------------------------------------------------------------------------------------------------------LASAKVSVKSRLNSLGDGVSGFCEMNTALFKDVVVIHADSNGSSFETIHVLNISTGHTFNHPRLLLIAEEQARVCILEDYIGIGFGYMTNAVSELSLAAESQVIHVKFQRDDDSAYHIAHTHVGIDQGASYQNWSVSVGAAVSRHNLVTRQREDGGHIAIKGLALGHDKRIVDMHSCIEHTKPHGQSIQVHKTIAGDRSKVVFNGKVKVHKGAQQTNSSQQNRNLLLSARASVDTKPELEIFADDVKCAHGATVGQVSEDELFYLKSRGLDDDLARNLLNYAFAKEVIEDLPIKSLGAVIESYIRDQTK
1986845_Bbacterium@OUT76842_1__Fe_S_cluster_assembly_protein_SufD                                          MSEQSIEFTASLLKSLELSQEHWLKERQQEARFQLENNSLPTTAEEEWRFTDLTGLYKRTLSVPQADPVDSAVVRSLVIPEALSSIVLVDGVYSPDMSFVAGKTKIRVSNLEAATSLLKDQLNKIGDGISAFGEMNTALFKDIVVIHVGSGVQSFETIHVLNISTGQTFNHPRLLLIAEKQAKVCIFEDYVGIGFEYMTNSVSELSLAADSEVIHVKLQRDDDSAYHIAHTHVGVDNGASYRNWSISVGAAVSRHNMVTRQRQEGGQIDIKGLALGHGKRIVDTHSCIEHTRPHGESTQVHKTIAGGRSKVVFNGKVKVHKNAQQTNSSQQNRNLLLSARASVDAKPELEIFADDVKCAHGATVGQVSEDELFYLKTRGLDDAIARNVLNYAFAKEVIDDLPIQSLGGVIESYIKEQTK
1951931_Hbacterium@DBME01000068_1_5___2290_3570                                                            MVAL-APLLEGFLS---RLRPQGWEALRVRAEEALVRDGIPTTAREDWKYTDLAPLRDLDFVPGAAM----VDIAPAILPEAGSRLVFVNGHHAPHASCVNLPAGVRFLNLASA-SEMARELGGLAATDDFFANLNQARFTDGALIVVPKGVHVEAPLHVVFANRQPTFALPRLLVVIERGASATIVEEHQGT-GQYLASAVTEVVVHGDGRLVHERVQRESDQAFHFSHLAARVERSAYYACRTVSFGGRISRSTPHVVMAEEGAELNLEGLALLGGSQVSDTHSFIDHLVPHGTSRQVHKVIADDTSRAIFNGKIFVRHGAQATDAQQQCRGLLLSAGARIDTKPQLEIFADDVKCAHGAAIGQLDPEELFYLESRGLTPALARNVLTYAFAADLLAKIPVTSLRRQLRQTVLARTQ
903818_Hfoetida@KI912268_1_1293___1534875_1536143                                                          MSAAI-DFLPEVAA---ASRPKEWETLRAKAETHLDGKSYPAPKAEDWKYTDLAPLKTLAPKPGIHA----VDIRGHILPESGARLVFVNGHYDPHYSNAGLPPGVRMLQLASA-SEAASALGTLPETCDVFANLNTAKFADGAFIYVPKGLQVEPVLHVCFMGAPATCAHPRLLVVLEKGAELHLVEEYSGQ-GSYFTNALTEVIVKDGAELRHERIQLESPEAIHLCHLRAQVGRSARYFSRTISFGARLSRQSPHVVLADEGAKVHLDGLALLDGQQVADTHSIIDHTQANCSSRQLHKAIGDGQSRIVFNGKIFVRPGAQQTDAQQQSRNLLLSEKAQVDTKPELQILADDVKCAHGAAIGQLDPEELFYLQSRGLDLNAAKNLLTYGFAADLLSRIPVPSLRKHLRQLVMERTN
1121920_Gfermentans@AUAU01000006_1_78___93630_94907                                                        MTSALSNLLADLLN---GPRPAEWAPLREAAEQRLAGRELPTTSDEDWKYTDLKLLAG-GFSPAPEA----VDVAGHLLPEMGTRQVFVNGRHAPHASCAAVPAGVRYFPMSHA-SEACHTLGSVGTAKGLFEDLNTARFQDGAVILVPKNLKVALPLHLLFITKAPVAVFPRVLVVLERGAELELVEEHHGE-GAYLSCPVVEIRVAEGAILRHERVQRESPEAFHLTSLKAEVGRGGQYHSRTLSFGARLSRQEPRVRL-AEGADATLDGLALLDGAQVADTHSFLHHAEPGATSHQLHKCIVDGKARAVFNGQILVAKGAQGTDAQQQSRNLLLSEAARVDTKPQLEIYADDVKCSHGATVGQLDPEELFYLQSRGMNADDARNLLTYGFAADVLTHIPVASLRRSLRQLVMARTQ
2052165_Hbacterium@PMJK01000162_1_3___1146_2423                                                            MTLALSSFIADLLA---GPRPSEWGDLRKAAEARLAGRDLPTSSDEDWKYTNLKALGNLAFSPAPRA----VDISGHLLPEMGTRQVFVNGHHAPHASCAAVPAGVRFLPLSIA-SEACHSLGSLGAEQGVFEDLNTARFEDGAVLLVPKNMKVALPLHLLFITKAPLAVFPRVLMVLERGAELELVEEHYGT-GTYLSCPVVEVRVGEGAVLRHERVQRDSDEAFHFGTLRAEVAKGGQYHSRTLSFGARLSRQQPWVRL-AEGAEVSLDGLALLDDHQVADTHSFLLHAEPHATSHQLHKCIVDGQARAIFNGQIRVAPHAQGTDARQQSRNLLLSESARMDTKPQLEIYADDVKCSHGATVGQLDPEELFYLQSRGLNADDARNLLTYGFAGDVLNRIPVASLRRALRQLVMARTQ
197221_Telongatus@BAC09457_1__tlr1905                                                                      MTITVANELNDLLNFAPPLHHPELAVLRQTARDRLHEQTLPTPRDEDWRFTDLSVLRTRTFQPPIA-PLNPAEVQHLLCERSPTQIVLIDGYFCGELSRVAAGVELLPPSLPAI------------APPEVFSDLNAAMLAERLCLRLSGHF--REPVEVFFVSSRQSVVSPRLTVEVAAHGQVTLIERFLSLGDQQFTNTVTEISLGAAAGLHHVRIQHQSPTAIHIGSTAVCQAQDSAYEGHAIDLGGCLSRHHWQVQIQGSGSQTILKGLAIAMDEQIVDTHSAVLFHAPHSRSEQIHKCILGDRAHGIFNGRVVVPQVAQLTDASQLNRTLLLSDKARVDTKPQLEIVADNVKCSHGATVSQLAAEDIFYLRSRGLDQHQARDLLVKAFALEQLSDITPEPLREEIEEALLAKLG
195253_Ssp@AFY60149_1__Iron_regulated_ABC_transporter_permease_protein_SufD                                MLHVIVTQLGDLLKVLGQAGLATLGQLRQTAADALHEQFIPTTRQEEWRFTDLSLITQAPFSPPAH-PPDLATLPTQRIAEKHLRMVLVNGVYAPDLSDVNSHAGVMVGNLAQARPETLALLGQLPGREEVFTALNTASCRDVLTIEVGAKVCPGFVIHLVFLTTAATLISPRVLVVLQPGSSLTLVEDYISGMDTALTNAVTEIYLGNQAELDHTRIQRQAPTALHIGKTVISQAQHSQYSGHAITWGGQLSRHNWDVNSNGPETTTILEGLTVATANQLADTHSSLIFSAPHCSSQQVNKYIVGGRARAVFNGKIVVPQAAQMTDASQLSRNLLLSPKARIDTKPQLEIVADNVKCSHGATVSQLAEDDVFYLQSRGLDLQQARDLLIRAFAVELLDGFQIPSLAKELAQNILSHIH
1453429_CAthalassa@ADB95432_1__Iron_regulated_ABC_transporter_permease_protein_SufD                        MKNSIEVYLDNLLSQFHIDDIDSFQSLKQDSLQKIKELSFPTSKEEEWRFMNLAELYKYQFKIAKATKITKESIKDLVVSEASNCIVFVDGQYDRALSDILSSDDIFIGTLQDVKNEIYTLLNSDQNKKDIFSRLNTIGLVDPAIIIVNENITIKDPIQLLFIATKSLLIQPRTLVVAEKGSDLSIVEYYSTVIVPYFTNSVTEIFLKDNSRVIHSRIQLESNISFHISKSNITQNQDSFYVLNQFDLGSKVSRNNIEIFQNGARTESYLNGLSLLGNDQISCTKTSINLNYPNGIIDQLHKYVIDDKAHGIFDGKIIVSKLAQITKAKQLNRNLLLSKNSHINTKPELQIIADNVKCSHGATITQLEANELFYLQSRGLSELEARHLLVDAFMREILMKIPHKSLEQKLIKYIASDIK
981222_Cthermophilum@AEP13412_1__FeS_assembly_protein_SufD__group_1                                        MKAETNPFAEAFAALAPARATSPYGRVQEDAFATFERLGLPTVRDEAWRYTNLAPLTKRSFRPATADGLMAANLQSAFFDESTTRMVFVNGAFQAALSDLGLPAGVEIRRLDGP-----------EADASSFRALNLAFLSDGVTIRVARGRAVAAPIGLFFVTAPDRMTHPRVIIELDEAAIATVVEIHTVLTHPYLTNAVTDVRLGQGANLTHIKVQTEGSAAYHIADLRVDIGRGAAFTGHAHALGGQLSRQDIRARFLDEGGECRLYGLQALRGQQLADTHVTVDHAVPNSTSEVLYKGIFDEQAHGVFDGRVIVRHGAQQTNAVTTNKNLLLSEKARVDAKPQLEIFADDVKCGHGATVGQLDEDEIFYLRSRGLTPAEARRLLTFGFAREVSEKLPVPSLKVRLDGALAKRVE
2012633_Csp@OYT73381_1__Fe_S_cluster_assembly_protein_SufD                                                 MKAEVNPFADAFA----ALGLSAQADWRGAAFAAFERRGIPTVQEEAWRYTNLAPLTKQAFRLATADGLDAVALERPFFDESTTRLVFINGVFQAALSDVGVPAGVEAAPLDDS-----------TFGETPFRALNAAFSRAGVRIRLPRGKAVAAPIGLFFVTAPFTMTHPRIIIELDEAAIATVAEVHTVLAHPYLTNAVADIHLGQSANLTHIKLQTEGAQAYHIADLQAVVGRGASFTSHAHALGGLLSRQELHARLTDEGGECRLYGLQAVAGRQLADTHVVVDHAAPDCASEILYKGVFDGQARGVFDGRVLVRQGAQRVNSVTTNKNLLLSTTARADTKPQLEIFADDVKCGHGATVGQLNQDEIFYLRSRGLTAAEARRLLTFGFAREVSEKLPIPSLKVRLEGALSTRLE
1947904_Cbacterium@DBAX01000029_1_15___10581_11837                                                         --------------------MITLASLRQLGQEHLGYLTPPTRQREGWQYLRMPELLPTATTTQGREATSSAPWQSFAIPGAQGR--WFQGRWQPPVGPE--PGELWFGSLGDRVQRLVGLVSQHPATRDYFGYSNQAALEELAILYVPQNRAIAQPIQILSYAAACMVVHPRCLVVLESGSQATLLERWLSEGGALWHNGVTEIFLGPGARLDHVMVQQQGSSTLHLQTTALIQEGHSQYQGYALALGGHTSRQTLHVQQHGSATETVLSGLIYGDGDQHHELYSCVHLEHPHSTSRQLQKVILDGHAHGVFWGKIQVGQKAQETNAGQLSRTLLRSPKARVDTQPQLEILADNVKCSHGATVSQLDADELFYLLSRGIDPETATRLLSYGFAAEVIRQIPIAAVRQSLEAWLMQHTA
1618023_Aatlantica@KJH69346_1__Fe_S_cluster_assembly_protein_SufD                                          MTPN-TDLKAQLIARLNGASKTPFFGRKKDALNAFDKLGFPTIRHEEWKYSNVKGLVSHVFDFNDRGDLTADDLEALRIPNLGNVLYFVNGVFHPEFSSISPESELRILNFGEAPDVVEQHFAKYDFSDNAFTALNTAFAQHGVFLHVPDKAVVQQPVILRFIADANVAAQPRNLFVVGNRAEVKVAESFRTLDNAAFTNIVTEVILGEEAQFEYYKVQNESDQTYHIGTTHIQHARASHSYTVTVSLNGGFIRNNLNLVLDGERVDAHMYGLYLPSGRQHIDNHTLVDHAQPNSESSELYKGILYDRSTGVFNGKIFVRQDAQKTNAYQSCRNVLASDQATMNTKPQLEIYADDVKCSHGTTTGQLNEEALFYLQSRGVPKDKARALLMLAFAEDVIEKMKIPAIKEYLEGLIVEKIG
1188229_Glithophora@APB33546_1__FeS_assembly_protein_SufD                                                  MGTE----------GRSTLGSGEFLAWRERAVAQVAQPNWPVFDREAWRGTAVPSVLATPFRLAQGDGVDLSKIEP--VPELPCHITLVNGRVRDH----ELPPGVILGDWQDLSPAEREHLGRG-LPADGFTALNQAAVPGITVVRVMGNP--ISPLHLIHQSQAPVLACPRWVVILAPGASLTLVEEYVST-GTCWTNGVVEIHLGQGSQLQHYIVQRESLQSVHLLRLGVEQAQDSHYTLRTVSAGARWSRCEPVICQAGTGTFTQLRGLSLVGGRQHSDMHSVITHDHPQGTSRQVHKCVVAHQGQAVFHGLVRVAPVAQLTDAGQLNQNLLLSKQAKVDTRPQLAIQADNVKCTHGATVSDLDPATLFYLQSRGIDPSAARSLVVAGFAEELLREIPFPTLRQCCHLWMQKLTQ
1789004_Fsp@KXW58842_1__FeS_cluster_assembly_protein_SufD                                                  M----NPFLAQCRAAQATQEGTVEGSQRQAEWTRFEALGWPTTRLEDWKYTALSGLEKLSLHHSIEPEAVK-GAPRALLEGIAPRLVFVDGMFQPDQSMIGLPKGVHLRFWSELRERFTQKMAPA-RALTAFGALNGALFTEGIWITVDAGCALETPLHLVKVSLTQRMSHGALLLESEENSELTLREHCLGSDQPAHSNWVTAIELAPQARLTLVKVQQEGLLSYHTAALHGLQRAGSQLQVFAFALSGALGRNDITLRLIEPHAECVLKGMYRVADRALQDFHTTIEHDSPHCTSDECFKGVLEGSGKAVFNGRVRVALDAQKTSSRQSNHNLLLSDKAEVNTKPQLEIFADDVKCSHGTTVGQLDEEQWFYLRTRGIAADLARTLLIQAFTLEIAEAIPHVDVRAEVRRLLGGTVE
84588_Ssp@CAE06836_1__ABC_transporter__membrane_component                                                  ------------------MESAVLAPVQERGRTALERLGLPTRRQEPWRLTDLKRLEALARLPLSA------VVAPLALPPAAGHRLVLDGQGDPL-DGVALPEGLSVLSAVELEQALGHTLDRCGCAGSWPVELNHASARQVLALRVRGAV---APLELVLTGA-AGLTATRIVLLVEEKASLDLLQVLQSD-GASAHSHVLEVHLGQEAQLRHGLLATADGQASLLAHLAVEQEPRSRYAFTSVVQGWDLARVEPRVVQVDGQATTELKGLAVSQADQQLATHTAVRFDGPEGELDQLQKCLAGGRSHAIFNGAIQVPRDAQRTNAAQLSRNLLLSERARVDTKPELEIVADDVRCAHGATVSQLQEDELFYLQSRGIAAADAAALLLRGACQEVIEHLPASAEAWGPLERVMAGLS
2024880_Ssp@MAB54707_1__Fe_S_cluster_assembly_protein_SufD                                                 MAA--------------FTESSLLEPVQHRGREALERLGFPTRKQEPWRFTNLSRLKTVQDLPVVD------AHESPDLPEATALRLVLGSAENPL-EGVDLPEGVRPLSLDQLKYALGSTLDRCGCAKDWPVELNHASSREVLALRISGKV---PPLELVIAAS-QGLLSTRVLLLLDEKAELELLQVFRAD-SGAAHSHLCEVVLGQEARLRHGVLSLGDGSGSLLATLAAQQEPRSHYELTSVFKGWSFGRIEPRVVQLDGQAMTTLKGLAVTADEQQLAVHSSMRFDGPEGELDQLQKSLAAGKSHAIFNGSIQVPRAAQRTNAAQLSRNLLLSPKARVDTKPELEIIADDVRCAHGATVSQLQEDELFYLRSRGITETEATALLLRGYCQEVIDQLPVQADRWRPLEQVHQELS
64471_Ssp@ABI46185_1__FeS_assembly_protein_SufD                                                            MA-----MPEGWL-QLP-APAGTLEPVQRRGRLALSEHSFPSRRQESWRLTDLRRLEALFQLSLADQP---HRSSADSWPSVEQLRLVIDGSQDPL-QGVSLPAGISLLEGAELEQALGHTLSRCRCASDWPVELNHGVSQQILALRIRGKV---PPVELVMVAA-AMLVPTRVLLLVEEKAELDCLQVLSAK-GQAAHSHLLEIHLGQESKVNHGLLALGDGQEALLANLAVEQESRSHYSLVSVSQGWLFGRLEPSLVQVDGQASASIHGLSVTAADEQFAVHTAMRFEGPEGTLDQVQKTIAADRSHSIFNGAIQVPRPAQRTNASQLSRSLLLSGRARVDAKPELEIVADDVRCTHGATVSQLQEDQLFYLRSRGITQSSAAALLLRGYCQDVLDRLPLDGSQRWLGGNLQVGGT
74547_Pmarinus@CAE21779_1__ABC_transporter__membrane_component                                             MVEAPDDWCERLL-SLE-APSGPMAACQAQSRNHLETLSAPHRRQEAWRFCDLAPIAELEPRQIC-------SLGEPSAPGVDQTRLVLGTGQDPF-AGVTLPKGLSPLSDAELKHSLGHTLNLATSKGQWPVALNQAIASQVIGLRVRGIV--DSPLELVCDAG-RGVFAVRVLLLLEEKAKLELLQVQLSS-GANLTSVLVEAHLQSEAKFHHGLLAFGHPQAALLAHLAVEQEPSSDVSLVSVCQGWGVIRHEPQLIQLNGGAKSQLRALQLVQANQLADTHSCVRFNGPEGTLDQLHKVVAAGHGRSVFNGVVQVPREGQRTDAAQLSRSLLLSDRARIDTKPELEIVADDVKCAHGATVSRLQPEALFYLQSRGISPDQAAQLLLRAFCDEVICMLPSTAKAWRPLARLLDGV-
292564_Cgracile@AFY28692_1__FeS_assembly_protein_SufD                                                      MVAASGGWVAALLAGVASAGADALAASRARAAQALAQTPLPSRRVEAWRFTDLAPLTALSPTLLS--------SAPAAQPEVAGLRLNLDGLSDPL-AGISLPAGLEPISGEELSAILGQVLAATGSAELWPVLLNGATARNVLALRVRGAI--ATTLELVSDAG-EGILPLRLLLVLEPEASLEVLQVHRSS-GANLTSVVLEARLGEGAELRHGLLAPGADTGCLLATVALEQATGSRYSGVSAHGGWALGRLEPRLVQSEGAAHSALKALQLADGRQISDTHSQMVFEGPDGRLEQLHKAVADGQGRSVFNGAVQVPRAAQRTDAAQLSRNLLLSDRARIDTKPELEIVADDVRCAHGATVSRLEQDELFYLQSRGIAADQAARLLLRGFCEEVLQELPEAARPWQPLASLLGEQG
1655601_Cbacl30@KRO94779_1__ABC_transporter_permease                                                       MP-------------------AAVMPNTADWLTQLAGVPLPGRSQEEWRFTGLAAFEAL-------------------APELSG--------VDPF-AQLSLPAGISRIEADQAQGLQQQVLKATGGSDAWSVRLNQGASPRCLALRVAGAA---GPLQLNCDAG-PGLLALQLVLVLEEGASLELLIQHGSS-GPNATSLVAVAQLGRGAQLNLGLLAPGDARASLLSHLSISQAPASSLQLTTAVGGWALSRLEPCISQLEGAAQTRLRALQLVDGQELADTHSQVRFEGPDGQLDQLHKVVADGAGRSVFNGAVRVPRRAQQTNAAQLSRSLLLSDRARVDTKPELEIVADDVKCAHGATISRLQQNELFYLQSRGIGSEQASRLLLRGYCEEVLRELPAAAAALNPLKLLLRDHQ
2026889_Csp@PHX67882_1__ABC_transporter_permease                                                           MP-------------------AAVMPNTADWLTQLAGVPLPGRSQEEWRFTGLAALEAL-------------------APELSG--------VDPF-AQLSLPAGISRIGADQVQGLQQQVLKATGGSDAWSVRLNQGASPRCLALRVAGAA---GPLQLNCDAG-PGLLALQLVLVLEEGASLELLIQHGSN-GPNATSLVAVAQLGRGAQLNLGLLAPGDARASLLSHLSISQAPASSLQLTTAVGGWALSRLEPCISQLEGAAQTRLRALQLVDGQELADTHSQVRFEGPDGQLDQLHKVVADGAGRSVFNGAVRVPRSAQQTNAAQLSRSLLLSDRARVDTKPELEIVADDVKCAHGATISRLQQNELFYLQSRGIGSEQASRLLLRGYCEEVLRELPAAAAALNPLKLLLREHP
210768_Ssp@NQKX01000006_1_61___57595_58935                                                                 MMASLAPWTQRFL-ALD-APAGELETVQWRGREALARQPLPSRRDEDWRFTDLAPLLAVFDGTAPTASFGGSPAAASALPPPPDVRLLLDGRSDPL-AGQSLPAGLSLLGEGEWPLALGHTLAATGCQAHWPVELNQATASRCLALRVSGTV--ASTLELVSVAGAQRLTPVRVLLLLEEKASLNVLQVQLGD-GPCLSSLVCEARLGRGSTLRHGLLAFGTGEACFLGHLAVEQEIESHLESVWASRGWALARFEPRVSQAEGGAFTSLKALQLAEEHQRVDTHSRVVFEGPDGQLEQLHKAIADGHGRSVFNGAVKVPRLAQRTNAAQLSRNLLLSNQARIDTKPELEIVADDVRCAHGATVSRLQQNELFYLQSRGISAAVAAGLLKRGFCQEVLRDLPPAAAGWEPLKRLLAEAX
2162190_Psp@QCFN01000002_1_64___57763_58995                                                                MRLNS----KNWL-SLP-QPSGTLSEVQLRGREFLFSNDLPPKNNESWRLADYEKLNRFLDLPVSNDFLD--SESRNLWPEVSGFRVVLGPAGECN-SEVSLPVGFRRLTNPEIEQMLGKTLDSCSCKDSWSVSLNHALTSELLAFSVSGRN--LPPMELISHAK-NELCPTRVLIVLEENAELELLQVVLGS-DFSAHSHLVEIHIGQEANLTHGLIGIGNNNSGFMANLAIEQELRSNYLFTSFIQGMAFGRVEPRLVQRDGQANTTIRGLQIAKGSEQLATHSSICFKGPNGTLDQLQKAIANDSSHSIFNGTIDVPRVAQGTNAEQLSRNLLLSSRARIDAKPELKIVADDVRCAHGATVSQLQQEEVFYLRSRGITSNQAAKLLLDGYCQEILEKLPSNAKNWIISDECKLIIX
2162204_Psp@QCJQ01000004_1_2___1103_2353                                                                   MTNDL--IVQKWL-SIP-EAKGILKNIQESGKQCVPKIGFPTHKEEDWKLTNLKRLSNILELNINTNETNH-QIDINNLPNPKDFRILLKDNGNPQ-DKIKFPKGIEPLTDSEIEKSIGQTLEECQCHKTWPIAINNSSINQILAFKVNENN--LPGIEIIIPAN-KDFNSKRILIHLEDNAELNLLEVILGS-ESSAQSHIIEIVMGKNSKLNHGLISLGNKKSNLLSHIATQQKENSEYSFTFIQEGWNLSRLEPRVVQTSGNAKTNLKGLQICNNNDQIATHSFVKFNGPNGELDQLQKAIANDQSHSIFNGVIEVPQIAQQTKAAQLSRNLILSKRAQIDTKPQLEIIADDVRCSHGATISQLQEEEIFYLRSRGINNESANALLLKGFCQEILKNLPCNSTYWTANFNDLIKGS
1499498_Psp@KGG13311_1__Iron_sulfur_cluster_assembly_protein_SufD                                          MIKNS---IKEWV-KLP-ENKGFLTKSQEKAKKQLNQYGLPSKTSEEWKFTDIKKLKHMLSMPINDLE----NISFARMPETSNFRVQLDFSIEEI-KQSALPKGISLLDSKEIESLAKKIYA--NSSSSWTMAINQASSSYILGIKVSAEN--KHSLEVIVPTI-SQLTSTRVLILLEKNAKLDLLEIISGE-NNAAQSHLTEIYLEENARINHGLIAIGNDSLSLLAKPSILQDKNSDYSLHFMQEGWGLSRIEPSIKQLKGLAKSRLNGLQISRDDQQLSTHTYVKFNGPGGSLEQLQKAIAFNSSHSIFHGVIDVPKVAQKTKASQLSKNLLLSEKAEINTKPELKIIADDVSCTHGATISQLEEEELFYINSRGINRNDASLLILAGYAKEIVQNIPLQPKRWAFLNNLLA---
59920_Pmarinus@AAZ58922_1__ABC_type_transport_system_involved_in_Fe_S_cluster_assembly_permease_component  MKSSS--ICQEWL-SLP-LTEGYLKNEQSIGREFLLEKGMPSKKDEAWRLSNFNKLNSFLSLPTIIDK-----GIKSVFPEKKNERIIINPNENPI-LNINLPNGIEELNKKEIEENLGEIIKSTNIKNDISVCLNQASSLDILALKVKRNH--NHSLEIVIPSI-EKSISTRIFFLIEEGAKLDLLQIFLGK-NNSAQNHLIEIKLEAEAEFTHGFISLEEKESSSICTLAVDQSEKSKYSLHSIHHGWDYARFEPRIIQSEGEASTIIKGLQVTKSKEQIATHSLIRFEGPNGKLDQLQKAVASEYSHCIFNGSIEVPQKAQKTEAAQLSRNLLLSKRARIDTKPELEIVADDVRCTHGATVSQLQDEELFYLLSRGIDKQCANSLLLQGYYDEVISHFPKSAGKWNFIEKLIQDIK
167539_Pmarinus@AAP99130_1__ABC_type_transport_system_involved_in_Fe_S_cluster_assembly_permease_component MDPKI---YCEWI-SLP-HTKGVLANNQKEGRKFLQEYGIPKKSNEKWRLTDLTRMNEFFTLPVNQKN----KISVEVNNKAKKTQISLD-TDSPI-ECQSLPNYIEQISENELKKYFSKFSFKQNRDDIFLKKFNEAINSQLIALKIKKDS--NASLEIILPKS-NGLSPYRVMLIVEKGAKLDILEILNSE-DFCAHSNLIEIYIENQAIVNHGCIAIGKQYSKLLSHISIIQEKESVYSFCSMLEDWYFSRIEQHIFQLDGNASTNIKGLQITSNSENIETHSIVKFGGPNGSLEQIHKAIAANESHSIFNGLIDVPQVAQQTKASQISKNLLLSSNAKIDTSPKLNIIADDVQCNHGATISQLEKEELFYLQSRGIDQNLANSLIINGFCNEILNGMPLEITKWSSLSKYL----
59919_Pmarinus@CAE18530_1__ABC_transporter__membrane_component                                             MQ---DEIKNNEL-SNP-------SEIQKICLDKLKLNPLPNIKSEYWRLSNKSKFSRFLDHSNKNKS-----KVNLPYKKAQNIRLIIG-ENNSI-NLEKENYSIKELKEIEIVDYIKKNISNSDQNDHWSDLLNHSLSSKILGLNISGNK--IPPLEIFSASS-DSFNAKTLILFFEKNSKVDLIQINLGN-KNSSLSQSTYLCLEENTSVNHGLVSYGESKSNLLNSLNVIQKTNSEYSLGSLHFKFDYARFEIRINQLEGNAKTNLKGIQITKNNDQIATYTKMQFNGPNGFLDQINKSLADDKSHAVFEGSIIVPKIAQKTDASQLSRNLLLSRHAKIDTKPQLEIIADDVKCKHGATISQLNEEELFYMRSRGLTLAEASKLQLSSYIQEVISSIPISKDRWDLLDKILKEN-
2055796_Sbacterium@HBU26772_1__TPA_asm__ABC_transporter_permease                                           MVESCMLKLASVLGRLGRRSMSWLNHFSEQAIDQLQQQGLPHRRLEPWRFTDIAPLTGLTPALLKPRA-----AQAVAHPAVSGVRLMLAQNGCNFVSAQ--PTGLEIESAPRG-----------CADSAWVFQLRDVLAGPALNLQLEPGE--SLRLELLLNPG-NALLTPHLQIHLADGASLELFVQLQSS-ENSLILFTSIIDLGNAAQLLEAQSLSGAEGAVLLSGAEVKQAPSSRYERSAFVHGWALARQEPRVQQTDGAAHTCLKDLAIADLDQIIDLHSSVRFDGPNGCLEQLQKALVDDSAHSIFNGSVQVPRLAQGTDASQLSRHMLLSNRARVDAKPELAIIADDVRCSHGATISSLADEELFYMQSRGIKREQAVALLKKGFCMQIINSMPALARSWDLLKQSL----
316278_Ssp@CAK28919_1__SufD_protein__Fe_Scluster_assembly                                                  MSSAV-------------ERQSWLDGLRASHGLAASELTLPPSRQEDWRFTDLAPLLQLDPRALKP-----ASAASAAWPAPADVRLQLGPDGLSFSGSQPLPEGAVLSGVEPG---------------GLPCRLHASVAGPQLQLALAAGA--RLRLELWLQPE-RALLAPRLRFLLAENAELELALRISST-ASSLCLPWLEADLATGARLVEGQWLQGDEGAVLMAGSVIRQQPGSSYSRTAVVQGWALARQEPQLLQCAGGAETCLRDLAVLSGTAIADLHSLVRFDGPDGRLDQLQKALVDGRSHSIFNGTVQVPRAAQGTDAAQLSRHLLLSEQAWVDTKPELEIVADDVRCSHGATVSSLADEELFYLRSRGIDRPAATELLRRGFCLEVLNQLPPLAAGWHPWQGSSAR--
1608213_CSspongiarum@KKZ14306_1__hypothetical_protein_TH68_05310__partial                                  ----------------------------------------------TWRFTDLRCLTRLDPTRLHT------QTASPRWPEARQVSLQLDGRGHWLTGESTWPQGLMVLPAEEI-------VARTMPSEPLGAQLNGVTPGPSLGLQVSGPD--SIHLDLAIQVE-QAWLAPHVLLVLQPGARLCLTWHVATT-TQAAVLPMAEARLGLGAHLQETVMAWGHPGATFLGSSFISQPSQSVYQRTNVTWGWGLSRDEPFIRQSQGQAETHLYGLAVARGQSLLDTHSTMYFDGPAGQLRQRHQALADDRGHSVFNGRVVVPRVAQQTDASQLSRNLLLTTRARIDTKPQLEIVADNVQCTHGATVSCLQDDELFYLQSRGIGRDQASRLLQRGFCEEILQHLPETALAWSSLQSLLKIPV
