# Supplementary material for: Components of iron–Sulfur cluster assembly machineries are robust phylogenetic markers to trace the origin of mitochondria and plastids
Source: PLoS Biol. 2023 Nov 8;21(11):e3002374. doi: 10.1371/journal.pbio.3002374 (PMC10631705; doi:10.1371/journal.pbio.3002374)
Supplement: S1 Data — (ZIP) [file pbio.3002374.s017.zip › S1 Data/Concatenations/SUF/SUF_Cyano_Root/trimmed_alignments/SufS1_Cyano_ExtGroup.bmge.phy]

 183 411
1173022_Cepipsammum@AFZ11927_1__cysteine_desulfurase                                                         MTFTQEKTIADQVRADFPILHQEVNGKPLVYLDNAATSQKPLFVLNKIRDYYEQYNSNVHRGVHTLSAKATDAYEGSRIKISKFINAASPQEIVFARNASEAINLVAYAWGLTNLQRGDEVILTVMEHHSNLVPWQLVAQKTGAVLKFVELTADEEFDLEQFKSLITDKTKLVSVVHVSNTLGCINPVKEISAIAHHYGAKVLIDACQSAPHLPLDVQDIDCDWLVASGHKMCGPTGIGFLYGKLEILRAMPPFMGGGEMIADVFLDHSTYADLPHKFEAGTPAIAEAIALGAAVDYLTNIGMDKIHAYEDQLTAYLFEQLATIPEIKTYGPQKGRAALASFTAGDVHPHDLSTILDQAGVAIRAGHHCTQPLHRYLKAQSTARASLYFYNTREEIDVFIASLKEAVEFFG
1618023_Aatlantica@KJH70607_1__cysteine_desulfurase                                                          MTVTKERTLADLVRADFPILHQEVNGKPLVYLDNAATSQKPLLVLNTLKDYYEQYNSNVHRGVHTLSAKATDAYEGARDKVAAFIKAASRQEIVFTRNATEAINLVAYSWGNSNLKAGDEIVLSVMEHHSNLIPWQLLAQRTGAVLKFVELTETEEFDLEQFKSLVSEKTKLVAVVHVSNTLGCINPIAEITAIAHQFGAKVLLDACQSVPHMPIDVQKLDCDWLVASGHKMCAPTGIGFLYGKLDLLRSMPPFLGGGEMIADVYLDSATYADLPHKFEAGTPAIAEAIALGAAVDYLSNIGMDKIYTYEAELTGYLFEQLGQIPEIRTYGPLLGRAALASFTAGDVHPHDLSTILDQAGVAIRAGHHCTQPLHRYLKAQSTARASLSFYNTREEIDVFITALREAVEFFG
2107693_Csp@PSB33443_1__cysteine_desulfurase                                                                 MTITKEKTLADLVRADFPILHQQVNEHPLVYLDNAATSQKPIQVLNALRDYYKQYNSNVHRGVHTLSAKATDAYEGSRDKIAAFINAASRQEIVFTRNATEAINLVAYSWGTSNLKTGDEIILSVMEHHSNLIPWQLLAQKTGAVLKFVELNETEEFNLEQFKTLISDKTKLVSVVHVSNTLGCINPVQEIIAIAHKYGAKVLLDACQSVPHMPIDVQKLDCDWLVASGHKMCAPTGIGFLYGKLKLLRSMPPFLGGGEMIADVYLNHATYADLPHKFEAGTPAIAEAIALGAAVDYLTNIGMDKIYTYEAELTGYLFEQLAQIPEIRTYGPLFGRAALAAFTAGDVHPHDLSTMLDQAGVAIRAGHHCTQPLHRYLKAQSTARASLSFYNTRAEIDVFITALKEAVEFFG
1378066_Csp@PPS39801_1__cysteine_desulfurase                                                                 MTLTREKTLADRVRNDFPILHQEVNGKPLVYLDNAATSQKPLLVLNTLRDYYEQYNSNVHRGVHTLSAKATDAYEAARDKVAAFVNAASRQEIVFTRNASEAINLVAYSWG-SSLQPGDEIILSVMEHHSNLIPWQLLAQRSGAVLKFVELTPDEEFDLEHFKSLLSDKTKLVATVHVSNTLGCINPVKEITAIAHQHGAKVLIDACQSVPHMPIDVQQIDCDWLVASGHKMCAPTGIGFLYGKLELLRSMPPFLGGGEMIADVYLDHATYADLPHKFEAGTPAIAEAIALGAAVDYLSAIGMENIYAYEAELTAYLWEQLGQIPEIRTYGPKLGRAALAAFTAGDVHPHDLSTILDQAGVAIRAGHHCTQPLHRHLSIQSTARASLSFYNTREEIDVFITALKEAVEFFG
1781255_Dsp@OEJ73506_1__cysteine_desulfurase                                                                 MTLAQEKTLAQKVRADFPILHQEVNGKPLVYLDNAATSQKPLAVLNTLSTYYEGYNSNVHRGVHTLSAKATDAYEGARDKVAEFVNALSRQEIVFTRNASEAINLVAYSWGNQNIQAGDEIILSVMEHHSNLIPWQLLAQRTGAVLKFVELTETQEFDLEQFKTLLGDKTKLVAVVHVSNTLGCINPVEEICRLAHHQGAKVLIDACQSIPHMKVDVQAIDCDWLVASGHKMCAPTGIGFLYGKLDLLRAMPPFLGGGEMIADVFLDHSTYADLPHKFEAGTPAIAEAIAIGAAVDYLTDIGMDKIHAYEAELTAYLFEQLRQIPELKLYGPQEGRAALASFTAGDVHPHDLSTILDQAGVAIRAGHHCTQPLHRHIGAQSTARASLYFYNTREEIDIFIASLKESVEFFG
2055792_Mbacterium@HAT15874_1__TPA_asm__cysteine_desulfurase                                                 MTLIQEKTLASKVRGDFPILNEKVNGKPLVYLDNAATSQKPLAVINAWRDYYEKYNANVHRGAHTLSAQATDAYEGARDQVAAFINAASRQEIVYTRNATEAINLVAYSWGLKNLQAGDEIILSVMEHHSNLVPWQMIAQKTGAVLKFVELTETQEFDLEQFKTLISDQTKLVSIVHVSNTLGCINPVKEICEIAHTYGAKVLIDACQSVPHMVIDVQAMDCDWLVASGHKMCAPTGIGFLYGKLDLLREMPPFFGGGEMIADVFLEHSTYADLPHKFEAGTPAIGEAIALGAAVDYLTNIGMDQIHACEAELTAYLFQKLRQIPEIKIYGPQEGRAALAAFTAGEIHPQDLSTMLDQEGVAIRSGHHCTQPLHRYLNVSSTARASLYFYNTREEIDVFVKALKETIDFFG
2107703_Fcyanobacteri@PSB59495_1__cysteine_desulfurase                                                       MTIAQERTLASKVRADFPILHQQVHGHPLVYLDNAASSQKPKAVLEALQHYYQTDNANVHRGVHTLSSRATDAYEGARDKVAAFVNAATREQIVYTRNASEAINLVAYSWGMNQLQPGDEIMLSVMEHHSNLIPWQFVAQRTGAVLKFVELTDTQEFDLDHFRSLISDKTKLVSVVHVSNTLGCINPIEEITRIAHQYGARVLIDACQSVPHMPIDVQAIDCDWLVASGHKMCAPTGIGFLYGKLDLLRSMPPFLGGGEMIADVFLDHSTYADLPHKFEAGTPAIAEAIGLGAAVDYLTNIGMDKIHAYEEELTLYLFDQLNQIPEVKTYGPQSNRAALASFTTGAVHPHDLSTILDQAGIAIRAGHHCTQPLHRYLNAQSTARASLYFYNTREEIDAFIVSLKEAIEFFG
864702_Ocyanobacteri@EKQ68504_1__cysteine_desulfurase_like_protein__SufS_subfamily                           MTIATEKPLAFKVRADFPILNQEIHGKPLIYLDNAATSQKPISVLEALTHYYEYDNANVHRGVHTLSNRATDAYEGARDKVADFINAASRQEIVYTRNASEAINLVAYAWGMNTLQTGDEIILTVMEHHSNLIPWQFVAQRTGAVLKFVELTETEEFDFDHFKSLLSDKTKLVSVVHVSNTLGCINPVKEICAEAHRYGAKVLVDACQSAPHMLLDVQEIDCDWLVASGHKMCAPTGIGFLYGKLELLRSMPPFLGGGEMIADVFLDHATYADLPHKFEAGTPAIAEAIALGAAVDYLTAIGMETIHRYEEELTAYLFKQLEQVPTVRIYGPKGGRAALAAFTAGDVHPHDLSTILDQAGVAIRAGHHCTQPLHRHLRVQSTARASLYFYNTQEDIDSFIAALKEAVDFFG
1296344_Mglauca@PSB01779_1__cysteine_desulfurase__partial                                                    ----------------------------------------------------TQDNSNVHRGVHTLSGRATDAYEGARVKVANFVQAASHQEIVFTRNASEAINLVAYSWGLANLQQGDEVILSVMEHHSNLVPWQIIAQKTGAVLKFVELTPEESFDLEQYKGLVSDRTKLVSVVHVSNTLGCINPVTEICQIAHKYGAKVLIDACQSVPHLPLNVREIDCDWLVASGHKMCAPTGIGFLYGKLDLLRSMPPFLGGGEMIADVFLERSTYADLPHKFEAGTPAIAEAVGLGAAIDYLSNIGMERIHDYETELSTYLYQKLQEIPQVRVYGPNQGRAALAAFTAGDVHPHDLSTILDQAGIAIRAGHHCTQPLHRYLKAQSTARASLYFYNTREEIDVFIAALREAIDFFG
47254_Lsp@PZV13215_1__cysteine_desulfurase                                                                   MTFTQAKSLAATVRADFPVLNQVVNGKPLVYLDNAATSQKPIAVLDALRYYYEHDNANVHRGAHTLSSRATDAYEGARDKIAAFIHAASRNEIIYTRNASEAINLVAYSWGMNHLQPGDEIILTVMEHHSNLVPWQFVAQRTGAVLKFVQLTDTQEFDFEQFKSLLSDKTKLVSVVHVSNTLGCINPVKEICAEAHRYGAKVLLDACQSAPHLPLDVQDIDCDWLVASGHKMCAPTGIGFLYGKLDLLNAMPPFMGGGEMIADVFFDHSTYAELPHKFEAGTPAIAEAIALGAAIDYLSAIGMNKIHAYEEELTAYLFQQLKQIPNLRTLGPKSGRAALAAFTVGDIHANDLSTLLDQAGVAIRSGHHCTQPLHRLLNISSSARASLYFYNTRAEIDVFIAELRETVDFFN
1880991_Ocyanobacteri@OCQ91732_1__cysteine_desulfurase                                                       MTITQARTLASKVRPDFPILDQQVNGQPLVYLDNAATSQKPLVVLNVLRDYYQQDNSNVHRGAHTLSGRATDAYEAARDKIAAFINAASRQEIIYTRNASEAINLVAYSWGFSNLQPGDEIILSVMEHHSNIVPWQFVAKRTGAVLKFVELTDTQEFDLELFKTLVSDRTKLVSVVHVSNALGCINPVKEICEIAHHYGAKVLIDGCQSLPHLKVDVQSIDCDWLVASGHKMCAPTGIGFLYGKLDLLRSMPPFMGGGEMIADVFLDHSTYADLPHKFEAGTPAIGEAIALGAAIDYLSNIGLDKIHAYEAELTAYLFRKLREIPDIKLYGPKEGRAALAAFNVKDLHPNDLSEMLDQAGVAIRSGNHCTQPLHRYLCITASARASLYFYNTCEEIDVFIAALKDAIAFFG
1973482_Rcurvata@BAZ89915_1__cysteine_desulfurase                                                            MTFTSTKTLADQVRPDFPILKQKVHDKPLVYLDNAATSQKPTLVLNTWRNYYEEYNSNVHRGAHFLSGKATDAYEAVRDKVVNFIQAKSRQEIVFTRNASEAINLVAYSWGMNNLQPGDEIILSVMEHHSNIVPWQFVAQKTGAVLKFVELTPAQTLDLDQFNNLICEKTKLVSIVHISNTLGCINPVQEIAKIAHRYGAKFLLDGCQSVPHTPINVQDIDCDWLVASGHKMLAPTGIGFLYGKLELLESMPPFLGGGEMIAEVYLDHSTYAELPHKLEAGTPAIGEAIALGAAIDYLTNIGMDKIHAYEAELTSYLFEQLAQIPQLTIYGPKEGRAALASFTAKGVHANDLATLLDQEGIAIRSGHHCTQPLHRYLDLAGTARVSLSFYNTREEIDVFVNALRETLNFFA
1752063_Fsp@BAU08218_1__SufS_subfamily_cysteine_desulfurase                                                  MTFTQERTLADKVRLDFPILHQEVNGKPLVYFDNAATSQKPLFVLDTLRDYYEQYNANVHRGVHTLSAKATEAYEAARDKVTAFVNAASRQEIVFTRNATEAINLVAYSWGMNNLQPGDEIILSVMEHHSNIVPWQFVAAKTGAVLKFVELTPEETLDLEHFQKLLSDKTKLVSVVHVSNTLGCINPVAEICTLAHKYGAKVLIDACQSVPHMPVDVQQIGCDWLVASGHKMCAPTGIGILYGKLELLQAMPPFLGGGEMIAEVFLDHSTYADLPHKFEAGTPAIGEAIALGAAVDYLTKIGMDKIHTYEAELTAYLFQQLEKIPQIRIYGPKEGRAALAAFTAAEVHANDLSTLLDTEGIAIRSGHHCTQPLHRYLKIPATARASLSFYNTREEIDVFIKALKETIDFFG
52271_Asp@LUHI01000068_1_53___59634_60896                                                                    MTYTPTRTLADKVRADFPILHQEINDKPLVYLDNAATSQKPLFVLNALRDYYEQYNANVHRGAHTLSAKATDAYEGARDKVAKFINAASRQEIVFTRDASEAINLVAYSWGMNNLKAGDEIILSVMEHHSNIVPWQFVAQKTGAVLKFVELTPEETFDLEQFKQLISEKTKLVSIVHVSNTLGCINPVAEIAKIAHRYGAKFLVDACQSVPHTPVDVQQIGCDWLVASGHKMCAPTGIGFLYGKLELLEGMPPFLGGGEMIAEVYLDHSTYAELPHKFEAGTPAIGEAIALGAAVDYLTNIGMDKIHAYEAELTAYLFQQLAQIPQVRIYGPKEGRAALAAFTVAGIHANDLSTLLDQEGVAIRSGHHCTQPLHRHLGLPGTARASLSFYNTREEIDVFIKALKETIDFFA
551115_Nazollae@ADI63227_1__cysteine_desulfurase__SufS_subfamily                                             MTFTSTKTLGDKVRKDFPILHQEVHGKPLVYLDNAATSQKPLAVLNAWRDYYEQYNSNVHRGAHFLSAKATDAYEAARDKVANFINAKSRQDIVYTRNASEAINLVAYSWGMKNLQPGDEIILSVMEHHSNIVPWQFVAQKTGAVLKFVELTPEETFDLEQFKKLISEKTKLVSVVHISNTLGCINPVKEIAEIAHRYDAKFLMDACQSVPHMPIDVQEINCDWLVASGHKMCAPTGIGFLYGKLELLEAMPPFFGGGEMIAEVYLDHSTYADLPHKFEAGTPAIGEAIALGAAIDYLTHIGMDKIHAYEAELTAYLFEQLEQIPQIRIYGPKEGRSALAAFTAEGVHANDLATLLDQEGVAIRSGHHCTQPLHRYLGLAGTARASLSFYNTSQEIDVFIKALKETLDFFA
46234_Asp@AFW95763_1__cysteine_desulfurase__SufS_subfamily                                                   MVITSTKSLADKVRSDFPILHQEVHGKPLVYLDNAATSQKPLFVLNAWRDYYEQYNSNVHRGAHFLSGKATDAYEGARDKIAKFINAKSRQEIVYTRNATEAINLVAYSWGMNNLQPGDEIILSVMEHHSNIVPWQFVAQKTGAILKFVELTTEETFDLEQFKNLISEKTKLVSILHISNTLGCINPAKEIAEIAHKYGAKFLLDACQSVPHTPIDVQELDCDWLVASGHKMCAPTGIGFLYGKLELLEAMPPFFGGGEMIAEVFLDHSTYAELPHKFEAGTPAIGEAIALGAAIDYLTNIGMDKIHAYEAELTAYLFAQLGQIPQIRIHGPKEGRAALAAFTAEGVHANDLATLLDQEGVAIRSGHHCTQPLHRHLGLAGTARASLSFYNTREEIDVFIKALKETLDFFA
203124_Terythraeum@ABG53350_1__cysteine_desulfurase                                                          MTIIQERTLAEKLRADFPILNQEINGEPLIYLDNAATSQKPLAVINAWQEYYLKYNSNVHRGIHTLSSKATDAYEGARDKVAALINAASRNEIIYTRNASEAVNLVAYSWGLNNLKSGDEIIVSVMEHHSNFVPWQMVAQKTGSVLKFVELNETEELNLEQYKALISDKTKLVALAHVSNVLGCINPIQEICSIAHKNGAKVLIDACQSVPHCVVDVQSIDCDWLVASGHKMCAPTGIGFLYGKLELLKEMPPFLGGGEMISEVFLDHYTYAELPHKFEAGTPAIGEAIALGAAVDYLTNIGMEKIHNYEVELTTYLFNKLRQIPQITIYGPQEGRGTLVSFTVENIHPNDLSTMLDEAGIAIRSGHHCAQPLHQYLKVSSTARASLSFYNTRDDIDIFVDALKDTINFFA
1671698_Hsp@OZH56020_1__cysteine_desulfurase                                                                 MTIIQDRTLADKVRADFPILNQEINGKPLVYLDNAATSQKPLAVINAWQEYYLKYNSNVHRGIHTLSGKATDAYEGARDKVAAFVNAASRNEIVYTRNASEAINLVAYSWGLNNLKPGDEIIVSVMEHHSNFVPWQMVAQKTGAVLKFVELTETEEFNLEQYKTLVSEKTKLVAVAHVSNVLGCTNPVKEICSIAHQNGAKVLIDACQSLPHCVVDVQAIGCDWLVGSGHKMCAPTGIGFLYGKLELLNEMPPFLGGGEMISEVFFDHSTYAELPHKFEAGTPAIGEAIALGAAVDYLTNIGMEKIHTYEAELTTYLFDKLNQIPEVTIYGPQENRAALASFTVENIHPNDLSTMLDEAGVAIRSGHHCAQPLHQYLKISSTARASLYFYNTRDDIDAFIVALKDTIEFFG
2420339_Cbacterium@RMH79036_1__SufS_family_cysteine_desulfurase                                              MVVTQHRTLADRVRADFPILTQEVNERPLVYLDNAATSQKPIAVLDALRHYYECDNANVHRGVHTLSARATDAYEAAREKVARFVNAASSQEIVYTRNASEAINLVAYSWGLNTLKAGDEVILTVMEHHSNLVPWQLVAQKTGAVLKFVELDETQGFDLNQYRSLLSEKTKLVSVVHASNTLGCVNPVQEIARLAHEVGAKVLIDACQSVPHMPIDVQAIDCDWLVASGHKMCAPTGIGFLYGKLHVLRSMPPFLGGGEMIADVFLDRSTYADVPHKFEAGTPAIAEAIALGAAVDYLSELGMENIYAYEKQLTSYLFEQLNQIPEVKVYGPQSGRTALASFTCGNVHPHDLSTILDRAGVAIRAGHHCTQPLHRAIGAQSTARVSLYFYNTREEIDVFIAALKEAIDFFG
1173025_Gsp@AFY66718_1__cysteine_desulfurase                                                                 MTFTQARSLAEAVRKDFPILNQEVHGKPLVYLDNAATSQKPQAVLDALRHYYERDNANVHRGVHTLSARATDAYEGAREKVARFVNAASSQEIVYTRNATEAINLVAYAWGQQNLGPGDEIILSVMEHHSNLIPWQMVAQRTGAVLKFVGLDSNEGFDLEQYRALVGDRTKLVSVVHVSNTLGCVNPVKEIAAIAHQHGARVLIDACQSVPHMPIDVQDIDCDWLVASGHKMCAPTGIGFLYGKREVLRAMPPFLGGGEMIADVFLDHATYADLPHKFEAGTPAIGEAIALGAAVDYLMGLGMDTIYAYEKELTRYLFDQLQPLSQVRIYGPKSGRAALASFTAGDVHPHDLSTILDQAGVAIRAGHHCTQPLHRHIQAQSTARASLYFYNTREEVDVFIAALNEAIEFFG
1666905_Psp@KPQ36892_1__bifunctional_cysteine_desulfurase___selenocysteine_lyase_SufS                        MTLATAQTLADRTRADFPILHQEVNGKPLVYLDNAATSQKPKAVIDALSHYYSRDNSNVHRGVHALSARATDNYEGTRDKIVPFINAESRNEIVFTRNASEAINLVAYSWGLNTLKAGDEIILSVMEHHSNLIPWQMVAQKTGAVLKFVGLTETQEFDFEQYQSLLSEKTKLVAVVHVSNTLGCINPVKEIAELAHRQGAKVLIDACQSVPHMPIDVQDIDCDWLVASGHKMCAPTGIGFLYGKLALLESMPPFLGGGEMIADVELHSFTCAELPHKFEAGTPAIGEAIALGAAIDYLMEIGMEAIADYEHDLCRHLYDKLATVPGLTLYGPKSGRAALASFTSADVHANDLSTLLDESGVAIRTGHHCTQPLHKLLQQTSTARASFYFYNTHAEIDTFIASLKDTINFFQ
2099686_Cbacterium@PXCV01000481_1_8___6106_7368                                                              MTLATARTLADRTRADFPILHQEVNGKPLVYLDNAATSQKPKAVIDALSHYYSRDNSNVHRGVHALSARATDNYEGTRDKIVPFIKAQSRNEIVFTRNASEAINLVAYSWGLNHLQAGDEIILSVMEHHSNLIPWQMVAQKTGAVLKFVGLTETQEFDVEQYQSLLSEKTKLVAVVHVSNTLGCINPVKEITELAHRHGAKVLIDACQSVPHMPIDVQDIDCDWLVASGHKMCAPTGIGFLYGKLALLQSMPPFLGGGEMIADVELDSFTCAELPHKFEAGTPAIGEAIALGAAIDYLTEIGMEAIAEYEHDLCRYLYEKLATVPGLTLYGPKSGRAALASFTSADVHANDLSTLLDESGVAIRTGHHCTQPLHKLLQQTSTARASFYFYNTHAEIDTFIASLTDTINFFQ
1643526_Gsp@LWRO01000008_1_90___124032_125294                                                                MTLATEKTLADRVRDDFPILHQEVHGKPLVYLDNAATAQKPQAVIEALDRYYQHDNSNVHRGVHTLSVRATESYEATRDKVAAFVNAASRNEIIFTRNASEAINLVAYSWGTNTLKPGDEIILSVMEHHSNLVPWQFVAQRTGAVLKFVELTETQEFDFEQYQTLLSDKTKLVSVVHVSNALGCINPVREITELAHQRGAKVLIDACQSVPHMNVDVREIGCDWLVASGHKMCAPTGIGFLYGKLDILEAMPPFLGGGEMIAEVDLESSTYAELPHKFEAGTPAIGEAIALGAAVDYLTSLGMDKIAQYEHELCRYLFEKMASVPGITMYGPKSGRAALVAFTSADVHANDLSALLDEAGIAIRTGHHCTQPLHKILGQSSTARASLYFYNTREEIDRFVAALKDTISFFK
2420338_Cbacterium@RMG06902_1__SufS_family_cysteine_desulfurase                                              MTLTKEKTIADLVRADFPILHQEVRGNPLVYLDNAATSQKPKAVLDALQHYYEFDNANVHRGVHTLSVRATEAYESARDKVAAFVNAASRNEIVFTRNASEAINLVAYSWGMNTLTAGDEIILSVMEHHSNLVPWQLVAQRTGAVLKFVELTETEEFDFEQFKTLISDKTKLVAVVHVSNTLGCINPVEEITEIAHQYGAKVLIDACQSVPHMPINVRSINCDWLVASGHKMCAPTGIGFLYGKLDLLRSMPPFLGGGEMIDNVFLDHSTYADLPHKFEAGTPSIGEAIALGAAVDYLTQIGMDKIAAYEHELCAYLFEKLATIPQLRIYGPQSGRAALASFTAGEVHANDLSALLDEAGIAIRTGHHCTQPLHQILGVSSTARVSLYFYNTRTEIDAFVVALKEAIDFFS
2005462_Csp@BAZ07097_1__SufS_subfamily_cysteine_desulfurase                                                  M------TLAEQIRDDFPILHQEINGKPLIYLDSAATSQKPRFVLDTLRDYYERYNANVHRGAHTLSTKATDAYEAARDKVAAFINAKSRNEIVYTRNASEAINLVAYSWGMNNLKPGDEIILSVMEHHSNLVPWQFVAQKTGATLKYVGLTSEQTLDIQEFKNLLSTNTKLVAIVHVSNTLGCTNPVTEICQLAHQSGAKVLIDACQSVPHMPINVQEIDCDWLVASGHKMCAPTGIGFLYGKEEILTEMPPFLGGGEMIADVYLEHSTYAELPHKFEAGTPAIGEAIALGAAVDYLTKIGMDRIHAYEAELTSYLFQQLAKIPDIHLYGPLEGRAALASFNVGKIHASDLSALLDQEGVAIRSGHHCTQPLHRYIQASGSARASLSFYNTHREIDMFIHALKDTVDFFT
1080068_Lsp@BAU44117_1__putative_cysteine_desulfurase                                                        MTLAQERTLATKVRADFPILHQDIHGKPLVYFDNAATSQKPLAVLNALEDYYKRYNSNVHRGVHTLSGLATDAYEGARDKVQRFVNAAQREEIIYTRNASEAINLVAYAWGMNTLQPGDEIILTVMEHHSNLIPWQLVAQKTGAVLKFVRLTKTEEFDFEHYQSLLSDKTKLVSVVHVSNTLGCINPVTEIAAAAHKVGAKVLIDACQSVPHMPIDVQAMDCDWLVASGHKMCAPTGIGFLYGKKEVLRAMPPFLGGGEMIADVFLDHATYADIPHKFEAGTPAIAEAIALGAAVDYLSGIGMDKIHAYEADLTAYLFQRLAELPEVRTYGPKEGRAALAAFTTGAVHPHDLSTILDQAGIAIRAGTTAPQ-------TRCTAK---------------------------
755178_Caponinum@AFZ53065_1__cysteine_desulfurase                                                            MTLTYKKTIADEVRQDFPILHQKIHDKPLIYFDNAATSQKPRAVIEALRHYYEYDNANVHRGAHTLSARATDAYEGARDKIAKFINAKSRNEIVYTRNASEAINLVAYSWGLAHLKAGDEIILSVMEHHSNIVPWQIIAQKTEAILKFVELTPSQEFDFNHYQSLLSEKTKLVSLVHVSNTLGCINPVTEIITSAREKGAKVLIDACQSLPHLPIDVQGMDCDWLVGSGHKMCATTGIGFLYGKEELLEAMPPFLGGGEMIADVFLDHFTCGELPHKFEAGTPAIGEAIAFGTAIDYLSNIGMENIHQYEEELTAYLFQQLNEIPNLTIYGNQKGRAALAAFNVKDIHGSDLSTLLDHEGIAIRSGHHCTQPLHRYLNISGSARASLYFYNTFAEIDAFIVALKETIDFFT
113355_Gherdmanii@CM001775_1_3249___3340222_3341484                                                          MTITQVKTIADEVRGDFPILHQKIHDKPLIYLDNAATSQKPNAVIDALRHYYEYDNANVHRGAHTLSGRATDGYEGARDKVAKFINARSRNEIVYARNASEAINIVAYTWGLNTLKAGDEIILTVMEHHSNIVPWQIIAQKTGAIIKFVELTPTQEFDFNHYQSLLSDKTKLVSVVHVSNTLGCINPVKKIINLAHQYGAKVLIDACQSLPHLSIDVQRMDCDWLVGSGHKMCATTGIGFLYGKEELLNAMPPFLGGGEMIADVYLDHFTCGELPHKFEAGTPAIGEAIALGAAVDYLTKIGMENIHHYEEELTAYLFKQLNEIPDLEIYGNQKGRASLASFNVKGIHCSDLATLLDHEGIAIRSGHHCTQPLHRYLNISGSARASLYFYNTFADIDAFIVALKGSIDFFR
2054282_Csp@AUC60895_1__cysteine_desulfurase_SufS                                                            MTVTQVSAIDPNIKKDFPILDQEINGHPLIYFDNAATSQKPTAVINALRNYYELNNANVHRGAHSLSGRATDDYEGARDKVAKFINARSRNEIVYTRNASEAINVVAYTWGLTNLKEGDEIILSVMEHHSNIVPWQIIAQKTGAKIRFVELTDTEEFNLQQYKTFLNEKTKLVSIVHVSNTLGCINPVEEIIDLAHKQGAKVLIDACQSLPHLPIDVQAMDCDWLVGSGHKMCATTGIGFLYGKEELLLEMPPFLGGGEMIGEVYLDHFTCGELPHKFEAGTPAIGEAIALGAAVDYLTNIGMDKIHAYEEELTAYLFERLNKIPNLKIYGNQKGRACLAAFNVQGIHASDLATLLDNEGVAIRSGHHCTQPLHRYLEISGSARASLYFYNTFEEIDVFIKALQETIDFFT
111780_Scyanosphaera@AFZ34867_1__cysteine_desulfurase                                                        MTFTQAKTIADLVRSDFPILAQEIHEKPLIYFDNAATSQKPQAVLNALLNYYEKDNANVHRGAHSLSIRATEGYEGARNKVAKFINAAHREEIIYTRNASEAINLVAYSWGLSNLNRGDEIILSVMEHHSNIVPWQIIAQKTGAVIKYVQLTEIEEFDLEQYKSLLSNKTKLVAVVHVSNTLGCINPIENIIELAHQFGAKVLVDACQSVPHMAIDVQQINCDWLVASGHKMCGPTGIGFLYGKKEILTAMPPFLGGGEMISEVYFDHSTYGELPHKFEAGTPAIGEAIALGAAVDYLTAIGMEKIHAYEEELTTYLFKKLVEIPQLRIYGATKNRAALAAFNVQGIHASDLSTLLDHEGVAIRSGHHCTQPLHRLFDASGSARASLYFYNTRAEIDDFIIALKDTIDFFS
2420336_Cbacterium@RMF22004_1__SufS_family_cysteine_desulfurase__partial                                     -----------------------------------------------LVNYYQKDNANVHRGAHTLSNRATDAYEGARDKVAKFINANCREEIVYTRNASEAINLVAYTWGLVNLKQGDEIIVSVMEHHSNIVPWQIIAQKTGAVIKYVQLDANESFDLNHYKSLLSDKTKLVSVVHVSNTLGIINPVQKITQLAHEYGAKVLIDACQSVPHMPVDVQQINCDWLVASGHKMCAPTGVGFLYGKKQLLLEMPPFLGGGEMIDEVYLDHFTYGELPHKFEAGTPAIGEAIALGAAIDYLSNIGMERIHAYEAELTAYLFKRLAEIPNLRIYGTKEGRAALAAFNVEGIHASDLATLLDHEGIAIRSGHHCTQPLHRLFDASGSARASLYFYNTRQEIDQFITALKETIEFFQ
2005460_Csp@BAZ44515_1__cysteine_desulfurase                                                                 MTAIQEKTLGERVRDDFPILHQDVNGNPLIYFDSAASSQKPKAVLDALQHYYQQDNANVHRGAHTLSGRATDAYEGARDKVAQFINAACREEIVYTRNASEAINLVAYSWGLNNLQPADEIILSVMEHHSNIVPWQLIAQKTGAVIRYVELTQEEEFDFQQYKSLLSDKTKLVSIVHVSNTLGVINPVEEITKEAHQYGAKVLIDACQSVPHMPIDVQAIDCDWLVASGHKMCATTGIGFLYGKKDILLAMPPFMGGGEMIDEVFLDHSTYGDLPHKFEAGTPAIGEAIALGAAVDYLTKIGMDKIHAYEEELTAYLFKKLETIPDIRIYGKKQGRAALAAFNIEGIHASDLATLLDHEGIAIRSGHHCTQPLHRIFNASGSARASLYFYNTRAEIDAFIEALKSTIEFFQ
32049_Ssp@ACA99799_1__Cysteine_desulfurase_SufS__FeS_assembly_protein                                        MITTQPKPLAEQVRDDFPILHQTVHGKPLIYFDNAATSQKPKAVLDALLHYYQQDNANVHRGIHSLSARATDGYEGARDKVARFINAASRDEIVYTRNASEAINLVAYSWGLSNLGPGDEIILSVMEHHSNIVPWQMIAAKTGAVLKYVPLTQDETFDFEQYQALLSDKTKLVTVVHVSNTLGNVNPVTEIIQAARKYGAKILIDACQSLPHMPVDVQQMDCDWLVGSGHKMCAPTGIGFLYGKRAILEAMPPFLGGGEMIAEVFFDHSTYGELPHKFEAGTPAIGEAIALGAAVDYLSQIGMDRIHAYEAELTAYLFKGLRDIPNLKIYGKQEGRAALAAFNVAGVHANDLATLLDHEGVAIRSGHHCTQPLHRLFEASGSARASLYFYNTTAEIDQFIAALKDTIDFFT
2107694_Ahegewaldii@PSF36042_1__cysteine_desulfurase                                                         MTIIQEKNIADKVRSDFPILNQKIHDKPLIYLDNAATSQKPEAVLKALQQYYEYDNANVHRGAHTLSVRATEGYEAARNKVAKLINAASRQEIIYTRNATEAINIVAYSWGLTNLKAGDEIILTVMEHHSNLVPWRIIAERTGAIIKYVGLTETETFDLEQYKTLLSERTKLVAVVHISNTLGCINPVEEIVTLAHQVGAKVLIDACQSVPHFPINVQQIDCDWLVASGHKMCAPTGIGFLYGKKEILDAMPPFFGGGEMIADVYLDHFTSNELPHKFEAGTPAIGEAIALGAAVDYLMGLGMDNIHAYEEELTAYLFKKLADVPKLRIYGPKKGRAALASFNVENIHASDLSTLLDHEGIAIRSGHHCTQPLHRLLEASGSARASLYFYNTREDIDRFIVALQDTIDFFG
1641812_Maeruginosa@AKE63027_1__Cysteine_desulfurase                                                         MTIIQEKTLAQKVRADFPILHQTVHDKPLIYLDSAATSQKPIQVLETLRNYYEKDNANVHRGAHTLSVRATEAYEGARDKVARFINAASRQEIVYTRNATEAINLVAYSWALNTLKAGDEIILSVMEHHSNLIPWQIVCQKTGAVIKYVQLTSEESFDLEQYKSLLSDKTKLVAVLHVSNTLGCINPVAEIVSLAHQVGAKVLIDACQSVPHLAIDVQSIDCDWLVASGHKMCAPTGIGFLYGKEAILEAMPPFFGGGEMIAEVYLDHFTCAELPHKFEAGTPAIGEAIALGAAVEYLMGLGMDNIHAYEEELTAYLFKKLGEIEGLRIYGPPQGRASLAAFNVEGIHASDLATLLDHEGIAIRSGHHCTQPLHRLFDASGSARASLYFYNTREEIDSFIVALQETIDFFA
423474_Cwatsonii@CCQ52535_1__Cysteine_desulfurase__SufS_subfamily                                            MTAIQEKTLASKVRKDFPILHQEIHGKPLVYLDNAATSQKPVTVLDALQNYYGKDNANVHRGAHSLSIRATEAYEGSRDKIAQFINAASRQEVIFTRNATEAINVVAYSWGLHHLQPGDEIITSVMEHHSNFVPWQMIAKQTGAVIKYVPLTDNEDFDLEEFKSLLSEKTKLVTIVHVSNTLGCINPVEEVIKLAHEKGVKVLIDACQSVPHMAIDVQAMDCDWLVASGHKMCGPSGVGFLYGKQEVLEEMPPFLGGGEMINEVFFDSFTCGELPHKFEAGTPAIGEAIALGAAVDYLTDIGMDKIHACEEELTAYLFRKLADIPNLKIYGPLKGRAALAAFNIEGIHGSDLSTLLDQEGVAIRSGHHCTQPLHRLFDASGSARVSLYFYNTYDEIDQFVMVLKETIDFFT
1920663_Asacrum@GBF78650_1__cysteine_desulphurase                                                            MTAIKEKTIAVKVRKDFPILHQKIHGKPLIYLDSAATSQKPVAVLDALRNYYEQDNSNVHRGAHTLSVRATEAYEGARDKIAKLINAASRQEIIFTRNATEAINLVAYSWGLNNLKPGDEIITSVMEHHSNIVPWQIIAKKTGAVIKYVQLTADETFDLEHFKSLLSDKTKLVTIVHISNTLGCLNPVNEVIKLAHKSGIKVLIDACQSVPHTLIDVQAMGCDWLVASGHKMCGPSGIGFLYGKKAILEEMPPFLGGGEMINEVFFDGFTCGELPHKFEAGTPAIGEAIALGAAVDYLMGIGMDNIHAYEEELTAYLFKKLGEIPNLRIYGPKKGRAALAAFNIEGIHGSDLSTLLDHEGFAIRSGHHCTQPLHRLFNASGSCRVSLYFYNTREEIDAFIVALKDTIDFFT
41431_Csp@ACK64515_1__cysteine_desulfurase__SufS_subfamily                                                   MTAIQEKTLAAKTRSDFPLLHQQINGKPLIYLDNAATSQKPLAVINTLKNYYENDNANVHRGAHSLSIRATEAYEGARDKIAQFVNATSSQEIVFTRNATEAINLVAYSWGLTNLKPGDEIIISVMEHHSNIVPWQMIAQKTGAVIKYVPLTETEEFDLEQFKALLSNKTKLVAVVHVSNTLGCINPVETIINLAHQAGAKVLIDACQSVPHLAIDVQAIDCDWLVASGHKMCAPTGIGFLYGKKAILEEMPPFLGGGEMIGEVFFDGFTYGELPHKFEAGTPAIGEAIALGAAVDYLTTLSFKEIHAYEEELTAYLFKKLLEIPKLRIYGPKKGRAALASFNIEGIHASDLSTLLDNEGIAIRSGHHCTQPLHRLFDASGSARISLYFYNTREEIDRFILALQETIDFFG
1228987_Cendosymbiont@BAP18450_1__cysteine_desulfurase                                                       MISVKEKTLAAKVRSDFPILHQKINGKSLIYLDSAATSQKPLIVLDTLRHYYEKDNANVHRGAHSLSVRATEAYEGARDKVAKFINSQSSQELIFTRNATEAINLVAYSWGLSNLKPGDEIIISVMEHHSNIVPWQIIAKKTGAVIKYVFLTEQEELDLDHFQSLLSRKTKLVAIVHVSNTLGCINPVKEITSAAHQVGAKVLIDACQSVPHLSIDVQQIGCDWLVASGHKMCAPTGIGFLYGKKKVLEEMPPFLGGGEMIGEVFLERFTYGKLPHKFEAGTPAVGEVIALGAAVDYLTTIGLDKIHLYEEELTTYLFKNLTEIPKVRIYGSIKRRAALASFNVEGIHGSDLSTLLDNEGISIRSGDHCTQPLHRLFNASGSARVSLYFYNTFEEIDKFILALKETIDFFT
118163_Psp@AFY79657_1__cysteine_desulfurase_like_protein__SufS_subfamily                                     MTLIQEKILANKVRSDFPILHQEVNGKPLIYLDSAATSQKPLAVLDTLRNYYERDNANVHRGAHTLSVRATEAYESARDKVAKFVNAASRQEIVFTRNATEAINLVAYSWGLNHLKAGDEILLSVMEHHSNLVPWQIIAQKTGAVIKYVGLTDTEELDLEHFNSLLSEKTKLVAIVHVSNTLGCINPVEKIVSIAHKNGAKVLIDACQSVPHMPVDVQAIGCDWLVASGHKMCAPTGVGFLYGKQELLEEMPPFLGGGEMISEVFLDHFTCGEVPHKFEAGTPAIGEAIALGAAVDYLTTIGMDKIHAYEVELTTYLFEKLEQIPNLRIYGPKKIRAALASFNVREIHASDLSTLLDQEGIAIRSGHHCTQPLHRLFEASGSARASLSFYNTREEIDVFIKVLKETIDFFN
1128427_Fcyanobacteri@KB904821_1_4642___5305703_5306965                                                      MTLTQTISLANQVRQDFPILSQNVHEKPLIYFDSAATSQKPLAVLNALRDYYQQDNANVHRGAHSLSVRATEAYEGARDKVARFVNAASRDEIVFTRNASEAINLVAYSWGLHNLHAGDEIILSVMEHHSNLVPWQMIAQKTGAIIKHVQISEDEDLDFEHFQSLLSNRTKLVALVHVSNTLGCVNPVEQIIPLAHQYGAKVLVDACQSVPHLPIDVQAMDCDWLVASGHKMCAPTGIGFLYGKLEILQEMPPFMGGGEMIQDVFLDHSTYAELPHKFEAGTPAIGEAIALGAAVDYLSNIGMDKIHAYEVELTRYLFAKLADVPKLRLYGPKDNRAALAAFNVEGLAASDVSTLLDSEGVAIRSGHHCTQPLHRILDVSGSARASLYFYNSTEEIDNFVAALKETIDFFS
2164131_Ssp@PZV23068_1__cysteine_desulfurase                                                                 MVITQERTLAARVRADFPILDQEVNGNPLIYLDNAATSQKPLVVLNSLLNYYQKDNANVHRGAHTLSTRATEAYEGARDKVAQFINARSRQEIVYTRNATEAINLVAYSWGLNFLKEGDEIITSVMEHHSNLVPWRMIAEKTGAIIKYVELDENEGFNLAQFKTLLSEKTKLVTVVHISNTLGCINPIEEITKLAHQIGAKVLIDACQSAPHYPLDVQAIDCDWLVASGHKMCAPTGIGFLYGKEDLLEAMPPFFGGGEMISEVFLDHFTVGELPHKFEAGTPAIGEAIALGAAVDYLTNLGMGNIHTYEMELTAHLFKQLVEIPQLKIYGPKQGRAALASFNVENIHASDLSTLLDHDGIAIRSGHHCTQPLHRLFNASGSARASLSFYNTHAEIDRFIEVLIQTIDFFN
317619_Phollandica@KB235941_1_290___337136_338395                                                            MTQLQTPTLASQVRADFPILAQQIHGQPLVYLDNAATSQKPRSVLDALQDYYQTDNANVHRGAHTLSARATDAYEGAREKIARFINAPKPEQVIYTRNASEAINLVAYSWGMANLTAGDEVILTVMEHHSNLIPWQMVAQRTGAVLKFVGLTEREEFDLDQFKTLLTAKTKLVSLVHASNTLGCINPVAEVIALAHQQGVPVLVDACQSAPHLALDVQALDCDWLVASGHKMCGPTGIGFLYGKAALLRSMPPFLGGGEMIADVFLDHATYADIPHKFEAGTPAIAEAIALGAAVDYLTHLGMDRIHAYEAELTHYLFQRLAEVPTLRLYGPPSGRAALAAFTAGDVHPHDLSTILDQAGVAIRAGHHCTQPLHRVIKAQSTARVSLYFYNTTAEIDVFIAALKEAVEFFG
2099687_Cbacterium@PXDR01000573_1_5___3972_5237                                                              MTVAQARTLATRTRADFPILHQQVNGKPLVYFDNAATSQKPTAVLEALRHYYEHDNANVHRGIHALSARATDAYEGARDKLATFVNAASRNEIVYTRNASEAINLVAYTWGMATLQAGDEIILSVMEHHSNLVPWQFVAQRTGAVLKFVELGPDQGFDLEQYRSLLNDKTKLVAVNHVSNTLGCVNPVAEIIELAHHHGAKVLLDACQSVPHMPIDVQALNCDWLVASGHKMCAPTGIGFLYGKQALLEAAPPFLGGGEMIADVFLDHSTYAELPHKFEAGTPAIAEAIALGAAVDYLSDLGMDAIASYEHELTAYLYQSLSQLPQVKLYGPPSGRAALATFTVENLHAQDLSTFIDQSGVAIRSGHHCTQPLHRILGVSSTARASLYFYNTQAEIDTFVAALKDTIEFFG
268115_Lantarctica@PZO36623_1__cysteine_desulfurase                                                          MTVAQALTLAAKVRADFPILHQEVNGHPLVYLDNAATSQKPQAVIDALSHYYQSDNANVHRGVHNLSARATDAYEGARDKVAAFVHATSRNQIVFTRNASEAINLVAYAWGMNTLKAGDEIILSVMEHHSNLVPWQLVAQRTGAVLKFVGLTADQAFDLDQYKELISDKTRLVAVNHVSNTLGCVNPVAEIIEIAHAHGAKVLIDGCQSAPHMALDLPAMGCDWFVASGHKMCAPTGIGFLYGKLEMLEAMPPFMGGGEMIADVFLDHSTYAELPHKFEAGTPAIAEAIALGAAVDYLSGLGMDNIAAYEHELTAYLYQQMQTIPEVTLYGPASGHAALATFTVEGVHAQDLSTLIDQSGIAIRSGNHCTQPLHRILGADSTARASLYFYNTKAEIDSFIVALKDTIDFFK
2099684_Cbacterium@PWRG01000117_1_17___15996_17375                                                           MTVAQELTLATQVRADFPILHQEVHGHPLVYFDNAATSQKPKAMLEALQHYYQRDNANVHRGIHCLSARATDAYEGARDKVAAFVNATSRNEIVFTRNASEAINLVAYSWGMTTLQPGDEIVLSVMEHHSNLVPWQFVAQRTGAVLKFVGLSADQGFDLEQYRELVSDKTRLVAVNHVSNTLGSLNPVEEIIAIAHRYGAKVLIDGCQSAPHLPLNLPAMDCDWFVASGHKMCGPTGIGFLYGKLDLLEAMPPFLGGGEMIADVFLDHATYAELPHKFEAGTPAIAEAIALGAAVDYLASLSMEKIAAYEHELTAYLYQHIQTIPEVKLYGPLSGRAALATFTVEGVHAQDLSTLLDQSGIAIRSGHHCTQPLHRLLGVDSTARASLYFYNTKAEIDAFIAALKDTIEFFQ
1666911_Ppriestleyi@KPQ36779_1__bifunctional_cysteine_desulfurase___selenocysteine_lyase_SufS                MTPTKPVLLADIVRGDFPILHQQVNGQPLVYLDNAATSQKPQVVIDAMVNYYAANNANVHRGVHALSARATDAYEGARDKVAAFVNAASRDEIIFTRNASEAINLVAYAWGLSTLQQGDEIVLSVMEHHSNLVSWQLIAQRTGAVLKYVPLTDTQEFDLAAFNQLVTDKTKLVAVSHVSNVLGCINPVQQIVETAHQYGAHVLIDACQSVPHMRVDVQALGCDWLVASGHKMCGPTGAGFLYGKLDVLQAMPPFLGGGEMIQDVFLDHSTYAELPHKFEAGTPAIAEAITLGAAVDYLSQIGMDRIADYEHQLTAYLYEQLSQVPQVTLYGPKSGRAAIATFTVEGIHAQDLSTFLDQSGVAIRSGHHCTQPLHTVLGVSSTARASLYFYNTPSEIDAFIKALKETIDFFN
1919135_Cbacterium@PSO92790_1__cysteine_desulfurase                                                          MTLTQEKTLAAKARPDFPILQQKVNDCSLIYFDNAATTQKPIAVLDSLRHYYEYDNANVHRAAHALSSRATDAYEGARDKVAQFVNAASRDEIVFTRNASEAINLVAYSWGLNTLQPGDEIILSVMEHHSNLVPWQIVAQKTGAVLKYVELSEEEAFDLEQFKSLISDKTKLVAAVHISNTLGCINPVEEMIAIAHQHNAKVLIDACQSVPHMPIDVQAMDCDWLVASGHKMCAPTGIGFLHSKQELLEAMPAFMGGGEMIGEVFLDHFTYAELPHKFEAGTPAIGEAVALGAAVDYLTGLGMENIRTYEAELTAYLYAQLQQVPDLKIYGPQKGKAALASFNVTGLHANDLSTLIDHEGVAIRSGHHCTQPLHRIFGITGTARASLYFYNTREEIDAFIVALKETIDFFK
282423_Pagardhii@BBD56074_1__SufS_subfamily_cysteine_desulfurase                                             -MLTQEKTLAEIVRQDFPILHQEVNGHPLVYLDNAATSQKPLAVLNALQDYYQNYNSNVHRGVHALSAKATDTYEAARLKVAQFIKAKSYKEIVYTRNASEAINIVAYSWGLNTLKTGDEIILSVMEHHSNLVPWQMVAKKTGAVIKFVELTETQEFDLEQFKTLISDKTKLVSVVHISNTLGCINPIEEITQIAHQYGAKVLIDACQSAPHTALDVQKIDCDWLVASGHKMCAPTGIGFLYGKLEVLEAMPPFFGGGEMIDEVFLDHFTVGALPHKFEAGTPAIGEAIALGAAIDYLTLIGMDKIEDYEHELTAYLFERLREIPELKLYGPQEGRAALASFSVDGIHANDLSTMLDDGGVAIRSGHHCTQPLHRYLGLNSSARASLYFYNTKQEIDVFIVALKDAIAFFK
195253_Ssp@AFY62414_1__cysteine_desulfurase_like_protein__SufS_subfamily                                     MTMTQTRPLADLVRADFPILQQQVHGKPLVYLDNAATSQKPQAVIQTLVDYYQGYNANVHRGVHTLSDKATTAYEGARDKVAKFINARSRQEIVYTRNASEAINLVAYSWGLSHLGPGDEIILTVFEHHSNLIPWQLVAQKTGAILKFVELDAQQSFNFPQFQSLLSDKTKLVAVVHVSNTLGCITPVAQIAELAHAVGAKVLIDACQSAPHMKLDVQALDCDWLVASGHKMCAPTGIGFLYGKLDLLRSMPPFLGGGEMIADVFFDHATYADLPHKFEAGTPAIGEAIALGAAIDYLNAIGLTAIHNYEAELTAYLWQKLSDIPELTLYGPAFGRAALVSFTAGDVHPHDLSTILDESGIAIRAGHHCTQPLHRYLNVQSTARASLYFYNTKAEIDALVIALKEAISFFA
1140_Selongatus@ABB57768_1__cysteine_desulfurase                                                             MTAIALTNLATEVRADFPILQQQVNGQPLVYLDNAATSQKPRAVIQSLVDYYEGYNSNVHRGVHTLSGKATDAYEGARQKVARFINAKTEQEIVYTRNASEAINLVAYSFGMNFLQAGDEIILSAMEHHSNLIPWQFVAAKTGAALKFVGVTETGQFDLEQFRSLLSDRTKLVSVVHVSNTLGCCNPVTEICQLAHAKGARVLIDACQSLPHQAIDVQAIDCDWLVGSGHKMCAPTGIGFLYGKLDLLRQMPPFLGGGEMIADVFLDHATYADLPHKFEAGTPAIGEAIALGAAIDYLTAIGMDRIHAYEQQLTQHLFQRLAEIPELTVYGPTRDRAALAAFTAGAVHPHDLSTILDQSGIAIRAGHHCTQPLHRELQVQSTARASCYFYNTTDEIDRLIESLKEAVEFFG
1173029_Ssubsalsa@JH980292_1_1103___1308143_1309405                                                          MTFLQEQTLAEQIRADFPLLDQRIHDKALIYFDSAATSQKPLAVLSKLEEYYRGYNANVHRGAHTLSTLATENYEGTRDKIAQFINAGDRNEIVYTRNATEAINLVAYSWGLNTLKPGDEIILSVMEHHSNLVPWQMIAQKTGAVIKHIGLTSTQELDLDHFKTLLSEKTKLVSVVHVSNTLGCINPIEEIVQQAQQVGAKVLIDACQSVPHLPLDVQAIGCDWLVASGHKMCAPTGIGFLYGKLEVLEAMPPFLGGGEMIQDVFLDHSTYAGLPHKFEAGTPAIGEAIALGTAIDYLTHLGMERIHAYEEELTAHLFAKLAEIPDLQTYGPQKGRAALAAFNVAGLNASDLSTLLDHEGVAIRSGHHCTQPLHRLLGVTGSARASLYFYNTRAEIDCFVVALQETIDFFR
1919144_Cbacterium@PSO51417_1__cysteine_desulfurase                                                          MTIATTQSLANRVRADFPILNQ-TDEQPLIYFDNAATSQKPLSVLQALDHYYQYSNANVHRAAHRLSTKATEAFEGARDKVAHFINANSRNEIVFTRNATEAVNLVAYSWALNHLQPGDEIITSVMEHHSNLVPWQMVAQKTGATLKHVGLTDEQTLDFEQYKALLSDKTKLVAFVHISNTLGCINPVEDITKLAHEKGAKVLIDACQSVPHLPVDVQQIDCDWLVASGHKMCAPTGIGFLYGKEDLLTEMPPFLGGGEMIGEVSLDHFTSAELPHKFEAGTPAIAEAIALGAAVDYLNNIGMANIQAYEEELTAYLFQKIESFSDLNIYGPKKGRVALVSFNVENLHPNDLSPLLDYEGVAIRSGHHCTQPLHTVLGVAGSARASLYFYNTTEEIDTFCTALKSTIDFFQ
13035_Dsalina@AFZ49976_1__cysteine_desulfurase_like_protein__SufS_subfamily                                  MTIATTPTLATQVRADFPILNQDINGQSLIYFDNAATSQKPLSVINALEDYYQQVNSNVHRGAHSLSTKATEKFEGARDKVAQFINATSRNEIVFTRNATEAVNLVAYSWAINHLKPGDEILTSVMEHHSNLVPWQMVAQKTGAIIKHVGLTAEQTLDLEQYKSLLSEKTKLVALVHVSNTLGCINPVAEITKLAHEKGAKVLIDACQSVPHLPVDVQAINCDWLVASGHKMCAPTGIGFLYGKEDLLEAMPPFLGGGEMIGEVSLDSFTYAELPHKFEAGTPAIGEAIALGAAVDYLSNIGMAKIHAYEEELTAYLFQQLEPFENLNLYGPKKGRAALATFNVENLHANDLAPLLDYEGVAIRSGHHCTQPLHTVLGVAGSARASLYFYNTREEIDRFVIALKSTIEFFQ
65093_Hsp@AFZ44317_1__cysteine_desulfurase                                                                   MTIATTPSLASQVRADFPILNQEFNGHPLIYFDNAATSQKPLSVIKALDEYYEYTNSNVHRGAHSLSTKATEAFEGARDKVAQFVNASSRNEIVFTRNATEAINLVAYSWALNNLQPGDEIITSVMEHHSNIVPWQMVAQRTGAVLKHVGLTEEETLDLEQYNNLLSDKTKLVALVHVSNTLGCINPVEEITRVAKEKGAKVLIDACQSVPHLPINVQAMGCDWLVASGHKMCGPTGAGFLYGKEDLLNAMPPFLGGGEMIGEVSLDAFTCAELPHKFEAGTPAIAEAIALGAAVDYLTAIGMDKIHAYEEELTAYLFHQLAGFSNLRVYGPKKGRAALAAFNVENLHANDLAPLLDYEGVAIRSGHHCTQPLHTVLGIAGSARASLYFYNTKDEIDGFITALKNTIDFFA
582515_Rlacunae@ERN42684_1__cysteine_desulfurase__SufS_subfamily                                             MTLTQNKPLAAEVRADFPILNQEIHGNPLIYFDNAATSQKPVAVLNALRDYYENDNANVHRGAHALSARATEKYEAARDKVAAFVNSASRNEIVFTRNASEAINLVAHTWGASNLQAGDEIVLSVMEHHSNLVPWQMLAKRTGAVLKYVELTPDETFDFDGYRALVSDKTKLVAIVHVSNTLGCINPAAEIIAIAHRYGAKVLLDACQSVPHMPIDVRALDCDWLVASGHKMCASTGIGFLYGKLALLESMPPFLGGGEMIGEVFLDRFTTAELPHKFEAGTPAIGEAIALGAAVDYLSDLGMDRIHAYEEELTTHLFAKLRTLPEVRIYGPQCDRAALASFNVTGAHASDLATLLDRDGIAIRSGHHCTQPLHRILGASGSARASLYFYNTHAEIDTFAAALCETIDFFS
1947889_Cbacterium@DIYQ01000113_1_19___18023_19282                                                           MTFTQPKPLAALVRDDFPILHQEAHGHPLVYLDNAATSQKPRVVLETLQHYYQRDNANVHRGVHLLSCRATEAYEGARDKVAGFVNARSRNEIVFTRNASEAVNLVAYAWGLNTLKPGDEIITSVMEHHSNLVPWQMIAQKTGAVLKFVELTDTEEFNFEQFKSLLSSQTKLVTVVHGSNTLGCINPVEDIVQEAHKIGAKVLIDACQSAPHLKLDVQAIDCDWLVASGHKMCGPTGIGFLYGKLELLEAMPPFLGGGEMIAEVFLDRATYAELPHKFEAGTPAIAEAIALGAAVDYLTGIGLDKIHAYELELTDYLFEQLLQIPEVRIYGPKKIRASLATFTTGEIHVNDISSLLDQSGVAIRTGHHCTQPLHRILGINSSARASLYFYNTFAEIDRFIVALKETLAFFK
102232_Gsp@ELR96801_1__cysteine_desulfurase_like_protein__SufS_subfamily                                     MTYTQTKPLADAVRDDFPILQQQINGKPLVYLDNAATSQKPRQVLNAWRYYYENDNANVHRGAHSLSTRATEAYEAARAKVAQFIGASSPREIVFTRNATEAINLVAYSWGLNNLQQGDEIILSVMEHHSNLVPWQMIAQKTGAILKFVPLTPLETFDIEAYKQLISTKTKLVTVVHVSNTLGCVNPVTDIVTIAHNYGAKVLIDACQSVPHLPMDVQAIDCDWLVASGHKMCAPSGIGFLYGKERILEEMPPFLGGGEMISEVFLDYSTYGDLPHKFEAGTPAIGEAIALGSAIDYLNNLGMDSIHTYEEELTCYLLEKLTNIPRLRIYGPLENRAALASFNVEGIHSSDLATLLDNDGIAIRSGHHCTQPLHHLFKASGSARASLYFYNTREEIDRFVVALRETIDFFS
111611_Gsp@LNDC01000104_1_16___15860_17122                                                                   MTLAQEPTLAHRVRTDFPILNQEIEGNPLVYFDNAATSQKPKAVIEALQNYYERDNANVHRGIHELSARATEAFEGTRDKVARLIDAASREEIVYTRNATEAVNLVAYSWGMNTLQPGDEIILTVMEHHSNLVPWQFVAQKTGATLKFVEPTETGEFNLDQFQSLISHRTKLVGVVHVSNMLGCISPVVEITDIAHRYGAKVLVDACQSVPHMPVDVQKIDCDWLVASGHKMCAPTGIGFLYGKLDLLREMSPFLGGGEMIGEVFLDHSTYADLPHKFEAGTPAIGEAIALGAAVDYLSNIGMETIYAYEKQLTQYLFKRLEEVPGMTYYGPSGGRASLVTFTNATVHPQDLATLLDREGIAIRSGHHCTQPLHRHYGIQSTARASVYFYNTREEIDRFIAALQETIEFFS
129961_Smajor@KV878783_1_2555___2943379_2944641                                                              MVFLDNSTLAREVRGDFPILDQQVHDKPLIYFDSAATSQKPQAVIDALDHYYALDNSNVHRGAHSLSARATTAYEAARDKVAAFIKARSRNEIVFTRNASEAINLVAYSWGAQTLQAGDEIILSVMEHHSNLVPWQMLAQRTGAVLKHVPLTATEEFDLEAFDALLSDRTKLVAVVHVSNTLGCVNPVAEIIARSHRVGARVLLDTCQSVPHMPMDVQALDCDWLVASGHKMCGPTGIGFLYGKLDLLEAMPPFLGGGEMIETVFLDHSTYAGLPHKFEAGTPAIGEAIALGAAVDYLSGIGMERIHAYEQDLSNYLYSQLSAIEGLRIYGPNSDRAALAAFNVKGFNASDLATLLDHEGVAIRVGHHCTQPLHRLLGITGSARASLYFYNTHAEVDQFIAALQETLVFFR
1919134_Cbacterium@PSP18594_1__cysteine_desulfurase                                                          MTLAQSPTLAAQVRPDFPILDQQVHEQPLIYFDNAATSQKPQPVIEALRRYYRADNANVHRGGHALSVRATEAFEGARDKVAGFVNAASRNEIVFTRNATEAINLVAYSWGLSNLQPGDEILLSVMEHHSNLVPWQMLARQTGAVLKHVPLSAQESLDLEQFRALLSERTRLVALAHVSNMLGCINPIADAAAIAHQYGARVLVDACQSVPHMPVDARALDCDWLVASGHKMCGPSGIGFLYGRQDLLEAMPPFLGGGEMIEEVWLDRFSCAELPQKFEAGTPAIAEAIGLGAAVDYLSGIGMEAIHAYERQLVSYLYQQLVAVPELRIYGPASGRAALAAFNVGELHGNDIATLIDHDGVAIRSGHHCTQPLHRELGVAGSARASLSFYNTIEEIDAFVAALQETIEFFQ
1453429_CAthalassa@ADB95431_1__cysteine_desulfurase                                                          M------TLIQNIRNEFPVLNQTIQGKSLIYLDSAATSQKPTVVLDALRHYYEKDNANVHRGSHSLSIRATESYEASRDKLAKFINSNDREEIIFTRNATESINLVAYSWGLNNLKPGDEILTSVMEHHSNLIPWQIIAKQTGANIKYIQLTENEDLDLDHFKSILSKKTKLVSIVHVSNMLGCMNPVEEITRLSHSVGAKVLIDACQSVPHTPIDVQNIDCDWLVASGHKMCGPSGIGFLYGKREILESMPPFLGGGEMIDKVFLDHFTYGELPHKFEAGTPAIAEAIALGRAVDYLTEIGMDTIHSYEEQLSSYLFQRLEEIPDLRIYGGTTGRAALASFNVNGIHGSDLSTLLDNEGIAIRSGDHCTQPLHRLLQISGSARASLYFYNTLEEVDEFIVALKETINFFT
2053605_Rsp@HAE05184_1__TPA_asm__cysteine_desulfurase                                                        MTFTQEKTIANKVRRDFPLLHQEVNGKPLIYLDSAATSQKPQVVINALQDYYQQYNSNVHRGAHTLSCKATDAYEIARDKVAKFINAASRQELIFTRNATEAINLVAYSWAMNNLQPGDEIIVTVMEHHSNLVPWHFLAKKNGVVLKFVELTPAKTFDLDHFKTLLSERTKLVSVVHVSNTLGCINPVSEISRLAHSYGAKVLIDACQSTSHMFIDVQQIDCDWLVSSGHKMSAPTGIGFLYGKKEVLESMPPFLGGGSMIADVFLDYSTYGELPYKFEAGTPAIAEAIALGVAIDYLNSIGMNEIHSYEAELTAYLFQQLDKIPQIKTYGPYEGRAALAAFTAGGVHPSDLVTLLDQEGVAIRSGHHCTQPLHYYLGTPATARVSLSFYNTYEEIDVFIKALNNTLDFFH
1880902_Lsp@OCQ94577_1__cysteine_desulfurase                                                                 MTLTLPRSIAQQVRPDFPILDQRVHDQPLVYLDNAATSQKPRQVIDALRHYYEWDNANVHRGVHTLSMRATDAYEAAREKVAKFVNARSFQEIVFTRNASEAINVVAYSWGMSQLQAGDEIILSVAEHHSNLVPWQLVAQRTGAVLKFVGLDATESLDLEQLRSLISDRTKLVSLVHVSNTLGCVLPVAEVVAAARSVGAKVLLDACQSAPHLALDVQALDCDWLVASGHKMCAPTGIGFLYGKLELLRSMPPFLGGGEMIAEVDLERSTYADLPHKLEAGTPAIGEAIALGAAIDYLSAIGMDAIHHYEAELTRHLFDRLGAIPEVRIYGPRSGRAALAAFTVDGIHAHDLSSFLDQEGIAIRSGHHCTQPLHKSLNIASTARASLYFYNTIEEIDRFAQALHATINFFQ
1147_Ssp@AIE73528_1__Cysteine_desulfurase__SufS_subfamily                                                    MVALEVPSLALTVRQDFPILNQQINGHPLVYFDNAATSQKPKVVLEKLLHYYENDNANVHRGAHQLSVRATDAYEGVRSKVAEFINARSPREIVYTRNATEAINVVAYSWAMNNLKPGDEIITTVMEHHSNLVPWQMVAAKTGAVLRFVQLNEQESFDLEQFKSLLSERTKLVTVVHISNTIGCLNPVEEITRLAHQVGAKVLIDACQSAPHYPLDVQVIDCDWLVASGHKMCAPTGIGFLYGKEAILEAMPPFFGGGEMIAEVFFDHFTTGELPHKFEAGTPAIAEAIALGAAVDYLSSLGMETIHNYEVGLTHYLWQGLEQIPQLRLYGPSGDRAALASFNVAGLHASDVATMLDQDGIAIRSGHHCTQPLHRLFDASGSARASLYFYNTKEEIDLFLQSLQATISFFG
197221_Telongatus@BAC09620_1__cysteine_desulfurase                                                           MTIAPSRSLADLCRADFPILARQVHDRPLIYFDNAATSQKPLAVLNTLEDYYRRYNANVHRGVHTLSAEATTAYEGAREKVARFINAAHAEEIIYTRNASEAINLVAYSWGMNTLRDGDEIILTVMEHHSNLIPWQFVAQKTGARLKFVELTPEQTFDLNHYESLLSDRTRLVAVAHVSNTLGCLNPIPEIVRLAHAKGARVLVDACQSVPHLPIDVQQLGCDWLVASGHKMCAPTGIGFLWGRAELLRQMSPFLGGGEMIADVFLDHATYADIPHKFEAGTPAIAEAIALGAAVDYLSQWGMEHIHAYEQELTAYLFKRLQELPAVTVYGPKGDRAALASFTVGEVHPHDLSTILDQSGIAIRAGHHCTQPLHRYLGVQSTARASLYFYNTRAEIDQFIAALGEAIAFFS
321327_Ssp@ABC98610_1__cysteine_desulfurase__SufS_family                                                     MAVDAAADLAAQVRSDFPILQRQVNGQPLIYFDNAATSQKPLAVLQAMDFYYRHSNANVHRGVHTLGNEATEAYEGAREKIARFINAPSPQEIIYTRNASEAINLVAYSWGMSTLERGDEIILSVMEHHSNLIPWQFVAQKTGACLKFIQITPEGELDLEHYRSLLGDRTRLVAVTHVSNMLGSINPVREVVELAHRCGAKVLLDACQSVPHMPVDVQALDCDWLAFSGHKMGGPTGIGVLYGKRELLRAMPPFLGGGEMIAEVYWDHATYADIPHKFEAGTPAIAQAVGLGAAVDYLSQIGLERVHAHEQKLTARLLEGLQRIPGITIYGPKTRRAGLVSFSAEGIHPHDLSTLLDEQGIAIRAGHHCTQPLHRHLQVQSTARASVYLYNTLAEVDRFLEVLAEAVAFFR
685565_Psp@BBC22511_1__cysteine_desulfurase                                                                  MTLTYEKTLADQVRADFDILNQEVNGKPLIYFDNAASSQKPKSVINAWKYYYEHDNANVHRGAHTLSARATDAYEGARDKIAKFINAKSSQEIIYTRNASEAINLVAYTWGWANLKAGDEVILSVMEHHSNIVPWQLIAQRTGAVLKFLEPTDEGILSVEQFKSLLNAKTKLVSIVHVSNTLGCVNPVEEIIPLAHAQGAKVLLDACQSIPHMPIDVQALDCDWLVASGHKMCAPTGIGFLYGKRDILLAMPPFMGGGEMIADVFLDHSTYADLPHKFEAGTPAIGEAIALGAAVDYLMAIGMDKIHAYEQELINYLMDYLVEIPDIKIYGPRHHRAGLAAFTIAGIHANDLSAMLDQEGIAIRSGHHCTQPLHRFLGISGSARASVYFYNTKAEVDTFVTALKEAIAFFK
82654_Psp@AFY71355_1__cysteine_desulfurase                                                                   MTSIQTLTIADRTRADFPILNQEVNGQPLIYFDNAASSQKPIAVLDAWRYYYEHDNANVHRGAHTLSARATDAYELAREKVAKFINARSSQEIVYTRNASEAINLVAYSWGMANLNKGDEVILSAMEHHSNLVPWQMVAQKTGAVLRHVQITDSGELDLEHYKTLLSDRTKLVSIVHVSNTLGCINPIAEIISLAHDRGIKVLLDACQSVPHMPIDVQAIDCDWLVASGHKMCAPTGIGFLYGKLDLLREMPPFLGGGEMIAEVYLDHSTYADLPHKFEAGTPAIGEAIALGAAIDYLQNIGMDKIYAYEQELAGYLLKRMLEIPEIQIYGPLDHRAALVAFAPKGFHANDVAEILDQSGVAIRSGHHCTQPLHSHFGITGTARASLYFYNTVAEIDAFMGHLREAIAFFK
1173263_Ssp@AFY73647_1__cysteine_desulfurase_like_protein__SufS_subfamily                                    MILLNSETLANQTRPDFPILDQDINGHPLIYFDNAASSQKPLQVLNAWRNYYEHDHSNVHRGAHTLSRRATEGYEAARDKVAKFINARSAQEIIYTRNATEAINLVAYSWGMANLKAGDEVILSAMEHHSNIVPWQIVAQKTGAVLKFVQLTKSEEFDLDHYKSLLSDRTKLVSIVHISNTLGCINPIAEVITLAHHYGAKVLIDACQSVPHMPINVQEIDCDWLVASGHKMCAPTGIGFLYGKSEILNQMPPFLGGGEMIAEVYLDHSTYADLPHKFEAGTPAIGEAIALGAAVDYLTAIGMERIHRYEQELISYLIPQLQDIPELKIYGNLNHRAGLASFSATYIHAHDIAQLLDQEGIAIRSGHHCTQPLHRYLGITGTARASLYFYNTKAEIDAFIFSLKEAISFFL
1947904_Cbacterium@DBAX01000041_1_4___2326_3552                                                              M------ALGAATRNDFPILAQTIHGQPLIYFDNAASSQKPTAVLDAWQHYYRCDHANVHRGAHTLSNRATAAYEQSRIKVAQFIGARTPYEIVFTRNASEAINLVAQTWGLSRLKPGDEILLTVMEHHSNIVPWQIVAQRTGAVLRFVPVTADGSFDGDAYQRLLGDRTKIVSFVHVSNTLGCITPAAEIIRLAHACGAKVLLDACQSVPHMPIDVQELDCDWLVASGHKMCAPTGIGFLFGKEQLLEAMPPFLGGGEMIAEVYLDHATYAELPHKFEAGTPAIGEAIALGAAVDYLSHLGMDTIHAYEGELTAHLMAGLSALGDVTIYGPT-QRAGLAAFTGPGVHANDIAAMLDQEGIAVRSGHHCTQPLHRSLGLSGTARASLYFYNTHAEVDRFLLKLEEVLAFFR
1188229_Glithophora@APB33545_1__cysteine_desulfurase                                                         MTVTTLRNLAAITRGDFPLLDQEIHGHPLIYFDNAATSQKPRQVLQSLQGYYEYANANVHRGVHTLSNRATEAYETARNKCAELIHAPQDECLIFTRNASEAINLVAYSWGMTQLQPGDEIILTVMEHHSNLVPWQWVAQRTGAILKFVPLTTQETFDLQHYQSLLSNRTKLVACSYVSNTLGCVNPVAEIIQSAHHWGAKVLLDACQAVPHMVVDVQVLDCDWLMASGHKMCGPTGAGFLYGKPELLRQMPPFLGGGEMIVDVFLDHSTYADIPHKFEAGTPAIAEAIMLGAAVDYLQNISLDAIHEYEQELVADLWQKLKAIPGIRLLGPPPERAGLVAFTLADIHPHDLATILDQAGIAIRAGHHCTQPLHRYLQVQSTARASLYFYNTVAEIDRFIAVLNEAVEFFH
195250_Ssp@CM001776_1_2785___3014522_3015811                                                                 MSATVDDALAVQVRSQFPILSRQVNGKPLVYLDNAATSQKPEAVLQAMDRYYRSSNANVHRGAHTLSREATDAYELSRVKVAQFINATSAREIVFTRNASEAINLVAYSWGMNHLAAGDEVILSVMEHHSNLVPWQFVAQKTGATLKFVRLTETGEFDLEHYRSLLSDRTQLVATVHVSNMLGCVNPVAEIAQLAQQYGAKVLIDACQSVPHMAVDVQALGCDWLVASGHKMCGPTGSGFLYGKEDLLLSMPPFLGGGEMIADVSLERSTYADLPHKFEAGTPAIAEAIGLGAAVDYLSEIGMDRIHDREQALTAYLLAGISEIEGVRVYGPSIDRAGLVSFTVEGIHANDIAALLDEEGVEIRSGHHCTQPLHGELGVSATARASVYFYNTQADIDAFLKALKSTIEFFS
2024880_Ssp@MAB54708_1__cysteine_desulfurase                                                                 MTAHGSLTLPERFRSDFPILEQSSEGRPLIYLDHAATSQKPRQVLDALLHYYASDNANVHRGAHQLSARATEDFEAARSSTARFISAASPREIVFTRNASEAINLVARSWGDANLREGDEVLLSVMEHHSNLVPWQLLAQRTGCLLRYAGINESGELDLDDFHSKLTDRTRLISLVHISNVLGCCNPLEQVISSGHAAGSLVLVDACQSLAHKSIDVSTLDADFLVGSSHKLCGPTGMGFLWAREALLEAMPPFLGGGEMIEDVFLDHSTWATLPHKFEAGTPAIGEAVGMGAAISYLQEVGLDAIQAWEAELTRHLFVRLHAIDGVRVLGPTPDRGALATFLVDGVHANDIAELIDASGICIRSGHHCCQPLHRHFGVTASARASLSFITTMEEIDRFSEELASTVSFLR
84588_Ssp@CAE06837_1__putative_cysteine_desulfurase_or_selenocysteine_lyase                                  MTTDDMGVLSDRYRADFPILDQRPDGHPLIYLDHAATSQKPRQVLQALEQYYAADNANVHRGAHQLSARATESFEAARTVTAEFVRAASPREIVFTRNASEAINLVARSWGEANLREGDEVLLTLMEHHSNLVPWQLLAQRTGCVLRHVGITEAGELDLEDFRSKLTDRTRLVSLVHISNALGCCNPLDQVIPAAHAAGALVLVDACQSLAHKPIDVAGLDVDFLVGSSHKLCGPTGMGFLWAREALLEAMPPFLGGGEMIQDVFLDHSTWAVLPHKFEAGTPAIGEAVGMGAAIRYLQAIGLEAIQAWEAQLTRHLFGRLQAIEGVRVLGPTSDRGALATFLVDGVHANDIAALMDASGICIRSGHHCCQPLHRHYGVTASARASLSFISTFEEIDRFSEELTSTIGFLR
64471_Ssp@ABI47804_1__cysteine_desulfurase__SufS_family_protein                                              MTTNAAVTLAERVRADFPIFDQVSSGQPLIYLDHAATSQKPRVVLDAIQHYYACDNANVHRGAHQLSARATESFEAARATTAGLIGASSSKEIVFTRNATEAINLVARSWGDAQLKAGDEVLLTVMEHHSNLVPWQLLADRTGCVLRHVGVTPDGTLDLADLREQLSEKTRLVSLVHISNTLGCCNPIEEIAVLAHAVGAKVLVDACQSLAHKSIAVKTLGADFLVGSSHKLCGPTGMGFLWASEEILMAMPPFLGGGEMIQEVFLDHSTWAELPHKFEAGTPAIGEAIGMGAAITYLQTLGLDAIQAWEAELTTHLFSRLQSINGLRILGPTPERGALATFVVEGVHANDIAAMLDLAGVCIRSGHHCCQPLHRLYGVTGSARASLSFCTTHAEIDRFADELVSVIDFFR
210768_Ssp@NQKX01000006_1_62___58941_60314                                                                   LTTAPGENLAALTRPDFPLLAQQCLGQPLIYLDHAATSQKPRQVLEALQGYYSHDNANVHRGAHQLSARATDAFEGARDKTARFIAAATPREIVFTRNASEAINLVARSWGDAFLRPGDEILLTVMEHHSNLVPWQLLAARTGAVLRHAGLTDTGELDMEDFSRLLNERTRLVSVVQISNTLGCLNPIAAIAQLTHQAGALLLVDACQSLPHLPVNVAALGADFLVGSSHKLCGPTGMGFLWAREALLEAMPPFLGGGEMIQDVGLDVSTWAELPHKFEAGTPAIGEAVGMGAALDYLNAIGLERIHAWEQGLTRHLFQRLQAIEGLTVLGPTPDRGALAAFTVEGLHANDLSALLDAGGICIRSGHHCTQPLHRHYGLSATARASLAFTTTFEEIDRFADELQSSVEFLK
2026889_Csp@PHX67885_1__cysteine_desulfurase__partial                                                        ---MVAPNLAALTRPDFPLLAQTCLGQPLIYLDYAATSQKPRQVLAALQHYYDHDNANVHRGAHQLSARATEGFEAARSKTATFIGAANAREIVFTRNASEAINLVARSWGEANL--------------------------------------------------------------------------------------------------------------------------------------------------------------------------------------------------------------------------------------------------------------------------------------------------------
1655601_Cbacl30@KRO94778_1__cysteine_desulfurase                                                             MTTVVASNLAALTRPDFPLLAQTCLGQPLIYLDYAATSQKPRQVLAALQHYYDHDNANVHRGAHQLSARATDGFEAARAKVAAFIGAASAREIVFTRNASEAINLVARSWGDANLGPGDEVLLTVMEHHSNLVPWQLLAARTGCVLRHAGLTETGELDLDDLRSQITERTKLVSLVQVSNTLGCLNPIEQVAALAHAAGALVLVDACQSLPHLPLNVAALRADFLVGSSHKLCGPTGMGFLWAREALLEAMPPFLGGGEMIQDVYLDHSSWADLPHKFEAGTPAIAEAIGMGAALDYLSAIGLERIHAWEQQLTRQLFERLQAIEGVRILGPTPDRGALAAFTVDGLHANDIAALLDSAGICIRSGHHCTQPLHRLYGLPGSARASLGFTTTPEEIDRFAEELEGTITFLR
292564_Cgracile@AFY28691_1__cysteine_desulfurase_like_protein__SufS_subfamily                                MTPPVVADLAVQTRPDFPLLAQTCLGQPLIYLDYAATSQKPRQVLEALQQYYSLDNANVHRGAHQLSARATDHFEAARGKVAAFIGAASAREIVFTRNATEAINLVARTWGDANLREGDEVLLSVMEHHSNLVPWQLLAARTGCVLRHAGVTESGELDLEDFKAKLSDRTKLVSLVHVSNTLGCLNPIEAVAELAHGAGALLLVDACQSLPHKPVDVAALGADFLVGSSHKLCGPTGMGFLWAHEALLEAMPPFLGGGEMIHDVYLDHSTWADLPHKFEAGTPAIGEAIGMGAALDYLQNLGMERIHAWEQQLTRRLFERLQAIDGVRILGPTPDRAALAAFSVEGLHANDIAALLDSAGICIRSGHHCTQPLHRHYGLASSARASLGFTTTPEEIDRFAEELEGTIGFLR
74547_Pmarinus@CAE21778_1__putative_cysteine_desulfurase_or_selenocysteine_lyase                             MTSETSANLAELTRADFPLLGQTCLGQPLIYMDHAATSQKPRQVLDALQHYYDHDNANVHRGAHQLSVRATEDFERARQKVADFIAASSAREIVFTRNASEAINLVARTWGDANLHEGDEVLLTLMEHHSNIVPWQMLAKRTGCVLRFVDLTDCGELDLNDLRHKLSERTRLISLAHLSNVLGCFNPISEVTAEAHRFGALVLLDACQSLPHMPVDVSRLGCDFLVGSSHKLCGPTGMGFLWAREELLDAMPPFLGGGEMIQDVYLDHSSWADLPYKFEAGTPAIGEAIGMGVALDYLNQVGLDRIHAWEQQLTLQLFDRLQAIDGLTILGPTPDRAVLAAFTVDGLHPNDVGALLDSAGICIRSGHHCTQPLHRHYGIPGSARASLSFTNTPEEVDRFAEELVATIGFLR
2162190_Psp@QCFN01000002_1_65___59000_60250                                                                  MS---IQNLAELTRGDFPLLDNKASQHKLIYFDHAATSQKPKDVINALTNYYSHYNANVHRGAHQLSARATESFEGAREITANFVKANSSREIIFTRNASESINLVARSWGEENIREGDEILLTIMEHHSNIVPWQILAKKTGCKLRFAELTVDGELDIEDFLSKLSHRTKLVSLVHISNSLGCCNPIQEVVSIARKFDTLILLDACQSLAHRAIDVASLDVDFLVGSSHKLCGPTGIGFLWSREELLDQMPPFLGGGEMIQEVFLDQSSWSNLPHKFEAGTPAIAEAIGMGVAIKYLENLGFEKIQDWEKTLTTHLFDSLESVEGIKIYGPSPNRGSLASFTIDGVHVNDLAELLDTRGICIRSGHHCCQPLHRYYGIPGTARASLSFTSTIEEINYFKDELISIVDFLK
316278_Ssp@CAK28918_1__Selenocysteine_lyase                                                                  MASALGLDLAQRTRGDFPVLDQQIHGRPLIYLDYAATSQKPRQVLEALDHYYRCDNANVHRGAHSLSARATDAFEAARNTTAALVGSADPAEIVFTRNATEAINLVAMTWALDQLQPGDEILTTVMEHHSNLVPWQMVAARTGAVLRHVGLTATGELDLDDLRGQLNGRTRLVALAHVSNTLGCLNPIAEVVSLAHAVGARVLVDACQSLPHLPVDVKQLECDWLVGSSHKLCGPTGMGFLWGRRELLEQAPPFLGGGEMIDEVFLERSTWAALPHKFEAGTPAIGEAIGMAAAIDYIQALGLAAIHRWEQRLTARLWEGLSRIDGVRLLGPSPDRGALAAFVVDGLHANDLAALLDASGICIRSGHHCTQPLHRLLGLSGSARASLGFTTTEAEIDAFLEELASSAAFLR
2055796_Sbacterium@HBU26773_1__TPA_asm__cysteine_desulfurase__partial                                        MNTAIVNDLAQRCRGDFPVLNQTINGKPLIYLDHAATSQKPKRVLDALNNYYSHDNANVHRGAHSLSARATDAFEAARTKVAKFIGANDSAEIVFTRNATEAINLVACTWANANLQPGDEILTSVMEHHSNLVPWQLVANRTGAVLRHVGITANGELDIDDFRAQLNQRTRIVPLVQLSNSLGCLNPIANLVELAHAVGAKVLVDACQSVAHIPVDVQALACDWLVASSHKLCGPTGMGFLWGRRELLEEAPPFLGGGEMIDEVFLSHSTWAGLPHKFEAGTPA-------------------------------------------------------------------------------------------------------------------------------
1608213_CSspongiarum@KKZ14302_1__cysteine_desulfurase                                                        MTTERQLDLARLTRPDFPLLDQSLQGQPLVYMDHAATSQKPRHVIDALVDYYRCHNANVHRGAHTLSARATEAFESARATVARFVGAADAREIVFSRNATEAINLVAYSWALDHLKPGDEVVLSVMEHHSNLVPWQLMAQRTGAVLRHVGITPQGEMDVDHCQQLLNERTRLVSFVHLSNTLGCLNPAAEITAMAHGVGARVLVDGCQALPHRPVDVQALGCDWYVGSGHKLCGPTGIGFLWGREDLLETMSPFLGGGEMIATVQLGTSTWAELPHKFEAGTPAIAEAIGLAAALDYLSALGLEKIHAWEQQLTQHLFDRLQAIDGLTIYGPDPDRGALASFTVAGAHAHDVAALLDSTGICIRSGDHCTQPLHRALQVTATARASLSFTNTMEEIDRLAHQLQEAVNLLR
59919_Pmarinus@CAE18529_1__putative_cysteine_desulfurase_or_selenocysteine_lyase                             MET--KKNFPLIDKKDFPLLENNKNKNTIIYLDHAATTQKPIQVLEKIDEYYKNFNANVHRGAHQLSAKATEEFENSRSLIAKYVNAYSTKEIIFTRNATEAINLVARSWGEFTLKENDEILLSIMEHHSNIVPWQMVAAKNKCKLKFVGIDQDGRLDINDFKSKLTTKTKLVSLLHISNTLGCCNPIKEITKLARDKGSLVLLDACQSLAHQKLDINELGIDFLAGSGHKLCGPTGIGFLWSRKEILEKIPPFFGGGEMIQDVFEEKSTWAELPHKFEAGTPAIAEAIGLAAAINYINNIGLDRISEYEKEITKYLFKKLKQIEDLEIIGPSPNRAALATFYVKEIHSNDIAEILDSKGICIRSGHHCCQPLHRHIGINSTARISMNFTTTKEDINTFIEKLKETISFLK
59920_Pmarinus@AAZ58921_1__cysteine_desulfurase                                                              MNN--VKNIAEKSRNDFPLFNGDIN-KNLIYLDHAATSQKPKQVIDSLKKYYSFQNANVHRGAHQLSALATEKFENSRKLTANFINSKNEKEIIFTRNATEAINLVAYTWGNYELQENDEILISLMEHHSNIVPWQLIAKAKKCKLIYINIDKNGELDFDDFKKKLSDKTKIVSLVHVSNTLGCCNPIEEISSLAHQKGSLVLLDACQSLAHKQVDIKKLGIDFLAGSSHKLCGPTGIGFLWGREEILKKIPPFLGGGEMINEVFKDNSTWAELPHKFEAGTPAIGEAIGMGTALQYLQSIGLNEIHNYEKELTKYLFEKLEEIDDLKILGPSPDRGPLATFYIKGIHSNDVAELLDNSNIYIRSGHHCCQPLHRFYGIKSTARASLSFTSTPSEIDSLAEELKSVISFLK
2162204_Psp@QCJQ01000004_1_1___3_1103                                                                        MQN--KVDLAEFTRKDFPIFSQNATGKKLIYLDHAATSQKPIQVIEAIQDYYKHKNSNVHRGAHQLSAIATAEFENAREITSKFIKAKSSAEIVFTRNATEAINLVAQSWARKNLNEGDQILLTIMEHHSNIVPWQIIAQEKKVKINFANITPNGELDLEDFKSKLNDRTRLISLVHISNTIGCCNPIKKIAKLAHANGSLVLLDACQSLAHQPIDVTSMNIDFLAGSSHKLCGPTGIGFLWAREEILEEMPPFLGGGEMINEVFLEYSNWAELPHKFEAGTPAIGEAIGLGKALVYLNKIGLEKIHEYEKNLTRILFNHLKEIDRLKVLGPESNRGSLATFIVEDIHSNDLAELLDSDNICI------------------------------------------------
167539_Pmarinus@AAP99129_1__Selenocysteine_lyase                                                             M--KSKKNLAEITRKDFELFSLGQENNDLIYLDHAATSQKPKFVIERMVHYYKYENANVHRGAHQLSAKATQAFEDAREITSQFVQAKSNREIVFTRNATEAINLVAYSWGDSQLKEGDEILITLMEHHSNLVPWQLLAKRKGCKLRYIGITKTGELDLNDLKNKVNEKTKLVCLLHVSNTLGTCNPIKKISEIAHSAGALILIDACQSLAHKKINVEALDIDFLAGSSHKLCGPTGCGFLWAKEEILEIMPPFLAGGEMIQDVSLQKSNWSDLPHKFEAGTPAIGEAIGMGAAISYLQSIGLENIGLYEKELTQYLFKNLETIEGIRILGPTPNRAPLATFYIENIHSNDIAELLDSKNICIRSGHHCCQPIHEYYGISSTARASLSFTSTKKEIDFFTQELMSSINFIK
1499498_Psp@KGG13312_1__Cysteine_desulfurase                                                                 M--QKKNNIAEITRIDFPLIS---NNKNLIYLDHAATSQKPYKVIDALKYYYEFDNANVHRGAHQLSCRATKAFENARDITAGFINAESSREIVFTRNATEAINLVAYSWGDSNLKEGDEILISLMEHHSNIVPWQLLAKRKKCIIKYIGITHNGELDIDDAFSKINEKTRICSIQHVSNVLGCCNPINKIAEKVHNFGALIMIDACQSLAHQPINVRDLKIDFLAGSAHKLCGPTGSGFLWAKEKTLENMPPFLGGGEMIQDVSLDSATWADLPHKFEAGTPAIAEAIGMGAALKYLQSIGLHNIKSYERELTEYLFKKLELIEDIYIMGPRINRAPLATFTIKNIHSNDIASLLDANNICIRSGHHCCQPLHKFFGINSSARASLNFTSTINEIDLFVEQLISVINLLK
1951931_Hbacterium@DBME01000068_1_4___1058_2293                                                              ---TLAPLDVQKIRQDFPSLVTPFHGKPLIYLDSAVSSLTPLAVVERLTRYQSFEHTNVHRGVSTLSQEATDRYEEAREKVRAFINARSTRQIIWTRGTTESINLVAQTYGRQMIHEGDEILLSAMEHHSDIVPWQLLAQERGAKIRVIPMNDAGELILDGLEDLITDRTRIIGVTHVSNVLGTINPVKEIIARAHAKGVPVLVDGAQAVPHLKVDVTDLDADFYVFSGHKLSGPTGIGVLYGRQSLLESMPPWHGGGSMILSVTWEGTTFAAIPGKFEAGTPPIAQAIGLGAAIDYVSALGLDRIAAHEHDLLAYATGRLKAIPGLRIIGEAREKASVISFVLDGIHPHDIGSILDHDGIVVRAGHHCAQPVMTRFGIPATTRASFAFFNTRADVDALVSGILKVQEIFQ
1121920_Gfermentans@AUAU01000006_1_77___92386_93633                                                          MSPTAQPLDVAAIRRDFPLLSRILHGKPVVYLDSAVSGQMPLRTIERMAKYERDEHTNVHRGVSTLSQEATDAYEAAREKVRKFIGAASIKEIVWTRGTTESINLVAQTFGRMKVGAGDEILLSAMEHHADIVPWQMLAEEKGATLKVIPLTDDGELILDSLDELITDRTRIVGVVHVSNVLGTINPVKEIIARAHAKGVPVLVDGAQAVPHLKVDVKDLDADFYVFSGHKLSGPTGIGVLYGKLAHLDAMPPWHGGGNMIRSVSWEKTTYIAAPGKFEAGTPPIAAAIGLGESIDYLEALGLDRIAAHEHELLAYATEKLSAIPGLRILGQAKDKASVLSFVVDGIHAHDMGSLLDGEGVVVRAGHHCAQPIMTRFGVPATTRASFAYFNTREDVDVLVSAVLKAIEIFK
2052165_Hbacterium@PMJK01000162_1_4___2420_3655                                                              ---AVQPLDVTAIRKDFPLVSRVLNGKPVIYLDSAVSGQMPLPVIERMSKYERDEHTNVHRGVSTLSQQATDYFEAAREKVRRFIGAASIREIVWTRGTTEAINLVAQTFGRMMVKEGDEILLSGMEHHANIVPWQMLAEEKGATIKVIPMTDDGELILESLDELITDRTKLLGVVHVSNVLGTVNPVKEIIARAHARGVPVLVDGAQAVPHLQVDVKDLDADFYVFSGHKLSGPTGIGVLYGKLAHLEAMPPWQGGGSMIRSVTWEKTTYVAAPGKFEAGTPPIAAAIGLGKAIDYLTALGLDRIAAHEHDLLVYATERLTRIPGLRILGTAKQKASVISFVVEGIHPHDMGSLLDGEGVVVRAGHHCAQPVMARFNVPATTRASFAYFNTREEVDVLVSAVEKAIELFK
903818_Hfoetida@KI912268_1_1295___1536736_1537962                                                            MT---KYLDVATIRQDFPLLTAPFHGKRLVYLDSAVSGQVPLPAIERMHHYEAYEHTNVHRGVSTLSQEATDSYEGAREKVRALLNAPSSKQVIWTRGTTESINLVAQAWGRQNVKEGDEILLSAMEHHANIVPWQLLAQEKGAKIKVIPMNDRGELILEDLDGLLTERTKIVGVTQVSNVLGTINPVKEIIAKAHAKGIPVLVDGAQGVPHMPVDVQDLDCDFYVFSGHKLSGPTGIGVLYGRKELLEAMPPWHGGGSMILSVTWEKTVFMGIPAKLEAGTPAITQAIGLGAAIDYLKGLSFDRIAAHEHALLQYATDRLKAIEGLRIIGEAANKASVISFVLEGIHPHDIGSILDHEGIVVRAGHHCAQPVMQHFQVPATTRASLAYYNDEADVDALVVGIQKVKDIFG
338969_Rferrireducen@ABD69589_1__cysteine_desulfurase                                                        MNNMPPAFNVARVRADFPILGLTVAGKPLVYLDNAASSQMPQPVIDRLVRYQSTEHANIHRAVHYLSETATAAYEAARTRLQRFINAREAREVIFTSGTTEGINLVAHGWGRQNIRAGDEIILTVLEHHSNIVPWQMLALEKGAILRVVPINDAGELLVDEYEALFNERTRLVSVGHVSNALGSINPVKQMIAFAHARGVPVLVDGAQAAPHLAVDVQDLDCDFYAFSGHKMCGPTGIGVLYGRAALLEAMQPFKGGGDMIHTVTFEKTTYAPIPNKFEAGTPPIAAAIGLGAAVDYLSSIGMPAIAAHEHELLRYATEHLSALPGVRLMGTAKDKAAVLSFAVQGIHPHDMGTLLNQEGVAVRTGHHCAQPLMVRLGVVATSRASFAFYNTLADVDALVAGIRSVQKVFA
50421_Rsp@PKWM01000032_1_6___4347_5624                                                                       MNTTPPAFDVARIRADFPILKLRVVGKPLVYLDNAASSQMPQPVIDRLLRYQTTEHANIHRAVHYLSETATAAYEAARVKLQRFINAREAREVIFTSGTTDSINLVMHGWGRKFIKAGDEIILTVLEHHSNIVPWQMLALEKGASLRVVPINDAGELLLDEYQALFNERTRLVCVGHVSNALGSVNPVKEMIAFAHARGVPVLVDGAQAAPHLTLDVQDLDCDFYAFSGHKLCGPTGIGVLYGRATLLEAMQPFRGGGDMIHTVTFEKTTYASIPNKFEAGTPPIAAAVGLGAAVDYILSIGMEAIATHEHDLLCYATEQLSALPGVRLLGTARDKAAVLSFAVQGVHPHDVGTLLNTEGVAVRTGHHCAQPLMARLGVVATSRASFAFYNTRSDVDALVAGIGSLQKVFA
44576_Nhalophila@SDX90990_1__cysteine_desulfurase___selenocysteine_lyase                                     MKSQATPTAMQHLRADFPILGIRVGDKPLVYLDNAASSQMPQAVIDRLVRYQTTQHANIHRAVHHLSEVATQEYENARRKLQHFMGAREEKEVIFTSGTTDSINLVMHGYGRKFIQSGDEIILTTLEHHSNIVPWQMLAEEKGAHIRVVPINDSGELLVEAYEKLFNSKTRFVGLSHVSNALGTINPIKDMIAIAHQHGVPVLIDGAQAAPHLQVDVQELDCDFYAFSAHKLFGPTGIGVLYGKAHLLEAMQPYKGGGDMIASVTFEKTIYNELPYKFEAGTPPIAAAIGFGAAIDYLNQIGLDNIAAYEHDLLRYATEQIQAMPGVRIIGNSLNKVAVISFVIDGIHPHDVGTLLNQEGIAVRTGHHCAQPIMERFKVPATSRASFAFYNNRDEVDALVAGIRSVQKVFA
228410_Neuropaea@CAD85358_1__Aminotransferase_class_V                                                        MKMQTIASGMERLRADFPILDIKVGDKPLVYLDNAASSQMPQAVIDRLVHYQKTQHANIHRAVHHLSDLATQEYEAARRKLQHFIGAREEREVIFTSGTTDSINLVMHGYGRKFIQNGDEIILTALEHHSNIVPWQMLAEEKGARIRVVPINDAGELLVDEYEKLFNSRTRFVGLSHVSNALGSINPIKRMIATAHQHGVPVLIDGAQAAPHMKIDVQDLDCDFYAFSAHKMCGPTGVGILYGKAHLLESMQPFKGGGDMIASVSFEKTTYNDIPYKFEAGTPPIAAVIGFGAAIDYLEQIGLDAIAAYEHELLVYASEQIRMIPGVRIVGDCPDKVAVISFVVDGIHPHDVGTLLNQDGIAVRTGHHCAQPIMQRFNVAATSRASFSFYNTKEEIEVLVAGIRSVQKVFA
335283_Neutropha@ABI59491_1__cysteine_desulfurase                                                            MKITTTVPGIGQFRADFPILDIKVDDKPLIYLDNAASSQMPQAVIDCLVRYQKTQHANIHRAVHYLSNLATQEYEAARCKLQNFIGAREDREVIFTSGTTDSINLVMHGYGRKFIQRGDEIILSELEHHSNIVPWQMLAEERGAHIRVAPINDAGELLVEEYEKLFNSKTRFVALSHVSNALGSINPIKRMIAIAHQHDVPVLIDGAQAAPHLKIDVQDLDCDFYAFSAHKMCGPTGIGILYGKAHLLESMQPFKGGGDMIASVSFEKTTYNEIPYKFEAGTPPIAAAIGFGAAIDYLEQIGLDAIADYEHELLLYASEQIRMIPGVKIIGDCPDKVAVISFVIDGIHPHDVGTLLNQEGIAVRTGHHCAQPIMQRFNVAATSRASFSFYNTKKEIDALVAGIRSVQKVFA
1946978_Nsp@DDIT01000086_1_12___8691_9956                                                                    MKIMQPGAELAQLRADFPILATKVAGKPLVYLDNAASSQMPQSVIDCLVRYQTTQHANIHRAVHHLSEIATQEYEAARHKLQHFIGAREVREVIFTSGTTESINLVMHGYGRKFINQGDEIILTTLEHHSNIVPWQMLAEEKGAHIRVVPINDAGELLLDEYQKLFNANTRFVALSHVSNALGTINPVKEMIAIAHEHGVPVLIDGAQAAPHMQVDVQTLDCDFYAFSAHKMCGPTGIGVLYGKAHLLESMHPFKGGGDMIASVSFEKTTYNELPYKFEAGTPPIMAAIGFGAAIDYLSEVGLNKIAAFEHELLVYATEAINSIPGVRIVGDNPKKVAVVSFTIDGIHPHDVGTLLNEEGVAVRTGHHCAQPIMQRFNIPATSRASFAFYNTKKEIDALAAGIRSVQKVFA
52442_Nnitrosa@PTM68769_1__cysteine_desulfurase                                                              MKITFPSELATRYRADFPILDICVNDKSLVYLDNAASSQMPQQVIDRLVRYQTAQHANIHRAVHYLSEVATHEYETARRSLQHFINAREDREIIFTSGTTESINLVMHGYGRKFIQQDDEIILTNLEHHSNIVPWQMLAEEKGARIRVVPINDAGELLIEEYEKLFNSRTRFVAITHVSNALGTINPIKNMIAFAHMKGVPVLVDGAQAAAHIKIDVQDLDCDFYAFSAHKMCGPTGVGILYGKAHLLESMQPFKGGGDMIASVTFEKTTYNTIPYKFEAGTPPIAAAIGFGSAIEYLSKIGMDTIAAYEHELLSYATEQLEAMPGVRIIGNTRTKVAVISFTIEGVHPHDVGTLLNQEGIAVRTGHHCAQPIMQRYNIPATSRASFAFYNTKAEVDALVAGIQSVQKVFS
1881053_Nsp@SDG86237_1__cysteine_desulfurase___selenocysteine_lyase                                          MKITYTSGLAARYRADFPILNLKVNDKPLVYLDNAASSQMPQSVIDRLVRYQTTQHANIHRAVHYLSEVATLEYEAARRTLQHFINAREEREIIFTSGTTDAINLVMHGYGRKFIKNGDEIILTNLEHHSNIVPWQMLAEEKGATIRVVPINDAGELLVDEYEKLFNSRTRFVAITHVSNALGTINPIKNMIAFAHKQGVPVLIDGAQAAPHLKIDVQDLDCDFYAFSAHKLCGPTGIGILYGKAELLESMQPFKGGGDMISSVTFEKTTYNILPYKFEAGTPPIAAAIGFGAAIDYLSKIGLDAIAAYEHDLLTYATEQIETIPGVHIIGHTRTKVAVLSFTIDGVHPHDVGTLLNQEGIAIRTGHHCAQPIMQRFRIPATSRASFAFYNTKKEADALVASIHSVQKVFS
44574_Ncommunis@AKH36703_1__cysteine_sulfinate_desulfinase                                                   MKITSTSELAARYRADFPILNLKVNDKPLVYLDNAASSQMPQSVIDRLIRYQTTQHANIHRAVHYLSEIATREYETARRTLQHFINAREDREIIFTSGTTDAINLVMHGYGRKFIQSGDEIILTNLEHHSNIVPWQMLAEEKGATIRVVPINDAGELLVDEYEKLFNPRTRFVALTHVSNALGTINPIKSMIAFAHQQGVPVLIDGAQAAPHMKVDVQDLDCDFYAFSGHKLCGPTGIGILYGKAKLLESMQPFKGGGDMIASVTFEKTTYNTIPYKFEAGTPPIAAAIGFGAAIEYLSKIGLDAIAAYEHELLNYATEQIITIPGVHIIGNTRTKVAVLSFIIDGVHPHDVGTLLNQEGIAVRTGHHCAQPIMQRFKIPATSRASFAFYNTKAEINTLVEGIHSIQKVFS
1970511_Gbacterium@OYY47307_1__cysteine_sulfinate_desulfinase                                                MNAKSSPLDVERIRQDFPILKLQVNDKPLVYLDNAASSQMPQQVIDRIVRYQTTQHANIHRAVHYLSETATHEYEIARRTLQKFINAKEDREIIFTSGTTEAINLVMHGYGRKFIKAGDEIILTTLEHHSNIVPWQMLCEETGAKIRVVPINDAGELDIDVYESLFNERTKFVGVVHISNALGTINPVKEMIAFAHARGVPVLVDGAQAAPHLKVDVQELDCDFYAYSGHKLCGPTGIGMLYGKAKHLEAMQPYKGGGDMILSVTFEKTTYNTIPFKFEAGTPPIMAAIGLGAAIDYLQTIGLDNIAAHEHALLAYATAQINDMPGVGIIGTAKNKASVISFAIDGVHPHDIGSLLNQEGVAVRTGHHCAQPVMNRYRVPATSRASFAFYNTMAEVDALIAGIRVVQKVFA
1855333_Nsp@SFH45630_1__cysteine_desulfurase___selenocysteine_lyase                                          MKLFTSMFDVEHIRADFPILKLQVEGKPLVYLDNAASSQMPQQVIDRLVRYQTSEHANINRGVHYLSETATAEYESARRRLQHFINAREDREVVFTSGTTDSINLVMHGYGRKYIRAGDEIILTTLEHHSNIVPWQMLAEEKGAKIRVVPISDAGELLVDEYEKLFNARTKFVGVLHVSNALGTINPVKEMIAFAHARGVPVLVDGAQAAPHMAVDVQDLDCDFYAFSGHKLCGPTGIGVLYGKAELLERMQPFKGGGDMILSVTFEKTTYNSIPHKFEAGTPPIAAAIGLGAAVDYLSAIGLDTISAYELKLLNYATEQISNLPGVRVIGTAARKTAVLSFVMEGVHPHDIGTLLNHEGVAVRTGHHCVQPVMLRLRVPATARASFAFYNTMAEVDTLISGIRTVQKVFT
1288494_Nlacus@ARO87295_1__aminotransferase_class_V_fold_PLP_dependent_enzyme                                MQLFASMLDVEKIRADFPILKLQVGGKPLVYFDNAASSQMPQPVIDRLVRYQITQHANINRGVHYLSETATAEYEESRRKLQRFINAREDREVIFTSGTTDAINLVMHGYGRKFIGAGDEIILTTLEHHSNIVPWQMLAEEKGAKIRVVPITDAGELLIDEYEKLFNERTKFVGVMHVSNALGTINPVKSMIAFAHARGVPVLIDGAQAVPHMKVDVQDLDCDFYAFSGHKMCGPTGIGILYGKAELLERMQPFKGGGDMILSVTFEKTTYNTIPHKFEAGTPPIAAAIGLGAAIDYLLSIGMDAIASQEFDLLNYATEQISRVPGVRIIGTAAMKTAVLSFEVKGVHPHDIGTLLNQDGVAVRTGHHCVQPVMLRLKVPATTRASFAFYNTMAEVDSFIASLRTVQKIFT
1855332_Nsp@SCY02364_1__cysteine_desulfurase___selenocysteine_lyase                                          MQLFDLMFDIEKVRADFPILKLQIDGKPLVYFDNAASCQMPQPVIDRLVRYQTTQHANINRGVHYLSETATAEYEESRRKLQRFINAREDREVIFTSGTTDAINLVMHGYGRKFIGAGDEIILTTLEHHSNIVPWQMLAEEKGAKIRVAPINDAGELLIDEYEKLFNERTKFVGVMHVSNALGTINPVKSMIAFAHARGVPVLIDGAQAVPHMKVDVQDLDCDFYAFSGHKMCGPTGIGILYGKAELLERMQPFKGGGDMILSVTFEKTTYNTIPHKFEAGTPPIAAAIGLGAAVDYLLSVGMDTIASQELDLLNYATEQISRVPGVRIIGTAAMKTAVLSFEVKGVHPHDIGTLLNQDGVAVRTGHHCVQPVMLRLKVPATTRASFAFYNTLAEVDSFIASLRTVQKIFT
323848_Nmultiformis@ABB74006_1__cysteine_desulfurase                                                         MKIIDSTLDVARVRADFPILELQVEGKPLVYLDNAASSQMPQPVIDRLVRYQTRQHANINRGVHYLSETATAEYEAARCKLQRFINAREDREVIFTSGTTDSINLVMHGYGRKFIGAGDEIILTTLEHHSNIVPWQMLAEEKGARIRVVPINDAGELLIDDYEKLFNERTKFVGVMHVSNALGTINPVREMIAFAHARGVPVLVDGAQAAPHMKVDVQELDCDFYAFSGHKMCGPTGIGILYGKAELLERMQPFKGGGDMILSVTFERTTYNSIPHKFEAGTPPIAAAIGLGAAVDYLSNVGINAIAAYEIELLNYATEQILQIPGVRIIGTAAKKTAVLSFEVAGVHPHDVGTLLNQEGVAVRTGHHCVQPVMLRLKVPATTRASFAFYNTMAEVDTFIAGIRTVQKIFI
1895901_Nsp@OJY07361_1__cysteine_sulfinate_desulfinase                                                       ------MLDVERIRADFPILGLQVEGKPLVYLDNAASSQMPRQVMDRLVRYQTTQHANVNRGVHYLSETATAEYEQSRRKVQHFINAREDREVIFTSGTTDSINLVMHGYGRKFIGPGDEIILTMLEHHSNIVPWQMLAEEKGAKIRVVPINDAGELRIDEYDRLFNERTKFVGVLHVSNALGTINPIKQMIAAAHQRGVPVLIDGAQAAPHLTVDMQDLDCDFYAFSGHKLCGPTGIGVLYGKAEFLERMQPFKGGGDMILSVTFEKTVYNSIPHKFEAGTPPIAAAIGLGAAIDYLSGIGMSAIAAHEHRLLEYATGQIRDIPGLRIIGTAAHKTAVLSFEVEGVHPHDIGTLLNQEGVAVRTGHHCAQPVMLRLKVPATTRASFAFYNTMAEVDAFIASLRAVLEIFR
1855339_Nsp@SFW24931_1__cysteine_desulfurase___selenocysteine_lyase                                          MQLLTREFDVARIRGDFPILDLKVNGRPLIYFDNAASSQMPQPVIDRLVRYQTTQHANVNRGVHYLSETATAEYEEARCKLQRFIHAREAREIIFTSGTTDAINLVMHGYGRRFIGAGDEIILTTLEHHSNIVPWQMLAEEKGARIRVVPVNDAGELLVDQYEALFSERTRLVGVLHVSNALGTINPIKSMVAYAHAHGVPVLVDGAQGAPHMNVDVQDLDCDFYTFSGHKMCGPTGIGILYGKAELLERMQPYRGGGDMILSVTFEKTTYNTLPHKFEAGTPPIAAAIGLGAAVDYLLGVGMESIATHESSLLAHATARIGHVPGVRIIGTAAAKTAVLSFEVEGVHPHDIGTLLNQEGVAVRTGHHCVQPVMARFRVPATTRASFAFYNTIAEVDSFIESLRAVREIFV
1951095_Gbacterium@DKNB01000080_1_38___30877_32136                                                           MNINSPAFEVERIRADFPILSLRVNDKPLVYLDNAASSQMPQPVIDRLTRYQTTQHANINRAVHYLSEVATSEFEEARRKLQAFINASNEREIIFTSGTTDAINLVMHGYGRKMIGPGDEIILTTLEHHSNIVPWQMLAEEKGAKIRIVPINDAGELLIDEYEKLFNSRTKFVGATHVSNALGTINPIKEMIAFAHARGVPILIDGAQAAPHIKVDVQDLDCDFYAFSGHKLCGPTGIGILYGRAAILESMQPFKGGGDMILSVTFEKTIYNTIPHKFEAGTPPIAAAIGLGAAVDYLSTIGMDAIAAHELNLLQYATEKINSLPGVRIIGTAKHKAAVLSFAVDGVHPHDIGTLLNQDGVAVRTGHHCAQPVMQRFKIPATSRASFAFYNNIREVDALIDGIRTVQKVFT
2184309_CNsp@RFC39789_1__cysteine_desulfurase___selenocysteine_lyase                                         MSASASAFDVERIRADFPILKLKVNDKPLVYLDNAASSQMPQQVIDRLVYYQTKQHANIHRGVHYLSEVATSEFEEARRKLQRFINANEDREVIFTSGTTEAINLVMHGYGRKFIGAGDEIILTTLEHHANIVPWQMLAEEKGAKIRVVPINDAGELLIDEYEKLFNDRTKFVGVTHVSNALGSINPIKEMIAFAHARGVPVLVDGAQAAPHTKVDVQDLNCDFYAFSGHKLCGPTGIGILYGRAALLESMQPFKGGGDMILSVTFEKTTYNTIPHKFEAGTPPISAAIGLGAAVDYLSAIGMDAIAAHELDLLKYATGQISSIAGVRVMGTAEHKAAVLSFAVDGVHPHDIGTLLNQEGIAVRTGHHCAQPVMQRLHVPATSRASFAFYNTMDEVDALIAGIRTVQKIFT
1408164_Bbacterium@ESS15071_1__Cysteine_desulfurase                                                          MNAAAPTFDVERIRGDFPILKLLVDSKPLVYLDNAASSQMPQQVIDRLAVYHSSEHANIHRGVHYLSETATATYEAARRKLQQFINAPEEREVIFTSGTTDAINLVMHGYGRKFIKSGDEIILTTLEHHSNIVPWQMLAEETGARIRVAPVNDAGELVIDAYQKLFNERTKLVGVTHISNALGSINPIKEMIAFAHSNGTPVLVDGAQATPHMQVDVQDLDCDFYTFSGHKLCGPTGIGILYGKASLLEKMQPFKGGGDMILSVTFEKTTYNTIPYKFEAGTPPIAAAVGLAAAVDYMSAIGMHNVAAHEAELLKYATSQMTNMPGVRIIGTAQNKAAVISFTVDGVHPHDVGTLLNQAGVAVRTGHHCAQPVMQRFNVPATSRASFAFYNTLDEVDVLIGGIRDVQQVFA
1797484_Bbacterium@OGA04063_1__cysteine_sulfinate_desulfinase                                                MSAKAPAFDVERIRGDFPILKLEIGGKPLVYLDNAASSQMPQPVIDRLVRYQTTQHANIHRAVHTLSEVATAEYEEARRKLARFINAREEREVIFTSGTTDSINLVMHGFGRKFIGAGDEIILSTLEHHSNIVPWQMLAEEKGAKIRVAPIDDAGELQSGEYEALFNPRTKFVAVTHVSNALGTITPVRQMIAHARARGVPVMVDGAQAAPHLTVDVQDLDCDFYAFSGHKLCGPTGIGILYGKAATLERMQPFKGGGDMILSVTFEKTTYNTIPHKFEAGTPPIAAAIGLGAAVDYLSAIGMDAIAAHERHLLEYATAAFSRMAGVRIVGTAANKAAVLSFVVAGVHPHDVGTLLNQYGVAVRTGHHCAQPVMQRFGLPATSRASFAFYNTIAEIDALVDGIRNVQKILA
1952267_Nbacterium@DKAF01000015_1_29___33826_35085                                                           MTLVASMFNNEQVRADFPILKLKIDDKQLIYFDNAASSQMPKVVMDRMLRYQTMEHANINRAVHYLSETATAEYEKSRHKIKNFINANEDREIIFTSGTTDAINLVAHGYGRKFINSGDEIILTALEHHSNIVPWQMLAEENGVKIRVVPINDAGELLIEEYKKLFNKNTKLVSVTHVSNAIGTINPIKQMIKYAHTQDVPVLVDGAQAAPHMKIDVRELDCDFYTFSGHKLCGPTGIGVLYGKANQLNCMKPFKGGGDMITSVTFEKTTFNTIPHKFEAGTPPIAAAIGFGAAIDYLSSIDLSIIEEYEQNLINYATEKINTIPGTQIIGSAAEKVAVLSFSIKGIHPHDIGTLLNEEGIAVRTGHHCAQPVMQHFKVPATTRASFSFYNNISEIDALIAGIQKVQKVFL
38080_Nsp@QIFK01000093_1_9___8157_9416                                                                       MKLSTSMFNVEHIRADFPILKLKIDGKPLAYLDNAASSQMPQPVIDRMVRYQTTQHANINRAVHYLSETATLEYEKSRHKLKRFINANEDREVIFTSGTTDAINLVAHGYGRKFIGSGDEIILTTLEHHSNIVPWQMLAEENGAKICVVPIDDTGELLIDEYKQLFNKRTKFVGVTHVSNALGTINPIKQMIEFAHARDVPVLVDGAQAAPHMKIDVQDLDCDFYTFSGHKLCGPTGIGILYGKAALLERMQPFKGGGDMIASVTFEKTTYNTIPHKFEAGTPPIAAAIGFGAAVDYLSAVNMSTIATYEHDLITYATEQIRRIPGIRIIGAAAEKVAVLSFSVDRIHPHDIGTLLNQEGIAVRTGHHCAQPVMRHFKVPATTRASFAFYNSMIEVDALISGIQKIQKIFL
1797492_Bbacterium@OGA25550_1__cysteine_sulfinate_desulfinase                                                MNAPDGGLDIERVRADFPILRLKVNGRPLVFLDNAASSQMPQPVIDRWIRYQTTQHANIHRAVHYLSEVATAEYEGARKKLAAFINAREEREVIFTTGTTDAINLVAHGYGRKFIGAGDEIVLTTLEHHSNIVPWQMVAEEKGARIRVVPVNDRGELIVEDYLKLLGPRTRLVGVGHVSNALGTINPVREMIRAAHEKGIPVLVDGAQAAPHMPLDMQALDCDFYAFSGHKMFGPTGIGILYGKSEWLEKMQPYKGGGDMILSVTFEKTTYNVIPGKFEAGTPPIAAAITLGAAADYLAGIGFDRVHAHETDLLDYATDQVNRLPGVRIIGTAEQKAAVLSFVVDGVHPHDVGTLLNEEGIAIRTGHHCAQPVMQRFGIPATSRASFAFYNTRAEVDALVAGIKRVQKVFK
1797482_Bbacterium@OGA08323_1__cysteine_sulfinate_desulfinase                                                MTASPAALDVERIRRDFPILKLRVNGKPLVFLDNAASSQMPQPVIDRWVRYQTSQHANIHRAVHYLSETATAEYEAARRKVQAFINAREEREVLFTSGTTEGINLVMHGYGRKFIGAGDEIILTTLEHHSNIVPWQMLAEEKGARLRVVPVNDRGELLLDEYRKLFNPHTRFVAVTHVSNALGTITPVREMIAVAHEHGVPILVDGAQAAPHLNVDVQELDCDFYAFSGHKMCGPTGIGILYGKAAWLEQMQPFKGGGDMILSVTFEKTTYNVIPHKFEAGTPPIAAAIALGAAVDYLQSVGMERIAAHETDLLDYATDQVNRLPGVRIIGTAEQKAAVLSFSVDGIHPHDVGTVLNDDGVAIRTGHHCAQPVMQRFKVAATSRASFAFYNTMEEVDALVAAIRRVQKVFG
1881054_Nsp@SFE61827_1__cysteine_desulfurase___selenocysteine_lyase                                          MNPISSGLDWERIRADFPILNLKIDGKPLVYLDNAASSQMPQQVIDRLVQYQTTQHANINRAVHYLSEVATTEYHNARCKLQQFINAREDREIIFTSGTTDSINLVMHGYGRKFIKTGDEIILTTLEHHSNIVPWQMLANEKDAKIRVVPINDKGELEVDEYEKLFNERTKFVGLIHVSNALGTINPIKRMIDFAHQHGVPVLIDGAQAAPHLTVDVQALDCDFYAFSAHKLCGPTGVGILYGKAALLESMQPFKGGGDMIASVTFEKTIYNTIPHKFEAGTPPIAAAIGFGAAIDYLTAIGIESIAAYESSLLAYATERLSEMSGVKIIGTAAAKTAVISFAIDGIHPHDIGTILNQDGIAVRTGHHCAQPVMQYFNVPATSRASFAFYNKKTEIDALVAGIKTVQKVFL
1931235_Pbacterium@OQW82016_1__cysteine_sulfinate_desulfinase                                                MTPVSSSPDWEKIRADFPILQLHIDGKPLTYLDNAASSQMPQQVIDRLVRYQTTQHANINRAVHYLSEVATLEYHNARCKLQQFINAREDREVIFTSGTTDSINLVMHGYGRKFIKAGDEIILTTLEHHSNIVPWQMLANEKGATIRVVPINDKGELEVDEYEKLFNERTKFVGLIHVSNALGTINPIKGMIDFAHRHGVPVLIDGAQAAPHITIDVQALDCDFYAFSAHKLCGPTGIGILYGKAALLEAMQPFKGGGDMITSVTFEKTIYNTIPHKFEAGTPPIAAAIGFGAAVDYLTAIGIEQIAAYELGLLEYATACLNDTPGVRIIGTAAEKTAVISFAIDGIHPHDIGTILNQDGVAVRTGHHCAQPVMQRFNVPATSRASFAFYNKKTEVDALVAGIKTVQKIFL
261292_Nsp@AEJ01812_1__cysteine_desulfurase__SufS_subfamily                                                  MNSISGDFDAEKIRTDFPILKLKIDGKPLVYLDNAASSQMPQQVIDRLIRYQTTQHANINRAVHYLSEVATMEYHNARCKLQQFINALEDREVIFTSGTTDSINLVMHGYGRKFIKTGDEIILTTLEHHSNIVPWQMLANEKGARIRVVPVNDKGELEVDEYEKLFNERTKFVGLIHVSNALGTINPIKRMIDFAHQHGVPVLIDGAQAAPHIVIDVQALDCDFYAFSAHKLCGPTGVGILYGKAALLESMQPFKGGGDMIASVTFEETLYNTIPHKFEAGTPPIAAAIGFGAAIDYLMAIGIERIAAYELSLLNYATECLNDIPGLKIIGTAAEKTAVISFTIDGIHPHDIGTILNQDGIAVRTGHHCAQPVMQRFNVPATSRASFAFYNKKTEVDALVAGIKNVQKVFL
1827381_Pbacterium@OQW41134_1__cysteine_sulfinate_desulfinase                                                MNAMFSSPDWEKIRADFPILKLKIDGKPLVYLDNAASSQMPQAVIDRLVRYQTTQHANINRAVHYLSEVATMEFHHARCKLQRFINAREDREVIFTSGTTDSINLVMHGYGRKYIKAGDEIILTTMEHHSNIVPWQMLANEKGAKIRVVPITDTGELEIEEFEKLFNERTKFVGLIHVSNALGTINPIKRMIEFAHRHGVPVLIDGAQAAPHLAIDVQALDCDFYAFSAHKLCGPTGVGILYGKAALLESMQPFKGGGDMIASVTFEETLYNTIPHKFEAGTPPIAAAIGFGAAIDYLTAIGIDHIASYESSLLDYATECLNEIPGVRIIGTAPHKTAVISFIIDGIHPHDIGTILNQDGIAVRTGHHCAQPVMQRFNVPATSRASFAFYNKKSEIDALATGIRTVQKVFL
153948_Nsp@ADZ27236_1__cysteine_desulfurase__SufS_subfamily                                                  MNSITSDINWRKVRTDFPILDLKIDGKPLVYLDNAASSQMPQLVIDRLVRYQTKQHANINRAVHYLSEVATQEYHDARCKLQQFINAREDREVIFTSGTTDSINLVMQGYGRKFIQANDEIILTTLEHHSNIVPWQMLANEKGAKIRVVPISDRGELDVDEYERLFNERTKFVGLIHVSNALGTINPIKRMIDFAHRYDVPVLIDGAQAAPHMPIDVQVLDCDFYAFSAHKLCGPTGVGILYGKAALLESMQPYKGGGDMIASVTFEETIYNTIPHKFEAGTPPIAAAIGFGAAIDYLTAIGIENIAAYESTLLDYATECLAQIPGVKIIGTANEKTAVISFTIDGIHPHDIGTILNQDGIAVRTGHHCAQPVMQRFNVPATSRASFAFYNNKTEVDALIAGIKTVQKVFL
52441_Naestuarii@PTN11679_1__cysteine_desulfurase                                                            ANAINTILDTDKIRADFPILDIKVGNKPLVYLDNAASSQMPQQVIDRLVRYQTAQHANINRAVHYLSEVATLEYEHARRRVQQFVNAQEDREIIFTSGTTDSINLVMHGYGRKFIEAGDEIILTTLEHHSNIVPWQMLAKEKGAVIRVVPINDAGELDIDAYEKLFNERTKFVSLIHVSNALGTINPVKQMIAYAHQQNVPVLIDGAQATPHMTVDVQDLDCDFYVFSAHKLCGPTGIGMLYGKAALLEAMQPYKGGGDMIASVTFEETTYADIPHKFEAGTPPIAAAIGFGAAIDYLCSVGMDQIAAYELDLLNYATEQINEIKGASIIGTAAHKTAVISFTLDGIHPHDIGTLLNEDGVAIRTGHHCAQPVMQRFNVPATSRASFAFYNNKTEVDALITGIRMVQKVFL
917_Nmarina@SEM92149_1__cysteine_desulfurase                                                                 MAQTSAEFDVNRIRADFPILSIDVGGNPLVYLDNAASSQMPQQVIDRLVHYQTAQHANINRAVHYLSEVATDEYEKARHKIQQFLNAREQREIIFTSGTTDSINLVMHGYGRRFIQAGDEIILTTLEHHSNIVPWQMLAKEKGAVIRVVPINDAGELDIDAYENLFNERTKFVGLIHVSNALGTINPVKQMIDYAHQHNVPVLIDGAQAAPHIPIDVQALDCDFYAFSAHKLCGPTGVGMLYGKASLLEAMQPFKGGGDMIASVTFEKTTYADIPHKFEAGTPPIAAAIGFGAAIDYLCSIGMDQIAAHETKLLHYATERIDAIKGARILGTAAEKTAVISFVLDGVHPHDIGTILSQDGIAVRTGHHCAQPVMQRYNVPATSRASFAFYNDISEVDALIEGIQNVQKIFL
200123_Nsp@RAR94259_1__cysteine_desulfurase                                                                  MKIVTSVNKMEKCRADFPILKLEVNGKPLVYLDNAASSQMAQPVIDRLAKYHTSQHANVHRGVHYLSEAATTEYEGARQKLQQFVNAREDREIIFTSGTTDAINLVMHGYGRKFIKAGDEIILTTLEHHSNIVPWQMLAEETGAKIRVVPINDAGELLIDEYEKLFNQRTKFVGLIHVSNALGTINPIKEMIAFAHKHDVPVLIDGAQAAPHMKIDVQDLDCDFYAFSAHKMYGPTGVGMLYGKAKLLESMQPFKGGGEMIASVTFEKTTYNCIPNKFEAGTPPIAAAIAFGTAIDYLLRIGLDGINAYETELLRYATELINELPGVHVIGTAANKTSVLSFIVDGVHPHDIGTLLNQEGIAVRTGHHCAQPLMQRFKIPATSRASFAFYNNRAEVEAFIRGIHTVKKFFS
44575_Ncryotolerans@SFP60758_1__cysteine_desulfurase                                                         MKIIISTYDLEKIRADFPILKLKINGKPLVYFDSAASGQMPQTIIDRLAYYQTAQHANINRGVYYLSEVATSEFEGARCKLQHFINARESREVIFTSGTTDAINLVMHGYGRKFIKAGDEIILTMLEHHSNIVPWQMLAEEVGAKIRVVPINDAGELLIDEYEKLFNERTKFVSLIHVSNALGTINPVKQMIAFARQHEIPVLVDGAQAAPHMKVDVQDLDCDFYTFSAHKLCGPTGVGILYGKAALLEAMQPFKGGGDMISSVTFEKTTYNTIPHKFEAGTPPIAAAIGFGAAVDYLSTIGMDTIYSHETDLLNYATERINDLPGVHIIGTASSKTAILSFVIDGIHPHDIGTLLDQDGIAIRTGHHCTQPVMQRFKIPATSRASFAFFNNKTEIDALIASIRTVQKFFS
1797475_Bbacterium@OFZ66115_1__cysteine_sulfinate_desulfinase                                                MNI--DQTNIDKLRADFPILDLQVSGKPLVYLDNAASSQMPQAVIDRIVRYQTREHSNIHRAVHYLSETATREYEAARVKVQHFLKAKESREIIFTRGTTEAINLVMHGYGRAFIGKGDEIILSALEHHANIVPWQMLAQEKGAVLRVIPMNDAGELLIDKFEALFNERTKFLALSHVSNALGTINPVKQMVAFAHKHGVPVLLDGAQAAPHQSLDMQDLDCDFYAFSGHKMCGPTGIGVLYGKAKMLEKMQPYQGGGDMILSVTFEKTTYNVIPAKFEAGTPPIMAAIGLGAAIDYLNGIGLARIEAYEKELLDYATERVSALKDVRIIGTAKHKAAVLSFEIKGVHPHDVGTILNEDGIAIRTGHHCAQPVMQFYGVPATARASFAFYNTKEEIGKLVDGIRKVQEMFA
2052161_Gsp@PLBS01000167_1_13___9920_11194                                                                   MKIDIDRMNTERIRADFPILGLQVSGKPLVYLDNAASSQMPQPVIDRIVRYQSQEHANIHRAVHHLSELATREFEAARIKVQHFLKAKESREIIFTRGTTEAINLVMHGYGRAFIGKGDEIILSALEHHSNIVPWQMLAQEKGAVLRVIPMNDAGELLIDEFEALFNSKTKFLALSHVSNALGTVNPVKAMVAFAHRHGVPVLLDGAQAAPHLSLDVRDLDCDFYAFSGHKLCGPTGIGVLYGKAQLLEKMQPYQGGGDMILSVTFEKTTYNVIPYKFEAGTPPIMAAIALGAAIDYLNGIGLSKIEAYEKELLDYATERVSALAGVRIIGTARKKAAVLSFEIKGVHPHDVGTILNGDGIAIRTGHHCAQPVMQRFKVPATARASFAFYNTKEEIDKLVDGIRKVQRMFI
1789004_Fsp@KXW57767_1__cysteine_desulfurase_SufS                                                            -------MNPEALRADFPILDLMVNGQPLVYLDNAASSQMPQSVIDRLMRYHKSEHANIHRAVHYLSETATREFESAREKVRSFLNARESREIIFTRGTTEAINLTMHGYGRAFLKAGDEIILSALEHHSNIVPWQMLAHEKGVVLKVIPMDDSGELIQEEFYKLFNSNTKLLALTHVSNALGTVNPIKAMISHAHQYGVPVLIDGAQAAPHKALDVQDLDCDFYAFSSHKLCGPTGIGVLYGKAELLERMQPYQGGGDMILSVTFEKTDYNVIPYKFEAGTPAIAAAVGLGAAIDYLQEIGLENIERYEHELLDYATARIKELDRIRIVGTAREKAAVLSFEIEGVHPHDVGTILNDYGIAIRTGHHCAQPVMQRFKVPATARASFAFYNTKAEVDRLMEGIVKVQGIFQ
1752213_Gbacterium@LNEJ01000071_1_34___35749_37008                                                           MSNLPGGLDVDRVRADFPILQRSIHGKPLVYLDNAASSQMPQPVIDRLVHYQTHEHANVHRGVHTLSQLATTEYENARHKAMNFLGAADAREIIFVRGTTEGINLVMHGYGRAFLKEGDEIILSAMEHHANIVPWQMLRDEKKIALRIIPMDDTGELLLDEYEKLFNARTKLVAITHVSNALGTINPVREMIATARQHGVPILLDGAQAAPHIPVNVQELDCDFYVFSGHKLCGPTGVGILYGKAALLEKMQPYQGGGDMILNVTFERTTYNEIPYKFEAGTPSIAAGIGLGSAIDYITGIGLERIAAHEHALLSYATDAVRDIKGLRIIGTARHKAAVLSFTLDDIHPHDIGTILDHQGIAVRAGHHCAQPVMQRFGVAATARASFAFYNTFEEVDALVEGIHTVQKVFA
1752215_Gbacterium@LNFF01000021_1_40___44345_45637                                                           MNVAFSASNIERIRADFPILQRSIHGKPLVYLDNAASSQMPQQVIDRLAHYQTHEHANIHRGVHTLSQNATTEYENARLKVMNFIGAKESREIIFTHGTTEGINLVMHGYGRRFIGEGDEIIISAMEHHSNIVPWQMLCEEKKARLRIIPMNDAGELLLDEYAKLFNKNTKFVALTHVSNALGTINPVREMIATAHQYGAPVLLDGAQAAPHMAVNVQDLDCDFYVFSSHKMCGPTGVGILYGKAALLEKMQPYQGGGDMILNVTFERTTYNDIPHKFEAGTPAIAAGIGLGAAIDYITAIGLENIAAHEQALLEYASEAARSIPGLKIIGTAQHKAAVLSFILDDIHPHDIGTLLDQEGIAVRAGHHCAQPVMQRFGIPATARASFAFYNTFEEVDALIAGIHTVKKVFA
1752182_Abacterium@LNDP01000024_1_278___315919_317157                                                        ---EMKSWDVEKVRKDFPVLQREVNGKPLVYLDNAASAHVPQVVIDRGSKYLAEEHSNVHRGVHYLSQHATNAFEAAREKVKRFINARESAECIFVRGCTEGVNLVASSYGRRFINEGDEILVTQMEHHSNIVPWQAIAEERGARVRMVPINTRGEIIIEEYEAMLNERTRMVAVSHVSNSLGTVNPVKEMTATAHKFGVPVCVDAAQSVPHFPVDVQDLDADFFVFSGHKMFAPTGSGVAYGKREWLDKMPPYQTGGGMIRTVSFEKTTYAPIPEKFEAGTPAIAAAIGLGAAIDYINGLDFKAAAEYEHSLLEYATERLADIPEVTIIGTAAEKASVLSFTIEGIHPHDIGTILDQQGIAIRAGHHCAQPVMNFFDVPATARASFAFYNTREEVDKLADAIQKVIEVFA
1946316_Csp@DDUF01000054_1_160___188348_189589                                                               ---TMSNWNVEKVRKDFPVLAREVNGKPLVYLDNAASSQVPQMVIDRGSKYLAEEHSNVHRGVHYLSQHATNAFEAAREKVKRFINAKEAAECIFVRGCTEGVNLVASSYGRQFINEGDEILVSQMEHHSNIVPWQIVAEERGAKIRVIPINERGELIIEEYENLLNERTKIVAVSHVSNSLGTVNPVRAMIATAHKFGVPVCVDAAQSVPHFPVDVQDLDADFFVFSGHKMFAPTGSGVAYGKREWLDKMPPYQTGGGMIRTVTLERSTFAPIPEKFEAGTPAIANAIGLGAAIDYINALDFEAAAAYEHELLEYATERLADIPEVTIIGTAAEKASVLSFTIEGIHPHDIGTILDQQGIAIRAGHHCAQPVMQFFDVPATARASFAFYNTREEVDKLADSIQKVIEVFA
1752184_Abacterium@LNEI01000018_1_589___647373_648614                                                        ---QMTNWDVEKIRKDFPVLSQTVNGQPLVYLDNGASSQVPQSVIDRTSKYLAEEHSNIHRGVHYLSQHATTAYEAAREKVKRFINAPDVKECIFVRGTTEGVNLVAFSYGRKFIGEGDEILVSQMEHHSNIIPWQMIAEEKGATIRVIPMNERGELIIDEYENMLNERTKMVAVTHVSNSLGTVNPVKEMIATAHKFGVPVCVDAAQSVPHFPVDVQDLDCDFFIFSGHKMFGPTGSGVMYGKRKWLDQMPPYQTGGGMIRTVSFEKTTFAPIPDKFEAGTPAIAAGIGLGAAIDYINAIDFEAAAAYEHELLEYATERLGDIPEVKIIGTAAEKASVLSFTIEGIHPHDIGTILDQQGIAIRAGHHCAQPVMEFYDVPATARASFAFYNTKEEVDKLADAVQKVIEVFA
1946322_Csp@DLHV01000023_1_45___35227_35892                                                                  ----------------------------------------------------------------------------------------------------------------------------------------------------------------------------------------------MIATAHKFGVPVCVDAAQSVPHFPVDVQDLDADFFVFSGHKMFGPTGSGVLYGKREWLDQMPPYQTGGGMIRSVTFEKTTFAPIPDKFEAGTPAIAAGIGLGAAVDYINSIDFEAAAAYEHELLEYATERLSDIPGVKIIGTAANKASVLSFTIEGVHPHDIGTILDQQGIAVRAGHHCAQPVMQFFDVPATARASFAFYNTREEVDKLADAVQKVIEVFA
1946317_Csp@DEQS01000100_1_24___21409_22650                                                                  ---PVSTWDVEKVRRDFPVLSQTVNGKPLVYLDNGASSQVPQSVIDRTSKYLAEEHSNIHRGVHYLSQHATTAYEAAREKVKRFINAPDVKECIFVRGTTEGINLVAHSYGRKFINEGDEILVSQMEHHSNIIPWQMIAEERGAKVVMIPINDRGELIIDEYENLLSEKTKMVAVTHVSNSLGTVNPVKEMIATAHKYGVPVCVDAAQSVPHFPVDVQDLDADFFVFSGHKMFGPTGSGVVYGKRKWLDAMPPYQTGGGMIRTVSFEKTTFAPIPDKFEAGTPAIAAGIGLGAAIDYINAIDFEAAATYEHELLEYATERLSDIPEVKIIGTAAEKASVLSFTIEGIHPHDIGTILDQQGIAVRAGHHCAQPVMEFFDVPATARASFAFYNTREEVDKLTDAIQKVIEVFA
1617423_Abacterium@KXJ98418_1__cysteine_desulfurase                                                          MATGMTSWNVETIRADFPVLSREVNGKPLVYLDNAASSQVPRTVIDRTSKYLAEEHSNIHRGVHYLSQHATTAYEAAREKVKRFINAKEAKECIFVRGTTEGINLVASSYGRKFIGEGDEILVSAMEHHSNIVPWQAIAEERGAKIRVIPMNERGELILDEYDKLLNARTKIVAVAHVSNSLGTINPIKEMIETAHKFGVPVLVDAAQSVPHFPVDVQDLDADFFVFSGHKMYAPTASGILYGKREWLDAMPPYQTGGGMIRTVSFEKTTYAPVPEKFEAGTPAIAAGIGLGAAIDYLNTIDFEAAASYEHSLLEYAAARLSDIPKVKIIGTAEKKASVLSFTIEDIHPHDIGTILDQDGIAVRAGHHCAQPVMQFFEVPATARASFAFYNTKEEVDKLADSIQKVIEVFE
1946322_Csp@DLHV01000023_1_44___34643_35176                                                                  ---TMSNWDVEKVRKDFPVLSQTVNGKPLVYLDNGASSQVPQIVIDRGSKYLQEEHSNIHRGVHYLSQHATTAYEAAREKVKRFINAPDVKECIFVRGTTEGVNLVAYSYGRKFIGEGDEILISQMEHHSNIIPWQQVAEEKGAIIRVIPMNERGELIIDEYENLLNERTKMV------------------------------------------------------------------------XWX-------------------------------------------------------------------------------------------------------------------------------------------------------------------
454194_Pmethylalipha@CDM64969_1__cysteine_desulfurase_like_protein__SufS_subfamily                           MIAELGHWDVERIRRDFPVLHQTVNGKPLAYLDNAASSQVPQLVIERGTRYLREEHSNIHRGVHYLSQRATSAYEGAREKVRRFINAREARECIFVRGATEGINLVMHGYGRKFVGPGDEIVISEMEHHANIVPWQMLCEEKGARLRVIPMNDAGELLLDEYEALLNERTKIVAVTHVSNALGTVNPIKEIVRIAHARGIPVLVDGAQAAPHLPIDVQDLDCDFYAISGHKMFGPTGSGVLYGKAELLERMNPFMGGGDMIRSVTFERTIYAGLPNKFEAGTPAIASQIGLGAAIDYLNSIDRAAAYAYEQELLRYATERLSSIEGVRVIGTAREKASVISFTVENVHPHDIGTILDQEGIAIRAGHHCAQPVMQHFKIPATARASFAFYNTKEEVDRLAAAIEKVIEVFN
1962177_Abacterium@MWYZ01000070_1_23___17879_19102                                                           M----SNWDVEKIRRDFPVLSQKVNGNPLVYLDNAASSQVPNIVIERGSEYLKNEHSNIHRGVHYLSQKATTAYEGAREKVKRFINARDVKECIFVRGCTEGINLVAYGYGRKFVGEGDEIIISAMEHHANIVPWQMLAEEKGCVLRVIPMNQRGELIIDEYEAMLNERTKFVSIVHISNALGTLNPVKQMIESAHKFGVPVLVDAAQSVPHSIIDVQDLDCDFLTFSGHKMFAPTGSGVLYGKQELLETMNPFMGGGDMIRTVTFEKTTYAGLPNKFEAGTPAIASNIGLGAAIDYLNSIDRQSAIAYEHELVEYATEKLSAIEGVKLIGTAREKASVVSFTIENVHPHDIGTILDQQGIAVRAGHHCAQPVMQFFQVPATARASFAFYNTREEVDVLADAVQKVIEVFA
1946318_Csp@DGBD01000153_1_5___4495_5763                                                                     MIASNIEWDVERVREDFPVLSQTVNGKPLVYLDNAASSQVPQVVIDRGSKYLQEEHSNIHRGVHYLSQRATTAYEGAREKVRRFINARDSRECIFVRGATEGINLVMHGYGRKFVGEGDEIIISAMEHHANIVPWQMLCEEKGAHLRVIPINDAGELILDEYDALLNERTKLVAIAHISNALGTVNPVKEIVARAHKMGVPVLADGAQSAPHMVVDVQDLDCDFFAFSGHKMFAPTGSGVVYGKRELLEKMNPFQGGGDMIRTVTFEKTTYAGLPNKFEAGTPAIASQIGLGAAIDYLNSINREQAVAYEHELLRYATEKISSIEGVRIIGTAREKASVLSFIVEDVHPHDIGTILDQEGIAVRAGHHCAQPVMQRFQVPATARASFAFYNTREEVDTLARAIEKVIEVFS
2052146_Bbacterium@PLCD01000020_1_41___44408_45673                                                           MATPSEDWDVERIRKDFPVLRQTVNGKPLVYLDNAASSQVPTMVIERGAQYIEQEHSNIHRGVHYLSMKATTSYEGAREKVKRFINARESKECIFVRGATEGINLVMYGYGRKFIGAGDEIIISAMEHHANIVPWQMLCEEKNAKLRVIPMNDAGELLMDEYDSLLNERTKLVAVAHVSNALGTINPVKEIIERAHKYGVPVLIDGAQWAPHMRIDVQDLDCDFYAFSGHKMFAPTGSGVVYGKAALLEKMNPFMGGGDMIKSVTFEKTIYADLPNKFEAGTPAIASQIGLGAAIDYLTIIGREKAAAYEHELLHYATERISAIEGVRIIGTAREKLSVLSFVIDDIHPHDIGTILDQEGIAIRAGHHCAQPVMKRFNVPATARASFAFYNTREEVDVLARTVERVIEIFG
1946320_Csp@DIYZ01000236_1_12___11214_12476                                                                  MATQSGDWDVERIREDFPVLRQVVNGKPLVYLDNAASSQVPQVVIDRGSIYLEDEHSNIHRGVHYLSQKATTAYEGAREKVKRFINAHEARECILVRGATEGINLVMQGYGRKFIGPGDEIIISAMEHHANIVPWQMLCEEKGATLRVIPMNDAGELLQDEYDELLNERTKFVAVTHVSNALGTINPIKRMIDQAHKYGVPVLIDGAQSAPHMLVDMQDLDCDFYAFSGHKMFAPTGSGVVYGKAALLEKMNPFQGGGDMIKSVTFEKTIYADLPNKFEAGTPAIASQIGLGAAIDYLNSIDRKKAAAHEHELLRYATERLTAIEGVRIIGTARQKTSVLSFVIDDIHPHDIGTILDQEGIAVRAGHHCAQPVMQRFNVPATARASFAFYNTKEEVDVLARTVEKVVEIFS
2012633_Csp@OYT73382_1__cysteine_desulfurase_CsdA                                                            MTATPSTLDAAALRADFPTLRRVINGRPLVYLDSAATSQKPQVVIDRMNQFYAEEYSTVRRSIHLLSAKATQAYEDARRTAAQLLNAPETRQIIFTKGTTEAINLVAHSYGRKFVGEGDEIIISATEHHANIVPWQMLCEEKGAHLRVIPVDDRGELILEAYEKLLTNRTKLVAVGHVSNALGTIHPVEDIIRLARAQGVPVLVDGAQAAPHMPVDVQALDCDFYAFSGHKACGPTGIGILYGKAEWLERMTPFLGGGDMIETVTFEKTTYAPIPHKFEAGTPAIAEAIGLGTALEYLRNIGLAAIAAYERELLDQATARLEAIPGVKIVGAARRKAAIISFTVDGIHPHDIGTLLDQEGVAIRAGHHCAQPVMARYGVPATARASFAFYNLPSEIEALGAAVEKAIAVFA
981222_Cthermophilum@AEP13413_1__cysteine_desulfurase                                                        MTATPPALDVTALRADFPTLRRTINGHPLVYLDNAATSQKPQVVIDRMNRFYTEEYSTVRRSIHLLSAKATQAYEQTRHLVAQLINAPEARQIIFTKGTTEGINLVAHGYGRKFVGAGDEIIISATEHHANIVPWQMLCEEKGAHLRVIPVDDRGELILEAYEKLLTDRTRLVAVGHISNALGTIHPVEEIIRLAHAQGVPVLVDGAQAAPHMPVDVQALDCDFYVFSGHKTYGPTGVGILYGKAAWLERMNPFLGGGDMIETVTFEKTTYAPIPHKFEAGTPAIAEVIGLGTAIEYMRRIGLEAIAAYEHQLLEQATERLLAIPGVRIIGTAPRKAAIISFVIDGIHPHDIGTLLDQEGIAIRAGHHCAQPLMARYGVPATARASFAFYNLPSEIEALGAAIEKTIAVFA
2283320_Bbacterium@RDV39513_1__cysteine_desulfurase                                                          MSATALSRSWEEVRADFPILAQSINGHPLAYLDTAASAQMPQQVIDRLVWYHSTLHSNVHRGVHTLSQRATQAFEDVRLKVKELLNAPSLKECIFTGGTTDAINLVAHSFGKTFLKEGDRVLLSALEHHANIVPWQRICEEVGASIDVIPINDRGELLLDELDALLTDRTRIVGVNHVSNALGTVNPVEEIIARAHARDIPVLIDGAQAVAHMKVDVQALDADFYAFSSHKICGPTGIGILYGKERWLEKMQPYRSGGDMILSVSWEGTTYNGLPHKFEAGTPSIAAGVGMGAAIDYLQELGLERVAAREAELLEKATERLAQIPGVRLIGTAEHKASVLSFDIEGVHPHDIGSILDSEGVAIRAGHHCAQPVMTRLGVPATARASFAFYNDDQDIDRLVAGIYSVKEIFG
1548548_Bsediminis@AWV88110_1__cysteine_desulfurase_CsdA                                                     MTEDRSKMSWEEIRAQFPVLHQNVGAHPLAYLDNAASSQMPQSAIDRLMAYQTGEHSNVHRGVHMLSQRATDAFDAAREKVRRFINAGESDECIFTRGATESINLVAYAWGRKFVGEGDEIIVSAMEHHANIVPWQILCQEKGARLRVLPMTDQGVLIVDALDKLLNERTKLLAVTHVSNALGTINPIAEIIEKAHKNNTLVMVDGCQATPHMKVDVQALDADFYAFSGHKMCGPTGVGVLYGKRALLERMNPFLAGGDMIRSVSFEKSTYAPIPHKFEAGTPAILAVVGLGAAIDYLESIGIERIAAREHELLEYATAKFAELDGVRILGTAAHKAAVISFEVEGVHPHDIGTILDTEGVAIRAGHHCAQPVMTRLGVPATARASFSFYNNRQDIDALISALATVKEIFH
1951504_Bbacterium@DGCQ01000010_1_257___267200_268447                                                        MPQIPTKINWEEIRAQFPVLQQEVNGKKLVYLDNGASSQMPKSVSDRIDAYHKNEHANVHRGIHSLSQKATDAFEATRTKVRDFINAGSLEEIIYTTGTTDSINLVAQSYGRKNFKAGDEILVSEMEHHANIVPWQMIAEETGAKLKVIPMNDKGELIMDKFHELLSDKTKMVAVVHVSNALGTINPVEEIIAAAHKQNVPVLIDGAQAVPHSKVDVQALDADFYAFSAHKMCGPTGFGILYGKKDLLNAMPPYRGGGDMIDKVTFEKTTWNDLPHKFEAGTPPISAGVGLGAGIDFLNQIGMEAIAEREHELLEYATEKLNKIEGLKIVGTADKKASVISFLLDGIHPTDAGTILDQQGIAVRTGHHCAQPIMQHYDIPGTLRASISFYNNEEDIDRLVEGIELVKEFFG
1121104_Bvulgaris@AQXH01000001_1_263___286943_288190                                                         MSNISSSINWDEIRNDFTVLNQSINGKPLVYLDNGASSQMPLSVSDRIDAYHKNEHANVHRGIHSLSQKATDAYEATRSIVRDFINAGSLEEVIFTTGTTDSINLVAQCYGRKFFQEGDEIIVSEMEHHANIVPWQMIAEERGATLKVIPMTDSGELDMDAYSSMLSDKTKMVAVVHISNVLGTVNPVEQIIKEAHKRDIPVLVDGAQAVPHSQVDVQALDTDFYTFSAHKMCGPTGFGVLYGKKDLLNNMPPYRGGGDMIDKVTFEKTTWNDLPFKFEAGTPPISAGVGFAAAIQYLSKIGMDNIAAREAELLLYATKAMSSIERLKIIGTAKNKASVISFLLDGIHPTDAGTILDQEGIAVRTGHHCAQPIMQHYDIPGTLRASISFYNNEEDIDRLVEGIKTVKEFFG
1951514_Bbacterium@DIAA01000023_1_162___196836_198083                                                        MQEIKTNIDWKAIRSQFPVLQREVNGQPVVYLDNGASSQMPQRVVDRINAYHSNEHSNVHRGIHTLSQQATDAFEAARKKVKELLNARYQEEIIYTTGTTDSINLVAQSYGRKHFKEGDEIILSEMEHHANIVPWQMIAEETGAKIKVIPMTESGELIMDEYHKLLSDRTKMVAVVHVSNALGTINPVEEIIEAAHAKDIPVLVDGAQAVPHAKIDVQQLDADFYAFSAHKMCGPTGFGILYGKKELLEEMPPYRGGGDMIDKVTFEKTTWNDLPHKFEAGTPPIAAGVGFAETIDFLNEVGMENIATREHELLEYATAKLNEIEGLKIIGTAENKASVISFLLEGIHPTDAGTILDQKGIAVRTGHHCAQPIMDHFEIPGTARASISFYNNEEDIDRLADGIKYVQEFFX
1951518_Bbacterium@DKGJ01000036_1_149___162790_164037                                                        MNQIQTSINWDEIRSHFPVLQQHVNGKPLSYLDNGASSELPQVVIDRINAYHTNEHANVHRGIHSLSQHATDAYEQARKKVRALINARYEEEIIYTTGTTDSINLVANSYGRKHFKEGDEIIVSEMEHHANIVPWQMIAEQTGALLKVVPVDDQGELIMDEYYKLLSDRTKMVALIHVSNVLGTINPVEEIIEAAHARNIPVLLDGAQAVPHSAVDVQNLDVDFYAFSAHKMCGPTGFGILYGKKELLDEMPPYRGGGDMIDKVTFEKTTWNDLPHKFEAGTPPIAAGVGFGVSIDYLNTIGMEIIEQREQELLQYATKKLEAVDGLQIIGTSSKKASVISFLLDGIHPTDAGTILDKEGIAVRTGHHCAQPLMDRFNIPGTLRASISFYNNEDDIDRLVKGIEYTKEFFG
2021605_Bbacterium@NNSL01000021_1_1___82_618                                                                 MAESKADVDFDLIREQFPVLSQQVKGQPLVYLDNAASSQMPKRVSDRINAYHKNEHANVHRGIHTLSQKATDAYEETRTKVQEFINAEDKHEIIYTTGTTDSINLVTNSFGDRFIDEGDEILLSEIEHHANIVPWQMIAEEKGANIRVIPVDDNGDIIWDKFVVCLTI----------------IQP----------------------------------------------------------------------------------------------------------------------------------------------------------FLLX------------------------------------------------------------------
2021605_Bbacterium@NNSL01000089_1_3___893_1459                                                               MAESKTNVDFSRIREQFPVLSQQVKGRPLVYLDNAASSQMPARVADRIHAYHRNEHANVHRGIHTLSQKATDAYELTREKVQHFINAEHKDEIIYTTGTTDSINLVTNSFGDRFIDEGDEILLSEIEHHANIVPWQMIAERKGANIRVIPVDDNGDIIWDKFVELLNDNTAILAVGHVSNALGTV----------------------------------------------------------------------------------------------------------------------------------------------------------------------------------------------------------------------------------
2032627_Asp@PAU93803_1__cysteine_desulfurase_CsdA                                                            MAESKVDVDFNRIREQFPVLSQQVKGQSLVYLDNAASSQMPSRVADRIDAYHRNEHANVHRGIHTLSQKATDEYELTREKVQQFINAEHKDEIIYTTGTTDSINLVANSFGNRFIEEGDEILLSEIEHHANIVPWQMIAKRKGANIRVIPVDDNGDIIWDEYVDLLNDNTAIVAVGHVSNALGTVHPVKKMITEAHSRDIPVLLDGAQAVPHAPVDVQDLDVDFYAFSAHKMCGPTGFGILYGKKKYLDEMPPYRGGGDMIDKVSFEETTYNVTPHKFEAGTPPIVAGIGFGETISFLNEIGMENIAQYEQELLEYGTEQLQRIDGIRIIGTAKEKASVLSFVHEDIHATDIGTILDQQGIAIRTGHHCAQPTMRRFNVPATARASLSFYNNKEDINRLTEGIRKAISMFE
2021605_Bbacterium@NNSL01000393_1_5___2357_3313                                                              --------------------------------------------------------------------------------------------MIFTTGTTDSINLVANSFGRQRFNEQSEIVISEIEHHANIVPWQMVANETGASIKVIPVNDSGELIWEEYVGLLGKNTALVAVGHVSNALGTIHPVKKMIDEAHKHDIPVLIDGAQAAPHAVVDVQDLDADFYAFSAHKMCGPTGFGILYGKENYLNEMPPYRGGGDMIDKVSFEETTFATLPHKFEAGTPPIAAGIGFGAAIDYLNDVGMEQIAAREQELLEYGTEELSAIEGLKIIGTAKDKASVLSFVFDDIHAHDVGTILDQQGIAIRTGHHCAQPTMRRFNVPATARASLSFYNSEEDIDRLVQGLHKVKEFFX
1194090_Aroseus@SHF52071_1__cysteine_desulfurase___selenocysteine_lyase                                      MGKIPDTVDFDRIRADFPVLREEVRGNPLVYLDNAASSQMPSVVADRMDQYHRREHANVHRGIHHLSQKATDAYEATRTKAQRLINAEHEHEVIYTTGTTDGINLVAHSFCEEFLSDGDEIILSEIEHHANIVPWQIAAEKHGAAIRVIPVDDSGELIWQQYLELLSERTAIVAIGHVSNALGTVHPVKQIVEEAHKHDIPVLVDGAQAVPHGSVDVQELDVDFYAFSSHKMCGPTGFGILYGKEKYLDAMPPYRSGGDMIDKVSFDGTTYNKLPYKFEAGTPPIVAGIGLGAAIDYLTGIGMEHIARREQELLEYATSRLLSIEGLRIIGTSEHKASVISFVFDDIHATDIGTILDQQGIAVRTGHHCAQPAMRRFDIPGTARASLSFYNNEEDIDRLTEGVKRAKDFF-
2079485_Gsp@PWN07129_1__cysteine_desulfurase_CsdA                                                            MTQI-PKVDFDRIRKDFTVLDQQVNGHPLVYLDNAASSQMPVSVADRLDAYHRNEHANVHRGIHTLSQKATDAFEMTRRKVQQFIGASSSDEIVFTTGTTDSLNLAANSYGMENLQKGDEIILSEMEHHANIVPWQMVAQKTGAVIRVIPVLDNGELDMQAYKELLGPRTKIVSVIHVSNALGTVNPVKEITALAHEHHAVVVIDGAQSVPHQPVDVQDIDCDFFTFSSHKMCGPTGFGILYGKKHLLDKMPPYRGGGDMIDKVSFEETTYNVVPFRFEAGTPPIAAGIGLGAAIDYLNEIGMEQIANREYELVDYAVSRLREIEGLQMIGESSNRASVCSFVFDDIHASDLGTILDKRGIAVRTGHHCAQPILRRFNVPATTRASVSFYNTTEDIDRLVDGIHYAKSFFE
2053187_Rbarkolensis@PKD44782_1__cysteine_desulfurase_CsdA                                                   MAQI-PAIDFSEFRKDFPVLHQEVNGKPLVYLDNAASSQMPESVAQRINDYHRNEHANVHRGIHTLSQKATDAFEETRKKVRDFINADSENEIVYTTGTTDSINLVANSYGLSVLKEGDEIILSEMEHHANIVPWQMIAERTGAVIKVIPVTDSGDLDMQAYESLLGERTKIVAVVHVSNALGTVNPVKEITALAHEHDAVVLIDGAQSVPHQPIDVQDIDCDFFAFSAHKMCGPTGFGILYGKMNLLEEMPPYRGGGDMIDKVSFEETTYNVPPFRFEAGTPPIAACIGLGSAIDYLNHIGMDRIANREQELVNHAVSELNKIEGLRFIGNSDRRASVCSFVIDGIHATDIGTILDKQGIAVRTGHHCAQPILRRYNVPSTARASISFYNNEDDIDRLIDGIRYAKSFFE
1729466_Cbacterium@LKNA01000020_1_13___12548_13792                                                           MAQI-PAVDFLKIRKDFSVLDQEINGKPLVYLDNAASSQMPVQVAKRIDDYQRNEHANVHRGIHTLSQKATDAFEETRTKVRDFINAGSENEIVYTTGTTDSINLVANSYGGSVLREGDEIILSEMEHHANIVPWQMVAERTGAKIKVIPVTDSGDLDMEAYKSLLSDRTKLVAVVHVSNALGTVNPVKEITELAHDMGAKVLIDGAQSIPHQKVDVQEIGCDFFAFSAHKMCGPTGFGILYGKMDLLEKMPPYRGGGDMIDKVSFEETTYNVPPFRFEAGTPPIAAGIGLGAAIDYLNQIGMENIAAREQELVDYAVEELRKIEGLKFIGDSENRASVCSFIIDGIHATDIGTIIDKEGIAVRTGHHCAQPILKRFDVPSTVRASFSFYNTEDEVDRLIEGVRYAKSFFE
2293433_Rsp@REL38101_1__cysteine_desulfurase                                                                 MSEIPTKVDFDKIREDFPVLSQQVNGHPLVYLDNGASSQMPAMVADRLDHYHRYEHANVHRGIHTLSQKATDAYELTRKKVQEFINARHVDEIVYTTGTTDSINLVAHSFGTKFFEEGDEIILSQMEHHANIVPWQMIAERTGAVIKVIPVDDTGELDMEAYKSLLSSKTKMVAVIHVSNALGTVNPVKEITDLAHEQNAKVLIDGAQSVPHQPVDVQDIGCDFFAFSAHKMCGPTGFGILYGKKELLDQMPPYRGGGDMIDKVSFEETTYNVTPFRFEAGTPPISAGIGLSTAIDYLNKIGMDQIAAREHEIVSYAYNKLQKIDGLRFIGDSENRASVISFVFDDIHASDMGTLLDKRGIAVRTGHHCAQPTLRRFNVPATTRASFSFYNTKDDADRLVDGIEYVKTFFD
1953152_Bbacterium@DEMS01000028_1_181___210029_211273                                                        MNQI-SSVDFDKIRKDFPVLDQKLNGHPLVYLDNAASSQMPKQVADRLDHYHRYEHSNVHRGIHTLSQKATNAFEEARIKVKELINAADSDEIVYTSGTTDSINLVANSYGLINFKKGDEIILSEMEHHANIVPWQMIAQKTGAVIKVIPVTDQGELDLDAYKGLLSAKTKMVAVVHVSNALGTVNPVKKIGELAHESGAMMLIDAAQSVPHKKIDVQDLDADFITFSAHKMCGPTGFGILYGKMNLLEAMPPYRGGGDMIDKVSFEETTYNRVPFRFEAGTPPIAAAIGLSSAIDYLNDIGMSAIEERENQLVEYMMDRLMEIQGLRLIGDAKERASLASFVVGDIHASDVGTILDKQGIAIRTGHHCAQPILKRFKVPATARASLSFYNTKDDIDRFMDGIKTVKSFFQ
1951483_Bbacterium@DBVB01000061_1_18___15744_16967                                                           M----SAIDWNHIRSQFPVLKTQVNGHALSYLDNGASSQMPESVITRLTDYHRYEHANIHRGVHHLSQTATSAYEDTRSLVRDFLHAESLEQIIFTTGTTDSINLVAQSWGSINLSVGDEIILSEMEHHANIVPWQMIAQKTGAIIKVIPLLDNGELDLEVYSTLLSERTKMVALVHVSNTLGTINPVLEIIEKAKTVGAKVLIDGAQATPHMKVDVQKLGVDFYTFSAHKMCGPTGFGVLYGERSLLESMPPYRGGGDMIDKVSFSGTTYNDLPHKFEAGTPPIAAGIVFGEAIRYLNDIGLDEITKRESYLLEYAMEGFSTLDHVRFIGTSNNKTSVISFLLDDIHPTDAGTILDKYGIAVRTGHHCTQPIMERYGIPGTIRASLSFYNNEADIDSLINGIIETQSFFN
1948458_Bbacterium@DGAL01000070_1_20___21273_22523                                                           MGKDMVEFDVERIRRDFPVLSTSVNNNPLVYLDSGASAQMPQSVIDRINHYHQYEHANIHRGVYQLSEQATMAYEAVRTTVASFLNVADTSEIIFTKGTTHAINLVAHAYGRKFVHAGDEIIVSHMEHHSNIVPWQQLCDEVGATLKVIPISDIGELDLEVYGRLLSDKTKLVAVTHVSNVLGTINPIKDMVALAHAREIPVLVDGAQGAPHMKVDVQDLGCDFYVFSGHKLCGPTGVGILYGKRHWLERMDPYEGGGDMILSVTFEKTTYADIPAKFEAGTPPIVSALGLGKAIEYLEAIGLDSIERYEKVLTKYATEALSNIKDITFYGTAPNKAAVISFNIKGVHAHDVGTLLNDDGVAVRTGHHCAQPVMQRYKVPATTRASFYLYNTIDDVDKLVAAIRNAQKIFS
1986845_Bbacterium@OUT76841_1__aminotransferase                                                              MDKLSGKLDAELIKKDFPVLSNSANNAPLVYLDSGASAQMPQSVIDRINHYHQYEHANIHRGVYELSEQATISYESVRSTVARFLNVTDTAEVIFTKGTTHAINLVAHAFGRTFIRAGDEIVISHMEHHSNIVPWQQLCEEVGATLKIIPISDVGELDLEEYRRLLSDRTKIIAVTHVSNVLGTINPIKEMVALAHAKDIPVLVDGAQGAPHMKVDLQDLDCDFYIFSGHKVCGPTGIGILYGKRDWLERMNPYEGGGDMILSVTFEKTTYAEIPSKFEAGTPPIASAIGLGEAIKYLESIGLENIENHEKVLTQYATEALSDISGLTVYGTAPQKAGVISFGVQGVHPHDMATLLSDDGVAVRAGHHCAQPVMQRYKVPATTRASFYLYNTLDDIDKLVDSVRSAKKIFS
1789004_Fsp@KXW58841_1__cysteine_desulfurase                                                                 M------FDPHLWRRQFPILERKVHGKPLVYLDNAATTQKPLAVLDAERYYFEHFNANIHRGVHALSQEASEAFEGAREKVRAFLGAAHVEEIIFTRGATEAINLVAQTWGRTHLEAGDEILISAMEHHANIVPWQMLCEMTGARLKVIPMDERGVLLMDQVDHLLTARTRLVGITLVSNALGTVNPVVEIIRKAHAAGARVLVDGAQAVAHVAVDMVALGCDFFVFSGHKLYGPTGIGVLYGKKDLLTAMPPYQGGGDMILQVTFEKTTYNQIPYKFEAGTPHISGAIGLGAAIDFVRSVGLENIAAHEDRLLQEATERAQRVNGLRIIGTAPGKASIFSFVLEGIHPHDIGTILDSEGVAIRSGHHCAMPVMDYFHLPATARASFALYNTLEEVESLFQAIERVQKLFL
1666909_Bbacterium@KPQ00397_1__cysteine_desulfurase_SufS                                                     MFAQDHHFDVASIRKDFPILARQIGDKPLVYLDNAASSQMPVQVMDAFAQYHSGYHSNVHRGVHTLSQEATDAFEKVRFKVQRFIGARSEREIVYTSGATDSINLIAQAYGRTFLEKGDEILISNMEHHANIVPWHMLAKEKNLVIRVIPITDEGTLDMDAFDRMLSKNTKVVAVNHVSNALGTINPIAEISRKAHAVGAITVIDGAQAVPHMNVNVSEADCDFYVFSAHKMMGPTGTGVLYGKIEHLEAMPPYRGGGDMILSVSFDTITYNEVPQKFEAGTPGIAQVIMMGKAIDYMLDIGRDKIQLYENELLEYATNRMRQIDGIRIIGTAPQKASVLSFVLDGIHPHDIGTILDFHGVAVRSGHHCAQPVMERYGIPATTRASFAFYNTRDEVDALVKAIHEVKEVLG
2094027_Bbacterium@PUKH01000008_1_35___35867_37108                                                           MSTKDQHTTIQNCREDFPVLSRKVHGKPLAYLDNAASSQMPRQVQDAYRDYHSRYHANVHRGVHLLSQEATDAMEQARESLRSHINARESKEIIFTSGATDAMNLVMQSWGRKNIGEGDEILISTMEHHSNIVPWKMLCDDRNASLKVIPVSDDGILDLDAFESMISDRTRLVGIVHVSNTLGTVNPVEKITKIAHGKGVPVLVDGAQAVSHMQVDVQKIGCDFYATSGHKMYGPTGIGILYGRKEMLEEMPPYRGGGDMILSVSFDEVLFNDLPYKFEAGTPNISGAIGMGRAAEYIRSIGYDAIYQREQELLAYATSELSAIEGLNIIGKAPGKSSVISFVLDSVHPHDIGTILDLEGVAVRTGHHCTQPLMERLGLVATTRASMAMYNTEEEIDQLVAALHKVLEIFR
1457365_CCproteinivoru@AXJ00850_1__cysteine_desulfurase__L_selenocysteine_selenide_lyase__L_alanine_forming_ MNEKATPGRILQIRRDFPVLERQIHDKPLVYLDNAASTQMPRQVIETVSAYHTYHHSNVHRGVHQLSQEATDLYEGAREKVRAFIGASSVKEIIFTSGTTDAINLVANSWGNRNIGRDDIILISNMEHHANIVPWYMLAKRTGAKIEVIPVLDDGSLDMDQFAALVRKNVKVVCVNHVSNALGSVNPVEQICQICRERDICTVIDGAQAIGHFQIDVNQLGADFYAFSGHKMHGPTGIGILYGREELLQEMDPYKGGGDMILSVSFDHISWNELPYKFEAGTPAIAQAVGLGAAVDYLNGLDRTYLAKYEDELLAYATKRLGEVPGMRLIGTAPQKVSLNSFVIKGVHPHDIGSILDGEGVAVRTGQHCAEPVMDRFCIPATTRASMSIYNTFEEIDMLTEALLKVTELFD
228410_Neuropaea@CAD84484_1__Aminotransferase_class_V                                                        MNTAHPPFDIHAIRRDFPILQEHVNGHSLVWLDNAATTQKPQAVIDRLTYFYTHENSNIHRAAHELAARATDAYEESRNKVRQFLNAASTDEIIFLRGTTEAINLVAQSWGRQHISAGDEIIITWLEHHANIVPWQMLCNETGARLRVVPVDEDGQVLLEEYQKLLNSHTRLVAFSQVSNALGTITPARQMVEMAHRVGARVLVDGAQSVSHMRVDVQQLDCDWFVFSGHKVFGPTGIGVLYGKTELLNDTQPWQGGGNMIQDVTFEKTAYHGAPARFEAGTGNIADAVGLGAAIDYVERIGLENISRYEHELMTYATGCLKSIAGLRLIGTAPDKAGVLSFTLKDFSTEEVGTALNREGIAVRAGHHCAQPILRRFGVESTVRPSLAFYNTYTDIDRLAAAIDRIRGKKN
1855332_Nsp@SCX76155_1__cysteine_desulfurase___selenocysteine_lyase                                          MSTVHPAFDANAVRRDFPILKELVHGRPLIWLDNAATTQKPQAVIDRLTYFYQHENSNIHRAAHELAARATDAYEESREKVRRFLNAPSADEIIFLRGTTEAINLVAQSWGRQNVNEGDEVIITWLEHHANIVPWQQLCNEKGARLRVAPVDDDGQILLDEYQKLLGSRTKLVSFSQVSNALGTITPAREMIEMAHRVGARVLVDGAQSVSHMRVDVQQLDCDWFVFSGHKVFGPTGIGALFGKLELLNTSPPWQGGGNMIQDVTFEKTAYNAAPARFEAGTGNIADAVGLGAAIDYVERVGIDNISRYEHDLMAYATRGLNTVPGLRLIGTAPDKAGVLSFALKGFATEEVGGALNREGIAVRAGHHCAQPILRRFGYESTVRPSLALYNTYADVDTLVAALHRLQGGRY
1288494_Nlacus@ARO88343_1__aminotransferase                                                                  MSTAHPAFDANAVRRDFPILRERVHGRPLIWLDNAATTQKPQSVIDRLTYFYQHENSNIHRAAHELAARATDAYEESREKVRRFLNAPSADEIIFLRGTTEAINLVAQSWGRQNVNEGDEVVITWLEHHANIVPWQQLCNEKGAKLRVAPVDDDGQILLDEYQKLLGSRTKLVSLSHVSNALGTITPARQMIEMAHRVGARVLVDGAQSVSHMRVDVQQLDCDWFAFSGHKVFGPTGIGALFGKLELLNTSPPWQGGGNMIQDVTFEKTSYNAAPARFEAGTGNIADAVGLGAAIDYVERVGIDNISRYEHDLMAYATRGLNSVPGLRLIGTAPDKAGVLSFALKGFATEEVGEALNREGIAVRAGHHCAQPILRRFGYESTVRPSLALYNTYADVDTLVAALKRLQGGRY
1895901_Nsp@OJY13334_1__aminotransferase_class_V                                                             MPGAHPAFDANAIRRDFPILSELVNGRPLIWLDNAATTQKPQAVIDRLTYFYQHENSNIHRAAHELAARATDAYENAREKVRHFLNAPSADEIVFLRGTTEAINLVAQSWGRQNVREGDEIVITWLEHHANIVPWQRLCSETGAKLRVAPVDGDGQILLDEYQKLLGSRTRLVAFSQVSNALGTVTPARQMIEMAHRVGARVLVDGAQSVSHMRVDMQQLDCDWFVFSGHKVFGPTGIGALFGKRDLLNNTPPWQGGGNMIQNVTFEKTDYHEAPARFEAGTGNIADAVGLGAAIDYVERIGIDNINRYEHELMAYATHALGSIPGLRLIGTAPDKAGVLSFVLKGFDVQEVGGALNREGIAVRAGHHCAQPILRRFGHESTVRPSLALYNTYADVDALVAALRRLQGGRF
1855333_Nsp@SFH33607_1__cysteine_desulfurase___selenocysteine_lyase                                          MNTAHPPFDAHAVRRDFPILNERVNGRPLIWLDNAATTQKPQSVIDRLTYFYQHENSNIHRAAHELAARATDAYEGAREKVRRFLNAPSADEIVFVRGTTEAINLVAQSWGRQNVREGDEVVITWLEHHANIVPWQQLCNEAGAKLRVAPVDDDGQILLDEYQKLLGSRTKLVAFSQVSNALGTVTPARQMIEMAHRVGARVLVDGAQSVSHMRVDMQQLDCDWFVFSGHKVFGPTGIGALFGKSDLLNSSPPWQGGGNMIQNVTFEKTEYHEAPARFEAGTGNIGDAVGLGAAIDYVERIGIDNINRYEHELMAYATRGLSSVPGLRLIGTAADKAGVLSFAFKGFTTEEVGSGLNDAGIAVRAGHHCAQPILRRFDLETTVRPSLAMYNTLGDVDTLVTTLHRMRGGRS
1855339_Nsp@SFW37157_1__cysteine_desulfurase___selenocysteine_lyase                                          MSTAHPAFDIHAVRRDFPILEEQVNGRPLIWLDNAATTQKPQPVIDRLAYFYQHENSNIHRAAHELAARATDAYEAARETVRRFINAPSADEIIFLRGTTEAINLVAQSWGRQNVREGDEIVITWLEHHANIVPWQQLCSETGAKLRVAPVDDDGQILLDEYQKLLGARTRLVSFSQVSNALGTITPARQMIEMARRVGARVLVDGAQSVSHMRVDVQQLDCDWFVFSGHKVFGPTGIGALFGRAELLNASPPWQGGGNMIQDVTFEKTVYHGAPARFEAGTGNIADAVGLGAALEYVERLGLDNISRYEHDLLAYATRGLNGIPGLRLIGTAPDKAGVLSFVLKGYTTAEVGDALNREGIAVRTGHHCAQPILRRFGQENTVRPSLALYNTHADVDALVATLHRLQSGRY
1827381_Pbacterium@OQW41235_1__aminotransferase_class_V                                                      MSTAHPPFDVNAIRRDFPILNELVHGRPLIWLDNAATTQKPQSVIDRLSHFYRHENSNIHRAAHELAARATDAYEDARKKVSHFLNAPSVDEIVFVRGTTEGINLVAQSWGRQHIQPGDEIVISWLEHHANIVPWQQLCNEKGAVLRVAPVDDHGQILLDEYQKLLNSRTKLVAFSQVSNALGTITPAQQMIAMAHRVGARVLVDGAQSVSHMRVDVQQLDCDWFVFSGHKVFAPTGIGALFGKVELLNSMQPWQGGGNMIEDVTFEKTTYQRAPARFEAGTGNIADAVGLGAAIDYVQRIGIDNISRYEHQLLVYATRGLGTVPGLKLIGTAQDKAGVLSFVLKGFSSEEIGSALNREGIAVRAGHHCAQPILRRYGLETTVRPSLAFYNTCADIDFLIAALLRIQGGRP
1931235_Pbacterium@OQW85451_1__aminotransferase_class_V                                                      MSTAHPPFDVNAIRRDFPILKELVHGRPLVWLDNAATTQKPQSVIDRLSYFYQHENSNIHRAAHELAARATDAYEDARKKVRHFLNAPSVDEIVFVRGTTEGINLVAQSWGRQHINEGDEIVISWLEHHANIVPWQQLCTEKGAKLRVAPVDDHGQILLDEYQKLLNSRTKLVAFSQVSNALGTITPAQQMIAMAHRVGARVLLDGAQSVSHMRIDVQQLDCDWFVFSGHKVFAPTGIGALFGKLELLNAMPPWQGGGNMIQDVTFEKTIYHAAPARFEAGTGNIADAVGLGAAIDYVQRIGLENISRYEHQLLIYATRGLSSIPGLRLIGTAPEKAGVLSFVLKGFSSEEVGAALNREGIAVRSGHHCAQPILRRFGLETTVRPSLALYNTCADIDFLVAALRRIQSGRP
1140_Selongatus@ABB58690_1__cysteine_desulfurase__plasmid_                                                   MTNGAVGFDIHQVRRDFPILQERVNGRPLVWFDNAATTQKPQVVIDRLSHYYQHENSNIHRAAHELAARSTDAYEAAREQVRHFLNAASTEEVVFVRGTTEAINLVAKSWGSQNLKEGDEIVITWLEHHANIVPWQQLSAETGARLRVVPVDDYGQVRLDEYQKLLSDRTKIVSFTQVSNALGTITPAKEIIELAHRYGAKVLLDGAQSVSHLAVDVQALDCDWFVFSGHKVFGPTGIGVLYGKQELLDATLPWQSGGNMIADVTFEKTVYQPAPARFEAGTGNIADAVGLGAALEYVQKIGLEAIAAYEHELLVHGTALLSQIPGLRLIGTAPHKAAVLSFVLEGFSPEAIGQALNREGIAVRAGHHCAQPILRRFGLETTVRPSLAFYNTFEELETLAAAIRRIQTGSL
1147_Ssp@AIE75660_1__Cysteine_desulfurase                                                                    MEYNAAIFDVEKIRQDFPILNEVINEKPLIWFDNASTTQKPQTVIDRLTYFYQHENSNIHRAAHTLAARATDAYENARETVRHFLNAKSVNEIIFVKGTTEGINLVAKSWGKQNIKAGDEILLTHLEHHANIVPWHQLAMETGAKLIVAPVDDQGQILLDEYKKLLGSRTKLVGLCHISNVLGTVTPAQEIVNLAHEIGAKVLIDAAQSIAHIPIDIQELNPDWLVFSGHKIFGPTGIGVVYGRQDLLDATDPWQSGGNMISEVSFEHISYRPIPKRFEAGTANIADVVALGKALDYVQNIGLTAIANYENELLEYATLGLKTIPGLHIVGNAMEKASVISFLLDGFAPSEVGQALNKQGIAVRSGHHCAQPILKRLGLTSTVRLSLAFYNTKSEINHCIKALEKID----
195253_Ssp@AFY61733_1__cysteine_desulfurase_like_protein__SufS_subfamily                                     MSNSSVGFDLHAVRQDFPILQEKVNGRPLIWFDNAATTHKPKAVIDRLTYYYEHENSNVHRAAHELAARSTDAYEKSREQVRRFINASSTNEIVFVRGTTEAINLVAKSWGSQNVHEGDEIILTHLEHHANIVPWQQLCAEKGARLRIVPVDDHGQVRLDEYQKLLSDRTKIVAFTHVSNALGTVTPAAEMIALAHRYGAKVLLDGAQSVSHMAIDVQALDCDWFVFSGHKVFGPTGIGVVYGKEDLLNATLPWQTGGNMIVDVTFEKTVYHQAPGRFEAGTGNIADAVGLGAALEYVQKIGLESICRYEHELLVYGTALLQEIPGLRLIGTAPEKAAVLSFVLEGHSPEAVGSALNQEGIAVRAGHHCAQPILRRFGLEATVRPSLAFYNTHGELEALATALRRIQAGVT
292564_Cgracile@AFY28214_1__cysteine_desulfurase_like_protein__SufS_subfamily                                MTTAAQPLDPAYLRRDFPILQERIHGRQLVWLDNGATTQKPLAVIERLERFYRSENSNIHRAAHELAARATEAYEQARATCARFLHAASSEEIVFVRGTTEGINLVAQSWGRRYIETGDEIVLTHLEHHANIVPWQQLAHEKGARLRIAPVDDTGQVILEAYEHLFNSRTKLVAFTQVSNALGTIPPVEEMIAIAHRHGALVLLDGAQGIAHTPVDVQALDVDFYVFSGHKIYGPTGIGVLYGKRDLLQSMPPWQGGGNMIRDVTFERTLYQDPLQRFEAGTGNIADAVGLATALEYVERIGMHAIDRAEQALLAYATPLLLAIPGLRLFGRADHKAGVLSFLLDGLAPEAVGSALNQAGIAVRAGHHCAQPILRRFGVESTVRATLGLYNTHTDVDALVAALRRLAA---
1953139_Bbacterium@DDIC01000058_1_3___1471_2691                                                              M------ALTHAYHLDFPELQQEINGYPLTYLDSAASSLMPESVIETINQYHRTAHANVHRGVHTLSQTATDDYELTRDRVQALIGAAQREEIIFTYGATDSINLVAHTWGKAHLTTGDAILITEMEHHANIVPWQQVAQEKGCVIHKVPITQKGEIDQDAYQRLLAQPVKVVALIHASNALGTVNPVKEMITQAHDQGALVMLDGAQSAPHFTVDMQALDCDFYTFSAHKLCGPTGFGILYGKMEHLESMPPFRGGGSMIEHVAIESSTYQRPPLRFEPGTPAIAAGIGFGAAIDYLMDIGMETIASIEHELLLEAQSRLETLPKTTIIGSPSERIAVLPLHFEGIHPYDMGMFLDRRGVAVRTGHHCAQPLIEYYQLPGTVRCSLTFYNTVEDIDRFISAIEEGLEFFS
2283320_Bbacterium@RDV37506_1__cysteine_desulfurase                                                          MERSEPSCLAAQVREQVPALHQGEVGRRWTYLDSAATTLTPQPVIDVLSDFYATETGSAGRGGHWRARRSTQRYEAARARVAAFLGAETSSSVVFTRGATHALNLIACGL-RGALKPGDEVVISAMEHHANLLPWRALAEESGARLRVVPLNERGELDREATEAMIGARTAIVALTHVSNVLGTVNPVAEWVEMARGYGALSVIDGSQSVAHRAIDVKALGCDFFVCSAHKMYGPTGVGVLCGRSEALERLRPMELGGGMMTSVREDEVVFAELPNRLEAGTPPVAQAVGMAAAIDWMEGFGMEALQRHEEALCAYALERFKEVEGVEVVGSPAERSAVIAFGLRGVDAYDLGELLDAQNVAVRVGSHCAHPLVRELGLCATARASFGAYTDRDDIDALIEALAEAARFSP
