# Supplementary material for: Components of iron–Sulfur cluster assembly machineries are robust phylogenetic markers to trace the origin of mitochondria and plastids
Source: PLoS Biol. 2023 Nov 8;21(11):e3002374. doi: 10.1371/journal.pbio.3002374 (PMC10631705; doi:10.1371/journal.pbio.3002374)
Supplement: S1 Data — (ZIP) [file pbio.3002374.s017.zip › S1 Data/Concatenations/SUF/SUF_Cyano_Euka_nucleic/tree/Concat_SUF_Cyano_Euka_nuc.Iqtree.tree]

(113355_Gherdmanii@SUF:0.1781318357,((((((((((((((((((((1140_Selongatus@SUF:0.3433738564,317619_Phollandica@SUF:0.2716449791)97:0.0643396155,1880902_Lsp@SUF:0.3442420831)90:0.0398433746,((((((((((316278_Ssp@SUF:0.2004011524,2055796_Sbacterium@SUF:0.5121564180)100:0.1272033543,1608213_CSspongiarum@SUF:0.4475156458)94:0.0597379757,((((64471_Ssp@SUF:0.2692884682,((2162190_Psp@SUF:0.3653841561,(((167539_Pmarinus@SUF:0.3460283965,1499498_Psp@SUF:0.3572919439)100:0.1372856446,(59919_Pmarinus@SUF:0.5023086139,59920_Pmarinus@SUF:0.3486182701)64:0.0544193053)64:0.0364970530,2162204_Psp@SUF:0.3061163336)100:0.1666724664)100:0.2016420596,1928728_Pmicropora@SUF:0.3934171801)100:0.3682818601)93:0.0801852827,2024880_Ssp@SUF:0.3133615921)99:0.0982004061,84588_Ssp@SUF:0.1389929714)99:0.1044011422,(((2026889_Csp@SUF:0.0122562736,1655601_Cbacl30@SUF:0.0179448596)100:0.1988328793,74547_Pmarinus@SUF:0.4382339926)98:0.0650708243,(292564_Cgracile@SUF:0.1135894832,210768_Ssp@SUF:0.1609264143)100:0.0390973350)99:0.0388900212)100:0.0567723249)100:0.2671802474,((((39947_Osativa@SUF:0.5048794006,3702_Athaliana@SUF:0.3919674360)100:0.1781434405,(3218_Ppatens@SUF:0.3356432350,3197_Mpolymorpha@SUF:0.3322782048)99:0.0898918763)100:0.3707321002,(((3075_Aprotothecoid@SUF:0.2806758141,3055_Creinhardtii@SUF:0.2785815033)100:0.0754511729,1764295_Cprimus@SUF:0.6183025016)84:0.0323116669,436017_Olucimarinus@SUF:0.5645712662)81:0.0457768875)100:0.0989128251,((1169540_Vbrassicaform@SUF:0.7246541315,1460289_Csp_@SUF:0.5235365471)90:0.0591020587,35688_Ppurpureum@SUF:0.8847210880)100:0.1080898548)100:0.0814323846)100:0.0755657067,(582515_Rlacunae@SUF:0.3717846807,1919134_Cbacterium@SUF:0.2302761104)100:0.0633208021)99:0.0424123026,(321327_Ssp@SUF:0.3391319678,195250_Ssp@SUF:0.3920371629)87:0.0743696186)57:0.0319361018,((1666911_Ppriestleyi@SUF:0.4159937980,2099687_Cbacterium@SUF:0.2138594287)94:0.0422312376,(268115_Lantarctica@SUF:0.1235740392,2099684_Cbacterium@SUF:0.1617915725)100:0.1171264685)100:0.0929391723)34:0.0219850513,1173025_Gsp@SUF:0.2353470276)59:0.0332589712,1080068_Lsp@SUF:0.2947029973)56:0.0316838008,(1947904_Cbacterium@SUF:0.5134516621,82654_Psp@SUF:0.2852635275)85:0.1403730497)79:0.0143938523)78:0.0401136039,(1497020_Nsphagnicola@SUF:0.3052047805,(1188229_Glithophora@SUF:0.6512658999,(195253_Ssp@SUF:0.3269499238,197221_Telongatus@SUF:0.3505904079)100:0.0789503265)92:0.0419643645)58:0.0456946393)49:0.0334947984,(864702_Ocyanobacteri@SUF:0.2493131063,47254_Lsp@SUF:0.2155603755)100:0.1260812573)99:0.0615627859,(2420339_Cbacterium@SUF:0.2565099926,111611_Gsp@SUF:0.3240283094)59:0.0397191364)58:0.0325002309,((1643526_Gsp@SUF:0.1953106132,(2099686_Cbacterium@SUF:0.0730331542,1666905_Psp@SUF:0.0550952140)100:0.1758585382)100:0.0955688877,2420338_Cbacterium@SUF:0.2179959713)100:0.0690138816)62:0.0542012667,(1781255_Dsp@SUF:0.2364192431,1947889_Cbacterium@SUF:0.3354122499)39:0.0475275545)93:0.0571666672,((((282423_Pagardhii@SUF:0.2242999552,1982223_Asp@SUF:0.2540248059)95:0.0470666990,(1671698_Hsp@SUF:0.0511207488,203124_Terythraeum@SUF:0.0804656034)100:0.2120743327)100:0.0582160909,(2055792_Mbacterium@SUF:0.2242011496,1880991_Ocyanobacteri@SUF:0.1566796182)100:0.1243879666)97:0.0397662211,(((((52271_Asp@SUF:0.1379792573,((46234_Asp@SUF:0.0982152287,551115_Nazollae@SUF:0.0851069831)100:0.0413441953,1973482_Rcurvata@SUF:0.2431249484)100:0.0813349576)81:0.0376279815,1752063_Fsp@SUF:0.1721440698)62:0.0282182093,(2005462_Csp@SUF:0.3331480231,2053605_Rsp@SUF:0.3101605685)62:0.0450572126)100:0.0585927896,(1378066_Csp@SUF:0.2481066499,(2107693_Csp@SUF:0.1679897767,1618023_Aatlantica@SUF:0.4049564525)100:0.0668696478)100:0.0522223664)59:0.0440412346,(1173022_Cepipsammum@SUF:0.2036233075,1296344_Mglauca@SUF:0.2925014879)100:0.0606033612)100:0.0528940567)17:0.0374721439)30:0.0188520447,(1173263_Ssp@SUF:0.3368419093,685565_Psp@SUF:0.2839734563)100:0.2137767320)83:0.0467682056,(((65093_Hsp@SUF:0.1401681324,13035_Dsalina@SUF:0.1470416080)100:0.0381503431,1919144_Cbacterium@SUF:0.1531521659)100:0.2037202743,1919135_Cbacterium@SUF:0.3226214658)83:0.0547037149)59:0.0165724835,(1128427_Fcyanobacteri@SUF:0.2566897735,(129961_Smajor@SUF:0.3117588429,1173029_Ssubsalsa@SUF:0.2084137715)100:0.0605747512)100:0.0875052132)41:0.0315752932,32049_Ssp@SUF:0.4105203163)97:0.0486601183,(102232_Gsp@SUF:0.3836206333,118163_Psp@SUF:0.2245142630)47:0.0358582152)99:0.0423770807,(1641812_Maeruginosa@SUF:0.2345839214,2107694_Ahegewaldii@SUF:0.1977256707)100:0.0578031502)99:0.0322883793,((1453429_CAthalassa@SUF:0.3707934684,(1920663_Asacrum@SUF:0.1158043853,423474_Cwatsonii@SUF:0.1582623366)99:0.0285478315)100:0.0360581721,(41431_Csp@SUF:0.1708339008,1228987_Cendosymbiont@SUF:0.2316841361)100:0.0647735872)100:0.0566002683)99:0.0196365684,(1147_Ssp@SUF:0.3541305895,2164131_Ssp@SUF:0.1713619996)100:0.0946319713)98:0.0257570473,(2005460_Csp@SUF:0.2471197700,(111780_Scyanosphaera@SUF:0.1341914626,2420336_Cbacterium@SUF:0.2102651770)100:0.0733586439)100:0.0702991518)94:0.0301738013,(((55529_Gtheta@SUF:0.4963474886,2898_Cparamecium@SUF:0.8219094953)100:0.2011332069,((448386_Gchorda@SUF:0.3546377203,2769_Ccrispus@SUF:0.2460024370)100:0.3647451420,159749_Toceanica@SUF:0.6548493745)73:0.0910692813)98:0.0619652891,(2762_Cparadoxa@SUF:0.2180964383,(1789788_Gincrassata@SUF:0.3955843544,(38269_Gwittrockiana@SUF:0.5459856672,77922_Cgloeocystis@SUF:0.2355919850)100:0.0463923385)99:0.0320619579)100:0.0517027389)100:0.3784365045)100:0.1030525814,2054282_Csp@SUF:0.1975360103)100:0.0555217389,755178_Caponinum@SUF:0.1484684415);
