# Supplementary material for: Components of iron–Sulfur cluster assembly machineries are robust phylogenetic markers to trace the origin of mitochondria and plastids
Source: PLoS Biol. 2023 Nov 8;21(11):e3002374. doi: 10.1371/journal.pbio.3002374 (PMC10631705; doi:10.1371/journal.pbio.3002374)
Supplement: S1 Data — (ZIP) [file pbio.3002374.s017.zip › S1 Data/Concatenations/SUF/SUF_Cyano_Euka_nucleic/tree/Concat_SUF_Cyano_Euka_nuc.Iqtree.tree_BS.tree]

(113355_Gherdmanii@SUF:0.178132,((((((((((((((((((((1140_Selongatus@SUF:0.343374,317619_Phollandica@SUF:0.271645)74:0.0643396,1880902_Lsp@SUF:0.344242)45:0.0398434,((((((((((316278_Ssp@SUF:0.200401,2055796_Sbacterium@SUF:0.512156)100:0.127203,1608213_CSspongiarum@SUF:0.447516)80:0.059738,((((64471_Ssp@SUF:0.269288,((2162190_Psp@SUF:0.365384,(((167539_Pmarinus@SUF:0.346028,1499498_Psp@SUF:0.357292)100:0.137286,(59919_Pmarinus@SUF:0.502309,59920_Pmarinus@SUF:0.348618)45:0.0544193)32:0.0364971,2162204_Psp@SUF:0.306116)100:0.166672)100:0.201642,1928728_Pmicropora@SUF:0.393417)100:0.368282)60:0.0801853,2024880_Ssp@SUF:0.313362)94:0.0982004,84588_Ssp@SUF:0.138993)94:0.104401,(((2026889_Csp@SUF:0.0122563,1655601_Cbacl30@SUF:0.0179449)100:0.198833,74547_Pmarinus@SUF:0.438234)87:0.0650708,(292564_Cgracile@SUF:0.113589,210768_Ssp@SUF:0.160926)98:0.0390973)89:0.03889)100:0.0567723)100:0.26718,((((39947_Osativa@SUF:0.504879,3702_Athaliana@SUF:0.391967)100:0.178143,(3218_Ppatens@SUF:0.335643,3197_Mpolymorpha@SUF:0.332278)91:0.0898919)100:0.370732,(((3075_Aprotothecoid@SUF:0.280676,3055_Creinhardtii@SUF:0.278582)100:0.0754512,1764295_Cprimus@SUF:0.618303)39:0.0323117,436017_Olucimarinus@SUF:0.564571)58:0.0457769)100:0.0989128,((1169540_Vbrassicaform@SUF:0.724654,1460289_Csp_@SUF:0.523537)44:0.0591021,35688_Ppurpureum@SUF:0.884721)96:0.10809)99:0.0814324)100:0.0755657,(582515_Rlacunae@SUF:0.371785,1919134_Cbacterium@SUF:0.230276)95:0.0633208)90:0.0424123,(321327_Ssp@SUF:0.339132,195250_Ssp@SUF:0.392037)64:0.0743696)25:0.0319361,((1666911_Ppriestleyi@SUF:0.415994,2099687_Cbacterium@SUF:0.213859)64:0.0422312,(268115_Lantarctica@SUF:0.123574,2099684_Cbacterium@SUF:0.161792)100:0.117126)100:0.0929392)13:0.0219851,1173025_Gsp@SUF:0.235347)21:0.033259,1080068_Lsp@SUF:0.294703)12:0.0316838,(1947904_Cbacterium@SUF:0.513452,82654_Psp@SUF:0.285264)64:0.140373)16:0.0143939)26:0.0401136,(1497020_Nsphagnicola@SUF:0.305205,(1188229_Glithophora@SUF:0.651266,(195253_Ssp@SUF:0.32695,197221_Telongatus@SUF:0.35059)100:0.0789503)43:0.0419644)28:0.0456946)22:0.0334948,(864702_Ocyanobacteri@SUF:0.249313,47254_Lsp@SUF:0.21556)100:0.126081)76:0.0615628,(2420339_Cbacterium@SUF:0.25651,111611_Gsp@SUF:0.324028)39:0.0397191)31:0.0325002,((1643526_Gsp@SUF:0.195311,(2099686_Cbacterium@SUF:0.0730332,1666905_Psp@SUF:0.0550952)100:0.175859)100:0.0955689,2420338_Cbacterium@SUF:0.217996)100:0.0690139)45:0.0542013,(1781255_Dsp@SUF:0.236419,1947889_Cbacterium@SUF:0.335412)22:0.0475276)52:0.0571667,((((282423_Pagardhii@SUF:0.2243,1982223_Asp@SUF:0.254025)75:0.0470667,(1671698_Hsp@SUF:0.0511207,203124_Terythraeum@SUF:0.0804656)100:0.212074)99:0.0582161,(2055792_Mbacterium@SUF:0.224201,1880991_Ocyanobacteri@SUF:0.15668)100:0.124388)62:0.0397662,(((((52271_Asp@SUF:0.137979,((46234_Asp@SUF:0.0982152,551115_Nazollae@SUF:0.085107)100:0.0413442,1973482_Rcurvata@SUF:0.243125)100:0.081335)72:0.037628,1752063_Fsp@SUF:0.172144)45:0.0282182,(2005462_Csp@SUF:0.333148,2053605_Rsp@SUF:0.310161)50:0.0450572)100:0.0585928,(1378066_Csp@SUF:0.248107,(2107693_Csp@SUF:0.16799,1618023_Aatlantica@SUF:0.404956)100:0.0668696)100:0.0522224)61:0.0440412,(1173022_Cepipsammum@SUF:0.203623,1296344_Mglauca@SUF:0.292501)97:0.0606034)96:0.0528941)13:0.0374721)23:0.018852,(1173263_Ssp@SUF:0.336842,685565_Psp@SUF:0.283973)97:0.213777)59:0.0467682,(((65093_Hsp@SUF:0.140168,13035_Dsalina@SUF:0.147042)80:0.0381503,1919144_Cbacterium@SUF:0.153152)100:0.20372,1919135_Cbacterium@SUF:0.322621)85:0.0547037)32:0.0165725,(1128427_Fcyanobacteri@SUF:0.25669,(129961_Smajor@SUF:0.311759,1173029_Ssubsalsa@SUF:0.208414)76:0.0605748)97:0.0875052)34:0.0315753,32049_Ssp@SUF:0.41052)46:0.0486601,(102232_Gsp@SUF:0.383621,118163_Psp@SUF:0.224514)41:0.0358582)46:0.0423771,(1641812_Maeruginosa@SUF:0.234584,2107694_Ahegewaldii@SUF:0.197726)100:0.0578032)42:0.0322884,((1453429_CAthalassa@SUF:0.370793,(1920663_Asacrum@SUF:0.115804,423474_Cwatsonii@SUF:0.158262)53:0.0285478)89:0.0360582,(41431_Csp@SUF:0.170834,1228987_Cendosymbiont@SUF:0.231684)100:0.0647736)97:0.0566003)40:0.0196366,(1147_Ssp@SUF:0.354131,2164131_Ssp@SUF:0.171362)100:0.094632)43:0.025757,(2005460_Csp@SUF:0.24712,(111780_Scyanosphaera@SUF:0.134191,2420336_Cbacterium@SUF:0.210265)100:0.0733586)99:0.0702992)45:0.0301738,(((55529_Gtheta@SUF:0.496347,2898_Cparamecium@SUF:0.821909)100:0.201133,((448386_Gchorda@SUF:0.354638,2769_Ccrispus@SUF:0.246002)100:0.364745,159749_Toceanica@SUF:0.654849)44:0.0910693)87:0.0619653,(2762_Cparadoxa@SUF:0.218096,(1789788_Gincrassata@SUF:0.395584,(38269_Gwittrockiana@SUF:0.545986,77922_Cgloeocystis@SUF:0.235592)78:0.0463923)65:0.032062)96:0.0517027)100:0.378437)100:0.103053,2054282_Csp@SUF:0.197536)99:0.0555217,755178_Caponinum@SUF:0.148468);
