# Supplementary material for: Components of iron–Sulfur cluster assembly machineries are robust phylogenetic markers to trace the origin of mitochondria and plastids
Source: PLoS Biol. 2023 Nov 8;21(11):e3002374. doi: 10.1371/journal.pbio.3002374 (PMC10631705; doi:10.1371/journal.pbio.3002374)
Supplement: S1 Data — (ZIP) [file pbio.3002374.s017.zip › S1 Data/Concatenations/SUF/SUF_Cyano_Euka_nucleic/concatenation/Concat_SUF_Cyano_Euka_nuc.fasta]

>113355_Gherdmanii@SUF
ATGAGCGCTTCTGTTAAAACTTTAGTTAATCAGCCTTATAAATACGGATTTATTACAGATATTGAGTCGGATACTATTCCTAAAGGTTTAAGTGAAGATGTGGTGAGATTGATTTCTCTCAAGAAAAATGAGCCTGAATTTATGTTAGAATTTCGTCTCAAGGCTTATCGTCAATGGTTGACAATGACTGAACCAGAATGGGCTCATGTGGGTTATCCTAGTATTAATTATCAAGATATTATTTATTACAGCGCGCCTAAACAACAAAAGAAATTGGATAGTCTTGATGAAGTTGATCCCACTTTATTAGAAGCCTTTGAAAAGTTAGGTATCCCATTATCTGAGCAAAAGCGCCTAGGAAATGTCGCCGTTGATGCTATTTTTGATAGTGTCTCGATCGCAACCACTTTTAAGGATAAACTAGCTAAAGATGGTGTTATTTTCTGCTCTATTTCCGAAGCATTGCAAGAGCATCCTGATTTAATTCAAAAATATTTAGGTAGTGTTGTACCTTCAGCAGACAACTATTTTGCGGCGCTTAATGGTGCAGTTTTTAGTGATGGTTCATTTGTATTTATTCCGAAAGGGGTAAAATGTCCTATGGAATTATCGACTTATTTTCGTATCAATAACGGTGATACGGGGCAGTTTGAACGTACTTTAATTGTAGCTGAAGAAGGGGCTTCCGTAAGTTATTTAGAAGGTTGTACTGCACCCATGTATGATAGTAACCAACTTCATGCGGCGGTGGTGGAATTGGTGGCTTTGGATAACGCTGATATTAAATATTCCACAGTACAAAATTGGTATGCAGGAGATGAAAAAGGTAAAGGTGGTATTTATAATTTTGTGACTAAGCGCGGTTTATGTAAAGGAGTTAACTCAAAAATTTCTTGGACTCAAGTGGAGACTGGTTCTGCGATAACATGGAAATATCCTAGCTGTGTTTTAGTGGGTGATAATTCTGTGGGAGAATTTTATTCGATCGCCTTGACAAATAATATGCAACAGGCGGACACTGGAACTAAGATGGTACATATTGGCAAAAATACCCGCAGTACAATTATTTCTAAGGGAATATCCGCAGGAAACTCGAAAAATAGCTATCGTGGCTTAGTGAAAATGGGTAATAAAGCCACTGGTGCAAGAAATTACTCTCAATGTGATTCCATGTTAATTGGTGACAATGCCGAAGCCAACACTTTCCCTTATATTCAAGTGGATAATAGTCGTGCTAAAGTCGAACATGAGGCTTCTACTTCTAAGATTGGCGAAGATCAACTGTTCTATTTTGCTCAACGGGGCATTTCCGAAGAAGATGCGGTGTCAATGTTGGTAAGTGGTTTTTGTAAAGATGTGTTAAACGAGTTACCCATGGAATTTGCGGCGGAAGCTGATAAACTTCTCAGTCTCAAGTTAGAAGGTAGTGTGGGTAAAATAACTAATATGAATCAACCTATACTATCAATTCGTAACTTAACCGCCAGTGTCGATGGCACACCTATCTTAAAAGGAGTCAACTTAGAAATCAACGCTGGAGAAATACACGCTATTATGGGGCGTAATGGCTCAGGAAAAAGCACCTTTTCTAAAGTGTTAACAGGGCATCCAGAGTATGAAGTAACAGGGGGAGAGGTAATTTATCTAGGGGAAAACTTACTAGAAAAAGAGCCTGAAGAAAGGGCATTAGCGGGTATTTTCTTAGCCTTTCAATACCCCTTAGAAATTCCCGGAGTTAGTAACCTAGACTTTTTAAGGGTAGCCTATAACGCTCGTTGCAAACATTTAGGCTTAGAAGAATTAGACGCTTTCGACTTTGAAGATTTAGTCGAGCAAAAATTAGACATAGTAAAAATGAACTCAGCCTTTTTAGCAAGAAGTTTAAACGAAGGCTTCTCAGGGGGGGAGAAAAAACGCAACGAGATATTGCAAATGGCTTTATTAGAGCCAACTTTAGGCATTTTAGACGAAATCGACTCAGGTTTAGACATTGACGCATTGCGCATCGTTTCCGAGGGGGTAAACCAACTGAGAAAACCTGACAACGCCTTTTTATTAATTACCCATTATCAAAGACTCCTCGATTATATTACTCCAGATTTTGTTCATGTAATGTATCAAGGAAAAATCGTCATGAGTGGAGACAAAAATCTTGCTTTGGAATTAGAAGCTAAAGGATATGATTTCCTCGATGAAGAAGAATTAGCCTTAGTCAATATGAAAAACTCGATCGCAATATTACCAGATACATTTAAAATGACAAAAGACGCTTATCTGGGGGGATTATTACAACTAAGTGAA---ATCAAAGGAGAATTAGGTAGTCACCTTGAGAAAATTCGTCAAAAATCCGCTAATGAAGTGGTGCAGTTAAATCTTCCGACAAATCAAGATGAAAACTGGCGTTTCACCGACTTATCCGACTTGATTAAACAAGATTGGCATTCTTCCACAGCCACAGAATTAAACAAGATTATCTTAGAAGGATTTGCTTTAACCGAAGCCTCTCATTCTCGTTTAGTGTTTGTTAATGGTTATTATGCCCCCAACTTGTCAGATATTACTGCTTTACCTAATACTGTCTATGTGGGCAATCTAGCTAATTTACCCCAAGATAAAGTTAGTAAAATTAGTAATTATTTAGGCAAAAATGACGCAGAAAAGGAAGTTTTCACCGCTTTAAATACTTCTGGATTAACCGATGCTTTTGTTATTTGGGTTGAAAAAAATATCAATATAGAAACTCCCATTCATCTCTTACACTTAACCGCTAGAGATAATTTATCAATCTTGACTCAACCTCGTATTTTAGTAGTGGGAGAGGCTAATTCTAGTTTTAATTTTATCGAATATTATGGGGCGATCGCTCAACAATATTATTTTACTAACGTGGTGACAGAAATCACCTTAGAAAATAACGCACAAATCAATCATAATCGTATTCAAAGAGAATCAGGAGACGGTTTTCATATTGCTAATACGATCGTAAATCAAGCAAGAAATAGTCGTTATACCATCAATGAAGTTAGTTTAGGGGGAAAATTATATCGTCATAACCTCCAGATTAACCAAGAAGGAGAGCAAACGGAAACTTCTCTTAATGGTTTAACCATGTTGCAAGGGAAACAAATGGGAGATACTCATTCTCAAGTAAATTTGAGCAAACCTCACGGCACAGTTAACCAACTCCATAAATATATCATTGATGATAGTGGGCGAGGAGTCTTTAACGGTAGAATAAATGTACCAAAATTGGCTCAATTAACCAATGCTTCGCAACTTAACCGCAATTTATTGTTATCTGATAAGGCAAGAATTAACACCAAGCCTGAGTTACAAATTACTGCGGATAATGTGAAATGTGCGCATGGTGCAACAGTTAGTCAATTAGAAGCAGACGAGATTTTTTATCTGCGTAGTCGTGGCTTAAACGAATATGACGCTAGACATCTGTTAATTGATGCCTTTGCAGGGGAGATTATTGAAAAATTGCCTTACGAATCGCTGAAACAAAGATTAACTCAATGTGTGGCTTGTCGAACTATTGACATGACAATAACTCAAGTAAAAACTATTGCTGATGAGGTTAGGGGAGATTTTCCTATCCTTCATCAAAAAATTCACGATAAACCCCTGATTTATCTCGATAATGCGGCAACATCCCAAAAACCTAACGCTGTTATCGATGCTTTACGTCATTATTATGAATATGATAACGCTAATGTTCATCGAGGGGCGCATACTTTAAGCGGACGGGCTACGGATGGTTACGAAGGTGCTAGAGATAAAGTTGCCAAATTCATCAACGCTAGAAGTCGTAACGAAATTGTCTATGCGAGAAATGCTAGTGAAGCTATTAACATCGTTGCCTATACTTGGGGTTTAAATACGTTAAAAGCAGGAGACGAAATTATTTTAACAGTGATGGAACATCATAGTAATATTGTTCCTTGGCAAATTATCGCCCAAAAAACAGGCGCAATTATCAAGTTTGTGGAGTTAACTCCCACTCAAGAATTTGACTTTAATCACTATCAATCTCTCTTATCCGACAAGACAAAATTAGTGTCAGTTGTCCATGTTTCCAACACTTTAGGCTGTATTAATCCCGTTAAAAAAATCATCAATTTAGCTCATCAATACGGTGCTAAAGTTTTAATTGATGCTTGTCAGAGTTTACCCCATTTGTCGATCGATGTCCAAAGAATGGATTGTGATTGGCTTGTAGGTTCTGGTCATAAAATGTGTGCAACTACTGGCATCGGCTTCTTATACGGTAAGGAAGAATTATTGAATGCCATGCCTCCTTTTCTTGGTGGTGGCGAAATGATTGCAGACGTATATTTAGATCATTTTACCTGCGGTGAATTACCCCATAAGTTTGAAGCGGGTACACCTGCCATCGGAGAAGCCATTGCTTTAGGGGCGGCGGTGGATTATCTTACTAAAATTGGCATGGAGAATATTCACCATTACGAGGAGGAGTTGACTGCCTATCTTTTTAAACAGTTAAACGAAATACCAGACTTAGAAATTTATGGTAATCAACCCACCCCAGACGGCAAAGGAAGGGCAAGTTTAGCTTCTTTTAATGTTAAAGGGATTCACTGTAGCGATTTAGCCACACTTTTAGATCATGAAGGTATTGCAATTCGATCGGGTCATCATTGTACCCAACCCTTACACCGTTATTTAAACATATCGGGAAGTGCTAGAGCAAGTCTTTATTTTTACAATACTTTTGCGGATATTGATGCTTTTATTGTAGCCCTTAAAGGCTCGATCGACTTCTTCCGCCAAATGGAAGAA
>1140_Selongatus@SUF
ATGAGCGCCACGGTGCAAGCGCTGGTTAACCAGCCCTACAAATACGGCTTCGTCACGGATATTGAGACCGAAAAAATTGCGAAAGGTCTCAGTGAAGAGGTCGTGCGTCTGATTTCTGCCAAGAAAGAAGAGCCGGAGTGGATGCTGGAGTTTCGGCTCAAGGCCTATCGTCGTTGGTTGACGATGGAGGAGCCCGATTGGGCGGCGGTGGGCTACCCCGCGATCGATTACCAAAACATCGTCTACTACGCAGCTCCCAAGCAAAAAGCTAAGAAGCAGAGCTTGGACGAAGTTGACCCAACGCTGCTGGAAACCTTTGAGAAGCTGGGGATTCCCCTTAGTGAACAGAAGCGGCTGGCGAATGTGGCCGTCGACGCCGTGTTCGACAGCGTTTCGATCGCAACCACCTTCCGCGAAAAGCTCGCCGAAGAAGGCGTGATCTTCTGCTCAATCTCCGAAGCCGTGCGGGAATATCCCGAGATGGTGAAGCAGTACCTCGGCAGTGTGGTGCCGATCGGCGATAACTACTTCGCGGCGCTCAACTCGGCGGTCTTTAGCGACGGCTCCTTTGTCTTCATTCCCAAGGGCGTGCGCTGCCCGATGGAACTGTCGACCTACTTCCGAATCAACAGTGGCGATACCGGTCAGTTTGAGCGGACGCTGATCGTTGCCGAGGAAGGCAGCCATGTCAGCTACTTGGAAGGCTGCACCGCACCGATGTTCGACACCAACCAACTGCATGCGGCGGTGGTAGAACTGGTGGCCTTGGATGATGCCGAGATCAAATACTCGACCGTCCAGAACTGGTACGCCGGCGATGAGAATGGCAAAGGTGGCATCTACAACTTCGTGACCAAGCGCGGCCTCTGTAAGGGTCGCAACTCCAAGATCTCTTGGACGCAGGTGGAAACCGGTTCGGCGATTACTTGGAAGTACCCAAGCTGCGTGCTGGTGGGTGACAACAGTGTCGGTGAGTTCTACTCAGTAGCGCTGACCAACAACTGCCAGCAAGCTGACACCGGCACCAAGATGGTGCACATCGGCAAAAACACCCGCAGCACGATCGTTAGCAAAGGCATTTCCGCTGGGCGATCGCAGAATAGCTACCGCGGCTTGGTCAAAGTGGGGCCACAGGCGACGGGGGCGCGCAACTACAGCCAGTGCGACTCGATGTTGATTGGCGATCGCGCCGCAGCCAACACCTTCCCCTATATCCAAGTCCAGAATGCTGGCGCTCAAGTTGAGCACGAAGCCTCGACCAGCAAGATTGGTGAAGACCAGCTCTTCTACTTCCAGCAACGCGGCATCTCCCTCGAAGACGCAGTGTCAATGTTGATCAGCGGCTTCTGCAAGGACGTTTTCAACCAGCTACCGATGGAATTTGCCGTCGAAGCCGATCGCTTGCTCAGCCTCAAACTGGAAGGCTCCGTCGGC---ATTATCGAAAACAGTGATGTGATCCTGTCGATTCAGGATCTGACCGCTGAGGTGGAGGACGCGGCCATTCTCAAGGGCGTCAACCTCGAAGTTCGCGCCGGTGAAATCCACGCGATTATGGGCCGCAATGGCTCCGGCAAAAGCACCCTATCCAAAGTGCTGGCAGGGCATCCGGCCTACCGTGTCACCGGTGGCAGTATCACCTACAAAGGGCAGGATTTGCTGGCACTCGAACCGGAAGAGCGATCGCAAGCGGGAGTCTTTTTAGCGTTCCAATATCCGCTGGAAATTCCCGGCGTCAGCAATCTCGATTTCCTGCGCGTGGCGGTCAATGCCCGTCGCAAAGCTGCGGGGCAAGAAGAATTGGACGCCTTTGACTTCCAAGAGTTAGTGGAAGCTCGCTTGGATGTGGTCAAAATGAATCCTGATTTCCTCGGTCGGGGTGTCAACGAAGGCTTTTCAGGCGGCGAGAAAAAGCGCAACGAAATTCTGCAGATGGCACTGCTAGAGCCAAGTCTGGCGATCTTGGATGAAACCGATTCGGGGCTAGATATTGATGCTCTGCGGATCGTCTCCGATGGCGTCAATCAGTTGACCAATGCTGACAACGCCACGATTTTGATCACGCACTATCAGCGCTTGCTCGACTACATCAAACCCGACTTTGTCCATGTGATGGCGGAAGGCCGAATCATCCGCACCGGCGGCCCCGAGTTGGCGCTGGAGCTGGAAGAAACCGGCTACGAATGGGTGGATCAAGCTTTGGCAGGAGCGGCAGTCATGACGCTTTCTGTGCTGGAGCAACCGATTTCTGCCGTTGAGCAGCGACAAACCGTTCTGCAGCAACTGCTGAACTTGGGGCAGTCC---------------GCTGCAGGCGCTGAATCGTTACAGGCCCAAGCCCGCGATCGCCTCACGGATCTGGCGATTCCCTCGACCAAGGTTGAAGACTGGCGCTTTACCGATCTGTCGCTGCTGCTCAAGCGCTCCTTTGTCGCTGCTCCAGCTCAG------AAGGCTGAATTTGTCGAACCGCTGTTGCTGGCGGATGTACCGCTA---CGAGCCGTCTTTGTCGATGGTCAGTTTCGCGCCGATCTCTCCAGCGCG---GATTGGCCAGAAGGACTGAGCCTGACG------------------------------GTGGGCTTTGATGCCGCGATCGCCCAAAACTTACTGGCCGACGACCTGTTTGCCACGCTGAATACGGCAGGCTTTGGGCAAGCAGCCGTGATTCGCGTTGCCGCCGGAGCTGCGATCGCCCAACCGCTGCATCTGCTCTGGATTAGCAGCAGCACCAGCGAGACAGCGTTTAGCCAGCCTCGTGCCTTGATTGAACTGGGCGCGAATAGCGCCCTGACCCTGATCGAAGATTTTGCGCCGCTCGGCACGGCGGATTACTTCGTAAACGCTGTCACCGAAATCCAACTCGGTGCCAACGCCCAACTGAAACACAGCCGCGTCCAACGAGATGGCGATCGCGCCATTCATATCGGCACAACTGCAGTTCGGCAAGAACGAGACAGTCGCTACCACGGCATTGCCGTCAGCACTGGCGCTCATCTGTCGCGCCACAACTACCTTGCCGCCCAGGATGGCTCTCAGGCCGAGACGATTCTGGACGGTTTGAGTCTGGCGGATGGCGATCGCCTCGTCGATACCCACAGCGGCATGTTCTTCAACCAGCCCCACGGCCGCAGCCAGCAACTACATAAGTGCATTGCCAGCGATCGCGGTCGGGCGGTGTTCAGTGGTCGCGTGGTGGTGCCGCAAATCGCCCAGCAGACCGATGCCGCACAATTGAGCCGAAATCTGTTGCTGTCGTCCCGTGCACGGATTGACGCTAAGCCGCAACTAGAAATCGTCGCTGATGACGTCAAGTGCAGCCACGGTGCAACTGTCAGCCAACTGAGTGAAGACGAGATTTTCTATCTGCAAAGTCGCGGCCTCAACCAAGCCGAAGCGACTCACTTGCTGATTGAAGCCTTCGCTGGCGAAATCCTGCAAAAACTGCCGTCTGCCCAGTTACGCGAAGCCCTGAGCCGCTGCGTCAGCTGCCGCGCCGAACGTATGACTGCGATCGCCCTGACCAATCTTGCGACTGAGGTTCGTGCCGACTTTCCGATCCTGCAGCAGCAGGTCAACGGTCAGCCCTTGGTCTATCTCGACAATGCGGCCACTTCGCAAAAACCGAGAGCGGTGATCCAGTCCCTCGTCGATTACTACGAGGGCTACAACAGCAACGTCCATCGCGGCGTCCACACCCTGAGCGGCAAGGCAACGGATGCCTACGAAGGGGCACGGCAAAAGGTGGCGCGGTTCATCAACGCCAAGACGGAACAGGAGATTGTCTACACCCGCAATGCCAGCGAGGCGATCAACCTCGTCGCCTACAGCTTCGGCATGAACTTTCTCCAAGCCGGTGATGAGATCATCCTCTCGGCGATGGAGCACCACAGCAACCTAATCCCTTGGCAGTTTGTGGCAGCGAAAACAGGAGCGGCGCTGAAATTCGTCGGGGTGACTGAGACCGGTCAGTTCGACCTCGAGCAGTTCCGTAGCCTCCTCAGCGATCGCACCAAACTGGTGTCGGTCGTCCATGTTTCTAATACGCTAGGTTGCTGCAATCCGGTCACGGAAATTTGTCAGCTCGCCCATGCCAAGGGTGCGCGGGTGTTGATTGATGCCTGCCAAAGTCTTCCCCACCAGGCGATCGATGTTCAGGCGATCGATTGCGATTGGCTGGTTGGCTCTGGCCACAAAATGTGTGCACCGACGGGCATTGGTTTCCTCTACGGCAAGCTCGACCTGTTGCGTCAAATGCCGCCCTTCCTCGGCGGTGGTGAAATGATCGCCGATGTCTTCCTTGATCACGCAACTTACGCCGATCTTCCTCACAAATTCGAAGCAGGAACACCGGCAATTGGAGAAGCGATCGCATTGGGCGCGGCGATTGATTATCTAACCGCGATCGGCATGGATCGCATTCACGCCTACGAACAGCAGCTAACCCAACACCTCTTCCAACGGCTGGCAGAAATTCCTGAGCTGACCGTCTACGGACCTACGCCGGAGCAAGAT---CGCGATCGCGCTGCCCTCGCCGCCTTTACCGCCGGTGCAGTCCATCCCCACGATCTCTCGACCATCCTCGACCAGTCAGGCATTGCGATTCGAGCCGGGCATCACTGCACTCAGCCACTGCACCGTGAATTACAAGTCCAATCAACGGCGCGGGCTAGTTGTTATTTCTACAATACGACTGACGAGATCGATCGTCTGATCGAGTCTCTCAAGGAAGCCGTTGAGTTCTTTGGAGCGATTTTCAGC
>316278_Ssp@SUF
GCCTCCAGCAATGTCAGCGACCTGGTTAGCCAGCCTTATCGCTATGGCTTTGTCACTGACATTGAAACGGAGAAGATCGCCAAGGGCCTCAGTGAAGAGGTTGTTCGGCTGATTTCGGCCAAAAAGAAGGAGCCCCAGTTCTTGCTGGATTTCCGCCTGCGTGCCTTCCGCCAGTGGCAGCGCATGGCTGAGCCCGATTGGGCTGCTTTGGGCTACCCGCCCATCGACTACCAGGACATCGTTTATTACGCCGCTCCCAAACAGGAGCAGAAGAAGGCCAGCCTCGATGAGGTCGACCCCAAGTTGCTGGAGACGTTCGACAAGCTTGGGATTCCGCTGAGTGAGCAGAAGCGTCTTTCCAATGTGGCGGTGGACGCTGTCTTCGACAGTGTTTCGATTGCCACCACCTACAAAGAGCAGCTGGCCGAGCATGGTGTCATCTTCTGCTCCTTCAGTGAAGCGGTTGAAGAGCACCCCGAGTTGATCGAGCGCTACCTGGGCAGCGTTGTTCCGATCGCTGATAACTATTTTGCTGCGCTGAATTCAGCGGTGTTCAGCGACGGTTCATTTGTTTTCATTCCCAAGGGCGTCACCTGCCCGATGGACCTCTCGACCTATTTCCGCATCAACAGCGGTGATACCGGTCAATTCGAGCGCACCTTGATCGTTGCCGAAGAGGGGGCGTCGGTGAGCTACCTCGAGGGCTGCACTGCCCCGATGTTTGACACCAACCAGCTGCATGCCGCGGTGGTGGAGTTGGTGGCCTTCGATGACGCCTCGATCAAGTACTCCACCGTTCAGAACTGGTATGCCGGCGATGAGAACGGCAAAGGCGGCATCTACAACTTCGTGACCAAGCGCGGCATCTGCAAGGGCGCCCGCAGTCACATCAGCTGGACCCAGGTGGAGACCGGCTCAGCCATCACGTGGAAATATCCCAGCTGTGTATTGGCTGGTGCTGATTCCGTTGGCGAGTTTTACTCCGTTGCTCTGACCAACAACTGCCAGCAGGCTGATACCGGCACAAAGATGGTCCATGTCGGTCCACGTAGCCGTTCAACGATCGTCAGCAAAGGGATTAGCGCTGGCCGCTCCGCCAACAGCTACCGCGGGCTCGTGCAAATGGGGGCTAAAGCGATTGGCGCTCGCAATTACAGCCAATGCGATTCGATGTTGATCGGCGATCAAGCGGCCGCTAACACCTATCCCTACATCCGCTCGCAGCAACCCCAGGCCACCGTTGAGCATGAGGCCAGCACCTGCCGGATTTCGGAAGATCAGCTCTTCTACTTGCAGAGCCGTGGCATCGCTTTTGAAGAGGCGGTGTCGATGATGGTCAGCGGTTTTTGCCGCGACGTCTTCAACCAGCTCCCGCTGGAATTTGCCGCTGAAGCTGACAAGCTGCTCGCCCTCAAGCTCGAGGGTTCCGTCGGT---------TCTGAGTCCCCTGTCCTGCTTGAGATCACCGATCTGCGCGCCTCGGTCGCCGATCAGGAGATTCTTTGTGGGGTCAATCTCACGGTCCGCGCCGGTGAAATCCATGCGGTGATGGGCCGCAATGGCAGCGGCAAAAGCACCCTCTCCAAGGTGATTGCGGGGCATCCCACCTACACCATCACAGGCGGCAGCGTGCGGTTCCGTGGTCAGGACATCGCTGAGCTGCCACCAGAAGAGCGCTCCAGGGCCGGTGTGTTTTTGGGCTTTCAGTACCCGGTGGAAATCCCTGGTGTGAGCAACCTGGAATTTCTGCGGGTGTCGACCAACGCGCGCCGTCAAGCGCAGGAGCTCGAAGAGCTCGACACTTTCAGTTTTGAAGAGCATCTGCAGCAACGGCTGGAGCTGGTGCAGATGGATCCGTCGTTCCTTGAGCGCAGCCTCAATGAGGGGTTCTCAGGCGGCGAGAAAAAGCGCAATGAAATCCTGCAAATGGCTCTGCTGGAGCCGGTGGTGGCGATCCTTGATGAAACCGATTCCGGCCTGGATATCGATGCCCTGCGCATCGTGGCTGCAGGGGTGAATCACCTGGCCGGTCCCGACAACGCCACCTTGTTGATCACCCACTACCAGCGTCTGCTCGATGCGATCACTCCGCAGTTTGTGCATGTCATGGCCCATGGCCGCATCCTGCGCACCGGTGGTCCGGAGTTGGCCCTTGAGCTGGAGCGCCGTGGTTATGACTGGGTGGATGCTGAAGCTGGCGTCACCTCGCGCATGAGCAGCGCG------------------------------------------------------------------------------------------CAAAGCTGGCTCGATGGATTGAGGGCGAGCCATGGGCTTGCTGCCTCTGAGCTCACCCTGCCCCCCAGCCGTCAGGAGGACTGGCGTTTCACTGATCTGGCGCCGCTGTTGCAGCTTGATCCACGCGCTTTGAAGCCCTGCGCTAGCGCCGCCAGT------------GCTGCCTGGCCGGCGCCGGAAGCGGATCGGCTGCAGCTCGGCCCTGATGGACTGAGCTTCAGCTTGCCGGGTTCCCAGCCCTTGCCGGAAGGAGCT---------------------------------------------GTTTTAAGCGGCGTTGAGGAGGCC---------ACCGGCTTGCCCTGCCGACTGCATGCTTCTGTCGCTGGCCCGCAGTTGCAACTTGCTCTGGCTGCTGGCGCCAGGCTG------CGTTTGGAGTTGTGGCTACAGCCAGAG------GCTGCCCGCGCGCTGCTGGCGCCGCGGTTGCGTTTCCTTCTGGCGGAGAACGCCGAGTTGGAGTTGGCGTTGCGGATCAGCAGCACCGCC------TCCAGCCTTTGCTTGCCTTGGCTCGAAGCCGATCTGGCCACCGGCGCCAGGTTGGTGGAGGGTCAATGGCTCCAAGGTGATGAAGGCGCTGTGTTGATGGCAGGCAGTGTCATCCGTCAGCAGCCCGGCAGCTCCTACAGCCGTACGGCCGTGGTTCAGGGTTGGGCCCTCGCCCGCCAGGAGCCGCAGTTGTTGCAATGCGCTGGCGGCGCTGAAACCTGTCTGCGGGATTTGGCCGTGCTGAGTGGCACCGCCATTGCTGATTTGCACAGCTTGGTGCGATTCGATGGCCCTGATGGCCGCCTGGATCAGCTGCAAAAAGCGCTCGTGGATGGCCGATCCCACAGCATCTTCAACGGCACCGTGCAGGTGCCCCGCGCAGCACAAGGCACGGATGCCGCCCAGCTCAGTCGTCATTTGCTGCTCAGTGAGCAGGCCTGGGTCGACACCAAGCCAGAACTGGAGATCGTTGCCGACGACGTGCGTTGCAGCCATGGCGCCACCGTCAGCAGCTTGGCCGATGAGGAGCTGTTTTACCTGCGCAGCCGCGGCATTGATCGCCCGGCAGCCACCGAGTTGCTGCGCCGGGGCTTCTGCTTGGAGGTCTTGAATCAGCTGCCGCCGCTGGCTGCGGGTTGGCATCCATGGCAAGGGAGCTCAGCGCGA------------GCA---GCTCTTGGGCTGGATCTGGCACAGCGCACCCGTGGGGATTTCCCTGTGCTCGATCAGCAGATCCATGGCCGTCCGCTGATCTATCTCGATTACGCGGCCACCAGCCAGAAACCGCGCCAGGTGCTTGAAGCCCTGGATCACTACTACCGCTGCGACAACGCCAATGTGCACCGCGGTGCCCACAGCCTCAGTGCTCGTGCCACTGATGCCTTTGAAGCGGCCCGCAACACAACGGCAGCCTTGGTGGGATCGGCTGATCCAGCTGAAATCGTGTTCACCCGCAATGCCACCGAGGCCATCAATTTGGTGGCGATGACTTGGGCGCTCGATCAGCTCCAACCCGGAGACGAGATCCTCACCACGGTGATGGAGCACCACAGCAACCTGGTGCCTTGGCAGATGGTGGCAGCGCGGACGGGAGCCGTGTTGCGACATGTGGGGCTCACCGCCACCGGTGAGTTGGATCTCGATGATCTGCGCGGTCAGCTCAACGGGCGCACCCGCCTGGTCGCGTTGGCGCATGTCAGCAACACCCTGGGGTGCCTCAATCCCATCGCTGAGGTGGTGTCCCTCGCCCACGCCGTTGGCGCCCGAGTGCTGGTGGATGCCTGCCAAAGCCTTCCCCATCTGCCGGTTGATGTGAAGCAGCTGGAGTGTGATTGGTTGGTGGGATCCAGTCACAAGCTCTGTGGCCCCACAGGCATGGGCTTTCTTTGGGGTCGGCGTGAGTTGCTGGAGCAGGCCCCACCGTTCCTCGGTGGTGGCGAAATGATTGATGAGGTGTTCCTGGAGCGCAGCACCTGGGCTGCTTTGCCCCACAAATTTGAAGCGGGAACTCCAGCGATTGGTGAGGCCATCGGTATGGCTGCCGCCATCGACTACATCCAGGCGTTGGGTCTTGCGGCGATCCATCGGTGGGAGCAGCGCCTCACCGCCCGTCTTTGGGAGGGCTTGAGCCGCATTGATGGGGTGCGTTTGCTCGGCCCGAGCCCCGAGCAACAG---CCCGATCGCGGTGCTTTGGCTGCTTTTGTCGTTGATGGCCTGCATGCCAACGACTTGGCCGCCTTGCTCGATGCCAGTGGCATTTGCATTCGCAGCGGCCATCACTGCACCCAGCCGTTGCACAGGCTCTTAGGCCTGAGTGGATCGGCGCGCGCCAGTCTTGGTTTCACCACCACCGAAGCCGAGATCGACGCGTTCTTGGAGGAGTTGGCTTCATCGGCTGCATTTCTGCGTGAGCACGCC---
>65093_Hsp@SUF
ATGACT---GCAACCAAAACCTTACTCAACCAACCCTACAAATACGGTTTTGTCACTGACATTGAAACCGAAACCTTACCCCGTGGACTCAACGAGGATATCATCCGCATGATCTCAGCGAAAAAGAATGAACCTGAGTTCATGTTAGATTTCCGCCTCAAAGCCTATCGTCAGTGGTTGAAGATGACAGAACCGAACTGGGCGCACGTCGGTTATAAGCCTATTGATTTTAACGATATTATCTACTATTCCGCGCCGAAAAAGAAAGAAAAGAAAGAAAGTTTAGACGAAGTAGATCCCGCACTCCTCGAAACCTTTGAAAAGTTAGGGATTCCCCTTTCCGAACAAAAACGCCTCGGTAATGTTGCGGTTGATGCCATCTTTGATAGCGTTTCCGTTGCGACGACATTTAAAGAAAAACTCGCTGAAGAAGGGGTCATTTTCTGTTCCATTTCCGAAGCCCTCCAAGAATATCCCGAGTTAGTGAAAAAATACATTGGTAGCGTTGTTCCCAGTGGTGATAACTTCTTCGCTGCTTTAAACTCGGCGGTATTTAGTGACGGATCATTTGTTTATGTTCCTAAAGGCGTACAATGCCCGATGGAACTTTCTACCTATTTCCGCATCAATACAGACGAAGCGGGACAATTTGAACGGACGCTCATCGTTGCCGAAGAAGGGGCTTCTGTTAGCTATTTAGAAGGCTGTACCGCGCCCATGTACGACTCCAACCAGCTTCATGCTGCCATTGTTGAACTGGTTGCTTTAGATGATGCCGATATTAAATATTCTACCGTTCAAAACTGGTTTGCTGGTGACGAAGAAGGAAAAGGCGGAATCTATAACTTTGTCACCAAGCGTGGACTGTGTAAAGGGAAAAATTCTAAAATCTCTTGGACCCAAGTAGAAACTGGTTCTGCGGTGACTTGGAAATATCCCAGTTGCGTGTTAGCTGGTGATAACTCTGTCGGTGAGTTTTATTCCATCGCGCTAACCAACAACTATCAACAAGCTGATACGGGTACGAAAATGATCCATATTGGGAAAAATACCAAGAGTACGATTATCTCGAAAGGAATTTCTGCGGGTCATTCTCAAAACAGCTATCGGGGTTTAGTGAAAATGGGACCCAAAGCTGATGGTGCACGAAATTACTCTCAGTGTGATTCCATGTTAGTTGGGGATCAAGCAGAAGCCAATACGTTCCCCTATATCCAAGTAGATAATAACCGTACGAAAGTGGAACATGAAGCCTCCACCGCTAAAATTGGAGAAGATCAACTCTTCTATTTTGCCCAACGGGGAATTTCAGAAGAAGATGCGGTTTCGATGATTGTCAGTGGTTTCTGTAAAGAGGTGTTCAATCAGTTACCGATGGAATTTGCAGCAGAAGCCGATAAATTGCTGGCGTTGAAGTTAGAAAATTCGGTTGGGATGATTAACGAAAATAGCGAAGTTATTTTATCGATTAAAAATTTACACGCCAAAGTAGAAGACACCCCAATCTTAAAAGGGGTGAATCTAGAAGTGAAAGCTGGCGAAATCCATGCCATCATGGGGCGAAATGGCTCGGGAAAAAGTACCCTATCCAAAGTTTTAGCGGGTCATCCTGACTATACAATTACCTCGGGAGAGATTATCTATAAAGGGGAAAACGTCGCAGAATTAGAACCCGATGAACGCGCCTTAAAAGGTATTTTTCTCGCGTTTCAATATCCCTTAGAAATTCCTGGGGTGAGTAACTTAGACTTCTTGCGCGTGGCTTACAATTCTCACTGTAAAGCGCAAGGAAAAGAAGAAATAGACGCTTTTGATTTTGAAGATTTAGTGGAAGAAAAGCTGGAAATCGTTAAAATGAATCCCAGCTTCTTAGAACGGAGTCTCAACGAAGGTTTCTCCGGGGGAGAGAAGAAACGCAACGAGATTTTACAAATGGCCCTGCTAGAACCTAGTCTAGCAATTTTAGATGAAACGGATTCTGGCTTAGATATTGATGCGTTAAGAATTGTTGCTAATGGCGTAAACCAACTGGCGACCCCTGAAAATGCAACCGTGATGATTACCCACTATCAGCGTTTGTTAAATTATGTTGAACCCGACTATATTCACGTCATGGGAGACGGAAAAATCATTACCAGTGGCGGTAAGGAATTAGCCCTACAACTCGAAGAAAATGGCTATGACTGGTTATATGAACAGTACGCGCCACAAGTTACGATGTCA------GTTTCTTCTCAG---GATCAAAAAATTACGAATCAAGATCATTTTCTCAATCATTTATTAAGTCAACGTCATGAAGAGGACTCCACGTTTACGGCTTGGCTGCAAAAACGACAGCAGGAAGCGGCCAACTGGGTAGCTGAATCTCGTTTTCCTCACCGCAAAGATGAAGAATGGCGCTTTACTGATTTATCGCCATTGTTAGACCATCCGTTTCAAGGAAGTCAAGCGGTGGCGGTTAACCCTGAAAGTGCAAGTCAGTTTTTCATTCCTGAAGCCTCCTCAGCGCGGTTAGTGTTTGTCAATGGTCGCTTTTCTCCTGAACTTTCGCAACTGGATCAGCTTCCTAGTGGTGTGACGCTGACGAGTCTAGGAAACTTGGATGTGCATCAACAGTCGCAAGTTACAGACTATCTCACTCAACAAGAAGGGGGAGAAGAGTTATTTACGGCGTTGAATACCGCAGGGTTTGAAGATAGCGGGATTGTATGGGTTGCAGCGAATACAGAAGTAGAAACCCCGATCCAGGTGCTATTTTTAGCAGTGGGGAATGATACCTCCCAGTTCATGCAACCGCGTTTGCTGGTGGTGGCGGATACTAGCGCGAAAGTGAACCTGATTGAACAATACGCGAGTCTCTCGGCTGCACCTTATTTGTGTAATCCTGTGAGTGAGATTTGGTTAGCAGGAAACGCAGAAGTGAATCATATCCGCTTACAAGATGAGGCTTTCAATAGCTTCCACATTGCGAAAACCGCAGTGACTCAAGCCCAAGATAGTCGCTATGCAGGGTATCCGATCAGTTTAGGCGGACAAATTTCTCGTCATGATTTCGATGTGTTTCAAACGGGAACGCAGGTGCATACCAAATTACATGGGTTAACCTTGGGGAATGGTCAGCAACTGTTAGATACTCACAGCGCGATCGCGTTCCGTCATCCTCACAGCAGCGCCGATCAGTTGCATAAGTGTATTTTAGATGATTCCGCAAGAGGCGTTTTTAACGGGAAAATGTTTGTTCCGCAAGCAGCCCAACAGACAGACGCAGCGCAACTCAACCGTAACCTCCTCCTGTCAGAGAAAGCCCATGTGGATACGAAACCCGAATTAAATATTGTTGCGGATAATGTGAAATGTTCTCATGGCGCAACCGTCAGTCAACTCGAAGCTGATGAGTTATTCTATTTGCGTAGTCGAGGCTTAGATAGTAATGCAGCAACGAACTTATTAATTAATGCTTTTGCTGCGGAAATCATTGAAGAAATTACCGTTTCTTCCCTGCGCGATCAATTATTTAGTCGTTTGCAAAACCGATTTATTCACATGACCATTGCAACCACTCCTTCTTTAGCCAGCCAAGTCCGTGCTGATTTTCCCATTCTTAACCAAGAATTCAATGGGCATCCCCTCATTTATTTTGATAATGCTGCCACTTCTCAAAAGCCTTTATCTGTCATCAAAGCCTTAGATGAATACTATGAATATACCAATTCTAATGTTCATCGGGGCGCACACAGTTTAAGTACAAAAGCAACAGAAGCCTTTGAAGGCGCACGGGATAAAGTTGCCCAATTTGTCAACGCCAGTTCTCGCAATGAAATTGTTTTCACTCGTAATGCCACCGAAGCAATTAATTTAGTTGCTTATAGTTGGGCTTTAAATAATCTCCAACCGGGTGATGAAATTATTACCTCGGTCATGGAACATCATAGTAATATTGTTCCGTGGCAAATGGTTGCACAAAGAACGGGTGCGGTTCTCAAGCACGTCGGTTTAACAGAAGAAGAAACTTTAGATTTAGAACAGTATAACAACCTGCTTTCTGACAAAACAAAATTAGTTGCGCTTGTTCATGTTTCTAACACCTTAGGCTGTATTAATCCCGTTGAAGAAATTACACGGGTAGCAAAAGAAAAAGGGGCAAAAGTATTAATTGATGCTTGTCAAAGCGTGCCTCATCTTCCCATAAATGTGCAAGCAATGGGTTGTGATTGGTTAGTGGCCAGTGGACATAAAATGTGTGGTCCGACAGGGGCTGGTTTTTTATATGGAAAGGAAGATTTATTAAATGCAATGCCTCCTTTTTTAGGCGGTGGTGAAATGATTGGAGAAGTGTCGTTAGATGCTTTCACTTGTGCGGAATTACCCCATAAATTTGAAGCAGGAACCCCTGCGATCGCGGAAGCCATTGCCTTAGGGGCAGCAGTAGATTATTTAACTGCAATTGGCATGGACAAAATTCATGCCTACGAAGAAGAATTAACCGCTTATTTATTCCACCAATTAGCAGGCTTTTCCAACTTAAGAGTTTATGGCCCCAAACCAACAGCAGAAGGAAAAGGAAGAGCAGCCCTTGCTGCATTTAATGTGGAAAATTTACACGCTAATGACTTAGCCCCCTTGTTAGATTATGAAGGAGTTGCCATTCGTTCGGGTCATCATTGTACGCAACCGTTACATACGGTTTTAGGAATTGCTGGAAGCGCGAGAGCGAGTCTTTATTTCTATAACACCAAAGACGAAATTGATGGCTTTATTACAGCGTTAAAAAATACCATTGATTTCTTTGCGGAAATGATGGAA
>1147_Ssp@SUF
ATGAGTTCCATTGTTAAAAACCTTGTCAACCAACCCTATAAATATGGCTTTGTCACCGACATTGAAGCGGATGCCATCCCCCGTGGCCTGAGCGAAGACGTGGTGCGACTCATTTCCGCCAAGAAAAATGAACCGGAATTCATGCTGGATTTCCGCCTGCGGGCCTATCGCCACTGGTTGACCATGACGGAACCCAATTGGCCTGCGGTGCATTATCCCCCCATCAATTACCAGGATATTATTTACTATTCTGCCCCCAAGCAGAGTAAAAAGTTGGAAAGCCTTGATGAAGTGGATCCAGCTCTGTTGGAAACCTTTGAAAAATTGGGTATTCCCCTATCGGAGCAAAAACGCTTGAGTAATGTGGCGGTGGATGCCATTTTTGACAGCGTTTCCATCGGTACAACTTTTAAGGAAAAATTAGCGGAAGACGGGGTGATTTTCTGCTCTATTTCGGAAGCGTTGCAGGAACATCCTGAGCTTGTGCAGAAATATTTGGGCAGTGTGGTGCCCACCGCCGACAACTTTTTTGCTGCCTTAAATTCTGCAGTATTCAGTGACGGTTCCTTTGTGTTTATTCCCAAGGGCGTGAAATGTCCCATGGAATTGTCCACCTATTTCCGCATTAATAATGGAGATACGGGGCAGTTTGAAAGGACATTGATCATTGCCGAAGAAGGGGCTTCCGTTAGCTATTTGGAAGGGTGCACAGCGCCCATGTACGATAGTAATCAACTCCATGCTGCGGTGGTAGAATTGGTGGCCTTGGATAATGCGGATATTAAATATTCCACTGTGCAAAACTGGTACGCCGGGGATGAAAATGGCAAAGGCGGAATTTACAACTTTGTCACCAAACGGGGGCTATGCAAAGGGGTTAATTCTAAAATTTCCTGGACCCAGGTGGAAACTGGCTCTGCCATTACCTGGAAGTATCCCAGTTGTGTGCTGGTGGGGGATAATTCCGTCGGGGAATTCTATTCCATTGCTTTAACTAATAATAAGCAACAGGCGGACACGGGCACGAAGATGATTCACATCGGCAAAAATACCCGTAGTACCATTATTTCCAAAGGGATTTCCGCTGGTAATTCCGCCAACAGTTACCGGGGTTTGGTGAAAATGGGCCCCAAAGCCCAGGGGGCACGCAATTATTCCCAATGTGACTCCATGCTCATCGGCGATCGGGCGGCAGCTAATACTTTCCCCTACATTCAAGTGGATAACAACACTGCCAAAGTGGAGCATGAAGCGTCCACTTCCAAAATTGGCGAAGACCAACTCTTTTACTTTGCCCAACGGGGCATTTCTGAAGAGGATGCGGTATCCATGTTGGTGAGTGGTTTCTGTAAAGATGTGCTCAACGAATTACCGATGGAATTTGCCGCGGAAGCTGACAAATTACTGAGCCTCAAACTAGAAGGCACTGTGGGT------------ATGAGCCAGACTGTTCTTTCGATTAAAAATTTGGCCGCCTCCGTTGATGGAAATCAAATTCTCAAAGGGGTTAACCTAGAAATTAAAGCAGGGGAAGTCCACGCCATCATGGGACGCAATGGTTCGGGAAAAAGTACCCTGTCAAAAGTGATTACAGGACACCCTGACTATGAAATTACCGGCGGTGAAATAATTTATCAAGGTCAAGATTTGTCGGCCCTGGAACCCCATGAGCGGGCCTTAGCAGGAATTTTTCTAGCTTTTCAATACCCATTGGAAATTCCTGGGGTAAGTAACTTGGACTTCCTCCGCATTGCCTACAATGCCAAAAGGAAACACCAAGGTTTAGAGGAATTAGACACCTTTGATTTTGAAGATTTAATTCAAGAAAAATTGGACGTGGTTAAAATGAACCCAGCTTTCCTAGAACGAAGCTTGAATGAAGGGTTTTCCGGTGGGGAAAAAAAACGCAACGAAATTTTACAAATGGCAATTTTAGAGCCAACTTTATCTATCCTTGATGAAATTGATTCGGGGCTAGATATTGATGCTCTCCGTATTGTGTCTGAAGGGGTAAATTTTCTCAAAAATCCCAATAATGCCACGTTGGTTATCACCCATTATCAACGGTTGCTTAATTACATTATTCCTGACCATATTCATGTAATGTATGACGGGAAAATTGTCATGAGTGGTGGTAAGGAGTTAGCCTTGGAATTGGAAGAAAAAGGTTATGACTTTTTAGATGAACAAGTTTTGGCTGCTGTT---ATGACCGCCGCTATTTTAACCAATAAAAATAGTCCCCACGTTGAAATGGACGAACGGCTACAAAGCCTTAAAGATCAAGCCTTG---GTAGGGAAAGTTGAAGACGGAATTTTGTTAGCCAAACAAGAACGTTCAGAAAAGTTGCTCGCTGATTTACGTCTACCCAGTAGACGGGATGAAGAATGGCAATTTACCGATTTAACGAACTTAAAAGAAGTTGATTTTTCAGCGGCCCAAAAAGTTGATTTAGACGTTGCCACGGCGGAAAATTTCTATCTACCCGAAGCTAGTCACAGCCGTTTGGTATTCGTCAATGGTTTTTTCTCAGCAGAATTATCGGACATTAGCGATTTACCCGATAGTATTATCTGTGGAGCTTGGGCTAATTTACCCTTGAACCAACGGGAAAAGTTGGATCATTATTTAGCTCAACAAGTGGATATAGACAATGTTTTCAGTAACCTGAACACAGCAGGCTTGAAAGACAGTGCCATAGTTTCAATTTCCACCAATGTTGAACTGGAAATACCGATCCACTGCCTATTTTTGACAGTGGCTGATCCCACTCCCATGCTGGTGCAGCCCCGCTTACTTGTGGTAGCGGAGAGTAATGCTAAGCTAACCATTGTTGAGTCCTACGGAGCGATTACTCAACAGCCCTATTTCAACAACATTGTCAGTGAAATTTATCTGGGGGAAAATGCCCGGGTTACCCATGTCCGTAATCAACGGGATTCCGGTGATGGTTTTCACATTGCCACCACGGCGATCGCCCAAGGGAAACAGAGTCGCTACCAATTAATTGATGTTAATTTGGGCGCAAAGTTATCCCGCCATAGTTTGCAAATGGTACAGGAAGGGGAAGCCACGGAAACTGAATTTTTAGCATTGACTACCCTGGCGGGAAGACAGGTGAGCGACACCCACAGCACCATAGCTTTAAATCATCCCCATGGGATAACCAATCAACTCCATAAGTGTATTGTCGATGAACATGCCCAAGCCGTTTTTAGCGGTAAAGTTTTGGTGCCCCAGGCGGCCCAATTGACCAACGCCCAACAGTTAAATCGTAATTTGTTGTTATCTTCCAAAGCCCGCATTAATACAAAACCTGAGCTACAAATCACCGCTGATAATGTTAAATGTTCCCACGGGGCCACCGTTAGCCAGTTAGAAGCTGACGAGGTCTTTTATCTCCGCAGTCGTGGTTTAAATGATTACGATGCTCGCCATTTACTGATTGATGCCTTTGCTGGGGAAATTTTGGATCAAATTCCTTTAGCTTCTTTACGGGGACGTCTACGGCAATGTATTTCCTGTCGAACAGTT---ATGGTTGCCCTAGAAGTTCCTAGTCTCGCCCTCACTGTTCGTCAAGATTTTCCCATCCTAAACCAGCAAATTAATGGTCATCCTTTAGTTTATTTTGACAATGCGGCCACCTCTCAAAAACCGAAGGTAGTGCTGGAAAAATTGCTGCATTATTACGAAAATGATAACGCCAACGTTCACCGGGGAGCCCATCAGTTGAGTGTACGGGCCACCGATGCCTACGAAGGGGTGCGGAGTAAAGTAGCTGAGTTTATCAATGCCCGATCGCCAAGGGAAATTGTTTATACCCGCAATGCCACGGAAGCAATCAATGTGGTGGCCTATAGTTGGGCCATGAATAATCTCAAGCCGGGGGACGAAATTATCACCACGGTAATGGAACACCATAGCAATTTAGTGCCTTGGCAGATGGTGGCGGCTAAAACTGGAGCAGTGTTAAGGTTCGTTCAGTTAAATGAGCAAGAGAGTTTTGATTTAGAACAGTTTAAAAGCCTACTTTCCGAAAGAACTAAGCTGGTTACTGTTGTTCACATTTCCAACACCATCGGGTGCTTAAACCCAGTGGAAGAAATTACCAGATTAGCCCATCAAGTTGGGGCAAAAGTGTTAATTGACGCCTGCCAAAGTGCGCCCCATTATCCTTTGGATGTGCAAGTTATTGATTGTGATTGGTTAGTGGCCAGTGGCCATAAAATGTGTGCCCCCACCGGCATTGGTTTTCTGTACGGTAAGGAAGCAATTTTGGAGGCAATGCCCCCCTTTTTTGGTGGCGGAGAAATGATTGCGGAAGTCTTTTTCGACCATTTCACCACCGGGGAACTGCCCCACAAATTTGAAGCGGGTACCCCTGCCATTGCCGAGGCGATCGCCCTGGGGGCGGCGGTGGATTATCTCAGCAGCCTGGGTATGGAAACTATCCATAACTATGAGGTGGGATTAACCCATTACCTCTGGCAAGGATTGGAGCAAATTCCCCAACTGCGACTCTACGGCCCTAGTCCCTACCAC------GGCGATCGGGCGGCCTTAGCTTCCTTCAACGTGGCCGGACTCCATGCCAGCGATGTGGCCACCATGTTAGATCAAGACGGCATTGCCATCCGTTCTGGACACCACTGCACCCAACCATTGCACCGCTTATTTGATGCTTCTGGCAGCGCTAGGGCCAGCCTATATTTCTACAACACCAAAGAAGAAATTGATTTATTCTTGCAGTCTTTGCAGGCAACCATTAGCTTCTTCGGCGACGATGACTTC
>282423_Pagardhii@SUF
ATGAGTGCTTCCGTTAAAACCCTGGTCAACCAACCGTACAAATACGGCTTTGTCACCGATATTGAGTCAGACACCATACCCCGTGGACTCAGTGAGGATGTTGTCCGCCTGATTTCAGCTAAAAAAAACGAGCCAGAATTCATGCTCAACTTCCGTTTACGAGCCTATAAGCAATGGCTAAAAATGGCAGAACCCACCTGGCCTCATGTCAACTATCCGGCCATTGATTATCAATCTATTATCTACTATTCCGCGCCCAAAGTTGAACAGAAAAAAACCAGTTTAGACGAAGTTGACCCGACTTTATTAGAAACCTTTGAAAAATTAGGCATTCCTTTAAACGAACAAAAACGCCTGTCTAATGTAGCCGTTGATGCGGTTTTTGATAGTGTTTCTATTGCCACCACCTTTAAAGAAAAATTAGCTGAAGATGGGGTAATTTTCTGTTCTATTTCTGAAGCAGTTAAAGAACATCCTGAACTGATTGAAAAATATTTAGGTAGTGTGGTTCCCGTTGCCGATAATTTCTTCGCCGCCTTAAATTCTGCCGTGTTTAGTGATGGGTCATTTGTTTATATTCCGAAAGGGGTACAATGTCCGATGGATTTGTCTACCTATTTTCGGATTAATAATGGAGATTCTGGACAGTTTGAACGCACCTTAATTGTAGCAGAAGCAGGCAGTTCTGTCACCTATTTAGAAGGTTGTACCGCCCCGATGTTTGACACGAATCAACTGCATGCGGCTGTGGTAGAATTGGTAACTTTAGATAATGCGGAAATCAAATATTCAACGGTGCAAAATTGGTACGCCGGAGATGAAGAAGGCAAGGGCGGAATTTACAACTTTGTCACCAAACGAGGATTATGTAAAGGAGTCAATTCTAAGATTTCTTGGACACAGGTAGAAACCGGGTCTGCTATTACTTGGAAATATCCCAGTTGTCTATTAGTTGGGGATAATTCCGTAGGAGAATTTTATTCTGTTGCGCTGACTAATAATAAACAACAAGCAGACACGGGAACCAAAATGATTCATATTGGTAAAAATACCCGCAGCACGATTATTTCTAAAGGAATTTCTGCCGGGAAATCCTCCAATAGTTATCGCGGTTTAGTTAAAATGGGGCCGAAAGCGGCTGGGGCGAGAAATTATTCCCAGTGTGATTCTATGTTAATTGGAGATAGGGCCCAAGCTAATACTTTTCCCTATATTCAAGTGGAAAATAATAGTGCCAAAGTTGAACACGAAGCCTCTACTTCTAAAATAGGAGAAGACCAACTTTTCTATTTTTCTCAACGGGGCATTTCTGCTGAAGATGCTATATCAATGATGATTAGCGGTTTCTGTAAAGATGTGTTCAGTAAATTACCGATGGAATTTGCCGTCGAAGCTGATAAATTATTGAGCTTAAAATTAGAAGGAACCGTGGGTATGATTAAAGAGAACAGCGAAGTGATTCTATCCGTTAAAAATTTAACGGCTAATATTGAAGATAAGGAAATCCTTAAAGGCTTTAATTTAGAAGTCAAAGCCGGAGAAATCCATGCTATTATGGGTTTAAATGGTTCGGGAAAAAGCACTTTTTCTAAAGTCTTAAGCGGACATCCCAGCTACCAAGTCACCGGAGGAGAAATTACCTTTCTGGGTCAAAATTTATTAGAATTAGCACCAGAAGAACGCGCCTTAGCTGGTATTTTCTTAGCGTTTCAATATCCAATTGAAATTCCGGGCGTGAGTAATTTAGACTTTTTGAGAGTTGCCTATAATGCCCATCAAAAACATAAAGGGTTAGAAGAATTAGATGCCTTTGATTTTGATGAATTAGTCCGAGAAAAAATAGATATTGTGAAAATGCGGGATGAATTTTTAGAACGCAGTGTTAATGAAGGTTTTTCTGGAGGTGAGAAAAAACGCAATGAAATTTTACAAATGGCGTTATTAGAACCAAAATTAGCGATTTTAGATGAAACAGATTCTGGTTTAGATATTGATGCGTTGCGAATTGTCGCCAGTGGAGTCAATCAATTAGCCAATGAAAATAACGCTCTATTATTGATTACCCATTATCAACGGTTATTAGATTATATTGTACCGGATTTTGTTCATGTTGTATCGGATGGACGAATTATTAAAACCGGGACAAAAGAACTGGCTTTAGAATTGGAAGAACAGGGTTATGATGATGTTGTTTCTGCGTCCATGGTGGGGGTT---ATGAATAATATTATCACAGAAAAA------------------CAGGAAGTGTCCTATTTAAACCATCTGTTAGAACAAATTCAAGGACTTCCCTCTCAAATTTCCGTTCAATTGCAACAGATTCGAGATCATGCTTTAACTTGGATTAAGGAATTAGAAATCCCAACAAAACGGGATGAAGAATGGCGGTTTACCGATTTATCTCCTTTATTAGCCAATCGTTTTAAAATGGCTAATTTTGTTCAGTTAGAAAATCAAGCGATCGCTTCTTTAATTCTACCCGAATCTGAACATAAACGGATAGTATTTGTTAATGGAATTTATGCCCCCCATCTCTCTGATATTACAGAAATTCCCGATGGTATTTTTATTGGGAATTTAGCAGAACTTCCCGAACAATTTAGAGATCGTCTTCCTGACTATCTCAGTCAACAACAGGGAAATCAAGACGTTTTTGCCACCCTCAATTCCACCGGATTAAAGGATGCGGCTGTCCTTTGGGTTGACAAAAATAAAATTCTTGAAGACCCGATTCATTTATTATTTATTGGCCTACCGGATAATATCCCGGTGATCAATCAACCCCGCACCTTAATTGTAGCAGAAACTGGCAGTTCAATAACCTTGATTGAACATTATGCCACGGCGGACGTTCAACCCTATTTTACCAATGCGGTAACAGAAATCTACCTAGAAGAAAACGCTCAAGTCAATCATACCAGGCTACAACGGGGATCTGGATCTGCATTTCATATTGGTAAAAACGCGGTTTTTCAAGCTCGAAATAGTCGCTATACTTGCCATGCAATTAGCTTAGGATCTAAACTATCTCGCCATAATTTAGAGGTTTATCAACGGGGAGAAGGGACGGAAACAACCCTGAATGGATTAACCTTAATTGGAAGTGAACAGTTAGCTGATACCCACAGTTCTATGATGCTGAATCATCAACATGGTACATTTAATCAAGTTCATAAATGTATTATTGACGACAAGGCACATGGAATTTTTAATGGTAAAGTATTTGTACCACAAACGGCACAGTTTACTAATGCTAATCAACTGAGTCGGAATTTATTGCTATCTTCAAAAGGAAGAATAGACACTAAACCCCAGTTAGAAATTGTGGCGGATAATGTTAAATGTTCTCACGGTGCTACCGTCAGTCAATTAGAAGCAGATGAAGTCTTCTATTTGCGGAGTCGGGGGTTAAGTGAACAGATGAGTCGTCACCTCTTAATTGATGCTTTTGCAGCAGAAATTTTAGGCAAATTACCATCAGAAACATTAACCCAAGTTTTATCCCGTTGCGTTTCCTGTCGCACTGACTTC---ATGTTAACTCAAGAAAAAACCCTGGCTGAAATTGTTCGTCAAGATTTCCCTATTTTGCATCAGGAAGTCAACGGTCATCCTTTAGTCTATTTAGATAATGCGGCAACTTCTCAGAAACCCTTAGCGGTCTTAAATGCCCTGCAAGACTATTATCAAAATTATAATTCTAATGTGCATCGAGGGGTTCATGCGTTAAGTGCAAAAGCGACGGATACCTACGAAGCCGCCCGGTTGAAAGTTGCCCAATTTATTAAGGCTAAATCCTATAAAGAAATTGTTTATACCCGCAATGCCAGTGAAGCTATTAATATTGTAGCCTATTCTTGGGGATTAAATACCTTAAAAACCGGAGATGAAATTATTCTCAGTGTTATGGAACATCATAGTAATTTAGTTCCTTGGCAAATGGTCGCAAAAAAAACCGGAGCGGTGATTAAATTTGTCGAGTTAACAGAAACTCAAGAATTTGATTTAGAACAATTTAAAACCCTAATTTCTGACAAGACTAAATTAGTTTCGGTTGTTCATATTTCTAATACATTAGGTTGTATTAATCCCATTGAAGAAATTACTCAAATTGCCCATCAATACGGCGCAAAAGTATTAATAGATGCTTGCCAAAGTGCGCCCCATACTGCCTTAGATGTGCAGAAAATTGATTGTGATTGGTTAGTGGCATCTGGTCATAAAATGTGCGCTCCTACGGGTATCGGCTTTTTATATGGCAAATTAGAGGTATTAGAAGCCATGCCGCCGTTTTTTGGGGGAGGAGAAATGATTGATGAAGTGTTTTTAGATCATTTTACAGTGGGAGCATTACCCCATAAATTTGAAGCGGGAACTCCGGCGATTGGAGAAGCAATTGCTTTGGGTGCGGCTATTGATTATTTAACATTAATTGGTATGGATAAAATAGAAGATTATGAGCATGAATTAACCGCCTATTTATTTGAAAGATTGCGAGAAATTCCCGAATTAAAACTTTATGGCCCCCAACCCAATGCTAAGGGAGAAGGGAGAGCCGCCTTAGCTTCTTTTAGCGTGGATGGGATTCATGCCAATGATTTATCAACTATGTTAGATGATGGGGGGGTTGCTATTCGTTCAGGACATCATTGTACCCAACCCTTACATCGTTATTTAGGCTTAAATTCTAGCGCCAGAGCGAGTTTGTATTTCTACAATACTAAACAAGAAATTGATGTTTTTATTGTAGCATTAAAAGATGCGATCGCATTTTTTAAAGAAATAATGAGT
>1781255_Dsp@SUF
ATGACAGCCAGCGTCAAAACCCTCGTCAACCAACCCTACAAATACGGTTTCATCACCGACATCGAAGCCGACACCCTACCGCGCGGCTTAAACGAAGACATCATTCGCCTAATTTCCGCCAAAAAAGAAGAACCCGAATTCATGCTAGAGTTTCGGCTCAAAGCCTACCAAAGATGGCTAGAGATGACCGAACCCACCTGGCCCCACGTTAGCTATCCGCCGATTAATTATCAAGACATCATTTACTATTCCGCGCCTAAGAAAAAAGAGAAAAAAAGCAGCTTAGAAGAAGTTGACCCCGTTTTACTCGAAACCTTTGAAAAACTAGGCATTCCCCTTTCCGAACAAAAACGCCTCGCCAACGTCGCCGTAGACGCCATCTTCGATAGCGTTTCCGTCGCCACCACCTTTAGAGAAAAACTCGCTAAAGACGGCGTTATCTTCTGTTCCATCTCCGAAGCCCTCAAAGAGCATCCCGAACTCGTCCAAAAATACCTGGGTAGCGTCGTTCCCATCGGCGACAACTACTACGCCGCCCTCAACTCCGCCGTATTTAGCGATGGTTCCTTCGTCTACATTCCCAAAAACACGAAATGTCCGATGGAACTGTCCACCTACTTCCGCATCAACAGCGGCGATACCGGGCAATTTGAGCGCACCTTAATTATTGCCGAAGAAGGCAGTTCCGTCTCCTACCTGGAAGGCTGCACCGCCCCCATGTACGACACCAACCAACTGCACGCCGCCGTCGTCGAACTCGTCGCCCTCGACAACGCCGATATCAAATATTCCACCGTGCAAAACTGGTACGCCGGAGACGAAAACGGCAAAGGTGGTATCTACAACTTCGTCACCAAGCGCGGCTTGTGCAAAGGGGTAAACTCAAAAATCTCTTGGACGCAAGTTGAAACGGGTTCCGCCATCACCTGGAAATATCCCAGTTGCGTCTTAGTCGGCGATAACTCCGTGGGGGAATTCTACTCCGTCGCCCTCACCAACAACAAGCAACAAGCCGACACTGGAACCAAAATGGTACACATTGGCAAAAATACCCGCAGCACGATTATCTCCAAAGGGATTTCGGCCGGCAACTCTGCCAACAGCTATCGCGGCTTAGTGAAAATTAGCCCCAATGCAACGGGGGCGCGTAACTACTCGCAATGCGACTCCATGTTAATTGGCGATAACGCCCAAGCCAATACTTTTCCCTACATTCAGGTGCAAAACAATACCGGGAAAGTGGAACACGAAGCCTCTACCTCCAAAATTGGGGAAGACCAACTGTTTTACTTTGCTCAACGGGGCATTTCGGCTGAAGATGCAATTTCAATGATGATTAGCGGTTTCTGCAAAGATGTATTCAATCAACTACCGATGGAATTTGCCGTAGAAGCCGACCGCTTACTCAGCTTAAAGCTAGAAGGTTCTGTAGGTATGATCCAAGATAATAGCGAAACGATTCTCTCTGTCCGCAATTTAACAGCAAATGTCGATAATACTCAGATTCTCAAGGGGCTGAACCTGGAGATTAAAGCCGGGGAAGTTCATGCAATTATGGGACCGAATGGTTCCGGGAAGAGTACCTTTTCTAAGGTTCTCGCCGGACATCCCGCCTACGAGGTGACGGGCGGCGAGGTGATGTTCCAAGGCGGAAATCTCCTGGAACTCGAACCGGATGAACGAGCGAGAAAGGGCGTGTTTTTAGCCTTTCAATATCCCCTGGAAATTCCCGGCGTCACTAATTTAGACTTTCTGCGGGTGGCTTACAACGCCCATCGCAAGCAGAACGGTTTGGAAGAGTTAGACGCTTTTGACTTTCAAGATTTAATAGAAGAAAAGCTGGAAGTCGTGAAGATGAATCCGGCTTTCTTAACCCGCAGCGTTAATGAAGGCTTCTCTGGCGGCGAGAAAAAGCGCAATGAAATCTTACAGATGGCGCTATTACAACCGTCTTTAGCCATTCTGGATGAAACGGACTCCGGGTTAGATATTGACGCGCTGAAAATTGTCGCCGATGGGGTGAACCAACTCACCACTCCCGATAATGCCGTGTTGCTGATTACCCACTACCAGCGCTTGCTCAACTACATTGTGCCGGATTACGTTCACGTTATGGCAAACGGGCGGATTTTGATGACGGGGGGTAAGGAATTAGCCCTGGAACTAGAGTCTCGCGGCTATGACTGGATACTCGAAGAAAATGCAACAGTAGGGGCGATGAGTATTCAAGTATCGGCAAATAATAACGCGCTGTTAACGGCGAATTCTGACTTTTTTACCCCTATTCTGGATCAGGTTGCG---CCCTTAGCGGCAAGTTTAGCCTGGGTAGAAGCCCTCCGCCAACAGGCGCTGACGGTGACTTCGGAGTTTGCTTTACCCACCCGTCGGGATGAGGAATGGCGGTTTACCAACTTGTCTCCCCTGGCGGAAACTCAGTTTGGCGTGCTAGCAGCCGATGCGGTGGAAACGGATAGGGTAGCACCGTTTGCGTTTCCCGAAATGACTCAGACGCGCCTGGTGTTTGTCGATGGCGTGTATGCCCCCAATTTATCGAACCTGGAAGGGCTACCGACGGGAATTTATGTGGGAAATTTACCGGAATCCCCA------------GACGCAGTGCAAGCTTATTTAGGCAAACTCCCCGGTTTAGCGGAGGTGTTTACTGCCCTGAATACGGCTAGCCTAACGGATGCGGCGGTGGTGGTGGTGCCGAAAAATCAGGCGGTAGAAGCCCCCATTCACCTGTTGTTTATTGCAACTGATAGCAGCCAACCTGTCATTCATCAGCCGCGCTGCTTGGTGGTGGCAGAGTCGGGTAGCAGCCTCACCTTAGTCGAGCATTATGTTGCCGCTGCGAAGTTTCCTTACTTTACCAATACGGTAACGGAAATTGCGATCGCCCCCAACGCCGAAGTCAACCACACCCGCATCCAACGGGAAGCCGGAAACGCCTTTCACATCGGCAAAACCGCCGTTACCCAAGCGCGGGATAGCCGCTACACCTGCAATGCCATTACCCTAGGGGCAAAGTTATCGCGCCATAACTTAGAAGTCTTCCAGCAAGGGGAAGGCACCCAAACTAACCTGAATGGGTTAACGATGATTGGTGGCGAACAGGTGGCCGATACCCATAGCGCGATCGCCTATAATCATCCCAATGGCAGCAGCGACCAATTGCACAAATGTATCGTCGATAGTAAAGCTCACGCCATCTTTAACGGTAAGGTATTTGTCCCCAAACCCGCCCAACTTACCGATGCAGCCCAGTTAAACCGCAACCTGCTACTATCCAATAAAGGTCGCGTCGATACCAAGCCCCAACTGGAAATTACCGCCGATAACGTTAAATGCAGCCACGGCGCAACCGTTGGGCAACTTGAAGAAGAAGAAGTCTTCTATCTGCAAAGTCGCGGTTTAGATGCCCGCACCAGCCGCAACCTGCTTGTCGATGCCTTCGCCGCCGAAATTCTCAACCGCATTCCCGTCAAGTCCCTGCAATCTTTGCTCTCGCGCTGTATCGCCTGTAGAGCCAAT---ATGACTCTGGCACAAGAAAAAACCCTCGCCCAAAAAGTCCGCGCTGATTTTCCCATCCTCCATCAGGAGGTGAATGGTAAGCCCCTAGTTTACCTCGATAACGCCGCCACCTCCCAAAAACCCCTCGCAGTTCTCAATACACTGAGTACCTACTATGAAGGGTATAATTCCAACGTGCATCGCGGCGTCCATACCCTCAGCGCCAAAGCCACCGACGCCTATGAAGGGGCGCGCGATAAGGTAGCAGAGTTTGTAAACGCCCTATCGCGTCAAGAGATTGTCTTTACTCGCAACGCTAGTGAAGCCATCAACCTAGTCGCCTACAGTTGGGGAAATCAAAATATCCAAGCCGGAGATGAAATTATTCTCTCGGTAATGGAACACCACAGCAACCTGATTCCCTGGCAACTTCTGGCACAGCGTACCGGGGCGGTGCTAAAGTTTGTGGAACTGACGGAAACCCAAGAATTTGACTTAGAACAGTTCAAAACCCTGCTTGGCGATAAAACTAAGCTGGTGGCTGTCGTTCATGTTTCCAATACTCTAGGGTGCATTAACCCGGTTGAGGAAATTTGCCGCTTGGCGCATCACCAGGGTGCAAAAGTCTTAATTGATGCCTGTCAAAGCATCCCGCACATGAAAGTAGATGTGCAAGCCATCGACTGCGACTGGTTAGTGGCTTCGGGGCATAAAATGTGCGCGCCGACAGGGATTGGCTTTTTATACGGTAAACTCGACCTATTACGGGCAATGCCTCCCTTTTTAGGCGGTGGCGAGATGATTGCGGATGTGTTTCTCGACCATTCCACCTACGCAGATTTGCCCCATAAGTTTGAAGCCGGGACACCTGCCATTGCTGAGGCGATCGCGATCGGTGCTGCTGTCGATTATCTCACAGATATCGGCATGGACAAAATCCACGCCTACGAAGCCGAGCTAACCGCCTATCTGTTTGAACAGTTGCGCCAAATTCCCGAACTCAAACTCTATGGTCCCCAACCGGATGAAAATGGTGAAGGGAGAGCCGCATTAGCCTCATTTACCGCAGGCGACGTACACCCCCACGACCTATCCACCATCTTAGATCAAGCCGGAGTTGCCATCCGCGCTGGCCACCACTGCACCCAACCCCTACACCGTCACATCGGCGCGCAGTCTACTGCAAGAGCCAGTCTCTATTTCTACAACACCCGCGAGGAGATTGATATCTTTATCGCCTCTCTCAAAGAATCTGTAGAGTTCTTCGGCAGTATCTTCGGG
>64471_Ssp@SUF
ACCAGTACCTCCACACGCGAACTCGTCAGTCAGCCGTACAAGTACGGGTTTGTCACTGATATCGAAACAGAGAAGATCGCAAAAGGTCTTAGCGAGGAGGTGGTGCGACTGATTTCTGCTAAGAAAAATGAGCCGGAATTTCTCCTTGATTTTCGGCTCAAGGCTTATCGTCATTGGCTTAAGTTGCAAGAGCCTGACTGGGCTGCGTTGGGTTATAAAGAAATTGATTATCAGGAGATTGTTTATTACGCTGCGCCCAAGCAGCAGGAGAAAAAGCAAAGTCTCGATGAAGTTGATCCCAAGCTTCTTGACACCTTTGAAAAGCTTGGTATCCCTTTAAGCGAGCAAAAAAGGCTTAGTAATGTTGCTGTGGATGCTGTTTTTGACAGTGTTTCGATCGCAACTACGTACAAAGAAAAGCTTGCAGAGCACGGAGTAGTTTTTTGCTCCTTTAGTGAGGCGGTTGTAGAGCATCCTGAGTTGATCGAGAAGTACCTCGGTTCGGTTGTTCCTAGTAGCGATAATTATTTTGCGGCTTTGAATTCTGCTGTTTTTAGTGATGGATCATTCGTGTTTATTCCTAAGGGGGTGGAATGCCCAATGGAGCTTTCTACTTACTTCCGGATCAATTCTGGTGATACTGGGCAGTTCGAGCGCACGTTGATTGTTGCTGAAGAAGGTGCATCGGTGAGCTATTTAGAAGGTTGTACTGCGCCGATGTTCGATACGAATCAGCTTCATGCTGCTGTTGTGGAATTGGTTGTTTTGGATGATGCCTCTATAAAATATTCCACTGTCCAGAATTGGTATGCGGGAGATGAGAATGGCGTTGGCGGTATTTATAACTTTGTGACGAAGCGCGGTCAGTGCAGGGGAGACCGCAGCCGTATTAGTTGGACACAGGTCGAAACGGGTTCAGCCATTACTTGGAAATATCCAAGTTGTGTGTTGCAGGGTGCTGATTCGGTTGGCGAATTTTATTCAGTTGCTCTCACGAATAATCTTCAACAAGCTGATACCGGTACAAAAATGATTCATGTAGGACCCCGCACCCGCTCCACGATTGTGAGCAAAGGGATCAGCGCTGGTAGGTCCAGTAATAGTTATCGAGGCCTCGTTCAAGTTGGCCCGAATGCGACAGGTGCTCGAAACTACAGCCAATGCGATTCGATGTTGATTGGTGATCAAGCTGCAGCGAACACTTACCCATACATTCGTTCTCAGCAGCCTCAGGCTGCGATCGAACATGAAGCCAGTACTTGCCGCATGTCGGAAGACCAATTGTTTTATCTCCAAAGCCGTGGCATCGACTTCGAAGAAGCTGTCTCGATGATGGTGAGTGGCTTCTGCCGGGATGTGTTCAATCAACTCCCCATGGAGTTTGCGGCTGAGGCCGACAAGCTTCTCGCTCTCAAGCTTGAGGGTTCGGTGGGT---ATCCGTCCCGACGCTGAGCCGCTCCTCGAAATCACTGATCTGCATGCGTCCGTTGAGGGCAAGCCGATTCTGAATGGGGTGAACCTGCAGGTGAAAGCCGGCGAAATTCATGCCGTGATGGGCCGTAACGGAAGCGGTAAGAGCACGTTGTCCAAGGTTTTGGCGGGTCACCCCGCCTATCGAGTGACGTCTGGGTCTGTGCGTTATCTCGGACGTGACCTTCTGGATTTGGAGCCTGAGGAGCGCTCTCGACTCGGAGTGTTCTTGGGCTTCCAGTATCCGATTGAGATTCCTGGAGTGAGCAACCTCGAGTTTCTTCGTGTCTCTACGAATGCCCGGCGCGAGAAGCAAGGCAAGGAGGAATTCGACACGTTTGATTTCGATGATCACGTGCGTGACCGCTTGCAAGTAGTGCAAATGGACCCTGCATTCCTGGAGCGAAGCGTGAATGAAGGTTTTTCTGGCGGCGAGAAAAAGCGCAATGAGATTCTTCAGATGGCCCTGCTGGATCCCGTGGTCGCGATCCTCGACGAAACCGACTCTGGTCTTGATATTGATGCCTTACGCATTGTTGCTGGAGGCGTGAATCAGCTGGCGAGTCCGGATAACTGCACCTTGCTGATCACTCACTATCAAAGGCTTTTGGATGAGATCACGCCGGATTATGTGCACGTGATGGGGGCTGGGCGCATCCTGAAGACCGGGGGGCGTGAATTAGCTCTTGAACTGGAAAAAATTGGGTACGACTGGGTGGATCAGCTGCTCGCGGCCGAGGGGGTGATGGCGATGCCC------------------------------------------------GAGGGTTGGTTG---------------CAGCTTCCTGCGCCAGCGGGGACACTTGAACCGGTTCAGCGCCGTGGACGATTGGCTCTGTCCGAGCACAGTTTTCCCAGTCGGAGGCAGGAGTCGTGGAGGCTTACTGATCTCAGGCGACTAGAGGCTTTGTTTCAGCTGTCATTGGCTGATCAAAGGCCA------CATCGCTCCAGTGCTGACAGCTGGCCGAGCGTTCCTGAGCAGAGGCTTGTGATTGATGGCAGCCAGGATCCGTTG---------CAGGGGGTGAGCTTGCCAGCAGGGATTTCGCTGCTTGAGGGTGCTGAGTTG------------GAGCAAGCCCTGGGCCACACCTTGTCGCGCTGTCGCTGCGCGTCGGATTGGCCCGTTGAGCTCAATCACGGGGTGAGCCAGCAGATTCTGGCGTTACGCATCCGCGGCAAGGTT---------CCTCCGGTTGAGTTGGTCATGGTTGCAGCC---------GACGCCATGTTGGTTCCAACCCGTGTTCTGTTGCTGGTTGAGGAAAAAGCAGAGCTCGATTGTCTCCAGGTTTTGAGCGCTAAGGGC------CAGGCTGCCCATAGCCATCTTCTCGAAATTCACCTTGGCCAGGAATCCAAGGTGAATCATGGCCTGCTTGCCTTGGGAGATGGCCAAGAGGCTCTGCTTGCCAATCTTGCTGTGGAGCAAGAGTCACGAAGTCACTATTCCCTGGTTTCGGTGTCGCAGGGCTGGTTGTTTGGGCGACTGGAGCCGAGCCTTGTGCAGGTGGATGGTCAGGCTTCTGCTTCGATTCATGGTCTTTCCGTCACCGCTGCTGATGAGCAGTTTGCGGTTCATACAGCCATGCGTTTTGAGGGTCCTGAAGGCACGCTGGATCAAGTTCAAAAAACGATTGCAGCCGACCGCTCTCACAGCATTTTTAACGGAGCGATTCAAGTGCCGAGGCCGGCACAGCGCACCAACGCCTCCCAGCTCAGCAGGAGCTTGTTGCTCTCGGGACGCGCCCGCGTTGATGCCAAGCCTGAGTTGGAAATCGTTGCTGATGATGTGCGATGTACCCATGGGGCCACCGTGAGCCAGCTTCAGGAGGATCAACTCTTTTATCTGCGTAGCCGTGGCATTACGCAGTCCTCAGCAGCCGCTCTGCTCCTGCGTGGCTACTGCCAAGACGTGCTGGATCGCCTGCCTCTCGATTCGCAGCGCTGGTTAGGAGGCAACTTGCAAGTAGGAGGAACGGCATCAATGACAACAAACGCTGCCGTTACCCTTGCGGAACGGGTGCGTGCCGACTTCCCGATATTCGATCAGGTTTCATCTGGTCAGCCCCTGATTTATTTGGATCATGCGGCGACCAGTCAGAAGCCTCGTGTCGTGCTCGATGCGATTCAGCACTACTACGCCTGCGATAACGCCAATGTGCATCGCGGTGCCCACCAGCTCAGCGCGCGTGCCACGGAGTCGTTTGAAGCGGCGCGTGCCACGACCGCTGGATTGATCGGTGCATCGAGCTCGAAAGAGATTGTGTTCACGCGCAATGCAACCGAAGCCATCAATCTGGTGGCTCGCAGTTGGGGGGATGCTCAGCTGAAGGCTGGTGATGAAGTGCTGCTCACCGTGATGGAGCACCACAGCAATTTGGTGCCATGGCAATTGCTCGCTGATCGCACCGGTTGTGTGCTCAGGCATGTGGGTGTGACCCCAGACGGCACCCTTGACCTAGCCGACTTGCGCGAACAGCTCTCGGAGAAAACGCGCTTGGTGAGCTTGGTCCACATCAGCAACACCCTGGGGTGCTGTAACCCGATCGAAGAGATTGCAGTCCTTGCCCATGCTGTGGGTGCCAAAGTTTTGGTGGACGCTTGCCAAAGCCTGGCTCACAAATCCATTGCCGTGAAGACTCTCGGGGCCGATTTCCTTGTGGGCTCCTCTCACAAGCTGTGTGGCCCCACCGGAATGGGGTTTCTATGGGCTTCGGAAGAAATTTTGATGGCGATGCCACCCTTCCTCGGTGGTGGCGAGATGATTCAGGAGGTGTTCTTGGATCACAGCACCTGGGCGGAACTCCCCCACAAGTTTGAGGCGGGCACCCCAGCCATTGGTGAGGCGATTGGCATGGGTGCTGCGATTACTTATTTGCAAACGCTGGGACTCGATGCGATTCAGGCGTGGGAGGCAGAGCTCACCACCCATTTGTTTAGTCGGCTTCAATCGATTAACGGCCTGCGTATTCTTGGCCCCACGCCAGAGCAGCAG---CCTGAGCGAGGAGCTCTTGCCACGTTTGTGGTGGAGGGTGTTCATGCCAACGACATCGCGGCGATGCTTGATCTGGCCGGCGTCTGTATTCGCAGTGGTCATCATTGCTGCCAACCACTGCATCGGCTCTATGGCGTTACCGGATCAGCCCGTGCGAGCCTCAGTTTTTGTACAACTCATGCCGAGATTGATCGTTTTGCTGATGAACTCGTCAGCGTGATCGACTTTTTTCGTGAAAACGGC---
>52271_Asp@SUF
ATGAGTGCTACTGTCAAAACCTTAGTCAACCAGCCCTACAAGTACGGTTTCATAACGGATATCGAAACCGACACGATTCCGCGTGGACTAAACGAAGACGTTATCCGCTTAATCTCCGCCAAAAAGAATGAACCGGAGTTCATGTTGGAGTTCCGTCTCAGAGCTTACCGCCAGTGGCTGAAAATGACCGAGCCAACCTGGCCGAGCGTCACATATCCACCAATTAATTATCAGGATATCATCTACTACTCCGCACCTAAGCAAAAAAAAAAACTCAACAGCTTAGAAGAAGTAGATCCTACCCTGCTAGAAACCTTCGAGAAACTAGGTATTCCCCTATCTGAGCAGAAACGACTCGCCAACGTCGCCGTAGACGCGATTTTTGATAGCGTTTCCGTCGCCACCACCTTCAAAGAAACACTTGCCAAAGACGGCGTTATTTTCTGCTCAATTTCCGAAGCACTGCGGGAACACCCAGAACTCGTGCAGAAATATTTGGGTAGCGTTGTCCCCATTGCTGACAACTACTTCGCCGCCCTCAACTCGGCGGTATTTAGTGACGGTTCCTTTGTCTACATTCCCAAAGGCGTGAAATGTCCAATGGAATTGTCTACCTACTTCCGCATCAACTCCGGCGATACAGGACAATTTGAACGGACTTTGATTGTCGCAGAAGAAGGTAGCTATGTTTCCTACTTGGAAGGTTGCACCGCACCAATGTACGACAGCAACCAACTGCACGCGGCGGTAGTTGAACTCGTCGCCCTCGACAATGCGGAAATTAAATACTCCACCGTTCAAAACTGGTACGCCGGCGACGCTAACGGTAAAGGTGGTATTTACAACTTCGTCACCAAGCGCGGTTTGTGTCAAGGTGTAAATTCTAAAATTTCTTGGACACAAGTCGAAACTGGTTCGGCAATTACTTGGAAGTATCCCAGTTGTGTGTTAGTCGGTGATAACTCTGTCGGGGAATTCTACTCGGTGGCGTTGACTAACAATATGCAGCAAGCCGACACCGGAACGAAAATGATTCATGTCGGGAAAAATACCCGCAGCACTATCATTTCTAAGGGTATCTCCGCAGGTAATTCTAGTAATAGTTACCGGGGTTTGGTGAAGATTAATCCCAAGGCTGAAGGGGCGCGAAATTATTCTCAGTGTGACTCGATGTTAATTGGGGATAATGCTCAGGCGAATACTTTCCCTTATATTCAGGTACAGAATCATACGGGAAAGGTGGAACATGAGGCTTCTACTTCTAAGATTGGGGAAGATCAACTGTTTTACTTTGCTCAACGTGGTATTTCTGCGGAAGATGCTATTTCTATGATGATTAGCGGTTTCTGCAAGGATGTGTTTAATCAGCTACCTATGGAGTTTGCTGTTGAGGCTGATAAGTTGTTGAGTCTGAAGTTGGAAGGTAGTGTTGGTATGATTGTTGAAAATAGTGAAGTTGTTTTGTCGGTACGGGATTTGACGGCTGAGGTTGATGGTACTCCGATTTTGAAGGGTGTGAATCTTGAGGTGCGTTATGGTGAGATTCATGCCATCATGGGGCCGAATGGTTCTGGTAAGAGTACGTTTTCTAAGGTGTTGTCAGGACATCCAGCTTACACTGTGACTGGTGGTGAGGTGATTTTCCAGGGGCAGAATTTACTGGAAATGGAGCCGGAAGAACGGGCTAGGGCTGGTGTGTTTTTGGCGTTTCAATATCCTTTGGAAATTCCTGGCGTGAGCAATTTGGATTTCTTGCGGGTGGCTTATAATTCCCGTCGTAAGGCTCAAGGTTTGGAAGAGTTAGATGCTTTCGATTTTGATGATTTGATTGAGGAAAAGTTGGAAGTGGTGAAGATGAATCCCGCTTTCCTCAGTCGCAGTGTGAATGAAGGTTTTTCTGGCGGTGAGAAGAAGCGCAATGAAATTCTACAAATGGCGTTGTTAGAACCAAAGTTGGCAATTTTGGATGAGACTGACTCTGGTTTAGATATTGATGCGCTGAAAATTGTGGCTCATGGTGTTAATCAATTGACTAGCCCGGAAAATGCCACGATTATGATTACTCACTACCAACGCTTACTTGATTATATTGTTCCTGATTTTGTCCACGTGATGGCACGGGGTCAAATTATTACCAGTGGTGGTAAGGAATTGGCTCTGGAATTAGAATCTCGTGGTTATGACTGGCTGTTAGAAGAATCTGCTGTTGGGGTGGGTATGACTATACAAGTTTCTCCTAGTGTGACATCTACTCTGTTAGATAGAGATGCTTATTTGGTTGGGTTGTTAAATCAGGTAACT------GTACCAGCAAGTGAGGGGTGGTTACAAGAATTACGCGATCGCGCAGCAAATTGGGTGCGTCATTCTACTATCCCTACTACCCGTGAGGAGGAATGGCGGTTTACTGATTTGTCTGAGTTACGCCAAGTAGAATTTCGTCGCGCTGTAGAT---AAATTGAATGTAGAGACGTTGCATGCAACGTCTCTACAAAACGCGGGCGATAACCGTTTGGTGTTTGTCAATGGTGTTTATGCGCCGGAGTTGTCAGCAGTTGCTAATTTACCGAGTGGTGTAGTTGTCGGTAATTTATCGGCGTTGTCTCTACCTGAACAGGAACGGGTACAGCAACATTTAGCCCAAGCTGAGGGTGCATTAGAGGTATTTACTGCACTCAATACGGCAGGGATATCTGATGTGGCGGTTGTATTGGTGGCGAAAAATGTCATCGTGGCAACGCCTATACATCTATTATTTATGACTGTGGCTGGTGAAACAGCGACAATTTCCCAACCCCGGTGTTTAGTGGTGGCGGAAACTGGTTCACAGGTAAGTGTAGTTGAAGATTATCAGACTACTCCAGAGGGGGTTTACCTCACCAATGCAGTTACGGAAATTGTTATTGCTGATAATGCCCATGTGAATCACACTAGAGTAGAGAGGGAAAGTAAACAAGCTTTCCACATTGGCAAAACTGCTGTGACTCAAGCACGTTACAGTCGTTATACTTGTCACGCCATTACTTTGGGTGGTAAGTTATCACGGCATAATTTAGAGATTTTGCAAACTGGTGAGCAAACAGAAACCACCCTCAACGGTTTGACAATGATTGCTGATAGTCAGGTGGCTGATACTCACAGTGCGATCGCACTCAATCATCCCTATGGTACAAGTAAGCAATTACATAAATGTATTGTAGGCGATCGCGCTCACGCTGTCTTCAACGGTAAGGTTTTCGTTCCCAAACCAGCACAGTTAACCGACGCAGCCCAGTTAAACCGCAACTTGCTGCTTTCACCAAAAGCCAGAGTTGACACCAAACCCCAACTAGAAATCACCGCCGATAACGTCAAATGCGCCCACGGTGCAACAGTCAGTCAGTTAGAAGACGATGAAATATTCTATCTGCAAAGTCGAGGTATTGATGCCAACGACGCACGCAAGTTATTAGTTAACGCCTTCGCCGCCGAAATCATCAACCACATCCCAGTCGCTTCCTTGCGAGAAGAATTACTCCACACCGTCACTACCTGGAAACAGGGAATGACTTACACTCCTACAAGAACCCTTGCTGATAAAGTCCGTGCTGACTTCCCGATATTGCATCAGGAAATCAATGATAAACCCTTGGTTTATTTAGATAATGCGGCGACATCACAAAAACCCTTATTTGTATTAAATGCTCTGCGCGATTACTACGAGCAATATAATGCTAACGTACATCGGGGAGCGCATACCCTCAGTGCTAAAGCCACCGACGCTTATGAAGGCGCACGGGATAAAGTCGCTAAATTTATCAATGCTGCATCCCGTCAAGAAATTGTTTTTACCCGCGACGCTAGCGAAGCCATTAACCTCGTCGCTTATAGCTGGGGAATGAACAATTTAAAAGCTGGGGATGAGATTATTTTGTCGGTGATGGAACACCACAGTAATATTGTTCCTTGGCAATTTGTGGCACAAAAAACAGGTGCAGTTCTCAAGTTTGTGGAATTGACACCAGAAGAAACTTTTGACTTGGAACAGTTTAAACAACTGATTTCCGAAAAAACTAAATTAGTCTCTATAGTTCATGTTTCTAACACACTGGGTTGTATTAATCCAGTGGCAGAGATTGCGAAAATTGCTCACAGATACGGCGCGAAATTCTTAGTTGATGCTTGTCAAAGTGTTCCCCATACACCTGTAGATGTCCAGCAAATTGGCTGTGACTGGTTAGTAGCATCTGGGCATAAAATGTGCGCTCCGACTGGTATCGGCTTTTTGTATGGTAAGTTGGAATTACTAGAGGGAATGCCACCATTTTTAGGCGGTGGTGAAATGATTGCGGAGGTGTATTTAGACCATTCTACCTATGCAGAATTGCCGCATAAATTTGAAGCTGGTACACCTGCAATTGGGGAAGCGATCGCCCTCGGTGCAGCAGTAGATTATCTTACTAATATAGGTATGGATAAAATCCACGCCTACGAAGCAGAATTAACCGCTTATTTGTTCCAACAATTAGCACAAATTCCCCAAGTCAGAATCTACGGGCCTAAACCCGATGCCAAAGGAGAAGGTAGAGCCGCTTTAGCAGCATTTACCGTTGCAGGTATCCACGCCAACGACTTATCTACATTATTAGATCAAGAAGGCGTAGCTATTCGCTCTGGACACCACTGCACACAACCATTACACCGCCACTTAGGTTTACCAGGCACCGCACGCGCTAGCCTATCTTTCTACAACACCCGCGAGGAAATTGATGTCTTCATCAAAGCACTCAAGGAAACCATTGACTTTTTTGCTGGTATCTTCGGT
>1643526_Gsp@SUF
ATGAGCGCGACAGTTAAAAGCCTAGTCAGCCAACCCTACAAATACGGTTTCGTCACCGACATTGAAGCCGACACGATCCCACGTGGCTTAAACGAAGACGTTATTCGCCTGATTTCAGCCAAAAAGAACGAGCCAGACTTCATGCTGGAGTTCCGTCTCAAAGCCTATCGCCAATGGCTGAAGATGGAAGAACCCAACTGGCCTCACGTCAACTATCCGCCAATCGACTACCAGGACATCGTTTACTACTCCGCACCAAAAGTTAAAGGCAAAAAGAAAAGCCTCGATGAAGTCGATCCCACCTTACTCGATACTTTCGAGAAACTGGGAATTCCGCTGTCCGAACAAAAGCGGTTGGCGAACGTCGCAGTTGACGCGATCTTCGACAGTGTCTCCGTCGCCACGACGTTTAAAGAAAAACTCGCTGAAGCGGGTGTGATCTTCTGCTCGATTTCCGAAGCATTGCAAGAACACCCCGAGTTAGTACAAAAATACCTCGGCAGCGTCGTTCCTGTGGGCGACAACTACTTCGCCGCACTCAACTCTGCTGTCTTCAGCGACGGTTCTTTCGTCTTCGTCCCCAAAGGTGTGAAATGTCCGATGGACTTATCCACCTATTTCCGGATTAACAACGGCGAATCGGGGCAGTTCGAGCGCACCCTCATCGTCGCCGAAGAAGGTGCTTCTGTCACCTATCTCGAAGGTTGCACCGCACCGATGTTCGACACCAACCAGCTTCACGCCGCCGTTGTGGAATTGGTGGTTCTCGACAATGCCGAGATTAAATACTCCACCGTTCAAAACTGGTTTGCGGGAGACGAAAACGGCAAAGGTGGCATTTACAACTTCGTCACCAAACGCGGCTTGTGCAAAGGGAAAAACTCCAAGATTTCTTGGACGCAGGTTGAAACGGGATCTGCTATTACTTGGAAATATCCCAGTTGCGTGTTAGTGGGTGAGAATTCCGTCGGCGAGTTTTACTCAGTTGCGCTCACCAACAACTACCAGCAAGCCGACACCGGTACCAAAATGGTTCACGTTGGGAAAAACACCAAAAGTACGATTATCTCGAAAGGGATTTCGGCTGGGAAGTCGAAAAACAGCTATCGCGGCTTGGTGAAAATGAGTCCCAAAGCAACGGGAGCGCGGAATTATTCTCAGTGCGACTCGATGTTGATTGGGGACAATGCCGAAGCGAACACGTTCCCGTACATCGACGTGAGTAACAACACGGCGAAAGTGGAACACGAAGCCTCGACTTCCAAAATTGGTGAAGATCAGCTATTCTACTTCGCGCAACGGGGTATCTCTGAAGAAGATGCGGTTTCCATGATTATCAGTGGATTCTGCAAGGATGTCTTCAATGAGTTGCCGATGGAGTTTGCAGCGGAAGCGGACAAGTTGCTGAGCTTGAAACTCGAGGGAGCTGTGGGTATGATCGTCGAAAACAGCGAAGTCATCCTATCCGTCCAGAACCTCACCGCCAATGTTGAGGGAACCCAAATCCTCAAAGGCCTGAACCTCGAAATTAAAGCCGGCGAAGTCCACGCCATCATGGGGCCGAACGGTTCTGGTAAAAGCACCTTCTCAAAAATTCTCGCCGGACATCCCAGCTACGAAGTCACCGGGGGCGAAATCGTTTACAAAGGGCAAAACCTCCTCGAACTCGAAGCCCACGATCGAGCAACTGCTGGTGTGTTCCTTGCCTTCCAATATCCCATCGAAATTCCTGGAGTCAGCAACCTCGACTTTCTGAGGGTCGCCTACAACTCCCATCGCAAAGCCAAAGGACTCGAAGAACTCGATACTTTCGATTTTGAAGACCTCGTCGAAGAAAAACTCGATGTGGTGAAAATGAAAGCCGAATTTCTCAACCGCAGCGTCAACGAAGGCTTCTCCGGTGGCGAGAAAAAACGGAACGAAATCCTACAGATGGCACTCCTCGAACCCAGTCTTGCCATTCTCGACGAAACTGACTCCGGTTTGGATATCGACGCACTGAAAATTGTCGCCAACGGAGTCAACCAACTCGCCACACCCGACAACTGCACGTTGATGATTACCCACTATCAACGATTGCTCGATTACATCGTTCCTGACTTCGTCCACGTGATGTACGACGGACGCATCATCACCAGTGGCGACAAAGAACTCGCCCTCAAACTCGAAGAAGAGGGTTACGACTGGGCGATCGAACAATTTGCAACTGTGGTGTCAATGAGTACCGAAACCGTTTCCAAA------------------CAGCAAGTGTCTGCTTTAACTCAATTGTTGCAACTGCGACCG---GGGTTAACCGAACAAAGCGACGTTCTCGAATCCATTCGCGATCGAGCCGAAGCCTGGGTTCGCGAACTCGCCATTCCCACTACACGAGACGAAGCTTGGCGATTTACCGATTTATCGCCACTCTTCGATGTCGAGTTCCACGCTGCGCCGTTCGTCGAACTCAGCGAGTCGCAAATCGAAACGTGTAAACTTCCCGAAGCCCCAAACAGTCGCCTCGTTTTCGTCAACGGGGTTTACGCGAAGAGCCTGTCGGACGTTCGGGCGTTGCCAGACGGTGTGTTTGCTGGAAGTATCGCCGAACTCCCCGACGATCGAAAAGCTCAACTCGGCCAGTATTTAGCACAGCAACCCGGATATGAAGAAGTCTTCACCGCGTTGAATACTGCGAGCTTACAAGACGTTTCGATCGTTTGGGTGCCACGGGGAAAAATCGTTGAAACCCCGCTGCAAGTGATGTTCGTCGCCGCAGCGAGAGCCAAAGCTTCGATCGTACAGCCCCGTTGTTTAGTCGTCGCCGAAACCAACAGTAGCCTCACCCTCATTGAAGAATATATCGTCACCACCGGCATTCCCTACTTCTCCAACGCCGTCACCGAAGTTTGGCTGCACGAAAACGCCGAAGTCAACCACGCTCGCCTGCAACGAGACAACGGTACCGCCTTTCACATTGGTAAAACTGCTGTCACCCAAGCGCGGAACAGTCGCTATCGCTGCACGGCTTTAACCTTGGGGGCGAAACTGTCCCGACACAATCTCGAGGTTTTTCACGTTGGAGAGGGTACTGATACCAACCTAAACGGATTGACCCTCATCGGGAAAACCCAGGTTGCAGACACGCACAGCACGATCGTCCACAACCACCCCAACGGGACGACGAATCAGCTTCACAAGTGCATCGTAGACCACAAAGCACACGCTGTCTTCAACGGTCGCATCGTCGTTCCCCAAGCAGCGCAGATGACGAACGCCAACCAACTCAACCGAAACCTACTGCTGTCTCCAAAGGCGCGAGTCAACACCAAACCGCAATTGGAGATCGTCGCCGATAACGTCAAGTGCAGCCACGGGGCAACTGTGAGTCAACTCGAAGCGGACGAAGTGTTTTACCTGCAAAGTCGCGGCTTAGACAAAGCCACGAGCGAAAACTTACTCGTCGATGCCTTCGCTGCCGAAATCCTGCAAGACGTTCCCGTTGCCTCCCTGCAAAAAACGATGGCGCAATGTGTGGCGTGTCGGGTCGAATTAATGACTCTTGCCACCGAAAAAACCCTTGCCGATCGAGTCCGCGACGACTTCCCGATTTTGCATCAGGAGGTTCACGGAAAACCCTTGGTTTATCTCGATAACGCAGCAACGGCTCAAAAACCACAGGCTGTCATCGAAGCCCTCGATCGATACTACCAACACGACAACTCCAACGTTCACCGAGGCGTTCACACCCTGAGCGTTCGCGCGACTGAAAGCTACGAAGCGACGCGGGATAAAGTCGCGGCCTTCGTCAACGCGGCTTCCCGCAACGAAATCATCTTCACTCGCAATGCCAGCGAAGCCATTAACTTAGTCGCCTATTCCTGGGGAACGAACACCCTAAAACCGGGAGATGAAATTATTCTTTCGGTCATGGAACACCACAGCAACCTCGTTCCTTGGCAGTTCGTGGCACAACGCACGGGTGCAGTTTTGAAGTTTGTCGAACTGACGGAAACGCAAGAATTTGATTTCGAGCAGTATCAAACGCTGCTGTCGGATAAAACAAAACTGGTTTCTGTGGTTCACGTTTCTAACGCCCTCGGCTGCATTAATCCCGTTCGGGAAATTACCGAACTAGCACATCAGCGAGGTGCCAAGGTTCTAATCGATGCCTGTCAAAGCGTACCGCACATGAACGTTGACGTGCGCGAGATCGGCTGTGATTGGCTCGTTGCGTCGGGACATAAGATGTGTGCGCCAACGGGCATCGGTTTCTTATATGGCAAACTCGATATATTGGAGGCGATGCCGCCATTTTTGGGGGGCGGTGAGATGATCGCTGAGGTGGATTTAGAGTCTTCGACGTATGCGGAACTGCCTCATAAGTTCGAGGCGGGAACACCTGCCATTGGCGAAGCCATTGCCCTCGGTGCGGCGGTGGATTATTTAACAAGTCTCGGCATGGATAAAATTGCCCAGTACGAACACGAGTTGTGTCGGTATTTGTTCGAGAAGATGGCTTCGGTTCCGGGAATTACGATGTACGGGCCGAAACCCCAGGCGGATGGCAGCGGACGGGCGGCTTTGGTGGCATTTACTTCCGCTGACGTTCATGCCAACGACCTTTCTGCACTGTTGGACGAGGCGGGAATTGCCATTCGCACGGGGCATCACTGCACGCAACCGTTGCATAAAATTTTAGGGCAATCTTCAACGGCGCGGGCGAGTTTGTATTTTTACAATACTCGAGAAGAGATCGATCGATTTGTTGCGGCATTAAAAGACACGATCTCGTTTTTTAAAAATATCATGGGC
>1947904_Cbacterium@SUF
---------------------------------------------------------------------------------------------------------------------------------------------------------------------------------------------------------------GTCAGTTACCCTCCCATCGACTATCAAAATATTATTTACTACTCGGCGCCCAAGGTATCCCAGAAAAAGCAGAGTCTCGATGAAGTGGATCCCGAGCTGCTGGCAACCTTTGAGAAATTGGGTATTTCCTTGTCGGAGCAAAAGCGGCTCTCTAATGTGGCGGTCGATGCCATTTTTGATAGTGTTTCCATCGCCACCACATTTCGCAAGGATCTGGCCAAAGTCGGGGTGATTTTCTGCTCCATTTCCGAGGCTGTGCACGAGTACCCCGAGCTGCTGGAGCGCTATTTGGGCAGTGTGGTTCCCATTGGCGATAACTATTTTGCAGCCCTCAATTCGGCGGTTTTTAGCGATGGTTCCTTTGTCTACATCCCCAAGGGTGTGCGCTGCCCCATGGAGCTTTCCACTTATTTTCGGATCAATAATGGCGAATCGGGGCAATTTGAACGCACCCTGATCGTTGCCGATGATGACAGCTACGTCAGCTACCTGGAGGGTTGCACGGCACCAATGTTTGATACGAACCAACTCCATGCGGCGGTAGTGGAATTGGTCGCTTGCGATCGCGCTGAGATCAAGTATTCCACCGTGCAAAACTGGTACGCTGGCGACAAGGACGGGAAGGGGGGCATCTACAACTTTGTGACCAAGCGAGGACTTTGCCAGGGCCAATCTTCTAAGATTTCCTGGACCCAGGTGGAAACCGGTTCGGCAATTACCTGGAAGTATCCTAGCTGCGTTCTGGTTGGAGACAACTCCGTCGGTGAGTTCTATTCCGTTGCCCTGACTAACAACAAGCAGCAGGCGGACACAGGCACCAAAATGGTGCATATCGGCCGTAACACCCGCAGCAAGATCGTTTCTAAGGGCATCTCCGCTGGTGAATCGCAAAACAGTTACCGCGGACAGGTCAAAATTGCTGCCAAAGCTACCGGGGCGCGCAACTACTCCCAGTGTGATTCCATGCTGATTGGCGATCGCTCCCAAGCCAACACATTCCCCTACATCCAAGTCCAAAACCCAAGTGCCAAGGTTGAGCATGAAGCATCTACCTCCAAAATCAGTGCGGAGCAATTGTTCTATTTCCAACAGCGCGGCATTGCTGTCGAAGATGCGGTATCCATGATGATCAGTGGATTTTGCCGGGAGGTATTCAATGCCCTACCGATGGAATTTGCCGTTGAGGCCGACAAACTGCTAGCGTTGAAACTGGAAAATAGCGTTGGCATGATTGTTGCCGATAGTTCAGAAGTTCTCGTCATTCAGGATCTCACGGCCGCCGTAGACGGGGTGCCGATTCTCAAGGGGGTCAACCTAGCGATCAAAGCAGGTGAAATTCACGCCATTATGGGGCCCAACGGTTCCGGTAAGAGTACCCTTTCTAAGGTGCTAGCCGGCCATCCCGATTACGAAGTGACCGGAGGAACGGTGCAGTATTTAGGGCAGGATCTGTTTGCCTTAGAGCCAGCGGAGCGGGCCCGGGCGGGGGTGTTCCTGGCATTTCAGTACCCCATTGAGGTTCCGGGAGTGTCCAATGCCGATTTCCTGCGGCTCTCCTACAATGCCCGCCAAAAGCATCGCGGCTTACCGGAGCTCGATCTGTTGGATTTCGACGACCTATTGCAGCAAAAGCTGCCGATTGTGGAGATGAATCCGGCTTTTTTGAGCCGCAGCGTCAATGAAGGGTTTTCGGGCGGGGAAAAAAAACGCAATGAAATCCTGCAGATGGCCATCCTGGAACCTACCCTGGCCATTCTGGATGAGACCGATTCCGGTTTGGATATCGATGCCCTGCGCGTTGTTTCCCACGGGGTCAACCAACTTGCGACACCCCACAACTGCTGCCTGCTGATCACCCACTACCAGCGGCTGCTGCAGTACATCATTCCGGATTTTATCCATGTCATGGCGGAGGGCAAAATTTCCTTGACGGGCGATCGCACCCTAGCCGAAGAACTGGAGTCCAAGGGCTATGACTGGCTGAAGGATGGGGACGGA------------------------------------------------------------------------------------------------------------------ATGATCACCCTGGCATCTTTGCGACAGTTAGGTCAGGAGCACCTTGGCTACCTGACACCCCCGACGCGCCAAAGGGAGGGTTGGCAGTACCTGCGTATGCCGGAACTCCTTCCGACCGCTACCACTACCCAGGGCCGGGAGGCCACCTCCAGTGCCCCATGGCAGTCCTTCGCAATTCCTGGGGCATACCAAGGG---------TGGTTTCAGGGGCGGTGGCAGCCCCCAGTTCCAGAGCCTGAA------GACGGCGAGCTGTGGTTTGGCAGTCTAGGGGATCGCCCTCCAGGAGATGTGCAGCGCCTCGTGGGTTTGGTTTCCCAACATCCCGCAACCCGGGACTATTTTGGCTACTCGAACCAAGCTGCCCTTGAAGAGTTGGCAATTCTCTACGTGCCCCAAAATCGGGCGATCGCCCAACCGATCCAAATCCTCTCCTACGCCGCCGCCCAACCCGAGTGCATGGTCGTCCATCCCCGGTGTCTGGTGGTGCTTGAGTCCGGCAGCCAAGCCACGCTCCTAGAACGGTGGCTCAGTGAAGATGGGGGCGCTCTGTGGCACAACGGTGTGACCGAGATTTTTCTGGGGCCCGGTGCCCGGCTCGACCACGTTATGGTGCAACAGCAGGGCAGCAGCACCCTCCACCTGCAAACCACTGCCCTGATCCAGGAAGGTCACAGCCAGTATCAGGGCTATGCCCTTGCCCTGGGGGGCCACACTTCCCGGCAGACCCTCCACGTGCAGCAACATGGTTCCGCTACCGAGACCGTCCTATCGGGGCTGATCTACGGGGACGGCGATCAACACCACGAGCTTTACTCCTGCGTGCACTTGGAGCATCCCCATAGCACCAGCCGCCAACTGCAAAAGGTTATCCTCGACGGGCACGCCCATGGGGTGTTCTGGGGCAAGATTCAAGTGGGACAAAAAGCCCAGGAAACCAACGCCGGTCAGTTGAGCCGTACCCTGCTGCGATCGCCCAAAGCCCGCGTTGACACCCAGCCCCAACTGGAAATCCTAGCCGACAATGTTAAGTGCAGCCATGGTGCCACGGTCAGCCAGTTGGATGCCGACGAGCTTTTCTACTTGCTTAGCCGCGGTATTGACCCGGAAACTGCCACCCGCCTGCTGTCCTACGGTTTTGCCGCTGAGGTAATTAGGCAAATTCCCATTGCCGCCGTGCGTCAGTCCTTGGAGGCTTGGCTGATGCAGCACACGGCCTCC------------------ATGGCTCTAGGCGCCGCCACCCGCAATGATTTTCCCATTTTGGCGCAAACCATCCATGGTCAGCCGCTGATTTATTTCGACAATGCCGCTAGCTCCCAAAAGCCAACCGCCGTGCTGGATGCCTGGCAGCACTACTACCGCTGCGACCATGCCAATGTCCATCGCGGGGCCCATACCCTCAGCAACCGGGCTACCGCAGCCTACGAGCAATCCCGCATCAAAGTGGCCCAGTTTATTGGCGCCCGCACGCCCTACGAAATAGTTTTTACCCGGAATGCCAGCGAAGCCATCAACCTTGTGGCCCAAACCTGGGGGCTAAGCCGCCTCAAGCCCGGAGACGAAATTTTGCTTACTGTGATGGAACACCACAGCAACATCGTCCCGTGGCAGATCGTGGCCCAGCGCACCGGGGCAGTCCTGCGGTTTGTGCCAGTTACCGCCGACGGCTCCTTCGATGGCGATGCCTACCAGCGTCTCCTGGGCGATCGCACCAAAATCGTATCCTTTGTCCACGTTTCCAACACCCTCGGCTGCATCACCCCGGCGGCCGAAATTATTCGTTTGGCCCATGCCTGCGGCGCCAAGGTGCTGCTCGATGCCTGCCAGAGCGTTCCCCACATGCCTATTGACGTGCAGGAACTGGACTGCGACTGGCTGGTGGCCTCGGGCCACAAAATGTGCGCCCCCACGGGAATTGGGTTTCTTTTCGGCAAAGAACAGCTCCTAGAGGCTATGCCCCCGTTTCTGGGTGGTGGCGAAATGATCGCCGAGGTGTACCTTGACCATGCCACCTATGCCGAACTGCCCCACAAATTTGAAGCCGGTACCCCCGCCATCGGCGAGGCGATCGCCCTTGGTGCCGCCGTAGACTACCTCAGCCACCTGGGAATGGACACCATCCATGCCTACGAGGGGGAGTTGACCGCCCATCTGATGGCAGGATTGTCTGCCCTAGGGGATGTGACCATCTATGGGCCCACC------------------CAGCGCGCGGGACTCGCAGCCTTTACCGGTCCCGGCGTGCATGCCAACGACATCGCCGCCATGTTGGACCAGGAGGGAATCGCCGTGCGATCAGGGCACCACTGCACCCAGCCCCTGCACCGTAGCCTGGGATTGAGCGGCACTGCCCGTGCCAGTCTGTACTTCTACAACACCCACGCCGAGGTGGATCGGTTCTTGCTGAAGCTGGAGGAAGTTTTGGCATTTTTCCGGCGGCTGATG---
>1378066_Csp@SUF
ATGAGTGCCACTGTCAAAACCCTAGTCAATCAGCCCTACAAATATGGATTCGTCACTGATATTGAGGCAGATACAATCCCGCGTGGACTGAACGAAGATGTCATTCGGCTGATCTCTGCTAAGAAAGAAGAGCCAGAGTTCATGCTAGAGTTTCGTCTCAAAGCTTTTCGTCAGTGGCAGAAAATGACCGAACCGACTTGGCCTAATGTCAAGTATCCTCCTATTGACTACCAAGACATCATTTACTACTCCGCACCGAAAAAGAAACCCAAACTCAATAGCATTGAGGAAGTCGATCCTGCACTATTAGAGACTTTCGAGAAACTAGGCATTCCTTTATCCGAACAAAAGCGGCTTTCTAACGTAGCCGTCGATGCTATCTTTGATAGCGTTTCAGTCGCTACGACATTCAAGGAAAAGCTAGCGAAAGAGGGCGTGATCTTCTGTTCGATCTCCGAAGCGCTACGCGAGTACCCTGAACTCGTTCAAAAATATCTTGGTAGCGTTGTTCCTGTCGCAGATAACTACTTTGCAGCCTTAAATAGTGCAGTATTTAGCGATGGTTCCTTTGTCTACGTTCCCAAAAATACGAAATGTCCGATGGAATTATCGACCTACTTCCGCATCAACAGTGGTGACACGGGACAATTTGAACGGACACTGATCGTCGCTGAGGAAGGTAGCTATGTTTCTTACCTCGAAGGCTGTACTGCGCCAATGTACGACACTAATCAACTTCACGCAGCAGTCGTCGAACTAGTTGCCTTGGACAACGCAGAAATCAAATACTCTACCGTGCAAAACTGGTACGCGGGAGACGAGAATGGTAAAGGTGGAATCTACAACTTTGTCACCAAGCGTGGTTTGTGTCAAGGAGTCAACTCCAAAATTTCCTGGACGCAAGTCGAAACTGGTTCCGCAATTACTTGGAAATATCCTAGCTGCGTGTTAGTTGGCGATAACTCAGTAGGCGAGTTTTATTCGGTTGCTTTGACTAACAATATGCAGCAAGCTGATACGGGAACAAAGATGATACACGTTGGTAAAAATACCCGTAGCACGATTGTTTCTAAAGGAATTTCTGCAGGACGTTCCTCGAATAGCTATCGCGGTTTGGTGAAAGTTAGTCCAAACGCAAAAGGCGCGAGAAACTATTCGCAATGCGACTCAATGTTAATTGGAGATAATGCTCACGCAAATACGTTCCCTTACATTCAAGTACAAAACAACACTGCCAAAGTCGAACACGAAGCTTCTACTTCCAAGATTGGGGAAGAACAGCTATTCTACTTCGCGCAACGCGGTATTTCTGCAGAAGATGCTGTCTCGATGATGATTAGCGGTTTCTGTAAAGATGTCTTCAATCAGTTACCAATGGAATTTGCAGTAGAAGCAGATCGCTTGTTGAGTCTGAAGCTTGAAGGTAGTGTAGGCATGATTGTAGAAAACAGTGAAATTGTGCTGTCGGTGCGGAATTTGACAGCAGAAGTTGACGGAAACCCAATTCTCAAAGGTGTCAACCTGGAGATTAAAGCAGGTGAAATCCATGCCATTATGGGACCTAATGGTTCTGGAAAAAGCACATTTTCCAAAGTGTTAGCAGGACACCCAGCGTATGAAGTAACTGGTGGTGAGGTGTTTTTTCAGGGACAAAACTTGTTAGAAATGGAACCAGAAGAACGCGCCCAAAGTGGTGTTTTTCTGGCATTCCAGTACCCCTTAGAAATTCCTGGGGTAACGAACTTGGATTTTCTAAGAGTAGCTTACAACTCGCGCCGTAAAGCACAAGGGTTAGAAGAATTAGATGCTTTTGACTTTGATGAAGTCGTACAGGAAAAGTTGGAAATTGTCAAAATGAATGCATCTTTTCTTGACCGCAGTGTTAATGAAGGTTTTTCAGGCGGCGAGAAAAAGCGGAATGAAATTCTACAAATGGCTCTTCTTGAACCAAAATTAGCAATTTTGGACGAAACTGACTCAGGATTGGATATTGACGCGCTTAAAATTGTCGCAAACGGAGTCAATCAATTAGCAACTGCCGATAATGCCATCCTGTTAATTACCCACTATCAGCGGTTACTCAACTACATCGTGCCAGACTTTGTACACGTCATGGCAGATGGTCAAATTGTGACAAGTGGTGGTAAAGAACTAGCACTCGAATTAGAATCGCGTGGCTACGATTGGGTGCTGGAAGAGAATGTATCTGAGGTGGGAATGAGTATTCAAGTCACTCCTAACGAAGTTGGCGTTGTGTCGGCAGTTGATACAGAGTTAACTAACTTATTAAACCAATCTCAACAAGCAGCCCAAGAATCAGAATCTTTGTTACAAGCAATCCGCGATCGCGCCACAGCGATTGTTCATCAGTCGAAATTCCCGACAACTCGCGATGAAGAGTGGCGATTTACAGACATTTCGCCGCTCAAGCAAGTGCAGTTTCAAGCAGCACCGTCAGCAGTACCTGATTTAGCTGCACTGCAATCGCTGCTATTACCAGAAGCTAGTCGCAGTCGCTTAGTATTTGTCAACGGTATTTATACACCTGAGTTATCAGCCGTTGTG---CTACCCGATGGCGTTATTGCGAGTAACCTCGATCGCCTACCACCAGCAAATCGTTCGCGGCTAGAAAACTACTTAGCGCAAATTCCAGGTACAGAAGAAGTTTTTACCGCACTTAATACGGCGGCGATCGCGGATGTTGCGGTCGTCTGGATACCCAAAAATGTCGTTGTAGAAACACCAATCCATCTTTTATTTGTCTCGACTGCGAGCGTTACGCCCATCATTACTCAACCACGCTGCCTTGTTGTTGCCGAATCGGGTAGTAGCGTCACGCTAATTGAAGATTATTTCAATCAAATGGAACCCATTTACTTTACCAACGCCGTCACTGAAATCTGGGTTGAAGAAAACGCGCAAGTTAACCATACACGCATCGAGCGCGATAGTCCAGAGGCATTTCATATTGGTAAAACGGCGATCGCCCAAGCCCGCGATAGCCGCTACACCTGCAACGCAATTAATCTAGGGGCAAAACTATCACGCCATAACTTAGACATTTTCCAAACAGGCGAACAAACTCAAACTACGCTCAACGGTCTAACCAAAATTGCCGGAAATCAACTCGCCGATACGCACAGCGCTCTCGCACTCAATCATCCCTACGGTACGAGTCACCAACTACACAAATGCATCGTCGGCGATCGCGCCCACGCCGTCTTCAACGGTAAAATCTTCGTGCCCAAACCTGCACAACAAACCGACGCCGCCCAACTCAACCGCAACCTACTCCTTTCTCCCAAAGCCAGAGTCGATACCAAACCTCAACTCGAAATCACCGCCGACAACGTCAAATGCGCCCATGGCGCAACCGTAAGCCAACTCGATGACGAAGAAGTCTTCTACCTGCAAAGCCGAGGACTCAACGCCAACGAAGCCCGAAACCTCCTAATTAACGCCTTCGCCGCCGAAATCATTAACCAAATTCCTGTATCCTCCCTCCAACAAACCCTACTAAAAACTATCAACCTCCAA---------ATGACACTCACTAGAGAAAAAACCCTCGCCGATCGCGTTCGTAACGACTTCCCCATCCTCCACCAAGAAGTCAACGGCAAGCCCCTAGTTTACCTAGACAACGCCGCGACATCGCAAAAACCACTCCTTGTCCTCAATACACTGCGCGACTACTACGAGCAGTACAATTCCAACGTGCATCGTGGCGTACATACCCTCAGCGCCAAAGCTACCGATGCTTACGAAGCCGCCCGCGATAAAGTCGCAGCTTTCGTCAACGCCGCTTCACGTCAAGAAATTGTCTTCACGCGCAACGCCTCAGAAGCAATTAACTTAGTCGCCTATAGTTGGGGA---AGCAGCCTACAGCCAGGAGACGAAATTATTCTCTCTGTCATGGAACACCACAGCAATTTAATTCCTTGGCAACTCCTCGCCCAACGCAGTGGTGCAGTACTTAAATTTGTTGAACTTACACCCGACGAAGAATTTGATTTAGAACACTTCAAATCGCTGCTTTCGGATAAAACCAAACTCGTCGCGACAGTTCATGTCTCCAATACCCTAGGCTGTATCAATCCAGTCAAAGAAATTACAGCGATCGCGCACCAACACGGTGCCAAAGTCTTGATTGATGCTTGCCAAAGTGTCCCGCATATGCCCATCGACGTGCAGCAAATTGACTGCGATTGGCTCGTTGCTTCTGGACATAAAATGTGCGCGCCGACAGGTATTGGATTTCTTTACGGAAAGTTAGAGCTACTCCGCTCAATGCCGCCGTTTTTAGGTGGTGGTGAAATGATTGCGGATGTCTATTTAGACCACGCTACTTACGCAGATCTACCACATAAGTTTGAGGCAGGAACTCCCGCAATTGCCGAAGCGATCGCCCTTGGTGCAGCAGTAGACTACCTCAGTGCGATTGGTATGGAAAACATCTATGCGTACGAAGCTGAATTAACAGCTTACTTGTGGGAACAACTCGGACAAATTCCTGAAATTCGCACTTACGGTCCTAAACCCAAAGTAGCAGGTTTAGGTAGAGCGGCACTCGCTGCATTTACTGCGGGTGATGTTCATCCTCACGATTTATCGACAATTTTAGACCAAGCTGGTGTGGCAATTCGAGCCGGACACCATTGCACTCAACCACTACATCGGCATCTCAGCATTCAGTCTACTGCACGCGCCAGCTTATCTTTCTACAACACGCGTGAGGAAATTGATGTTTTTATTACTGCATTAAAAGAAGCTGTTGAATTCTTTGGTAGTATCTTTAGC
>2026889_Csp@SUF
---------------------------------------------------------------------------------------------------------------------------------------------------------------------------------------------------------------------------------------------------------------------------------------------------------------------------------------------------------------------------------------------------------------------------------------------------------------------------------------------------------------------------------------------------------------------------------------------------------------------------------------------------------GCCGATACGGGCCAGTTTGAGCGCACTTTGATCATTGCTGAAGAGGGCGCTTCTGTTAGTTATTTAGAGGGGTGCACTGCCCCGATGTTTGATACCAATCAGCTCCATGCTGCCGTTGTGGAGTTGGTGGTGCTCGATGATGCTTCTATTAAATACTCCACGGTTCAGAACTGGTATGCCGGTGACGAGCACGGCGTGGGCGGCATTTATAACTTCGTCACCAAGCGTGGCCAATGCCGAGGCGACCGCAGCCGGATCAGCTGGACTCAGGTGGAAACTGGCTCAGCAATTACCTGGAAGTATCCCAGTTGTGTGCTGCAGGGTGCTGACTCGGTGGGCGAGTTTTATTCGGTTGCCCTCACTAATAACTATCAGCAGGCTGATACTGGTACCAAGATGATTCACGTCGGTCCGAGGACCCGTTCAACCATTGTGAGCAAGGGCATTAGCGCTGGCCATTCATCTAATAGCTATCGCGGTCTTGTGCAGATTGGGCCTAAAGCTGTAGGCGCTAAGAATTACAGCCAATGTGATTCGATGTTGATTGGTGATCAAGCTGGCGCCAATACCTATCCCTATATCCGCTCTCAGCAACCGGATGCCGCAGTGGAGCATGAGGCAAGCACTTGCCGCATCTCCGCAGATCAACTCTTTTACCTGCAAAGCCGGGGCATTGGGTTTGAAGAGGCTGTTTCGATGATGGTCAGCGGTTTTTGCCGCGACGTGTTTAATCAATTGCCCATGGAATTTGCTGCTGAGGCAGACAAATTGCTTGCCCTCAAGCTCGAGGGATCCGTGGGC---ATTCGCCCAGACGCCCCGGTATTGCTCGAAATTTGTGATCTGCACGCGCGGGTCGAGGAGCAACCAATCCTTAAGGGGGTCAACCTCACGATCCGAGCTGGGGAAATTCACGCTGTGATGGGGCGTAATGGCAGCGGCAAAAGCACCCTTTCCAAAGTGCTGGCTGGCCATCCCGCCTATGCGGTCACAGCCGGGTCTGTTTCCTATATGGGCGCAGACCTACTTGAGCTAGCGCCAGAGCAGCGCTCTCGCCTGGGCTTGTTCCTGGGATTTCAATACCCGGTGGAGATCCCTGGGGTTAGCAACCTTGAATTCCTACGGGTTTCCACTAATGCTCGCCGCGCTCAAAGGGGTGAGGAGGAGCTGGACACCTTTGCCTTCGAAGACCTCGTGCGCGAGCGCCTCAAGGTGGTGCAGATGGATCCGGCCTTCTTAGATCGCAGTGTCAACGAAGGCTTCTCCGGTGGCGAAAAAAAGCGCAACGAGATCTTGCAGATGGCGCTACTTGAGCCTCTAGTGGCGATTCTCGATGAAACCGATTCTGGCCTTGATATCGACGCCCTGCGCATCGTGGCTGATGGGGTCAATCAACTCGCTGGCCCGGACAATGCCACCTTGCTGATCACCCACTACCAGCGCTTGCTGGATCTGATCACCCCCGATTACGTCCATGTGATGGCGGCTGGCCAGATCCTGCGCACCGGAGGCAAGGAGCTGGCCTTGGAGCTTGAGCGCACTGGTTACGAATGGGTGGATCAGGAGCTGGCCAGCCTGAGCCGGATG---------------------------------------------------------------------------------------------------CCAGCTGCGGTTATGCCAAATACTGCTGATTGGCTCACCCAGCTTGCTGGCGTGCCCCTGCCGGGCCGAAGTCAGGAGGAGTGGCGATTTACAGGCCTGGCTGCCCTTGAGGCCTTGGCGCCCGAA------------------------------------------------------------------------------CTCTTCAGTGGTGTCGATCCATTC---------GCCCAACTCAGCTTGCCTGCGGGCATTAGCCGCATCGGAGCTGATCAGGTG------------CAGGGGTTGCAGCAGCAGGTGCTTAAGGCCACAGGCGGCAGTGATGCTTGGTCGGTGCGGCTAAACCAAGGCGCTTCGCCCCGCTGTCTGGCTTTGCGGGTGGCTGGAGCGGCT---------GGTCCGCTGCAATTGAATTGTGATGCCGGT------GCGGCGCCGGGGCTGCTGGCATTGCAGCTGGTGCTCGTGCTTGAGGAGGGCGCCAGCTTGGAGCTGCTGATCCAGCACGGCTCCAATGGC------CCCAATGCCACCAGCTTGGTAGCGGTGGCCCAGCTTGGCCGCGGCGCCCAGCTCAATCTGGGGCTGCTGGCGCCTGGCGATGCCCGCGCCAGCCTGCTCAGCCACCTGTCGATCAGCCAGGCCCCTGCCAGCTCCCTCCAGCTCACCACCGCAGTTGGGGGTTGGGCCCTAAGCCGGCTCGAGCCCTGCATCAGCCAGCTGGAGGGAGCGGCCCAGACCCGGCTGCGGGCCCTGCAGCTGGTGGATGGCCAAGAGTTGGCCGACACCCACAGCCAAGTGCGTTTTGAAGGCCCCGATGGGCAGCTTGACCAGCTCCACAAGGTGGTAGCTGATGGGGCCGGACGCAGCGTGTTCAACGGGGCCGTGCGGGTGCCGCGCAGCGCCCAGCAAACCAACGCCGCCCAGCTCAGCCGCAGCCTGTTGCTCTCCGATCGGGCCCGAGTTGATACCAAACCCGAGCTCGAAATCGTCGCGGACGATGTCAAGTGCGCCCACGGCGCCACCATTAGTCGGCTGCAGCAGAACGAGCTTTTTTATCTGCAGAGCCGGGGTATTGGCTCCGAACAAGCCTCACGGTTGTTGTTGCGGGGCTACTGCGAGGAGGTGTTGCGCGAGCTTCCCGCGGCGGCGGCGGCCCTGAATCCGCTAAAGCTGCTGCTGCGGGAGCATCCA---------------GTCGCGCCAAATCTTGCGGCCCTCACCCGGCCTGATTTCCCCCTGCTGGCCCAAACGGCTCTTGGCCAGCCGCTTATATACCTGGATTACGCCGCCACCAGCCAGAAGCCCCGTCAGGTACTGGCGGCCCTGCAGCACTACTACGACCACGACAACGCCAACGTGCACCGCGGTGCCCACCAGCTCAGTGCTCGTGCCACCGAAGGCTTTGAGGCGGCCCGCAGCAAAACTGCCACCTTCATCGGTGCGGCCAACGCGCGCGAGATCGTGTTCACCCGCAATGCCAGCGAGGCGATCAACCTGGTGGCTCGCAGCTGGGGCGAGGCCAACTTG---------------------------------------------------------------------------------------------------------------------------------------------------------------------------------------------------------------------------------------------------------------------------------------------------------------------------------------------------------------------------------------------------------------------------------------------------------------------------------------------------------------------------------------------------------------------------------------------------------------------------------------------------------------------------------------------------------------------------------------------------------------------------------------------------------------------------------------------------------------------------------------------------------------------------------------------------
>1641812_Maeruginosa@SUF
ATGAGTGCAACCGTTAAAAACCTCGTTAACCAACCCTACAAGTACGGTTTCATCACCGATATCGAATCGGAAACCATCCCCCGCGGTTTGAATGAGGAGATTATTCGCCTAATTTCGGCGAAAAAGAAGGAACCGGAATTCATGCTCGATTTTCGTCTCCGGGCCTACCATCAATGGCAAAAGATGACCGAACCCAGTTGGCCGCACGTTTCCTATCCTGCCATTGATTATCAAAATATTATCTACTATTCTGCACCCAAACAGAAAAAAAAACTCAACAGTCTTGAAGAAGTTGACCCCACTTTAATCGAAACCTTTGAAAAATTAGGCATTCCCCTTTCGGAACAAAAACGCCTTTCTAACGTGGCCGTCGATGCTATCTTTGACAGCGTTTCTATCGCCACAACTTTTAAAGAAAAACTAGCAGAACAGGGGGTTATTTTCTGTTCTATTTCGGAAGCTTTACAGGAACATCCTGAATTAGTACAAAAATATCTCGGTACTGTAGTCCCCGTGGGTGATAATTATTTTGCCGCTCTTAATTCGGCCGTTTTTAGCGATGGTTCCTTTGTTTTTATCCCCAAAGGTGTCGCCTGTCCGATGGAATTGTCCACCTATTTTCGGATTAATAACGGTGAGACGGGACAATTTGAAAGAACTTTAATTGTCGCTGAAGAAGGGGCATCGGTAAGTTATTTAGAGGGTTGCACCGCTCCGATGTACGATAGTAATCAACTTCATGCCGCCGTTGTGGAATTAGTCGCCCTCGATAATGCGGATATTAAATATTCGACGGTACAAAATTGGTATGCTGGCGATGCCAATGGGAAGGGAGGTATTTACAATTTCGTCACTAAACGGGGTCTGTGTAAAGGAGTTAATTCTAAGATTTCTTGGACGCAGGTGGAAACCGGTTCAGCAATTACTTGGAAGTATCCCAGTTGTGTCTTAGTCGGCGATAATTCCGTTGGGGAATTCTACTCAATTGCCCTAACTAATAATAAACAACAGGCCGATACAGGTACGAAAATGATTCACATCGGCCGCAACACCAAGAGTACGATTATTTCTAAGGGAATTTCGGCGGGTAACTCCCAAAATAGCTATCGCGGGTTAGTGAAAATGGGACCGAAAGCCAAGGGAGCAAGAAATTACTCCCAGTGTGATTCTATGCTGATTGGAGATAATGCCGAAGCTAACACTTTTCCCTATATTCAGGTGGATAACAACAGTGCTAAAGTAGAACACGAAGCTTCTACCTCTAAAATCGGTGAAGACCAATTATTCTACTTCGCACAACGGGGTATTTCCGAGGAAGATGCTGTCTCTATGTTAGTCAGTGGTTTCTGTAAGGATGTCCTCAGTAAATTACCGATGGAATTCGCCGCCGAAGCCGATAAACTCCTCAGTCTCAAGCTAGAAGGAACCGTCGGA------------ATGAGTGAAGTAATTTTATCGGTAAAAAATCTGACCGCTAGTATTGACGGAAACCAGATTCTTAAAGGAGTTAACCTCGAAATTAAAGCAGGTGAAACCCACGCAATTATGGGGCGCAATGGCTCAGGAAAAAGCACCTTTTCCAAAGTAATCGCTGGACATCCCGATTATGAAGTAACTGGGGGAGAAATAATTTATAAAGGCGAAAACCTTTTAGAAAAAGAACCTGATGAACGAGCGCTCATGGGGATCTTTCTCGCTTTTCAATATCCCCTAGAAATCCCCGGCGTTAGTAACCTTGATTTTCTTCGCGTTGCCTATAATGCCAGACAAAAACATCTAGGCTCGGAAGAATTAGATAGTTTTGACTTTGAGGAATTAGTCGAGAAAAAACTAGAAGTTGTCCAGATGAATCCTAGCTTTCTTGGCAGAAGTTTAAACGAAGGTTTCTCCGGTGGTGAGAAAAAACGTAATGAAATCCTACAAATGGCTTTATTAGAACCTACTTTAGGAATTCTCGATGAAATTGACTCCGGTTTAGACATCGATGCTTTGCGAATTGTTGCCCAGGGAGTCAATCACTTAGCTACTCCCGATAACGCTTTTTTACTTATCACTCACTATCAGCGTCTGCTCAACTACATTGAACCCGATGTTATTCATGTTATGTACGATGGGCGCATTGTCACCAGTGGCGGTAAAGAATTAGCCCTCGAATTAGAAAGAACTGGCTACGATTTCCTCGACGAACAAGTATTAGCCGTTAAA---ATGACAGCCATAATCACGAAACCT------------------CAATCAGGAGAATTATTGTTAAAATTGTCGCGAGAAACGGTT------CCCACTATCGATAACGGTAAAATTCTCGAATTAAGAGAATCGGGAGCCAGTAAAGCTCAAGAATTAGCCATCCCTGGCAGAAAAGATGAAGAATGGCAATTTACCGATTTAAGTCAACTCTGGGCGATCGATTTTCGCGCCCCCCAAACCGTTACAATCGATAAAAATGCCCTAGCTGTTTTTTTACTGCCCGAAGCCAAAAACAGCCACCTAGTCTTCGTTAACGGCATTTATCAGCCCGAATTGTCCGATATTTCCGCTTTACCCCCCGGTGTCAGCGTCGGCAATCTCGCCAATGCA---------CAAAAAGATGTTCTTGTCAACTATCTAGGGAAA---GAAAAAACACCCGAATTTTTTACCGCACTCAACCAAGCTGGACTAAGCGATGGGGCAGTAATTCACGTCACCGCTAACACCGTCGTCACAACCCCGATACATCTCCTATTTATCACCGTTGTGGAGGAAATTCCCCGCTTTTATCAGCCCCATAGCCTAATCGTGGCGGAAACAGGAGCTAGTGTCAATATTATCGAGAATTACGGAGCTTTAGCCAATTACTCTTATTTCACCAACGCTGTCACGGAAATTTACCTCGAAGCCAACGCCGAGGTCATCCATACCAGAGTACAACGGGAATCGGGAGATGGTTTTCACATCGGACGCACGATAATTGAACAAGCGCACGATAGCCGTTACACTCTCAACGAGATAAATCTAGGAGCTAAACTCTGCCGTCATAACCTCGATGTCCTGCAAAAAGGCGAACAAACCGAGACAAATCTGCACGGATTAGCCATGATTACCGGACAACAAACCGCCGATACCCACAGCGCCATCTATCTCAACCATCCCCACGGCATCACCAAGCAACTGCATAAATGTATCGTTGATGGTAGCGCTCACGCCATCTTTAATGGTAAAGTGTTTGTTCCCAAACCCGCCCAATTAACCAACGCCTCCCAGTTAAATCGGAATTTGTTAATTTCTAACAAGGCACGAGTCAACACCAAACCGGAATTACAAATTACCGCCGATAACGTCAAATGTTCCCACGGGGCAACCGTTAGCCAACTGGAAGCCGATGATTTATTCTATCTGCAAAGCCGGGGCTTAAGCGCCGACACCGCCCGCAGTTTGTTAATTGATGCTTTCTCGGCCGAGATTTTAGCTAAAATTCCTCTAGAATCCCTCCGCCAAAGATTGGGGCAATGCGTCGCCTGTCGCAGTGTGGAAATGACAATTATCCAAGAAAAAACCCTCGCCCAAAAAGTCCGCGCCGATTTCCCTATCCTCCATCAAACCGTACACGATAAACCCCTTATCTACCTCGATAGTGCCGCCACTTCCCAAAAACCCATTCAAGTATTAGAAACCCTGCGAAACTATTACGAAAAAGATAACGCCAATGTGCATCGGGGGGCGCATACTTTAAGTGTCCGGGCAACGGAAGCCTACGAAGGGGCCAGAGATAAGGTGGCTAGGTTTATTAATGCCGCTTCTCGTCAGGAAATTGTCTATACTCGCAACGCCACGGAAGCGATTAATTTAGTCGCCTACAGTTGGGCATTAAATACCCTGAAAGCAGGGGATGAAATTATTCTCTCGGTTATGGAACACCACAGTAATTTAATCCCCTGGCAAATCGTCTGCCAAAAGACGGGGGCAGTGATTAAATATGTGCAGTTAACCAGCGAAGAAAGCTTTGATTTAGAACAATATAAATCCTTGTTATCTGACAAAACTAAATTAGTTGCTGTCCTCCATGTTTCTAATACATTAGGCTGTATTAATCCGGTTGCCGAAATAGTCAGCCTTGCCCATCAAGTCGGTGCGAAAGTATTAATTGATGCCTGTCAAAGTGTCCCCCATTTAGCCATTGATGTGCAGTCCATAGATTGTGATTGGTTGGTGGCTAGTGGTCATAAAATGTGCGCCCCCACCGGTATTGGATTTTTGTATGGCAAAGAGGCGATTTTAGAGGCAATGCCGCCCTTTTTTGGTGGTGGCGAAATGATTGCGGAAGTCTATTTAGACCATTTTACCTGTGCGGAACTGCCCCACAAATTTGAAGCCGGAACCCCCGCTATTGGCGAAGCGATTGCCCTCGGTGCTGCGGTAGAATATTTAATGGGTTTAGGGATGGATAATATTCATGCCTACGAAGAAGAGTTAACCGCCTATTTGTTCAAAAAATTAGGAGAAATTGAGGGTTTAAGAATTTACGGGCCGCCACCTAGTTTAACGGGCCAAGGTCGGGCTAGTTTAGCCGCCTTTAATGTGGAAGGGATTCATGCTAGTGATTTAGCTACTTTATTAGACCACGAAGGAATCGCTATTCGTTCTGGTCATCACTGTACCCAACCTCTACACCGCCTTTTTGATGCTTCTGGCAGCGCGCGGGCAAGTCTATATTTTTATAATACCCGCGAAGAAATTGATAGCTTTATTGTCGCTTTACAGGAAACTATTGATTTCTTTGCCAATTGTTTTTCT
>1453429_CAthalassa@SUF
ATGAATGCAACCGTCAAGAACCTAGTCAATCAACCTTATAAATATGGCTTTGTTACTGACATTGAATCTGATACTATTCCTTGCGGCTTAAATGAAGAAGTAGTACGTCTCATTTCAGCAAAGAAAGATGAACCAGATTTCATGCTTGATTTCCGTCTCAAAGCTTTTAAACAATGGCAGAAGATGGTAGAGCCTTCTTGGGCCCATGTTACATATCCAAAAATTGATTATCAAAATATTATTTATTATGCTGCTCCAAAGCAAAAAAAAAAACTTAATAATCTAGATGAAGTTGATCCTGCATTGATAGAAACTTTTAATAAACTTGGAATTTCTCTGTCAGAACAAAAACGTCTCAGTAATGTGGCTGTTGATGTCATTTTTGATAGTGTATCAATAGTTACAACATTTAAAGAAAAGTTATCTGAATCTGGAGTTATATTTTGTTCTATATCTGAAGCACTAAAGTTATATCCTGAGTTGGTTAAAAAATATCTCGGAAGTGTCATACCTATCACTGATAACTTTTTTTCTGCTTTAAATTCTGCTGTATTTAGTGATGGCTCTTTTGCTTTTATTCCTAAAGGTGTAAAGTGCCCTATGGAGCTTTCAACATATTTTCGTATTAACAATGGAAGTTCAGGACAATTTGAAAGAACTCTAATAGTAGCAGAAGAAGGGGCATCAGTTAGTTATTTAGAAGGTTGTACCGCTCCAATGTTTGATACTAATCAGTTGCATGCTGCAGTGGTTGAACTTGTCGCCTTGGATAATGCCAGTATTAAATATTCTACCGTTCAAAATTGGTATGCTGGTGACGAAAAAGGAAAAGGAGGGATTTATAATTTCGTTACTAAGAGGGGACTTTGCAAAGGAGTCAATTCTAAAATATCTTGGACTCAAGTAGAAACAGGCTCAGCCATTACCTGGAAATATCCAAGCTGTGTATTATTAGGGGATAATTCTATTGGAGAATTCTATTCTATTGCGCTTACTAATAATAAACAACAAGCAGATACTGGAACTAAAATGATACATATTGGGGAAAATACCCGCAGTACTATCATTTCAAAAGGAATTTCTGCAGGAAATTCTAAAAATAGTTATAGAGGCTTGGTCAAGATGAATCCTAAGGCTAAAGGGGCTAGAAATTATTCTCAGTGTGACTCCATGTTAATTGGGGATAATGCAGAAGCCAATACCTTTCCTTATATCCAAGCAAATAATAATACGACAAAGGTTGAGCACGAAGCTTCTACCTCTAAAATAGGAGAAGATCAATTGTTTTACTTCGCTCAGAGAGGTATTCCTGAAGAAGATGCAGTTTCAATTATAGTTAGTGGATTCTGCAAAGATGTATTAAATGAATTACCTATGGAATTTGCCTCTGAAGCGGATAAATTACTAAGCCTTAAGTTAGAAGGAAGCGTAGGT------------ATGGACAATGTTATCTTATCTGTCAAGAATTTATCTGCCAATATTAATGGAACTCCTATTTTAAAAGGTGTTAACTTAGAAATTAAAGCAGGAGAAATCCATGCAATCATGGGTAGAAATGGATCTGGAAAAAGTACTTTTTCAAAAGTTATTGCAGGACATCCTGACTATGAAGTCACTGGAGGAGAAATAATTTATAAAGGACAAAATATTCTAGAAAAAGAGCCGAACGAGAGAGCACTAGAAGGGATTTTTTTAGCTTTTCAATATCCTTTAGAGATTCCTGGAGTAAGTAATCTTGATTTTCTCAGAGTTGCTTATAATATTCGGAGAAAACATTTAGGATTAGAAGAAATAGATACTTTTGATTTTGAAGATTTAGTTGAACAAAAGTTAGATATTGTTAAGATGAACCCTGCTTTTTTAGACAGAAGCTTAAACGAAGGTTTCTCTGGTGGAGAAAAAAAACGTAATGAAATTCTTCAAATGGCATTATTAGAGCCAACATTAGCTATTTTAGATGAAATTGATTCTGGTTTAGATATTGATGCTTTAAGAATTGTTGCTGATGGAGTTAATCAATTAGCTCATGCTAACAATGCTTTTTTACTAATTACTCACTATCAAAGGTTGCTTACATATATTGAGCCTCATCATATTCATGTTATGTATGATGGAAAAATTGTTATTAGTGGTGGCAAAGAGCTAGCTTTAGAATTAGAAGAAACTGGTTATGATTTTATAGAAGAAAAATTACTAAAGGGAATT---ATGAAAAACTCCATATTAGAAACA------------------AATAAAGAAGTTTATTTAGACAACCTATTAAGTCAATTTCATATT---------------ATTGATAGTTTTCAAAGTTTAAAACAGGATTCACTTCAGAAAATTAAAGAGTTATCTTTTCCTACCTCTAAAGAGGAAGAATGGAGATTTATGAATCTTGCGGAACTATATAAATATCAATTTAAAATTGCAAAAGCTACAAAAATTACAAAAGAAAGTATTAAAGATCTCGTTGTTTCTGAAGCTAATTCTAATTGCATCGTATTTGTAGATGGCCAATATGATAGAGCTTTATCAGATATTGCTTTATCGTCTGATGATATATTTATTGGTACATTGCAAGATGTACCAGATATAAAGAAAAATGAAATATATACTTTGTTAAATAGTGACCAAAATAAGAAAGATATATTTAGTAGACTTAATACGATAGGCCTAGTTGATCCTGCAATCATAATAGTTAACGAGAATATAACTATTAAAGATCCAATTCAGTTGTTATTTATTGCAACTAAACAGAAAAATTCTTTACTAATACAACCACGTACATTAGTTGTAGCAGAGAAGGGATCTGATCTTTCTATAGTTGAATACTATTCAACTGTAGAAATTGTTCCTTATTTTACTAATTCTGTAACAGAAATTTTTTTAAAAGATAATTCACGAGTTATTCATAGTCGAATACAGCTGGAATCAAATATTAGTTTCCATATTAGCAAAAGTAATATTACTCAAAATCAAGACAGTTTTTATGTCCTAAATCAGTTTGATTTAGGATCGAAGGTTTCTCGTAATAATATAGAAATTTTTCAAAATGGAGCTCGGACAGAAAGCTATTTAAATGGCTTGAGTCTTCTTGGTAATGACCAAATTTCTTGTACTAAAACTTCTATTAATCTTAATTATCCTAACGGAATAATTGATCAGTTACACAAATACGTCATTGATGATAAAGCTCATGGAATTTTTGATGGAAAAATTATTGTATCTAAACTTGCTCAAATAACTAAAGCTAAACAACTAAATCGTAATTTACTGTTATCAAAAAATTCTCATATAAACACTAAGCCAGAGCTCCAAATCATAGCAGACAATGTTAAATGTTCTCATGGTGCTACTATTACCCAGTTAGAAGCTAATGAGCTTTTTTATCTACAAAGTCGTGGTTTAAGCGAACTTGAAGCGCGTCATCTGCTAGTAGATGCTTTTATGCGTGAAATATTAATGAAGATACCTCATAAATCTCTCGAACAAAAACTGATAAAGTATATTGCTTCTGATATTAAA---------------------ATGACTTTAATTCAAAATATTCGAAATGAGTTTCCAGTTTTAAATCAAACAATACAAGGCAAATCCTTAATTTATCTAGATAGTGCTGCAACGTCTCAAAAACCAACAGTTGTTCTTGATGCTTTACGCCATTACTATGAAAAAGATAATGCTAACGTTCATCGTGGTTCTCATTCCTTAAGTATTAGAGCTACAGAATCTTATGAAGCATCTCGTGATAAACTTGCAAAATTTATTAATTCAAATGATCGAGAAGAAATAATTTTCACAAGAAATGCTACAGAATCTATTAATTTAGTTGCTTATAGTTGGGGATTAAACAATCTTAAGCCAGGAGATGAAATATTGACTTCTGTGATGGAACATCATAGTAATTTAATTCCATGGCAAATAATTGCTAAACAGACAGGAGCCAACATAAAGTACATTCAATTAACGGAGAATGAAGATCTTGATCTAGATCATTTTAAATCTATTTTATCTAAAAAAACCAAACTGGTTTCCATAGTTCATGTCTCTAATATGCTAGGTTGCATGAACCCAGTTGAAGAAATAACTAGACTATCTCATAGTGTTGGAGCTAAAGTACTTATTGATGCATGTCAAAGTGTCCCACATACTCCAATTGATGTGCAGAATATTGACTGTGATTGGTTAGTCGCAAGTGGTCATAAAATGTGTGGTCCCTCAGGTATTGGCTTTTTATATGGAAAACGAGAAATCCTAGAATCAATGCCTCCATTCTTAGGTGGAGGGGAAATGATAGATAAAGTATTTCTTGATCATTTTACTTATGGAGAACTACCTCACAAATTTGAAGCAGGAACCCCAGCAATAGCAGAAGCAATAGCTTTAGGAAGAGCTGTTGATTATTTAACAGAGATAGGGATGGATACTATCCATTCTTATGAAGAACAGTTATCGAGTTATTTATTCCAAAGATTAGAAGAAATCCCAGACCTTAGGATTTATGGTGGTACAAAAATTAAAAATGGTACAGGAAGAGCTGCTCTAGCATCATTTAATGTAAATGGTATACATGGTAGTGATTTGTCAACTTTATTAGATAATGAAGGAATAGCTATTCGTTCTGGAGATCACTGCACTCAACCGTTACATCGTTTGTTACAAATCTCAGGAAGTGCTAGGGCAAGTTTATACTTTTATAATACTCTTGAAGAAGTAGATGAATTTATCGTAGCTTTAAAAGAAACTATTAATTTTTTTACAAAAATAATC---
>1666911_Ppriestleyi@SUF
ATGGTCTCCAGCGTTCAGTCTGTCGTTAGTCAGCCTTACAAGTACGGCTTCGTCACCGATATCGAATCCGACGCGCTTCCTCGTGGTCTTAGCGAGGATGTGGTACGCGCTATCTCAGCCAAAAAGAACGAACCAGAATTCATGCTTGATTTTCGGCTCAAAGCCTACCAGCGTTGGCTTCAGCTAGAAGAGCCTGCTTGGCCAAACGTCAAGTACCCCCCCATTGACTACAACGACATTGTTTACTACTCAGCGCCTAAACAGGCTGAGAAATTAGACAGCCTTGATGAAGTTGATCCTGCCCTGTTAGAGACTTTTGACAAGCTAGGAATCTCATTAAACGAACAAAAGCGGTTGGCCAATGTAGCTGTTGACGTTATTTTTGACAGCGTTTCTATCGCAACTACCTTTAAAGCAGATCTAGCAAAACATGGCATCATTTTTTGCTCGATCTCAGAGGCGATTCAAGAGCATCCAGAGCTAGTTGAAAAGTATATGGGCTCTGTGATTCCAGTGGGTGACAACTACTTCACCGCGCTCAATTCGGCAGTCTTTACCGACGGTTCGTTTGTTTATATTCCCAAGGGTGTGAAATGCCCTATGGATCTATCCACTTACTTTCGAATCAACAACGGTGACTCCGGTCAGTTTGAGCGCACGCTGATTGTGGCTGAAGAAGCCAGTTCCGTGACTTATTTGGAAGGCTGCACCGCACCGATGTATGACAGCAATCAGCTGCATGCTGCTGTTGTAGAGCTAGTCGCGCTAGACAACGCCGAGATTAAATACTCCACAGTACAAAACTGGTATGCCGGTGATGAGAATGGAAAAGGCGGTATTTATAATTTTGTGACTAAGCGCGGCCTGTGCAAAGGCGTCAACTCTAAAATTTCTTGGACTCAGGTAGAAACAGGCTCAGCCATTACTTGGAAATATCCTAGCTGCGTACTGGTTGGCGATAATTCTGTGGGTGAGTTCTATTCGGTTGCCCTAACCAATCACTATCAGCAGGCTGACACCGGTACCAAAATGGTGCATGTGGGCAAAAATACCCGCAGTACGATTATTTCTAAGGGAATTTCAGCAGGAAATTCTAAAAACAGCTATCGCGGATTGGTTCAGGTGAATCCTAAAGCCGACGGTGCTCGCAACTACTCGCAGTGCGACTCTATGCTGTTGGGGGATACCTCGAATGCCAATACTTTCCCCTATATTCAGGTGCAAAATAGCACTGCTCAGGTAGAGCACGAAGCCTCCACATCCAAAATTGGTGAAGATCAGCTATTTTACTTTGCACAGCGCGGAATTTCCCCTGAAGATGCGGTTTCAATGATCATTAGCGGTTTTTGTCGGGATGTATTTAACGAATTGCCCCTAGAGTTTGCTGCTGAGGCTGACAAACTGCTGAGCCTAAAGCTTGAAAATTCTGTGGGTATGATTAACGAAAACGCAAAAACGATTCTCTCTGTTCGCAATCTTCATGCCAGCGTTGAAGGCACCGAAATTCTCAAAGGTTTGAACTTTGAGGTAAAGGCTGGCGAAATTCACGCCATTATGGGTCTTAATGGTTCTGGCAAAAGTACTTTTTCAAAGGTGCTTGCGGGCCATCCTGACTATACAGTGACCGCTGGTGAGGTGATTTTTCAGGGCCAAGACTTGCTAGCGTTGGAGCCGCATGAGCGGGCAAATTCTGGTGTGTTTTTAGCCTTTCAGTACCCGCTAGAAATTCCGGGTGTGAGCAATCGCGACTTTTTGCGAGTCGCTTACAATGCTCATCGCAAGGCGAGAGATGAGGAAGAAATAGATGTTTTTGACTTTGACGATCTCATAGAAGAACGCTCTGAAATTGTCAAAATGGATGTGAGCTTTTTAGACCGCAGTGTCAATGAAGGATTTTCAGGCGGTGAAAAAAAACGCAATGAGATTCTTCAAATGGCTTTGCTCCAGCCTGATTTGGCAATTTTAGATGAAACCGATTCGGGGCTTGATATTGATGCGCTCAAGACGGTGTCGAGTGGGGTGAATCAGCTCAGTACGCCTGATAATGCAACGGTGCTGATTACCCATTACCAAAGGCTGTTGAACTATATTGTGCCTGACTATGTGCATGTGATGGCTCAGGGCCGCATTGTGAAGACGGGTGGTAAGGAGCTAGCGCTTGAGCTAGAGTCTCGCGGCTATGACTGGATTGTGCCTGAGGAGGCGGTGGTC------ATGAGTGCTGATACAAGCCCGAAAACTTCGGTGATCGCAACCCAGCGAGCAACTTATCTTAAGCATTTGCTAACGCAGGCATCTGCCGCTGCTGACGAGTCTGGCTTGGGTCTTAAGCACCTTAGAGAGAAGGCGATCGCTCAGGTCAATGCGCGTTCCTTCCCGGCTGGTCGCGACGAAGAATGGCGCTTTACTGACCTCTCTGACATGCTAAAGTTACCTTTTGAAAGGGCTCATGCTGAGTCTATCAGCGAATCGGATCTGACTTCAGTAGATCTGGCCTCAGCCGGGTCAACTCGACTCACGACCATCAACGGCCACTATGTCTCAGCACTTTCAGACGACTCAGCGCAATCAGAAGGTGTTGTAATTGCGCCGCTCTCCCAGCTGATCTCTGATGCTAGCCAAATAGTGACCGATAAGCTCGCTCAGGTGCAGGGCAGTGGCGAGGTCTTTACTGCGCTTAATACGGCTGGTTTTTCAGATGTGATGGTTATTTGGCTCAAGGCCGACCAAAAAGTGGAACAGCCCATTCATATCGTTCGCACTTCGGTAGGCGAG---------TCGATCAGCCATCTGCGAACGCTGGTGATTGCTGAGCCCCATTCGAGCTGCACGTTGGTAGAGTCTTTTATTGGAAATAGCTTGCAGCCTCGCTGTAACAATAGCGTCACCGAAATCGTCCTGGCAGAAGGCGCGCAGATTAATCATATTCGCTTGCAGGATGAAGGTTTGCAGACCTTCCATATTGCCAAAACGGCAGTTTCTCAAGCCGCTAACAGCCGCTACAGCTGTACTGCGATTGACCTGGGCGGGCAGCTGTCACGCCATCATTTGGAGGTTTATCAGGCCGGGCCTCAGACTGATACTCATCTGTATGGGCTTAGCGCTTTGCAAGGTAAGCAGCTAGCAGATACCCACAGCCTGCTCGCGCTCACTTATCCTCACAGCACGGCTACTCAAGTTCAAAAAAATGTCGTTGATGATCGTGCTCATGCGGTGTTCAACGGCAAGGTTTATGTCTCTCAGGCGGCGCAGTTTACCGATGCTGCTCAGCTCAATCGCAACTTAATGCTCTCTAGCAAAGCGCGGATTGATACTAAGCCCGAGCTAGATATTGTGGCTGACAATGTGAAATGCGCTCATGGTGCGACTGTAAGCCAGCTACAGGCTGACGAAGTTTTCTATCTCCAGAGCCGAGGCATTTCGGCAGAGCAAGCCCAAAGGTTGTTGCTGTATGGCTTTGCTATGGAGATAGTCGAAAAGATTTCGGTTGAGCCCTTGCGACAGGTTTTAGGCGATCGCATCACTCACTGGGCCAAC---ATGACGCCAACTAAGCCTGTTCTCCTAGCAGATATTGTTCGTGGTGATTTTCCTATTCTTCACCAACAAGTCAACGGTCAGCCGCTAGTTTATCTCGACAATGCAGCGACCTCTCAAAAGCCCCAAGTGGTGATTGACGCGATGGTGAATTACTACGCGGCAAATAACGCCAATGTCCATCGAGGCGTTCATGCGCTAAGCGCTCGCGCGACTGATGCCTATGAAGGCGCTCGCGATAAGGTGGCTGCTTTTGTCAATGCGGCTTCTCGGGATGAAATTATTTTTACCCGCAATGCCAGCGAGGCGATTAATTTGGTGGCCTATGCCTGGGGGCTTAGTACGCTGCAACAGGGCGATGAGATAGTGCTATCTGTGATGGAGCATCACAGCAATTTGGTGTCCTGGCAGTTAATTGCTCAGCGCACGGGTGCGGTACTCAAGTACGTACCGCTGACCGATACACAAGAGTTTGATCTGGCTGCTTTTAATCAGCTAGTCACAGATAAAACCAAGCTGGTAGCGGTGAGTCATGTTTCTAACGTGCTGGGCTGTATCAATCCGGTTCAACAGATTGTCGAAACCGCTCACCAGTACGGTGCTCATGTTTTGATTGATGCCTGCCAGAGCGTACCGCATATGCGAGTAGATGTGCAGGCATTGGGCTGTGACTGGCTGGTCGCTTCGGGCCACAAAATGTGCGGGCCAACGGGCGCGGGCTTTTTGTACGGCAAGTTAGATGTGCTTCAGGCGATGCCGCCCTTCTTAGGCGGTGGCGAGATGATTCAAGACGTATTTTTAGATCATTCTACTTACGCTGAACTGCCGCACAAGTTTGAGGCGGGTACGCCTGCGATCGCTGAAGCTATTACATTAGGCGCAGCCGTAGACTACCTAAGCCAAATTGGTATGGATCGTATTGCTGACTACGAGCATCAGCTCACGGCCTATCTATATGAGCAGCTGAGCCAAGTGCCTCAGGTAACCCTGTATGGTCCAAAGCCGAATGCCGATGGGAGTGGCCGCGCGGCGATCGCGACCTTTACCGTAGAAGGCATTCACGCTCAAGATCTCTCCACCTTTTTAGATCAGTCTGGTGTGGCTATTCGCTCAGGGCATCATTGTACCCAGCCACTACATACTGTGCTTGGGGTCAGTTCTACTGCTAGAGCCAGCCTGTACTTTTACAATACGCCATCTGAAATAGATGCTTTTATCAAAGCGCTCAAAGAAACGATTGACTTCTTTAATAGCGTTTACGAG
>1080068_Lsp@SUF
ATGTCTACCTCTGTCAAATCTCTCGTAAATCAGCCCTACAAATACGGCTTTGTCACCGAGATTGAGTCCGACACGATTCCGCGTGGGCTAAGCGAAGACGTGGTGCGGCTCATCTCTGCTAAAAAGAACGAGCCAGAATTCATGCTGGAGTTTCGTCTGAAGGCGTATCGCCAGTGGCTCAAAATGGAGGAACCCAACTGGGCTGCGGTGGGATATCCGCCGATCGACTATCAGAGCATCGTCTACTATTCCGCGCCCAAGCAGGCAAAAAAACTCAACAGCCTGGAAGACGTTGATCCAACCTTGCTGGAAACCTTTGAAAAGCTGGGCATTCCACTTTCGGAGCAAAAGCGGCTGTCCAACGTGGCGGTGGATGCCATCTTCGACAGCGTTTCGGTCGCCACGACCTTCCGCGAAAAACTGGCGAAGGAGGGGGTTATCTTCTGCTCGATCTCGGAAGCAATGCGTGAGTATCCAGATCTGATTCAGAAATACCTGGGTAGTGTCGTTCCAGTTGCAGACAATTACTTTGCAGCGCTGAATTCCGCTGTGTTTTCCGATGGATCGTTCGTCTACATTCCCAAGGGCGTTCGCTGCCCGATGGAGCTTTCCACCTACTTCCGCATCAACAACGGCGATTCGGGACAGTTTGAGCGGACGCTGATCATCGCGGAAGAAGGCAGTCACGTCAGCTATCTAGAAGGTTGCACTGCGCCGATGTTTGACACGAACCAGCTCCATGCCGCAGTGGTAGAGTTGGTGGCGCTGGACAATGCCGAAATCAAGTACTCTACCGTGCAAAACTGGTACGCGGGCGATGAAAACGGCAAGGGCGGCATTTATAACTTTGTGACGAAGCGTGGCTTGTGTCAGGGTGTGAATTCCAAAATCTCCTGGACGCAGGTCGAAACGGGGTCTGCCATTACTTGGAAGTATCCGAGCTGCGTGCTGGTGGGCGACAACTCCGTGGGCGAATTCTATTCCGTCGCGCTGACTAACAACATGCAGCAAGCCGACACGGGTACGAAGATGGTGCATGTTGGCAAAAACACCCGCAGCACGATTATCTCCAAGGGCATTTCCGCAGGGAAGTCGAAAAATAGCTATCGCGGGCTGGTGAAAATTGGCCCCAAGGCAGACGGCGCACGCAACTATTCCCAGTGCGACTCGATGCTGATTGGCGACACCGCAGGCGCAAATACATTTCCCTACATCCAGGTGCAAAACAACACAGCACGGGTGGAACATGAAGCGTCTACGTCCAAGATTGGTGAAGACAGTTGTTTTTTACTTGCAGCA------------------------------------------------------------------------------------------------------------------------GCGTGGCATCTCGGT---ATTCGAGAAGGCAGCGAGGTGATTTTATCGGTGAAGGATCTCAGGGCTGAGGTGGACAGCACGGAGATCCTGAAGGGTGTGGATTTGGAAATTCGGGCGGGCGAAATTCACGCCATTATGGGGCTGAATGGCTCTGGAAAAAGCACCTTTTCTAAGGTGATTGCTGGACATCCGGACTATGAAGTAACGGGTGGCGAGGTGATTTACCTGGGGCAGAATTTGCTAGAGATGGAACCCGAAGCGCGATCGCGCTCTGGTATTTTCCTCGCTTTTCAGTATCCGCTGGAGATTCCCGGTGTTAGCAATCTGGACTTTTTGCGCGTCGCCTACAACGCCAAGCGCAAGCACCAGGGGCTAGAAGAACTGGATGCCTTTGATTTCGATGAGCTGGTGCGCGAAAAGCTGGACGTGGTAAAGATGGATGCATCTTTTCTCAGCCGCAGTGTGAACGAGGGCTTTTCGGGCGGCGAGAAGAAGCGCAACGAGATTCTGCAAATGGCGCTGCTAGAGCCGAAGCTGGCGATTTTGGACGAAACGGATTCGGGACTGGACATTGACGCGCTGAAGGTGGTGGCGGATGGCGTAAACCAGCTTGCGAACGCTGAGAACGCCATGCTGGTGATCACGCACTATCAACGCCTGCTGAACTACATCGTGCCCGACTATGTGCATGTGATGGCGAATGGTCGAATTATCCGCACCGGCACCAAGGAACTGGCGCTGGAGCTAGAGGAGCGCGGCTATGAGTGGGTGCTGGAAGACTCGACGGTGAAGGCA---ATGACAGTCCAAGTTTCCCCAGAGATATCGCCAGCCGCTGCTCAGCGGGCGGAGTTTCTTCAGCACTTGCGGCAGTTGGCGCGG---GCGATTCCTTCGCAAGTTGCAGCCCTGGAGCCACTGCGCGATCGCGCTCTGAGCCAGCTTCAGGGGCGGGTGTTTCCGACCAGCCGCGATGAGGAATGGCGATTCAACGACTTGTCGGCGCTGCTGAATCTGAAGCTAGCGGTCGCTGAGGCCGAGACCATGCGGCTGGATGACCTGGAAGCGTTTTTCATGCCAGAAACCGCTAGCCGTCGCTTGGTCTTTATCAACGGCGCGTATTCTGAGAACTTGTCAGCCTTGGGGGATGTGCCGTCGGGCGTAACGGTGTCCAGTCTGGCAGGACTGGATGCTGCCTGGACTGAGCGACTCCAGCCTTACTTGGCGCAGCAGCCCAATGCTGAGGAGCTATTTACCACGCTAAACACTGCTGGCTTGAGCGATGTCGCGGTTGTGTTTGTACCCAAAAACGTGGAAGCCGCAGAACCCATTCGGTTGCTGTTCGTGTCTACGGCAGCAGACACGCCGACCTTCAGCCAGCCTCGTGTGTTGGTGCTTGCCGAGGCGAATAGCTCGATTACGCTGCTAGAAGATTATCTGGCCCTGAGCGAGGGATCTTACTTTGTCAATCCTGTCACCGAAGTCTGGGTGGGTGAAAACGCTTCAGTGAACCACACCCGCCTCCAGCGCGATAGCCGAGCCGCCGTCCACATAGGCAAAACTGCTGTTTCCCTTGAGCGCAGCGCCCGCTACACCTGCAATGCTGTTAGCCTGGGTGCTTCCCTGTCGCGTCATCACCTGGAGGTACATCCCACGGGCGAACAGGCTGAGGTGACGCTGAACGGGCTGACCGTGGCCACAGGCGACCAGGAAAGCGACCTGCACAGCGCGATCGCCCTCAGTCGGCCCCACTGCGTCACGCGCCAGTTGCAGAAAAATATTGCGGGCGATCGCGCTCATGTCATTTTCAACGGTAAGGTATTCGTGCCGCAAGCCGCGCAGCTTACCGATGCCGGACAACTGAACCGCAACCTGCTGCTGTCGTCCAAAGCGCGGATCGACACCAAGCCCCAGCTCGAAATCGTCGCCGACAACGTGAAATGCACCCACGGCGCAACCGTTAGCCAGCTTGAGGCTGACGAAGTATTTTACTTGCAAAGCCGAGGTATCGATGCCACTAGTGCCCAGAGTTTGCTAATTTACGCCTTCGCCTACGAAATTTTGGAGAAGATTCCCATCGCCTCCCTGCGGGAATCGCTTGCCTCCTCATCCCTCCTTCGCCCAAACTCCATGACCCTCGCCCAAGAACGCACCCTCGCCACCAAAGTCCGCGCTGACTTCCCCATCCTGCACCAGGACATTCACGGGAAGCCGCTGGTTTACTTTGATAACGCCGCCACGTCCCAAAAGCCGCTGGCGGTGCTGAATGCGCTGGAGGACTATTACAAGCGCTATAACTCCAACGTGCATCGCGGCGTGCATACCCTCAGCGGGCTGGCCACCGATGCCTATGAGGGGGCGCGGGATAAGGTGCAGCGGTTTGTGAATGCGGCACAGCGCGAAGAAATCATCTACACGCGCAATGCCAGCGAAGCGATTAACCTCGTCGCCTATGCTTGGGGCATGAACACGCTGCAACCGGGGGACGAAATCATCCTGACGGTGATGGAACACCACAGCAACCTGATTCCCTGGCAGTTGGTGGCGCAAAAGACCGGGGCAGTGCTGAAGTTTGTGCGGCTGACGAAGACGGAAGAGTTTGACTTCGAGCATTACCAATCGCTGCTGTCGGATAAAACCAAGCTGGTGTCGGTGGTGCATGTGTCCAACACGCTGGGCTGCATTAACCCGGTAACGGAAATCGCAGCGGCAGCGCACAAGGTTGGCGCAAAAGTGCTGATCGATGCCTGCCAGAGCGTGCCCCACATGCCGATCGACGTGCAGGCGATGGACTGCGACTGGCTGGTGGCATCGGGTCACAAAATGTGTGCGCCGACGGGTATCGGCTTCCTCTATGGCAAAAAAGAAGTGCTGCGGGCCATGCCGCCATTTTTGGGCGGGGGCGAAATGATTGCCGATGTGTTCCTTGACCACGCCACCTACGCCGACATTCCCCACAAGTTTGAAGCAGGAACCCCGGCCATTGCAGAGGCGATCGCCCTCGGTGCGGCCGTCGATTACCTGAGCGGCATCGGCATGGACAAAATTCACGCCTACGAAGCCGACCTCACCGCCTACCTGTTCCAGCGGCTGGCAGAACTGCCCGAAGTGCGAACCTACGGACCCAAGCCCGATGTCCAGGGCGAAGGTCGCGCCGCCCTAGCCGCCTTCACCACCGGCGCAGTGCATCCCCACGACTTATCCACCATTCTCGACCAGGCGGGCATCGCTATCCGCGCTGGCACCACTGCACCCCAA---------------------ACCCGCTGCACCGCGAAG---------------------------------------------------------------------------------------------
>268115_Lantarctica@SUF
ATGACTGCTTCTGTTCAAACCCTCGTTAGCCAGCCTTACAAGTACGGCTTCACCACCGATATTGAGGCCGATGTCATTCCCCGCGGTCTTAGCGAAGACGTGGTGCGAACGATCTCAGCGAAGAAAAATGAGCCAGCCTTCATGCTGGAGTTTCGGCTGAAGGCCTACCGCAAGTGGCTGACGATGAAAGAGCCAGCCTGGCCCAACGTCAGCTATCCCCCCATTGACTACCAAAACATCGTCTACTACTCGGCCCCCAAGACCCAAGCAAAGCTCGGCAGCCTAGATGAAGTCGATCCGACGATGCTTGAAACCTTTGAGAAGCTGGGCATTCCCCTCTCAGAGCAAAAGCGGCTGGCCAACGTAGCGGTGGATGCGATTTTCGACAGCGTTTCGATAGCTACCACCTTTAAAGAAAAGCTGGGGGAGTCGGGGGTGATTTTTTGCTCGATTTCTGAGGCGCTGCAAGAGCATCCCGAACTCGTTGAGAAGTATCTGGGCACGGTGATTCCCATCGGCGACAACTACTTTGCGGCGCTGAACTCGGCGGTGTTTAGCGACGGGTCCTTTGTGTACATTCCCAAAGACACCCAGTGCCCGATGGATTTGTCCACCTATTTCCGCATTAACAACGGCGACTCGGGCCAGTTTGAGCGCACGCTGATCGTGGCGGAAGCGGGCAGCTCGGTGACCTATCTGGAGGGCTGCACCGCCCCCATGTACGACAGTAACCAGCTCCATGCGGCGATCGTCGAGCTGGTGGCGATGGATGACGCCAGCATCAACTACTCCACCGTGCAGAACTGGTACGCCGGGGATGAGAACGGCAAGGGCGGCATCTACAACTTCGTCACCAAGCGCGGTCTCTGCGCGGGCAAAAACTCCAAAATCTCCTGGACTCAGGTAGAAACTGGCTCGGCCATTACCTGGAAGTACCCCAGCTGCTTGCTGGTGGGCGACAACTCTGTGGGCGAGTTTTACTCGGTGGCGCTGACCAACCACCACCAGCAGGCCGACACCGGCACCAAGATGGTGCACGTGGGCAAAAACACCCGCAGCACCATTATCTCTAAGGGCATTTCGGCAGCTAAATCCAAAAATAGCTACCGGGGTCTGGTGAAAATTGGGCCAAAAGCCACCGGGGCGCGCAACTACTCCCAGTGCGACTCGATGCTGATTGGCGACACCTCCAGCGCCAATACGTTCCCCTACATTCAGGTGCAGAACAGCACCGCCCAGGTGGAGCACGAAGCCTCGACTTCCAAAATTGGCGAAGACCAGCTGTTTTACTTTGCCCAGCGGGGCATTTCGCCGGAGGATGCGGTGTCGATGATCATCAGCGGCTTCTGTCGCGATGTGTTTAACAAGCTGCCCATGGAGTTTGCCGCTGAGGCGGACAAGCTGCTGGCCCTGAAGCTCGAAAACACCGTGGGGATGATTAACGAAAACAGCAAAATCCTTCTCTCGGTGCGCGACCTCCGCGCCACCGTAGACGGCACCGAAATTCTCAAGGGCCTCAACCTGGAAGTGAGGTCGGGCGAGATTCACGCCATTATGGGCCTGAACGGCTCGGGCAAGAGCACATTCTCGAAGGTGCTGGCGGGCCATCCAGACTACGAAATCACTGCCGGAGAGATTCACTTCAAGGGCCAGGACATTCTGGAGCTGGAACCCCACGAGCGGGCAACCTCCGGCATCTTCCTGGCGTTTCAGTACCCACTGGAAATCCCCGGCGTCAGCAACCGCGACTTTCTGCGGGTGGCCTTTAACGCTCACCGCAAGGCGCGGGGCGAAGAAGAGATCGACGTATTTGACTTCGATGACCTAATCGAAGAAAAGCTGGATGTCGTAAAAATGGACGCCTCTTTTCTAGACCGCAGCGTCAATGAGGGTTTCTCGGGTGGCGAGAAAAAGCGCAACGAAATTTTGCAGATGGCGCTGCTAGAGCCAGTGCTGAGCATTTTGGATGAAACCGACTCGGGCTTGGATATTGACGCGCTCAAAACCGTGGCGGGCGGGGTCAACCAGCTCAGCAACGCCGACAATGCGGTGGTGCTGATCACCCACTACCAGCGGCTGCTCGACTACATCATTCCTGACTATGTGCATGTGATGGCCGATGGCCGGATCATTACCACGGGCGACAAGGCCCTGGCCAAGGAGCTAGAGGCGCGGGGCTACGAGTGGGTGATGGCAGAGCACCGGGCGGAGGTGACGATGGCAAACTCCGTATCAGAACTGAAATTGTCGGCTACTGACCAGCGGGATGCCTACCTGAAGGGGCTGGTGCAGATCGTGAGGGCG---GCGGTGCCGGGGAATCTGGGCCTGGGGGAGGTGCGATCGCGCGCCGCATCCTTCCTCAACGAGCAAACCTTCCCCTCCACCCGGCAGGAAGACTGGCGCTTTACTGACCTGTCGCCCATGCTGGCCATCGACTTTGCCACCGCTGAGGAAGCTTTGGTAGCTGAGACCGACATCGCTGAGCTACGCCTAGCAGAAACCGCTGGCGCTCAAATTGTGGTGGTCAACGGACGGGTGAGCACCGAACTTTCTCGGCTGGAGAACTTGCCCGAGGGGGCCAAGGTGGGTTCTCTTCGCGCTCATCCCGAACTCCAC---ACTCAGCTGGTAGATCGATTGGCCCAGGCCAGTGGTAGTCATGAAGTGTTTACCGCCCTCAACACCGCTGGTTTTCAGGATGCGGTGGTGATTTGGCTGCCCCGCAATCTGACAATCGAGACGCCGATTCAGATTATCTACGTCTCCCAGACTGGAGAAAATCCTTGCATAGTTCAGCCCCGCTGCCTGGTGGTGGCCGAGTCGGGCAGCGCCGTCACTCTGATCGAAGACTTTTGGGGTAGTTCTGCTGAGACCCACTTTACCAACGCCGTCACTGAGCTGTGGCTCGACGCCAATGCCCAGGTCACCCACAGCCGCATTCAACGGGAGGGCGCTGGCACTTTTCACATCGGCAAAACCGTGGTCACCCAGGCCCGCGACAGCCAGTACGTGGGCACCGCCGTAGACTTTGGCGCTCGGCTGGCCCGCCACAACTGGGAGATTTACCAAACCGGCGAACAGACCACCACCAAGCTTTATGGCTTAGCGGCGATCGCTGCCAGCCAGCAGGCCGACACCCACAGCCTGGTAGCCCTCAGCCATCCCCACGGCACCGTCGAGCAAGAGCACAAAGCTATTGTCGATGGCCGCGCCCACAGCGTGTTTAACGGGCGCATGGCCGTGGCCCAAAAGGCCCAGAGCACCAGTGCTAGACAGCTCAACCGCAATTTGCTGCTCTCAGACAAAGCGCGGGTAGACACCAAGCCCCAGCTCGAAATTGTCGCCGACAACGTGAAATGCGCCCACGGGGCCACCGTGAGCCAGCTCCAGGCCGACGAGATTTTCTATCTGCAAAGTCGCGGCATCAGCGCCCCCCAGGCCCAGCGGTTGCTGATCTATGGCTTTGCTATGGAAATTTTAGAGACAATAGAGGCGGAGACGCTGCGATCGCGCCTCGCCGAA------------------------ATGACCGTCGCCCAAGCCCTCACCCTCGCTGCCAAGGTTCGCGCCGACTTCCCGATCCTCCACCAGGAGGTGAATGGGCATCCGCTGGTGTATTTGGACAACGCGGCCACGTCGCAGAAACCTCAGGCGGTGATTGACGCCCTGAGTCACTACTATCAGAGCGATAACGCCAATGTGCACCGGGGCGTCCACAACCTCAGCGCCCGCGCCACCGACGCCTATGAAGGTGCCCGAGACAAGGTAGCCGCCTTCGTCCATGCCACCAGCCGCAACCAGATCGTCTTTACCCGCAATGCCAGTGAAGCGATCAACCTGGTGGCCTACGCCTGGGGTATGAATACCCTGAAGGCGGGCGACGAGATCATTCTCTCGGTGATGGAGCACCACAGCAATCTAGTGCCCTGGCAGTTAGTGGCTCAGCGCACCGGGGCGGTGCTGAAGTTTGTAGGGCTGACCGCCGACCAGGCCTTTGACCTCGATCAGTACAAAGAACTGATCAGCGACAAAACCCGGCTGGTGGCGGTGAACCACGTCTCCAACACCCTGGGCTGCGTCAACCCGGTAGCGGAAATTATCGAAATTGCCCACGCCCACGGCGCAAAAGTGCTGATTGACGGCTGCCAGAGTGCGCCCCACATGGCGTTAGACCTGCCCGCAATGGGCTGCGACTGGTTTGTGGCCTCGGGTCACAAGATGTGTGCCCCCACCGGCATTGGCTTTCTCTACGGCAAGCTGGAGATGCTCGAAGCCATGCCCCCCTTCATGGGCGGCGGCGAGATGATTGCCGATGTGTTTCTTGACCATTCCACCTATGCCGAACTGCCCCACAAGTTTGAGGCGGGGACGCCTGCCATTGCCGAGGCGATCGCCCTGGGGGCCGCCGTCGACTATCTCTCTGGGCTGGGCATGGACAACATCGCCGCCTACGAGCACGAGCTGACCGCCTACCTGTACCAGCAGATGCAGACCATCCCCGAAGTCACTCTTTACGGCCCTGCCCCCGAGGCCGATGGCAGCGGCCACGCCGCCCTGGCCACCTTTACCGTCGAAGGCGTTCACGCCCAGGATCTTTCAACTCTGATTGACCAGTCGGGCATTGCCATTCGCTCGGGGAACCACTGCACCCAGCCATTGCACCGCATTTTGGGCGCTGACTCCACCGCTCGGGCCAGCCTATATTTCTACAATACCAAAGCCGAGATCGACAGCTTTATCGTCGCCCTCAAAGACACCATCGACTTCTTCAAAGGCGTGTTTGAA
>1752063_Fsp@SUF
ATGAGTGCCACTGTTAAAACCCTAGTAAATCAACCCTACAAGTACGGCTTCGTCACCAACATCGAGGCAGACACAATTCCTCGGGGACTAAACGAGGATATCATCCGCATGATCTCTGCCAAGAAAAACGAGCCAGAATTCATGCTGGAGTTTCGCCTCAGAGCTTATCGCCAGTGGCAAAAAATGACAGAACCAACTTGGCCTAACGTTAAATACCCACCAATCGACTATCAAAATATAATTTACTACTCAGCCCCCAAGCAACAAGCCAAAAAGAAAAGCTTAGAAGAAGTAGATCCTACCCTTCTAGAAACCTTTGAAAAGTTGGGCATTCCTCTGTCAGAACAAAAGCGACTGGCGAACGTCGCCGTAGACGCTATTTTTGATAGCGTCTCAGTCGCCACCACCTTCAAAGAAAAACTGGCAAAAGAAGGGGTGATCTTCTGCTCTATTTCCGAAGCATTACAGGAACACCCAGAATTAGTCAAGAAGTACCTGGGTAGCGTCGTTCCCATTGCCGATAACTATTTTGCTGCTCTCAATTCAGCGGTATTTAGCGATGGTTCCTTCGTCTACATTCCCAAAGGCGTCAAATGTCCGATGGAACTGTCCACCTACTTCCGGATTAACAATGGTGAAACCGGGCAATTTGAGCGGACATTAATTGTCGCTGAAGAAGACAGCTATGTTTCCTACCTCGAAGGCTGTACAGCACCAATGTACGACAGCAACCAGCTACATGCTGCGGTTGTCGAACTTGTTGCCCTTGATAATGCCGAAATTAAATACTCCACCGTCCAAAACTGGTACGCCGGCGATGAAAAAGGCAGAGGCGGGATTTACAACTTCGTCACCAAGCGCGGTTTATGTCAGGGTGTTAATTCCAAAATTTCTTGGACACAAGTAGAAACTGGTTCTGCCATTACCTGGAAATACCCTAGCTGCGTACTGGTGGGTGATAACTCCGTGGGTGAATTTTATTCGGTAGCGCTGACTAACAATATGCAGCAAGCCGATACCGGTACAAAAATGATTCACATTGGGAAAAATACCCGCAGCACAATTATTTCTAAAGGTATCTCCGCTGGTAATTCTAGTAACAGTTACCGGGGTTTGGTAAAAATTAACCCGAAGGCAGAAAAAGCTAGAAACTACTCCCAGTGCGACTCCATGTTGATTGGGGATAATGCCCATGCTAATACTTTCCCTTACATCCAGGTACAAAACAATACTGCTAAAGTAGAGCATGAAGCTTCTACTTCCAAGATTGGGGAAGACCAGTTATTTTACTTTGCACAGCGAGGTATTTCCACAGAAGATGCGCTAAAGATGATGATTAGCGGCTTCTGTAAGGATGTGTTTAATAACCTGCCGATGGAATTTGCTGTGGAAGCTGATAAGCTATTGAGTTTGAAGTTGGAAGGTAGTGTTGGGATGATTATTGAAAATAGCGAAGTTGTGCTGTCGGTAAGAGACTTGACGGCTGAAGTTGATGGAACACCAATTCTCAAGGGTGTGAATCTGGAAGTGCGTTTGGGTGAGATTCATGCGATTATGGGGCCGAATGGTTCTGGTAAAAGTACCTTTTCTAAGGTGTTGGCTGGACATCCGGCGTATGCAGTGACTGGCGGTGAGGTGATTTTCCAGGGACAGAATTTGCTGGAAATGGAACCGGAAGAACGGGCTAGAAGTGGGATATTTTTGGCTTTTCAGTATCCTTTGGAGATTCCAGGGGTCAGCAATTTAGATTTTTTGCGGGTGGCGTATAATTCCAAGCGGAAGGCGCAGGGTTTGGAAGAAATCGATGCTTTTGATTTTGACGATTTGGTGGAGGAAAAGCTGGAAGTTGTGAAAATGGACTCGGCTTTTCTCAACCGGAGTGTGAATGAAGGTTTCTCTGGTGGTGAGAAAAAGCGCAATGAGATTTTGCAAATGGCGTTACTGGAACCAAAGCTGGCGATTCTGGATGAAACAGATTCAGGTTTGGATATTGATGCGCTGAAAATTGTGGCGAATGGTGTAAATCAATTGGCGAGTCCTGAGAATGCCACAATTATGATTACTCACTATCAGCGACTGCTGAATTATATTGTGCCGGACTATGTGCATGTGATGGCACAAGGACGGATTATTAAGTCTGGTGGTAAGGAGTTGGCGTTAGAGTTAGAATCTCGTGGTTATGACTGGTTGTTAGATGAATTTGCGGCTGAGGTGGGTATGACTATCCAAGTTTCTCCCAGTTTGAGTGCAACTTTGTTAGATAGGGATGCTTATTTAACTGAGTTATTAAATCGGGTGATT------GTATCAAAGTCAGAGGGTTGGTTGCAACAGGTGCGCGATCGCGCGGCGAATTGGGTGCGTCATTCTGTTTTGCCTACTACCCGGGATGAGGAATGGCGGTTTACTGATTTGTCTGCTTTACGGCAGGTAAAATTTAATGTAGAG---------ACCTTGCATGCAAGGTCTCTACAACCAGATATTTTGCCGGAAGCTGCTAACTCTCGTTTGGTGTTTGTGAATGGTATCTATGTACCAGAGTTATCGGTGGTGGCTGGGTTGCCAAAGGGGGTAGTAGTTAGCAATTTGGATGCTGCA---------AGTCAGCTTGGTGTGCAGAAATATTTGGCACAAGCTGAGGGAGCGTTGGATGTGTTCACGGCCCTGAATACTGCTGGTATTAATGATGTGGCGGTGGTTTGGGTTCCGAAGAATGTGGTGGTAGAAACACCGATTTATTTGGTGTTTATTGCTGCT---GGTGATGAGCCGTTCGTTTCTCAGCCGCGTTGTTTGGTGGTGGCGGAAAGTGGTTCACAGGTGAGTTTGGTGGAAGAGTATAGGAACCGCAAAAAGGAAGTTTACTTGAGTAACGCGGTGACTGAGATTTGGTTGGAAGATAATGCTCAGGTAAATCACACGCGGGTTGAGTGGGATAGTAGGGAGGCTTTTCATGTTGGGAAGACTGCTGTGACTCAAGGGCGTTACAGTCGGTATACTTGTAATGCGATTAGTTTGGGTGGTAGGGTTTCGCGCCACAATTTAGAGATTTTGCAAACTGGTGAGCAAACGGAAACTAATTTGAATGGTTTGACGATGATCGGTGGTAATCAGTTGGCGGATACTCACAGTGCGATCGCTCTGAATTATCCTTATGGTACAAGTCGGCAATTGCACAAAACTATCGTAGGCGATCGCGCTCATGCGGTGTTCAATGGCAAAGTTTTTGTTCCTAAACTAGCGCAGTTAACGGATGCGGCACAATTGAATCGCAATTTGCTGCTATCATCTAAGGCCAGAGTTGATACCAAACCCCAATTAGAAATTACCGCAGATAATGTTAAATGCGCTCACGGTGCGACTGTGAGTCAGTTGGAAGACGATGAAATCTTCTACCTGCAAAGTCGGGGTATTGATGAAGAAAGTGCGCGCAGTTTATTAGTTCATGCCTTCGCTGCGGAAATTATTAACCAAGTACCAGTTCCTTCCCTGCGTGAAAAACTCACGCAAACCGTCAACCGATTT---------ATGACTTTTACCCAAGAAAGAACCCTTGCTGATAAAGTCCGTCTTGACTTCCCGATTTTACACCAGGAAGTCAATGGCAAACCTTTAGTGTACTTTGACAACGCTGCGACATCCCAAAAACCTCTGTTCGTACTCGATACTCTCCGAGACTACTACGAGCAGTACAATGCTAATGTCCATCGTGGCGTACATACCCTCAGTGCTAAAGCTACAGAAGCTTACGAAGCAGCTAGAGATAAAGTTACTGCGTTCGTCAATGCTGCATCACGTCAGGAAATTGTTTTTACCCGCAATGCAACTGAGGCGATCAATTTGGTTGCTTACAGTTGGGGAATGAATAATTTGCAGCCAGGAGACGAGATTATTCTGTCGGTGATGGAACACCACAGTAATATTGTTCCTTGGCAGTTTGTTGCCGCTAAAACGGGTGCAGTACTGAAGTTTGTAGAATTGACACCAGAAGAAACATTGGATTTGGAACATTTCCAAAAGCTGCTTTCGGATAAAACAAAATTGGTGTCGGTGGTACATGTTTCTAATACTTTGGGTTGCATTAACCCAGTGGCAGAAATTTGCACCCTCGCACATAAATATGGAGCCAAAGTATTAATTGATGCTTGCCAAAGTGTCCCCCACATGCCCGTTGATGTGCAGCAAATTGGCTGCGACTGGTTAGTGGCTTCTGGGCATAAAATGTGCGCTCCCACTGGTATTGGTATTTTGTATGGCAAGCTGGAATTACTGCAAGCTATGCCGCCATTTTTAGGTGGTGGTGAGATGATTGCGGAGGTGTTTTTAGACCATTCTACCTACGCAGATTTACCACATAAATTTGAAGCTGGTACACCTGCCATTGGCGAAGCGATCGCCCTTGGTGCAGCAGTAGACTATCTTACTAAAATAGGCATGGACAAAATCCACACCTACGAAGCAGAATTAACTGCTTACCTATTCCAGCAATTAGAAAAAATACCCCAAATCAGAATATACGGGCCCAAACCAAATACTCAAGGTGAAGGTAGAGCTGCTTTAGCTGCATTCACCGCCGCCGAAGTTCATGCTAATGACTTATCAACATTATTAGATACAGAAGGGATTGCCATCCGTTCTGGACACCATTGTACCCAACCGTTACACCGCTATCTCAAAATTCCTGCCACCGCACGCGCCAGTCTCTCTTTCTACAACACCCGTGAGGAAATTGATGTATTCATCAAAGCCTTGAAAGAAACAATTGACTTTTTTGGCGGCTTGTTTGGT
>2024880_Ssp@SUF
------------------------------------------------------------------------------------------------------------------------------------------------------------------------------------------------------------------------------------------------------------GCGCCTAAAACCAAAGAGAAAAAACGAAGTCTCGATGAGGTCGATCCTGCCTTGCTGGACACATTTAGTCGTCTTGGTATTCCGCTCAGTGAGCAGAAGCGTTTAAGCAACGTTGCTGTTGATGCTGTTTTTGATAGTGTTTCAATTGCAACGACCTTTAAAGATAAATTGGCTGAACATGGAGTTGTGTTTTGTTCTATCGCTGAAGCTGTTAAAGAGCATCCGGAGTTGGTTGAAAAATATCTCGGTACTGTTGTAACCAGTAACGATAATTTCTTTGCTGCTCTCAATGCTTCAGTTTTTAGTGATGGAACGTTTGTTTATATCCCTAAGGGAGTCGAGTGCCCGATGGAGTTATCCTCATACTTCCGTATTAATTCCGGTGACGCCGGACAGTTTGAGCGAACTCTGATCGTGGCTGAGGAGGGTGCCTCTGTGAGTTATCTCGAGGGTTGTACGGCGCCGATGTTTGACACGAATCAATTGCATGCTGCTGTGGTTGAGTTGATTGCGCTGGATGATGCCTCAATCAAGTATTCCACCGTTCAGAATTGGTACCCTGGTGATGAGAATGGAGTGGGGGGAATTTACAATTTTGTGACCAAGCGCGGTCAATGTCGTGGAGCTAGAAGTTGTATCAGCTGGACGCAGGTTGAAACGGGTTCGGCAATTACATGGAAATATCCCAGCTGTGTCTTGTTGGGGGAAGATTCCGTCGGAGAGTTTTATTCTGTTGCTTTGACGCATCATCGTCAGCAAGCTGATACTGGCACCAAGATGATTCATATTGGCCCTCATACTCGCTCCACAATTGTGAGTAAAGGGATCAGCGCTGGGTCATCCAGTAATAGTTATCGCGGACTGGTTCAAATCGGACCTTCTGCAAAAGGCGCGCGAAATTACAGTCAATGTGATTCCATGTTGATCGGTGATCAGGCCAGTGCAAATACGTTCCCTTATATCCATTGTCAGCAGATGCATGCAGCAATCGAACACGAGGCGAGTACTTGTCGGATTTCTGAAGACCAGCTTTTTTATCTTCAAAGTAGAGGGATCGCTTTTGAAGAAGCCGTGTCAATGATGGTGAGTGGATTCTGTCAGGATGTCTATAATCAGCTTCCAATGGAGTTTGCCGCTGAAGCTGACAAACTTCTTGCCCTGCGTTTAGAGGGCTCTGTCGGTATGCTTAATCCTGATTCAGAGCTTCTTCTCGACATCGTTGATCTTCATGCTTCCGTTGAAGACAGTGAGATCCTTAAAGGTGTGAATCTTCAGGTTAGATCTGGAGAGATTCACGCCATTATGGGGCGAAATGGTAGTGGTAAAAGCACTCTTTCCAAGGTGCTTGCCGGCCATCCTGCTTATAAGGTTACGAGTGGATCCGTTGTTTATCGCGGCATCGATCTTCTGGAGCTTGAGCCCGAGGAGCGAGCACGGATCGGAGTTTTTCTCAGTTTTCAGTATCCGGTTGAGATCCCCGGGGTCAATAATCTTGAATTTTTAAGGGTGGCCACCAACGCCAGACGCGTTGAGTGTGGACATGAGGAGATGGATCACTTCGAGTTCGAGGATCTGGTCCGTGAGCGGATCAAGGTGGTGCAAATGGATCCTGCATTTCTGGAACGCAGTATCAATGAGGGCTTTTCCGGCGGAGAAAAAAAACGGAACGAGATTCTTCAGATGGCTCTGCTTGAGCCCATTGTTGCCATTCTGGATGAGACGGATTCCGGCCTTGATATTGATGCGCTCCGAATCGTTGCATCTGGGGTGAATCAACTGGCAAATCCGCAGAACTCCACCTTGTTGATCACCCACTACCAGCGATTGCTTGAACTGATCATTCCTGATTACATCCACGTCATGGCGGCGGGGCGGATTCTCAAAACAGGGGGCCGTGAGCTGGCCGTTGAGCTCGAGAAAACTGGTTATGACTGGGTTGATCGTGAGCTGGCACTTCAGGGGCAGATGGCTGCTTTC------------------------------------------------------------------------------------------TCGTCCCTGCTTGAACCCGTTCAGCACAGAGGTCGGGAAGCCCTGGAGCGTCTCGGTTTTCCCACTCGAAAACAGGAACCCTGGCGTTTCACAAATCTCAGCCGCCTGAAGACTGTCCAAGACCTTCCGGTGGTCGACGCC------------------CACGAGTCGCCGGATCTCCCCGAAGCACCGACTGCAAGGCTCGTGCTCGGATCCGCTGAAAATCCCCTG---------GAGGGAGTGGACCTCCCCGAAGGAGTCAGGCCCCTGAGCCTCGATCAGCTC------------AAGTACGCGCTTGGGAGCACTCTGGATCGTTGCGGCTGTGCCAAGGACTGGCCTGTGGAGCTGAACCACGCATCCAGTCGTGAGGTGCTGGCCCTGCGCATCAGCGGCAAGGTC---------CCGCCTCTGGAACTGGTCATTGCTGCCAGC---------GGGCAGGGTTTGCTGTCCACACGAGTGCTTCTGCTTCTTGATGAGAAGGCGGAACTTGAGTTGCTTCAGGTTTTTCGTGCTGACAGC------GGTGCGGCCCACAGTCACCTTTGTGAGGTTGTTCTTGGGCAGGAAGCTCGTCTTCGCCATGGGGTGCTTTCCCTGGGAGACGGCAGTGGTTCCCTTCTGGCGACCCTCGCCGCTCAGCAGGAACCACGAAGCCATTACGAGCTCACCTCTGTCTTCAAGGGTTGGTCCTTCGGACGGATCGAGCCACGGGTTGTTCAGCTGGATGGTCAGGCGATGACGACTCTGAAGGGGTTGGCGGTGACGGCTGACGAACAGCAGCTGGCTGTTCACTCCTCCATGCGTTTTGACGGCCCGGAAGGTGAGCTTGATCAGCTGCAGAAAAGCCTTGCAGCTGGAAAGTCCCACGCCATTTTCAACGGTTCGATTCAGGTGCCCCGCGCCGCTCAGCGCACCAATGCCGCTCAGCTCAGCAGGAATCTGCTGCTGTCTCCGAAAGCCCGTGTTGACACCAAGCCTGAGCTTGAAATCATTGCCGATGACGTTCGATGTGCCCACGGTGCGACGGTGAGTCAGCTTCAGGAGGATGAGCTCTTTTACCTCCGCAGCAGAGGAATCACCGAAACGGAGGCGACAGCTCTTCTGCTTCGTGGGTACTGCCAGGAAGTGATCGATCAGCTGCCTGTTCAAGCTGATCGTTGGCGGCCTTTAGAACAGGTGCACCAAGAGCTCAGTCGAATGACCGCACATGGGTCTCTGACCCTCCCGGAACGGTTCCGCTCCGATTTTCCGATCCTGGAACAGTCCTCTGAGGGGCGACCGCTGATTTATCTCGATCATGCGGCCACGAGCCAGAAACCCAGGCAGGTTCTGGATGCTCTGCTTCATTACTACGCGTCGGACAACGCCAACGTCCATCGAGGGGCCCATCAGTTGAGTGCCAGGGCCACCGAGGATTTCGAAGCAGCGCGTTCATCAACGGCACGATTCATTTCGGCGGCCAGTCCACGGGAGATCGTGTTCACCCGCAACGCCAGCGAGGCCATCAATCTGGTGGCGCGCAGCTGGGGAGACGCCAATCTGCGTGAGGGTGATGAGGTGCTGCTCAGCGTGATGGAGCATCACAGCAACCTGGTGCCCTGGCAGCTGCTGGCGCAGCGAACCGGTTGTCTGCTGCGCTACGCGGGCATCAACGAATCCGGAGAACTCGATCTTGATGATTTCCACAGCAAGCTGACGGATCGCACCCGTCTGATCAGCCTGGTTCACATCAGCAATGTTCTGGGCTGTTGCAACCCTCTTGAGCAGGTGATCTCGTCCGGCCATGCCGCAGGTTCGCTCGTCCTGGTGGATGCCTGTCAGAGCCTTGCCCACAAGTCCATCGATGTCTCCACACTCGACGCCGATTTTCTGGTGGGGTCCTCCCACAAGCTCTGTGGGCCCACAGGCATGGGTTTCCTCTGGGCCAGGGAAGCCCTGCTGGAGGCAATGCCCCCTTTTCTGGGAGGCGGCGAAATGATTGAGGACGTGTTCCTGGATCACAGCACCTGGGCGACTCTCCCCCATAAGTTCGAGGCCGGCACTCCTGCGATCGGAGAAGCGGTGGGGATGGGAGCAGCCATCAGCTATCTCCAGGAGGTCGGTCTTGATGCGATTCAGGCCTGGGAGGCTGAACTCACCCGGCATCTCTTCGTCCGCCTGCATGCCATTGACGGTGTGCGTGTTCTCGGCCCCACGCCTGAGCAGCAG---CCGGATCGGGGCGCTCTCGCCACGTTCCTTGTTGATGGTGTTCACGCCAACGACATCGCGGAACTCATCGATGCCTCCGGCATCTGCATTCGCAGTGGCCACCACTGCTGCCAACCGCTCCATCGCCACTTCGGAGTCACTGCTTCAGCCCGAGCCAGCCTGAGCTTCATCACCACCATGGAAGAGATCGATCGCTTCAGTGAGGAACTTGCCTCCACCGTTTCCTTCCTGCGAGCCAACAGC---
>1920663_Asacrum@SUF
ATGAGTGCAACGGTCAAAAACCTAGTCAACCAACCCTATAAATACGGCTTTGTTACTGACATTGAAGCTGATACTATTCCTCGCGGTTTAAATGAAGACGTTATCCGTCTTATTTCTGCGAAGAAAAATGAACCAGAGTTTATGCTTGAGTTTCGTCTCAAAGCCTATAAGCAATGGCAGAAAATGACAGAACCCACTTGGCCCCATGTCACTTATCCAACAATTGACTATCAAAATATTATCTACTATTCTGCCCCCAAACAAAAGAAGAAACTCAAAAATTTGGATGAAGTTGACCCTACTTTATTAGAAACATTTGAAAAGTTAGGTATTTCTTTATCGGAACAAAAACGCCTTAGTAATGTAGCCGTAGATGCTATTTTCGATAGTGTGTCCGTGGCCACAACTTTTAAAGAGAAATTAGCAGAATCTGGAGTTATTTTTTGTCCCATTTCTGAAGCACTACAAGAACATCCTGAGTTAATCAAAAAATATCTCGGTAGCGTCGTTCCTGTTAATGATAATTTCTTCTCTGCTCTCAATGCTGCTGTGTTTACTGATGGGTCTTTTGTCTTTATTCCTAAAGGGGTAAAATGTCCCATGGAATTGTCTACTTATTTTCGCATTAATAATGGCGATACGGGACAGTTTGAACGGACTTTAATTGTGGCCGAAGAAGGTGCATCCGTTAGCTATTTAGAAGGCTGTACAGCCCCTATGTATGATAGTAATCAACTTCATGCGGCAGTTGTAGAATTAGTGGCGTTAGATAATGCGGATATTAAATATTCTACGGTGCAAAATTGGTACGCTGGCGATGAAAATGGTAAAGGCGGAATTTACAACTTTGTGACGAAACGTGGCCTATGTAAAGGGGTTAACTCTAAGATTTCTTGGACTCAGGTAGAAACGGGTTCTGCTATTACTTGGAAGTATCCTAGTTGTGTGTTGGTAGGAGATAATTCTGTTGGAGAATTTTACTCTATTGCTTTAACGAATCATAAGCAGCAAGCTGACACCGGAACTAAAATGATTCATATTGGCAAAAATACCAAAAGTACCATTATTTCTAAAGGAATTTCTGCCGGAAATTCTAAGAATAGTTATCGCGGTTTAGTGAAAATCGGCCCGAAAGCAACGGGGGCGAGAAATTATTCTCAATGTGATTCTATGTTAATTGGGGATAATGCAGAGGCGAATACATTTCCTTACATTCAGGTAGATAATAACACATCAAAAGTTGAACATGAAGCCTCGACTTCTAAAATAGGGGAAGACCAACTTTTCTATTTTGCTCAACGGGGTATTTCTGAAGAAGATGCTGTCTCGATGTTAGTCAGTGGTTTCTGTAAAGATGTCTTGAGTGAGTTGCCGATGGAATTTGCATCCGAAGCTGATAAGTTATTAAGTCTCAAATTAGAGGGAACTGTGGGA------------ATGAGTAACGTTATCTTATCTGTTAAAAATTTGACTGCTAATGTGGAAGGAACCCCTATTCTAAAAGGGCTTAACCTAGAAATTAAGGCAGGTGAAGTTCATGCTATTATGGGCAGAAATGGCTCAGGAAAAAGTACCTTATCAAAAGTTTTAACGGGTCATCCTGATTATGAAGTAACTGGGGGTGAAGTGCTTTATAAGGGAGAAAATATCTTAGATAAAGAACCCCATGAAAGAGCATTAGATGGCATCTTTTTAGCCTTTCAATATCCTTTAGAAATTCCTGGAGTCAGTAACTTAGATTTCTTACGGGTTGCTTATAATGCCCGTCAGAAACATTTAGGGTTAGAAGAAATTGACACTTTTGATTTTGAAGATTTAGTTGGGGAGAAATTAGAAATTGTTAAAATGAATCCTAGCTTCTTAGAAAGAAGTTTAAATGAGGGATTCTCTGGGGGTGAAAAAAAACGCAACGAAATCCTACAAATGGCTTTATTAGAACCTAGTTTAGCTATTTTAGATGAAATTGATTCAGGATTAGATATTGATGCTTTAAGAATTGTAGCAAACGGAGTTAATCAGTTAGCAACCCCTGATAATGCTTTATTGGTTATTACCCATTATCAACGCTTACTTGATTATATTGAACCTCATTATGTTCATGTGATGCACGCTGGACAAATTGTGAAAACAGGTGGTAAAGAATTAGCCCTTGAATTAGAAGCAACTGGTTATGACTTCATTGAAGAAAAATTACTAGCCAAAGCT---ATGAATAACCCACTAGACAAAACC------------------GGTTCAGAAACCTACTTAGACAACTTATTACAACAGTGTCAAGCCCCTCCTGTTATTGATGCTGACTATCTGCAAACCTTACGGAAAAATGCTGTTTCTGAAGTCCAAGAATTAAGTTTTCCTAGTAAACGGGATGAAGAATGGCGGTTTACGGATATTTCCCAATTGTATGAGCTAGAATTTACAGCAGCAAAACCCGCAACAGTTAGTCAACAAATTGCTGATATTTTTATCTTACCTGAAACTCAAAAAAGCTGCCTCGTTTTTGTCAATGGGCAATATGTTTCCCAATTATCTAATGTTTCTGCTTTACCAACAGATATCTATATCGGAAATTTAAGCAACCTTTCAGATACACAAAAAAGTAAAGTTGTCAAGTTTTTAGGTAAACAAGAAGGGGAAAGAGACGCTTTTACGGCATTGAATACAGCAGGAATTAGGGATGTTGCTGTGATTTTGGTCAATCCTAATATTATCGTTGAAACCCCCATAGAATTGCTTTTTATTGCTGTTGGAAGTGATAGTCCTAGCCTTATTCAACCTCGTACTTTAGTTGTAGCAGAAAAGGGATCTAGTTTATCATTAGTTGAATATTATGGCCGACTTGAAAATCAGCCTTATTTTACTAATTCTGTGACAGAAATTTGCTTAGAAGATAACGCCCAAATTAACCATAGTCGCATTCAACGAGAATTGGCGGATAGCTTCCATATTGGGAAGACTGCCATTACTCAAAATCAAGACAGTCGTTATACTTGTAATGAAGTGAATTTAGGAGCAAAATTGTCTCGTCATACTCTACAAATATGGCAAAATGGCAAGCAAACGGAAACGAATCTTAACGGGTTAACCATGATTGATGGTGAGCAAATTTCGGATACTCATAGTGCTGTTTTGCTCAATCATACTCATGGTACTGCTCATCAGTTACATAAATGTATTATAGATGGTAATGGTCACGGTATTTTTAATGGCAAAATATTCGTTCCTAAACCGGCCCAAGTCACCAATGCTACCCAATTAAATCGAAATTTGTTATTATCACCCAAAGCCCGTATTAATACCAAACCAGAATTACAAATTACGGCAGATAATGTTAAATGTTCCCATGGGGCAACCATTAGTCAATTAGAAGCAGATGAACTCTTTTATTTACAGAGTCGGGGCTTAAATGAAACTGATTCCCGTCACTTATTAATTGATGCTTTTGCCGCAGAAATATTAGAAAAAATACCTCTAACTTCTTTGCGACAAAGACTGACTCAATGTGTTGTTTGTCGTACCCTAGATATGACTGCTATTAAAGAAAAAACCATCGCCGTAAAAGTCCGTAAAGATTTCCCGATTTTACATCAAAAAATTCACGGCAAACCTTTGATTTATTTAGACAGTGCTGCTACTTCTCAAAAACCTGTTGCGGTACTTGATGCTTTACGCAATTATTACGAACAAGATAATTCAAATGTTCATCGTGGGGCCCATACTTTAAGTGTCAGGGCGACAGAAGCTTATGAAGGGGCAAGAGATAAGATAGCTAAGCTTATTAATGCAGCTTCTCGTCAAGAAATTATCTTTACCAGAAATGCAACTGAAGCTATCAATTTAGTAGCATATAGTTGGGGATTAAATAATCTAAAACCAGGGGATGAAATTATCACCTCTGTTATGGAACATCACAGTAATATTGTTCCTTGGCAAATCATCGCTAAAAAGACAGGGGCAGTGATTAAATATGTTCAATTAACTGCTGATGAAACCTTTGATTTAGAACACTTCAAATCTTTGTTATCTGACAAAACGAAGTTGGTTACAATTGTCCATATTTCTAATACATTAGGCTGTCTTAATCCTGTGAATGAGGTTATTAAATTAGCCCATAAATCAGGAATAAAAGTATTAATTGATGCTTGTCAAAGTGTTCCTCATACCCTTATTGATGTACAAGCAATGGGCTGTGATTGGTTAGTAGCGAGTGGTCATAAAATGTGTGGCCCATCTGGTATTGGTTTCTTGTATGGAAAGAAAGCAATATTAGAAGAAATGCCTCCATTTTTAGGCGGGGGAGAAATGATTAATGAAGTCTTTTTTGATGGCTTTACTTGTGGAGAATTACCCCATAAATTTGAAGCGGGAACCCCTGCTATTGGAGAAGCGATCGCTTTAGGGGCAGCCGTTGATTATTTAATGGGAATAGGTATGGATAATATTCATGCTTACGAAGAAGAATTAACTGCTTATTTGTTTAAGAAATTAGGAGAAATTCCTAATCTGAGAATTTATGGACCAAAACCTACAGAAGATGGCAAAGGAAGGGCAGCATTAGCTGCATTTAATATTGAAGGGATACATGGCAGTGACTTATCAACCCTCTTAGATCATGAAGGTTTTGCTATTCGTTCAGGACACCATTGTACTCAACCCTTACATCGATTATTTAATGCTTCTGGAAGTTGTCGAGTTAGTTTATACTTTTATAATACCCGTGAAGAAATTGATGCCTTTATTGTGGCATTAAAAGATACCATTGATTTTTTTACAAACATGATGGAA
>39947_Osativa@SUF
GAATCGGAGACGCTGCAGAACCTGCTGAAGAGGGAGTACAAGTATGGGTTCGTGTCTGATTTCGAGTCCTTCTCCATCCCCAAGGGGCTCTCCGAGGCCACGGTCCGCCGCATCTCGGAGCTCAAGGCGGAGCCGGCGTGGATGCTCGACTTCCGCCTCGCCGCCTACCGCCGGTTCCTGACCATGGTGCAGCCCACCTGGAGCGACAACGTGTACGAGCCGGTGGATCTCCAGTCCATCTGCTACTACTCCGCGCCCAAGACCAAGCCCAAGCTCAACAGCCTCGACGAGGTCGACCCGGAGCTTCTCAACACCTTCGATCGCCTCGGGATCCCGCTCAGCGAGCAGAAGCGCCTCGCCAACGTCGCCGTCGATGCCGTCATCGACTCCACCTCCATCGCCACCACCCACCGGGAGGAGCTCATGAAGAAGGGCGTCATCTTTTGCTCCATTTCCGAGGCCATCCGCGAGTACCCGGACCTTGTCAAGCGCTACCTTGGCAGCGTCGTGCCGCCGGCAGATAACTACTATGCTGCCCTCAATTCGGCCGTGTTCAGCGATGGGTCGTTCTGCTATGTGCCCAAGGATACGGTTTGCCCAATGGAGATATCGACATACTTTAGGATCAACGACAAGGAGACCGGGCAATTTGAGAGGACTCTAATTGTGGCTGATGAGAGGAGCACGGTTAGCTATCTGGAAGGGTGTACTGCTCCAGCTTATGACTCCAACCAGCTCCATGCGGCGGTTGTGGAGCTTGTGTGTGAGGAGCAGGCAGAGATCAAGTACTCTACGGTGCAGAATTGGTACTCTGGTGATGAGGAGGGGAAGGGGGGCATTTACAACTTTGTTACTAAGAGAGGACGGTGCAAAGGGCGGGGCTCTAAGATCTCATGGACACAGGTTGAGACAGGTTCAGCAATTACATGGAAGTACCCAAGTGTGGAGCTTCTTGGGGATGATACTGTTGGAGAGTTCTACTCAGTTGCACTGACGAAGGATTACCAGCAGGCAGACACAGGGACAAAAATGATCCACAAGGGAAAGAATTCGCGGAGTCGGATTATATCCAAAGGTATCTCAGCTGGGAAGTCACGGAATTGCTACCGTGGGTTGGTCCAGATAAACTCAGGCGCAGAAAATGCTTATAATTCTTCACAGTGTGATTCTTTGCTGATTGGGGATAACGCTGCTGCCAACACCTATCCGACTATTCAGGTGGGTTGCATTTCTAGTCGTGTTGAGCATGAGGCAAGCACTTCAAAAATAGGGGAGGACCAGCTATTTTATTTCCAACAAAGGGGGATAGACCATGAAAAGGCTGTTGCAGCGATGATTGGTGGATTCTGCAGGGCTGTTTTCGAGAATCTTCCTTACGAGTTTGCACATGAGATGGATGCACTTATGAACCTGAAGCTTGAGGGATCAGTTGGTGCTGTCGAGTCCGCCGGGAGGCCGCTTCTCGAGGCGCGCGATCTCGTCGCCTGCGTGAAGGAGCAGGAGATCCTCAGCGGCGTCAACCTCACCATTCGGGAGGGCGAGATTCATGCGCTCATGGGTCAAAATGGCTCCGGCAAGAGCACTCTCATGAAGGTTCTGGCTGGGCATCCAGAGTATGAGGTAACTGGTGGTACCGTGCTCTTTAAGGGTGAGAATTTGATTGATATGGAGCCAGAGGAAAGATCTCTTGCGGGCCTTTTTATGAGTTTCCAAGCACCTGTTGAGATTCCTGGAGTGAACAATTACGATTTTCTGCTCATGGCATTAAATGCTCGCAGAGAGAAGAAGGGTTTACCAGCATTAGAGCCTCTCCAGGTTTATCCAATTATAGAGGAAAAGGTTAATGCCTTGAATATGAATGCAGAGATCCTTAACCGTGCTGTCAATGAAGGGTTTAGTGGTGGTGAAAGGAAGCGCAATGAGATTCTGCAACTCTCTGTCCTTGGGGCTGATTTAGCTCTTCTTGACGAGATTGATTCGGGATTAGATGTTGATGCACTCGAATATGTAGCTAAAGCAGTGAATGGGATCTTGACACCAAACAGCTCTCTAATGATGATTACACACTACCAACGTCTCTTGGATCTTATTAAGCCCAGCTATGTTCACATCATGGAAAAGGGCAAGATAGTGAAGACGGGTGACAGAGCTTTAGCCAACTACATTGATGAGTCTGGCTACAAAGCGATTGCTACTGCG------------------ATGTCGTCGCCGGTTGCGTCGCCTCGCGCGTCGTCGGCGGCGGTCTCCGACGACCTCGTCCTCCGCATCGCGGAGCAGCTGGAGGAC---GTCGCGGCCTCCTCGCCGCTCCTCGACCCGCTCCGCTCCGCCTCCGCGCTCTCCCTCCTCTCCACGCGCTGGCCAACCCGCCGCAACGAGGCCTACCGCTTCACCGACATCTCCTACCTCCGCTCCCTCCCCATCTCCCTCTCCTCCCGGGACGCCGTC---------------------GCGCCGCCCGCCTCCCCCTACGCCTCCCACGTCCACTTCTCCGATGGCGTCCTCACCTCC------------------------TCCTCGGGCGCCCACGTCTCCGCCCTCGCGGACCTCCCGCCTGGCCACCGGGACCGTGCGGCCGCCGCTCTCGCCGCGGGATTCGCCGACAAGGACCTCTTCTTCGACTTCAACGCCGTTGGCGCGAAGGATGTCGTGGTCGTGCACGTGCCGGAGGGGGTAAGTATGGACGACCCGGTGCACATCATGTTCAGTTACAGTGGCGAT------ATGATGATGTCGAACCCGAGGGTTCTCGTTGTGGCGGAGAAGGGGGCGGAGGTGACCATCATTGAGGAGCACTTTGGTCAGGAGGGTGGGTGTTATTGGGCTAATCCGGTGATGGAGATCATCGTGGAGGAGGATGCGAAGGTGGTGCATTCCTATGTGCAGCAGCAGTCGTTTGCGGCTGCGCATACCAAGTGGACCGTCGTCCAGCAGAATACATCTAGCAACTATGAGTTTGTTGAGGTGAGCATTGGAGCAAGATTGAACAGGCACAATCTCCACGTCCAGCAGTTGGGCCCTGAGACCAACACACAATTGTCAACGTTCCACTTCTCAGCGAATAAACAGATACATGATCTTCATAGCAAGCTTATACTTGATCACCCAAGAGGTCGTTCACAACAGATACATAGATTGATTGCTTCTGGTACAGGGAATGGCATATTTGATGGAAATATCAAAGTGAACAGATATGCACAACAAACTGACGCAGGGCAAGAAACCAAGTGTCTTCTCCTGTCATCGAAGGCACTTGTTAATGTGAAGCCAAACCTTCAGATCATTGCTGATGATGTCAAATGTACACATGGAGCTGCCATCAGTGAACATGATCCAAATGCGATCTACTTCTTGCAAGCAAGAGGCATCGATGCTAAAACAGCGGCGGATGCCCTAAATTTCGCCTTTGGAGCCCATGTGATAAACCAAATACCATTCAAGCCCATAGAGAAAAAGACATTAGCTCATTTCAAAGCGTTGTTGGCTTCCTCCACGGCCGAGTCGGCCGCCTCGCTGGGCGACCTCACCCGCGTCGACTTCCCTATCCTTGACCAGGAATTTGATGGTTCCAAATTAGTTTACTTCGACAATGGTGCAACTTCGCAGAAACCTTCTTGTGTAATGAAAACTTTGGATGAGTATTACCGGTTTTACAATTCGAATGTTCACCGTGGAATTCATGTTCTCAGTGCAAAGGCTACCGATGCATATGAGAGTGCAAGAACAAAAGTTGCAAATTTTGTCAATGCAGCTAATAGTAGAGAGATTGTTTTTACACGTAATGCTACTGAAGCTATCAATTTAGTAGCATATTCGTGGGGCATGTCCAACTTAAAACAAGGAGATGAGATTGTTCTTACGATTGCAGAGCATCATAGCGCTATTGTTCCTTGGCAATTTGTTTCCCAGAAGACTGGTGCTACTTTAAAGTATGTTGGGCTAACCAAAGAAGGGGTTCCAGACATTGAGCAGTTGAAAGGTCTTCTGTCAAACAAGACGAAGATTGTTGTTGTTCATCATGTCTCAAATGTACTCGGTTCAATGCTTCCTATTGAGGATATTGTAACATGGTCAAACAGAATTGGTGCTAAAGTTCTTGTCGATGCTTGTCAAAGTGTTCCTCATATGCCTGTCGATGTTCAGAGGCTTGGTGCAGATTTTCTTGTTGCATCATCACACAAGATGTGTGGCCCTACAGGCGTTGGATTCTTGCATGGAAAGTTTGACCTCTTATCATCCATGGAGCCTTTCTTAGGTGGTGGTGAAATGATTGCAGATGTGTTCCAAGACAAATCCACATATGCTGAGCCTCCTTCTAGATTTGAAGCTGGAACACCTGCGATTGGAGAAGCTATAGGATTGGGAACAGCAATTGATTATTTGTCACAAATTGGCATGCAGAAGATCCATGAGTATGAGAATGAGTTGGCGACCTATCTCTATGAGAGCCTTATTGCTGTTCCAAATGTTCGGATCTACGGTCCAGCTCCATGCCAAACT---GTTCACCGCGCCCCATTATGTTCTTTTAATGTTGAAAATGTTCATCCAACAGATATTGCCGAAATTCTTGACCTCCAGGGCGTGGCAATTCGGTCAGGCCATCATTGTGCACAGATATTGCATCGAACTCTTGGTATCAATGCAAGTGCTCGTGCTAGTCTTCACTTCTACAATACCAAAGAGGAGGTGGATGTCTTTGTCGATGCGCTGAAAGATACTATTGATTTCCTTACTTCTGAACAC---
>755178_Caponinum@SUF
ATGAGCGCTACTGTAAAAAACCTAGTTAATCAGCCCTATAAATACGGATTTATCACGGATATTGAATCAGATACGATCGCAAAAGGCTTAAATGAAGATGTAATTAGATTAATCTCCGCTAAAAAAAATGAGCCTGAATTTATGCTTGAATTTCGCCTCAAAGCCTATCGTCAATGGTTACAGATGAATGAACCAAAATGGGCTCATGTAGGCTATCCCGCTATCGACTACCAAAACATTATCTACTATTGCGCTCCTAAACAGCAAAAGAAATTAAATAGCTTAGATGAAGTTGATCCCACTTTGCTTGAAACCTTTGAAAAATTAGGGATTCCCCTTTCTGAACAAAAAAGATTAAGTAACGTAGCTGTTGATGCTATTTTTGATAGTGTTTCTATTGCCACTACTTTTAAAGAAAAATTGGCAGAAGTTGGAGTTATTTTCTGTTCTATCTCTGAAGCCCTCCACGAACATCCTGAATTAGTTCAAAAATATTTAGGTACTGTTGTTCCTACTGCTGATAATTATTTTGCCGCTCTCAATTCCGCAGTATTTAGTGATGGTTCTTTTGTGTTCATTCCTAAAGGGGTTAAATGTCCCATGGAATTATCAACTTATTTCCGCATTAATAACGGAGAAACAGGACAATTTGAACGCACTCTCATTGTGGCGGAAGAAGGGGCTTCTGTGAGCTATTTAGAAGGTTGCACTGCTCCTATGTATGATAGTAATCAACTTCATGCGGCGGTGGTGGAATTAGTTGCCTTAGATAACGCTGAGATTAAATATTCTACGGTGCAAAATTGGTTTGCTGGAGATGAAAACGGTAAGGGTGGTATTTATAACTTTGTGACTAAACGAGGTTTGTGTAAAGGGGTAAATTCAAAAATTTCTTGGACACAAGTGGAAACTGGTTCAGCAATAACATGGAAATATCCTAGTTGTGTTTTAGTGGGTGATAATTCCGTAGGGGAGTTTTATTCTATTGCTCTGACAAATAATATGCAACAGGCGGATACAGGTACAAAAATGGTGCATATTGGCAAAAATACCCGCAGTACAATTATTTCTAAGGGAATTTCGGCTGGTAAATCCAAAAATAGCTATCGTGGTTTGGTGAAAATGGGTAATAAAGCCACTGGTGCAAGAAATTACTCTCAATGCGATTCTATGTTAATTGGTGACAATGCAGAGGCTAATACTTTCCCTTATATTCAAGTGGATAACAATACCGCTAAATTGGAGCATGAGGCTTCTACTTCTAAGATTGGAGAGGATCAATTATTCTATTTTGCCCAAAGAGGTATTTCTGAGGAGGATGCCATTTCTATGTTGGTAAGTGGATTCTGTAAAGACGTATTAAATGAGTTACCCATGGAGTTTGCGGCGGAGGCTGATAAGTTACTCAGTCTTAAGTTAGAAGGTAGTGTTGGT------------ATGAATCAACCTATATTAACTGTTCGTAACTTAACTGCAAGTGTTGATGACACCCCCATTCTCAAAGGAGTTAACCTCGAAATTAAAGCAGGGGAAATTCACGCCATCATGGGGCGTAATGGTTCAGGAAAAAGCACCTTTTCCAAGGTATTGACAGGGCATCCTGAATATGAAGTTACAGGGGGTGAAATCATCTATCAAGGAGAAAACCTACTAGAAAAAGAGCCAGAAGAAAGAGCCTTAGCAGGAATTTTCCTCGCCTTTCAATACCCCTTAGAAATCCCCGGAGTAAGTAACCTCGACTTTCTCAGAGTTGCTTATAATGCCCGTCGTAAACATTTAGGCTTAGAAGAATTAGACGCATTTGATTTTGAAGACTTAGTCGAAGAAAAATTAGAGGTAGTAAAAATGAACCCCAGCTTCTTGCAAAGAAGTTTAAATGAAGGCTTTTCCGGGGGAGAAAAAAAACGTAACGAAATCCTACAAATGGCTTTACTTGAACCAACATTAGGCATTTTAGATGAAATCGATTCAGGATTAGACATAGATGCTTTGCGCATCGTTTCCGAAGGAGTCAATCAATTACGTAAACCCGATAATGCTTTTCTTTTAATTACCCATTATCAAAGACTTTTAGACTATATAACCCCTGATTTTGTCCATGTTATGTATGAAGGAAAAATCGTCATGAGTGGTGACAAAAATCTAGCCCTTGAATTGGAAGCAAAAGGTTACGATTTCCTCGATAAAGAGCAGTTAACCAACGTT---ATGATGATATTG------------CAAGAAAATTTGAAAAACACCAAAGATGGATATTTAGGCTGTTTACTGCAAATTGCCGAA---CTGGAAGGAAAATTACAAACTATTGTCCAAGAAATTAGAAGAAAAGCGGCGAATAAAGTCGTTAAATTAAATCTGCCCACCACTAAAGATGAATCATGGCGTTTTACCGATTTATCTGAATTATATAAACAAGATTTAGTGTATGCACAACCTCAAGATTTAGAAAATCAAACTTTACAAGAATTTATCCTCAAAGAAGCATCTAATTCTCGTTTAGTATTCGTTAATGGTTATTATCAAGCTAATTTATCGGATACTTCTGGTTTATCAGAGCAAATTTATGTGGGTAATCTAACAAATTTAGATGATGATAAACAAGAAAAAATAGCTCAATATTTAGCTAAAAATGAGCCTGAAAATGAAGTTTTTACCGCTTTAAATTCCACCAGTTTAAATGATGCTTTTGTGGTGTGGGTAAAAGCTAATCAAGAAATAAAAACTCCTATTCATTTACTACATCTTAGCGTTAAAGAAAAGACAGGAAGTTGGCATCAACCTCGCATTTTAGTGGTAGCGGAGGCTAATTCAGTCCTAGAATTTATTGAATATTACGGTGCAACTTCTCAACAATATTATTTTACCAATGCCGTTACGGAAATTCATTTACTAGATAATGCCCAAGTTAATCATAATCGTATTCAAAGAGAATCTGGAGATGGTTTTCATATTGCTCAAACTATGGTAAATCAGGCAAAAAATAGTCGTTATACCATCAATGAAATTAGCTTGGGGGGTAAGTTATATCGTCATAATTTACAAGTTAATCAAGAAGGGGAGCAAACAGAAACTTACTTGCATGGACTAACAATGTTACAAGGCAAGCAATTAGGAGATACCCATAGTGAGGTTAACTTAAATCATCCCTATGGCACTGTTAATCAACTTCATAAATATATTCTTGATGATGCAGGGCATGGGGTTTTTAATGGTAGAGTTTATGTACCAAAGTTAGCCCAGTTGACTAATGCGGCACAATTAAACCGTAATTTACTTCTTTCCCCGAAAGCAAGAATCAATACTAAACCTGAGTTACAAATTACCGCCGATAATGTTAAGTGCGCCCATGGGGCAACGGTTAGCCAATTAGAAGCGGATGAAATCTTTTATCTTCGTAGTCGTGGTTTAAATGAATATGATGCCCGTCATTTGTTGATTGATGCTTTTGCGGCGGAGATTATTGATAATATTCCTTTTGCTTCTTTGCGTCAACGTTTAACTCAGTGTGTTACTTGTCGTACGATTAATATGACTCTTACTTATAAAAAAACTATCGCCGATGAAGTTCGTCAAGACTTCCCTATTCTCCATCAAAAAATTCACGATAAACCCTTAATCTACTTTGATAATGCCGCAACATCTCAAAAACCTAGAGCGGTGATAGAAGCCTTAAGACACTACTATGAGTATGACAATGCTAATGTCCATCGTGGAGCACACACTTTAAGTGCAAGGGCAACGGATGCCTATGAAGGTGCAAGGGATAAGATAGCTAAGTTTATTAATGCTAAGAGTCGCAATGAAATTGTCTATACCCGGAATGCCAGTGAAGCAATTAATCTAGTTGCCTATAGTTGGGGTTTAGCACATCTCAAAGCAGGAGATGAGATTATTTTATCGGTAATGGAACACCATAGTAATATTGTTCCTTGGCAAATTATCGCTCAAAAAACAGAGGCAATTCTCAAGTTTGTGGAGTTAACCCCTTCTCAAGAATTTGATTTTAATCATTATCAGTCACTACTTTCGGAAAAAACTAAATTGGTTTCCCTTGTTCATGTTTCCAACACACTAGGTTGTATTAATCCCGTAACTGAGATTATTACCTCCGCCAGAGAAAAAGGGGCAAAAGTACTTATTGATGCTTGTCAGAGTTTACCCCATTTACCCATTGACGTTCAAGGAATGGACTGTGATTGGTTGGTTGGCTCTGGACATAAAATGTGTGCTACTACTGGTATTGGGTTTTTATACGGCAAAGAGGAATTATTAGAAGCAATGCCCCCCTTCCTCGGTGGTGGCGAAATGATTGCAGATGTGTTTTTAGATCATTTTACCTGTGGTGAATTACCCCATAAATTTGAAGCTGGAACTCCCGCTATTGGAGAAGCGATCGCATTTGGTACTGCTATTGATTACTTAAGCAATATTGGCATGGAAAATATCCATCAATACGAAGAAGAATTAACAGCTTATTTATTTCAACAATTAAATGAAATTCCTAACCTCACCATTTACGGTAATCAACCCACCACAGAAGGCAAAGGGAGAGCCGCTTTAGCCGCATTCAATGTCAAAGATATTCACGGTAGTGATTTATCAACACTGTTGGATCATGAAGGTATTGCAATCCGTTCAGGTCATCATTGTACCCAACCTTTACACCGTTATTTAAACATTTCTGGCAGTGCAAGGGCAAGTCTTTACTTTTATAACACCTTTGCGGAAATCGACGCTTTTATCGTTGCTTTAAAAGAAACTATTGATTTCTTCACCCAAATGAAT---
>2162190_Psp@SUF
AGTCGAAATGCAGTCGGAGAACTTGTTTCGCAGCCATATAAGTATGGCTTCGTAACTGAAATAGAGACCGAGAAGATTGCTAAGGGTCTTAATGAGGATGTAATTAGATTGATTTCTTCTAAAAAACAAGAACCAGAGTTTTTATTAAATTTCCGCCTTCGGGCTTTTAGAAAGTGGTTGCAAATGAAGGAGCCGAACTGGGCTGAATTAGGATACCCTTCAATTGATTATCAGGATATAGTTTATTATGCGGCTCCCAAACAAAATCAAAAGAAATCAAGCTTGGATGAAGTTGACCCGAAATTATTAGAAACATTTGATAAACTTGGCATACCGTTGGGAGAACAAAAGAGATTGGCGAATGTTGCAGTAGATGCAGTATTTGATAGTGTTTCTATTGCCACAACTTATAAGGAGAAGTTGGCTGAAGATGGAGTTGTTTTTTGCTCTATCAGTGAGGCGGTTAGTGAATACCCTGAACTTATAGAGAAGTATTTAGGTACAGTTGTTCCTCCTGGAGATAACTTTTTTGCAGCATTAAATTCTGCAGTTTTTAGTGATGGTTCATTCGTTTATATACCTAAAGGAGTTGAGTGTCCCATGGAATTATCCTCGTACTTTCGAATAAATTCAGGCGATACTGGTCAGTTTGAAAGAACACTAATAATTGCTGAAGAGTATTCTTCCGTGAGTTATTTAGAAGGATGTACAGCTCCAATGTTTGATACAAATACCTTGCATGCAGCTGTAGTTGAACTTGTTGCGCTTGATGAGGCATCTATTAAATACTCAACTGTGCAGAATTGGTATTCTGGCGATGAAAAAGGTGTTGGTGGTATTTATAATTTCGTTACCAAGCGTGGTCTTTGCAAAGGGATTAATAGCAAAATAAGTTGGTCACAAGTTGAAACTGGCTCAGCAATTACATGGAAATACCCTAGCTGTATTTTGCAAGGTGAAGGATCGGTAGGTGAGTTTTATTCTGTAGCATTAACAAATCATTTTCAGAAGGCCGATACAGGGACAAAAATGGTTCATGTTGCTCCTAACACTCGCTCAACAATTGTTAGTAAAGGCATTAGTGCGGGAAAATCTAGCAATAGTTATAGAGGATTAGTGCAAATGGGGCCAAAGGCTTCTGGTGCAAGGAATTACAGCCAATGTGATTCGATGTTAATAGGTGATCTTGCTGCGGCAAATACTTATCCTTATATTCGTTCTCAGCAACCTGCAGCAAGTATTGAGCATGAAGCCAGCACTTGTAGAATTTCTGAAGATCAATTGTTTTATCTTCAAAGCCGAGGAATTGGTTTTGAGGAAGCTGTATCGATGATGGTCAGCGGCTTTTGCCGAGAGGTTTTTAACCAGTTGCCGATGGAATTTGCTGCAGAGGCTGACAAGCTTCTTTCTTTAAAGTTGGAGGGATCAGTCGGA---ATCTCTAAAGACTCAGAAATCATCCTTGAAATAAAAAATCTTCAAGCTCGTGTTGAAGACCAATCTATTTTGCAGGGAGTAAATCTAACAATTCGTTCCGGAGAGATTCATGCTCTTATGGGCCGTAATGGAAGTGGAAAAAGTACTCTTGCAAAAATACTTGCAGGTCATCCTTCTTATACCGTAACAGGTGGAACAGTTTTGTATTGTGGTAAAGATCTTTTAGATCTAGACCCTGAAGAACGTTCGCGAATCGGATTATTCCTTGGATTTCAATATCCAATTGAAATTCCAGGAGTTAATAATTTGGAGTTTCTGCGAGTAGCTACTAATGCTCGACGGCAAGGACTTAACAAGGAAGAATTAGATGTTTTTGAATTTGAGGAAGTTGTTAGAGAAAAACTAAAGATTGTTCAAATGGATTCTTCATTTCTTGATAGAAGTGTAAATGAAGGGTTTTCGGGTGGCGAGAAAAAAAGAAATGAAATTTTGCAGATGGCCTTGCTAGAACCTACAGTTTCTATCTTAGATGAGACTGATTCAGGCCTTGATATTGATGCTTTGAGAATAGTTTCATCAGGAGTTAATCAATTGTCTAATCCCAAGACTGCTACTCTTTTAATAACACATTATCAACGCTTATTGAATGAGATTAAGCCTGATTTTGTTCATGTTATGTCAGCAGGGAGGATAATTAAAACTGGTGACAAAGAACTTGCACTTGACTTAGAGAAGACAGGGTATGACTGGATAGATAAAGATGCCCAGCCTAAGGGTAATATGAGATTGAAC---------------------------------------------TCTAAAAATTGGTTA---------------TCTTTACCACAACCTTCTGGGACTCTTTCAGAAGTACAGCTTCGAGGAAGAGAGTTTTTGTTCTCTAATGATCTTCCTCCTAAGAACAATGAATCTTGGAGATTGGCTGATTACGAGAAACTGAATCGCTTTCTAGATCTGCCAGTTTCTAATGATTCATTT---TTAGATTCTGAAAGCAGAAATCTTTGGCCTGAAGTAGCAAGTGGTAGAGTGGTTTTAGGACCTGCAGGAGAGTGTAAT---------AGCGAAGTATCACTACCCGTTGGATTTCGGCGATTAACTAATCCCGAAATT------------GAGCAAATGCTAGGAAAAACTCTTGATAGTTGTTCATGCAAGGATTCATGGTCAGTTTCTCTTAATCATGCATTAACTAGTGAACTTCTTGCATTTTCTGTGAGCGGACGGAACTTG------CCTCCAATGGAGTTAATTTCGCATGCTAAG---------ACCAATGAGCTTTGCCCTACCAGGGTTCTCATCGTATTAGAGGAGAATGCTGAATTGGAACTACTTCAAGTGGTGTTGGGATCAGAT------TTTTCTGCACATAGTCATCTTGTAGAAATACATATTGGACAAGAAGCAAATTTGACACATGGTTTGATAGGTATTGGAAATAATAACTCTGGCTTTATGGCTAATTTAGCTATTGAGCAGGAGCTGAGAAGTAATTATCTGTTTACTTCTTTTATTCAAGGTATGGCATTTGGAAGAGTTGAACCTCGCCTGGTTCAGCGAGATGGGCAAGCAAATACAACTATTCGAGGTCTTCAAATTGCTAAAGGTAGCGAGCAATTAGCAACTCATTCTTCAATTTGTTTTAAAGGACCAAATGGAACATTAGATCAATTGCAAAAGGCTATAGCAAATGATTCTTCTCATTCTATTTTTAACGGAACTATTGATGTGCCAAGGGTTGCTCAGGGTACAAATGCAGAACAATTGAGCCGCAATCTTTTGTTGTCTAGTAGAGCAAGGATTGACGCTAAACCTGAATTGAAAATAGTTGCAGATGATGTTAGATGTGCACATGGTGCAACTGTTAGCCAACTTCAGCAAGAGGAGGTTTTTTATTTGAGAAGTCGAGGTATTACTTCGAATCAGGCAGCCAAGCTTCTTTTGGATGGATATTGCCAGGAAATTTTAGAGAAGCTTCCAAGTAATGCCAAGAATTGG---------------ATTATCTCTGATGAATGTAAA---TCT---------ATTCAAAATCTTGCAGAATTGACTCGAGGTGATTTCCCTCTTTTGGATAACAAATCCAGTCAACATAAATTGATTTATTTTGATCATGCGGCGACTAGCCAGAAACCTAAAGATGTAATTAATGCTTTAACTAATTACTATAGCCATTACAATGCGAATGTTCATAGAGGTGCTCATCAATTAAGTGCTAGAGCTACCGAATCTTTTGAAGGCGCCAGAGAAATTACGGCAAATTTTGTCAAGGCTAATTCTTCACGGGAGATTATATTTACTCGTAATGCTAGTGAATCAATTAACTTGGTTGCCCGTTCTTGGGGTGAGGAAAATATTCGGGAAGGTGATGAAATATTACTTACAATTATGGAGCATCATAGTAATATTGTTCCTTGGCAGATTTTGGCAAAAAAAACAGGATGCAAGTTGCGTTTTGCAGAATTAACTGTTGATGGTGAATTAGATATTGAGGATTTCTTGAGCAAGCTTTCTCATCGCACAAAATTGGTAAGCTTGGTTCACATAAGTAATTCACTTGGTTGTTGTAATCCTATTCAAGAAGTTGTTTCTATTGCGCGTAAATTTGACACATTAATATTGTTAGACGCTTGTCAGAGTCTTGCACATAGAGCAATAGATGTGGCATCATTAGATGTTGATTTTTTGGTGGGTTCTTCACATAAGTTATGTGGACCTACAGGTATTGGATTCCTTTGGTCTCGAGAAGAGTTGTTGGATCAAATGCCTCCTTTTCTAGGTGGAGGTGAAATGATTCAGGAGGTTTTTCTTGATCAAAGTTCATGGTCTAATTTGCCACATAAATTTGAGGCTGGTACACCAGCCATTGCAGAGGCTATTGGTATGGGAGTGGCCATTAAATATCTCGAGAATTTGGGATTTGAAAAGATTCAGGATTGGGAAAAAACTTTAACCACTCATCTTTTTGATTCTTTGGAATCTGTTGAGGGAATTAAAATTTATGGGCCATCTATCAATAGGCAG---CCTAATAGAGGTTCCTTGGCTTCTTTCACAATTGATGGCGTGCATGTAAATGATTTGGCTGAGTTATTAGATACAAGAGGAATATGTATTCGTAGTGGTCACCATTGTTGTCAGCCTCTGCATCGCTATTATGGAATCCCTGGGACTGCAAGGGCTAGCCTAAGCTTTACATCAACTATTGAAGAAATTAACTATTTTAAGGATGAATTGATATCTATAGTTGACTTTTTGAAGGCTCAAATT---
>167539_Pmarinus@SUF
AAAAACAAAACGGTATCGCAAGTTCTCGAGAAATCATATGAGTATGGTTTTCTCACAGATGTGGAGTCTGAAAAAATTCCCAAGGGAATTAACGAAAGTATTATTCGTTTGATTTCAGAAAAAAAAAGTGAGCCAGACTTTCTGTTGGAATTTCGTTTGAAAGCTTTTAGGAAGTGGGAAAAGATGGAAGAACCAAAATGGGCAGATTTAAACTATCCCCCCATTAATTATCAAGATTTAGTTTATTATTCTGCACCAAAAGATATAGAAAAGAAAACTAGTCTTGATGATGTTGATCCAGAAATATTAGCTACTTTTGATAAACTTGGAATTCCCCTTAATGAGCAAAAAAGACTTACTAATGTAGCTGTAGATGCTGTATTTGATAGTGTCTCAATTGCAACTACTTTTAAAGAGAAATTAGCGGAAGATGGAGTTATTTTTTGTTCAATTAGTGAAGCAATTCAAAAATACCCTGAACTTGTAGATAAATATTTAGGCACAATAGTTCCAATGAGCGATAATTTTTTCGCAGCCTTAAATTCAGCTATATTTAGTGATGGATCCTTTGTATATATACCCAAAGGTGTTAATTGTCCTATGGAGCTATCCTCATATTTTAGAATCAATTCTGGAGATACTGGGCAATTTGAAAGAACATTAATTATCGCCGAAGAAAAATCATCAGTAAGTTACTTGGAGGGATGCACAGCGCCAATGTTTGATACCAACACTCTTCATGCAGCTGTTGTAGAATTAATTGCTTTAGATGACGCATCAATCAAATATTCAACCGTTCAGAATTGGTATGCAGGAGATAAAAATGGGATTGGAGGTATTTATAATTTTGTCACCAAACGAGGAAGATGCAAAGGGAAAAGAAGCAAGATTAGTTGGTCTCAAGTTGAAACTGGCTCTTCTATAACATGGAAATATCCAAGTTGTATTCTAGAAGGAGATGGTGCAGTTGGTGAATTTTACTCTGTAGCACTAACTAATAATAAGCAAATAGCAGATACAGGGACAAAAATGATTCATATTGGAAAAAACACAAAATCAACTATTATCAGCAAAGGTATAAGTGCTGGAAAATCAAAAAATAGTTATAGAGGATTAGTTCATATGGGAAGCAAAGCATTTGGCGCCAAAAATTATAGCCAATGTGATTCATTATTAATTGGAGATCAAGCTTCTGCTAATACATATCCCTATATACATTCAAAACAAATGAATTCTAGTATTGAGCATGAAGCAAGTACTTCTAAAATATCTGAAGATCAATTATTCTACCTGAAAAGTCGAGGTATTAATTCTGAGGAGGCTGTGTCAATGATGGTAAGTGGATTTTGTCAGGATGTATTCAATAAATTACCAATGGAATTTGCATCAGAAGCTGATAGTCTATTGGGGCTTAAACTGGAAGGAACTATAGGAATGACTAAGGAGCCAAAAAGAATACTTCTAGAAGTTAAAAATCTACATGCAGGAATTGATGGTAATAGTATCCTTAAAGGTGTTAACTTAACAATATATGAAGGTGAAATACATGCGATCATGGGAAGGAATGGTAGTGGGAAAAGTACACTAGCCAAAATAATTGCTGGGCATTCATCTTATGAAATATCTGAGGGAGAAATATTATTAGAAAGTGAAAGTATAACCAGCTTAGAACCAGAAGAAAGATCTAACAAAGGGTTATTCCTAGGTTTTCAATATCCTGTAGAAGTTGCTGGTGTAAAAAATATTGACTTTTTACGAGCAGCAGTCAATGCAAGGCGTAAAGAGTTAAAAGAAAGCGAGCTAGATACATTTGAATTTGATGAAATCGTAAATAATACTCTAGGAATAGTGCAAATGAATAAGGATTTTCTAGAAAGAGGCGTAAATCAAGGCTTTTCAGGGGGAGAAAAGAAAAGAAATGAAATACTACAAATGGCTTTGCTTAAGCCTATAGTTTCTATTTTAGATGAAACAGATTCTGGTTTAGATATAGATGCTCTAAGAATTATTTCAAATGGAATAAATAAAATTCATTCAAAGAATAAAGCAACAATACTAATTACACATTATCAGCGCCTATTAAACGAAATCAAACCTGATTATGTTCATGTAATGAAAGACGGAAAAATTATTAAAACAGGTACCAAAGAACTCGCAATAGCCTTAGAAAAGTCTGGCTATGAAGGACTAGAGCAGGTGGAAACT------------ATGGATCCTAAG------------------------------------------ATTTACTGTGAATGGATA---------------TCACTCCCTCACACTAAAGGAGTATTAGCAAACAATCAAAAAGAAGGTAGAAAATTTCTTCAAGAATATGGAATTCCAAAGAAATCTAATGAGAAATGGCGTCTTACAGACCTAACACGTATGAATGAATTTTTTACACTTCCAGTTAATCAGAAAAAAAAC---------AAGATTTCTGTTGAAGTTAATAATAAAGCTAACAAAAAACAAATTAGTTTAGAT---ACAGATTCTCCGATT---------GAATGTCAAAGTCTACCAAATTATATTGAACAAATTAGTGAAAATGAATTA------------AAGAAATATTTTTCTAAGTTTTCCTTTAAGCAAAATAGAGATGATATATTCCTAAAAAAATTCAATGAAGCAATAAATAGTCAATTAATTGCACTAAAAATAAAAAAAGATAGTAAT------GCTTCATTAGAAATTATTTTGCCAAAAAGT---------AAAAATGGATTAAGTCCCTATAGGGTTATGCTAATCGTAGAAAAGGGTGCTAAATTAGACATACTAGAAATCTTAAATAGCGAAGAT------TTCTGTGCTCATAGTAACTTAATTGAAATTTATATTGAAAATCAAGCAATAGTCAATCATGGCTGTATCGCGATAGGTAAACAATATTCAAAGCTATTGAGCCATATATCTATCATACAAGAAAAAGAAAGTGTATATTCTTTTTGCTCAATGTTGGAAGACTGGTATTTCAGCAGAATAGAGCAACATATATTTCAATTAGATGGAAACGCTAGTACAAATATAAAAGGACTGCAAATAACATCTAACAGTGAAAATATTGAAACTCATTCTATAGTTAAATTTGGTGGTCCTAATGGGTCCCTCGAACAAATCCATAAAGCAATTGCAGCCAATGAGTCTCATTCTATATTTAATGGATTAATTGATGTGCCTCAAGTAGCGCAACAAACTAAAGCAAGTCAAATAAGTAAGAATCTGCTTTTGTCTTCTAACGCAAAAATAGATACTAGTCCGAAACTAAATATTATTGCTGATGATGTTCAATGTAATCATGGTGCAACAATTAGTCAATTAGAAAAAGAAGAACTTTTCTATTTACAAAGTAGGGGAATTGATCAGAATCTCGCGAACTCTCTAATAATCAATGGATTTTGCAATGAAATTTTGAATGGCATGCCATTAGAAATAACTAAATGGTCCTCTCTCTCAAAATATCTA---------------------ATGAAAAGTAAAAAGAATCTAGCTGAAATAACAAGAAAGGATTTTGAACTCTTTTCTTTAGGCTCTGAAAATAATGATTTAATTTATTTAGATCATGCAGCAACTAGTCAAAAGCCAAAATTTGTGATTGAGAGAATGGTTCATTATTACAAATATGAAAATGCAAATGTTCACAGAGGTGCTCATCAGTTAAGTGCCAAAGCAACTCAGGCATTTGAAGATGCCAGAGAAATAACATCACAATTTGTTCAAGCAAAGTCAAATAGAGAAATTGTTTTTACTCGCAATGCAACTGAAGCAATTAATTTAGTCGCATATTCATGGGGAGATTCTCAATTAAAAGAAGGAGACGAGATATTGATTACTTTAATGGAACATCATAGTAATCTTGTTCCATGGCAACTACTAGCAAAAAGAAAAGGTTGTAAGCTGCGTTATATTGGTATAACAAAAACAGGAGAATTAGATCTCAATGATCTAAAGAATAAAGTAAATGAAAAAACTAAATTAGTATGCCTTCTTCATGTCAGTAATACATTAGGAACCTGCAACCCTATTAAAAAAATCTCAGAAATTGCTCATAGTGCTGGAGCTTTAATACTCATAGATGCTTGCCAAAGCCTTGCCCACAAAAAAATAAATGTTGAAGCATTAGATATAGATTTTCTAGCTGGTTCATCTCATAAATTATGTGGACCAACAGGTTGTGGCTTTTTATGGGCTAAAGAAGAAATATTAGAAATAATGCCTCCTTTCTTAGCTGGAGGTGAAATGATACAAGATGTTTCTCTTCAAAAAAGTAACTGGTCCGATTTACCACACAAATTTGAAGCTGGAACTCCTGCAATAGGAGAAGCTATTGGTATGGGAGCAGCAATTTCTTATCTTCAGTCTATTGGTTTAGAGAATATAGGTTTATATGAGAAAGAACTGACACAATACTTGTTTAAAAATCTAGAAACTATAGAAGGAATTAGAATTTTAGGTCCCACTCCTGAACAACAG---CCCAATCGTGCACCTTTAGCAACCTTCTATATAGAAAATATACACTCTAATGATATAGCAGAATTATTAGATTCAAAAAATATTTGTATCAGAAGTGGCCATCATTGCTGCCAACCAATTCATGAATACTATGGAATAAGCTCAACTGCGCGTGCAAGTCTTAGCTTTACATCAACAAAAAAAGAAATAGATTTTTTTACTCAAGAACTGATGTCCAGTATTAATTTTATTAAGGAACATTCC---
>46234_Asp@SUF
ATGAGCGCATCCGTCACCACCTTAGTCAACCAACCTTACAAGTACGGCTTTGTTACCGATATTGAAGCCGATACTATTCCTCGTGGGTTAAGCGAAGATGTTGTCCGCCTAATTTCCGCCAAAAAGAATGAGCCGGAATTTATGCTGGAATATCGTCTCCGAGCATATCATCAATGGCTGAAAATGACAGAACCAACTTGGTCTCATGTCCAATATCCGCCTATTAATTATCAGGATATTATTTATTATTCCGCACCGAAACAAAAGAAAAAACTCAACAGTTTAGACGAAGTTGATCCGACTTTATTGGAAACCTTTGCAAAATTAGGTATTCCTTTAAATGAACAAAAGCGATTAAGTAACGTTGCTGTTGATGCGATTTTTGATAGTGTTTCTGTTGCGACTACATATAAAGAAAAACTTGCCAAAGATGGCGTAATTTTCTGTTCTTTTTCGGAAGCTTTACAAGAACACCCAGAATTAATTAAAAAATATTTGGGTAGCGTTGTTCCCATTGCTGATAATTATTTCGCAGCTTTGAATGCGGCTGTGTTTAGTGATGGTTCTTTCGTTTATATTCCCAAAGGCTTAAAATGTCCAATGGAATTGTCTACCTATTTCCGCATTAATACCGGAGATACAGGACAATTTGAACGGACTTTAATTGTCGCCGAAGCAGGAAGTTATGTTTCTTATTTAGAAGGTTGTACAGCGCCAATGTACGACAGCAACCAATTACACGCGGCGGTTGTTGAATTGGTAGCTTTAGATAATGCGGAAATTAAATATTCTACTGTGCAGAACTGGTACGCTGGTGATGTCAATGGTAAAGGCGGAATTTACAACTTTGTAACTAAACGTGGTTTGTGTCAAGGTGTCAATTCTAAGATTTCTTGGACTCAAGTAGAAACAGGTTCTGCGATTACTTGGAAGTATCCCAGTTGTGTTTTGATTGGTGATAATTCTGTGGGTGAATTTTACTCGGTTGCATTAACAAATAATATGCAGCAAGCTGATACTGGAAGTAAGATGATTCACGTTGGGAAAAACACCCGCAGCACTATTATTTCTAAAGGAATTTCTGCTGGTAAATCTAGTAATAGTTACCGAGGTTTGGTGAAGATTAATCCCACTGCGAAAGGTGCAAGAAATTATTCTCAATGTGATTCGATGTTAATTGGGGATAATGCTCAAGCTAATACTTTTCCTTATATTCAAGTTCAGAATAATACGGGAAAGGTGGAACATGAGGCTTCTACTTCTAAAATTGGTGAAGATCAATTGTTCTTTTTTGCTCAACGGGGTATTTCTTCGGAAGATGCTATTTCGATGATGATTAGCGGTTTCTGTAAGGATGTTTTTAATCAGCTTCCTATGGAGTTTGCTGTTGAGGCTGATAAGTTGTTGAGTCTGAAACTAGAGGGTAGTGTGGGTATGATTGTTGAGAATAGTGATTTGATTTTGTCGGTTAAGGATTTGACGGCTGATGTTGATGGAACTCCGATTTTAAAGGGGTTGAATTTGCAGGTTCGCGCTGGGGAAGTTCACGCGATTATGGGTCCGAATGGTTCTGGGAAGAGTACGTTTTCTAAGGTTTTGGCGGGACATCCAGCTTATACTGTGACTGGTGGTGAGGTGGTTTTTCAAGGACAAAATCTTTTGGAAATGGAAGCTGCGGAAAGAGCTAGGGGTGGTGTGTTTTTAGCTTTTCAATATCCTCTGGAAATTCCTGGTGTGAGTAATTTGGATTTTCTGCGGGTGGCTTATAATTCTCGTCGCAAATCTCAAGGTTTGGAAGAGGTTGACGCTTTCGATTTTGATGATTTGGTTGAGGAAAAGTTAGAAATTGTGAAGATGAATTCTTCTTTTCTGAATCGCAGTGTGAATGAGGGTTTTTCTGGTGGGGAAAAGAAGCGGAATGAAATTCTGCAAATGGCGATTTTAGAACCAAAGTTGGCGATTTTAGATGAAACTGATTCTGGTTTGGATATTGATGCTTTGAAAATTGTTGCTAATGGAGTTAATCAGTTAACCAATGCTGAAAATGCCACAATTATGATTACTCACTATCAGCGTCTTCTCGATTATATTGTTCCTGATTTTGTTCACGTTATGGCACAAGGACAAATTATCAGAAGTGGTGGTAAGGAGTTGGCGTTAGAGTTAGAATCTCGTGGTTATGATTGGGTTCTCGAAGAA---GCTTTGGGAGTGGGTATGTCTATTCCAGTTTCTCTTACTATTCCTAATTCTCTATTAGATAGAGATCCTTTTTTAACTGGTTTGTTAAATCAGGTAACT------GTATCGGAAAAGGATGATTGCTTAAAACAACTTCGTGACGGTGCTGCTAAATGGGTTCGTCATTCTGTTATTCCCAATACCCGCGAGGAAGAATGGCGGTTTACTGATTTATCATCTTTGAAACAGGTAGATTTTAAGTTAGGG---------ATGTTTCAGAAAACATCTTTAGGATCTGATATTTTACCTGAAGTTTCTCAG---CGGTTAGTGTTTGTTAATGGTGTTTACTCACCTGATTTATCTAATACTGAAAATTTACCTGCTGGGTTAATTGTTGGTAATTTGAATGTTTTATCCAGT---------GAGATTGTAGGGGAATATTTAGCTCAAGCGGAAGGTGCGAAGGAAGTTTTTACGGCTTTAAATACTGCGGCTTTAAATGATGTCGCTGTGGTATGGGTTGGTAAAAATGTGGTGCTGGAAACACCAATTCATCTATTATTTATTTCTGTTTCTGGTGAGTCTGCGACTATTTCCCAACCTCGCGTTTTAGTAGTAGCTGAAAGTAACTCTCAAGTAACTTTAATTGAAGAGTATATTGCATCTTCAGAGGGTGTTTACTTCACTAATAGTGTTACGGAAATTTGGGTAAATGAAAATGCTCAGGTGAGTCATAATAGAATTGCACGAGAAGGTGCTGCGGCTTTTCATGTTGGGAAAACTGCTGTTACTCAGGCGCGATATAGTCGTTATAGTTGTAATGCTGTGACGGTTGGGGGGAAAATCTCTCGTCACAATTTGGAGATTTTGCAAACTGGTGAACAAACGGAAACGACGCTGAATGGTTTAACTGTGATTGCTGATAATCAGGTGGCTGATACTCACAGTGCTTTGTCTTTAAATCATCCTCATGGTGTGAGTAAACAGTTACATAAGTGCATTATAGGCGATCGCGCTCATGGTGTCTTCAATGGTAAAATATTTGTTCCTAAACTGGCGCAATTAACTAACGCATCTCAATTAAATCGCAATTTGCTATTATCATCTAAGTCCAGAATTGACACCAAACCTCAATTGGAAATCACTGCTGATAATGTTAAATGCGCTCATGGTGCTACGGTCAGTCAGTTGGAAGATGATCAAATATTCTACCTGGAAAGTCGCGGCATTGATGAAAATAATGCTCGAAAATTATTAGTTAATGGTTTCGCAATGGAAGTTATTAACTTTATTCCTGTTGCTTCTTTGCGTGAGAGTTTGTTGAAAACTGTTACCAGTCTCACGAATAAAATGGTCATCACTTCTACCAAATCTCTCGCTGATAAAGTTCGTTCTGACTTCCCCATTTTACATCAGGAAGTCCACGGTAAACCCCTGGTTTATCTCGATAATGCAGCTACTTCTCAAAAGCCTTTATTCGTATTAAATGCTTGGCGTGATTATTACGAACAATATAATTCAAATGTCCATCGTGGCGCACATTTTCTCAGCGGAAAAGCTACTGATGCTTATGAGGGTGCGCGTGATAAAATCGCTAAATTTATTAATGCCAAATCACGCCAAGAAATTGTGTACACCCGCAACGCAACTGAGGCTATTAACCTAGTCGCTTACAGTTGGGGAATGAACAATTTACAGCCAGGAGATGAAATTATTCTCTCGGTCATGGAACACCATAGTAATATCGTTCCCTGGCAATTTGTCGCTCAAAAAACGGGTGCAATATTGAAGTTTGTGGAGTTGACGACCGAAGAAACTTTTGATTTAGAGCAGTTTAAAAACCTGATTTCTGAAAAAACAAAACTGGTGTCTATTCTGCATATTTCTAATACTTTGGGTTGCATAAATCCAGCTAAAGAAATAGCCGAAATTGCTCATAAATACGGTGCGAAGTTCTTACTTGATGCTTGTCAAAGTGTCCCCCATACTCCTATTGATGTTCAAGAACTAGACTGTGATTGGTTGGTAGCTTCTGGACATAAGATGTGCGCTCCCACTGGCATTGGCTTTTTGTATGGTAAGTTGGAATTACTAGAAGCAATGCCGCCATTTTTCGGTGGTGGTGAGATGATTGCAGAGGTATTTTTAGACCATTCCACCTATGCAGAATTACCCCATAAATTTGAAGCTGGTACTCCGGCTATTGGGGAAGCGATCGCCCTTGGTGCAGCGATAGATTATCTTACTAATATTGGTATGGATAAAATCCATGCTTATGAAGCGGAATTAACGGCTTATTTATTCGCGCAATTAGGGCAAATACCCCAAATTAGAATCCACGGACCGAAACCCAATGCTGAAGGGGAAGGGAGAGCCGCATTAGCAGCTTTTACGGCAGAAGGTGTTCACGCTAATGATTTAGCAACTTTGTTAGATCAAGAAGGTGTGGCAATTCGTTCTGGACATCATTGTACTCAACCATTACACCGTCATCTAGGTTTAGCAGGAACTGCACGGGCCAGTTTATCTTTTTACAATACCCGTGAGGAAATTGATGTTTTCATCAAAGCTTTGAAGGAGACTTTGGACTTTTTTGCTGGAGTGTTTGCT
>2054282_Csp@SUF
ATGAGTGCCACTGTAAAAACTTTAGTCAATCAACCTTATAAATACGGATTTATCACTGATATTGAATCTGATAGTATTCCCAAAGGATTAAGTGAAGAAGTCGTTAGGTTAATTTCTGCCAAGAAAAACGAACCTGAATTCATGTTGGAATTTCGCCTCAAAGCCTATCGCCAATGGTTGAAAATGACTGAACCACAGTGGGCTCATGTGGGCTATCCTAAAATTGACTATCAAAATATTATTTACTATTCTGCTCCAAAACAGGGTAAAAAGCTTAAAAGTTTGGATGATGTCGATCCTACTTTGCTAGATACCTTTGAAAAATTAGGTATTCCCCTATCAGAGCAAAAAAGATTGAGCAATGTTGCCGTTGATGCTATTTTTGATAGCGTTTCTATTGGTACTACCTTCAAGGAAAAATTAGCAGAAGATGGGGTTATTTTTTGTTCTATATCTGAAGCACTACAAGACCATCCTGATTTAGTTCAAAAATACTTGGGTACTGTTGTACCTACCGCTGATAACTTTTTCGCGGCTCTCAATTCCGCTGTATTTAGTGATGGTTCTTTTGTTTTTATTCCTAAAGGGGTAAAATGTCCCATGGAATTATCTACCTATTTCCGCATCAATAACGGAGATACAGGACAATTCGAGCGCACCTTAATTGTAGCAGAAAAGGGGGCATCAGTAAGTTATTTAGAAGGGTGTACCGCCCCCATGTACGACAGTAACCAACTCCATGCCGCCGTAGTAGAATTAGTCGCCCTTGACAATGCAGACATCAAATATTCCACCGTCCAAAACTGGTTTGCCGGGGATGAAAAAGGCAAAGGGGGTATTTATAACTTTGTAACCAAACGGGGATTATGTAAAGGAGTTAACTCCAAAATCTCTTGGACTCAAGTAGAAACTGGCTCGGCGATTACTTGGAAATATCCCAGTTGTGTATTAGTAGGCGATAACTCCGTTGGCGAATTTTACTCCATTGCCCTTACCAACAATATGCAACAGGCAGATACAGGTACAAAAATGGTTCATATCGGCAAAAATACCCGTAGCACCATCATCTCTAAAGGTATCTCCGCGGGAAACTCCAAAAATAGTTACCGTGGCTTAGTAAAAATGGGTAACAAAGCCAAAGGTGCAAGAAACTACTCTCAATGTGATTCCATGCTTATTGGTGACAATGCCGAAGCCAATACTTTCCCTTACATTCAGGTAGATAATAATACCGCAAGATTAGAGCATGAAGCCTCTACCTCCAAAATTGGAGAAGATCAACTGTTCTATTTTGCTCAAAGGGGTATTTCCGAAGAAGATGCTATCTCGATGTTGGTGAGTGGTTTTTGTAAAGATGTACTCAATGAATTACCCATGGAATTTGCCGCTGAAGCTGATAAATTATTAAGCCTCAAATTAGAAGGCACAGTGGGT------------ATGACTGAAACCATATTATCTGTTCGTAACCTCAGCGCCTCCGTAGATGGCACCCCTATTCTGAAGGGAGTAAATTTAGAAATAAAAGCAGGGGAAGTACACGCTATTATGGGGCGAAATGGCTCTGGAAAAAGTACCCTTTCCAAAGTTTTAACGGGGCATCCTGAATATGAAGTAACAGGGGGAGAGATTCTCTATAAAGGGGAAAACTTACTAGATAAAGAGCCTGATGAGAGGGCTTTGGCTGGTATTTTCTTGGCTTTTCAATATCCTTTAGAAATCCCTGGGGTAAGTAATTTAGACTTTTTGAGGGTGGCTTATAATGCCCGTTGTAAATTTTTAGGTTTAGAAGAAATCGACGCTTTTGATTTTGAAGATTTAATTGAGGAAAAATTGGGCATTGTCAAAATGGATTCTGCTTTCCTTAGTCGCAGCTTAAATGAAGGTTTTTCTGGGGGAGAGAAAAAGCGTAATGAAATCCTACAAATGGCTTTATTAGAACCTACTTTGGGCATTTTAGATGAGATTGATTCTGGCTTAGATATTGATGCTTTACGCATTGTTTCTGAGGGGGTAAATCAGTTACAAAAGCCTGATAATGCTTTCTTATTAATTACCCATTATCAAAGATTATTGGACTATATTAAGCCTGACTTTATTCATGTAATGTCCCAAGGAAAAATTGTTTTAAGTGGTGATAAAAGTTTGGCTATTGAGTTGGAAGAAAGGGGTTATGATTTCTTGGAAGATGAGCAATTAGTAGAGGTT---ATGTCTGATTCAGTGGCTACTTTACCTAATAACTTTCAAGTCAACAACGATGCTTATTTAGGTGGTTTATTACAGGTAGGACAA---TTTGACGATAATTTAGGCAGTTTTATTGAGCAAGTAAGACAAAAATCTGCTAATGAGATAGTTAAATCAAATATTCCTACCAGTAAAGATGAAGCATGGCGTTTTACCGATTTGACTGCTTTACAAAAAGTTGATTTTCATCGTCCAACGAAACAGAGTTTATCTAATTTTGTTTTAGATGGTTTTAAATTGCAAGAAGCGTCTAATTCTCGGTTAGTTTTCGTGAATGGTTTTTATGATGAAAATTTGTCTGATGTGTCTGGATTGCCCGATGGGGTTTATGTGGGTAATTTAGCTGATTTAGATGATAGTAAAAAAGAAAAAGTTGGTCATTTTTTAACTAAAAATCAACCTGAAAATGAAGTTTTTTCGGCTTTAAATACGGCAGGAATTAATGATGCTTTTGTGGTGTGGATTGATAAAAATATAGAGTGTCATACTCCTATCCATTTACTGCATATTGTGGCAAAGGAAGATTTACCTATTTTGGTGCAACCCCGTATTTTGATAGTGGGGGAGGTTAATTCTCGTTGTGAGATTATAGAATATTATGGTGCGACAAGCGGAAAGCCTTATTTTACCAATGCTGTCACCGAAATTCATTTACAGGAAAATGCTTCTTTAAATCATTGTCGTATTCAACGGGAATCGGGGGATGGTTTTCATATTGGCTTAAGTGCGATCGCCCAGCACCGTAACAGTAGTTATACTATAAATGAAATCAGTTTAGGTGGAAAATTGTACCGTCATAACCTAGACATTCTCCAAAAAGGTGAACAAACCCACACTAACCTCCATGGTTTATCCATGGTACAAGGAAAACAGATTGCTGATACCCATAGCCATGTGAGCTTAAATTATCCCTATGGTACCGTAAATCAACTTCATAAATATATTTTAGATGACTCTGGACACGGTATTTTTAATGGTAGAGTAAATGTGCCAAAACTAGCCCAAGAAACCAACGCTACCCAATTAAATCGCAATTTATTGTTATCTCCCAAAGCAAGGATTAACACCAAACCAGAGTTACAAATCACTGCGGATAACGTGAAATGCGCCCATGGGGCAACGGTTAGCCAATTAGAAGCCGATGAAATTTTTTATCTCCGTAGCCGTGGTTTAAATGAAAATGATGCCCGTCATCTTCTCCTCGATGCCTTCGCCGCCGAGATTATTGATAAAATTCCTTATAAATCCCTCATTCAACGGTTAACTCAGTGTGTCGCTTGTCGCACCATTGATATGACAGTAACTCAAGTAAGTGCGATCGATCCCAACATAAAAAAAGATTTTCCCATCCTTGACCAAGAAATCAACGGGCATCCCCTAATTTACTTCGATAACGCCGCCACATCTCAAAAACCCACCGCCGTTATCAACGCCCTCAGAAACTACTATGAGTTAAACAATGCCAACGTCCATAGAGGCGCCCATAGTCTTAGCGGAAGAGCAACCGATGATTACGAAGGGGCAAGGGATAAAGTAGCAAAATTCATTAACGCCCGTAGTCGGAACGAAATCGTCTATACCCGTAACGCCAGTGAAGCCATTAATGTGGTTGCCTATACCTGGGGTTTAACCAACCTCAAAGAAGGTGACGAAATTATCTTGAGCGTCATGGAACACCATAGTAACATAGTTCCTTGGCAAATTATCGCCCAAAAAACAGGGGCAAAAATCCGTTTTGTCGAACTTACCGACACCGAAGAATTTAACCTTCAACAATATAAAACCTTCCTCAACGAAAAAACCAAATTAGTATCCATCGTCCATGTTTCCAATACCCTCGGTTGCATCAACCCCGTAGAAGAAATCATTGATTTAGCCCATAAGCAGGGGGCAAAAGTATTAATTGATGCCTGTCAGAGTCTTCCCCATCTCCCCATCGATGTCCAAGCCATGGATTGTGATTGGTTAGTAGGCTCAGGACATAAAATGTGTGCTACCACAGGGATAGGATTTTTATACGGTAAGGAAGAATTATTATTAGAAATGCCCCCTTTCCTTGGGGGAGGAGAAATGATTGGGGAGGTATATCTTGACCATTTTACCTGCGGTGAATTACCCCACAAATTTGAAGCAGGTACCCCTGCCATCGGTGAAGCCATTGCCCTCGGTGCGGCGGTGGATTATTTAACGAATATTGGCATGGATAAAATTCACGCCTATGAGGAGGAATTAACGGCTTATTTATTTGAGAGGTTAAACAAAATTCCTAACCTAAAAATTTACGGCAATCAACCCACCCCAGAGGGTAAAGGAAGGGCTTGTTTAGCTGCTTTTAATGTTCAGGGTATCCATGCTAGTGATTTGGCTACACTCCTTGATAATGAAGGGGTTGCCATTCGTTCTGGGCATCATTGCACCCAACCTTTACACCGATATTTAGAAATTTCTGGTAGTGCGAGGGCTAGTCTTTATTTTTACAATACTTTTGAGGAAATAGATGTGTTTATTAAAGCTCTTCAAGAAACCATTGATTTTTTTACACAAATGATG---
>55529_Gtheta@SUF
AGCAAACGTAGTTTAAGAGAATTGGTTTCACAACCTTATAAATATGGTTTTCATACAGATATTGAAAATGAAGAATTTCCAAAAGGTCTTGATGAAGACATTATCAAAGAAATTTCTAAATTGAAATGTGAACCAAGTTATATGTTAGATTTTCGCCTGAAATCTTATATTTTATGGAAAAAAATGTCGTTACCTGAATGGGCTTGTTTAACCTATTTAAATATAAATTACCAAGATATTGTTTACTACTCTGCACCTAAAAATTCTACAAAGTTAGATAGTTTGGAAGATGTTGATAAGAAAATTTTAGAAACATTTGATAAGTTAGGTATTCCATTGAATGAACAAAAAAAGTTAGCTAATGTTGCTGTAGACGCTATTTTTGATAGTGTTTCCGTTGGTACAACTTTTAAACAAGAACTTTCAAATGTTGGGGTTTTATTTTGTCCTCTATCTGAGGCAACAAACAAATATTCAACTTTAGTTGAAAAATATTTAGGTTCTGTTGTCCCAATTGGTGATAATTATTTTGCAGCTTTAAATTCTGCGGTTTTTAGTGAAGGTTCATTTTGTTATATACCTCCTAATGTGAAATGTCCATTAGAATTATCTACTTATTTTCGAATTAATAATGAAAATTCTGGGCAATTTGAACGTACTTTGATTATTGCTGACTTTAATAGTTATGTAAGTTATCTAGAAGGTTGTACTGCTCCAATGTATGATAAAAATCAATTACATGCTGCTGTAGTTGAACTAATAGCTTTAGAAAATGCAGAAATTCGTTATTCAACTGTTCAAAATTGGTATTCTGGGGACACTAATGGTAAAGGTGGAATTTATAATTTTGTAACAAAACGTGGTTTATGTGCTGGTAAAAGTTCAAAAATTTCTTGGACGCAAGTTGAAACCGGTTCTGCTATAACTTGGAAATATCCAAGTTGTATTTTAGTAGGTGAAGATTCAGTGGGTGAATTTTATTCAGTTGCACTAACAAATAATTATCAGCAAGCTGATACAGGTACAAAAATGATCCATGTTGGTCGAGGATCAAAAAGTCGTATTATTTCGAAAGGGATATCTGCAGGTTATTCAAAAAATACTTATCGCGGACAAGTAAAAATTAATATAAATGCATTGGGTAGTATTAATAATTCGCAATGTGATTCGATGTTAATTGGTCCTTATTCACAAGCTAATACTTATCCTTATATTCAAGTTAGTAATGCTATGAGTCGTGTTGAACATGAGGCTTCGACATCTAAAATTGAAGAAGAACAGTTGTTTTATTTTCTGCAACGAGGAATTAGTGTAGAGCAAGCTATAAGTCTCCTAATTAGTGGTTTCTGTCGTGATGTATTTGTAAAATTACCTATGGAATTTGCGGTTGAAGCAGATAAATTGTTGAGTGTAAAATTAGAAGGAACAGTTGGT------------ATGAAAAAAAAGATCCTTGAAGTTACAAATTTACATGCTGCTGTTAATGAGATTAAAATTGTCAAAGGTTTAAATTTAGTCGTAAACGCTGGTGAAATTCATGCGATCATGGGTAAAAATGGATCCGGAAAAAGTACATTCGCAAAAATTATCGCTGGTCATCCAGATTACACTATTACGAATGGGGATATAACATATCAGCACACGTCTATTCTAGAACTTACACCAGAAGATCGAGCAAAAAGAGGAATATTCTTAAGTTTTCAATATCCAATAGAAATACCAGGAGTTACAAATGCTGATTTTTTACGCTTAGCATGTAATGCCAGACGGATCTACCAAGGCTTACCTGAAATGGAGCCTTTAGAATTTTTTGAATACATAAATAGCAAATTACCATTAGTTGATTTAAAACCAAGTTTCTTAACTCGTGATGTCAATGAAGGTTTTTCTGGTGGAGAAAAAAAACGGAATGAAATTCTTCAGATGTCTATATTGGATACCAAACTTGCCGTCTTGGATGAAACTGATTCTGGTTTAGATATTGATGCTTTACGAACAGTTGCGAATGGAATTAAGAGTTTAGCTAATGATGGGAATGCTATAATTTTGATCACTCACTATCAACGTTTATTAGATTACATAAAACCAGATTTTGTACACGTAATGCAAGAAGGAAAAATAATAAAAACCGGGTCAGCATCTTTAGCCCTAGACTTAGAAAAATATGGTTATGATTGGCTTAAAAATGAACTCAAA------------ATGTTCATTAATATTAAAACATCTAATATGACAAATCCTATGAAACAAAATAAATGGTTAGAATCGTTTATTAAAACTCAAAACTCA---------------GACATGCATCTATCTAATTGGAAAAAAATTGGGCTTAAACTAATAAAAAACTATACATTTCCTTCAAAAAATGATGAAGTGTGGAGGTTTACTGATCTTAAAAAACTATATAATTTGAATTTCAATAAACATCCAAGTGAAGATATT---------------------CTAGAATTTTGTGATAAAATAAATATTAAAATAATTTTTGAAAACGGAAAGTTAGTTTATTTTGATAAAACACTAAGT------AATAAAATGATTGAAATAAAAAAGTTCACTGAATTAAATAATGATGAAAAAAAAAAAGTTCTAGAATTATCTAATGAATGTGGTATTAGTGGGGGATTTTTTTCTATTTTAAATATTACATCTATTAATGATATTTATATATTAAAATTTAATGAAGATTTTACAATAGAAACAAACATCAATCTTATTTCAATTGGTGCTTCTAATGAAAATGAGATAGGATTTTCTAAAAGACTTTTGGTACTCTTAGAAAATAAATCTGAAGTTAAATTTAATTTAATAAATACATCAACTAAGGAAGATATTTATTTTGAAAATTCATGCATTAATTTTTATTTGAAAGAAAATTCTAATCTTGTTTTACAAAACATAAACAATTCTGTAGGTAGTTCAAACATTATGAATACAATTCACGTTGATTTAAATAAAGGCTCGTTTTTCACATTTAACTCAATTTCTTTTGGTGGAGATTTTGAAAGAATCAATATTGGAGTCGATATGAACGGACCGGAATCACAATGTAAATTAAATGGTGTATTTATAAATCACCAAAATAAAATAGCTGATATACACTCAAGAATTTCCCACAATTTTCCAAATTGTAAATCTTCTCAATTTCAAAAAAACATATTGAACAATTTTTCTCATGCTATTTTTGCAGGAAAAATACAAATTCAATTTGGTGCAGAAAATTCCGAAGCTGAGCAACTATGCAGAACATTGATGTTATCTCCAAAAAGTAGAATTGATTCTATTCCTATATTGGAAATAAACAACGAGAATGTTAAATGTTCTCATGGTGCTACTGTTTCTGATATCGATGATGAACAAATGTTTTATCTTATAAGTAGAGGAATTGAAAAAAAAATAGCACAGTTAATATTAATTAAAGGTTTTATAAACGAATCTCTCATTCCTTTACCTTTATAC---CTTAAAAACAGTATTGAAAAGAAAATTTTTTCGTTATTAGAA---------------------------------------------------------------------------------------------------------------------------------------------------------------------------------------------------------------------------------------------------------------------------------------------------------------------------------------------------------------------------------------------------------------------------------------------------------------------------------------------------------------------------------------------------------------------------------------------------------------------------------------------------------------------------------------------------------------------------------------------------------------------------------------------------------------------------------------------------------------------------------------------------------------------------------------------------------------------------------------------------------------------------------------------------------------------------------------------------------------------------------------------------------------------------------------------------------------------------------------------------------------------------------------------------------------
>2055792_Mbacterium@SUF
AGTTCTACCACAGCCCAAACCCTAGTCAACCAGCCCTACAAATACGGTTTCGTCACCGACATCGAGTCAGACACCATCCCCCGCGGCTTGAGCGAAGATGTAGTGCGGCTGATTTCCTCCAAGAAAAACGAACCGGAATTCTTGCTGCAATTTCGCCTCAAAGCATACCGCAAGTGGCTGACCATGACCGAGCCCACCTGGCCTCATGTCAACTATCCGGCGATCGACTACCAAAACATTATCTACTATTCCGCCCCCAAACAAAAGCCCAAACTCAACAGTTTGGACGAAGTTGATCCGACACTATTAGAAACCTTCGAGAAATTAGGAATTCCCCTATCCGAACAAAGGCGACTAGGAAATGTCGCCGTCGATGTCGTTTTCGACAGCGTTTCAATTGCGACAACCTTTAGAGAAAAACTAGCCAAAGACGGCGTAATATTCTGTTCCATCACAGAAGCCGTCAAAGATTATCCCGAACTAATCGAAAAATATCTCGGCACCGTCGTACCAGTCGGCGACAACTTTTTCGCAGCCCTAAACTCCGCCGTATTCACCGACGGTTCCTTCGTTTACATTCCCAAAGGCGTAAAATGCCCAATGGAATTGTCCACCTATTTCCGCATCAACAACGAAGATTCCGGCCAGTTCGAGCGCACCCTAATTATCGCAGAAGAAAACAGCTCTGTGTCTTACTTAGAAGGCTGTACTGCGCCGATGTTTGACACCAACCAACTCCACGCCGCCGTCGTGGAATTGGTAACAATGGACAATGCCGACATCAAATACTCAACAGTGCAAAACTGGTACGCCGGCGATGTTAATGGAAAAGGCGGCATTTACAACTTTGTGACTAAGCGCGGTTTGTGTCAAGGAGTCAATTCAAAGATTTCTTGGACGCAAGTAGAAACCGGTTCGGCGATTACTTGGAAATATCCCAGTTGCGTATTAGTCGGCGACAACTCCGTAGGTGAATTCTACTCAGTAGCGCTGACAAATAACAAACAGCAAGCTGACACCGGCACCAAAATGATCCACGTCGGCAAAAACACTCGCAGCACGATTATTTCTAAGGGAATTTCGGCGGGCAATTCTTCTAACAGCTATCGCGGCTTAGTGAAAATGGGGCCGAACTCTAAAGGCTCTCGCAATTATTCTCAGTGCGATTCGATGCTGATTGGCGATAACGCTCAAGCAAATACTTTCCCTTATATTCAAGTGCAGAACAATACTGCTAAAGTAGAACATGAAGCTTCGACTTCTAAAATAGGGGAAGAGCAATTGTTCTTTTTCGCACAGCGGGGAATTTCCGCAGAAAATGCTATTTCAATGATGATTAGCGGTTTCTGCAAAGATGTTTTCAATCAGTTACCGATGGAATTTGCTGCGGAAGCTGATAAGTTGTTGAGTCTGAAGCTCGAAGGAAGTGTCGGAATGATTGTTGAAAATAGTCAAGTGGTGTTATCCGTCCGCAACTTAACTGCGAATGTTGAAGATACCCAAATCCTCAAGGGTTTGAACCTAGAAATTAAAGCGGGCGAAATTCACGCCATCATGGGCCCGAACGGTTCAGGAAAAAGCACCTTATCCAAAATATTAGCCGGCCATCCTGCTTATACGATAACGGGCGGAGAAGTTACGTTTTTGGGACAAAATTTACTGGAATTAGCGCCGGAAGAACGCTCTCTGGCTGGCGTGTTTCTAGCTTTTCAATATCCTTTGGAAATTCCCGGCGTTAGCAATGTGGATTTCTTGCGCGTGGCTTACAATGCTCATCGCAAACATCGCGGATTGGAAGAATTGGATGCTTTTGATTTCCAAGATTTAATCGAACAAAAGCTGGATATTGTCAAGATGAATGCTGCCTTTTTGGAACGCAGCGTCAATGAAGGTTTTTCTGGCGGCGAGAAAAAGCGAAATGAGATTTTGCAAATGGCGCTTTTAGAACCGAAGTTAGCGATTTTGGATGAGACTGATTCTGGTTTGGATATCGATGCTCTCAAAATTGTTGCGGGCGGTGTGAATCAGTTGTCAAATGCTGAAAATTGTATGTTGGTGATTACTCACTATCAGCGATTGTTGAATTACATTATCCCTGATTTCATTCATGTCATGGAAAGTGGCAGAATTATCGCGACTGGCCCGAAAGAGTTGGCGCTGGAATTGGAAGAACGCGGTTATGACTGGGTTGTGGAAGAAGAAGCAGCAGGAGTAGGCATGAATACTCAAGTTGCT------------------------ACTAGAGAAATGTTTTTGGCTGGTTTGGTGAATCAGTGCGAA---CATCTCAAAAGTTCTGCTTACGGGTTGGATCATTTGCGCGACATTGCGGCTCAATACGTGCTGTCTTCTCATTTTCCGACGGTGAAGGATGAAGAATGGCGGTTTACTGATTTGTCGCCGCTGTTGCAAATTCCGTTGAATTTACCCCAGAGC---AATCTGTCGAAAATTAAGCTGTCTGATATTACGATGCCGGTGAAAGATAAGGCCAGATTGGTATTTGTCAATGGTTTTTATGCGCCGGATTTGTCAACGGTGAATAATTTGCCGATCGACTTTTATGTAGGTAATATATCCAACGCACCGGAAAAATATCAGCCACGCATCAGCGATGTCTTGAACAAACACAGACAACAAACTGAGGTGTTCACGGCTTTGAATATCGCCAGTTTAGTCGATTCTGCGGTGGTGTTCGTGCCCGCCAATATGTCCTTCGACCTTCCGATTCACTTGCTGTTCCTGACCGCACCAGGGGCATCTCCGACCATGTGCCAGCCACACTGTTTGGTTATAGCAGAGGCTGGAAGCAATGTAACGCTAATTGAGGATTACGCAACAATCGGTAATGTCGCTGCATTTACGAATGCTGTAACGGATGTTGTTGTCGGCGAAAATGCTGCTGTGAATCATGTTCGACTTCAGCGGGAAGCTGGGAATGTTGTTCATATCGGCACAAGTGCGATCGCCCAATCTCGCAATAGTCATTATACTTGTCATGCTATCAGCTTGGGCGGCAAAATATCGCGGCACAATTTAGAAGTATTTCAGCGTGGCGAAGCTACTGAAACAACTCTAAATGGTTTAACCGTAGCCTTTGGGGAACAGTTGTCTGACACTCACAGCTTGATTAGTTTTAATCACCCCCACGGTACAAGCCGCCAACTTCACAAGTGCATTGTAGGTAACAAAGCTCGCGCTGTATTTAACGGTCGAGTTTTCGTTCCGAAAGCCGCACAATTAACAGATGCCGGTCAACTGAGCCGGAATTTGTTGCTGTCACCAAGAGCCCGCGTAGACACTAAACCGCAGTTAGAAATTGTAGCTGACAACGTTAAATGTTCCCACGGTGCAACTGTCAGCCAATTAGAAGACGATGAACTCTTCTACTTGCAAAGTCGCGGCTTGGATTTAGAGAGAAGCCGCTATTTGCTGATAGATGCTTTCGCAGCAGAAATTCTGGATAAACTGCCAATTGTTGGTGTAGCGAAAATGCTTTCTACCTGCATGGCTATCCAAGAA------ATGACACTTATTCAAGAAAAAACATTAGCCTCAAAAGTGCGCGGTGACTTCCCAATTTTGAATGAAAAAGTCAACGGTAAACCCCTAGTTTATTTAGACAATGCAGCTACATCTCAAAAACCCCTAGCTGTCATCAACGCTTGGCGCGACTACTACGAAAAATACAATGCAAACGTCCATCGCGGAGCCCACACTCTCAGCGCACAAGCCACAGATGCTTATGAAGGTGCTAGAGATCAAGTTGCTGCTTTTATAAATGCGGCTTCGCGACAAGAAATTGTTTACACTCGTAATGCTACCGAAGCGATTAATTTAGTTGCTTACTCTTGGGGTTTGAAAAATCTGCAAGCAGGAGATGAAATCATCCTGTCAGTAATGGAACACCACAGCAATCTGGTGCCTTGGCAAATGATAGCTCAAAAAACGGGTGCGGTGCTGAAGTTTGTCGAGTTGACTGAGACTCAAGAGTTTGATTTAGAGCAGTTCAAAACGCTGATTTCCGATCAGACTAAATTAGTCTCAATCGTTCACGTTTCAAACACCTTGGGCTGCATCAATCCAGTCAAAGAAATCTGCGAAATTGCCCACACTTATGGCGCAAAAGTTTTAATTGATGCTTGCCAAAGCGTGCCACATATGGTAATAGATGTGCAGGCAATGGATTGCGATTGGCTAGTTGCTTCCGGGCACAAAATGTGCGCTCCCACTGGCATCGGTTTTCTGTATGGAAAGTTAGACTTGCTGAGAGAAATGCCTCCGTTTTTCGGCGGTGGCGAGATGATTGCTGACGTATTTTTAGAGCATTCAACTTATGCCGATTTGCCGCACAAATTTGAGGCCGGCACGCCTGCAATCGGAGAGGCGATCGCCCTTGGTGCCGCCGTCGATTATCTTACTAACATTGGCATGGATCAGATTCACGCTTGCGAAGCAGAATTAACGGCTTATCTGTTTCAAAAACTGCGGCAAATTCCAGAGATTAAAATCTATGGGCCGCAACCAGACAGCAACGGCGAAGGAAGGGCGGCGCTAGCGGCATTTACAGCCGGAGAAATTCACCCTCAAGACTTGTCTACGATGTTAGACCAAGAGGGAGTCGCGATTCGTTCCGGGCATCACTGCACGCAACCTTTGCACCGCTATTTGAACGTTTCATCTACTGCCAGAGCGAGTTTGTATTTTTACAATACTCGCGAAGAGATTGATGTGTTTGTGAAAGCATTGAAAGAGACGATCGACTTTTTTGGTGCGATTATGGGG
>448386_Gchorda@SUF
---------------------------------------------------------------------------------------------------------------------------------------------------------------------------------------------------------------------------------------------------------------------------------------------------------------------------------------------------------------------------------------------------------------------------------------------------------------------------------------------------------------------------------------------------------------------------------------------------------------------------------------------------------------------------------------------------------------------------------------------------------------------------------------------------------------------------------------------------------------------------------------------------------------------------------------------------------------------------------------------------------------------------------------------------------------------------------------------------------------------------------------------------------------------------------------------------------------------------------------------------------------------------------------------------------------------------------------------------------------------------------------------------------------------------------------------------------------------------------------------------------------------------------------------------------------------------------------------------------------------------------------------------------------------------------------------------------------------------------------------------------------------------------------------------------------------------------------------------------------------------------------------------------------------------------------------------------------------------------------------------------------------------------------------------------------------------------------------------------------------------------------------------------------------------------------------------------------------------------------------------------------------------------------------------------ATGAGCAGCTTC------------CAACTTCCTCAACCAGCCGAAGATGAAACATGGCTTGAAAGCATCCTTGCTTCCAGGCTGACT---------------GACCACCCCTTGCAAAAGCTCCGAGAAGCGGCTGATAAATGTGTTAACGACCTAGATATTCCCGGGCGTAAGACTGAGTCGTGGCGTTTCACACAACTTCGCTCCGTATATGCGTCCAGATACGTCGCAGCCATGTCCGCT------------AAGCAGTTCAGTGTTCATTATGTTCCCGATACGGCTGGCATCGTACTCGTTTTTGTTGATGGTATGTTTAGCAAGGATCTTTCCCTGCTTAACTGGACGGAAGCTGGTGGTTTTTTTGGATCCGTTACAGATTATAAGGGAGACATT---TCTCGCCTAACAACCATGTTCACTGAGCAAGAACTCGGCGGTGGTCTGTTTCCAACTGTCGGGCATGCCATATCTGCTGATGCAGCTGTGCTGCACATCCCTGCCGGGTTTTCTGTATCTCGCCCTGTCGCCATTCTCAATCTCCATTCAGGCGGTCCTCAGGCAACTGCTTGTGCCCCGCGACTAGCCATTATTGCGGAAGAAAGATCCAAGGTTGTGTTGCTTGAATCGCACGCTTCATTGGACGATTCGTACGGACTTATTTTGTCCGGAAGCACGATTTTCGTAGATCAGAAAGCCTCAGTCTCCCACTACCTCATTAACGATTGCGGGAACGATACACATTTTATAGGGAACGTGCATGCTGCTGTTCTGAAGAACGGAGCGTACGAGGTACGACCAATTAGCCTAGGTGGAAGTCTTGGGCGGTTTACTATTGGTGTTGACTTGAAGGAAGAAGAAGCACACAGTTTGGTGCACGGCGCAATAGTTGGGTTTGGGGACCAAGTCCATGATCTTCATTCCAGAATCTGTCATGATGCGCAGAGTTCCACTTCTAATCAGCTGCAGAAGAATATTGCAACTGACAGATCACGAGCCGTTTTCAACGGCAAAATCATAGTAACAACGAATGGCGACCAAACAGATGCCGATCAGCTATGCAGATCACTGTTGCTGTCCGACAGAGCTGGAGTGGACGCTATGCCAGTCCTCGAAATAGAAACAGATGACGTCAAGTGCACCCACGGTGCTACAGTGGCGGACCTGGAGGACGACGAGGTTTTTTATTGCCAAAGCAGAGGACTAACTCTGGAGCAAGCGCAATTTTTGATTGTTACTGGGTTTGCCAAAGAAGTGCTAGGGGATTGCCCATTCCCGACTGTACTGGAGCAAGTTTCGAAGAGAGTGGACTTTATCGCTTCTTCAATGACTGTCGCCAGACCGCGTACTATAGCAGACCCA------TCCCTCTTTCCAATTCTCTCCGAAATCGTCAACGACAAACCGCTTGTCTACCTCGATTCCGCTGCCACCTCACAGAAACCGCGTCAGGTCATCGACGCTATTCTGTCCTATTATGCCGCCACTAATTCTAACGTTCACAGAGGTGCCCATTCGTTAGCATCTCGTGCAACAGACGCCTTTGAACATACTAGAGATCTTATCGCCAATTTGATCAACGCCAACTCTCGCGATGAAGTCGTCTATACCAGAAATGCTACTGAGGCTATCAACCTGGTCGCCAATACGTGGGCGTTGCACAACCTGCAAAAGGGCGATACTATTATCGTTTCTGTTATGGAACACCATGCAAACCTCGTTCCTTGGCAAATGATTGCGAGTCGTACTGGTGCAAAAGTTGTTGCAGTACCGCTCACCCCGCAGCAAACCTACGATATTCACGCGTATAAAAGGCTTATGGAACAGCATGTCAGGCTAGTTGCATGTTCACATGTATCAAATGTTCTCGGTTGCATTAATCCGGTCCGTCAAATCGTCGAGGAAGCTCGTAAACACCAAGCTCTAGTCCTGCTGGATGCTTGTCAATCCGTGCCTCACATGCCTGTCGACGTGCAACAACTCGATGTAGACTTTCTTGTCGCGTCTGCACACAAGATGTGCGGCCCCACGGGCGTAGGCTTTCTCTACGGTAAGCAACATATTCTAGAGGACATGCCTCCGTTTTTAGGCGGTGGAGAAATGATTCATGACGTCTTCATAGACAGCAGTACTTACGCAAAACCCCCGCATAAATTCGAAGCGGGAACGCCTGCAATTGGTGAAGTGGTTGGGTTTGCTGCCGCTATCGAGTATCTCCAATCTATTGGCATGGATAAAATTCATCACTTTGAAACTGAGATGGCGCAATATCTGTATAATCGACTCACTGCCTTTCAGGAAGTGGAGGTGTACGGACCGCCTCCACCG---------------CGAGCAGCGCTTTGTGCATTTAATGTCAAAGGCGTGCATAGCGGTGATCTGGCAGTCATGCTTGACCTTGAGGGAGTCGCTGTTCGATCGGGCCATCACTGTGCCCAACCTCTGCACCGTGAACTTGGTATCAATTCTTCTGCACGAGCTAGTTTGTACATTTATAACTCCCCTGATGAGGTTGACAAGTTTATCGACGCTCTCAAGGAATCGGTGGATCTACTGGGCGGCACACTCACT
>1173263_Ssp@SUF
ATGACCGCAACGGTACAGGCATTAGTTAACCAACCTTATAAGTATGGATTTGTTACCCCCATTGAGTCAGACACTATTCCTAGGGGATTAAGTGAAGAAGTAGTTAGGATGATTTCCGCTAAAAAAAATGAGCCGGAATTCATGCTGGAGTTTCGATTAAGGGCATACCGTCAGTGGTTAAAAATGACTGAGCCTAAATGGGCAAATGTGGATTTTCCCAAGATTAATTACCAAGATATTGTTTACTATTCTGCCCCTAAGCAATCCAAGAAAAAATTAAGCCTTGATGAAGTTGATCCTGAACTCCTAGATACCTTTGAAAAGCTAGGTATTCCCATTTCAGAGCAGAAAAGGCTCTCTAATGTAGCTGTGGATGCAATTTTTGATAGTGTTTCCATTGCTACTACTTTCAGAAAAGATTTAGCAAAGGTAGGAGTGATTTTCTGCTCGATCTCTGAAGCACTGCATGATTATCCGGAGTTAGTTAAAAAGTACATGGGGAGTGTGGTTCCCATTGCCGATAATTACTACGCCGCCTTAAATTCCGCCGTATTTACCGATGGATCATTTTGCTATATTCCTAAAGGTGTGCGCTGTCCCATGGATTTGTCCACCTATTTCCGCATTAATAATGGTGATTCAGGACAGTTTGAACGTACCCTAATTGTGGCAGAGGAAGGTAGTTATGTTAGCTATTTGGAAGGTTGTACAGCCCCCGCCTTTGATACGAATCAACTTCATGCCGCCGTCGTTGAACTGGTAGCTATGGATAATGCCGAAATTAAATATTCTACAGTCCAAAACTGGTATGCAGGGGACAAGGAAGGTAAGGGTGGAATTTATAACTTTGTAACCAAGCGAGGTTTATGTCAAGGCGTAAATTCTAAAATTTCTTGGACTCAGGTGGAAACTGGCTCATCTATTACTTGGAAATATCCTAGTTGTGTCTTAGTTGGTGACAACTCTGTAGGTGAGTTTTACTCTGTGGCATTAACTAATAATAAGCAACAGGCAGACACTGGCACAAAAATGGTGCATATCGGTAAAAATACCCGTAGTAAAATTATTTCTAAGGGAATTTCGGCAGGCAAGTCGCAAAATAGCTACCGTGGTTTAGTCAAAGTTAGTCCCAAGGCAGTAGGAGCTAGAAATTACTCTCAGTGTGACTCCATGTTAATTGGTAGTGACTCACAAGCAAATACTTTCCCCTATATTGAAGTTCAAAATAGTACTGCTAAAGTTGAACATGAAGCTTCTACCTCGAAAATTGGCGAAGAACAACTGTTTTACTTTGCCCAACGGGGAATTGCGCCTGAGGATGCCGTATCCATGATTATTAGTGGCTTCTGCAAAGATGTATTTAATGCTCTACCGATGGAATTTGCCGTAGAAGCAGATAAGTTATTGGCTCTTAAACTTGAAGGTAGTGTTGGAATGATTGTAGAAAATAGTGAAGTCATTCTGTCGGTTAAAAATCTGACGGCAGAAGTAGAAGGTGTGGAAATTTTGAAAGGCGTAAACCTAGAAGTTAAGTCTGGAGAAGTTCATGCGATCATGGGACCCAATGGCTCAGGTAAAAGTACTTTTTCTAAGGTCTTAGCTGGACATCCCGACTACACAGTTACAGGGGGAGAGGTTACTTTTCTGGGCAAAAATTTATTAGAGTTGCCACCCGAAGAGCGATCGCGGGCTGGGGTGTTTTTGGCTTTTCAGTATCCCCTTGAAATCCCTGGTGTCACTAATGCTGATTTTTTAAGACTGGCATACAATACCTTACAAAAACAAAAGGGACTGCCTGAACTGGATTTACTGGATTTTGATGATTTTGTCCAAGATAAATTAAAAGTTGTAGAAATGAATCCAAGTTTCTTGCGCCGCAGTGTAAATGAAGGTTTTTCTGGTGGCGAAAAAAAGCGCAATGAAATCCTGCAAATGGCAATTTTAGAGCCAAAATTAGCAGTTTTAGATGAAACCGACTCTGGGCTGGATATTGACGCTCTCCGCATTGTCTCGAATGGGGTTAATCAATTGGCTAGTGCCGATAATTGCACAGTGTTAATTACCCACTATCAACGCCTATTAGACTATATTGTGCCAGATTTTATTCATGTGATGGAAAGTGGCAAAATTGCCATGACTGGTGGTAAAGAGCTAGCATTGGAGCTAGAAAGCCGAGGTTATGACTGGATTACGGAAGAGGTAGAGGCA---------------------------------------------------ATGATTGATCTATTTGCCCAAGACCTGTTATCACAGCAACCAAGT---TTTGATCATTCTCCTGCATGGTTAAGAACTTTACGTTCTGAGGCTAGCGATCGCCTGAATTATTTAAAATTTCCAACTCCTAAAGATGAAGAATGGCGCAATAATGATTTCTCAGAATTAAGAGATATTGGTTTTGCTTTAGTTAATGCTGTAGATAAATCTGAAAATATCCTCGATGCTCATATTTTGCCCGAATCCGCCGAAAGTTTAATTACATTCATTGATGGTAGGTTTTCTATTGAATTTTCTGCCCTTGAAGGATTACCAACGGGGGTATTTATCGGTAGCCTCAATAACTTTGGCATAGATTTAACCGCAAGTTTGTCTCCCCATTTGGGTAAGTATGCGGATGCTGAAGATTTCTTTGTGGCACTAAATACCGCCAGTATCGATGATGTTGCCGTGGTCTATATTCCAAAGAATCTCAACTTTATCCCTACGGTGCAGTTACTATTTGCCTCCCAT---------CAAAATACGATTTCCCAACCTCGTTGCCTAGTAATTGTCGAGTCTGGCGGCAGCTTAAATTTAGTAGAAACTCATATTGGACAGGAC---TCTCTGCATTTTTGTAATTCTGTGACGGAAATTTATGTAGGTGCAAATGCCCGTATTAATCACACCAAGGTACAAACCGAAAGTGATCAAGCGATTTGGATTTCCAATTGTGCGATCGTCCAGCAGCGTTCCAGTGCCTACATTAAAAATTCCATCGTTTTAGGTGCCAAAAAATCCCGCACCAATCTCCATATCCAGCAGTTAGGTGAGCATACGGAAACTTCCTTAAATGGGTTGACCTTAATTGGCGGAGAGCAAATAGCTGATACTCACTCCCAGATCGCCCATAATTTCCCCAATGGTACTAGTCAACAGTTGCATAAATGTATTGCCGACGAGCGATCGCATTGTATTTTTAATGGCAAAATTTTGGTATCCCAGGCTGCCCAACTTACTAATTCCAAACAACTCAGCCGTAATCTATTGCTTTCTCCCAAAGCTCGCATTGATACTAAACCCCAACTAGAAATTTTTGCGGATAACGTCAAATGCGCCCACGGAGCTACCATTAGCCAAATTGATGCCGATGAGCTTTTTTATCTCCAAAGTCGTTGCATCGATTTAGAAAGTGCCAAAAAACTCTTGACCTATGCCTTTGCTGCCGAAGTCATTACTCAAATTCCTGTTGATTCACTGAGGGAAAGTTTAAGTCAGTTAGTACTTGCTAAAACCCAT---ATGATTTTACTAAACTCTGAAACCTTAGCTAATCAGACCCGCCCAGATTTTCCCATCTTAGATCAAGACATTAATGGACATCCCTTGATCTATTTTGATAATGCTGCCAGTTCCCAAAAACCACTTCAGGTTCTCAATGCTTGGCGTAACTATTATGAACATGATCATTCCAATGTGCATAGAGGGGCACATACTCTGAGCCGTAGAGCCACAGAAGGTTACGAAGCCGCCCGTGACAAAGTGGCAAAATTTATTAATGCTCGTTCTGCTCAGGAAATCATTTATACCCGCAATGCTACCGAGGCGATTAACCTAGTTGCCTATAGCTGGGGTATGGCAAACCTCAAAGCTGGGGATGAAGTAATTTTGTCGGCAATGGAACATCACAGCAATATTGTCCCTTGGCAAATAGTGGCGCAAAAAACCGGGGCGGTTCTGAAATTTGTGCAACTAACTAAAAGTGAAGAATTTGACCTAGATCACTACAAATCCTTGCTGAGTGATCGCACTAAATTAGTATCCATCGTTCATATCTCTAATACCTTAGGCTGTATTAATCCAATTGCCGAGGTAATTACCCTAGCACATCATTACGGTGCCAAAGTCCTAATCGATGCCTGCCAAAGTGTCCCCCACATGCCCATTAATGTCCAAGAGATTGATTGTGATTGGTTAGTTGCCTCTGGACATAAAATGTGTGCGCCCACAGGTATCGGCTTTCTGTATGGCAAATCCGAGATTTTGAATCAAATGCCACCTTTTTTGGGCGGAGGGGAAATGATTGCTGAGGTGTATTTAGATCACTCTACCTATGCCGATTTACCCCATAAGTTTGAAGCAGGAACTCCCGCCATTGGTGAAGCGATCGCCCTTGGTGCTGCCGTTGACTATTTAACAGCGATCGGGATGGAGCGAATTCATCGCTATGAACAGGAATTAATCAGTTACCTAATACCCCAGTTGCAGGATATTCCTGAGTTAAAAATCTATGGCAACCTT---------------AACCACCGTGCTGGATTAGCATCGTTTAGTGCTACGTATATCCATGCCCATGATATTGCCCAATTATTGGATCAAGAAGGCATTGCCATTCGGTCTGGACATCACTGTACACAGCCCCTCCACCGCTACTTAGGCATAACTGGTACCGCTAGAGCTAGTCTATATTTCTACAATACTAAAGCTGAAATTGATGCTTTTATATTCTCCCTCAAAGAAGCGATCTCCTTTTTCCTCTCCATAGATTTA
>2162204_Psp@SUF
AATGCAAATACAGTTGATCAAATTGTTTCTAAACCATACAAATATGGTTTCACTACTGATATTGAAACAGAAAAGATAGATAAAGGTATTAACGAAGATATTGTGAGATTAATCTCACTCAAAAAGAAAGAGCCTGAATTTCTTTTAAATTTTAGACTTCGAGCATATAGTCAATGGTTAAAGATGAAAGAGCCCGATTGGGCGGAATTAAAATATCCTAAAATAGATTATCAAGATATTATTTATTATGCAGCACCAAAACAAAATCAAAAAAAAGCAAGTCTTGAAGAGGTTGATCCTAAACTATTAGAAACTTTTGATAAGCTTGGCATACCTTTAAGTGAGCAAAAAAGAATAGCAAATGTTGCTGTTGATGCTGTTTTTGATAGTGTTTCTATAGCTACAACCTATAAAGAAAAACTAGCAGAAAGTGGGGTTATCTTCTGCTCTATTTCTGAAGCTGTCTCTCTATATCCTGAACTTATTAAGCGTTATTTAGGCAGTGTAGTCCCAATAACAGACAATTTTTTTGCTGCACTTAATTCTGCAGTATTTAGTGATGGTTCCTTTGTTTTTATTCCAAAGGGAGTGAAATGTCCTATGGATTTATCCTCATATTTCAGAATTAATTCAGGAGATACTGGACAATTTGAACGAACCTTGATTATTGCAGAAGAAAGAGCATCGGTTAGTTATTTAGAAGGATGTACCGCTCCAATGTTTGATACAAATACTTTACACGCTGCCGTTGTAGAACTGATTGCTCTTGATGACGCTACTATTAAATATTCAACTGTGCAAAACTGGTATTCAGGAAATGAAAAAGGGGTTGGAGGTATATATAACTTTGTAACCAAAAGAGGAGAATGTCGAGGCAAAAGAAGCAAAATTAGCTGGTCTCAAGTCGAAACTGGTTCTGCCATAACTTGGAAATATCCAAGTTGCATTCTTAAAGGGAACGGGTCTGTTGGAGAATTTTATTCAATAGCGTTAACAAATAATTTCCAAAAAGCAGATACTGGGACAAAAATGATTCATGTTGGATCGAATAGTCGATCAAAAATAGTCAGTAAAGGAATAAGTGCTGGCAATTCAAACAATAGTTATCGTGGATTAGTACAAATTGGGCCTCAAGCTGAAAATGCTAGAAACTACAGCCAATGCGATTCTATGCTCATTGGAGATAAGGCATCAGCTAATACTTATCCTTATATCAAATCGAATCAACCAAATTCCAACATAGAACATGAAGCAAGCACATGCCGAATCTCTGAAGATCAATTATTTTACCTACAAAGTAGAGGGATTGATTTTGAAGAAGCAGTCTCAATGCTAGTTAGTGGATTTTGTAGTGATGTTTTTAACGAATTACCATTAGAATTCGCATCTGAAGCAGATAAACTTCTAGCTTTAAAACTAGAAGGTTCAGTTGGC---ACTAAAATCGACTCTACAACATTACTGGAAATAAAAGATCTTGTAGCTTCAGTAGAAGATCAACAAATACTTAATGGTGTCAATCTAAAAATAAAAGCTGGGGAAATCCACGCAATAATGGGTAGAAATGGATGCGGTAAAAGTACCCTTTCTAAAGTCATTGCAGGACACCCAGCATATAAAGTAATTTCTGGAAATGTATTATTCAAGAATCAAAATTTACTCGAATTAGAAGCTGAAGAAAGAGCTCGAATTGGCATATTTCTTGGATTCCAATATCCAATTGAAATACCAGGTGTTAGTAACCTAGAATTTCTTAGAGTAGCAACTAATAGCAGAAGAAAGGAAATAGGAGAAACTGAATTAGATACATTTGAATTTGAAGACTTAGTTCGTGCAAAATTAGATTTAGTCCAAATGAAGCCAACATTTTTAGAAAGAAGCGTAAATGAAGGATTTTCTGGTGGAGAAAAAAAGAGAAATGAAATACTTCAAATGGCTTTACTAAATCCTTCTGTAGCAATTTTAGATGAAACTGACTCTGGACTTGATATAGATGCATTGCGAATAGTTGCATCAGGAGTCAAAAAACTCTCTACAAAATCTACTGCAACAATTTTGATTACTCACTATCAAAGATTATTAAATGAAATAACCCCTGACTATGTACATATCATGTCAGATGGAAAAATCATGCAAACAGGTGGACCTGAACTGGCTATTGAATTAGAGAAAGAGGGTTATGACTGGCTAAATAAATATGAGGAAATAAAAGGAGACATGACCAATGAT---------------------------------------TTAATTGTTCAAAAATGGTTA---------------TCTATTCCTGAAGCAAAAGGAATATTAAAAAATATACAAGAAAGCGGAAAACAATGTGTCCCAAAAATTGGTTTTCCAACTCATAAAGAAGAAGATTGGAAGTTAACTAATTTAAAGCGTCTATCTAACATTCTTGAGTTAAATATTAATACGAATAAAGAAACAAACCATCAGATAGATATCAATAATTTACCTAATCCAGGGAAAGATAGAATTCTATTAAAAGATAATGGTAATCCCCAA---------GATAAAATCAAATTTCCAAAAGGAATAGAACCATTAACTGACTCTGAAATA------------GAAAAATCTATTGGTCAAACCTTAGAAGAGTGTCAGTGTCATAAAACATGGCCCATCGCAATTAATAATTCATCAATTAATCAAATATTGGCATTCAAAGTCAATGAAAATAATCTA------CCTGGAATAGAAATAATTATACCTGCAAAT---------AGTAAAGACTTTAATTCAAAAAGGATATTAATTCACCTTGAAGACAATGCAGAATTAAATTTATTAGAAGTAATACTAGGTTCTGAG------AGTTCTGCTCAAAGTCATATTATTGAAATAGTTATGGGTAAAAACTCAAAACTAAATCATGGATTAATAAGCCTTGGTAATAAAAAATCTAATTTATTAAGCCACATTGCAACGCAACAAAAGGAAAACAGTGAATATTCATTTACTTTTATTCAGGAAGGTTGGAATTTAAGTCGCTTGGAGCCACGTGTAGTACAAACATCAGGAAATGCAAAAACAAATCTAAAAGGACTACAAATTTGTAATAATAATGATCAAATTGCAACTCATTCATTTGTTAAATTTAATGGCCCAAATGGAGAATTAGATCAATTACAAAAAGCAATTGCAAATGATCAATCTCATTCAATTTTTAATGGTGTAATCGAAGTTCCTCAAATTGCACAACAAACAAAAGCAGCACAACTAAGTAGAAATCTTATTTTATCGAAACGAGCACAAATAGATACTAAACCACAATTGGAAATTATTGCTGACGATGTTAGATGCAGTCATGGTGCAACTATTAGCCAATTACAAGAAGAAGAAATATTTTATCTACGTAGTAGAGGCATCAATAATGAGAGCGCTAATGCTCTATTGCTAAAAGGGTTTTGTCAAGAAATTCTAAAGAATCTACCTTGTAATTCAACCTATTGGACTGCCTTCAATGATTTAATTAAAGGGTCTGAA---ATGCAG---AATGACAAAGTAGATCTTGCTGAATTCACAAGAAAAGATTTCCCAATCTTTTCTCAAAATGCAACAGGTAAAAATCTAATTTATCTAGATCATGCTGCCACTAGCCAAAAACCTATTCAAGTTATCGAGGCTATACAAGATTATTACAAACATAAAAATTCCAACGTCCATAGAGGTGCTCATCAATTAAGTGCAATAGCAACGGCGGAATTTGAGAATGCTAGGGAAATAACTTCAAAATTTATTAAAGCTAAATCTTCTGCTGAAATAGTTTTTACTCGCAATGCAACCGAAGCAATCAATCTTGTGGCTCAATCATGGGCAAGAAAAAATCTAAATGAAGGCGATCAAATACTTCTTACAATTATGGAGCATCATAGCAATATTGTTCCATGGCAAATAATTGCTCAAGAAAAGAAAGTAAAAATTAATTTCGCAAATATTACGCCTAATGGAGAACTCGATCTTGAAGACTTCAAAAGTAAATTGAATGATAGAACACGTTTAATTAGTCTGGTTCATATAAGTAATACCATTGGATGTTGTAACCCTATTAAAAAGATTGCGAAATTAGCTCATGCAAATGGTTCTTTAGTTCTTTTAGATGCCTGTCAAAGTTTAGCTCACCAACCAATTGATGTAACATCCATGAATATTGATTTTCTTGCAGGCTCTTCTCATAAACTTTGTGGTCCAACAGGGATAGGTTTTCTTTGGGCAAGAGAAGAAATTCTAGAAGAGATGCCACCTTTTCTTGGAGGTGGAGAAATGATTAATGAAGTATTTCTTGAATATAGTAATTGGGCAGAATTACCACACAAATTCGAAGCAGGAACACCTGCAATAGGAGAAGCTATAGGTCTAGGGAAAGCATTAGTTTATCTAAATAAAATAGGTCTAGAAAAAATTCATGAATATGAAAAAAATCTCACAAGAATTCTCTTTAATCATTTAAAAGAAATTGATCGTTTAAAAGTCTTAGGGCCTGAACCTGAAAAACAA---TCAAATAGAGGTTCTTTAGCTACATTTATAGTAGAAGATATTCACTCAAATGATCTTGCTGAATTACTAGATAGTGATAATATTTGTATT------------------------------------------------------------------------------------------------------------------------------------------------------------
>2107694_Ahegewaldii@SUF
ATGAGTGCGACCGTCAAAAACATCGTCAACCAACCTTACAAATATGGTTTTATCACGGATATCGAGTCCGAAACCGTACCCAGAGGGCTAACTGAAGACACCGTCCGCTTGATTTCGGCGAAAAAGAACGAACCCGAATTCATGTTAGAATTTCGCTTGAAAGCCTATCGGCAATGGCAAAAGATGACTGAACCGACTTGGCCGAATGTGAACTATCCAGCGATCGATTATCAGAATATCATTTATTACTCTGCACCGAAACAGAAAAAAAAGCTTAACAGTCTTGACCAAGTTGACCCCACTTTACTAGAAACCTTTGAAAAGCTGGGTATTCCCCTTTCTGAACAAAAACGACTGGGAAATGTGGCCGTTGATGCTATTTTTGACAGTGTTTCTATCGCTACCACCTTCAAAGAAAAATTAGCGAAAGACGGTGTTATTTTCTGTTCCATCTCGGAAGCATTACAAGAACATCCCGAACTCGTTCAGAAGTATCTCGGTAGTGTTGTTCCCGCAGGCGATAATTATTTTGCGGCCTTAAATGCTGCTGTCTTTAGCGATGGTTCATTTGTATTTATCCCCAAAGGCGTTACTTGTCCGATGGAACTATCGACTTATTTCCGCATCAATAACGGTGAAACGGGACAATTTGAACGAACTCTTATTATTGCAGAAGAAGGCGCATCGGTTAGTTATTTAGAAGGTTGTACCGCACCGATGTACGATAGTAATCAGCTTCATGCCGCAGTTGTGGAATTAGTCGCATTAGATAACGCCGATATTAAATATTCTACGGTGCAGAACTGGTATGCGGGTGATGCTAATGGGAAAGGTGGAATTTATAACTTTGTTACCAAGCGTGGACTCTGTAAAGGGGTTAATTCTAAGATATCTTGGACTCAAGTAGAAACCGGTTCCGCTATTACTTGGAAGTATCCCAGTTGTGTTTTAGTCGGTGATAACTCCGTTGGTGAGTTTTATTCCATTGCTTTGACTAATAACAAACAACAAGCCGATACAGGTACTAAAATGATCCATATTGGCAAAAATACCCGCAGTACGATTATTTCTAAAGGAATTTCGGCAGGCAACTCCCAAAATAGCTATCGTGGTTTAGTGAAAATGGGGCCAAAAGCAACAGGGGCCAGAAATTACTCTCAATGTGATTCTATGTTAATTGGGGATAATGCTGGAGCGAATACATTTCCTTATATTCAGGTAGATAATAACACTGCAAAAGTTGAACACGAGGCCTCTACTTCTAAGATAGGCGAAGACCAATTATTTTACTTCGCACAAAGAGGTATTTCTGAAGAAGATGCAATATCGATGTTAGTGAGTGGTTTCTGTAAAGATGTATTAAGTAAACTACCGATGGAATTTGCGGCCGAAGCAGATAAGTTATTGAGTCTGAAATTAGAAGGAACCGTCGGC------------ATGAGTGAAGTTATTCTATCTGTACGCAATTTAACCGCTAATGTTGATGGTACTCCCATTCTCAAAGGTGTCAATTTAGAAATCAAAGCAGGTGAAGTACACGCTATCATGGGGCGTAATGGTTCAGGAAAAAGTACCTTTTCTAAAGTCATCTCTGGACATCCAGACTATGAGGTGACGGGTGGTGAGATTATCTATAAAGGAGAAAACCTTTTAGATAAAGAACCCGATGAACGCGCTAAGAGTGGAATATTTCTCGCGTTTCAGTATCCTTTAGAAATTCCAGGAGTCAGTAACTTAGATTTTTTACGCGTTGCTTATAATGCGCGTCGGAAATATCTAGGGTTAGAAGAGTTAGACACCTTCGACTTTGAAGAGATAGTTGAAGAAAAACTAGAAGTTGTTCAGATGAACCCCGCTTTCTTGGGTAGAAGTTTAAACGAAGGGTTTTCCGGTGGAGAGAAAAAACGCAATGAAATATTACAGATGGCGTTACTCGAACCTACACTGGGTATTTTAGATGAAATAGACTCCGGTTTAGATATCGATGCCCTAAAAATTGTCGCTAATGGAGTCAACCAACTCGCAACACCCGATAATGCTTTCTTGGTTATTACCCACTACCAACGCTTACTCAATTACATTACACCAGATTTTGTCCATGTTATGTATGATGGACGCATTGTAACCAGTGGTGGAAAAGAATTAGCCCACGAGTTAGAGAATAAGGGTTACGACTTCCTCGATGAACAAGCTTTAGTGGAGGTG---ATGACATCAATTATTCTAGAACCC---------ACTAAAACAGACAACGACGAATATCTACAAAAATTAGTCGAACAAAATAAA------GCCAAAATATCCGCAGAATGGTTAAACGACTTGCGTAAAGATGCGGTTACGGAAATACAAAACCTAAAACTACCCCACCGCAAAGACGAAGAATGGCAATTTATAGACTTATCGGAATTACGTCAAACTAACTTTCAAACTGCCCAAAACGTCGAACTTTCCACCGAAGCGTTAAACCCTTTTATCTTACCCGAAGCGGGAGCAAGTCGTCTCGTGTTCGTTAATGGGTTTTATGCGGCAAATTTATCCGATGCTTCTACGTTACCCGATGGCGTATTCGTCGGCAATCTCTCCGAACTCGCCGCCAATGCTAAAGAGAAAATTGTCAAGTATCTTGGGCAACAAAAAGGA------GATGTTTTTACAACTCTTAATACAACCGATTTAAGCGATGCGGCGGTAGTTTGGGTAAATCCCGATATTGTCGTAGAAACGCCGATTCATCTCCTCTTTTTGACGATTATTAGTAAAACGCCGGCTATTTCCCAACCGAGAATTTTAGTCGTAGCCGAAAGAGGTGCAAAACTCCAATTAGTCGAATATTATGGCGCAGTAGCGAATTTACCGTATTTGACGAATGTCGTTAGCGAAATCTATATAGAAGAGAATGCCGAAATAAATCATACTCGGATACAGAGAGAGTCAGGGGATGGTTTCCAGATTGCGAGAAGTGCGATCGCTCAATCTCGTGATAGCCGTTATACTTGTAATGACATCAATTTTGGTGGAAAACTGTCCCGTCATCAACTCGACATTTATCAAAACGGTGAACAGACAGAAACCAATTTATATGGATTAACCTTAATTGGGAGAGAACAAACCTCAGACACCCACAGCGCAATCTATCTAAATCATCCCTATGGAACCACAAATCAGTTACATAAATGTATTGTAGATAATTCGGCTCATGCTGTATTTAATGGTAAGGTTTTTGTTCCTAAAGCCGCACAAATGACCAATGCAGCCCAATTAAACCGAAATCTTGTATTATCGCCCAAAGCAAGAGTTAATACAAAACCAGAATTACAAATTACAGCCGATAATGTTAAATGTTCTCACGGTGCAACAGTTAGTCAACTAGAAGCCGATGAACTATTTTATCTCAGAAGTCGCGGTTTAACTGAAGACAATGCCAGACATTTATTATTAGATGCTTTTGCTGCCGAGATTTTAGATAAAATTCCCCTAAAATCCTTACGACAAAGATTAAGTCAATGTGTCGCGTGTCGAACAATTGATATGACTATTATTCAAGAAAAAAATATAGCAGATAAAGTTCGTTCTGATTTCCCCATATTGAATCAGAAAATACACGATAAACCTTTAATTTATCTAGATAATGCCGCGACTTCACAAAAACCCGAAGCTGTATTAAAAGCATTACAACAATATTATGAATACGATAACGCCAATGTTCACCGAGGCGCACATACATTAAGTGTACGCGCAACAGAAGGATATGAAGCAGCAAGAAATAAAGTTGCAAAATTGATTAATGCTGCATCGCGTCAAGAAATTATTTATACTCGTAATGCCACAGAAGCCATTAATATAGTTGCTTATAGTTGGGGTTTAACTAATCTAAAAGCAGGTGATGAAATTATTCTTACCGTCATGGAACATCATAGTAACTTAGTTCCCTGGCGTATTATAGCCGAAAGAACAGGGGCAATTATAAAATATGTCGGTTTAACCGAAACAGAAACCTTTGACTTAGAACAATATAAAACCCTGCTAAGTGAGAGAACAAAACTTGTTGCAGTCGTGCATATTTCTAATACATTAGGTTGTATAAATCCTGTTGAAGAAATCGTAACACTGGCCCATCAAGTCGGTGCAAAAGTACTAATTGATGCTTGTCAAAGTGTTCCCCATTTTCCCATTAATGTACAACAAATCGACTGTGATTGGTTAGTCGCCAGTGGTCATAAAATGTGTGCGCCAACTGGGATAGGATTCTTATATGGGAAAAAAGAAATATTAGACGCAATGCCCCCATTTTTTGGCGGTGGTGAAATGATTGCCGATGTATATTTAGACCATTTTACCAGTAACGAATTACCCCACAAATTTGAAGCAGGAACCCCCGCAATTGGAGAAGCGATCGCCCTTGGTGCTGCGGTAGACTATTTAATGGGGCTAGGTATGGATAATATTCATGCTTATGAAGAAGAATTAACCGCATATTTATTTAAAAAACTTGCAGATGTGCCTAAACTAAGAATATATGGGCCAAAACCAACAACAGAAGGAAAAGGACGTGCAGCATTAGCCTCATTTAACGTAGAAAATATTCATGCTAGTGACTTATCTACCTTATTAGACCATGAAGGAATCGCCATTCGTTCTGGTCATCATTGTACCCAACCTTTACACCGTTTACTAGAGGCTTCAGGTAGTGCGAGGGCGAGTCTATATTTCTATAATACCCGTGAAGACATCGATCGATTTATTGTGGCGTTGCAAGATACGATCGATTTTTTCGGCAGTATGATGGAT
>2107693_Csp@SUF
ATGACTGCAACTGTCAAAACGTTAGTTAACCAACCCTACAAATACGGTTTTATTACCGACATTGAGTCAGACACGATTCCCCGTGGACTTAGTGAAGATGTAGTACGCTTAATTTCGGCGAAAAAAGAAGAACCGGAATTTATGTTAGAGTTCCGGCTTAAAGCCTATCGTCAATGGCTGAAAATGACCGAACCTACTTGGCCCAATGTCAAGTATCCAACTATTGATTATCAAAATATTATTTATTACTCTGCTCCTAAGCAAAAAGCAAAGCTCAATAGCTTAGATGAAGTAGATCCTACACTTTTAGAAACATTTGAAAAGCTAGGAATTTCGTTATCTGAGCAAAAACGTCTATCTAACGTAGCGGTAGATGCAATTTTTGACAGCGTATCTGTAGCTACAACTTTCAAAGACAAACTAGCTAAAGATGGCGTAATTTTCTGCTCAATTTCAGAAGCCTTAAAAGAACACCCAGAATTAGTCAAGAAATACTTAGGTAGTGTTGTTCCCGCCGCAGACAACTATTTTGCCGCCTTAAATGGCGCGGTATTTAGCGATGGCTCTTTTGTCTACATTCCCAAAAACACAAAATGCCCGATGGAACTATCTACGTATTTCCGCATCAATAGCGGCGATACAGGGCAGTTTGAGCGGACTTTGATTGTCGCAGAGGAAGGTAGCTCAGTTTCGTATCTAGAAGGCTGTACAGCCCCCATGTACGACACAAACCAACTACACGCGGCGGTAGTCGAGTTAGTTGCTTTAGACAATGCAGAGATTAAATACTCCACAGTTCAAAACTGGTACGCTGGCGACGCAAACGGCAAAGGTGGAATTTACAACTTTGTTACCAAGCGGGGATTGTGTCAGGGAGTCAATTCTAAGATTTCATGGACGCAAGTAGAAACAGGTTCGGCGATTACTTGGAAGTACCCCAGTTGCGTACTTGTAGGCGACAACTCGGTAGGTGAATTTTACTCGGTAGCACTTACCAATCACAAACAGCAAGCCGATACCGGGACAAAAATGATTCATGTGGGCAAGAATACCCGCAGTACAATCATTTCTAAAGGCATTTCGGCGGGTAACTCCTCTAATAGTTATCGGGGTTTGGTGAAAATCAACCCGAAAGCTGAAGGTGCTAGGAATTATTCGCAATGCGATTCAATGCTAATTGGCGATAACGCTAGCGCGAATACTTTTCCTTATATTCAGGTACAAAATCCGGCGGCGAAGGTAGAACATGAAGCGTCTACTTCCAAAATTGGCGAAGATCAATTATTTTACTTCTCCCAACGCGGTATTTCCTCAGAAGATGCGATTTCAATGATGATTAGCGGCTTCTGCAAGGATGTATTCAATCAATTGCCAATGGAATTTGCTGTAGAAGCGGATAGGTTGTTGAGTTTGAAGTTAGAAGGAAGTGTAGGGATGATTGTTGAAAATAGCGATGTTTTGTTGTCAGTAAAAAACTTGACGGCCCAAGTAGACGGAAATTCGATTTTAAAGGGTGTGAATCTGGAAGTAAAAGCCGGAGAGATTCATGCAATTATGGGCCCTAACGGTTCGGGTAAAAGCACTTTTTCTAAGGTAATAGCAGGACATCCGGCTTATGATGTGACTGCGGGAGAAGTAACTTTTCAAGGCGAGAAGTTGCTAGAAATGGAAGCGGAAGAACGTGCGAGAGCAGGTGTATTTCTGGCGTTTCAGTACCCATTAGAGATTCCAGGAGTTAGCAACCTAGACTTTTTGCGCGTAGCTTATAATTCTCGCCGCAAACAGCAAGGTTTAGAGGAATTAGACTCTTTTGATTTTGATGAGTTGGTGCAAGAAAAGCTAGATATTGTCAAAATGAATCCAGCTTTTTTAAGTCGTAGCGTCAATGAAGGTTTCTCCGGTGGAGAGAAAAAGCGCAACGAAATCTTGCAAATGGCAATATTAGAGCCGACAGTAGCAATTTTAGATGAGACAGATTCGGGTTTAGATATTGATGCGCTGAAAATTGTTGCTAATGGTGTAAATCAGTTAGCAAGCGCCGATAATGCCACAATTTTAATTACTCACTACCAACGGTTGCTAAATTATATTGTCCCGGATTACGTTCATGTAATGGCAGAAGGGCGAATTATCAAAAGTGGTGGTAAAGAGTTGGCGTTGGAATTAGAATCGCGCGGTTATGAGTGGGTGCTACAAGCG---GTAACGGAGGTAGGGATGCAGTTACTT------------AATCTAGAGGAGTTAAAAGACAAAGATGCTTATCTCAGCGAGTTATTAAAGCAGTGTCAAGCACTAGAACCAGAATTAATATTATTGTTGCAGGAATTGCGCGATCGCACCTCCTCCCTAATCCATCTAGCCACCTTACCCACAACCAGAGATGAAGAATGGCGCTTTACTGATTTATCAGCTTTGCGTCAAGTAAAATTCACTAATGTAGAGACATTG------GCAACGGCTAACATTGAATCGTTAATCTTACCGGAAGCTGCAAACAGTCGTTTAGTGTTTGTCAATGGCGTTTATGCACCCCAGTTTTCGGCGATTGCAAATTTACCCGATGGAATTACAGTTAGTAATTTAGCTGGTTTACCAATAACTCATCGCTCTCGGATAAAAAACTATCTAGCTCAACAGCAAGGCGCAACAGAAGTTTTTACAGCCTTAAACACTTCTGCTATAAGTGATGTGGCGATTGTGTGGGTAGGCAAAAATGTTGTAGTCAATGCGCCTATTCATCTATTATTTGTTTCTACAAGCGAA---CAACCAACTATTTCTCAACCGCGTTGCTTGCTGGTGGCGGAATCTGGTAGTAATGTGACGGTGATTGAGGAATACAAAAACGCTGCAGATACGGTTTACTTTACTAATTCAGTTACGGAAATTTGGGTAGAAGAAAATGCCGAAGTTAGCCATACTAGAGTTGAGCAAGAAAGCTTAGAGGCTTTTCACATCGGTAAAACGGCGGTTTCTCAAGCGCGCTCGAGTCGCTATACTTGCTACGCGGTGAGTCTTGGTGGTAAATTATCGCGTCACAACTTAGAAGTTTTCCAAGCTGGCGAACAAACAGATACTAATTTATTTGGCTTAACGGCAATATCTGGTAACCAAGTCGGCGATACTCATAGTGCGATCGCTCTTAATTATCCTCATGGTACAACCAATCAGTTACATAAGTGTATTGTGTCTGAGAAGTCGCATGGAGTGTTTAACGGCAAAGTTTTTGTACCTAAACCTGCTCAATTAACGAATGCAGCGCAGTTAAATCGCAATTTATTACTGTCTTCTAGAGCAAGAATTGATACCAAGCCTCAGTTAGAAATTACAGCAGATAATGTCAAATGTTCTCACGGTGCAACAGTAAGTCAATTAGAAGATGATGCAATTTTTTACTTACAAAGTCGCGGTATAAATGCCAGCGATGCGCGAAACCTTTTAGTTAATGCTTTTGCGGCGGAAATTATTAATCAATTGCCTTTAAGTTCGTTGCGCGAAAGTTTGACTAATGCTGTTAAGTCTTTTTCCACAATTATGACAATTACTAAAGAAAAAACTCTTGCTGATTTAGTCCGTGCTGACTTCCCAATTTTACACCAACAAGTTAACGAACATCCTTTAGTGTATTTGGATAATGCGGCTACTTCGCAAAAGCCAATCCAAGTTTTAAATGCTTTACGAGACTATTACAAACAGTATAATTCTAATGTTCATCGAGGTGTACATACTCTTAGCGCCAAAGCTACCGATGCTTACGAAGGTTCCCGCGATAAAATTGCCGCTTTTATAAATGCAGCTTCTCGTCAAGAAATTGTTTTTACTCGTAATGCAACCGAAGCAATTAATTTAGTTGCTTATAGTTGGGGTACTAGCAATTTAAAGACTGGCGATGAGATTATTTTGTCGGTGATGGAACACCACAGTAATTTAATTCCTTGGCAATTGTTGGCGCAAAAAACTGGAGCGGTACTAAAGTTTGTTGAATTAAATGAAACTGAAGAATTTAACTTAGAACAGTTTAAAACTCTAATTTCAGATAAAACAAAATTAGTCTCCGTTGTTCATGTTTCTAATACTTTAGGCTGTATTAATCCCGTTCAAGAAATTATTGCGATCGCTCACAAGTACGGTGCTAAGGTATTGCTAGATGCTTGCCAAAGTGTCCCTCATATGCCTATAGACGTACAAAAGCTAGATTGTGATTGGCTAGTCGCTTCTGGTCATAAAATGTGCGCTCCTACAGGTATCGGCTTTTTGTATGGAAAGTTGAAATTGTTGCGCTCTATGCCCCCATTTTTGGGCGGTGGTGAGATGATTGCCGATGTATACTTAAACCATGCTACCTATGCAGATTTGCCACATAAATTTGAAGCAGGTACGCCAGCTATAGCAGAAGCGATCGCATTAGGGGCAGCAGTAGATTATCTTACTAATATTGGTATGGATAAAATCTATACTTATGAAGCCGAATTAACCGGGTATTTATTTGAGCAACTAGCGCAAATTCCCGAAATTCGTACTTATGGCCCTTTACCTAAAGTAGCAGGTTTTGGTAGAGCCGCCCTTGCTGCTTTTACGGCGGGAGATGTGCATCCTCACGACTTATCTACCATGTTAGACCAAGCTGGGGTGGCGATTCGTGCAGGACATCATTGCACGCAACCATTACATCGATATTTAAAAGCTCAATCCACCGCACGCGCTAGTTTATCTTTTTATAATACTCGTGCAGAAATTGATGTTTTTATTACAGCTTTGAAAGAAGCTGTAGAGTTTTTTGGGAGCATTTTT---
>317619_Phollandica@SUF
ATGAGTCCAACCGTTCAAACCCTGGTCAACCAACCCTATAAATATGGTTTTGTCACCGACATTGAAACCGACAAAATCCCCAAGGGGTTAAGTGAAGATGTCGTTCGCCTAATTTCCGCTAAAAAGGGCGAACCAGACTTTATGTTGGAATTTCGGCTCAAAGCCTACCGCCAGTGGCTGAAGATGGCGGAACCGGACTGGGCAGCCGTGGGCTATCCCACCATTGATTACCAAGATATTATTTATTACTCGGCCCCCAAGCAAAAGCCGAAGCTCAATAGCTTGGATGAAGTCGATCCGGCTCTATTGGAAACCTTTGAAAAACTGGGCATTCCCCTATCGGAACAGAAGCGCCTAGGCAATGTGGCCGTGGATGCAGTCTTCGACAGTGTTTCCATTGCCACCACCTTTCGGGCACAGTTGGCAGAGCATGGGGTTATTTTCTGCTCGATTTCCGAAGCGGTAGCCGAGTACCCCGACTTAATTAAGCGCTATCTGGGTAGTGTCGTCCCCGTGGCGGATAACTATTTTGCTGCCTTGAACTCAGCCGTCTTTAGTGATGGCTCTTTTGTCTATATCCCCAAAGGGGTGGCCTGCCCCATGGAATTGTCCACCTATTTCCGCATTAACAGCGGCGATTCGGGTCAGTTTGAGCGCACCTTAATTGTGGCAGAAGAAGGCAGTCAGGTGAGCTACCTGGAGGGCTGCACGGCTCCCATGTTTGACACCAACCAACTCCATGCGGCGGTGGTGGAATTGGTGGCCTTGGACAATGCGGACATTAAATATTCCACGGTGCAAAACTGGTATGCCGGGGATGAGAATGGCAAGGGTGGCATCTATAACTTTGTCACAAAGCGGGGACTCTGTAAGGGGGTGAATTCCAAAATTTCCTGGACCCAGGTGGAAACGGGATCGGCCATTACCTGGAAATACCCCAGTTGCATTTTGGTGGGGGATAATTCCGTCGGGGAATTTTACTCGGTGGCCCTCACCAACCACTGCCAGCAGGCAGACACGGGCACCAAAATGATCCATGTGGGCAAAAATACCCGCAGCACCATTATTTCTAAGGGAATTTCGGCAGGTCGCTCCCGCAATAGCTATCGCGGCTTGGTGAAAGTCGGTCCCAATGCCCAGGGGGCGCGGAACTATTCCCAGTGTGATTCCATGTTGGTGGGCGATCGTGCCCAAGCCAATACCTTCCCCTATATTCAGGTGCAAAATCCCAGCAGCAAGGTAGAACACGAAGCCTCTACTTCCAAAATTGGAGAAGATCAGCTTTTCTACTTCCAACAGCGGGGAATTTCTGCGGAAGATGCCATTTCCATGATGATTAGTGGCTTTTGTAAAGATGTCTTTAATCAGTTACCCATGGAATTTGCGGTGGAGGCCGATCGCCTGCTGAGCTTGAAGTTGGAAGGCAGCGTGGGC---ATTAATGCCAATGCTGAGACCATTATCTCGGTCAAGGATTTAACCGCTAGGGTTGATGATGTCCCCATTTTGAAGGGGGTCAACTTGGACATTAAGGCGGGGGAAATCCACGCCATTATGGGTCGCAATGGGTCCGGTAAAAGCACCCTGTCTAAGGTGCTGGCGGGCCACCCTGCCTATGAGGTCACCGGGGGATCTGTGGTCTTCCAAGGTCAGGACTTGCTGGAACTGGCGGCAGATATCCGCGCCCAAAAGGGTATCTTTTTAGCCTTTCAATATCCCCTCGAAATCCCAGGGGTGACCAACCTGGATTTCCTGCGGGTGTCCTACAACAGTCGCCAAAAAGCGAAAGGCTTAGAGGAATTGGATGTCTTTGACTTTGATGACCTGATCCAAGACAAGTTGGATATTGTCAAAATGGATCCGTCCTTCTTAACCCGCAGCGTCAACGAAGGCTTTTCCGGCGGCGAAAAGAAGCGCAACGAAATTCTGCAAATGGCCCTCTTAGAACCCACCTTAGCCATTTTGGATGAAACCGATTCCGGTCTCGACATTGATGCCCTGCGCATCGTGGCCGACGGAGTCAACCAATTGACTAACCCCACCAATGCGGTCTTGATGATCACCCATTACCAGCGGCTGCTGAGCTATATTCAGCCCGACTTTATCCATGTGATGCACGCTGGACAAATTATTCGCACCGGCGGTAAGGAATTGGCCCTGGAACTGGAAGAAAAGGGGTATGACTGGATTGATGATTTAGTGCTAGTGGAGGTGGCGATGGTTGTGCAAATCGCCCCCGACCCCCAAACCAGTGGGGAGAAGCGATCCAGCTACCTGGCCCACCTTCTGGCCCTCGGCCAATCGGTTCCCTCCTCCCTTCCCCCCGCGATCGCCACGGCCCAAGCCCAAGCCGCTGCCCGCATCCCAGAATTAGCCATTCCCTCCAGCCGCCATGAAGATTGGCGCTTTACGGATCTGTCGGCCCTGGTGCAATTACAATTCCAAGCCACCCCCCAGGTTTCCTTTACCCTGGGGCAGTTGGCCGCGTTGACCATTGCCGAAGCCCGCCAT---CGTTTGGTGTTTGTGGATGGCCACTATAGCCCCAGTTTGTCGTCCGTGGAGGACTTGCCAGCGGGGGTCACCCTGGGCAATATTCACCAGGCCGATCCC---------CAACGCTTAGCCCAGGTGCTGGGACAACAACCGGGCAATGAAGAGGTGTTTACCACCCTCAACACCGCCACCTTTCAAGATTTAGCCTGGATTCACCTGGCGGAGGGGGTGATCCTGGATGCGCCCCTCCATCTGATCTGGATGTCCACCCTCGATCGCCAGCCCGTGGTTAGCCAAACCCGTGCCCTGATTTTGGCCGATCGCGGTAGCTCCCTCCATCTGGTGGAAGATTTCGTCACCCTGGGGTCCGGCACCTACTTCACCAATGGGGTCACGGAAATGGTCTTGGGGGACAATGCCTTTGTCCACCACAGCCGCCTGCAACGGGATGGCACCGGAGCCTTCCACATTGGCAAAACCGCCGTCAGTCAGGGCCGGGATAGCCGCTATGTGGGGGTGGCCATCCATTTGGGGGCGCAGATGTCCCGCCACAATTTAGAAGTGGTTCACCAAGGGGAACAGGCAGAAACCGAACTGTTTGGTCTCGCTTTGGTCAACCAAGCCCAAGTCATGGATACCCACAGCAGCATTTGGTATCAGCATCCCCACTGCTCCAGCAATCAGTTGTATAAGGCGATCGTCAACGATCGCGGTCGGTCCGTCTTCAATGGCCGGGTGGATGTGCCCCAAGCCGCCCAATTAACCAATGCCCGCCAGTTAAACCGCAATTTGTTGCTCTCCCCCCAGGCGCGGGTAGACACCAAACCCCAGTTGGAAATTGTGGCCGATAACGTCAAATGTACCCATGGGGCCACCGTCAGCCAGTTGGAAGACGAGGAAATTTTCTACTTCCAAAGTCGAGGCATCGATCCCCTCAGTGCCCAACATTTACTCCTAGATGGGTTTGCCGCCGAAATCCTACAAAAGCTGCCCTTGGAGTCCCTGCGCCAGAGTCTGGGCCGCTGTGTGGCCTGCCGCATGATGGACATGACCCAACTCCAAACCCCCACCTTAGCCTCCCAAGTCCGGGCCGACTTTCCGATCCTGGCCCAACAGATCCATGGTCAACCCCTGGTGTACTTGGACAACGCCGCCACCTCCCAAAAACCCCGATCGGTGCTGGATGCCCTCCAAGACTATTACCAGACCGACAACGCCAACGTCCATCGCGGTGCCCACACCCTCAGCGCCCGGGCCACCGATGCCTATGAAGGGGCACGGGAAAAAATCGCCCGCTTCATCAATGCCCCCAAGCCAGAGCAGGTGATTTACACCCGCAACGCCAGCGAAGCCATTAATTTGGTGGCCTATAGCTGGGGCATGGCCAACCTGACGGCGGGGGACGAGGTGATCCTGACGGTGATGGAACACCACAGCAATCTGATTCCCTGGCAAATGGTGGCCCAGCGCACGGGGGCGGTGTTGAAATTTGTGGGGCTGACGGAGAGGGAGGAGTTTGATCTGGACCAGTTCAAAACCCTGCTGACGGCCAAAACCAAGTTGGTGTCCCTGGTTCATGCCTCCAATACCCTGGGCTGCATTAATCCCGTGGCGGAGGTGATTGCCCTGGCCCACCAGCAGGGGGTGCCGGTGTTGGTGGATGCCTGCCAAAGTGCGCCCCACCTGGCCCTGGATGTCCAAGCCCTGGATTGCGATTGGCTGGTGGCTTCGGGCCATAAGATGTGTGGTCCCACGGGCATTGGCTTTTTGTATGGCAAAGCGGCCCTGCTGCGATCGATGCCCCCGTTCCTGGGGGGAGGCGAAATGATCGCCGATGTCTTTTTGGATCACGCCACCTATGCCGATATTCCCCATAAGTTTGAGGCGGGAACCCCGGCCATTGCCGAGGCGATCGCCCTGGGGGCAGCGGTGGACTACCTCACCCATCTAGGGATGGATCGCATCCACGCCTACGAAGCGGAACTCACCCACTACCTGTTTCAGCGCCTCGCCGAAGTGCCCACCCTGCGCCTCTATGGACCCCCACCCCAGGCCGATGGCAGTGGCCGCGCCGCCCTGGCGGCGTTCACCGCTGGGGACGTTCATCCCCACGATCTCTCCACGATCCTGGATCAAGCCGGGGTGGCCATCCGAGCCGGACACCACTGCACCCAACCCTTGCACCGGGTGATCAAGGCCCAATCCACCGCCCGCGTTAGCCTCTATTTCTACAACACCACCGCAGAAATCGATGTGTTCATCGCGGCCCTCAAGGAAGCAGTGGAGTTTTTCGGCAGTATTTTT---
>2005460_Csp@SUF
ATGAGTGCCAACGTCAAAACTTTAGTTAATCAACCTTATAAATACGGTTTTGTTACCGATATTGAGACTGATGCTATTCCACGCGGTTTGAGTGAAGATGTCATCCGTTTGATTTCGGCAAAGAAAAACGAACCAGAGTTTATGCTAGAGTTTCGCCTCAAAGCTTATCGTCAATGGCTTAAAATGAGTGAACCTAATTGGCCTCATGTGGAATATCCACCAATTGATTATCAAAATATAGTTTATTATTCTGCCCCTAAGAAAAAGTCAAAACTAGGTAGTCTTGATGATGTTGATCCAGCTTTATTAGAAACTTTTGATAAACTCGGTATTCCCCTATCAGAACAAAAACGTTTAAGTAATGTAGCTGTCGATGCCATTTTTGATAGTGTTTCAATTGGTACTACCTTCAAGGAAAAATTAGCAGAAGATGGCGTAATCTTTTGTTCCATCTCAGAAGCCCTTCAAGAACATCCAGAACTAGTACAAAAATATTTAGGTACTGTAGTTCCTGTTGCTGATAACTATTTTGCAGCTTTAAACTCGGCTGTATTTAGTGATGGTTCATTTGTCTTTATTCCTAAAGGGGTAACTTGCCCAATGGAATTATCAACCTATTTCCGTATTAATGATGGAGATACAGGACAATTCGAGCGTACCTTAATTGTGGCAGAGGAAGGAGCATCGGTAAGTTATTTAGAAGGTTGTACCGCCCCAATGTTTGATACTAATCAACTTCATGCTGCGGTGGTAGAATTAGTAGCTTTAGATAATGCCGATATCAAATACTCTACTGTGCAAAACTGGTTCGCAGGTGATGAAGAAGGTAAGGGGGGAATTTACAACTTTGTGACTAAAAGAGGTTTATGTAAGGGAGTAAATTCTAAAATATCTTGGACTCAAGTAGAAACAGGTTCAGCAATTACTTGGAAATATCCCAGTTGTGTCTTAGTTGGCGATAACTCTGTAGGTGAATTCTATTCCATCGCCCTAACTAATAACCTGCAACAAGCAGATACAGGGACAAAAATGATTCATGTGGGCAAAAATACTCGTAGCACAATTATATCTAAAGGTATCTCCGCAGGTAATTCCAAAGGTAGTTATCGAGGGTTAGTTAAAATTGGTAGTAAGGCGGATGGTGCGCGCAACTATTCCCAGTGTGACTCAATGCTAATTGGTGATAATGCAGAAGCAAACACTTTTCCTTATATCCAGGTGGATAATAATACCGCAAAATTAGAACATGAAGCTTCAACGGCTAAAATCGGCGAAGAACAGCTATTTTACTTTGCTCAACGGGGTATTTCTGAGGAAGACGCTGTTTCTATGTTAGTTAGTGGTTTCTGTAAGGATGTTCTTAACGAATTACCAATGGAATTTGCAGCCGAAGCTGATAAACTGTTGAGTTTAAAATTAGAAGGAACTGTTGGG------------ATGAGCGAAACCATTTTATCAATAAGTAATTTAACAGCGAACGTTGATGGGACACCCATTCTTAAAGGCGTTAATTTAGAAATCAAAGCGGGGGAAGTCCATGCGATTATGGGACGTAATGGCTCAGGTAAAAGTACCCTCTCAAAAATTATTGCAGGACATCCTGACTATGAAATTACTGGGGGAGAAATTATATACCAGGGTGAAAATATTTTAGATTTAGAGCCAAATGAGCGAGCTAATCGAGGTATTTTTTTAGCTTTTCAGTATCCTTTAGCTATACCTGGGGTAAGTAATCTCGACTTTATGCGTGTTGCTTATAATGCCAAGCGTAAATATCAAGGTTTAGAAGAAATAGATACTTTTGATTTTGAAGATTTAATTGAACAGAAGCTACAAGTGGTTCAAATGAAGTCTAGCTTTTTAGCCAGAAGTTTGAATGAAGGCTTTTCGGGGGGAGAAAAAAAACGTAATGAGATTCTGCAAATGGCATTACTCGACCCGACTCTCACGATTTTAGATGAAATTGATTCGGGTTTGGATATTGATGCGTTGAAGATTGTAGCAGATGGTGTCAATCAGTTAAAAACCCCAGACAAAGGTTATTTAGTGATTACTCATTATCAACGTTTACTCGATTATATTATTCCTGATTTCGTTCATGTAATGCAGTCTGGCAAAATAATTACTAGTGGCGGTAAGGAATTGGCTCTTGAGTTAGAAAACCGTGGTTACGAATTTCTTGATGATCAAGCAACTGCGGAGGTAGGAATGGCGGTACAAATTCCTTTTACAATTAGCGACACTTCAGTAGTAGGAGATGGTTTTTTTGCAGATTTATTACAACTAAATCAACCA---CCTACAGATCAACCTCAATGGTTGAAAGAGATTCGTCAGCAATTTATAACTTTATCAGCTAATTTATCTCTACCAACACGTCAAGATGAAGATTGGCGGTTTATTGATTTATCGCCTTTGAAGCAGGAAAAATTTGTAGCTGGTGGTGCAAATTCAGTTAACTATGAT------------TTATCTTCGACAGAAATTGCTAGTTGTCATTTAGTATTTGTTAATGGCTTATATAGTGCCGAATTATCCGATACATCCGCATTACCAAAAGGGGTATATGTCGGCAACTTAGGTAATTTACCTAGTGAATAC------GACGCAGCCAAATATTTAGCTAAACAGCATAATCAAAAAGCAGCTTTTACCGCTTTAAATACCGCAGGTAGTTTAGATGTTGCAGTTATTTGGGTAGCTAAAGATGTAAAGGTTGAATCTCCGATACATTTAGTGTTTATTGCTGATGGAGATGAT---ACTATCTTTATTCAACCCCGTACTTTAGTAATTGCACAAACAGGTGCGGATATTACGTTAGTAGAAGAATATCGAGGT------AGAGGCAAATACTTTACTAATGCCGTTACAGAAATCTTCGTTGAGGCAAACGCTAAAATTAATCATACCCGTCTGCAACAAGAATCAGAAACCAGTTTTCATATTGCTACAACTGCTGTATCCCAAGCGCGCGATAGTCATTACACAATTAATGAACTTAACTTGGGGGCAAAAATATTTCGTCACAACCCAGAAATATTACAGCAAGGAGAACAAACCGAAACTAATCTTAATGGTTTAACTGTAGCCACAGGGGAACAAACAGCAGATACTCATAGTATTATTGCTTTGACTAAACCTTACGGCACTACTGATCAACTACATAAATGTATTATTAGCGATCGCGCCCAAACAATATTCAACGGTAAAGTATTTGTGCCAAAAGAAGCGCAATTAACTGATGCGACTCAACTAAATCGTAATTTATTACTTTCTCCCAAAGCTAGAGTAAATACAAAGCCAGAGTTACAAATTACCGCCGATAATGTCAAATGCGCTCATGGTGCGACGGTGAGTCAGTTAGAAGCAGAGGAAATATTTTATCTCCGTAGTCGTGGTTTAAGTGAAGCTGACGCGAATCAACTATTAATTGATGCCTTTGCAGCCGAAATTATTGACCGCATTCCTGTAGAATTTTTAAGAACTAAAATTACTCAAATTATAGAGAAAAAAATTCTTCAAATGACTGCAATCCAAGAAAAAACTTTAGGCGAACGCGTAAGAGATGATTTTCCTATCTTACATCAGGATGTTAATGGTAATCCTTTAATTTACTTTGATAGTGCTGCAAGCTCCCAAAAACCAAAAGCAGTATTGGATGCTCTGCAACATTATTATCAACAGGATAATGCCAATGTTCACCGAGGCGCACATACCCTAAGTGGTAGGGCAACAGATGCCTATGAAGGGGCAAGGGATAAAGTGGCGCAGTTTATTAATGCTGCTTGTCGTGAGGAAATTGTATACACTCGTAATGCTAGTGAAGCTATTAATTTGGTAGCCTATAGTTGGGGATTAAATAATTTACAACCAGCAGATGAGATTATCCTTTCGGTTATGGAACATCATAGCAATATTGTTCCTTGGCAGTTAATCGCCCAAAAAACTGGTGCAGTCATTAGATATGTTGAATTGACTCAAGAGGAAGAATTTGATTTCCAGCAATATAAATCCCTGTTATCAGACAAAACCAAGTTAGTCTCTATAGTTCATGTTTCCAATACTTTGGGTGTAATTAACCCCGTGGAAGAGATTACTAAAGAAGCTCATCAATACGGTGCTAAAGTTTTAATTGATGCTTGTCAGAGTGTTCCCCATATGCCCATAGATGTCCAGGCGATCGATTGTGATTGGCTAGTGGCTTCAGGACATAAAATGTGTGCTACTACAGGGATTGGTTTTCTCTATGGCAAAAAAGATATTTTGTTAGCTATGCCTCCTTTTATGGGTGGAGGAGAAATGATTGATGAAGTATTTTTAGACCATTCGACCTATGGAGACTTACCCCACAAATTTGAAGCTGGAACTCCTGCCATTGGTGAAGCGATCGCCCTGGGGGCAGCAGTAGATTATCTTACTAAAATCGGGATGGATAAGATACACGCTTATGAAGAAGAATTAACTGCTTATTTATTTAAAAAATTAGAAACTATTCCAGACATTAGAATCTACGGTAAAAAACCAACTCCAGAAGGTCAAGGTAGAGCAGCTTTAGCAGCTTTTAATATTGAGGGTATTCACGCCAGCGATTTAGCTACTTTATTAGATCACGAGGGTATTGCTATCCGCTCAGGACATCATTGTACCCAACCCCTACACCGCATTTTTAACGCCTCTGGTAGTGCTAGGGCTAGTTTGTATTTTTATAATACCCGTGCGGAGATTGATGCTTTTATTGAGGCATTGAAAAGTACAATTGAATTTTTCCAGAGTATGAATGAA
>2005462_Csp@SUF
ATGAGTGCCACTGTCAAAACCTTGGTAAATCAACCATACAAGTACGGTTTTGTCACCGACATAGAGACGGATACGATTCCCCGTGGATTGAGCGAGGATGTAATTCGTTTAATTTCCGCCAAGAAAAATGAACCAGAGTTCATGTTGGAGTTCCGTTTGCGTGCTTACCGTCAATGGTTGAAGATGACCGAACCGACATGGCCGAGCGTACACTATCCACCGATTAATTATCAAGATATTATTTATTATTCTGCTCCCAAGCAAGCGAAAAAACTAAATAGTCTCGATGAGGTTGATCCGACTTTATTGGAAACCTTTGAGAAACTGGGAATTCCCTTGAGTGAGCAAAAACGCTTGGCAAATGTAGCGGTGGATGCGATTTTCGATAGCGTATCTATTGCGACGACCTTCAAGGAAAAATTAGCGGAAGATGGGGTGATTTTCTGCTCGATCTCCGAAGCTTTGCAGGAACATCCCGAATTGGTGAAAAAATATTTAGGGAGCGTGGTGCCAATCGCCGATAATTATTTTGCGGCCTTGAATTCGGCGGTATTTAGCGACGGGTCATTTGTGTATATTCCCAAGGGTGTGAAGTGTCCGATGGAACTGTCTACCTATTTCCGGATTAATAGTGGGGATACGGGGCAATTTGAGCGGACATTGATTATTGCGGAGGATGACAGTTACGTTTCCTATTTAGAAGGTTGTACTGCACCGATGTATGATAGTAACCAATTACACGCTGCGGTGGTGGAATTGGTAGCGTTGGAAAATGCCGAAATCAAGTACTCGACCGTGCAAAACTGGTATGCAGGGGATGAGAACGGTAAAGGGGGAATTTACAACTTTGTCACCAAACGGGGATTGTGTCAGGGGAAAAACTCGAAAATTTCCTGGACGCAGGTGGAAACCGGTTCTGCGATTACTTGGAAATATCCTAGTTGTGTATTGGTGGGGGATAATTCCGTAGGTGAGTTTTACTCGGTCGCGTTGACTAATAATAAGCAACAAGCTGATACGGGGACCAAGATGATTCACATCGGGAAAAACACCCGTAGTACAATTATTTCCAAGGGGATTTCTGCTGGAGAGTCAAGTAACAGCTACCGGGGATTGGTGAAAGTTGGACCAAATGCAGAAGGAGCGCGGAATTATTCCCAATGTGACTCGATGTTAATCGGCGATCGCGCCCATGCTAACACGTTTCCCTACATTCAGGTACAAAACAACACTGGAAAAGTGGAACACGAAGCATCCACATCCAAAATCGGTGAAGACCAGTTATTTTACTTTAGTCAACGGGGAATCTCCGCAGAAGACGCAGTATCCATGATGATTAGCGGTTTCTGTAAGGATGTGTTCAATCAGTTACCGATGGAGTTTGCAGTGGAAGCGGATAAGTTATTGAGTTTGAAGTTAGAAGGTAGTGTGGGTATGATTATCGAAAATAGTGAAATTATCCTGTCGGTACGCGATTTGACCGCAGAAGTAGAAGGAAACCAAATCCTCAAAGGTGTAAACTTAGAAGTACGAGCTGGGGAAATCCATGCCATCATGGGTCCCAACGGTTCCGGTAAAAGTACATTTTCCAAGGTTTTAGCTGGACACCCTGCTTATGAAGTAACTGGTGGGGAAGTAATATTTAAAGGACAAAACCTCTTGGAAATGGAACCGGAAGAAAGAGCGCGTAGTGGTGTATTTCTCGCGTTCCAATATCCCTTGGAAATTCCCGGTGTCACCAATTTGGATTTTCTGCGGGTGGCATATAATTCTAAACGTAAAGCCAATGGTTTAGAAGAATTGGAACCCTTTGACTTTGAAGATTTGGTTTATGAACGGTTGGATGTGGTGAAAATGGATCCATCCTTTTTAAACCGGAGCGTAAATGAAGGGTTTTCTGGAGGGGAGAAAAAACGCAACGAAATCCTACAAATGGCTTTACTGGAACCAACCTTGGCTATTTTGGATGAAACCGATTCCGGATTGGATATCGACGCATTAAAAATTGTTGCGAACGGAGTCAATCAATTAACCCGTCCCGATAATGCAGTGGTGATGATTACCCACTACCAACGTTTGTTGAATTATATTATCCCCGATTACGTCCATGTGATGGCACGGGGTAAGATTTTAACTAGTGGTGGTAAGGAATTAGCCCTAGAATTAGAATCCCGTGGTTATGACTGGATTTTAGACCAATATGCAGAAACCGTGGGGATGACTACTAGTATCGCTAATTCATTAACTAAAACCCTGTTGGATCGGGATGTGTATCTGGGTCAATTATTGACAACGGTACAC------ACTGGTTCTAACATCGACTGGTTGGGAGAAATTCAAACCCAAGCTGCAAATTGGGTGCGTCACTCCACCTTACCGACCACCCGTGACGAGGAATGGCGGTTTACGGATTTATCTGGTTTGCAGCAGGTAAAGTTTACCGCAGCAGAGGATGTCAAACTAAACCAG---GTAGAAGCACAAATTGGGACACCGGAAACAGCAAACAGTCGTCTGGTGTTCGTCAATGGTCGGTTTGCTCCCCAATTATCCTGTGTGCAGAATTTACCACCAGGGGTATTGGTAACTAGCTTAACCAACTTGCCCAGTGAATATACAGGCAAAATCTCAGCTTGTTTTGCCCAAGCGGAAGGGGCTTTAGAGGTATTTACAGCCTTAAACACGGCTGGGGTGAAGGACGGAGCAGTCATCTACATCCCCAAAAACGTCATTGTGGACACCCCTATCCACCTGGTATATATCGCCACTGGTCAA---CCCCGAACCATAAATTTACCCCGTACCCTAATTATTGCCGAAACCGGGGCAGAAATGACCTTGGTAGAGGAATTTATCCCCATCGACACCGACACCTACTTTACCAATAGTGTCAGTGAAATTTGGCTAGCAGACAACGCTAGTATTAACCATACCCGTATCCAAACAGAAGCAGCAACAGCCTTTCACATCGGCAAAACAGCTGTCACCCAATCCCGTTACAGTCGCTATACCTGCAACGCGATTAACATCGGTGGACAACTATCCCGTCATCACCTGGAAATCCTGCAAACCGGGGAACAAACCGAAACCTATCTCAATGGGTTGAGCATTGCCAAAGACAAACAAGTCAACGATACCCATAGTGCGATCGCCCTCAACTATCCCTATGGTGTCAGCAAGCAAATCCAGAAAAACATTATAGCTGATAGGGCCCATGCTATATTTAATGGTAAGATACTGGTTCCCAGACCAGCCCAACTTACCGACGCATCCCAATTAAACCGGAATTTACTCTTGTCTACAAAAGCCCGTGTTGACACCAAACCCCAACTAGAAATTACCGCCGATAATGTCAAATGTGCCCACGGAGCAACCGTTAGTCAACTGGAAGACGACGAGATATTTTATCTCCAAAGTCGAGGGATTAATCAAGATGGTTCCCGTAGGTTGCTCATCAATGCTTTTGCGGCTGAAGTTATCCAGCAAATTCCCGTAAAATCATTGTCTGAGAAGTTACTTATACAAGCCAAACAATTG---------------------------ATGACTCTCGCTGAACAAATTCGTGACGATTTCCCGATTTTGCACCAGGAAATCAATGGTAAACCCCTCATTTACCTAGATAGTGCAGCTACATCGCAAAAACCGCGCTTTGTCCTGGATACCCTACGGGACTACTACGAGCGTTATAATGCTAACGTGCATCGCGGTGCCCATACCCTGAGTACAAAGGCTACCGATGCTTACGAAGCAGCTAGGGACAAGGTTGCAGCCTTTATCAATGCTAAATCTCGTAATGAAATAGTTTATACTCGCAATGCCTCCGAAGCGATAAACTTAGTAGCTTACAGCTGGGGAATGAATAACCTCAAACCGGGGGATGAAATCATCCTCTCGGTGATGGAACACCATAGTAATTTAGTTCCTTGGCAATTTGTCGCTCAAAAAACCGGTGCAACCCTGAAATATGTGGGTTTAACAAGCGAACAAACCTTAGATATTCAAGAATTTAAAAATTTACTATCAACTAACACCAAACTCGTAGCCATTGTCCACGTATCCAACACCCTGGGATGTACTAACCCGGTAACGGAAATTTGTCAATTAGCCCATCAATCGGGAGCCAAGGTATTAATTGATGCCTGTCAAAGTGTCCCCCATATGCCCATCAACGTCCAGGAAATAGACTGCGATTGGCTAGTGGCATCAGGACATAAAATGTGTGCCCCGACAGGAATTGGCTTCTTATACGGCAAAGAGGAAATTCTCACAGAAATGCCCCCCTTCCTCGGTGGGGGGGAAATGATAGCCGATGTATACTTAGAACATTCAACCTACGCAGAATTACCCCATAAATTTGAAGCCGGAACCCCAGCAATTGGAGAAGCGATCGCATTAGGTGCGGCTGTGGATTATCTTACCAAAATCGGCATGGATAGAATTCATGCCTACGAAGCGGAATTAACCAGCTATCTCTTCCAGCAACTCGCAAAAATCCCCGATATTCATCTCTATGGACCCCTACCCGACGCAAAAGGAGAAGGACGCGCAGCATTAGCATCATTTAACGTCGGCAAAATCCACGCTAGTGACCTATCAGCTTTACTAGACCAGGAAGGAGTAGCCATCCGTTCCGGACACCACTGCACCCAGCCTTTACACAGATACATTCAAGCATCCGGTTCCGCCCGTGCCAGTTTATCATTCTATAATACCCATAGGGAAATTGACATGTTCATCCATGCCTTGAAGGATACAGTTGACTTTTTTACCAGTATGATG---
>2762_Cparadoxa@SUF
---AATTCAGGTTTAGAAAATTTAGTGAACCAACCATATAAATATGGTTTACCACTGATATTTGAAATCGAAACAATATCTAAAGGATTAACCGAAGAAACAATTCGTTTAATTTCTGAAAAAAAAAATGAACCTCAATTTATGCTTGAATTTCGACTTCAAGCTTATCGAAAATGGTTAGAAATGAGTGAGCCAGAATGGGCACATCTTAATTACCCAAAAATAAATTACCAAGATATGGTATATTATTCAGCTCCAAAACAAAAAAAAAAATTACAAAGTTTAGATGAAGTTGACCCCACTTTATTAGAAACATTTGAAAAATTAGGCATCCCATTGACAGAACAAAAACGTCTCGCTAATGTTGCTGTAGATGCTATTTTTGATAGTGTTTCTGTTGCAACCACTTTTAAAGAAGAATTAGCAAAAGAAGGCGTTATTTTTTGTCCTATATCAGAAGCTGTTCAGAAATATCCTGATTTAATTAAAAAATATTTAGGAAGTGTTGTCTCTACATCCGATAATTATTTTTCTTGTTTAAATGCAGCTGTTTTTAGTGATGGTTCTTTTTGCTATATACCAAAAAATGTTCGTTGTCCTTTAGAATTATCAACGTATTTCCGTATAAATAATGGTGAATCCGGACAATTTGAAAGAACATTAATTGTGGCAGATGAGGGAAGTTATGTCAGTTATTTAGAAGGTTGTACTGCTCCTCAATTTGATACTAATCAATTACATGCTGCGGTTGTAGAATTAGTAGCATTAGATAATGCAGAAATTAAATATTCAACTGTTCAAAACTGGTATGCAGGAGATGAAAATGGAAAAGGTGGTATTTATAACTTTGTAACTAAAAGAGGATTATGCGCAGGAAAAAATTCAAAAATTTCTTGGACACAAGTGGAAACTGGTTCAGCAATTACTTGGAAATACCCTAGTTGTGTTTTACTAGGAGATAATTCAATTGGAGAATTTTATTCTGTTGCATTAACAAATCGTTATCAACAAGCTGATACCGGAACAAAAATGATTCATATTGGAAAGAATACGCGAAGTAGAATTATTTCTAAAGGGATTTCAGCCGGTCATTCTCAAAATAGTTATCGAGGACTTGTTAAAATTGGTCCAAAAGCTGTAGGTGCTCGAAATTATTCTCAATGTGATTCATTACTTATTGGAGATAATTCACAAGCAAATACTTTTCCACATTTACAAATTAAAAATCCAACAGCAAAAGTAGAACACGAAGCTTCTACTTCTAAAATTGGAGAAGAACAAATTTTTTACTTTTTACAACGGGGAATTAATGCTGAAGAAGCTATTTCTTTAATTATTAGTGGATTTTGTCGTGAAGTCTTTAATAATTTACCTATGGAATTTGCTTTAGAAGCTGATAAACTTTTAGGTCTTAAATTAGAAGGAAGCGTAGGA---------------------------------------------------------------------ATTTTAAAAGGCGTGAATTTAACAATTAATTCTGGTGAAATTCATGCAATTATGGGCCCAAATGGTTCTGGAAAAAGTACTTTTTCTAAAATATTAGCGGGCCATCCCGCTTATCAAGTTACTGGTGGGGAAATTCTTTTTAAAAATAAAAATTTATTAGAATTAGAACCTGAAGAACGCGCTCGCGCAGGCGTATTTTTAGCTTTTCAATATCCAATTGAAATTGCAGGTGTAAGTAATATTGATTTTCTACGCTTAGCTTATAATAATCGTCGTAAAGAAGAAGGATTAACTGAATTAGATCCATTGACATTTTATTCAATTGTAAAAGAAAAATTAAATGTTGTTAAAATGGATCCTCATTTTTTAAACCGAAATGTGAATGAAGGTTTTTCTGGAGGAGAAAAAAAAAGAAATGAGATTTTACAAATGGCTTTATTAAATCCTTCTTTAGCTATTTTAGATGAAACAGATTCAGGTTTAGATATTGATGCATTGCGTATTGTAGCAGAAGGTGTTAATCAATTATCCAATAAAGAAAATTCTATTATTTTAATTACGCATTATCAACGTTTATTAGATTATATTGTTCCAGATTATATTCATGTCATGCAAAATGGGCGTATTTTAAAAACCGGTGGAGCAGAATTAGCTAAAGAATTAGAAATAAAAGGATATGACTGGCTTAATGAA---------------------------------------------------------------------------------------------------------------------------------------------------------------------------------------------------------------------------------------------------------------------------------------------------------------------------------------------------------------------------------------------------------------------------------------------------------------------------------------------------------------------------------------------------------------------------------------------------------------------------------------------------------------------------------------------------------------------------------------------------------------------------------------------------------------------------------------------------------------------------------------------------------------------------------------------------------------------------------------------------------------------------------------------------------------------------------------------------------------------------------------------------------------------------------------------------------------------------------------------------------------------------------------------------------------------------------------------------------------------------------------------------------------------------------------------------------------------------------------------------------------------------------------------------------------------------------------------------------------------------------------------------------------------------------------------------------------------------------------------------------------------------------------------------------------------------------------------------------------------------------------------------------------------------------------------------------------------------------------------------------------------------------------------------------------------------------------------------------------------------------------------------------------------------------------------------------------------------------------------------------------------------------------------------------------------------------------------------------------------------------------------------------------------------------------------------------------------------------------------------------------------------------------------------------------------------------------------------------------------------------------------------------------------------------------------------------------------
>111780_Scyanosphaera@SUF
ATGAGTTCCACAGTCAAAAACTTAGTCAATCAACCTTATAAATACGGCTTTATCACTGAGATCGAGGCTGATACAATTCCTCGCGGACTGAATGAAGATATTATCCGCTTGATTTCAGCCAAGAAAAACGAGCCAGAATTTATGTTGCAGTTTCGCCTCAAAGCATATCACCAGTGGCTAAAAATGACTGAACCAACTTGGGCTCATGTAGGTTATCCTCCCATTGATTATCAAAACATTATTTACTATTCTGCACCTAAACAAAAGAAAAAACTCAATAGTCTCGATGAAGTCGATCCAGCTTTACTCGAAACCTTTGAAAAACTTGGTCTTCCTCTCTCAGAACAAAAAAGATTGAGCAATGTTGCAGTTGACGCGATTTTTGATAGTGTTTCCATCGCTACTACCTTTAAAGAGAAGTTAGCAGAAGAAGGAGTAATTTTCTGCTCAATTTCTGAAGCCCTACAAGAACATCCAGATCTGGTACAAAAATATTTAGGAAGTGTTGTTCCTGTAGCAGACAATTATTTTGCTGCCCTGAATTCGGCTGTTTTTAGTGATGGTTCGTTTGTGTTTATTCCCAAGGGTGTTAAATGCCCAATGGAATTATCTACCTATTTTCGCATTAACAACGGTGAAACGGGACAATTTGAAAGAACTTTAATTGTTGCCGAAGAAGGTGCTTCGGTTAGTTATTTAGAAGGTTGTACCGCGCCAATGTACGACAGTAACCAACTTCATGCTGCGGTAGTAGAATTAGTAGCTTTAGATGATGCCGAGATTAAATATTCTACAGTTCAAAACTGGTTTGCTGGCGACGAAAACGGCAAAGGAGGTATTTACAACTTTGTAACCAAACGCGGTTTGTGTAAGGGAGTGAATTCCAAAATTTCTTGGACTCAAGTAGAAACAGGTTCAGCCATCACTTGGAAATATCCTAGTTGTGTTTTAGTAGGGGATAATTCAGTAGGAGAATTTTATTCCATTGCTCTTACTAATCACAAGCAACAAGCAGATACAGGAACAAAAATGATTCATATCGGCAAAAATACCCGCAGTACAATTATTTCTAAAGGTATTTCGGCTGGAGAATCAAAAGGTAGTTATCGCGGTTTAGTTAAAATTGGACCAAAAGCAGACGGTGCGAGAAATTATTCTCAATGTGACTCGATGTTAATTGGGGATAACGCTGAAGCTAATACTTTCCCTTATATCCAAGTAGACAACAATAGTGCCAGAGTCGAACACGAAGCTTCTACAGCAAAAATTGGCGAAGAACAACTATTTTACTTTGCTCAACGTGGTATCTCTGAAGAAGACGCAGTTTCCATGTTAGTTAGTGGTTTTTGTAAAGATGTTTTAAATGAGTTACCAATGGAATTTGCAGCAGAAGCAGATAAGTTATTGAGTCTGAAGTTAGAAGGTACAGTAGGT------------ATGAGCGAAACTATTTTATCAATTCACAATCTTGCTGCTAGTGTAGACGGCACGCCGATCCTTAAAGGTGTCAATTTGGAAATTAAAGCGGGAGAAGTTCATGCCATCATGGGGCGTAATGGTTCGGGAAAAAGCACCCTATCTAAAATTATTGCTGGACATCCCGACTATCAAGTAACTGGTGGTGAAATTATTTACAAAGGTGAAAATATTTTAGAGCAAGAGCCTAATGAAAGAGCTTTAAATGGTATTTTTTTGGCTTTTCAGTATCCTTTAGAAATTCCTGGGGTTAGTAATTTAGATTTTCTGCGAGTTGCTTATAATGCCAAACGGAAACATGAAGGTTTGGAAGAAATCGATACTTTTGATTTTGAAGACTTAATCGAAGAAAAGTTGGCAATTGTTCAAATGAAATCGAGCTTTTTAGAAAGAAGTCTCAACGAAGGTTTTTCTGGTGGAGAGAAAAAGCGTAACGAAATTTTGCAAATGGCTTTACTCAATCCTACCTTGACTATTTTAGATGAGATTGATTCTGGTTTAGATATTGATGCTTTGAAAATTGTAGCTGAAGGTGTCAATCAACTCAAAACTCCTGAAAAAGGTTACCTCGTCATTACTCACTATCAAAGGTTACTCAATTACATCGAACCAGATTTTGTTCACGTGATGCAAAATGGACAAATTGTAACTAGTGGCGGTAAAGAATTAGCCTTAGAATTAGAATCTCGTGGTTATGACTTCCTCGATGACAAAGCTGTGGTGGAGGTAGGTATGAGTCAATCAATAACTTCTAGA---------GAACAAATTAAGAGCGATCCTTTCTTACTTAAAATCTTACAACAACGTTCTTCTCTAGATTCAGAAACGTCCACTTGGCTAGAAAATTTAAGAGAACAATCTGCATCTTGGGTATCTAGGTTGAAATTTCCTAGTAAAAAAGATGAAGAATGGCGGTTTACAGATTTATCATCTCTACTTGATTTAGATTTTACTGCTGCTAAGTCTGGTACTGTTGAAAGCGATACAATTGAT------TTGATTCCCGAAGCTACTGAAAGTCGCATTGTTTTTGTTAACGGGTTGTATGCGCCTGAGTTATCGAATACTTCAGGTTTACCCAAAGGTATTTACGTTGGGAATCTAACTAATTTACCAGAAGCTTATTGTAAATATTTCCGTCCCTATTTGGGAACTCAAGCAGGTGCAGAAGAGGTTTTTACTTCTTTAAACACTGCTAGTATTACTGACGTGGCAATTATTTGGGCTGCACCAAATACTGTAGTTGAACAACCAATTCATTTGTTATTTATTTCTGTTACAGAAGATTCCATTAGTTTTTCTCAACCAAGAAGCTGGATTGTTGCCGAAAAAAATTGTAGTTTAAATATAATTGAAGAGTATACTGGG------CAATCTTCTTATCTAACTAATGCTGTGACTGAAATTTGGTTAGGAGAAAATGCTCAAATTAATCATACTCGTTTTCAAACAGAGTCAGAAACTGCCTATCATATTGGAAAAACAGCCGTTTCCCAAGCACGTGCTAGTCGTTACACTTTAACTGAATTTAACTTCGGTGGTAAGATATCTCGTCATAACCCTGAAATTTCTCAACAAGGAGAACAAACAGAAACCTATCTCAATGGTTTAACTGTAGCTAACGGCGAACAAACCGCCGATACTCATAGTATTATTGCTTTAAGCAAACCTCATGGTACTACCAATCAGTTACATAAATGTTTAGTAAGCGATCGCGCTCATACTATCTTTAATGGTAAAGTATTTGTTCCCAAAGCAGCACAACTAACTAATGCTGCTCAGTTGAATCGTAACTTATTATTATCTCCCAAAGCTCGTGTTGATACTAAACCAGAGTTACGAATTACTGCTGATAATGTTAAATGTTCTCATGGTGCAACTGTTAGTCAATTAGAAGCTGAAGAAATTTTCTATCTTCGTAGTCGTGGTTTAACTGAAGATAATGCTCGTCAGTTATTAATTAATGGTTTTACCGCAGAAATTATTGAGCGTATTTCACTTAAATCTTTGTCTACTAAAATAGCAACAATCGTAGCTAAGAAAACTAGTAGTATGACTTTTACCCAAGCCAAAACTATTGCCGATTTAGTTCGTTCAGATTTCCCAATCTTAGCTCAAGAAATCCACGAAAAACCTTTAATTTATTTTGATAATGCTGCTACTTCTCAAAAACCTCAAGCAGTTTTAAATGCCTTGCTTAATTACTATGAAAAAGATAACGCTAATGTTCATCGTGGCGCACATAGTTTAAGTATTAGAGCAACTGAAGGTTATGAAGGAGCAAGAAATAAAGTTGCTAAATTTATTAATGCTGCTCATCGAGAAGAAATTATTTATACTCGTAATGCTTCGGAGGCAATTAATTTAGTTGCCTATAGTTGGGGTTTAAGTAATTTAAATCGCGGTGATGAAATTATTCTTTCTGTCATGGAACATCATAGTAACATCGTTCCTTGGCAAATTATTGCTCAGAAGACGGGTGCAGTCATTAAATACGTACAATTAACTGAGATAGAAGAATTTGATTTAGAACAATATAAATCTTTATTGTCAAACAAAACTAAACTTGTCGCAGTTGTTCACGTTTCTAATACTTTAGGTTGTATTAATCCTATTGAAAACATTATTGAATTAGCCCATCAATTCGGGGCGAAAGTATTAGTTGATGCTTGTCAAAGTGTCCCTCACATGGCTATTGATGTTCAACAAATTAATTGTGACTGGTTAGTAGCTTCTGGACATAAAATGTGTGGACCAACAGGAATTGGTTTTCTCTATGGCAAAAAAGAAATACTAACAGCAATGCCTCCTTTTTTAGGTGGCGGTGAAATGATTTCTGAAGTTTATTTTGACCATTCAACCTATGGAGAATTACCTCATAAATTTGAAGCGGGAACACCAGCGATTGGAGAAGCGATCGCTCTTGGAGCAGCCGTTGATTATTTAACTGCAATTGGTATGGAAAAAATTCATGCCTACGAAGAAGAATTAACTACTTATTTATTTAAAAAATTAGTGGAAATTCCCCAACTAAGAATTTATGGTGCAACCTCAAAACTTGATGGGAAAAATCGGGCTGCTTTAGCTGCATTTAATGTACAAGGAATTCACGCCAGTGATTTATCAACCTTACTCGATCATGAAGGAGTAGCAATTCGTTCTGGACACCATTGTACCCAACCATTACATCGTCTTTTTGATGCTTCTGGTAGTGCCAGAGCAAGCTTATATTTTTACAACACTCGTGCCGAAATTGATGACTTTATTATTGCTTTAAAAGATACAATCGATTTCTTTAGTGGCATGATGGCA
>1671698_Hsp@SUF
ATGACTGCTAAAGTAACAACCTTAGTTAATCAACCTTATAAATATGGTTTCGTCACTGATATTGAATCAGATACTATTCCTCGCGGACTCAGTGAAGATATAGTTCGTCTGATTTCTGCAAAAAAGAATGAACCAGAGTTTATGCTTAACTTTCGCCTCAAAGCATATCAGAAGTGGTTGCAAATGAAGGAACCAGTATGGGCGCAGGTTGACTATCCAAAAATAGACTACCAGAATATAATTTACTATTCAGCGCCAAAGGTTCAAGATAAGAAAAAAAGCTTAGATGAAGTAGATCCTACTTTGTTGGATACTTTTGAGAAACTGGGTATCCCTCTATCAGAGCAGAAACGTCTGAGTAATGTTGCAGTTGATGCTGTCTTTGATAGTGTTTCTGTTGCTACTACTTTTAAAGAAAAGCTTGCTGAAGAAGGAGTGATTTTTTGCTCTATTTCTGAAGCAGTAAAGGAATATCCAGAATTAGTGGAAAAATATCTGGGTAGTGTTGTACCAGTGGGGGATAATTTTTTTGCTGCTCTAAATTCTGCTGTATTTAGTGATGGGTCTTTTGTTTTTATTCCTAAAGGTGTACAATGTCCGATGGATTTGTCTACTTACTTTAGAATCAATAATGGCGACTCTGGGCAGTTTGAGCGGACTCTTATTGTAGCAGAAGAAGGTAGTTCTGTCACCTATTTGGAAGGTTGCACTGCTCCGATGTTTGATACTAACCAACTTCATGCTGCGGTTGTTGAACTTGTTGCTCTGGATAACGCTGATATTAAATATTCGACTGTGCAAAACTGGTTTGCTGGAGATGAAAATGGTAAGGGTGGTATCTATAATTTTGTGACTAAGCGCGGTTTGTGTAAGGGAGTAAATTCTAAAATTTCCTGGACGCAAGTAGAAACTGGTTCCGCTATTACCTGGAAATATCCTAGTTGTGTTTTAGTAGGTGACAACTCAGTAGGAGAATTTTATTCTGTTGCTCTAACTAATAATAAACAACAAGCAGATACAGGTACAAAAATGGTACATATCGGCAAAAATACTCGCAGTACAATTATTTCTAAGGGTATTTCTGCTGGAAATTCTGCTAATAGTTACCGTGGTTTAGTGAAAATGGGATCTGGTGCGAAGGGTGCGCGGAACTATTCTCAATGTGACTCAATGTTAATAGGCGATCGCGCTCAAGCAAATACTTTTCCCTATATTCAAGTAGATAATAATACTGCTAAGGTTGAGCATGAAGCTTCTACTTCTAAAATAGGAGAAGACCAACTTTTTTATTTTACTCAAAGAGGTATTTCTGCTGAAGATGCAGTGTCTATGATTATTAGTGGTTTCTGTAAAGATGTATTTAATGAATTACCGATGGAATTTGCTGCGGAAGCTGATAAGTTATTGAGTTTGAAATTAGAAGGAACGGTGGGAATGATTAAAGAAAATAGCGAAGTTATTTTATCTGTTAAAAACTTAACAGCTAATGTCGAAGGAAAAGAGATTCTTAAAGGTTTGAATCTAGAAATAAAAGCTGGAGAAATTCATGCTATTATGGGTCCGAATGGTTCCGGTAAAAGTACCTTTTCTAAAGTATTGGCAGGTCATCCTGCCTACGAAGTTACAGGTGGAGAAGTTACATTTTTAGGAAAAAATTTATTAGAGATGGAGCCAGAAGAACGGTCATTAAATGGGGTGTTCTTGGCTTTTCAATATCCTCTGGAAATTCCTGGAGTGAGCAACTTAGACTTTTTGCGAGTTGCTTATAATACTAAACGTAAATATCAAGGATTAGAAGAATTAGACGCTTTTGATTTTGACGATTTGGTACAGGATAAATTAGGTATTGTCAAGATGAAACCAGAATTTTTAGACCGCAGTGTAAATGAAGGTTTTTCTGGTGGAGAAAAGAAGCGAAATGAAATCTTACAAATGGCATTGTTAGATCCAAAATTAGCAATTTTAGATGAGACAGACTCAGGATTAGATATTGATGCTTTGAGGATAGTCGCAAACGGAGTAAATGAATTGGCAAATGAATCAAATTCTATGTTAGTAATTACTCACTATCAACGTTTATTAAACTATATTGTGCCAGATTTTGTTCATGTAACTGAAGGCGGTAGAATTATTAAAACTGGTACAAAAGAATTAGCATTAGAACTAGAAGAAAAAGGTTACGATGATGTGATTGAAGAAGCAAAGGTAGGGGTT---------ATGCAAGTGTCTGTAAAA---------------------------TCTTATTTAGATAAATTACTCGAAGAATCTTGTAAATTAGGTGCAAATATGGCAGCTTGGTTACAACAGGTTCGCGATCGCGCAGCAACTTGGGTGCGTGAGTTAGCTTTTCCGACTAAGCAAGATGAGGAATGGCGATTTACTGACTTATCTGCAATGATGAAGTTAGGTTTCCAAGCACCTGCTCCTGTAGAATTAGATGCTTTGAGTATCGCTCCCTTTATTTTACCGGAAGCAATAGACAGTCGGTTGGTATTTGTTAATGGAGTATTTGCACCTAACTTATCATCCCTGACAGATATAGAAAATGAGATATTTGTAGGCAACTTGGGACAGTTACCAACCGAATATCAAGAGCGCATCGGCAATTATTTGGCGCAACAACCAGGAAGTCAAGAAGTATTTACTTCCTTAAATACTGCTGGTTTAACTGATGCAGCAGTAGTATGGTTGCCAAAAAATCAGGTGGTAGAAAAACCAATACATCTATTATTTATTGCTACTGAGACGGAAATTCCCATATTGACTCAGCGTCGTTGTTTAGTAGTAGCGGAAAGTAATAGTAGCGCGAAAATAGTTGAGCATTGCGTGACAGCAGAATCTCACCCTTATCTGACAAATACTGTTACAGAAATATGGGTAGAGGAAAATGCCGAAATTAATCATACCAGGGTGCAACGAGATGCAGGAGCAGCATTTCATATTGGCAAAACAGCGATCGCTCAAGCAAAAAATAGTCGTTATAGCTGTAATGCTATTCATTTAGGGGCAAAGTTATCTCGTCATAATTTAGAAGTGACTCAAATGGGTGAGGGAACAGAAACTAATCTTTATGGTTTGTCATTTATTGGTAACGCTCAAGAAGCGGATACTCACAGCAGCATTATTTTGAATCATCCCCATGGTGTTACCGACCAACTTTATAAGTCTATTGTTGACAATAAAGCACATTCTGTATTTAATGGTAAAGTCTATGTTTCTCAAACTGCACAGTTAACAAATGCTGCTCAGTTAAATCGTAATTTGTTGCTTTCTTCTGGTGGAAGAGTTGATACAAAACCGGAGTTAGAAATTATTGCCGATGATGTTAAATGTTCTCACGGAGCAACTGTTAGTCAGTTAGATGATGATGAAGTATTTTATCTACAAAGTCGAGGTTTAAGTCAAGAAGCAAGTCGCAACTTATTAATTGATGCTTTTGCAGCAGAAATTATTAACAAGTTACCCCTACCTTCTTTGCAACATATTTTAAAACAATGTGTCGCTTGTAAAGTT------ATGACTATTATTCAAGACAGAACTTTGGCAGATAAAGTACGAGCAGATTTTCCGATTTTAAATCAGGAAATAAATGGTAAACCACTGGTTTATTTAGATAATGCTGCTACTTCCCAAAAACCTTTAGCAGTTATTAATGCTTGGCAGGAATATTACCTCAAATATAATTCTAATGTGCATAGGGGTATTCATACTTTAAGTGGAAAAGCAACAGATGCTTATGAAGGGGCAAGAGATAAAGTAGCTGCTTTTGTTAATGCAGCATCTCGGAATGAAATTGTTTATACTCGTAATGCTAGTGAAGCTATTAATTTAGTCGCTTATTCTTGGGGTTTAAATAATCTCAAACCAGGAGACGAAATTATTGTCTCAGTTATGGAACATCATAGTAATTTTGTTCCCTGGCAAATGGTTGCTCAAAAAACCGGAGCAGTTTTAAAATTTGTCGAATTGACTGAAACAGAAGAGTTTAATTTAGAACAATATAAAACCCTAGTTTCTGAAAAAACAAAGTTAGTAGCAGTTGCTCATGTTTCTAATGTTTTAGGTTGTACAAACCCAGTCAAAGAAATTTGCTCAATTGCTCATCAAAACGGAGCTAAAGTATTAATAGATGCTTGCCAAAGTTTACCTCATTGTGTGGTAGATGTACAGGCAATAGGTTGTGATTGGTTAGTAGGTTCTGGTCATAAAATGTGCGCTCCCACTGGCATTGGTTTTCTCTATGGAAAATTGGAATTACTAAACGAAATGCCACCATTTTTAGGAGGTGGTGAAATGATTTCCGAGGTGTTTTTTGACCATTCCACCTATGCAGAATTACCTCATAAATTTGAAGCAGGAACGCCAGCTATTGGAGAAGCGATCGCTCTTGGTGCAGCAGTAGATTATCTGACAAATATAGGTATGGAAAAAATCCATACCTATGAAGCAGAATTAACTACTTATTTATTTGATAAATTGAATCAAATTCCTGAAGTAACTATTTACGGACCTCAACCAAATACTAATGGAGAAAATAGGGCAGCATTAGCATCTTTTACAGTAGAAAATATTCACCCAAATGATTTATCAACTATGTTAGATGAAGCAGGGGTAGCAATTCGTTCTGGTCATCATTGCGCTCAACCTTTGCATCAATATTTAAAGATTTCATCCACAGCAAGAGCAAGTTTATATTTCTATAATACTCGTGATGATATTGATGCTTTTATTGTTGCTTTAAAAGACACAATAGAATTTTTTGGTAGTATTATGGGT
>321327_Ssp@SUF
ATGTCTACGAGCGTCCGCACCCTCATTAGCCAGCCCTACAAGTACGGCTTTGTTACCGACATCCCTTCTGAGTCCATCGGCAAAGGCCTAAACGAGGACATCATCCGGCAAATTTGGGCCAAGAAGGGGGAGCCGGACTTTATGCTAGAGTTCCGGCTGCGGGCCTACCGCCAGTGGCTGAAGATGAGCGAGCCCACCTGGCCCAACGTCAGCTACCCGCCCATTGACTACCAAAACATTGTCTACTACTCGGCCCCCAAGGTGCAGCCCAAGAAAAAGAGCCTGGACGAAGTGGATCCGGTGCTGTTGGAGACCTTCGAGAAACTGGGGATCCCCTTGTCTGAACAGAAGCGGCTGGCCAATGTGGCGGTGGATGCCATCTTCGACAGCGTCTCGGTGGCCACCACCTTCCGGGAGAAGCTGGCCAAGGAAGGGATCATCTTCTGCTCCATGTCGGAGGCGCTGCGGGAGTACCCTGAGCTGGTGCGCAAGTACCTGGGCAGTGTGGTTCCCATTGCTGATAACTACTACGCGGCGCTGAACTCGGCAGTGTTCAGTGATGGATCCTTTGTCTATGTGCCCAAAGGGGTGCGCTGTCCCATGGAGCTTTCCACCTATTTCCGCATCAACAACGGCGAATCGGGCCAGTTTGAGCGCACCCTGATCATTGCCGACGAGGGATCCTACGTCAGCTACTTGGAAGGGTGTACTGCCCCCATGTTCGACACCAACCAACTGCATGCGGCGGTGGTGGAGTTAATTGCCCTAGACAATGCCGAAATTAAATACTCCACGGTGCAGAACTGGTATGCCGGCGACGAAAACGGCAAAGGGGGCATTTATAACTTTGTAACCAAGCGCGGCCTGTGTCAGGGGGCCAACTCCAAAATCTCTTGGACGCAAGTGGAGACCGGCTCCGCCATCACCTGGAAGTACCCCAGCTGTGTGCTGGTGGGGGAAAACTCGGTGGGCGAATTTTACTCGGTTGCCCTCACCAACAACTACCAGCAGGCCGATACCGGCACCAAGATGATTCACGTGGGCCGCAACACCCGCAGCAAAATTATCTCCAAAGGGATCTCGGCTGGGCACTCCAAAAACAGCTACCGCGGCCTGGTCAAAATCGGGCCGAAAGCGGAAGGTGCCCGCAACTTTTCCCAGTGCGATTCCATGTTGATTGGGGATCAGTGCAGCGCCAACACCTTCCCCTATATTGAGGTGCAAAACAACACCGCCAAAGTGGAGCACGAAGCTTCCACCTCCAAGATTGGAGAGGAGCAATTGTTCTATTTCCAGTCGCGCGGGATCGGCATGGAAGATGCCGTGTCCATGATCATCAGCGGCTTCTGCCGAGAAGTGTTCAACCAACTGCCGATGGAGTTTGCTGTAGAAGCCGATCGATTGCTGAGCCTAAAGTTAGAGGGATCCGTCGGCATGATCTGCGAAAACAGCCCTGTCATCTTATCCGTTCGAGATCTCAGCGCCGAGATCGATGGCACCCCCATTCTCAAGGGGTTGAGCCTGGAAATTCGCGCCGGAGAAATCCACGCCATCATGGGCCCCAATGGCTCTGGAAAAAGCACTTTTTCCAAGATCTTAGCCGGCCACCCTGACTACAGGGTGACGGGGGGCGAGATCCTCTACCTGGGAAAAAATCTCTTGGAGATGGAGCCAGAAGAGAGGGCTTGGGCAGGGATCTTTTTGGCATTTCAATACCCCATCGAAATCCCAGGGGTGAGCAACTTGGATTTCCTGCGCGCCGCCTACAACGCTCGCCAGAAATATCGGGATCAGCCGGAACTGGATGCTCTGGATTTTGACGACCTGGTACGGGAAAAGTTGGATATTGTCAAAATGGATCCCGTTTTTTTGGAGCGCTCTGTGAATGAGGGCTTTTCCGGCGGTGAGAAAAAGCGCAACGAGATCCTGCAAATGGCGGTGTTGGAGCCCACGCTGGCCATTTTGGACGAGACGGATTCCGGTCTGGATATCGACGCGCTGCGCATTGTGGCCCACGGCATCAACCGACTGGCCGGCCCTGAGAATGCCATGCTCTTGATCACCCACTACCAACGCTTGCTGGACTATGTAACCCCCGACTACGTGCACGTGATGGAGGGGGGTCGTATCGTCATCAGTGGGGACAAGACCTTGGCGCTGGAGCTGGAGGAACGGGGCTACGACTGGATCAAAACTCAGTCGGGTCAAGAACCGGCAATGAGCGCCACCTTTGCCCCAGAG------------------AGCCGCCTA---TTCCTGGAGCACATCCTCGGCCAAATCCCGGAA---------------CAGGATCCCTACACCACCCTTAGGCAGCAGGCCCGCGCCCAATTGGCGGAACTGGGGATCCCGACCCCACGGGAAGAGGATTGGAAATACAGCGATCTCTCGCCACTGCTGGCCCACAAGTTTCGCCTGGCTGCCGCGGGGTCTCTGGATGCAGCAACCCTAGAGCCCTGGCTTTGGCCGGAAGCCAGCTATAGCCGCGCCGTGTTCGTCAACGGCTACTTTGCCCCCCAGCTTTCTGATTTGAGCGGCCTGCCCACCGCTTTGCAGGTGATCCCTTTGGCCCAAGCCCCAGGGGAG------------------------TTGCTGCAAACGCTGGCCAAGACGGATGTGTTTACGGCCCTCAACACCGCCCATCTGGGCGATGGGATCCAGATTGGCCTACAGCCCGGCCAGGAAGTTCCGTCACCGCTGCACCTGCTGTTCATAACGGTGGCTCCTGGAGAGGCCGTTTTGGCCCAGCCCCGCTGCCTGCTGTCTTTGCAAGCCCACAGCTCCCTCACGCTGATCGAAGATCATGTATCCCTGGGATCCGGGATCCCCTTCAGCAACGCAGTTACGGAGATCGCCCTGGCAGAGGGATCCCGTTTGCACCATGTGATCCTGCAAAGGCAGGGATCCCCAGCCTTCCACATCAACAAGACCGCCGTGCGCCAAAGCTGCGACAGCCACTACCGCCTCCAGGCGATTCAGTGGGGATCCCAGTTTTCCCGCCACAACCTGGAGATCACCCAAGCCGGAGCCCAGGCCCACACCCAACTGCAGGGGCTAACGCTGCTGAAGGGATCCCAGCACAGCGACACCCACTCCCGCTTGCTCCATCAAGCGCCCCACGGCAGCAGCCGCCAACTGCACAAGTGCATCGTGGACGAGGCGGCCCGCGCGGTCTTCAGCGGGCGGATCCTGGTGAGCCAAGCAGCCCAACTGACAGACGCCGCCCAGACCAACCGCAACCTGCTGTTGAGCCCCAAGGCGCGGGTGGATACCCGGCCCCAACTGGAGATCTTTGCCGACAACGTCAAATGCGCCCACGGAGCCACCGTCAGCCAACTGGAGGCGGAAGAGATCTTCTATCTGCAAAGCCGCGGCATTCCCCAAGCCCAGGCCAGGCAACTCCTCACCTACGCCTTTGCGGCAGAGATCCTAGAGGGGATCCCGCTGGCCCAGCTTCCTTCCCAGGTGGCCAAGCGCTTGGGATCCGGC---------ATGGCGGTAGACGCTGCTGCCGACTTAGCTGCCCAGGTGCGGTCGGATTTTCCAATTTTGCAGCGCCAAGTCAACGGCCAGCCGCTCATCTATTTTGACAATGCGGCCACTTCCCAGAAGCCGCTGGCGGTTTTGCAGGCAATGGATTTCTACTATCGGCACAGCAACGCCAACGTGCACCGGGGAGTGCATACCTTGGGCAACGAAGCCACGGAGGCCTACGAGGGGGCGCGGGAGAAGATTGCCCGCTTTATCAACGCGCCTTCCCCGCAAGAGATCATCTACACCCGCAACGCCAGCGAGGCCATTAACCTGGTGGCCTACAGTTGGGGCATGAGCACCCTAGAGCGGGGGGATGAGATTATTCTGTCGGTGATGGAGCACCACAGCAATTTGATCCCGTGGCAATTCGTGGCTCAGAAGACGGGGGCCTGCCTCAAGTTTATCCAGATCACGCCCGAGGGCGAGCTGGATTTGGAGCACTACCGCTCTTTGCTGGGCGACCGCACCCGCCTAGTGGCTGTAACTCACGTCTCCAACATGCTGGGATCCATCAACCCTGTCCGGGAGGTGGTTGAGTTAGCCCATCGCTGTGGGGCCAAGGTGTTGCTGGATGCCTGTCAGAGCGTGCCCCACATGCCGGTGGATGTGCAGGCCCTAGACTGCGATTGGCTGGCCTTTTCTGGGCACAAGATGGGCGGCCCCACGGGGATCGGGGTGCTCTACGGCAAGCGGGAGCTGCTGCGGGCCATGCCGCCCTTTTTGGGCGGGGGCGAGATGATTGCCGAGGTGTACTGGGATCACGCCACCTACGCCGATATCCCCCACAAGTTTGAGGCGGGCACGCCGGCCATTGCCCAAGCGGTGGGTCTGGGGGCAGCCGTCGATTACCTAAGCCAGATCGGTCTGGAGCGCGTGCATGCCCATGAGCAAAAGTTAACCGCTCGCCTCCTAGAAGGGCTTCAGCGCATTCCAGGCATTACAATCTATGGCCCCAAGGACCCG---------ACGCGCCGGGCAGGACTGGTCAGCTTTTCGGCGGAGGGCATCCACCCCCACGACCTGTCCACCCTGCTGGATGAGCAGGGGATCGCCATCCGGGCTGGCCACCACTGCACCCAGCCGCTGCACCGCCACTTGCAGGTGCAGTCAACAGCGCGGGCCAGCGTTTACCTCTACAACACCCTGGCCGAGGTGGATCGCTTCCTCGAGGTGCTGGCAGAGGCAGTGGCGTTTTTCAGGGAGGCCTTGGGC
>2769_Ccrispus@SUF
TTAAACTTAAAATTAAACACTTTAATAAAACAACCATACAAATATGGCTTCCATACTAAAATAGATTCTGAAGCTTTCCCTAAAGGGCTAAACGACAAAATTATTCAATTAATTAGTAAAGAAAAAAAAGAACCTGAATATTTAACAAATTTTCGTTTGAAAGCATATAATAAATGGAAAAAAATGGATGAGCCTAAATGGAGTCAATTAACATATAATAAAATTAATTACAACGATATTATATATTATTCTGTACCTAAATATCAAAAACAATTAAATAGTTTAGAAGAAGTAGATCCTACTATTTTAGAAACTTTTGAAAAATTAGGTATACCTTTAAATGAACAAAAAAGATTAAGCAATGTTGCTGTTGATGCCGTATTTGATAGTGTGTCTATTGCAACTACATTTAAAGAAGAATTAGCATCTGTTGGCGTTATTTTTTGTTCTATATCTGAAGCAATTCATAAATACCCAGAATTAATTAAAAAATATTTAGGATCTATTGTTCCTATAGGAGATAATTATTTTGCAGCTCTTAACTCTGCTACTTTTAGCGATGGTTCGTTTTGCTATATTCCCCCAAATGTAAAATGTCCGCTGGAATTATCTACTTATTTCAGAATCAACAATAAAGAATCAGGGCAATTTGAAAGAACTTTAATTATTGCTGATAAAAATAGTTACGTAAGCTATTTGGAAGGATGTACAGCACCTCAATTTGATACAAATCAATTGCATGCTGCTGTTGTAGAATTAGTAGCTCTTGAAAATGCAACTATTAAATACTCTACAGTTCAAAATTGGTATTCAGGAGATTCTACAGGTAAAGGAGGTGTATATAATTTTGTTACTAAACGCGGTTTATGCATAGGTAATAAATCTAAAATTTTATGGACACAAGTTGAAACAGGTTCAGCAATTACATGGAAATATCCTAGCTGTATATTAGCTGGTTATAATTCTATAGGTGAATTCGCGTCTGTAGCTTTAACTAATAATTATCAGCAGACAGATACGGGAAGTAAAATGATTCATTTAGGAGAAAAAACACGAAGTAAAATTATTTCTAAAGGTATATCTGCTGGTAATTCAATAAACAGTTATCGTGGTTTAGTAAAAATTGGACCAAAAGCCAATCATGCTCGAAATTATTCGCAATGTGATTCTTTACTAATAGGAAATAAATCTCATGCAAATACTTTTCCTTATATACAAGTACAAAATTCATCCGCAAAAGTTGAGCACGAAGCTTCAATCTCTAAAATAGGTGAAGAACAAATTTTCTATTTCTTGCAAAGAGGTATTAATTTAGAAGATGCGATATGCTTAATGATAAGTGGTTTTTGTAAAGATGTTTTTAACGAACTGCCGATGGAATTTGCTATGGAAGCAGATAGACTATTAAATTTAAAATTAGAAGGAACAATAGGT------------ATGAATGAAAATTTATTAAATATAAATAATTTATATGCTAGTATTGATGATACAGAAGTTTTAAAAGGTTTAAATTTATCTATTAATAGTGGAGAAATTCATGCTATTATGGGTAAAAATGGTTGCGGGAAAAGTACCTTTGCAAAAGTTATTGCTGGTCATCCTAGTTATAATATTACACAAGGAGATATATTATTCTATAACCAAAATATTAATAAAATGAGTCCTGTAGACAGAGCATTAAAAGGAATTTTTTTAGCCTTTCAGTATCCAGTAGAAATATCTGGTGTTAGTAATGCTGACTTTTTACGCCTTGCTTACAATGAAAAACAAAAAATTACTAATAAACCTCCTTTAGATCCTTTATCTTTTTTAGAACTGGTTAATGATAAAATTAAAGCTATTGACATGAATTCGTCATTTTTAAGTAGAAATGTTAATGAAGGATTTTCTGGAGGAGAGAAAAAAAAGAATGAAATTTTACAAATGTCTTTATTAAATACTAAACTTGCTATATTAGATGAAACAGACTCCGGGCTTGATATAGATGCTTTGAAAACTATTTCTGCCAATATTAATGCTTTAGCTAGTAATGATAATGCAATAATTATTATTACACACTACAATAGATTACTAGAATATATTATACCGGATTATGTTCATATAATGCATGAAGGTAAAATAATTCATACAGGTGGTGCAAATTTAGCAAAGCAATTAGAGCATTATGGTTATGATAGTATTATA------------------------ATGGCCTCCGCCCTGACCTCAGATACATTGCCAGCACCCGTCGAGAAAGACACCTGGCTCTCCAATCTCGTCGCCTCGGCAGGCTCC---------------CGACATCCTCTAGCGGCGATGAGAGCCCAGGCCCAGGCCGACCTCGAGCACTTACCCGTGCCCAACCGCCGCATGGAGGAGTGGCGATTCACTGATCTGCGCACAGTCTTTGCGAGTCGCTACGTCTTAAATGCTCACGTC------------GATCAGATCGCAAACCAATACGCCCCGGATACTGCAGGTGTTGTCCTAGTCTTCGTGGACGGCATCTACAACGAAGATCTCTCCATTGTGAATTGGCTGGCAGCAGGTGGTTACTTTGGATCGGCGGAGAATTATCAAGGCGATGCA---GCTGTCGTCAGCAAGATTTTGACGGAAAGGGAGCTTGGAGGCGGCTTGTTTCCGACCGCCGCCCATGCCATAGCCACAGATGCAGCCATTTTGGAAGTGCCGGATAATTACGCTGTGTCGCGCCCTGTTGCCGTCGTTTTCGTTTCCACGACGGGTGAATCAGCAAAAGCGTCGGCTGCACGGTTAGCTGTCATTGCGGGGAAGGGCTCCAAGTTGTCGCTGCTTGAATCGCACGTCTCTTTAGATAATTCATATAGTTTGACGCTAGCGACGGCAGCGTTCCTTGTCAAGGAAAGAGCCTGGGTCTCACATTATGTGGTTGATGATACGTGCCTAGAAGCGCACGTACTAGCCAGTATACACGCGGATGTTCGCACGAGGGGTAGTTATGAGATGCGCTCTTTCGGGTTAGGTTCAAAGGTTGGAAGATTTGATGTGGGGGTGGATTTGGGGGAACCCGGAGCTCACGGCCTCGTCCACGGCGCGCTTGTCGCGGACAAGTATCAAATCGCGGATATTCACTCCAGAATTTGCCACAACTCTGAAAACACTACATCCGATCAGCTGCAGAAAAACGTCTCTGCCGATCATGGACGAGCCATCTTCAAGGGAAAGATTATCGTCACAGAGGATGGACCAGGCACAAACTCGTCCCAACTGTGTAAATCACTATTGCTGTCGAACAAGGCATACGTGGATGCAATGCCAGTCTTGGAGATTTCCAACGAGGATGTGCAGTGCTCTCATGGGGCCACAGTTGCGGATCTTGAAGAAAACGAAATTTTCTATTGCCAGAGCAGAGGCATCAGCTACGAAAAAGCCCAAGTACTGTTGATCACCGGCTTTGCCATGGAAATACTAGGCGACTGCCCATTCCCGAACGTTCGAGAGCTCGTTGATAGAAAAATGAATAGTGTAGCTGCTTCG------------------------------------------------------------------------------------------------------------------------------------------------------------------------------------------------------------------------------------------------------------------------------------------------------------------------------------------------------------------------------------------------------------------------------------------------------------------------------------------------------------------------------------------------------------------------------------------------------------------------------------------------------------------------------------------------------------------------------------------------------------------------------------------------------------------------------------------------------------------------------------------------------------------------------------------------------------------------------------------------------------------------------------------------------------------------------------------------------------------------------------------------------------------------------------------------------------------------------------------------------------------------------------------------------------
>2055796_Sbacterium@SUF
CTTGGCTCAGAGCTCAGCGATCTGGTTCAACAGCCCTATCGCTACGGCTTTGTAACTGATATTGAAACCGATAAAATCGCCAAGGGTTTAGATGAAGATGTGGTGCGACTAATATCAGCAAAAAAGCATGAGCCAGAGTTCCTATTGAATTTTCGGCTCAAGGCTTTTCGCGTTTGGCAGCGCATGGAGGAGCCGGATTGGGCCGCTTTGGGTTATCCCAAGATTGACTACCAAAATATAATTTATTACGCTGCTCCCAAACAGCAGCAAAAAAAGTCAAGCCTCGATGAAGTTGATCCAAAGCTATTGGAAACCTTCGAGAAATTAGGAATACCCCTAAGTGAGCAAAAACGTCTTTCAAACGTAGCTGTTGATGCGGTGTTTGACAGCGTTTCAATTGCCACTACCTATAAGGAAAAACTCGCCGAAGATGGGGTAATTTTTTGTTCATTCACAGAAGCTGTTGATGAGCATAGGGATTTAATCGAACGCTATTTGGGTTCGGTTGTTCCCATTGGAGACAACTATTTCGCTGCATTAAATTCAGCTGTATTTAGTGATGGATCCTTTGTTTTTATTCCCAAAGGGGTTGCCTGCCCCATGGATCTTTCCACCTATTTTCGCATCAATAGTGGTGATACAGGTCAATTTGAACGCACTTTGATAGTGGCGGAAGAGGGGGCTTCGGTGAGCTATCTGGAAGGTTGTACTGCACCGATGTTTGATACCAATCAATTACATGCAGCCGTAGTTGAACTAGTTGCCCATACCGATGCTTCAATAAAGTATTCAACCGTTCAAAATTGGTATGCTGGTGATGAATCAGGTAAGGGTGGTATTTACAATTTTGTTACCAAACGTGGGATTTGTGAGGGACCCCGTAGCCACATCAGTTGGACCCAAGTGGAAACAGGTTCTGCAATTACCTGGAAATATCCCAGTTGCCTGCTTGTAGGTGATGATTCAGTTGGTGAATTTTATTCTGTTGCCCTCACCAACAACCATCAACAAGCTGATACGGGCACAAAAATGTTGCACGTGGGTGCCCGCACTCGCTCCACAATTGTTAGCAAGGGAATAAGTGCCGGCAAGTCTTCCAATAGCTATAGGGGTTTGGTGCAAATTGGCCCCAAGGCCTGCGGAGCCCGTAATTACAGCCAGTGCGATTCAATGCTCATTGGTGACAAGGCTGCAGCAAATACTTTCCCTTACATACGCTCCCAGCAACCTGATTCCACAATTGAACATGAGGCAAGCACCTGCCGAATTTCAGCGGATCAGCTTTTTTATCTGCAAAGCAGGGGGATTTCCTTTGAAGAGGCGGTTTCAATGATGGTTAGCGGCTTTTGTCGTGATGTTTTTAATCAGCTCCCCTTGGAGTTTGCGGCTGAGGCAGATAAATTGCTTGCCCTCAAATTGGAGGGTTCCGTTGGT---------------------------CTGGAAGTTAGCAACCTCAGGGCAAGCGTTGTTGATCAGGAAATTCTCTGCGGCGTTAATCTAACGGTGAGGGTTGGTGAAATTCATGCATTGATGGGTCGTAATGGCAGTGGAAAAAGTACTCTTTCTAAGGTGATTGCTGGCCATCCTTCCTATGTAATTACAGCTGGTTCTATTCGTTTCAAGGGTAGGGATCTGGCTGAATTGGCCCCAGAGGAGCGTTCACGGGCAGGCATATTTTTAGGTTTCCAATATCCGGTTGAGATACCTGGAGTTAGCAATTTGGAGTTCCTGCGGGTTTCCACTAACGCCAGGCGCATTGCCCTTGGCCTGGAGGAGTTGGATACATTTAGTTTCGAAGATCATTTGCAGCAACGTTTGCAATTAGTGCAGATGGATCCATCCTTTTTGGATCGAAGCTTGAATGAAGGCTTTTCCGGTGGAGAAAAAAAGCGCAACGAAATTCTGCAAATGGCTTTGCTCGAGCCATCCCTTGCAATTCTTGATGAAACTGACTCTGGCTTAGATATAGATGCACTGCGCATTGTTGCAGAGGGAGTGAATCATTTAGCTGGTCCCAATAATGCAACTCTGTTGATTACCCACTATCAAAGGTTGCTCGAAGCAGTAACGCCTCACTTTGTGCATGTGATGGCCCATGGTCGAATCTTGCGCACCGCCGGCCCTGAACTTGCCTTTGAACTGGAAAGCAAAGGGTACGACTGGATTGATGTTGAAGCTGGCATCAGTTCTAGGATGGTCGAATCT------------GGTACGACTGGATTGATGAGGCGGAGCAGCTGGCTTAACCACTTCCTCCAAGCCCATGGCAGT------------------------------------TCAGAGCAAGCAATTGATCAATTGCAGCAGCAGGGCTTGCCCCATCGGCGCCTAGAGCCCTGGAGATTTACAGATATTGCTCCCCTCACCGGCCTCACTCCTGCTCTGCTCAAGCCGAGGGGAGCGGCCCAAGCT------------GTTGCCCATCCAGCTGTTGAGTCAGGGCGTTTAATGCTTGCTCAAAATGGTTGCAACTTTGTGCTTCCCGGCTCCGCTCAGCCCCCCACCGGATTA------------------GAGATT------------GAA---------------AGCGCACCCGGGGCCTGCGCCGATAGTGCTTGGGTGTTTCAGTTGCGGGATGTGTTGGCTGGTCCAGCCTTGAATTTGCAATTGGAGCCTGGTGAATCCCTA------CGGCTTGAATTGCTGCTAAATCCCGGA------GAGGCCAACGCATTATTAACACCACATCTTCAAATTCACTTGGCTGATGGTGCTTCTTTAGAGTTATTTGTGCAGCTACAAAGCAGTGAA------AATAGTTTAATTCTTTTTACTTCTATTATTGATCTAGGCAATGCTGCTCAATTGCTTGAAGCCCAAAGCCTCAGCGGAGCTGAGGGGGCAGTTTTATTAAGTGGAGCCGAAGTTAAGCAAGCTCCCTCTAGCCGCTATGAACGCAGCGCCTTTGTGCATGGCTGGGCCTTGGCCCGTCAGGAGCCACGGGTTCAGCAAACCGATGGTGCTGCCCACACCTGTTTAAAAGATTTGGCGATTGCGGATCTAGATCAAATCATTGATCTACATAGCTCTGTGCGTTTTGATGGCCCAAACGGTTGCCTTGAGCAGCTGCAAAAAGCCTTGGTTGATGATTCTGCCCACAGTATTTTTAATGGCTCGGTGCAGGTGCCAAGGTTGGCACAGGGCACTGATGCTTCTCAATTAAGTCGTCATATGTTACTTAGTAATCGCGCCCGAGTAGACGCAAAGCCAGAGCTAGCAATCATTGCAGATGATGTTCGTTGCAGCCATGGCGCAACAATTAGTAGTTTGGCAGACGAAGAATTGTTTTATATGCAAAGCCGTGGGATTAAACGTGAACAGGCGGTTGCCCTATTGAAAAAAGGTTTTTGCATGCAGATTATTAATTCCATGCCTGCCCTTGCCCGCAGCTGGGATCTGCTAAAGCAATCTTTA---------------ATGAAC---GCCATTGTTAATGATTTGGCCCAGCGCTGTAGAGGCGATTTTCCTGTATTGAATCAAACCATAAATGGTAAACCACTTATTTATCTCGACCATGCGGCAACCAGTCAAAAGCCCAAGCGTGTATTAGATGCTTTAAATAATTATTACAGCCATGATAATGCTAATGTTCACCGCGGTGCCCATAGCCTCAGTGCAAGGGCTACCGATGCATTTGAAGCGGCGCGAACTAAAGTGGCTAAATTTATTGGCGCTAACGATTCCGCTGAGATTGTTTTTACTCGCAATGCTACTGAGGCGATCAATTTAGTTGCCTGCACTTGGGCTAATGCAAATTTGCAACCCGGTGATGAAATTCTCACATCAGTGATGGAGCATCACAGTAATTTAGTGCCGTGGCAACTGGTGGCCAACCGCACTGGAGCTGTTTTGCGCCATGTTGGCATTACTGCAAATGGAGAATTGGATATTGATGATTTTCGCGCCCAGCTTAATCAGCGCACTCGAATTGTACCGCTTGTTCAGCTAAGTAATAGCCTGGGTTGCTTAAATCCAATTGCCAACTTGGTTGAGTTGGCCCATGCTGTTGGTGCCAAGGTGCTGGTTGATGCTTGCCAGAGTGTTGCCCATATACCTGTGGATGTGCAAGCTTTAGCGTGTGATTGGTTGGTGGCTTCTAGCCACAAATTATGCGGCCCCACCGGCATGGGATTTCTTTGGGGGCGGCGTGAATTACTTGAAGAAGCGCCACCGTTCTTGGGTGGTGGCGAAATGATTGATGAGGTCTTCCTTAGCCACAGCACCTGGGCAGGGCTGCCCCATAAGTTTGAGGCGGGA---------------------------------------------------------------------------------------------------------------------------------------------------------------------------------------------------------------------------------------------------------------------------------------------------------------------------------------------------------------------------------------------------------------------------------
>59919_Pmarinus@SUF
AGTGAAAATTTAGTTAAAGATGTCGTATCTGAACCATACAAATATGGTTTCGTTACTGATATCGAAACTGAAAAGATTTCCAAAGGCCTAAATGAAGATACGATTCGATTAATTTCAGAAAAAAAAGAAGAGCCAAAATATCTTCTTAATTTCAGACTTAATGCCTTTCGGAAATGGCAAAGAATGGAGGAGCCTAACTGGGCAGACCTAGGTTACAAAAAGATTGATTATCAAGATATAATTTATTATTCTGCACCTAAACAAAAAGAAAAGATTTCTAGCTTAGATGAAGTTGATCCCAAACTCCTAGAAACTTTTGATAAATTAGGAATTCCTCTTACTGAACAAAAAAAACTTACAAACGTTGCTGTTGATGCAGTATTCGATAGTGTATCTATTGCAACAACCTTCCGAAAAGAACTTGCTGAGCATGGTGTAATATTTTGTTCTATAAGTGAAGCAGTAAAAGATCACTCAAATTTAATAGAAAAATATTTAGGTTCTGTTGTACCAGCTAATGATAACTATTTTGCTGCATTAAACTCAGCTGTTTTTAGTGATGGTTCATTCGTTTACATCCCAAAAGGAGTTAAATGCCCGATGGATCTCTCATCATATTTTAGAATCAACAGTGGAGACTCTGGTCAGTTTGAAAGAACTTTAATTATCGCAGAAGAATCTAGCTCCGTCAGTTACCTTGAAGGATGTACAGCTCCAATGTTTGATACGAATACTCTGCACGCAGCGGTAGTTGAACTTATTGCCTTAGACGACGCCTCAATTAAATATTCAACAGTACAAAATTGGTATGCTGGGAATGAAGAAGGAGTTGGAGGAATCTTTAATTTTGTCACCAAAAGGGGGAAATGTTTAGGTAAGAGAAGTAAAATAAGCTGGTCTCAAGTAGAAACAGGCTCTGCCATAACATGGAAATATCCTAGCTGTATACTTTTAGGAGAGGAATCGGTAGGAGAATTTTATTCTGTAGCTCTCACTAATAACCTTCAACAAGCCGATACAGGTACAAAAATGATTCACATCGGTCCTAGAACTAAATCAACAATAGTTAGTAAAGGAATTAGTGCTGGCAATTCAATTAATAGTTACAGAGGTCTTGTAAAAATGGGTTCAAAAGCTTCTGGATCAAGAAATTATAGTCAATGTGATTCAATGTTAATAGGCGATCAAGCTGCTGCGAATACATTTCCTTATATTCACTCTCAACAACCAAATTCAGAAATTGAGCATGAAGCAAGTACATGTAGAATTTCTGAAGATCAACTTTTTTATTTACAAAGTAGAGGTATTGAATTTGAAGAGGCTGTATCAATGATGGTAAGTGGCTTTTGTAGAGATGTTTTCAATCAACTGCCATTGGAATTTGCGGCTGAAGCCGATAAGCTGCTTGCCCTCAAATTAGAAGGTTCGGTTGGAATGCAAAGCAAAACGAAAGATCCAATATTAGAAGTAAATAATCTTTTTGCATCTATCGAAAATCTTCCTATTTTAAAAGGGGTAACCATTTCAGTTAATCCTGGCGAAATTCACGCAATCATGGGAAGAAATGGATGTGGGAAAAGTACTCTATCCAAGATTATTGCGGGTCATCCATCATACAAAATTACTAAAGGCGAAATAAAATTTACAGGAAATGATATTCAGTCTTTAGAACCAGAAGAGAGAGCTCAATCTGGTATTTTTCTTGGTTTTCAATATCCCATCGAAATTCCTGGAGTAAGCAATCTAGAATTTCTTAGAGTTGCGACAAATGCAAGAAGAAAATTTCTTAACAAAGAAGAACTAGATACTTTTGATTTTGAAGACTTAGTAAAAGAAAAACTTGACTTAGTCAAAATGGATTCTGCCTTTTTATCGAGGAGTATTAATCAAGGGTTTTCAGGTGGGGAAAAGAAAAGGAATGAAATATTACAAATGGCATTATTAGAACCAAAAATTGCAATTTTGGATGAAACCGACTCAGGTTTAGATATTGATGCACTTAGAATAGTTGCTTCAGGTATTAAAAAGATATCTAATGAAGAAACCGGAATTATATTAATCACTCACTATCAAAGGTTATTAGATGAAATACAACCTGACTATGTTCATGTAATGTCAGACGGACAAATAATAAAAACTGGAGAAAGTGATCTTGCCCTAGAACTTGAGAAACATGGATATGAATGGACTGATAATTTTATAAAAGAGCAA------ATGCAAATTATT------------------------------AATAATGAA---------------------------------------------------ATTAGTAATCCATCTGAGATACAAAAAATTTGTCTTGATAAATTAAAATTAAATCCATTACCAAATATCAAAAGTGAATACTGGAGACTTTCCAATAAATCCAAATTTTCAAGATTTTTAGATCATTCAAATAAAAATAAAGAATCTAAAGTTAAT------------CTCCCATATAAAAAAGCCTCTCAAAATAGACTGATCATCGGAGAG---------------------AATAACTCAATCAATTTAAACTATTCAATAAAAGAATTAAAAGAGATCGAAATT------------GTAGACTATATAAAAAAAAATATATCTAATTCTGATCAAAATGATCATTGGAGTGACTTACTAAATCATTCTTTAAGTTCTAAAATCTTAGGTTTAAATATTTCTGGTAATAAAATT------CCTCCTCTTGAGATATTTAGTGCTTCGTCA---------CCCGACTCTTTTAATGCTAAAACACTTATTTTATTCTTTGAAAAGAATTCTAAGGTTGATTTAATACAAATTAATCTTGGAAACAAA------AATTCTTCACTATCTCAATCAACTTATTTATGTCTAGAAGAAAATACTTCGGTTAATCATGGTTTAGTTTCCTATGGAGAAAGCAAATCTAATTTATTAAATTCTTTAAATGTAATTCAAAAGACCAACAGTGAGTACAGCCTAGGATCACTACATTTCAAATTTGATTATGCAAGATTTGAAATCCGTATTAATCAATTAGAGGGAAATGCCAAAACAAATTTAAAAGGAATACAAATAACAAAAAATAATGACCAAATAGCTACTTATACAAAAATGCAATTTAACGGTCCTAATGGATTTTTAGATCAAATTAATAAATCCTTGGCAGATGATAAATCACATGCAGTCTTTGAAGGCTCCATAATTGTTCCAAAAATTGCGCAAAAGACCGATGCGTCACAATTAAGCAGGAATCTACTTTTATCGAGACATGCAAAAATAGATACTAAACCTCAATTAGAAATAATTGCTGACGATGTAAAATGCAAACACGGTGCAACTATTTCACAATTAAATGAAGAAGAACTTTTCTATATGAGATCAAGAGGACTCACGTTAGCAGAAGCGAGTAAACTACAATTAAGTTCTTATATACAAGAAGTTATTTCAAGTATTCCTATTTCAAAAGATAGATGGGATTTGCTTGATAAAATTTTAAAAGAAAAT------ATGGAAATTATTTGTAAAAAAAACTTTCCTCTAATAGATAAAAAAGACTTTCCTTTATTAGAAAATAATTTCAACAAAAATACAATTATTTATCTAGATCACGCTGCAACAACCCAAAAACCAATCCAAGTTCTTGAAAAAATTGATGAATACTATAAGAATTTCAACGCAAACGTTCATAGAGGAGCTCATCAATTAAGTGCAAAAGCAACTGAAGAATTTGAGAATTCAAGATCTTTAATTGCAAAATATGTTAATGCTTATTCAACAAAAGAAATAATTTTTACAAGAAATGCAACTGAAGCTATAAATCTGGTTGCCAGATCATGGGGAGAATTTACTTTAAAAGAGAATGATGAAATTCTTCTATCAATAATGGAGCATCATAGTAATATTGTTCCTTGGCAAATGGTAGCTGCAAAAAACAAATGTAAACTGAAATTTGTGGGCATAGATCAAGACGGAAGATTAGATATAAATGATTTCAAGTCAAAATTAACAACGAAAACAAAACTAGTAAGCTTATTACATATAAGCAACACTTTAGGGTGCTGTAATCCAATAAAAGAAATAACTAAATTAGCTAGGGATAAGGGTTCTTTAGTTCTGCTTGATGCTTGTCAAAGTTTAGCCCATCAAAAGTTAGATATTAATGAACTAGGTATAGATTTTTTAGCCGGTTCAGGACATAAATTATGTGGCCCAACAGGCATAGGTTTCTTATGGTCCAGAAAAGAAATTTTAGAAAAAATTCCTCCTTTTTTTGGAGGTGGTGAAATGATTCAAGATGTTTTTGAAGAGAAAAGTACTTGGGCTGAACTCCCTCATAAATTTGAAGCTGGTACTCCAGCTATTGCTGAAGCAATAGGATTAGCTGCAGCGATTAATTACATTAACAATATTGGGTTAGATCGAATCAGTGAATATGAAAAGGAGATTACAAAATATTTATTTAAAAAATTAAAGCAAATAGAGGATCTTGAAATAATAGGTCCTTCTCCGAAAATAGAT---CCAAACAGAGCTGCATTGGCAACATTTTATGTTAAAGAAATACATTCAAACGATATCGCTGAAATTCTTGATTCTAAAGGTATTTGTATCAGAAGTGGACATCACTGTTGTCAACCTCTGCATAGACATATCGGAATAAATTCAACAGCTAGAATTAGTATGAATTTCACAACTACCAAAGAAGATATAAATACTTTTATCGAAAAACTTAAGGAAACTATTAGTTTTTTAAAACTAAATTCT---
>41431_Csp@SUF
ATGAGTGCCTCAGTCAAAACCCTAGTCAACCAACCCTATAAGTATGGGTTTGTGACAGACATTGAGACAGATACTATTCCTCGCGGACTTAATGAGGATATTATTCGTCTGATTTCAGCTAAAAAGAACGAACCTGATTTTATGTTAGCGTTTCGTCTTAGAGCTTATCAACAATGGCAGAAAATGACGGAACCAACTTGGCCTCATGTTACTTATCCGCCCATTGACTACCAAAATATTATCTATTATTCTGCCCCAAAACAGAAGAAAAAGTTAGGCAGTTTAGATGAAGTTGACCCCACCCTATTAGAAACCTTTGAAAAGTTAGGCATTCCTCTTTCTGAACAAAAACGTCTGGGAAATGTGGCTGTTGATGCCATTTTTGATAGCGTTTCTATCGCTACCACCTTTAAGGAAAAATTAGCCGAGTCGGGTGTAATTTTCTGTTCTATTTCTGAAGCACTCCAAGAACATCCAGAATTAGTGAAAAAGTACCTTGGTACAGTAGTTCCAGTGGCGGATAATTTCTTTGCAGCCCTCAATTCTGCAGTCTTTAGTGATGGGTCTTTTGTGTTCATCCCTAAAGGGGTAAAATGCCCCATGGAATTGTCTACCTATTTCCGTATTAATAGTGGCGATACGGGACAGTTTGAACGGACATTGATTGTAGCAGAAGAAGGGGCTTCGGTGAGTTATCTCGAAGGCTGCACTGCTCCGATGTATGATAGTAATCAACTCCATGCTGCGATCGTAGAATTAGTTGCCCTAGATAATGCCGAGATTAAATATTCAACGGTTCAAAATTGGTATGCGGGTGACGAAAATGGCAAAGGCGGAATTTACAACTTTGTGACTAAGCGGGGACTCTGTAAAGGGGTTAATTCTAAGATTTCTTGGACGCAAGTAGAAACGGGTTCTGCTATTACTTGGAAGTATCCTAGTTGTGTATTAGTAGGCGATAATTCCGTTGGAGAATTTTACTCTATCGCTTTGACCAATAATAAACAACAGGCTGATACAGGAACCAAAATGATTCATATTGGCAAAAACACCCGAAGCACTATTATTTCTAAAGGTATCTCAGCCGGAGGTTCTAAGAATAGTTATCGGGGGTTAGTGAAAATAGGACCTAAAGCAGACGGCGCAAGAAATTACTCTCAATGTGATTCTATGTTAATTGGAGATAACGCCCAAGCTAATACTTTCCCTTACATCCAAGTTGACAACAATACTGCTAAAGTTGAACACGAAGCGTCAACCTCCAAAATTGGAGAAGATCAATTATTTTACTTTGCTCAACGGGGAATTTCTGAAGAAGATGCTGTCTCAATGTTAGTCAGTGGCTTTTGTAAAGATGTCCTCAACGAATTACCCATGGAATTTGCGGCTGAAGCTGATAAATTACTTAGCCTCAAGTTAGAAGGAACCGTTGGG------------ATGAGTGAGACGATTTTATTAGTTAAAAATTTAACAGCTAATGTTGAAGGAACTCCTATCCTCAAAGGCGTTAATTTAGAAATTAAGTCCGGTGAAGTTCACGCTATTATGGGCAGAAATGGCTCAGGAAAAAGTACATTATCTAAAATTTTAGCGGGTCATCCTGACTATGAAATTACTGGAGGAGAAATTCTCTACAAAGGAGAAAATATCCTCGATAAAGAACCCGATGAACGGGCAAAAATGGGCATCTTTTTGGCCTTCCAATATCCCTTAGAAATTCCAGGGGTCAGTAATTTCGATTTTCTACGGGTGTCCTACAATGCACGTCGTCAATACCTAGGACTCGAAGAGATGGACACCTTCGACTTTGAAGACTTAGTTGAACAAAAGTTAGAAGTTGTTAAGATGAACCCCAGTTTCCTCGAAAGAAGTTTAAATGAAGGGTTCTCCGGTGGTGAAAAGAAACGCAATGAAATCCTGCAAATGGCGTTACTAGAACCCACGCTATCGATTCTAGATGAAATTGATTCAGGCCTTGATATTGATGCTTTAAAAATTGTAGCCAATGGGGTTAACCAGTTAACCAACCCTGACAATGCTTTATTGGTAATTACCCATTATCAAAGATTATTGGACTATATTGAACCCCATTATGTCCATGTTATGCACGATGGGAAAATTGTCACCACAGGAAGCAAAGAATTAGCCCTTGAACTAGAAGCAAGTGGTTATGACTTTGTAGAAGAAAAGCTACTGACCAATGCT---ATGACATCATCAATTGTAGAAAAAAGTACTAATGTAGTGAATCAGGGACAAAATTATCTGTTAGAATTATTAGCAGAGTTTGAAGTAACGGCGGCAATGGCCACAGATTTTTTAAGTCCCTTACGGAGAAATGCAGCTTATCGAATTGAAGAAGTACCTTTTCCCACAACCCATCATGAAGAATGGAGATTCACAGATTTATCGGAATTATATCAAATTAGATTTGACCCAAGACCGAGATCAACCATTCTGTCAGACACCCTTGCCCCATTTATCTTACCGGAAGCTAAATTAAGCAGTCTCATTTTTGTTAATGGGGAGTTTGCTCCTGAATTATCCAATCTTGCTGCCTTACCTGATGGGGTATATGTGGGCAACCTGATGGGACTATCCTCCGAAAAAAGGGAAAAAGTCGTGAATTACTTAGCCAAACATGACGGGGCTAAAGACGTTTTTACCTTGATGAATACGGCGGATATGTATCATATTGCCATTGTTTGGGTTGACCCGAACGTGACAGTTGATATCCCCATTTTCTTGCTATTTTTGACCGTTGCTAGCCATATCCATAACATAATTCAACCGCGCGTCTTAGTTATCGCTGAAACCGGGTCTAGCTTACAGTTAGTTGAGCATTATGGAGCAATATCCAATAAAGCCTATTTTACCAATACAGTAACTGAAATTTGGGTAAAAGACAACGCTCAAGTGAATCACACCCGTGTGCAACGGGAATTAGGTGATAGTTTTCACATTGGCAAAACCGCGATCGCCCAAAGTCAAGATAGTCGCTACACCTGCACAGAAATCAATTTAGGGGCTAAATTATCGCGCCATACCTTAGAAGTTTTTCAGCATGGCAAGCAAACAGAAACCTATCTCAATGGGTTAACAATGGTAGGAGGAAAACAAGTCGCTGATACCCATAGTGCCGTCTTTCTCAATCATTCTTATGGCATGGCCCATCAGTTACATAAATGTATTATAGATGATGAAGCTCGCGGCGTTTTCAATGGAAAAATCTTTGTTCCCAAGGCTGCCCAACTGACTAATGCAACCCAACTAAACCGCAATTTGTTATTATCGCCGAAAGCTCGAATTAACACCAAACCCGAACTACAAATTACCGCCGATAATGTTAAATGTTCTCACGGAGCAACCATTAGTCAATTAGAGTCGGATGAACTCTTTTATTTACAGAGTCGAGGGTTAACTGAAAGCGATGCGCGTAACCTATTAATTGATGCCTTCGCTGCCGAAATTTTAGATAAAATTCCTCTTGCTTCTCTTCGCACAAGACTCAGCCAATGCGTTGCCTGTCGTACCACC---ATGACTGCCATACAAGAAAAAACTCTAGCCGCTAAAACCCGTTCTGACTTTCCTCTTTTGCATCAACAAATCAATGGAAAGCCCTTAATTTATCTTGATAATGCGGCAACTTCTCAAAAGCCCTTAGCTGTTATTAACACCCTCAAAAATTACTACGAAAACGATAACGCCAACGTACACCGAGGAGCCCATAGTTTAAGTATACGGGCAACAGAAGCCTATGAAGGAGCAAGAGATAAAATTGCTCAATTTGTTAACGCTACTTCATCCCAAGAAATTGTTTTTACCCGTAATGCCACTGAAGCCATTAATTTAGTCGCCTATAGTTGGGGACTAACGAATTTAAAACCAGGAGATGAAATCATCATTTCTGTGATGGAACATCATAGTAATATTGTGCCGTGGCAAATGATCGCACAAAAGACAGGGGCAGTCATTAAATATGTCCCTTTAACAGAAACAGAAGAATTTGATTTAGAACAATTTAAAGCCCTATTATCCAATAAAACTAAATTAGTTGCCGTCGTCCATGTTTCTAACACCTTAGGCTGTATTAACCCCGTTGAAACCATTATTAATCTCGCCCATCAAGCCGGGGCAAAAGTCTTAATTGACGCTTGTCAAAGTGTCCCCCATTTAGCCATTGATGTCCAAGCAATAGACTGTGATTGGCTGGTTGCCAGTGGCCATAAAATGTGCGCTCCTACGGGGATTGGGTTCCTCTATGGCAAAAAAGCCATTTTAGAAGAAATGCCCCCTTTCCTGGGCGGAGGAGAGATGATAGGAGAGGTTTTTTTTGATGGGTTCACCTACGGAGAATTACCCCATAAATTTGAAGCCGGAACCCCCGCCATTGGAGAAGCGATCGCCCTAGGGGCAGCCGTGGATTATTTAACCACCCTTAGCTTTAAAGAAATTCATGCCTATGAAGAAGAATTAACTGCCTATTTGTTCAAGAAATTGCTCGAAATTCCTAAGCTAAGAATTTACGGACCAAAACCTACTATCGATGGCAAAGGAAGGGCTGCCTTAGCCTCATTTAATATCGAAGGAATCCACGCCAGCGACTTATCAACCTTGCTAGATAATGAAGGCATTGCCATCCGTTCAGGACACCACTGTACTCAACCTTTACATCGTCTGTTTGATGCGTCAGGAAGTGCCAGAATTAGCTTATATTTCTATAACACCCGCGAAGAAATTGATCGCTTTATTTTAGCCTTACAAGAAACTATCGATTTTTTTGGGATGATGCTG---
>1497020_Nsphagnicola@SUF
ATGAGTGCGACGGTTAAAACCTTAGTCAATCAACCCTACAAGTATGGCTTCGTCACTGATATCGAAGTCGATACCATTCCCAGAGGGTTGAATGAAGATGTGATTCGTTTGATCTCTGCCAAGAAATCAGAACCAGCCTTTATGCTGGAGTTCCGACTCAAAGCCTATCGTCACTGGCTGAAGATGGTGGAGCCAACATGGCCCCATGTGAGTTACCCCCCCATCGACTACCAGGACATTGTTTACTACTCAGCTCCAAAGCAACAGGAAAAGAAAAAGAGTCTGGATGAAGTGGATCCGACCCTGCTCGAAACCTTTGAGAAGCTGGGAATTTCTTTGTCTGAGCAAAAGCGGCTCACCAATGTAGCGGTGGATGCCATTTTTGATAGTGTTTCCGTTGCCACTACCTTCAAAGAGAAGCTGGCGGAACAGGGGGTGATTTTCTGCTCAATTTCAGAAGCGGTGAAGGAATATCCCGACCTGATCCAGCAATACCTCGGCAGGGTGGTTCCCGTTGGCGATAACTATTACGCTGCTTTGAACTCCGCCGTGTTTAGTGATGGCTCGTTTGTCTATATTCCCAAGGACACCCGCTGTCCCATGGAGTTGTCTACCTATTTCCGCATCAACAGTGGCGATACCGGGCAGTTTGAGCGCACCCTGATCATTGCTGAGGCCGGTAGCCAGGTCTCTTATCTGGAAGGCTGTACGGCTCCCATGTATGACACCAATCAACTCCATGCCGCAGTGGTGGAATTGGTTGCCTTAGACAATGCGGAAATTAAGTATTCCACGGTGCAAAACTGGTATGCCGGAGATGCCAATGGTAAGGGTGGAATCTATAACTTTGTCACCAAGCGGGGTCTCTGTGCCGGAGTGAATTCTAAAATTTCCTGGACCCAGGTGGAAACAGGTTCGGCAATCACCTGGAAGTATCCCAGTTGTGTCTTGGTGGGGGATAACTCCGTTGGTGAATTTTACTCCGTTGCCCTCACCAACCATTACCAGCAGGCGGATACAGGTACGAAGATGATTCATGTGGGTAAAAATACTCGCAGCACCATCATTTCCAAGGGGATTTCAGCGGGACACTCCAAAAATAGCTATCGAGGACTGGTCAAAATTGCCCCCCAGGCAATCGGTGCTCGGAACTACTCTCAGTGTGACTCAATGCTGATTGGCGATAATGCTGAGGCCAATACCTTCCCCTATATCCAGGTGCAGAATCACCGGGGCAGGGTGGAGCATGAGGCCTCGACATCGAAAATTGGCGAAGACCAACTGTTTTACTTCTCCCAGCGGGGCATCTCTGCTGAGGATGCTGTTTCCATGATCATCAGTGGCTTCTGTAAAGATGTGTTTAACCAGTTGCCCATGGAATTTGCGGTGGAGGCCGATCGCCTGTTAAGTCTGAAGCTTGAGGGCAGTGTTGGT---ATTGTTGAAAATAGTGCAGTAATTCTAGCGGTTCGAGATTTAACCGCCAGTGTGGAGGGAACGCAAATCCTCAAAGGTCTGAATTTGGAAGTCAAAGCCGGAGAAATCCATGCCATCATGGGTCCCAACGGTTCTGGAAAGAGTACCTTTTCTAAGATCTTGGCGGGGCACCCAGATTATGAGATTACCGGGGGCGAGATTCTCTTTCAAGGGCAAAATCTCTTGGATCTGGAGCCAGAAGAGCGAGCGAGAGCGGGCATTTTTCTTGCGTTTCAATATCCCTTGGAAATCCCAGGAGTGAGTAATCTAGATTTTTTGCGAGTTGCCTGTAACGCCCGTCGCAAGCATCTGGGTTTGGATGAACTCGATGGGTTTGATTTTGATGATCTGGTGCAGGAAAAGCTGGATGTTGTGAAGATGAACCCCAGTTTTCTCAGTCGCAGTGTCAATGAAGGTTTCTCGGGGGGCGAGAAAAAGCGCAATGAGATCTTACAAATGGCGCTTTTGGAACCGAAGCTAGCCATCTTGGATGAAACCGATTCAGGGCTGGATATTGATGCTTTAAAAATTGTTTCCCATGGGGTGAATCAACTCACCCATGCTGATAACGCGACGATTCTGATTACCCACTATCAGCGGTTACTGGACTATATCGTGCCGGACTTTGTGCATGTGATGGAGGGGGGACGAATTGTGACCACGGGGCCGAAGGAACTGGCCCTGGAACTCGAGAGCCGAGGATACACCTGGGTACAAGAAGCAGAAGCAGCAACAGCCGAGATGACCATTCAGATTGTCAACTCACGTTCATCCTCCTCAGGGGTGCGGGCGGCTTATCTCAATCAACTCTTGAGTTTGCGCCAAGAG---TTGGCCTCCCCCGCTGACTGGCTGACTCAGGTGCGCAACCGGGCGACGGCGCTGGTTCAAGAACAAGCCATGCCCTCCCCGCAGGATGAAGACTGGCGCTTTACCGATCTGTCAGCGTTGCTTCAAGTCAACTTTGCTGTCAGTTCCCCACCTACCGTCACGCTCTCTGATCTCTCGGCGCTGACGCTGACAGAAGATCCCAGTTATCGTCTGGTGTTTGTCAATGGGGTATTTGCGCCCCAGCTATCGGCAATTGCCGATCTACCCTCAGGTCTGTGGATTGGGAACTTAGGCACCGCACCCACCGCCCTA------AATCTCCCCGACTTTCTGGCCAAACAGCAGGGAGCTGAGGAAGTCTTCACGGCGCTGAATACCGCCAGCTTTACCGATGCCGCCGTGGTTTGGGTGTCAAAGCAGGTCGCGATCGCAGCGCCAATTCACCTGCTGATGATCACGGCTCCTACGGCCACCCCTGAAGTTCTGCATCCCCGGTGTTTAGTGGTGGCAGAACCCGGTAGTAGCCTCACTCTGGTGGAAGAGTATGCAACGGTGGGGACAGGAACTACCCTCAGTAATGCCGTTACCGAACTGTGGCTGGCGGACAGTGCCCAGGTCAACCATGTCCTGGTACAACAAAACCAGCTGACGGGGTTTCATGTTGGTAAGACGGCGGTGTTTCAAGCGCGGGGGTCTCACTACCGGGGGCATCCAATTACCCTCGGTGCCCAGCTTTCTCGCCATCACTTGGAGGTGTTCTCCCGAGGGGAGCAGACCGAAACCACGATTCAGGCGCTCACCCAAATCAGCGGGCAGCAAGTGGCGGATACCCACAGTGCCATCGCCCATTTGCAGCCCCATTGCACCAGTCGGCAGGTTCATAAGTGTATTGTTGGCGATCGCGCCCATGCTGTTTTCAATGGCAAAATCTGTGTCGCCAAGGCTGCCCAACTGACGGATGCGGCCCAATTGAGCCGGAATCTGCTGCTGTCGCCCCGAGCCCGCATCGACACTAAACCGCAACTGGAAATTGTGGCGGATAACGTCAAGTGTGCCCATGGTGCCACGGTCAGTCAGCTGGACAATGACGAGATTTTCTATCTCCAAAGTCGGGGCTTAGATCGGGAGGCCGCCTGCGATTTACTGGTGTATGCCTTTGCGGTGGATATTTTCCATCGCATTCCTGTCGCCTCTGTGCGTGACCGTTTGGTCAAACGGTTGACCACGGCTACCTCCCCA------------------------------------------------------------------------------------------------------------------------------------------------------------------------------------------------------------------------------------------------------------------------------------------------------------------------------------------------------------------------------------------------------------------------------------------------------------------------------------------------------------------------------------------------------------------------------------------------------------------------------------------------------------------------------------------------------------------------------------------------------------------------------------------------------------------------------------------------------------------------------------------------------------------------------------------------------------------------------------------------------------------------------------------------------------------------------------------------------------------------------------------------------------------------------------------------------------------------------------------------------------------------------------------------------------
>1169540_Vbrassicaform@SUF
------------------------------------------------------------------------------------------------------------------------------------------------------------------------------------------------------------------------------------------------------------------------------------------------------------------------------------------------------------------------------------------------------------------------------------------------------------------------------------------------------------------------------------------------------------------------------------------------------------------------------------------------------------------------------------------------------------------------------------------------------------------------------------------------------------------------------------------------------------------------------------------------------------------------------------------------------------------------------------------------------------------------------------------------------------------------------------------------------------------------------------------------------------------------------------------------------------------------------------------------------------------------------------------------------------------------------------------------------------------------------------------------------------------------------------------------------------------------------------------CTGCTGCGCGATGCCAGCGACACCATCATGAGGATTGACAACGTGCACGCCGAGGTTGGCGAGGTCAAGATCCTGGATGGGTTCAGTCTGGAGGTCAAGAAAGGCGAGGTGCATGCCATCATGGGACCCAACGGCAGCGGCAAGTCGACTCTGTCCAAGGTCATCACTGGCCACCCGGACTACCGCGTCATCGAGGGGTCCATCACTTTCAAGGGCGAGGACGTCCTCGACATGGACGTCGACGAGCGGGCCCTCGCCGGCATCTTCCTGGCCTTCCAGTACCCGGTGGAGATCGCTGGCGTCTCCAACTCGGACTTCCTCCGTGCGGCCGTCAACATCCGGCGGAAGCGGGAGGGACTGGACGACCTTGACGCCATTGAGTTCTCGATGAAGATGTTTGAGGAGCTCGACAAGCTCGGCCTCGACCCGTCCTTCCTCGACCGCGGCATCAACGCCGGCTTCTCGGGCGGTGAGAAGAAGCGCAACGAGGTCTTGCAGATGGTGATGCTGAACCCCGATCTGGTCATCTTGGATGAGACCGACTCCGGACTTGACGTCGACTCGCTCAAGACGACCGCAGAGGCCGTCAACAACTTCAAGCATCCCGACAAGACATTCCTGATCATCACCCACTACCAGAGGCTGCTGGACCTCATCAAGGCCGACCGAGTGAGCGTCATGAAGAAGGGGCGCGTGGTCCTCACTGGCGGCCCCGACCTCGCCACCACCATAGAGCAATGGGGCTATGACTGGTTGGAGAAAGAAGCTGCGGGCGGCGCCGTCATGTCCACTGCTGTCACTTCCAAACCTGTGGACGAGAGCGTGAAGGCCGACATGTGGTGGGACAAGATGCTCGAGCTGCAGCCACTC---------------AACGAGGATTTTGAGAAGCTGCATGAGAACGGCACGGCTGTGATGAAGGAGCTGTATGTGCCCGAGAGGAAGAGGGAGCCGTGGCGCTTCAAGGACCTCGAAACCATTTACAAGACCGATTTTGACGTGGCTTATGGCGAT------TCGACAGAGGACATCTCAGAGTACGTCATGAACGACACGGCTGCC---CTGCTGGTGATCAAGGACGGTTTGGTGGACAGGCGGCTGAGCCGCCTCGACGGGCTGCCGAATGGCACCTTCGTCGGCAGCATACACAACATGGAGGGTGCGCTCCGTGAGCGGTTCCTGTCAGAGCTGTACCAGCAGCAGTTCAAGATGGCCAAACTCTGCGCACTCAACATGGCTCACTTACGTGATGTGGCGTGTGTGCACGTGCCTGAGGGCACCACCATAGACAAACCAATACAAGTGTTGGTAGTGTCGACCGGCGACTCCGCCCTGCCGATCAGCAGCCCCAGGCTGCAAGTACTCATCGGCGACAAAGCCGACGTCACTTTGTCCCAGTCGCATGTGGGTCTCGCG---CGTAAGGGTTTCATCAACAGCGTGACGCGGGTCATCATGGGCCGCGAGTCGCGCTTCAACCACGACTACATCCAGGAGGCCGGGAGGGACGCCTGGCACTTCGAACAGCTCTCTGTTCTCAACGCACAGGCGGCCAACTACACATATCGGTCGGCGTCATGGGGCGCCCAGAGCTCCCGCATCAACGTCCAAGTTGTGGCCAACGAGAAGGAGTCTCGTACGGACCTGAGGAGTCTGCTGCTGGCTCGCCAGAAGCAGCTTCTGCAGACCTACCAGACGGTGTGGCACAACGCCAAGGACACCTACTCGGACTCATTCCACAGAAACATCGTTGCCGACTCGGCGACTGCTGTGTGGAAGGGGAGAGGTCGCCTGGAGCACATGTGCAACGGTGCCGACGCGAAGCAGCTGTGTCGCTCCCTCCTGCTGAACGAAAGATCAAAGGCTGTGTCCATCCCGGTGCTGGAGATGATGTCACCACAAATCAAAGCCGCACACGGTGCGACGGTGTCTGATTTGTCCCAGGACCAGATCATCTATCTGCGCACGAGGGGACTCTCAGACGAAGTCGCACGGTACTTGATGGTCAAGGGTTTTGCCAATGAGGTGTCCAACCCGATGGTCGACGAGACAGCCAAGAGGCGACTCAGCCGGCACATGGATTCGATCCTCTCCGACATGACCGTGCCCACATCTACCACTCTCGGCAGTCCCCTGCGCTCAGACTTTCCGATATTGGATGAGCGTATCGACGGCAAGCCGTTGGTGTACTTCGACAATGCAGCATCATCTCACATGCCGAAGCCTGTCCTAGAGGCCATTGAGAGGTATTACCAGCACCAACATTCGAACGTGCATCGAGGCGCGCACACACTGGCCCTGAGGGCGACTGAGGCGTTCGAGTCAGCTCGGTCCAGTGTGGCTGCTTTTCTCAACGCCCGGCGGCGAGAGGAGATAGTCTTTACGTCAGGTGCAACCGAGGGGATTAACCTTGTCGCCCAAACATGGGGTGAGGCGAACATCGGTGAGGGCGACGAGATCATTCTTAGTGTGATGGAGCATCACAGCAACATCGTCCCATGGCAGCTCCTCGCCAAGAGGAAGGGAGCTACTATCAAATACATACAGATGGACGAGAACGAGTGTTTGGACATGTCTTCGTTCGAGTCGCTCTTGTCGCCCAGGACCAAGATGGTGGGTATAGTGGCTGTCAGCAACACTCTCGGCTGCAGCAACCCTATCGCAGAGATCGTCCGCCAGAGCCATGCTGTTGGGGCCAAGGTTCTCGTCGATGCCTGTCAGGCAGTGCCCCACAAGAAGATCGACGTGAATGCCCTGGATTGCGACTGGCTGGTGGCGTCTGGTCACAAGATGATGGGGCCCACTGGGATTGGTGTGCTGTATGGCAAATATGAAGTGCTCGAGAGCATGCCGCCTTGGATGGGGGGAGGCGAGATGATTGAGGACGTGTATTTCGATCACTCGACGTACCTGGACCCTCCGTCTCGCTTCGAGGCTGGGACGCCACCCATTGCCCAGGCGGTCGCCCTGGGCGCTGCTGTGGACTACCTCAACAAACTGGGAATGGACAACATTGCCGAGTACGAGAAGGACGTGTCGAGTTACTTGTACCGTCGCCTTGGTGACATCCCTGACTTGAGGCTGTACGGCCCTGACCCCATCGCACAAGGCCACTCGCGGGCTGCACTTGTGGCCTTCAATCACGACAACATCCACGCGTCCGACCTGTCGACCTTCCTGGACCAAGAGGGCATTGCAGTGAGGGCTGGCCACCACTGCACTCAGCCACTGCATCGCCTGCTGGGCGCCGCCGGCAGCATTCGGGCCTCGCTCTATGTCTACAACACTCGGCAAGAAATCGACTGCTTCATCGACGCCCTGCACCGTGTGATCCAGATGTTCTCGGACATTCCCGAG
>1789788_Gincrassata@SUF
---AATTCAAATACATTAAATCAAATAAATAAACCTTATAAATACGGTTTTAATACATCGATAGATGTAGATACTATCTCTATAGGTTTAAATGAAAAGACAATTCGATTAATTTCAGCAAAGAAGAATGAACCTACATTTATGCTTGAATTTCGGTTAGGAGCTTATTATCGATGGTTAGAAATGAACGAACCAAAATGGGCTCAATTGGTCTATTCACCAATAAAATATAATAAGGTTGTTTATTATTCTGCTCCAAAAGTTGATAAAAAATTGAATAGTTTAAATGAAGTTGATCCTAAATTAATCGAAACATTTGAGAAACTAGGCATCCCTTTGGCCGAACAAAAAAGATTAGCAAATGTTGCTGTTGATGCAATTTTCGATAGTGTGTCAGTAACAACAACTTTTAAAGATGAATTAGCAAAAGAGGGGGTTATTTTCTGTCCAATATCTGAAGCTATTCATAAATATCCGAATTTAATTAAGAAGTATTTAGGTAGCGTTGTGCCCATAACCGATAATTATTTTACAAGTTTAAATTCAGCAGTATTCAGTGATGGATCATTTTGTTATATACCACCTAATGTTCGTTGTCCATTTGAATTATCAACGTATTTTCGAATTAATAATGGAAATATGGGTCAGTTTGAACGAACCCTAATTGTCGCAGACAAAGGAAGTTATGTAAGCTATTTAGAAGGTTGTACAGCGCCGCAATATGATACAAATCAGTTACACGCAGCAGTGGTTGAACTTATTGCATTAGACGATGCCGAAATTCAATATTCAACAGTACAAAATTGGTACGCTGGTGATATAGATGGTAAGGGAGGAATTTATAACTTTGTTACAAAAAGAGGATTATGTGCTGGAAAAAATTCCAAAATATCTTGGACACAAGTCGAAACTGGTTCAGCTATTACTTGGAAATACCCAAGTTGCATTTTAATGGGTGAATCTTCAATCGGGGAATTTTACTCAGTAGCCCTTACAAATAATTATCAACAGGCAGATACTGGTAGCAAAATGATACACTTAGAAAAAAATACACGAAGTAGAATAATATCAAAGGGTATTTCCGCCGGTTATTCCCAAAATAGTTATCGCGGATTAGTGAAAATGGGACCAAGAGCATTTAATGCCCGAAATTATTCCCAATGTGACTCTTTATTAGTTGGACAGAATTCACAAGCAAATACATTTCCTCATATGCAAATCCAAAATCGAACGGCCAAAGTTGAACACGAAGCATCAACATCCAAAATTGGAGAAGAGCAGATTTTTTATTTTCTACAAAGGGGTATTGATTCCGAAGAAGCTATTTCTATTATGATTAGTGGATTTTGTAGAGAAGTTTTAAATAAATTACCAATGGAATTTGCTTTAGAAGCAGATAAATTATTAGGTCTTAAATTAGAAGGAAGCGTAGGA---------------AATCAAACACTTTTAAAAATACAAAATCTTGAAGCAGAAGTAGACGGCGTTCAAATTCTAAAAGGGTTGAATTTAACGGTTAATGCAGGGGAAATACATGTTATCATGGGTCCAAACGGATCTGGAAAAAGTACCTTTTCAAAAGTTTTAGTAGGACATCCTGCTTATACAGTTACAAATGGAAATATATTATTTAAAGGTAAAGAGTTGCTTGATTTATCCCCTGAAAAAAGAGCAAGATCAGGTCTTTTTCTAGCATTTCAATATCCATTTGAAATTCCAGGCGTTAATAATATAGATTTTCTGAGACTAGCGTTTAATACGCATCGAAAAGAAAAAGGATTACCTGAATTCGATCCCCTAGAATTTTATTCCCTTGTTATTGAAAAACTTAAATTGGTGAATATGAATCCAAGTTTTTTATACCGAGATGTAAATGAGGGTTTTTCTGGCGGAGAAAAGAAACGTAATGAGATTCTCCAAATGGCCTTATTACAACCCACCTTATCCATTTTAGATGAGTTAGATTCAGGATTAGACATCGATGCATTAAAAATTATTGCGGAGGCAGTAAAACATTTAATGAGTGCTGACAAAGCAATTATACTTATTACCCATTACCAGCGCTTGTTAGATTATATTAAACCGGATTTTATTCATGTAATGCAATCAGGATTAATTGTTAAAACTGGTGGTTTTGAATTAGCACAGGAACTGGAACAAAAAGGTTATGACTGGTTA---------------------------------------------------------------------------------------------------------------------------------------------------------------------------------------------------------------------------------------------------------------------------------------------------------------------------------------------------------------------------------------------------------------------------------------------------------------------------------------------------------------------------------------------------------------------------------------------------------------------------------------------------------------------------------------------------------------------------------------------------------------------------------------------------------------------------------------------------------------------------------------------------------------------------------------------------------------------------------------------------------------------------------------------------------------------------------------------------------------------------------------------------------------------------------------------------------------------------------------------------------------------------------------------------------------------------------------------------------------------------------------------------------------------------------------------------------------------------------------------------------------------------------------------------------------------------------------------------------------------------------------------------------------------------------------------------------------------------------------------------------------------------------------------------------------------------------------------------------------------------------------------------------------------------------------------------------------------------------------------------------------------------------------------------------------------------------------------------------------------------------------------------------------------------------------------------------------------------------------------------------------------------------------------------------------------------------------------------------------------------------------------------------------------------------------------------------------------------------------------------------------------------------------------------------------------------------------------------------------------------------------------------------------------------------------------------------------------------
>2420336_Cbacterium@SUF
------------------------------------------------------------------------------------------------------------------------------------------------------------------------------------------------------------------------------------------------------------------------------------------------------------------------------------------------------------------------------------------------------------------------------------------------------------------------------------------------------------------------------------------------------------------------------------------------------------------------------------------------------------------------------------------------------------------------------------------------------------------------------------------------------------------------------------------------------------------------------------------------------------------------------------------------------------------------------------------------------------------------------------------------------------------------------------------------------------------------------------------------------------------------------------------------------------------------------------------------------------------------------------------------------------------------------------------------------------------------------------------------------------------------------------------------------------------------------------------------------ATGAGTGAAACTATTTTATTAATTAAAGATCTGACTGCTAGCGTAGAGGGAACACCCATTCTCAAAGGGGTGAATTTAGAAATTAAAGCAGGAGAAATACATGCAATTATGGGACGTAATGGTTCAGGGAAAAGTACCTTGTCTAAAGTAATTGCAGGGCATCCTGACTACGAAGTAACAGGTGGAGATATTATTTACCTTGGAGAGAGTATCCTCGATAAAGACCCACATGAAAGGGCATTAGCGGGGATTTTCTTAGCATTTCAGTATCCTTTAGAAATTCCTGGTGTGAGTAATTTAGATTTCTTACGAGTTGCTTACAATGCTAAACGAAAATATGAAGGGTTAGAGGAAATTGACACTTTTGACTTTGAAGATTTAGTAGAAGAAAAGTTAGATGTGGTGAAAATGAAATCTAGCTTTTTAGAAAGAAGTCTGAATGAAGGATTTTCAGGGGGAGAAAAAAAGCGCAATGAAATTCTCCAAATGGCTTTACTCGATCCAACTCTAGTTATTCTGGATGAGATTGATTCTGGTTTAGATATTGATGCTTTGAAAATTGTCGCCGCAGCAGTTAACCAGTTAAGAACCCCAGAAAAAGCCTATTTGGTAATTACTCACTACCAGCGTTTACTCAACTACATTCAACCTGATTTCGTTCATATTATGCAGGATGGGCGGATTATTGCTAGTGGTGATAAAGAATTAGCCCTAGAGTTAGAATCCCGTGGTTATGATTTCCTCGAAGAAGAACAAGCAGTTGCGGCAGGAATGAATCAATCTGTAGTTACTTCT---------GAATCAATTACTATAGACCCTTTTATCTCTAAAATTTTACAACAACGTCCTACTTTAGACGAAGAAACAGCAGCATGGTTAAGTAATCTAAGAGAACAGTCAGCATCCTGGGTATCTCGCCTTAAAACTCCCTCTAAGAAACACGAAGAATGGCGTTTTACTGATATTTCTGAGTTATTAGATTTAGAAATTGTTCCTCCTCAACCTACCAATCTGGGGGAGGAAGCCGTAGAT------ATCATAGCCGAGGCTCAAACAACTCGCCTAGTCTTTATTAACGGTATCTATGCAGCAGCAGTTTCTAACACAACAGGCTTACCTGCAGGGATCTATGTAGGCAATCTCACTAATCTACCTGAAGCCTACTGTAAATATTTCCGTCCTTTTTTAGCTACCCAGCCAGACAAAGAAGAAATTTTTACTTCTCTTAATACCGCAAGTATCGCTGATGTTGCAATTATTTGGGCAGCACCCAATGCCGTGGTAGAAAAACCCATTCATCTATCATTTATTTCCCTGCCAGGCGAAAATGTCAGCTTTTCTCAACCTAGAGCCTGGATTGTAGCAGAAAAAAATTGTAAGCTAAAGATTATTGAAGAGTATGCTGGG------CAATCCTCTTACTTTACTAACGCTGTGACAGAAATTTGGCTAGGAGAAAACGCCCAAATTAACCACACTAGAATACAACAAGAAGCAGATAATGCTTACCACATCGGTAAAACAGCAGTTAGCCAAGCTAGAAACAGCCATTATACCCTGACTGAAATCAACTTCGGTGCCAAACTTTCCCGTCATAACCCCCAAATTAACCAAACAGGCGCCCAAATACTTACCAACCTCAACGGTTTAACTGTTGCCAACCAACAACAAACCAGCGATACCCATAGCGTCATTCATTTAACCCAGCCCCACGGTACCACCAATCAACTGCACAAATGTATTGCCTGCGATCGCGCTCATACTGTATTCAATGGTAGAGTACTAGTACCCCAAGCTGCCCAAATGACCAATGCAGCCCAATTAAACCGTAATTTACTCCTTTCTAACCAAGCCAGAATCGATACTAAACCCGAATTACAGATTACGGCTGATAACGTCAAATGTTCCCATGGCGCAACTGTTAGCCAATTGGAAGCAGAAGAAATTTTCTACTTGCAAAGTCGCGGTTTAACTGCAGCTAACGCCCGTAATTTGTTAATTGATGCTTTTGCTGCCGAAATTATTCAACGTATTCCAGTAAAATCATTACAAAGCAAAATTACTCAAGCTTTAGAGGAGAAAACTAAG------------------------------------------------------------------------------------------------------------------------------------------------CTTGTAAACTACTATCAAAAAGATAATGCTAATGTTCATCGTGGCGCACATACTTTAAGCAATCGCGCGACAGATGCTTATGAAGGTGCCAGAGATAAAGTAGCTAAATTCATTAATGCTAATTGTCGAGAAGAAATTGTCTATACTCGCAATGCTTCTGAGGCAATTAATTTAGTAGCTTATACTTGGGGTTTGGTTAATTTAAAACAAGGGGATGAAATCATTGTCTCTGTGATGGAACACCATAGCAATATAGTTCCTTGGCAAATTATCGCCCAAAAAACTGGTGCAGTAATTAAATATGTCCAGTTAGATGCAAATGAATCTTTTGATTTAAACCATTATAAATCTCTCTTATCAGATAAAACTAAACTTGTATCTGTCGTTCATGTTTCTAATACATTAGGTATCATTAATCCCGTTCAAAAAATTACTCAATTAGCTCATGAATACGGAGCAAAAGTATTAATTGATGCTTGCCAAAGTGTGCCTCATATGCCTGTAGATGTGCAGCAAATAAACTGTGATTGGTTAGTAGCTTCAGGACATAAAATGTGTGCGCCTACAGGGGTGGGTTTTCTCTACGGAAAGAAACAATTACTATTAGAAATGCCTCCTTTTTTAGGCGGAGGAGAAATGATTGATGAAGTATATTTAGATCATTTTACTTACGGTGAATTACCTCATAAATTTGAAGCAGGAACACCAGCTATTGGCGAGGCGATCGCTTTAGGTGCGGCGATCGATTATCTTAGTAATATCGGGATGGAGAGAATTCACGCTTATGAGGCAGAACTGACGGCTTATTTGTTCAAAAGACTGGCAGAAATTCCTAATTTGCGTATATATGGCACAAAACCTGATGAAAATGGCGAAGGTAGAGCAGCCTTAGCCGCATTTAATGTAGAAGGGATTCATGCTAGCGATCTGGCAACTCTTCTAGATCACGAAGGAATAGCAATACGTTCAGGGCATCATTGTACTCAACCATTACACCGTTTGTTTGATGCTTCTGGTAGTGCTAGAGCTAGTTTGTATTTCTATAATACTCGTCAAGAAATAGACCAATTTATTACTGCTTTAAAAGAGACAATTGAATTTTTCCAAAGCATGATGGAT
>2420339_Cbacterium@SUF
ATGAGTGCAACCGCCAAAACCTTAGTCAACCAACCTTACAAATACGGATTCGTCACCGACATCGAATCCGACAGCCTCCCCCCCGGCTTAAACGAAGACGTCGTGCGTAAAATCTGGGCCCTCAAACAAGAACCCGAATTCATGCTCGACTTTCGGCTCAAAGCTTATCGCCAGTGGGAAAAAATGCAAGAACCCAACTGGCCCCACGTCAACTATCCCCCCATCGACTACCAAAAAATCGTTTACTACTCCGCCCCCAAGAAAAAAGACAAACTCAACAGCCTCGAAGAAGTCGATCCCGCCATCCTCGAAACCTTCGAGAAACTCGGCATCCCCTTATCCGAACAAAAACGCCTCAGCAACGTCGCCGTAGACGCCGTCTTCGATAGCGTCTCCGTCGCCACCACCTTTAGAGAAAAACTCGCCGAATCCGGAGTCATCTTCTGCTCGATCTCCGAAGCCGTGCGCGAATACCCCGACCTGATCCAAAAATACCTCGGCAGCGTCGTCCCCGTCGGCGACAACTACTTCGCCGCCCTCAATAGCGCCGTTTTCAGCGACGGTTCCTTCGTCTACATTCCCAAAGGCGTCAAATGTCCGATGGAACTGTCCACCTATTTTCGTATCAACAACGGCGAATCGGGTCAGTTCGAGCGCACCTTAATCGTCGCCGAAGACAATAGCTACGTCTCCTATCTCGAAGGTTGCACCGCGCCGATGTTCGACACCAACCAACTGCACGCCGCCGTCGTCGAACTCGTCACCCTCGACAACGCCGAAATCAAATACTCCACCGTGCAGAACTGGTACGCCGGAGACGAAAACGGGAAAGGCGGAATCTACAACTTCGTCACCAAACGGGGACTGTGCAAAGGTAAAAACTCGAAAATTTCCTGGACCCAAGTCGAAACGGGTTCGGCGATTACCTGGAAATATCCCAGTTGCGTCTTAGTCGGGGATAACTCCGTCGGCGAATTCTACTCCGTGGCCCTGACCAACAACAAACAACAAGCCGACACCGGAACCAAAATGGTGCATATCGGCAAAAATACGCGCAGCACGATTATTTCTAAAGGCATTTCCGCCGGAAACTCCGCCAACAGCTATCGCGGTTTGGTGAAAATGGGGCCGAAATCCGACGGGTCGCGCAACTATTCCCAATGCGACTCGATGCTGATTGGGGATAACGCCGAAGCGAATACCTTCCCCTACATCGACGTACAAAACGATAATGCCAAGGTCGAACACGAAGCCTCGACCTCGAAGATTGGCGAAGACCAACTCTTCTACTTCTCGCAACGGGGAATCTCCGCAGAAGATGCGGTCACGATGATGATTAGCGGCTTCTGCAAGGATGTATTTAACCAGTTGCCGATGGAATTCGCCGTAGAGGCAGACCGCTTGTTGAGTCTCAAATTAGAAGGTTCGGTCGGCATGATTGTAGAAAATAGCGAAGTCATTCTGTCCGTTCGCGATCTCAGAGCCGAAGTAGACGGGAACGAAATTCTCAAAGGATTGAGCCTGGAAATTAAAGCGGGTGAAATTCACGCGATTATGGGACCGAACGGGTCTGGAAAAAGTACCTTATCGAAAGTGTTAGCCGGACATCCCGCCTATGCCGTGACTGGGGGCGAAGTGGTGTTTAAAGGTCAGAACTTGCTCGATCTCGAACCGGAACAGCGATCGCTGGCGGGGATTTTCCTAGCTTTCCAATATCCGTTAGAAATTCCGGGAGTGAGTAATCTGGACTTTTTGCGGGTGTCTTACAATGCGCGACGCAAGCATCAAGGGTTAGAAGAACTCGATGCGTTTGACTTCGACGAATTAATTCAAGAAAAACTGGAAATTGTCAAGATGAATCCGGCTTTCTTGAATCGCAGCCTCAATGAGGGATTCTCCGGTGGGGAGAAAAAGCGCAATGAGATTTTGCAAATGGCGCTGTTAGAGCCGAGTTTGGCGATTTTGGACGAAACGGATTCCGGCTTGGATATCGACGCGCTCAAGATCGTGGCGAATGGGGTCAATCAGTTGGCGTCGGCGGACAATGCGATGCTGGTGATTACCCACTACCAACGGCTGCTCAATTACATCGTGCCGGATATCGTCCACGTGATGGAAGCGGGACGGATTGTGACCAGTGGGACGAAAGAATTGGCCCAAGAGTTGGAAAACCGAGGCTATGACTGGGTGAAAGAAGAGCTGACGGCGAAGGCGGGAATGAGTATCCAAGTATCTGCGAAG---------------------------TCTTATCTCGACGGGTTGCTGTCGGAGGCGATCGGCATCGCCCCGGAAACCGCAGCCTGGTTGCAACAAGTCCGCGACAATGCGGCGACTTGGGTGCGCGAGTTGGCGATTCCGACGACGAAGGACGAGGAATGGCGCTTTACGGACCTCTCGCCGTTGCTGGCGGTGAATTTTGAGGCGGGTAAGCCTCTGGTGTTGCCCTCGGAAGCGTTAACCCCGTTTGAGTTATCTCAAGAAGCG---AGTCGCGTCACCTTTGTCAATGGGGTGTACGCGCCGCAATTGTCGAAAGTGACCGATTTACCCGACGGGGTGTTTGTCGGCAATTTAGGACAGTTACCGCCGCGATTGCGCGATCGCCTCGCCGACTATCTGACGGCGCAAGAAGGGGGGAAAGAAGTGTTTACCGCCCTCAATACCTCCGGATTGGTGGATGCGGCGGTGGTGTGGTTGCCGAAAAATGCGATCGTCGAAACCCCGATACAATTCTTGTTTTTAGCGACTAACGGCGAAACTGCGTCTCTGATTCAACCGCGCGCTTTGGTGGTGGCGGAAGGTGGGAGTGCTTGCACGTTACTCGAAGAATACGTCGTCGCCGAAGGTCAACCCTATTTCACCAATGCGGTCACCGAGATCTGGTTGGGAGACAACGCCCAAGTGAAGCACGCCCGCATCCAACGGGAAGCTCACAATGCTTTTCATATCGGCAAGACGGCGATCGCCCAAGGTCGAGACAGTCATTACGAATGTACCGCCGTCTCTACCGGGGCAAAACTGGCGCGCCACCATCTCGACGTCTTCCAAAAAGGAGAAGGCACCCATACCGTACTCAACGGCTTGAGTGTGGTGCGCGGGGAACAAGTGGCGGATACTCATAGCGCGATCGCCCTCAACTATCCCCACGGTAGCAGCCAACAACTGCACAAAACCATTGTCGACGATCGCGCCCAAAGCGTCTTTAACGGGAAAGTCTTCGTCCCCAAACCCGCCCAACTCACCGACGCGAGCCAACTCAACCGCAATTTACTGCTCTCGCCGAAAGCACGAGTCCACACCAAACCGCAACTGCAAATCACCGCCGACAACGTCAAATGTTCCCACGGCGCCACGGTCAGCCAACTCGAAGAAGACGAACTCTTCTACCTTCGCAGTCGCGGCTTAGACCCCAACACCAGCCGTAATCTACTCGTAGACGGCTTTGCGGGCGAAATTCTCGATCGCCTCCCCCTCAAACGGTTACAAACCCGTCTCGCCCGTTGTATTGCCTGCCGAACCGACAATATGGTAGTTACTCAACATAGAACCCTAGCCGATCGCGTGCGCGCCGATTTCCCCATCTTGACTCAGGAAGTCAACGAACGCCCCTTAGTCTATTTGGACAATGCGGCGACCTCCCAAAAGCCGATCGCCGTCCTCGACGCCTTACGCCACTATTACGAATGCGATAACGCCAACGTCCATCGCGGCGTACATACCCTCAGCGCCCGCGCCACCGACGCTTACGAAGCCGCCCGCGAAAAAGTCGCCCGCTTCGTCAATGCGGCGAGTTCGCAAGAAATCGTCTACACCCGCAACGCCAGCGAAGCGATTAACTTAGTCGCCTACAGTTGGGGGCTAAATACCCTTAAAGCCGGGGATGAGGTCATCCTCACGGTGATGGAACACCACAGTAATTTAGTCCCCTGGCAGTTGGTGGCGCAGAAAACTGGGGCAGTACTCAAGTTTGTCGAACTCGACGAGACCCAAGGGTTCGACCTGAACCAGTATCGTAGCTTGCTCTCGGAAAAAACCAAGCTGGTCTCCGTGGTTCACGCTTCCAATACCCTCGGTTGCGTCAATCCGGTGCAAGAGATCGCCCGACTCGCCCACGAGGTGGGGGCGAAGGTGTTAATCGATGCCTGTCAGAGCGTCCCTCACATGCCGATCGACGTGCAGGCGATCGATTGCGATTGGTTGGTGGCGTCGGGTCATAAAATGTGCGCGCCGACGGGGATCGGCTTTTTATACGGGAAACTGCACGTCCTGCGATCGATGCCCCCGTTTTTAGGCGGCGGCGAAATGATTGCCGATGTCTTTCTCGACCGTTCGACTTATGCGGACGTTCCCCACAAGTTCGAGGCGGGAACTCCGGCAATTGCGGAGGCGATCGCCCTCGGCGCCGCCGTCGATTACTTGAGCGAGCTGGGGATGGAGAATATTTATGCCTACGAGAAACAGCTCACGAGTTATCTGTTCGAGCAGTTAAATCAAATCCCCGAAGTCAAGGTATACGGACCGCAACCGAAGGCGGACGGCTCCGGAAGAACGGCTTTAGCGTCGTTTACTTGTGGCAACGTTCACCCCCACGACTTATCGACGATTTTGGATCGCGCCGGGGTGGCAATTCGCGCCGGACATCACTGCACTCAACCCCTTCACCGGGCGATCGGCGCCCAGTCTACGGCCCGGGTGAGTTTGTATTTTTACAATACCCGAGAAGAAATCGATGTCTTTATTGCCGCGCTCAAAGAGGCGATCGACTTCTTCGGCGATATTTTTGGT
>2420338_Cbacterium@SUF
ATGAGTGCAACCGTCAAAACCCTCGTCAATCAGCCTTACAAATACGGTTTTGTAACCGATATCGAAGCCGACGCCATTCCTCGCGGCTTGAGTGAAGATGTCGTGCGGCTGATTTCGGCTAAAAAGAACGAACCCGAGTTCATGTTGGAATTTCGCTTGAAAGCCTATCGCAAATGGCTGACGATGAGCGAACCCACTTGGTCCCACGTTCATTATCCCCCGATCGACTACCAAAATATCGTGTACTACTCCGCACCGAAGGTGAAGGAGAAGAAACAAAGCTTAGAAGAAGTCGATCCGACTTTGTTGGAGACTTTTGAGAAATTAGGGATTCCCCTATCGGAACAGAAGCGATTATCCAACGTAGCCGTAGATGCGATTTTCGACAGCGTTTCGATCGCTACTACTTTTAAAGAAAAACTCGCCGAGGCTGGGGTGATTTTCTGCTCCATTTCCGAGGCTTTGCAGGAGCATCCCGATTTGGTCGAAAAATACCTCGGGAGCGTCGTTCCCGTTGCCGATAACTACTACGCCGCACTCAATTCTGCCGTCTTTAGCGATGGCTCCTTCGTCTTCATTCCCAAAGGCGTCGAATGTCCCATGGAACTGTCTACCTACTTCCGAATTAATAACGGCGATTCGGGTCAGTTCGAGCGCACGTTAATCGTCGCTGAAGAAGGCAGTTCGGTGTCGTATTTGGAAGGCTGCACCGCTCCCATGTTCGACACTAACCAATTGCACGCTGCTGTGGTGGAATTGGTGGCACTCGACGACGCCAGCATCAAATATTCCACCGTGCAGAACTGGTTTGCTGGCGATGAAAACGGTAAAGGTGGAATTTATAACTTCGTCACCAAACGGGGACTGTGTAAAGGCAAGAATTCCAAAATTTCTTGGACTCAGGTAGAAACGGGTTCGGCAATTACTTGGAAGTAT------------------------------------------------------------------------------------------------------------------------------------------------------------------------------------------------------------------------------------------------------------------------------------------------------------------------------------------------------------------------------------------------------------------------------------------------------------------------------------------------------------------------------------------------------------------------------------------------------------------------------------------------------------------------------------------------------------------------------------------------------------------------------------------------------------------------------------------------------------------------------------------------------------------------------------------------------------------------------------------------------------------------------------------------------------------------------------------------------------------------------------------------------------------------------------------------------------------------------------------------------------------------------------------------------------------------------------------------------------------------------------------------------------------------------------------------------------------------------------------------------------------------------------------------------------------------------------------------------------------------------------------------------------------------------------------------------------------------------------------------------------------------------------------------------------------------------------------------------------------------------------------------------------------------------------------------------------------------------------------------------------------------------------------------------------------------------------------------------------TTCCATATCGGCAAAAGTGCCGTCACCCAACATCGCGACAGCCGCTATACTTGTCACGCCATCACCTTGGGGGCAAAGCTGTCTCGGCACAACTTAGAGGTGTTTCAAAGCGGAGAAGGTACCCAAACCACACTGAACGGGTTAACCCTCATTTCCGGCGAACAGGTTGCCGACACCCACAGTACCGTCGCTCTCGAGTTCCCTAACGGCACCGTCGATCAACTGCACAAGTGTATCCTGGACGGCAAATCCCACGGGGTGTTCGACGGTCGCATCTGCGTTCCCAAAGCCGCCCAACTCACCAACGCCAGCCAACTCAACCGCAACCTCCTGCTGTCTCCCAAAGCACGAGTGAATACCAAACCCCAACTCGAAATCGTTGCTGATAACGTCAAATGCGCTCACGGTGCGACAGTGAGTCAGTTAGAAGAAGATGAGGTTTTCTACTTACAAAGTCGGGGTTTGGATCGGCAATCTAGCGAAAATTTGTTAATCGATGCGTTTGCGGCGGAAGTTATTCAAGAATTGCCGATCGCCTCTTTAAAAAATATCCTTTCTCAATGTGTGTCTTGTCGATCGTTATTCATGACTTTAACCAAAGAAAAAACGATCGCCGATCTCGTCCGTGCCGATTTTCCCATTTTGCACCAGGAAGTTCGCGGCAACCCCCTGGTTTATTTGGATAATGCGGCAACCTCCCAAAAACCGAAAGCGGTATTAGACGCCCTCCAGCACTATTACGAATTCGATAATGCCAACGTTCACCGAGGCGTTCATACCCTCAGCGTTCGAGCAACGGAAGCTTATGAATCCGCACGGGATAAAGTGGCGGCGTTTGTTAATGCTGCGTCTCGCAATGAAATTGTGTTTACCCGCAATGCCAGCGAAGCCATTAATTTGGTGGCGTATTCTTGGGGGATGAATACGTTAACAGCCGGGGATGAAATTATCCTGTCGGTGATGGAACACCACAGCAATCTCGTGCCATGGCAATTGGTAGCTCAACGGACGGGAGCGGTATTGAAGTTTGTGGAACTGACGGAAACGGAGGAGTTCGATTTCGAGCAGTTTAAAACGCTAATTTCTGACAAAACCAAACTGGTTGCTGTTGTTCACGTTTCTAATACGTTAGGCTGCATTAACCCCGTGGAAGAAATTACCGAAATTGCCCACCAATATGGCGCAAAAGTGTTAATCGATGCTTGCCAAAGTGTCCCGCATATGCCGATCAATGTCCGATCAATCAATTGCGATTGGTTGGTGGCTTCCGGGCATAAAATGTGCGCTCCTACGGGGATAGGGTTCTTATATGGCAAGTTGGATTTGTTGCGATCGATGCCGCCGTTTTTAGGGGGTGGAGAAATGATCGATAATGTCTTTTTAGACCATTCTACCTATGCCGATTTACCCCATAAATTTGAAGCGGGAACCCCTTCCATCGGCGAGGCGATCGCTCTGGGTGCGGCGGTGGATTATTTAACCCAGATCGGCATGGATAAAATTGCCGCATACGAACACGAATTGTGCGCTTATTTATTTGAAAAATTAGCCACGATTCCCCAACTTCGCATCTACGGACCTCAACCCAATCCCGATGGTAGCGGACGTGCGGCACTGGCTTCTTTTACGGCGGGAGAAGTCCACGCTAATGACCTTTCAGCCCTGTTAGACGAAGCGGGAATTGCCATCCGTACTGGGCATCATTGCACCCAACCCTTACACCAAATTCTCGGTGTTTCTTCCACCGCACGGGTGAGTTTGTACTTCTACAATACCCGCACAGAAATCGATGCGTTTGTGGTGGCATTGAAAGAGGCGATCGACTTTTTCAGCCAGTTTTTGGGG
>864702_Ocyanobacteri@SUF
ATGAGCGCATCTGTTCAAAACCTGGTCAACCAGCCTTACAAATATGGCTTCGTCACTCAAATTGAAGCAGATACAATTCCTCGCGGACTGAATGAGGATATTGTTCGTTTGATTTCTGAGAAGAAAGGCGAGCCTGAGTTCATGCTGGACTTTCGGTTAAGAGCATACCGGCAGTGGCTCAAAATGACTGAGCCTACCTGGCAACGTGCCACTTATCCGGCGATTGACTATCAAGACATCATTTACTATTCCGCTCCCAAGGTCAGCGAGAAGAAGAAGAGCCTGAATGAAGTAGATCCAGAGTTGCTCGAAACATTTGAAAAGCTGGGAATTCCTCTATCCGAACAAAAGCGTCTGGCAAATGTGGCAGTTGATGCTATTTTTGACAGTGTTTCGGTCGCTACGACCTTTAAAGAGAAATTGGCAAAAGATGGGGTTATCTTTTGTTCAATGTCAGAAGCACTTAAAGAGCATCCTGAACTTGTCCGAAAATATCTTGGCAGTGTCGTTCCTATTGCCGATAACTATTTTGCAGCGTTGAACTCTGCTGTATTTAGCGATGGCTCCTTTGTGTACATTCCCAAAGGAGTTCGTTGCCCAATGGAATTATCTACATACTTCCGTATCAACAATGGGGAGTCGGGTCAGTTTGAGCGGACACTAATCGTGGCAGAAGAAGGCAGCTATGTTAGCTATCTGGAAGGTTGCACCGCGCCCATGTATGACACCAACCAGCTTCATGCGGCAGTGGTAGAACTGGTGGCGCTGGATGATGCCGAAATCAAATACTCCACGGTACAGAACTGGTACGCCGGAGACAAAGATGGTAGGGGCGGCATTTATAACTTCGTCACCAAGCGCGGCTTGTGTCAGGGCAAAAACTCCAAAATTTCCTGGACTCAGGTAGAAACAGGTTCAGCAATTACCTGGAAGTATCCAAGTTGTGTGCTGGTAGGCGATAACTCTGTTGGTGAGTTCTATTCAGTAGCACTCACTAATCACTATCAGCAAGCCGATACGGGAACCAAGATGGTACATATTGGTAAAAATACTCGCAGCACTATCGTCTCAAAGGGCATTTCTGCGGGTCAGTCTAAGAATAGCTACCGTGGTCTGGTCAAAATTGGACCAAAGGCGACGGGTGCCCGCAACTATTCCCAATGCGACTCGATGCTGATTGGTGATAACGCTCAGGCAAATACCTTCCCCTATATCCAGGTGCAAAATAACTCCAGCAAGGTGGAACACGAAGCATCCACTTCCAAGATTGGTGAAGACCAGTTGTTCTACTTTCAGCAACGAGGTATCTCTGCAGAAGATGCCGTTTCCATGATGATCAGCGGTTTCTGTAAGGATGTGTTCAACCAATTACCAATGGAATTCGCCGTAGAAGCTGATCGCCTCCTCAGCCTCAAACTCGAAGGTAGCGTAGGG---ATTAATGAGAACAGTGAAGTGATTTTGTCGGTGCGGGATTTGACTGCTGAAGTGGATGGAACCCAGATCCTTAAAGGGTTAAATCTGGAAGTAAAAGCAGGTGAAATTCACGCAATTATGGGACCAAATGGTTCTGGAAAAAGCACCTTTTCTAAAATTTTGGCAGGTCATCCCGATTATATTGTGACAGGTGGTGAGATCACCTATTTGGGACAAAACTTGTTAGATATGGAAGCCGAAGATCGAGCAAGATCGGGTATTTTTTTGGCGTTTCAATATCCGATTGAAATTCCAGGCGTGAGCAATACGGATTTTTTGCGAATTGCCTATAACTCTAAACGCAAACATGCAGGCTTGGATGAACTCGATGCCTTTGACTTTGATGAGTTGGTGCAGAGCAAGCTGGATGTGGTCAAAATGAATCCAGCTTTTCTTAGTCGCAGTGTGAATGAAGGCTTTTCTGGTGGGGAGAAAAAGCGGAATGAGATTTTGCAAATGGCATTACTGGAACCTCGTCTGGCAATTCTAGATGAGACTGATTCTGGACTTGACATTGATGCACTTAAGATTGTTGCAAATGGGGTGAATCAGTTAACAACTCCAGACAATGCGATTGTTCTAATCACGCACTATCAGCGATTACTTAATTACATCGTTCCAGACTATGTGCATGTCATGGAAGGTGGACGAATTGTGACTACGGGTAGCAAAGAGTTAGCACTGGAACTGGAAGCGCGCGGCTATGACTGGATTCGGGAAGAAGAAGCGGAGGCTGTTGCGATG---ATTGAAATATCTACCGTTGGAGTTACAACTGCGAGCGATCGCACCACTTACCTGAAGAATCTTTTAGCCTTGCAATCG---CCCCTTGCTGATAACCTGGACTGGTTGCAGGAGGTACGCGATCGCGCTGCCTCCAGAGTGCAGGAGTTAGCAATTCCCTCAACGCGCGAAGAAGAGTGGCGGTTTACGGATCTGTCCCCTTTGTTGAAAGTTGAACTCAAGTCCGTTGCCAGAAAAGCTATCAGCCAAGCAGAAATTGCATCATTCATCTTGCCAGAAAGTTCTACC---TGTTTAGTATTTGTCGATGGCACCTTTCTGCCAGAACTATCAACAACCCAAAACCTTCCAACTAATATGGTTGTGGGCAATCTTGCTACCGCAGAATCTTCCTTACAAAATCGGATTTTAGATTATCTGGCAAGACAACCCGGATCCGGAGAAACTTTCACGGCTCTAAACACAGCCAGCATGACTGATGTTGCTGTTATTTATGTGCCGCAAAAGCAAATTGTAGATTCGCCAATTCATGTTCTATTCGTTTCCACGGCCGATCAGCCCCAGGTGATGACCACTCCTCGCTGTTTGGTAATAGCTGAATCTAACAGTAGCCTGACGTTGATTGAAGATTATATTTCGCTCAATGCCAGTGTATATTTCACCAACTCGGTGACGGAAGTCTGGGTAGAAGCAAATGCTCATGTGAATCACACCAGGATTCAAAGAGACAGTCAAACGGCCTTTCATATTGGTAAAACAGCCGTTTCTCAAGCCCGCGATGCCCACTATACCTGCAACGCCATTAGCTTAGGGGCGGCGCTCTCCCGGCATCACCTGGAAGTCTACCAAACCGGTGAACAAACCTATACCATGCTAAATGGGCTAACCATGATTGCTGATAATCAGGTAGCGGATACGCACAGTCTGATTTCTTACACTAAGCCCTACGGCACTAGCAATCAGATTCACAAATGCATTGTGGATGATCAGGCGCACGCAGTTTTTAATGGCAAGATTTTTGTACCAAAAGCGGCGCAATTAACCGATGCGCGTCAGTTAAGCAAAAGCCTGCTAATGTCCCCCAAAGCAAGGGTAGACACAAAACCGCAGCTTGAAATTACCGCGGATAATGTGAAATGTGCTCATGGTGCAACAGTGAGCCAGCTAGAAAGCGATGAAGTGTTTTATCTGCAAAGCCGTGGGATTGACGAAAACAGTGCGCGATCGCTACTGGTATATGCTTTTGCCTACGATATCATTAGCCAGATTCCGGTTGCTTCTTTGCGAAATATCCTTGCTGCCAGTGTTCGTATTCCCACG------ATGACTATTGCAACTGAAAAACCTCTTGCCTTCAAAGTTCGTGCCGATTTCCCAATCCTAAATCAGGAAATTCATGGCAAACCTTTGATATACCTGGACAACGCTGCCACATCCCAAAAGCCGATCTCCGTCCTGGAAGCCTTGACTCATTATTACGAGTACGACAATGCCAATGTTCATCGGGGGGTGCATACGCTGAGTAATCGGGCGACAGATGCGTATGAAGGAGCACGAGATAAGGTTGCAGATTTCATTAATGCAGCCTCTCGACAAGAGATTGTGTATACCCGTAATGCCAGTGAAGCCATTAATCTGGTGGCTTATGCATGGGGTATGAATACTCTGCAAACTGGAGACGAAATCATTCTGACTGTGATGGAACACCACAGCAATTTGATCCCCTGGCAGTTTGTAGCGCAGCGGACGGGAGCCGTTCTCAAGTTTGTGGAATTAACGGAAACGGAAGAATTTGACTTTGACCATTTCAAATCTCTGTTGTCGGACAAGACAAAGCTGGTTTCAGTGGTTCATGTATCGAATACGCTGGGCTGCATCAATCCAGTGAAGGAGATTTGTGCGGAGGCGCATCGTTATGGGGCAAAAGTATTGGTAGATGCTTGCCAGAGTGCGCCTCACATGCTACTGGATGTGCAAGAGATTGACTGTGATTGGCTAGTGGCATCGGGTCATAAGATGTGTGCCCCAACGGGAATTGGATTTTTGTATGGCAAGTTAGAGTTATTACGCTCAATGCCTCCCTTTTTGGGTGGTGGCGAAATGATTGCCGATGTGTTTCTGGATCATGCAACCTATGCAGATTTGCCTCACAAATTTGAGGCGGGGACTCCTGCGATTGCTGAAGCGATCGCCTTAGGAGCAGCAGTTGATTATTTGACGGCGATCGGGATGGAGACAATTCACCGCTACGAAGAAGAACTGACTGCCTACCTGTTTAAGCAACTGGAGCAGGTACCGACCGTTCGTATTTATGGCCCCAAACCCGATGCTAATGGAGGTGGACGAGCCGCACTGGCAGCGTTCACCGCAGGCGATGTGCATCCCCACGATTTATCTACCATTTTGGATCAAGCAGGAGTAGCAATTCGGGCGGGGCATCACTGTACTCAGCCATTACATCGTCATTTGAGGGTTCAGTCTACGGCTCGTGCCAGTCTCTATTTCTACAACACGCAAGAAGATATTGATAGCTTCATTGCTGCCCTAAAAGAAGCCGTTGATTTCTTTGGCAGCATTTTTGGT
>1928728_Pmicropora@SUF
ACCACTGACAAGGTTATTGATTTAGTTAGTCAGCCGTATAAATACGGCTTTGTAACCGATATTGAAACTGAAAAAATTGCCAAAGGGTTAAACGAGGAAGTTATACGCTTGATTTCCGCCAAGAAACAGGAGCCTGAGTTCTTACTGAGATTTCGGCTGAAAGCGTATCAGAATTGGCTACAGATGGAGGAGCCAAATTGGGCAGCACTAGGTCATCCACCTATTGATTATCAAGACCTGGTTTATTATGCAGCCCCTAAACAACAGGTAAAAAAAACTAGTCTTGATGAAGTTGATCCGAGGTTGCTAGAGACTTTCACCAAACTTGGAATTTCCCTTAGTGAACAAAAACGTCTATCAAACGTAGCTGTAGATGCTGTTTTTGATAGCGTTTCTATAGCGACAACCTACAAAGAGAAGCTGGCAGAGCATGGAGTGATCTTCCAGTCTATTAGTGAGGCAGTCAAGGATTACCCAGATTTGATTGAGAAGTATTTAGGTTCGGTTGTACCAGTAAATGACAATTATTTCGCAGCATTGAACTCGGCAGTTTTTAGTGATGGCTCCTTTGTACTCATTCCAAAAGGGATCGAATGTCCTATGGAATTATCGACATATTTTCGCATTAATTCTGGTGATACTGGACAATTCGAACGAACCTTAATCATTGCTGAAGAAGGGGCATCAGTTAGTTATTTAGAAGGTTGTACAGCTCCCATGTTTGATACTAATCAATTGCATGCAGCTGTCGTTGAATTAGTTGCGTTAGACAATGCTACAATTAAATACTCAACTGTTCAAAACTGGTATGCTGGTGACGAAAATGGTAAGGGAGGTATCTATAATTTCGTAACGAAAAGAGGTCAATGTCGAGGAGCCAATAGTCGAATTAGCTGGACTCAAGTCGAAACAGGCTCGGCAATCACATGGAAGTATCCCAGCTGTATACTGCAAGGCGAAAATTCAGTAGGAGAATTTTATTCTGTTGCTTTGACAAATAACCGCCAGCAAGCCGATACAGGAACTAAGATGGTTCACATAGGACCTCGAACACGTTCTACCATCGTCAGCAAGGGAATCAGTGCCGGTCAATCTAGTAACAGTTACCGGGGATTAGTCCACATTACTCCAAAAGCAACTGGAGCAAAGAACTATAGTCAATGCGACTCATTATTAATTGGTGATCAGGCAGCAGCGAACACTTATCCATATATAAGATCACAACAGCCTAAAGCATCCGTAGAGCACGAAGCTAGCACTTGCCGCATCTCGGAAGATCAATTATTTTACTTACAGAGCCGGGGAATTGCGTTCGAAGCCGCAGTTTCTATGATGGTTAGTGGTTTTTGTCGTGACGTCTTTAATCAACTCCCTATGGAATTCGCGGCCGAAGCTGATAAACTCCTGGCATTAAAATTGGAAGGTTCAGTAGGC---ATTCGTCCTGACGCCGAGCTCCTACTTGAAATAATTGACCTTCACGCTCGCGTAGAAAATAAGCCCATACTAAAAGGCGTAAACCTTAAAATTCATGCTGGAGAAATTCATGCTATAATGGGTAGAAATGGTAGTGGTAAAAGCACATTATCTAAAGTTCTGGCAGGCCATCCCGCATATGAAATAACGCGGGGGTCTATAATGTATAGAGGTCAAGACTTGATGGTCTTGAGTCCAGAGGATCGTGCTCGCATTGGGATCTTTCTTGGTTTTCAATATCCAGTTGAGATTCCTGGTGTGAGCAATATTGAATTTTTACGAGTTGCAACCAATGCTCGCCGGATTGGGAAAGGACAAGATGAATTAGATACTTTCGAGTTCGAAGATTTAGTTCATGAAAGACTAAAAATTGTGCAAATGGATCCCACTTTTCTTGAAAGAAGTGTAAATGAAGGGTTTTCAGGTGGAGAAAAGAAACGCAATGAGATACTACAAATGGCTTTACTTGAACCTATTATATCCATCCTAGATGAAACTGACTCTGGATTGGATATCGATGCACTCCGTATCGTGGCACGAGGTGTTAATCAACTATCTAGTCCAGACACAGCAATTCTTTTGATTACACACTATCAACGGCTATTAGAAGAAATAACACCAGACTATGTACATGTTATGGCATCTGGTCGAATTCTACGTACGGGTGATAATCAACTGGCACTTGAACTAGAAAAAATAGGTTATGACTGGGTTGATCAAGAATTAGCAGCGCTGGAGACAATGAAA------------------------------------------------------GCAGAGTTGCTG---------------TTAATTCCGATGAGAAAAGAAGACTTTTGTAATCTTCAAAATCATACTCATGGTTCTTTGAGCAAACAAGAGATACCGAATCGACAGATGGAGGCTTGGCAGTTTACGAATATAAACCGTTTAAAAATGTTGACTCTTGTCGAAGCTGAGGCGAGCTCTAGT---AACATTCCAAAATATCTCCCTCTTCTCCCAGAAGTTGCTGAAGGTCGGATCATACTAGCCAGTGAAATAGATTCCGTT---------ACAGTTCTCGATCTTTCTGAAAGTATTGAGCAATTAACAAAAGAAGAGATA------------ATGGAGAATTTGGGAGATATTCTGGATGCGACGGGTTGCAAACATCACTGGCCGGTAACATTGAATTATTCTCATGTGAATTATTGTATCGCCTTAAAAGTGAAAAAGAATATGAAT------GGAAACTTAGAAATAGTGCATATACCAACC---------CAAACAGGTATTCAAGCAATACGTATTTTGTTAATTGTAGAGGAAGATTCTAGTCTTTGCTTGAATCAAGTAACACTTGGTCAAGGC------TTACAACTTTCAAGTCTTGTACTAGAAGTTTTCTTAGGTCGGGAATCTACCTTGAATCATGGCTTATTAGCATTTGCGGATAGTGAAGCTGGTTTCTTAGGTCATATATCCGTTCTTCAAGAAAGTAACAGCAATTATACTTTTACTTCTGTTGCACGAGGCTGGGGAGTAGCTAGGATAGAGCCACGAATTACTCAAGTTTCAGGTAATGCTAAAACGGTTCTGAGAGGACTTCAAGTTGTTGAAGGCAATAATCAGATAGATACACATAGTTATATATCTTTTGAGGGACCGGAAGGTGAACTAGATCAATTACATAAAAGCATTGCAGATGATAAAGGGCACAGTATCTTCAATGGAATTATTCGGGTACCATGTTTGGCTCAACGTACTAAAGCCTCTCAATTAAGTCGTAATTTGTTGTTATCATCTCAAGCGAGAATTGATACAAAACCAGAACTAGAGATAGTGGCAGACGACGTACGATGTACCCATGGTGCCACAATAAGCCAAATGCAGGAAGATGAGATATTTTATTTGCAAAGTCGTGGTTTGGATGTTAAACAAGCGTCTACGTTAGTTAAGAAAGGATATTATCAAGATATACTGAATACCCTTCCCCATAGCAGTAACGTATGGAATCCTTTAGAACGAATAATGCAAGTAGACTCACCAATGGTGTCTAAAGAAACTAATACCCTCGCAGTAATAGCCCGTTCTGATTTTCCTACACTGAAACAAACTAATGAGGGTAAACCTTTAATTTATCTTGATCATGCAGCAACTAGTCAAAAACCTTATCAAGTATTACAGGTACTAGATCATTACTATAAGCATGATAATGCAAATGTACATAGAGGTGCTCATCAATTAAGTAGTCGTGCTACTGAAGCCTTTGAAAGCGCCCGTGAAATAACAGCGCAATTCGTAGGAGCGAAAGCATCGTCAGAGATTATATTTACACGTAACGCAAGTGAAGCAATTAATCTATTTACACGTTGTTGGGGAGACCTTACCATTAAGGCAGGAGATGAAATTTTACTAACGGTAATGGAACACCATAGTAATCTTGTTCCCTGGCAACTATTAGCAGCTCGTACTAACTGCCTGTTACGCTACGTCAGTATTACTGAGGATGGACAATTAGATGTCGAAGACTTTAAGGCCCAACTGAATGAGCGCACTAAACTTGTCAGCTTAGTACACGTAAGTAATACTTTGGGATGTATTAACCCTGTGACATTAATTAGTCAGTTAGCACATAGTGTTGGTGCTCTTGTACTAGTTGATGCTTGTCAAAGTCTGGCTCATTTACCTATAAATGTAAAACAGTTGGGTGCTGACGTTTTAGTAGGTTCCGCCCATAAACTTTGCGGTCCAACAGGAATTGGTTTCCTTTGGGCATCAGAATATCTCCTGGAAAGCTTACCACCATTTTTAGGAGGTGGTGAAATGATACAAGATGTCTTTTTATCTTACAGTAGTTGGGCAAAGCTTCCCCATAAGTTTGAAGCAGGCACTCCATCCATTGGTGAAGCAATCGGTATGGGAGCAGCAATCAGCTATTTGCAACATCTTGGATTAAATAGAATTCAAGAATGGGAGCAAATTCTCACTGAGCATCTGTTTACCGGTTTAAGCCAAATCCGTGGTCTTAGGATATTGGGACCTCAATTTTCACAACAG---ACTCATAGAGCTGCTTTGGCGTCATTTACACTTGAAGATATTCATGCTAATGACTTAGCAGCATTTTTAGATACAACTGGTATATGTATCAGAAGTGGTCATCACTGTACGCAACCGTTACATCGCCACTATGGAATAACTTCTAGCGCGCGTGCCAGTTTAAGTTTTACAACCACTCTAGAAGAAATTGATTATTTTGTACAAGAATTAACAGAGACAGTAGATTTTTTCAGAAAGCATAAC---
>38269_Gwittrockiana@SUF
ACAACTTCAAAACTTGAAACAATTTTAAATAAACCATATCAATATGGTTTTTCTACACCTATTCAAGCTGAAACAATTGCTAAAGGTTTAACAAAAAATACAATTAGATTAATTTCTGCAAAGAAAGCTGAACCATTTTTTATGTTTCAATTTAGGTTACGTGCTTTTTGTCGTTGGATGACTATGAAAGAAGCACATTGGGCACAAACTAATTATTTACCAATTCGTTACCAAGAAATTAGTTACTACTCAGCTCCTAAAACACGTCAAAAGTTAAATAACTTAGATGCAATAGATTTGCAATTATTTTCTACATTTGAAAAATTAGGTATTCCTTTGATAAAAAAAAAAAGCCTTTCAAAAATAGCTATTGATGCTATTTTTGATAGTGTTTCCGTTGCTACTACATTTAAGGAAGAACTAATGCAAGAAGGTGTTTATTTTCTTCCAATATCAGAAGCCTTACATAAGTATCCTGATCTTGTAGAAAAGTATTTTGGAAGTGCAATTTCTTTAACTGATAATTTTTTCGCTAGCCTAAACTCTGCTGTATTTAGCGATGGTTCTTTTTGCTATGTTTCAAAAAATGTTATTTGTCCGGTAGAATTATCAACTTATTTTCGTATAAATGATGGTAATTCTGGTCAATTTGAACGTACGCTTTTAATTGCGGATAAAAGTAGTTATGTAAGTTATATTGAAGGTTGTACTGCTCCTCAATATGATAAAAACCAACTCCATGCCGCAGTTGTTGAATTAATAGCTTTAGAAAAAGCAGAAATAAAATATTCTACTGTTCAAAATTGGTATACTGGGGGAATCGATGGTAAAGGGGGCATTTATAATTTTGTTACTAAACGTGGTGTTTGTGCTGGTAAAGATTCAAAAATATCATGGACACAAGTAGAAACAGGTTCTTCCTTAACTTGGAAATATCCTGGTTGTTTATTAGTTGGAGAGAATGGTATTGGCGAATTTTTTTCAGTTGCATTAACAAATAATTATCAATTAGCAGATACTGGAACAAAAATGATTCATACCGGAAAAAATACGCGAAGTCATATTGTTTCAAAAGGTATATCCGCAGGTAATTCTGAAAATAGTTATCGTGGTTTAGTAAAGATAGGACCTGATGCATCCCAAGCACGTAGTTTTGCTCAGTGTGACTCACTTCTTGTTGGATGTAATTCTCAGGCAAACACATTTCCTAACATACAAGTTTTTAATAGTGGTTCAAACATAGAACATGAAGCTTCTACTTCAAAAATAGGGGAAGAACAAATTTTTTATTTTATGCAAAGAGGTATAAGCCCAGAGGATGCCATATCATTAATAGTAAGTGGATTTTGTGTTGAAGTATTTAATACTTTACCTATGGAATTTGCTTTAGAAGCAAATAAATTAATTGATTTTAAATTTGAAGGAGGTATTGGA---------------------------------------------------------------------ATTTTAAAAGGAATTAACTTGACTATTAGATCAGGAGAGATCCATGCAATTATGGGTCCTAATGGTTCTGGAAAAAGTACTCTCTCCAAAGTTTTGGCAGGACATCCTTCATATAAAGTAAAATCAGGAGAAATTTCCTATTTAGGTAAAAATCTTTTAGATTTGGAACCTGAAGAAAGAGCAAGGGCAGGTATTTTTTTATCTTTTCAATATCCAACAGAAATTCCTGGTGTTACAAATATTGATTTCCTACGACTAGCATATAATACTTTGCAAAAAACATTAGGTAGGCCAGAATTGACGCCAATACAATTTTACCCTGTAATAACAAAAAAATTAAAACTTTTAAAAATGAATTCAAGTTTTTTAAGCCGTAGCGTAAATGAAAATTTTTCAGGCGGAGAAAAAAAACGAAATGAAATTTTACAAATGGCTTTATTGAACCCATATATTTCAATTCTAGATGAAATGGACTCGGGATTGGATATTGATGCATTAAGAATTGTTTCAAATGGTATAAATTTAATGAAAAACTCTAAAAATTCTATTATTTTGATCACTCATTATCAAAGATTATTAAATTATTTAATACCAAATTTTATTCATGTTATGCAAAATGGTCGTATTTCTGTTACTGGAGGACCGGAGCTTGCAAAACATCTAGAACTAAAGGGTTATGACTGGTTAAATCAA---------------------------------------------------------------------------------------------------------------------------------------------------------------------------------------------------------------------------------------------------------------------------------------------------------------------------------------------------------------------------------------------------------------------------------------------------------------------------------------------------------------------------------------------------------------------------------------------------------------------------------------------------------------------------------------------------------------------------------------------------------------------------------------------------------------------------------------------------------------------------------------------------------------------------------------------------------------------------------------------------------------------------------------------------------------------------------------------------------------------------------------------------------------------------------------------------------------------------------------------------------------------------------------------------------------------------------------------------------------------------------------------------------------------------------------------------------------------------------------------------------------------------------------------------------------------------------------------------------------------------------------------------------------------------------------------------------------------------------------------------------------------------------------------------------------------------------------------------------------------------------------------------------------------------------------------------------------------------------------------------------------------------------------------------------------------------------------------------------------------------------------------------------------------------------------------------------------------------------------------------------------------------------------------------------------------------------------------------------------------------------------------------------------------------------------------------------------------------------------------------------------------------------------------------------------------------------------------------------------------------------------------------------------------------------------------------------------------
>2099684_Cbacterium@SUF
ATGAGTACTTCTGTTCAATCCCTTGTTACTCAGCCCTATAAGTACGGCTTCAAGACCGATATCGCGGCCGATGCCATTCCTCGTGGCCTCAGCGAAGATGTGGTACGGCTGATTTCTGCTAAAAAGAACGAACCGGAGTTCATGCTGGAGTTCCGGCTCAAAGCCTACCGGAAGTGGTTGACCATGGCCGAACCTACCTGGCCCAATGTCAACTATCCCCCCATTGACTACCAAAATATCGTCTACTATTCGGCGCCTAAGGCCAAAGACAAGTTGGGCAGCCTAGATGAGGTCGATCCGACGCTGCTCGACACCTTTGAAAAGCTAGGTATTCCCCTGTCCGAGCAAAAACGGCTAGCCAATGTGGCCGTAGATGCCATCTTTGACAGCGTCTCGGTGGCTACCACCTACAAAGAAAAGCTGGCGGAATCGGGGGTGATCTTCTGCTCAATTTCTGAGGCGCTGCAGGAGCATCCCGATCTGGTGGAAAAGTACCTGGGAACGGTGGTACCCATTGGTGATAACTACTTCGCGGCCCTCAACTCAGCGGTATTTAGCGACGGCTCCTTTGTCTACATCCCCAAGGACACTCAGTGCCCGATGGATCTGTCCACCTACTTTCGGATTAACAATGGCGACTCGGGGCAGTTCGAGCGCACCCTAATTGTGGCCGAATCCGGCAGTTCAGTGACCTACTTAGAGGGCTGCACCGCCCCCATGTATGACAGTAACCAACTCCATGCGGCGATCGTCGAGCTAGTGGCTCTCGACAACGCCGCCATCAACTACTCCACCGTACAAAACTGGTTCGCTGGAGACGAAAACGGCAAAGGCGGTATTTATAACTTCGTCACCAAGCGGGGGCTCTGTGCCGGTAAAAACTCTAAGATTTCCTGGACCCAGGTGGAAACCGGCTCCGCCATTACCTGGAAATACCCCAGTTGTGTGCTGGTGGGCGACAACTCTGTGGGTGAGTTCTACTCTGTGGCGCTGACCAACAATCTGCAGCAGGCCGACACTGGTACCAAAATGGTGCATGTGGGCAAAAACACTAAGAGCACCATTATTTCTAAGGGGATTTCGGCAGCCAAGTCGAAAAATAGCTACCGGGGGCTGGTGAAAATCGGTCCCAAGGCCACTGGAGCTCGTAACTACTCCCAGTGCGACTCGATGCTAATCGGCAACACCTCCAGTGCCAACACCTTCCCCTACATCCAGGTGCAAAACAGCACCGCCCAGGTAGAACACGAAGCCTCCACCTCCAAAATTGGGGAAGACCAGCTGTTCTACTTTGCCCAGCGGGGGATTTCCCCCGAAGATGCGGTATCGATGATCATCAGCGGCTTTTGCCGGGATGTGTTTAACAAGCTACCCATGGAGTTTGCCGCCGAAGCGGACAAGCTGCTGGCTCTGAAGCTGGAGAACACGGTGGGGATGATTAATCACAACAGTAAAACAATTCTCTCGGTGCGCGACCTCCATGCCACCGTTGATGGCACCGAAATTCTCAAGGGCCTCAACCTAGAGGTCAAAGCCGGGGAAATCCACGCCATCATGGGCCTGAATGGCTCTGGTAAAAGTACCTTTTCTAAGGTGTTAGCGGGTCATCCTGATTACAAAGTGACCGCCGGAGAAATCCACTTCAAAGGGCAAGATATGCTTGAGCTAGAACCCCATGAGCGCGCTACCGCCGGGGTGTTTTTGGCCTTTCAGTATCCCCTAGAAATTCCCGGCGTTAGCAATCGGGATTTCTTGAGAGTGGCCTACAATGCCCACCGCAAAGGTCGGGGAGAAGACGAAATTGACGTCTTTGACTTCGATGACCTGATCGAAGAAAAACTGGATGTGGTGAAGATGGACGCCTCCTTTTTGGACCGCAGCGTCAACGAAGGGTTCTCTGGCGGCGAGAAAAAACGCAACGAAATTTTACAAATGGCCCTGTTAGAACCAATCCTGGCCATCCTAGATGAAACCGACTCTGGCCTTGACATTGATGCCCTCAAGACGGTGGCTGGCGGCGTTAACCAGTTGGCTACCCCAGACAATGCCGTGGTCCTGATTACCCACTACCAGCGGCTGCTGAACTACATCCAGCCTGACTATGTGCATGTGATGGCCGATGGCCGCATTGTTACCACTGGGGATAAGTCCCTGGCTCATGAACTCGAAGCCCGTGGCTATGAGTGGATTATGGATGAACATCGAGCGGAGGTGTCGATGGCTAAGTCAGTGTCTGAGAATATGACCCGGGGCACCGAGCAGCGAGATGCTTACCTCAAGGGGTTAATACAGACGGTGAAGGGG---GGGGTACCCGCAGATCTGGCCCTGTCCGAGTTGCGATCGCGGGCTGAGGTGCTGCTCAAAGAGCAAACCTTTCCCCACACCCGCCAAGAAGACTGGCGGTTTACCGATCTGTCCTCCATGCTGGATATCGCGTTTGCCTGTGCCGACGGTGATCAGCCGGTTGCAGCGGCTATCGAAGCTCTGCGCTTACCTGAAACCGCTGGGGCTCAGGTGGTGGTGGTGAACGGGCAAGTGAAGCCTGATCTCTCTCAACTAGATGGACTACCCCAGGGAGCTGTGGTGGGCAGTTTAAGGGCTCTCCAGGATCACCCTTTGGAAAAACTGGCGCAGCGCTTGGGTCGGGCCAGTGGCCACCACGAAGTGTTCACCGCCCTCAATACCATTGGCTTTCAGGATGCGGTGGTGGTATGGCTGCCCCCTAATGGGGTGATGGAAACGCCGTTGCAGATCATCTATGGGGCTGAGGCCGCAGATACCCCAGTCCTGGCTCAACCCCGCTGTTTGGTGGTGGCAGAACCTAGTAGCGCCCTCACCCTGATCGAAGATTACTGGGGCAACGCCAGTACGGCTTATTTCACCAATGCTGTCACGGAAATTTGGTTAGAGGCCAATGCCCAGGTGACCCACAGTCGCCTGCAGCGGGAAGGCAGTGGTACCTTCCATATGGCTAAGACCGTGGTGACCCAGGCCCGAGATAGTCAGTATATTGGCACTGCCGTGGATCTAGGGGCTAAACTAGCGCGCCACAACTGGGAAATTTACCAAACCGGTGAGCAAACCACCACCCAGCTGTATGGCCTAGGGGCGATTACCGCCACTCAGCACGCTGATACCCACAGTCTGGTGGCCCTTAGTCATCCCTACGGCACCGTGGGCCAGGTGCACAAAGCGATCGTGGATGATAAAGCCCATAGCGTGTTTAACGGGCGCATGGTAGTGGCCCAAAAGGCCCAGGAAACTAATGCCAGCCAGCTCAACCGCAACCTGTTGCTGTCGGACAAGGCGCGGGTCGATACTAAGCCCCAGCTAGAAATTGTGGCCGACAACGTCAAGTGTGCCCATGGGGCCACCGTCAGCCAGCTGCAGGCGGACGAGATCTTCTACCTGCAAAGTCGGGGGATTAGCGCCTCCCAGGCCCAGCGCTTATTGATCTATGCTTTTGCTATGGAGATGTTAGAGACGATTCCGGTGGCAACTCTGCGATCGCGCCTCACCGACGCTATCTCTGAATGGGCCAGCGCCATGACCGTCGCCCAAGAACTCACTCTTGCCACCCAGGTCCGCGCTGACTTCCCGATTCTGCACCAGGAGGTCCACGGTCATCCCTTAGTGTATTTCGATAATGCAGCGACCTCCCAAAAGCCCAAGGCGATGCTAGAGGCGCTGCAGCACTACTACCAGCGGGACAATGCCAATGTGCATCGGGGCATCCACTGCCTCAGTGCCCGGGCCACTGATGCCTATGAAGGGGCCAGGGACAAGGTGGCGGCCTTTGTCAATGCCACTAGCCGCAACGAAATTGTCTTTACTCGTAACGCCAGCGAAGCCATCAATCTGGTGGCCTATAGTTGGGGCATGACCACCCTGCAGCCGGGGGACGAAATTGTGCTGTCGGTGATGGAGCACCACAGTAACCTGGTACCTTGGCAATTTGTGGCCCAGCGCACTGGGGCGGTCCTGAAGTTTGTAGGGCTTTCAGCCGATCAGGGCTTTGACCTAGAGCAGTATCGTGAGTTGGTCAGTGACAAGACCCGACTGGTGGCCGTGAACCATGTGTCTAACACCCTGGGCAGCCTGAACCCGGTTGAGGAGATCATTGCCATCGCCCACCGCTATGGGGCCAAAGTGTTGATCGACGGCTGCCAGAGCGCTCCGCACCTACCCTTGAACTTGCCGGCGATGGACTGCGACTGGTTTGTGGCCTCGGGTCATAAGATGTGTGGTCCCACTGGCATCGGCTTTTTGTACGGCAAGCTCGATCTGCTGGAGGCCATGCCCCCCTTCCTGGGCGGTGGCGAGATGATTGCCGATGTGTTTCTGGACCACGCCACCTATGCCGAGCTGCCCCACAAGTTTGAGGCGGGCACCCCGGCCATTGCCGAGGCGATCGCCCTGGGAGCCGCCGTTGACTATTTAGCCTCCCTCAGTATGGAGAAAATCGCCGCCTACGAGCACGAGTTGACCGCCTATCTGTACCAACACATCCAGACCATTCCTGAAGTCAAACTGTACGGTCCCCTGCCCCAGGCGGACGGTAGTGGGCGGGCGGCCCTAGCCACCTTTACCGTCGAGGGGGTCCATGCCCAGGACCTGTCCACTCTGTTGGATCAATCGGGCATTGCCATTCGCTCCGGTCACCACTGCACTCAGCCTCTGCATCGGCTGCTGGGGGTTGACTCCACCGCCCGGGCTAGTCTCTACTTTTACAACACCAAGGCCGAAATTGATGCTTTTATAGCGGCCCTAAAAGACACCATCGAATTTTTCCAGAGCGTGTTTGAG
>2099687_Cbacterium@SUF
ATGAGTGCTAGCGTTCAGTCATTTGTCAGTCAGCCCTACAAGTATGGGTTTGTTACCGATATCGAAGCCGATGCGATCGCACGGGGTCTGAGCGAAGACGTTGTGCGGGCGATTTCGGCCAAAAAGAACGAGCCAGAATTCATGCTGGAATTCCGGCTAAAGGCTTATCGCAAGTGGCTGACCATGGCTGAACCCACTTGGCCAAACGTCAGCTACCCACCCATCGACTACCAAAACATCGTTTATTACTCTGCGCCCAAAAAGCAGGAGAAGCTGGGTAGTCTAGACGAAGTAGACCCCACCCTGCTGGAAACCTTCGAGAAACTGGGGATTCCCCTGTCGGAGCAAAAGCGTCTGGCCAATGTCGCCGTAGACGCCATTTTCGACAGTGTTTCCGTCGCCACCACCTATAAAGAGAAGCTAGCGGAAGCCGGGGTAATTTTCGGCTCTATCTCCGAGGCGCTCGAAGATCACGCTGACCTGATTGAAAAATATCTGGGCTCTGTCGTGCCCATTGGCGACAACTACTTTGCCGCCCTCAACTCAGCAGTCTTTAGCGATGGATCCTTTGTCTACATCCCCAAAGGGGTGAAGTGCCCGATGGATCTGTCCACCTACTTCCGGATTAACAATGGCGACTCCGGCCAGTTTGAGCGGACGCTGATTGTGGCCGAAGAAGGTAGTTCCGTCACCTACCTGGAGGGCTGCACTGCCCCCATGTATGACACCAACCAGCTCCACGCTGCTGTTGTAGAACTAGTGGCCTTAGATGACGCCAGCATCAACTATTCCACAGTGCAAAACTGGTTTGCTGGCGACGAAAACGGTAAGGGCGGCATCTATAACTTTGTCACCAAGCGGGGTCTGTGCCAGGGCAAGAACTCTAAGATCTCCTGGACTCAGGTGGAAACTGGCTCGGCCATCACCTGGAAATACCCCAGTTGCGTCCTCATCGGCGATAACTCGGTGGGCGAGTTCTATTCTGTGGCCCTGACCAACAACCACCAGCAGGCCGACACCGGCACCAAGATGGTGCACGTGGGTAAAAACACCCGCAGCACGATTATTTCTAAGGGAATTTCGGCAGGACAGTCGAAAAACAGCTATCGCGGTTTGGTCAAGGTGAACCCCAAAGCTGACGGGGCGCGGAACTATTCCCAGTGCGACTCCATGCTGCTGGGGGATCGCTCCAACGCCAACACCTTCCCCTACATCCAGGTGCAGAACAAAGGCGCTCAGGTTGAGCACGAAGCCTCTACCTCTAAAATCGGCGAAGACCAGCTCTTCTACTTTGCCCAGCGGGGCATTTCCCCAGAAGATGCGGTGTCGATG------------------------------------------------------------------------------------------------------ATGATTAATCCAGGCAGTGAGGTGATTTTGTCGGTTGAGGATTTGCGGGCCGAAGTAGACGGCATCGAAATTCTTAAGGGCATCAACCTAGAGGTAAAGGCGGGAGAAATCCACGCCATCATGGGTCTGAATGGGTCTGGCAAAAGCACCCTGTCTAAAGTGTTGGCGGGCCATCCTGACTACACGGTGACTGGCGGCAAGGCGGTGTTTAAGGGCCAAGACCTGCTGGCGTTGGAACCCCATGAGCGGGCCACGGCTGGCGTCTTTTTGGCCTTTCAATATCCCCTGGAGATTCCGGGGGTGAGCAACCGCGATTTTTTGCGGGTGGCGTACAATGCCCAGCGCAAGGCCAAGGGCGAGGACGAAATCGACGTGTTCGATTTTGACGACTTGCTAGAAGAGCGGCTGGACGTGGTGAAGATGGACTTCAGCTTCCTCGATCGCAGCGTGAATGAAGGCTTTTCGGGCGGCGAGAAAAAGCGCAACGAGATTCTGCAAATGGCCTTGCTCAAGCCTGGCCTAGCAATCTTGGACGAAACGGATTCTGGCCTAGATATTGACGCCCTGAAAACCGTGGCGGCTGGGGTGAATCAGTTGGCTAGCCCCGACAACTGCATGGTGCTGATTACCCACTATCAGCGGCTGCTGGGCTACATCGTGCCGGACTTTGTCCATGTGATGGCTGATGGGCGGATTATCCGCACCGGTCAGAAGGAGCTGGCCGAGCAGCTTGAGGCCAAGGGCTATGACTGGGTGCTGGCTGAAGCAGCGGAGGTG---AGT---AGTATGCAAGTCTCTAATGGTAGCGGTACCCAACTGAGTCGGCGGGATGCTTATTTGCGATCGCACCTCACCAACCTAACT------CCCAGCCCCGATCCCCTGGGCTTAGACGACCTGCGGCACACTGCCCAGGCATTGGTGAAAGAGCAGACCTTCCCGTCTACCAAAGACGAAGAATGGCGGTTCACCGACCTGTCCGCCATGCTGGATTTGGACTTTCACCTCAGTCTGGATCAGGCCCTCAGCCCCCTAGATGTGGCGGATGTGGTGTTGCCCGAGGCGGCCCAAAGTCGAATCACCTTGGTCAATGGCCGCTATGTGGCTGGGTTGAGCGCCCTCGGGGATTTGCCCAAAGGGTTTATCATCGGCAGCTTGGCCAACTTGGACCCGCAGCTTCGCCCCCGGCTCAGCCAATATCTGGCCCAAAGTCAGGGCAGCAACGAAACCTTTGCCGCCCTGAATACCGCCGGATTCCAGGATGCTGCCGTCATCTGGATTCCTAAAGACGAGCGGATTGAATTCCCCATTCACCTGCTGAATTTGGCCCTACCGGGCTCTGCGCCAACCCTGGCCCTGCCCCGCTGCCTGGTGATTGCCGAGGCCCACAGCCAACTCACCTTAGTAGAAGAGTTTCGCGGCATCGGCCAAGGGGACTACTTCACCAACGCCGTGACGGAACTGTACTTAGCCGACGGTGCCCAAGTCCGCCATACCCGACTGCAAAGGGAAGGCCCAGCCACCTTCCACATTGGTCGCACCGCCGTGGCCCAGGCTCAAAATAGTGAGTATGCCGGGTGTGCGATCGCATTTGGAGCCCGCCTAGCCCGCCACAACTGGCACATCCACCAAAACGGCCCCCAAACCCAAACCCAAGTCCATGGCCTCGCCGTCGCCCAAGGTACCCAGGTGGCCGACCTGCATAGCAGCGTCCACTTTACCCAGCCCCACGGCAGCGCCGACCAACTGCACAAGTGCATCGTGGACGACCGCGCCCACAGCGTCTTTAACGGCAAGATCTTTGTGCCCCGTCAGGCTCAACAGACCAACGCCAACCAGCTCAACCGCAACCTACTGCTGTCCGACCGGGCCAAAGTAGATACCAAACCCCAGCTAGAGATCATTGCCGACAACGTCAAATGCGCCCACGGCGCAACCGTCAGCCAGCTCCAGCCGGACGAAATCTTCTACCTGCAAAGTCGCGGCATCGACCAAAGCCAAGCCCAGCGACTGCTGATCTACGGCTTTGCCATGGAAATTGTCGAGAAGATTCCAGTAGAGTCAGTCCGGCAGCGGTTGAGTGAGCGGTTGAAGCAGGTT---------ATGACCGTCGCCCAAGCCCGCACCCTCGCCACCCGCACCCGCGCTGACTTTCCGATCCTGCATCAGCAGGTGAACGGCAAGCCTTTGGTCTATTTCGACAATGCTGCGACGTCTCAAAAGCCGACGGCGGTGCTGGAGGCGCTGCGACATTACTACGAACACGACAATGCCAACGTTCACCGGGGCATCCATGCCCTGAGTGCGCGGGCGACGGATGCCTATGAAGGGGCGCGGGATAAACTGGCGACGTTTGTGAATGCCGCTAGCCGCAATGAGATTGTCTATACCCGCAACGCCAGTGAGGCGATTAACCTGGTGGCCTACACCTGGGGCATGGCGACTTTGCAGGCTGGGGATGAAATCATCCTGTCGGTGATGGAGCATCACAGCAATCTGGTGCCCTGGCAGTTTGTGGCCCAGCGCACGGGGGCGGTGCTGAAGTTTGTGGAACTCGGCCCCGATCAAGGCTTTGATTTAGAGCAATACCGCTCGCTGCTCAACGACAAGACCAAGCTGGTGGCGGTCAACCACGTCTCAAACACCCTGGGCTGTGTCAACCCAGTGGCCGAGATTATTGAGCTGGCCCATCACCATGGGGCCAAGGTGCTGCTGGATGCCTGCCAGAGTGTGCCCCATATGCCCATCGACGTGCAGGCGCTCAACTGCGATTGGCTGGTGGCGTCGGGCCATAAGATGTGCGCGCCCACTGGCATTGGCTTTCTCTACGGCAAGCAGGCGCTGCTGGAAGCAGCACCGCCGTTTTTGGGCGGTGGCGAGATGATCGCGGATGTCTTTCTCGATCATTCCACCTATGCCGAACTGCCCCATAAGTTTGAGGCGGGTACCCCGGCGATCGCAGAAGCCATTGCCCTGGGGGCAGCGGTAGATTACTTGAGTGATTTGGGTATGGATGCGATCGCATCCTATGAACATGAGCTCACCGCCTATCTCTACCAAAGCCTGAGCCAACTGCCCCAGGTCAAGCTCTACGGGCCACCACCCGCCGCAGACGGCAGCGGTCGCGCCGCCCTCGCCACCTTCACCGTCGAGAACCTGCACGCCCAGGATCTCTCCACCTTTATTGACCAGTCCGGCGTCGCAATTCGCTCCGGGCACCACTGCACCCAGCCCCTTCACCGCATCTTGGGCGTGTCCTCAACCGCTCGGGCCAGCCTGTACTTCTACAACACCCAAGCCGAGATCGACACCTTCGTCGCCGCGCTAAAGGACACCATTGAGTTCTTCGGCAATATCTTTGAC
>2099686_Cbacterium@SUF
ATGAGCGCCAGCGTTAAAACCCTAGTCAACCAACCCTACAAATACGGTTTCACCACCGACATTGAAACCGAGAGCATGGCGCGCGGACTCAACGAAGATGTCATCCGCGCCATCTCCGCTAAAAAGAAAGAGCCGGAATTTATGTTAGACTTCCGCCTCAAAGCCTATCGTCAATGGCTAAAAATGGCGGAACCCGACTGGCAACACGCCAGCTATCCCCCGATTGACTATCAAAATATCGTCTACTACTCCGCCCCCAAGGTCAAAGACAAGAAGAAAAGCCTCGACGATGTTGACCCCACCCTCATCGAAACCTTTGAGAAACTGGGGATTCCCCTCTCGGAACAAAAGCGTCTGGCTAACGTAGCGGTGGATGCAATTTTTGACAGTGTCTCCGTCGCCACCACCTTCAAAGAAAAATTAGGGGAAGCGGGGGTCATCTTCTGTTCCATCTCTGAGGCCCTGCAGGAACACCCAGAACTGGTGAAGAAATACATCGGGACTGTGGTTCCCGTCGGCGATAACTACTTCGCCGCCCTCAACTCCGCCGTCTTCACCGATGGGTCGTTTGTCTTCGTTCCTAAAGGGGTGACCTGTCCGATGGACTTGTCCACCTACTTCCGCATTAACAACGGTGACTCGGGACAGTTCGAGCGGACTCTGATTGTCGCCGAAGAAGGCGCCTCCGTGACCTACCTCGAAGGCTGTACCGCCCCCATGTTTGACACCAACCAACTCCACGCCGCTGTGGTGGAATTGGTGACCTTGGACGACGCGGAAATTAAATACTCCACCGTGCAAAACTGGTTCGCCGGAGATGAAAACGGCAAAGGGGGTATTTACAACTTCGTCACCAAGCGGGGACTCTGTAAAGGCAAAAACTCCAAAATCTCCTGGACTCAGGTGGAAACCGGGTCTGCGATTACCTGGAAGTACCCCAGTTGTGTCCTGGTGGGCGATAACTCCGTCGGTGAGTTCTACTCGGTGGCGTTGACAAATAACTATCAGCAAGCCGATACGGGAACCAAGATGGTGCATATTGGCAAGAACACCAAAAGCACGATTATCTCCAAGGGGATTTCCTCTGGGAAGTCCAAAAACAGCTATCGCGGCTTGGTGAAGATGGGGCCGAAGGCGGAAGGGTCGCGCAATTACTCCCAATGTGATTCGATGTTGATTGGGGATAATGCCGAAGCCAACACCTTCCCCTATATCGACGTTCAGAACAATCTGGCCAAGGTCGAACATGAGGCCTCTACCTCGAAGATTGGCGAAGACCAGTTGTTCTATTTTGCCCAACGGGGTATCTCGGAAGAAGATGCGGTGTCCATGATTATTAGTGGCTTCTGCCGGGATGTCTTCAATGAGTTACCCATGGAGTTTGCGGCGGAAGCGGATAAACTCCTGAGTCTGAAGCTTGAAGGCGCTGTGGGCATGATTGTTGAAAATAGCGACGTTATTCTTTCAGTCAAAAACCTCAATGCAACGGTTGAGGGAACCCCAATTCTCAAAGACCTGAATTTGGAAATCAAGGCGGGAGAAATCCACGCCATTATGGGACCTAATGGGTCTGGAAAAAGTACCTTTTCTAAGATTCTCGCCGGACATCCTGATTATGAAATCACCAGCGGCGAAGTGTTCTACAAGGGGCAAAACCTGCTGGAACTCGAAGCCGATGAACGGGCGACGGCGGGGGTATTTTTGGCGTTCCAATATCCCATTGAGATTCCTGGAGTGAGTAACTTAGACTTCCTGCGAGTCGCGTACAACTCCCATCGCAAAGCCAAGGGTTTGGAAGAAATTGATACCTTTGATTTTGAGGATTTGGTTGAAGAAAAACTCGATATCGTGAAGATGCGGGCGGAATTCCTCAATCGCAGCGTGAATGAAGGCTTCTCCGGTGGGGAGAAAAAACGCAATGAGATTTTGCAGATGGCGTTGCTAGAACCCACTTTGGCAATTCTCGATGAGACGGATTCCGGGTTGGATATTGATGCCCTGAAAACGGTGGCCGGTGGTGTGAATCAGTTGGCTAAACCGGATAATTGCACCCTGATGATTACCCACTATCAACGATTGCTTGATTACATTATTCCCGATTTTGTCCATGTTATGTATGACGGACGAATTTTGACTACTGGGGATAAAGATTTAGCCCTGAAACTCGAAGAACAGGGCTACGATTGGGCGATCGCCGAATTTGCAGCAGTAGTA---ATGAGTTTGAAGACAATCAGCAAA------------------AACAACGTCACCTCCCTCGCTGAGTTGGTGAAGCTGCGTCAG---CCGGTGGTGAGTGATGGCGAGGTTCTCAACCCAATTCGCGATCGCCACCAGGCCCGCCTCGATGAATTGGCCCTCCCCACCACTCGGGATGAAGCCTGGCGTTTCACAGACTTATCGGAACTAACCGGGGTCAACTTCGCCCCGGCCCCCAGCATTAATCTCGAAGCCAGTCAGATTGAGGTGAACCAACTTCCCGAAGCCCCCGAGAGTCGTCTGGTGTTCGTCAATGGACGCTACAGCGATCGCCTCTCCCAAAAAGACGGGTTACCTCAAGGTCTCTATGCTGGGAATCTCGCCAATCTTCCCCAAGACCAAAAAGCCAAATTGGGAGACTACTTGGCTAAACAACCGGGCCAGGAAGAAGTCTTCACCGCCCTAAACAGTGCCAGTTTCCAGGATCTAGCTGTAATTTGGTTGCGTCGCGGGACTGTGGTTGACGTTCCCCTGCAACTGTTATTTGTCTCGGTTCCCGAGGACTCGGCCATGCTGACTCAGCCGCGCTGTTTGGTGGTGGCTGAGGCCAATAGTCATCTCACCCTCGTCGAAGAGTTTGTCTCCACCGTTGCCGTGGCCTATTTCAATAATGCCGTGACGGAGATTTGGCTAGAGGACAATGCCGAGTTAACTCATGTGCGCCTACAACGGGATAATGGGTCCGCCTTCCATATCGGCAAAACAGCCGTCACTCAAGCCCGAGATAGCCGTTACGCCTGTCATACCCTGAATTTGGGGTCACAACTGTCTCGCCATAACCTGGATGTCTATCAAACTGGGCCGGGAACAGAAACCACCCTCAATGGGTTAACCTTAATCGGCAAGGCGCAAACCTCGGATATTCACAGTACGGTGATTTACGACCATCCCAACAGCACCGTAAACCAACTCCATAAGTGTATTGTGGGGGATAAAGGTCACGCGGTCTTTGATGGTCGGGTTGTGGTCATGAAAAAGGCCCAACTCACCAATGCCAACCAACTCAACCGTAATCTGTTGCTGTCGCCCAAGGCCCGGGTGAATACCAAACCTCAGTTAGAGATTGTGGCCGATAACGTCAAATGCAGCCACGGCGCAACGGTGAGTCAACTCGAAGCCGATGAGGTGTTTTATCTGCAAAGTCGCGGTTTAGACAAAACCACCAGTCAGAATCTCCTGGTGGATGCCTTCGCCGCCGAAATCCTGCAACAGATTCCCGTTGTATCCTTGCAAACAGCGATCGCCCAATGTGTCGCCTGTCGCACGATTAGTATGACCCTCGCCACTGCCCGAACCCTAGCCGATCGCACCCGCGCCGACTTCCCGATTTTGCATCAGGAGGTCAATGGTAAGCCTCTGGTGTATCTGGATAATGCCGCCACCTCTCAAAAGCCCAAAGCGGTCATTGATGCCTTATCTCACTACTACAGTCGGGATAACTCCAATGTCCATCGTGGTGTTCATGCCCTCAGTGCCAGGGCCACGGACAACTATGAGGGCACTCGGGATAAAATCGTCCCCTTCATCAAGGCCCAGTCTCGCAATGAAATCGTCTTCACCCGCAATGCTAGTGAAGCGATTAACCTGGTGGCCTATTCCTGGGGATTGAATCACCTCCAGGCGGGGGATGAGATTATCCTGTCGGTGATGGAACACCACAGCAACCTAATTCCTTGGCAAATGGTGGCCCAAAAGACGGGGGCGGTGTTGAAGTTTGTCGGCTTGACGGAGACTCAGGAGTTCGATGTTGAGCAGTATCAGTCTCTCCTGTCCGAGAAGACGAAACTGGTGGCGGTGGTTCATGTCTCCAATACCCTTGGTTGTATTAACCCCGTCAAGGAGATTACTGAACTGGCTCATCGTCACGGGGCCAAGGTTCTCATTGATGCTTGTCAGAGTGTGCCTCATATGCCCATCGATGTGCAAGACATCGATTGTGACTGGCTGGTGGCGTCCGGTCATAAAATGTGTGCGCCGACGGGGATTGGCTTTCTCTATGGCAAATTGGCGTTATTACAGTCGATGCCGCCGTTCCTCGGGGGTGGGGAGATGATTGCCGATGTGGAACTCGACTCCTTCACCTGTGCTGAACTTCCCCATAAGTTTGAGGCGGGAACCCCGGCTATTGGCGAGGCGATCGCCCTGGGGGCGGCGATCGATTATCTGACGGAAATTGGGATGGAGGCGATCGCCGAGTATGAACATGATCTCTGCCGCTACCTCTACGAAAAACTGGCCACAGTCCCGGGCCTAACCCTCTACGGACCCAAACCCCAAGCCGACGGCAGCGGACGGGCCGCCTTAGCCTCCTTCACCTCGGCCGATGTCCATGCCAACGACCTCTCAACCCTCCTCGATGAGTCTGGAGTGGCGATTCGCACGGGACATCACTGCACCCAGCCGTTGCACAAACTGCTGCAACAAACCTCAACGGCCCGGGCCAGTTTCTACTTCTACAACACCCATGCCGAGATTGACACCTTTATCGCCAGTCTCACGGACACCATTAACTTCTTTCAGAGCATTATGGGT
>13035_Dsalina@SUF
ATGACC---ACAACCAAAACCTTAATCAATCAACCCTATAAATACGGCTTCGTCACCGACATTGAAACCGAAACCCTCCCTCGTGGTTTAAACGAAGACATTATCCGCGCCATCTCAGCGAAGAAAAATGAACCTGAGTTCATGTTGGACTTTCGCCTCAAAGCCTATCGTCAGTGGTTGAAAATGACAGAACCGAACTGGGCGCACGTGGGTTATCGTCCCATTGATTTTAACGACATTATCTATTATTCCGCACCAAAAGAGAAGGAAAAAAAACAAAGTTTGGATGAAGTTGATCCAGCATTGTTAGAAACCTTTGAAAAATTAGGGATTCCTCTCTCGGAACAAAAACGCCTCGGTAACGTTGCGGTAGATGCAATTTTTGATAGTGTTTCTGTCGCCACTACCTTTAAAGAGAAACTAGCAGAGGAAGGGGTGATCTTCTGTTCCATTTCTGAAGCCTTACAAGAGTATCCCGAACTGGTGAAGAAATATCTGGGAAGTGTTGTTCCCACTGGCGATAACTTCTTCGCCGCCCTCAATTCGGCGGTATTTAGTGATGGGTCATTTGTGTATGTTCCCAAAGGCGTCCAATGTCCGATGGAACTTTCTACTTATTTTCGGATTAATACCGACGAAGCGGGACAATTTGAACGAACTTTAATTATTGCAGAAGAAGGTGCATCCGTTAGCTATTTAGAAGGCTGTACCGCTCCCATGTATGATTCTAATCAGCTTCACGCTGCGATCGTGGAATTAGTCGCCTTAGACGACGCAGACATCAAGTATTCCACCGTCCAAAATTGGTTTGCTGGGGATGAAAATGGCAAAGGGGGAATTTATAACTTTGTCACCAAACGGGGATTATGCAAAGGGAAAAACTCGAAAATTTCTTGGACACAAGTCGAAACAGGTTCGGCGGTGACATGGAAATATCCCAGTTGCGTTTTAGCTGGAGACAATTCGGTTGGGGAATTTTATTCCATTGCGTTAACCAACAATTACCAACAAGCCGACACTGGCACAAAAATGATCCACATTGGGAAAAACACCAAAAGCACCATTATTTCTAAAGGAATTTCTGCGGGACATTCCCAAAACAGCTATCGCGGTTTAGTAAAAATGGGACCGAAAGCAGACGGCGCAAGAAATTACTCTCAATGTGATTCCATGTTAATTGGAGATCAAGCGGAAGCCAACACCTTTCCTTACATCCAAGTGGATAACAACCGCACCAAAGTTGAACACGAAGCCTCAACGGCAAAAATTGGCGAAGATCAACTTTTCTATTTTGCCCAAAGAGGAATTTCAGAAGAAGATGCGGTGTCAATGATTGTCAGTGGTTTCTGTAAAGAAGTATTTAATCAGCTACCGATGGAATTTGCCGCCGAAGCCGATAAATTACTCGCGTTGAAGTTGGAAAACTCTGTCGGTATGATTAAAGAAAATAGTGAAGTTATTTTATCCATCAGAAATTTACACGCCAAGGTTGAAGATACCCCCATCTTGAAAGGAACAAATCTGGAAGTGAAAGCTGGAGAAATTCATGCGATTATGGGTCGTAATGGTTCAGGGAAAAGTACCCTTTCTAAGGTTTTAGCGGGTCATCCTGATTATGAAATTACCGCAGGAGAAATTATTTACAAAGGGGAAAATATTGCTGATCTTGAACCCAACGAAAGAGCTTTAAAAGGGATTTTTCTCGCGTTTCAGTATCCGTTAGAGATTCCAGGGGTTAGTAATTTAGATTTTCTACGAGTTGCTTATAACTCCCACTGTAAAGCACAAGGAAAGGAAGAAATTGATGCTTTTGATTTTGAAGATTTAGTCGAAGAAAAGTTGGATATTGTGAAAATGAATCCCAGCTTTTTAGAACGGAGTCTCAATGAGGGCTTTTCTGGAGGCGAGAAAAAGCGTAATGAAATCTTACAAATGGCGCTGCTACAACCAAGTTTGGCAATTTTAGATGAAACGGATTCTGGGTTAGATATTGATGCTTTAAAAATTGTTGCGAATGGGGTAAATCAACTGGCGACTCCTGATAATGCAACGATTATGATTACTCATTATCAGCGTCTTTTGGGTTACGTTGAACCCGATTATATTCATGTGATGGGAGATGGACAAATTATTACCAGTGGTGGTAAAGAATTGGCGCATCAATTAGAAGAACATGGTTATGAATGGTTGTATGAACAATACACGCCACAGGTAAACATGAGTATGTCAGTTTCTTCTCAA------GATCAACGGGTGGATCAAGATCAGTTTCTTAATTATTTATTGAGTCAGCGTCTGGAAGATGATTCGACTTTTAAAGTCTGGTTGCAAAAACGACAGCAAGAAGCGGCGAATTGGGTAGCAGAATCGAAGTTTCCTCATCGCAAGGAGGAAGAGTGGCGCTTTACAGATTTATCGCCCTTGTTAGACTATCAGTTTCAACGCCCAGCATCGATCGCGCCTAATCAAGAATCGATCGAGCCGTTTACCCTCCCCGAATGTTCCCAGACGCGCCTCGTCTTTGTCAATGGTCGTTACGCACCGCAGCTTTCCCAAGTGGATCAACTTCCAGCAGGGGTGACAATGACCAGTTTGGCAGAATTGGACGTGCATCAACAATCACAAGTGACAGACTATCTCACCCAACAGGAAGGGGGAGAGGAGTTATTTACAGCGCTCAATACTGCTGGTTTTGAAGATACCGCCATCGTCTGGGTGGCGGTGAATACAGAAGTAGAAACTCCTTTACATCTTTTATTCCTGTCTGTGGGAGAAGAAACGCCGCAATTCATCCAACCGCGTTTGTTAGTGGTAGCGGAAACCAGTGCTAAAGTCAGTTTTATCGAGCAATATGTGGGATTAACCACTGCCCCCTATTTCTGTAATCCCGTGACAGAAGTTTGGTTAGCACCCAACGCAGAAGTGAATCATGTTCGCTTACAGGAAGAGGCGTTGAATAGTTTCCATATTGGGAAAACCGCCGTGATGCAAGCACAAGATAGCCGTTACACTTGTTCTCCTGTCTCTATGGGCGGACGGTTATCTCGTCACGATTTTGATGTGATTAAAGACGGGACACAAACTGAGACTCGACTGCGAGGGTTAACATTAGGAAACGGGGAACAACTATTAGATACCCACAGCGCGATCGCGTTTCGTCATCCTCATAGCAGTGCCGAACAACTACATAAATGTATTTTAGATAAGGCAGCGAGAGGCGTTTTCAACGGCAAAATGTTTGTTCCTCAAGCTGCCCAACAAACCGACGCTAGCCAATTAAACCGTAATCTTCTGCTTTCAGAAAAAGCCCATGTCGATACCAAACCAGAATTAAATATCACCGCCGATAATGTAAAATGCGCTCATGGTGCGACGGTTAGCCAACTCGAAGCAGATGAGTTATTTTATCTTCGGAGTCGAGGGTTGGATAACAAAGCAGCGTCTAACTTGTTAATTAATGCGTTTGCTGCTGAAATTATTGACGAAATTCCAGTTCTCTCGGTGCGAGAAAAATTATTTAACAGTTTGCAAAACCGATTTATTGGCATGACGATCGCCACTACTCCCACTTTAGCAACCCAAGTTCGCGCTGATTTTCCCATCTTAAATCAAGACATTAATGGTCAGTCTTTGATTTATTTTGATAATGCTGCCACTTCTCAAAAGCCCTTATCTGTTATTAACGCCTTAGAGGATTATTATCAGCAAGTTAACTCAAATGTTCATCGCGGGGCGCACAGTTTAAGCACAAAAGCCACAGAAAAATTTGAAGGGGCGCGAGATAAGGTAGCCCAATTTATTAATGCCACTTCTCGTAATGAAATTGTTTTTACTCGTAACGCGACAGAAGCGGTTAATTTAGTCGCCTATAGTTGGGCGATTAATCATCTTAAACCTGGGGATGAGATTTTAACCTCTGTCATGGAACATCATAGTAATCTTGTGCCTTGGCAGATGGTAGCTCAAAAAACAGGGGCAATTATTAAGCACGTGGGGTTAACAGCAGAACAAACTTTGGATTTAGAACAGTATAAAAGTTTGTTATCAGAAAAAACCAAATTAGTGGCTTTAGTTCATGTTTCTAATACGTTAGGCTGTATTAATCCAGTTGCAGAAATTACGAAACTGGCTCACGAAAAAGGGGCAAAAGTATTAATTGATGCTTGTCAAAGTGTGCCTCATTTACCTGTAGATGTGCAAGCGATTAATTGCGATTGGTTAGTGGCAAGTGGTCATAAAATGTGCGCTCCCACTGGTATTGGTTTCTTGTATGGAAAAGAAGATTTATTAGAAGCAATGCCACCTTTTTTAGGCGGTGGTGAAATGATTGGGGAAGTGTCTTTAGACAGTTTTACTTATGCGGAATTACCCCATAAATTTGAAGCGGGAACCCCTGCGATCGGAGAAGCCATTGCTTTAGGGGCTGCTGTGGATTATTTAAGCAATATTGGCATGGCAAAAATTCACGCCTACGAGGAAGAATTGACTGCTTATCTTTTCCAACAGTTAGAACCATTTGAAAACTTAAATCTTTACGGACCCAAACCGACTTCAGACGGAAAAGGAAGAGCGGCTTTAGCGACGTTTAATGTGGAGAATTTACACGCGAATGATTTAGCACCGTTGTTAGATTACGAAGGGGTTGCGATTCGATCGGGTCATCATTGTACGCAGCCGTTACATACGGTTTTAGGGGTAGCGGGAAGCGCGAGAGCCAGTCTTTATTTCTATAATACTCGTGAGGAGATCGATCGATTTGTTATTGCTTTGAAAAGCACGATCGAGTTTTTCCAAGAAATGTTGGAG
>1128427_Fcyanobacteri@SUF
ATGAGTTCTTCCGTCAAAACCTTAGTCAATCAGCCTTACAAATACGGTTTCATCACCGATATTGAAAAAGATACCCTGCCCCGCGGCCTCAGCGAAGACGTAATCCGCCTGATTTCCGCCAAGAAAAAAGAGCCAGAATTTATGCTCGAATTTCGGCTGCGGGCTTATCGTCGTTGGCTCGAAATGGCCGAACCCGCTTGGCCTCATGTCGAATATCCCCCCATCGATTATCAAAACATCGTCTACTACTCCGCCCCCAAGCAAAAAGACAAGCTCAACAGCTTGGACGAAGTAGACCCCACCCTTCTCGAAACCTTTGAAAAACTCGGCATTCCCCTTTCCGAGCAAAAACGCCTTAGCAACGTTGCCGTAGACGCAATTTTCGACAGCGTTTCCATTGGCACAACTTTCAAAGAAAAACTCGCCGAAGATGGCGTAATTTTCTGCTCAATTTCCGAAGCCGTCCACGACTATCCCGAACTCATCGAGAAATACCTCGGTAGCGTCGTTCCCGTTGGAGATAACTACTTCACCGCCCTCAACTCCGCCGTATTCAGCGATGGTTCTTTCGTGTACATTCCCAAAGGCGTAACCTGCCCCATGGAATTGTCCACCTATTTCCGCATCAACGACGGGGATACCGGGCAGTTTGAGCGCACCCTCATTGTTGCCGAAGAAGGGGCATCCGTGAGCTACCTCGAAGGCTGTACCGCCCCCATGTACGACACCAACCAACTCCACGCCGCCGTCGTCGAATTAGTCGCCCTCGACAACGCCGACATCAAATATTCCACGGTGCAAAACTGGTTTGCTGGCGATGAAAACGGCAAAGGCGGGATTTACAACTTCGTCACCAAAAGAGGATTATGCAAAGGCGTAAACTCCAAAATCTCTTGGACACAAGTCGAAACGGGTTCTGCGATTACCTGGAAATATCCCAGTTGCGTATTAGTGGGGGATAACTCCGTGGGTGAGTTTTACTCCATTGCCCTAACCAACAACAAGCAACAAGCCGACACCGGAACTAAAATGGTGCATATCGGGCGCAACACCAAAAGCACGATTATTTCCAAAGGGATTTCGGCGGGTGGCTCGAAAAATAGCTATCGCGGCTTAGTGAAAATGGGGCCAAAAGCCAAAGGTGCGCGGAACTACTCTCAGTGTGATTCGATGCTGATTGGCGACACTGCCGAAGCCAACACCTTCCCCTATATCCAAGCGGAAAATAATACTGCCAAAGTCGAACACGAAGCCTCTACTTCTAAAATCGGTGAAGACCAACTGTTTTTCTTCGCCCAACGGGGGATTTCGGCAGAAGACGCAATCTCGATGTTGATTAGTGGTTTCTGTAAAGATGTCTTCAATCAACTGCCGATGGAATTCGCCGCCGAAGCCGATAAGCTTCTCAGCCTCAAACTCGAAGGCACTGTCGGAATGATTAAAGAGAACAGTCCCGTTATTTTATCGGTTCGCAACTTAACCGCTAATGTAGATGGTACGCCCATTCTCAAAGGCATTAACTTAGAGATTAAAGCCGGAGAAATTCACGCCATTATGGGGCGGAATGGTTCGGGTAAAAGTACCTTTTCTAAAGTTTTAGCCGGACACCCCGATTATGAAGTGACGGGGGGCGAAATTATTTATCAAGGCGAAAATATTTTAGAACTCGAACCCGAAGAAAGAGCGCTTAAAGGCATTTTCCTGGCGTTTCAATATCCTCTCGAAATTCCGGGGGTGAGCAATCTTGACTTTTTGCGCGTGGCGTATAATTCCCGCCGCAAACATTCGGGATTAGAAGAATTAGACGCTTTTGATTTTGAAGACTTAGTAGAAGAAAAGCTGGATGTGGTGCAAATGAAAGCCAGCTTTTTGAATCGTAGCGTCAACGAGGGCTTTTCGGGCGGGGAGAAAAAGCGCAACGAAATCCTGCAAATGGCACTCCTCGAACCGACTCTAGGTATCCTCGACGAAACCGACTCCGGTTTAGACATCGACGCGCTGAAAATAGTGGCCAACGGTGTAAACCAGCTTGCAACTGAGGAGAATGCTATGGTGATGATCACCCACTATCAACGCTTGCTCAACTATATTGAACCGGATTATGTTCATGTAATGCGCGATGGAACCATTGCTACCAGTGGTGGGAAAGAACTTGCCCTCGAACTGGAAAATCGCGGTTACGAATTTTTAGATGAAGAAAGCCCCGAAACGGTGAGCATGGTTGTTGAAGCTGCCTTAAATTCTACCGGAGAGGGCGATCGCGGCAATGCCTATCTCAAGGACTTGCTGCGTCTTCTCGAA---TCTCACTCCGAAATCGCAGGCTGGTTACAAGAATTGCGCCAACGGGCCGCCTATAACGTCACCAAACAGCGAATGCCGATTCGTAAAGACGAAGAATGGCGATTTACTAACCTTTCTGACTTACAGCAACATACCTTTACTGCTGCCCCTACCGTCCAGCTTAATGCCCCAGATATCGAACTCTTAACTATACCCGAAGCCGCCACCAGCCAGGCTGTTTTTGTCAATGGCCGCTTTACACCAGAGTTGTCTAATCTCACGGCATTACCTGAAGGTATTTTTGTGGGCAATTTGGCACAACTCCCCGTCGAACAAAGCCTCAAATTAGTTAAATATTTTGCTCATATTGAAGGGGCGAATGAAGTCTTTACCGCCCTCAATACGGTGGGTTTTCCTGATGTTGCCATGGTTTGGTTAGCTCAGGATGTCATTGTCGAGCAACCCTTACATCTACTCTTTGTCACAGTCGTTGAAGATGAGGTTATTTTAACTTCACCGAGAGCCGCGATAATTGCCGAACCCAGCTCTAGCTTAGAAATCGTCGAACACTACGCCGCCGTTACCAATACGCCTTACTGGACGAATGCCGTCACCGAGATTTGGCTCGAAGAAAACGCCCAAATTAACCATACCCGCAACCAACGAGAAAGCGGCGACGGTTTCCACATTGGTAAAACGGCGGTTGCCCAACATCGCAGCAGTCGTTATACCTGTAATGCTTTGTCTTTGGGGGCAAAACTGTCGCGGCATAACTTGGAAGTGTGGCAACAAGGAGAGCAAACCGAAACGACTCTCAACGGTTTAACTATTGCCGGACGAGAGCAAACTGCCGATACTCACAGCCTGATTGCCCTTGATTTTCCCCACGGCAAAACCGACCAGTTGCATAAGTGCGTTATTGACGATACAGCCCATGCCATCTTTAACGGTAAGGTGTACGTCCCCCAAAACGCCCAACTGACCAATGCGGCCCAACTCAACCGTAACCTCCTCCTTTCCCCGAAGGCGCGAGTAGACACCAAACCGCAACTACAAATCACCGCCGATAACGTCAAATGTACCCACGGCGCAACCATCAGCCAAATTGAAGCTGACGAGTTATTTTATCTACAAAGTCGCGGGATTAATGCTGATAGCGCTCGTAGTCTGCTTTTAGATGCTTTTGCCGCCGAAATTCTCAACCGCGTTCCCATTCTCTCTTTGCGGAAGCGATTGGCTCAATGTGTGGCTTGTCGGACGTATGAGATGACTCTTACGCAAACTATTTCTCTTGCTAATCAGGTGCGTCAAGACTTTCCGATTCTGAGTCAAAACGTCCATGAGAAACCTTTAATTTACTTTGATAGCGCGGCAACTTCCCAAAAGCCGTTAGCTGTCCTCAATGCCCTGCGGGATTATTACCAGCAGGACAACGCCAATGTGCATCGCGGCGCACATAGCCTCAGTGTCCGGGCGACAGAGGCGTATGAAGGGGCGCGAGATAAGGTTGCTCGGTTTGTCAATGCGGCTTCGCGGGATGAGATTGTGTTTACCCGCAATGCCAGTGAAGCGATTAATCTGGTGGCGTATAGTTGGGGTTTGCACAATCTCCACGCGGGGGATGAGATTATTCTATCGGTGATGGAACACCACAGCAATTTAGTTCCCTGGCAGATGATTGCCCAGAAAACGGGCGCAATTATTAAGCACGTTCAAATCAGTGAAGATGAGGACTTAGATTTCGAGCATTTTCAGTCTTTACTCTCGAATCGTACCAAATTAGTTGCTTTGGTTCATGTGTCGAATACTTTGGGCTGTGTTAATCCGGTTGAGCAGATTATCCCCCTTGCTCACCAATATGGCGCGAAAGTTTTAGTGGATGCTTGTCAAAGTGTGCCGCATTTGCCGATTGATGTCCAGGCGATGGATTGTGATTGGTTGGTGGCTTCGGGCCATAAGATGTGTGCGCCGACGGGAATCGGCTTTTTATACGGCAAATTGGAAATTTTACAGGAAATGCCGCCGTTTATGGGGGGTGGTGAGATGATTCAGGATGTCTTTCTTGACCATTCTACCTATGCGGAGTTGCCTCACAAGTTTGAAGCGGGGACTCCGGCCATCGGGGAGGCGATCGCCCTCGGTGCTGCTGTCGATTATCTTAGTAATATCGGCATGGACAAGATTCACGCCTACGAAGTGGAATTGACTCGTTATTTGTTCGCGAAGTTGGCAGATGTACCGAAACTGCGCTTATATGGCCCTAAACCCAACGCAACCGGGGATAATCGCGCCGCCCTCGCTGCTTTCAATGTTGAAGGACTCGCCGCCAGTGACGTTTCTACCCTCTTGGACAGCGAAGGGGTAGCGATTCGGTCTGGACACCATTGTACGCAGCCTCTACACCGCATTTTGGACGTTTCCGGGAGTGCGAGGGCAAGTTTGTATTTTTACAACTCCACCGAAGAAATTGATAATTTTGTGGCGGCGTTGAAGGAGACGATTGATTTCTTTAGCAGTATGCTGGCT
>582515_Rlacunae@SUF
ATGACTGCAACTGCGAGAACTCTGGTCGATCGCCCCTACAAATACGGCTTCGTGACCGACATTGAATCGGACCGACTCCCTCCGGGTCTTGACGAGGAGGTCGTCCGCGCGATTTCGGCTAAGAAAGAGGAGCCGGACTTTCTACTAGAGTTTCGTCTGAAAGCGTTTCGGAAGTGGCAGAAGATGACGGAGCCCAAGTGGTTCCACGCGACCTACCCGCCCATCGACTACCAAGCAATTAGCTACTACTCCGCACCCAAGACGCAAGGCACGTTAGCAAGCCTGGACGAAGTCGACCCGGCTCTGCTCGAAACCTTTGAAAAGCTCGGGATACCGCTGTCGGAACAGAAGCGGCTGAGTAACGTTGCCGTGGATGCTGTTTTCGACAGCGTTTCAATCGCCACAACGTTCAAGGAGAAGCTTGCGAAGGAAGGGGTCGTTTTTTGCTCGATCGCCGAAGCCGTCCGCGAGCATCCCGAACTCATCGAGCGTTACCTGGGTAGCGTCGTCCCCGCTGGCGACAACTACTTTGCTGCCCTAAATTCCGCCGTATTCAGCGATGGTTCGTTTGTTTACATTCCTAAAGGCGTTACCAGCCCGATGGAACTATCGACGTACTTCCGCATCAACAGCGGCGATACCGGTCAGTTCGAGCGCACGTTGATCGTTGCAGATGACGACAGCTACGTCAGCTACCTCGAAGGCTGTACTGCGCCGATGTACGACACCAATCAGCTTCACGCTGCAGTTGTCGAACTGGTCGCGCTCGATCGTGCTGAAATTAAGTACTCGACCGTTCAGAATTGGTATGCGGGCGATGCCGAGGGCAAAGGCGGGATCTATAACTTCGTGACCAAGCGCGGCAAGTGCCAAGGCGTACGGTCGAAGATTTCTTGGACGCAGGTCGAAACGGGGTCGGCCATTACGCTCAAATACCCGAGCTGCGTCCTCGTTGGCGACGATTCCGCCGGCGAATTTTATTCGATCGCCTTGACAAACAACCTACAGCAAGCCGACACCGGTACGAAGATGGTGCACGTCGGTAAGAACACCAAAAGCACCATCATTTCCAAGGGAATTTCTGCCGGGCACTCGACCAACAGCTATCGCGGCTTGGTGAAGATGGGACCCAAGGCCGTCGGGGCGCGCAACTACTCACAGTGTGATTCGATGCTGATCGGCGATAATGCCGAGGCCAATACGTTCCCTTACATCCAATCCGATACCGATCGCGCCAAAGTAGAGCACGAGGCAACGACGGCGAAAATTGGCGAGGACCAGCTTTTCTACTTCGCCCAGCGCGGCATTTCTGAGGAGGCTGCGGTGTCGATGCTCGTGAGCGGATTTTGTCGAGACGTGTTCAATCAGCTGCCGATGGAATTTGCGGCAGAAGCCGATAAGTTGCTGAGCCTCAAGCTTGAAAATTCGGTCGGCATGATTCGAGACGGAAGTGAGGTCATTCTATCGGTACGCGACCTCAGTGCGAGTATCGACGACAAGCAGATCCTCAAGAAGTTGGATCTAACCGTTAAAGCCGGAGAGATCCACGCCATCATGGGGCGTAACGGTTCGGGTAAGAGCACGTTTTCGAAAGTCCTGGCCGGGCATCCGAGTTACCAGGTAACGGGCGGCGAGATCGAGTTCTGTGGAGCAAGTGCGCTCGATTTAGAGCCAAACGAGCGTGCCCTGGCAGGCATCTTCTTGGCGTTTCAGTATCCAATTGAAGTTCCGGGTGTCAGCAACCTCGACTTTCTGAGAACTGCTTACAATGCCCTGCGCAAGCATCGCGGGCAGGACGAGCTCGATCCGTTTGACTTTGAAGACCTTGTCGAGGAAAAGCTTGAGGTCGTCCGTATGGACCCGAGCTTCCTAGAGCGCAGTCTCAACGAAGGTTTCTCGGGCGGTGAGAAGAAACGCAACGAAATCCTGCAGATGGCGCTGCTCGAACCCAAGCTTGCCATTCTCGACGAAACGGATTCGGGACTGGATATCGATGCATTGAAGATCGTTGCCAGTGGCGTCAACCAACTGGCGACGCCGGACAACGCAACCGTCCTGATCACGCACTATCAACGTTTGTTGAATTACATCGAACCCGACTACGTACACGTAATGTACGAGGGTCGCATCGTCAAGAGTGGTGGCAAAGAGCTGGCATTGGAACTCGAAGAACGCGGCTACGACTGGCTGGACGTTCAAGTCTCGGCGGAGGCGATCATGAGCGTGCGAATCGCTTCCGAGGTGAGCGGAACCGCAATCGAGACGAGTGGCGACTTGACGCCGTTGCTGCAGCAGTGCCGG---CCCACCGATGAAGTCGATACGTGGTTGCGTCAGTGGCGCGGCGAAGCCTGCGCACGCTTGACTGCCGCACGGATGCCGACGCGGCAGGACGAAGAGTGGCGGTTCACGGACCTGTCACCGTTGTTCGAGCTTGACGTCCAACAATCTGCAGAATTGGATGTCGTTGCCAAAGATATCGAGGCGATGACTTTACCGGATACAGCCGGCAGCCGCTTGGTCTTTGTGAATGGATTCTTCGCGGCACACCTGTCCGACACGAGTGCGCTGCCGGACGGGGTCTTTGCGGGCAATCTCGCGCAGCTGGGCGCGGAAAAGGCCGCCCGCTTGCCGGACTATCTCGGCCGGCAGGAAGGTCGTCAAGAGGTTTTCACTGCTCTCAATGAAGCCGGGATTGCTGACCTAGCCGTTGTTTGGGTAGAGCCCAACGTCGTTGTCGAGCACCCGATTCAGCTATTGTTCTTGGCAGCTCCAGGCGAGCGATCGCTCTTGATTCAGCCGCGATCGCTTGTCGTTGCCGGTCGCAGTTCGAGCGTGCAGATTGTCGAGCAGTTTGCAACGCTCGCAAACAGTTCCTATTGGACGAATAGCGTTTCTGAGTTTTGGCTGGACGCCAACGCGCAGATCGCACACACGCGCTGCCAGTTGGAATCTGCCGCGGCAATTCACATCGGTCGCACGGCCGTCGGACAAGCGCGTGACAGTCGCTACACCTGCAACGCGCTCGATGTCGGCGCGCGTCTGTCCCGTCACAATCTCGATGTTTACGTGGAGGGCGAGCAGGCCGACACGCGGCTGAACGGGCTATCTCTGGCGGACGACAACCGCCTGACCGATACTCACAGTGCCATTTACCTGCGCGCGCCACACTGCACGAGCAATCAACTGCACAAATGCATCGCCGGCGATCGCGCCCATGCCGTTTTCAACGGCAAAGTATTCGTGCCGAAGATCGCGCAACTCACCGATGCCGCTCAGCTCAACCGCAATTTGATGCTGTCGCCGAAGGCGCGGATCGATACCAAACCGCAGCTGCAGATCGTGGCGGACAATGTGAAGTGCTCCCATGGCGCGACAGTCGGTCAACTCGAGCCGGACGAAATCTTCTATCTGCGCAGTCGCGGATTGGACGAAGCCGCTGCGCGAAATTTGTTGGTTGCAGCCTTTGCAGCCGAAGTTATCGACCGCATTCCGATCGCCCGACTGCGCGATCGCTTAGCTGCTCATGTTGCCAGCGCGTTCCTGACTATGACTCTCACTCAGAACAAGCCTCTTGCTGCTGAAGTCCGCGCCGATTTCCCGATTCTCAACCAGGAGATCCACGGCAACCCGCTGATTTATTTCGACAACGCGGCAACTTCTCAAAAGCCAGTCGCCGTGCTGAATGCTTTACGCGACTATTACGAAAACGACAACGCCAACGTGCATCGCGGCGCGCACGCATTAAGCGCGCGGGCAACTGAGAAGTACGAGGCCGCTCGCGATAAGGTTGCGGCTTTTGTCAATTCAGCATCGCGCAACGAGATTGTCTTCACGCGCAACGCGAGCGAAGCCATCAACCTCGTTGCCCATACCTGGGGGGCGAGCAATCTACAAGCCGGTGACGAGATCGTCCTGTCGGTAATGGAACACCACAGTAACCTCGTGCCCTGGCAGATGCTGGCAAAGCGGACGGGTGCCGTACTCAAGTACGTCGAATTGACGCCTGACGAAACGTTCGATTTCGATGGGTATCGCGCGCTTGTCTCAGATAAAACCAAGCTCGTCGCGATCGTCCACGTGTCAAATACGCTCGGCTGTATCAATCCGGCTGCGGAGATTATCGCGATCGCCCACCGTTATGGCGCGAAGGTTCTGCTCGATGCCTGCCAGAGCGTGCCGCACATGCCCATCGACGTCCGGGCACTCGACTGCGACTGGTTGGTGGCCAGCGGTCACAAAATGTGCGCGTCGACCGGAATCGGCTTCCTCTACGGCAAGCTCGCGTTACTAGAGTCGATGCCGCCGTTCCTCGGCGGGGGCGAAATGATCGGCGAGGTCTTTCTCGATCGCTTCACAACGGCCGAACTCCCCCACAAGTTCGAGGCCGGCACGCCGGCGATCGGTGAGGCGATCGCTTTGGGAGCGGCAGTTGATTATCTGAGCGATCTTGGCATGGATCGCATACATGCTTATGAGGAAGAACTAACCACACATTTGTTCGCCAAGCTGCGGACGCTGCCCGAAGTGCGGATTTACGGTCCCCAACCAGCCGCAAATGGCTGCGATCGCGCTGCCCTGGCTTCATTTAACGTAACCGGAGCGCATGCCAGCGACCTCGCAACGTTGCTCGATCGAGACGGGATCGCAATTCGCTCGGGGCACCACTGCACGCAGCCGCTGCACCGGATTCTGGGTGCGTCGGGCTCGGCCCGCGCGAGCTTGTATTTTTACAACACGCACGCAGAAATCGACACCTTTGCTGCTGCCTTGTGCGAAACGATCGATTTCTTCTCGAGCGCCCTAAAT
>1608213_CSspongiarum@SUF
AGTGCCGCCACCGTAGAGGCCCTTAACAAAACGCCTTACCGCTACGGCTTTGTAACAAACATTGAGACCGAGAAAATTTCCAAGGGCCTGGATGAGTCGGTGGTGCGCCTGATTTCATCCAAGAAGCGGGAACCGGATTTTCTGCGGCAATTTCGCCTCAAGGCCTATGCCCAGTGGCAAGCCATGGAAGAGCCCAACTGGGCTGCCCTAAACCATCCCGCCATTGACTATCAAAATATTGTCTACTACTCGGCTCCCCGTCAAAAACAACAGAAAGCCAGCCTGGATGATGTGGATCCCGCTCTTCTGGAAACCTTTGACAAGCTGGGTATTCCCCTGAGTGAACAGAAGCGTCTCAGCAACGTGGCTGTGGATGCGGTGTTTGACAGTGTGTCCATTGCCACCACCTATAAGCAGAAACTGGCGGAGCACGGCGTGGTGTTCTGTTCCATGGGCGAGGCCATCAGAGATCACCCGGAGTTGGTGGAGCGCTATCTGGGTTCGGTGGTTCCCATTGCGGATAACTTCTTCGCCGCGCTCAATTCTGCGGTGTTCAGCGATGGCTCCTTTGTGTACATTCCCAAAGGGGTGCAGTGCCCCATGGAACTCTCCACTTACTTCCGCATCAATAGCGACGACGCAGGACAGTTTGAGCGCACCCTGATCATCGCTGAGGAAGGGGCCAGCGTCAGCTACCTGGAAGGATGTACGGCGCCCATGTTTGACACCAACCAGCTTCATGCAGCCGTGGTGGAACTGGTGGCCCTGGATGATGCCTCCATCAAGTACTCCACCGTTCAGAACTGGTATGCTGGCGACGAGAATGGCAAGGGGGGAATCTATAACTTCGTCACCAAGCGGGGCCTCTGTCAAGGCCGGCGCAGCCGCATCAGTTGGACCCAGGTGGAAACAGGCTCAGCCATTACCTGGAAGTACCCCAGTTGTGTGCTCCGGGGCCAGGCTTCCGTTGGCGAGTTTTATTCCGTGGCCCTAACCAATCATTATCAACAAGCGGATACGGGCACCAAGATGATTCACATTGGTCCTGGCAGCCGCTCCACCATTATCAGCAAAGGCATCAGCAGCGGCCACTCTGCCAACAGCTATCGGGGACTGGTCAATATCGGCCCGCAAGCCCGTGGAGCCCGCAACTTCAGCCAGTGTGATTCCATGCTCATCGGGGATCAGGCGGCAGCCAATACCCATCCCTACATCCAATCGCGTCAACCTGAAGCCACCATTGAGCACGAGGCCAGCACCTGCACCATTTCCGAAGACCAACTCTTCTACCTACAGTCTCGCGGCATTGAGCCGGAGGCGGCAGTCTCCATGTTGGTGAGTGGATTTTGCCGCGACGTTTTTAATCAATTACCCATGGAGTTTGCCGCTGAAGCCGATAAACTCCTGGCCCTCAAGCTGGAAGGTTCCGTTGGC---------------------ATGTTGCTGTCCATTGAGAATCTCCATGCCCGTGTCGAGGAGAACGAGATTTTGCGGGGTGTCTCCCTACAGATTCGCGCCGGTGAAATCCATGCCCTCATGGGGCGCAATGGCAGCGGGAAAAGCACCCTCTCCAAAGTGATTGCCGGCCACCCTGCCTATACCGTCACTGCTGGCAGCATCCACTACAGGGGCCAGGATCTGCTGGCGCTCTCCCCGGAGGACAGGGCCCGCTCAGGCGTATTCCTGGGCTTTCAATATCCTGTGGAAATCCCCGGCGTCAGCAATTTGGAATTTCTGCGGGTGAGCTGCAATGCACGGCGGCAGCACCGGGGTCAGGAGGAGTTGGATACCTTCGCTTTTGAAGACCATGTGCGGGAGACCATGGCCATTGTGCAGATGGATCCGGTATTTCTGGAGCGCAGCGTCAACGAAGGCTTTTCCGGCGGGGAGAAAAAACGCAACGAAGTTCTGCAGATGGCGCTGCTGGAACCACTGGTGGCCATCCTGGATGAGACGGATTCCGGTCTGGATATTGACGCCTTGCGCATTGTGGCCAATGGGGTGAAGCGGCTGGCGTTGCCAACAACCGCCACGCTTCTGATCACCCACTACCAGAGATTGCTGGATGCCATCATCCCTGATTTCGTTCATGTAATGGCGGAGGGTCGCATCCTGCGCACCGGCGACAGGAATTTGGCCATGGCGCTGGAGCAACGGGGATACGACTGGGTTGATGAAACTGACGGGTCGGACACATCC------------------------------------------------------------------------------------------------------------------------------------------------------------------------------------ACATGGCGGTTTACAGATCTACGTTGCTTGACCCGGCTCGATCCCACCCGTCTCCATACCCAAACGGCA------TCT------------CCCCGCTGGCCAGAGGCTGCCAGGCAATCCCTGCAGCTTGATGGCGGCCACTGGCTCACTCCCCAGGGAGAATCGCCCACCTGGCCCCAAGGCCTCATGGTCTTGCCCGCCGAGGAGATC------------ACCGGACAGGTGGCCCGGACCGTTATGGAGACG---------TTACCCCTGGGAGCTCAACTCAACGGGGTGACCCCTGGCCCGTCTCTCGGCCTGCAGGTGAGTGGCCCCGATTCTATC------CATCTGGACTTGGCGATTCAGGTGGAA------CAGGCCCAAGCCTGGCTGGCGCCCCATGTGTTGCTGGTGTTGCAACCTGGCGCCAGGTTGTGCCTGACTTGGCATGTGGCAACAACGACC------CAGGCGGCGGTGCTGCCCATGGCGGAGGCCCGGTTGGGGCTTGGGGCCCACCTGCAGGAGACTGTCATGGCCTGGGGGCACCCAGGGGCCACCTTCCTGGGTAGCAGCTTCATCAGTCAACCCTCCCAGAGTGTTTATCAACGCACCAATGTGACTTGGGGATGGGGGCTGAGCCGTGACGAGCCCTTCATCCGCCAGTCTCAAGGTCAGGCGGAGACCCATCTGTATGGTCTGGCTGTGGCCCGGGGGCAGTCCCTGCTGGATACCCATAGCACCATGTACTTTGACGGTCCAGCAGGCCAGTTGCGGCAACGCCACCAGGCTCTTGCCGATGATCGGGGCCACAGCGTCTTCAACGGCCGCGTTGTGGTGCCCCGGGTGGCCCAGCAGACGGATGCCAGCCAACTGAGTCGCAATCTGCTGCTCACCACAAGGGCCCGCATTGACACCAAGCCCCAACTGGAAATCGTGGCCGACAATGTGCAATGCACCCACGGCGCCACGGTCAGTTGCCTCCAGGATGACGAACTCTTCTACCTGCAATCCAGAGGCATTGGTCGGGATCAAGCCTCCCGCCTGCTCCAGCGAGGCTTCTGCGAAGAGATTCTCCAACACCTGCCCGAGACTGCCCTGGCCTGGTCCTCGCTCCAGAGCCTCCTCAAGATCCCCGTCCCGATGACCACCGAGCGCCAGCTTGATCTGGCCCGTTTGACCCGCCCCGACTTTCCACTGCTGGACCAGTCCTTGCAGGGTCAACCCCTGGTGTACATGGACCATGCCGCCACCAGCCAAAAGCCACGGCACGTGATTGATGCCCTAGTGGACTACTACCGCTGCCACAATGCCAACGTGCATCGTGGCGCCCATACCCTCAGCGCACGAGCCACGGAGGCATTTGAATCAGCCCGCGCCACAGTGGCCCGCTTTGTTGGCGCTGCCGATGCCAGGGAAATTGTCTTCAGCCGCAATGCCACAGAGGCCATCAATCTGGTGGCCTATAGCTGGGCACTGGATCACCTCAAGCCCGGCGATGAAGTGGTGCTGAGTGTAATGGAACACCACAGTAACCTGGTGCCCTGGCAGTTGATGGCCCAGCGCACCGGCGCCGTGCTGCGCCATGTGGGCATTACCCCCCAAGGGGAGATGGATGTGGACCACTGCCAGCAGTTGCTCAATGAACGCACCCGGTTGGTCTCCTTTGTCCACCTGAGCAATACCCTGGGCTGCCTCAATCCTGCAGCAGAGATCACTGCCATGGCCCATGGTGTGGGCGCCCGGGTGCTGGTGGATGGTTGCCAGGCCCTGCCCCACCGCCCTGTGGACGTGCAGGCATTGGGCTGTGACTGGTACGTGGGCTCTGGCCATAAGCTCTGTGGCCCCACAGGGATTGGCTTCCTCTGGGGACGCGAAGATCTTTTGGAGACCATGTCCCCCTTCCTGGGTGGGGGAGAAATGATCGCCACGGTGCAATTGGGGACGAGCACCTGGGCGGAACTGCCCCATAAATTTGAAGCGGGGACCCCTGCCATTGCCGAAGCCATTGGTTTGGCGGCGGCGCTTGACTACCTCTCTGCCCTGGGCCTGGAGAAGATCCACGCCTGGGAGCAGCAGCTCACCCAACACTTGTTTGATCGCCTCCAGGCCATTGATGGTCTCACCATTTACGGCCCTGACCCCCGGAAGCAG---CCAGATCGTGGCGCCCTGGCCAGCTTCACTGTGGCTGGAGCCCATGCCCACGACGTGGCCGCCCTGCTGGACAGCACCGGCATTTGCATTCGCAGTGGCGACCACTGCACCCAACCCCTGCACAGGGCACTCCAGGTAACGGCAACAGCCCGGGCCAGCCTCAGCTTCACCAACACCATGGAGGAGATTGACCGCCTCGCCCATCAACTGCAGGAGGCGGTCAACCTGCTGCGGCAAGACGGCGAG
>423474_Cwatsonii@SUF
ATGAGTGCAACCGTCAAAAACCTAGTCAACCAACCTTATAAATACGGCTTTGTTACTGACATCGAAACCGAAACTATCCCTCGGGGTTTAAGTGAAGATGTAATTCGTCTTATTTCCGCTAAAAAGAACGAACCAGAGTTCATGCTGGAGTTTCGTCTTAAAGCCTATAAACAATGGTTGAAAATGACGGAACCTACCTGGCCTCACGTCCACTACCCAAAAATTGACTACCAGAATATTATATACTATTCTGCGCCTAAACAAAAGAAAAAATTAAAAAGTTTAGACGACGTTGATCCCACTTTAATAGAAACCTTTGAAAAGCTAGGTATTCCTTTATCTGAGCAAAAACGCCTAAGCAATGTGGCTGTAGATGCTATTTTTGATAGTGTGTCTGTGGCAACCACCTTTAAGGAAAAATTAGCCGAGGATGGGGTTATTTTCTGCTCTATTTCTGAAGCATTAGAGGAACATCCTGAGTTAGTAAGAAAGTATCTTGGTAGTGTGGTTCCTGTTGCGGATAATTTCTTTGCTGCGTTAAATTCTGCGGTGTTTAGCGATGGCTCTTTTATTTTCATTCCCAAAGGGGTAAAATGCCCCATGGAACTGTCGACTTATTTCCGCATCAATACAGGAGATACAGGGCAGTTTGAACGCACTTTAATTGTGGCGGAAGAGGGAGCATCTGTCAGCTATTTAGAAGGGTGTACCGCTCCCATGTATGATAGTAATCAACTTCATGCTGCAGTGGTTGAATTAGTAGCGTTAGATAACGCAGATATTAAATATTCTACGGTACAGAATTGGTACGCAGGGGATGAGAAAGGTAAGGGCGGAATTTATAATTTTGTGACTAAAAGAGGACTCTGTAAAGGGGTTAATTCTAAGATTTCTTGGACCCAAGTAGAAACAGGCTCTGCTATTACTTGGAAATATCCCAGTTGTGTGTTAGCAGGGGATAATTCTGTTGGGGAATTTTACTCCATTGCCTTAACTAATAATATGCAGCAAGCTGATACGGGAACCAAGATGATTCATCTTGGCAAAAACACCCGTAGCACCATTATTTCTAAAGGTATTTCTGCTGGTAACTCTAAAAATAGTTATCGGGGTTTAGTACAAATGGGACCCAGGGCAAAAGGAGCAAGAAACTACTCCCAATGTGATTCTATGTTAATTGGGGATAACGCCGAAGCTAATACCTTCCCCTACATTCAAGTTGATAATAATACGGCTAAAGTTGAACACGAAGCATCTACTTCTAAAATAGGAGAAGACCAACTATTTTACTTTGCTCAAAGAGGTATTTCTGAAGAAGATGCTGTCTCAATGTTAGTCAGTGGTTTCTGTAAGGATGTCTTGAGTGAATTACCTATGGAATTTGCTTCAGAAGCCGATAAGTTATTGAGTTTGAAGTTAGAAGGAACCGTCGGC------------ATGAGTGACGTTATCTTATCCATCAAAAACTTGACTGCTAATGTAGAAGGAACTCCTATCTTAAAAGGAGTTAATCTGGATATAAAAGCAGGTGAAATCCATGCTATCATGGGCAGAAATGGTTCAGGAAAAAGCACTTTATCCAAGGTTTTGGCAGGACACCCTGACTACGAAATCACTGGGGGTGAGGTGATTTATAAGGGAGAAAATATCTTAGATAAAAGCCCTGATGAAAGAGCATTAGAAGGTATATTTTTAGCCTTTCAATACCCTTTAGAAATTCCTGGGGTCAGTAACCTAGACTTTTTAAGAGTAGCCTACAACGCCCGTCGTAAGCATTTAGGTTTAGAGGAAATAGATACTTTTGATTTTGAAGATTTAGTGGAGGAAAAATTAGAAGTTGTAAAAATGAACTCTGCTTTCTTAGAAAGAAGCTTAAACGAGGGATTTTCTGGGGGTGAAAAAAAGCGTAACGAAATCCTACAAATGGCTTTATTAGAACCCACATTAGGTATTTTAGATGAGATTGACTCAGGGCTAGATATCGATGCTTTAAGGATTGTTTCTAATGGGGTCAACCAGTTAGCAACTCCTGATAATGCTTTCTTATTAATCACCCATTATCAACGCTTATTAAACTATATTGAACCCCATCATATTCATGTTATGTATGATGGTCAAATTGTTATCAGTGGTGGTAAAGAATTAGCCCTAGAATTAGAAGAATCAGGCTATGACTTTATTGAAGAAAAATTGCTGGCACAAGCG---ATGAACACCCCAGTCCAGACAAAT------------------AGACTAGAAAACTACTTAAATCATCTCTTAGAGCAGTGTCAAGCCTCTCCCCTCATTGACGCTGACTATCTTCATACCCTACGGAAAAATGCTGTTTCTCAGGTTCAAGAATTAACCCTTCCCAAAAAAAAGGATGAAGAGTGGCGGTTTACTGATCTCTCCAAACTGTATGAGTTAGACTTGACCATAGGGAAAACTGAGGCAGTTAGTAAGAATATTGTTGATCAATTTATCTTACCCGAAGCCAAACAAAGTTACCTTGTTTTTGTTAATGGGGAATACGCTTCTGAGTTGTCCAATGTTTCTGCATTATCTGAAGGCGTTTCTGTAGGCAACCTAAGTCATTTATCTGATGCACAAACAGAAAAAATTGTCAACTATTTAGGCAAGTCAGAAGGAGAAAAAGACACATTTTCGGCTTTAAATACAGCAGGTTTAAGCGATGCTGCTGTAATTTGGATCAACAAAAATGTTGTTCTTGAAACCCCTATAATGGTACTATTTCTTGCGGTTAGCAGTGAGACAGCAAGTTTGATCCAACCTCGTACATTAGTTATAGCAGAAACAGGTTCTAGTGCTACACTGGTTGAGTATTATGGCACGATAACAAATGAGCCTTATTTCACAAATTCTGTCACAGAAATTTGCCTAGATGGTAATGCTCACGTCAATCATAATCGTATTCAAAGAGAATTAGGAAATAGCTTCCATATTGGCAGAAGTATCATTACCCAAAATCAAGATAGTCACTATACTTGTAACGAGATAAATTTAGGGGCAAAAGTATCTCGTCATACTCTACAAATTATACAAAATGGCACTCAAACAGAAAGTAATCTCAACGGTTTAACTATGATTGGTAACGAGCAGGTTGCTGATACCCACACCGCCGTTTGTCTAAATCATCCTCATGGAGTTACCCACCAATTACATAAGTGTATTATGGATGGTAATTCCCGTGGAGTATTTAATGGTAAAATATTCGTCCCCAAACCAGCACAGTTAACCAGTGCAACCCAGTTAAATCGTAACTTATTACTCTCACCCAAGGCCAGAATAAATACAAAACCAGAACTACAAATTACAGCAGATAATGTCAAATGTTCCCACGGGGCAACTATTAGTCAATTAGAAGCTGATGAACTCTTTTATTTACAAAGTCGAGGCTTAAACGAAAGCGATGCCCGTCATCTTTTAATCGATGCTTTTGCTGCTGAAATTTTAGAAAGGATTCCCCTAGACTCTCTGCAACAAAGCTTAACCAAGTGTGTGGTTGCTCAAACCACCGAAATGACTGCTATCCAAGAAAAAACCCTAGCCTCAAAAGTCCGTAAGGATTTCCCTATTTTACACCAAGAAATTCACGGCAAACCCTTAGTATATTTAGACAACGCGGCTACCTCTCAAAAACCGGTAACTGTACTCGATGCCCTGCAAAATTATTATGGAAAAGATAACGCTAATGTTCATCGTGGGGCCCACAGTTTAAGTATTAGGGCAACAGAAGCTTATGAAGGATCAAGAGATAAGATAGCACAGTTTATTAATGCGGCTTCTCGCCAAGAAGTTATCTTCACCAGAAACGCCACCGAAGCGATCAATGTAGTGGCTTATAGTTGGGGATTACATCATCTGCAACCAGGGGATGAAATTATTACTTCAGTAATGGAACATCATAGTAATTTTGTTCCTTGGCAAATGATTGCTAAACAAACAGGGGCAGTGATTAAATATGTACCTTTAACTGATAATGAAGACTTCGATCTAGAAGAGTTTAAATCCTTGTTATCGGAGAAAACAAAGTTAGTTACCATTGTTCATGTTTCTAATACATTGGGCTGCATTAATCCCGTTGAAGAAGTAATTAAATTAGCCCATGAGAAGGGAGTGAAAGTATTAATTGATGCTTGCCAAAGTGTCCCCCATATGGCCATAGATGTACAGGCAATGGACTGCGACTGGTTAGTGGCTAGTGGTCATAAAATGTGTGGTCCATCTGGGGTAGGTTTTTTGTACGGAAAGCAAGAAGTACTAGAAGAAATGCCTCCCTTTTTAGGAGGTGGAGAAATGATCAATGAGGTGTTTTTTGATAGCTTTACCTGTGGAGAATTACCCCATAAATTTGAAGCCGGAACCCCTGCTATTGGAGAGGCGATCGCCTTAGGGGCAGCGGTTGATTATTTAACTGATATTGGTATGGATAAAATTCATGCTTGTGAAGAGGAATTAACCGCTTATTTATTTAGGAAACTGGCAGATATTCCTAACCTGAAAATTTACGGACCTTTACCCACCCCAGAAGGAAAAGGAAGGGCAGCTTTAGCCGCATTTAACATCGAAGGTATCCACGGTAGTGACTTATCAACCCTTTTAGATCAAGAAGGGGTTGCCATCCGTTCTGGACACCATTGCACTCAACCTTTACACCGTTTATTTGATGCTTCTGGAAGTGCCAGAGTTAGTTTATATTTTTATAACACTTACGACGAGATTGATCAATTTGTCATGGTTTTAAAAGAAACTATTGATTTCTTTACTAATATCATGGGA
>129961_Smajor@SUF
ATGAGTGCATCTGTCAAAACCCTCGTCAATCAACCCTACAAGTATGGGTTTATCACCGACATCGAAGCTGACAGCCTTCCCCCAGGCCTCAGTGAAGACGTGATCCGGCTCATTTCTGCCAAGAAAAATGAGCCAGAATTCATGCTCGAATTTCGCCTTAAAGCCTATCGGCATTGGCTAACAATGGCCGAACCCGACTGGGCCCACGTCGGCTATCCCCCGATTAATTATCAAGACATCATTTACTACTCAGCGCCGAAAACCAAAGACAAGCTCAAGAGCCTAGATGATGTTGATCCCGCCCTCTTAGAAACCTTTGAGAAACTGGGGATTCCCCTTTCCGAGCAAAAGCGCCTGGGTAATGTGGCCGTCGATGCCATTTTTGACAGCGTTTCGATTGCCACCACATTTAAAGAAAAACTCGGCGAAGCAGGGGTAATTTTCTGCTCCATTTCCGAAGCCCTCCAAGAACACCCGGAACTGATTAAAAAATATCTCGGCACGGTGGTTCCCACGGCTGATAACTATTTTGCGGCGCTGAATTCGGCGGTGTTTAGTGATGGTTCCTTTGTGTTTGTGCCCAAAGGGGTCACCTGCCCGATGGAATTGTCCACCTATTTCCGGATGAATAGCGGCGATACGGGACAGTTCGAGCGCACCTTGATTGTGGCTGAAGAAGGGGCCTCGGTGAGCTATCTCGAAGGCTGCACCGCGCCCATGTACGACAGCAATCAACTACACGCTGCGATCGTGGAACTGGTGGCCCTCGATGATGCGGACATTAAATATTCCACCGTGCAAAACTGGTTTGCTGGCGATGAAAGCGGCAAAGGCGGAATCTATAATTTCGTCACCAAACGGGGACTGTGCAAAGGGAAAAACTCAAAAATTTCCTGGACTCAGGTGGAAACCGGATCGGCGATCACCTGGAAATATCCCAGTTGTGTCCTCGTGGGTGATAACTCCGTCGGCGAATTCTACTCCATCGCCCTGACGAACAATCACCAACAGGCGGACACCGGCACGAAGATGGTGCATATCGGCCGCAACACCCGCAGCCGGATCATCTCGAAAGGAATTTCGGCGGGGCAATCGAAGAACAGCTATCGCGGTCTAGTCAAGATGGGGCCCAACGCGAAAGGGGCGCGGAACTATTCCCAATGTGATTCGATGTTGATTGGCGATCGCGCCGAAGCCAACACCTTCCCCTACATCCAGGTAGACAACAACACCGCCAAAGTTGAACACGAAGCCTCCACCTCCAAAATTGGTGAAGACCAACTCTTTTACTTTGCCCAACGCGGGATCAGCTCCGAAGACGCGATTTCGATGTTGATCAGCGGCTTCTGCAAAGACGTGTTCAATCAACTGCCGATGGAATTTGCTGCCGAAGCGGATAAACTCCTCAGCCTCAAACTTGAAGGAACCGTGGGGATGATTCGAGACAATAGCCCGGTGATCTTATCGGTTAAAAACCTGACCGCCACCGTTGACGGTACACCCATCCTGAAGGGGGTCAACTTCGAGGTTAAAGCGGGCGAAGTTCACGCCATCATGGGGCGGAATGGTTCCGGAAAAAGCACCTTCTCCAAAGTGCTCGCGGGTCATCCCGACTACGAAGTGACCGGCGGCGAGGTGATCTACCACGGCGAAAATATCCTCGACCTCGAACCCGATGAGCGGGCGTTAAAAGGAATCTTCCTCGCCTTTCAATATCCCCTCGAAATTCCAGGGGTGAGTAATTTAGATTTTCTCCGGGTTGCCTATAATTCTCGCCAAAAGGCCCTGGGCCGCGAGGAAGTCGATACCTTTGATTTTGAAGATCTGATCGAGGAAAAACTCGGCATTGTCCAGATGGAGGCGAAGTTCCTCGATCGCAGCGTCAATGAAGGGTTTTCCGGCGGGGAGAAAAAGCGCAACGAGATTTTGCAAATGGCGCTCCTCGAACCGAGTTTGGCGATTCTGGATGAAACGGATTCCGGGCTGGATATTGATGCGCTGCGGATTGTGGCCCATGGTGTCAATCAACTGGCAACGGCGGACAATGCCACGGTGATGATTACCCACTACCAACGCTTGCTTGACTATATCGAGCCGGATTTTGTCCATGTGATGCAGGCGGGGCAGATCGTGAAAAGTGGTGGGAAAGAGTTGGCCCTGGAACTGGAAGAGCGGGGCTATGATTTCTTGGATAACCACGAGGCTGAGGCGGTGACGATGGTAGTATCT------------TCCCCTTCCACCATGCGACAGACTGACGATTATCTCAGTGCCCTTTTGCAGCAAAGTCAA---GTGCGTTCCGAGATTTCGGGATGGTTGCAGGAACTGCGCCAAAAGGCGGCCTATGAGGTGGCCCATCAAACCATGCCGACGCGCCGGGATGAGGAGTGGCGGTTTACGGATTTGACGGCGTTGAAGGCGATCGCCTTTTCCCCTTCGGCTCCGGCGGCACTCGAACCGGATGCGATCGCGCCCTTCACCCTCCCCGAAGCCACCCACAGCCAAATCGTCTTTGTGAATGGGGTCTACGTCCCGGAACTGTCCGACACCACCGCCCTCCCCGATGGCGTGTTTGTCGGCAACCTGATGACCCTCCCCCTCGATCGCTGTTACGACGCGATCAAATACATCGCCTATCAAAATGACGAGTCCGAAGTGTTCACCGCCCTCAACAGCACCGGTTTTCCGGATGTGGCCGTGATTTGGGCCCAAGCTGATGTGGTGGTGGAGCAGCCCATTCATCTGCTCTGGGTGACTCTGCCCAGTGATGATCCGGCCTTTATTCAACCGAGGGGCTTGATTGTGGCTGATCCCGGCGCTAGTCTCCAGATCGTAGAACAGTACGCCGTTGCGACCCTGCCACCCTACCTCAACAATTCCGTGGTGGAAGTGTTTGTCCAAGAGAATGCACGGGTGAACCATACTCGGTATCAGCGCGAAGCGGGCAGTGCTTTCCATATCGGCAAAACGGCAGTCTCCCAAAAACAGGACAGCCACTATACGATCAATACGGTCAGTTTAGGGGCGCAACTCTCCCGCCATAATCTCGGCATTTGGCAACAGGGGCCCAACACGGAAACAATGCTCAATGGTCTCGCCTTGGTGGATCATACCCAGGTTGCCGATACCCACAGCTTGATTGCCCTCAACCATCCCCATGGCGTGACGGATCAACTCCATAAATGTATTGTGGATGCGAAGGGCCAAGGGGTGTTTAGCGGTAAGGTATTAGTCCCCCAAAATGCGCAGCAAACCCAAGCCGCTCAGTTAAACCGTAACTTGCTACTGTCGCCCCAAGCGCGGGTGAATACGCAGCCGCAATTACAGATCACGGCGGATAATGTCAAATGCACCCACGGGGCGACGGTGAGCCAAATCGATGCGGATGAATTGTTTTATCTGCAAAGTCGAGGGATTAGCCAAGATCAGTCGCGGTATTTGCTCCTTGATGCCTTTGCGGCGGAAGTGTTGGAGCGAATTCCGGTGCCGTCGTTGCGCCATCGCCTTAGTCAATGTGTGGCTTGCCGCACGGAA---ATGGTGTTCCTCGATAATTCGACCCTTGCCCGTGAAGTCCGTGGGGATTTTCCCATTTTGGATCAACAGGTGCATGATAAGCCGCTGATCTATTTTGACAGCGCGGCCACGTCCCAAAAACCGCAGGCGGTGATTGATGCCCTCGATCATTACTACGCCTTGGATAATTCCAATGTCCATCGTGGGGCCCATAGCCTCAGTGCGCGGGCGACGACGGCCTACGAGGCGGCACGGGATAAGGTGGCGGCGTTTATCAAGGCGCGATCGCGTAATGAGATTGTCTTCACCCGCAACGCCAGCGAAGCGATTAACCTCGTGGCCTACAGTTGGGGAGCGCAGACGCTCCAAGCCGGAGATGAGATCATTCTCTCGGTGATGGAACACCACAGCAATCTTGTGCCCTGGCAGATGTTGGCCCAACGGACGGGGGCAGTGCTGAAACATGTGCCCCTGACGGCCACAGAAGAATTTGATCTTGAGGCGTTTGATGCCCTCTTGAGCGATCGCACCAAACTCGTTGCCGTCGTCCATGTATCCAATACCCTCGGCTGCGTCAATCCCGTCGCGGAAATCATCGCCCGTAGCCATCGCGTTGGGGCGCGAGTCTTACTTGACACCTGCCAAAGTGTGCCCCACATGCCCATGGATGTGCAGGCCCTCGATTGTGATTGGCTCGTGGCATCGGGTCATAAAATGTGCGGCCCCACGGGGATCGGCTTCCTCTACGGTAAATTAGACCTCCTCGAAGCAATGCCGCCCTTTTTGGGCGGGGGCGAAATGATTGAAACGGTGTTTTTGGATCATTCCACCTATGCGGGGTTGCCCCATAAGTTTGAAGCGGGAACGCCTGCGATTGGAGAAGCGATCGCCCTCGGAGCCGCCGTCGATTATCTCAGCGGGATCGGCATGGAGCGCATTCACGCCTACGAGCAAGACTTGTCCAATTATCTCTACAGCCAATTGAGCGCGATCGAGGGTTTGCGCATCTACGGGCCGAACCCGAATCGC------AGCGATCGCGCCGCCCTCGCGGCCTTTAACGTCAAAGGATTCAACGCCAGCGACCTCGCCACCTTACTCGATCACGAAGGGGTTGCAATTCGTGTCGGTCACCACTGCACCCAACCCCTCCACCGCCTCCTCGGCATCACGGGCAGTGCCCGCGCCAGTCTCTACTTCTACAACACCCACGCCGAAGTTGATCAGTTCATCGCTGCCCTGCAAGAAACCCTGGTCTTCTTTCGCAGCATGAACGCG
>1188229_Glithophora@SUF
AAGGAATCCACCCTGGATCAACTGGTCAGCCGTCCTTATCAGTATGGTTTTGTGACCCCGATTGAAGCGGATGTGATCCCGCGGGGGTTGAATGAGGACGTGATCCGGTTAATTTCTGCCAAAAAGCGGGAGCCGGATTTTATGCTGGAGTTTCGTCTGCGGGCCTATCGCCACTGGTTGACGATGCCAGTCCCCACCTGGGCACAGGTGCATTACCCGGCCATTGATTACCAAAATATCATTTACTATTCTGCGCCAAAAGCGAAAAAGCAACTGGAAAGTTTAGATGAAGTTGACCCGGAATTGTTGGAAACTTTTGAGAAATTAGGCATTTCCCTGTCGGAGCAAAAACGCCTGAGCAATGTGGCGGTGGATGCGATTTTTGATAGCGTTTCTGTCGCTACAACGTTCAAGAAAGATTTAGCCAAATACGGGATTATTTTTTGCTCCATGTCGGAAGCTTTGCAAGAGCATCCCGAACTGGTTAAAAAATATTTGGGTTCGGTGGTGCCGATTGGGGACAATTATTACGCCGCTTTGAACGCTGCCGTATTCAGTGATGGGTCATTTGTGTATATTCCGCCGGGGGTACGTTGCCCCCTGGAATTGTCAACTTATTTTCGGATCAACAATGGGGAATCGGGGCAGTTTGAACGCACTCTGATTGTGGCGGACAGGGACAGTTATGTGAGCTATTTAGAAGGCTGTACCGCCCCCATGTACGACACCAATCAACTACACGCCGCTGTGGTGGAATTGGTGGCTTTGGACAACGCCGAAATCAAATACTCCACGGTGCAAAATTGGTACGCCGGGGACAAGGATGGCAAAGGCGGGATTTATAATTTTGTTACCAAGCGGGGGTTGTGCCAGGGGCATCACTCGAAAATCTCTTGGACGCAGGTGGAAACGGGTTCAGCGATTACTTGGAAATACCCCAGTTGTGTGCTGGTGGGGGATCATTCCGTGGGCGAATTTTACTCGGTGGCCTTGACCAATCATTATCAACAGGCGGATACGGGGAGCAAGATGGTGCATGTGGGTCGCCATACCCGCTCCCGGATTGTCTCCAAGGGGATTTCGGCGGGGCATTCCCAAAACACCTACCGGGGCTTGGTGCGGGTGAATCCCAAAGCCCAGAATGCCCGCAATTACACCCAATGCGATTCGCTGTTGGTCGGCCACCATTCCCAGGCCAATACTTTGCCGGTAATTCAGGTACACAATCCCACCGCCCGGGTGGAACATGAAGCCTCCACTTCTAAAATTGGGGATGAGCAGTTGTTTTATTGTCAGCAACGGGGGTTGGGCACCGAAGCAGCGGTGGCGATGATGATCAGCGGTTTTTGTCGGGATGTGTTTAACCAACTGCCGATGGAATTTGCCGTGGAAGCCGACCGGTTGCTGAGCCTGAAACTCGAAGGCACGGTGGGGATGACTGTTACTACTACCCAAGCCCTATTAACTATTCGGGAATTGACCGCAGAAATCGAGGGCATCCCCATTCTCAAAGGGGTAAATTTAACGGTCAAAACCGGGGAAGTCCATGCAATTATGGGGCCAAACGGTTCTGGGAAAAGTACCCTTGCCAAGGTTTTGGCGGGGCATCCCGATTACACCGTCACCGGGGGGGAAGTCTGGTATCGAGGCCAGGATTTATTGGGTTTCGCCCCGGAAGAACGGGCGCATTTGGGTATATTTTTGGGATTTCAGTATCCTTTGGAAATTCCGGGGGTGACCAATGGGGATTTTTTACGGTTGGCCTATAATACTCGTTGCAAAGCCCAAAATTTACCCGAATTGGATGTTTTAGATTTTGATGATTTGATCCAGGAAAAATTAGGAATTGTGCAAATGGATGCGGCCTTCTTGTCCCGGAGTGTGAATGAGGGTTTTTCCGGGGGAGAAAAAAAGCGCAATGAAATTCTGCAAATGGCTTTGTTGGCACCGGAATTAGCGATTTTGGATGAGACGGATTCCGGTTTGGATATTGATGCTCTGCGGATTGTAGCGGGCGGCATTAATCAGTTGATTAATCGGGATAATGGGGTGATTTTGATTACCCATTACCAGCGGTTGTTGAACTACATTACGCCCCAATTTGTCCATGTGATGGAGGGGGGGCGGATTGTCCGCACTGGCACCCAGGAGTTGGCGCGGGAACTGGAGGTGCGGGGGTACGACTGGTTGCGTGGGGACGGCGATGGGGAC------ATGGGGACTGAA------------------------------------------TGGCTCACCGGGCGGTCAACCCTG------------------------AGTGGGGAATTTCTGGCCTGGCGGGAGCGGGCGGTGGCGCAGGTAGCCCAGCCAAATTGGCCGGTATTCGACCGGGAAGCCTGGCGGGGGACGGCGGTGCCATCGGTTTTGGCGACTCCTTTTCGGTTGGCTCAAGGGGATGGGGTTGACCTCAGCAAAATCGAGCCG------GTTCCCGAATTGCCT------CACATTACCCTGGTCAATGGGAGAGTG------------CGGGATCACGGGGAACTGCCCCCCGGCGTAATTTTGGGGGATTGGCAGGATTTATCCCCGGCGGAACGGGAGCATCTGGGGCGGGGACTGCCT---------------GCGGATGGGTTCACGGCCTTAAATCAAGCCGCTGTGCCGGGGATAACCGTGGTACGGGTGATGGGAAATCCCATA------TCTCCTTTGCACCTCATTCACCAGAGTCAGGCGGGGGAAGCCCCGGTGCTGGCCTGTCCCCGGTGGGTGGTGATCCTGGCACCGGGGGCGAGTTTGACCCTGGTGGAGGAATATGTCAGCACAGGC------ACCTGCTGGACAAATGGGGTGGTGGAGATTCACCTGGGGCAGGGGAGCCAGTTACAGCATTACATTGTCCAGCGAGAATCATTACAATCTGTCCATCTACTGCGCCTGGGAGTAGAGCAAGCTCAAGACAGCCATTACACCCTGCGGACGGTGAGTGCGGGGGCACGGTGGAGTCGGTGTGAGCCGGTGATTTGCCAGGCGGGGACGGGAACTTTTACCCAACTCCGGGGGTTGAGTTTGGTGGGGGGACGGCAACACAGCGATATGCACAGTGTGATTACCCATGACCATCCCCAGGGAACCAGTCGCCAAGTGCATAAATGTGTGGTGGCGCACCAGGGGCAGGCGGTTTTTCATGGTCTGGTGCGGGTGGCACCGGTGGCGCAGTTGACCGATGCGGGGCAACTCAACCAGAATTTGCTCTTATCCAAACAGGCCAAGGTGGATACCCGCCCCCAGTTGGCAATTCAGGCGGACAATGTGAAATGTACCCACGGGGCGACGGTGAGTGATTTAGACCCGGCGACCCTGTTTTATTTGCAAAGTCGGGGCATTGACCCCAGCGCCGCCCGTTCCTTGGTGGTGGCGGGATTTGCCGAGGAACTCCTGCGGGAAATTCCTTTTCCGACCCTGCGGCAGTGCTGTCACCTCTGGATGCAAAAATTGACCCAATCCATGACCGTGACCACCCTGCGGAATTTAGCGGCCATCACCCGGGGGGATTTCCCGCTCTTGGATCAGGAAATTCACGGCCACCCTTTGATTTATTTTGACAATGCGGCCACGTCCCAAAAACCCCGGCAGGTTTTGCAAAGTTTGCAGGGGTACTACGAATACGCCAATGCCAATGTGCATCGGGGCGTGCATACCCTGAGCAATCGGGCGACCGAGGCCTACGAAACCGCCCGCAATAAATGCGCCGAATTGATCCATGCACCCCAGGATGAATGTCTGATTTTTACCCGCAATGCCTCGGAAGCGATTAATTTGGTCGCCTATAGTTGGGGGATGACGCAACTGCAACCGGGGGATGAAATCATTCTGACGGTGATGGAACACCATAGCAATTTAGTCCCCTGGCAATGGGTCGCCCAACGCACGGGAGCCATACTTAAATTTGTGCCTTTAACAACCCAGGAAACCTTTGATCTACAGCATTACCAATCCCTTTTATCCAATCGCACCAAACTGGTGGCGTGTAGTTATGTTTCTAATACTTTGGGCTGTGTGAATCCGGTTGCAGAAATCATCCAATCGGCGCATCATTGGGGAGCCAAAGTACTGCTGGATGCCTGCCAAGCGGTGCCCCACATGGTCGTGGATGTGCAGGTTTTGGACTGTGATTGGTTGATGGCTTCCGGGCATAAAATGTGTGGCCCGACCGGGGCGGGATTTCTCTATGGGAAACCGGAACTTTTGCGCCAGATGCCCCCCTTTTTGGGTGGTGGGGAAATGATTGTGGATGTGTTTTTAGACCACAGTACCTATGCGGATATTCCCCACAAATTTGAAGCCGGTACGCCTGCTATTGCCGAAGCGATTATGTTAGGGGCGGCGGTGGATTATTTGCAGAATATTAGCTTAGATGCGATCCATGAGTATGAGCAGGAATTGGTGGCTGATTTGTGGCAAAAATTAAAGGCAATTCCGGGTATTCGTTTGCTGGGGCCGCCTCCC------------CCTGAACGGGCGGGATTGGTGGCGTTTACCCTGGCGGATATTCATCCCCACGATTTAGCCACGATTTTGGATCAGGCGGGGATTGCCATCCGGGCGGGGCATCATTGCACCCAGCCCTTGCATCGTTATTTGCAGGTGCAATCTACCGCCCGCGCCAGTCTGTATTTTTACAATACGGTGGCGGAAATTGACCGTTTTATTGCGGTGCTGAATGAGGCGGTGGAATTTTTTCATGGGGTGTTGCGG
>2164131_Ssp@SUF
AGCGCGACCACAGTTAAAACCCTCGTTAACCAACCCTACAAATACGGTTTCATCACAGACATTGAATCGGATACCATTCCCAAGGGTCTGAGTGAGGATGTCGTCCGTCTCATTTCGGCGAAAAAGAACGAACCCGAATTTATGTTGGAGTTTCGTCTGAAAGCCTATCGACACTGGTTAAAAATGACCGAGCCGACCTGGCCCCATGTCCATTATCCCGCGATCGATTACCAAAATATTATCTATTATTCCGCTCCTAAACAACAAAAAAAGTTAGGTAGTTTAGATGAAGTTGATCCTACCTTGTTAGAAACCTTTGAAAAATTAGGCATTCCTTTATCGGAGCAAAAACGATTAAGCAATGTGGCAGTGGATGCGATTTTTGACAGTGTTTCTATCGGGACAACCTTTAAAGAAAAATTAGCAAAAGACGGCGTAATTTTCTGCTCAATTTCTGAAGCCCTCCAAGAACATCCTGAATTAGTTAAAAAATATTTAGGTAGTGTAGTTCCGACTGCTGATAATTATTTTGCGGCTTTAAATGCGGCAGTTTTTAGTGATGGCTCCTTTGTTTTTATTCCTAAAGGTGTTAAATGCCCGATGGAATTATCTACTTATTTCCGCATTAATAATGGAGATACGGGACAGTTTGAAAGAACCTTAATTATCGCCGAAGACGGGGCTTCTGTGAGCTATTTAGAAGGCTGTACTGCGCCCATGTATGACAGTAATCAACTCCATGCCGCCGTTGTTGAATTAGTCGCTTTAGACAATGCGGAAATTAAATATTCAACGGTACAAAATTGGTATGCAGGCGATGAAAATGGGAAAGGTGGAATTTACAATTTCGTTACCAAACGAGGTTTATGTAAAGGTGTTAATTCTAAAATTTCCTGGACACAAGTCGAAACGGGTTCTGCGATTACTTGGAAATATCCTAGTTGTGTTTTAGTCGGCGATAATTCCGTTGGAGAATTTTATTCGATCGCGTTAACGAATAACAAACAACAAGCGGATACGGGAACCAAGATGATCCACATCGGCAAAAATACTCGAAGCACGATTATTTCTAAAGGGATTTCTGCCGGGAATTCTCAAAATAGTTATCGTGGTTTAGTGAAAATGGGGCCGAATGCAAAAGGAGCCAGAAATTATTCTCAATGCGATTCTATGCTCATTGGGGATAACGCTGAAGCCAATACGTTTCCCTATATTCAAGTTGATAACAATACGGCTAAAGTAGAACATGAAGCTTCTACCTCTAAAATTGGGGAAGATCAACTTTTTTACTTTGCCCAACGGGGAATTTCCGAAGAAAATGCAGTTTCCCTTTTAGTTAGTGGCTTCTGTAAAGATGTTCTCAATGAATTACCGATGGAATTCGCCTCCGAAGCTGATAAATTACTCAGCCTAAAACTCGAAGGAGCCGTTGGT------------ATGAGCGATACTATTTTATCTGTCAAAAATCTAACTGCCAATGTGGACGGAACTCCTATTTTAAAAGGACTTAATTTAGAAGTCAAAGCAGGAGAAGTCCATGCCATTATGGGGCGTAACGGTTCAGGAAAAAGCACGTTTTCTAAAGTCTTAACGGGTCATCCTGATTACGAAGTTACAGGGGGAGAAATTCTGTATAAAGGCGAAAGTTTATTAGAAACGGAACCCGAACAAAGAGCTTTAGCAGGAATCTTTTTGGCTTTTCAATATCCTCTAGAAATTCCTGGCGTTAGTAATTTAGATTTTTTACGGATTGCCTATAATGCCAAACAAAAACATTTAGGATTGGAAGAATTAGATAATTTTGATTTTGAAGATTTGGTCAATGAAAAGCTAGATATTGTGCAAATGAATCCCAGCTTTTTAGACCGTAGCTTAAATGAGGGTTTTTCGGGTGGCGAAAAGAAACGTAACGAAATTCTGCAAATGGCAATTTTAGAACCCACTTTATCAATTTTAGATGAGATTGATTCGGGATTAGATATTGATGCCTTGAGAATTGTTTCCAGTGGTGTTAATCAACTTAAAACTGAGAATAACGCTTGTATTGTCATTACCCATTACCAACGATTGCTGGAATATATTGAACCTGATTTTGTTCATGTCATGTATGACGGTCGCATTGTGATGAGTGGCGATAAGGAATTAGCCCATGAATTAGAAGCCAAAGGCTATGATTTCTTGGATGAAAAAGTTTTAGCCGCCGTT---ATGACTGCAGCAGTAGTATTAAAAAATGAATCGGTAAACTCCCTAGAAGATAGCTATTTGAGTAAGTTATTAAGCCAGTGTGAGCAAAATGCCGTCATTCAATCAGAATTTTTAACAGATTTAAAACAAAAAGCGGCATCAGTATTAACTCAATCTCAATTTCCGAATAAGAGAGATGAAGAGTGGCAGTTTACTGATATTTCAGATTTACTCAAAATTGATTTTCAAGTTGCTCAAGAAACAACTCTAACGACCGATATTTTAAATCAGTTTGTTTTAGAAGAAGCGAAAAATAGCCGCCTTGTTTTTGTGAATGGCATTTATTCTGCCGAATTATCCAATACAACCGCTTTATTAGAAGGCGTTTATGTCGGAAACTTAAGTAATTTATCGGATGCTAAGAAAACAAAACTCGCTAGTTATCTAGGGCAACAGGAAGGGTCAAACGAATTTTTTACTGCTTTGAATACGGCGGGACTAGATGATGTCGCGATCGCCTGGGTGAATTCTGATGTCATGATTGAAACCCCTATTCACCTACTATTTTTATCAGTTGTTGATTCAGTCCCTAACATAATACAAACCAGGGTTTTAGTGGTTGCGGAACCCCATTCCCAGTTTTCGATCCTTGAATCCTACGGAGCCGTTACCAAAAAGCCCTATTTTAGTAATGTTGTTACGGAAATTTATTTAGCAGAAAATTCTGAAGTTAATCACATTCGTAATCAACGGGAATCAGGCGATAGCTTTCATATTGCTAAAACTGTTATTTCCCAAGCTAAAGATAGTCGTTATACAAATTACGACTTTAATTTAGGTGCAAAACTTTGCCGTCATAATTTAGAAATTTACCAACAAGGAGAACAAACGGAAAGTAATTTGCATGGGCTGACTATCATTGCAGGAAGACAAGTTTCTGATACCCATAGTGCGATTTATTTACGTTATCCTCACGGGAAAAGCAATCAACTTCATAAGTGTATTGTGGATGAATATTCCCACGCTATTTTTAGCGGAAAAGTCTTCGTTCCCAAAGCGGCTCAAATGACTAATGCTAATCAGTTAAACCGTAATTTAGTGCTTTCTTCTAAAGCGAGAATTAATACCAAACCCGAATTACAAATTACAGCCGATAACGTGAAATGTTCTCACGGTGCAACGGTCAGTCAATTAGAAGCCGATGAAGTCTTTTATCTGCGTAGTCGGGGATTAAATGATTATGATGCGCGTCATTTATTACTGGATGCTTTTGCGGGGGAAATTTTAGATAAGGTTTCTTTAAAATCTTTACAACAACGTTTGCGTCAATGTATTTCTTGTCGGACGATT---ATGGTTATTACCCAAGAAAGAACCCTCGCTGCTAGAGTTCGTGCCGATTTTCCCATTCTTGATCAAGAAGTTAATGGAAATCCTTTAATTTATTTAGATAACGCCGCAACTTCCCAAAAACCCTTAGTCGTCCTTAATAGTTTACTAAATTACTATCAAAAAGATAACGCCAATGTTCACCGAGGAGCCCATACCCTCAGCACCAGAGCAACGGAAGCCTATGAAGGAGCAAGAGATAAAGTCGCTCAATTTATTAATGCGCGATCGCGTCAAGAAATTGTTTATACCCGTAATGCGACCGAAGCAATTAATTTAGTGGCTTATAGTTGGGGTTTAAATTTTCTCAAAGAAGGCGATGAAATTATTACCTCTGTGATGGAACATCATAGTAATTTAGTTCCTTGGCGCATGATCGCCGAAAAAACGGGAGCCATTATTAAATATGTGGAATTAGATGAAAATGAAGGATTTAATTTAGCGCAATTTAAAACCCTTTTATCCGAGAAAACTAAATTAGTGACCGTTGTTCATATTTCTAACACCTTGGGTTGTATTAATCCTATTGAAGAAATTACCAAACTAGCTCACCAAATTGGGGCAAAAGTGTTAATTGACGCTTGCCAAAGTGCGCCCCATTACCCTCTGGATGTTCAGGCGATCGATTGTGATTGGTTAGTTGCCAGTGGTCATAAAATGTGTGCGCCAACGGGGATTGGTTTTCTCTACGGAAAAGAAGATTTATTAGAAGCAATGCCGCCTTTTTTTGGAGGAGGTGAAATGATTTCCGAGGTCTTTTTGGATCATTTTACGGTTGGAGAATTACCCCACAAATTTGAAGCTGGAACTCCTGCCATTGGAGAGGCGATCGCGCTTGGTGCGGCAGTGGATTATTTAACCAATTTAGGAATGGGTAATATTCATACCTACGAAATGGAATTAACCGCCCATTTATTTAAACAATTAGTAGAAATTCCCCAATTGAAAATCTATGGGCCAAAGCCTGATCAAAAAGGTCAAGGTCGTGCGGCTTTAGCTTCTTTTAATGTAGAAAATATCCATGCCAGTGATTTATCAACCTTATTAGATCACGACGGGATCGCCATCCGTTCAGGGCATCATTGCACCCAACCCTTGCATCGTCTTTTTAATGCGTCAGGTAGTGCCAGAGCCAGTTTATCTTTTTATAATACCCACGCAGAAATTGATCGGTTTATTGAGGTATTAATACAAACGATTGACTTTTTTAATGGCATTGCTGAC
>1228987_Cendosymbiont@SUF
ATGAATGATTCAGTTAAGCTTCTGGTCAATCAACCCTATAAATATGGGTTTGTTACCGATATAGAGTCCGAGAAGATCCCTCATGGTATTAATGAGGATGTTATTCGCCTGATTTCTGCGAAAAAAAAAGAACCGAACTTTATGTTATCTTTTCGCCTAAAAGCTTATAGACAATGGCAAAAGATGACAGAACCAACTTGGTCTCATGTCACTTATCCGCCTATTGACTATCAGAATATTATTTGTTATTCTGCCCCTAAACAAAAGAAAAAATTAGGCAGTCTTGATGAAGTTGACCCGACTTTACTTGAAACTTTTGAGAAGTTAGGTATTCCTCTATCTGAACAAAAACGATTAGGAAACGTAGCAGTGGATGCTATTTTTGATAGCGTTTCTGTAGCAACAACTTTTAAAGAAAAATTAGCTGAATCTGGGGTTATTTTTTGTTCTATTTCAGAAGCTTTACAAGAACATCCCGATTTGGTTCTAAAATATATCGGCTCAGTAGTTCCAGCTAATGATAATTTCTTTGCTGCTCTCAATGCAGCAGTTTTTAGTGATGGGTCCTTTGTGTTTATTCCCAAAGGGGTTAAATGCCCTATGGAACTATCTACTTATTTTCGGATTAACAGCGGAGATACGGGGCAGTTTGAGCGGACATTAATTGTAGCTGAAGAAGAAGCTTCTGTTAGCTATCTGGAAGGGTGTACGGCACCGATGTATGACAACAATCAACTTCATGCAGCTGTGGTAGAGTTAGTGGCTTTAGATAATGCTGATATTAAATATTCTACTGTCCAAAATTGGTACGCAGGGAATGAAAATGGTCAAGGAGGAATCTATAACTTCGTCACTAAGCGAGGTTTATGTAAAGGGGTTAATTCTAAGATTTCTTGGACTCAGGTAGAAACAGGTTCTGCTATTACTTGGAAATATCCAAGTTGTCTCTTAGTGGGTGATAATTCGGTTGGAGAATTTTATTCCATTGCCCTCACTAATAATAAACAGCAGGCAGATACAGGAACGAAAATGCTCCATATTGGCAAAAATACTCGTAGTACCATTATTTCTAAGGGTATTTCTGCAGGAGGTTCTAAAAATAGTTACCGTGGATTAGTAAAAATGGGACGAAAAGCTACAGGCTCAAGAAATTACTCCCAATGTGATTCAATGTTAATTGGAGATAATGCTGAAGCTAATACCTTTCCTTACATTCAGGCAAATAACAATACTTCTACGATAGAACATGAAGCTTCAACCTCTAAAATTGGACAAGACCAATTATTCTACTTTGCTCAACGAGGGATTTCTGAAGAAGATGCTGTCTCTATGTTAGTGAGTGGTTTTTGCCAAGATGTCTTGAGTAAGTTGCCGATGGAATTCGCTGCCGAGGCTGATAGACTTCTAGGTCTGAAATTAGAAAAAACTGTCGGC------------ATGAGTAAAGTTATCTTATCAGTTCAAAATTTAACAGTTAATGTTGAAGGAAATCCTATTCTAAAAGGTGTTAGCCTAGAAATAAAAGCAGGAGAAATACATGCGATTATGGGAAGAAATGGGTCTGGCAAAAGTACTCTATCAAAAGTGTTAGCGGGACATCCTGATTATGAAATAACTGGTGGAAATATAATTTATAAAGGGGAAGAAATTATCGGTAAAAGTCCAACTGAACGGGCGAATATGGGAATTTTTCTGGCTTTTCAGTATCCTTTAGAAATTCCAGGGGTAAGTAATTTAAATTTCCTGAGGGTGGCTTACAATGCCCATCGAAAATATCAAGGGCTAGAGGAAATTGACACCTTTGATTTTGAAGACTTAGTAGAAAAAAAGTTAGATGTTGTCAAGATGAACCCTAGCTTTTTGGAGAGAAGTTTAAACGAAGGGTTTTCTGGGGGAGAAAAAAAACGCAATGAAATTTTACAGATGGCTTTGTTAGAACCTACCCTAGGTATTTTAGATGAGATTGATTCTGGACTGGATATCGATGCATTAAGAATTGTTGCTAATGGTGTCAATAAATTAGCCACTGATGAGAACGCTTTTTTGTTGATTACCCACTACCAAAGGTTACTCAACTACATCGAACCTCAGTATATCCACGTAATGCACAATGGACGAATTGTGACGACGGGGGGAAAAGACTTAGCCCTTGAACTTGAAGAAAGCGGTTATGACTTTGTCGAAGAAACCCTGTTGACTAACGCT---ATGACAACATCGACCATAAAAAAAAGTGTACGTATCAACCAAATTTGGGAGAATATTCTGTTGGGATTATCAGAGAAATGTCAGCCCGAAGCAGTGGGCGAGCTGCAATTTTTATCAAAATTGCGGGAGGATGCAATATCTGAGTCAAGGACATTGAACTTCCCGACAAAACAGGATGAAGATTGGAGATTTACCGACTTGTCTGAATTGTCCAATATTCAGTTTAAACCAGCTAAATCTGCTACCATTAATCTAGATGATTTTTCCTCTTTTATCTTACCCGAAACCCAAGAGAGTCGGCTTATTTTTGTTAATGGAGAGTATGTCCCTGAATTATCAAATTTATCTGCTTTACCTGAAGGGGTATATGTAGGAGATTTAATGGGACTTCCCGAATCTAAGAAAGCCAAGGTTATTCATTATTTTTCCCAAAATAATGGGGAAAAAGACTTTTTTGCCTTGATAAATACGGCATATTTTCATGATGTTGCCATCATTTGGGTCGATCCAAACATTGTTGTCGATATTCCTGTTAATTTACTCTTTATATCTGTTCCTACAGATTCTTATAATTTAATTCAACCTCGTGTTTTAATTGTAGCCGAAACAAATTCAAATATTACTTTGGTAGAGAACTATACGGCTACTACCAACAAACCTTATTTAGTGAATGGGGTAACAGAGATATTTCTGGAAGACAATGCCCACATTAATCATAGTCGAATTCAACGAGAATTAGGAGATAGCTTTCACATTGGAAAAACCGCGATTATCCAAAATAAAGAAAGTCGTTATATTTGTAATGATATTAGTCTAGGTGCAAAACTCTCTCGCCACACTCTCAAGGTTTTTCAACAAGGAAAGCAAGCTGAAACTCACCTGAGTAGTTTAACAATGGTCGGAAGTTTACAGATTTCGGATACTCACAGTGCAGTCTATCTTAACTGTCCCTATGGAACAATCCATCAATTACACAAATATATCATTGATGATTATGGCCATGGTATATTTAACGGTAAAATATTCGTTCCAAAACCAGCACAATTAACCAATGCAACCCAATTAAATCGGAATTTGTTGCTGTCTTCAAAGGCCCGTGTTAATACTAAACCCGAATTGCAAATTACTGCAGACAATGTTAAATGTTCTCACGGGGCAACTATTAGTCAATTAAAATCTGATGAACTTTTTTATTTACAAAGTCGTGGGTTAAGTCAAAATGACGCCCGTAACCTCTTAATTGACGCCTTCGCCACCGAAATCTTGGATCGACTTCCTCTTAAGTCTCTACGTCAAAGACTCACTCAATGTGTCGCCTGTCGTACCTTAGCAATGATTTCTGTAAAAGAAAAAACTCTTGCTGCTAAAGTTCGTTCTGATTTTCCAATCTTACATCAAAAAATTAACGGAAAGTCCTTAATTTATCTCGACAGTGCTGCTACTTCCCAAAAACCTTTGATTGTCCTTGATACTCTGCGTCATTACTATGAAAAAGATAACGCCAATGTTCATCGAGGAGCGCATAGTTTAAGTGTGCGGGCAACAGAAGCATATGAAGGGGCGAGGGACAAGGTGGCAAAATTCATTAATTCCCAATCATCTCAAGAGCTTATTTTTACTCGTAATGCTACAGAAGCTATTAATTTAGTCGCTTATAGTTGGGGTTTAAGCAACTTAAAACCGGGAGATGAAATTATTATTTCCGTCATGGAACACCATAGTAATATTGTTCCCTGGCAAATAATAGCTAAAAAAACAGGGGCAGTAATCAAATATGTCTTTTTAACTGAGCAAGAAGAATTGGATTTAGATCATTTTCAATCCTTGTTATCGCGTAAGACAAAATTAGTAGCTATCGTCCATGTTTCCAATACGTTGGGCTGTATTAACCCAGTAAAAGAAATTACTTCTGCAGCCCATCAAGTGGGAGCAAAGGTGTTAATTGATGCTTGTCAAAGTGTGCCTCATTTATCTATTGATGTACAGCAAATTGGCTGTGATTGGTTGGTGGCTAGTGGACATAAAATGTGTGCTCCGACGGGAATTGGGTTTCTTTATGGTAAGAAAAAAGTTTTGGAAGAGATGCCTCCCTTTCTTGGTGGAGGAGAAATGATAGGAGAGGTATTTCTTGAGAGATTTACCTATGGAAAACTACCCCACAAATTTGAAGCAGGAACCCCTGCTGTTGGTGAAGTGATAGCCTTAGGAGCAGCGGTAGATTATTTAACAACTATTGGATTGGATAAAATCCATCTTTATGAAGAGGAATTGACTACCTATTTATTTAAAAACTTAACAGAAATTCCTAAGGTACGGATTTATGGCTCTATATCCAATTTAGACGGTAAAAGAAGAGCAGCATTAGCTTCTTTTAATGTCGAAGGAATTCATGGGAGTGACTTATCAACTTTATTAGATAATGAAGGAATTTCCATTCGGTCAGGAGACCATTGTACTCAACCCTTACATCGCCTATTTAATGCCTCAGGAAGTGCCAGAGTTAGTTTATATTTTTATAATACCTTTGAGGAAATTGACAAGTTTATTTTAGCTTTAAAAGAAACAATTGATTTTTTCACTGAAATAATG---
>1618023_Aatlantica@SUF
---ATGAGTGCTATCAAAACATTAGTTAATCAGCCCTACAAGTACGGTTTTGTCACCAATATTGAGGCAGATACAATTGCCAGGGGTTTGAATGAAGACGTAATTCGCCTGATCTCAGCCAAAAAAGAAGAACCTGAGTTCATGCTAGAGTTTCGTCTCAAAGCTTACCGCCAGTGGCAGAAAATGACAGAACCTACTTGGCAAAATGTCAAGTACCCGACTATTGATTATCAAGATATTATCTACTATTCTGCGCCCAAACAGAAGGCAAAGCTCAATAGCTTAGAAGAAGTAGATCCAACTTTACTAGAAACCTTTGAAAAGTTAGGCATTCCCCTATCCGAGCAAAAGCGATTATCTAACGTAGCTGTCGATGCGATTTTCGATAGCGTCTCTGTCGCTACTACATTTAAAGAGAAGCTAGCAAAAGAAGGCGTAATTTTCTGCTCGATTTCGGAAGCATTGCGCGAACATCCCGAATTGGTGCAGAAGTATTTGGGTAGTGTAGTTCCTGTTGCCGATAATTACTTTGCGGCATTAAATAGCGCTGTATTTAGCGATGGCTCTTTTGTCTACATTCCTAAAAATACCAAATGCCCGATGGAGTTATCGACGTATTTCCGCATCAATAGCGGCGATACTGGGCAATTCGAGCGCACGCTAATCGTTGCAGAAGAAGGTAGTTCGGTTTCCTACCTAGAAGGCTGTACCGCGCCGATGTACGACACCAACCAGTTGCACGCCGCTGTAGTTGAATTAGTTGCCTTAGATAATGCTGAGATTAAGTATTCAACAGTGCAAAACTGGTACGCCGGAGATGAAAACGGCAAAGGCGGTATTTACAACTTTGTAACCAAGCGCGGCTTGTGTCAGGGAGTTAATTCTAAGATTTCTTGGACTCAAGTTGAAACTGGTTCAGCAATTACTTGGAAGTATCCTAGTTGCGTATTAGTAGGCGATAACTCAGTAGGTGAGTTTTATTCAGTAGCACTGACTAATCACAAGCAGCAGGCTGATACTGGTACGAAGATGATCCACGTGGGCAAAAATACTCGCAGTACGATTATTTCTAAGGGTATTTCTGCTGGTAGTTCTGCTAATAGCTATCGCGGTTTAGTAAAGATTAATCCCAAGGCGGAAGGCGCGCGCAATTATTCTCAGTGCGATTCGATGCTGATTGGGGATAACGCTCATGCTAATACTTTCCCTTACATTCAGGTGCAAAATCCTACAGCTAAGGTTGAGCATGAAGCTTCTACCTCTAAGATTGGCGAAGATCAGTTGTTCTATTTTTCTCAGCGCGGTATTTCAGCAGAAGATGCGATTTCAATGATGATTAGCGGCTTCTGTAAGGACGTATTTAATCAGCTACCCATGGAGTTTGCGGTTGAAGCTGATAGATTACTGAGTCTGAAACTAGAAGGAAGTGTTGGAATGATTGGGGAAAATAGTCGGGTTGTGCTGTCAGTTAAAGATTTGACGGCGGAAGTGGATGGAAGTCCAATTCTTAAGGGTGTAAATTTAGAGGTTCGCTCTGGGGAAATTCATGCGATTATGGGTCCTAATGGCTCTGGTAAAAGTACGTTTTCTAAGGTATTAGCTGGGCATCCTGCTTATGAGGTGACTGGCGGTGAGGTACTTTTTGAGGGCGAAAATTTGCTAGAAATGGAACCAGAGGAAAGAGCTAGGGCTGGCGTGTTTTTAGCCTTCCAGTATCCTTTGGAAATTCCAGGGGTGAGTAATTTGGATTTTTTACGGGTGGCTTATAATTCCCGCCGTAAAGAACAGGGGTTGGAGGAGTTGGATTCGTTCGATTTTGACGACTTGATTCAAGAAAAGTTGGATGTGGTGAAGATGAATCCTGCTTTTCTGAGTCGTAGCGTGAATGAAGGATTCTCTGGTGGCGAGAAGAAGCGCAATGAGATTTTGCAAATGGCGATTTTAGAGCCGAAAGTCGCAATCTTAGATGAGACTGATTCGGGGTTAGATATTGATGCACTGAAGATTGTTGCGGGTGGTGTTAACCAGTTGGCTAGCCCAGAAAATAGCACGATTTTGATTACTCACTACCAAAGGCTGCTAAATTATATTGTTCCCGATTACGTCCATGTGATGGCTGAGGGCAGGATTATTAAGAGTGGTAGTAAAGAGTTGGCGCTAGAGTTAGAGTCACGCGGTTACGATTGGGTGTTAGCGCAAGCTGAGGTGGGAGTG---ATGACCCCCAAT------------------------------AATACCGAC---CTCAAGGCCCAACTTATCGCTGATTTTCAGGCCCTGAACGGCGCGAGCAAAACGCCGTTTTTTGGGCGAAAAAAAGACGCCCTCAACGCCTTCGACAAACTGGGTTTCCCGACCATCCGCCACGAAGAGTGGAAATATTCCAACGTGAAGGGCCTGGTCAGTCACGTGTTTGACTTCAACGACCGAGGCGACCTGACCGCCGACGACCTCGAAGCCCTGCGCATTCCCAACCTGGAGGGCAACGTGCTGTACTTCGTCAACGGCGTGTTTCACCCCGAATTTTCGAGCATCGTTTCCCCCGAAAGTGAACTGCGGATTCTGAATTTTGGCGAAGCCATCATGCAATTCCCCGACGTGGTCGAACAGCATTTTGCGTACGCCGACTTTTCCGACAACGCGTTTACGGCGCTAAACACGGCCTTTGCCCAGCACGGCGTGTTTCTGCACGTGCCCGACAAGGCGGTGGTACAACAGCCGGTTATCCTGCGGTTTATCGCAGATGCCCGTGTCCAGAACGTCGCCGCGCAACCACGCAACCTGTTTGTGGTGGGCAACCGGGCCGAGGTGAAAGTGGCCGAGTCGTTCCGTACGCTGGGCGACAACGCGGCGTTTACGAACATCGTCACGGAAGTGATTCTGGGCGAAGAAGCGCAGTTTGAGTACTACAAAGTGCAGAACGAAAGCGATCAGACTTACCACATCGGCACGACGCACATCCAGCACGCCCGCGCCAGCCACAGCTACACGGTCACGGTGTCGCTCAACGGTGGATTTATTCGCAACAACCTCAATCTGGTGCTCGACGGCGAACGCGTGGATGCTCACATGTACGGCCTCTACCTGCCCAGCGGTCGCCAGCACATCGACAACCACACGCTGGTGGACCACGCCCAGCCCAACAGCGAATCCAGCGAGTTGTACAAGGGGATTTTGTACGACCGCAGCACGGGCGTTTTCAACGGGAAAATCTTCGTCCGCCAGGACGCTCAGAAGACCAACGCCTACCAAAGCTGCCGCAACGTGCTGGCCTCCGACCAGGCCACGATGAACACCAAGCCCCAGCTCGAAATTTACGCCGACGACGTGAAGTGCTCGCACGGCACCACCACGGGGCAGTTGAACGAAGAGGCGCTGTTTTACCTTCAGTCGCGGGGCGTGCCGAAGGACAAAGCCCGCGCGTTGCTCATGCTGGCCTTCGCCGAGGACGTGATTGAGAAAATGAAGATTCCGGCGATTAAGGAATATCTGGAGGGATTAATTGTCGAGAAGATTGGGGAGATGACTGTTACTAAAGAAAGAACTCTTGCCGATTTAGTCCGCGCCGATTTCCCGATTCTACATCAAGAAGTCAATGGCAAACCTCTAGTCTATTTGGATAATGCGGCTACTTCTCAAAAGCCTTTATTGGTTCTCAATACTTTAAAAGACTACTACGAGCAATATAATTCCAACGTGCATAGAGGCGTGCACACTCTAAGTGCTAAGGCGACAGATGCTTACGAAGGTGCGCGAGATAAAGTTGCTGCTTTTATAAAGGCGGCTTCGCGTCAAGAAATTGTCTTTACTCGCAATGCAACTGAGGCAATTAATTTAGTTGCTTATAGTTGGGGTAATAGTAATTTAAAAGCTGGTGATGAGATCGTGTTGTCGGTGATGGAACACCACAGCAATCTTATTCCTTGGCAGTTGCTAGCGCAAAGAACTGGTGCTGTACTCAAGTTTGTGGAATTAACCGAAACAGAAGAATTCGATCTCGAACAGTTCAAGTCTCTAGTTTCCGAGAAAACTAAGTTGGTTGCAGTTGTTCATGTTTCTAATACATTAGGTTGTATTAATCCGATTGCGGAAATTACGGCGATCGCGCATCAGTTTGGCGCTAAAGTATTACTGGATGCTTGCCAAAGTGTCCCCCATATGCCTATCGACGTGCAGAAATTAGACTGCGATTGGTTGGTAGCTTCTGGGCATAAAATGTGCGCTCCGACTGGAATTGGCTTTTTGTATGGCAAGTTAGATTTACTGCGCTCCATGCCTCCATTTTTGGGCGGTGGTGAGATGATTGCCGATGTATATCTAGATAGCGCTACCTATGCCGATTTACCGCATAAGTTTGAAGCCGGAACGCCAGCTATTGCAGAAGCGATCGCATTAGGGGCAGCGGTAGACTATCTTAGCAATATCGGTATGGATAAAATCTATACTTACGAGGCTGAATTAACTGGTTATTTGTTCGAGCAATTAGGGCAAATTCCTGAAATCCGCACTTATGGACCTTTACCCAAAGTAGCAGGTTTAGGTAGAGCGGCGCTGGCTTCTTTTACAGCAGGCGATGTTCATCCTCACGACTTATCTACGATCTTGGATCAAGCTGGGGTGGCGATTCGTGCGGGACATCATTGCACTCAACCTTTGCACCGCTACTTGAAGGCACAATCTACAGCTAGAGCTAGTTTATCTTTCTATAACACTCGCGAGGAAATTGATGTATTTATTACTGCTTTGCGGGAAGCTGTAGAGTTTTTTGGCAGTATCTTCGGT
>77922_Cgloeocystis@SUF
AAAAATACTGATTTAGATTTTTTTCTAAATAAACCCTATAAATATGGTTTTAGTACTTCTATAAATACTGAAACAATTAAAAAAGGGTTAACAGAAGAAACAATAAAAGAAATTTCAAAAAAAAAAAATGAACCCGATTTCCTATTGGAATTTCGATTACGCGCTTATTATTATTGGTTAGAAATGAAAGAACCTCAATGGGCTCATATAAGTTATCCTTTAATTGATTATCAAAATATAACATATTATTCTGCACCAAAAGTTAAAGAAAAATTAAACAGTTTAGATGAAGTTGATCCCAAACTTTTAGAAACCTTCGAAAAATTAGGAATTCCTTTAACTGAACAAAAAAAATTTGCAAACGTAGCTGTGGATGCTATATTTGATAGTGTTTCAGTTGCAACAACCTTTAAAGAAGAGTTAGCTAAAGAAGGCGTTATTTTTTGTCCTATATCAGAAGCTGCTCAGAAATACCCTAATTTAGTAAAAAAATATTTAGGTAGTGTTGTTCCAATTTCAGATAATTATTTTGTTAGTTTAAATTCTGCAGTTTTTAGTGATGGCTCTTTTTGTTATATTCCAGAAAATGTACATTGCCCTTTAGAACTATCAACTTATTTTCGAATTAATAATGGAGAATCGGGTCAATTTGAACGAACTTTAATTATTGCAGATAAAGGTAGTTATGTTAGTTATTTAGAAGGTTGTACAGCGCCTCAGTTTGATACAAATCAATTGCATGCAGCGGTTGTAGAATTAGTTGCATTAGAAAACGCAGAAATTAAATATTCTACGGTTCAAAATTGGTATACTGGCGATAGTGAAGGTAATGGTGGAATTTATAACTTTGTTACAAAACGTGGATTATGTGTAGGTAAGAATTCGAAAATTTCTTGGACACAAGTAGAAACAGGTTCGGCAATTACATGGAAATATCCTAGTTGTGTTTTAGTCGGCGAAAATTCAGTAGGCGAATTTTTTTCTGTTGCATTAACTAATCATTATCAACAGGCAGATACTGGAAGTAAAATGATTCATATAGGTAAAAACACAAAAAGTAAAATAATTTCAAAAGGAATTTCTACCGGAAATTCTAAAAATAGTTATAGAGGTTTTGTTAAAATCGGATCAAATGCTTTTAATGCAAGAAATTATTCACAATGTGATTCCTTATTAATCGGTAATAATTCTCAAGCAAATACTTTTCCACATATGCAAATTCAAAATTCTACCGGAAAAGTAGAACATGAAGCATCTACTTCAAAAATAGGAGAAGAACAAATATTTTACTTTTTACAACGTGGAATTGGCGTTGAACAAGCGGTTTCTTTAATTGTAAGTGGTTTTTGTAAAGATGTGTTAAATGAATTACCTATGGAATTTTCATTAGAGGCTGATTTGTTATTAGGTTTGAAATTAGAAGGAAGTGTGGGA---------------------------------------------------------------------ATCTTAAAAGGTGTTAATTTAACCATTAATGCGGGTGAAATACATGCCATTATGGGTCCTAATGGATCTGGAAAAAGTACTTTTTCGAAAGTTTTAGCAGGTCACCCTGCATATAAAGTGACAGGTGGTGAAATTTATTTTCAAGGTATAAATCTTTTAGAATTAGAACCGGAAGAAAGAGCACGTGCAGGATTATTTTTAGCTTTTCAATATCCTATAGATATTCCAGGTGTTACAAATATTGATTTTTTACGTTTATCCTATAACGCACGTCGTCAATATTTGGGTCTTTCAGAATTAGACCCATTAGATTTTTATTCTATTGTTACACAAAAATTAGATGTTGTAAAAATGGATGTTAATTTTTTAAGTCGTAATGTTAATGAAGGTTTTTCTGGTGGTGAAAAAAAAAGAAATGAAATTTTACAAATGGCTTTACTTTCTCCTAGTTTAGCGGTTTTAGATGAAACTGATTCCGGGTTAGATATCGATGCATTAAAAATTGTTGCTAGTGGAATTAATTCATTGATTACTTCAGAAAATTCAATTATATTAATTACACATTATCAAAGGTTATTAGATTATATAAAACCTGATTTTATACATGTAATGCATAACGGTCGTATTGTTTTAACTAAAGGTTCTGAATTAGCAAAAGAATTAGAATTAAAAGGTTATGATTGGTTAAAA------------------------------------------------------------------------------------------------------------------------------------------------------------------------------------------------------------------------------------------------------------------------------------------------------------------------------------------------------------------------------------------------------------------------------------------------------------------------------------------------------------------------------------------------------------------------------------------------------------------------------------------------------------------------------------------------------------------------------------------------------------------------------------------------------------------------------------------------------------------------------------------------------------------------------------------------------------------------------------------------------------------------------------------------------------------------------------------------------------------------------------------------------------------------------------------------------------------------------------------------------------------------------------------------------------------------------------------------------------------------------------------------------------------------------------------------------------------------------------------------------------------------------------------------------------------------------------------------------------------------------------------------------------------------------------------------------------------------------------------------------------------------------------------------------------------------------------------------------------------------------------------------------------------------------------------------------------------------------------------------------------------------------------------------------------------------------------------------------------------------------------------------------------------------------------------------------------------------------------------------------------------------------------------------------------------------------------------------------------------------------------------------------------------------------------------------------------------------------------------------------------------------------------------------------------------------------------------------------------------------------------------------------------------------------------------------------------------------
>3218_Ppatens@SUF
AGTGATGACACCATTCAGCAGTTTCTGAAGAGGGACTATAAATATGGATTCGTGAGTGACATAGAGTCGGTTTCGATTCCCAAGGGTTTGTCGGAGGAGACAGTTAGATTGATTTCAGCGAAGAAAAACGAGCCCGAATGGATGCTGAATTTTCGGTTAAATGCTTTTAAGCAGTGGCAGAAAATGAAGGAGCCTACATGGTCTGATAACAAGTATCCCCAGATCGACTTTCAAGACGTCTGCTATTACACAGAGCCGAAGAAGAAGGAAACAAAACAGAGTCTTGATGAGGTGGACCCCGACCTTCTTGAGACTTTCGCCAAGTTAGGAATTCCGCTGAGCGAGCAAAAACGTCTTGCCAATGTGGCTGTGGATGCCGTGTTCGATAGTGTTTCTATTGCCACCACTCACAGGAAGACCCTCATGGCCGCGGGAGTAATTTTTTGCTCCATCTCGGAAGCTATTCGGGAGTATCCAGATCTTGTGAAGAAATACCTTGGAAAAGTGGTTCCTGTGGCCGACAACTACTACGCCGCATTGAATTCTGCAGTGTTCAGTGATGGCTCCTTCTGCTATGTTCCGAAGGACACGGTCTCCCCGATGGAAATCTCTACATATTTCAGGATCAACGCCATGGAAACTGGACAATTCGAGAGGACTCTCATCGTTTGCGATGAAAATGCATATGTGAGCTACTTGGAGGGGTGTACTGCCCCTGCATATGACAAGAACCAGCTACATGCCGCAGTAGTGGAGCTGTACTGTGCATCTGGTGCAGAAATCAAGTATTCTACTGTGCAGAATTGGTATGCAGGTGACTCGGAGGGCAAGGGAGGGATTTATAATTTTGTCACAAAGCGAGGGTTGTGCGATGGAGCGAGGTCTAAAATTTCATGGACGCAAGTGGAGACAGGATCAGCTATTACATGGAAATACCCCAGTGTTGTGTTGAAGGGTGATAATTCCATTGGGGAATTTTACTCAGTTGCTTTGACTAACAATAAGCAACAGGCTGACACGGGTACTAAGATGATTCACGTCGGCAAGAACACGCGGAGTCGGATTGTGTCAAAGGGTATTTCGGCAGGGAACTCGGTCAATTGCTACAGAGGCCTTGTCCAGGTTCAACCCTCAGCTCATAATGCCAGAAATTTCTCACAATGTGATTCTATGCTTATTGGAGATCAAGCTGGAGCTAATACTTATCCATATATTACAGTGAAAGACCCATCTGCCAGAGTGGAGCATGAAGCTAGTACTTCAAAAATTGGTGAAGATCAGCTGTTCTATTTTCAACAGAGAGGAATTGATGCAGAAAAAGCTGTGGCTGCCATTATTGGAGGGTTCTGCAGGGAAGTCTTCAAGGAGCTTCCTCTTGAATTTGCTGCTGAGGTCAATCAATTGATGAGCTTGAAGTTGGAGGGAAGCGTTGGTATGTCCGCGGGTGAGGCGCGCGTGATTCTTGAGGTCCAGGGTTTAAGGGCTGTAGTGGCCGACCAAGAAATCCTGAATGGTGTGGATCTTGTTATTCGGGAGGGGGAGGTGCATGCGATAATGGGGAAGAACGGGTCAGGGAAGAGCACACTATCTAAGGTACTTGTTGGTCATCCAGACTATGAAGTGACAGGAGGAACTGCCATTTTTAAGGGGGAGAACCTCTTTGATAAAGAACCTGAAGAAAGAAGTCATTGTGGTCTTTTTCTAAGTTTCCAGTCTCCAGTTGAAATTCCTGGAGTGAGCAACATGGATTTTCTTCGCATGGCTTGCAATGCCAGGCGAAATGCACGAGGGCTTGAGGAGCTTGGTCCACTTGAGTTTTATGGATTCGTTGCTGAAAAGCTTACAGCTTTGAACATGGACCCAAGATTTTTGGACCGTAATGTCAACGAGGGCTTCAGTGGAGGTGAAAAGAAGCGAAACGAAATCTTGCAACTATCGGTGCTCGAAGCGGACATGGCTATTTTGGACGAGATCGACTCTGGCCTGGACATTGACGCCCTACGAGATGTCGCAAATGCGGTTGTTGGTTTGAAGAAAGATAACAATGCCATTCTTATGATCACTCATTATCAGCGCCTGTTGGATTACATCATGCCCACCTATGTGCATATCATGGAGGCTGGACGGATCGTGAAGACAGGTGATATGTCACTAGCAGCGCAACTTGAGGCAGGTGGTTACAACGCCGTGCAGGCTATGAAAATG------------ATGGCAGCGGCAGTGAAGTCAGAAGAGGCATCGTTCTCATTGGGTCCTGATTTCTTCCTGCTGGACCTCGCAGAGAAACTGGAAAACGGGGATTCTCTAGGCGCCCGTGCTTTGGCAGAGCTTAGGTATAAGTCAGCTGAACAGGCATTAAACTTGCGATGGCCCACCAATAAAGACGAGGCTTACAGGTTCACTGATGTGAGGTTTTTGAAAAATCTTGACATCGCCCCAACACCTGCTCAAGCGAGCGTACCGAACTTTGAATCAGAACTTGGTCTCGGAGAAACGGAGGCCTTCCGTCTCGTGTTTGTTGACGGCGTGATATCAGAATCCTTATCCAAGGTGGAGGGCTTATCAGGCGGGGCATATGTTGGAAGCGTTTGTAAGATTACTGCTGACAGTAGCTCACAAGCATTAGAATATCTCGGGGCAGCTGGAACCCAAGACGATCTCTTCACCTTTTTGAATGGATTAGGGGTGCAGGATGCTGGCCTCGTTTTTGCGCCTAAGGGTGTCCAATTATCAAAACCAATTCATGTTGTATACTACTCTACAAAGGACGAGGAAATATCTTTGGCAACTCCTCGTTTGCTAGTTGTGGCAGAGAGTGGTGCTAGAGTGGAGATTATTGAGCAATTTGTTGGAGCACCTGATCAAGTCTATTGGACAAACCAAGTTTGTGAAATATATGTTGCAAATGGAGCAGAAGTTTCTCATAGTTGCTCTCAGGAGCAAGAGCGAAGCGCTGTACACATCAAACAGACCCATGTTTCCCAGGGAGAAAAAAGCACGTACAAATTGGTAGAGGCCGAAGTTGGCGGGCGTTTGAGTAGGCACAATCTTCAAGTTATCCAGTTAGGCTCTGACACACAGACTGAATTCTCTACTTTCTCATTATCGAGTAAGCGGCAGGTGCAAGACCTGCACAGCAGGCTGGTCCTCGATCATCCGAGAGGAATCAGTCGCCAGATTCATAAATGTATCGTGACTAGGTTAGGTCAGGCGGTGTTCGATGGCAACGTCAAGGTGAACAGGTTTGCACAGCAGACAGATGCGGGGCAATTGAGTCGAAGTTTGTTACTAGCACAAGGAGCAACTGTGAATGTGAAGCCCAACCTACAGATTATTGCCGATGATGTAAAATGTACACACGGAGCTGCAATCTCAGATTTGGAAGAGGAACAACTGTTTTATTTTCAGGCACGAGGGATCGATCCCCTGACTGCACGAAGTGCTCTAGTTTTCTCATTTGGGGCAGAGGTACTACAATCTTTTGGCAATGACTATTTAAAGAAGAGACTGGAAAGACTTGTGAAATCATCTTTGGCGACTGTGGTGAAGACCGAGGCATCGTCTCTCGGTGAGATCACGAAAGGAGATTTCCCTATACTCGACCAGGAAGTGAACGGTTACAAGTTGGTTTACCTTGATAATGCCGCCACATCTCAAAAACCTGCGTCTGTTCTTAAGGCTCTGCGGGATTACTACGAGGGCTACAACGCAAATGTGCATCGTGGAATCCACGCTTTGAGTGCGAAGGCTACGGATGAATACGAATTGGCAAGGAAAAAGGTAGCGGACTTCATCAACGCGCCCAGCGATCGTGAGATCGTCTTCACTCGCAATGCCAGTGAGGCCATCAACCTTGTCGCATACACGTGGGGCCTCACCAACCTCAAGGAAGGTGATGAGGTTGTTTTGAGCGTGGCTGAGCACCACAGCAACATCGTACCTTGGCAGCTCGTAGCGCAGAAAACCGGGGCGAAGTTGAGATTTGTGGAATTAACACCTGAAGAAACTCTAGATCTGGAGCAGCTCAAAGGCTTTTTAAATGAACGTACCAAGCTGGTTACAACATTTCATGTCTCTAATGTGTTAGGTTGTGTGAATCCCATTGCGGACATTGTGCAATGGTCACATGCTGTGGGTGCGAAGGTTCTGGTAGACGCATGCCAAAGCGTGCCGCACATGCCTGTGGATGTGCAGGGCTTGGGTGGCGACTTTTTAGTTGCATCATCTCACAAGATGTGCGGACCCACGGGCATGGGATTTCTATGGGGGACAACAGAAATTCTTGAGTCAATGCCACCATTCCTAGGAGGAGGAGAGATGATCGTTGATGTTTTTCTAGATCGATCTACTTACGCTAGCCCACCTTCACGTTTTGAAGCTGGCACACCTGCAATTGGAGAAGCTATTGGGTTAGGGGCAGCATTGGACTACTTGAACAAGATTGGAATGGATCGTGTACACAAATACGAGATGGAACTGTCAAAATATTTGTACGACAGTCTATCAAAAGTCCCAGGCGTAAGGATCTATGGTCCTCCAGTAGGCCCTAATGGTGAAAACCGTGCATCTTTGTGTGCATTTAATGTGGAGGGTATTCACGCTACGGATCTATCAACGTTCCTAGATCAACAGGGGATTGCTGTGCGATCTGGTCACCACTGCACGCAACCTCTGCATCGGCATCTGGGCATCAATGCCAGTGCTCGAGCAAGCTTGTATTTCTACAACACCACCGATGAGGTTGACACATTTATCAAGGGCTTACAGGACACGATTGATTTTTTCACTGCATTTAACGGA
>1880902_Lsp@SUF
ATGAGCGCATCCGTCAGCACCCTCGTTAACCAACCCTATAAGTACGGCTTCGTCACCGACATCGAGTCAGATACCCTGCCTCGGGGTCTGAGTGAAGAGACAATCTACGCCATTTCGGCCAAGAAAAACGAGCCAGAGTTCATGCTGGAATTTCGGCTGCGGGCCTACCGCCAGTGGCTGAAGATGACGGAGCCGACCTGGCCTGATGTGAACTATCCCTCGATCAACTATCAAGACATCATTTACTACTCCGCTCCGAAGCAAACGCAAAAGAAGCAGAGCCTAGATGAAGTTGATCCGACCCTGCTCGAAACCTTCGAGAAATTGGGAATTCCCCTTTCGGAGCAAAAGCGGCTGGCTAATGTGGCGGTAGACGCCATCTTTGACAGCGTTTCCGTGGCCACCACTTTCCGCGAAAAGCTCGCAGAACATGGGGTAATTTTCTGCCCCATTTCTGAGGCCCTCAAGGAGCATCCGGAGCTGGTTAAAAAATATTTGGGCAGCGTTGTCCCGATCGCGGATAACTACTTTGCGGCCCTCAACTCCGCTGTGTTTAGCGATGGCTCCTTTGTCTATATTCCCAAGGGCGTTGAATGCCCCATGGAATTGTCCACCTACTTCCGCATCAACAACGGGGATTCCGGTCAGTTTGAGCGGACGTTGATTGTGGCTGAAGAAGGCAGCTCCGTCAGCTATTTGGAAGGTTGCACGGCTCCTATGTATGACAGCAACCAACTCCATGCGGCGGTGGTGGAATTGGTGGCCCTGGACAATGCCAGCATCAAATATTCCACGGTGCAAAACTGGTATGCCGGGGATGCGAACGGGAAGGGCGGAATTTATAATTTCGTGACCAAGCGCGGCCTCTGCAAAGGCAGGAATTCCAAAATTTCTTGGACACAGGTGGAAACGGGATCAGCCATCACTTGGAAATATCCCAGTTGTGTGCTAGTGGGTGATAACTCGATCGGGGAGTTCTATTCCGTTGCCCTCACCAATAACTGTCAACAGGCCGACACCGGTACGAAGATGGTGCATATCGGCAAAAACACCCGCAGCACGATCGTCTCCAAGGGCATTTCGGCGGGCAAGTCCAAAAACAGCTACCGCGGCCTGGTGAAAGTGGGGCCCAATGCCGATGGGGCGCGCAACTATTCCCAATGTGATTCGATGTTGATTGGCAGCAATGCCCAAGCCAACACCTATCCCTACATCCAGGTGCAGAACGAGTTAGCCAGGGTGGAGCACGAAGCCACCACGTCCAAGATTGGCGAAGACCAATTGTTCTATTTGGCGCAACGGGGCATTTCCGCCGAAGATGCCGTTTCAATGATGATTTCGGGCTTCTGTAAGGATGTGTTTAACCAGTTGCCCATGGAATTTGCGGTGGAAGCCGACAAACTCCTCAGCCTGAAGTTGGAAGGCTCGGTGGGCATGATTGTTGATAATGCACCGACCGTCCTTTCGGTCAAAAACCTCACCGCCAATGTGAATGACACGCCGATTTTAAAGGGCTTGAACCTGGAAATTAAGGCCGGCGAAATTCACGCGATTATGGGTCGCAATGGCTCTGGAAAAAGTACATTTTCCAAAATTTTGGCAGGACATCCGGCCTACGAGGTGACCGGTGGCGAGGTAGTCTTTGAAGGACAAAACCTCTTGGAATTGGAAGCGGAAGAACGGGCCCGATCGGGGGTGTTCTTGGCCTTCCAATACCCGGTAGAAATTCCCGGGGTTTCCAACTTGGATTTTCTGCGTGCGTCCTACAATGCCCGCCGCAAACACCAGGGATTGGAGGAAGTGGATCCCTTTGATTTTGAGGATGTGGTGCGCGATCGCCTGCAAGTGGTGCAGATGGATGCGTCCTTCCTCGATCGCAGCGTGAATCAAGGCTTTTCAGGTGGTGAGAAAAAGCGCAACGAAATCCTGCAAATGGCGCTGCTCGAACCCACCTTGGCCGTGCTGGATGAAACGGATTCCGGCTTAGATATTGATGCCCTGCGAATTGTGGCTGAGGGGGTGAATCAACTGGCAAACGAAAAGAATGCGATGCTGGTGATCACCCACTACCAACGGTTGCTGGATTACATCGTGCCGGATTATGTCCATGTCATGTACGACGGCAAAATCGTGATGACGGGCGATAAGGAATTGGCGCTGGAATTGGAAGCCAAAGGCTACGACTGGGTGGACGAGTTGCAGCCGGTGGGGGTG---ATGGGCGTGGATTTGAGTGGTTTAGCACCGAGCAAGGCAGCCCAGCGATCGACCTATTACGCGGGCTTGCTGGCCACGGTGACGGCGACTCCGGCAACTGATTGGGAATTGGTGCAGCGGCTGCGATCGCAGGCCCAGGCCGTGGCGCAGGAAATGGCGTTGCCTTCGACGCGAGATGAGGATTGGCGGTTTACGGATCTATCGCCCATGTTGGCGATCGCGTTGCGGGCCCCGGAGCTGACCACCCTTGAACCGGAGGCGATCGCGGCATTCGCCATTCCCGAAGCATCGGTG---CGGGTGGTGGTGGTGAACGGTCGGTTTGTGCCGGAACTGTCGAATTTGGTCGGGTTGCCCGATGGTGTCACGATCGGCTCGCTGGCGGCCGTGACCGAT------CGGGAGCGCCTGGCGAGCCACCTGGGC---CAACAAGGCAGTCAGGATGCCTTCTCGGTGCTGAATACGGCCGGTCTGAACGATGGTGTGGTGATTGAGCTGGAACGCCGCGTGCAGGTGGCCAAACCCATTCACCTGCTACATGTGGCCACGGCGGAT---CAACCGGCAATCAGTCAGCCCCGTTGCTTGGTGTTGGCCAAGGCCGGCAGCCATTGCACCCTGATTGAAGACTATGTGGCGATCGGGCAAGGCGGCTATTGCACCAACAGCGTGATGGAAGTGGTGCTGGGAAATTGCGCCACCCTGCACCATGTGCGACTGCAACGGGAAGGCGAACAGGCGATCCACATCGGCAAAACCGCCATTTCCCAAGACTGGAACAGTCACTACACCCTAACCACCATCAGCCAGGGTGCGTCGATCGCCCGTCACTCGATCGACATTGCCCAAACGGGCCCCGGCACTGAAACCATCCTGAACGGGTTGTCGGTGGCCACGGGTGAGCAGTTAACGGACACCCATAGCTCCCTGGTGTTGAGCCATCCCCACGGAACCGCCGATCAGTTGCACAAGTGCATTGCGGACGATCGGGGCCACACGGTCTTCAATGGACGGGTTTTTGTGGATCACGATGCGCAACAAACCAACGCCGCCCAGCTCAACCGCAATTTGTTGCTGTCGCCCAAGGCGCGGGTGGACACCAAGCCGCAACTGGAAATCATTGCGGATGATGTGAAGTGTTCTCACGGTTCCACGGTCAGCCAACTGGAGGAAACGGAGCTGTTTTACTGTCGTAGTCGTGGCTTGGATTTGGCCACGGCTCGATCGCTCCTGTTGGATGGGTTTGCGGGGGAAATTTTGGATCGCCTCCCGATCGCCTCATTGCGATCGACCTTGGCTCGCCAAATTGCCCAACGGATTAATCCAATGACCCTCACCTTGCCCCGCTCGATCGCCCAACAGGTGCGCCCCGATTTCCCGATCCTGGATCAACGGGTGCATGATCAGCCGCTGGTGTATTTGGACAATGCGGCGACTTCCCAAAAGCCCCGACAGGTGATTGATGCCTTGCGGCACTATTACGAGTGGGACAACGCCAATGTGCATCGCGGGGTTCACACCCTAAGTATGCGGGCCACGGATGCCTATGAAGCGGCGCGGGAAAAGGTGGCTAAGTTTGTGAATGCCCGATCGTTTCAGGAAATTGTGTTCACACGCAATGCCAGCGAAGCGATCAACGTGGTGGCCTACAGTTGGGGCATGAGCCAACTGCAAGCGGGCGATGAAATTATCCTGTCCGTGGCAGAGCACCACAGCAACTTAGTGCCCTGGCAATTGGTGGCCCAACGCACGGGGGCAGTGCTGAAATTCGTGGGCTTGGATGCCACGGAATCTTTGGATTTGGAGCAGTTGCGATCGCTGATTTCCGATCGCACCAAACTGGTCTCCCTGGTGCATGTGTCCAACACCTTGGGCTGTGTTTTGCCCGTGGCCGAGGTGGTGGCCGCCGCTCGATCGGTGGGAGCCAAAGTCTTGCTGGATGCTTGCCAAAGTGCGCCCCACTTGGCCCTGGATGTGCAAGCGCTGGATTGTGATTGGCTGGTGGCTTCTGGCCACAAAATGTGCGCCCCAACGGGTATTGGCTTCCTTTACGGCAAGCTGGAATTGCTGCGATCGATGCCGCCCTTTTTGGGAGGTGGGGAAATGATTGCCGAGGTGGATTTGGAGCGATCGACCTATGCGGACTTGCCCCATAAACTGGAAGCAGGCACACCGGCCATTGGCGAAGCGATCGCCCTGGGCGCGGCGATCGATTACCTAAGCGCGATCGGGATGGATGCCATTCATCACTACGAAGCGGAATTAACCCGCCACCTGTTCGATCGCCTTGGGGCCATTCCCGAAGTGCGCATTTATGGCCCCCGTCCCCAGGCGGATGGTTCCGGCCGGGCGGCTCTGGCGGCCTTCACCGTGGATGGGATTCACGCCCACGATCTCTCCTCATTTTTGGATCAAGAGGGAATCGCCATTCGATCGGGTCACCACTGCACCCAACCCCTGCACAAGTCCCTGAACATTGCTTCCACCGCCCGCGCCAGCCTGTATTTTTACAACACGATCGAAGAAATTGATCGGTTTGCCCAAGCCCTGCACGCCACGATCAACTTCTTCCAGTCCGTCACC---
>47254_Lsp@SUF
ATGACTGCATCCGTTCAAAATCTGGTTAACCAGCCCTATAAGTATGGCTTCGTCACCAACATTGAATCCGATACGATTCCTCGTGGCTTAAGTGAAGACGTGGTTCGTCTCATTTCTAAGAAGAAAAACGAACCTGAGTTTATGCTGGAGTTTCGTCTGAAAGCCTATCGCCAATGGCTGAAGATGACTGAGCCAAATTGGGCAGAGGTGGGCTATCCCGCGATCGACTATCAAAACATCATTTACTACTCTGCACCTAAAGTGACAGAGAAGAAAAAGAGCTTGGATGAAGTTGATCCTGAACTGCTCGATACCTTTGAAAAACTAGGCATTTCCTTGTCTGAACAGAAGCGGCTCAGCAACGTGGCTGTAGATGCGATTTTTGACAGCGTTTCGATCGCCACCACCTTCAAAGAAAAGCTAGGAGAAGTGGGCGTTATCTTCTGTTCCATCTCCGAAGCGGTTCACGAACATCCTGAACTGATCAAAAAATATCTAGGCAGCGTTGTCCCCGTTGCCGATAATTACTTTGCTGCCCTCAATGCAGCAGTCTTCAGCGATGGCTCCTTTGTCTACATTCCCAAAGGCACAAAATGCCCGATGGAGCTTTCTACTTATTTCCGCATTAACAACGGCGACTCCGGGCAATTTGAGCGGACGCTGATTGTGGCAGAAGAAGGCAGTTCCGTCAGCTATCTAGAAGGCTGCACCGCCCCCATGTATGACACCAATCAGCTTCACGCGGCTGTCGTGGAACTGGTGGCAATGGACAATGCCGATATCAAATACTCCACCGTGCAAAACTGGTATGCCGGAGATAAAGAAGGCAAAGGCGGCATTTTCAACTTTGTCACCAAGCGCGGGTTATGCCAGGGCGTAAACTCCAAAATCTCCTGGACTCAAGTAGAAACCGGATCAGCCATCACCTGGAAATATCCAAGCTGTGTGCTGGTGGGCGACAACTCCGTGGGTGAGTTCTACTCGGTGGCGTTGACCAATAACTATCAACAAGCCGATACGGGCAGCAAGATGGTTCACATTGGCAAAAATACCAAAAGCACCATCATTTCTAAAGGCATCTCCGCTGGCAATTCTCAAAACAGCTATCGCGGCTTGGTCAAGATCAATCCCAAGGCAACGGGCGCGCGCAACTATTCCCAGTGCGACTCGATGTTGATTGGCGACAATGCCCAGGCAAATACGTTTCCCTACATTCAGGTGCAAAACGACAAGGGCAAAGTGGAACACGAGGCTTCGACTTCCAAGATTGGTGAAGACCAGTTGTTCTATTTCAAGCAGCGTGGCATTTCTGCGGAAGATGCAGTTTCCATGATCATCAGCGGCTTCTGTCGTGATGTCTTCAATCAACTGCCAATGGAATTCGCCGCCGAAGCCGATAAGCTCCTCGCCCTCAAACTTGAAGGCAGTGTGGGT---ATTACAGCGAACAGTGAAGTGATTTTGTCGGTGAAAGATTTGACTGCTGAGGTGGATGGAATTTCCATTCTCAAAGGGTTGAGTCTGGAAGTGAAAGCGGGGGAAATCCACGCGATTATGGGACCGAATGGATCAGGTAAAAGTACCTTTTCTAAAGTGTTAGCAGGGCATCCTGATTACACCGTGACGGGTGGCGAAATCACCTATTTGGGACAAAATTTGTTGGAGTTAGACGCAGAAGATCGATCGCGTTCTGGCATTTTTCTCGCCTTCCAATACCCAATCGAAATTCCCGGTGTCAGCAACCTCGACTTTTTGCGAGTGGCGTACAACTCCAAGCGCAAGTTCGCAGGGCTGGATGAACTCGATACCTTTGATTTTGAAGACTTGGTGCAGCAAAAGCTTGATGTCGTGAAAATGAATCCAGCGTTTCTTGATCGCAGTGTGAATGAAGGCTTTTCCGGTGGCGAGAAGAAGCGCAACGAAATTCTGCAAATGGCGCTGCTGGAGCCGAAACTGGCGATTTTAGATGAAACCGATTCTGGGCTAGATATTGACGCGCTGCGGATTGTGTCCGGTGGCGTGAATCAATTGACCACCCCCGATAATGCGGTGGTGTTGATTACCCACTATCAGCGCTTGTTGGATTACATCGTGCCGGATTATGTGCATGTGATGGAAGGTGGACGGATTGTGACCACGGGTGGCAAAGAATTGGCGCTGGAACTGGAAGAGCGCGGCTACACCTGGATTCGAGAAGAGGAGGTTGCAGCACGA---ATG---ATTGAATTGTCTACTGTT---CTTTTTAGTAAGGGCGATCGCGCCGCCTATCTGAAAAATTTGCTGCATCTTCGATCC---CCATTGCCTGAGTCACTTATTGACTTGAATGTGATTCGCGATCGTGCCGCTGCGAGAGTCCAAGAACTGGCGATCCCATCTACTCGTGATGAAGAATGGCGGTTTGCAGATTTATCAAGTCTTTTGAAAGTTAACTTTCAAACGGTCGATGATCAGAGCCTGAGCTTTCCTCATATTCAGCCATTTATTCTGCCAGAAGCGATCAGCAGTCGTCTGGTATTTGTGAATGGGCTATACGATCCAGCTTTGTCAGCAGTGGATGGCTTGCCCGATGGCATATTGGCAACCAATCTGGCAACGGCAGTAGCG------TTCAAGGAATTCTCAACTCAGCTTGCTCAACAGCCGGGAGCAGAAGAGGTTTTTACAACCTTAAATACTGCTAGTTTTACGGATGGTGCTTTAATTTGGGTTGAAAAAGATCAAGTTATTGATATCCCCATTCAGATTTTGTATGTGTCAACCGCAACTCAA---GCCGCGATCGCTCATCCTCGTTGCTTAGTGATTGCCCAACCTGGCAGCAAGCTCACCCTAATTGAGGAGTTTGTAGCGTTGCATGAAGGCATTTACTTCACCAACTCAGTCACAGAAATTGCGGTTTTAGATAATGCTGAAGTGAACCATACACGCATCCAGCGCGATAGTTCTGAATCCATTCACATTGGTAAAACGGTTGCAACTCAGGCGCGAGATTCTCGCTATACCTGCAATGCCATCAGTTTGGGCAGCAAGCTATCTCGCCATAATCTAGAGGTTTACCAAACGGGTGAACAGACGGATACGGTGCTAAACGGATTAACGATGATTACAGATGATCAGGTGGGCGATACGCATAGCTTGATTTCCTTCACTAAGCCTCATAGCATTAGCCATCAAATTCACAAATGCATTGTCGATGATCACGCCCACGGGATTTTTAACGGCAAAGTGTTGGTGCCCAAAGCCGCCCAACTCACCAACGCCGGACAGTTGAGCAAAACCCTGCTGCTGTCGCCCAAGGCTCGCATCGATACTAAACCTCAACTTGAGATTGTTGCCGATAACGTCAAGTGCGCCCACGGAGCCACCGTCAGCCAACTCGACAACGATGAAGTGTTTTATCTTCAAAGTCGCGGTATTGATGAAGTTAGCGCCCGCAAACTGTTGGTTTATGCCTTCGCATACGAAGTCATCAATCAAATTCCCGTTGCGTCTTTGCGAGATCAACTTGCTGATTTGGCTCGTCCTCAACAAGCGCATATGACCTTCACCCAAGCTAAATCCCTTGCTGCCACAGTCCGCGCTGATTTCCCCGTTCTCAATCAAGTAGTGAACGGCAAACCGTTGGTCTATCTCGACAATGCCGCCACCTCCCAAAAGCCGATCGCGGTCTTGGATGCCCTACGGTATTACTACGAACACGACAACGCCAACGTGCATCGAGGCGCGCATACCCTCAGTTCTCGCGCGACGGATGCTTATGAGGGCGCACGGGACAAGATTGCCGCCTTTATTCACGCCGCTTCCCGCAATGAAATTATTTACACCCGCAACGCCAGCGAAGCGATAAACCTGGTTGCCTATAGCTGGGGCATGAACCACTTGCAGCCTGGAGACGAGATTATCTTAACGGTGATGGAACACCACAGCAATCTGGTGCCCTGGCAATTTGTGGCGCAGAGAACGGGCGCAGTGTTGAAGTTTGTGCAGTTAACCGATACGCAAGAATTTGACTTTGAACAGTTCAAATCACTGCTGTCGGACAAAACGAAGCTCGTATCGGTGGTGCATGTTTCTAATACTCTGGGCTGCATTAATCCAGTCAAGGAAATCTGTGCGGAGGCTCATCGCTATGGGGCAAAAGTATTGCTAGATGCCTGCCAGAGTGCGCCCCATTTGCCGCTAGATGTCCAGGATATCGATTGCGATTGGCTGGTGGCTTCCGGGCATAAAATGTGTGCGCCGACGGGGATTGGCTTCCTCTATGGCAAACTTGATCTGCTGAATGCCATGCCTCCGTTTATGGGCGGCGGTGAGATGATTGCCGATGTGTTTTTTGATCACTCCACTTACGCCGAACTGCCCCACAAGTTTGAAGCGGGAACGCCTGCGATCGCAGAAGCAATTGCCCTCGGTGCTGCGATCGACTACCTGAGCGCGATCGGGATGAATAAAATTCACGCCTATGAGGAAGAACTCACCGCTTACCTATTTCAACAGCTTAAGCAGATTCCCAACCTGCGAACCTTGGGACCCAAACCCAAGACAGACGGCAGCGGACGGGCAGCGCTAGCAGCCTTTACTGTGGGCGATATTCACGCAAATGATCTGTCAACCTTGCTCGATCAAGCCGGGGTCGCTATTCGGTCTGGACATCACTGCACCCAACCTCTACATCGCCTTTTGAATATTTCCTCCAGCGCTCGTGCCAGCCTCTACTTCTATAACACTCGCGCTGAAATCGATGTTTTTATCGCCGAACTAAGGGAAACCGTGGATTTTTTCAACGGCGTTTTTGAG
>292564_Cgracile@SUF
AGCAGCGCAACCGTCGGCGATCTGGTGAGCCAGCCGTACAAGTACGGCTTTGTCACCGACATCGAAACCGAGAAGATCGCCAAGGGGCTCAGTGAAGACGTGGTGCGGCTGATCTCCGCCAAGAAGAACGAGCCCGCCTTCCTGCTTGATTTCCGTCTGCGCTCGTACCGCCAGTGGCTGCAGATGGAGGAGCCCGACTGGGCGACCCTGGGCCATCCACCGATCGACTACCAGGAGATCATCTATTACGCGGCGCCCAAGCAGCAGGAGAAGAAGGCCAGCCTCGATGAGGTGGACCCGAAGCTGCTCGAAACCTTCGACAAGCTCGGCATCCCCCTGAGCGAGCAGAAGCGCCTCTCCAACGTGGCGGTGGATGCGGTGTTCGACAGCGTTTCGATCGCCACCACCTACCGTGAGAAGCTGGCCGAGCACGGCGTGATCTTCTGTTCGATCAGCGAGGCGGTGAAGGATCACCCCGACCTGATCGAGAAATACCTCGGCACGGTGGTGCCCGGAAACGACAACTACTTTGCCGCCCTCAATTCGGCGGTGTTCAGCGACGGCTCCTTCGTGTTCATCCCCAAGGGGGTGGAGTGCCCGATGGAGCTCTCCACCTATTTCCGCATCAACTCCGGCGACACCGGCCAGTTCGAGCGCACGTTGATCGTGGCCGAGGAAGGCGCCTCGGTGAGCTACTTGGAGGGCTGCACGGCGCCGATGTTCGATACCAACCAGCTGCACGCGGCGGTGGTGGAACTGGTGGCCCTCGATGACGCCTCGATCAAGTACTCCACCGTCCAGAACTGGTACGCGGGGGATGAGAACGGCAAGGGCGGCATCTACAACTTCGTCACCAAGCGGGGCCAGTGCCGCGGCGACCGCAGCCACATCAGCTGGACCCAGGTGGAAACCGGCTCGGCGATCACGTGGAAGTACCCCAGCTGCGTGCTGCAGGGGGCCGATTCGGTGGGCGAGTTCTACTCGGTGGCCCTCACCAACAACCGCCAGCAGGCCGACACCGGCACCAAGATGATCCACGTGGGCCCCCGCACCCGCTCCACGATCGTGAGCAAGGGGATCAGCGCCGGCCACTCCTCCAACAGCTATCGGGGGCTGGTGCAGCTGGGCCCCAAGGCCGTGGGCGCCCGCAACTACAGCCAGTGCGATTCGATGCTGATCGGCGACCAGGCCGCCGCCAACACCTACCCCTACATCCGCTCCCAGCAGCCCGATGCCCGCATCGAGCACGAGGCCAGCACCTGCCGCATCTCGGCCGACCAGCTCTTCTATCTGCAGAGCCGGGGGATCGCCTTCGAGGAGGCGGTGTCGATGATGGTGAGCGGCTTCTGCCGCGATGTGTTCAACCAGCTGCCGATGGAGTTCGCCGCTGAAGCCGACAAGCTCCTGGCCCTCAAGCTCGAGGGTTCGGTCGGC---ATCCGCCCCGACGCTCCCGTACTGCTCGAGATCCGTGATCTCACGGCCCGCGTGGAGGACCAGCCCATCCTCAAGGGGGTGTCCCTGACGATCCGGGCCGGCGAGATCCACGCGGTGATGGGCCGCAACGGCAGCGGCAAGAGCACCCTCTCCAAGGTGCTGGCGGGCCACCCGGCCTACACCGTCACCGGCGGCACGGTGCATTACATGGGCGACGACCTGCTGAGCCTCGAGCCCGAACTGCGGGCCCGGGCCGGCCTGTTCCTCGGCTTCCAGTACCCGGTGGAGATCCCCGGGGTGAGCAACCTGGAGTTCCTGCGGGTGGCCACCAACGCCCGCCGCGCCGGCAAGGGGGAGGAGGAGCTCGACACCTTCGCCTTCGAGGACCTGGTGCGCGAACGGCTGCAGGTGGTGCAGATGGATCCGGCCTTCCTGGAGCGCAGCGTCAACGAGGGCTTCTCCGGCGGCGAGAAGAAGCGCAACGAGATCCTGCAGATGGCCCTGCTCGAGCCCCTTGTGGCGGTGCTCGACGAGACCGACTCCGGCCTCGACATCGATGCCCTGCGCATCGTCGCCGGTGGCGTGAACCACCTGGCCGGCCCCGACAACGCCACCCTGCTGATCACCCACTACCAGCGACTGCTGGATGTGATCACCCCCGACTACGTGCACGTGATGGCGGCGGGTCGGATCCTGCGCACCGGCGGCAAGGAGCTGGCCCTGGAACTGGAAGAGCGCGGCTACGACTGGGTCGACGCCGAACTGGCGTCCCTGGAGCGCATGGTGGCCGCTCTCTCCACCCCCATAACCGCAGCCGGCGCCGCCCCCGGCGGCTGGGTCGCCGCCCTGCTGGCGAACGCCACC---GTCGCCTCCGCTGGCGCCGATGCCCTGGCGGCCAGCCGCGCGCGGGCGGCCCAGGCCCTGGCGCAGACCCCGCTGCCCTCACGGCGTGTGGAGGCTTGGCGCTTCACCGATCTGGCGCCGCTCACCGCCCTGAGCCCCACCCTGCTCAGCTCCGCC---------------------------GCGGCGCAGCCCGAGGTGGCCGCCGGCCGCCTCAACCTCGATGGCCTCAGCGATCCCCTG---------GCCGGGATCTCCCTGCCGGCGGGCCTGGAGCCCATCAGCGGCGAGGAACTG------------AGCGCGATCCTGGGCCAGGTGCTGGCCGCCACCGGCAGCGCCGAGCTCTGGCCCGTGCTGCTCAACGGCGCCACGGCCCGAAACGTGCTGGCCCTGCGGGTGCGCGGCGCGATCGCC------ACCACCCTGGAGCTGGTGAGCGATGCCGGC------GACGGCGAGGGGATCCTGCCCCTGCGGCTGCTGCTGGTGCTGGAACCCGAGGCTTCTCTGGAGGTGCTTCAGGTGCACCGCAGCAGCGGC------GCCAACCTCACCAGCGTGGTGCTGGAGGCCCGCCTGGGCGAGGGCGCCGAGCTGCGCCACGGCCTGCTGGCGCCTGGCGCCGACACGGGCTGCCTGCTGGCCACGGTGGCGCTGGAGCAGGCCACCGGCAGCCGCTACAGCGGCGTGAGCGCCCATGGCGGCTGGGCCCTGGGGCGGCTGGAGCCGCGGCTGGTGCAGTCCGAGGGGGCGGCCCACAGTGCCCTCAAGGCGCTGCAGCTGGCGGATGGCCGTCAGATCAGCGACACCCACAGCCAGATGGTGTTCGAGGGGCCGGACGGGCGGCTGGAGCAACTGCACAAGGCGGTGGCCGACGGCCAGGGCCGCAGCGTGTTCAACGGCGCCGTGCAGGTGCCCCGTGCAGCCCAGCGCACCGATGCGGCCCAGCTGAGCCGCAACCTGCTGCTGTCGGACCGGGCCCGCATCGACACCAAGCCCGAACTGGAGATCGTCGCCGACGACGTTCGCTGCGCCCATGGCGCCACCGTCAGCCGGCTGGAGCAGGACGAGCTCTTCTACCTGCAGAGCCGCGGCATCGCCGCCGACCAGGCGGCCCGGCTGCTGTTGCGCGGCTTCTGCGAGGAGGTGCTGCAGGAACTCCCCGAGGCCGCCCGGCCGTGGCAGCCTCTGGCCAGCTTGCTGGGGGAGCAGGGACGAATGACAATCCCGGTGGTGGCCGACCTGGCGGTGCAGACCCGGCCCGATTTCCCCCTGCTGGCCCAGACGGCCCTGGGGCAGCCGCTGATCTACCTGGATTACGCCGCCACCAGCCAGAAGCCGCGCCAGGTGCTGGAGGCGCTGCAGCAGTACTACAGCCTCGACAACGCCAATGTGCATCGCGGCGCCCACCAGCTGAGCGCCCGCGCCACCGACCATTTCGAGGCGGCCCGGGGCAAGGTGGCCGCCTTCATCGGTGCCGCCAGCGCCCGGGAAATCGTGTTCACCCGCAACGCCACTGAGGCGATCAACCTGGTGGCCCGCACCTGGGGTGACGCCAACCTGCGGGAGGGCGATGAGGTGCTGCTGTCGGTGATGGAGCACCACAGCAACCTGGTGCCCTGGCAGCTGCTGGCGGCCCGGACGGGCTGCGTGCTGCGCCATGCGGGCGTCACCGAGAGCGGCGAGCTGGATCTGGAGGACTTCAAGGCCAAGCTCAGCGATCGCACCAAGTTGGTGAGCCTGGTGCACGTGAGCAACACCCTGGGCTGCCTCAATCCGATCGAGGCTGTGGCCGAGCTGGCCCATGGGGCCGGCGCCCTGCTGCTGGTGGATGCCTGCCAGAGCCTGCCCCACAAGCCGGTGGACGTGGCCGCCCTGGGGGCCGATTTCCTGGTGGGTTCCTCCCACAAACTGTGCGGGCCGACGGGCATGGGGTTCCTGTGGGCGCACGAGGCGCTGCTGGAGGCGATGCCGCCGTTCCTGGGGGGCGGCGAGATGATCCACGACGTGTACCTGGACCACAGCACCTGGGCCGATCTGCCCCACAAGTTCGAAGCCGGCACCCCGGCGATCGGTGAGGCGATCGGCATGGGCGCCGCCCTCGATTACCTGCAGAACCTGGGCATGGAGCGCATCCACGCCTGGGAGCAGCAGCTCACCCGGCGCCTGTTCGAGCGGCTGCAGGCCATCGACGGCGTGCGGATCCTGGGTCCAACGCCGGACCAGCAA---CCCGACCGGGCCGCGTTAGCGGCGTTCAGCGTGGAAGGCCTGCACGCCAACGACATCGCCGCCCTGCTCGATTCCGCCGGCATCTGCATCCGCAGCGGCCACCACTGCACCCAGCCCCTGCACCGTCACTACGGTCTGGCCAGTTCCGCCCGCGCCAGCCTGGGCTTCACCACCACTCCTGAAGAGATCGACCGCTTCGCCGAGGAGCTGGAGGGAACGATCGGATTTCTGAGGGAGCACAGC---
>102232_Gsp@SUF
ATGAGCGCTTCGGTAAAAACCCTCGTCAACCAACCTTATAAATACGGATTTGTCACCGATATTGAATCAGACAGTATCCCACGCGGACTGAACGAAGAGGTCATCAGGCTAATCTCAGAAAAAAAGAATGAACCCCAATTCATGCTCGACTTTCGCCTTAAAGCCTACCGTCAGTGGCAAAAAATGACAGAGCCAACCTGGGCTCACGTTAACTATCCTCCTATAGATTATCAAAATATTATCTATTACAGCGCTCCTAAACAGAGCAAAAAACTCAACAACTTAGACGAAGTAGATCCCGCTATTTTAGAAACCTTTGAGAAGTTAGGAATATCTCTATCAGAGCAAAAAAGACTAGCCAACGTCGCAGTAGATGCTATTTTTGATAGCGTTTCCATTGGTACCACTTTTAAAGAAAAACTAGCAGAATCAGGAGTAATCTTCTGCTCCATATCCGAAGCAGTACAAGAACATTCAGAACTAATCCAGCGTTATCTAGGTAGCGTGGTCCCCGTAGGCGATAATTACTATAGCGCCCTCAACTCTGCTGTATTTAGCGATGGTTCTTTTGTCTATATCCCCAAAGGTGTGACTTGTCCGATGGAACTATCTACTTATTTCCGGATTAATAACGGTGACACTGGACAATTCGAGCGCACTCTCATCATAGCTGAAGCAGGAGCCTCTGTGAGTTATCTAGAGGGATGTACCGCTCCCATGTACGATAGCAATCAACTTCACGCTGCGGTAGTAGAACTAGTAGCACTAGATAACGCAGATATCAAATACGCCACTGTACAGAATTGGTACGCGGGAGACGAAAATGGGAAAGGAGGAATTTATAACTTCGTCACCAAACGAGGATTATGCAAAGGAGTCAACTCCAAAATCTCCTGGACACAAGTAGAAACCGGTTCAGCGATTACCTGGAAATATCCCAGTTGTGTTTTAGTTGGGGATAATTCCGTGGGTGAATTTTACTCCATCGCTCTAACCAACAACCGTCAACAAGCCGACACGGGTACCAAAATGGTACATATAGGCAAAAATACCCGCAGCACGATTATTTCCAAAGGGATTTCCGCGGGACATTCTCAAAACAGCTACCGGGGTTTAGTTAAAATCGGACCAAAAGCTACTGGTGCTAGAAATTACTCCCAATGTGATTCAATGTTAATTGGAGATAATGCCCAAGCTAACACCTTTCCTTATATTCAGGTAGACCAAAATACTGCCAAAGTTGAACACGAAGCCTCAACATCGAAGATAGGGGAAGATCAACTCTTTTATTTCACTCAAAGAGGAATCTCAGAAGAAGATGCTATCTCTATGTTAGTGGGTGGTTTCTGTAAAGATGTGCTCAATAAGTTACCCATGGAATTCGCTGCCGAAGCTGATAAATTATTGAGCCTCAAATTAGAAGGAACGGTGGGTATGAGTCAAACAGCCAATCAAGTTATTTTATCAGTTCGGAACCTCACCGCTAGTATCGATGGAATACCAATTCTCAAAGGTGTGAATTTAGAGGTAAAAGCGGGAGAAACCCACGCCATTATGGGACGCAACGGCTCGGGAAAGAGTACCTTTTCTAAGGTATTGGCGGGACATCCCAGTTATGAAGTCACCGGGGGAGAGGTTATTTATCAAGGGAAAAATTTACTAGAACTCGAACCAGAAGAACGCGCTTTAGCAGGTGTATTTCTTGCGTTTCAGTACCCTATTGAAATTCCCGGTGTCAGTAATTTAGATTTTTTACGCGTCGCTTATAACGCTAAACTCAAACATCAGGGTAAAGAAGAGATAGATACTTTTGATTTTGAAGATTTAATCACCACCAAGCTAGACGTAGTCAAGATGAATGCTAGTTTTTTAGATCGTAGCGTCAACGAAGGTTTCTCCGGAGGTGAGAAAAAACGCAACGAAATCTTGCAGATGGCTTTATTAGAACCTGTGCTGTCTATCTTAGATGAAACCGATTCGGGTTTAGATATTGACGCACTCAGAATCGTCGCTAATGGGGTTAACCAGCTAGCTACTCCCAATAACGCCTTTATTTTAATTACTCACTATCAGCGTTTACTCAACTATATTCAGCCGGATTTTGTCCATGTGATGCACAATGGCAAGATTATCACCAGTGGTGGTAAAGAATTAGCCTTAGAATTGGAAAGCCGTGGCTACGATTTCTTAGAAGAGGTGGCTATA------------ATGACTGCATTA---------------------CTAGAAACCACGACCGATAGCTATCTTCAAGCTTTACTAAGTCAGATTACC------CCATCTGGCGCCATAACAGAAATAACCGAGTTAAGTAATCAAGCCCTGACAGCATTAGCTAATCAAAGCTTACCTCAAAAAAGTGACGAAGATTGGCGCTTTACAGATTTATCTGAGTTAAAAAAACTATCCTTGCGTTTAGCAAGTCCGGTCGAAGTAACTAAACAGGCTTTAGAGCAGTTTACTTTACCAGAAGCGCAACATAGTAGAATAGTTTTTGTCAATGGCGTTTATGTCTCTGAACTTTCTGATACCTCTGGATTACCTCCGGGTATTTATCTAGGTAATTTAGCAGGGTTAGAAGAAGCAAAAAAACCAGAACTAATTGAGTATCTAAGCCGAGAT------TACCAAGATGTGTTCAGCTTGCTTAATACTGGAGGGTTAAAAGATATCGCGATCGCCTGGGTAGAACCCGACGTAGTAGTAACCACACCAATTCACTTACTTTATCTCACCGTACCTGAAAGCGATCCTATCTTAGTTCAACCTCGTACCCTAGTTGTAGCACAAAAAAATTCACAACTAGAAATAGTAGAATACTACGGTGCAATTACTAATCTCCCTTACTGCAACAACGCAGTTACCGATATCGTGCTTCACGAAAACGCTCAACTCAAACATAGTCGAGTCCAAAGAGAATCGGGAGATGGTTTAAGTATCGCTAACACCTGCGTAGAGCAAGATCAAGACAGCAGCTATACCCTCTGGGAAATCAATCTGGGAGCCAAACTATTCCGCCATAACCTCAAGGTTAAGCAAACGGGAGCCCAAACAACGACTAATCTCCAGGGTTTAATCCTCGTAGGAGGTAAGCAGGTAACCGATACCCATAGTACAGTTGCTCTAGCTCATCCCCATGGCGTAGTCAATCAAAACCATAAATGTATTGTAGATGGTCAAGCTCAGGTAGTCTTCAACGGGAAAATCATCGTCCCGCAAAAAGCCCAACTCACCAACGCCGCCCAAATCAACCGCAATCTACTTTTATCCCCTCAGGGAAGAGTAAATACCAAGCCCGAATTACAGATAACAGCAGACAACGTTAAATGTACCCACGGCGCTACGGTAAGTCAACTAGAAACCGATGAAGTATTCTATCTGCGCAGTCGTGGCTTAAGTGAAATCGACGCGCGTCATCTACTTTTAGAAGCCTTTGCGGCGGAAATTCTTGATCAGCTACCGATACCCTCCCTCAGAAAAAGACTCTCTCAGTGCGTTGCTTGTAGAAACTAC---ATGACCTATACCCAAACTAAACCCCTCGCCGACGCGGTTCGTGATGACTTCCCCATCTTGCAACAACAAATTAACGGGAAACCCCTAGTTTATCTAGACAACGCCGCGACATCTCAAAAACCCAGACAAGTATTAAACGCCTGGCGCTACTACTACGAAAACGATAACGCCAACGTCCATAGGGGTGCTCATAGTCTCAGCACTCGCGCCACTGAAGCCTACGAAGCCGCAAGAGCTAAAGTAGCCCAGTTTATTGGAGCTTCCTCACCTAGGGAAATCGTCTTTACGCGCAATGCAACCGAAGCGATTAACCTCGTGGCTTATAGCTGGGGTTTGAATAATCTGCAACAGGGAGATGAAATTATTCTCTCGGTTATGGAACATCATAGTAATTTAGTTCCTTGGCAGATGATCGCCCAAAAAACCGGAGCTATTTTAAAATTTGTTCCTCTGACTCCCCTAGAAACCTTTGACATCGAAGCGTATAAGCAGCTAATTAGTACCAAAACTAAACTAGTAACAGTAGTTCACGTCTCCAATACCCTCGGCTGCGTCAATCCCGTGACAGATATAGTGACTATTGCCCATAATTACGGTGCCAAAGTCTTAATAGACGCCTGTCAGAGTGTACCTCATCTACCCATGGATGTTCAAGCTATTGACTGTGATTGGCTTGTAGCTAGTGGTCATAAAATGTGCGCACCCAGTGGTATTGGTTTTCTCTACGGGAAAGAAAGGATACTCGAGGAAATGCCGCCATTTTTAGGGGGAGGAGAAATGATCTCCGAAGTGTTCCTAGATTACTCCACCTATGGTGATTTACCTCATAAATTCGAAGCGGGAACCCCAGCTATTGGGGAAGCGATCGCCCTAGGCTCGGCCATCGACTACTTAAACAACTTAGGTATGGATTCCATTCACACCTACGAGGAAGAGTTAACCTGTTATCTGTTAGAAAAACTCACAAATATTCCCAGATTAAGAATCTATGGTCCCTTG---------------GAAAATAGGGCGGCTTTAGCGTCTTTTAACGTGGAGGGTATTCATTCTAGTGATCTGGCTACTCTTCTCGATAACGACGGCATAGCTATTCGTTCTGGTCATCATTGTACCCAACCATTGCACCATCTATTTAAAGCCAGTGGTAGCGCCCGAGCTAGTTTGTACTTCTACAATACTCGCGAAGAAATAGATAGGTTTGTGGTAGCTTTAAGAGAAACTATCGACTTTTTCTCCGATGTATTGGTA
>2053605_Rsp@SUF
---------------------------------------------------------------------------------------------------------------------------------------------------------------------------------------------------------------------------------------------------------------------------------------------------------------------------------------------------------------------------------------------------------------------------------------------------------------------------------------------------------------------------------------GATAACTATTTTTCAGCCCTAAATAGTGCTGTGTTTAGTGATGGCTCATTTGTATATATTCCCAAGGGTGTGAAGTGCCCAATGGAACTATCTACCTACTTCCGCATTAATTCTGGAGATACAGGGCAGTTTGAGCGTACATTGATTATTGCTGATGAAGGCAGTTATGTATCATATTTGGAAGGCTGTACCGCACCAATGTACGATACTAATCAGTTGCATGCGGCTGTGGTAGAACTTATTACCTTAGATAATGCGGAAATTAAGTATTCTACTGTCCAAAATTGGTATGCTGGCGATGAAAATGGGAAAGGAGGAATTTATAACTTTGTTACAAAACGAGGATTATGTCAGGGGATGAATTCCAAAATTTCCTGGACACAGGTTGAAACTGGTTCGGCAATTACTTGGAAGTACCCTAGTTGTGTATTAGTTGGTGATAATTCTGTAGGTAATTTTTACTCAGTGGCATTAACAAATAATATGCAGCAGGCTGATACAGGAACAAAAATGGTACATGTTGGCAATAATACTCGCAGTACTATCATTTCCAAGGGTATTTCTGCTGGTAAATCTAGTAATAGTTACCGCGGATTGGTAAAGATTAATCCTAATGCAGAGAGAACAATAAATTATTCCCAGTGCGACTCAATGTTAATAGGGGATAATGCTCATGCCAATACTTTCCCTTATATTCAAGTCCAAAATCAAACTGCAAAGGTGGAACATGAGGCTTCCATTTCCAGAATGGGAGAGGAGCAAATATTTTACTTTGCTCAACGGGGCATTTGCATGGAAGATGCAGTATCAATTATGGTCAGTGGCTTCTGCAAGGATGTGTTCAATCAATTACCAATGGAATTTGCCGTGGAGGCTGATAGACTGTTAAGTCTAAAGTTAGAAGGAAGTATTGGAATGATTGTAGAGAATGGCGAAGTGATTTTGTCTATTAGGGATTTAAGGGCAAATGTTTGTGGTAAAACAATTCTCAGGGGTGTAAATCTAGAAGTACGCGCAGGGGAAATCCATGCAATTATGGGGCCAAATGGTTCTGGTAAAAGTACTTTTGCCAAGGTTTTAGCAGGACATCCTACTTATGAGATGACTGGTGGAGAAGTGATTTTCCAGGGTAAGAATCTTTGTGAAATGCAGCCGGAAGAGAGGGCAAGACTTGGAGTATTTCTGGCATTTCAGTATCCTCTGGAAATTCCAGGGGTGAGTAATTTGGATTTCCTCAGGCTAGCTTACAATTCTAAACGCAATTACCAGGGTTTGGAGGAGATAGAACCCTTAGATTTTGAAGACTTAGTGCATGAAAAACTAGATATGGTTGGAATAGACCCAAATTTTTTAACTCGAAGTGTAAATGAGGGCTTTTCTGGTGGAGAAAAGAAGCGAAATGAGATTTTGCAAATGGCCATTTTAGAGCCTAAGTTAGCTATTCTGGATGAAATAGATTCTGGCCTGGACATTGATGCCCTGAGAAGTGTTGCAAATGGGGTAAATCAGCTAGCAAGTTCAGAAAATGCCACAATTATCATTACCCACTACCAAAGGCTACTTGATTATATTGTTCCAGATTATGTCCATATTATGGCAAGAGGGCAAATTGTTAAGTTTGATGGTAAGGAATTAGCTTTGGAATTGGAATCTCGTGGTTACAGTTGGATTTTAGAGGAAACTGAAGCAAAGGTGGGTATGAATATGCAAATCGCTAATTCTTTGAGTTCCACCTTGTTAAATAGAGACACTTATCTAGTAAACCTTTTAAATAAGGTAAGT------GCAAGTAAAAGACAAGGTTGGTTGCAAGAATTAAAGGATCTTTCTGCTAATTATGTTCGTCATTCTGTAATTCCTAATACACGTGAGGAAGAATGGCAATTCACCGACTTATCTGCACTACGTAAGTTAGAGTTATCTGTGGGGAAGAAATATGATCTATCTGAGGATGATGTTCCATAT------TTTCCCGAAGCAAAAATA---CGATTGGTATTTATTAATAGTATATATACGCCAGAGTTATCAACCACTGCCAAATTGCCTAGTGGGGTTTTAGTTAGCAATTTGGCCAGTTTACCATTAGGACATATTGAAAGAGTACAACAGTATATAGCAAGATCAAAAGGTGATTGGGAAGTTTTTACTGCTTTGAATACGGCAGGAATTAATGATGTTGGGGTAGTATGGATATCTGAAAATGTGGTGCTGGAAGAACCTATTCACATAGTATTTATTACTGCTGGAGAAGAAGCAGCAGCAATTTCCCAACCCCGTTGTTTAGTAGTTGGGGAAACCAGCTCCCAGGCAACCTTGGTGGAAGAACATACAAACTACAAAAAGGGCGTATATTTTTCTAATTCAGTAACAGAGATTTTTGTCAATGAGAATGCCCAAATAAACCATACACGAATAGAAGCAGATAATATGGAGGCATTCCATATTGGTAAAACTACTGTTACTCAAGAGAAACACAGCTCTTATAGCTGTCATTCAATCTCCTTGGGAGGTAAACTATCCCGCCACAATTTAGAAATTTTACAAGCTGGTGAAGACACAGAAACTACCCTCAACGGTTTAACAATAATTGGTGGTCAACAATTAGCTGATACACATAGCGTAATTTTGCTGAATCATCCTCATGGTAAAAGTCGCCAGCTACATAAATACATTTTGGTGGACAAAGCCCATGGGATATTTAGCAGTAAGGTAGTTATGCCTAAATCTGCCCAGTTAAATGATGTGGAGCAGTTAAATCATAATTTGCTATTGTCCCCCAAAGCTAGGGTAGATACCAAACCCCAACTGTTAATTTCAGCAGATAATGTGAAATGCTCCCATGGTGCTACGACTAGCCAATTAGAAGACAATGAAATCTTCTACCTAAAAAGCCGTAGTCTTAATGAAGACAGCGCCCGTAAACTTTTAATTCAAGCCTTCGCAGCTGAAATTATTAACCGTATATCTTTACCCTCACTCCAGGAAAGACTAGTTAAAACAGTTAACCAGTTT---------ATGACTTTTACCCAAGAAAAAACCATTGCCAACAAAGTTCGTCGTGATTTCCCATTATTGCATCAGGAAGTCAACGGTAAACCCTTGATTTACTTAGACAGCGCTGCCACTTCCCAAAAGCCACAAGTTGTTATTAATGCCCTTCAAGATTACTATCAACAGTATAATTCCAATGTGCATCGTGGTGCACATACCCTCAGTTGTAAAGCTACTGATGCTTATGAGATAGCAAGGGATAAGGTAGCCAAGTTTATAAATGCTGCATCTCGCCAAGAACTTATTTTCACTCGCAATGCTACCGAAGCTATTAATTTAGTAGCATATAGTTGGGCAATGAATAATTTGCAACCAGGAGACGAAATTATTGTTACGGTGATGGAACATCATAGCAATCTTGTTCCTTGGCATTTTCTGGCAAAAAAAAATGGTGTAGTACTCAAATTCGTTGAATTGACACCAGCAAAAACCTTTGATCTTGATCATTTTAAAACTTTGCTTTCAGAGAGAACAAAACTAGTCTCCGTGGTTCATGTTTCCAATACATTGGGCTGTATTAACCCGGTATCAGAAATCAGCCGATTAGCACATTCATATGGGGCAAAAGTATTAATTGATGCCTGTCAGAGTACATCCCATATGTTTATTGATGTACAGCAAATCGATTGTGATTGGTTAGTGTCTTCTGGACATAAAATGTCTGCACCTACAGGAATTGGTTTCTTGTATGGTAAAAAAGAAGTACTAGAATCAATGCCACCTTTTTTAGGTGGTGGGTCAATGATTGCTGATGTATTTTTAGACTATTCCACTTATGGAGAATTACCATATAAATTTGAAGCAGGAACCCCTGCTATTGCAGAAGCAATTGCACTCGGTGTAGCCATAGATTATCTTAATAGTATAGGAATGAATGAAATTCATTCCTATGAAGCCGAGTTAACTGCTTATTTATTCCAACAATTAGATAAGATACCTCAAATAAAAACTTATGGCCCTTATCCTAATTCTCAGGTAGAAGGAAGAGCAGCATTGGCAGCATTCACAGCTGGGGGAGTTCATCCTAGCGACCTAGTAACATTATTAGACCAAGAAGGAGTTGCTATTCGTTCTGGGCACCATTGTACACAGCCTTTACACTATTATTTAGGCACTCCTGCCACTGCAAGGGTGAGTTTATCCTTTTATAACACCTATGAAGAAATAGATGTGTTTATTAAGGCATTGAATAATACATTAGATTTTTTTCATAATGTCTCCGGA
>1919144_Cbacterium@SUF
ATGACT---GCAACCAATACCTTAATTAACCAACCCTATAAATACGGCTTCGTCACTGATATTGAAGCTGAAACCTTACCCCGTGGACTGAATGAAGACATTATTCGCATGATCTCAGCGAAAAAGAACGAACCTGAGTTCATGCTAGACTTTCGCCTCAAAGCCTATCGTCAATGGCTCAATATGAAAGAGCCGAACTGGGCGCATGTCGGCTATCGTCCCATTGATTTCAATGATATTATTTACTACTCCGAGCCGAAACAACAAAAAAAAAAAGAAAGTTTAGACGAAGTTGATCCGGCATTATTAGAAACTTTTGAAAAATTAGGCATTCCCTTATCCGAACAAAAACGCCTCGGCAATGTCGCGGTAGATGCCATTTTCGACAGTGTTTCTGTTGCCACCACATTCAAGGAAAAACTAGCCGAAGAAGGGGTTATTTTCTGTTCCATTTCCGAAGCGCTGCAGGAATACCCAGAACTGGTGAAGAAATACATGGGCAGTGTGGTTCCCACTGGCGACAACTTCTTTGCTGCCCTCAACTCAGCGGTCTTTAGCGATGGGTCCTTTGTTTATGTTCCCAAGGGCGTGCAATGCCCCATGGAACTTTCCACCTACTTCCGGATTAATACCGACGAAGCAGGACAATTTGAGCGCACCCTAATTGTTGCCGAAGAAGGGGCTTCCGTTAGCTATTTAGAAGGTTGCACCGCGCCCATGTACGATTCCAACCAACTCCACGCGGCAGTTGTGGAATTAGTGGCACTAGATGACGCCAACATTAAGTATTCCACCGTGCAAAATTGGTTTGCTGGGGATGAAAATGGCAAAGGCGGCATTTACAACTTTGTCACCAAGCGCGGCCTATGCAAGGGCAATAATTCTAAAATTTCTTGGACGCAAGTGGAAACTGGGTCGGCAGTCACTTGGAAATATCCCAGTTGTGTTTTGGCAGGAGATAATTCCGTTGGCGAATTTTACTCCATTGCCTTAACCAACAACTATCAGCAAGCCGATACCGGCACTAAAATGATCCACATTGGGAAAAATACCAAAAGTACCATCATCTCGAAAGGGATCTCGGCAGGGCACTCCCAAAACAGCTATCGCGGCTTAGTCAAAATGGGACCGAAAGCAGATGGCGCCCGCAACTATTCCCAATGCGATTCCATGTTAGTAGGCGACCAAGCCGAAGCCAATACTTTCCCCTATATCCAAGTGGATAATAATCGCACTCAGGTGGAACACGAAGCATCCACCGCTAAGATTGGAGAGGAACAATTGTTCTACTTTGCGCAACGGGGAATTTCTGAGGAAGATGCCATCTCGATGATTGTTAGCGGTTTCTGTAAGGAAGTCTTTAATCAACTGCCCATGGAGTTTGCCTCGGAAGCTGATAAATTGCTGGGGCTGAAATTGGAAAATTCGGTTGGTATGATTCAAGAAAATAGCGACGTTATTTTATCCATTAAAAATTTATGGGCTAGTGTTGAGAATACCCCAATTTTGAAAGGAACCAATTTAGAAATAAAAGAAGGGGAAATCCATGCCATTATGGGACGAAATGGATCCGGTAAGAGTACTCTTTCTAAAGTATTAGCGGGTCATCCCGATTATGAAATTACCGCCGGCGAGATCATTTATAAAGGCGAGAACCTTGCAGAATTGGAACCTGACCAACGGGCCATCAAAGGGATTTTTATGGCGTTTCAGTATCCCCTGGAAATCCCGGGGGTCAGCAATTTAGATTTTTTGCGAGTGGCTTACAATTCCCATCGCAAAGCCCAAGGCGAAGAAGAAATGGATGCCTTTGATTTTGAAGATTTAGTCGAGGAAAAGCTGGATATTGTGAAAATGGATCCCAGCTTTTTGCAACGAAGTCTCAATGAGGGGTTCTCCGGCGGCGAAAAGAAACGCAATGAGATTTTACAGATGGCGCTGCTAGAACCGAGTTTAGCAATATTGGATGAGACTGATTCCGGATTGGATATTGATGCGTTAAAAACGGTTGCCAATGGGGTAAACCAACTGGCAACGCCAGAAAATGCCACAGTTATGATTACTCACTATCAGCGGCTATTGAACTATGTGGAACCGGATTATATTCATGTGATGAGCGATGGCCAGATTATTACCAGTGGCGGTAAAGAATTAGCCCAGCAACTGGAAGACAAGGGCTACGAATGGCTATATGAACAATATGCGCCACAGGTAGAGATGTCA------GTTTCTTCTCAG------GATAAACTTGCCAACCGAGATCAATTTCTCGATCAACTTTTAAGCCAATGTCAGGAAACCAATTCTACCTTTGGGGCATGGTTGCAAAAACGCCAGCAAGAAGCGGCCAACTGGGTAGCCGCCTCGAGAATGCCTCACCGCAAGGATGAAGAGTGGCGATTTACGGATATTTCCCCCCTACTGGAACATCAATTCCAAAAAAGCCAGTCAGTTGAGGTTACGCCAGAGGCGACAAGGTCGCTACAGATTCCTGAAGCCTCCCAATCGCGCTTAGTATTTGTCAATGGCAGATACGCGCCCCATCTTTCCAATTTGGATAATGTGCCTGCTGGTGTCACTGTTGCTAGTTTAGCTGAGTTGGATGCGCAGCAACAGTCGCAAGTAACGGAGTATTTAACGCAGCAGGAAGGGGGAGAAGAGTTATTTACAGCCCTCAATACCGCTGGATTTGAGGAAACGGCAGTGGTTTGGGTTCCTGCAAATACAGAAGTGGAAACGCCACTGCAGCTGTTGTTTCTCTCGGTGGGACAGGAAACTCCTTCCTTAATTCAGCCTCGGCTGTTAGTGATTGCCGAGACCAGTGCTAAGGTGAGTCTTGTGGAACAGTATGCCAGTTTGTCGCCGGCTCCTTATTTTAATAATCCCGTAACCGAAGTTTGGTTAGCTGGCAATGCCCAAGTGAATCATATTCGCTTACAGCAAGAAACATTCAATAGTTTCCATTTTACGAAAACAGCGGTAACCCAAGCCCAAGACAGCCGCTATGCTTGTTATCCCATTAGCTTGGGGGCGCAGGTGTCCCGCCATGATTTTGATGTCTTTCAGACGGGAACTCAGGTGAATACGCGATTGTATGGGTTAGTATTGGGAAGTGGGGAACAGGTATTGGATACCCATAGCGCGATCGCGTTTCGCCATCCTCATAGCAGTGCCGACCAACGCCACAAGTGTATTTTGGATGATTCGGCTCGGGCAGTGTTCAACGGGAAGATGTTTGTTCCCCAAGCTGCTCAAATGACAAATGCAGCGCAGTTAAACCGCAATCTGCTTCTGTCCCAAAAAGCGCACGTTGATACTAAACCGGAATTAAATATTACTGCCGATAATGTGCAATGTTCTCACGGCGCAACCGTCAGTCAACTAGAAGCCGAAGAACTGTTTTATCTCCGCAGTCGCGGGTTAGATGATAATGCTGCGTCTAACCTGTTGATTAATGCCTTTGCTGCGGAAATTATTAACGATATTTCCATTGCATCCGTGCGAGAAACCCTATTCAACACTTTGCAAAACCGATTTACAGGTATGACTATTGCTACGACTCAGTCACTTGCCAATCGAGTTCGCGCTGACTTTCCTATCTTAAATCAA---ACCGATGAGCAACCGCTGATTTATTTCGACAATGCAGCCACTTCCCAAAAGCCTTTATCTGTTCTGCAAGCGCTTGATCATTACTATCAATACAGCAATGCCAATGTCCACCGGGCGGCTCATCGTTTAAGCACTAAAGCCACAGAAGCGTTTGAAGGGGCGCGAGATAAAGTTGCTCACTTTATCAATGCCAACAGCCGCAATGAAATTGTTTTTACCCGCAATGCCACAGAAGCAGTTAACTTAGTGGCTTACAGTTGGGCGCTAAACCATTTGCAACCGGGAGATGAAATTATTACCTCTGTTATGGAACACCATAGCAATCTGGTTCCTTGGCAAATGGTCGCCCAAAAAACTGGTGCCACGCTCAAGCATGTGGGATTAACAGACGAACAAACTCTCGATTTTGAACAGTATAAAGCCCTGCTTTCCGATAAAACCAAATTAGTGGCATTTGTTCATATTTCTAACACCTTGGGCTGTATTAATCCGGTGGAAGATATTACCAAATTAGCCCATGAAAAAGGCGCAAAAGTGTTAATTGATGCTTGTCAAAGTGTGCCTCATCTTCCTGTGGATGTGCAACAAATTGATTGTGATTGGTTAGTTGCCAGCGGTCATAAAATGTGTGCCCCCACTGGCATTGGATTTTTATATGGAAAAGAGGATTTATTAACGGAAATGCCTCCATTTTTAGGGGGCGGTGAAATGATTGGGGAAGTTTCGTTAGATCATTTTACTTCTGCTGAACTCCCCCATAAATTTGAAGCCGGCACCCCCGCGATTGCAGAAGCCATTGCCTTGGGGGCAGCTGTGGATTACTTAAACAACATTGGCATGGCCAATATTCAGGCTTACGAAGAAGAATTAACGGCCTATCTTTTCCAAAAAATAGAATCGTTTTCTGACTTAAACATTTACGGACCCAAACCTACCTCGGAAGGAAAAGGACGGGTTGCTTTAGTTTCCTTTAACGTGGAAAATTTGCATCCTAATGATTTATCTCCATTGCTAGATTATGAAGGGGTTGCCATTCGCTCTGGGCATCATTGCACCCAACCATTGCATACGGTTTTAGGCGTTGCAGGCAGTGCCAGAGCGAGCCTTTATTTCTATAATACTACCGAAGAAATTGATACCTTTTGTACCGCTCTCAAAAGTACCATTGATTTCTTTCAGGAAATGATGGAA
>1499498_Psp@SUF
ACAACCAGCTCAATTGAAGAAATTGTATCTAGTTCTTATAAATATGGGTTTTCGACAAATGTCATAACCGAAAAAATACCTAAAGGTTTGAATGAAGATATTATTAGATTAATTTCAGCCAAAAAAAATGAGCCTAACTTTCTCCTAGATTTCCGAATAGATGCTTATAGAAAATGGGAAAAGATGAAAGAGCCTAAATGGGCTGATCTAAGCTATCCAGAAATTAATTATCAAGATATAGTTTATTATTGCGCACCCAAAGATATCGAAAAGAAAAAAAGCCTTGATGAAGTAGATCCAGAAATATTAGAAACTTTTGAAAAGCTAGGAATACCACTTAATGAACAAAAACGTTTAACTAATGTTGCCGTTGATGCAGTTTTTGATAGTGTTTCTATTGCAACGACTTTCAAAGAAAAGCTGGCTGAAGATGGAGTTATATTCTGCTCAATCAGTGAAGCTGTTCAAAAATACCCAGAACTAGTGAAGCGTTATTTAGGAACCGTAGTCCCTAAAAATGATAATTTCTTTGCAGCCTTAAACTCTGCAGTATTTAGTGATGGTTCATTTGTATTTATACCAAAAGGTGTCAATTGCCCGATGGAATTATCATCATATTTTAGAATTAACTCAGGAGAATCAGGTCAATTTGAAAGAACATTAATTATTGCAGAAGAAGGCTCATCTGTAAGTTATTTGGAGGGTTGCACTGCACCAATGTTTGACACTAATACACTACACGCCGCAGTAGTAGAGTTAATTGCTCTTGATGACTCTTCTATTAAATATTCAACAGTTCAGAATTGGTATGCAGGTAATGAAGAAGGTGTTGGCGGTATTTATAACTTTGTTACTAAAAGAGGTCACTGTAGGGGTAAAAACAGCAAAATCAGTTGGTCTCAAGTAGAAACAGGTTCTGCAATAACATGGAAATATCCCAGTTGTCTTTTGATAGGGGAGAATTCTATAGGAGAGTTTTACTCTGTAGCTTTAACAAATAACAAGCAGATAGCAGATACAGGGACTAAGATGATACATATTGGGAATAAAACACGTTCTACGATAATAAGTAAGGGGATAAGTGCTGGCAATTCTAAAAATAGTTATAGAGGCCTAGTCGAAATGCGAGCTGGTGCTAAAGGTGCAAAAAACTTTAGTCAATGTGATTCATTACTAATTGGAGCTGAAGCAGAAGCCAATACTTATCCTTATATCCACTCAAAGCAACCCTCCGCCAATGTTGCACATGAAGCAAGTACATCCAAAATTTCGGAAGAGCAATTATTTTATCTTCAGAGTAGAGGAATTAGTAACGAAGAGGCATTATCGATGATGGTAAATGGATTCTGTAAAGATGTATTTAACCAGTTGCCAATGGAATTTGCTTCTGAAGCCAACAGCCTACTTGCACTCAAGCTAGAAGGCTCCGTAGGG---TCTAATCAAAAGAAAGCTTTATTATTGGAAGTCAATGATCTACATGCTTCAATTGAGGCTAAAAAGATACTAAATGGTGTTAATTTAAAAATTCGTGAAGGAGAAGTTCACGCAATCATGGGCAGGAATGGAAGTGGTAAAAGTACTTTATCTAAGGTAATAGCTGGCCATCCTCTATACACCATTAATTCAGGAGAAATCTCTTTTCAAGGTAAAGCTATAAATAATTTAGAGCCTGAAGAAAGAGCAGCTATGGGGATTTTCCTGGGATTTCAATACCCTGTTGAAGTTCCAGGTGTGAGTAATAGTGAATTTCTAAGAGCTGCAACAAATGCCAGGCGAAAATACCTTAAGAAAGAAGAATTAGATACATTTGAATTTGATGAATTTGTAACTACTTGCCTAGAAGTTATACAAATGAATAGCTCATTTTTAGAAAGAAATCTGAATGAAGGCTTTTCAGGTGGTGAAAAAAAAAGAAATGAAATCCTACAAATGGCTATTTTAGAACCAATAGTATCAATTCTGGATGAAACAGATTCTGGCTTAGATATAGATTCTTTAAGAATAGTTTCTCAAGCTATTAATAAATTATCCACAAAAAAAACATCTACAATATTAATTACCCACTATAAAAGACTACTTGATGAAATTAAACCTGACTTCGTGCATATCATGAATGAAGGTAAGATTATTAAAACAGGAACAATAGATCTTGCAATTGAACTGGAAAAAGGTGGCTTTAAAAGAATCCAAGATTCACAACAAGATAAG------ATGATTAAAAAT---------------------------------------------ATAAAAGAATGGGTA---------------AAACTCCCAGAGAATAAAGGCTTCTTAACAAAAAGCCAAGAAAAAGCCAAAAAGCAATTAAATCAATATGGTCTGCCAAGCAAAACTTCTGAAGAATGGAAGTTTACAGATATAAAAAAATTAAAACATATGTTATCAATGCCTATCAATGATTTACAAGAA---------AATATTAGTTTTGCAAGAATGCCTGAAACAGCAAGTAATAGGGTGCAATTAGATTTTAGTATAGAAGAAATA---------AAGCAGTCTGCTCTTCCTAAAGGAATTAGTCTTCTAGACTCTAAGGAAATT------------GAATCATTGGCAAAAAAAATATATGCA------AACTCTTCATCTAGCTGGACAATGGCAATTAATCAAGCATCATCCAGTTATATATTAGGAATCAAAGTATCAGCTGAAAATAAG------CACTCACTGGAAGTTATTGTGCCTACAATT---------AAGAGTCAATTAACATCTACTAGAGTGTTGATTTTACTAGAAAAAAATGCAAAGCTTGATTTACTAGAAATTATATCAGGAGAAAAT------AATGCAGCTCAAAGTCACTTGACAGAAATATACTTAGAAGAAAATGCACGAATTAATCATGGTTTAATTGCCATAGGTAATGATTCATTATCTCTATTAGCCAAGCCCTCAATATTGCAAGATAAAAACAGTGATTATTCCTTGCACTTTATGCAAGAGGGTTGGGGGTTAAGCAGAATAGAACCTTCTATCAAGCAATTAAAAGGTCTTGCAAAATCTAGGTTAAATGGTCTGCAAATCTCAAGGGATGATCAACAGCTATCTACACATACATATGTAAAGTTCAATGGTCCTGGAGGCAGCTTGGAGCAATTGCAAAAGGCTATAGCTTTTAATAGCTCACACTCTATCTTTCATGGTGTAATTGATGTTCCAAAGGTTGCTCAAAAAACTAAAGCCTCTCAATTGAGCAAAAATCTTCTTTTATCTGAAAAAGCAGAGATCAATACAAAGCCAGAATTAAAAATTATCGCAGATGATGTTTCATGCACCCATGGTGCAACTATTAGTCAATTAGAAGAAGAAGAGCTTTTCTATATAAACAGTAGGGGTATTAATAGAAATGATGCCTCATTATTAATTCTTGCAGGATACGCAAAAGAGATTGTCCAAAATATTCCTTTACAACCTAAAAGGTGGGCCTTTTTAAATAATCTTTTAGCTATT---------------ATGCAAAAGAAAAATAATATCGCTGAAATTACAAGGATTGATTTCCCTTTAATATCC---------AATAATAAAAATCTTATTTACTTAGATCATGCCGCTACAAGTCAAAAACCATATAAAGTAATTGATGCTCTAAAGTATTACTATGAATTTGATAATGCAAATGTTCATAGGGGTGCACATCAATTAAGCTGTAGGGCGACCAAAGCATTTGAAAATGCTCGTGATATAACTGCAGGGTTTATTAATGCTGAATCTAGTAGAGAAATTGTTTTCACTAGAAATGCAACTGAAGCAATAAATTTAGTAGCTTATTCATGGGGAGATTCAAATTTAAAAGAAGGCGATGAAATATTAATTAGTTTAATGGAACACCATAGCAATATAGTACCTTGGCAACTTTTAGCAAAAAGAAAAAAATGTATAATTAAATATATAGGGATTACACATAATGGAGAATTAGATATTGATGATGCCTTTTCAAAAATAAATGAAAAAACTCGTATTTGCAGTATTCAACATGTAAGTAATGTTCTTGGCTGTTGCAATCCTATTAATAAAATTGCAGAAAAGGTACATAATTTTGGGGCTTTAATTATGATTGATGCTTGCCAAAGTTTAGCTCATCAACCTATCAATGTAAGGGATTTAAAAATAGATTTTCTTGCTGGTTCAGCGCATAAATTATGTGGTCCTACTGGGAGTGGCTTTTTATGGGCCAAAGAAAAAACTCTTGAGAATATGCCCCCATTTCTAGGTGGAGGTGAAATGATTCAAGATGTTTCTCTAGATAGTGCTACCTGGGCTGATTTGCCACATAAATTCGAAGCAGGAACACCTGCCATAGCAGAGGCTATAGGGATGGGAGCCGCATTAAAATATCTACAATCTATTGGACTACATAATATAAAAAGTTATGAGCGAGAGCTTACGGAATATCTATTTAAAAAATTAGAGCTTATAGAAGATATTTATATAATGGGTCCAAGGCCTGACAAAGAT---ATTAATCGCGCTCCACTGGCAACTTTTACAATCAAAAATATACATTCAAATGATATTGCATCCTTACTAGATGCTAACAATATTTGCATTAGAAGTGGACATCATTGCTGTCAGCCATTGCATAAATTTTTTGGAATCAATTCCTCAGCAAGGGCAAGTCTTAATTTCACATCTACAATAAATGAAATTGACCTCTTTGTTGAACAATTAATTTCAGTTATTAACCTGTTGAAAGACAATTCC---
>118163_Psp@SUF
ATGAGTGCCACAGTCAAAAACATCGTCAACCAGCCATACAAGTACGGCTTCGTTACCAACATTGAGTCAGATACCATTCCTCGCGGACTCAATGAAGATATTATTCGCTTGATTTCTGCCAAAAAGAACGAACCGGAATTCATGCTGGAGTTTCGTCTCAAAGCCTATCGGCAATGGCAGAAGATGACGGAACCTACTTGGTCTCACGTGAGCTATCCGCCCATTGATTACCAGAATATCATTTATTACTCCGCACCTAAGCACAACAAAAAACTCAAAAGTCTCGAAGAAGTCGATCCCACGCTTTTAGAAACTTTTGAAAAGCTAGGCATTCCGCTATCGGAACAAAAACGACTCTCGAACGTCGCGGTAGATGCCATTTTCGATAGTGTTTCTATCGCCACTACCTTCAAAGAAAAACTCGCCGAACACGGGGTCATCTTCTGTTCGATTTCCGAAGCCTTACAAGAACATCCCAAACTGGTTGAGAAATATATCGGTAGCGTCGTTCCGGTTGGCGACAACTATTTTGCTGCCCTTAATTCTGCCGTTTTCAGCGATGGTTCCTTCGTCTACATTCCCAAAGGCGTACAATGCCCGATGGAACTTTCTACTTACTTCCGCATCAACAACGGAGAAACGGGACAGTTTGAACGCACGCTAATTATCGCCGATGAAGGTGCTTGCGTAAGTTATTTAGAAGGCTGTACCGCACCGATGTACGATAGCAACCAACTCCATGCAGCAGTGGTAGAATTAATTGCCTTAGACAACGCAGAAATCAAATATTCCACCGTGCAAAATTGGTTCGCTGGAGACGAAAATGGTAAAGGTGGAATTTATAACTTTGTCACCAAGCGCGGCTTGTGTAAGGGAGTTAATTCTAAGATTTCTTGGACGCAAGTCGAAACAGGCTCTGCAATCACTTGGAAGTATCCGAGTTGCGTGTTAATTGGGGATAATTCCGTCGGAGAATTTTACTCCATCGCCCTCACCAACAACAAGCAACAAGCCGATACGGGAACCAAGATGATCCATATTGGCAAAAACACTCGCAGCACGATTATTTCTAAGGGAATTTCTGCCGGAAATTCTAAGAATAGTTACCGAGGTTTGGTGAAAATGGGACCCAAAGCAACGGGTGCAAGGAATTATTCCCAATGCGATTCTATGCTGATTGGGGACAATGCCGAAGCTAATACTTTCCCCTATATTCAGGTCGATAATAACTCTGCCAAGGTAGAACACGAAGCCTCGACTTCTAAGATTGGAGAAGATCAGCTTTTCTACTTTGCCCAACGGGGAATTTCTGAAGAAGATGCGGTGTCAATGTTGGTAAGCGGCTTCTGTAAAGATGTCTTGAATAAATTGCCGATGGAATTCGCTGCAGAAGCTGATAAACTGTTAAGTCTAAAGTTGGAAGGAACTGTAGGCATGATTAGAGAAAACAGCGAAGTAATTTTATCGGTTCGGAATTTAACGGCTAATGTAGATGCTACGCCGATTTTGAAGGGAGTCAATCTAGAAATTAAAGCGGGAGAAATTCACGCGATTATGGGGCGTAATGGTTCGGGTAAAAGCACCTTGGCTAAAGTTTTAGCAGGACATCCCAGTTATGAAGTGACTGGAGGAGAGGTTATTTATAAAGGAGAAAATTTACTAGAAAAAGAACCAGACGAACGGGCGTTAGAAGGAATATTTTTAGGTTTCCAATACCCGTTAGAAATTCCTGGCGTTAGCAATCTAGATTTTCTCCGCGTAGCTTATAATGCCCGACGCAAGCATCTCGGTTTGGAAGAACTCGATACGTTTGATTTTGAAGATTTAGTGCAAGAAAAACTGGGAATCGTGCGGATGGATTCTAGTTTTCTAGAGAGAAGTTTAAATGAAGGCTTCTCTGGCGGAGAAAAGAAGCGCAATGAAATTTTACAAATGGCGTTATTAGAACCTACATTAGGGATTTTAGACGAGATCGATTCGGGTTTGGATATTGACGCGCTGAGAATCGTTGCCAACGGCGTTAATCAATTGGTAACCCCCGATAATGCTTTCCTAGTCATTACTCACTATCAACGCCTGCTAAACTACATTACACCGGATTACGTTCACGTTATGTATGACGGTCGCATCGTTACCAGTGGCACTAAAGAATTGGCACTTGAATTAGAATCTCATGGCTACGAATTTGTAGAAGAAAAAATTCTTTCAGAAGTTGGTATGAGTACGACAGCGATATTAAAAACTGAAGAAACTAGGTTGACAAGTGATGCTTACCTCAGAAATTTACTGAAAAAATGCGAA---GAAAATATCGCGATCGCAGATAAGATAGAAGAATTGCGCCGACAAGCCGTTTCTCAAGTATTAGAATCGCGAATACCTAGCAAAAGAGATGAAGAATGGCGCTTCACCGATTTATCGGATTTGCTACAAATTAGCTTTCAAGTAGCAGAAAAAGCAACGGTTGCTGCTGGCGATCTAGAAAGATTGACTTTACCAGAAGCCAAGCAAAGTCGAATCGTCTTCGTCAACGGCTTTTATTCGCCCGAATTGTCTGATGTGTCGGGATTGCCAGAAAGCGTCTACGTTGGCAACTTAGTCGATTTGCCAGATGCACAGAATGATAAAATTGTCAAGTATTTAGCCCGACAAGAAGACGCAACTGAAATCTTTACTGCGCTTAATACATCTGGATTAATAGATGTAGCAGTGATTTGGGCGAATCCCAACGTCATCGTCGAAACGCCAATTCAAGTTCTTTTTCTTTCTGTCTCTGGTTCGTCCCCTAGCTTTTCTCAGCCGCGCTTGTTGGTAGTAGCTGAAACGGGATCTAGCCTAGAATTGGTAGAATTTTATGGGGCAGTGGGGAATACACCTTACTTTACCAACGCGGTGACAGAGATTTGGGTGCAAGACAACGCCCAAGTCAGGCACAACCGCATTCAACAGGAGTCGGCTACTGGCTTCCACATTGCCAAGAACGCGATCGCGCAAGCCCGCGACAGCCGCTACACTTGTAATGAGATTAATCTAGGTGGAAAACTGTATCGCAATAATTTAGATATATTTCAGACGGGAGAACAAACGACCACGCACCTAAATGGGTTAGTGGCGATTTCTGGCGAACAGGTGTCGGATACCCACAGCGCGATTTTTCTGACCAAACCCCACGGAACGACCGATCAACTGCATAAGTGTATTATTGATGGGAGCGCTCATGCCGTTTTCAATGGCAAAGTTTTTGTTCCGAAAGCGGCACAACTGACGAATGCAGCTCAGTTAAATCGCAATTTGCTGTTGTCTCCCAAAGCTAGAGTTAATACCAAGCCAGAGTTACAGATTACTGCAGATAATGTTAAATGTTCCCACGGCGCTACCGTGAGTCAGCTAGAAGCCGATGAAGTCTTCTATCTGCGCAGTCGCGGTTTGACAGAAGCGGATTCGCGTCGCTTGCTAGTCGATGCTTTTGCTGCTGAGATTTTGGAGCGCATTTCCATCGAATCTCTGCGTCAAAAACTCACTCAACTCATCGCTCAAAAAGTAAAGAATATGACTCTAATTCAAGAAAAAATTCTCGCCAATAAAGTTCGTTCTGACTTCCCAATTTTGCATCAGGAAGTTAACGGAAAACCACTAATTTATCTTGATAGCGCCGCCACTTCTCAGAAACCTCTAGCGGTGCTCGATACCCTACGCAATTACTACGAGCGGGATAATGCTAACGTTCACAGAGGTGCTCATACTCTAAGCGTCAGAGCAACCGAAGCCTATGAAAGTGCAAGAGATAAAGTTGCTAAATTTGTCAATGCGGCTTCGCGCCAAGAAATCGTTTTTACTCGCAACGCGACAGAAGCGATTAATTTAGTCGCCTATAGTTGGGGACTCAATCATCTCAAAGCAGGAGATGAAATTCTTCTCTCGGTAATGGAGCATCACAGCAATCTTGTCCCTTGGCAAATTATCGCTCAAAAAACGGGCGCTGTTATCAAATATGTAGGACTGACGGATACAGAAGAATTAGATTTAGAACACTTTAATTCTTTACTTTCTGAGAAAACAAAACTGGTTGCGATCGTTCACGTTTCTAATACATTGGGTTGTATTAATCCAGTCGAAAAGATAGTTTCAATTGCTCATAAAAATGGCGCTAAAGTCTTAATTGATGCCTGCCAGAGCGTTCCCCATATGCCCGTTGACGTGCAAGCAATCGGATGCGATTGGCTAGTAGCTAGCGGTCATAAAATGTGCGCTCCGACGGGAGTTGGTTTTCTCTATGGCAAGCAAGAATTATTAGAGGAAATGCCTCCCTTTTTAGGCGGCGGTGAGATGATTTCTGAGGTATTTTTAGACCACTTTACCTGTGGAGAAGTGCCTCATAAATTTGAAGCCGGAACGCCTGCCATTGGCGAAGCGATCGCGCTCGGTGCAGCCGTCGATTATTTAACCACAATAGGAATGGATAAAATCCATGCCTACGAAGTAGAATTGACGACTTATCTGTTTGAGAAATTAGAGCAAATTCCTAACTTGAGAATATACGGACCAAAACCTACAAAAGATGGAAAAATAAGGGCAGCGCTAGCATCTTTTAATGTAAGAGAAATTCATGCTAGCGACTTATCTACTTTGTTGGATCAAGAGGGAATCGCAATTCGTTCGGGACATCATTGTACTCAACCATTGCATCGACTATTTGAAGCATCGGGAAGTGCAAGAGCGAGTTTATCTTTTTACAATACTCGCGAGGAAATTGATGTCTTTATTAAGGTGTTGAAAGAAACGATTGATTTCTTTAATAGCGTGATGGAG
>3075_Aprotothecoid@SUF
GAGAAGCGGGACCTGCAGCGCATGTTGAGCAAGCCGTACAAGTACGGCTTCAAGACGTTCATAGAGTCTGACGTCTTTCCCAAGGGCCTGGATGAGGACGTGGTGCGGGCTATCTCCCTCAAGAAGGAGGAGCCGGAGTGGCTCCTGGAGTTTAGGCTCAAGGCGTGGCGCAGGTGGCTGGCCATGGAGGAGCCGACCTGGTCGGACAACGACTACCCTGCCATTGACTACCAGGCCTACAGCTACTACTCCGCCCCGCGCCAGAAGGAGAAGAAGGGGTCCCTGGAAGAGGTGGACCCAGAGCTGCTGGCCACTTTTGACAAGCTGGGCATCCCCCTGGCCGAGCAGAAGCGGCTGGCCAACGTCGCCGTCGATGCCGTGTTTGATTCGGTGTCCATCGCCACCACCTTCCGCGAGGAGCTGGGAAAGGCCGGCGTCATCTTCTGCTCCATCTCCGAGGCTGTGCGCGAGTACCCGGACCTCATCCGCAAGCACCTGGGCTCGGTGGTCCCCACCAGCGACAACTACTTTGCGGCCCTGAACTCTGCCGTCTTCTCCGACGGCTCCTTTGTCTACATCCCGCGCGGGGTGCGCTGCCCCATGGAGCTGTCCACCTACTTCCGCATCAACGCCGCGGAGACGGGGCAGTTTGAGCGCACGCTGATCGTGGCAGAGGAGGGGTCCCACGTGTCCTACCTGGAGGGCTGCACCGCCCCCGCCTACGACACCAACCAGCTGCACGCGGCGGTGGTGGAGCTCAGCGCGGCCGCGGATGCAGAGATCAAGTACTCCACGGTCCAGAACTGGTACGCGGGGGACGCCGCGGGGCGCGGCGGCATCTACAACTTCGTGACCAAGCGCGGCGTGTGCGCCGGCGCGCGCTCCAAGATCTCCTGGACCCAGGTGGAGACCGGGTCGGCCATCACCTGGAAGTACCCCTCGGTGGTGCTGGCGGGGGCGGACTCGGTGGGCGAGTTCTACTCCGTGGCCCTGACCAACAACCGGCAGCAGGCCGACACGGGGACAAAGATGATCCACGTGGGGCCGCGCACGCGATCGCGCATCGTGTCCAAGGGCATCTCCGCCGGCCAGTCGCGCAACGTCTACCGCGGCCTGGTCAGCATCGGCCCCGGGGCCGACGGCGCGCGCAACCACTCCCAGTGCGACTCCATGCTGATCGGGGACGAGGCCGGGGCCAACACCTACCCGTACATCCAG---------------------------CACGAGGCCTCCACCTCCAAGATCGGAGAGGACCAGCTGTTCTACTTCCAGCAGCGTGGCGTGGCGGTGGAGGAGGCGGTGGGCATGATCATCTCGGGCTTCTGCCGCGAGGTGTTTAACGAGCTGCCCCTGGAGTTTGCCGCGGAGGTCAACCAGCTGATGAGCCTGAAGCTGGAGGGCAGCGTCGGGAGGCTGTATGCCCAGAGCGCCGTGCTGCTGGATGTACGGGACTTGGAGGCCCGCATCACCAACCAGGGCGTGCTGAAGGGCGTGAGCCTGACGGTCCGGGAGGGGGAGGTCCATGCGATCATGGGTAAGAACGGTTCTGGCAAGAGCACATTCAGCAAGGTGCTGGTTGGTCATCCCGAGTACGAGGTGACGTCTGGGTCTGTGGACTACAAAGGGGAGTCGCTGCTGGGGCTGGAGCCCGACGAGCGCTCCCACATGGGCCTTTTCATGAGTTTCCAGAGCCCCGTGGAGATCCCAGGCGTTTCCAACATCGACTTCCTGCGCATCGCCACAAACGCTCGGAGGAGCGCCCAGGGCCAGAAGGACCTGGATCCCCTAGAGTTCTACGCTTTTGTCATGCCCAAGCTGGAGCTGCTCAACATGGACGCCGCCTTCCTGAACCGCAATGTGAACGAGGGGTTCTCTGGGGGCGAGAAGAAGCGGAATGAAATCCTGCAGCTGGCCTGCCTGGAGGCGGACTGCTCCATCCTGGACGAGATCGATTCGGGGCTGGACATCGATGCCCTGCGGGATGTGGCCACTGCTGTCAATGGCTTCCGGAGGCCTGCGGCGGGTCTCATCATGGTGACACACTACAAGAGGTTGCTGGACTACATCCGCCCGGATTTCGTGCACATCATGCAGGATGGCAAGATCGTGAAGACGGGGGGCATGGACTTGGTGGACCAGTTGGAGCTGGAAGGGTACAAGGTTCCAGGTCAGCTGTTTGTGGCCCAGGCGGCC------------------------------------------------------------------------------------------------------ATGCACAGACTCCAGGGCCTGAGGAGGGCCGGGGAGGCGGCGCTGAGCACGATGCGGCTGCCCACCTCCAAGCAGGAGGAGTTCCGCTTCACCGACGTGTCCCGCATCACCGGCGCCCAGCTGGCGGCCCCGCCGGGCGGCGCCGCCGCGCTGCGGGCCGCGGCAGACCTCACCCTGACGCGCCCGGCGGCGGTCACCGCGGTGGTCCTGGACGGGGCCCTGCTCCGGCTCGTCCCCGGCCCCGAGGCCCTGCCCCCCCGCCTG---------------------------------------------------------------CAGAGCGGACAGCGCGGCGGCGCCTTTGCCGCCCTGAATGCGGCAAGCGCCGCCGGCGTGCTGGTGGTGCACGTGCCCGCCGGGGTCACGCTGGCCGCGCCCGTCCACGTCGTGCACCTGTCCTCGGGGGACCGCGACGTGCCCATGTCCTCCCCCCGCACCCTGGTGGTGCTGGAGGAGGGCGCGGCGGCCGGCCTGGTGGAGGAGTTTGTCCCGCTGGCGGCCGCGCCCTACTACGTCAATGCCGTGCTAGAGGTGGAGCTGGATGACCGCGCGGCGCTGAGTCACGCCTATGTGGCGACGGACGTGGCGGGTGCCAGCCACACCAAGGCCACCTTTGTACACCAGGGCGCTGAGAGCTCCTACAGCCTGACGGAGGCGCGCCTGGGCGGCGCGCTGACGCGGCATGACCTCAGCATCGTGCAGCTGGGCGCAGCCACGCAGACGCGGCTGGCCAGCTTCCTGCTGGCTTCCCAGGCCCAGCTGCACGACCTGCACTCCAAGCTCACGCTGGACCACCCCGCCGGACAGGCCGACCAGCTGCACAAGTGCATCGTCGCCGGGCGCTCCCGGGGCGTCTTCGACGGCAATGTGCGCGTAAACCGCGGCGCGCAGCAAACCGACGCGGCCCAGATCAGCCGCAACCTGCTGCTGGCGCCGCGGGCCACGGTGAACGTGAAGCCCAACCTGCAGATCGTGGCCGACGACGTCAAGTGCACCCACGGCGCCGCCATCTCTGACCTGGAGGAGGACCAGCTGTTTTACCTGAGCTCGCGTGGCATCGACGCCACGGCCGCCCGGCGAATCCTCGTGGACTCCTTTGGGCGCGAGGTCGTGCAGCGGCTGGGGGACGCTGCGTTGCAAGGGCGCATCGACGCCGCCGTCAAGAAGGCGCTGCAAGGCCTGGCCATACCTTCCCAGCAAGCGTCCGGGGAGCTGTGGCGACGTGACTTTCCCATCCTTGACCAGAGCGTTCACGGCCACCGGCTGGTGTACCTGGACAATGGCGCCACCAGCCAGAAGCCTGAGACGGTCATCCGGGCGCTGGATGACTACTACCGCTCCTACAACTCCAACGTGCACCGCGGCGTGCACGCCCTGAGCGCCAGGGCCACCGCTGCGTACGAGTCCGCGCGCGAGAAGGTGGCCGCCTTTGTCGGCGCCGCCTCGTCGCGCGAGATCGTGTTCACGCGCAACGCCAGCGAGGCCATCAACCTGGTGGCGCAGACCTGGGGCACGGCCACGCTGCGGCCGGGGGACGAAATCCTGCTGTCGGTGGCGGAGCACCACAGCAACCTGGTGCCCTGGCAGATGGTCGCTCAGCGCACGGGCGCCGTCCTGAGGCATGTCCCGCTAACCAAGGACGAGGAGCTGGACATGGCCGCCTTCCACGACCTCCTCTCCCCGCGGACGCGCCTGGTGGCGCTAGTCCACGTCTCCAACATGCTCGGCTGCATCGCTCCCGCCGCCGAGATCTGCGAGGCCGCGCACGCCGTGGGCGCGCGGGTCCTCCTGGACTGCTGCCAGTCCGTGCCCAACATGCCCGTGGACGTCGGCCGGCTGGGCGCCGACTGGATCGTCGCCTCAGCGCACAAGATG------------------------------------TACGAGCTGCTGGAGTCCATGCCGCCCTGGATGGGCGGCGGCGAGATGATCCAGGACGTGTTCCTGGACCGGTCGACGTACGCTGCGCCGCCCTCACGCTTCGAGGCGGGCACGCCCGCCATCGCGGAGGCGATTGGCCTGGGCGCAGCCTGCGACTACCTCACAACTCTTGGCATGCACCGCGTCGACGCCTATGAGCGGGAGCTGGGCGCGCACCTCCACGAACAGCTGCAGGCTGTTCCCGGGGTCCGGATCTATGGGCCCGGGCCCGAAGAGGGC---GTGGGGCGGGCAGCGCTGGCTTCCTTCAACGTGGATGGCATCCACCCCACCGACATCTCCACCATCCTGGACCAGTCTGGTGTGGCGGTACGCTCCGGCCACATGTGCACCCAGCCGCTGCATCGAGAACTGGGCATCTCCGCCTCGGTGCGGGCCGCGCCCTACCTTTACAACACAAAGCACGAGGTTGATGTGTTTGTGGAGGCGCTCAAGGAAGCCATATCCTTCTTCACGATG---------
>111611_Gsp@SUF
ATGACTGCAACGGTACAAAATCTCGTCAATCAACCCTACAAATACGGTTTCGTTACCGACATCGAAGCGGAAACCGTTCCCAAAGGTCTTAACGAAGACATTGTCCGCGCCATTTCCGCCAAGAAAAACGAACCCGAATTCATGCTGGACTTCCGGCTGAAAGCCTATCGGAAATGGTTGCAAATGGAAGAACCCGATTGGTCGCGGATTCAGCACCGTCCCATCGACTTCCAAGATATCGTTTACTATTCCGCACCCAAGAAAAAAGAACAAAAACAAAGCCTGGACGAAGTGGATCCACAACTGCTGGAGACCTTTGAGAAACTAGGGATTCCGCTTTCCGAACAAAAGCGTCTGAGCAACGTTGCCGTAGATGCCATTTTTGACAGCGTTTCCGTTGCCACCACATTTCGGGAAAAACTAGCCGAACACGGCGTCATCTTCTGCTCGATTTCCGAGGCGTTACAGGAATATCCCGAGTTGGTGGAAAAATACATTGGCAGCGTGGTTCCCACCGGAGATAACTTCTTCGCCGCTTTGAACTCCGCTGTTTTCAGCGATGGTTCCTTCGTATACGTTCCCAAAGGGGTCACCTGTCCCATGGAACTGTCCACCTACTTCCGCATGAACAACGACGAGTCCGGACAGTTCGAGCGGACCCTGATTGTCGCCGAAGAAGGCAGCTCCGTCAGCTACCTAGAAGGTTGCACAGCCCCCATGTTCGACACCAACCAGTTGCACGCTGCCATTGTGGAACTGGTGGCTTTGGACAATGCGGAAATTAAATACTCCACCGTCCAAAACTGGTTTGCCGGCGACGAAAACGGCCAGGGCGGCATCTACAACTTTGTCACCAAACGGGGACTGTGCCAAGGCAAAAATTCCAAAATCTCTTGGACCCAAGTAGAAACGGGTTCTGCTGCCACCTGGAAATATCCCAGCTGTGTTTTGGTCGGCGATTGTTCCGTGGGCGAATTTTACTCGGTCGCCCTCACCAACAACTACCAGCAAGCCGACACCGGCACCAAAATGATCCATGTGGGTAAAAACACCCGCAGCACGATTATTTCCAAAGGCATCTCTGCCGGTCATTCGGAAAACAGCTACCGCGGGTTGGTGAAAGTATTACCCAAAGCTGAAAACGCGCGCAACTACACCCAGTGCGATTCCATGCTCATTGGCAATACCACCCAAGCCAACACCTTCCCGTACATCGAGGTGCAAAACGACACCGCCAATGTAGAGCACGAAGCTTCTACCTCGAAAATCAGCGAGGAGCAACTGTTCTACCTGCAACAGCGGGGGATTTCCGCAGAAGATGCCGTTTCCATGGTTGTCAGCGGCTTCTGCAAAGATGTGTTCAACCAACTCCCCATGGAGTTTGCATCCGAAGCCGACAATCTCCTCGGTTTGAAGCTCGAAGGTACGGTAGGCATGAGTCAAGAAAACAACCAAGTAATTCTCTCGATACGCAATCTGACCGCTGAAGTAGAAGGCACCCAGATTCTCAATGGCGTCAACCTAGAAATTAAAGCAGGAGAAACCCATGCCATCATGGGAACCAACGGGTCTGGCAAAAGCACGCTATCCAAGGTGCTTGCCGGCCATCCCGATTACCAAGTCACTGGTGGTGAGGTGATTTATCAAGGGAAAAACCTGCTGGAAATGGAAGCCGACGAGCGTTCGTTGGCAGGTATTTTCATGGCGTTTCAGTACCCCGTGGAAATTCCTGGGGTAAGCAATTTAGAGTTTTTACGTGCTTCCTACAATTCCCAAAGAAAGGCACGGGGATTGGAAGAAATTGATGCTTTTGATTTTGAAGATTTGGTGGAAGAGAAGCTGGATTTTGTGAAGATGGATTCCAGCTTTTTGGAACGCAACCTCAACGAAGGGTTTTCCGGCGGCGAGAAAAAACGCAACGAAATTCTGCAAATGGCTTTGCTGGAGCCTACTTTAGCGATTCTCGACGAGACGGATTCTGGGCTGGATATTGATGCTTTAAAAACGGTGGCGCATGGAGTGAATCAACTGGCAGGCCCGGAAAAATCCATGTTGGTGATTACCCACTACCAACGTTTGTTGAATTATATCGTTCCCGATTACGTGCATGTGATGGCTAACGGACGGATTATTACCACCGGGAATAAAGAGTTGGCCGAAGAACTGGAAGAGAAAGGATACGATTGGATTAAAGAACAGACGGCAGGTGCAGTA---ATGAACGTGCAGGTACCGAGTGCTCAATTAAAAACTGATGCCCAAGGGCAAGCGTATTTGAAACGGCTGCTCGAACGCACGCAA------GTAACTTCGGATGGTGGCTGGTTGCAGGAAGTGCGCGATCGCGCTACGGCCATGGTTCAGGAGTTGGGCATTCCCTCTAGCAAAGATGAACAGTGGCGGTTTACCGATTTAAAACCCTTGCGGGAAACGGAATTTTCTCCCGCACAAGTTTCCCAAATTTCCCCCACTTCTTTAGAGCAGTTGAACGTTCCAGAAGCCAAAGAAAGCCGTTTGGTATTTGTTAACGGTCGTTATGCCCCGGAATTGTCGTCAACAGCGGCCGTGCCGGCGGGGGTTTGGATCGGTCATTTGGCAGAATTTCCCGACTCC------GAACGGTTGCAGCCTTATTTGGCCCAACAACCGGGCGATCGCGAAGTGTTTACCGCCCTCAACACCACCAGTTTCCCCGATGCGGCAGTGGTGTGGATTCCCAAAAACACGGAAGTAGAACCCCCCCTGCACTTACTCTTTATAGCCACCGGCGAACAGCAACCAACCATTTCCCATCCCCGCTGCTTGGTGGTTGCCGAACGCAGCAGTGCTTGCACCCTGATCGAAGAATACATCGTTGCCGAAGACCAACCCTACTTCACCAACACCGTCGCCGAATTCTGGCTGCAAGAAAACGCCCAAATGAAACATGCCAGGATTCAACGGGAAGGCACCGATGCCTTTCATATTGGCAAAAACGCCATTACCCAAGCCAAAGACAGCCGCTACAGCTGCGTTGCCATTAGTGTTGGCGCTCGTTTGGCACGTCACCATCTGGAAGTGTTCCAAGCCGGAACCGGCACGGAAACCACCCTCAACGGTCTGAGCATGGTTTGCGGCGATCAACTTTCGGACTTGCACAGCCTGATTTCCACGAACCATCCCAACGGCAAGGCCAACCAAATCCACAAATGCATCATTGACGATCGCGCCCATTCCGTGTTCAATGGGAAAATTCTGGTGCCACAAACCGCACAACAGACCGATGCCAGTCAGCTCAACCGCAACTTGCTGCTTTCGCGTCAAGGCAAAGTCAATACCAAACCCCAACTGGAAATTGTTGCCGATGATGTCAAGTGCGCCCACGGCGCTACGGTGAGCCAGTTAGAATCGGAAGAACTATTTTACCTGCAAAGTCGGGGATTGGATTTGGAAACCAGCCGCAACTTGCTGCTCGATAGTTTTTGCCGGGAAATCCTCCAAAAATTACCCGTTCCATCCCTGACGACCAAGCTCAGTCGCTGTTTTGCCTGTCGCACTAGCAGCATGACTCTCGCTCAAGAACCCACCCTTGCTCACCGCGTACGCACCGATTTCCCAATTTTAAACCAAGAAATCGAGGGAAATCCTTTGGTGTATTTCGACAATGCGGCCACTTCCCAAAAACCCAAAGCTGTGATCGAGGCCCTGCAAAACTACTACGAAAGGGATAATGCCAACGTTCATCGGGGCATCCACGAACTGAGTGCCAGGGCAACCGAAGCTTTTGAGGGAACTCGGGATAAAGTGGCGCGGTTGATCGATGCCGCTTCCCGCGAAGAAATTGTCTACACCCGCAATGCCACGGAAGCTGTCAATTTGGTGGCCTATAGCTGGGGGATGAATACCCTACAGCCGGGGGATGAAATTATTCTCACGGTGATGGAACACCACAGCAATTTGGTGCCCTGGCAGTTTGTGGCCCAAAAAACCGGTGCCACGCTGAAATTTGTGGAACCCACCGAAACCGGCGAGTTCAATCTCGACCAGTTTCAGTCGTTAATTTCCCATCGCACCAAGCTGGTGGGAGTGGTGCACGTTTCCAATATGTTGGGATGCATTTCCCCGGTGGTGGAAATTACTGATATTGCCCACCGCTACGGGGCCAAAGTGTTGGTGGATGCCTGTCAAAGCGTTCCCCACATGCCAGTAGACGTGCAGAAAATTGATTGCGACTGGCTGGTGGCTTCCGGACATAAAATGTGCGCTCCCACCGGTATTGGCTTTTTGTACGGAAAACTGGATTTGCTGCGGGAAATGTCCCCGTTTTTAGGCGGTGGGGAGATGATTGGTGAGGTGTTTTTGGACCATTCTACCTACGCGGATTTGCCCCACAAGTTTGAAGCGGGAACGCCGGCCATTGGCGAAGCCATTGCGTTGGGAGCGGCGGTAGATTACCTCAGCAATATTGGCATGGAAACCATCTATGCCTACGAAAAACAGCTGACCCAGTACCTGTTCAAACGCTTGGAAGAAGTTCCGGGCATGACCTATTACGGGCCCTCCCCGAATCCCGACGGCGGTGGCAGAGCTTCCCTGGTAACGTTTACTAACGCAACTGTGCATCCGCAAGATTTGGCGACCCTTTTAGACCGCGAAGGCATTGCCATTCGTTCTGGCCACCACTGTACGCAACCTTTGCATCGTCATTATGGGATTCAATCTACAGCCAGGGCTAGTGTGTATTTTTACAATACCCGCGAGGAAATCGATCGCTTTATTGCTGCTTTGCAAGAAACGATTGAGTTCTTTAGCAGCATTATGGAA
>2898_Cparamecium@SUF
GAAGATTCTTCGGTAAAAGATTTGATCCATTCCTCATATCAGTATGGTTTCAAGACAGATATTGTCACTGAGGCATTTCCTAGAGGTATCACTGAGGACATTGTCATGTTGATATCTGGAAAAAAAAAGGAACCTTCCTTTGTATTGAGCTTTCGTTTAAGGGCTTACAGTGTATGGGTTAGGATGGCTTACCCAGAGTGGGCTTGTCTATCTTATGCTCCAATAGATTATAATAATATATTATGTTATTCTATGCCTAAGTTTGATAAAAAGCTTTCTTCACTGTCTGAAGTTGATGGTAAAATTTTGAAAACTTTTGAAAAATTAGGTGTTCCGTTAGGTGAACAAAAAAGGTTGGCGAATGTAGCTGTAGATGCAATTTTTGACAGCGTTTCAGTAGGCACGACCTTTAGGGAAGAGTTATTAAAAGTTGGGGTTATTTTTTGCCCATTGTCTGAGGCTTTTATTCATTACCCTCACGTAGTTGAGAGGTATTTTGGAAGCGTTGTCCCAATTGGGGATAATTATTTTTCAGCATTGAACTCAGCTGTTTTTAGCGAGGGTTCTTTTTGTTATGTTCCAAAGGGAGTGTGTTGTCCCTTAGACTTATCCACTTATTTTAGGATTAATGCTGAAAATTCTGGTCAGTTTGAAAGAACTTTGATTGTAGCTGATGACTCTAGTAAAGTGACTTATCTTGAGGGTTGTACTGCCCCTAAATTTGACACGAATCAATTGCATGCTGCTGTTGTTGAATTAGTTGCTTTGAGAAATGCTGAGATTAGGTACTCCACAGTTCAGAATTGGTATTCGGGTGATGCTGGTGGGTTAGGTGGTATTTATAACTTTGTTACTAAGCGTGGTGTATGCTCTGGTTTTGGTTCTCGCATATCTTGGACGCAAGTTGAAACAGGTTCATCTCTCACTTGGAAGTATCCTAGCTGTCTTTTGGTTGGGGATGAGTCTGTAGGTGAATTTTATTCTGTTGCGCTGACAAACAATTATCAGCAGGCAGATACTGGCACGAAAATGGTTCATGTTGGGAAAAAAACGAGGAGTCGAATTGTTTCCAAGGGTATTTCAGTAGGTAATTCTAAGAATACATATCGCGGGCAGGTTAGAATACTTCCTAAGGCTTTGGGAAGCTCAAATTATTCGCAGTGTGACTCTCTACTAGTTGGTAGTAAGTCGCAAGCAAATACTTTCCCGCATGTGAAGGTTGGAAATTCTCATAGCCGAGTTGAGCATGAAGCTTCTACTTCTAAAGTGGAAGAAGAGCAACTATTTTATTTATCTCAGAGAGGAATAGGTTTGGAGGAGGCTATTAATTTATTGGTAAGTGGTTTTTGCAGGGAAGTTTTTAATAAGCTTCCAATGGAGTTTGCTGTGGAGGCTGATCGGCTTCTTAGTCTTAAATTAGAAGGAGGTGTAGGT------ATGAATAGTAAAGATATTCTGTTTGAGGTTCGTGATTTGCATGCTAGGGTTGGGTCTATTCCTGTTCTGAAAGGAGTGAACTTGTGTGTTCGTTGTGGTGAAATTCACGCAATTATGGGTAGAAATGGTTCTGGTAAAAGCACTTTGGCTAAGGTCGTTGCTGGACACCCATCGTATACGATCACTTTTGGTGACGTATTATTCCGTGGCGCTTCCATATTGTCTAAGACGCCAGAAGAAAGGGCTCAATTGGGAATTTTTCTTGGGTTTCAGTACCCTGTTGAAATACCTGGTGTTAGTAATAGTGATTTTTTACGGTTATCTTTTAATACCGTTAGGAAGCATCGGGGTCTTTCAGAGTTAGATCCAATTGAGTTCCTTGAGGTTATAAAGTCGAAGCTTGATATTGTGAAAATGGAGCAAACTTTCCTTAACAGGTGTGTGAATGAGGGATTTTCTGGCGGGGAGAAAAAGAGAAATGAGATTTTGCAGATGGCTTTGTTAGAGCCTTGGGTGTCAATTTTGGATGAGACTGACTCGGGCCTTGACATTGACGCCTTAAGAGTTGTAGCTTCTGGAGTCAACAAGCTTCTAACTTCAGAGACTAGTATAGTTCTTATAACACATTATCAAAGACTTTTAGATTATATTATTCCAAGTTACGTTCATGTTATGAGGGATGGGCGCATTGTCAAAACAGGTTCTAAGGAGCTTGCTCTCGAATTGGAGAAAAATGGCTATTCTCTTTTTGATAATTTGAGC---------------ATGATTTTTTTCACATCGACACGA------------------AAAAATGCAATTTACATGGATTCTGGTCTAAGAGAACAACCAATTTTTAAAAATTCGGAGAATCAATTGTTTAAACATCTGAATCGTGCTGGAATTAGCTTTCTAAAAACAACTCCATTTCCTTTTCAACGCGAAGAATCTTATAAATTTGTTCCTTTAGACAGATTATTTGGCATGAATTTATTTACTGATAGCCAAAAAAATACA---------GTTCATTCACCGAAATTTTTTGCAGATAAAGAACAGATTGAAATTCATTTTTTAAACGGGTTTTGTTTAGAAAATTTTTCATCGACCAATCAGTCTTCTAAACATTTATATCTAGGATCATTCGAAGCATTGCCTAGTGAAAAAAAAAAATATTTATTAGACATATCGAATGAAAGTAGTGTAACTGGAGGTTTTTTCTCAGCTTTAAATACAGCGTGTTTAAGCCAAATATCAGTGCTTTTAATACCTGAAAACTATAATTGTGAAAAAGAAATCAATCTTTTTTTCCAACAAAATGATTATTGCTCTAAATTTTATTTAAACCAAAAATTAATAATAATAAGTGGAAGAAATTCTAATTCTAAAATTTCTCAATATCATTTTAGTTTTTCAAAATTAACTTATTTTGACAATACAAATGTTAATATAGTCCTTAAAGATTATTCGGTAATGAAATATTATGTTACAGCTAAAAATAATCAACTTTCATCTCAAATTTTTTCACTTTACGTAGATGTAAAAAAAAACGTATCTTTTGATCTTTCGATAGCGTCTTCGAATTCTTTTATTTCAAGAGTCAACGTAGGAATCGATATGAATGGAGTAAACTCAGATATCTGTATCAAAAGTATTTCTATTGTAAACGACGAAGGAATGACAGATTTTCACTCTAGAATAACGCATAATTATCCTCAATGCGTTTCTTCTCAGTTACACAAAAATTTAGTGGAAAAAAATGGTCATGGTATATTTTCAGGTAAAATCCAAGTCCACGGCACTGCCTTCAATAGCGAAGCTTGTCAATTGTGCAAATCTCTTTTATTGTCCAAAAAATCTAAGGTAGATATTATGCCAATTTTGGAAATTAACAACGATAACGTCAAATGCACACACGGATCAACGATTGCTGATTTAGATAAAAATCAAATCTTTTATCTTCAATCTAGAGGGATTTCTCTTGAAACATCGTATAAAATGCTAGTCAACAGTTTCATCAGAGACGTGATCGATAGCTTTCCCGATTTTTCTAAAAAAATTTTACTA------------------------------------------------------------------------------------------------------------------------------------------------------------------------------------------------------------------------------------------------------------------------------------------------------------------------------------------------------------------------------------------------------------------------------------------------------------------------------------------------------------------------------------------------------------------------------------------------------------------------------------------------------------------------------------------------------------------------------------------------------------------------------------------------------------------------------------------------------------------------------------------------------------------------------------------------------------------------------------------------------------------------------------------------------------------------------------------------------------------------------------------------------------------------------------------------------------------------------------------------------------------------------------------------------------------------------------------
>82654_Psp@SUF
ATGACTGCAACGGTTCAAAAGTTAGTCAATCAGCCATATAAATACGGTTTTGTGACCAAGGTTGAGTCGGATATCATTCCCCGTGGATTGAGTGAAGACGTGATCCGCACTATTTCGGCTAAGAAAAATGAGCCCGAATTTATGCTGGAGTTCCGTCTCAAGGCTTATCGCAAGTGGCTGACAATGACCGAACCAAGCTGGCCTAATGTCAAATATCCGAAGATTAACTATCAAGATATTATCTACTATTCTGCGCCCAAGGCTCAAGCTAAAAAGCAAAGTCTGGACGAAGTTGATCCAGCCATGTTGGAAACCTTCGAGAAGCTGGGTATCCCCTTGTCAGAGCAAAAGCGGCTCTCGAATGTGGCGGTGGATGCAGTATTTGACAGTGTTTCGATCGCCACTACCTTTAAAAAAGACCTGGCCAAGGTGGGTGTAGTGTTCTGCTCAATCTCCGAAGCAATGCATGAATATCCAGAGCTGATCGAAAAATATCTGGGCAGTGTGGTGCCGATCGGTGATAACTTTTTTGCTGCCCTCAACTCGGCGGTATTTAGTGATGGCTCTTTCTGCTACATTCCTAAAGGGGTGAAATGCCCAATGGACTTGTCCACCTATTTCCGGATTAATAACGGCGATTCGGGACAGTTTGAGCGCACTTTGATCGTGGCCGAAGAAGGTAGCTCGGTCAGCTATCTGGAAGGTTGCACCGCACCAATGTTTGACACCAATCAGCTCCATGCCGCAGTGGTGGAACTGGTGGCTTTGGATGATGCGGAAATTAAATATTCCACTGTTCAGAACTGGTACGCCGGTAATGAAGACGGCAAGGGTGGCATCTATAACTTTGTGACCAAGCGCGGTTTGTGTGCGGGTAAGAATTCTAAGATCTCCTGGACGCAGGTGGAAACAGGCTCAGCGATCACCTGGAAATATCCCAGTTGCGTGCTGGTGGGTGATAATTCCGTGGGTGAGTTTTACTCCGTGGCGCTAACCAATAACCATCAACAGGCTGACACGGGCACGAAAATGGTGCATGTGGGCAAAAACACCCGTAGCACGATCATCTCGAAGGGTATTTCAGCGGGGCAATCCAAGAATAGCTATCGTGGCCTGGTTAAGGTTGGTTCTAAAGCCAAAGGCGCTCGTAACTATTCCCAGTGTGATTCAATGCTAATTGGCGATCGCACCCAGGCCAATACCTTCCCCTACATTGAAGTGCAGAATAATACTGCCAAGGTGGAGCATGAAGCTTCGACCTCAAAAATTGGCGAGGAACAATTGTTCTATTTCCAACAGCGGGGCATTTCTATGGAAGATGCGGTCTCAATGATGATCAGCGGCTTTTGCAAGGATGTGTTTAATGAGTTGCCAATGGAGTTTGCGGTTGAGGCCGATAAGCTGCTGGCGCTCAAGCTGGAAGGCAGTGTTGGTATGATTGTCGAAAATAGCGAAGTAATCTTAGCGGTCGAAGACCTGACCGCCTCCGTTGATGGAGTAGAAATTCTCAAGGGCGTAAATTTGGAGATTAAGGCTGGTGAAGTCCATGCGATCATGGGTCAAAATGGCTCCGGCAAAAGCACCTTTTCAAAAGTTTTAGCCGGACACCCGCAATATGAAGTTACGGGCGGCAAGATTGCTTTCTTGGGACAAGATTTATTAGAACTAGAAGCCGAAGACAGAGCCAGAAGCGGTATTTTTCTTGCCTTTCAATATCCCCTCGAAATTCCTGGTGTCAGCAATGCCGATTTTCTGCGCACTTCCTACAACTCGCTCCAAAAGCATAAAGGCTTGCCAGAGCTGGATATTCTCGACTTCGATGACCTGGTGCAGGAAAGACTAGAAGTAGTAAAAATGAACCCGAGCTTTTTGAGTCGAAGCGTCAATGAGGGCTTTTCTGGCGGTGAGAAGAAGCGGAATGAAATTTTGCAAATGGCGATCTTAGATCCCAAATTGGCGATCCTGGATGAAACTGATTCTGGCCTGGATATTGATGCGCTCAAAATTGTGGCCAATGGCGTGAACCAACTATCTAGCCCCGATAATGCCAGCATTGTGATCACCCACTATCAGCGATTGCTTAACTACATCGTGCCCGACTATGTGCATATTATGTCGGCGGGTAAGATTGCGATCACTGGTGGCAAGGAACTGGCGGTGCAACTGGAAGAACGCGGCTATGACTGGATCACCGAGAAGGAGACGGCGGAGGTGGCT---AGCATAAGAGTATCCGAGTTAGGTGCGATGAATGGTGGCTCTAACCCTAACTTTGTGGATGGTATTGTCAACCAACGGTTTGATGTTAATCCGGAGGCGATCGCCTGGTTGCAATCGATTCGCCAGGAAGCCCAAACTTTGTTGGTGGATCAGGAGCTGCCCCACAAAAAGCAAGAGGAGTGGAAATACACTGATTTAAGTGCCGTATTAAAGCGTTCCTATGTGCTGCGCAAGCCCCAGTTGCTCGATGCCAAGTTGATTGCCGGGCAGATTGTGCCAGAGGCGGCACGCAGCCTGTTGGTGTTTGTGAATGGTGTATTTTCCCCGCAGTTGTCGGGGTTGATCGATCTACCGGAAGGGGTGATCGTGGGTAGTTTGGCTCAATTGCCAGAGAAAGTGCAACAAAGGCTAGCCGAGTTTTTGGCGGAGCTAACCGATGCGGATGATTTTTTTGCTAATCTCAACGCCGCTTGCCTCAGTGATGTGGCGATCGCCTATGTGCCTAAAAATGTGGTGATCGATCAACCAATCCAGTTTGTCTATGCAGTGACACCGCGATCGGCATCTGTGATTTCCCAACCCCGCTGTCTGGTGGTGGCCGAAACCGGTAGCAGTATGACCCTGGTGGAAACCTATGTAGGCGAACCGGATCGCAGTTATTTATCTAATTCGGTCGCAGAAATTATGGTGGGTGAAAATGCCGCCGTGAACCACACCAAAGTTCAGTGGGAAGGCCATGCCGCCTGCCACATTAGCACCACCGCGATCGCTCAGGAGCGTGATAGCCGCTATACTTGCAATGCGATTTCTACTGGTGCAAAAATTTCCCGCCACAATTTGCAGGTGCAGCAATGGGCAGGGCAAACGGAAACCCACCTCAATGGTCTGGCCTATATTGATGGCGATCGACTCACCGATACCCATTCCGCGATCGCCCATAACTATGCCCACGGCAGCAGCAATCAACTGCACAAATGTATTGTGGACGATCGGGCGCGGGCGATTTTCAACGGCAAGATCCAGGTGCGGCAGGCAGCCCAACAGACCGACTCCAGCCAGCTGAGCCGCAATTTGCTGCTTTCTGACAAGGCCAGGGTAGACACCAAACCGCAATTGGAGATCGTGGCCGACAATGTTAAATGTGCCCACGGTGCTACGGTGAGCCAACTTGACGCAGATGAGATTTTCTATCTCCAGAGTCGTGGCATTGATGCGGCCAGTGCGGCAAATATGCTTACCTTTGCGTTTGCGGCAGAAGTGATCCAACGCATCCCGATTCCCCGGTTGCGGCAGGCATTAGAAAAGTTTGTCCTCTCTAAAACCCGCGCTATGACTAGTATTCAAACCCTTACGATCGCCGATCGCACCAGAGCCGACTTCCCGATCCTGAATCAAGAAGTCAATGGCCAGCCGTTGATTTATTTCGACAATGCGGCCAGCTCCCAGAAACCGATCGCGGTGCTTGATGCTTGGCGCTATTACTATGAGCATGACAACGCCAATGTACATCGCGGCGCGCATACCCTCAGCGCCAGGGCGACCGATGCCTATGAACTAGCCAGGGAAAAAGTGGCTAAGTTTATTAATGCCCGGTCATCCCAGGAGATTGTCTATACCCGCAATGCCAGCGAGGCGATCAACCTGGTGGCCTATAGCTGGGGCATGGCTAATTTAAACAAAGGCGATGAAGTGATTCTGTCGGCAATGGAACACCATAGCAACCTGGTGCCCTGGCAAATGGTGGCACAAAAAACGGGTGCGGTGTTGCGGCATGTACAAATCACTGATTCCGGTGAGCTGGATCTAGAGCATTACAAAACGCTGCTGAGTGATAGGACAAAATTAGTCTCGATCGTCCATGTTTCCAATACGCTGGGCTGCATCAATCCGATCGCTGAGATCATCTCCCTAGCCCACGATCGCGGTATCAAAGTTTTGCTGGATGCCTGCCAGAGTGTGCCGCATATGCCGATCGATGTCCAGGCGATCGATTGTGATTGGCTGGTGGCTTCGGGGCATAAGATGTGTGCGCCGACGGGGATTGGTTTTTTATATGGCAAATTAGATTTACTGCGGGAGATGCCGCCGTTTCTAGGGGGTGGCGAGATGATCGCGGAGGTTTACTTAGATCATTCCACCTATGCGGATTTGCCCCACAAGTTTGAGGCGGGTACACCAGCAATCGGCGAGGCGATCGCCCTGGGTGCGGCGATCGATTATTTACAAAACATTGGCATGGACAAGATCTACGCCTATGAGCAGGAGTTGGCGGGCTACCTGTTGAAAAGAATGCTAGAAATCCCCGAAATTCAAATCTATGGCCCCCTC---------------GATCATCGTGCGGCGTTGGTGGCGTTTGCGCCGAAGGGTTTTCATGCTAATGATGTGGCGGAAATTCTGGATCAATCGGGCGTGGCGATCCGATCGGGGCATCACTGCACGCAGCCGTTGCATAGTCATTTTGGGATCACGGGGACGGCCAGGGCGAGTTTGTATTTTTATAATACGGTTGCGGAGATCGATGCGTTTATGGGGCATCTGCGGGAGGCGATCGCGTTTTTCAAAAATATTATGGGT
>436017_Olucimarinus@SUF
---------------------ATGCTCAATAAGCCCTACAAGTGGGGGTTCAGCACGGATGTCGACACGGAGACGATTCCCGCTGGATTGAACGAAGAAGTCGTGCGCATGATCTCTGCGAAAAAAGAAGAGCCCGAGTGGATGCTCGACTTTCGATTGAAGGCGTTCCGTAAGTGGTTGACGATGGAGGAGCCGGATTGGAGCGACAATCGCTATCCGCAAATCGACTACCAGGCGTCGTCGTATTACAGCGCGCCAAAGTCGATGGAGAAGAAGAAGAGCTTAGATGAGGTCGATCCGGAGTTATTGGCCACGTTCGACAAGCTCGGAATTCCACTGAACGAACAAAAGCGATTGACGAACGTCGCCGTGGACGCGGTGTTTGACTCCGTGTCCATCGGGACGACGTTCAAGGAAGATTTGCTCAAGGCTGGGGTGATCTTTTGCTCCATCTCAGAGGCGGTGCACGAGTACCCGGAATTAGTCAAGCAATATCTCGGATCGGTAGTGCCGGTGGCGGACAACTATTTCACCGCCCTGAACAGCGCGGTGTTTAGCGACGGCTCCTTTGTGTACATTCCCAAGGGCGTCGTATCGCCGATGGAACTGTCGACGTACTTCCGCATCAACGCCGAATCTTCGGGTCAATTCGAGCGCACGCTCATCGTTGCTGAAGACGACTCTTATGTGAGCTATTTGGAAGGCTGCACGGCCCCGGCGTATGACGAGAACCAGTTGCACGCCGCCGTCGTCGAGATTAGCGCGGGGAAAAACGCTGAAGTGAAGTATTCGACGGTCCAGAACTGGTACGCGGGTGATGAGGACGGAAAGGGTGGCATTTACAACTTTGTCACGAAGCGTGGCTTGTGCAAGGGGGACAACTCGAAGATTTCGTGGACTCAAGTCGAAACTGGCTCGTCCATCACGTGGAAGTACCCGTCCGTCGTGCTCGCGGGAGACAACTCGATTGGTGAGTTCTACTCAGTCGCTTTGACGAACAACGCACAGCAAGCGGACACTGGGACTAAGATGATTCACATCGGTAAAAACACGCGGAGTCGCATCGTGAGCAAGGGAATTAGCGCCGGTAAGAGTAAAAACGTATACAGAGGTTTGGTGCAAGTGGGTCCAAACGCCTCCGGCGCGCGCAACTACTCTCAATGCGATTCGATGCTCATCGGCGATAAGGCCGGTGCGAACACGTATCCATACATCCAAGTCAAAGAACCGAGCTCTCGCGTCGAGCACGAAGCGAGTACATCCAAGATTGGTGAGGATCAATTGTTCTACTTCCAGCAACGTGGCATCTCTCCGGAGGAAGCCGTCGGCGTCATCATCTCTGGCTTTTGCCGAGAAGTCTTCAACGAACTACCTTTAGAATTCGCGGCCGAAGTCAACCAGCTCATGAGTCTCAAACTCGAGGGATCGGTGGGC------------------------------------------------------------------------------------------------------------------------ATGGGCAAGAATGGCTCGGGGAAGAGCACGCTGACGAAAGTGCTGGTCGGACACCCGGCGTATGAAGTCACGAGTGGTAGCGCGACGTTCAAGGGCGAAGCGCTGTTCGAGATGGAACCCGAGGAACGCGCGCGAAGCGGGTTGTTTTTGTCGTTTCAGTCGCCCATCGAAGTCCCGGGGGTGTCGAACACCGATTTCCTGAGAATGATGTGCAACGAACGAAGAAAGGCGCGCGGGGAGGAGGAATTGGATCCTTTGGAGTTTTATGGATATCTCACGCCCAAGTTGGAGGCGTTGAACATGGATCCGAGCTTCTTGACGCGCAACGTCAACGAAGGGTTCTCCGGTGGCGAAAAGAAGCGAAACGAAATTTTGCAGTTGGCCGTGATGGAGAGCGAGATGAGCATTTTGGATGAGATTGATTCCGGTTTGGACGTCGATGCGTTGAGAGACGTGGCCAAGGCGGTGAACTTGTTGAGACAAGGCGACAAGGGCTTGCTCCTCATCACGCACTACCAGCGTCTTTTGGACGCCATTCACCCCAATTTCGTGCACATCATGCAAAAGGGGCAAATCGTGCAAACCGGGGGAGTCGAGATCGCGACGCAGCTCGAGGAGGGTGGTTTCGCGTCGCTCGCGCAG---------------------------------------------------------------------------------------------------------------------------------------------------------------------------------------CCGACGAACCGAGCGGAAGAGTATCGATTCACGGATTTCAGCGCGTTGACGACGGCGACGCTCGTGGGGCCGAAGGAGGGGGCGAGC---------GCGGACGCGAGCGCGACGCGCGTGGAGGATGCGTGCGCGACTGTCGTTTTGGTGGACGGCGTGTTGGATGCCACGCAGAGTGACTTTGAAGGCGCGGCGAAGGCTGGGATTAAAATCAGCGTCGGTGCGGCGGATGCGACGACTAAG------------------------CAGAGCGCGACGCGGGGTAACGTTTTCGCCGCCATCAACTCGGCGAGCGCGGCGGATGTCGTCGTCGTTCGCGTGCCCAAGGGCGTGAAGTGCGCGTCGCCGGTCCATATCGTGACGATGTCTACGGGTGGTGAAAACACGCGCGTTTCGGCGCCGCGAATCACCATCGTGGTGGAGGAAGAGGGCGAGTTGTGCGTCGTCGAAGATTTCGCGGGCGAGGGCGAAACCGAGTACTGGCAAAACGGCGTCTGCGAAATCGCCGTCGAAAAGGGAGCGTCGATGAAGCATGCGCTCATTCAGAACCACGGCCGCGGGGCCACGCACACGCGCACGACGCTCGTGACGCAGGCGGAAGATTCGAAGTACGAGGTGAATGAGATTTCCGTCGGCGGCAAGACGGCGCGTCATGATTTGAACATCAAGCAGCTCGGTCCGCGCACGGAAACCGTCCTCGGATGCTTCAACCTCGCTGGTTCGAATCAAACCTTAGACTTACACAGCAAGCTGCAGTTAGATCACGAAGAAGGTTCGAGCAATCAGGTGCACAAGTGCATCGTGAGCGCGAGCGGTAAAGGCGTCTTCGACGGCAACGTTCAGGTGAACCGCATGGCACAGCGCACGGACGCGCAGCAGCTTTCGCGTAACTTGTTACTCGTTCCTAAGGCGACGGTTAACGTCAAGCCGAATTTGCAAATCATAGCGGACGACGTGAAGTGCACGCACGGGTGCACCGTGAGCGATTTGGAAGAGGAGGAGTTGTTCTACATTCGCTCGCGAGGTTTGAGCGCGGAGACCGCCCGCTCGCTCTTGGTGAGCGGTTTCGGCGTCGACGTCATCAGCCGCTTACCGGGAAAAGATTTGCGCGATCGCGTGAACTCCATCGTTCGCACGTCGCTCGAGCGGATGACGATT------AGAGTTTTAGTTAGTTTAGAAACACGAGGAGACTTTCCGATTCTCGACCAAAAGACATCAGGCGCCCAGCTGGTGTATCTGGACAACGCGGCGACGTCCCAGAAGCCGAATCAAGTCGTCGACGCGCACATGTTTTACTACAAGGATTATAACTCCAATGTCCATCGAGGGGTGCACTATCTGAGCAGCAAGGCCACGGATGCGTACGAGTTGTCGCGGAGAAAGGTGGCGGCGTTTGTCAACGCGACGACGGATAGGGAAATCGTCTTCACGAGAAACGCGAGCGAGGCGATCAATCTGGTGGCCAACACGTGGGGGACCAAGCACATCAAAGCCGGTGACGAGATAATTTTGAGCGTTTTAGAGCACCACTCAAATATCGTCCCGTGGCAACTGCTCGCTGAGCGGACGGGGTGCGTGTTGAAATTCGTTGAATTGACGAAGGATCAGGAACTGGACATGGATCAGCTTCGCTCTTTGGTGAACGAAAAGACGAGGCTCATCACGACGGCGCACGTGAGTAATGTCACCGGTGGTGTGGCACCAGTGAAGGAAATTATCGATCTCGCTCGAGGCGTCGGCGCCAAGGTGCTTCTCGACGCGTGCCAAAGCTTGCCGCACATGAAGGTGGACGTGCAAGCGCTCGGTGCGGATTGGATCGTGGGTAGCTCGCACAAAATGTGCGGACCGACTGGTATCGGATTTTTGTGGGGTCGTATGGACGTCTTAGAGACCATGCCGCCGTGGATGGGAGGCGGCGAGATGATCGCCGACGTGTACCTCGAAAAGAGCACGTACGCCGAACCTCCGTCACGGTTCGAGGCTGGGACGCCCGCGATAGCTGAGGCCATTGCCTTGGGCGAGGCGTGCGACTACCTCACAAAAATAGGCATGGATAGAATCCACGACTACGAGATCGAGATCGGGACGTACCTGTACGAAAAGCTCTCCGCCGTCCCTGGAGTGACGATATACGGCCCTCCGCCCGCG---------CGCGGCCGAGCCTCGCTTTGCGCTTTCAACGTCGACGGCATTCACGCCAACGACCTTTGCACCTTACTAGACCAAGCGGGAATCGCGTGTCGCAGCGGTCACCACTGCACTCAGCCCCTCCACCGTTACCTCGACGTTCCCGGGAGCGCTCGCGCCAGCCTCTACTTTTACAACCTCCCGAGCGACGTCGACGCCTTCATCGACGCCTTGACATCCACAATCGCGTTCTTCGCCGAGTTTGAAGAA
>84588_Ssp@SUF
[truncated: 144,898 more chars]
