# Supplementary material for: Components of iron–Sulfur cluster assembly machineries are robust phylogenetic markers to trace the origin of mitochondria and plastids
Source: PLoS Biol. 2023 Nov 8;21(11):e3002374. doi: 10.1371/journal.pbio.3002374 (PMC10631705; doi:10.1371/journal.pbio.3002374)
Supplement: S1 Data — (ZIP) [file pbio.3002374.s017.zip › S1 Data/Concatenations/SUF/SUF_Cyano_Euka_nucleic/alignments/SufS1_Cyano_Euka_RT.fasta]

>1173022_Cepipsammum@AFZ11927.1
------------------------------------------------------------------------------------------------------------------------------------------------------------------------------------------------------------------------------------------------------------------------------------------------------------------------------------------------------------ATGACC------------------------------------------------------------------------------TTC------------------------------------------------------------------------------------------------------------------ACCCAAGAAAAAACCATTGCTGATCAAGTTCGTGCCGACTTCCCCATCTTGCACCAAGAAGTC---AACGGC---AAACCCTTAGTTTACCTAGATAATGCTGCCACATCTCAAAAACCCTTATTTGTCCTCAATAAAATACGGGACTACTACGAGCAATATAATTCTAATGTGCATCGTGGGGTACATACCTTAAGCGCAAAAGCTACAGACGCTTATGAAGGTTCACGAATAAAAATTTCCAAGTTTATTAATGCTGCTTCCCCACAAGAAATTGTCTTTGCGCGTAATGCTTCCGAAGCAATTAACTTAGTAGCTTATGCTTGGGGATTAACTAATTTGCAACGGGGGGATGAAGTTATCCTTACCGTCATGGAACACCATAGTAATTTAGTTCCCTGGCAACTTGTCGCCCAAAAAACAGGCGCAGTTTTAAAGTTTGTTGAATTGACAGCAGAT---GAAGAATTTGATCTCGAACAATTCAAGAGTTTAATTACAGAT---------AAA---ACCAAATTGGTTTCGGTTGTTCATGTTTCTAATACATTGGGTTGTATTAATCCAGTTAAAGAGATAAGTGCGATCGCGCATCAT---------TACGGTGCTAAAGTTTTAATTGATGCTTGCCAAAGTGCGCCACATTTACCCCTAGATGTCCAAGATATTGATTGCGATTGGTTAGTAGCATCTGGACATAAAATGTGTGGTCCTACGGGAATTGGTTTCTTGTATGGGAAATTAGAAATACTTCGTGCTATGCCTCCATTTATGGGTGGTGGTGAGATGATTGCCGATGTATTTTTGGATCATTCTACTTATGCAGATTTACCTCATAAATTTGAAGCAGGAACACCAGCAATTGCGGAAGCGATCGCACTTGGTGCAGCAGTAGATTATCTTACTAAT------ATAGGCATGGATAAAATTCACGCCTACGAAGATCAATTAACAGCTTATCTATTTGAGCAACTAGCAACA---ATT---CCTGAAATCAAAACTTACGGACCACAACCTAGC------------------------------AAAGGTAGAGCCGCGCTTGCATCATTTACTGCTGGA---GATGTCCATCCTCACGACTTATCAACAATATTAGATCAAGCT---GGTGTAGCGATTCGCGCAGGGCATCATTGTACACAACCATTACATCGTTATTTGAAAGCGCAGTCTACAGCAAGGGCGAGTTTGTATTTCTACAATACGCGAGAAGAAATTGATGTTTTCATTGCTTCTTTGAAAGAAGCAGTAGAGTTTTTTGGCAGTATCTTTGGG------------------------------------------------------------------------------------------------------------
>1618023_Aatlantica@KJH70607.1
------------------------------------------------------------------------------------------------------------------------------------------------------------------------------------------------------------------------------------------------------------------------------------------------------------------------------------------------------------ATGACT------------------------------------------------------------------------------GTT------------------------------------------------------------------------------------------------------------------ACTAAAGAAAGAACTCTTGCCGATTTAGTCCGCGCCGATTTCCCGATTCTACATCAAGAAGTC---AATGGC---AAACCTCTAGTCTATTTGGATAATGCGGCTACTTCTCAAAAGCCTTTATTGGTTCTCAATACTTTAAAAGACTACTACGAGCAATATAATTCCAACGTGCATAGAGGCGTGCACACTCTAAGTGCTAAGGCGACAGATGCTTACGAAGGTGCGCGAGATAAAGTTGCTGCTTTTATAAAGGCGGCTTCGCGTCAAGAAATTGTCTTTACTCGCAATGCAACTGAGGCAATTAATTTAGTTGCTTATAGTTGGGGTAATAGTAATTTAAAAGCTGGTGATGAGATCGTGTTGTCGGTGATGGAACACCACAGCAATCTTATTCCTTGGCAGTTGCTAGCGCAAAGAACTGGTGCTGTACTCAAGTTTGTGGAATTAACCGAAACA---GAAGAATTCGATCTCGAACAGTTCAAGTCTCTAGTTTCCGAG---------AAA---ACTAAGTTGGTTGCAGTTGTTCATGTTTCTAATACATTAGGTTGTATTAATCCGATTGCGGAAATTACGGCGATCGCGCATCAG---------TTTGGCGCTAAAGTATTACTGGATGCTTGCCAAAGTGTCCCCCATATGCCTATCGACGTGCAGAAATTAGACTGCGATTGGTTGGTAGCTTCTGGGCATAAAATGTGCGCTCCGACTGGAATTGGCTTTTTGTATGGCAAGTTAGATTTACTGCGCTCCATGCCTCCATTTTTGGGCGGTGGTGAGATGATTGCCGATGTATATCTAGATAGCGCTACCTATGCCGATTTACCGCATAAGTTTGAAGCCGGAACGCCAGCTATTGCAGAAGCGATCGCATTAGGGGCAGCGGTAGACTATCTTAGCAAT------ATCGGTATGGATAAAATCTATACTTACGAGGCTGAATTAACTGGTTATTTGTTCGAGCAATTAGGGCAA---ATT---CCTGAAATCCGCACTTATGGACCTTTACCCAAA------------------GTAGCAGGT---TTAGGTAGAGCGGCGCTGGCTTCTTTTACAGCAGGC---GATGTTCATCCTCACGACTTATCTACGATCTTGGATCAAGCT---GGGGTGGCGATTCGTGCGGGACATCATTGCACTCAACCTTTGCACCGCTACTTGAAGGCACAATCTACAGCTAGAGCTAGTTTATCTTTCTATAACACTCGCGAGGAAATTGATGTATTTATTACTGCTTTGCGGGAAGCTGTAGAGTTTTTTGGCAGTATCTTCGGT------------------------------------------------------------------------------------------------------------
>2107693_Csp@PSB33443.1
------------------------------------------------------------------------------------------------------------------------------------------------------------------------------------------------------------------------------------------------------------------------------------------------------------------------------------------------------------ATGACA------------------------------------------------------------------------------ATT------------------------------------------------------------------------------------------------------------------ACTAAAGAAAAAACTCTTGCTGATTTAGTCCGTGCTGACTTCCCAATTTTACACCAACAAGTT---AACGAA---CATCCTTTAGTGTATTTGGATAATGCGGCTACTTCGCAAAAGCCAATCCAAGTTTTAAATGCTTTACGAGACTATTACAAACAGTATAATTCTAATGTTCATCGAGGTGTACATACTCTTAGCGCCAAAGCTACCGATGCTTACGAAGGTTCCCGCGATAAAATTGCCGCTTTTATAAATGCAGCTTCTCGTCAAGAAATTGTTTTTACTCGTAATGCAACCGAAGCAATTAATTTAGTTGCTTATAGTTGGGGTACTAGCAATTTAAAGACTGGCGATGAGATTATTTTGTCGGTGATGGAACACCACAGTAATTTAATTCCTTGGCAATTGTTGGCGCAAAAAACTGGAGCGGTACTAAAGTTTGTTGAATTAAATGAAACT---GAAGAATTTAACTTAGAACAGTTTAAAACTCTAATTTCAGAT---------AAA---ACAAAATTAGTCTCCGTTGTTCATGTTTCTAATACTTTAGGCTGTATTAATCCCGTTCAAGAAATTATTGCGATCGCTCACAAG---------TACGGTGCTAAGGTATTGCTAGATGCTTGCCAAAGTGTCCCTCATATGCCTATAGACGTACAAAAGCTAGATTGTGATTGGCTAGTCGCTTCTGGTCATAAAATGTGCGCTCCTACAGGTATCGGCTTTTTGTATGGAAAGTTGAAATTGTTGCGCTCTATGCCCCCATTTTTGGGCGGTGGTGAGATGATTGCCGATGTATACTTAAACCATGCTACCTATGCAGATTTGCCACATAAATTTGAAGCAGGTACGCCAGCTATAGCAGAAGCGATCGCATTAGGGGCAGCAGTAGATTATCTTACTAAT------ATTGGTATGGATAAAATCTATACTTATGAAGCCGAATTAACCGGGTATTTATTTGAGCAACTAGCGCAA---ATT---CCCGAAATTCGTACTTATGGCCCTTTACCTAAA------------------GTAGCAGGT---TTTGGTAGAGCCGCCCTTGCTGCTTTTACGGCGGGA---GATGTGCATCCTCACGACTTATCTACCATGTTAGACCAAGCT---GGGGTGGCGATTCGTGCAGGACATCATTGCACGCAACCATTACATCGATATTTAAAAGCTCAATCCACCGCACGCGCTAGTTTATCTTTTTATAATACTCGTGCAGAAATTGATGTTTTTATTACAGCTTTGAAAGAAGCTGTAGAGTTTTTTGGGAGCATTTTT---------------------------------------------------------------------------------------------------------------
>1378066_Csp@PPS39801.1
------------------------------------------------------------------------------------------------------------------------------------------------------------------------------------------------------------------------------------------------------------------------------------------------------------------------------------------------------------ATGACA------------------------------------------------------------------------------CTC------------------------------------------------------------------------------------------------------------------ACTAGAGAAAAAACCCTCGCCGATCGCGTTCGTAACGACTTCCCCATCCTCCACCAAGAAGTC---AACGGC---AAGCCCCTAGTTTACCTAGACAACGCCGCGACATCGCAAAAACCACTCCTTGTCCTCAATACACTGCGCGACTACTACGAGCAGTACAATTCCAACGTGCATCGTGGCGTACATACCCTCAGCGCCAAAGCTACCGATGCTTACGAAGCCGCCCGCGATAAAGTCGCAGCTTTCGTCAACGCCGCTTCACGTCAAGAAATTGTCTTCACGCGCAACGCCTCAGAAGCAATTAACTTAGTCGCCTATAGTTGGGGA---AGCAGCCTACAGCCAGGAGACGAAATTATTCTCTCTGTCATGGAACACCACAGCAATTTAATTCCTTGGCAACTCCTCGCCCAACGCAGTGGTGCAGTACTTAAATTTGTTGAACTTACACCCGAC---GAAGAATTTGATTTAGAACACTTCAAATCGCTGCTTTCGGAT---------AAA---ACCAAACTCGTCGCGACAGTTCATGTCTCCAATACCCTAGGCTGTATCAATCCAGTCAAAGAAATTACAGCGATCGCGCACCAA---------CACGGTGCCAAAGTCTTGATTGATGCTTGCCAAAGTGTCCCGCATATGCCCATCGACGTGCAGCAAATTGACTGCGATTGGCTCGTTGCTTCTGGACATAAAATGTGCGCGCCGACAGGTATTGGATTTCTTTACGGAAAGTTAGAGCTACTCCGCTCAATGCCGCCGTTTTTAGGTGGTGGTGAAATGATTGCGGATGTCTATTTAGACCACGCTACTTACGCAGATCTACCACATAAGTTTGAGGCAGGAACTCCCGCAATTGCCGAAGCGATCGCCCTTGGTGCAGCAGTAGACTACCTCAGTGCG------ATTGGTATGGAAAACATCTATGCGTACGAAGCTGAATTAACAGCTTACTTGTGGGAACAACTCGGACAA---ATT---CCTGAAATTCGCACTTACGGTCCTAAACCCAAA------------------GTAGCAGGT---TTAGGTAGAGCGGCACTCGCTGCATTTACTGCGGGT---GATGTTCATCCTCACGATTTATCGACAATTTTAGACCAAGCT---GGTGTGGCAATTCGAGCCGGACACCATTGCACTCAACCACTACATCGGCATCTCAGCATTCAGTCTACTGCACGCGCCAGCTTATCTTTCTACAACACGCGTGAGGAAATTGATGTTTTTATTACTGCATTAAAAGAAGCTGTTGAATTCTTTGGTAGTATCTTTAGC------------------------------------------------------------------------------------------------------------
>1781255_Dsp@OEJ73506.1
------------------------------------------------------------------------------------------------------------------------------------------------------------------------------------------------------------------------------------------------------------------------------------------------------------------------------------------------------------ATGACT------------------------------------------------------------------------------CTG------------------------------------------------------------------------------------------------------------------GCACAAGAAAAAACCCTCGCCCAAAAAGTCCGCGCTGATTTTCCCATCCTCCATCAGGAGGTG---AATGGT---AAGCCCCTAGTTTACCTCGATAACGCCGCCACCTCCCAAAAACCCCTCGCAGTTCTCAATACACTGAGTACCTACTATGAAGGGTATAATTCCAACGTGCATCGCGGCGTCCATACCCTCAGCGCCAAAGCCACCGACGCCTATGAAGGGGCGCGCGATAAGGTAGCAGAGTTTGTAAACGCCCTATCGCGTCAAGAGATTGTCTTTACTCGCAACGCTAGTGAAGCCATCAACCTAGTCGCCTACAGTTGGGGAAATCAAAATATCCAAGCCGGAGATGAAATTATTCTCTCGGTAATGGAACACCACAGCAACCTGATTCCCTGGCAACTTCTGGCACAGCGTACCGGGGCGGTGCTAAAGTTTGTGGAACTGACGGAAACC---CAAGAATTTGACTTAGAACAGTTCAAAACCCTGCTTGGCGAT---------AAA---ACTAAGCTGGTGGCTGTCGTTCATGTTTCCAATACTCTAGGGTGCATTAACCCGGTTGAGGAAATTTGCCGCTTGGCGCATCAC---------CAGGGTGCAAAAGTCTTAATTGATGCCTGTCAAAGCATCCCGCACATGAAAGTAGATGTGCAAGCCATCGACTGCGACTGGTTAGTGGCTTCGGGGCATAAAATGTGCGCGCCGACAGGGATTGGCTTTTTATACGGTAAACTCGACCTATTACGGGCAATGCCTCCCTTTTTAGGCGGTGGCGAGATGATTGCGGATGTGTTTCTCGACCATTCCACCTACGCAGATTTGCCCCATAAGTTTGAAGCCGGGACACCTGCCATTGCTGAGGCGATCGCGATCGGTGCTGCTGTCGATTATCTCACAGAT------ATCGGCATGGACAAAATCCACGCCTACGAAGCCGAGCTAACCGCCTATCTGTTTGAACAGTTGCGCCAA---ATT---CCCGAACTCAAACTCTATGGTCCCCAACCGGAT------------------GAAAATGGT---GAAGGGAGAGCCGCATTAGCCTCATTTACCGCAGGC---GACGTACACCCCCACGACCTATCCACCATCTTAGATCAAGCC---GGAGTTGCCATCCGCGCTGGCCACCACTGCACCCAACCCCTACACCGTCACATCGGCGCGCAGTCTACTGCAAGAGCCAGTCTCTATTTCTACAACACCCGCGAGGAGATTGATATCTTTATCGCCTCTCTCAAAGAATCTGTAGAGTTCTTCGGCAGTATCTTCGGG------------------------------------------------------------------------------------------------------------
>2055792_Mbacterium@HAT15874.1
------------------------------------------------------------------------------------------------------------------------------------------------------------------------------------------------------------------------------------------------------------------------------------------------------------------------------------------------------------ATGACA------------------------------------------------------------------------------CTT------------------------------------------------------------------------------------------------------------------ATTCAAGAAAAAACATTAGCCTCAAAAGTGCGCGGTGACTTCCCAATTTTGAATGAAAAAGTC---AACGGT---AAACCCCTAGTTTATTTAGACAATGCAGCTACATCTCAAAAACCCCTAGCTGTCATCAACGCTTGGCGCGACTACTACGAAAAATACAATGCAAACGTCCATCGCGGAGCCCACACTCTCAGCGCACAAGCCACAGATGCTTATGAAGGTGCTAGAGATCAAGTTGCTGCTTTTATAAATGCGGCTTCGCGACAAGAAATTGTTTACACTCGTAATGCTACCGAAGCGATTAATTTAGTTGCTTACTCTTGGGGTTTGAAAAATCTGCAAGCAGGAGATGAAATCATCCTGTCAGTAATGGAACACCACAGCAATCTGGTGCCTTGGCAAATGATAGCTCAAAAAACGGGTGCGGTGCTGAAGTTTGTCGAGTTGACTGAGACT---CAAGAGTTTGATTTAGAGCAGTTCAAAACGCTGATTTCCGAT---------CAG---ACTAAATTAGTCTCAATCGTTCACGTTTCAAACACCTTGGGCTGCATCAATCCAGTCAAAGAAATCTGCGAAATTGCCCACACT---------TATGGCGCAAAAGTTTTAATTGATGCTTGCCAAAGCGTGCCACATATGGTAATAGATGTGCAGGCAATGGATTGCGATTGGCTAGTTGCTTCCGGGCACAAAATGTGCGCTCCCACTGGCATCGGTTTTCTGTATGGAAAGTTAGACTTGCTGAGAGAAATGCCTCCGTTTTTCGGCGGTGGCGAGATGATTGCTGACGTATTTTTAGAGCATTCAACTTATGCCGATTTGCCGCACAAATTTGAGGCCGGCACGCCTGCAATCGGAGAGGCGATCGCCCTTGGTGCCGCCGTCGATTATCTTACTAAC------ATTGGCATGGATCAGATTCACGCTTGCGAAGCAGAATTAACGGCTTATCTGTTTCAAAAACTGCGGCAA---ATT---CCAGAGATTAAAATCTATGGGCCGCAACCAGAC------------------AGCAACGGC---GAAGGAAGGGCGGCGCTAGCGGCATTTACAGCCGGA---GAAATTCACCCTCAAGACTTGTCTACGATGTTAGACCAAGAG---GGAGTCGCGATTCGTTCCGGGCATCACTGCACGCAACCTTTGCACCGCTATTTGAACGTTTCATCTACTGCCAGAGCGAGTTTGTATTTTTACAATACTCGCGAAGAGATTGATGTGTTTGTGAAAGCATTGAAAGAGACGATCGACTTTTTTGGTGCGATTATGGGG------------------------------------------------------------------------------------------------------------
>2107703_Fcyanobacteri@PSB59495.1
------------------------------------------------------------------------------------------------------------------------------------------------------------------------------------------------------------------------------------------------------------------------------------------------------------------------------------------------------------ATGACT------------------------------------------------------------------------------ATC------------------------------------------------------------------------------------------------------------------GCTCAAGAAAGAACCCTTGCCTCCAAAGTTCGCGCCGACTTTCCCATCCTGCATCAACAGGTG---CATGGA---CACCCGCTCGTTTACTTAGATAATGCCGCCTCTTCACAAAAGCCCAAAGCGGTTTTAGAGGCATTACAGCATTATTACCAAACCGATAATGCGAATGTGCATCGTGGTGTACATACCCTCAGTTCACGGGCAACCGATGCCTATGAAGGGGCACGGGATAAGGTAGCGGCATTCGTCAATGCGGCAACTCGTGAGCAAATCGTTTATACGCGCAATGCCAGCGAAGCAATTAATTTGGTGGCGTATTCCTGGGGAATGAATCAGCTTCAGCCCGGTGATGAAATCATGCTGTCGGTGATGGAGCACCACAGTAATTTAATTCCCTGGCAGTTTGTCGCCCAGCGTACCGGAGCCGTTCTCAAATTTGTCGAATTAACGGACACC---CAGGAATTTGATCTTGATCATTTTAGGTCGTTGATTTCAGAC---------AAA---ACGAAGCTGGTTTCCGTCGTTCATGTCTCGAATACCTTGGGATGTATTAATCCGATCGAAGAGATTACGCGGATCGCCCATCAG---------TATGGAGCCAGGGTGTTGATCGATGCCTGCCAGAGTGTGCCCCATATGCCGATCGACGTGCAGGCGATCGACTGTGACTGGTTGGTGGCTTCGGGGCATAAGATGTGTGCGCCCACAGGGATTGGCTTTCTGTACGGCAAGCTGGATTTGTTGCGATCGATGCCTCCTTTTTTGGGTGGTGGCGAAATGATTGCTGATGTGTTTTTAGATCATTCCACCTACGCCGATCTACCCCACAAGTTTGAAGCCGGAACGCCTGCCATTGCAGAGGCGATCGGGTTAGGGGCGGCGGTTGATTACTTGACTAAC------ATCGGCATGGACAAGATTCATGCCTATGAAGAGGAATTAACCCTTTATTTATTTGACCAACTGAATCAA---ATT---CCTGAAGTCAAAACCTACGGGCCACAGCCCAAT------------------GCAACCGCC---AGCAATCGAGCCGCACTCGCCTCCTTCACCACAGGA---GCGGTTCATCCCCACGACCTCTCCACTATTCTGGATCAGGCA---GGCATCGCCATCCGTGCGGGACACCACTGTACTCAGCCCTTGCATCGCTATCTGAATGCCCAATCCACTGCCAGAGCTAGCCTCTACTTTTACAATACCCGTGAAGAAATTGATGCATTCATCGTGTCATTGAAAGAGGCGATCGAGTTTTTCGGCAGCATTTTTGGG------------------------------------------------------------------------------------------------------------
>864702_Ocyanobacteri@EKQ68504.1
------------------------------------------------------------------------------------------------------------------------------------------------------------------------------------------------------------------------------------------------------------------------------------------------------------------------------------------------------------ATGACT------------------------------------------------------------------------------ATT------------------------------------------------------------------------------------------------------------------GCAACTGAAAAACCTCTTGCCTTCAAAGTTCGTGCCGATTTCCCAATCCTAAATCAGGAAATT---CATGGC---AAACCTTTGATATACCTGGACAACGCTGCCACATCCCAAAAGCCGATCTCCGTCCTGGAAGCCTTGACTCATTATTACGAGTACGACAATGCCAATGTTCATCGGGGGGTGCATACGCTGAGTAATCGGGCGACAGATGCGTATGAAGGAGCACGAGATAAGGTTGCAGATTTCATTAATGCAGCCTCTCGACAAGAGATTGTGTATACCCGTAATGCCAGTGAAGCCATTAATCTGGTGGCTTATGCATGGGGTATGAATACTCTGCAAACTGGAGACGAAATCATTCTGACTGTGATGGAACACCACAGCAATTTGATCCCCTGGCAGTTTGTAGCGCAGCGGACGGGAGCCGTTCTCAAGTTTGTGGAATTAACGGAAACG---GAAGAATTTGACTTTGACCATTTCAAATCTCTGTTGTCGGAC---------AAG---ACAAAGCTGGTTTCAGTGGTTCATGTATCGAATACGCTGGGCTGCATCAATCCAGTGAAGGAGATTTGTGCGGAGGCGCATCGT---------TATGGGGCAAAAGTATTGGTAGATGCTTGCCAGAGTGCGCCTCACATGCTACTGGATGTGCAAGAGATTGACTGTGATTGGCTAGTGGCATCGGGTCATAAGATGTGTGCCCCAACGGGAATTGGATTTTTGTATGGCAAGTTAGAGTTATTACGCTCAATGCCTCCCTTTTTGGGTGGTGGCGAAATGATTGCCGATGTGTTTCTGGATCATGCAACCTATGCAGATTTGCCTCACAAATTTGAGGCGGGGACTCCTGCGATTGCTGAAGCGATCGCCTTAGGAGCAGCAGTTGATTATTTGACGGCG------ATCGGGATGGAGACAATTCACCGCTACGAAGAAGAACTGACTGCCTACCTGTTTAAGCAACTGGAGCAG---GTA---CCGACCGTTCGTATTTATGGCCCCAAACCCGAT------------------GCTAATGGA---GGTGGACGAGCCGCACTGGCAGCGTTCACCGCAGGC---GATGTGCATCCCCACGATTTATCTACCATTTTGGATCAAGCA---GGAGTAGCAATTCGGGCGGGGCATCACTGTACTCAGCCATTACATCGTCATTTGAGGGTTCAGTCTACGGCTCGTGCCAGTCTCTATTTCTACAACACGCAAGAAGATATTGATAGCTTCATTGCTGCCCTAAAAGAAGCCGTTGATTTCTTTGGCAGCATTTTTGGT------------------------------------------------------------------------------------------------------------
>1296344_Mglauca@PSB01779.1| RT_shifts_1_contigs
------------------------------------------------------------------------------------------------------------------------------------------------------------------------------------------------------------------------------------------------------------------------------------------------------------------------------------------------------------------------------------------------------------------------------------------------------------------------------------------------------------------------------------------------------------------------------------------------------------------------------------------------------------------------------------------------------------------------------------GATAATTCTAACGTGCATCGAGGGGTTCACACCCTAAGCGGTAGAGCGACTGATGCCTACGAAGGTGCTAGGGTGAAGGTGGCTAATTTTGTTCAGGCTGCTTCTCATCAAGAAATTGTCTTTACCCGCAATGCTTCGGAAGCAATTAACTTAGTTGCATATTCCTGGGGTTTAGCTAATCTCCAGCAGGGAGATGAAGTGATTCTCTCGGTGATGGAACACCATAGCAATCTAGTTCCTTGGCAAATTATCGCGCAAAAAACGGGTGCGGTGCTAAAGTTTGTGGAACTGACACCAGAG---GAAAGTTTCGATTTAGAACAGTATAAAGGGTTGGTGAGCGAT---------CGC---ACTAAACTAGTATCGGTGGTTCATGTTTCTAATACCCTCGGTTGCATCAATCCAGTTACAGAAATCTGCCAGATTGCCCACAAA---------TACGGCGCTAAAGTCTTAATCGATGCTTGTCAAAGCGTACCTCATTTACCCCTCAATGTTCGAGAGATTGACTGCGATTGGTTAGTGGCTTCTGGACATAAAATGTGCGCGCCGACGGGAATAGGCTTTTTATATGGCAAACTAGATTTATTGCGATCGATGCCGCCATTTTTAGGTGGTGGTGAGATGATTGCCGATGTGTTTCTAGAACGTTCTACCTACGCAGATCTTCCCCACAAGTTTGAAGCTGGAACTCCTGCGATCGCTGAAGCTGTCGGTTTAGGTGCAGCTATAGATTATCTTAGTAAT------ATTGGTATGGAGCGGATTCATGACTACGAAACTGAATTAAGTACTTATCTGTACCAAAAACTGCAAGAA---ATT---CCCCAAGTTAGAGTCTATGGACCAAATATAACT------------------------------CAAGGAAGGGCTGCTTTAGCTGCTTTTACCGCAGGA---GATGTCCATCCTCACGATTTATCTACCATTTTAGACCAAGCT---GGGATCGCCATTCGCGCTGGTCATCACTGTACTCAACCCTTACACAGATATCTTAAAGCCCAATCAACCGCACGGGCGAGTTTATATTTCTATAACACCCGCGAGGAAATTGATGTGTTTATCGCAGCTTTACGAGAGGCGATCGACTTCTTTGGTAGTATCTTTGGT------------------------------------------------------------------------------------------------------------
>47254_Lsp@PZV13215.1
------------------------------------------------------------------------------------------------------------------------------------------------------------------------------------------------------------------------------------------------------------------------------------------------------------------------------------------------------------ATGACC------------------------------------------------------------------------------TTC------------------------------------------------------------------------------------------------------------------ACCCAAGCTAAATCCCTTGCTGCCACAGTCCGCGCTGATTTCCCCGTTCTCAATCAAGTAGTG---AACGGC---AAACCGTTGGTCTATCTCGACAATGCCGCCACCTCCCAAAAGCCGATCGCGGTCTTGGATGCCCTACGGTATTACTACGAACACGACAACGCCAACGTGCATCGAGGCGCGCATACCCTCAGTTCTCGCGCGACGGATGCTTATGAGGGCGCACGGGACAAGATTGCCGCCTTTATTCACGCCGCTTCCCGCAATGAAATTATTTACACCCGCAACGCCAGCGAAGCGATAAACCTGGTTGCCTATAGCTGGGGCATGAACCACTTGCAGCCTGGAGACGAGATTATCTTAACGGTGATGGAACACCACAGCAATCTGGTGCCCTGGCAATTTGTGGCGCAGAGAACGGGCGCAGTGTTGAAGTTTGTGCAGTTAACCGATACG---CAAGAATTTGACTTTGAACAGTTCAAATCACTGCTGTCGGAC---------AAA---ACGAAGCTCGTATCGGTGGTGCATGTTTCTAATACTCTGGGCTGCATTAATCCAGTCAAGGAAATCTGTGCGGAGGCTCATCGC---------TATGGGGCAAAAGTATTGCTAGATGCCTGCCAGAGTGCGCCCCATTTGCCGCTAGATGTCCAGGATATCGATTGCGATTGGCTGGTGGCTTCCGGGCATAAAATGTGTGCGCCGACGGGGATTGGCTTCCTCTATGGCAAACTTGATCTGCTGAATGCCATGCCTCCGTTTATGGGCGGCGGTGAGATGATTGCCGATGTGTTTTTTGATCACTCCACTTACGCCGAACTGCCCCACAAGTTTGAAGCGGGAACGCCTGCGATCGCAGAAGCAATTGCCCTCGGTGCTGCGATCGACTACCTGAGCGCG------ATCGGGATGAATAAAATTCACGCCTATGAGGAAGAACTCACCGCTTACCTATTTCAACAGCTTAAGCAG---ATT---CCCAACCTGCGAACCTTGGGACCCAAACCCAAG------------------ACAGACGGC---AGCGGACGGGCAGCGCTAGCAGCCTTTACTGTGGGC---GATATTCACGCAAATGATCTGTCAACCTTGCTCGATCAAGCC---GGGGTCGCTATTCGGTCTGGACATCACTGCACCCAACCTCTACATCGCCTTTTGAATATTTCCTCCAGCGCTCGTGCCAGCCTCTACTTCTATAACACTCGCGCTGAAATCGATGTTTTTATCGCCGAACTAAGGGAAACCGTGGATTTTTTCAACGGCGTTTTTGAGGATAATGAATCTGTTCCA------------------------------------------------------------------------------------TTTGAG
>1880991_Ocyanobacteri@OCQ91732.1
------------------------------------------------------------------------------------------------------------------------------------------------------------------------------------------------------------------------------------------------------------------------------------------------------------------------------------------------------------ATGACT------------------------------------------------------------------------------ATT------------------------------------------------------------------------------------------------------------------ACTCAAGCAAGAACCTTAGCCTCTAAAGTTCGTCCAGATTTCCCAATTTTAGACCAGCAAGTT---AACGGC---CAACCCCTTGTTTATTTAGATAATGCAGCTACTTCTCAAAAGCCTTTAGTTGTCCTCAATGTTTTGCGAGATTACTATCAACAAGATAATTCTAATGTCCATCGGGGTGCTCATACGCTTAGTGGTAGAGCTACTGATGCCTATGAAGCAGCGCGAGATAAGATTGCAGCTTTTATCAATGCGGCTTCTCGACAAGAAATTATCTATACTCGTAATGCGAGTGAAGCGATTAATTTAGTTGCCTATTCTTGGGGATTTAGTAACCTGCAACCAGGTGATGAAATTATCCTTTCAGTAATGGAACATCATAGCAATATTGTCCCTTGGCAATTTGTGGCAAAAAGGACTGGTGCGGTGCTAAAGTTTGTGGAATTAACTGATACT---CAAGAATTTGATTTAGAACTGTTTAAAACTTTAGTTTCGGAT---------CGA---ACTAAGTTGGTTTCTGTTGTTCATGTTTCTAATGCTTTAGGCTGTATTAATCCGGTGAAAGAAATTTGCGAAATTGCTCACCAT---------TACGGGGCAAAAGTTTTAATTGATGGTTGCCAAAGTTTACCGCATTTGAAGGTAGATGTGCAGTCGATAGATTGTGATTGGCTAGTAGCTTCTGGTCATAAAATGTGCGCTCCTACTGGCATTGGTTTTCTGTATGGTAAGTTAGATTTACTGCGATCGATGCCTCCATTTATGGGTGGTGGTGAGATGATTGCTGATGTATTTCTTGACCATTCTACTTATGCTGATTTACCGCACAAATTTGAGGCGGGTACTCCGGCAATTGGAGAAGCGATCGCTTTGGGTGCAGCAATAGATTATTTAAGTAAT------ATAGGTCTGGATAAAATTCATGCCTATGAAGCAGAATTAACCGCTTATCTCTTCCGAAAATTGCGCGAA---ATT---CCTGATATTAAGCTGTATGGACCAAAGCCTGAT------------------ATTAATGGT---GAAGGGAGAGCCGCTTTAGCCGCTTTTAATGTTAAA---GATTTGCATCCTAATGACTTATCTGAAATGTTAGATCAAGCG---GGGGTTGCTATTCGCTCTGGTAATCATTGTACTCAGCCTTTGCACCGTTATTTATGTATTACAGCTAGTGCGCGGGCGAGTTTGTATTTTTACAATACTTGTGAGGAAATTGATGTATTTATTGCGGCTTTGAAGGATGCGATCGCATTTTTTGGGAGTAATATC---------------------------------------------------------------------------------------------------------------
>1973482_Rcurvata@BAZ89915.1
------------------------------------------------------------------------------------------------------------------------------------------------------------------------------------------------------------------------------------------------------------------------------------------------------------------------------------------------------------ATGACA------------------------------------------------------------------------------TTC------------------------------------------------------------------------------------------------------------------ACATCAACTAAAACCCTAGCAGATCAGGTTCGTCCAGACTTTCCCATTCTTAAACAAAAAGTT---CATGAT---AAACCCCTAGTTTATCTCGATAATGCAGCCACTTCTCAAAAACCAACCTTAGTATTGAACACTTGGCGGAATTACTACGAAGAGTATAACTCCAACGTGCATAGGGGTGCGCATTTTTTAAGTGGAAAAGCTACGGATGCTTATGAAGCAGTAAGAGATAAAGTGGTTAATTTTATCCAAGCAAAATCCCGTCAGGAGATAGTTTTTACCCGCAATGCTAGTGAAGCCATTAATCTAGTGGCTTACAGTTGGGGAATGAACAATTTACAACCAGGAGATGAGATTATCCTCTCTGTAATGGAACACCATAGTAATATTGTCCCCTGGCAATTTGTGGCTCAAAAAACCGGAGCAGTCCTGAAATTTGTAGAATTGACACCTGCA---CAAACCCTAGATTTAGACCAGTTTAATAACCTAATTTGTGAA---------AAA---ACTAAACTGGTATCTATTGTGCATATTTCTAATACATTAGGTTGCATTAATCCAGTCCAAGAAATAGCTAAAATTGCCCATAGA---------TATGGAGCAAAATTCCTACTAGATGGATGCCAAAGTGTTCCTCACACCCCCATCAACGTCCAAGACATTGACTGTGATTGGTTAGTTGCATCTGGACACAAAATGTTAGCTCCCACCGGTATTGGCTTCCTATACGGTAAATTGGAATTACTAGAATCCATGCCACCATTTTTGGGGGGTGGAGAAATGATTGCAGAAGTATATTTAGACCATTCTACCTATGCGGAACTCCCCCACAAGCTTGAAGCTGGTACACCTGCTATTGGGGAGGCCATAGCTTTGGGTGCAGCAATAGACTATTTAACTAAT------ATAGGGATGGATAAAATCCATGCTTATGAAGCAGAATTAACTAGCTATTTATTTGAGCAACTAGCACAA---ATA---CCCCAACTAACAATCTATGGACCAAAGCCAGAT------------------ATTCATGGT---GAAGGCAGAGCCGCTTTAGCGTCTTTTACTGCCAAA---GGTGTTCACGCTAATGATTTAGCCACGTTACTAGACCAAGAG---GGTATAGCTATACGTTCTGGTCATCATTGTACACAACCATTACACCGTTATCTAGACTTGGCAGGGACTGCACGGGTAAGTTTATCTTTTTATAATACCAGGGAAGAGATAGACGTGTTTGTTAACGCTTTGAGAGAAACATTGAATTTTTTTGCCAGTGTTTTTAGTGAG---------------------------------------------------------------------------------------------------------
>1752063_Fsp@BAU08218.1
------------------------------------------------------------------------------------------------------------------------------------------------------------------------------------------------------------------------------------------------------------------------------------------------------------------------------------------------------------ATGACT------------------------------------------------------------------------------TTT------------------------------------------------------------------------------------------------------------------ACCCAAGAAAGAACCCTTGCTGATAAAGTCCGTCTTGACTTCCCGATTTTACACCAGGAAGTC---AATGGC---AAACCTTTAGTGTACTTTGACAACGCTGCGACATCCCAAAAACCTCTGTTCGTACTCGATACTCTCCGAGACTACTACGAGCAGTACAATGCTAATGTCCATCGTGGCGTACATACCCTCAGTGCTAAAGCTACAGAAGCTTACGAAGCAGCTAGAGATAAAGTTACTGCGTTCGTCAATGCTGCATCACGTCAGGAAATTGTTTTTACCCGCAATGCAACTGAGGCGATCAATTTGGTTGCTTACAGTTGGGGAATGAATAATTTGCAGCCAGGAGACGAGATTATTCTGTCGGTGATGGAACACCACAGTAATATTGTTCCTTGGCAGTTTGTTGCCGCTAAAACGGGTGCAGTACTGAAGTTTGTAGAATTGACACCAGAA---GAAACATTGGATTTGGAACATTTCCAAAAGCTGCTTTCGGAT---------AAA---ACAAAATTGGTGTCGGTGGTACATGTTTCTAATACTTTGGGTTGCATTAACCCAGTGGCAGAAATTTGCACCCTCGCACATAAA---------TATGGAGCCAAAGTATTAATTGATGCTTGCCAAAGTGTCCCCCACATGCCCGTTGATGTGCAGCAAATTGGCTGCGACTGGTTAGTGGCTTCTGGGCATAAAATGTGCGCTCCCACTGGTATTGGTATTTTGTATGGCAAGCTGGAATTACTGCAAGCTATGCCGCCATTTTTAGGTGGTGGTGAGATGATTGCGGAGGTGTTTTTAGACCATTCTACCTACGCAGATTTACCACATAAATTTGAAGCTGGTACACCTGCCATTGGCGAAGCGATCGCCCTTGGTGCAGCAGTAGACTATCTTACTAAA------ATAGGCATGGACAAAATCCACACCTACGAAGCAGAATTAACTGCTTACCTATTCCAGCAATTAGAAAAA---ATA---CCCCAAATCAGAATATACGGGCCCAAACCAAAT------------------ACTCAAGGT---GAAGGTAGAGCTGCTTTAGCTGCATTCACCGCCGCC---GAAGTTCATGCTAATGACTTATCAACATTATTAGATACAGAA---GGGATTGCCATCCGTTCTGGACACCATTGTACCCAACCGTTACACCGCTATCTCAAAATTCCTGCCACCGCACGCGCCAGTCTCTCTTTCTACAACACCCGTGAGGAAATTGATGTATTCATCAAAGCCTTGAAAGAAACAATTGACTTTTTTGGCGGCTTGTTTGGTGATGAA------------------------------------------------------------------------------------------------------
>52271_Asp@LUHI01000068.1_53
------------------------------------------------------------------------------------------------------------------------------------------------------------------------------------------------------------------------------------------------------------------------------------------------------------------------------------------------------------ATGACT------------------------------------------------------------------------------TAC------------------------------------------------------------------------------------------------------------------ACTCCTACAAGAACCCTTGCTGATAAAGTCCGTGCTGACTTCCCGATATTGCATCAGGAAATC---AATGAT---AAACCCTTGGTTTATTTAGATAATGCGGCGACATCACAAAAACCCTTATTTGTATTAAATGCTCTGCGCGATTACTACGAGCAATATAATGCTAACGTACATCGGGGAGCGCATACCCTCAGTGCTAAAGCCACCGACGCTTATGAAGGCGCACGGGATAAAGTCGCTAAATTTATCAATGCTGCATCCCGTCAAGAAATTGTTTTTACCCGCGACGCTAGCGAAGCCATTAACCTCGTCGCTTATAGCTGGGGAATGAACAATTTAAAAGCTGGGGATGAGATTATTTTGTCGGTGATGGAACACCACAGTAATATTGTTCCTTGGCAATTTGTGGCACAAAAAACAGGTGCAGTTCTCAAGTTTGTGGAATTGACACCAGAA---GAAACTTTTGACTTGGAACAGTTTAAACAACTGATTTCCGAA---------AAA---ACTAAATTAGTCTCTATAGTTCATGTTTCTAACACACTGGGTTGTATTAATCCAGTGGCAGAGATTGCGAAAATTGCTCACAGA---------TACGGCGCGAAATTCTTAGTTGATGCTTGTCAAAGTGTTCCCCATACACCTGTAGATGTCCAGCAAATTGGCTGTGACTGGTTAGTAGCATCTGGGCATAAAATGTGCGCTCCGACTGGTATCGGCTTTTTGTATGGTAAGTTGGAATTACTAGAGGGAATGCCACCATTTTTAGGCGGTGGTGAAATGATTGCGGAGGTGTATTTAGACCATTCTACCTATGCAGAATTGCCGCATAAATTTGAAGCTGGTACACCTGCAATTGGGGAAGCGATCGCCCTCGGTGCAGCAGTAGATTATCTTACTAAT------ATAGGTATGGATAAAATCCACGCCTACGAAGCAGAATTAACCGCTTATTTGTTCCAACAATTAGCACAA---ATT---CCCCAAGTCAGAATCTACGGGCCTAAACCCGAT------------------GCCAAAGGA---GAAGGTAGAGCCGCTTTAGCAGCATTTACCGTTGCA---GGTATCCACGCCAACGACTTATCTACATTATTAGATCAAGAA---GGCGTAGCTATTCGCTCTGGACACCACTGCACACAACCATTACACCGCCACTTAGGTTTACCAGGCACCGCACGCGCTAGCCTATCTTTCTACAACACCCGCGAGGAAATTGATGTCTTCATCAAAGCACTCAAGGAAACCATTGACTTTTTTGCTGGTATCTTCGGT------------------------------------------------------------------------------------------------------------
>551115_Nazollae@ADI63227.1
------------------------------------------------------------------------------------------------------------------------------------------------------------------------------------------------------------------------------------------------------------------------------------------------------------------------------------------------------------ATGACA------------------------------------------------------------------------------TTC------------------------------------------------------------------------------------------------------------------ACTTCTACCAAAACACTAGGTGATAAGGTTCGCAAAGACTTCCCCATTTTACATCAGGAAGTT---CACGGT---AAGCCTTTGGTTTATCTTGATAATGCAGCTACTTCCCAAAAGCCTTTAGCTGTATTAAATGCTTGGCGCGATTATTACGAACAATATAATTCTAATGTCCACCGTGGCGCACATTTTTTGAGTGCAAAAGCCACTGATGCTTATGAAGCAGCACGGGATAAAGTTGCTAATTTTATTAATGCGAAATCACGTCAAGACATTGTTTATACGCGGAACGCTAGTGAGGCTATTAACCTAGTAGCTTACAGTTGGGGAATGAAAAATTTACAACCGGGAGATGAAATTATTCTCTCAGTGATGGAACACCATAGTAATATTGTTCCTTGGCAATTTGTTGCCCAAAAAACAGGCGCAGTCTTAAAATTTGTTGAATTGACACCAGAA---GAAACTTTCGATTTGGAACAGTTTAAAAAACTGATTTCTGAA---------AAA---ACAAAACTGGTGTCAGTGGTTCATATTTCTAACACTTTGGGTTGTATCAATCCAGTTAAAGAGATAGCTGAAATTGCTCACAGA---------TACGATGCGAAATTCTTAATGGATGCTTGCCAAAGTGTCCCTCATATGCCTATTGATGTCCAAGAAATTAACTGTGATTGGTTGGTAGCTTCTGGCCATAAAATGTGCGCTCCAACTGGTATCGGCTTTTTGTATGGTAAGTTGGAATTATTAGAAGCAATGCCACCATTTTTCGGTGGTGGTGAAATGATTGCTGAGGTATATTTAGACCATTCTACCTATGCAGATTTACCCCATAAATTCGAAGCTGGTACACCTGCTATTGGGGAAGCAATCGCACTGGGTGCAGCCATAGATTATCTTACTCATATAGGAATAGGTATGGATAAAATCCATGCTTATGAAGCCGAATTAACAGCTTATTTGTTCGAGCAATTAGAACAA---ATA---CCCCAAATTAGAATCTATGGACCAAAACCTAAT------------------GCTCAAGGG---GAAGGTAGATCCGCATTAGCAGCATTTACAGCAGAA---GGTGTCCATGCCAATGATTTAGCAACATTGTTAGATCAAGAA---GGTGTAGCCATACGTTCTGGACATCATTGTACACAACCATTACACCGTTATTTAGGTTTAGCGGGAACAGCACGAGCGAGTTTATCTTTTTACAATACTAGTCAGGAAATTGATGTTTTCATCAAGGCTTTGAAGGAGACGCTGGACTTTTTTGCTAGTGTATTCGGTGAG---------------------------------------------------------------------------------------------------------
>46234_Asp@AFW95763.1
------------------------------------------------------------------------------------------------------------------------------------------------------------------------------------------------------------------------------------------------------------------------------------------------------------------------------------------------------------ATGGTC------------------------------------------------------------------------------ATC------------------------------------------------------------------------------------------------------------------ACTTCTACCAAATCTCTCGCTGATAAAGTTCGTTCTGACTTCCCCATTTTACATCAGGAAGTC---CACGGT---AAACCCCTGGTTTATCTCGATAATGCAGCTACTTCTCAAAAGCCTTTATTCGTATTAAATGCTTGGCGTGATTATTACGAACAATATAATTCAAATGTCCATCGTGGCGCACATTTTCTCAGCGGAAAAGCTACTGATGCTTATGAGGGTGCGCGTGATAAAATCGCTAAATTTATTAATGCCAAATCACGCCAAGAAATTGTGTACACCCGCAACGCAACTGAGGCTATTAACCTAGTCGCTTACAGTTGGGGAATGAACAATTTACAGCCAGGAGATGAAATTATTCTCTCGGTCATGGAACACCATAGTAATATCGTTCCCTGGCAATTTGTCGCTCAAAAAACGGGTGCAATATTGAAGTTTGTGGAGTTGACGACCGAA---GAAACTTTTGATTTAGAGCAGTTTAAAAACCTGATTTCTGAA---------AAA---ACAAAACTGGTGTCTATTCTGCATATTTCTAATACTTTGGGTTGCATAAATCCAGCTAAAGAAATAGCCGAAATTGCTCATAAA---------TACGGTGCGAAGTTCTTACTTGATGCTTGTCAAAGTGTCCCCCATACTCCTATTGATGTTCAAGAACTAGACTGTGATTGGTTGGTAGCTTCTGGACATAAGATGTGCGCTCCCACTGGCATTGGCTTTTTGTATGGTAAGTTGGAATTACTAGAAGCAATGCCGCCATTTTTCGGTGGTGGTGAGATGATTGCAGAGGTATTTTTAGACCATTCCACCTATGCAGAATTACCCCATAAATTTGAAGCTGGTACTCCGGCTATTGGGGAAGCGATCGCCCTTGGTGCAGCGATAGATTATCTTACTAAT------ATTGGTATGGATAAAATCCATGCTTATGAAGCGGAATTAACGGCTTATTTATTCGCGCAATTAGGGCAA---ATA---CCCCAAATTAGAATCCACGGACCGAAACCCAAT------------------GCTGAAGGG---GAAGGGAGAGCCGCATTAGCAGCTTTTACGGCAGAA---GGTGTTCACGCTAATGATTTAGCAACTTTGTTAGATCAAGAA---GGTGTGGCAATTCGTTCTGGACATCATTGTACTCAACCATTACACCGTCATCTAGGTTTAGCAGGAACTGCACGGGCCAGTTTATCTTTTTACAATACCCGTGAGGAAATTGATGTTTTCATCAAAGCTTTGAAGGAGACTTTGGACTTTTTTGCTGGAGTGTTTGCTGAG---------------------------------------------------------------------------------------------------------
>203124_Terythraeum@ABG53350.1
------------------------------------------------------------------------------------------------------------------------------------------------------------------------------------------------------------------------------------------------------------------------------------------------------------------------------------------------------------ATGACT------------------------------------------------------------------------------ATT------------------------------------------------------------------------------------------------------------------ATTCAAGAAAGAACTTTGGCAGAAAAATTACGTGCAGATTTTCCAATTTTAAATCAGGAAATA---AATGGT---GAACCACTTATTTATTTAGATAATGCTGCTACTTCCCAAAAACCATTAGCAGTTATCAACGCTTGGCAAGAATATTACCTCAAATATAATTCTAATGTGCATCGGGGTATTCATACTTTAAGCTCGAAGGCAACAGATGCTTATGAAGGGGCAAGAGATAAAGTGGCTGCTTTGATTAATGCGGCATCTCGGAATGAAATTATTTATACTCGAAATGCTAGCGAAGCAGTTAATTTGGTTGCTTATTCTTGGGGTTTAAATAATCTTAAATCAGGAGATGAAATAATTGTCTCTGTGATGGAACATCATAGTAATTTTGTTCCCTGGCAAATGGTTGCTCAAAAAACTGGATCAGTTTTAAAATTTGTTGAGTTGAATGAAACT---GAAGAACTTAATTTAGAACAATATAAAGCTCTAATTTCAGAC---------AAA---ACAAAGTTAGTTGCATTAGCTCATGTTTCTAATGTTTTAGGTTGTATTAATCCAATTCAAGAAATTTGTTCAATTGCTCATAAA---------AATGGAGCTAAAGTATTAATAGATGCTTGCCAAAGTGTACCTCATTGTGTGGTAGATGTGCAGTCAATAGATTGTGATTGGTTAGTAGCTTCCGGCCATAAAATGTGCGCTCCTACTGGTATTGGTTTTTTGTATGGTAAGTTGGAATTACTAAAAGAAATGCCACCATTTTTAGGAGGGGGTGAAATGATTTCTGAGGTGTTTCTTGATCATTATACTTATGCAGAATTACCTCATAAATTTGAAGCAGGAACCCCAGCGATAGGAGAGGCGATCGCTCTTGGTGCAGCAGTAGATTATCTCACAAAT------ATAGGTATGGAAAAAATTCATAATTATGAAGTAGAATTAACTACCTATTTATTTAATAAATTACGTCAA---ATT---CCTCAAATTACTATTTACGGACCTCAACCAAAT------------------ACCTATGGA---GAAGGTAGAGGGACATTAGTATCTTTTACAGTAGAA---AATATTCATCCTAACGATTTATCAACAATGTTAGATGAAGCA---GGGATAGCAATTCGTTCTGGTCATCATTGTGCTCAACCTTTGCATCAATATTTAAAGGTTTCATCCACAGCAAGAGCAAGTTTATCTTTTTATAATACTCGTGATGATATTGATATTTTTGTTGATGCTTTGAAAGATACAATCAATTTTTTTGCTGATATTATGGGT------------------------------------------------------------------------------------------------------------
>1671698_Hsp@OZH56020.1
------------------------------------------------------------------------------------------------------------------------------------------------------------------------------------------------------------------------------------------------------------------------------------------------------------------------------------------------------------ATGACT------------------------------------------------------------------------------ATT------------------------------------------------------------------------------------------------------------------ATTCAAGACAGAACTTTGGCAGATAAAGTACGAGCAGATTTTCCGATTTTAAATCAGGAAATA---AATGGT---AAACCACTGGTTTATTTAGATAATGCTGCTACTTCCCAAAAACCTTTAGCAGTTATTAATGCTTGGCAGGAATATTACCTCAAATATAATTCTAATGTGCATAGGGGTATTCATACTTTAAGTGGAAAAGCAACAGATGCTTATGAAGGGGCAAGAGATAAAGTAGCTGCTTTTGTTAATGCAGCATCTCGGAATGAAATTGTTTATACTCGTAATGCTAGTGAAGCTATTAATTTAGTCGCTTATTCTTGGGGTTTAAATAATCTCAAACCAGGAGACGAAATTATTGTCTCAGTTATGGAACATCATAGTAATTTTGTTCCCTGGCAAATGGTTGCTCAAAAAACCGGAGCAGTTTTAAAATTTGTCGAATTGACTGAAACA---GAAGAGTTTAATTTAGAACAATATAAAACCCTAGTTTCTGAA---------AAA---ACAAAGTTAGTAGCAGTTGCTCATGTTTCTAATGTTTTAGGTTGTACAAACCCAGTCAAAGAAATTTGCTCAATTGCTCATCAA---------AACGGAGCTAAAGTATTAATAGATGCTTGCCAAAGTTTACCTCATTGTGTGGTAGATGTACAGGCAATAGGTTGTGATTGGTTAGTAGGTTCTGGTCATAAAATGTGCGCTCCCACTGGCATTGGTTTTCTCTATGGAAAATTGGAATTACTAAACGAAATGCCACCATTTTTAGGAGGTGGTGAAATGATTTCCGAGGTGTTTTTTGACCATTCCACCTATGCAGAATTACCTCATAAATTTGAAGCAGGAACGCCAGCTATTGGAGAAGCGATCGCTCTTGGTGCAGCAGTAGATTATCTGACAAAT------ATAGGTATGGAAAAAATCCATACCTATGAAGCAGAATTAACTACTTATTTATTTGATAAATTGAATCAA---ATT---CCTGAAGTAACTATTTACGGACCTCAACCAAAT------------------ACTAATGGA---GAAAATAGGGCAGCATTAGCATCTTTTACAGTAGAA---AATATTCACCCAAATGATTTATCAACTATGTTAGATGAAGCA---GGGGTAGCAATTCGTTCTGGTCATCATTGCGCTCAACCTTTGCATCAATATTTAAAGATTTCATCCACAGCAAGAGCAAGTTTATATTTCTATAATACTCGTGATGATATTGATGCTTTTATTGTTGCTTTAAAAGACACAATAGAATTTTTTGGTAGTATTATGGGT------------------------------------------------------------------------------------------------------------
>2420339_Cbacterium@RMH79036.1
------------------------------------------------------------------------------------------------------------------------------------------------------------------------------------------------------------------------------------------------------------------------------------------------------------------------------------------------------------ATGGTA------------------------------------------------------------------------------GTT------------------------------------------------------------------------------------------------------------------ACTCAACATAGAACCCTAGCCGATCGCGTGCGCGCCGATTTCCCCATCTTGACTCAGGAAGTC---AACGAA---CGCCCCTTAGTCTATTTGGACAATGCGGCGACCTCCCAAAAGCCGATCGCCGTCCTCGACGCCTTACGCCACTATTACGAATGCGATAACGCCAACGTCCATCGCGGCGTACATACCCTCAGCGCCCGCGCCACCGACGCTTACGAAGCCGCCCGCGAAAAAGTCGCCCGCTTCGTCAATGCGGCGAGTTCGCAAGAAATCGTCTACACCCGCAACGCCAGCGAAGCGATTAACTTAGTCGCCTACAGTTGGGGGCTAAATACCCTTAAAGCCGGGGATGAGGTCATCCTCACGGTGATGGAACACCACAGTAATTTAGTCCCCTGGCAGTTGGTGGCGCAGAAAACTGGGGCAGTACTCAAGTTTGTCGAACTCGACGAGACC---CAAGGGTTCGACCTGAACCAGTATCGTAGCTTGCTCTCGGAA---------AAA---ACCAAGCTGGTCTCCGTGGTTCACGCTTCCAATACCCTCGGTTGCGTCAATCCGGTGCAAGAGATCGCCCGACTCGCCCACGAG---------GTGGGGGCGAAGGTGTTAATCGATGCCTGTCAGAGCGTCCCTCACATGCCGATCGACGTGCAGGCGATCGATTGCGATTGGTTGGTGGCGTCGGGTCATAAAATGTGCGCGCCGACGGGGATCGGCTTTTTATACGGGAAACTGCACGTCCTGCGATCGATGCCCCCGTTTTTAGGCGGCGGCGAAATGATTGCCGATGTCTTTCTCGACCGTTCGACTTATGCGGACGTTCCCCACAAGTTCGAGGCGGGAACTCCGGCAATTGCGGAGGCGATCGCCCTCGGCGCCGCCGTCGATTACTTGAGCGAG------CTGGGGATGGAGAATATTTATGCCTACGAGAAACAGCTCACGAGTTATCTGTTCGAGCAGTTAAATCAA---ATC---CCCGAAGTCAAGGTATACGGACCGCAACCGAAG------------------GCGGACGGC---TCCGGAAGAACGGCTTTAGCGTCGTTTACTTGTGGC---AACGTTCACCCCCACGACTTATCGACGATTTTGGATCGCGCC---GGGGTGGCAATTCGCGCCGGACATCACTGCACTCAACCCCTTCACCGGGCGATCGGCGCCCAGTCTACGGCCCGGGTGAGTTTGTATTTTTACAATACCCGAGAAGAAATCGATGTCTTTATTGCCGCGCTCAAAGAGGCGATCGACTTCTTCGGCGATATTTTTGGTGCT---------------------------------------------------------------------------------------------------------
>1173025_Gsp@AFY66718.1
------------------------------------------------------------------------------------------------------------------------------------------------------------------------------------------------------------------------------------------------------------------------------------------------------------------------------------------------------------ATGACC------------------------------------------------------------------------------TTC------------------------------------------------------------------------------------------------------------------ACCCAAGCTAGAAGCCTCGCAGAAGCAGTCCGCAAAGACTTTCCGATTCTCAATCAGGAAGTC---CACGGC---AAGCCCCTGGTCTACCTCGACAACGCTGCCACTTCCCAAAAGCCCCAGGCGGTGCTGGACGCGCTCCGGCACTACTATGAACGCGACAACGCCAACGTCCATCGGGGCGTCCATACCCTGAGCGCTCGGGCCACCGATGCCTACGAAGGGGCGCGGGAGAAGGTCGCGCGCTTTGTGAATGCGGCGTCGTCCCAGGAGATTGTCTACACGCGCAACGCGACGGAGGCGATCAACTTGGTGGCCTACGCCTGGGGACAGCAAAATCTGGGGCCAGGAGACGAAATCATTCTGTCGGTGATGGAGCACCACAGCAACCTGATTCCGTGGCAGATGGTAGCCCAGCGGACCGGGGCGGTGCTGAAGTTTGTCGGTCTCGACAGCAAT---GAAGGCTTTGACTTGGAGCAGTATCGCGCTCTGGTGGGCGAT---------CGC---ACCAAGCTGGTGTCTGTGGTCCACGTTTCCAATACCCTAGGCTGCGTCAATCCGGTGAAAGAAATCGCCGCGATCGCCCATCAG---------CACGGGGCGCGGGTGCTCATCGACGCCTGCCAGAGCGTGCCCCACATGCCCATTGATGTCCAAGACATCGACTGCGACTGGCTGGTCGCCTCGGGCCACAAGATGTGCGCGCCGACCGGGATCGGCTTCCTCTACGGCAAGCGCGAGGTGCTGCGCGCCATGCCGCCCTTTTTGGGCGGCGGCGAAATGATCGCCGATGTGTTCCTCGACCACGCCACCTACGCGGACCTGCCCCACAAGTTCGAAGCAGGCACTCCGGCCATCGGGGAGGCGATCGCCCTGGGAGCCGCCGTCGACTACCTAATGGGC------CTAGGCATGGACACCATCTACGCCTACGAAAAAGAGCTGACCCGCTATTTGTTTGACCAGTTGCAGCCC---CTC---TCCCAGGTGCGCATCTATGGTCCCAAACCCGCC------------------GCCGACGGC---AGCGGTCGAGCCGCTCTTGCCTCCTTTACTGCAGGG---GACGTCCATCCCCACGACCTATCGACCATCCTGGACCAAGCA---GGCGTCGCCATTCGGGCTGGCCACCACTGCACCCAGCCCCTGCACCGCCACATCCAGGCCCAGTCCACCGCCCGGGCTAGCCTCTACTTCTACAACACCCGTGAAGAAGTAGACGTCTTTATTGCGGCCCTCAATGAGGCGATCGAGTTCTTCGGGGGCATCTTCGGC------------------------------------------------------------------------------------------------------------
>1666905_Psp@KPQ36892.1
------------------------------------------------------------------------------------------------------------------------------------------------------------------------------------------------------------------------------------------------------------------------------------------------------------------------------------------------------------ATGACC------------------------------------------------------------------------------CTC------------------------------------------------------------------------------------------------------------------GCCACTGCCCAAACCCTAGCCGATCGCACCCGCGCTGACTTCCCGATTCTGCATCAGGAGGTC---AATGGC---AAACCTCTGGTGTATCTGGATAATGCCGCCACCTCTCAAAAGCCCAAAGCGGTCATCGACGCTTTATCTCACTACTACAGTCGGGATAACTCCAATGTCCATCGTGGGGTTCATGCCCTCAGTGCTAGGGCAACGGACAACTATGAAGGAACTCGGGATAAAATCGTTCCGTTCATTAACGCCGAGTCTCGCAATGAAATCGTCTTCACCCGTAATGCTAGTGAAGCCATTAACTTAGTGGCCTATTCTTGGGGGTTAAATACACTCAAAGCCGGAGATGAGATTATCCTCTCGGTGATGGAACACCACAGCAACCTGATTCCTTGGCAAATGGTGGCCCAGAAAACGGGGGCGGTGTTGAAGTTTGTCGGCCTGACGGAGACG---CAGGAGTTCGATTTTGAGCAGTATCAGTCTCTTCTGTCGGAG---------AAG---ACGAAACTGGTGGCGGTGGTTCATGTCTCCAATACCCTCGGTTGTATTAACCCCGTGAAGGAGATTGCTGAACTGGCCCATCGG---------CAGGGGGCCAAGGTTCTCATCGATGCTTGTCAGAGTGTGCCCCATATGCCCATCGATGTGCAAGATATCGATTGTGACTGGTTGGTGGCATCGGGCCATAAAATGTGTGCGCCGACGGGGATTGGCTTTCTCTATGGCAAATTGGCGTTACTCGAATCCATGCCGCCGTTTCTCGGGGGTGGGGAAATGATTGCTGATGTGGAACTGCACTCGTTTACCTGTGCCGAATTGCCCCATAAGTTTGAAGCGGGAACCCCGGCCATTGGTGAGGCGATCGCCCTGGGAGCGGCGATCGATTATCTGATGGAG------ATTGGCATGGAGGCGATCGCCGACTACGAACATGACCTCTGCCGCCATCTCTACGACAAACTGGCCACA---GTC---CCGGGCCTAACCCTCTACGGACCGAAACCCCAA------------------GCCGACGGC---AGTGGACGGGCCGCCTTAGCCTCGTTCACCTCTGCC---GATGTCCACGCCAACGACCTCTCGACCCTCCTCGATGAGTCT---GGAGTCGCCATTCGCACGGGACATCACTGCACCCAACCGCTGCACAAACTGCTGCAACAAACCTCAACGGCCCGAGCCAGTTTCTACTTCTACAACACCCATGCCGAGATTGACACCTTTATCGCCAGTCTCAAGGACACGATTAACTTCTTTCAGAACATCATGGGG------------------------------------------------------------------------------------------------------------
>2099686_Cbacterium@PXCV01000481.1_8
------------------------------------------------------------------------------------------------------------------------------------------------------------------------------------------------------------------------------------------------------------------------------------------------------------------------------------------------------------ATGACC------------------------------------------------------------------------------CTC------------------------------------------------------------------------------------------------------------------GCCACTGCCCGAACCCTAGCCGATCGCACCCGCGCCGACTTCCCGATTTTGCATCAGGAGGTC---AATGGT---AAGCCTCTGGTGTATCTGGATAATGCCGCCACCTCTCAAAAGCCCAAAGCGGTCATTGATGCCTTATCTCACTACTACAGTCGGGATAACTCCAATGTCCATCGTGGTGTTCATGCCCTCAGTGCCAGGGCCACGGACAACTATGAGGGCACTCGGGATAAAATCGTCCCCTTCATCAAGGCCCAGTCTCGCAATGAAATCGTCTTCACCCGCAATGCTAGTGAAGCGATTAACCTGGTGGCCTATTCCTGGGGATTGAATCACCTCCAGGCGGGGGATGAGATTATCCTGTCGGTGATGGAACACCACAGCAACCTAATTCCTTGGCAAATGGTGGCCCAAAAGACGGGGGCGGTGTTGAAGTTTGTCGGCTTGACGGAGACT---CAGGAGTTCGATGTTGAGCAGTATCAGTCTCTCCTGTCCGAG---------AAG---ACGAAACTGGTGGCGGTGGTTCATGTCTCCAATACCCTTGGTTGTATTAACCCCGTCAAGGAGATTACTGAACTGGCTCATCGT---------CACGGGGCCAAGGTTCTCATTGATGCTTGTCAGAGTGTGCCTCATATGCCCATCGATGTGCAAGACATCGATTGTGACTGGCTGGTGGCGTCCGGTCATAAAATGTGTGCGCCGACGGGGATTGGCTTTCTCTATGGCAAATTGGCGTTATTACAGTCGATGCCGCCGTTCCTCGGGGGTGGGGAGATGATTGCCGATGTGGAACTCGACTCCTTCACCTGTGCTGAACTTCCCCATAAGTTTGAGGCGGGAACCCCGGCTATTGGCGAGGCGATCGCCCTGGGGGCGGCGATCGATTATCTGACGGAA------ATTGGGATGGAGGCGATCGCCGAGTATGAACATGATCTCTGCCGCTACCTCTACGAAAAACTGGCCACA---GTC---CCGGGCCTAACCCTCTACGGACCCAAACCCCAA------------------GCCGACGGC---AGCGGACGGGCCGCCTTAGCCTCCTTCACCTCGGCC---GATGTCCATGCCAACGACCTCTCAACCCTCCTCGATGAGTCT---GGAGTGGCGATTCGCACGGGACATCACTGCACCCAGCCGTTGCACAAACTGCTGCAACAAACCTCAACGGCCCGGGCCAGTTTCTACTTCTACAACACCCATGCCGAGATTGACACCTTTATCGCCAGTCTCACGGACACCATTAACTTCTTTCAGAGCATTATGGGT------------------------------------------------------------------------------------------------------------
>1643526_Gsp@LWRO01000008.1_90
------------------------------------------------------------------------------------------------------------------------------------------------------------------------------------------------------------------------------------------------------------------------------------------------------------------------------------------------------------ATGACT------------------------------------------------------------------------------CTT------------------------------------------------------------------------------------------------------------------GCCACCGAAAAAACCCTTGCCGATCGAGTCCGCGACGACTTCCCGATTTTGCATCAGGAGGTT---CACGGA---AAACCCTTGGTTTATCTCGATAACGCAGCAACGGCTCAAAAACCACAGGCTGTCATCGAAGCCCTCGATCGATACTACCAACACGACAACTCCAACGTTCACCGAGGCGTTCACACCCTGAGCGTTCGCGCGACTGAAAGCTACGAAGCGACGCGGGATAAAGTCGCGGCCTTCGTCAACGCGGCTTCCCGCAACGAAATCATCTTCACTCGCAATGCCAGCGAAGCCATTAACTTAGTCGCCTATTCCTGGGGAACGAACACCCTAAAACCGGGAGATGAAATTATTCTTTCGGTCATGGAACACCACAGCAACCTCGTTCCTTGGCAGTTCGTGGCACAACGCACGGGTGCAGTTTTGAAGTTTGTCGAACTGACGGAAACG---CAAGAATTTGATTTCGAGCAGTATCAAACGCTGCTGTCGGAT---------AAA---ACAAAACTGGTTTCTGTGGTTCACGTTTCTAACGCCCTCGGCTGCATTAATCCCGTTCGGGAAATTACCGAACTAGCACATCAG---------CGAGGTGCCAAGGTTCTAATCGATGCCTGTCAAAGCGTACCGCACATGAACGTTGACGTGCGCGAGATCGGCTGTGATTGGCTCGTTGCGTCGGGACATAAGATGTGTGCGCCAACGGGCATCGGTTTCTTATATGGCAAACTCGATATATTGGAGGCGATGCCGCCATTTTTGGGGGGCGGTGAGATGATCGCTGAGGTGGATTTAGAGTCTTCGACGTATGCGGAACTGCCTCATAAGTTCGAGGCGGGAACACCTGCCATTGGCGAAGCCATTGCCCTCGGTGCGGCGGTGGATTATTTAACAAGT------CTCGGCATGGATAAAATTGCCCAGTACGAACACGAGTTGTGTCGGTATTTGTTCGAGAAGATGGCTTCG---GTT---CCGGGAATTACGATGTACGGGCCGAAACCCCAG------------------GCGGATGGC---AGCGGACGGGCGGCTTTGGTGGCATTTACTTCCGCT---GACGTTCATGCCAACGACCTTTCTGCACTGTTGGACGAGGCG---GGAATTGCCATTCGCACGGGGCATCACTGCACGCAACCGTTGCATAAAATTTTAGGGCAATCTTCAACGGCGCGGGCGAGTTTGTATTTTTACAATACTCGAGAAGAGATCGATCGATTTGTTGCGGCATTAAAAGACACGATCTCGTTTTTTAAAAATATCATGGGC------------------------------------------------------------------------------------------------------------
>2420338_Cbacterium@RMG06902.1
------------------------------------------------------------------------------------------------------------------------------------------------------------------------------------------------------------------------------------------------------------------------------------------------------------------------------------------------------------ATGACT------------------------------------------------------------------------------TTA------------------------------------------------------------------------------------------------------------------ACCAAAGAAAAAACGATCGCCGATCTCGTCCGTGCCGATTTTCCCATTTTGCACCAGGAAGTT---CGCGGC---AACCCCCTGGTTTATTTGGATAATGCGGCAACCTCCCAAAAACCGAAAGCGGTATTAGACGCCCTCCAGCACTATTACGAATTCGATAATGCCAACGTTCACCGAGGCGTTCATACCCTCAGCGTTCGAGCAACGGAAGCTTATGAATCCGCACGGGATAAAGTGGCGGCGTTTGTTAATGCTGCGTCTCGCAATGAAATTGTGTTTACCCGCAATGCCAGCGAAGCCATTAATTTGGTGGCGTATTCTTGGGGGATGAATACGTTAACAGCCGGGGATGAAATTATCCTGTCGGTGATGGAACACCACAGCAATCTCGTGCCATGGCAATTGGTAGCTCAACGGACGGGAGCGGTATTGAAGTTTGTGGAACTGACGGAAACG---GAGGAGTTCGATTTCGAGCAGTTTAAAACGCTAATTTCTGAC---------AAA---ACCAAACTGGTTGCTGTTGTTCACGTTTCTAATACGTTAGGCTGCATTAACCCCGTGGAAGAAATTACCGAAATTGCCCACCAA---------TATGGCGCAAAAGTGTTAATCGATGCTTGCCAAAGTGTCCCGCATATGCCGATCAATGTCCGATCAATCAATTGCGATTGGTTGGTGGCTTCCGGGCATAAAATGTGCGCTCCTACGGGGATAGGGTTCTTATATGGCAAGTTGGATTTGTTGCGATCGATGCCGCCGTTTTTAGGGGGTGGAGAAATGATCGATAATGTCTTTTTAGACCATTCTACCTATGCCGATTTACCCCATAAATTTGAAGCGGGAACCCCTTCCATCGGCGAGGCGATCGCTCTGGGTGCGGCGGTGGATTATTTAACCCAG------ATCGGCATGGATAAAATTGCCGCATACGAACACGAATTGTGCGCTTATTTATTTGAAAAATTAGCCACG---ATT---CCCCAACTTCGCATCTACGGACCTCAACCCAAT------------------CCCGATGGT---AGCGGACGTGCGGCACTGGCTTCTTTTACGGCGGGA---GAAGTCCACGCTAATGACCTTTCAGCCCTGTTAGACGAAGCG---GGAATTGCCATCCGTACTGGGCATCATTGCACCCAACCCTTACACCAAATTCTCGGTGTTTCTTCCACCGCACGGGTGAGTTTGTACTTCTACAATACCCGCACAGAAATCGATGCGTTTGTGGTGGCATTGAAAGAGGCGATCGACTTTTTCAGCCAGTTTTTGGGG------------------------------------------------------------------------------------------------------------
>2005462_Csp@BAZ07097.1
------------------------------------------------------------------------------------------------------------------------------------------------------------------------------------------------------------------------------------------------------------------------------------------------------------------------------------------------------------------------------------------------------------------------------------------------------------------------------------------------------------------------------------------------------------------------------ATGACTCTCGCTGAACAAATTCGTGACGATTTCCCGATTTTGCACCAGGAAATC---AATGGT---AAACCCCTCATTTACCTAGATAGTGCAGCTACATCGCAAAAACCGCGCTTTGTCCTGGATACCCTACGGGACTACTACGAGCGTTATAATGCTAACGTGCATCGCGGTGCCCATACCCTGAGTACAAAGGCTACCGATGCTTACGAAGCAGCTAGGGACAAGGTTGCAGCCTTTATCAATGCTAAATCTCGTAATGAAATAGTTTATACTCGCAATGCCTCCGAAGCGATAAACTTAGTAGCTTACAGCTGGGGAATGAATAACCTCAAACCGGGGGATGAAATCATCCTCTCGGTGATGGAACACCATAGTAATTTAGTTCCTTGGCAATTTGTCGCTCAAAAAACCGGTGCAACCCTGAAATATGTGGGTTTAACAAGCGAA---CAAACCTTAGATATTCAAGAATTTAAAAATTTACTATCAACT---------AAC---ACCAAACTCGTAGCCATTGTCCACGTATCCAACACCCTGGGATGTACTAACCCGGTAACGGAAATTTGTCAATTAGCCCATCAA---------TCGGGAGCCAAGGTATTAATTGATGCCTGTCAAAGTGTCCCCCATATGCCCATCAACGTCCAGGAAATAGACTGCGATTGGCTAGTGGCATCAGGACATAAAATGTGTGCCCCGACAGGAATTGGCTTCTTATACGGCAAAGAGGAAATTCTCACAGAAATGCCCCCCTTCCTCGGTGGGGGGGAAATGATAGCCGATGTATACTTAGAACATTCAACCTACGCAGAATTACCCCATAAATTTGAAGCCGGAACCCCAGCAATTGGAGAAGCGATCGCATTAGGTGCGGCTGTGGATTATCTTACCAAA------ATCGGCATGGATAGAATTCATGCCTACGAAGCGGAATTAACCAGCTATCTCTTCCAGCAACTCGCAAAA---ATC---CCCGATATTCATCTCTATGGACCCCTACCCGAC------------------GCAAAAGGA---GAAGGACGCGCAGCATTAGCATCATTTAACGTCGGC---AAAATCCACGCTAGTGACCTATCAGCTTTACTAGACCAGGAA---GGAGTAGCCATCCGTTCCGGACACCACTGCACCCAGCCTTTACACAGATACATTCAAGCATCCGGTTCCGCCCGTGCCAGTTTATCATTCTATAATACCCATAGGGAAATTGACATGTTCATCCATGCCTTGAAGGATACAGTTGACTTTTTTACCAGTATGATG---------------------------------------------------------------------------------------------------------------
>1080068_Lsp@BAU44117.1
------------------------------------------------------------------------------------------------------------------------------------------------------------------------------------------------------------------------------------------------------------------------------------------------------------------------------------------------------------ATGACC------------------------------------------------------------------------------CTC------------------------------------------------------------------------------------------------------------------GCCCAAGAACGCACCCTCGCCACCAAAGTCCGCGCTGACTTCCCCATCCTGCACCAGGACATT---CACGGG---AAGCCGCTGGTTTACTTTGATAACGCCGCCACGTCCCAAAAGCCGCTGGCGGTGCTGAATGCGCTGGAGGACTATTACAAGCGCTATAACTCCAACGTGCATCGCGGCGTGCATACCCTCAGCGGGCTGGCCACCGATGCCTATGAGGGGGCGCGGGATAAGGTGCAGCGGTTTGTGAATGCGGCACAGCGCGAAGAAATCATCTACACGCGCAATGCCAGCGAAGCGATTAACCTCGTCGCCTATGCTTGGGGCATGAACACGCTGCAACCGGGGGACGAAATCATCCTGACGGTGATGGAACACCACAGCAACCTGATTCCCTGGCAGTTGGTGGCGCAAAAGACCGGGGCAGTGCTGAAGTTTGTGCGGCTGACGAAGACG---GAAGAGTTTGACTTCGAGCATTACCAATCGCTGCTGTCGGAT---------AAA---ACCAAGCTGGTGTCGGTGGTGCATGTGTCCAACACGCTGGGCTGCATTAACCCGGTAACGGAAATCGCAGCGGCAGCGCACAAG---------GTTGGCGCAAAAGTGCTGATCGATGCCTGCCAGAGCGTGCCCCACATGCCGATCGACGTGCAGGCGATGGACTGCGACTGGCTGGTGGCATCGGGTCACAAAATGTGTGCGCCGACGGGTATCGGCTTCCTCTATGGCAAAAAAGAAGTGCTGCGGGCCATGCCGCCATTTTTGGGCGGGGGCGAAATGATTGCCGATGTGTTCCTTGACCACGCCACCTACGCCGACATTCCCCACAAGTTTGAAGCAGGAACCCCGGCCATTGCAGAGGCGATCGCCCTCGGTGCGGCCGTCGATTACCTGAGCGGC------ATCGGCATGGACAAAATTCACGCCTACGAAGCCGACCTCACCGCCTACCTGTTCCAGCGGCTGGCAGAA---CTG---CCCGAAGTGCGAACCTACGGACCCAAGCCCGAT------------------GTCCAGGGC---GAAGGTCGCGCCGCCCTAGCCGCCTTCACCACCGGC---GCAGTGCATCCCCACGACTTATCCACCATTCTCGACCAGGCG---GGCATCGCTATCCGCGCTGGCACCACTGCACCCCAA---------------------ACCCGCTGCACCGCGAAG---------------------------------------------------------------------------------------------------------------------------------------------------------------------------------------------------------
>755178_Caponinum@AFZ53065.1
------------------------------------------------------------------------------------------------------------------------------------------------------------------------------------------------------------------------------------------------------------------------------------------------------------------------------------------------------------ATGACT------------------------------------------------------------------------------CTT------------------------------------------------------------------------------------------------------------------ACTTATAAAAAAACTATCGCCGATGAAGTTCGTCAAGACTTCCCTATTCTCCATCAAAAAATT---CACGAT---AAACCCTTAATCTACTTTGATAATGCCGCAACATCTCAAAAACCTAGAGCGGTGATAGAAGCCTTAAGACACTACTATGAGTATGACAATGCTAATGTCCATCGTGGAGCACACACTTTAAGTGCAAGGGCAACGGATGCCTATGAAGGTGCAAGGGATAAGATAGCTAAGTTTATTAATGCTAAGAGTCGCAATGAAATTGTCTATACCCGGAATGCCAGTGAAGCAATTAATCTAGTTGCCTATAGTTGGGGTTTAGCACATCTCAAAGCAGGAGATGAGATTATTTTATCGGTAATGGAACACCATAGTAATATTGTTCCTTGGCAAATTATCGCTCAAAAAACAGAGGCAATTCTCAAGTTTGTGGAGTTAACCCCTTCT---CAAGAATTTGATTTTAATCATTATCAGTCACTACTTTCGGAA---------AAA---ACTAAATTGGTTTCCCTTGTTCATGTTTCCAACACACTAGGTTGTATTAATCCCGTAACTGAGATTATTACCTCCGCCAGAGAA---------AAAGGGGCAAAAGTACTTATTGATGCTTGTCAGAGTTTACCCCATTTACCCATTGACGTTCAAGGAATGGACTGTGATTGGTTGGTTGGCTCTGGACATAAAATGTGTGCTACTACTGGTATTGGGTTTTTATACGGCAAAGAGGAATTATTAGAAGCAATGCCCCCCTTCCTCGGTGGTGGCGAAATGATTGCAGATGTGTTTTTAGATCATTTTACCTGTGGTGAATTACCCCATAAATTTGAAGCTGGAACTCCCGCTATTGGAGAAGCGATCGCATTTGGTACTGCTATTGATTACTTAAGCAAT------ATTGGCATGGAAAATATCCATCAATACGAAGAAGAATTAACAGCTTATTTATTTCAACAATTAAATGAA---ATT---CCTAACCTCACCATTTACGGTAATCAACCCACC------------------ACAGAAGGC---AAAGGGAGAGCCGCTTTAGCCGCATTCAATGTCAAA---GATATTCACGGTAGTGATTTATCAACACTGTTGGATCATGAA---GGTATTGCAATCCGTTCAGGTCATCATTGTACCCAACCTTTACACCGTTATTTAAACATTTCTGGCAGTGCAAGGGCAAGTCTTTACTTTTATAACACCTTTGCGGAAATCGACGCTTTTATCGTTGCTTTAAAAGAAACTATTGATTTCTTCACCCAAATGAAT---------------------------------------------------------------------------------------------------------------
>113355_Gherdmanii@CM001775.1_3249
------------------------------------------------------------------------------------------------------------------------------------------------------------------------------------------------------------------------------------------------------------------------------------------------------------------------------------------------------------ATGACA------------------------------------------------------------------------------ATA------------------------------------------------------------------------------------------------------------------ACTCAAGTAAAAACTATTGCTGATGAGGTTAGGGGAGATTTTCCTATCCTTCATCAAAAAATT---CACGAT---AAACCCCTGATTTATCTCGATAATGCGGCAACATCCCAAAAACCTAACGCTGTTATCGATGCTTTACGTCATTATTATGAATATGATAACGCTAATGTTCATCGAGGGGCGCATACTTTAAGCGGACGGGCTACGGATGGTTACGAAGGTGCTAGAGATAAAGTTGCCAAATTCATCAACGCTAGAAGTCGTAACGAAATTGTCTATGCGAGAAATGCTAGTGAAGCTATTAACATCGTTGCCTATACTTGGGGTTTAAATACGTTAAAAGCAGGAGACGAAATTATTTTAACAGTGATGGAACATCATAGTAATATTGTTCCTTGGCAAATTATCGCCCAAAAAACAGGCGCAATTATCAAGTTTGTGGAGTTAACTCCCACT---CAAGAATTTGACTTTAATCACTATCAATCTCTCTTATCCGAC---------AAG---ACAAAATTAGTGTCAGTTGTCCATGTTTCCAACACTTTAGGCTGTATTAATCCCGTTAAAAAAATCATCAATTTAGCTCATCAA---------TACGGTGCTAAAGTTTTAATTGATGCTTGTCAGAGTTTACCCCATTTGTCGATCGATGTCCAAAGAATGGATTGTGATTGGCTTGTAGGTTCTGGTCATAAAATGTGTGCAACTACTGGCATCGGCTTCTTATACGGTAAGGAAGAATTATTGAATGCCATGCCTCCTTTTCTTGGTGGTGGCGAAATGATTGCAGACGTATATTTAGATCATTTTACCTGCGGTGAATTACCCCATAAGTTTGAAGCGGGTACACCTGCCATCGGAGAAGCCATTGCTTTAGGGGCGGCGGTGGATTATCTTACTAAA------ATTGGCATGGAGAATATTCACCATTACGAGGAGGAGTTGACTGCCTATCTTTTTAAACAGTTAAACGAA---ATA---CCAGACTTAGAAATTTATGGTAATCAACCCACC------------------CCAGACGGC---AAAGGAAGGGCAAGTTTAGCTTCTTTTAATGTTAAA---GGGATTCACTGTAGCGATTTAGCCACACTTTTAGATCATGAA---GGTATTGCAATTCGATCGGGTCATCATTGTACCCAACCCTTACACCGTTATTTAAACATATCGGGAAGTGCTAGAGCAAGTCTTTATTTTTACAATACTTTTGCGGATATTGATGCTTTTATTGTAGCCCTTAAAGGCTCGATCGACTTCTTCCGCCAAATGGAAGAA------------------------------------------------------------------------------------------------------------
>2054282_Csp@AUC60895.1
------------------------------------------------------------------------------------------------------------------------------------------------------------------------------------------------------------------------------------------------------------------------------------------------------------------------------------------------------------ATGACA------------------------------------------------------------------------------GTA------------------------------------------------------------------------------------------------------------------ACTCAAGTAAGTGCGATCGATCCCAACATAAAAAAAGATTTTCCCATCCTTGACCAAGAAATC---AACGGG---CATCCCCTAATTTACTTCGATAACGCCGCCACATCTCAAAAACCCACCGCCGTTATCAACGCCCTCAGAAACTACTATGAGTTAAACAATGCCAACGTCCATAGAGGCGCCCATAGTCTTAGCGGAAGAGCAACCGATGATTACGAAGGGGCAAGGGATAAAGTAGCAAAATTCATTAACGCCCGTAGTCGGAACGAAATCGTCTATACCCGTAACGCCAGTGAAGCCATTAATGTGGTTGCCTATACCTGGGGTTTAACCAACCTCAAAGAAGGTGACGAAATTATCTTGAGCGTCATGGAACACCATAGTAACATAGTTCCTTGGCAAATTATCGCCCAAAAAACAGGGGCAAAAATCCGTTTTGTCGAACTTACCGACACC---GAAGAATTTAACCTTCAACAATATAAAACCTTCCTCAACGAA---------AAA---ACCAAATTAGTATCCATCGTCCATGTTTCCAATACCCTCGGTTGCATCAACCCCGTAGAAGAAATCATTGATTTAGCCCATAAG---------CAGGGGGCAAAAGTATTAATTGATGCCTGTCAGAGTCTTCCCCATCTCCCCATCGATGTCCAAGCCATGGATTGTGATTGGTTAGTAGGCTCAGGACATAAAATGTGTGCTACCACAGGGATAGGATTTTTATACGGTAAGGAAGAATTATTATTAGAAATGCCCCCTTTCCTTGGGGGAGGAGAAATGATTGGGGAGGTATATCTTGACCATTTTACCTGCGGTGAATTACCCCACAAATTTGAAGCAGGTACCCCTGCCATCGGTGAAGCCATTGCCCTCGGTGCGGCGGTGGATTATTTAACGAAT------ATTGGCATGGATAAAATTCACGCCTATGAGGAGGAATTAACGGCTTATTTATTTGAGAGGTTAAACAAA---ATT---CCTAACCTAAAAATTTACGGCAATCAACCCACC------------------CCAGAGGGT---AAAGGAAGGGCTTGTTTAGCTGCTTTTAATGTTCAG---GGTATCCATGCTAGTGATTTGGCTACACTCCTTGATAATGAA---GGGGTTGCCATTCGTTCTGGGCATCATTGCACCCAACCTTTACACCGATATTTAGAAATTTCTGGTAGTGCGAGGGCTAGTCTTTATTTTTACAATACTTTTGAGGAAATAGATGTGTTTATTAAAGCTCTTCAAGAAACCATTGATTTTTTTACACAAATGATG---------------------------------------------------------------------------------------------------------------
>111780_Scyanosphaera@AFZ34867.1
------------------------------------------------------------------------------------------------------------------------------------------------------------------------------------------------------------------------------------------------------------------------------------------------------------------------------------------------------------ATGACT------------------------------------------------------------------------------TTT------------------------------------------------------------------------------------------------------------------ACCCAAGCCAAAACTATTGCCGATTTAGTTCGTTCAGATTTCCCAATCTTAGCTCAAGAAATC---CACGAA---AAACCTTTAATTTATTTTGATAATGCTGCTACTTCTCAAAAACCTCAAGCAGTTTTAAATGCCTTGCTTAATTACTATGAAAAAGATAACGCTAATGTTCATCGTGGCGCACATAGTTTAAGTATTAGAGCAACTGAAGGTTATGAAGGAGCAAGAAATAAAGTTGCTAAATTTATTAATGCTGCTCATCGAGAAGAAATTATTTATACTCGTAATGCTTCGGAGGCAATTAATTTAGTTGCCTATAGTTGGGGTTTAAGTAATTTAAATCGCGGTGATGAAATTATTCTTTCTGTCATGGAACATCATAGTAACATCGTTCCTTGGCAAATTATTGCTCAGAAGACGGGTGCAGTCATTAAATACGTACAATTAACTGAGATA---GAAGAATTTGATTTAGAACAATATAAATCTTTATTGTCAAAC---------AAA---ACTAAACTTGTCGCAGTTGTTCACGTTTCTAATACTTTAGGTTGTATTAATCCTATTGAAAACATTATTGAATTAGCCCATCAA---------TTCGGGGCGAAAGTATTAGTTGATGCTTGTCAAAGTGTCCCTCACATGGCTATTGATGTTCAACAAATTAATTGTGACTGGTTAGTAGCTTCTGGACATAAAATGTGTGGACCAACAGGAATTGGTTTTCTCTATGGCAAAAAAGAAATACTAACAGCAATGCCTCCTTTTTTAGGTGGCGGTGAAATGATTTCTGAAGTTTATTTTGACCATTCAACCTATGGAGAATTACCTCATAAATTTGAAGCGGGAACACCAGCGATTGGAGAAGCGATCGCTCTTGGAGCAGCCGTTGATTATTTAACTGCA------ATTGGTATGGAAAAAATTCATGCCTACGAAGAAGAATTAACTACTTATTTATTTAAAAAATTAGTGGAA---ATT---CCCCAACTAAGAATTTATGGTGCAACCTCAAAA------------------CTTGATGGG---AAAAATCGGGCTGCTTTAGCTGCATTTAATGTACAA---GGAATTCACGCCAGTGATTTATCAACCTTACTCGATCATGAA---GGAGTAGCAATTCGTTCTGGACACCATTGTACCCAACCATTACATCGTCTTTTTGATGCTTCTGGTAGTGCCAGAGCAAGCTTATATTTTTACAACACTCGTGCCGAAATTGATGACTTTATTATTGCTTTAAAAGATACAATCGATTTCTTTAGTGGCATGATGGCA------------------------------------------------------------------------------------------------------------
>2420336_Cbacterium@RMF22004.1
---------------------------------------------------------------------------------------------------------------------------------------------------------------------------------------------------------------------------------------------------------------------------------------------------------------------------------------------------------------------------------------------------------------------------------------------------------------------------------------------------------------------------------------------------------------------------------------------------------------------------------------------------------------------------------------------------------------CTTGTAAACTACTATCAAAAAGATAATGCTAATGTTCATCGTGGCGCACATACTTTAAGCAATCGCGCGACAGATGCTTATGAAGGTGCCAGAGATAAAGTAGCTAAATTCATTAATGCTAATTGTCGAGAAGAAATTGTCTATACTCGCAATGCTTCTGAGGCAATTAATTTAGTAGCTTATACTTGGGGTTTGGTTAATTTAAAACAAGGGGATGAAATCATTGTCTCTGTGATGGAACACCATAGCAATATAGTTCCTTGGCAAATTATCGCCCAAAAAACTGGTGCAGTAATTAAATATGTCCAGTTAGATGCAAAT---GAATCTTTTGATTTAAACCATTATAAATCTCTCTTATCAGAT---------AAA---ACTAAACTTGTATCTGTCGTTCATGTTTCTAATACATTAGGTATCATTAATCCCGTTCAAAAAATTACTCAATTAGCTCATGAA---------TACGGAGCAAAAGTATTAATTGATGCTTGCCAAAGTGTGCCTCATATGCCTGTAGATGTGCAGCAAATAAACTGTGATTGGTTAGTAGCTTCAGGACATAAAATGTGTGCGCCTACAGGGGTGGGTTTTCTCTACGGAAAGAAACAATTACTATTAGAAATGCCTCCTTTTTTAGGCGGAGGAGAAATGATTGATGAAGTATATTTAGATCATTTTACTTACGGTGAATTACCTCATAAATTTGAAGCAGGAACACCAGCTATTGGCGAGGCGATCGCTTTAGGTGCGGCGATCGATTATCTTAGTAAT------ATCGGGATGGAGAGAATTCACGCTTATGAGGCAGAACTGACGGCTTATTTGTTCAAAAGACTGGCAGAA---ATT---CCTAATTTGCGTATATATGGCACAAAACCTGAT------------------GAAAATGGC---GAAGGTAGAGCAGCCTTAGCCGCATTTAATGTAGAA---GGGATTCATGCTAGCGATCTGGCAACTCTTCTAGATCACGAA---GGAATAGCAATACGTTCAGGGCATCATTGTACTCAACCATTACACCGTTTGTTTGATGCTTCTGGTAGTGCTAGAGCTAGTTTGTATTTCTATAATACTCGTCAAGAAATAGACCAATTTATTACTGCTTTAAAAGAGACAATTGAATTTTTCCAAAGCATGATGGAT------------------------------------------------------------------------------------------------------------
>2005460_Csp@BAZ44515.1
------------------------------------------------------------------------------------------------------------------------------------------------------------------------------------------------------------------------------------------------------------------------------------------------------------------------------------------------------------ATGACT------------------------------------------------------------------------------GCA------------------------------------------------------------------------------------------------------------------ATCCAAGAAAAAACTTTAGGCGAACGCGTAAGAGATGATTTTCCTATCTTACATCAGGATGTT---AATGGT---AATCCTTTAATTTACTTTGATAGTGCTGCAAGCTCCCAAAAACCAAAAGCAGTATTGGATGCTCTGCAACATTATTATCAACAGGATAATGCCAATGTTCACCGAGGCGCACATACCCTAAGTGGTAGGGCAACAGATGCCTATGAAGGGGCAAGGGATAAAGTGGCGCAGTTTATTAATGCTGCTTGTCGTGAGGAAATTGTATACACTCGTAATGCTAGTGAAGCTATTAATTTGGTAGCCTATAGTTGGGGATTAAATAATTTACAACCAGCAGATGAGATTATCCTTTCGGTTATGGAACATCATAGCAATATTGTTCCTTGGCAGTTAATCGCCCAAAAAACTGGTGCAGTCATTAGATATGTTGAATTGACTCAAGAG---GAAGAATTTGATTTCCAGCAATATAAATCCCTGTTATCAGAC---------AAA---ACCAAGTTAGTCTCTATAGTTCATGTTTCCAATACTTTGGGTGTAATTAACCCCGTGGAAGAGATTACTAAAGAAGCTCATCAA---------TACGGTGCTAAAGTTTTAATTGATGCTTGTCAGAGTGTTCCCCATATGCCCATAGATGTCCAGGCGATCGATTGTGATTGGCTAGTGGCTTCAGGACATAAAATGTGTGCTACTACAGGGATTGGTTTTCTCTATGGCAAAAAAGATATTTTGTTAGCTATGCCTCCTTTTATGGGTGGAGGAGAAATGATTGATGAAGTATTTTTAGACCATTCGACCTATGGAGACTTACCCCACAAATTTGAAGCTGGAACTCCTGCCATTGGTGAAGCGATCGCCCTGGGGGCAGCAGTAGATTATCTTACTAAA------ATCGGGATGGATAAGATACACGCTTATGAAGAAGAATTAACTGCTTATTTATTTAAAAAATTAGAAACT---ATT---CCAGACATTAGAATCTACGGTAAAAAACCAACT------------------CCAGAAGGT---CAAGGTAGAGCAGCTTTAGCAGCTTTTAATATTGAG---GGTATTCACGCCAGCGATTTAGCTACTTTATTAGATCACGAG---GGTATTGCTATCCGCTCAGGACATCATTGTACCCAACCCCTACACCGCATTTTTAACGCCTCTGGTAGTGCTAGGGCTAGTTTGTATTTTTATAATACCCGTGCGGAGATTGATGCTTTTATTGAGGCATTGAAAAGTACAATTGAATTTTTCCAGAGTATGAATGAA------------------------------------------------------------------------------------------------------------
>32049_Ssp@ACA99799.1
------------------------------------------------------------------------------------------------------------------------------------------------------------------------------------------------------------------------------------------------------------------------------------------------------------------------------------------------------------ATGATC------------------------------------------------------------------------------ACA------------------------------------------------------------------------------------------------------------------ACCCAACCGAAACCCCTTGCCGAACAGGTTCGTGACGACTTTCCCATCCTGCACCAAACCGTG---CACGGA---AAGCCACTGATCTACTTCGATAACGCTGCCACCTCCCAAAAGCCCAAGGCCGTCCTCGATGCGTTGCTGCATTATTACCAGCAAGATAATGCCAATGTTCACCGGGGGATCCATAGTCTTAGTGCCCGGGCAACGGATGGCTACGAAGGGGCACGGGATAAAGTCGCCCGGTTTATCAATGCGGCCAGTCGTGATGAAATCGTCTACACCCGCAATGCCAGTGAAGCGATTAATCTTGTCGCCTACAGTTGGGGGTTGAGTAATCTAGGGCCGGGGGATGAAATTATCCTGTCGGTAATGGAACACCACAGCAATATTGTGCCTTGGCAAATGATCGCGGCGAAAACTGGCGCTGTCTTGAAGTATGTACCGTTAACCCAGGAT---GAAACCTTTGATTTTGAGCAATACCAAGCGCTACTTAGCGAC---------AAA---ACGAAACTAGTCACAGTGGTTCATGTCTCCAATACTTTGGGCAATGTCAATCCGGTGACCGAGATCATTCAAGCGGCCCGTAAA---------TATGGCGCGAAAATCCTTATCGATGCCTGCCAGAGTTTGCCCCATATGCCCGTTGATGTGCAGCAAATGGACTGTGACTGGCTTGTCGGCTCTGGTCACAAAATGTGTGCACCCACAGGAATTGGTTTTCTTTATGGAAAACGAGCAATTCTCGAAGCGATGCCCCCTTTCTTGGGCGGTGGAGAAATGATCGCCGAGGTCTTCTTTGATCATTCTACCTACGGTGAACTGCCCCATAAATTTGAAGCGGGAACCCCAGCCATCGGTGAGGCGATCGCCCTTGGAGCGGCGGTGGATTATCTCTCTCAA------ATTGGGATGGATCGCATCCATGCCTACGAAGCCGAACTCACTGCCTATCTTTTTAAGGGACTCCGGGAC---ATC---CCGAACCTAAAAATTTATGGCAAACAACCCGAT------------------GCCCAGGGG---GAAGGTCGGGCGGCCCTCGCGGCCTTTAATGTTGCT---GGTGTCCATGCCAATGACTTAGCGACCCTCCTCGACCACGAA---GGGGTTGCGATTCGTTCGGGCCATCACTGCACCCAACCCCTCCACCGTCTGTTTGAGGCCTCTGGCAGTGCCCGCGCCAGCCTCTATTTTTACAACACCACCGCTGAAATCGATCAGTTTATTGCTGCCCTGAAGGACACCATTGATTTCTTTACCAGCATGGGTAGT------------------------------------------------------------------------------------------------------------
>2107694_Ahegewaldii@PSF36042.1
------------------------------------------------------------------------------------------------------------------------------------------------------------------------------------------------------------------------------------------------------------------------------------------------------------------------------------------------------------ATGACT------------------------------------------------------------------------------ATT------------------------------------------------------------------------------------------------------------------ATTCAAGAAAAAAATATAGCAGATAAAGTTCGTTCTGATTTCCCCATATTGAATCAGAAAATA---CACGAT---AAACCTTTAATTTATCTAGATAATGCCGCGACTTCACAAAAACCCGAAGCTGTATTAAAAGCATTACAACAATATTATGAATACGATAACGCCAATGTTCACCGAGGCGCACATACATTAAGTGTACGCGCAACAGAAGGATATGAAGCAGCAAGAAATAAAGTTGCAAAATTGATTAATGCTGCATCGCGTCAAGAAATTATTTATACTCGTAATGCCACAGAAGCCATTAATATAGTTGCTTATAGTTGGGGTTTAACTAATCTAAAAGCAGGTGATGAAATTATTCTTACCGTCATGGAACATCATAGTAACTTAGTTCCCTGGCGTATTATAGCCGAAAGAACAGGGGCAATTATAAAATATGTCGGTTTAACCGAAACA---GAAACCTTTGACTTAGAACAATATAAAACCCTGCTAAGTGAG---------AGA---ACAAAACTTGTTGCAGTCGTGCATATTTCTAATACATTAGGTTGTATAAATCCTGTTGAAGAAATCGTAACACTGGCCCATCAA---------GTCGGTGCAAAAGTACTAATTGATGCTTGTCAAAGTGTTCCCCATTTTCCCATTAATGTACAACAAATCGACTGTGATTGGTTAGTCGCCAGTGGTCATAAAATGTGTGCGCCAACTGGGATAGGATTCTTATATGGGAAAAAAGAAATATTAGACGCAATGCCCCCATTTTTTGGCGGTGGTGAAATGATTGCCGATGTATATTTAGACCATTTTACCAGTAACGAATTACCCCACAAATTTGAAGCAGGAACCCCCGCAATTGGAGAAGCGATCGCCCTTGGTGCTGCGGTAGACTATTTAATGGGG------CTAGGTATGGATAATATTCATGCTTATGAAGAAGAATTAACCGCATATTTATTTAAAAAACTTGCAGAT---GTG---CCTAAACTAAGAATATATGGGCCAAAACCAACA------------------ACAGAAGGA---AAAGGACGTGCAGCATTAGCCTCATTTAACGTAGAA---AATATTCATGCTAGTGACTTATCTACCTTATTAGACCATGAA---GGAATCGCCATTCGTTCTGGTCATCATTGTACCCAACCTTTACACCGTTTACTAGAGGCTTCAGGTAGTGCGAGGGCGAGTCTATATTTCTATAATACCCGTGAAGACATCGATCGATTTATTGTGGCGTTGCAAGATACGATCGATTTTTTCGGCAGTATGATGGAT------------------------------------------------------------------------------------------------------------
>1641812_Maeruginosa@AKE63027.1
------------------------------------------------------------------------------------------------------------------------------------------------------------------------------------------------------------------------------------------------------------------------------------------------------------------------------------------------------------ATGACA------------------------------------------------------------------------------ATT------------------------------------------------------------------------------------------------------------------ATCCAAGAAAAAACCCTCGCCCAAAAAGTCCGCGCCGATTTCCCTATCCTCCATCAAACCGTA---CACGAT---AAACCCCTTATCTACCTCGATAGTGCCGCCACTTCCCAAAAACCCATTCAAGTATTAGAAACCCTGCGAAACTATTACGAAAAAGATAACGCCAATGTGCATCGGGGGGCGCATACTTTAAGTGTCCGGGCAACGGAAGCCTACGAAGGGGCCAGAGATAAGGTGGCTAGGTTTATTAATGCCGCTTCTCGTCAGGAAATTGTCTATACTCGCAACGCCACGGAAGCGATTAATTTAGTCGCCTACAGTTGGGCATTAAATACCCTGAAAGCAGGGGATGAAATTATTCTCTCGGTTATGGAACACCACAGTAATTTAATCCCCTGGCAAATCGTCTGCCAAAAGACGGGGGCAGTGATTAAATATGTGCAGTTAACCAGCGAA---GAAAGCTTTGATTTAGAACAATATAAATCCTTGTTATCTGAC---------AAA---ACTAAATTAGTTGCTGTCCTCCATGTTTCTAATACATTAGGCTGTATTAATCCGGTTGCCGAAATAGTCAGCCTTGCCCATCAA---------GTCGGTGCGAAAGTATTAATTGATGCCTGTCAAAGTGTCCCCCATTTAGCCATTGATGTGCAGTCCATAGATTGTGATTGGTTGGTGGCTAGTGGTCATAAAATGTGCGCCCCCACCGGTATTGGATTTTTGTATGGCAAAGAGGCGATTTTAGAGGCAATGCCGCCCTTTTTTGGTGGTGGCGAAATGATTGCGGAAGTCTATTTAGACCATTTTACCTGTGCGGAACTGCCCCACAAATTTGAAGCCGGAACCCCCGCTATTGGCGAAGCGATTGCCCTCGGTGCTGCGGTAGAATATTTAATGGGT------TTAGGGATGGATAATATTCATGCCTACGAAGAAGAGTTAACCGCCTATTTGTTCAAAAAATTAGGAGAA---ATT---GAGGGTTTAAGAATTTACGGGCCGCCACCTAGT------------------TTAACGGGC---CAAGGTCGGGCTAGTTTAGCCGCCTTTAATGTGGAA---GGGATTCATGCTAGTGATTTAGCTACTTTATTAGACCACGAA---GGAATCGCTATTCGTTCTGGTCATCACTGTACCCAACCTCTACACCGCCTTTTTGATGCTTCTGGCAGCGCGCGGGCAAGTCTATATTTTTATAATACCCGCGAAGAAATTGATAGCTTTATTGTCGCTTTACAGGAAACTATTGATTTCTTTGCCAATTGTTTTTCT------------------------------------------------------------------------------------------------------------
>423474_Cwatsonii@CCQ52535.1
------------------------------------------------------------------------------------------------------------------------------------------------------------------------------------------------------------------------------------------------------------------------------------------------------------------------------------------------------------ATGACT------------------------------------------------------------------------------GCT------------------------------------------------------------------------------------------------------------------ATCCAAGAAAAAACCCTAGCCTCAAAAGTCCGTAAGGATTTCCCTATTTTACACCAAGAAATT---CACGGC---AAACCCTTAGTATATTTAGACAACGCGGCTACCTCTCAAAAACCGGTAACTGTACTCGATGCCCTGCAAAATTATTATGGAAAAGATAACGCTAATGTTCATCGTGGGGCCCACAGTTTAAGTATTAGGGCAACAGAAGCTTATGAAGGATCAAGAGATAAGATAGCACAGTTTATTAATGCGGCTTCTCGCCAAGAAGTTATCTTCACCAGAAACGCCACCGAAGCGATCAATGTAGTGGCTTATAGTTGGGGATTACATCATCTGCAACCAGGGGATGAAATTATTACTTCAGTAATGGAACATCATAGTAATTTTGTTCCTTGGCAAATGATTGCTAAACAAACAGGGGCAGTGATTAAATATGTACCTTTAACTGATAAT---GAAGACTTCGATCTAGAAGAGTTTAAATCCTTGTTATCGGAG---------AAA---ACAAAGTTAGTTACCATTGTTCATGTTTCTAATACATTGGGCTGCATTAATCCCGTTGAAGAAGTAATTAAATTAGCCCATGAG---------AAGGGAGTGAAAGTATTAATTGATGCTTGCCAAAGTGTCCCCCATATGGCCATAGATGTACAGGCAATGGACTGCGACTGGTTAGTGGCTAGTGGTCATAAAATGTGTGGTCCATCTGGGGTAGGTTTTTTGTACGGAAAGCAAGAAGTACTAGAAGAAATGCCTCCCTTTTTAGGAGGTGGAGAAATGATCAATGAGGTGTTTTTTGATAGCTTTACCTGTGGAGAATTACCCCATAAATTTGAAGCCGGAACCCCTGCTATTGGAGAGGCGATCGCCTTAGGGGCAGCGGTTGATTATTTAACTGAT------ATTGGTATGGATAAAATTCATGCTTGTGAAGAGGAATTAACCGCTTATTTATTTAGGAAACTGGCAGAT---ATT---CCTAACCTGAAAATTTACGGACCTTTACCCACC------------------CCAGAAGGA---AAAGGAAGGGCAGCTTTAGCCGCATTTAACATCGAA---GGTATCCACGGTAGTGACTTATCAACCCTTTTAGATCAAGAA---GGGGTTGCCATCCGTTCTGGACACCATTGCACTCAACCTTTACACCGTTTATTTGATGCTTCTGGAAGTGCCAGAGTTAGTTTATATTTTTATAACACTTACGACGAGATTGATCAATTTGTCATGGTTTTAAAAGAAACTATTGATTTCTTTACTAATATCATGGGA------------------------------------------------------------------------------------------------------------
>1920663_Asacrum@GBF78650.1
------------------------------------------------------------------------------------------------------------------------------------------------------------------------------------------------------------------------------------------------------------------------------------------------------------------------------------------------------------ATGACT------------------------------------------------------------------------------GCT------------------------------------------------------------------------------------------------------------------ATTAAAGAAAAAACCATCGCCGTAAAAGTCCGTAAAGATTTCCCGATTTTACATCAAAAAATT---CACGGC---AAACCTTTGATTTATTTAGACAGTGCTGCTACTTCTCAAAAACCTGTTGCGGTACTTGATGCTTTACGCAATTATTACGAACAAGATAATTCAAATGTTCATCGTGGGGCCCATACTTTAAGTGTCAGGGCGACAGAAGCTTATGAAGGGGCAAGAGATAAGATAGCTAAGCTTATTAATGCAGCTTCTCGTCAAGAAATTATCTTTACCAGAAATGCAACTGAAGCTATCAATTTAGTAGCATATAGTTGGGGATTAAATAATCTAAAACCAGGGGATGAAATTATCACCTCTGTTATGGAACATCACAGTAATATTGTTCCTTGGCAAATCATCGCTAAAAAGACAGGGGCAGTGATTAAATATGTTCAATTAACTGCTGAT---GAAACCTTTGATTTAGAACACTTCAAATCTTTGTTATCTGAC---------AAA---ACGAAGTTGGTTACAATTGTCCATATTTCTAATACATTAGGCTGTCTTAATCCTGTGAATGAGGTTATTAAATTAGCCCATAAA---------TCAGGAATAAAAGTATTAATTGATGCTTGTCAAAGTGTTCCTCATACCCTTATTGATGTACAAGCAATGGGCTGTGATTGGTTAGTAGCGAGTGGTCATAAAATGTGTGGCCCATCTGGTATTGGTTTCTTGTATGGAAAGAAAGCAATATTAGAAGAAATGCCTCCATTTTTAGGCGGGGGAGAAATGATTAATGAAGTCTTTTTTGATGGCTTTACTTGTGGAGAATTACCCCATAAATTTGAAGCGGGAACCCCTGCTATTGGAGAAGCGATCGCTTTAGGGGCAGCCGTTGATTATTTAATGGGA------ATAGGTATGGATAATATTCATGCTTACGAAGAAGAATTAACTGCTTATTTGTTTAAGAAATTAGGAGAA---ATT---CCTAATCTGAGAATTTATGGACCAAAACCTACA------------------GAAGATGGC---AAAGGAAGGGCAGCATTAGCTGCATTTAATATTGAA---GGGATACATGGCAGTGACTTATCAACCCTCTTAGATCATGAA---GGTTTTGCTATTCGTTCAGGACACCATTGTACTCAACCCTTACATCGATTATTTAATGCTTCTGGAAGTTGTCGAGTTAGTTTATACTTTTATAATACCCGTGAAGAAATTGATGCCTTTATTGTGGCATTAAAAGATACCATTGATTTTTTTACAAACATGATGGAA------------------------------------------------------------------------------------------------------------
>41431_Csp@ACK64515.1
------------------------------------------------------------------------------------------------------------------------------------------------------------------------------------------------------------------------------------------------------------------------------------------------------------------------------------------------------------ATGACT------------------------------------------------------------------------------GCC------------------------------------------------------------------------------------------------------------------ATACAAGAAAAAACTCTAGCCGCTAAAACCCGTTCTGACTTTCCTCTTTTGCATCAACAAATC---AATGGA---AAGCCCTTAATTTATCTTGATAATGCGGCAACTTCTCAAAAGCCCTTAGCTGTTATTAACACCCTCAAAAATTACTACGAAAACGATAACGCCAACGTACACCGAGGAGCCCATAGTTTAAGTATACGGGCAACAGAAGCCTATGAAGGAGCAAGAGATAAAATTGCTCAATTTGTTAACGCTACTTCATCCCAAGAAATTGTTTTTACCCGTAATGCCACTGAAGCCATTAATTTAGTCGCCTATAGTTGGGGACTAACGAATTTAAAACCAGGAGATGAAATCATCATTTCTGTGATGGAACATCATAGTAATATTGTGCCGTGGCAAATGATCGCACAAAAGACAGGGGCAGTCATTAAATATGTCCCTTTAACAGAAACA---GAAGAATTTGATTTAGAACAATTTAAAGCCCTATTATCCAAT---------AAA---ACTAAATTAGTTGCCGTCGTCCATGTTTCTAACACCTTAGGCTGTATTAACCCCGTTGAAACCATTATTAATCTCGCCCATCAA---------GCCGGGGCAAAAGTCTTAATTGACGCTTGTCAAAGTGTCCCCCATTTAGCCATTGATGTCCAAGCAATAGACTGTGATTGGCTGGTTGCCAGTGGCCATAAAATGTGCGCTCCTACGGGGATTGGGTTCCTCTATGGCAAAAAAGCCATTTTAGAAGAAATGCCCCCTTTCCTGGGCGGAGGAGAGATGATAGGAGAGGTTTTTTTTGATGGGTTCACCTACGGAGAATTACCCCATAAATTTGAAGCCGGAACCCCCGCCATTGGAGAAGCGATCGCCCTAGGGGCAGCCGTGGATTATTTAACCACC------CTTAGCTTTAAAGAAATTCATGCCTATGAAGAAGAATTAACTGCCTATTTGTTCAAGAAATTGCTCGAA---ATT---CCTAAGCTAAGAATTTACGGACCAAAACCTACT------------------ATCGATGGC---AAAGGAAGGGCTGCCTTAGCCTCATTTAATATCGAA---GGAATCCACGCCAGCGACTTATCAACCTTGCTAGATAATGAA---GGCATTGCCATCCGTTCAGGACACCACTGTACTCAACCTTTACATCGTCTGTTTGATGCGTCAGGAAGTGCCAGAATTAGCTTATATTTCTATAACACCCGCGAAGAAATTGATCGCTTTATTTTAGCCTTACAAGAAACTATCGATTTTTTTGGGATGATGCTG---------------------------------------------------------------------------------------------------------------
>1228987_Cendosymbiont@BAP18450.1
------------------------------------------------------------------------------------------------------------------------------------------------------------------------------------------------------------------------------------------------------------------------------------------------------------------------------------------------------------ATGATT------------------------------------------------------------------------------TCT------------------------------------------------------------------------------------------------------------------GTAAAAGAAAAAACTCTTGCTGCTAAAGTTCGTTCTGATTTTCCAATCTTACATCAAAAAATT---AACGGA---AAGTCCTTAATTTATCTCGACAGTGCTGCTACTTCCCAAAAACCTTTGATTGTCCTTGATACTCTGCGTCATTACTATGAAAAAGATAACGCCAATGTTCATCGAGGAGCGCATAGTTTAAGTGTGCGGGCAACAGAAGCATATGAAGGGGCGAGGGACAAGGTGGCAAAATTCATTAATTCCCAATCATCTCAAGAGCTTATTTTTACTCGTAATGCTACAGAAGCTATTAATTTAGTCGCTTATAGTTGGGGTTTAAGCAACTTAAAACCGGGAGATGAAATTATTATTTCCGTCATGGAACACCATAGTAATATTGTTCCCTGGCAAATAATAGCTAAAAAAACAGGGGCAGTAATCAAATATGTCTTTTTAACTGAGCAA---GAAGAATTGGATTTAGATCATTTTCAATCCTTGTTATCGCGT---------AAG---ACAAAATTAGTAGCTATCGTCCATGTTTCCAATACGTTGGGCTGTATTAACCCAGTAAAAGAAATTACTTCTGCAGCCCATCAA---------GTGGGAGCAAAGGTGTTAATTGATGCTTGTCAAAGTGTGCCTCATTTATCTATTGATGTACAGCAAATTGGCTGTGATTGGTTGGTGGCTAGTGGACATAAAATGTGTGCTCCGACGGGAATTGGGTTTCTTTATGGTAAGAAAAAAGTTTTGGAAGAGATGCCTCCCTTTCTTGGTGGAGGAGAAATGATAGGAGAGGTATTTCTTGAGAGATTTACCTATGGAAAACTACCCCACAAATTTGAAGCAGGAACCCCTGCTGTTGGTGAAGTGATAGCCTTAGGAGCAGCGGTAGATTATTTAACAACT------ATTGGATTGGATAAAATCCATCTTTATGAAGAGGAATTGACTACCTATTTATTTAAAAACTTAACAGAA---ATT---CCTAAGGTACGGATTTATGGCTCTATATCCAAT------------------TTAGACGGT---AAAAGAAGAGCAGCATTAGCTTCTTTTAATGTCGAA---GGAATTCATGGGAGTGACTTATCAACTTTATTAGATAATGAA---GGAATTTCCATTCGGTCAGGAGACCATTGTACTCAACCCTTACATCGCCTATTTAATGCCTCAGGAAGTGCCAGAGTTAGTTTATATTTTTATAATACCTTTGAGGAAATTGACAAGTTTATTTTAGCTTTAAAAGAAACAATTGATTTTTTCACTGAAATAATG---------------------------------------------------------------------------------------------------------------
>118163_Psp@AFY79657.1
------------------------------------------------------------------------------------------------------------------------------------------------------------------------------------------------------------------------------------------------------------------------------------------------------------------------------------------------------------ATGACT------------------------------------------------------------------------------CTA------------------------------------------------------------------------------------------------------------------ATTCAAGAAAAAATTCTCGCCAATAAAGTTCGTTCTGACTTCCCAATTTTGCATCAGGAAGTT---AACGGA---AAACCACTAATTTATCTTGATAGCGCCGCCACTTCTCAGAAACCTCTAGCGGTGCTCGATACCCTACGCAATTACTACGAGCGGGATAATGCTAACGTTCACAGAGGTGCTCATACTCTAAGCGTCAGAGCAACCGAAGCCTATGAAAGTGCAAGAGATAAAGTTGCTAAATTTGTCAATGCGGCTTCGCGCCAAGAAATCGTTTTTACTCGCAACGCGACAGAAGCGATTAATTTAGTCGCCTATAGTTGGGGACTCAATCATCTCAAAGCAGGAGATGAAATTCTTCTCTCGGTAATGGAGCATCACAGCAATCTTGTCCCTTGGCAAATTATCGCTCAAAAAACGGGCGCTGTTATCAAATATGTAGGACTGACGGATACA---GAAGAATTAGATTTAGAACACTTTAATTCTTTACTTTCTGAG---------AAA---ACAAAACTGGTTGCGATCGTTCACGTTTCTAATACATTGGGTTGTATTAATCCAGTCGAAAAGATAGTTTCAATTGCTCATAAA---------AATGGCGCTAAAGTCTTAATTGATGCCTGCCAGAGCGTTCCCCATATGCCCGTTGACGTGCAAGCAATCGGATGCGATTGGCTAGTAGCTAGCGGTCATAAAATGTGCGCTCCGACGGGAGTTGGTTTTCTCTATGGCAAGCAAGAATTATTAGAGGAAATGCCTCCCTTTTTAGGCGGCGGTGAGATGATTTCTGAGGTATTTTTAGACCACTTTACCTGTGGAGAAGTGCCTCATAAATTTGAAGCCGGAACGCCTGCCATTGGCGAAGCGATCGCGCTCGGTGCAGCCGTCGATTATTTAACCACA------ATAGGAATGGATAAAATCCATGCCTACGAAGTAGAATTGACGACTTATCTGTTTGAGAAATTAGAGCAA---ATT---CCTAACTTGAGAATATACGGACCAAAACCTACA------------------AAAGATGGA---AAAATAAGGGCAGCGCTAGCATCTTTTAATGTAAGA---GAAATTCATGCTAGCGACTTATCTACTTTGTTGGATCAAGAG---GGAATCGCAATTCGTTCGGGACATCATTGTACTCAACCATTGCATCGACTATTTGAAGCATCGGGAAGTGCAAGAGCGAGTTTATCTTTTTACAATACTCGCGAGGAAATTGATGTCTTTATTAAGGTGTTGAAAGAAACGATTGATTTCTTTAATAGCGTGATGGAG------------------------------------------------------------------------------------------------------------
>1128427_Fcyanobacteri@KB904821.1_4642
------------------------------------------------------------------------------------------------------------------------------------------------------------------------------------------------------------------------------------------------------------------------------------------------------------------------------------------------------------ATGACT------------------------------------------------------------------------------CTT------------------------------------------------------------------------------------------------------------------ACGCAAACTATTTCTCTTGCTAATCAGGTGCGTCAAGACTTTCCGATTCTGAGTCAAAACGTC---CATGAG---AAACCTTTAATTTACTTTGATAGCGCGGCAACTTCCCAAAAGCCGTTAGCTGTCCTCAATGCCCTGCGGGATTATTACCAGCAGGACAACGCCAATGTGCATCGCGGCGCACATAGCCTCAGTGTCCGGGCGACAGAGGCGTATGAAGGGGCGCGAGATAAGGTTGCTCGGTTTGTCAATGCGGCTTCGCGGGATGAGATTGTGTTTACCCGCAATGCCAGTGAAGCGATTAATCTGGTGGCGTATAGTTGGGGTTTGCACAATCTCCACGCGGGGGATGAGATTATTCTATCGGTGATGGAACACCACAGCAATTTAGTTCCCTGGCAGATGATTGCCCAGAAAACGGGCGCAATTATTAAGCACGTTCAAATCAGTGAAGAT---GAGGACTTAGATTTCGAGCATTTTCAGTCTTTACTCTCGAAT---------CGT---ACCAAATTAGTTGCTTTGGTTCATGTGTCGAATACTTTGGGCTGTGTTAATCCGGTTGAGCAGATTATCCCCCTTGCTCACCAA---------TATGGCGCGAAAGTTTTAGTGGATGCTTGTCAAAGTGTGCCGCATTTGCCGATTGATGTCCAGGCGATGGATTGTGATTGGTTGGTGGCTTCGGGCCATAAGATGTGTGCGCCGACGGGAATCGGCTTTTTATACGGCAAATTGGAAATTTTACAGGAAATGCCGCCGTTTATGGGGGGTGGTGAGATGATTCAGGATGTCTTTCTTGACCATTCTACCTATGCGGAGTTGCCTCACAAGTTTGAAGCGGGGACTCCGGCCATCGGGGAGGCGATCGCCCTCGGTGCTGCTGTCGATTATCTTAGTAAT------ATCGGCATGGACAAGATTCACGCCTACGAAGTGGAATTGACTCGTTATTTGTTCGCGAAGTTGGCAGAT---GTA---CCGAAACTGCGCTTATATGGCCCTAAACCCAAC------------------GCAACCGGG---GATAATCGCGCCGCCCTCGCTGCTTTCAATGTTGAA---GGACTCGCCGCCAGTGACGTTTCTACCCTCTTGGACAGCGAA---GGGGTAGCGATTCGGTCTGGACACCATTGTACGCAGCCTCTACACCGCATTTTGGACGTTTCCGGGAGTGCGAGGGCAAGTTTGTATTTTTACAACTCCACCGAAGAAATTGATAATTTTGTGGCGGCGTTGAAGGAGACGATTGATTTCTTTAGCAGTATGCTGGCT------------------------------------------------------------------------------------------------------------
>2164131_Ssp@PZV23068.1
------------------------------------------------------------------------------------------------------------------------------------------------------------------------------------------------------------------------------------------------------------------------------------------------------------------------------------------------------------ATGGTT------------------------------------------------------------------------------ATT------------------------------------------------------------------------------------------------------------------ACCCAAGAAAGAACCCTCGCTGCTAGAGTTCGTGCCGATTTTCCCATTCTTGATCAAGAAGTT---AATGGA---AATCCTTTAATTTATTTAGATAACGCCGCAACTTCCCAAAAACCCTTAGTCGTCCTTAATAGTTTACTAAATTACTATCAAAAAGATAACGCCAATGTTCACCGAGGAGCCCATACCCTCAGCACCAGAGCAACGGAAGCCTATGAAGGAGCAAGAGATAAAGTCGCTCAATTTATTAATGCGCGATCGCGTCAAGAAATTGTTTATACCCGTAATGCGACCGAAGCAATTAATTTAGTGGCTTATAGTTGGGGTTTAAATTTTCTCAAAGAAGGCGATGAAATTATTACCTCTGTGATGGAACATCATAGTAATTTAGTTCCTTGGCGCATGATCGCCGAAAAAACGGGAGCCATTATTAAATATGTGGAATTAGATGAAAAT---GAAGGATTTAATTTAGCGCAATTTAAAACCCTTTTATCCGAG---------AAA---ACTAAATTAGTGACCGTTGTTCATATTTCTAACACCTTGGGTTGTATTAATCCTATTGAAGAAATTACCAAACTAGCTCACCAA---------ATTGGGGCAAAAGTGTTAATTGACGCTTGCCAAAGTGCGCCCCATTACCCTCTGGATGTTCAGGCGATCGATTGTGATTGGTTAGTTGCCAGTGGTCATAAAATGTGTGCGCCAACGGGGATTGGTTTTCTCTACGGAAAAGAAGATTTATTAGAAGCAATGCCGCCTTTTTTTGGAGGAGGTGAAATGATTTCCGAGGTCTTTTTGGATCATTTTACGGTTGGAGAATTACCCCACAAATTTGAAGCTGGAACTCCTGCCATTGGAGAGGCGATCGCGCTTGGTGCGGCAGTGGATTATTTAACCAAT------TTAGGAATGGGTAATATTCATACCTACGAAATGGAATTAACCGCCCATTTATTTAAACAATTAGTAGAA---ATT---CCCCAATTGAAAATCTATGGGCCAAAGCCTGAT------------------CAAAAAGGT---CAAGGTCGTGCGGCTTTAGCTTCTTTTAATGTAGAA---AATATCCATGCCAGTGATTTATCAACCTTATTAGATCACGAC---GGGATCGCCATCCGTTCAGGGCATCATTGCACCCAACCCTTGCATCGTCTTTTTAATGCGTCAGGTAGTGCCAGAGCCAGTTTATCTTTTTATAATACCCACGCAGAAATTGATCGGTTTATTGAGGTATTAATACAAACGATTGACTTTTTTAATGGCATTGCTGAC------------------------------------------------------------------------------------------------------------
>317619_Phollandica@KB235941.1_290
------------------------------------------------------------------------------------------------------------------------------------------------------------------------------------------------------------------------------------------------------------------------------------------------------------------------------------------------------------ATGACC------------------------------------------------------------------------------CAA------------------------------------------------------------------------------------------------------------------CTCCAAACCCCCACCTTAGCCTCCCAAGTCCGGGCCGACTTTCCGATCCTGGCCCAACAGATC---CATGGT---CAACCCCTGGTGTACTTGGACAACGCCGCCACCTCCCAAAAACCCCGATCGGTGCTGGATGCCCTCCAAGACTATTACCAGACCGACAACGCCAACGTCCATCGCGGTGCCCACACCCTCAGCGCCCGGGCCACCGATGCCTATGAAGGGGCACGGGAAAAAATCGCCCGCTTCATCAATGCCCCCAAGCCAGAGCAGGTGATTTACACCCGCAACGCCAGCGAAGCCATTAATTTGGTGGCCTATAGCTGGGGCATGGCCAACCTGACGGCGGGGGACGAGGTGATCCTGACGGTGATGGAACACCACAGCAATCTGATTCCCTGGCAAATGGTGGCCCAGCGCACGGGGGCGGTGTTGAAATTTGTGGGGCTGACGGAGAGG---GAGGAGTTTGATCTGGACCAGTTCAAAACCCTGCTGACGGCC---------AAA---ACCAAGTTGGTGTCCCTGGTTCATGCCTCCAATACCCTGGGCTGCATTAATCCCGTGGCGGAGGTGATTGCCCTGGCCCACCAG---------CAGGGGGTGCCGGTGTTGGTGGATGCCTGCCAAAGTGCGCCCCACCTGGCCCTGGATGTCCAAGCCCTGGATTGCGATTGGCTGGTGGCTTCGGGCCATAAGATGTGTGGTCCCACGGGCATTGGCTTTTTGTATGGCAAAGCGGCCCTGCTGCGATCGATGCCCCCGTTCCTGGGGGGAGGCGAAATGATCGCCGATGTCTTTTTGGATCACGCCACCTATGCCGATATTCCCCATAAGTTTGAGGCGGGAACCCCGGCCATTGCCGAGGCGATCGCCCTGGGGGCAGCGGTGGACTACCTCACCCAT------CTAGGGATGGATCGCATCCACGCCTACGAAGCGGAACTCACCCACTACCTGTTTCAGCGCCTCGCCGAA---GTG---CCCACCCTGCGCCTCTATGGACCCCCACCCCAG------------------GCCGATGGC---AGTGGCCGCGCCGCCCTGGCGGCGTTCACCGCTGGG---GACGTTCATCCCCACGATCTCTCCACGATCCTGGATCAAGCC---GGGGTGGCCATCCGAGCCGGACACCACTGCACCCAACCCTTGCACCGGGTGATCAAGGCCCAATCCACCGCCCGCGTTAGCCTCTATTTCTACAACACCACCGCAGAAATCGATGTGTTCATCGCGGCCCTCAAGGAAGCAGTGGAGTTTTTCGGCAGTATTTTT---------------------------------------------------------------------------------------------------------------
>2099687_Cbacterium@PXDR01000573.1_5
------------------------------------------------------------------------------------------------------------------------------------------------------------------------------------------------------------------------------------------------------------------------------------------------------------------------------------------------------------ATGACC------------------------------------------------------------------------------GTC------------------------------------------------------------------------------------------------------------------GCCCAAGCCCGCACCCTCGCCACCCGCACCCGCGCTGACTTTCCGATCCTGCATCAGCAGGTG---AACGGC---AAGCCTTTGGTCTATTTCGACAATGCTGCGACGTCTCAAAAGCCGACGGCGGTGCTGGAGGCGCTGCGACATTACTACGAACACGACAATGCCAACGTTCACCGGGGCATCCATGCCCTGAGTGCGCGGGCGACGGATGCCTATGAAGGGGCGCGGGATAAACTGGCGACGTTTGTGAATGCCGCTAGCCGCAATGAGATTGTCTATACCCGCAACGCCAGTGAGGCGATTAACCTGGTGGCCTACACCTGGGGCATGGCGACTTTGCAGGCTGGGGATGAAATCATCCTGTCGGTGATGGAGCATCACAGCAATCTGGTGCCCTGGCAGTTTGTGGCCCAGCGCACGGGGGCGGTGCTGAAGTTTGTGGAACTCGGCCCCGAT---CAAGGCTTTGATTTAGAGCAATACCGCTCGCTGCTCAACGAC---------AAG---ACCAAGCTGGTGGCGGTCAACCACGTCTCAAACACCCTGGGCTGTGTCAACCCAGTGGCCGAGATTATTGAGCTGGCCCATCAC---------CATGGGGCCAAGGTGCTGCTGGATGCCTGCCAGAGTGTGCCCCATATGCCCATCGACGTGCAGGCGCTCAACTGCGATTGGCTGGTGGCGTCGGGCCATAAGATGTGCGCGCCCACTGGCATTGGCTTTCTCTACGGCAAGCAGGCGCTGCTGGAAGCAGCACCGCCGTTTTTGGGCGGTGGCGAGATGATCGCGGATGTCTTTCTCGATCATTCCACCTATGCCGAACTGCCCCATAAGTTTGAGGCGGGTACCCCGGCGATCGCAGAAGCCATTGCCCTGGGGGCAGCGGTAGATTACTTGAGTGAT------TTGGGTATGGATGCGATCGCATCCTATGAACATGAGCTCACCGCCTATCTCTACCAAAGCCTGAGCCAA---CTG---CCCCAGGTCAAGCTCTACGGGCCACCACCCGCC------------------GCAGACGGC---AGCGGTCGCGCCGCCCTCGCCACCTTCACCGTCGAG---AACCTGCACGCCCAGGATCTCTCCACCTTTATTGACCAGTCC---GGCGTCGCAATTCGCTCCGGGCACCACTGCACCCAGCCCCTTCACCGCATCTTGGGCGTGTCCTCAACCGCTCGGGCCAGCCTGTACTTCTACAACACCCAAGCCGAGATCGACACCTTCGTCGCCGCGCTAAAGGACACCATTGAGTTCTTCGGCAATATCTTTGACGAA---------------------------------------------------------------------------------------------------------
>268115_Lantarctica@PZO36623.1
------------------------------------------------------------------------------------------------------------------------------------------------------------------------------------------------------------------------------------------------------------------------------------------------------------------------------------------------------------ATGACC------------------------------------------------------------------------------GTC------------------------------------------------------------------------------------------------------------------GCCCAAGCCCTCACCCTCGCTGCCAAGGTTCGCGCCGACTTCCCGATCCTCCACCAGGAGGTG---AATGGG---CATCCGCTGGTGTATTTGGACAACGCGGCCACGTCGCAGAAACCTCAGGCGGTGATTGACGCCCTGAGTCACTACTATCAGAGCGATAACGCCAATGTGCACCGGGGCGTCCACAACCTCAGCGCCCGCGCCACCGACGCCTATGAAGGTGCCCGAGACAAGGTAGCCGCCTTCGTCCATGCCACCAGCCGCAACCAGATCGTCTTTACCCGCAATGCCAGTGAAGCGATCAACCTGGTGGCCTACGCCTGGGGTATGAATACCCTGAAGGCGGGCGACGAGATCATTCTCTCGGTGATGGAGCACCACAGCAATCTAGTGCCCTGGCAGTTAGTGGCTCAGCGCACCGGGGCGGTGCTGAAGTTTGTAGGGCTGACCGCCGAC---CAGGCCTTTGACCTCGATCAGTACAAAGAACTGATCAGCGAC---------AAA---ACCCGGCTGGTGGCGGTGAACCACGTCTCCAACACCCTGGGCTGCGTCAACCCGGTAGCGGAAATTATCGAAATTGCCCACGCC---------CACGGCGCAAAAGTGCTGATTGACGGCTGCCAGAGTGCGCCCCACATGGCGTTAGACCTGCCCGCAATGGGCTGCGACTGGTTTGTGGCCTCGGGTCACAAGATGTGTGCCCCCACCGGCATTGGCTTTCTCTACGGCAAGCTGGAGATGCTCGAAGCCATGCCCCCCTTCATGGGCGGCGGCGAGATGATTGCCGATGTGTTTCTTGACCATTCCACCTATGCCGAACTGCCCCACAAGTTTGAGGCGGGGACGCCTGCCATTGCCGAGGCGATCGCCCTGGGGGCCGCCGTCGACTATCTCTCTGGG------CTGGGCATGGACAACATCGCCGCCTACGAGCACGAGCTGACCGCCTACCTGTACCAGCAGATGCAGACC---ATC---CCCGAAGTCACTCTTTACGGCCCTGCCCCCGAG------------------GCCGATGGC---AGCGGCCACGCCGCCCTGGCCACCTTTACCGTCGAA---GGCGTTCACGCCCAGGATCTTTCAACTCTGATTGACCAGTCG---GGCATTGCCATTCGCTCGGGGAACCACTGCACCCAGCCATTGCACCGCATTTTGGGCGCTGACTCCACCGCTCGGGCCAGCCTATATTTCTACAATACCAAAGCCGAGATCGACAGCTTTATCGTCGCCCTCAAAGACACCATCGACTTCTTCAAAGGCGTGTTTGAAGACGACGAC---------------------------------------------------------------------------------------------------
>2099684_Cbacterium@PWRG01000117.1_17
ATG---------------------------------------------------------------------------------------------------------------------------------GGCCAGCGCCTAAAACCC---------------------------------------------ACCTCTGTACGGGCGCAC---CGCAGTGCGCCC------------------------CGATCCACCGTTCGGCTGAGCGAAGTCGAAGCCCATCCA------------------------------------CCCCCTCACCCCCTCACCCCCATGACC------------------------------------------------------------------------------GTC------------------------------------------------------------------------------------------------------------------GCCCAAGAACTCACTCTTGCCACCCAGGTCCGCGCTGACTTCCCGATTCTGCACCAGGAGGTC---CACGGT---CATCCCTTAGTGTATTTCGATAATGCAGCGACCTCCCAAAAGCCCAAGGCGATGCTAGAGGCGCTGCAGCACTACTACCAGCGGGACAATGCCAATGTGCATCGGGGCATCCACTGCCTCAGTGCCCGGGCCACTGATGCCTATGAAGGGGCCAGGGACAAGGTGGCGGCCTTTGTCAATGCCACTAGCCGCAACGAAATTGTCTTTACTCGTAACGCCAGCGAAGCCATCAATCTGGTGGCCTATAGTTGGGGCATGACCACCCTGCAGCCGGGGGACGAAATTGTGCTGTCGGTGATGGAGCACCACAGTAACCTGGTACCTTGGCAATTTGTGGCCCAGCGCACTGGGGCGGTCCTGAAGTTTGTAGGGCTTTCAGCCGAT---CAGGGCTTTGACCTAGAGCAGTATCGTGAGTTGGTCAGTGAC---------AAG---ACCCGACTGGTGGCCGTGAACCATGTGTCTAACACCCTGGGCAGCCTGAACCCGGTTGAGGAGATCATTGCCATCGCCCACCGC---------TATGGGGCCAAAGTGTTGATCGACGGCTGCCAGAGCGCTCCGCACCTACCCTTGAACTTGCCGGCGATGGACTGCGACTGGTTTGTGGCCTCGGGTCATAAGATGTGTGGTCCCACTGGCATCGGCTTTTTGTACGGCAAGCTCGATCTGCTGGAGGCCATGCCCCCCTTCCTGGGCGGTGGCGAGATGATTGCCGATGTGTTTCTGGACCACGCCACCTATGCCGAGCTGCCCCACAAGTTTGAGGCGGGCACCCCGGCCATTGCCGAGGCGATCGCCCTGGGAGCCGCCGTTGACTATTTAGCCTCC------CTCAGTATGGAGAAAATCGCCGCCTACGAGCACGAGTTGACCGCCTATCTGTACCAACACATCCAGACC---ATT---CCTGAAGTCAAACTGTACGGTCCCCTGCCCCAG------------------GCGGACGGT---AGTGGGCGGGCGGCCCTAGCCACCTTTACCGTCGAG---GGGGTCCATGCCCAGGACCTGTCCACTCTGTTGGATCAATCG---GGCATTGCCATTCGCTCCGGTCACCACTGCACTCAGCCTCTGCATCGGCTGCTGGGGGTTGACTCCACCGCCCGGGCTAGTCTCTACTTTTACAACACCAAGGCCGAAATTGATGCTTTTATAGCGGCCCTAAAAGACACCATCGAATTTTTCCAGAGCGTGTTTGAGGACGAC------------------------------------------------------------------------------------------------------
>1666911_Ppriestleyi@KPQ36779.1
------------------------------------------------------------------------------------------------------------------------------------------------------------------------------------------------------------------------------------------------------------------------------------------------------------------------------------------------------------ATGACG------------------------------------------------------------------------------CCAACCACTGCC------------------------------------------------------------------------------------------------------CCTACTAAGCCTGTTCTCCTAGCAGATATTGTTCGTGGTGATTTTCCTATTCTTCACCAACAAGTC---AACGGT---CAGCCGCTAGTTTATCTCGACAATGCAGCGACCTCTCAAAAGCCCCAAGTGGTGATTGACGCGATGGTGAATTACTACGCGGCAAATAACGCCAATGTCCATCGAGGCGTTCATGCGCTAAGCGCTCGCGCGACTGATGCCTATGAAGGCGCTCGCGATAAGGTGGCTGCTTTTGTCAATGCGGCTTCTCGGGATGAAATTATTTTTACCCGCAATGCCAGCGAGGCGATTAATTTGGTGGCCTATGCCTGGGGGCTTAGTACGCTGCAACAGGGCGATGAGATAGTGCTATCTGTGATGGAGCATCACAGCAATTTGGTGTCCTGGCAGTTAATTGCTCAGCGCACGGGTGCGGTACTCAAGTACGTACCGCTGACCGATACA---CAAGAGTTTGATCTGGCTGCTTTTAATCAGCTAGTCACAGAT---------AAA---ACCAAGCTGGTAGCGGTGAGTCATGTTTCTAACGTGCTGGGCTGTATCAATCCGGTTCAACAGATTGTCGAAACCGCTCACCAG---------TACGGTGCTCATGTTTTGATTGATGCCTGCCAGAGCGTACCGCATATGCGAGTAGATGTGCAGGCATTGGGCTGTGACTGGCTGGTCGCTTCGGGCCACAAAATGTGCGGGCCAACGGGCGCGGGCTTTTTGTACGGCAAGTTAGATGTGCTTCAGGCGATGCCGCCCTTCTTAGGCGGTGGCGAGATGATTCAAGACGTATTTTTAGATCATTCTACTTACGCTGAACTGCCGCACAAGTTTGAGGCGGGTACGCCTGCGATCGCTGAAGCTATTACATTAGGCGCAGCCGTAGACTACCTAAGCCAA------ATTGGTATGGATCGTATTGCTGACTACGAGCATCAGCTCACGGCCTATCTATATGAGCAGCTGAGCCAA---GTG---CCTCAGGTAACCCTGTATGGTCCAAAGCCGAAT------------------GCCGATGGG---AGTGGCCGCGCGGCGATCGCGACCTTTACCGTAGAA---GGCATTCACGCTCAAGATCTCTCCACCTTTTTAGATCAGTCT---GGTGTGGCTATTCGCTCAGGGCATCATTGTACCCAGCCACTACATACTGTGCTTGGGGTCAGTTCTACTGCTAGAGCCAGCCTGTACTTTTACAATACGCCATCTGAAATAGATGCTTTTATCAAAGCGCTCAAAGAAACGATTGACTTCTTTAATAGCGTTTACGAG------------------------------------------------------------------------------------------------------------
>1919135_Cbacterium@PSO92790.1
------------------------------------------------------------------------------------------------------------------------------------------------------------------------------------------------------------------------------------------------------------------------------------------------------------------------------------------------------------ATGACC------------------------------------------------------------------------------CTT------------------------------------------------------------------------------------------------------------------ACCCAGGAAAAAACCCTTGCAGCCAAAGCCCGCCCAGACTTCCCCATACTACAACAGAAAGTT---AATGAT---TGCTCCCTAATTTATTTCGACAACGCGGCAACCACGCAAAAGCCGATTGCCGTTCTCGATAGCCTCCGTCACTACTACGAGTACGACAACGCCAACGTTCATCGGGCGGCACATGCCCTGAGTTCCAGAGCAACAGATGCTTATGAAGGCGCAAGAGACAAAGTTGCCCAGTTTGTGAATGCAGCCTCGCGCGACGAAATCGTTTTTACTCGCAACGCCAGTGAAGCGATTAACTTGGTTGCCTATAGCTGGGGACTGAATACCCTCCAGCCAGGGGATGAGATTATCCTCTCGGTGATGGAACACCACAGCAACCTGGTTCCTTGGCAAATCGTCGCCCAGAAAACAGGGGCAGTACTCAAATATGTGGAACTGAGTGAAGAG---GAAGCATTTGACCTAGAACAGTTTAAGTCCCTGATTTCAGAT---------AAG---ACTAAACTAGTTGCAGCGGTGCATATCTCTAACACGTTGGGGTGTATTAACCCAGTAGAAGAGATGATTGCGATCGCCCACCAG---------CATAACGCTAAAGTTCTAATAGATGCTTGCCAAAGTGTTCCCCATATGCCTATTGATGTCCAGGCAATGGACTGCGATTGGCTAGTCGCAAGTGGGCATAAAATGTGCGCCCCCACTGGCATTGGCTTTCTTCATAGCAAGCAAGAACTCCTCGAGGCGATGCCTGCCTTTATGGGGGGTGGCGAGATGATTGGGGAAGTATTTTTAGACCATTTCACTTACGCCGAATTGCCCCATAAATTTGAAGCCGGAACGCCTGCCATTGGGGAAGCAGTTGCCCTAGGTGCAGCAGTCGATTATCTCACTGGT------TTAGGGATGGAGAATATCCGCACCTACGAAGCGGAATTAACTGCCTATCTTTACGCACAATTACAACAG---GTC---CCTGATTTAAAAATTTATGGTCCTCAACCGACA------------------GCCGAGGGC---AAAGGAAAGGCAGCACTGGCATCATTTAATGTTACT---GGCTTGCATGCCAACGACCTTTCTACCCTAATCGACCACGAA---GGCGTTGCCATCCGTTCTGGTCATCATTGTACCCAACCCCTCCACCGCATTTTCGGAATAACAGGTACAGCACGGGCAAGTCTATATTTCTACAACACCCGTGAAGAAATCGATGCTTTTATCGTTGCCTTGAAAGAAACGATTGATTTCTTTAAGGAAATGATGGAT------------------------------------------------------------------------------------------------------------
>282423_Pagardhii@BBD56074.1
---------------------------------------------------------------------------------------------------------------------------------------------------------------------------------------------------------------------------------------------------------------------------------------------------------------------------------------------------------------ATG------------------------------------------------------------------------------TTA------------------------------------------------------------------------------------------------------------------ACTCAAGAAAAAACCCTGGCTGAAATTGTTCGTCAAGATTTCCCTATTTTGCATCAGGAAGTC---AACGGT---CATCCTTTAGTCTATTTAGATAATGCGGCAACTTCTCAGAAACCCTTAGCGGTCTTAAATGCCCTGCAAGACTATTATCAAAATTATAATTCTAATGTGCATCGAGGGGTTCATGCGTTAAGTGCAAAAGCGACGGATACCTACGAAGCCGCCCGGTTGAAAGTTGCCCAATTTATTAAGGCTAAATCCTATAAAGAAATTGTTTATACCCGCAATGCCAGTGAAGCTATTAATATTGTAGCCTATTCTTGGGGATTAAATACCTTAAAAACCGGAGATGAAATTATTCTCAGTGTTATGGAACATCATAGTAATTTAGTTCCTTGGCAAATGGTCGCAAAAAAAACCGGAGCGGTGATTAAATTTGTCGAGTTAACAGAAACT---CAAGAATTTGATTTAGAACAATTTAAAACCCTAATTTCTGAC---------AAG---ACTAAATTAGTTTCGGTTGTTCATATTTCTAATACATTAGGTTGTATTAATCCCATTGAAGAAATTACTCAAATTGCCCATCAA---------TACGGCGCAAAAGTATTAATAGATGCTTGCCAAAGTGCGCCCCATACTGCCTTAGATGTGCAGAAAATTGATTGTGATTGGTTAGTGGCATCTGGTCATAAAATGTGCGCTCCTACGGGTATCGGCTTTTTATATGGCAAATTAGAGGTATTAGAAGCCATGCCGCCGTTTTTTGGGGGAGGAGAAATGATTGATGAAGTGTTTTTAGATCATTTTACAGTGGGAGCATTACCCCATAAATTTGAAGCGGGAACTCCGGCGATTGGAGAAGCAATTGCTTTGGGTGCGGCTATTGATTATTTAACATTA------ATTGGTATGGATAAAATAGAAGATTATGAGCATGAATTAACCGCCTATTTATTTGAAAGATTGCGAGAA---ATT---CCCGAATTAAAACTTTATGGCCCCCAACCCAAT------------------GCTAAGGGA---GAAGGGAGAGCCGCCTTAGCTTCTTTTAGCGTGGAT---GGGATTCATGCCAATGATTTATCAACTATGTTAGATGATGGG---GGGGTTGCTATTCGTTCAGGACATCATTGTACCCAACCCTTACATCGTTATTTAGGCTTAAATTCTAGCGCCAGAGCGAGTTTGTATTTCTACAATACTAAACAAGAAATTGATGTTTTTATTGTAGCATTAAAAGATGCGATCGCATTTTTTAAAGAAATAATGAGT------------------------------------------------------------------------------------------------------------
>195253_Ssp@AFY62414.1
------------------------------------------------------------------------------------------------------------------------------------------------------------------------------------------------------------------------------------------------------------------------------------------------------------------------------------------------------------ATGACA------------------------------------------------------------------------------ATG------------------------------------------------------------------------------------------------------------------ACCCAAACTCGCCCCCTTGCCGATTTAGTCCGCGCCGATTTTCCGATTCTTCAGCAACAAGTT---CACGGC---AAACCCCTCGTCTATTTAGATAATGCTGCCACCTCCCAAAAACCCCAGGCCGTGATTCAAACCCTTGTGGACTATTATCAGGGCTACAACGCCAACGTCCATCGCGGTGTCCATACCCTCAGTGACAAAGCCACAACAGCTTATGAAGGTGCTCGGGATAAAGTTGCTAAATTTATTAATGCCCGTTCTCGTCAGGAAATTGTCTATACCCGTAATGCCAGTGAAGCGATAAATTTAGTGGCCTATAGTTGGGGGTTAAGTCATCTCGGGCCTGGGGATGAAATTATCCTCACGGTTTTTGAACATCACAGTAATTTAATCCCTTGGCAACTGGTCGCTCAAAAAACGGGAGCTATCCTCAAGTTTGTAGAGTTGGATGCACAA---CAATCCTTCAACTTCCCCCAATTTCAAAGCCTATTATCGGAT---------AAA---ACTAAACTGGTTGCAGTTGTTCATGTTTCTAACACCTTAGGCTGCATCACGCCTGTGGCCCAAATTGCCGAGTTAGCCCATGCT---------GTTGGCGCAAAGGTTTTAATTGATGCTTGCCAAAGTGCGCCCCACATGAAGCTGGATGTCCAGGCCCTTGATTGTGATTGGCTGGTGGCCTCAGGACATAAGATGTGTGCCCCGACGGGAATCGGCTTTCTCTATGGAAAACTGGATTTGCTCCGTTCCATGCCACCATTTTTGGGAGGCGGAGAAATGATTGCGGATGTCTTTTTTGACCATGCTACCTATGCCGACCTACCCCATAAATTTGAAGCCGGGACACCCGCCATTGGTGAGGCCATTGCCTTGGGTGCAGCCATAGATTATCTGAATGCC------ATTGGCCTGACAGCCATTCACAATTACGAAGCTGAATTAACCGCCTATTTATGGCAAAAACTGAGTGAC---ATT---CCCGAATTAACGCTTTACGGCCCAGCTCCTGAT------------------CCAGAGGGT---TTCGGTCGCGCCGCCTTAGTCAGTTTTACCGCCGGT---GACGTGCATCCCCATGATTTATCCACAATTCTCGATGAGTCA---GGCATTGCGATCCGGGCCGGTCATCATTGCACCCAGCCATTACATCGCTATCTCAACGTTCAATCTACAGCCCGGGCCAGTTTATATTTCTACAACACCAAAGCTGAAATTGATGCCCTCGTGATTGCCCTCAAAGAAGCCATCAGTTTTTTTGCTGGGATATTT---------------------------------------------------------------------------------------------------------------
>1140_Selongatus@ABB57768.1
------------------------------------------------------------------------------------------------------------------------------------------------------------------------------------------------------------------------------------------------------------------------------------------------------------------------------------------------------------ATGACT------------------------------------------------------------------------------GCG------------------------------------------------------------------------------------------------------------------ATCGCCCTGACCAATCTTGCGACTGAGGTTCGTGCCGACTTTCCGATCCTGCAGCAGCAGGTC---AACGGT---CAGCCCTTGGTCTATCTCGACAATGCGGCCACTTCGCAAAAACCGAGAGCGGTGATCCAGTCCCTCGTCGATTACTACGAGGGCTACAACAGCAACGTCCATCGCGGCGTCCACACCCTGAGCGGCAAGGCAACGGATGCCTACGAAGGGGCACGGCAAAAGGTGGCGCGGTTCATCAACGCCAAGACGGAACAGGAGATTGTCTACACCCGCAATGCCAGCGAGGCGATCAACCTCGTCGCCTACAGCTTCGGCATGAACTTTCTCCAAGCCGGTGATGAGATCATCCTCTCGGCGATGGAGCACCACAGCAACCTAATCCCTTGGCAGTTTGTGGCAGCGAAAACAGGAGCGGCGCTGAAATTCGTCGGGGTGACTGAGACC---GGTCAGTTCGACCTCGAGCAGTTCCGTAGCCTCCTCAGCGAT---------CGC---ACCAAACTGGTGTCGGTCGTCCATGTTTCTAATACGCTAGGTTGCTGCAATCCGGTCACGGAAATTTGTCAGCTCGCCCATGCC---------AAGGGTGCGCGGGTGTTGATTGATGCCTGCCAAAGTCTTCCCCACCAGGCGATCGATGTTCAGGCGATCGATTGCGATTGGCTGGTTGGCTCTGGCCACAAAATGTGTGCACCGACGGGCATTGGTTTCCTCTACGGCAAGCTCGACCTGTTGCGTCAAATGCCGCCCTTCCTCGGCGGTGGTGAAATGATCGCCGATGTCTTCCTTGATCACGCAACTTACGCCGATCTTCCTCACAAATTCGAAGCAGGAACACCGGCAATTGGAGAAGCGATCGCATTGGGCGCGGCGATTGATTATCTAACCGCG------ATCGGCATGGATCGCATTCACGCCTACGAACAGCAGCTAACCCAACACCTCTTCCAACGGCTGGCAGAA---ATT---CCTGAGCTGACCGTCTACGGACCTACGCCGGAG------------------CAAGAT------CGCGATCGCGCTGCCCTCGCCGCCTTTACCGCCGGT---GCAGTCCATCCCCACGATCTCTCGACCATCCTCGACCAGTCA---GGCATTGCGATTCGAGCCGGGCATCACTGCACTCAGCCACTGCACCGTGAATTACAAGTCCAATCAACGGCGCGGGCTAGTTGTTATTTCTACAATACGACTGACGAGATCGATCGTCTGATCGAGTCTCTCAAGGAAGCCGTTGAGTTCTTTGGAGCGATTTTCAGC------------------------------------------------------------------------------------------------------------
>1173029_Ssubsalsa@JH980292.1_1103
------------------------------------------------------------------------------------------------------------------------------------------------------------------------------------------------------------------------------------------------------------------------------------------------------------------------------------------------------------ATGACC------------------------------------------------------------------------------TTC------------------------------------------------------------------------------------------------------------------TTACAAGAACAAACCCTAGCCGAGCAAATCCGCGCAGACTTTCCCCTGTTAGACCAACGAATC---CATGAT---AAAGCCCTAATCTATTTCGACAGTGCGGCCACCTCACAAAAACCCTTAGCGGTGCTGAGTAAATTAGAGGAATACTATCGGGGGTATAATGCCAATGTCCACCGGGGGGCGCATACCTTAAGCACCCTAGCGACGGAGAATTATGAGGGGACAAGGGATAAAATCGCTCAGTTTATTAACGCAGGCGATCGCAATGAAATTGTTTACACCCGCAATGCTACAGAGGCCATTAATTTGGTCGCCTACAGTTGGGGACTCAATACCCTAAAACCGGGGGATGAGATTATCCTCTCGGTGATGGAACACCACAGTAATTTAGTCCCTTGGCAAATGATCGCCCAAAAAACTGGGGCTGTGATTAAACATATCGGTTTAACCTCGACT---CAAGAACTGGATTTAGACCACTTTAAAACCCTACTTTCTGAG---------AAA---ACGAAACTGGTTTCTGTGGTTCACGTTTCCAATACTTTGGGCTGTATTAATCCCATTGAGGAAATTGTGCAACAAGCCCAGCAA---------GTGGGAGCGAAAGTGTTAATTGATGCTTGTCAAAGTGTTCCCCATTTACCCCTTGATGTCCAGGCCATTGGCTGTGATTGGTTGGTGGCCTCGGGTCATAAAATGTGCGCCCCGACGGGGATTGGTTTCCTCTATGGGAAATTAGAGGTTTTAGAGGCAATGCCGCCTTTTTTGGGGGGTGGGGAGATGATTCAGGATGTGTTTTTAGATCATTCCACCTACGCGGGATTACCCCATAAGTTTGAAGCAGGAACTCCGGCCATTGGGGAGGCGATCGCACTTGGGACCGCCATTGACTACTTAACCCAC------TTGGGTATGGAGCGCATCCACGCTTACGAAGAGGAATTAACCGCCCATTTATTCGCCAAATTAGCCGAA---ATT---CCCGACCTCCAAACCTATGGCCCCCAACCCACC------------------CCCGAGGGC---AAAGGACGGGCAGCCCTAGCCGCCTTTAACGTGGCC---GGATTGAATGCTAGCGACCTCTCCACGCTGTTGGATCATGAG---GGGGTGGCTATCCGTTCAGGCCACCACTGCACCCAGCCCTTACATCGCCTCCTAGGGGTCACAGGGAGCGCTCGGGCGAGTCTCTATTTCTACAATACCCGGGCGGAGATTGACTGCTTTGTGGTGGCCTTGCAGGAAACCATCGACTTTTTCCGTAGTACGTTGGAG------------------------------------------------------------------------------------------------------------
>1919144_Cbacterium@PSO51417.1
------------------------------------------------------------------------------------------------------------------------------------------------------------------------------------------------------------------------------------------------------------------------------------------------------------------------------------------------------------ATGACT------------------------------------------------------------------------------ATT------------------------------------------------------------------------------------------------------------------GCTACGACTCAGTCACTTGCCAATCGAGTTCGCGCTGACTTTCCTATCTTAAATCAA---ACC---GATGAG---CAACCGCTGATTTATTTCGACAATGCAGCCACTTCCCAAAAGCCTTTATCTGTTCTGCAAGCGCTTGATCATTACTATCAATACAGCAATGCCAATGTCCACCGGGCGGCTCATCGTTTAAGCACTAAAGCCACAGAAGCGTTTGAAGGGGCGCGAGATAAAGTTGCTCACTTTATCAATGCCAACAGCCGCAATGAAATTGTTTTTACCCGCAATGCCACAGAAGCAGTTAACTTAGTGGCTTACAGTTGGGCGCTAAACCATTTGCAACCGGGAGATGAAATTATTACCTCTGTTATGGAACACCATAGCAATCTGGTTCCTTGGCAAATGGTCGCCCAAAAAACTGGTGCCACGCTCAAGCATGTGGGATTAACAGACGAA---CAAACTCTCGATTTTGAACAGTATAAAGCCCTGCTTTCCGAT---------AAA---ACCAAATTAGTGGCATTTGTTCATATTTCTAACACCTTGGGCTGTATTAATCCGGTGGAAGATATTACCAAATTAGCCCATGAA---------AAAGGCGCAAAAGTGTTAATTGATGCTTGTCAAAGTGTGCCTCATCTTCCTGTGGATGTGCAACAAATTGATTGTGATTGGTTAGTTGCCAGCGGTCATAAAATGTGTGCCCCCACTGGCATTGGATTTTTATATGGAAAAGAGGATTTATTAACGGAAATGCCTCCATTTTTAGGGGGCGGTGAAATGATTGGGGAAGTTTCGTTAGATCATTTTACTTCTGCTGAACTCCCCCATAAATTTGAAGCCGGCACCCCCGCGATTGCAGAAGCCATTGCCTTGGGGGCAGCTGTGGATTACTTAAACAAC------ATTGGCATGGCCAATATTCAGGCTTACGAAGAAGAATTAACGGCCTATCTTTTCCAAAAAATAGAATCG---TTT---TCTGACTTAAACATTTACGGACCCAAACCTACC------------------TCGGAAGGA---AAAGGACGGGTTGCTTTAGTTTCCTTTAACGTGGAA---AATTTGCATCCTAATGATTTATCTCCATTGCTAGATTATGAA---GGGGTTGCCATTCGCTCTGGGCATCATTGCACCCAACCATTGCATACGGTTTTAGGCGTTGCAGGCAGTGCCAGAGCGAGCCTTTATTTCTATAATACTACCGAAGAAATTGATACCTTTTGTACCGCTCTCAAAAGTACCATTGATTTCTTTCAGGAAATGATGGAAGAA---------------------------------------------------------------------------------------------------------
>13035_Dsalina@AFZ49976.1
------------------------------------------------------------------------------------------------------------------------------------------------------------------------------------------------------------------------------------------------------------------------------------------------------------------------------------------------------------ATGACG------------------------------------------------------------------------------ATC------------------------------------------------------------------------------------------------------------------GCCACTACTCCCACTTTAGCAACCCAAGTTCGCGCTGATTTTCCCATCTTAAATCAAGACATT---AATGGT---CAGTCTTTGATTTATTTTGATAATGCTGCCACTTCTCAAAAGCCCTTATCTGTTATTAACGCCTTAGAGGATTATTATCAGCAAGTTAACTCAAATGTTCATCGCGGGGCGCACAGTTTAAGCACAAAAGCCACAGAAAAATTTGAAGGGGCGCGAGATAAGGTAGCCCAATTTATTAATGCCACTTCTCGTAATGAAATTGTTTTTACTCGTAACGCGACAGAAGCGGTTAATTTAGTCGCCTATAGTTGGGCGATTAATCATCTTAAACCTGGGGATGAGATTTTAACCTCTGTCATGGAACATCATAGTAATCTTGTGCCTTGGCAGATGGTAGCTCAAAAAACAGGGGCAATTATTAAGCACGTGGGGTTAACAGCAGAA---CAAACTTTGGATTTAGAACAGTATAAAAGTTTGTTATCAGAA---------AAA---ACCAAATTAGTGGCTTTAGTTCATGTTTCTAATACGTTAGGCTGTATTAATCCAGTTGCAGAAATTACGAAACTGGCTCACGAA---------AAAGGGGCAAAAGTATTAATTGATGCTTGTCAAAGTGTGCCTCATTTACCTGTAGATGTGCAAGCGATTAATTGCGATTGGTTAGTGGCAAGTGGTCATAAAATGTGCGCTCCCACTGGTATTGGTTTCTTGTATGGAAAAGAAGATTTATTAGAAGCAATGCCACCTTTTTTAGGCGGTGGTGAAATGATTGGGGAAGTGTCTTTAGACAGTTTTACTTATGCGGAATTACCCCATAAATTTGAAGCGGGAACCCCTGCGATCGGAGAAGCCATTGCTTTAGGGGCTGCTGTGGATTATTTAAGCAAT------ATTGGCATGGCAAAAATTCACGCCTACGAGGAAGAATTGACTGCTTATCTTTTCCAACAGTTAGAACCA---TTT---GAAAACTTAAATCTTTACGGACCCAAACCGACT------------------TCAGACGGA---AAAGGAAGAGCGGCTTTAGCGACGTTTAATGTGGAG---AATTTACACGCGAATGATTTAGCACCGTTGTTAGATTACGAA---GGGGTTGCGATTCGATCGGGTCATCATTGTACGCAGCCGTTACATACGGTTTTAGGGGTAGCGGGAAGCGCGAGAGCCAGTCTTTATTTCTATAATACTCGTGAGGAGATCGATCGATTTGTTATTGCTTTGAAAAGCACGATCGAGTTTTTCCAAGAAATGTTGGAG------------------------------------------------------------------------------------------------------------
>65093_Hsp@AFZ44317.1
------------------------------------------------------------------------------------------------------------------------------------------------------------------------------------------------------------------------------------------------------------------------------------------------------------------------------------------------------------ATGACC------------------------------------------------------------------------------ATT------------------------------------------------------------------------------------------------------------------GCAACCACTCCTTCTTTAGCCAGCCAAGTCCGTGCTGATTTTCCCATTCTTAACCAAGAATTC---AATGGG---CATCCCCTCATTTATTTTGATAATGCTGCCACTTCTCAAAAGCCTTTATCTGTCATCAAAGCCTTAGATGAATACTATGAATATACCAATTCTAATGTTCATCGGGGCGCACACAGTTTAAGTACAAAAGCAACAGAAGCCTTTGAAGGCGCACGGGATAAAGTTGCCCAATTTGTCAACGCCAGTTCTCGCAATGAAATTGTTTTCACTCGTAATGCCACCGAAGCAATTAATTTAGTTGCTTATAGTTGGGCTTTAAATAATCTCCAACCGGGTGATGAAATTATTACCTCGGTCATGGAACATCATAGTAATATTGTTCCGTGGCAAATGGTTGCACAAAGAACGGGTGCGGTTCTCAAGCACGTCGGTTTAACAGAAGAA---GAAACTTTAGATTTAGAACAGTATAACAACCTGCTTTCTGAC---------AAA---ACAAAATTAGTTGCGCTTGTTCATGTTTCTAACACCTTAGGCTGTATTAATCCCGTTGAAGAAATTACACGGGTAGCAAAAGAA---------AAAGGGGCAAAAGTATTAATTGATGCTTGTCAAAGCGTGCCTCATCTTCCCATAAATGTGCAAGCAATGGGTTGTGATTGGTTAGTGGCCAGTGGACATAAAATGTGTGGTCCGACAGGGGCTGGTTTTTTATATGGAAAGGAAGATTTATTAAATGCAATGCCTCCTTTTTTAGGCGGTGGTGAAATGATTGGAGAAGTGTCGTTAGATGCTTTCACTTGTGCGGAATTACCCCATAAATTTGAAGCAGGAACCCCTGCGATCGCGGAAGCCATTGCCTTAGGGGCAGCAGTAGATTATTTAACTGCA------ATTGGCATGGACAAAATTCATGCCTACGAAGAAGAATTAACCGCTTATTTATTCCACCAATTAGCAGGC---TTT---TCCAACTTAAGAGTTTATGGCCCCAAACCAACA------------------GCAGAAGGA---AAAGGAAGAGCAGCCCTTGCTGCATTTAATGTGGAA---AATTTACACGCTAATGACTTAGCCCCCTTGTTAGATTATGAA---GGAGTTGCCATTCGTTCGGGTCATCATTGTACGCAACCGTTACATACGGTTTTAGGAATTGCTGGAAGCGCGAGAGCGAGTCTTTATTTCTATAACACCAAAGACGAAATTGATGGCTTTATTACAGCGTTAAAAAATACCATTGATTTCTTTGCGGAAATGATGGAAGAAGAT------------------------------------------------------------------------------------------------------
>582515_Rlacunae@ERN42684.1
------------------------------------------------------------------------------------------------------------------------------------------------------------------------------------------------------------------------------------------------------------------------------------------------------------------------------------------------------------ATGACT------------------------------------------------------------------------------CTC------------------------------------------------------------------------------------------------------------------ACTCAGAACAAGCCTCTTGCTGCTGAAGTCCGCGCCGATTTCCCGATTCTCAACCAGGAGATC---CACGGC---AACCCGCTGATTTATTTCGACAACGCGGCAACTTCTCAAAAGCCAGTCGCCGTGCTGAATGCTTTACGCGACTATTACGAAAACGACAACGCCAACGTGCATCGCGGCGCGCACGCATTAAGCGCGCGGGCAACTGAGAAGTACGAGGCCGCTCGCGATAAGGTTGCGGCTTTTGTCAATTCAGCATCGCGCAACGAGATTGTCTTCACGCGCAACGCGAGCGAAGCCATCAACCTCGTTGCCCATACCTGGGGGGCGAGCAATCTACAAGCCGGTGACGAGATCGTCCTGTCGGTAATGGAACACCACAGTAACCTCGTGCCCTGGCAGATGCTGGCAAAGCGGACGGGTGCCGTACTCAAGTACGTCGAATTGACGCCTGAC---GAAACGTTCGATTTCGATGGGTATCGCGCGCTTGTCTCAGAT---------AAA---ACCAAGCTCGTCGCGATCGTCCACGTGTCAAATACGCTCGGCTGTATCAATCCGGCTGCGGAGATTATCGCGATCGCCCACCGT---------TATGGCGCGAAGGTTCTGCTCGATGCCTGCCAGAGCGTGCCGCACATGCCCATCGACGTCCGGGCACTCGACTGCGACTGGTTGGTGGCCAGCGGTCACAAAATGTGCGCGTCGACCGGAATCGGCTTCCTCTACGGCAAGCTCGCGTTACTAGAGTCGATGCCGCCGTTCCTCGGCGGGGGCGAAATGATCGGCGAGGTCTTTCTCGATCGCTTCACAACGGCCGAACTCCCCCACAAGTTCGAGGCCGGCACGCCGGCGATCGGTGAGGCGATCGCTTTGGGAGCGGCAGTTGATTATCTGAGCGAT------CTTGGCATGGATCGCATACATGCTTATGAGGAAGAACTAACCACACATTTGTTCGCCAAGCTGCGGACG---CTG---CCCGAAGTGCGGATTTACGGTCCCCAACCAGCC------------------GCAAATGGC---TGCGATCGCGCTGCCCTGGCTTCATTTAACGTAACC---GGAGCGCATGCCAGCGACCTCGCAACGTTGCTCGATCGAGAC---GGGATCGCAATTCGCTCGGGGCACCACTGCACGCAGCCGCTGCACCGGATTCTGGGTGCGTCGGGCTCGGCCCGCGCGAGCTTGTATTTTTACAACACGCACGCAGAAATCGACACCTTTGCTGCTGCCTTGTGCGAAACGATCGATTTCTTCTCGAGCGCCCTAAATAAC---------------------------------------------------------------------------------------------------------
>1947889_Cbacterium@DIYQ01000113.1_19
ATG---------------------------------------------------------------------------------------------------------------------------------------------------------------------------------------------------------------------------------------------------------------------------------------------------------------------------------------------------------ATGACG------------------------------------------------------------------------------TTT------------------------------------------------------------------------------------------------------------------ACCCAGCCCAAACCCCTAGCTGCCCTTGTCCGAGATGATTTTCCTATTCTTCATCAGGAAGCT---CACGGA---CATCCTTTAGTGTATTTGGATAATGCGGCGACTTCCCAAAAACCCAGGGTTGTTTTAGAGACTTTACAGCACTATTACCAGCGAGATAATGCCAATGTGCATCGGGGGGTTCATTTACTCAGTTGTCGCGCTACAGAAGCTTATGAAGGGGCTAGGGATAAGGTTGCAGGGTTTGTGAATGCGCGATCGCGTAATGAAATCGTCTTTACCCGGAATGCTAGTGAAGCGGTTAACCTCGTTGCCTATGCTTGGGGATTAAATACATTAAAGCCAGGGGATGAAATCATTACTTCGGTGATGGAGCATCATAGTAATTTAGTGCCTTGGCAAATGATTGCCCAGAAAACCGGCGCAGTCCTAAAGTTTGTCGAGCTAACAGACACG---GAAGAATTCAATTTTGAGCAGTTTAAGTCCTTGCTCAGTTCC---------CAA---ACCAAATTAGTTACAGTTGTCCATGGTTCTAATACATTGGGCTGTATTAATCCAGTGGAAGACATCGTGCAGGAAGCCCATAAA---------ATCGGAGCAAAAGTTTTAATTGATGCCTGCCAAAGTGCCCCCCATTTAAAGTTAGATGTTCAAGCCATTGACTGTGATTGGTTAGTGGCTTCTGGTCATAAGATGTGCGGTCCTACTGGCATTGGGTTCTTGTATGGCAAATTAGAATTACTTGAAGCGATGCCGCCCTTTTTGGGGGGTGGGGAAATGATTGCTGAAGTATTTCTCGATCGCGCCACCTATGCCGAACTGCCCCATAAATTTGAAGCCGGAACCCCTGCCATTGCCGAGGCGATCGCCCTGGGTGCAGCCGTCGATTATTTAACCGGT------ATTGGATTAGACAAAATACACGCCTACGAATTGGAGTTAACCGATTACTTGTTTGAGCAACTCCTACAG---ATT---CCCGAAGTCAGAATTTATGGCCCAAAACCGAGG------------------AAAAAC------AAGATTAGAGCTTCTCTAGCAACCTTTACCACGGGC---GAGATTCACGTTAATGATATCTCCTCTCTGTTGGATCAATCG---GGCGTAGCAATTCGTACCGGACACCATTGTACTCAACCCTTACACCGAATTTTAGGGATTAATTCCAGCGCTAGAGCGAGTTTATATTTCTATAATACGTTTGCAGAAATCGATCGCTTTATTGTTGCTCTGAAAGAGACTTTAGCGTTTTTCAAAAGTATTTTG---------------------------------------------------------------------------------------------------------------
>102232_Gsp@ELR96801.1
------------------------------------------------------------------------------------------------------------------------------------------------------------------------------------------------------------------------------------------------------------------------------------------------------------------------------------------------------------ATGACC------------------------------------------------------------------------------TAT------------------------------------------------------------------------------------------------------------------ACCCAAACTAAACCCCTCGCCGACGCGGTTCGTGATGACTTCCCCATCTTGCAACAACAAATT---AACGGG---AAACCCCTAGTTTATCTAGACAACGCCGCGACATCTCAAAAACCCAGACAAGTATTAAACGCCTGGCGCTACTACTACGAAAACGATAACGCCAACGTCCATAGGGGTGCTCATAGTCTCAGCACTCGCGCCACTGAAGCCTACGAAGCCGCAAGAGCTAAAGTAGCCCAGTTTATTGGAGCTTCCTCACCTAGGGAAATCGTCTTTACGCGCAATGCAACCGAAGCGATTAACCTCGTGGCTTATAGCTGGGGTTTGAATAATCTGCAACAGGGAGATGAAATTATTCTCTCGGTTATGGAACATCATAGTAATTTAGTTCCTTGGCAGATGATCGCCCAAAAAACCGGAGCTATTTTAAAATTTGTTCCTCTGACTCCCCTA---GAAACCTTTGACATCGAAGCGTATAAGCAGCTAATTAGTACC---------AAA---ACTAAACTAGTAACAGTAGTTCACGTCTCCAATACCCTCGGCTGCGTCAATCCCGTGACAGATATAGTGACTATTGCCCATAAT---------TACGGTGCCAAAGTCTTAATAGACGCCTGTCAGAGTGTACCTCATCTACCCATGGATGTTCAAGCTATTGACTGTGATTGGCTTGTAGCTAGTGGTCATAAAATGTGCGCACCCAGTGGTATTGGTTTTCTCTACGGGAAAGAAAGGATACTCGAGGAAATGCCGCCATTTTTAGGGGGAGGAGAAATGATCTCCGAAGTGTTCCTAGATTACTCCACCTATGGTGATTTACCTCATAAATTCGAAGCGGGAACCCCAGCTATTGGGGAAGCGATCGCCCTAGGCTCGGCCATCGACTACTTAAACAAC------TTAGGTATGGATTCCATTCACACCTACGAGGAAGAGTTAACCTGTTATCTGTTAGAAAAACTCACAAAT---ATT---CCCAGATTAAGAATCTATGGTCCCTTG------------------------------------GAAAATAGGGCGGCTTTAGCGTCTTTTAACGTGGAG---GGTATTCATTCTAGTGATCTGGCTACTCTTCTCGATAACGAC---GGCATAGCTATTCGTTCTGGTCATCATTGTACCCAACCATTGCACCATCTATTTAAAGCCAGTGGTAGCGCCCGAGCTAGTTTGTACTTCTACAATACTCGCGAAGAAATAGATAGGTTTGTGGTAGCTTTAAGAGAAACTATCGACTTTTTCTCCGATGTATTGGTA------------------------------------------------------------------------------------------------------------
>111611_Gsp@LNDC01000104.1_16
------------------------------------------------------------------------------------------------------------------------------------------------------------------------------------------------------------------------------------------------------------------------------------------------------------------------------------------------------------ATGACT------------------------------------------------------------------------------CTC------------------------------------------------------------------------------------------------------------------GCTCAAGAACCCACCCTTGCTCACCGCGTACGCACCGATTTCCCAATTTTAAACCAAGAAATC---GAGGGA---AATCCTTTGGTGTATTTCGACAATGCGGCCACTTCCCAAAAACCCAAAGCTGTGATCGAGGCCCTGCAAAACTACTACGAAAGGGATAATGCCAACGTTCATCGGGGCATCCACGAACTGAGTGCCAGGGCAACCGAAGCTTTTGAGGGAACTCGGGATAAAGTGGCGCGGTTGATCGATGCCGCTTCCCGCGAAGAAATTGTCTACACCCGCAATGCCACGGAAGCTGTCAATTTGGTGGCCTATAGCTGGGGGATGAATACCCTACAGCCGGGGGATGAAATTATTCTCACGGTGATGGAACACCACAGCAATTTGGTGCCCTGGCAGTTTGTGGCCCAAAAAACCGGTGCCACGCTGAAATTTGTGGAACCCACCGAAACC---GGCGAGTTCAATCTCGACCAGTTTCAGTCGTTAATTTCCCAT---------CGC---ACCAAGCTGGTGGGAGTGGTGCACGTTTCCAATATGTTGGGATGCATTTCCCCGGTGGTGGAAATTACTGATATTGCCCACCGC---------TACGGGGCCAAAGTGTTGGTGGATGCCTGTCAAAGCGTTCCCCACATGCCAGTAGACGTGCAGAAAATTGATTGCGACTGGCTGGTGGCTTCCGGACATAAAATGTGCGCTCCCACCGGTATTGGCTTTTTGTACGGAAAACTGGATTTGCTGCGGGAAATGTCCCCGTTTTTAGGCGGTGGGGAGATGATTGGTGAGGTGTTTTTGGACCATTCTACCTACGCGGATTTGCCCCACAAGTTTGAAGCGGGAACGCCGGCCATTGGCGAAGCCATTGCGTTGGGAGCGGCGGTAGATTACCTCAGCAAT------ATTGGCATGGAAACCATCTATGCCTACGAAAAACAGCTGACCCAGTACCTGTTCAAACGCTTGGAAGAA---GTT---CCGGGCATGACCTATTACGGGCCCTCCCCGAAT------------------CCCGACGGC---GGTGGCAGAGCTTCCCTGGTAACGTTTACTAACGCA---ACTGTGCATCCGCAAGATTTGGCGACCCTTTTAGACCGCGAA---GGCATTGCCATTCGTTCTGGCCACCACTGTACGCAACCTTTGCATCGTCATTATGGGATTCAATCTACAGCCAGGGCTAGTGTGTATTTTTACAATACCCGCGAGGAAATCGATCGCTTTATTGCTGCTTTGCAAGAAACGATTGAGTTCTTTAGCAGCATTATGGAA------------------------------------------------------------------------------------------------------------
>129961_Smajor@KV878783.1_2555
------------------------------------------------------------------------------------------------------------------------------------------------------------------------------------------------------------------------------------------------------------------------------------------------------------------------------------------------------------ATGGTG------------------------------------------------------------------------------TTC------------------------------------------------------------------------------------------------------------------CTCGATAATTCGACCCTTGCCCGTGAAGTCCGTGGGGATTTTCCCATTTTGGATCAACAGGTG---CATGAT---AAGCCGCTGATCTATTTTGACAGCGCGGCCACGTCCCAAAAACCGCAGGCGGTGATTGATGCCCTCGATCATTACTACGCCTTGGATAATTCCAATGTCCATCGTGGGGCCCATAGCCTCAGTGCGCGGGCGACGACGGCCTACGAGGCGGCACGGGATAAGGTGGCGGCGTTTATCAAGGCGCGATCGCGTAATGAGATTGTCTTCACCCGCAACGCCAGCGAAGCGATTAACCTCGTGGCCTACAGTTGGGGAGCGCAGACGCTCCAAGCCGGAGATGAGATCATTCTCTCGGTGATGGAACACCACAGCAATCTTGTGCCCTGGCAGATGTTGGCCCAACGGACGGGGGCAGTGCTGAAACATGTGCCCCTGACGGCCACA---GAAGAATTTGATCTTGAGGCGTTTGATGCCCTCTTGAGCGAT---------CGC---ACCAAACTCGTTGCCGTCGTCCATGTATCCAATACCCTCGGCTGCGTCAATCCCGTCGCGGAAATCATCGCCCGTAGCCATCGC---------GTTGGGGCGCGAGTCTTACTTGACACCTGCCAAAGTGTGCCCCACATGCCCATGGATGTGCAGGCCCTCGATTGTGATTGGCTCGTGGCATCGGGTCATAAAATGTGCGGCCCCACGGGGATCGGCTTCCTCTACGGTAAATTAGACCTCCTCGAAGCAATGCCGCCCTTTTTGGGCGGGGGCGAAATGATTGAAACGGTGTTTTTGGATCATTCCACCTATGCGGGGTTGCCCCATAAGTTTGAAGCGGGAACGCCTGCGATTGGAGAAGCGATCGCCCTCGGAGCCGCCGTCGATTATCTCAGCGGG------ATCGGCATGGAGCGCATTCACGCCTACGAGCAAGACTTGTCCAATTATCTCTACAGCCAATTGAGCGCG---ATC---GAGGGTTTGCGCATCTACGGGCCGAACCCGAAT------------------CGC---------AGCGATCGCGCCGCCCTCGCGGCCTTTAACGTCAAA---GGATTCAACGCCAGCGACCTCGCCACCTTACTCGATCACGAA---GGGGTTGCAATTCGTGTCGGTCACCACTGCACCCAACCCCTCCACCGCCTCCTCGGCATCACGGGCAGTGCCCGCGCCAGTCTCTACTTCTACAACACCCACGCCGAAGTTGATCAGTTCATCGCTGCCCTGCAAGAAACCCTGGTCTTCTTTCGCAGCATGAACGCGATGGAT------------------------------------------------------------------------------------------------------
>1919134_Cbacterium@PSP18594.1
------------------------------------------------------------------------------------------------------------------------------------------------------------------------------------------------------------------------------------------------------------------------------------------------------------------------------------------------------------ATGACG------------------------------------------------------------------------------CTC------------------------------------------------------------------------------------------------------------------GCTCAATCGCCAACCCTCGCGGCGCAAGTCCGGCCCGATTTCCCCATCCTGGACCAGCAGGTG---CACGAG---CAACCGCTGATCTATTTCGATAATGCGGCCACCTCGCAAAAGCCGCAGCCGGTCATTGAGGCCCTGCGCCGCTACTACCGCGCCGATAACGCCAACGTCCACCGGGGCGGGCACGCGCTGAGCGTGCGCGCGACCGAGGCCTTTGAAGGCGCGCGCGATAAAGTGGCCGGCTTTGTCAACGCAGCCTCGCGCAACGAAATCGTCTTTACGCGCAACGCCACCGAGGCCATCAACCTGGTGGCCTACAGCTGGGGCCTGAGCAACCTGCAGCCGGGGGACGAGATCCTGCTGTCGGTGATGGAGCACCACAGCAACCTCGTGCCCTGGCAGATGCTCGCCCGCCAGACCGGTGCCGTCCTCAAGCACGTGCCGCTCTCGGCCCAG---GAAAGCCTGGACCTGGAGCAGTTCCGCGCCTTGCTATCGGAG---------CGC---ACCCGGCTGGTAGCGCTGGCCCACGTCTCCAACATGCTGGGCTGCATCAACCCCATCGCGGATGCGGCCGCGATCGCCCACCAG---------TACGGCGCGCGGGTGCTGGTGGATGCCTGCCAGAGCGTGCCCCACATGCCGGTGGATGCGCGCGCCCTGGACTGCGATTGGCTGGTGGCCAGCGGCCACAAGATGTGCGGCCCCAGCGGCATTGGCTTTCTCTACGGCCGCCAGGACTTGCTCGAGGCCATGCCCCCGTTTTTGGGCGGCGGCGAGATGATTGAGGAGGTGTGGCTGGATCGCTTCAGCTGCGCCGAGCTGCCGCAGAAGTTTGAAGCGGGAACACCTGCGATCGCCGAGGCTATCGGCTTAGGGGCAGCCGTCGATTACCTCAGCGGC------ATCGGCATGGAGGCCATCCATGCCTACGAGCGGCAGCTGGTGAGCTACCTCTACCAGCAGTTGGTGGCC---GTG---CCCGAGCTCCGCATCTACGGGCCAGCCCCCAAC------------------ACCGACGGC---AGCGGCCGGGCCGCGCTAGCGGCCTTCAACGTTGGC---GAGCTGCACGGCAACGACATTGCCACCCTCATCGACCACGAC---GGTGTGGCCATCCGCTCGGGCCACCACTGCACCCAACCGCTGCACCGCGAGCTGGGCGTGGCGGGCAGCGCCCGGGCGAGCCTGTCGTTTTACAACACCATTGAGGAGATCGACGCGTTCGTCGCCGCGCTGCAAGAGACCATCGAGTTTTTCCAGACGGCGCTGGAAGCC---------------------------------------------------------------------------------------------------------
>1453429_CAthalassa@ADB95431.1
------------------------------------------------------------------------------------------------------------------------------------------------------------------------------------------------------------------------------------------------------------------------------------------------------------------------------------------------------------------------------------------------------------------------------------------------------------------------------------------------------------------------------------------------------------------------------ATGACTTTAATTCAAAATATTCGAAATGAGTTTCCAGTTTTAAATCAAACAATA---CAAGGC---AAATCCTTAATTTATCTAGATAGTGCTGCAACGTCTCAAAAACCAACAGTTGTTCTTGATGCTTTACGCCATTACTATGAAAAAGATAATGCTAACGTTCATCGTGGTTCTCATTCCTTAAGTATTAGAGCTACAGAATCTTATGAAGCATCTCGTGATAAACTTGCAAAATTTATTAATTCAAATGATCGAGAAGAAATAATTTTCACAAGAAATGCTACAGAATCTATTAATTTAGTTGCTTATAGTTGGGGATTAAACAATCTTAAGCCAGGAGATGAAATATTGACTTCTGTGATGGAACATCATAGTAATTTAATTCCATGGCAAATAATTGCTAAACAGACAGGAGCCAACATAAAGTACATTCAATTAACGGAGAAT---GAAGATCTTGATCTAGATCATTTTAAATCTATTTTATCTAAA---------AAA---ACCAAACTGGTTTCCATAGTTCATGTCTCTAATATGCTAGGTTGCATGAACCCAGTTGAAGAAATAACTAGACTATCTCATAGT---------GTTGGAGCTAAAGTACTTATTGATGCATGTCAAAGTGTCCCACATACTCCAATTGATGTGCAGAATATTGACTGTGATTGGTTAGTCGCAAGTGGTCATAAAATGTGTGGTCCCTCAGGTATTGGCTTTTTATATGGAAAACGAGAAATCCTAGAATCAATGCCTCCATTCTTAGGTGGAGGGGAAATGATAGATAAAGTATTTCTTGATCATTTTACTTATGGAGAACTACCTCACAAATTTGAAGCAGGAACCCCAGCAATAGCAGAAGCAATAGCTTTAGGAAGAGCTGTTGATTATTTAACAGAG------ATAGGGATGGATACTATCCATTCTTATGAAGAACAGTTATCGAGTTATTTATTCCAAAGATTAGAAGAA---ATC---CCAGACCTTAGGATTTATGGTGGTACAAAAATT------------------AAAAATGGT---ACAGGAAGAGCTGCTCTAGCATCATTTAATGTAAAT---GGTATACATGGTAGTGATTTGTCAACTTTATTAGATAATGAA---GGAATAGCTATTCGTTCTGGAGATCACTGCACTCAACCGTTACATCGTTTGTTACAAATCTCAGGAAGTGCTAGGGCAAGTTTATACTTTTATAATACTCTTGAAGAAGTAGATGAATTTATCGTAGCTTTAAAAGAAACTATTAATTTTTTTACAAAAATAATC---------------------------------------------------------------------------------------------------------------
>2053605_Rsp@HAE05184.1
------------------------------------------------------------------------------------------------------------------------------------------------------------------------------------------------------------------------------------------------------------------------------------------------------------------------------------------------------------ATGACT------------------------------------------------------------------------------TTT------------------------------------------------------------------------------------------------------------------ACCCAAGAAAAAACCATTGCCAACAAAGTTCGTCGTGATTTCCCATTATTGCATCAGGAAGTC---AACGGT---AAACCCTTGATTTACTTAGACAGCGCTGCCACTTCCCAAAAGCCACAAGTTGTTATTAATGCCCTTCAAGATTACTATCAACAGTATAATTCCAATGTGCATCGTGGTGCACATACCCTCAGTTGTAAAGCTACTGATGCTTATGAGATAGCAAGGGATAAGGTAGCCAAGTTTATAAATGCTGCATCTCGCCAAGAACTTATTTTCACTCGCAATGCTACCGAAGCTATTAATTTAGTAGCATATAGTTGGGCAATGAATAATTTGCAACCAGGAGACGAAATTATTGTTACGGTGATGGAACATCATAGCAATCTTGTTCCTTGGCATTTTCTGGCAAAAAAAAATGGTGTAGTACTCAAATTCGTTGAATTGACACCAGCA---AAAACCTTTGATCTTGATCATTTTAAAACTTTGCTTTCAGAG---------AGA---ACAAAACTAGTCTCCGTGGTTCATGTTTCCAATACATTGGGCTGTATTAACCCGGTATCAGAAATCAGCCGATTAGCACATTCA---------TATGGGGCAAAAGTATTAATTGATGCCTGTCAGAGTACATCCCATATGTTTATTGATGTACAGCAAATCGATTGTGATTGGTTAGTGTCTTCTGGACATAAAATGTCTGCACCTACAGGAATTGGTTTCTTGTATGGTAAAAAAGAAGTACTAGAATCAATGCCACCTTTTTTAGGTGGTGGGTCAATGATTGCTGATGTATTTTTAGACTATTCCACTTATGGAGAATTACCATATAAATTTGAAGCAGGAACCCCTGCTATTGCAGAAGCAATTGCACTCGGTGTAGCCATAGATTATCTTAATAGT------ATAGGAATGAATGAAATTCATTCCTATGAAGCCGAGTTAACTGCTTATTTATTCCAACAATTAGATAAG---ATA---CCTCAAATAAAAACTTATGGCCCTTATCCTAAT------------------TCTCAGGTA---GAAGGAAGAGCAGCATTGGCAGCATTCACAGCTGGG---GGAGTTCATCCTAGCGACCTAGTAACATTATTAGACCAAGAA---GGAGTTGCTATTCGTTCTGGGCACCATTGTACACAGCCTTTACACTATTATTTAGGCACTCCTGCCACTGCAAGGGTGAGTTTATCCTTTTATAACACCTATGAAGAAATAGATGTGTTTATTAAGGCATTGAATAATACATTAGATTTTTTTCATAATGTCTCCGGA------------------------------------------------------------------------------------------------------------
>1880902_Lsp@OCQ94577.1
------------------------------------------------------------------------------------------------------------------------------------------------------------------------------------------------------------------------------------------------------------------------------------------------------------------------------------------------------------ATGACC------------------------------------------------------------------------------CTC------------------------------------------------------------------------------------------------------------------ACCTTGCCCCGCTCGATCGCCCAACAGGTGCGCCCCGATTTCCCGATCCTGGATCAACGGGTG---CATGAT---CAGCCGCTGGTGTATTTGGACAATGCGGCGACTTCCCAAAAGCCCCGACAGGTGATTGATGCCTTGCGGCACTATTACGAGTGGGACAACGCCAATGTGCATCGCGGGGTTCACACCCTAAGTATGCGGGCCACGGATGCCTATGAAGCGGCGCGGGAAAAGGTGGCTAAGTTTGTGAATGCCCGATCGTTTCAGGAAATTGTGTTCACACGCAATGCCAGCGAAGCGATCAACGTGGTGGCCTACAGTTGGGGCATGAGCCAACTGCAAGCGGGCGATGAAATTATCCTGTCCGTGGCAGAGCACCACAGCAACTTAGTGCCCTGGCAATTGGTGGCCCAACGCACGGGGGCAGTGCTGAAATTCGTGGGCTTGGATGCCACG---GAATCTTTGGATTTGGAGCAGTTGCGATCGCTGATTTCCGAT---------CGC---ACCAAACTGGTCTCCCTGGTGCATGTGTCCAACACCTTGGGCTGTGTTTTGCCCGTGGCCGAGGTGGTGGCCGCCGCTCGATCG---------GTGGGAGCCAAAGTCTTGCTGGATGCTTGCCAAAGTGCGCCCCACTTGGCCCTGGATGTGCAAGCGCTGGATTGTGATTGGCTGGTGGCTTCTGGCCACAAAATGTGCGCCCCAACGGGTATTGGCTTCCTTTACGGCAAGCTGGAATTGCTGCGATCGATGCCGCCCTTTTTGGGAGGTGGGGAAATGATTGCCGAGGTGGATTTGGAGCGATCGACCTATGCGGACTTGCCCCATAAACTGGAAGCAGGCACACCGGCCATTGGCGAAGCGATCGCCCTGGGCGCGGCGATCGATTACCTAAGCGCG------ATCGGGATGGATGCCATTCATCACTACGAAGCGGAATTAACCCGCCACCTGTTCGATCGCCTTGGGGCC---ATT---CCCGAAGTGCGCATTTATGGCCCCCGTCCCCAG------------------GCGGATGGT---TCCGGCCGGGCGGCTCTGGCGGCCTTCACCGTGGAT---GGGATTCACGCCCACGATCTCTCCTCATTTTTGGATCAAGAG---GGAATCGCCATTCGATCGGGTCACCACTGCACCCAACCCCTGCACAAGTCCCTGAACATTGCTTCCACCGCCCGCGCCAGCCTGTATTTTTACAACACGATCGAAGAAATTGATCGGTTTGCCCAAGCCCTGCACGCCACGATCAACTTCTTCCAGTCCGTCACC---------------------------------------------------------------------------------------------------------------
>1147_Ssp@AIE73528.1
------------------------------------------------------------------------------------------------------------------------------------------------------------------------------------------------------------------------------------------------------------------------------------------------------------------------------------------------------------ATGGTT------------------------------------------------------------------------------GCC------------------------------------------------------------------------------------------------------------------CTAGAAGTTCCTAGTCTCGCCCTCACTGTTCGTCAAGATTTTCCCATCCTAAACCAGCAAATT---AATGGT---CATCCTTTAGTTTATTTTGACAATGCGGCCACCTCTCAAAAACCGAAGGTAGTGCTGGAAAAATTGCTGCATTATTACGAAAATGATAACGCCAACGTTCACCGGGGAGCCCATCAGTTGAGTGTACGGGCCACCGATGCCTACGAAGGGGTGCGGAGTAAAGTAGCTGAGTTTATCAATGCCCGATCGCCAAGGGAAATTGTTTATACCCGCAATGCCACGGAAGCAATCAATGTGGTGGCCTATAGTTGGGCCATGAATAATCTCAAGCCGGGGGACGAAATTATCACCACGGTAATGGAACACCATAGCAATTTAGTGCCTTGGCAGATGGTGGCGGCTAAAACTGGAGCAGTGTTAAGGTTCGTTCAGTTAAATGAGCAA---GAGAGTTTTGATTTAGAACAGTTTAAAAGCCTACTTTCCGAA---------AGA---ACTAAGCTGGTTACTGTTGTTCACATTTCCAACACCATCGGGTGCTTAAACCCAGTGGAAGAAATTACCAGATTAGCCCATCAA---------GTTGGGGCAAAAGTGTTAATTGACGCCTGCCAAAGTGCGCCCCATTATCCTTTGGATGTGCAAGTTATTGATTGTGATTGGTTAGTGGCCAGTGGCCATAAAATGTGTGCCCCCACCGGCATTGGTTTTCTGTACGGTAAGGAAGCAATTTTGGAGGCAATGCCCCCCTTTTTTGGTGGCGGAGAAATGATTGCGGAAGTCTTTTTCGACCATTTCACCACCGGGGAACTGCCCCACAAATTTGAAGCGGGTACCCCTGCCATTGCCGAGGCGATCGCCCTGGGGGCGGCGGTGGATTATCTCAGCAGC------CTGGGTATGGAAACTATCCATAACTATGAGGTGGGATTAACCCATTACCTCTGGCAAGGATTGGAGCAA---ATT---CCCCAACTGCGACTCTACGGCCCTAGTCCCTAC------------------CAC---------GGCGATCGGGCGGCCTTAGCTTCCTTCAACGTGGCC---GGACTCCATGCCAGCGATGTGGCCACCATGTTAGATCAAGAC---GGCATTGCCATCCGTTCTGGACACCACTGCACCCAACCATTGCACCGCTTATTTGATGCTTCTGGCAGCGCTAGGGCCAGCCTATATTTCTACAACACCAAAGAAGAAATTGATTTATTCTTGCAGTCTTTGCAGGCAACCATTAGCTTCTTCGGCGACGATGACTTCAGTGCT------------------------------------------------------------------------------------------------------
>197221_Telongatus@BAC09620.1
------------------------------------------------------------------------------------------------------------------------------------------------------------------------------------------------------------------------------------------------------------------------------------------------------------------------------------------------------------ATGACG------------------------------------------------------------------------------ATC------------------------------------------------------------------------------------------------------------------GCCCCGAGCCGCTCCCTCGCTGACCTTTGCCGAGCTGATTTTCCGATTTTGGCGCGACAGGTA---CACGAT---CGCCCCTTGATTTACTTTGACAATGCGGCCACCTCCCAGAAACCCTTGGCAGTTCTCAATACCCTTGAGGACTACTATCGGCGCTACAACGCTAATGTCCATCGCGGAGTACACACCCTCAGTGCTGAGGCCACGACTGCCTACGAAGGGGCACGGGAAAAGGTAGCGCGTTTTATCAATGCTGCCCATGCCGAGGAAATTATCTATACTCGCAATGCCAGTGAGGCGATTAACCTCGTGGCCTACAGTTGGGGCATGAATACGCTGCGGGACGGAGATGAAATAATCCTGACGGTGATGGAGCACCACAGTAATTTGATTCCGTGGCAGTTTGTTGCCCAGAAAACCGGTGCTCGCCTCAAGTTTGTCGAACTGACGCCAGAG---CAAACCTTTGACCTCAACCACTACGAAAGCCTTTTGAGCGAT---------CGC---ACGCGGTTAGTGGCTGTGGCCCATGTGTCCAACACGCTGGGGTGCCTCAACCCGATTCCCGAGATTGTCCGTCTTGCCCATGCC---------AAGGGGGCGCGGGTATTGGTGGATGCCTGCCAAAGTGTGCCTCACCTCCCCATTGATGTACAGCAGTTGGGTTGCGATTGGCTGGTGGCTTCGGGCCATAAAATGTGTGCTCCCACGGGCATCGGCTTCCTCTGGGGACGGGCGGAACTCCTGCGGCAAATGTCCCCCTTCTTGGGCGGTGGTGAAATGATTGCCGATGTCTTTCTTGACCATGCCACCTACGCTGATATTCCCCATAAGTTTGAAGCTGGAACACCGGCGATTGCAGAGGCGATCGCCCTTGGGGCCGCGGTAGATTACCTGAGTCAG------TGGGGGATGGAACACATCCATGCCTACGAGCAGGAACTCACGGCCTACCTCTTTAAACGCCTCCAGGAG---CTT---CCCGCTGTCACGGTCTATGGCCCTAAATCA---------------------------------GGCGATCGCGCTGCCTTGGCCAGCTTTACCGTTGGT---GAGGTGCACCCCCACGATCTCTCGACCATCCTAGATCAGTCG---GGAATTGCGATTCGAGCAGGACACCACTGCACCCAGCCTTTGCACCGCTATTTAGGGGTTCAATCCACGGCACGGGCCAGCCTTTACTTCTACAACACCCGCGCTGAAATTGATCAGTTTATTGCTGCCCTGGGGGAAGCGATTGCCTTCTTTAGCGATGTCTTTACC------------------------------------------------------------------------------------------------------------
>321327_Ssp@ABC98610.1
------------------------------------------------------------------------------------------------------------------------------------------------------------------------------------------------------------------------------------------------------------------------------------------------------------------------------------------------------------ATGGCG------------------------------------------------------------------------------GTATCCTCTCTTTCTTCC------------------------------------------------------------------------------CCCAAGCTGGACCAGGCTTTTGACGCTGCTGCCGACTTAGCTGCCCAGGTGCGGTCGGATTTTCCAATTTTGCAGCGCCAAGTC---AACGGC---CAGCCGCTCATCTATTTTGACAATGCGGCCACTTCCCAGAAGCCGCTGGCGGTTTTGCAGGCAATGGATTTCTACTATCGGCACAGCAACGCCAACGTGCACCGGGGAGTGCATACCTTGGGCAACGAAGCCACGGAGGCCTACGAGGGGGCGCGGGAGAAGATTGCCCGCTTTATCAACGCGCCTTCCCCGCAAGAGATCATCTACACCCGCAACGCCAGCGAGGCCATTAACCTGGTGGCCTACAGTTGGGGCATGAGCACCCTAGAGCGGGGGGATGAGATTATTCTGTCGGTGATGGAGCACCACAGCAATTTGATCCCGTGGCAATTCGTGGCTCAGAAGACGGGGGCCTGCCTCAAGTTTATCCAGATCACGCCCGAG---GGCGAGCTGGATTTGGAGCACTACCGCTCTTTGCTGGGCGAC---------CGC---ACCCGCCTAGTGGCTGTAACTCACGTCTCCAACATGCTGGGATCCATCAACCCTGTCCGGGAGGTGGTTGAGTTAGCCCATCGC---------TGTGGGGCCAAGGTGTTGCTGGATGCCTGTCAGAGCGTGCCCCACATGCCGGTGGATGTGCAGGCCCTAGACTGCGATTGGCTGGCCTTTTCTGGGCACAAGATGGGCGGCCCCACGGGGATCGGGGTGCTCTACGGCAAGCGGGAGCTGCTGCGGGCCATGCCGCCCTTTTTGGGCGGGGGCGAGATGATTGCCGAGGTGTACTGGGATCACGCCACCTACGCCGATATCCCCCACAAGTTTGAGGCGGGCACGCCGGCCATTGCCCAAGCGGTGGGTCTGGGGGCAGCCGTCGATTACCTAAGCCAG------ATCGGTCTGGAGCGCGTGCATGCCCATGAGCAAAAGTTAACCGCTCGCCTCCTAGAAGGGCTTCAGCGC---ATT---CCAGGCATTACAATCTATGGCCCCAAGGACCCG------------------------------ACGCGCCGGGCAGGACTGGTCAGCTTTTCGGCGGAG---GGCATCCACCCCCACGACCTGTCCACCCTGCTGGATGAGCAG---GGGATCGCCATCCGGGCTGGCCACCACTGCACCCAGCCGCTGCACCGCCACTTGCAGGTGCAGTCAACAGCGCGGGCCAGCGTTTACCTCTACAACACCCTGGCCGAGGTGGATCGCTTCCTCGAGGTGCTGGCAGAGGCAGTGGCGTTTTTCAGGGAGGCCTTGGGC------------------------------------------------------------------------------------------------------------
>685565_Psp@BBC22511.1
------------------------------------------------------------------------------------------------------------------------------------------------------------------------------------------------------------------------------------------------------------------------------------------------------------------------------------------------------------ATGACA------------------------------------------------------------------------------TTA------------------------------------------------------------------------------------------------------------------ACTTACGAAAAGACCTTAGCAGATCAGGTCAGAGCAGATTTTGATATTTTGAATCAAGAGGTT---AACGGC---AAGCCCCTCATTTATTTTGATAATGCTGCCAGTTCTCAAAAGCCTAAATCTGTGATCAATGCTTGGAAATATTACTACGAGCATGACAATGCCAATGTGCATCGGGGCGCACATACCCTCAGTGCTAGAGCTACGGATGCCTATGAAGGGGCAAGGGATAAGATCGCCAAATTTATCAATGCTAAATCATCTCAGGAGATTATTTATACCCGTAATGCCAGTGAAGCAATTAATCTAGTTGCCTATACATGGGGTTGGGCGAATCTCAAGGCAGGGGATGAAGTAATTCTCTCGGTAATGGAACATCACAGCAATATTGTACCTTGGCAGTTAATTGCTCAGCGTACAGGTGCGGTGTTGAAGTTCTTAGAACCAACTGATGAG---GGAATATTAAGCGTAGAGCAGTTTAAATCTTTGCTCAATGCC---------AAA---ACTAAGCTCGTATCAATTGTCCATGTTTCCAATACCCTTGGCTGTGTCAATCCAGTGGAAGAGATTATTCCCTTAGCCCACGCT---------CAGGGGGCTAAAGTGTTGCTCGATGCTTGTCAAAGCATTCCCCATATGCCAATTGATGTTCAGGCTTTAGATTGCGATTGGTTAGTGGCTTCGGGGCATAAAATGTGTGCACCTACGGGAATTGGATTCCTGTATGGAAAGCGGGATATATTGCTAGCCATGCCTCCCTTTATGGGTGGTGGTGAAATGATTGCGGATGTATTTCTCGATCATTCGACCTATGCGGATTTACCTCATAAGTTTGAGGCAGGTACACCTGCGATTGGGGAAGCGATCGCGCTCGGTGCTGCCGTGGATTATTTAATGGCG------ATCGGTATGGATAAAATCCATGCTTACGAACAGGAATTAATTAATTACTTGATGGATTATCTCGTCGAG---ATT---CCTGATATTAAAATTTATGGACCACGT------------------------------------CATCATCGTGCAGGTTTAGCGGCTTTTACGATCGCCCACGGTATTCATGCTAATGACTTATCGGCAATGCTCGATCAAGAA---GGAATTGCGATCCGTTCGGGACATCATTGTACCCAGCCATTGCATCGCTTTTTAGGGATTAGTGGTTCCGCGAGAGCAAGTGTTTATTTCTATAACACCAAAGCCGAAGTCGATACCTTTGTCACGGCTCTTAAAGAAGCGATCGCCTTTTTCAAAAATGTGATGGCA------------------------------------------------------------------------------------------------------------
>82654_Psp@AFY71355.1
------------------------------------------------------------------------------------------------------------------------------------------------------------------------------------------------------------------------------------------------------------------------------------------------------------------------------------------------------------ATGACT------------------------------------------------------------------------------AGTACCGCGCCT------------------------------------------------------------------------------------------------------AAGATTCAAACCCTTACGATCGCCGATCGCACCAGAGCCGACTTCCCGATCCTGAATCAAGAAGTC---AATGGC---CAGCCGTTGATTTATTTCGACAATGCGGCCAGCTCCCAGAAACCGATCGCGGTGCTTGATGCTTGGCGCTATTACTATGAGCATGACAACGCCAATGTACATCGCGGCGCGCATACCCTCAGCGCCAGGGCGACCGATGCCTATGAACTAGCCAGGGAAAAAGTGGCTAAGTTTATTAATGCCCGGTCATCCCAGGAGATTGTCTATACCCGCAATGCCAGCGAGGCGATCAACCTGGTGGCCTATAGCTGGGGCATGGCTAATTTAAACAAAGGCGATGAAGTGATTCTGTCGGCAATGGAACACCATAGCAACCTGGTGCCCTGGCAAATGGTGGCACAAAAAACGGGTGCGGTGTTGCGGCATGTACAAATCACTGATTCC---GGTGAGCTGGATCTAGAGCATTACAAAACGCTGCTGAGTGAT---------AGG---ACAAAATTAGTCTCGATCGTCCATGTTTCCAATACGCTGGGCTGCATCAATCCGATCGCTGAGATCATCTCCCTAGCCCACGAT---------CGCGGTATCAAAGTTTTGCTGGATGCCTGCCAGAGTGTGCCGCATATGCCGATCGATGTCCAGGCGATCGATTGTGATTGGCTGGTGGCTTCGGGGCATAAGATGTGTGCGCCGACGGGGATTGGTTTTTTATATGGCAAATTAGATTTACTGCGGGAGATGCCGCCGTTTCTAGGGGGTGGCGAGATGATCGCGGAGGTTTACTTAGATCATTCCACCTATGCGGATTTGCCCCACAAGTTTGAGGCGGGTACACCAGCAATCGGCGAGGCGATCGCCCTGGGTGCGGCGATCGATTATTTACAAAAC------ATTGGCATGGACAAGATCTACGCCTATGAGCAGGAGTTGGCGGGCTACCTGTTGAAAAGAATGCTAGAA---ATC---CCCGAAATTCAAATCTATGGCCCCCTC------------------------------------GATCATCGTGCGGCGTTGGTGGCGTTTGCGCCGAAGGCTGGTTTTCATGCTAATGATGTGGCGGAAATTCTGGATCAATCG---GGCGTGGCGATCCGATCGGGGCATCACTGCACGCAGCCGTTGCATAGTCATTTTGGGATCACGGGGACGGCCAGGGCGAGTTTGTATTTTTATAATACGGTTGCGGAGATCGATGCGTTTATGGGGCATCTGCGGGAGGCGATCGCGTTTTTCAAAAATATTATGGGT------------------------------------------------------------------------------------------------------------
>1173263_Ssp@AFY73647.1
------------------------------------------------------------------------------------------------------------------------------------------------------------------------------------------------------------------------------------------------------------------------------------------------------------------------------------------------------------ATGATT------------------------------------------------------------------------------TTAGTACCCGAGCTA------------------------------------------------------------------------------------------------ATTAGTCTAAACTCTGAAACCTTAGCTAATCAGACCCGCCCAGATTTTCCCATCTTAGATCAAGACATT---AATGGA---CATCCCTTGATCTATTTTGATAATGCTGCCAGTTCCCAAAAACCACTTCAGGTTCTCAATGCTTGGCGTAACTATTATGAACATGATCATTCCAATGTGCATAGAGGGGCACATACTCTGAGCCGTAGAGCCACAGAAGGTTACGAAGCCGCCCGTGACAAAGTGGCAAAATTTATTAATGCTCGTTCTGCTCAGGAAATCATTTATACCCGCAATGCTACCGAGGCGATTAACCTAGTTGCCTATAGCTGGGGTATGGCAAACCTCAAAGCTGGGGATGAAGTAATTTTGTCGGCAATGGAACATCACAGCAATATTGTCCCTTGGCAAATAGTGGCGCAAAAAACCGGGGCGGTTCTGAAATTTGTGCAACTAACTAAAAGT---GAAGAATTTGACCTAGATCACTACAAATCCTTGCTGAGTGAT---------CGC---ACTAAATTAGTATCCATCGTTCATATCTCTAATACCTTAGGCTGTATTAATCCAATTGCCGAGGTAATTACCCTAGCACATCAT---------TACGGTGCCAAAGTCCTAATCGATGCCTGCCAAAGTGTCCCCCACATGCCCATTAATGTCCAAGAGATTGATTGTGATTGGTTAGTTGCCTCTGGACATAAAATGTGTGCGCCCACAGGTATCGGCTTTCTGTATGGCAAATCCGAGATTTTGAATCAAATGCCACCTTTTTTGGGCGGAGGGGAAATGATTGCTGAGGTGTATTTAGATCACTCTACCTATGCCGATTTACCCCATAAGTTTGAAGCAGGAACTCCCGCCATTGGTGAAGCGATCGCCCTTGGTGCTGCCGTTGACTATTTAACAGCG------ATCGGGATGGAGCGAATTCATCGCTATGAACAGGAATTAATCAGTTACCTAATACCCCAGTTGCAGGAT---ATT---CCTGAGTTAAAAATCTATGGCAACCTT------------------------------------AACCACCGTGCTGGATTAGCATCGTTTAGTGCTACGGGTTATATCCATGCCCATGATATTGCCCAATTATTGGATCAAGAA---GGCATTGCCATTCGGTCTGGACATCACTGTACACAGCCCCTCCACCGCTACTTAGGCATAACTGGTACCGCTAGAGCTAGTCTATATTTCTACAATACTAAAGCTGAAATTGATGCTTTTATATTCTCCCTCAAAGAAGCGATCTCCTTTTTCCTCTCCATAGATTTACTTCAACAGCAAGAT---------------------------------------------------------------------------------------------
>1947904_Cbacterium@DBAX01000041.1_4
------------------------------------------------------------------------------------------------------------------------------------------------------------------------------------------------------------------------------------------------------------------------------------------------------------------------------------------------------------------------------------------------------------------------------------------------------------------------------------------------------------------------------------------------------------------------------ATGGCTCTAGGCGCCGCCACCCGCAATGATTTTCCCATTTTGGCGCAAACCATC---CATGGT---CAGCCGCTGATTTATTTCGACAATGCCGCTAGCTCCCAAAAGCCAACCGCCGTGCTGGATGCCTGGCAGCACTACTACCGCTGCGACCATGCCAATGTCCATCGCGGGGCCCATACCCTCAGCAACCGGGCTACCGCAGCCTACGAGCAATCCCGCATCAAAGTGGCCCAGTTTATTGGCGCCCGCACGCCCTACGAAATAGTTTTTACCCGGAATGCCAGCGAAGCCATCAACCTTGTGGCCCAAACCTGGGGGCTAAGCCGCCTCAAGCCCGGAGACGAAATTTTGCTTACTGTGATGGAACACCACAGCAACATCGTCCCGTGGCAGATCGTGGCCCAGCGCACCGGGGCAGTCCTGCGGTTTGTGCCAGTTACCGCCGAC---GGCTCCTTCGATGGCGATGCCTACCAGCGTCTCCTGGGCGAT---------CGC---ACCAAAATCGTATCCTTTGTCCACGTTTCCAACACCCTCGGCTGCATCACCCCGGCGGCCGAAATTATTCGTTTGGCCCATGCC---------TGCGGCGCCAAGGTGCTGCTCGATGCCTGCCAGAGCGTTCCCCACATGCCTATTGACGTGCAGGAACTGGACTGCGACTGGCTGGTGGCCTCGGGCCACAAAATGTGCGCCCCCACGGGAATTGGGTTTCTTTTCGGCAAAGAACAGCTCCTAGAGGCTATGCCCCCGTTTCTGGGTGGTGGCGAAATGATCGCCGAGGTGTACCTTGACCATGCCACCTATGCCGAACTGCCCCACAAATTTGAAGCCGGTACCCCCGCCATCGGCGAGGCGATCGCCCTTGGTGCCGCCGTAGACTACCTCAGCCAC------CTGGGAATGGACACCATCCATGCCTACGAGGGGGAGTTGACCGCCCATCTGATGGCAGGATTGTCTGCC---CTA---GGGGATGTGACCATCTATGGGCCCACC---------------------------------------CAGCGCGCGGGACTCGCAGCCTTTACCGGTCCCGAAGGCGTGCATGCCAACGACATCGCCGCCATGTTGGACCAGGAG---GGAATCGCCGTGCGATCAGGGCACCACTGCACCCAGCCCCTGCACCGTAGCCTGGGATTGAGCGGCACTGCCCGTGCCAGTCTGTACTTCTACAACACCCACGCCGAGGTGGATCGGTTCTTGCTGAAGCTGGAGGAAGTTTTGGCATTTTTCCGGCGGCTGATG---------------------------------------------------------------------------------------------------------------
>1188229_Glithophora@APB33545.1
------------------------------------------------------------------------------------------------------------------------------------------------------------------------------------------------------------------------------------------------------------------------------------------------------------------------------------------------------------ATGACC------------------------------------------------------------------------------GTG------------------------------------------------------------------------------------------------------------------ACCACCCTGCGGAATTTAGCGGCCATCACCCGGGGGGATTTCCCGCTCTTGGATCAGGAAATT---CACGGC---CACCCTTTGATTTATTTTGACAATGCGGCCACGTCCCAAAAACCCCGGCAGGTTTTGCAAAGTTTGCAGGGGTACTACGAATACGCCAATGCCAATGTGCATCGGGGCGTGCATACCCTGAGCAATCGGGCGACCGAGGCCTACGAAACCGCCCGCAATAAATGCGCCGAATTGATCCATGCACCCCAGGATGAATGTCTGATTTTTACCCGCAATGCCTCGGAAGCGATTAATTTGGTCGCCTATAGTTGGGGGATGACGCAACTGCAACCGGGGGATGAAATCATTCTGACGGTGATGGAACACCATAGCAATTTAGTCCCCTGGCAATGGGTCGCCCAACGCACGGGAGCCATACTTAAATTTGTGCCTTTAACAACCCAG---GAAACCTTTGATCTACAGCATTACCAATCCCTTTTATCCAAT---------CGC---ACCAAACTGGTGGCGTGTAGTTATGTTTCTAATACTTTGGGCTGTGTGAATCCGGTTGCAGAAATCATCCAATCGGCGCATCAT---------TGGGGAGCCAAAGTACTGCTGGATGCCTGCCAAGCGGTGCCCCACATGGTCGTGGATGTGCAGGTTTTGGACTGTGATTGGTTGATGGCTTCCGGGCATAAAATGTGTGGCCCGACCGGGGCGGGATTTCTCTATGGGAAACCGGAACTTTTGCGCCAGATGCCCCCCTTTTTGGGTGGTGGGGAAATGATTGTGGATGTGTTTTTAGACCACAGTACCTATGCGGATATTCCCCACAAATTTGAAGCCGGTACGCCTGCTATTGCCGAAGCGATTATGTTAGGGGCGGCGGTGGATTATTTGCAGAAT------ATTAGCTTAGATGCGATCCATGAGTATGAGCAGGAATTGGTGGCTGATTTGTGGCAAAAATTAAAGGCA---ATT---CCGGGTATTCGTTTGCTGGGGCCGCCTCCC---------------------------------CCTGAACGGGCGGGATTGGTGGCGTTTACCCTGGCG---GATATTCATCCCCACGATTTAGCCACGATTTTGGATCAGGCG---GGGATTGCCATCCGGGCGGGGCATCATTGCACCCAGCCCTTGCATCGTTATTTGCAGGTGCAATCTACCGCCCGCGCCAGTCTGTATTTTTACAATACGGTGGCGGAAATTGACCGTTTTATTGCGGTGCTGAATGAGGCGGTGGAATTTTTTCATGGGGTGTTGCGGGATGAGCCACCCAGTCTG------------------------------------------------------------------------------------------
>195250_Ssp@CM001776.1_2785
------------------------------------------------------------------------------------------------------------------------------------------------------------------------------------------------------------------------------------------------------------------------------------------------------------------------------------------------------------ATGTCT------------------------------------------------------------------------------GCAACTCTTGCTGCC---------------------------------------------------------------------------------------GTGCAGCCCAGATTGACCGTCGATGACGCGCTGGCGGTGCAGGTGCGATCGCAGTTTCCGATCCTGTCGCGGCAAGTG---AATGGC---AAACCGTTGGTTTATCTGGATAATGCTGCCACATCGCAGAAGCCCGAGGCGGTGCTGCAGGCAATGGATCGCTACTATCGCAGCAGTAATGCCAACGTCCATCGGGGGGCACATACCTTAAGTCGGGAAGCCACAGACGCATACGAGCTCTCGCGGGTCAAGGTCGCTCAGTTTATCAACGCGACCTCTGCCAGAGAAATTGTTTTTACGCGCAATGCTAGTGAAGCGATCAACCTCGTTGCCTATAGCTGGGGGATGAATCACCTCGCGGCTGGAGATGAGGTGATTTTGTCAGTCATGGAGCACCACAGTAATTTGGTGCCCTGGCAGTTCGTGGCCCAAAAGACTGGCGCTACGCTCAAGTTCGTTCGTCTGACGGAAACT---GGCGAATTCGATCTGGAGCATTACCGGAGTTTGCTGAGCGAT---------CGC---ACTCAATTAGTGGCAACCGTTCACGTTTCCAATATGTTGGGCTGCGTCAACCCAGTGGCAGAGATTGCACAGTTGGCCCAGCAG---------TATGGGGCCAAAGTCTTGATTGACGCTTGCCAGAGTGTTCCCCATATGGCCGTTGACGTGCAGGCGCTTGGCTGTGACTGGTTGGTGGCTTCCGGGCACAAGATGTGCGGGCCGACCGGGAGTGGATTCTTATACGGCAAAGAGGATCTGCTGCTGTCGATGCCGCCGTTTTTGGGTGGGGGAGAGATGATTGCAGATGTGTCGCTAGAACGCTCCACCTATGCGGATTTACCCCACAAGTTCGAGGCGGGTACTCCGGCGATCGCTGAGGCGATCGGGTTGGGGGCGGCAGTCGATTATCTCAGCGAG------ATTGGCATGGATCGCATTCACGATCGCGAGCAAGCACTAACGGCTTACTTACTCGCAGGCATCTCCGAG---ATT---GAGGGAGTGCGGGTATACGGCCCCAGTTGGACC------------------GAGAGCGGCGAGATCGATCGGGCAGGATTGGTGTCATTTACGGTGGAA---GGAATCCACGCCAACGACATTGCGGCGCTATTGGATGAAGAG---GGGGTAGAAATTCGCTCGGGCCACCACTGCACGCAACCGCTGCACGGCGAACTCGGGGTGTCTGCAACGGCTCGGGCAAGCGTTTATTTCTACAACACCCAAGCTGATATCGATGCGTTTCTCAAGGCTTTGAAGAGCACGATTGAGTTTTTTAGCGCGATGGCC---------------------------------------------------------------------------------------------------------------
>2024880_Ssp@MAB54708.1
------------------------------------------------------------------------------------------------------------------------------------------------------------------------------------------------------------------------------------------------------------------------------------------------------------------------------------------------------------ATGACC------------------------------------------------------------------------------GCAACCCAGCAA------------------------------------------------------------------------------------------TCTGCGTCTCTTGAGCATGGGTCTCTGACCCTCCCGGAACGGTTCCGCTCCGATTTTCCGATCCTGGAACAGTCCTCTTCCGAGGGG---CGACCGCTGATTTATCTCGATCATGCGGCCACGAGCCAGAAACCCAGGCAGGTTCTGGATGCTCTGCTTCATTACTACGCGTCGGACAACGCCAACGTCCATCGAGGGGCCCATCAGTTGAGTGCCAGGGCCACCGAGGATTTCGAAGCAGCGCGTTCATCAACGGCACGATTCATTTCGGCGGCCAGTCCACGGGAGATCGTGTTCACCCGCAACGCCAGCGAGGCCATCAATCTGGTGGCGCGCAGCTGGGGAGACGCCAATCTGCGTGAGGGTGATGAGGTGCTGCTCAGCGTGATGGAGCATCACAGCAACCTGGTGCCCTGGCAGCTGCTGGCGCAGCGAACCGGTTGTCTGCTGCGCTACGCGGGCATCAACGAATCC---GGAGAACTCGATCTTGATGATTTCCACAGCAAGCTGACGGAT---------CGC---ACCCGTCTGATCAGCCTGGTTCACATCAGCAATGTTCTGGGCTGTTGCAACCCTCTTGAGCAGGTGATCTCGTCCGGCCATGCC---------GCAGGTTCGCTCGTCCTGGTGGATGCCTGTCAGAGCCTTGCCCACAAGTCCATCGATGTCTCCACACTCGACGCCGATTTTCTGGTGGGGTCCTCCCACAAGCTCTGTGGGCCCACAGGCATGGGTTTCCTCTGGGCCAGGGAAGCCCTGCTGGAGGCAATGCCCCCTTTTCTGGGAGGCGGCGAAATGATTGAGGACGTGTTCCTGGATCACAGCACCTGGGCGACTCTCCCCCATAAGTTCGAGGCCGGCACTCCTGCGATCGGAGAAGCGGTGGGGATGGGAGCAGCCATCAGCTATCTCCAGGAG------GTCGGTCTTGATGCGATTCAGGCCTGGGAGGCTGAACTCACCCGGCATCTCTTCGTCCGCCTGCATGCC---ATT---GACGGTGTGCGTGTTCTCGGCCCCACGCCTGAG------------------CAGCAG------CCGGATCGGGGCGCTCTCGCCACGTTCCTTGTTGAT---GGTGTTCACGCCAACGACATCGCGGAACTCATCGATGCCTCC---GGCATCTGCATTCGCAGTGGCCACCACTGCTGCCAACCGCTCCATCGCCACTTCGGAGTCACTGCTTCAGCCCGAGCCAGCCTGAGCTTCATCACCACCATGGAAGAGATCGATCGCTTCAGTGAGGAACTTGCCTCCACCGTTTCCTTCCTGCGAGCCAACAGC---------------------------------------------------------------------------------------------------------------
>84588_Ssp@CAE06837.1
------------------------------------------------------------------------------------------------------------------------------------------------------------------------------------------------------------------------------------------------------------------------------------------------------------------------------------------------------------ATGACA---------------------------------------------------------------------------------ACAAGTTCT------------------------------------------------------------------------------------------GCTGTGAAATATCGTGATGATATGGGTGTGCTATCTGATCGATATCGTGCCGATTTCCCGATCCTTGACCAGCGCGCGCCGGATGGC---CATCCGCTGATTTACCTCGATCACGCCGCCACCAGTCAGAAGCCGCGCCAGGTGTTGCAGGCCCTGGAGCAGTACTACGCCGCAGACAACGCCAACGTTCATCGCGGTGCTCATCAGCTCAGTGCCCGGGCCACCGAATCCTTTGAAGCAGCCCGCACGGTGACGGCGGAGTTCGTGCGTGCCGCCAGCCCGCGCGAAATCGTGTTCACCCGTAACGCCAGCGAGGCGATCAATCTCGTCGCCCGCAGCTGGGGTGAAGCCAATCTGCGTGAGGGTGATGAGGTGCTGCTCACGCTGATGGAGCACCACAGCAATCTGGTGCCATGGCAGTTGCTGGCCCAGCGCACCGGCTGTGTTCTGCGCCATGTGGGAATCACGGAGGCC---GGAGAGCTGGATCTCGAAGACTTCCGCAGCAAGCTCACCGAC---------CGC---ACCCGCTTAGTGAGCCTGGTGCACATCAGCAATGCCCTGGGTTGCTGCAATCCCCTGGACCAGGTGATCCCCGCTGCCCATGCC---------GCTGGAGCCCTGGTGCTGGTGGATGCCTGCCAGAGCCTGGCTCACAAGCCAATTGATGTGGCTGGCCTCGACGTTGATTTTCTGGTGGGCTCCTCCCACAAGCTCTGCGGCCCAACGGGAATGGGCTTCCTTTGGGCGCGGGAAGCGCTGCTGGAGGCGATGCCACCGTTCCTGGGTGGCGGCGAGATGATTCAGGACGTGTTTCTCGACCACAGCACCTGGGCGGTACTGCCCCATAAGTTCGAGGCTGGCACCCCAGCCATCGGCGAAGCGGTGGGGATGGGCGCTGCGATTCGCTATCTGCAAGCC------ATCGGGCTGGAGGCGATTCAGGCCTGGGAAGCGCAGCTCACCCGCCACCTGTTCGGTCGGCTTCAGGCC---ATC---GAGGGTGTACGGGTTCTGGGGCCCACGCCGGAG------------------CAGCAG------TCGGATCGCGGTGCGCTTGCCACCTTCCTGGTGGAC---GGCGTCCATGCCAACGACATCGCTGCCTTGATGGATGCCTCA---GGGATCTGTATCCGCAGTGGCCACCACTGCTGTCAGCCCCTGCACCGCCATTACGGCGTGACGGCATCGGCCCGGGCCAGCCTCAGTTTCATCAGCACCTTTGAAGAAATCGATCGCTTCAGCGAGGAGTTGACGTCCACCATCGGCTTCCTGAGGGAGCACGGT---------------------------------------------------------------------------------------------------------------
>64471_Ssp@ABI47804.1
------------------------------------------------------------------------------------------------------------------------------------------------------------------------------------------------------------------------------------------------------------------------------------------------------------------------------------------------------------ATGACA------------------------------------------------------------------------------ACACTTAAT---------------------------------------------------------------------------------------------------------CGTAACGCTGCCGTTACCCTTGCGGAACGGGTGCGTGCCGACTTCCCGATATTCGATCAGGTTTCAAGTTCTGGT---CAGCCCCTGATTTATTTGGATCATGCGGCGACCAGTCAGAAGCCTCGTGTCGTGCTCGATGCGATTCAGCACTACTACGCCTGCGATAACGCCAATGTGCATCGCGGTGCCCACCAGCTCAGCGCGCGTGCCACGGAGTCGTTTGAAGCGGCGCGTGCCACGACCGCTGGATTGATCGGTGCATCGAGCTCGAAAGAGATTGTGTTCACGCGCAATGCAACCGAAGCCATCAATCTGGTGGCTCGCAGTTGGGGGGATGCTCAGCTGAAGGCTGGTGATGAAGTGCTGCTCACCGTGATGGAGCACCACAGCAATTTGGTGCCATGGCAATTGCTCGCTGATCGCACCGGTTGTGTGCTCAGGCATGTGGGTGTGACCCCAGAC---GGCACCCTTGACCTAGCCGACTTGCGCGAACAGCTCTCGGAG---------AAA---ACGCGCTTGGTGAGCTTGGTCCACATCAGCAACACCCTGGGGTGCTGTAACCCGATCGAAGAGATTGCAGTCCTTGCCCATGCT---------GTGGGTGCCAAAGTTTTGGTGGACGCTTGCCAAAGCCTGGCTCACAAATCCATTGCCGTGAAGACTCTCGGGGCCGATTTCCTTGTGGGCTCCTCTCACAAGCTGTGTGGCCCCACCGGAATGGGGTTTCTATGGGCTTCGGAAGAAATTTTGATGGCGATGCCACCCTTCCTCGGTGGTGGCGAGATGATTCAGGAGGTGTTCTTGGATCACAGCACCTGGGCGGAACTCCCCCACAAGTTTGAGGCGGGCACCCCAGCCATTGGTGAGGCGATTGGCATGGGTGCTGCGATTACTTATTTGCAAACG------CTGGGACTCGATGCGATTCAGGCGTGGGAGGCAGAGCTCACCACCCATTTGTTTAGTCGGCTTCAATCG---ATT---AACGGCCTGCGTATTCTTGGCCCCACGCCAGAG------------------CAGCAG------CCTGAGCGAGGAGCTCTTGCCACGTTTGTGGTGGAG---GGTGTTCATGCCAACGACATCGCGGCGATGCTTGATCTGGCC---GGCGTCTGTATTCGCAGTGGTCATCATTGCTGCCAACCACTGCATCGGCTCTATGGCGTTACCGGATCAGCCCGTGCGAGCCTCAGTTTTTGTACAACTCATGCCGAGATTGATCGTTTTGCTGATGAACTCGTCAGCGTGATCGACTTTTTTCGTGAAAACGGC---------------------------------------------------------------------------------------------------------------
>210768_Ssp@NQKX01000006.1_62
ATG------------------CCCGTCACCGTT------------------------------------------------------------------------------------------------------------------CCCTCG---------------------------------------------------------------------------------------------------------------------------------------------------------------------------------------------------CTGACCACAGCCACCACGGAGCCCAACGGTGCTCCGGGCACCGAGCCGAATGGTGCTTCAGGCGCGATGGCC---------TCTGGGGTTGCCGCT------------------------------------------------------------------------------------------GCGGCGGCTGGGACCGCCCCGGGCGAGAACCTGGCGGCGCTCACCCGGCCCGATTTTCCGCTGCTCGCCCAGCAGGCCTGCCTGGGG---CAACCGCTGATTTATCTCGATCACGCTGCCACCAGCCAGAAGCCGCGGCAGGTGCTGGAGGCGCTGCAGGGCTACTACTCCCACGACAATGCCAACGTGCACCGCGGCGCCCACCAGCTGAGCGCCCGGGCCACCGATGCGTTTGAAGGCGCTCGCGACAAGACCGCCCGCTTCATCGCTGCGGCCACCCCCAGGGAGATCGTGTTCACCCGCAATGCCAGCGAGGCGATCAATCTGGTGGCCCGCAGCTGGGGGGATGCATTCCTGCGGCCCGGCGACGAAATCCTGCTCACGGTGATGGAGCACCACAGCAATCTGGTGCCCTGGCAGCTGCTGGCAGCCCGCACCGGCGCCGTGCTGCGCCACGCCGGCCTCACCGACACC---GGCGAGCTCGACATGGAGGATTTCAGCCGTCTGCTCAATGAA---------CGC---ACGCGGCTGGTGAGCGTGGTGCAGATCAGCAACACGCTCGGTTGCCTCAATCCGATCGCGGCGATCGCCCAGCTCACGCACCAG---------GCCGGTGCTCTGCTGCTGGTGGATGCCTGCCAGAGCCTGCCGCACCTGCCGGTGAACGTGGCCGCGCTGGGCGCTGATTTCCTGGTGGGCTCTTCGCACAAGCTCTGCGGCCCCACCGGCATGGGCTTCCTCTGGGCCCGCGAGGCGCTGCTGGAGGCGATGCCGCCATTTCTGGGCGGCGGCGAGATGATCCAGGATGTGGGCCTTGACGTCAGCACCTGGGCGGAGCTGCCCCATAAGTTTGAAGCCGGCACCCCGGCGATCGGTGAAGCGGTGGGGATGGGCGCCGCGCTCGATTACCTCAATGCC------ATTGGTCTGGAGCGTATCCACGCCTGGGAGCAGGGGCTCACCCGCCACCTCTTCCAGCGGCTGCAGGCG---ATC---GAAGGGCTCACGGTCCTCGGCCCCACGCCGGAG------------------CAGCAA------CCCGATCGCGGCGCCCTGGCCGCCTTCACGGTGGAG---GGCCTGCATGCCAACGACCTCTCGGCCCTGCTGGATGCCGGT---GGCATCTGCATCCGCAGCGGCCACCACTGCACCCAGCCGTTGCATCGCCACTACGGCCTGTCGGCCACGGCGCGCGCCAGCCTGGCCTTCACCACCACCTTCGAAGAAATCGACCGCTTCGCCGACGAACTGCAGAGCAGCGTGGAGTTTCTGAAGGAGCACGGC---------------------------------------------------------------------------------------------------------------
>2026889_Csp@PHX67885.1| RT_shifts_1_contigs
------------------------------------------------------------------------------------------------------------------------------------------------------------------------------------------------------------------------------------------------------------------------------------------------------------------------------------------------------------------------------------------------------------------------------------------------------------------------------------------------------------------------------------------------------------------------GTCGCGCCAAATCTTGCGGCCCTCACCCGGCCTGATTTCCCCCTGCTGGCCCAAACGGCTTGCCTTGGC---CAGCCGCTTATATACCTGGATTACGCCGCCACCAGCCAGAAGCCCCGTCAGGTACTGGCGGCCCTGCAGCACTACTACGACCACGACAACGCCAACGTGCACCGCGGTGCCCACCAGCTCAGTGCTCGTGCCACCGAAGGCTTTGAGGCGGCCCGCAGCAAAACTGCCACCTTCATCGGTGCGGCCAACGCGCGCGAGATCGTGTTCACCCGCAATGCCAGCGAGGCGATCAACCTGGTGGCTCGCAGCTGGGGCGAGGCCAACTTG------------------------------------------------------------------------------------------------------------------------------------------------------------------------------------------------------------------------------------------------------------------------------------------------------------------------------------------------------------------------------------------------------------------------------------------------------------------------------------------------------------------------------------------------------------------------------------------------------------------------------------------------------------------------------------------------------------------------------------------------------------------------------------------------------------------------------------------------------------------------------------------------------------------------------------------------------------------------------------------------------------------------------------------------------------------------------------------------------------------------------
>1655601_Cbacl30@KRO94778.1
------------------------------------------------------------------------------------------------------------------------------------------------------------------------------------------------------------------------------------------------------------------------------------------------------------------------------------------------------------ATGACCACG------------------------------------------------AGTACCACCCCTGCCGCTGTAGCAAACACCGCCTCAACC------------------------------------------------------------------------------------------TCGCCCAGCATTGAGGTGGTCGCGTCAAATCTTGCTGCTCTCACCCGGCCTGATTTCCCCCTGCTGGCCCAAACGGCTTGCCTTGGC---CAGCCGCTTATCTATCTGGATTACGCCGCCACCAGCCAGAAGCCCCGTCAGGTACTGGCGGCCCTGCAGCACTACTACGACCATGACAACGCCAATGTCCACCGCGGGGCCCACCAGCTCAGTGCCCGCGCCACCGACGGCTTTGAGGCTGCCCGGGCCAAGGTTGCTGCCTTCATAGGTGCGGCGAGTGCGAGGGAGATCGTGTTCACCCGCAACGCCAGCGAGGCGATCAACCTGGTGGCCCGCAGCTGGGGCGATGCCAATCTCGGCCCCGGCGATGAAGTGTTGCTCACGGTGATGGAGCACCACTCCAACTTGGTGCCCTGGCAGCTGCTGGCGGCCCGCACCGGCTGCGTGCTGCGTCACGCCGGCCTCACCGAAACC---GGCGAGCTCGATCTCGACGATCTGCGCAGCCAGATCACTGAG---------CGC---ACCAAGCTGGTGAGCCTGGTGCAGGTGAGCAACACCCTCGGCTGCCTCAACCCGATCGAGCAGGTGGCGGCTCTGGCCCACGCC---------GCCGGCGCCCTGGTGCTGGTGGATGCCTGCCAGAGCCTGCCCCACCTGCCGCTGAATGTGGCGGCCCTCCGCGCCGACTTCCTCGTCGGCAGTTCCCACAAGCTGTGCGGCCCCACCGGCATGGGCTTCCTCTGGGCCCGCGAGGCCCTGCTGGAGGCCATGCCCCCCTTCCTGGGTGGTGGCGAGATGATTCAGGACGTGTATTTGGATCACAGCAGCTGGGCCGATCTGCCCCACAAGTTCGAGGCCGGCACGCCAGCGATCGCTGAGGCGATCGGCATGGGCGCCGCCCTCGACTACCTCAGTGCC------ATTGGTCTCGAGCGCATCCACGCCTGGGAGCAGCAGCTCACCCGCCAGTTGTTTGAGCGCCTGCAGGCG---ATT---GAGGGCGTGCGGATCCTGGGCCCTACCCCCGAG------------------CAACAA------CCCGACCGAGGCGCCCTGGCGGCCTTCACCGTCGAC---GGGTTGCATGCCAACGACATAGCTGCCCTGCTCGATTCAGCC---GGCATCTGCATCCGCAGCGGCCACCACTGCACCCAGCCCCTGCACCGCCTCTACGGCCTCCCCGGCTCAGCCAGAGCCAGCCTGGGCTTCACCACCACCCCGGAAGAGATCGACCGCTTCGCTGAGGAACTGGAGGGCACGATCACCTTCTTGCGCGAGCACAGC---------------------------------------------------------------------------------------------------------------
>292564_Cgracile@AFY28691.1
------------------------------------------------------------------------------------------------------------------------------------------------------------------------------------------------------------------------------------------------------------------------------------------------------------------------------------------------------------ATGACACCG------------------------------------------------ACCTTCACCAACTCCCCG------AGGATCGCGACGCCG------------------------------------------------------------------------------------------TCGGTGGCGGGAACGCCGGTGGTGGCCGACCTGGCGGTGCAGACCCGGCCCGATTTCCCCCTGCTGGCCCAGACGGCCTGCCTGGGG---CAGCCGCTGATCTACCTGGATTACGCCGCCACCAGCCAGAAGCCGCGCCAGGTGCTGGAGGCGCTGCAGCAGTACTACAGCCTCGACAACGCCAATGTGCATCGCGGCGCCCACCAGCTGAGCGCCCGCGCCACCGACCATTTCGAGGCGGCCCGGGGCAAGGTGGCCGCCTTCATCGGTGCCGCCAGCGCCCGGGAAATCGTGTTCACCCGCAACGCCACTGAGGCGATCAACCTGGTGGCCCGCACCTGGGGTGACGCCAACCTGCGGGAGGGCGATGAGGTGCTGCTGTCGGTGATGGAGCACCACAGCAACCTGGTGCCCTGGCAGCTGCTGGCGGCCCGGACGGGCTGCGTGCTGCGCCATGCGGGCGTCACCGAGAGC---GGCGAGCTGGATCTGGAGGACTTCAAGGCCAAGCTCAGCGAT---------CGC---ACCAAGTTGGTGAGCCTGGTGCACGTGAGCAACACCCTGGGCTGCCTCAATCCGATCGAGGCTGTGGCCGAGCTGGCCCATGGG---------GCCGGCGCCCTGCTGCTGGTGGATGCCTGCCAGAGCCTGCCCCACAAGCCGGTGGACGTGGCCGCCCTGGGGGCCGATTTCCTGGTGGGTTCCTCCCACAAACTGTGCGGGCCGACGGGCATGGGGTTCCTGTGGGCGCACGAGGCGCTGCTGGAGGCGATGCCGCCGTTCCTGGGGGGCGGCGAGATGATCCACGACGTGTACCTGGACCACAGCACCTGGGCCGATCTGCCCCACAAGTTCGAAGCCGGCACCCCGGCGATCGGTGAGGCGATCGGCATGGGCGCCGCCCTCGATTACCTGCAGAAC------CTGGGCATGGAGCGCATCCACGCCTGGGAGCAGCAGCTCACCCGGCGCCTGTTCGAGCGGCTGCAGGCC---ATC---GACGGCGTGCGGATCCTGGGTCCAACGCCGGAC------------------CAGCAA------CCCGACCGGGCCGCGTTAGCGGCGTTCAGCGTGGAA---GGCCTGCACGCCAACGACATCGCCGCCCTGCTCGATTCCGCC---GGCATCTGCATCCGCAGCGGCCACCACTGCACCCAGCCCCTGCACCGTCACTACGGTCTGGCCAGTTCCGCCCGCGCCAGCCTGGGCTTCACCACCACTCCTGAAGAGATCGACCGCTTCGCCGAGGAGCTGGAGGGAACGATCGGATTTCTGAGGGAGCACAGC---------------------------------------------------------------------------------------------------------------
>74547_Pmarinus@CAE21778.1
------------------------------------------------------------------------------------------------------------------------------------------------------------------------------------------------------------------------------------------------------------------------------------------------------------------------------------------------------------ATGACCTCT------------------------------------------------TCCGTTAGTTCAGAG---------CAGAGCATGCCGTTG------------------------------------------------------------------------------------------GAAATGGCAGCTGTAGAAACTTCAGCGAACCTGGCAGAGCTCACGCGAGCGGATTTCCCGCTACTAGGCCAGACCGCCTGCTTAGGT---CAGCCCTTGATTTACATGGACCATGCGGCGACAAGTCAGAAGCCACGGCAGGTGCTGGATGCATTACAGCATTACTACGACCATGACAACGCCAATGTGCACCGTGGTGCCCATCAGTTGAGTGTTCGGGCTACTGAGGATTTTGAACGAGCACGTCAGAAGGTGGCTGATTTCATCGCTGCCTCAAGCGCGCGGGAAATCGTTTTCACAAGGAATGCGAGTGAGGCGATCAACCTGGTGGCTCGCACTTGGGGAGATGCCAACCTGCATGAAGGTGACGAGGTGCTGCTCACCTTGATGGAGCATCACAGCAACATTGTTCCTTGGCAGATGCTTGCAAAGCGAACAGGTTGCGTACTGCGCTTTGTCGACCTCACCGATTGC---GGGGAGCTTGATTTAAACGATCTTCGGCACAAGCTCTCCGAG---------CGG---ACTCGTTTGATCAGCCTGGCTCATTTGAGCAATGTGCTGGGCTGTTTTAACCCGATCTCTGAGGTCACTGCAGAGGCTCATCGC---------TTTGGTGCTCTTGTGTTGCTGGATGCTTGCCAGAGCTTGCCACATATGCCTGTTGATGTTTCTCGGCTTGGATGTGACTTTCTCGTGGGTTCTTCCCACAAATTATGCGGTCCTACCGGGATGGGTTTTCTTTGGGCTCGAGAGGAGTTACTTGATGCCATGCCGCCTTTCCTCGGAGGTGGCGAAATGATTCAGGACGTTTATCTCGACCACAGCAGCTGGGCTGATCTGCCCTACAAGTTTGAAGCAGGTACCCCTGCTATTGGGGAAGCGATTGGTATGGGCGTTGCTCTCGACTACCTGAACCAG------GTTGGCTTAGATCGTATTCACGCTTGGGAGCAGCAGCTCACGCTGCAATTGTTTGATCGCCTCCAAGCC---ATT---GATGGGTTGACGATTCTGGGCCCAACTCCTCAG------------------CAGGAG------CCTGATCGGGCGGTCTTGGCGGCTTTCACGGTGGAT---GGCTTGCATCCCAATGATGTTGGTGCCCTGCTTGATTCAGCA---GGGATCTGTATTCGTAGTGGCCACCACTGCACCCAGCCTTTGCATCGTCACTATGGGATCCCTGGATCAGCTCGTGCCAGCTTGAGCTTCACCAACACACCAGAAGAAGTCGATCGTTTTGCTGAGGAATTGGTTGCGACGATTGGCTTCTTAAGAGAGCACAGC---------------------------------------------------------------------------------------------------------------
>2162190_Psp@QCFN01000002.1_65| RT_shifts_1_contigs
---------------------------------------------------------------------------------------------------------------------------------------------------------------------------------------------------------------------------------------------------------------------------------------------------------------------------------------------------------------TCT---------------------------------------------------------------------------------------------------------------------------------------------------------------------------------------------------------ATTCAAAATCTTGCAGAATTGACTCGAGGTGATTTCCCTCTTTTGGATAACAAATCCGCGAGTCAA---CATAAATTGATTTATTTTGATCATGCGGCGACTAGCCAGAAACCTAAAGATGTAATTAATGCTTTAACTAATTACTATAGCCATTACAATGCGAATGTTCATAGAGGTGCTCATCAATTAAGTGCTAGAGCTACCGAATCTTTTGAAGGCGCCAGAGAAATTACGGCAAATTTTGTCAAGGCTAATTCTTCACGGGAGATTATATTTACTCGTAATGCTAGTGAATCAATTAACTTGGTTGCCCGTTCTTGGGGTGAGGAAAATATTCGGGAAGGTGATGAAATATTACTTACAATTATGGAGCATCATAGTAATATTGTTCCTTGGCAGATTTTGGCAAAAAAAACAGGATGCAAGTTGCGTTTTGCAGAATTAACTGTTGAT---GGTGAATTAGATATTGAGGATTTCTTGAGCAAGCTTTCTCAT---------CGC---ACAAAATTGGTAAGCTTGGTTCACATAAGTAATTCACTTGGTTGTTGTAATCCTATTCAAGAAGTTGTTTCTATTGCGCGTAAA---------TTTGACACATTAATATTGTTAGACGCTTGTCAGAGTCTTGCACATAGAGCAATAGATGTGGCATCATTAGATGTTGATTTTTTGGTGGGTTCTTCACATAAGTTATGTGGACCTACAGGTATTGGATTCCTTTGGTCTCGAGAAGAGTTGTTGGATCAAATGCCTCCTTTTCTAGGTGGAGGTGAAATGATTCAGGAGGTTTTTCTTGATCAAAGTTCATGGTCTAATTTGCCACATAAATTTGAGGCTGGTACACCAGCCATTGCAGAGGCTATTGGTATGGGAGTGGCCATTAAATATCTCGAGAAT------TTGGGATTTGAAAAGATTCAGGATTGGGAAAAAACTTTAACCACTCATCTTTTTGATTCTTTGGAATCT---GTT---GAGGGAATTAAAATTTATGGGCCATCTATCAAT------------------AGGCAG------CCTAATAGAGGTTCCTTGGCTTCTTTCACAATTGAT---GGCGTGCATGTAAATGATTTGGCTGAGTTATTAGATACAAGA---GGAATATGTATTCGTAGTGGTCACCATTGTTGTCAGCCTCTGCATCGCTATTATGGAATCCCTGGGACTGCAAGGGCTAGCCTAAGCTTTACATCAACTATTGAAGAAATTAACTATTTTAAGGATGAATTGATATCTATAGTTGACTTTTTGAAGGCTCAAATT---------------------------------------------------------------------------------------------------------------
>316278_Ssp@CAK28918.1| RT_shifts_1_contigs
---------------------------------------------------------------------------------------------------------------------------------------------------------------------------------------------------------------------------------------------------------------------------------------------------------------------------------------------------------------GCA------------------------------------------------------------------------------------------------------------------------------------------------------------TCCATGGCAAGGGAGCTC---AGCGCGATGACAGCTGCCGCTCTTGGGCTGGATCTGGCACAGCGCACCCGTGGGGATTTCCCTGTGCTCGATCAGCAGATC---CATGGC---CGTCCGCTGATCTATCTCGATTACGCGGCCACCAGCCAGAAACCGCGCCAGGTGCTTGAAGCCCTGGATCACTACTACCGCTGCGACAACGCCAATGTGCACCGCGGTGCCCACAGCCTCAGTGCTCGTGCCACTGATGCCTTTGAAGCGGCCCGCAACACAACGGCAGCCTTGGTGGGATCGGCTGATCCAGCTGAAATCGTGTTCACCCGCAATGCCACCGAGGCCATCAATTTGGTGGCGATGACTTGGGCGCTCGATCAGCTCCAACCCGGAGACGAGATCCTCACCACGGTGATGGAGCACCACAGCAACCTGGTGCCTTGGCAGATGGTGGCAGCGCGGACGGGAGCCGTGTTGCGACATGTGGGGCTCACCGCCACC---GGTGAGTTGGATCTCGATGATCTGCGCGGTCAGCTCAACGGG---------CGC---ACCCGCCTGGTCGCGTTGGCGCATGTCAGCAACACCCTGGGGTGCCTCAATCCCATCGCTGAGGTGGTGTCCCTCGCCCACGCC---------GTTGGCGCCCGAGTGCTGGTGGATGCCTGCCAAAGCCTTCCCCATCTGCCGGTTGATGTGAAGCAGCTGGAGTGTGATTGGTTGGTGGGATCCAGTCACAAGCTCTGTGGCCCCACAGGCATGGGCTTTCTTTGGGGTCGGCGTGAGTTGCTGGAGCAGGCCCCACCGTTCCTCGGTGGTGGCGAAATGATTGATGAGGTGTTCCTGGAGCGCAGCACCTGGGCTGCTTTGCCCCACAAATTTGAAGCGGGAACTCCAGCGATTGGTGAGGCCATCGGTATGGCTGCCGCCATCGACTACATCCAGGCG------TTGGGTCTTGCGGCGATCCATCGGTGGGAGCAGCGCCTCACCGCCCGTCTTTGGGAGGGCTTGAGCCGC---ATT---GATGGGGTGCGTTTGCTCGGCCCGAGCCCCGAG------------------CAACAG------CCCGATCGCGGTGCTTTGGCTGCTTTTGTCGTTGAT---GGCCTGCATGCCAACGACTTGGCCGCCTTGCTCGATGCCAGT---GGCATTTGCATTCGCAGCGGCCATCACTGCACCCAGCCGTTGCACAGGCTCTTAGGCCTGAGTGGATCGGCGCGCGCCAGTCTTGGTTTCACCACCACCGAAGCCGAGATCGACGCGTTCTTGGAGGAGTTGGCTTCATCGGCTGCATTTCTGCGTGAGCACGCC---------------------------------------------------------------------------------------------------------------
>2055796_Sbacterium@HBU26773.1
------------------------------------------------------------------------------------------------------------------------------------------------------------------------------------------------------------------------------------------------------------------------------------------------------------------------------------------------------------ATGAAC------------------------------------------------------------------------------------------------------------------------------------------------------------------------------------------ACACAATCTGCCATTGTTAATGATTTGGCCCAGCGCTGTAGAGGCGATTTTCCTGTATTGAATCAAACCATA---AATGGT---AAACCACTTATTTATCTCGACCATGCGGCAACCAGTCAAAAGCCCAAGCGTGTATTAGATGCTTTAAATAATTATTACAGCCATGATAATGCTAATGTTCACCGCGGTGCCCATAGCCTCAGTGCAAGGGCTACCGATGCATTTGAAGCGGCGCGAACTAAAGTGGCTAAATTTATTGGCGCTAACGATTCCGCTGAGATTGTTTTTACTCGCAATGCTACTGAGGCGATCAATTTAGTTGCCTGCACTTGGGCTAATGCAAATTTGCAACCCGGTGATGAAATTCTCACATCAGTGATGGAGCATCACAGTAATTTAGTGCCGTGGCAACTGGTGGCCAACCGCACTGGAGCTGTTTTGCGCCATGTTGGCATTACTGCAAAT---GGAGAATTGGATATTGATGATTTTCGCGCCCAGCTTAATCAG---------CGC---ACTCGAATTGTACCGCTTGTTCAGCTAAGTAATAGCCTGGGTTGCTTAAATCCAATTGCCAACTTGGTTGAGTTGGCCCATGCT---------GTTGGTGCCAAGGTGCTGGTTGATGCTTGCCAGAGTGTTGCCCATATACCTGTGGATGTGCAAGCTTTAGCGTGTGATTGGTTGGTGGCTTCTAGCCACAAATTATGCGGCCCCACCGGCATGGGATTTCTTTGGGGGCGGCGTGAATTACTTGAAGAAGCGCCACCGTTCTTGGGTGGTGGCGAAATGATTGATGAGGTCTTCCTTAGCCACAGCACCTGGGCAGGGCTGCCCCATAAGTTTGAGGCGGGA------------------------------------------------------------------------------------------------------------------------------------------------------------------------------------------------------------------------------------------------------------------------------------------------------------------------------------------------------------------------------------------------------------------------------------------------------------------------------------------------------------------------------------------------------------------------------------
>1608213_CSspongiarum@KKZ14302.1
------------------------------------------------------------------------------------------------------------------------------------------------------------------------------------------------------------------------------------------------------------------------------------------------------------------------------------------------------------ATGACC------------------------------------------------------------------------------ACCACCACC---------------------------------------------------------------------------------------------ATGAGCGCCGCCACGGAGCGCCAGCTTGATCTGGCCCGTTTGACCCGCCCCGACTTTCCACTGCTGGACCAGTCCTTG---CAGGGT---CAACCCCTGGTGTACATGGACCATGCCGCCACCAGCCAAAAGCCACGGCACGTGATTGATGCCCTAGTGGACTACTACCGCTGCCACAATGCCAACGTGCATCGTGGCGCCCATACCCTCAGCGCACGAGCCACGGAGGCATTTGAATCAGCCCGCGCCACAGTGGCCCGCTTTGTTGGCGCTGCCGATGCCAGGGAAATTGTCTTCAGCCGCAATGCCACAGAGGCCATCAATCTGGTGGCCTATAGCTGGGCACTGGATCACCTCAAGCCCGGCGATGAAGTGGTGCTGAGTGTAATGGAACACCACAGTAACCTGGTGCCCTGGCAGTTGATGGCCCAGCGCACCGGCGCCGTGCTGCGCCATGTGGGCATTACCCCCCAA---GGGGAGATGGATGTGGACCACTGCCAGCAGTTGCTCAATGAA---------CGC---ACCCGGTTGGTCTCCTTTGTCCACCTGAGCAATACCCTGGGCTGCCTCAATCCTGCAGCAGAGATCACTGCCATGGCCCATGGT---------GTGGGCGCCCGGGTGCTGGTGGATGGTTGCCAGGCCCTGCCCCACCGCCCTGTGGACGTGCAGGCATTGGGCTGTGACTGGTACGTGGGCTCTGGCCATAAGCTCTGTGGCCCCACAGGGATTGGCTTCCTCTGGGGACGCGAAGATCTTTTGGAGACCATGTCCCCCTTCCTGGGTGGGGGAGAAATGATCGCCACGGTGCAATTGGGGACGAGCACCTGGGCGGAACTGCCCCATAAATTTGAAGCGGGGACCCCTGCCATTGCCGAAGCCATTGGTTTGGCGGCGGCGCTTGACTACCTCTCTGCC------CTGGGCCTGGAGAAGATCCACGCCTGGGAGCAGCAGCTCACCCAACACTTGTTTGATCGCCTCCAGGCC---ATT---GATGGTCTCACCATTTACGGCCCTGACCCCCGG------------------AAGCAG------CCAGATCGTGGCGCCCTGGCCAGCTTCACTGTGGCT---GGAGCCCATGCCCACGACGTGGCCGCCCTGCTGGACAGCACC---GGCATTTGCATTCGCAGTGGCGACCACTGCACCCAACCCCTGCACAGGGCACTCCAGGTAACGGCAACAGCCCGGGCCAGCCTCAGCTTCACCAACACCATGGAGGAGATTGACCGCCTCGCCCATCAACTGCAGGAGGCGGTCAACCTGCTGCGGCAAGACGGCGAGCCTTCCCTGGAA------------------------------------------------------------------------------------------------
>1928728_Pmicropora@BBL86392.1
------------------------------------------------------------------------------------------------------------------------------------------------------------------------------------------------------------------------------------------------------------------------------------------------------------------------------------------------------------ATGGTG---------------------------------------------------------------------------AATTCTTTGAAATTT------------------------------------------------------------------------------------------CGTTCAAGTTTAGAGAAAGAAACTAATACCCTCGCAGTAATAGCCCGTTCTGATTTTCCTACACTGAAACAAACTAATCAAGAGGGT---AAACCTTTAATTTATCTTGATCATGCAGCAACTAGTCAAAAACCTTATCAAGTATTACAGGTACTAGATCATTACTATAAGCATGATAATGCAAATGTACATAGAGGTGCTCATCAATTAAGTAGTCGTGCTACTGAAGCCTTTGAAAGCGCCCGTGAAATAACAGCGCAATTCGTAGGAGCGAAAGCATCGTCAGAGATTATATTTACACGTAACGCAAGTGAAGCAATTAATCTATTTACACGTTGTTGGGGAGACCTTACCATTAAGGCAGGAGATGAAATTTTACTAACGGTAATGGAACACCATAGTAATCTTGTTCCCTGGCAACTATTAGCAGCTCGTACTAACTGCCTGTTACGCTACGTCAGTATTACTGAGGAT---GGACAATTAGATGTCGAAGACTTTAAGGCCCAACTGAATGAG---------CGC---ACTAAACTTGTCAGCTTAGTACACGTAAGTAATACTTTGGGATGTATTAACCCTGTGACATTAATTAGTCAGTTAGCACATAGT---------GTTGGTGCTCTTGTACTAGTTGATGCTTGTCAAAGTCTGGCTCATTTACCTATAAATGTAAAACAGTTGGGTGCTGACGTTTTAGTAGGTTCCGCCCATAAACTTTGCGGTCCAACAGGAATTGGTTTCCTTTGGGCATCAGAATATCTCCTGGAAAGCTTACCACCATTTTTAGGAGGTGGTGAAATGATACAAGATGTCTTTTTATCTTACAGTAGTTGGGCAAAGCTTCCCCATAAGTTTGAAGCAGGCACTCCATCCATTGGTGAAGCAATCGGTATGGGAGCAGCAATCAGCTATTTGCAACAT------CTTGGATTAAATAGAATTCAAGAATGGGAGCAAATTCTCACTGAGCATCTGTTTACCGGTTTAAGCCAA---ATC---CGTGGTCTTAGGATATTGGGACCTCAATTTTCA------------------CAACAG------ACTCATAGAGCTGCTTTGGCGTCATTTACACTTGAA---GATATTCATGCTAATGACTTAGCAGCATTTTTAGATACAACT---GGTATATGTATCAGAAGTGGTCATCACTGTACGCAACCGTTACATCGCCACTATGGAATAACTTCTAGCGCGCGTGCCAGTTTAAGTTTTACAACCACTCTAGAAGAAATTGATTATTTTGTACAAGAATTAACAGAGACAGTAGATTTTTTCAGAAAGCATAAC---------------------------------------------------------------------------------------------------------------
>59919_Pmarinus@CAE18529.1
------------------------------------------------------------------------------------------------------------------------------------------------------------------------------------------------------------------------------------------------------------------------------------------------------------------------------------------------------------ATGGAAACA---------------------------------------------------------------------------ATT---------------------------------------------------------------------------------------------------AAAAATTTCCCGAAAATTTGTAAAAAAAACTTTCCTCTAATAGATAAAAAAGACTTTCCTTTATTAGAAAATAATTTCAAAAACAAA---AATACAATTATTTATCTAGATCACGCTGCAACAACCCAAAAACCAATCCAAGTTCTTGAAAAAATTGATGAATACTATAAGAATTTCAACGCAAACGTTCATAGAGGAGCTCATCAATTAAGTGCAAAAGCAACTGAAGAATTTGAGAATTCAAGATCTTTAATTGCAAAATATGTTAATGCTTATTCAACAAAAGAAATAATTTTTACAAGAAATGCAACTGAAGCTATAAATCTGGTTGCCAGATCATGGGGAGAATTTACTTTAAAAGAGAATGATGAAATTCTTCTATCAATAATGGAGCATCATAGTAATATTGTTCCTTGGCAAATGGTAGCTGCAAAAAACAAATGTAAACTGAAATTTGTGGGCATAGATCAAGAC---GGAAGATTAGATATAAATGATTTCAAGTCAAAATTAACAACG---------AAA---ACAAAACTAGTAAGCTTATTACATATAAGCAACACTTTAGGGTGCTGTAATCCAATAAAAGAAATAACTAAATTAGCTAGGGAT---------AAGGGTTCTTTAGTTCTGCTTGATGCTTGTCAAAGTTTAGCCCATCAAAAGTTAGATATTAATGAACTAGGTATAGATTTTTTAGCCGGTTCAGGACATAAATTATGTGGCCCAACAGGCATAGGTTTCTTATGGTCCAGAAAAGAAATTTTAGAAAAAATTCCTCCTTTTTTTGGAGGTGGTGAAATGATTCAAGATGTTTTTGAAGAGAAAAGTACTTGGGCTGAACTCCCTCATAAATTTGAAGCTGGTACTCCAGCTATTGCTGAAGCAATAGGATTAGCTGCAGCGATTAATTACATTAACAAT------ATTGGGTTAGATCGAATCAGTGAATATGAAAAGGAGATTACAAAATATTTATTTAAAAAATTAAAGCAA---ATA---GAGGATCTTGAAATAATAGGTCCTTCTCCGAAA------------------ATAGAT------CCAAACAGAGCTGCATTGGCAACATTTTATGTTAAA---GAAATACATTCAAACGATATCGCTGAAATTCTTGATTCTAAA---GGTATTTGTATCAGAAGTGGACATCACTGTTGTCAACCTCTGCATAGACATATCGGAATAAATTCAACAGCTAGAATTAGTATGAATTTCACAACTACCAAAGAAGATATAAATACTTTTATCGAAAAACTTAAGGAAACTATTAGTTTTTTAAAACTAAATTCT---------------------------------------------------------------------------------------------------------------
>59920_Pmarinus@AAZ58921.1| RT_shifts_1_contigs
---------------------------------------------------------------------------------------------------------------------------------------------------------------------------------------------------------------------------------------------------------------------------------------------------------------------------------------------------------------AAC---------------------------------------------------------------------------------------------------------------------------------------------------------------------------------------------------AATTTAGTAAAAAATATTGCTGAAAAAAGTAGAAATGATTTCCCATTATTTAATGGAGATATT---AAT------AAAAATTTAATATACTTAGATCATGCAGCGACTAGTCAAAAGCCTAAACAAGTTATAGATTCTCTAAAAAAATACTATAGCTTTCAAAATGCCAACGTTCATAGAGGTGCCCATCAACTAAGTGCACTCGCAACAGAAAAATTTGAAAATTCTAGAAAGTTAACAGCAAATTTTATAAATAGTAAGAATGAAAAAGAGATTATTTTTACTAGGAATGCTACGGAAGCTATAAACCTTGTGGCTTATACATGGGGCAATTATGAACTTCAGGAAAACGACGAAATCTTAATAAGTTTAATGGAGCATCACAGTAATATAGTCCCTTGGCAATTAATAGCCAAGGCAAAAAAGTGCAAGCTAATTTATATCAATATTGATAAAAAC---GGAGAATTAGATTTTGATGATTTTAAAAAAAAATTGAGTGAT---------AAA---ACTAAAATAGTCAGCCTTGTTCACGTAAGTAATACACTAGGTTGTTGTAATCCTATCGAGGAAATTTCATCCCTTGCACACCAA---------AAAGGTAGCTTAGTTCTTTTAGATGCTTGCCAAAGTCTTGCTCATAAGCAGGTAGATATTAAAAAACTTGGTATTGATTTTCTGGCAGGATCTTCTCATAAACTTTGCGGTCCTACTGGAATAGGTTTTTTATGGGGTAGAGAAGAAATTTTAAAAAAAATTCCTCCTTTCCTTGGTGGAGGAGAGATGATTAATGAAGTTTTTAAGGACAACAGCACATGGGCAGAGTTACCGCATAAATTCGAAGCGGGTACTCCAGCTATTGGGGAAGCCATCGGTATGGGAACTGCACTTCAGTATTTACAGTCA------ATTGGATTAAACGAAATCCATAATTACGAAAAAGAATTAACAAAATATCTTTTCGAAAAATTAGAGGAA---ATA---GATGATTTAAAAATTCTTGGTCCTAGCCCTTTA------------------ATTCAG------CCTGATAGAGGGCCTTTAGCAACATTTTATATTAAA---GGTATTCACTCAAATGATGTTGCTGAGTTACTTGATAACAGC---AATATTTACATAAGAAGTGGTCATCATTGCTGCCAACCACTTCATCGCTTCTATGGCATAAAAAGCACAGCCAGAGCAAGCTTGAGCTTTACATCTACTCCATCTGAAATTGATTCTCTTGCTGAAGAACTAAAATCAGTAATTTCTTTTTTAAAGAAAAATTCT---------------------------------------------------------------------------------------------------------------
>2162204_Psp@QCJQ01000004.1_1
------------------------------------------------------------------------------------------------------------------------------------------------------------------------------------------------------------------------------------------------------------------------------------------------------------------------------------------------------------ATGCAG---------------------------------------------------------------------------------------------------------------------------------------------------------------------------------------------------AATGACAAAGTAGATCTTGCTGAATTCACAAGAAAAGATTTCCCAATCTTTTCTCAAAATGCA---ACAGGTAAAAAAAATCTAATTTATCTAGATCATGCTGCCACTAGCCAAAAACCTATTCAAGTTATCGAGGCTATACAAGATTATTACAAACATAAAAATTCCAACGTCCATAGAGGTGCTCATCAATTAAGTGCAATAGCAACGGCGGAATTTGAGAATGCTAGGGAAATAACTTCAAAATTTATTAAAGCTAAATCTTCTGCTGAAATAGTTTTTACTCGCAATGCAACCGAAGCAATCAATCTTGTGGCTCAATCATGGGCAAGAAAAAATCTAAATGAAGGCGATCAAATACTTCTTACAATTATGGAGCATCATAGCAATATTGTTCCATGGCAAATAATTGCTCAAGAAAAGAAAGTAAAAATTAATTTCGCAAATATTACGCCTAAT---GGAGAACTCGATCTTGAAGACTTCAAAAGTAAATTGAATGAT---------AGA---ACACGTTTAATTAGTCTGGTTCATATAAGTAATACCATTGGATGTTGTAACCCTATTAAAAAGATTGCGAAATTAGCTCATGCA---------AATGGTTCTTTAGTTCTTTTAGATGCCTGTCAAAGTTTAGCTCACCAACCAATTGATGTAACATCCATGAATATTGATTTTCTTGCAGGCTCTTCTCATAAACTTTGTGGTCCAACAGGGATAGGTTTTCTTTGGGCAAGAGAAGAAATTCTAGAAGAGATGCCACCTTTTCTTGGAGGTGGAGAAATGATTAATGAAGTATTTCTTGAATATAGTAATTGGGCAGAATTACCACACAAATTCGAAGCAGGAACACCTGCAATAGGAGAAGCTATAGGTCTAGGGAAAGCATTAGTTTATCTAAATAAA------ATAGGTCTAGAAAAAATTCATGAATATGAAAAAAATCTCACAAGAATTCTCTTTAATCATTTAAAAGAA---ATT---GATCGTTTAAAAGTCTTAGGGCCTGAACCTGAA------------------AAACAA------TCAAATAGAGGTTCTTTAGCTACATTTATAGTAGAA---GATATTCACTCAAATGATCTTGCTGAATTACTAGATAGTGAT---AATATTTGTATT------------------------------------------------------------------------------------------------------------------------------------------------------------------------------------------------------------------------------------------------------------------------
>167539_Pmarinus@AAP99129.1
------------------------------------------------------------------------------------------------------------------------------------------------------------------------------------------------------------------------------------------------------------------------------------------------------------------------------------------------------------------------------------------------------------------------------------------------ATG------------------------------------------------------------------------------------------------------------------AAAAGTAAAAAGAATCTAGCTGAAATAACAAGAAAGGATTTTGAACTCTTTTCTTTAGGCTCTCAAGAAAAT---AATGATTTAATTTATTTAGATCATGCAGCAACTAGTCAAAAGCCAAAATTTGTGATTGAGAGAATGGTTCATTATTACAAATATGAAAATGCAAATGTTCACAGAGGTGCTCATCAGTTAAGTGCCAAAGCAACTCAGGCATTTGAAGATGCCAGAGAAATAACATCACAATTTGTTCAAGCAAAGTCAAATAGAGAAATTGTTTTTACTCGCAATGCAACTGAAGCAATTAATTTAGTCGCATATTCATGGGGAGATTCTCAATTAAAAGAAGGAGACGAGATATTGATTACTTTAATGGAACATCATAGTAATCTTGTTCCATGGCAACTACTAGCAAAAAGAAAAGGTTGTAAGCTGCGTTATATTGGTATAACAAAAACA---GGAGAATTAGATCTCAATGATCTAAAGAATAAAGTAAATGAA---------AAA---ACTAAATTAGTATGCCTTCTTCATGTCAGTAATACATTAGGAACCTGCAACCCTATTAAAAAAATCTCAGAAATTGCTCATAGT---------GCTGGAGCTTTAATACTCATAGATGCTTGCCAAAGCCTTGCCCACAAAAAAATAAATGTTGAAGCATTAGATATAGATTTTCTAGCTGGTTCATCTCATAAATTATGTGGACCAACAGGTTGTGGCTTTTTATGGGCTAAAGAAGAAATATTAGAAATAATGCCTCCTTTCTTAGCTGGAGGTGAAATGATACAAGATGTTTCTCTTCAAAAAAGTAACTGGTCCGATTTACCACACAAATTTGAAGCTGGAACTCCTGCAATAGGAGAAGCTATTGGTATGGGAGCAGCAATTTCTTATCTTCAGTCT------ATTGGTTTAGAGAATATAGGTTTATATGAGAAAGAACTGACACAATACTTGTTTAAAAATCTAGAAACT---ATA---GAAGGAATTAGAATTTTAGGTCCCACTCCTGAA------------------CAACAG------CCCAATCGTGCACCTTTAGCAACCTTCTATATAGAA---AATATACACTCTAATGATATAGCAGAATTATTAGATTCAAAA---AATATTTGTATCAGAAGTGGCCATCATTGCTGCCAACCAATTCATGAATACTATGGAATAAGCTCAACTGCGCGTGCAAGTCTTAGCTTTACATCAACAAAAAAAGAAATAGATTTTTTTACTCAAGAACTGATGTCCAGTATTAATTTTATTAAGGAACATTCC---------------------------------------------------------------------------------------------------------------
>1499498_Psp@KGG13312.1
------------------------------------------------------------------------------------------------------------------------------------------------------------------------------------------------------------------------------------------------------------------------------------------------------------------------------------------------------------------------------------------------------------------------------------------------ATG------------------------------------------------------------------------------------------------------------------CAAAAGAAAAATAATATCGCTGAAATTACAAGGATTGATTTCCCTTTAATATCC------------AATAAT---AAAAATCTTATTTACTTAGATCATGCCGCTACAAGTCAAAAACCATATAAAGTAATTGATGCTCTAAAGTATTACTATGAATTTGATAATGCAAATGTTCATAGGGGTGCACATCAATTAAGCTGTAGGGCGACCAAAGCATTTGAAAATGCTCGTGATATAACTGCAGGGTTTATTAATGCTGAATCTAGTAGAGAAATTGTTTTCACTAGAAATGCAACTGAAGCAATAAATTTAGTAGCTTATTCATGGGGAGATTCAAATTTAAAAGAAGGCGATGAAATATTAATTAGTTTAATGGAACACCATAGCAATATAGTACCTTGGCAACTTTTAGCAAAAAGAAAAAAATGTATAATTAAATATATAGGGATTACACATAAT---GGAGAATTAGATATTGATGATGCCTTTTCAAAAATAAATGAA---------AAA---ACTCGTATTTGCAGTATTCAACATGTAAGTAATGTTCTTGGCTGTTGCAATCCTATTAATAAAATTGCAGAAAAGGTACATAAT---------TTTGGGGCTTTAATTATGATTGATGCTTGCCAAAGTTTAGCTCATCAACCTATCAATGTAAGGGATTTAAAAATAGATTTTCTTGCTGGTTCAGCGCATAAATTATGTGGTCCTACTGGGAGTGGCTTTTTATGGGCCAAAGAAAAAACTCTTGAGAATATGCCCCCATTTCTAGGTGGAGGTGAAATGATTCAAGATGTTTCTCTAGATAGTGCTACCTGGGCTGATTTGCCACATAAATTCGAAGCAGGAACACCTGCCATAGCAGAGGCTATAGGGATGGGAGCCGCATTAAAATATCTACAATCT------ATTGGACTACATAATATAAAAAGTTATGAGCGAGAGCTTACGGAATATCTATTTAAAAAATTAGAGCTT---ATA---GAAGATATTTATATAATGGGTCCAAGGCCTGAC------------------AAAGAT------ATTAATCGCGCTCCACTGGCAACTTTTACAATCAAA---AATATACATTCAAATGATATTGCATCCTTACTAGATGCTAAC---AATATTTGCATTAGAAGTGGACATCATTGCTGTCAGCCATTGCATAAATTTTTTGGAATCAATTCCTCAGCAAGGGCAAGTCTTAATTTCACATCTACAATAAATGAAATTGACCTCTTTGTTGAACAATTAATTTCAGTTATTAACCTGTTGAAAGACAATTCC---------------------------------------------------------------------------------------------------------------
>436017_Olucimarinus@ABO95259.1
------------------------------------------------------------------------------------------------------------------------------------------------------------------------------------------------------------------------------------------------------------------------------------------------------------------------------------------------------------ATGACG------------------------------------------------------------------------------ATT------------------------------------------------------------------------------------------------------------------------AGAGTTTTAGTTAGTTTAGAAACACGAGGAGACTTTCCGATTCTCGACCAAAAGACAGAGTCAGGC---GCCCAGCTGGTGTATCTGGACAACGCGGCGACGTCCCAGAAGCCGAATCAAGTCGTCGACGCGCACATGTTTTACTACAAGGATTATAACTCCAATGTCCATCGAGGGGTGCACTATCTGAGCAGCAAGGCCACGGATGCGTACGAGTTGTCGCGGAGAAAGGTGGCGGCGTTTGTCAACGCGACGACGGATAGGGAAATCGTCTTCACGAGAAACGCGAGCGAGGCGATCAATCTGGTGGCCAACACGTGGGGGACCAAGCACATCAAAGCCGGTGACGAGATAATTTTGAGCGTTTTAGAGCACCACTCAAATATCGTCCCGTGGCAACTGCTCGCTGAGCGGACGGGGTGCGTGTTGAAATTCGTTGAATTGACGAAGGATACGCAGGAACTGGACATGGATCAGCTTCGCTCTTTGGTGAACGAA---------AAG---ACGAGGCTCATCACGACGGCGCACGTGAGTAATGTCACCGGTGGTGTGGCACCAGTGAAGGAAATTATCGATCTCGCTCGAGGC---------GTCGGCGCCAAGGTGCTTCTCGACGCGTGCCAAAGCTTGCCGCACATGAAGGTGGACGTGCAAGCGCTCGGTGCGGATTGGATCGTGGGTAGCTCGCACAAAATGTGCGGACCGACTGGTATCGGATTTTTGTGGGGTCGTATGGACGTCTTAGAGACCATGCCGCCGTGGATGGGAGGCGGCGAGATGATCGCCGACGTGTACCTCGAAAAGAGCACGTACGCCGAACCTCCGTCACGGTTCGAGGCTGGGACGCCCGCGATAGCTGAGGCCATTGCCTTGGGCGAGGCGTGCGACTACCTCACAAAA------ATAGGCATGGATAGAATCCACGACTACGAGATCGAGATCGGGACGTACCTGTACGAAAAGCTCTCCGCC---GTC---CCTGGAGTGACGATATACGGCCCTCCGCCCGCG------------------------------CGCGGCCGAGCCTCGCTTTGCGCTTTCAACGTCGAC---GGCATTCACGCCAACGACCTTTGCACCTTACTAGACCAAGCG---GGAATCGCGTGTCGCAGCGGTCACCACTGCACTCAGCCCCTCCACCGTTACCTCGACGTTCCCGGGAGCGCTCGCGCCAGCCTCTACTTTTACAACCTCCCGAGCGACGTCGACGCCTTCATCGACGCCTTGACATCCACAATCGCGTTCTTCGCCGAGTTTGAAGAA------------------------------------------------------------------------------------------------------------
>3218_Ppatens@PNR29084.1
ATG------------------GCGTCGTCAGCTCAATTGGGGTTTCGC------CGCACGCTGGTCCTGCATCAAGGTTTGGGCGCAGTGGAG---AAGAGCGGCCTGGCCTCGTGCGCTGGAGTTAGTTTCGGCAAGCGATTTGCGCCA---------------------------------------------GTGACGCTCAATTGCCGG---AGAATTGGAGGCCGGTTTGCGGGA------------GCGGGT------------------------------------------------------------------------------------------GTGGTG------------------------------------------------------------------------------AAGTCTGTCGTTTCG---------------------------------------------------------------------------------------GTGGAGAATTACATCACCGAGGCATCGTCTCTCGGTGAGATCACGAAAGGAGATTTCCCTATACTCGACCAGGAAGTG---AACGGT---TACAAGTTGGTTTACCTTGATAATGCCGCCACATCTCAAAAACCTGCGTCTGTTCTTAAGGCTCTGCGGGATTACTACGAGGGCTACAACGCAAATGTGCATCGTGGAATCCACGCTTTGAGTGCGAAGGCTACGGATGAATACGAATTGGCAAGGAAAAAGGTAGCGGACTTCATCAACGCGCCCAGCGATCGTGAGATCGTCTTCACTCGCAATGCCAGTGAGGCCATCAACCTTGTCGCATACACGTGGGGCCTCACCAACCTCAAGGAAGGTGATGAGGTTGTTTTGAGCGTGGCTGAGCACCACAGCAACATCGTACCTTGGCAGCTCGTAGCGCAGAAAACCGGGGCGAAGTTGAGATTTGTGGAATTAACACCTGAA---GAAACTCTAGATCTGGAGCAGCTCAAAGGCTTTTTAAATGAA---------CGT---ACCAAGCTGGTTACAACATTTCATGTCTCTAATGTGTTAGGTTGTGTGAATCCCATTGCGGACATTGTGCAATGGTCACATGCT---------GTGGGTGCGAAGGTTCTGGTAGACGCATGCCAAAGCGTGCCGCACATGCCTGTGGATGTGCAGGGCTTGGGTGGCGACTTTTTAGTTGCATCATCTCACAAGATGTGCGGACCCACGGGCATGGGATTTCTATGGGGGACAACAGAAATTCTTGAGTCAATGCCACCATTCCTAGGAGGAGGAGAGATGATCGTTGATGTTTTTCTAGATCGATCTACTTACGCTAGCCCACCTTCACGTTTTGAAGCTGGCACACCTGCAATTGGAGAAGCTATTGGGTTAGGGGCAGCATTGGACTACTTGAACAAG------ATTGGAATGGATCGTGTACACAAATACGAGATGGAACTGTCAAAATATTTGTACGACAGTCTATCAAAA---GTC---CCAGGCGTAAGGATCTATGGTCCTCCAGTAGGC------------------CCTAATGGT---GAAAACCGTGCATCTTTGTGTGCATTTAATGTGGAG---GGTATTCACGCTACGGATCTATCAACGTTCCTAGATCAACAGCACGGGATTGCTGTGCGATCTGGTCACCACTGCACGCAACCTCTGCATCGGCATCTGGGCATCAATGCCAGTGCTCGAGCAAGCTTGTATTTCTACAACACCACCGATGAGGTTGACACATTTATCAAGGGCTTACAGGACACGATTGATTTTTTCACTGCATTTAACGGA------------------------------------------------------------------------------------------------------------
>39947_Osativa@KAF2907454.1
ATG------------------GTGTCCGCCGCGGCGGCGGCG------------TCGTCGCTCCGCTGCTTCCCT------------------------------------------------CCCTCCCTCGGGAACCGT---GGCCCC------------------------------------------------------------------------GGGGCCGCGACCGCGCGG------------GGTGGCCTCGTCAGGCTCTCCTCGCGGCGGGCCCGG------------------------------------------------------------TCCACG------------------------------------------------------------------------------GCCGGCGTGGCGGCG---------------------------------------------------------------------------------------CCGTCGCGGGAGGCGGAGTCGGCCGCCTCGCTGGGCGACCTCACCCGCGTCGACTTCCCTATCCTTGACCAGGAATTT---GATGGT---TCCAAATTAGTTTACTTCGACAATGGTGCAACTTCGCAGAAACCTTCTTGTGTAATGAAAACTTTGGATGAGTATTACCGGTTTTACAATTCGAATGTTCACCGTGGAATTCATGTTCTCAGTGCAAAGGCTACCGATGCATATGAGAGTGCAAGAACAAAAGTTGCAAATTTTGTCAATGCAGCTAATAGTAGAGAGATTGTTTTTACACGTAATGCTACTGAAGCTATCAATTTAGTAGCATATTCGTGGGGCATGTCCAACTTAAAACAAGGAGATGAGATTGTTCTTACGATTGCAGAGCATCATAGCGCTATTGTTCCTTGGCAATTTGTTTCCCAGAAGACTGGTGCTACTTTAAAGTATGTTGGGCTAACCAAAGAA---GGGGTTCCAGACATTGAGCAGTTGAAAGGTCTTCTGTCAAAC---------AAG---ACGAAGATTGTTGTTGTTCATCATGTCTCAAATGTACTCGGTTCAATGCTTCCTATTGAGGATATTGTAACATGGTCAAACAGA---------ATTGGTGCTAAAGTTCTTGTCGATGCTTGTCAAAGTGTTCCTCATATGCCTGTCGATGTTCAGAGGCTTGGTGCAGATTTTCTTGTTGCATCATCACACAAGATGTGTGGCCCTACAGGCGTTGGATTCTTGCATGGAAAGTTTGACCTCTTATCATCCATGGAGCCTTTCTTAGGTGGTGGTGAAATGATTGCAGATGTGTTCCAAGACAAATCCACATATGCTGAGCCTCCTTCTAGATTTGAAGCTGGAACACCTGCGATTGGAGAAGCTATAGGATTGGGAACAGCAATTGATTATTTGTCACAA------ATTGGCATGCAGAAGATCCATGAGTATGAGAATGAGTTGGCGACCTATCTCTATGAGAGCCTTATTGCT---GTT---CCAAATGTTCGGATCTACGGTCCAGCTCCATGC------------------CAAACT------GTTCACCGCGCCCCATTATGTTCTTTTAATGTTGAA---AATGTTCATCCAACAGATATTGCCGAAATTCTTGACCTCCAGCATGGCGTGGCAATTCGGTCAGGCCATCATTGTGCACAGATATTGCATCGAACTCTTGGTATCAATGCAAGTGCTCGTGCTAGTCTTCACTTCTACAATACCAAAGAGGAGGTGGATGTCTTTGTCGATGCGCTGAAAGATACTATTGATTTCCTTACTTCTGAACAC---------------------------------------------------------------------------------------------------------------
>3702_Athaliana@AEE28298.1
ATG------------------GAAGGTGTGGCT---------------------ATGAAACTCCCGTCGTTCCCT------------------------------------------AACGCCATCTCCATCGGCCACCGG------------------------------------------------AGCTTCTCCCGCGTTCGTTGC---------------------------------------------------------------------------------------------------------------------------------TCCTCTTCGCTATCC------------------------------------------------------------------------------GTTTGTTCCGCCGCC---------------------------------------------------------------------GCCGCTTCCTCC---GCCACCATCTCCACTGATTCCGAATCCGTCTCTCTCGGCCATCGCGTTCGAAAAGATTTCCGAATTCTCCACCAGGAAGTG---AATGGG---TCAAAGCTTGTGTACTTAGACAGTGCTGCAACTTCTCAGAAGCCAGCAGCTGTATTGGACGCTTTGCAGAATTACTATGAGTTCTATAATTCCAACGTTCATCGAGGAATACACTATTTAAGTGCTAAAGCTACAGATGAATTTGAGTTAGCTAGGAAAAAAGTTGCTCGTTTCATCAATGCTTCTGATAGTAGAGAGATTGTTTTTACAAGGAATGCCACTGAAGCCATCAATCTTGTAGCTTATTCATGGGGTCTTTCTAATCTTAAACCAGGAGACGAGGTTATACTTACAGTTGCTGAACATCATAGTTGCATTGTTCCTTGGCAAATTGTATCTCAAAAAACTGGAGCAGTTCTAAAGTTTGTGACTTTGAATGAGGAT---GAAGTCCCTGACATAAACAAGTTGAGAGAATTGATTTCTCCA---------AAG---ACAAAGCTCGTCGCTGTTCATCATGTTTCTAATGTTCTTGCATCTTCTCTTCCTATTGAAGAGATTGTGGTATGGGCACACGAT---------GTTGGAGCGAAAGTTCTAGTGGATGCTTGTCAAAGTGTTCCTCACATGGTGGTTGATGTCCAGAAGCTTAATGCTGATTTTCTAGTTGCGTCTTCTCACAAGATGTGTGGACCTACAGGCATTGGGTTCTTATATGGTAAGAGTGATCTTCTACATTCCATGCCTCCATTCTTAGGTGGCGGAGAAATGATCTCAGATGTATTTCTTGACCATTCAACTTATGCGGAACCTCCATCCAGATTTGAAGCTGGAACACCTGCAATAGGAGAAGCAATTGCCCTTGGAGCAGCAGTTGATTACTTGTCAGGA------ATTGGCATGCCGAAAATCCATGAATATGAGGTAGAGATTGGTAAGTATTTGTACGAGAAACTGTCTTCC---CTG---CCTGATGTGCGGATATACGGTCCCAGACCTTCT------------------GAAAGT------GTTCACAGGGGTGCTCTTTGTTCCTTCAATGTGGAG---GGCTTGCACCCAACTGATTTGGCAACCTTTCTTGATCAGCAGCACGGAGTTGCAATAAGGTCAGGACACCACTGCGCACAGCCACTCCACCGGTATCTTGGAGTGAATGCAAGTGCACGCGCCAGCCTCTACTTTTACAACACAAAGGATGACGTTGACGCCTTCATCGTTGCGCTGGCAGACACTGTGAGCTTCTTCAACTCTTTCAAA---------------------------------------------------------------------------------------------------------------
>3197_Mpolymorpha@PTQ46661.1
ATG------------------GCGATTGTTGCAGCG---------------------ACGGTCATCGCAGGGCCGGGCTGCGGA------------------------------ATTAATGGATTTGAAATTGGAAGGCGG---ACACCGAATCTAGGTGCTGATAATGTTTTCGCTCGGCCTTTTTTGTGGTGGACATCAATGAACTGCTCT---ACGCTCGGGGGATTGGCGGTCGAA------------GGAGGATTCAGACGGTCGAGTCTGAGGTTCACCCAGTCACAAGAAGGGTTCAAGCGAAGGCATTTCCAAGTGCAAGCAACTGAAACTTTGAGTCCACTTTTA------------------------------------------------------------------------------GTC------------------------------------------------------------------------------------------------------------------GCGGAGCAAAAATCTCTTGGAGAACTCACTCGAGATGATTTTCCGATACTTAACCAGGAAATA---AATGGA---AACAGACTAGTCTATCTAGATAACGCAGCAACATCTCAAAAGCCAGCTGCAGTTTTAAATGCTCTGAAAGACTACTATGAAGGATATAATTCCAATGTACACCGGGGCATACATACTTTAAGTGCAAAGTCTACAGACCAGTTTGAGATTGCAAGGAGCCGAATTGCCAAGTTCATTAATGCACCTTCACATGCAGATGTGGTTTTTACTCGTAATGCGACTGAGGCAATCAATCTTGTGGCGTATACATGGGCTCTTACAAATTTGCAACGAGGTGATGAGATTGTTCTAACTGTGGCGGAGCATCATAGCAACCTTGTTCCGTGGCAGCTCGTGGCAGAAAAAGTTGGTGTTGTTTTGAAGTTTGCAACATTGACTGAGGAT---GAGAGTATTGATATTGAACAACTCAAAGGATTAATCAGCAAC---------CGA---ACTAAGCTCGTGGCTCTCCATCATGTCTCGAATACTCTAGGATCGATTATTCCAATGAAGGATATTATTGTGTGGGCTCACAAG---------TACGGAGCCAAAGTTCTCGTGGATGCATGTCAGAGTGTTCCGCACATGGCCGTGGATGTTCAAGATCTTGATGCAGATTTTCTTGTAGCTTCTTCTCATAAGATGTGTGGACCTACAGGAGTTGGGTTTTTGTATGGCAAGAGTGAAATCCTTGATCGCATGCCACCGTGGATGGGTGGGGGTGAAATGATTGCTGATGTTTATCTCGAGCATTCTACGTACGCAAATCCTCCTGCAAGGTTCGAAGCCGGCACTCCGGCAATTGGGGAGGCTATCGGTCTAGGTGCGGCCGTTGAGTACTTGTCGAAT------ATAGGAATGGATAGAATCCACGCATATGAGATGGAGCTTTCAAAATACCTGTATGATAACTTGTCACTT---GTC---CCAGATGTAAAGATTTATGGTCCGGCCCCTGGT------------------GCACATGGA---GAGAATCGCGCCGCTCTGTGTGCATTTAATGTTGAG---GGAATGCATGCAACTGACATTGCGACAGTCCTTGATATGGAGCATGGAATTGCAGTCAGGTCCGGACATCATTGTACACAACCTCTGCATCGACATTTGAATGTCAATGCAACGGCGAGAGCAAGCTTGTACTTTTACAACACCAAAGAAGAGGTCGATGCGTTTATTAGGGGTTTGAAAGAAAGTGTAGAATTCTTTAGCTCTTTCCGG---------------------------------------------------------------------------------------------------------------
>1169540_Vbrassicaform@CEL93231.1
------------------------------------------------------------------------------------------------------------------------------------------------------------------------------------------------------------------------------------------------------------------------------------------------------------------------------------------------------------ATGACC------------------------------------------------------------------------------GTGATGCAGACCACTGTGGTGGTTCCTACCTCTACAGCCCTTTTC---TGT---------GGGTTGTTGATCTCGGCTGCCGGTGCTGCCTTCGTC---GGTCTTGTTGCAGCAGCGCCCACATCTACCACTCTCGGCAGTCCCCTGCGCTCAGACTTTCCGATATTGGATGAGCGTATC---GACGGC---AAGCCGTTGGTGTACTTCGACAATGCAGCATCATCTCACATGCCGAAGCCTGTCCTAGAGGCCATTGAGAGGTATTACCAGCACCAACATTCGAACGTGCATCGAGGCGCGCACACACTGGCCCTGAGGGCGACTGAGGCGTTCGAGTCAGCTCGGTCCAGTGTGGCTGCTTTTCTCAACGCCCGGCGGCGAGAGGAGATAGTCTTTACGTCAGGTGCAACCGAGGGGATTAACCTTGTCGCCCAAACATGGGGTGAGGCGAACATCGGTGAGGGCGACGAGATCATTCTTAGTGTGATGGAGCATCACAGCAACATCGTCCCATGGCAGCTCCTCGCCAAGAGGAAGGGAGCTACTATCAAATACATACAGATGGACGAGAAC---GAGTGTTTGGACATGTCTTCGTTCGAGTCGCTCTTGTCGCCC---------AGG---ACCAAGATGGTGGGTATAGTGGCTGTCAGCAACACTCTCGGCTGCAGCAACCCTATCGCAGAGATCGTCCGCCAGAGCCATGCT---------GTTGGGGCCAAGGTTCTCGTCGATGCCTGTCAGGCAGTGCCCCACAAGAAGATCGACGTGAATGCCCTGGATTGCGACTGGCTGGTGGCGTCTGGTCACAAGATGATGGGGCCCACTGGGATTGGTGTGCTGTATGGCAAATATGAAGTGCTCGAGAGCATGCCGCCTTGGATGGGGGGAGGCGAGATGATTGAGGACGTGTATTTCGATCACTCGACGTACCTGGACCCTCCGTCTCGCTTCGAGGCTGGGACGCCACCCATTGCCCAGGCGGTCGCCCTGGGCGCTGCTGTGGACTACCTCAACAAA------CTGGGAATGGACAACATTGCCGAGTACGAGAAGGACGTGTCGAGTTACTTGTACCGTCGCCTTGGTGAC---ATC---CCTGACTTGAGGCTGTACGGCCCTGACCCCATC------------------GCACAAGGC---CACTCGCGGGCTGCACTTGTGGCCTTCAATCACGAC---AACATCCACGCGTCCGACCTGTCGACCTTCCTGGACCAAGAG---GGCATTGCAGTGAGGGCTGGCCACCACTGCACTCAGCCACTGCATCGCCTGCTGGGCGCCGCCGGCAGCATTCGGGCCTCGCTCTATGTCTACAACACTCGGCAAGAAATCGACTGCTTCATCGACGCCCTGCACCGTGTGATCCAGATGTTCTCGGACATTCCCGAGGCCCCCGGGATCGACCTGGGTTTTGCTGCTCTGGGCATGGAGGGGCTCAGCCTGCTGACGGCGGGAGAAATGGGTCCTAACGACGAAGGGGAGGGCGAGGTCATGGAG
>1460289_Csp.@KOO26391.1
------------------------------------------------------------------------------------------------------------------------------------------------------------------------------------------------------------------------------------------------------------------------------------------------------------------------------------------------------------ATGTTC------------------------------------------------------------------------------GTGGCGCTTGTTCAC------------------------------------------------------------GCATCCATCGCACTGCCTGCCAGCAGCACCGCCGGCGCCGCAGTGGCCGCCTCGTCGCTCGGAGCGCGCGTGCGGTCCGATTTCAAGCTGCTTGACCAAGATATATGGGAGGGC---AAGCGGCTCGTGTACCTCGACTCAGCAGCCACATCGCAGAAACCGGCGTCGGTCGTGCGTGCGATGACAGAGCACCTCGAACGCGACAATGCCAACGTGCACCGTGGTGCGCACTCACTGGCGACTCGTTCGACGGCGTCATACGAGTCGGCGCGCGACAAGGTCGCTGCGTTCGTAGGCGCAGCCGACCGACGGGAGATAGTCTTCACGCGCGGTGCGACTGAGGCGATTAACCTGGTGGCGAACACATGGGGCGTATCCGAGCTCGGTGCCGGCGATGAGGTCGTGCTGAGCGTGATGGAACACCACTCCAACATGGTGCCCTGGCAGCAGCTGGCGAAATCACGTGGCGTGATCCTCAAGTACGCGCGGCTCGATGCGTTG---GAGCGGCTTGACCTCGAGCACCTGCGCTCGTTGCTCGGCCCG---------CGG---ACGCGGCTGGTCTCGATCGCGCACGTTTCCAACACACTAGGTTGTGTCAACCCCGTCAAGGAGATTGCGGCTCTCGCGCACGCC---------GTGGGGGCCAAGCTTCTGGTGGACGCGTGCCAGAGCGTGCCGCACATGCCGATCGACGTGCGTGAGCTCGGGTGCGACTTCCTCGTCGCCTCGGGCCACAAGATGTGCGGCCCGACCGGCATCGGCTTCCTGTGGGGGCGACTCGAGCTCCTCGAGGCGATGCCGCCGTGGCAGGGCGGCGGCGAGATGATCGACACGGTCACCCTCGAGGGCGTGACGTACGCGCTGCCGCCTGGCCGATTCGAAGCTGGCACGCCCGCCATCACCCAAGCCATCGGGCTAGGGGCGGCATGTGACTACCTGCGCACG------ATCGGCATGGCCGAGGTCCAGGCCTACGAGCACGAGCTCGCCGCGCACCTGCACCGAGGCCTCTCCGCG---ATC---CCCGGCATTCGAATCTACGGACCTCCAGTTGACGTGGCCACAGACGCCGCCGCCACGCAT---GCGCACCGCGCAGCTCTCTGCGCCTTCAACATCGAG---GGCGTGCACGCCTCGGACCTCGCCACCTTCCTCGATCAGGAA---GGCATCGCCATCCGCGCCGGCCACCATTGCACGCAGCCGCTCCACCATCAGCTCGGCGCGGCGGGCTCGGCGCGTGCCTCGCTCTATCTCTACAACACACACGATGAGATAGACGCGCTCTGCGTCGCCATCGCTGAGACCGTAGACATGCTGCGGATGCTCGAAGATGTG---------------------------------------------------------------------------------------------------------
>2880_Esiliculosus@CBJ27325.1
------------------------------------------------------------------------------------------------------------------------------------------------------------------------------------------------------------------------------------------------------------------------------------------------------------------------------------------------------------ATGGTGTCCGCT---GCTGCAGTGGATGGG------------------------------------------------------GTGACCTCAATGAAG------------------------------------------------------------------------------------GAGGAAGGGGACAAGGATGGGCTTGGCTTGTCGCTTGGCGAGAGGGTTCGAGCCGACTTTCCCATACTGGATCAGGAGGCGTACCCAGGC---AAGCCGCTGGTGTATCTCGACAGCGCTGCTACCTCTCAGAAGCCGAAGGTTGTCATGGACGTCTTGCGAGACTACTACGAGCGCGATAACGCTAACGTTCACCGCGGAGCGCACCAGCTCTCCATCCGCGCCACCGAGGCATACGAGGCTGCAAGGGAGAAGGTGGGCGCGTTCGTGAACGCGGAGACATCGCGGGAGATCGTCTTCACCCGGGGGGCCACGGAGGCGATTAACCTTGTCGCGCAGACGTGGGGTCTGGACAACCTGGCGGCGGGAGACGAGATCGTTACGACGGTCATGGAGCACCACAGCAACATGGTCCCGTGGCAGCTGTTGGCGGAGCGGACGGGCGCGGTGCTGAAGTTCGCGCAGATCCGGGAGGAC---ATGTCGCTTGACCTGGACCACATGAAGAGCCTCATCACCGAC---------AAG---ACCAAGCTGGTAGCGGTGGTGCACGCCTCGAACGCCCTGGGCGGCGTCAACCCCGTGAGCGAGATCGCGGAAGCGGCCCACGCC---------GTCGGCGCCAAGGTGCTGGTAGACGGGTGCCAGAGCGTACCCAACATGCCCGTCGACGTACAGACTCTCGGCGTTGATTGGCTGGTTGCTTCGGGGCACAAGATGTGCGGCCCAACCGGGATCGGGTTCCTTTGGGGACGGATGTCCGTGCTCGAAACGATGCGGCCATGGCAGGGTGGGGGCGAGATGATCGACCAGGTATACTTCGACCACTCCACGTTTGCGGAGCCCCCGGCTAGGTTCGAGGCGGGCACCCCGGCGATCGCCCAGGCCGTCGGGCTTGGGGCCGCGTGTGACTACCTGTCGTCC------ATTGGGATGGAGAACGGGGCGGCATACGAGCACGAGATGTCCAAGTATCTTTGGGAGCGACTGTCGGAA---GTG---GAGGGGCTCGACTTTTACGGCCCGCCCCCGAAC------------------GCTTCGGGG---GACAACAGAAACCCTCTTCTGGCCTTCAACAGCCGG---GACGTTCACGCTCATGACCTCTCCTTTTTCATGGACCAGGAG---GGCGTGGCGATTCGTGCGGGGCACCACTGCACGCAGGCTTTGCATCGACAGCTTGGGGCGGCCGGCAGCCTTCGGGCCAGCCTGTACATCTACAACACCAAGGACGACGTCGACCAATTCATCGAGGCGTTGCGATCAACCTTGGATATGTTCAAAGCAATGGATGGCGATGGCGGTGGAGCCGGAGGG------------GGTTTGGTCGGA------------------------------------------GGAGAGCCTTCCATTTTC---
>3055_Creinhardtii@PNW75399.1
ATG---------------------------------------------------------------------------------------------------------------------------------------------------------------------------------------------------------------------------------------------------------AGGAGCCTGGCGCGTTTGGTCACCAAGCGGCACCAGTGG---------------------------------------------------------ATGACGCAC---------------------------------------CATCGT------------------------------ACAGCTGCCGCAGCCACCGACGTGGCCGCGCCCGCGCCC---------------------------------GGCGCCGCAGCCGCCCACCACGACGACCGCGCCCCCCTCCCAGCGCCCGCCTCGCTCCAGCTGGGCGCGCCCCTGCGCAGCCAGTTCCCCATCCTTGACCAGACGGTC---AACGGC---CATCCCCTGGTCTACCTGGACAACGCCGCCACCAGCCAGAAGCCGCACGCCGTGCTGCGCGCGCTGTCGGACTGCTACCAGGAGTACAACGCCAATGTGCACCGCGGCGTGCACGCGCTGTCGGCGCGCGCCACGCAGGAGTACGAGGACGCGCGGGCCAAGGTGGCGGCGCTGATCGGCGCGCGCAACAGCCGCGAAGTGGTGATCACGCGCAACGCTACGGAGGCGATCAACCTGGTGGCCAACACCTGGGGGCTGCAGAACATCAAGCCCGGAGACGAGATCATCCTGTCTGTGGCCGAGCACCACGCCAACCTGGTGCCCTGGCAGCTGCTGGCGGCGCGCACCGGCGCCGTGCTGCGCCACGTGCGCCTCACGCCCGACCGCACGCAGCTGGACATGAACCACTTCCGCACCCTGTTGTCGCCG---------CGC---ACCCGCCTCATCTCGCTGGTGCACGTGTCCAACGTGCTGGGCTGCGTGCTGGACGCCGCCTACGTGGCGGAGCAGGCGCGGGCC---------GTGGGCGCTCGCCTGCTGCTCGACTGCTGCCAGTCCGTGCCGCACTCCAGCCTGGACGTGACCACCCTGGGCGCAGACTGGATCGTGGCCTCCAGCCACAAGTTCTGCGGCCCCTCCGGCGTGGGCTTCCTGTGGGGCTCCTACGAGCTGCTGGAGGAGATGGGGCCGTGGATGGGCGGCGGCGAGATGATCCAGGATGTGTTCCTGGACCACAGCACGTACGCGCCGCCGCCGGCGCGGTTCGAGGCGGGCACGCCCGCCATCGCGGAGACCATCGGCATGGGCGCGGCGGCGGAGTGGCTGCGGGAG------CTGGGCATGGGCCGCGTGCACGACTACGAGCAGGAGATTGGCACCTACCTGTGGGAGCGCCTCACCTCG---CTATCGCCGCGCATCACAGCCTACGGCCCGGCGCCCGGC---------GACCCGCGCTCGGGCGGC---CGCGGGCGGGCGAGCCTGGTGGCTTTCAATGTGGAG---GGTCTGCACGCCACCGACGTGTCCACACTGCTGGACCACGCG---GGCGTGGCGGTGCGCAGCGGCCACCACTGCGCACAGCCCCTGCATCGGGAGCTGGGTGTGCCCGCCAGCGCGCGCGCCTCGGCCTACATCTACAACACGGCGGCGGAGGTGGATGCCTTCGTGGCCGCACTCAAGGACACCATCCAGTTCTTTGACGACGTGCACGGCGCA---------------------------------------------------------------------------------------------------------
>3075_Aprotothecoid@RMZ53652.1
ATG------------------AAGGTGCACGTCTACATCCGCGCT---------CTGGCCACGCCGCCCGCCCCCGCCCTGCTTGCGCGCGCGGTGGAGGAGGGCATCGCCTTCGTGGTGCGCGCCGCGGGGCCGCGTCGCGTGGCGCCC------------------GTCTTCCCCACCGCGCCGCCC------------GTGCGCTGCAGCAGCCGCACGCCGCCCGCCCACGTCCGCTTCCTGGGCCTGGCCGCCTTCAGGCGGGTACTGGGCAGGAAGCAGAGCGGGTACGCCGCCCTG---------------------------------------------CTGGCC---------------------------------------------------------------------------TGGATAGACGCCGAGATG------------------------------------------------------------GACAGCCCGGGCCTCAGGTCG---GCCGCGCAGCTGCTGCAGCCTTCCCAGCAAGCGTCCGGGGAGCTGTGGCGACGTGACTTTCCCATCCTTGACCAGAGCGTT---CACGGC---CACCGGCTGGTGTACCTGGACAATGGCGCCACCAGCCAGAAGCCTGAGACGGTCATCCGGGCGCTGGATGACTACTACCGCTCCTACAACTCCAACGTGCACCGCGGCGTGCACGCCCTGAGCGCCAGGGCCACCGCTGCGTACGAGTCCGCGCGCGAGAAGGTGGCCGCCTTTGTCGGCGCCGCCTCGTCGCGCGAGATCGTGTTCACGCGCAACGCCAGCGAGGCCATCAACCTGGTGGCGCAGACCTGGGGCACGGCCACGCTGCGGCCGGGGGACGAAATCCTGCTGTCGGTGGCGGAGCACCACAGCAACCTGGTGCCCTGGCAGATGGTCGCTCAGCGCACGGGCGCCGTCCTGAGGCATGTCCCGCTAACCAAGGACACCGAGGAGCTGGACATGGCCGCCTTCCACGACCTCCTCTCCCCG---------CGG---ACGCGCCTGGTGGCGCTAGTCCACGTCTCCAACATGCTCGGCTGCATCGCTCCCGCCGCCGAGATCTGCGAGGCCGCGCACGCC---------GTGGGCGCGCGGGTCCTCCTGGACTGCTGCCAGTCCGTGCCCAACATGCCCGTGGACGTCGGCCGGCTGGGCGCCGACTGGATCGTCGCCTCAGCGCACAAGATG------------------------------------TACGAGCTGCTGGAGTCCATGCCGCCCTGGATGGGCGGCGGCGAGATGATCCAGGACGTGTTCCTGGACCGGTCGACGTACGCTGCGCCGCCCTCACGCTTCGAGGCGGGCACGCCCGCCATCGCGGAGGCGATTGGCCTGGGCGCAGCCTGCGACTACCTCACAACT------CTTGGCATGCACCGCGTCGACGCCTATGAGCGGGAGCTGGGCGCGCACCTCCACGAACAGCTGCAGGCT---GTT---CCCGGGGTCCGGATCTATGGGCCCGGGCCCGAA------------------GAGGGC------GTGGGGCGGGCAGCGCTGGCTTCCTTCAACGTGGAT---GGCATCCACCCCACCGACATCTCCACCATCCTGGACCAGTCT---GGTGTGGCGGTACGCTCCGGCCACATGTGCACCCAGCCGCTGCATCGAGAACTGGGCATCTCCGCCTCGGTGCGGGCCGCGCCCTACCTTTACAACACAAAGCACGAGGTTGATGTGTTTGTGGAGGCGCTCAAGGAAGCCATATCCTTCTTCACGATG---------------------------------------------------------------------------------------------------------------------
>1764295_Cprimus@QDZ20549.1
------------------------------------------------------------------------------------------------------------------------------------------------------------------------------------------------------------------------------------------------------------------------------------------------------------------------------------------------------------ATGACG------------------------------------------------------------------------------ACGACGACGACGACGACGATGGTGCAGTGCTCGCGAAGCCGTTGGGGGTGTCCGAGGGGAGGGTTCAGGGGCGCCTCGTCGGTCGCCGCGCGATCGGCGGCGCAGGGCACGAGCCCCCGACTGACGGCCGAGGACGTGGCGGGCATCAGGAGGGAGTTCCCCATCTTGGAGAGGGAGGTG---CACGGGGACAAGCGGCTGGTGTACCTGGACAACGCGGCGACGTCCCAGAAGCCGAGGAGGGTTCTTGGCGCAATGGAGGACTACTACGCGGACTACAACTCGAACGTTCACAGGGGCGTCCACGCGCTGAGCGCCAAGGCGACGGAGAGGTATGAAGAGGCCAGGGACAAGGTGGCCCGGTTCGTCGGCGCCGAGTCTTCGCGGGAGATCGTGTTCACCAGGAACGCGAGCGAGGCCATCAACCTCGTGGCTTACACTTGGGGGGAGGAGAACCTGGGGGAGGGAGACGAGGTCGTGCTGACGGTCGCGGAGCACCACAGCAACATCGTTCCCTGGCAGATCCTGAGCAGGAGGAAGAAGTTCACTCTCAAGTACGTCCGCCTCGACGAGGCGTCGCAGACCCTGGACCTGGAGGGCCTGGGGGAGGCCATCGGGCCG---------AGA---ACCAAGCTCGTCACCGTGGGGCACGTGAGCAACGTCCTGGGGTGCGTCAACCCGGTCGGCGACATCGTGGCCCTGGCGCGGAGCGGGGGCCACCCGGGGTGCAAGGTGCTCCTGGACGCCTGCCAGTCGGTGCCCCACATGCCGGTGAACTTCAGCGAGCTCCAGGTGGACTTCGCCGTGTGCTCGGGCCACAAGATGTGCGCTCCCACCGGGATAGGCTTCCTGTGGGGAAAGATGGAGGTCCTCGAGGCGATGCCGCCTTTCATGGGAGGGGGGGAGATGATCCAAGACGTCTTTGAGTCCCACAGCACTTTTGCCAGGCCGCCGGGGAAGTTCGAGGCCGGTACCCCGGCCATCTGCGAAGCGATTGGCCTGGGGGCCGCTTGCGACTACCTGAGCGAC------ATCGGGATGCACCGGCTCGAGGAATTCGAGCTGGAGATGGGGACGTACATGTACGAGGAGTTGGAGAAGAACATC---GAGGGGATCGAAATTTATGGCCCGAGCCCCAAG------------------CAG---------GCACCGAGGGCCGCGCTGGCGGCCTTCAACGTGGAA---GGGCTCCACGCCACGGACATCTCGATGATCTTGGACCAGTAC---GGCATCGCGGTGAGGTCGGGCCACCACTGCACGCAGCCTCTGCACCACCACCTCGGCATCAACGCCAGCGCGAGGGCTTCGCTGTACATGTACAACACGAAGGAGGAAATAGACCAGTTCGTCGCGAAGCTCAAGGACACGATCGACTTTTTCGGACAGGCTTCC---------------------------------------------------------------------------------------------------------------
>448386_Gchorda@PXF45478.1
------------------------------------------------------------------------------------------------------------------------------------------------------------------------------------------------------------------------------------------------------------------------------------------------------------------------------------------------------------ATGACTCAA------TCTCAGCCT---------------------------------ACCACTTGCTTCGCTTCCCCGCTGTGCGTCTCCGTCCGCTCTACGACGTTCACGCTTCCCCTCTCC---------TGC---------GCCGCCAAACGCCAGCCAACCGCAAACGCCCCTCCCCGAACGCCAACCGCAACACTAGCCAGACCGCGTACTATAGCAGACCCA------TCCCTCTTTCCAATTCTCTCCGAAATCGTC---AACGAC---AAACCGCTTGTCTACCTCGATTCCGCTGCCACCTCACAGAAACCGCGTCAGGTCATCGACGCTATTCTGTCCTATTATGCCGCCACTAATTCTAACGTTCACAGAGGTGCCCATTCGTTAGCATCTCGTGCAACAGACGCCTTTGAACATACTAGAGATCTTATCGCCAATTTGATCAACGCCAACTCTCGCGATGAAGTCGTCTATACCAGAAATGCTACTGAGGCTATCAACCTGGTCGCCAATACGTGGGCGTTGCACAACCTGCAAAAGGGCGATACTATTATCGTTTCTGTTATGGAACACCATGCAAACCTCGTTCCTTGGCAAATGATTGCGAGTCGTACTGGTGCAAAAGTTGTTGCAGTACCGCTCACCCCGCAG---CAAACCTACGATATTCACGCGTATAAAAGGCTTATGGAACAG---------CATTGTGTCAGGCTAGTTGCATGTTCACATGTATCAAATGTTCTCGGTTGCATTAATCCGGTCCGTCAAATCGTCGAGGAAGCTCGTAAA---------CACCAAGCTCTAGTCCTGCTGGATGCTTGTCAATCCGTGCCTCACATGCCTGTCGACGTGCAACAACTCGATGTAGACTTTCTTGTCGCGTCTGCACACAAGATGTGCGGCCCCACGGGCGTAGGCTTTCTCTACGGTAAGCAACATATTCTAGAGGACATGCCTCCGTTTTTAGGCGGTGGAGAAATGATTCATGACGTCTTCATAGACAGCAGTACTTACGCAAAACCCCCGCATAAATTCGAAGCGGGAACGCCTGCAATTGGTGAAGTGGTTGGGTTTGCTGCCGCTATCGAGTATCTCCAATCT------ATTGGCATGGATAAAATTCATCACTTTGAAACTGAGATGGCGCAATATCTGTATAATCGACTCACTGCC---TTT---CAGGAAGTGGAGGTGTACGGACCGCCTCCACCG------------------------------------CGAGCAGCGCTTTGTGCATTTAATGTCAAA---GGCGTGCATAGCGGTGATCTGGCAGTCATGCTTGACCTTGAG---GGAGTCGCTGTTCGATCGGGCCATCACTGTGCCCAACCTCTGCACCGTGAACTTGGTATCAATTCTTCTGCACGAGCTAGTTTGTACATTTATAACTCCCCTGATGAGGTTGACAAGTTTATCGACGCTCTCAAGGAATCGGTGGATCTACTGGGCGGCACACTCACTCTTAAA------------------------------------------------------------------------------------------------------
>35688_Ppurpureum@KAA8491171.1| RT_shifts_1_contigs
---TACCCGCGGCTGCCATGGAGCGTCTCGGAGACTGCGCGTTCGCGCCGCCCGCGCCATATAGTGAAGGCCGCGTCCGTGCCAGCCAGTCGCCGTGCGAGTGGT------AGCGACACGCGGCTGAACGCAGGCATGCGCGGCGCGCCG------------------------------------------TGGCGCTCGCTGCGTGCGCGTGCGCGCTGCGCATCG------------------------ACTGGGTTT---------GGCGTTCGGCCTCAGCATGCGAGGATGGGA------------------------------------------------ATGTCG------------------------------------------------------------------------------CTC---------------------------------------------------------------------GGCGAAGTACAGGCGGAGAAAATGGCCGGCACGGGACCGCAGCAGACGCCCGCGCAGCACATTCCGGCGCTGGATAGCGACTCGTTCCCGATTTTAAACCAGAAAGTGCATGATGAC---CGCCGCTTGGTGTACTTGGACAGTGCAGCCACGTCGCAAAAGCCCATAGTAGTGCTTGATGCTCTGAGAAGCTACTACACGAGTGACAACTCGAACGTGCACCGTGGGGCGCACTCGCTCTCTGCCCGCGCGACCGCGCGGTTCGAGTCGGCAAGGGATAAGGTGCAGCATCTTTTGCACGCGCCGTCGCGCGAAGAGATTATCTACACGCGCAATGCTACGGAAGCCATCAATCTTGTTGCGTACGCATGGGCGGGGTCCAATCTGCAGCCAGGTGACGTGATTGTGAGCAGCGTGATGGAGCACCACTCGAACTTGGTGCCATGGCAGATCGTTGCGAAGAACACAGGAGCGCGCTTGCGACACGTCGGGCTGAACGAGCAT---GAAATGTACGACCTTGACTCACTCAAACAAATCTTGAGCGAGGAGGCTGGTAAA---GTTAAGCTCGTGACGTGTAACCATGTGAGTAACATGCTTGGCTGCGTAAACCCGGTGCGAGAAATAGCTGCGCTGGCGGCTGAG---------GCAGGCGCAAAAGTTATGGTCGATGGATGCCAGTCAGTCCCGCATATGCCCGTCGACGTGGCTGCGCTTGGCTGTGATTTCTATGCGGTGTCTGGGCACAAGATGTGCGCTCCGACAGGCATCGGCATATTGTATGCCAGAAAGGAACTACTCGAATCCATGAATCCATTCATGGGTGGCGGAGAAATGATTGACGAGGTGCATCTAGACCATTCAACTTGGGCAATGCTGCCGCACAAGTTTGAGGCCGGCACGCCGTCAATCGGTGAAGCCGTGGGACTGGGCGCAGCTGTGGATTACTTGAACCAG------CTCGGCATCGACGAGGTGCACGCGTTCGAGCAGCGCATCGGACGTTACTTGTACGATCGCCTCAGTGCG---TTC---AAGCAAGTCAAGATTTACGGTCCTCACCCTGAC------------------GTG---------GCGGAGCGCGCGTCGCTGTGCTCATTCAATGTGGAA---GGCGTTCACCCATCGGACCTCGCCACGATGATGGATCTGGAC---GGTGTGGCCGTGCGTTCGGGTCACCATTGTACGCAGCCTTTGCACCGGCATTTCTCGATTGACGCCAGTGCGCGCGCATCTCTGTATGTTTACAATTCAAGTCGGGACGTGGACGCGTTCATCGAGTCGCTCGTTCACTCGGTCGAACTCCTCGGAGAGCGCTTAACGTCCGTTAATGGAACCAAT------------------------------------------------------------------------------------------
