# Supplementary material for: Components of iron–Sulfur cluster assembly machineries are robust phylogenetic markers to trace the origin of mitochondria and plastids
Source: PLoS Biol. 2023 Nov 8;21(11):e3002374. doi: 10.1371/journal.pbio.3002374 (PMC10631705; doi:10.1371/journal.pbio.3002374)
Supplement: S1 Data — (ZIP) [file pbio.3002374.s017.zip › S1 Data/Concatenations/SUF/SUF_Cyano_Euka_nucleic/alignments/SufD_Cyano_Euka_RT.fasta]

>102232_Gsp@ELR96800.1
------------------------------------------------------------------------------------------------------------------------------------------------------------------------------------------------------------------------------------------------------------------------------------------------------------------------------------------------------------------------------------ATGACTGCATTA------------------------------------------------------------------------------------------------------------------------------------------------------------------------------------------------------------------------------------------------------------------------------------------------------------------------------------------------------------------------------------------------------------------------------------------------------------------------------------------------------------------------CTAGAAACC---------------------------------------------------------------------------------------------ACGACCGAT------------AGCTATCTTCAAGCTTTACTAAGTCAGATTACC------------------------------------------CCATCTGGCGCC---ATAACAGAAATAACCGAGTTAAGTAATCAAGCCCTGACAGCATTA---------------------------------------------------------------------------------------------------------------------------GCTAATCAAAGCTTACCT------------------CAAAAAAGT---GACGAAGATTGGCGCTTT------ACAGATTTATCTGAGTTAAAAAAACTATCCTTGCGT---------------------TTAGCAAGTCCGGTC---------------------GAAGTA---ACTAAA---------------------------CAG---------------GCTTTAGAGCAG---------------------TTTACTTTACCAGAAGCGCAACATAGT------------------------------------------------------------------------------AGAATAGTTTTTGTCAAT---GGCGTTTATGTCTCTGAACTT------------------------------------------------------------------------TCTGATACCTCT---------------------------------------GGATTA---------CCTCCGGGTATTTATCTAGGTAATTTAGCAGGGTTA---------------GAAGAAGCAAAA------------------AAA------CCAGAACTAATTGAGTATCTAAGC---------------------CGAGAT------TAC---------------------------------------------------------------------------------------------CAAGATGTGTTCAGCTTGCTTAATACTGGAGGGTTAAAAGAT---------------------ATCGCGATCGCCTGGGTAGAACCCGACGTAGTAGTA---ACCACACCAATTCACTTACTTTATCTCACCGTA---------------CCTGAA---AGC---------------------------GAT---------------CCTATCTTAGTTCAACCTCGTACCCTAGTTGTAGCACAAAAAAAT---TCACAACTAGAAATAGTAGAATACTACGGTGCAATTACT------------------------------------CAAGACTGTTCCGATCAACCCCATAATCTCCCTTACTGCAACAACGCAGTTACCGATATCGTGCTTCACGAAAACGCTCAACTCAAACATAGTCGAGTCCAAAGA---GAATCGGGA---------------------------------------------------------GATGGTTTAAGTATCGCTAACACCTGCGTAGAGCAAGATCAAGACAGCAGCTATACCCTCTGGGAAATC---------------------------------------------AATCTGGGAGCCAAACTATTCCGCCATAACCTCAAGGTTAAGCAAACGGGAGCCCAAACAACGACTAATCTCCAGGGTTTAATCCTCGTAGGA------------------------------------------------GGTAAGCAGGTAACCGATACCCATAGTACAGTTGCTCTAGCTCATCCCCATGGCGTAGTCAATCAAAACCATAAATGTATTGTAGAT---GGTCAAGCTCAGGTAGTCTTCAACGGGAAAATCATCGTCCCGCAAAAAGCCCAACTCACCAACGCCGCCCAAATCAACCGCAATCTACTTTTATCCCCTCAGGGAAGAGTAAATACCAAGCCCGAATTACAGATAACAGCAGACAACGTTAAATGTACCCACGGCGCTACGGTAAGT---CAACTAGAAACCGATGAAGTATTCTATCTGCGCAGTCGTGGCTTAAGTGAAATCGACGCGCGTCATCTACTTTTAGAAGCCTTTGCGGCGGAAATTCTTGAT------------------CAGCTACCGATACCC---------------------------TCCCTCAGAAAAAGACTC---TCTCAGTGCGTTGCTTGTAGAAACTAC------------------------------------------------------------
>1147_Ssp@AIE73527.1
------------------------------------------------------------------------------------------------------------------------------------------------------------------------------------------------------------------------------------------------------------------------------------------------------------------------------------------------------------------------------------ATGACCGCCGCT---------------------------------------------------------------------------------------------------------------------------------------------------------------------------------------------------------------------------------------------------------------------------------------------------------------------------------------------------------------------------------------------------------------------------ATTTTAACCAAT---------------------------------------------------------------GCTTTAAGCAAAAATAGTCCCCACGTT---------------------------------------------------------------------------------------------GAAATGGAC------------GAACGGCTACAAAGCCTTAAAGATCAAGCCTTG---------------------------------------GTAGGGAAAGTTGAA---GACGGAATTTTGTTAGCCAAACAAGAACGTTCAGAAAAGTTGCTC---------------------------------------------------------------------------------------------------------------------------GCTGATTTACGTCTACCC------------------AGTAGACGG---GATGAAGAATGGCAATTT------ACCGATTTAACGAACTTAAAAGAAGTTGATTTTTCA---------------------GCGGCCCAAAAAGTT---------------------GATTTA---GACGTT---------------------------GCC---------------ACGGCGGAAAAT---------------------TTCTATCTACCCGAAGCTAGTCACAGC------------------------------------------------------------------------------CGTTTGGTATTCGTCAAT---GGTTTTTTCTCAGCAGAATTA------------------------------------------------------------------------TCGGACATTAGC---------------------------------------GATTTA---------CCCGATAGTATTATCTGTGGAGCTTGGGCTAATTTA---------------CCCTTGAACCAA------------------CGG------GAAAAGTTGGATCATTATTTAGCT---------------------CAACAAGTGGATATA---------------------------------------------------------------------------------------------GACAATGTTTTCAGTAACCTGAACACAGCAGGCTTGAAAGAC---------------------AGTGCCATAGTTTCAATTTCCACCAATGTTGAACTG---GAAATACCGATCCACTGCCTATTTTTGACAGTG---------------GCTGAT---CCC---------------------------ACT---------------CCCATGCTGGTGCAGCCCCGCTTACTTGTGGTAGCGGAGAGTAAT---GCTAAGCTAACCATTGTTGAGTCCTACGGAGCGATTACT------------------------------------AGCAATTGCACCGATCGCCCGCAACAACAGCCCTATTTCAACAACATTGTCAGTGAAATTTATCTGGGGGAAAATGCCCGGGTTACCCATGTCCGTAATCAACGG---GATTCCGGT---------------------------------------------------------GATGGTTTTCACATTGCCACCACGGCGATCGCCCAAGGGAAACAGAGTCGCTACCAATTAATTGATGTT---------------------------------------------AATTTGGGCGCAAAGTTATCCCGCCATAGTTTGCAAATGGTACAGGAAGGGGAAGCCACGGAAACTGAATTTTTAGCATTGACTACCCTGGCG------------------------------------------------GGAAGACAGGTGAGCGACACCCACAGCACCATAGCTTTAAATCATCCCCATGGGATAACCAATCAACTCCATAAGTGTATTGTCGAT---GAACATGCCCAAGCCGTTTTTAGCGGTAAAGTTTTGGTGCCCCAGGCGGCCCAATTGACCAACGCCCAACAGTTAAATCGTAATTTGTTGTTATCTTCCAAAGCCCGCATTAATACAAAACCTGAGCTACAAATCACCGCTGATAATGTTAAATGTTCCCACGGGGCCACCGTTAGC---CAGTTAGAAGCTGACGAGGTCTTTTATCTCCGCAGTCGTGGTTTAAATGATTACGATGCTCGCCATTTACTGATTGATGCCTTTGCTGGGGAAATTTTGGAT------------------CAAATTCCTTTAGCT---------------------------TCTTTACGGGGACGTCTA---CGGCAATGTATTTCCTGTCGAACAGTT------------------------------------------------------------
>1378066_Csp@PPS39800.1
------------------------------------------------------------------------------------------------------------------------------------------------------------------------------------------------------------------------------------------------------------------------------------------------------------------------------------------------------------------------------------ATGAGTATTCAA---------------------------------------------------------------------------------------------------------------------------------------------------------------------------------------------------------------------------------------------------------------------------------------------------------------------------------------------------------------------------------------------------------------------------GTCACTCCTAAC------------------------------------------------------------TGG------AACGAAGTTGGCGTTGTGTCG---------------------------------------------------------------------------------------------GCAGTTGAT------------ACAGAGTTAACTAACTTATTAAACCAATCTCAACAA---------------------------CAAGCGATCGCAGCCCAAGAATCA---GAATCTTTGTTACAAGCAATCCGCGATCGCGCCACAGCGATTGTT---------------------------------------------------------------------------------------------------------------------------CATCAGTCGAAATTCCCG------------------ACAACTCGC---GATGAAGAGTGGCGATTT------ACAGACATTTCGCCGCTCAAGCAAGTGCAGTTTCAA---------------------GCAGCACCGTCAGCA---------------------GTACCT---GATTTA---------------------------GCT---------------GCACTGCAATCG---------------------CTGCTATTACCAGAAGCTAGTCGCAGT------------------------------------------------------------------------------CGCTTAGTATTTGTCAAC---GGTATTTATACACCTGAGTTA------------------------------------------------------------------------TCAGCCGTTGTG------------------------------------------CTA---------CCCGATGGCGTTATTGCGAGTAACCTCGATCGCCTA---------------CCACCAGCAAAT------------------CGT------TCGCGGCTAGAAAACTACTTAGCG---------------------CAAATTCCAGGTACA---------------------------------------------------------------------------------------------GAAGAAGTTTTTACCGCACTTAATACGGCGGCGATCGCGGAT---------------------GTTGCGGTCGTCTGGATACCCAAAAATGTCGTTGTA---GAAACACCAATCCATCTTTTATTTGTCTCGACT---------------GCGAGC---GTT---------------------------ACG---------------CCCATCATTACTCAACCACGCTGCCTTGTTGTTGCCGAATCGGGT---AGTAGCGTCACGCTAATTGAAGATTATTTCAATCAAATG---------------------ACAAACCTAGAAGCGGAAGAAGGCGAAGCCGAAGTTGGCGAACCCATTTACTTTACCAACGCCGTCACTGAAATCTGGGTTGAAGAAAACGCGCAAGTTAACCATACACGCATCGAGCGC---GATAGTCCA---------------------------------------------------------GAGGCATTTCATATTGGTAAAACGGCGATCGCCCAAGCCCGCGATAGCCGCTACACCTGCAACGCAATT---------------------------------------------AATCTAGGGGCAAAACTATCACGCCATAACTTAGACATTTTCCAAACAGGCGAACAAACTCAAACTACGCTCAACGGTCTAACCAAAATTGCC------------------------------------------------GGAAATCAACTCGCCGATACGCACAGCGCTCTCGCACTCAATCATCCCTACGGTACGAGTCACCAACTACACAAATGCATCGTCGGC---GATCGCGCCCACGCCGTCTTCAACGGTAAAATCTTCGTGCCCAAACCTGCACAACAAACCGACGCCGCCCAACTCAACCGCAACCTACTCCTTTCTCCCAAAGCCAGAGTCGATACCAAACCTCAACTCGAAATCACCGCCGACAACGTCAAATGCGCCCATGGCGCAACCGTAAGC---CAACTCGATGACGAAGAAGTCTTCTACCTGCAAAGCCGAGGACTCAACGCCAACGAAGCCCGAAACCTCCTAATTAACGCCTTCGCCGCCGAAATCATTAAC------------------CAAATTCCTGTATCC---------------------------TCCCTCCAACAAACCCTA---CTAAAAACTATCAACCTCCAA------------------------------------------------------------------
>864702_Ocyanobacteri@EKQ68505.1
------------------------------------------------------------------------------------------------------------------------------------------------------------------------------------------------------------------------------------------------------------------------------------------------------------------------------------------------------------------------------------ATG---ATTGAA---------------------------------------------------------------------------------------------------------------------------------------------------------------------------------------------------------------------------------------------------------------------------------------------------------------------------------------------------------------------------------------------------------------------------ATATCTACCGTTGCGGACGTGGGAAAT------------------------------------------------------TTGGGAGTTACAACTGCGAGC---------------------------------------------------------------------------------------------GATCGCACC------------ACTTACCTGAAGAATCTTTTAGCCTTGCAATCG---------------------------------------CCCCTTGCTGATAAC---CTGGACTGGTTGCAGGAGGTACGCGATCGCGCTGCCTCCAGAGTG---------------------------------------------------------------------------------------------------------------------------CAGGAGTTAGCAATTCCC------------------TCAACGCGC---GAAGAAGAGTGGCGGTTT------ACGGATCTGTCCCCTTTGTTGAAAGTTGAACTCAAG---------------------TCCGTTGCCAGAAAATCATCT---------------GCTATC---AGCCAA---------------------------GCA---------------GAAATTGCATCA---------------------TTCATCTTGCCAGAAAGTTCTACC---------------------------------------------------------------------------------TGTTTAGTATTTGTCGAT---GGCACCTTTCTGCCAGAACTA------------------------------------------------------------------------TCAACAACCCAA---------------------------------------AACCTT---------CCAACTAATATGGTTGTGGGCAATCTTGCTACCGCAATACAGCAA------GAATCTTCCTTA------------------CAA------AATCGGATTTTAGATTATCTGGCA---------------------AGACAACCCGGATCC---------------------------------------------------------------------------------------------GGAGAAACTTTCACGGCTCTAAACACAGCCAGCATGACTGAT---------------------GTTGCTGTTATTTATGTGCCGCAAAAGCAAATTGTA---GATTCGCCAATTCATGTTCTATTCGTTTCCACG---------------GCCGAT---CAG---------------------------CCC---------------CAGGTGATGACCACTCCTCGCTGTTTGGTAATAGCTGAATCTAAC---AGTAGCCTGACGTTGATTGAAGATTATATTTCGCTCAAT------------------------------------------------------------GCCAGTGTATATTTCACCAACTCGGTGACGGAAGTCTGGGTAGAAGCAAATGCTCATGTGAATCACACCAGGATTCAAAGA---GACAGTCAA---------------------------------------------------------ACGGCCTTTCATATTGGTAAAACAGCCGTTTCTCAAGCCCGCGATGCCCACTATACCTGCAACGCCATT---------------------------------------------AGCTTAGGGGCGGCGCTCTCCCGGCATCACCTGGAAGTCTACCAAACCGGTGAACAAACCTATACCATGCTAAATGGGCTAACCATGATTGCT------------------------------------------------GATAATCAGGTAGCGGATACGCACAGTCTGATTTCTTACACTAAGCCCTACGGCACTAGCAATCAGATTCACAAATGCATTGTGGAT---GATCAGGCGCACGCAGTTTTTAATGGCAAGATTTTTGTACCAAAAGCGGCGCAATTAACCGATGCGCGTCAGTTAAGCAAAAGCCTGCTAATGTCCCCCAAAGCAAGGGTAGACACAAAACCGCAGCTTGAAATTACCGCGGATAATGTGAAATGTGCTCATGGTGCAACAGTGAGC---CAGCTAGAAAGCGATGAAGTGTTTTATCTGCAAAGCCGTGGGATTGACGAAAACAGTGCGCGATCGCTACTGGTATATGCTTTTGCCTACGATATCATTAGC------------------CAGATTCCGGTTGCT---------------------------TCTTTGCGAAATATCCTT---GCTGCCAGTGTTCGTATTCCCACG---------------------------------------------------------------
>1080068_Lsp@BAU44118.1
------------------------------------------------------------------------------------------------------------------------------------------------------------------------------------------------------------------------------------------------------------------------------------------------------------------------------------------------------------------------------------ATGACAGTCCAA---------------------------------------------------------------------------------------------------------------------------------------------------------------------------------------------------------------------------------------------------------------------------------------------------------------------------------------------------------------------------------------------------------------------------GTTTCCCCAGAGGTGAATACA------------------------------------------------------------CCCATATCGCCAGCCGCTGCT---------------------------------------------------------------------------------------------CAGCGGGCG------------GAGTTTCTTCAGCACTTGCGGCAGTTGGCGCGG---------------------------------------GCGATTCCTTCGCAA---GTTGCAGCCCTGGAGCCACTGCGCGATCGCGCTCTGAGCCAGCTT---------------------------------------------------------------------------------------------------------------------------CAGGGGCGGGTGTTTCCG------------------ACCAGCCGC---GATGAGGAATGGCGATTC------AACGACTTGTCGGCGCTGCTGAATCTGAAGCTAGCG---------------------GTCGCTGAGGCCGAGCCT------------------ACCATG---CGGCTG---------------------------GAT---------------GACCTGGAAGCG---------------------TTTTTCATGCCAGAAACCGCTAGCCGT------------------------------------------------------------------------------CGCTTGGTCTTTATCAAC---GGCGCGTATTCTGAGAACTTG------------------------------------------------------------------------TCAGCCTTGGGG---------------------------------------GATGTG---------CCGTCGGGCGTAACGGTGTCCAGTCTGGCAGGACTG---------------GATGCTGCCTGG------------------ACT------GAGCGACTCCAGCCTTACTTGGCG---------------------CAGCAGCCCAATGCT---------------------------------------------------------------------------------------------GAGGAGCTATTTACCACGCTAAACACTGCTGGCTTGAGCGAT---------------------GTCGCGGTTGTGTTTGTACCCAAAAACGTGGAAGCC---GCAGAACCCATTCGGTTGCTGTTCGTGTCTACG---------------GCAGCA---GAC---------------------------ACG---------------CCGACCTTCAGCCAGCCTCGTGTGTTGGTGCTTGCCGAGGCGAAT---AGCTCGATTACGCTGCTAGAAGATTATCTGGCCCTGAGC------------------------------------------------------------GAGGGATCTTACTTTGTCAATCCTGTCACCGAAGTCTGGGTGGGTGAAAACGCTTCAGTGAACCACACCCGCCTCCAGCGC---GATAGCCGA---------------------------------------------------------GCCGCCGTCCACATAGGCAAAACTGCTGTTTCCCTTGAGCGCAGCGCCCGCTACACCTGCAATGCTGTT---------------------------------------------AGCCTGGGTGCTTCCCTGTCGCGTCATCACCTGGAGGTACATCCCACGGGCGAACAGGCTGAGGTGACGCTGAACGGGCTGACCGTGGCCACA------------------------------------------------GGCGACCAGGAAAGCGACCTGCACAGCGCGATCGCCCTCAGTCGGCCCCACTGCGTCACGCGCCAGTTGCAGAAAAATATTGCGGGC---GATCGCGCTCATGTCATTTTCAACGGTAAGGTATTCGTGCCGCAAGCCGCGCAGCTTACCGATGCCGGACAACTGAACCGCAACCTGCTGCTGTCGTCCAAAGCGCGGATCGACACCAAGCCCCAGCTCGAAATCGTCGCCGACAACGTGAAATGCACCCACGGCGCAACCGTTAGC---CAGCTTGAGGCTGACGAAGTATTTTACTTGCAAAGCCGAGGTATCGATGCCACTAGTGCCCAGAGTTTGCTAATTTACGCCTTCGCCTACGAAATTTTGGAG------------------AAGATTCCCATCGCC---------------------------TCCCTGCGGGAATCGCTT---GCCTCCTCATCCCTCCTTCGCCCAAACTCC---------------------------------------------------------
>2107703_Fcyanobacteri@PSB59494.1
------------------------------------------------------------------------------------------------------------------------------------------------------------------------------------------------------------------------------------------------------------------------------------------------------------------------------------------------------------------------------------------------------------------------------------------------------------------------------------------------------------------------------------------------------------------------------------------------------------------------------------------------------------------------------------------------------------------------------------------------------------------------------------------------------------------------------------------------------------------------------------------------------------------------------------------------------------------------------------------------------------------------------------------------------------------------------------------------------------------------------------------------------------------------------------------------------------------------------------------------------------------------------------------------------------------------------------------------------------------------------------------------------------------------------------------------------------------------------------------------------------------------------------------------------------------------------------------------------------------------------------------------------------------------------------------------------------------------------------------------------------------------------------------------------------------------------------------------------------------------------------------------------------------------------------------------------------------------------------------------------------------------------------------------------------------------------------------------------------------------------------------------------------------------------------------------------------------------------------------------------------------------------------------------------------------------------------------------------------------------------------------------------------------------------------------------------------------------------------------------------------------------------------------------------------------------------------------------------------------------------------------------------------------------------------------------------------------------------------------------------------------------------------------------------------------------------------------------------------------------------------------------------------------------------------------------------AGTAAGATTGCCCTGACTCAGCCCTACGCGACGACGAATCAACTCCATAAGTGCATTGTGGAT---GACAGAGCGCATGTGGTGTTTAACGGTAAGGTGTCTGTCCCGCAAGCAGCCCAACTGACGAATGCAGGGCAGCTTAACCAGAATCTTTTACTCTCCTCTAAAGCCAGGGTAGACACCAAGCCCCAACTTGAAATTGTTGCTGATAACGTGAAATGCACGCACGGTGCCACTGTAGGA---CAACTGGAAGCCGATGAAGTGTTTTACCTTCAGAGTCGCGGTATTGATGCGGAGAGTGCCCGGAACCTACTAATTTATGCCTTTGCGATCGAAATTATGAAT------------------GAAATCCCGATCGAG---------------------------TCTTTGCGCGATCGGCTG---GCTAAATGCTTAAGG------------------------------------------------------------------------
>1173022_Cepipsammum@AFZ11926.1
------------------------------------------------------------------------------------------------------------------------------------------------------------------------------------------------------------------------------------------------------------------------------------------------------------------------------------------------------------------------------------ATGAGTATTGAG---------------------------------------------------------------------------------------------------------------------------------------------------------------------------------------------------------------------------------------------------------------------------------------------------------------------------------------------------------------------------------------------------------------------------GTTTCTGTAAAG---------------------------------------------------------------------------------------------------------------------------------------------------------------------------------------CCACAGGTA------------TCTTATTTAAAGCAGTTGTTGGATTTAGGTCAA---------------------------------------GAATTGCCAGCAACA---ACAAGTTTAATCCGAGAAATTCGCGATCGCGCGACGGCTGTTGTG---------------------------------------------------------------------------------------------------------------------------CAAGAATTAGCTATCCCA------------------ACTACACGG---GATGAGGAATGGCGCGTT------ACTGATTTGTCAGGGCTGTTAAAAGTTAATTTCCAA---------------------GCAGTCAGCAATCAAGAATCA---------------GCGATT---AGCTTA---------------------------TCT---------------GATATTAATTCG---------------------TTAATTTTGCCAGAAGCAGCAGCAAGC------------------------------------------------------------------------------CGCTTGGTGTTTGTAAAT---GGTATTTACGCACCTGAATTA------------------------------------------------------------------------TCCTCAGTTGCT---------------------------------------AATCTT---------CCAGCAGGTTTATTTGTAGGTAATTTATTAGCTGCA------AAT------------------------------------ATT------CCACATTTAGAGAATTATCTGGGT---------------------AAGCAACAAGGCGGA---------------------------------------------------------------------------------------------CAAGAGGTTTTTACTGCTTTAAATACTGCTAGTTTGACTGAT---------------------GCGGCAGTAGTATACGTCCCCAAAAATTTGCTTGTT---GAAACGCCTATTCATCTGCTATTTATCTCTGTT---------------ACGGGT---GAA---------------------------GCA---------------GCAACTATTTCTCAGCCACGCTGTTTAGTAGTAGTTGAAGCTGGT---AGCACGGTTACGCTGATTGAAGACTATATTTCTTACCCA------------------------------------------GTCACCAGTCCCCAGTCACCAGTAACCAATCTGACTAATTCGGTGACGGAAGTTTGGGTAGGAGAAAATGCTCAAGTAAGTCACATTAGGGTTCAGCAG---GAGAATAAA---------------------------------------------------------GAAGCTTTTCATATTGGGAAGAGTGCGATCGCACAAGCCCGAAATAGCCGTTATGCTTGTCATGCTGTC---------------------------------------------AGTTTTGGGGGGCAGTTGTCACGGCACAATTTAGAAGTGTTTCAGACTGGTGAAGCTACTGAAACAACCCTCAATGGATTGACGATGATTGGG------------------------------------------------GGTTCACAAATAGGTGATACTCATAGTGCGATCGCACTTAATCATCCTTATGGTATTACTAATCAATTGCATAAATGTGTTGTGGGC---GATCGCGCTCATGCAGTGTTTAATGGTAAGGTGTTTGTCCCCAAACCAGCACAGTTAACCAATGCAGGGCAGTTGAATCGTAATTTGCTGCTATCTTCCAAAGCGCGTGTCGATACTAAACCACAACTGGAAATCACTGCTGATAACGTCAAATGCAGTCACGGTGCAACAGTTAGT---CAATTGGAAGATGATGAAATATTTTATCTGCAAAGTCGTGGCATTGATGCTGATAGCGCCCGTACTCTGTTGATTAATGCTTTTGCTATCGAGATAATCGAG------------------CAAATTCCAGTTGCA---------------------------TCTGTGCGAGAAAGACTG---ACACAAATCGTTAGA------------------------------------------------------------------------
>1128427_Fcyanobacteri@KB904821.1_4641
------------------------------------------------------------------------------------------------------------------------------------------------------------------------------------------------------------------------------------------------------------------------------------------------------------------------------------------------------------------------------------ATGGTTGTTGAA---------------------------------------------------------------------------------------------------------------------------------------------------------------------------------------------------------------------------------------------------------------------------------------------------------------------------------------------------------------------------------------------------------------------------GCTGCCTTAAATCCTATCTTA------------------------------------------------------------CCTTCTACCGGAGAGGGCGAT---------------------------------------------------------------------------------------------CGCGGCAAT------------GCCTATCTCAAGGACTTGCTGCGTCTTCTCGAA---------------------GGCCAA---AAAGTTCGCTCTCACTCCGAAATC---GCAGGCTGGTTACAAGAATTGCGCCAACGGGCCGCCTATAACGTC---------------------------------------------------------------------------------------------------------------------------ACCAAACAGCGAATGCCG------------------ATTCGTAAA---GACGAAGAATGGCGATTT------ACTAACCTTTCTGACTTACAGCAACATACCTTTACT---------------------GCTGCCCCTACCGTC---------------------CAGCTT---AATGCC---------------------------CCA---------------GATATCGAACTC---------------------TTAACTATACCCGAAGCCGCCACCAGC------------------------------------------------------------------------------CAGGCTGTTTTTGTCAAT---GGCCGCTTTACACCAGAGTTG------------------------------------------------------------------------TCTAATCTCACG---------------------------------------GCATTA---------CCTGAAGGTATTTTTGTGGGCAATTTGGCACAACTC---------------CCCGTCGAACAA------------------AGC------CTCAAATTAGTTAAATATTTTGCT---------------------CATATTGAAGGGGCG---------------------------------------------------------------------------------------------AATGAAGTCTTTACCGCCCTCAATACGGTGGGTTTTCCTGAT---------------------GTTGCCATGGTTTGGTTAGCTCAGGATGTCATTGTC---GAGCAACCCTTACATCTACTCTTTGTCACAGTC---------------GTTGAA---GAT---------------------------GAG---------------GTTATTTTAACTTCACCGAGAGCCGCGATAATTGCCGAACCCAGC---TCTAGCTTAGAAATCGTCGAACACTACGCCGCCGTTACC------------------------------------CCCGGCTGTCCCGACCAAACCGGCAATACGCCTTACTGGACGAATGCCGTCACCGAGATTTGGCTCGAAGAAAACGCCCAAATTAACCATACCCGCAACCAACGA---GAAAGCGGC---------------------------------------------------------GACGGTTTCCACATTGGTAAAACGGCGGTTGCCCAACATCGCAGCAGTCGTTATACCTGTAATGCTTTG---------------------------------------------TCTTTGGGGGCAAAACTGTCGCGGCATAACTTGGAAGTGTGGCAACAAGGAGAGCAAACCGAAACGACTCTCAACGGTTTAACTATTGCCGGA------------------------------------------------CGAGAGCAAACTGCCGATACTCACAGCCTGATTGCCCTTGATTTTCCCCACGGCAAAACCGACCAGTTGCATAAGTGCGTTATTGAC---GATACAGCCCATGCCATCTTTAACGGTAAGGTGTACGTCCCCCAAAACGCCCAACTGACCAATGCGGCCCAACTCAACCGTAACCTCCTCCTTTCCCCGAAGGCGCGAGTAGACACCAAACCGCAACTACAAATCACCGCCGATAACGTCAAATGTACCCACGGCGCAACCATCAGC---CAAATTGAAGCTGACGAGTTATTTTATCTACAAAGTCGCGGGATTAATGCTGATAGCGCTCGTAGTCTGCTTTTAGATGCTTTTGCCGCCGAAATTCTCAAC------------------CGCGTTCCCATTCTC---------------------------TCTTTGCGGAAGCGATTG---GCTCAATGTGTGGCTTGTCGGACGTATGAG---------------------------------------------------------
>52271_Asp@LUHI01000068.1_52
------------------------------------------------------------------------------------------------------------------------------------------------------------------------------------------------------------------------------------------------------------------------------------------------------------------------------------------------------------------------------------ATGACTATACAA---------------------------------------------------------------------------------------------------------------------------------------------------------------------------------------------------------------------------------------------------------------------------------------------------------------------------------------------------------------------------------------------------------------------------GTTTCTCCTAGTGCCATTCCTAACTCG---------------------------------------------GATGCTGTCAGTGTGACATCTACTCTGTTA---------------------------------------------------------------------------------------------GATAGAGAT------------GCTTATTTGGTTGGGTTGTTAAATCAGGTAACT------------------------------------------GTACCAGCAAGT---GAGGGGTGGTTACAAGAATTACGCGATCGCGCAGCAAATTGGGTG---------------------------------------------------------------------------------------------------------------------------CGTCATTCTACTATCCCT------------------ACTACCCGT---GAGGAGGAATGGCGGTTT------ACTGATTTGTCTGAGTTACGCCAAGTAGAATTTCGT---------------------CGCGCTGTAGAT------------------------AAATTG---AATGTA---------------------------GAG---------------ACGTTGCATGCA---------------------ACGTCTCTACAAAACGCGGGCGATAAC------------------------------------------------------------------------------CGTTTGGTGTTTGTCAAT---GGTGTTTATGCGCCGGAGTTG------------------------------------------------------------------------TCAGCAGTTGCT---------------------------------------AATTTA---------CCGAGTGGTGTAGTTGTCGGTAATTTATCGGCGTTG---------------TCTCTACCTGAA------------------CAG------GAACGGGTACAGCAACATTTAGCC---------------------CAAGCTGAGGGTGCA---------------------------------------------------------------------------------------------TTAGAGGTATTTACTGCACTCAATACGGCAGGGATATCTGAT---------------------GTGGCGGTTGTATTGGTGGCGAAAAATGTCATCGTG---GCAACGCCTATACATCTATTATTTATGACTGTG---------------GCTGGT---GAA---------------------------ACA---------------GCGACAATTTCCCAACCCCGGTGTTTAGTGGTGGCGGAAACTGGT---TCACAGGTAAGTGTAGTTGAAGATTATCAGACTACTCCA------------------------------------------------------GACGCAGAGGGGGTTTACCTCACCAATGCAGTTACGGAAATTGTTATTGCTGATAATGCCCATGTGAATCACACTAGAGTAGAGAGG---GAAAGTAAA---------------------------------------------------------CAAGCTTTCCACATTGGCAAAACTGCTGTGACTCAAGCACGTTACAGTCGTTATACTTGTCACGCCATT---------------------------------------------ACTTTGGGTGGTAAGTTATCACGGCATAATTTAGAGATTTTGCAAACTGGTGAGCAAACAGAAACCACCCTCAACGGTTTGACAATGATTGCT------------------------------------------------GATAGTCAGGTGGCTGATACTCACAGTGCGATCGCACTCAATCATCCCTATGGTACAAGTAAGCAATTACATAAATGTATTGTAGGC---GATCGCGCTCACGCTGTCTTCAACGGTAAGGTTTTCGTTCCCAAACCAGCACAGTTAACCGACGCAGCCCAGTTAAACCGCAACTTGCTGCTTTCACCAAAAGCCAGAGTTGACACCAAACCCCAACTAGAAATCACCGCCGATAACGTCAAATGCGCCCACGGTGCAACAGTCAGT---CAGTTAGAAGACGATGAAATATTCTATCTGCAAAGTCGAGGTATTGATGCCAACGACGCACGCAAGTTATTAGTTAACGCCTTCGCCGCCGAAATCATCAAC------------------CACATCCCAGTCGCT---------------------------TCCTTGCGAGAAGAATTA---CTCCACACCGTCACTACCTGGAAACAGGGA---------------------------------------------------------
>1752063_Fsp@BAU08219.1
------------------------------------------------------------------------------------------------------------------------------------------------------------------------------------------------------------------------------------------------------------------------------------------------------------------------------------------------------------------------------------ATGACTATCCAA---------------------------------------------------------------------------------------------------------------------------------------------------------------------------------------------------------------------------------------------------------------------------------------------------------------------------------------------------------------------------------------------------------------------------GTTTCTCCCAGTCCAATTCCTAACTCA---------------------------------------------AGTGCAGCTAGTTTGAGTGCAACTTTGTTA---------------------------------------------------------------------------------------------GATAGGGAT------------GCTTATTTAACTGAGTTATTAAATCGGGTGATT------------------------------------------GTATCAAAGTCA---GAGGGTTGGTTGCAACAGGTGCGCGATCGCGCGGCGAATTGGGTG---------------------------------------------------------------------------------------------------------------------------CGTCATTCTGTTTTGCCT------------------ACTACCCGG---GATGAGGAATGGCGGTTT------ACTGATTTGTCTGCTTTACGGCAGGTAAAATTTAAT---------------------GTAGAG------------------------------ACCTTG---CATGCA---------------------------AGG---------------TCTCTACAACCA---------------------GATATTTTGCCGGAAGCTGCTAACTCT------------------------------------------------------------------------------CGTTTGGTGTTTGTGAAT---GGTATCTATGTACCAGAGTTA------------------------------------------------------------------------TCGGTGGTGGCT---------------------------------------GGGTTG---------CCAAAGGGGGTAGTAGTTAGCAATTTGGATGCTGCA------------------------AGT------------------CAG------CTTGGTGTGCAGAAATATTTGGCA---------------------CAAGCTGAGGGAGCG---------------------------------------------------------------------------------------------TTGGATGTGTTCACGGCCCTGAATACTGCTGGTATTAATGAT---------------------GTGGCGGTGGTTTGGGTTCCGAAGAATGTGGTGGTA---GAAACACCGATTTATTTGGTGTTTATTGCTGCT------------------GGT---GAT---------------------------GAG---------------CCGTTCGTTTCTCAGCCGCGTTGTTTGGTGGTGGCGGAAAGTGGT---TCACAGGTGAGTTTGGTGGAAGAGTATAGGAACCGCAAA---------------------------------------------GACGCGAAGGACGCGAAGGAAGTTTACTTGAGTAACGCGGTGACTGAGATTTGGTTGGAAGATAATGCTCAGGTAAATCACACGCGGGTTGAGTGG---GATAGTAGG---------------------------------------------------------GAGGCTTTTCATGTTGGGAAGACTGCTGTGACTCAAGGGCGTTACAGTCGGTATACTTGTAATGCGATT---------------------------------------------AGTTTGGGTGGTAGGGTTTCGCGCCACAATTTAGAGATTTTGCAAACTGGTGAGCAAACGGAAACTAATTTGAATGGTTTGACGATGATCGGT------------------------------------------------GGTAATCAGTTGGCGGATACTCACAGTGCGATCGCTCTGAATTATCCTTATGGTACAAGTCGGCAATTGCACAAAACTATCGTAGGC---GATCGCGCTCATGCGGTGTTCAATGGCAAAGTTTTTGTTCCTAAACTAGCGCAGTTAACGGATGCGGCACAATTGAATCGCAATTTGCTGCTATCATCTAAGGCCAGAGTTGATACCAAACCCCAATTAGAAATTACCGCAGATAATGTTAAATGCGCTCACGGTGCGACTGTGAGT---CAGTTGGAAGACGATGAAATCTTCTACCTGCAAAGTCGGGGTATTGATGAAGAAAGTGCGCGCAGTTTATTAGTTCATGCCTTCGCTGCGGAAATTATTAAC------------------CAAGTACCAGTTCCT---------------------------TCCCTGCGTGAAAAACTC---ACGCAAACCGTCAACCGATTT------------------------------------------------------------------
>551115_Nazollae@ADI63226.1
------------------------------------------------------------------------------------------------------------------------------------------------------------------------------------------------------------------------------------------------------------------------------------------------------------------------------------------------------------------------------------ATGACTATTCAA---------------------------------------------------------------------------------------------------------------------------------------------------------------------------------------------------------------------------------------------------------------------------------------------------------------------------------------------------------------------------------------------------------------------------GTTTCTCCCAGT---------------------------------------------------------------------TCTATTTCTGATTCTTTGTTA---------------------------------------------------------------------------------------------AATAGAGAT------------GCTTTTTTAAATGGGTTATTAAATCAGGTAACT------------------------------------------ACATCTGCAACA---ACTGGTTGGTTACAACAACTGCGTGACAGTGCTGTTAAATGGGTA---------------------------------------------------------------------------------------------------------------------------CGTCATTCTGTTATTCCC------------------AACACCCGC---AATGAAGAATGGCGTTTT------ACTGATTTATCTCTTTTAAAAGAGGTTGAATTTAAT---------------------AGTGTAGATATTAAG---------------------ACTTTA---GAGAAGTTTCAGGAA------------------ACA---------------GCTTTAGATGTT---------------------GAGATTTTCTCTGAAGTTTCTCAT---------------------------------------------------------------------------------TGCTTAGTATTTGTAAAT---GGTATTTTTGCCCCTAATTTA------------------------------------------------------------------------TCTGCAATTACT---------------------------------------AATTTG---------CCTCCTGGGCTAAAAATTGGTAATTTGGATATTTTA---------------CCTGAT---------------------------------GCAGTTGCACAGGAATATTTAGCT---------------------CAGTCTGAGGGTACA---------------------------------------------------------------------------------------------AGGGACGTTTTTACTACTCTGAATACTGCTGGTTTAAATGAT---------------------GTTGCAGTGGTATGGGTTGGTAAAAATGTGGTGGTT---CAAAATCCCATTTATCTGTTATTTATTTCTGTT---------------GCTGGT---GAG---------------------------TCT---------------GCCATTATTTCTCAGCCTCGTTGTTTAGTGGTAGCTGAAAGTAAC---TCTCAGGTGAGTTTAATTGAAGAATATACGAACCGCAGA------------------------------------------GGCGCAGAGAAGGCAGAGGATGAGGTTTACTTTGCTAATAGTGTTACGGAAATCTGGGTAAATGAAAATGCTCAGGTGAGCCATACTAGAGTTGTGATG---CAAGGTGAA---------------------------------------------------------GCGGCTTTCCATATTGGTAAAACTGCTGTGACTCAGGCACAATATAGTCGTTATAGTTGTAATGCTGTG---------------------------------------------ACTGTCGGTGGAAAAATATCACGTCACAATTTGGAGATTTTGCAAACTGGTGAGCAAACAGAAACAACGCTGAATGGTTTAACAGTTATTGCT------------------------------------------------GAGAAACAGTTAGCTGATACTCACAGTGTGCTATTTTTAAATCATCCTCATGGTGTGAGTAAACATTTACATAAGTGCATTATAGGT---GATCGCGCTCATGGTGTATTTAATGGCAAGATTTTCGTCCCCAAACACGCACAGTTAACTGATGCATACCAGCTAAACCGCAATTTATTGTTATCATCCAAAGCGCGAGTTGATACCAAACCCCAACTGGAAATCACTGCTGATAATGTTAAATGCTCTCATGGTGCTACTGTCAGT---CAGTTGGAGGATGATGAAATTTTCTATCTGCAAAGTCGTGGTATTGATCGAAATAATGCACGTAAGTTATTAGTTAATGCTTTCGCTTCGGAAATTATTAAC------------------TTTATACCTGTTAGT---------------------------CCTTTGCGAGAGAAGCTA---TTGAAGACAGTAGTAAGTCTCACACATAAG---------------------------------------------------------
>46234_Asp@AFW95764.1
------------------------------------------------------------------------------------------------------------------------------------------------------------------------------------------------------------------------------------------------------------------------------------------------------------------------------------------------------------------------------------ATGTCTATTCCA---------------------------------------------------------------------------------------------------------------------------------------------------------------------------------------------------------------------------------------------------------------------------------------------------------------------------------------------------------------------------------------------------------------------------GTTTCTCTTACT---------------------------------------------------------------------TCTATTCCTAATTCTCTATTA---------------------------------------------------------------------------------------------GATAGAGAT------------CCTTTTTTAACTGGTTTGTTAAATCAGGTAACT------------------------------------------GTATCGGAAAAG---GATGATTGCTTAAAACAACTTCGTGACGGTGCTGCTAAATGGGTT---------------------------------------------------------------------------------------------------------------------------CGTCATTCTGTTATTCCC------------------AATACCCGC---GAGGAAGAATGGCGGTTT------ACTGATTTATCATCTTTGAAACAGGTAGATTTTAAG---------------------TTAGGG------------------------------ATGTTT---CAGAAA---------------------------ACA---------------TCTTTAGGATCT---------------------GATATTTTACCTGAAGTTTCTCAG---------------------------------------------------------------------------------CGGTTAGTGTTTGTTAAT---GGTGTTTACTCACCTGATTTA------------------------------------------------------------------------TCTAATACTGAA---------------------------------------AATTTA---------CCTGCTGGGTTAATTGTTGGTAATTTGAATGTTTTA---------------TCCAGT---------------------------------GAGATTGTAGGGGAATATTTAGCT---------------------CAAGCGGAAGGTGCG---------------------------------------------------------------------------------------------AAGGAAGTTTTTACGGCTTTAAATACTGCGGCTTTAAATGAT---------------------GTCGCTGTGGTATGGGTTGGTAAAAATGTGGTGCTG---GAAACACCAATTCATCTATTATTTATTTCTGTT---------------TCTGGT---GAG---------------------------TCT---------------GCGACTATTTCCCAACCTCGCGTTTTAGTAGTAGCTGAAAGTAAC---TCTCAAGTAACTTTAATTGAAGAGTATATTGCATCTTCA------------------------------------------------------CAAAATGAGGGTGTTTACTTCACTAATAGTGTTACGGAAATTTGGGTAAATGAAAATGCTCAGGTGAGTCATAATAGAATTGCACGA---GAAGGTGCT---------------------------------------------------------GCGGCTTTTCATGTTGGGAAAACTGCTGTTACTCAGGCGCGATATAGTCGTTATAGTTGTAATGCTGTG---------------------------------------------ACGGTTGGGGGGAAAATCTCTCGTCACAATTTGGAGATTTTGCAAACTGGTGAACAAACGGAAACGACGCTGAATGGTTTAACTGTGATTGCT------------------------------------------------GATAATCAGGTGGCTGATACTCACAGTGCTTTGTCTTTAAATCATCCTCATGGTGTGAGTAAACAGTTACATAAGTGCATTATAGGC---GATCGCGCTCATGGTGTCTTCAATGGTAAAATATTTGTTCCTAAACTGGCGCAATTAACTAACGCATCTCAATTAAATCGCAATTTGCTATTATCATCTAAGTCCAGAATTGACACCAAACCTCAATTGGAAATCACTGCTGATAATGTTAAATGCGCTCATGGTGCTACGGTCAGT---CAGTTGGAAGATGATCAAATATTCTACCTGGAAAGTCGCGGCATTGATGAAAATAATGCTCGAAAATTATTAGTTAATGGTTTCGCAATGGAAGTTATTAAC------------------TTTATTCCTGTTGCT---------------------------TCTTTGCGTGAGAGTTTG---TTGAAAACTGTTACCAGTCTCACGAATAAA---------------------------------------------------------
>2099686_Cbacterium@PXCV01000481.1_7
------------------------------------------------------------------------------------------------------------------------------------------------------------------------------------------------------------------------------------------------------------------------------------------------------------------------------------------------------------------------------------ATGAGTTTGAAG---------------------------------------------------------------------------------------------------------------------------------------------------------------------------------------------------------------------------------------------------------------------------------------------------------------------------------------------------------------------------------------------------------------------------ACAATCAGCAAA---------------------------------------------------------------------------------------------------------------------------------------------------------------------------------------AACAACGTC------------ACCTCCCTCGCTGAGTTGGTGAAGCTGCGTCAG---------------------------------------CCGGTGGTGAGTGAT---GGCGAGGTTCTCAACCCAATTCGCGATCGCCACCAGGCCCGCCTC---------------------------------------------------------------------------------------------------------------------------GATGAATTGGCCCTCCCC------------------ACCACTCGG---GATGAAGCCTGGCGTTTC------ACAGACTTATCGGAACTAACCGGGGTCAACTTCGCC---------------------CCGGCCCCCAGCATT---------------------AATCTC---GAAGCC---------------------------AGT---------------CAGATTGAGGTG---------------------AACCAACTTCCCGAAGCCCCCGAGAGT------------------------------------------------------------------------------CGTCTGGTGTTCGTCAAT---GGACGCTACAGCGATCGCCTC------------------------------------------------------------------------TCCCAAAAAGAC---------------------------------------GGGTTA---------CCTCAAGGTCTCTATGCTGGGAATCTCGCCAATCTT---------------CCCCAAGACCAA------------------AAA------GCCAAATTGGGAGACTACTTGGCT---------------------AAACAACCGGGCCAG---------------------------------------------------------------------------------------------GAAGAAGTCTTCACCGCCCTAAACAGTGCCAGTTTCCAGGAT---------------------CTAGCTGTAATTTGGTTGCGTCGCGGGACTGTGGTT---GACGTTCCCCTGCAACTGTTATTTGTCTCGGTT---------------CCCGAG---GAC---------------------------TCG---------------GCCATGCTGACTCAGCCGCGCTGTTTGGTGGTGGCTGAGGCCAAT---AGTCATCTCACCCTCGTCGAAGAGTTTGTCTCCACCGTT------------------------------------GAAGGCTGTCCCGATTCC---CAAGCCGTGGCCTATTTCAATAATGCCGTGACGGAGATTTGGCTAGAGGACAATGCCGAGTTAACTCATGTGCGCCTACAACGG---GATAATGGG---------------------------------------------------------TCCGCCTTCCATATCGGCAAAACAGCCGTCACTCAAGCCCGAGATAGCCGTTACGCCTGTCATACCCTG---------------------------------------------AATTTGGGGTCACAACTGTCTCGCCATAACCTGGATGTCTATCAAACTGGGCCGGGAACAGAAACCACCCTCAATGGGTTAACCTTAATCGGC------------------------------------------------AAGGCGCAAACCTCGGATATTCACAGTACGGTGATTTACGACCATCCCAACAGCACCGTAAACCAACTCCATAAGTGTATTGTGGGG---GATAAAGGTCACGCGGTCTTTGATGGTCGGGTTGTGGTCATGAAAAAGGCCCAACTCACCAATGCCAACCAACTCAACCGTAATCTGTTGCTGTCGCCCAAGGCCCGGGTGAATACCAAACCTCAGTTAGAGATTGTGGCCGATAACGTCAAATGCAGCCACGGCGCAACGGTGAGT---CAACTCGAAGCCGATGAGGTGTTTTATCTGCAAAGTCGCGGTTTAGACAAAACCACCAGTCAGAATCTCCTGGTGGATGCCTTCGCCGCCGAAATCCTGCAA------------------CAGATTCCCGTTGTA---------------------------TCCTTGCAAACAGCGATC---GCCCAATGTGTCGCCTGTCGCACGATTAGTTAT------------------------------------------------------
>1666905_Psp@KPQ36893.1
------------------------------------------------------------------------------------------------------------------------------------------------------------------------------------------------------------------------------------------------------------------------------------------------------------------------------------------------------------------------------------ATGAGTTTGAAA---------------------------------------------------------------------------------------------------------------------------------------------------------------------------------------------------------------------------------------------------------------------------------------------------------------------------------------------------------------------------------------------------------------------------ACAATCAGCAAA---------------------------------------------------------------------------------------------------------------------------------------------------------------------------------------ACCAACATC------------ACCTCCTTAGCCGAGTTGCTGAACCTACGTCAG---------------------------------------CCGGTCGTGAGTGAT---GACGAGGTTCTCAACCCGATTCGCGATCGCCACCAGGCCCGAGTC---------------------------------------------------------------------------------------------------------------------------CAGGAACTCGCCCTCCCC------------------ACCACGCGC---GATGAAGCCTGGCGGTTC------ACCGACTTATCCCAACTGACTCAGGTGGAGTTTACC---------------------GCCGCACCCTCACCC---------------------CAGGTG---GAGTGG---------------------------CCC---------------CAAATCGAGATC---------------------AACCTGCTTCGTGAAGCCCCCGAAACT------------------------------------------------------------------------------CGACTCGTCTTTGTCAAT---GGGGCCTACCGCGATCGCCTC------------------------------------------------------------------------TCGAACCGCCAA---------------------------------------GGCTTA---------CCCGAGGGACTCTATGCTGGGAACCTAGGAGAACTT---------------CCTCCTGAGCAA------------------AAA------GCCAAGCTAGAGAACTACCTCGCC---------------------AAACAACCCGGCCAA---------------------------------------------------------------------------------------------GAAGATGTCTTCACCGCCCTAAACAGTGCGAGTTTCCAAGAT---------------------GTCGCCGTGATCTGGCTCCGTCGTGGAACGGTACTG---GAGACCCCCCTACAACTGTTGTTTGTCTCCGTT---------------CCCGGT---GAA---------------------------CAG---------------GCGATGTTGACTCAACCTCGCTGTTTGGTGGTGGCTGAGGCCAAT---AGTCACCTCACCCTAGTCGAAGAATATATTTCAACCGTT------------------------------------GAAGGCTGTCCCGACGCT---CAAGCGGTCGCCTATCTCAATAATGCCGTCAGTGAAATTTGGCTTGAGGATAACGCCGATGTCAGCCATATTCGGTTACAACGG---GATAACGGA---------------------------------------------------------TCTGCCTTCCATATCGGCAAAACAGCCGTCACTCAAGCCCGAGATAGCCGCTACACCTGTCACACCCTG---------------------------------------------AACCTGGGGTCACAACTGTCTCGCCATAACCTGGATGTCTATCAAACCGGGCCGGGAACCGAAACCGCCCTCAACGGGTTAACCTTAATTGGT------------------------------------------------AAAGCGCAAACCTCCGACAGTCACAGTACGGTCATTTACGACCATCCCAACGGCACTGTCAACCAGCTTCATAAATGTATTGTCGGC---GATAAAGGTCACGCGGTGTTTGATGGCCGGATCGTGGTCATGAAAAAGGCCCAACTCACCAACGCCAATCAACTTAACCGTAATTTGTTGCTGTCGCCTAAGGCGCGAGTCAACACCAAACCCCAGTTAGAGATTGTGGCCGATAACGTCAAATGCAGCCACGGTGCGACGGTGAGT---CAACTCGAAGCTGATGAGGTGTTTTATCTGCAAAGTCGTGGTTTAGACAAAACCACCAGTCAAAATCTCTTAGTTGATGCTTTCGCCGCCGAGATTTTGCAA------------------GAGATTCCCGTGAAA---------------------------TCCCTGCAAACGGCGATC---GCCCAATGTGTCGCCTGTCGAACCGTTAGCTAT------------------------------------------------------
>1643526_Gsp@LWRO01000008.1_91
------------------------------------------------------------------------------------------------------------------------------------------------------------------------------------------------------------------------------------------------------------------------------------------------------------------------------------------------------------------------------------ATGAGTACCGAA---------------------------------------------------------------------------------------------------------------------------------------------------------------------------------------------------------------------------------------------------------------------------------------------------------------------------------------------------------------------------------------------------------------------------ACCGTTTCCAAA---------------------------------------------------------------------------------------------------------------------------------------------------------------------------------------CAGCAAGTG------------TCTGCTTTAACTCAATTGTTGCAACTGCGACCG---------------------------------------GGGTTAACCGAACAA---AGCGACGTTCTCGAATCCATTCGCGATCGAGCCGAAGCCTGGGTT---------------------------------------------------------------------------------------------------------------------------CGCGAACTCGCCATTCCC------------------ACTACACGA---GACGAAGCTTGGCGATTT------ACCGATTTATCGCCACTCTTCGATGTCGAGTTCCAC---------------------GCTGCGCCGTTCGTC---------------------GAACTC---AGCGAG---------------------------TCG---------------CAAATCGAAACG---------------------TGTAAACTTCCCGAAGCCCCAAACAGT------------------------------------------------------------------------------CGCCTCGTTTTCGTCAAC---GGGGTTTACGCGAAGAGCCTG------------------------------------------------------------------------TCGGACGTTCGG---------------------------------------GCGTTG---------CCAGACGGTGTGTTTGCTGGAAGTATCGCCGAACTC---------------CCCGACGATCGA------------------AAA------GCTCAACTCGGCCAGTATTTAGCA---------------------CAGCAACCCGGATAT---------------------------------------------------------------------------------------------GAAGAAGTCTTCACCGCGTTGAATACTGCGAGCTTACAAGAC---------------------GTTTCGATCGTTTGGGTGCCACGGGGAAAAATCGTT---GAAACCCCGCTGCAAGTGATGTTCGTCGCCGCA---------------GCGAGA---GCC---------------------------AAA---------------GCTTCGATCGTACAGCCCCGTTGTTTAGTCGTCGCCGAAACCAAC---AGTAGCCTCACCCTCATTGAAGAATATATCGTCACCACC------------------------------------GAAGGCTGTCCCGATTCG---GGTGGCATTCCCTACTTCTCCAACGCCGTCACCGAAGTTTGGCTGCACGAAAACGCCGAAGTCAACCACGCTCGCCTGCAACGA---GACAACGGT---------------------------------------------------------ACCGCCTTTCACATTGGTAAAACTGCTGTCACCCAAGCGCGGAACAGTCGCTATCGCTGCACGGCTTTA---------------------------------------------ACCTTGGGGGCGAAACTGTCCCGACACAATCTCGAGGTTTTTCACGTTGGAGAGGGTACTGATACCAACCTAAACGGATTGACCCTCATCGGG------------------------------------------------AAAACCCAGGTTGCAGACACGCACAGCACGATCGTCCACAACCACCCCAACGGGACGACGAATCAGCTTCACAAGTGCATCGTAGAC---CACAAAGCACACGCTGTCTTCAACGGTCGCATCGTCGTTCCCCAAGCAGCGCAGATGACGAACGCCAACCAACTCAACCGAAACCTACTGCTGTCTCCAAAGGCGCGAGTCAACACCAAACCGCAATTGGAGATCGTCGCCGATAACGTCAAGTGCAGCCACGGGGCAACTGTGAGT---CAACTCGAAGCGGACGAAGTGTTTTACCTGCAAAGTCGCGGCTTAGACAAAGCCACGAGCGAAAACTTACTCGTCGATGCCTTCGCTGCCGAAATCCTGCAA------------------GACGTTCCCGTTGCC---------------------------TCCCTGCAAAAAACGATG---GCGCAATGTGTGGCGTGTCGGGTCGAATTA---------------------------------------------------------
>2420338_Cbacterium@RMG06903.1| RT_shifts_1_contigs
---------------------------------------------------------------------------------------------------------------------------------------------------------------------------------------------------------------------------------------------------------------------------------------------------------------------------------------------------------------------------------------------------------------------------------------------------------------------------------------------------------------------------------------------------------------------------------------------------------------------------------------------------------------------------------------------------------------------------------------------------------------------------------------------------------------------------------------------------------------------------------------------------------------------------------------------------------------------------------------------------------------------------------------------------------------------------------------------------------------------------------------------------------------------------------------------------------------------------------------------------------------------------------------------------------------------------------------------------------------------------------------------------------------------------------------------------------------------------------------------------------------------------------------------------------------------------------------------------------------------------------------------------------------------------------------------------------------------------------------------------------------------------------------------------------------------------------------------------------------------------------------------------------------------------------------------------------------------------------------------------------------------------------------------------------------------------------------------------------------------------------------------------------------------------------------------------------------------------------------------------------------------------------------------------------------------------------------------------------------------------------------------------------------------------------------------------------------------------------------------------------------------------------------------------------------------------------------------------------------------------------------------------------------------TTCCATATCGGCAAAAGTGCCGTCACCCAACATCGCGACAGCCGCTATACTTGTCACGCCATC---------------------------------------------ACCTTGGGGGCAAAGCTGTCTCGGCACAACTTAGAGGTGTTTCAAAGCGGAGAAGGTACCCAAACCACACTGAACGGGTTAACCCTCATTTCC------------------------------------------------GGCGAACAGGTTGCCGACACCCACAGTACCGTCGCTCTCGAGTTCCCTAACGGCACCGTCGATCAACTGCACAAGTGTATCCTGGAC---GGCAAATCCCACGGGGTGTTCGACGGTCGCATCTGCGTTCCCAAAGCCGCCCAACTCACCAACGCCAGCCAACTCAACCGCAACCTCCTGCTGTCTCCCAAAGCACGAGTGAATACCAAACCCCAACTCGAAATCGTTGCTGATAACGTCAAATGCGCTCACGGTGCGACAGTGAGT---CAGTTAGAAGAAGATGAGGTTTTCTACTTACAAAGTCGGGGTTTGGATCGGCAATCTAGCGAAAATTTGTTAATCGATGCGTTTGCGGCGGAAGTTATTCAA------------------GAATTGCCGATCGCC---------------------------TCTTTAAAAAATATCCTT---TCTCAATGTGTGTCTTGTCGATCGTTATTCGGTCATCGG------------------------------------------------
>1781255_Dsp@OEJ73507.1
------------------------------------------------------------------------------------------------------------------------------------------------------------------------------------------------------------------------------------------------------------------------------------------------------------------------------------------------------------------------------------ATGAGTATTCAA---------------------------------------------------------------------------------------------------------------------------------------------------------------------------------------------------------------------------------------------------------------------------------------------------------------------------------------------------------------------------------------------------------------------------GTATCGGCAAATGTCGAGATA---------------------------------------------------------------AATAACGCGCTGTTAACG---------------------------------------------------------------------------------------------GCGAATTCT------------GACTTTTTTACCCCTATTCTGGATCAGGTTGCG---------------------------------------CCCTTAGCGGCAAGT---TTAGCCTGGGTAGAAGCCCTCCGCCAACAGGCGCTGACGGTGACT---------------------------------------------------------------------------------------------------------------------------TCGGAGTTTGCTTTACCC------------------ACCCGTCGG---GATGAGGAATGGCGGTTT------ACCAACTTGTCTCCCCTGGCGGAAACTCAGTTTGGC---------------------GTGCTAGCAGCCGAT---------------------GCGGTG---GAAACGCAAACCTTTATCGCCGAT------GGGGAT---------------AGGGTAGCACCG---------------------TTTGCGTTTCCCGAAATGACTCAGACG------------------------------------------------------------------------------CGCCTGGTGTTTGTCGAT---GGCGTGTATGCCCCCAATTTA------------------------------------------------------------------------TCGAACCTGGAA---------------------------------------GGGCTA---------CCGACGGGAATTTATGTGGGAAATTTACCGGAATCC---------------CCA------------------------------------GACGCAGTGCAAGCTTATTTAGGC---------------------AAACTCCCCGGTTTA---------------------------------------------------------------------------------------------GCGGAGGTGTTTACTGCCCTGAATACGGCTAGCCTAACGGAT---------------------GCGGCGGTGGTGGTGGTGCCGAAAAATCAGGCGGTA---GAAGCCCCCATTCACCTGTTGTTTATTGCAACT---------------GATAGC---AGC---------------------------CAA---------------CCTGTCATTCATCAGCCGCGCTGCTTGGTGGTGGCAGAGTCGGGT---AGCAGCCTCACCTTAGTCGAGCATTATGTTGCCGCTGCG---------------------GTGGCA---AATATCCCCAGTTGCCTGGATGCGCGCACCAAGTTTCCTTACTTTACCAATACGGTAACGGAAATTGCGATCGCCCCCAACGCCGAAGTCAACCACACCCGCATCCAACGG---GAAGCCGGA---------------------------------------------------------AACGCCTTTCACATCGGCAAAACCGCCGTTACCCAAGCGCGGGATAGCCGCTACACCTGCAATGCCATT---------------------------------------------ACCCTAGGGGCAAAGTTATCGCGCCATAACTTAGAAGTCTTCCAGCAAGGGGAAGGCACCCAAACTAACCTGAATGGGTTAACGATGATTGGT------------------------------------------------GGCGAACAGGTGGCCGATACCCATAGCGCGATCGCCTATAATCATCCCAATGGCAGCAGCGACCAATTGCACAAATGTATCGTCGAT---AGTAAAGCTCACGCCATCTTTAACGGTAAGGTATTTGTCCCCAAACCCGCCCAACTTACCGATGCAGCCCAGTTAAACCGCAACCTGCTACTATCCAATAAAGGTCGCGTCGATACCAAGCCCCAACTGGAAATTACCGCCGATAACGTTAAATGCAGCCACGGCGCAACCGTTGGG---CAACTTGAAGAAGAAGAAGTCTTCTATCTGCAAAGTCGCGGTTTAGATGCCCGCACCAGCCGCAACCTGCTTGTCGATGCCTTCGCCGCCGAAATTCTCAAC------------------CGCATTCCCGTCAAG---------------------------TCCCTGCAATCTTTGCTC---TCGCGCTGTATCGCCTGTAGAGCCAAT------------------------------------------------------------
>1880991_Ocyanobacteri@OCQ91733.1
------------------------------------------------------------------------------------------------------------------------------------------------------------------------------------------------------------------------------------------------------------------------------------------------------------------------------------------------------------------------------------ATGACTACACCA---------------------------------------------------------------------------------------------------------------------------------------------------------------------------------------------------------------------------------------------------------------------------------------------------------------------------------------------------------------------------------------------------------------------------GTGATT---------------------------------------------------------------------------------------------------------------------------------------------------------------------------------------------AATCGAGAA------------ACGTTTTTACCTGATTTAGTTAGTCAGTTTCGC---------------------CAACTT---GGTAAAGGTAAGCGGGAAACTTGT---GCTTACGGTTTAAAAGATTTGCGGGATATGGCGACAGAATATGTT---------------------------------------------------------------------------------------------------------------------------TTGGCTGCGACTTTTCCC------------------ACTACCAGA---GATGAGGAATGGCGGTTT------ACAAACTTGTCACCACTGTTAGAAATTCCGTTTCAG---------------------GTAGCGGAAAATCAG---------------------CAGTTA---GATATT---------------------------------------------AGCTTGTCTGAT---------------------ATAACTTTACCAGTGAGTTCTAAGGAT------------------------------------------------------------------GATTTACCATTGCGTTTGGTTTTTATCAAT---GGTTATTATTCCTCACAATTG------------------------------------------------------------------------TCTAACGTTCAATCATCC------------------------TTACTACCGACTTTA---------GCCTTAGAGTTTTATGCTGGTAATCTATCTAATGCA---------------CCGGGGCCTTAT------------------CAT------TCTGGCATTAGAGAGTATTTGAGT---------------------AAGTACCAGCAGCAG---------------------------------------------------------------------------------------------AATGATGTTTTTTCTGCTTTAAATATAGCCGGTTTAGTAGAT---------------------TCAGCGGTGGTATTTGTGCCGGCAAATAAGGCAATT---GATACTCCCATTCATTTGCTATTTTTTACTGTT---------------CCTGGT---GCA---------------------------ACT---------------CCGGTGATGTGCCAACCACACTGTTTAGTAATAGCTGAACCGGGT---AGTAGTATCGTTCTGGTTGAAGATTATGCAACCCTTGGC------------------------------------------------------------AATGTTGCTAGTTTCACCAATGCGGTGACAGATATAGTAGTAGGTGAAAATGCCAATGTTAATCACCTTCGTCTTCAGCGA---GAAGGTGGA---------------------------------------------------------AAAGCGTTTCATATTGGCAAGAGTGCAATCTCGCAATCTCGCAATAGCCGTTATACTTGCCATGCGATT---------------------------------------------AGTTTGGGGGCGAAAATATCTCGTCACAATTTAGAAGTTACTCAGACTGGTGAGGGGACTGAGACAACTCTAAATGGTTTAACACTAATTGGC------------------------------------------------GGCGAACAATTGGCCGATACTCACAGTGTCATTGGTTTTAATCATCCTCATGGGACAAGTCGCCAATTACATAAGTGCATTATTGAT---GGTAAGGCTCATGCTGTATTTAACGGTAAAGTTTTTGTGCCAAAAGTTGCACAATTGACTGATGCGGGACAGTTAAACCGCAATTTGTTGTTATCACAAAAAGCACGGGTTGATACTAAGCCGCAGTTAGAAATTGTCGCTGATAATGTTAAGTGTTCGCACGGTGCAACTGTCAGT---CAATTAGAAGATGATGAGGTGTTTTATCTACAAAGTCGCGGCTTAGATGAAGAAATGAGCCGCAATTTGTTAATCAATGCCTTTGCTGCCGAAATTCTCAAT------------------CAGTTACCTGTCGGT---------------------------GCGGTGCGAGAAATGCTG---GCACGTATTGTTGCAAGTCGCACT---------------------------------------------------------------
>2055792_Mbacterium@HAT15873.1
------------------------------------------------------------------------------------------------------------------------------------------------------------------------------------------------------------------------------------------------------------------------------------------------------------------------------------------------------------------------------------ATGAATACTCAA---------------------------------------------------------------------------------------------------------------------------------------------------------------------------------------------------------------------------------------------------------------------------------------------------------------------------------------------------------------------------------------------------------------------------GTTGCT---------------------------------------------------------------------------------------------------------------------------------------------------------------------------------------------ACTAGAGAA------------ATGTTTTTGGCTGGTTTGGTGAATCAGTGCGAA---------------------AAGTTG---GGCGCTGCTCATCTCAAAAGTTCT---GCTTACGGGTTGGATCATTTGCGCGACATTGCGGCTCAATACGTG---------------------------------------------------------------------------------------------------------------------------CTGTCTTCTCATTTTCCG------------------ACGGTGAAG---GATGAAGAATGGCGGTTT------ACTGATTTGTCGCCGCTGTTGCAAATTCCGTTGAAT---------------------TTACCCCAGAGC------------------------AATCTG---TCGAAA---------------------------ATT---------------AAGCTGTCTGAT---------------------ATTACGATGCCGGTGAAAGATAAGGCC------------------------------------------------------------------GATTTACCATTAAGATTGGTATTTGTCAAT---GGTTTTTATGCGCCGGATTTG------------------------------------------------------------------------TCAACGGTGAAT---------------------------------TTGCCGAATTTG---------CCGATCGACTTTTATGTAGGTAATATATCCAACGCA---------------CCGGAAAAATAT------------------CAG------CCACGCATCAGCGATGTCTTGAAC---------------------AAACACAGACAACAA---------------------------------------------------------------------------------------------ACTGAGGTGTTCACGGCTTTGAATATCGCCAGTTTAGTCGAT---------------------TCTGCGGTGGTGTTCGTGCCCGCCAATATGTCCTTC---GACCTTCCGATTCACTTGCTGTTCCTGACCGCA---------------CCAGGG---GCA---------------------------TCT---------------CCGACCATGTGCCAGCCACACTGTTTGGTTATAGCAGAGGCTGGA---AGCAATGTAACGCTAATTGAGGATTACGCAACAATCGGT------------------------------------------------------------AATGTCGCTGCATTTACGAATGCTGTAACGGATGTTGTTGTCGGCGAAAATGCTGCTGTGAATCATGTTCGACTTCAGCGG---GAAGCTGGG---------------------------------------------------------AATGTTGTTCATATCGGCACAAGTGCGATCGCCCAATCTCGCAATAGTCATTATACTTGTCATGCTATC---------------------------------------------AGCTTGGGCGGCAAAATATCGCGGCACAATTTAGAAGTATTTCAGCGTGGCGAAGCTACTGAAACAACTCTAAATGGTTTAACCGTAGCCTTT------------------------------------------------GGGGAACAGTTGTCTGACACTCACAGCTTGATTAGTTTTAATCACCCCCACGGTACAAGCCGCCAACTTCACAAGTGCATTGTAGGT---AACAAAGCTCGCGCTGTATTTAACGGTCGAGTTTTCGTTCCGAAAGCCGCACAATTAACAGATGCCGGTCAACTGAGCCGGAATTTGTTGCTGTCACCAAGAGCCCGCGTAGACACTAAACCGCAGTTAGAAATTGTAGCTGACAACGTTAAATGTTCCCACGGTGCAACTGTCAGC---CAATTAGAAGACGATGAACTCTTCTACTTGCAAAGTCGCGGCTTGGATTTAGAGAGAAGCCGCTATTTGCTGATAGATGCTTTCGCAGCAGAAATTCTGGAT------------------AAACTGCCAATTGTT---------------------------GGTGTAGCGAAAATGCTT---TCTACCTGCATGGCTATCCAAGAA---------------------------------------------------------------
>2107693_Csp@PSB33444.1
------------------------------------------------------------------------------------------------------------------------------------------------------------------------------------------------------------------------------------------------------------------------------------------------------------------------------------------------------------------------------------ATGCAGTTACTT------------------------------------------------------------------------------------------------------------------------------------------------------------------------------------------------------------------------------------------------------------------------------------------------------------------------------------------------------------------------------------------------------------------------------------------------------------------------------------------------------------AGCAATCTAGAGGAGTTAAAA---------------------------------------------------------------------------------------------GACAAAGAT------------GCTTATCTCAGCGAGTTATTAAAGCAGTGTCAAGCA------------------CAAAAA---ATCGCGGTACTAGAACCAGAATTA---ATATTATTGTTGCAGGAATTGCGCGATCGCACCTCCTCCCTAATC---------------------------------------------------------------------------------------------------------------------------CATCTAGCCACCTTACCC------------------ACAACCAGA---GATGAAGAATGGCGCTTT------ACTGATTTATCAGCTTTGCGTCAAGTAAAATTCACT---------------------AATGTAGAGACATTGCAC---------------------------GCAACG---------------------------GCT---------------AACATTGAATCG---------------------TTAATCTTACCGGAAGCTGCAAACAGT------------------------------------------------------------------------------CGTTTAGTGTTTGTCAAT---GGCGTTTATGCACCCCAGTTT------------------------------------------------------------------------TCGGCGATTGCA---------------------------------------AATTTA---------CCCGATGGAATTACAGTTAGTAATTTAGCTGGTTTA---------------CCAATAACTCAT------------------CGC------TCTCGGATAAAAAACTATCTAGCT---------------------CAACAGCAAGGCGCA---------------------------------------------------------------------------------------------ACAGAAGTTTTTACAGCCTTAAACACTTCTGCTATAAGTGAT---------------------GTGGCGATTGTGTGGGTAGGCAAAAATGTTGTAGTC---AATGCGCCTATTCATCTATTATTTGTTTCTACA---------------AGCGAA---------------------------------CAA---------------CCAACTATTTCTCAACCGCGTTGCTTGCTGGTGGCGGAATCTGGT---AGTAATGTGACGGTGATTGAGGAATACAAAAACGCTGCA------------------------------------------------------AATACAGATACGGTTTACTTTACTAATTCAGTTACGGAAATTTGGGTAGAAGAAAATGCCGAAGTTAGCCATACTAGAGTTGAGCAA---GAAAGCTTA---------------------------------------------------------GAGGCTTTTCACATCGGTAAAACGGCGGTTTCTCAAGCGCGCTCGAGTCGCTATACTTGCTACGCGGTG---------------------------------------------AGTCTTGGTGGTAAATTATCGCGTCACAACTTAGAAGTTTTCCAAGCTGGCGAACAAACAGATACTAATTTATTTGGCTTAACGGCAATATCT------------------------------------------------GGTAACCAAGTCGGCGATACTCATAGTGCGATCGCTCTTAATTATCCTCATGGTACAACCAATCAGTTACATAAGTGTATTGTGTCT---GAGAAGTCGCATGGAGTGTTTAACGGCAAAGTTTTTGTACCTAAACCTGCTCAATTAACGAATGCAGCGCAGTTAAATCGCAATTTATTACTGTCTTCTAGAGCAAGAATTGATACCAAGCCTCAGTTAGAAATTACAGCAGATAATGTCAAATGTTCTCACGGTGCAACAGTAAGT---CAATTAGAAGATGATGCAATTTTTTACTTACAAAGTCGCGGTATAAATGCCAGCGATGCGCGAAACCTTTTAGTTAATGCTTTTGCGGCGGAAATTATTAAT------------------CAATTGCCTTTAAGT---------------------------TCGTTGCGCGAAAGTTTG---ACTAATGCTGTTAAGTCTTTTTCCACAATTAAG------------------------------------------------------
>47254_Lsp@PZV13216.1
------------------------------------------------------------------------------------------------------------------------------------------------------------------------------------------------------------------------------------------------------------------------------------------------------------------------------------------------------------------------------------ATG---ATTGAA---------------------------------------------------------------------------------------------------------------------------------------------------------------------------------------------------------------------------------------------------------------------------------------------------------------------------------------------------------------------------------------------------------------------------TTGTCTACTGTTTCCGATGTTGGCAATGTG---------------------------------------GGG---------------CTTTTTAGTAAGGGC---------------------------------------------------------------------------------------------GATCGCGCC------------GCCTATCTGAAAAATTTGCTGCATCTTCGATCC---------------------------------------CCATTGCCTGAGTCA---CTTATTGACTTGAATGTGATTCGCGATCGTGCCGCTGCGAGAGTC---------------------------------------------------------------------------------------------------------------------------CAAGAACTGGCGATCCCA------------------TCTACTCGT---GATGAAGAATGGCGGTTT------GCAGATTTATCAAGTCTTTTGAAAGTTAACTTTCAA---------------------ACGGTCGATGATCAGTCT------------------AGCCTG---AGCTTT---------------------------CCT---------------CATATTCAGCCA---------------------TTTATTCTGCCAGAAGCGATCAGCAGT------------------------------------------------------------------------------CGTCTGGTATTTGTGAAT---GGGCTATACGATCCAGCTTTG------------------------------------------------------------------------TCAGCAGTGGAT---------------------------------------GGCTTG---------CCCGATGGCATATTGGCAACCAATCTGGCAACGGCA---------------GTAGCG------------------------TTC------AAGGAATTCTCAACTCAGCTTGCT---------------------CAACAGCCGGGAGCA---------------------------------------------------------------------------------------------GAAGAGGTTTTTACAACCTTAAATACTGCTAGTTTTACGGAT---------------------GGTGCTTTAATTTGGGTTGAAAAAGATCAAGTTATT---GATATCCCCATTCAGATTTTGTATGTGTCAACC---------------GCAACT---CAA---------------------------------------------GCCGCGATCGCTCATCCTCGTTGCTTAGTGATTGCCCAACCTGGC---AGCAAGCTCACCCTAATTGAGGAGTTTGTAGCGTTGCAT------------------------------------------------------------GAAGGCATTTACTTCACCAACTCAGTCACAGAAATTGCGGTTTTAGATAATGCTGAAGTGAACCATACACGCATCCAGCGC---GATAGTTCT---------------------------------------------------------GAATCCATTCACATTGGTAAAACGGTTGCAACTCAGGCGCGAGATTCTCGCTATACCTGCAATGCCATC---------------------------------------------AGTTTGGGCAGCAAGCTATCTCGCCATAATCTAGAGGTTTACCAAACGGGTGAACAGACGGATACGGTGCTAAACGGATTAACGATGATTACA------------------------------------------------GATGATCAGGTGGGCGATACGCATAGCTTGATTTCCTTCACTAAGCCTCATAGCATTAGCCATCAAATTCACAAATGCATTGTCGAT---GATCACGCCCACGGGATTTTTAACGGCAAAGTGTTGGTGCCCAAAGCCGCCCAACTCACCAACGCCGGACAGTTGAGCAAAACCCTGCTGCTGTCGCCCAAGGCTCGCATCGATACTAAACCTCAACTTGAGATTGTTGCCGATAACGTCAAGTGCGCCCACGGAGCCACCGTCAGC---CAACTCGACAACGATGAAGTGTTTTATCTTCAAAGTCGCGGTATTGATGAAGTTAGCGCCCGCAAACTGTTGGTTTATGCCTTCGCATACGAAGTCATCAAT------------------CAAATTCCCGTTGCG---------------------------TCTTTGCGAGATCAACTT---GCTGATTTGGCTCGTCCTCAACAAGCGCATATT------------------------------------------------------
>282423_Pagardhii@BBD56073.1
------------------------------------------------------------------------------------------------------------------------------------------------------------------------------------------------------------------------------------------------------------------------------------------------------------------------------------------------------------------------------------ATGAATAATATTACC------------------------------------------------------------------------------------------------------------------------------------------------------------------------------------------------------------------------------------------------------------------------------------------------------------------------------------------------------------------------------------------------------------------------ATCACAGAAAAA---------------------------------------------------------------------------------------------------------------------------------------------------------------------------------------CAGGAAGTG------------TCCTATTTAAACCATCTGTTAGAACAAATTCAAGGAGGA---------------CTTTCT---GAGCCTTCGCTTCCCTCTCAAATT---TCCGTTCAATTGCAACAGATTCGAGATCATGCTTTAACTTGGATT---------------------------------------------------------------------------------------------------------------------------AAGGAATTAGAAATCCCA------------------ACAAAACGG---GATGAAGAATGGCGGTTT------ACCGATTTATCTCCTTTATTAGCCAATCGTTTTAAA---------------------ATGGCTAATTTTGTT---------------------CAGTTA---GAAAAT---------------------------CAA---------------GCGATCGCTTCT---------------------TTAATTCTACCCGAATCTGAACATAAA------------------------------------------------------------------------------CGGATAGTATTTGTTAAT---GGAATTTATGCCCCCCATCTC------------------------------------------------------------------------TCTGATATTACA---------------------------------------GAAATT---------CCCGATGGTATTTTTATTGGGAATTTAGCAGAACTT---------------CCCGAACAATTT------------------AGA------GATCGTCTTCCTGACTATCTCAGT---------------------CAACAACAGGGAAAT---------------------------------------------------------------------------------------------CAAGACGTTTTTGCCACCCTCAATTCCACCGGATTAAAGGAT---------------------GCGGCTGTCCTTTGGGTTGACAAAAATAAAATTCTT---GAAGACCCGATTCATTTATTATTTATTGGCCTA---------------CCGGAT---AAT---------------------------ATC---------------CCGGTGATCAATCAACCCCGCACCTTAATTGTAGCAGAAACTGGC---AGTTCAATAACCTTGATTGAACATTATGCCACGGCGGAC---------------------------------ATTTTTGGATGTTCTGATCAGGTAAAAGTTCAACCCTATTTTACCAATGCGGTAACAGAAATCTACCTAGAAGAAAACGCTCAAGTCAATCATACCAGGCTACAACGG---GGATCTGGA---------------------------------------------------------TCTGCATTTCATATTGGTAAAAACGCGGTTTTTCAAGCTCGAAATAGTCGCTATACTTGCCATGCAATT---------------------------------------------AGCTTAGGATCTAAACTATCTCGCCATAATTTAGAGGTTTATCAACGGGGAGAAGGGACGGAAACAACCCTGAATGGATTAACCTTAATTGGA------------------------------------------------AGTGAACAGTTAGCTGATACCCACAGTTCTATGATGCTGAATCATCAACATGGTACATTTAATCAAGTTCATAAATGTATTATTGAC---GACAAGGCACATGGAATTTTTAATGGTAAAGTATTTGTACCACAAACGGCACAGTTTACTAATGCTAATCAACTGAGTCGGAATTTATTGCTATCTTCAAAAGGAAGAATAGACACTAAACCCCAGTTAGAAATTGTGGCGGATAATGTTAAATGTTCTCACGGTGCTACCGTCAGT---CAATTAGAAGCAGATGAAGTCTTCTATTTGCGGAGTCGGGGGTTAAGTGAACAGATGAGTCGTCACCTCTTAATTGATGCTTTTGCAGCAGAAATTTTAGGC------------------AAATTACCATCAGAA---------------------------ACATTAACCCAAGTTTTA---TCCCGTTGCGTTTCCTGTCGCACTGACTTCAGT------------------------------------------------------
>1173025_Gsp@AFY66717.1
ATG---------------------------------------------------------------------------------------------------------------------------------------------------------------------------------------------------------------------------------------------------------------------------------------------------------------------------------------------------------------------------------ATGACAGTGTCTGAC------------------------------------------------------------------------------------------------------------------------------------------------------------------------------------------------------------------------------------------------------------------------------------------------------------------------------------------------------------------------------------------------------------------------GTAGCAACCACG---------------------------------------------------------------------------------CCCCAGGCG---------------------------------------------------------------------------------------------AATGCTGAG------------GAAGCGCTGAGCGGATGGCTCGCCCAGGCCCCCCGC------------------ATTGAC---GAGGCGCGCTTTGGGGCAGAGGCG---ATCGCCTGGCTTCAGGGTCTGCGCGATCAGGGAGCTGCCTTCCTC---------------------------------------------------------------------------------------------------------------------------AAGGAGCAGTCCTTTCCC------------------AGTCGCCGG---GATGAAGACTGGCGCTTT------ACCGATCTTTCGCCGCTGCTGGCGGTGCCTTTCCAG---------------------GCGGCCACGGCGTCA---------------------CGGCTG---ACGCCG---------------------------GAG---------------GCGATCGCCCCC---------------------TTTGCAGTATCGGAGGCCGAGCAGAGC------------------------------------------------------------------------------CGCTTGGTCCTGGTCAAT---GGCGTCTACGCGCCGGAGCTA------------------------------------------------------------------------TCGGCGATCGCA---------------------------------------GGTTTG---------CCCGCCGGGGCCTTTGTTGGCAGCCTGGCGGATTTG---------------CCCGCTGAGCGG------------------CAA------AGCGCCCTCCAAGATTATCTGGCC---------------------AAGCAGCACGGGGGC---------------------------------------------------------------------------------------------GAAGAGCGCTTCACCGCCCTCAACACCAGCCATTTTCAGGAC---------------------GTGGCGGTGGTATGGCTGCCCCACAATGCCGTGATC---GAGGCCCCGATTCATCTGCTGCTGGTGGCTACG---------------GCCTCT---GAA---------------------------------------------GCGGCGCTGATTTCCCCTCGGTGCCTGGTGGTGGCCGAAACCGGC---AGCGCCTTGACCCTGGTGGAGGACTTTGTGACGGTGGGC------------------------------------------------------------GATGGGCCGCACTGGACCAATGCGGTCACCGAGGTGTGGGTCCAAGCAAACGCTCAGGTCAATCACACCCGGATTCAGCGG---GAGGCGATC---------------------------------------------------------GCCGCCTTTCACATCGGCAAAACCGCCGTCTCCCAGGGGCGCGACAGCCGCTACACCTGCAACGCCATC---------------------------------------------AGCCTCGGCGGCCAAATCTCGCGCCACCATCTGGAGGTCTTGCAGCAGGGTGAGCAAACCCATCTGGCCCTCAACGGCCTCACCGTCGCCAGC------------------------------------------------GGTACCCAGCTCGCCGACACCCACAGCCTGATCCAGTACACCCAGCCCTACGGCGCCAGCGATCAGCTCCACAAGTGCATCGTGGGC---GATCGCGCTCGCGCCGTGTTTAATGGCCGCATCTCGGTTCCCAAGGCCGCTCAGCTCACCAACGCCGCCCAGCTTAGCCGCAACTTGCTGCTCTCGCCCAAGGCGCGGGTCGACACCAAGCCCCAGCTAGAAATCGTGGCAGACAACGTGAAATGCTCCCACGGCGCTACGGTCAGC---CAGCTAGACACCGACGAGGTGTTTTATCTGCAAAGCCGCGGCATTGACCAGGGGAGTGCCCAGGAGCTGCTGATCTACGCCTTCGCGGCCGAGATCCTCGAG------------------CGCGTGCCGGTTCCC---------------------------TCGATCCGCCAGGCCCTC---GCCGCCCAAGCCACCCAAAATCAC---------------------------------------------------------------
>1919135_Cbacterium@PSO92791.1
------------------------------------------------------------------------------------------------------------------------------------------------------------------------------------------------------------------------------------------------------------------------------------------------------------------------------------------------------------------------------------ATGAACGCTCAA---------------------------------------------------------------------------------------------------------------------------------------------------------------------------------------------------------------------------------------------------------------------------------------------------------------------------------------------------------------------------------------------------------------------------ACTTCTTTTAGC---------------------------------------------------------------------TCCAAAGAAATCCAAGCTGCT---------------------------------------------------------------------------------------------TCCAGTGAT------------CAATATTTGAATGGGCTATTGAAGCAGTGCCAGGGG------------------AAGACT---GTAGCCTTGCAGGACTCCGAAACT---GCCACTTGGCTGCAAAAAGTACGCGATCACGCATCGTCTAGCCTA---------------------------------------------------------------------------------------------------------------------------GCACAGTCGAGCATGCCC------------------ACCAAGCGG---GATGAAGAATGGCGCTTT------ACTGACTTATCCCCGCTCATGCAGCACGACTTCCAA---------------------GCGGATGGAGAGGCA---------------------AGTGTT---GCACCT---------------------------TCA---------------ACCGTGGAGGGG---------------------TTGACTCTACCCGAAGCGAGCACTACC------------------------------------------------------------------------------CGATTAGTATTTGTTAAT---GGGGTATATTCTCACCAGCTT------------------------------------------------------------------------TCCGAGGTCACG---------------------------------------GATTTG---------CCGAAAGGAGTTTATGTGGGAAACCTCTCCTGCATG---------------AGTGCTGCTCAT------------------ACT------TCCCGTTTGCAGAACTATTTGGCT---------------------CAACAAGAAGGAAGT---------------------------------------------------------------------------------------------GAGGAACTGTTTACTGCTCTCAATACGGCTAGTTTAACTGAT---------------------GCAGCAGTTATCTGGGCAGCACCAAACCAGATAGTT---GAAACACCGATTCACCTGCTTTTCCTCTCCGTT---------------CCTGGC---GAA---------------------------ACC---------------CCAACGCTATCTCAGCCGCGTGCGTTAGTGGTGGCACATACAAGT---GCTAGTCTGGAGGTAATTGAGCAGTACACCAGCCTCTCGGAATCCGAAAATCGTCCCAATACCGGG---GAACTACCAGCTCGCCAGGGCGAACTAACAGCTCGCCCCTACCTGACGAATGCGGTGACAGAAATTTGGGCGGAAGAGAATGCCCAGGTAACTCACACGCGGGTTCAGCAA---GAATCGCAG---------------------------------------------------------CAAGGCTTTCACATCGGCAAAAGCGCCATCACCCAATCCCGCGATAGTCGCTACACCTGCAACGCCATA---------------------------------------------AGCTTCGGGGCAAGATTATCCCGACACAACTTAGACGTTTTCTGCCACGGCTCGCAGAGCGATACGAATCTGAACGGGCTGACAGTAATTCGA------------------------------------------------GGCGAACAACTCTCAGATACCCATAGCGCTATCGCTTACACCACTCCCCATTGTACCAGCGATCAACTCCATAAGTGTATTATTGAT---GATCGCGCCCACGCCGTCTTCAACGGAAAAGTCTTTGTCCCCAAAGCAGCCCAACTGACAAACGCCGCTCAACTTAACCGCAACCTCCTCCTCTCCCCCAAAGCCCACGTCAATACCAAACCGCAACTGCAAATCACCGCAGACAACGTTCAATGCTCCCACGGCGCTACCGTCAGC---CAACTAGAAGCTGATGAACTCTTCTACCTCCGTAGCCGGGGCTTAAACGAATCCGATGCCCGTAACCTGCTCATCGATGCCTTCGCCGCAGAAATGCTCCAA------------------CGCATTCCCACTCCC---------------------------TCCCTGCGAAAAACGCTT---TCAGCCTCCTTACGGGAAGGCAGAGGGCAGAAGGCAGAGGGCAGAGGG---------------------------------------
>1920663_Asacrum@GBF78651.1| RT_shifts_1_contigs
---CGTATTATTTAC---------------------------------------------------------------------------------------------------------------------------------------------------------------------------------------CTTAACCGC---------------------------------------------------------------------------------------------------------------------------------------------------------------------ATGAATAACCCAACC------------------------------------------------------------------------------------------------------------------------------------------------------------------------------------------------------------------------------------------------------------------------------------------------------------------------------------------------------------------------------------------------------------------------CTAGACAAAACC---------------------------------------------------------------------------------------------------------------------------------------------------------------------------------------GGTTCAGAA------------ACCTACTTAGACAACTTATTACAACAGTGTCAAGCC---------------------------------AATCCTCCTGTTATTGAT---GCTGACTATCTGCAAACCTTACGGAAAAATGCTGTTTCTGAAGTC---------------------------------------------------------------------------------------------------------------------------CAAGAATTAAGTTTTCCT------------------AGTAAACGG---GATGAAGAATGGCGGTTT------ACGGATATTTCCCAATTGTATGAGCTAGAATTTACA---------------------GCAGCAAAACCCGCA---------------------ACAGTT---AGTCAA---------------------------CAA---------------ATTGCTGATATT---------------------TTTATCTTACCTGAAACTCAAAAAAGC------------------------------------------------------------------------------TGCCTCGTTTTTGTCAAT---GGGCAATATGTTTCCCAATTA------------------------------------------------------------------------TCTAATGTTTCT---------------------------------------GCTTTA---------CCAACAGATATCTATATCGGAAATTTAAGCAACCTT---------------TCAGATACACAA------------------AAA------AGTAAAGTTGTCAAGTTTTTAGGT---------------------AAACAAGAAGGGGAA---------------------------------------------------------------------------------------------AGAGACGCTTTTACGGCATTGAATACAGCAGGAATTAGGGAT---------------------GTTGCTGTGATTTTGGTCAATCCTAATATTATCGTT---GAAACCCCCATAGAATTGCTTTTTATTGCTGTT---------------GGAAGT---GAT---------------------------AGT---------------CCTAGCCTTATTCAACCTCGTACTTTAGTTGTAGCAGAAAAGGGA---TCTAGTTTATCATTAGTTGAATATTATGGCCGACTTGAA---------------------------------------CAATGTTCTGAAGTGATACAAAATCAGCCTTATTTTACTAATTCTGTGACAGAAATTTGCTTAGAAGATAACGCCCAAATTAACCATAGTCGCATTCAACGA---GAATTGGCG---------------------------------------------------------GATAGCTTCCATATTGGGAAGACTGCCATTACTCAAAATCAAGACAGTCGTTATACTTGTAATGAAGTG---------------------------------------------AATTTAGGAGCAAAATTGTCTCGTCATACTCTACAAATATGGCAAAATGGCAAGCAAACGGAAACGAATCTTAACGGGTTAACCATGATTGAT------------------------------------------------GGTGAGCAAATTTCGGATACTCATAGTGCTGTTTTGCTCAATCATACTCATGGTACTGCTCATCAGTTACATAAATGTATTATAGAT---GGTAATGGTCACGGTATTTTTAATGGCAAAATATTCGTTCCTAAACCGGCCCAAGTCACCAATGCTACCCAATTAAATCGAAATTTGTTATTATCACCCAAAGCCCGTATTAATACCAAACCAGAATTACAAATTACGGCAGATAATGTTAAATGTTCCCATGGGGCAACCATTAGT---CAATTAGAAGCAGATGAACTCTTTTATTTACAGAGTCGGGGCTTAAATGAAACTGATTCCCGTCACTTATTAATTGATGCTTTTGCCGCAGAAATATTAGAA------------------AAAATACCTCTAACT---------------------------TCTTTGCGACAAAGACTG---ACTCAATGTGTTGTTTGTCGTACCCTAGATGCT------------------------------------------------------
>423474_Cwatsonii@CCQ52536.1
------------------------------------------------------------------------------------------------------------------------------------------------------------------------------------------------------------------------------------------------------------------------------------------------------------------------------------------------------------------------------------ATGAACACCCCAACT------------------------------------------------------------------------------------------------------------------------------------------------------------------------------------------------------------------------------------------------------------------------------------------------------------------------------------------------------------------------------------------------------------------------GTCCAGACAAAT---------------------------------------------------------------------------------------------------------------------------------------------------------------------------------------AGACTAGAA------------AACTACTTAAATCATCTCTTAGAGCAGTGTCAAGCC---------------------------------AATTCTCCCCTCATTGAC---GCTGACTATCTTCATACCCTACGGAAAAATGCTGTTTCTCAGGTT---------------------------------------------------------------------------------------------------------------------------CAAGAATTAACCCTTCCC------------------AAAAAAAAG---GATGAAGAGTGGCGGTTT------ACTGATCTCTCCAAACTGTATGAGTTAGACTTGACC---------------------ATAGGGAAAACTGAG---------------------GCAGTT---AGTAAG---------------------------AAT---------------ATTGTTGATCAA---------------------TTTATCTTACCCGAAGCCAAACAAAGT------------------------------------------------------------------------------TACCTTGTTTTTGTTAAT---GGGGAATACGCTTCTGAGTTG------------------------------------------------------------------------TCCAATGTTTCT---------------------------------------GCATTA---------TCTGAAGGCGTTTCTGTAGGCAACCTAAGTCATTTA---------------TCTGATGCACAA------------------ACA------GAAAAAATTGTCAACTATTTAGGC---------------------AAGTCAGAAGGAGAA---------------------------------------------------------------------------------------------AAAGACACATTTTCGGCTTTAAATACAGCAGGTTTAAGCGAT---------------------GCTGCTGTAATTTGGATCAACAAAAATGTTGTTCTT---GAAACCCCTATAATGGTACTATTTCTTGCGGTT---------------AGCAGT---GAG---------------------------ACA---------------GCAAGTTTGATCCAACCTCGTACATTAGTTATAGCAGAAACAGGT---TCTAGTGCTACACTGGTTGAGTATTATGGCACGATAACA------------------------------------GAACAGTCTTTATATGTGAAACAAAATGAGCCTTATTTCACAAATTCTGTCACAGAAATTTGCCTAGATGGTAATGCTCACGTCAATCATAATCGTATTCAAAGA---GAATTAGGA---------------------------------------------------------AATAGCTTCCATATTGGCAGAAGTATCATTACCCAAAATCAAGATAGTCACTATACTTGTAACGAGATA---------------------------------------------AATTTAGGGGCAAAAGTATCTCGTCATACTCTACAAATTATACAAAATGGCACTCAAACAGAAAGTAATCTCAACGGTTTAACTATGATTGGT------------------------------------------------AACGAGCAGGTTGCTGATACCCACACCGCCGTTTGTCTAAATCATCCTCATGGAGTTACCCACCAATTACATAAGTGTATTATGGAT---GGTAATTCCCGTGGAGTATTTAATGGTAAAATATTCGTCCCCAAACCAGCACAGTTAACCAGTGCAACCCAGTTAAATCGTAACTTATTACTCTCACCCAAGGCCAGAATAAATACAAAACCAGAACTACAAATTACAGCAGATAATGTCAAATGTTCCCACGGGGCAACTATTAGT---CAATTAGAAGCTGATGAACTCTTTTATTTACAAAGTCGAGGCTTAAACGAAAGCGATGCCCGTCATCTTTTAATCGATGCTTTTGCTGCTGAAATTTTAGAA------------------AGGATTCCCCTAGAC---------------------------TCTCTGCAACAAAGCTTA---ACCAAGTGTGTGGTTGCTCAAACCACCGAAGTA------------------------------------------------------
>118163_Psp@AFY79656.1
------------------------------------------------------------------------------------------------------------------------------------------------------------------------------------------------------------------------------------------------------------------------------------------------------------------------------------------------------------------------------------ATGAGTACGACA---------------------------------------------------------------------------------------------------------------------------------------------------------------------------------------------------------------------------------------------------------------------------------------------------------------------------------------------------------------------------------------------------------------------------GCGATATTAAAA------------------------------------------------------------------------ACTGAAGAAACTAGGTTG---------------------------------------------------------------------------------------------ACAAGTGAT------------GCTTACCTCAGAAATTTACTGAAAAAATGCGAA---------------------GCGAAA---AAAACGGTTGAAAATATCGCGATC---GCAGATAAGATAGAAGAATTGCGCCGACAAGCCGTTTCTCAAGTA---------------------------------------------------------------------------------------------------------------------------TTAGAATCGCGAATACCT------------------AGCAAAAGA---GATGAAGAATGGCGCTTC------ACCGATTTATCGGATTTGCTACAAATTAGCTTTCAA---------------------GTAGCAGAAAAAGCA---------------------ACGGTT---GCTGCT---------------------------GGC---------------GATCTAGAAAGA---------------------TTGACTTTACCAGAAGCCAAGCAAAGT------------------------------------------------------------------------------CGAATCGTCTTCGTCAAC---GGCTTTTATTCGCCCGAATTG------------------------------------------------------------------------TCTGATGTGTCG---------------------------------------GGATTG---------CCAGAAAGCGTCTACGTTGGCAACTTAGTCGATTTG---------------CCAGATGCACAG------------------AAT------GATAAAATTGTCAAGTATTTAGCC---------------------CGACAAGAAGACGCA---------------------------------------------------------------------------------------------ACTGAAATCTTTACTGCGCTTAATACATCTGGATTAATAGAT---------------------GTAGCAGTGATTTGGGCGAATCCCAACGTCATCGTC---GAAACGCCAATTCAAGTTCTTTTTCTTTCTGTC---------------TCTGGT---TCG---------------------------TCC---------------CCTAGCTTTTCTCAGCCGCGCTTGTTGGTAGTAGCTGAAACGGGA---TCTAGCCTAGAATTGGTAGAATTTTATGGGGCAGTGGGG---------------------------------------------------------AAGAATACACCTTACTTTACCAACGCGGTGACAGAGATTTGGGTGCAAGACAACGCCCAAGTCAGGCACAACCGCATTCAACAG---GAGTCGGCT---------------------------------------------------------ACTGGCTTCCACATTGCCAAGAACGCGATCGCGCAAGCCCGCGACAGCCGCTACACTTGTAATGAGATT---------------------------------------------AATCTAGGTGGAAAACTGTATCGCAATAATTTAGATATATTTCAGACGGGAGAACAAACGACCACGCACCTAAATGGGTTAGTGGCGATTTCT------------------------------------------------GGCGAACAGGTGTCGGATACCCACAGCGCGATTTTTCTGACCAAACCCCACGGAACGACCGATCAACTGCATAAGTGTATTATTGAT---GGGAGCGCTCATGCCGTTTTCAATGGCAAAGTTTTTGTTCCGAAAGCGGCACAACTGACGAATGCAGCTCAGTTAAATCGCAATTTGCTGTTGTCTCCCAAAGCTAGAGTTAATACCAAGCCAGAGTTACAGATTACTGCAGATAATGTTAAATGTTCCCACGGCGCTACCGTGAGT---CAGCTAGAAGCCGATGAAGTCTTCTATCTGCGCAGTCGCGGTTTGACAGAAGCGGATTCGCGTCGCTTGCTAGTCGATGCTTTTGCTGCTGAGATTTTGGAG------------------CGCATTTCCATCGAA---------------------------TCTCTGCGTCAAAAACTC---ACTCAACTCATCGCTCAAAAAGTAAAGAAT---------------------------------------------------------
>2107694_Ahegewaldii@PSF36041.1
------------------------------------------------------------------------------------------------------------------------------------------------------------------------------------------------------------------------------------------------------------------------------------------------------------------------------------------------------------------------------------ATGACATCAATT---------------------------------------------------------------------------------------------------------------------------------------------------------------------------------------------------------------------------------------------------------------------------------------------------------------------------------------------------------------------------------------------------------------------------ATTCTAGAACCC---------------------------------------------------------------------------------ACTAAAACA---------------------------------------------------------------------------------------------GACAACGAC------------GAATATCTACAAAAATTAGTCGAACAAAATAAA------------------------------------------GCCAAAATATCC---GCAGAATGGTTAAACGACTTGCGTAAAGATGCGGTTACGGAAATA---------------------------------------------------------------------------------------------------------------------------CAAAACCTAAAACTACCC------------------CACCGCAAA---GACGAAGAATGGCAATTT------ATAGACTTATCGGAATTACGTCAAACTAACTTTCAA---------------------ACTGCCCAAAACGTC---------------------GAACTT---TCCACC---------------------------GAA---------------GCGTTAAACCCT---------------------TTTATCTTACCCGAAGCGGGAGCAAGT------------------------------------------------------------------------------CGTCTCGTGTTCGTTAAT---GGGTTTTATGCGGCAAATTTA------------------------------------------------------------------------TCCGATGCTTCT---------------------------------------ACGTTA---------CCCGATGGCGTATTCGTCGGCAATCTCTCCGAACTC---------------GCCGCCAATGCTCGA---------------AAA------GAGAAAATTGTCAAGTATCTTGGG---------------------CAACAAAAAGGA---------------------------------------------------------------------------------------------------GATGTTTTTACAACTCTTAATACAACCGATTTAAGCGAT---------------------GCGGCGGTAGTTTGGGTAAATCCCGATATTGTCGTA---GAAACGCCGATTCATCTCCTCTTTTTGACGATT---------------ATTAGT---AAA---------------------------ACG---------------CCGGCTATTTCCCAACCGAGAATTTTAGTCGTAGCCGAAAGAGGT---GCAAAACTCCAATTAGTCGAATATTATGGCGCAGTAGCG------------------------------------AAAAATTGTTCTGATGTACCGCGAAATTTACCGTATTTGACGAATGTCGTTAGCGAAATCTATATAGAAGAGAATGCCGAAATAAATCATACTCGGATACAGAGA---GAGTCAGGG---------------------------------------------------------GATGGTTTCCAGATTGCGAGAAGTGCGATCGCTCAATCTCGTGATAGCCGTTATACTTGTAATGACATC---------------------------------------------AATTTTGGTGGAAAACTGTCCCGTCATCAACTCGACATTTATCAAAACGGTGAACAGACAGAAACCAATTTATATGGATTAACCTTAATTGGG------------------------------------------------AGAGAACAAACCTCAGACACCCACAGCGCAATCTATCTAAATCATCCCTATGGAACCACAAATCAGTTACATAAATGTATTGTAGAT---AATTCGGCTCATGCTGTATTTAATGGTAAGGTTTTTGTTCCTAAAGCCGCACAAATGACCAATGCAGCCCAATTAAACCGAAATCTTGTATTATCGCCCAAAGCAAGAGTTAATACAAAACCAGAATTACAAATTACAGCCGATAATGTTAAATGTTCTCACGGTGCAACAGTTAGT---CAACTAGAAGCCGATGAACTATTTTATCTCAGAAGTCGCGGTTTAACTGAAGACAATGCCAGACATTTATTATTAGATGCTTTTGCTGCCGAGATTTTAGAT------------------AAAATTCCCCTAAAA---------------------------TCCTTACGACAAAGATTA---AGTCAATGTGTCGCGTGTCGAACAATTGAT---------------------------------------------------------
>2164131_Ssp@PZV23069.1
------------------------------------------------------------------------------------------------------------------------------------------------------------------------------------------------------------------------------------------------------------------------------------------------------------------------------------------------------------------------------------ATGACTGCAGCA---------------------------------------------------------------------------------------------------------------------------------------------------------------------------------------------------------------------------------------------------------------------------------------------------------------------------------------------------------------------------------------------------------------------------GTAGTATTAAAA------------------------------------------------------------------------AATGAATCGGTAAACTCC---------------------------------------------------------------------------------------------CTAGAAGAT------------AGCTATTTGAGTAAGTTATTAAGCCAGTGTGAGCAA---------------------------------AAAAATGCCGTCATTCAA---TCAGAATTTTTAACAGATTTAAAACAAAAAGCGGCATCAGTATTA---------------------------------------------------------------------------------------------------------------------------ACTCAATCTCAATTTCCG------------------AATAAGAGA---GATGAAGAGTGGCAGTTT------ACTGATATTTCAGATTTACTCAAAATTGATTTTCAA---------------------GTTGCTCAAGAAACA---------------------ACTCTA---ACGACC---------------------------GAT---------------ATTTTAAATCAG---------------------TTTGTTTTAGAAGAAGCGAAAAATAGC------------------------------------------------------------------------------CGCCTTGTTTTTGTGAAT---GGCATTTATTCTGCCGAATTA------------------------------------------------------------------------TCCAATACAACC---------------------------------------GCTTTA---------TTAGAAGGCGTTTATGTCGGAAACTTAAGTAATTTA---------------TCGGATGCTAAG------------------AAA------ACAAAACTCGCTAGTTATCTAGGG---------------------CAACAGGAAGGGTCA---------------------------------------------------------------------------------------------AACGAATTTTTTACTGCTTTGAATACGGCGGGACTAGATGAT---------------------GTCGCGATCGCCTGGGTGAATTCTGATGTCATGATT---GAAACCCCTATTCACCTACTATTTTTATCAGTT---------------GTTGAT---TCA---------------------------GTC---------------CCTAACATAATACAAACCAGGGTTTTAGTGGTTGCGGAACCCCAT---TCCCAGTTTTCGATCCTTGAATCCTACGGAGCCGTTACC------------------------------------GATAATTGCACGGATCGCCCCCAAAAAAAGCCCTATTTTAGTAATGTTGTTACGGAAATTTATTTAGCAGAAAATTCTGAAGTTAATCACATTCGTAATCAACGG---GAATCAGGC---------------------------------------------------------GATAGCTTTCATATTGCTAAAACTGTTATTTCCCAAGCTAAAGATAGTCGTTATACAAATTACGACTTT---------------------------------------------AATTTAGGTGCAAAACTTTGCCGTCATAATTTAGAAATTTACCAACAAGGAGAACAAACGGAAAGTAATTTGCATGGGCTGACTATCATTGCA------------------------------------------------GGAAGACAAGTTTCTGATACCCATAGTGCGATTTATTTACGTTATCCTCACGGGAAAAGCAATCAACTTCATAAGTGTATTGTGGAT---GAATATTCCCACGCTATTTTTAGCGGAAAAGTCTTCGTTCCCAAAGCGGCTCAAATGACTAATGCTAATCAGTTAAACCGTAATTTAGTGCTTTCTTCTAAAGCGAGAATTAATACCAAACCCGAATTACAAATTACAGCCGATAACGTGAAATGTTCTCACGGTGCAACGGTCAGT---CAATTAGAAGCCGATGAAGTCTTTTATCTGCGTAGTCGGGGATTAAATGATTATGATGCGCGTCATTTATTACTGGATGCTTTTGCGGGGGAAATTTTAGAT------------------AAGGTTTCTTTAAAA---------------------------TCTTTACAACAACGTTTG---CGTCAATGTATTTCTTGTCGGACGATT------------------------------------------------------------
>1228987_Cendosymbiont@BAP18451.1
------------------------------------------------------------------------------------------------------------------------------------------------------------------------------------------------------------------------------------------------------------------------------------------------------------------------------------------------------------------------------------ATGACAACATCG---------------------------------------------------------------------------------------------------------------------------------------------------------------------------------------------------------------------------------------------------------------------------------------------------------------------------------------------------------------------------------------------------------------------------ACCATAAAAAAA------------------------------------------------------------------------AGTGTACGTATCAACCAA---------------------------------------------------------------------------------------------ATTTGGGAG------------AATATTCTGTTGGGATTATCAGAGAAATGTCAGCCC---------------------------------CAGGAAGCAGTGGGCGAG---CTGCAATTTTTATCAAAATTGCGGGAGGATGCAATATCTGAGTCA---------------------------------------------------------------------------------------------------------------------------AGGACATTGAACTTCCCG------------------ACAAAACAG---GATGAAGATTGGAGATTT------ACCGACTTGTCTGAATTGTCCAATATTCAGTTTAAA---------------------CCAGCTAAATCTGCTGAT------------------ACCATT---AATCTA---------------------------GAT---------------GATTTTTCCTCT---------------------TTTATCTTACCCGAAACCCAAGAGAGT------------------------------------------------------------------------------CGGCTTATTTTTGTTAAT---GGAGAGTATGTCCCTGAATTA------------------------------------------------------------------------TCAAATTTATCT---------------------------------------GCTTTA---------CCTGAAGGGGTATATGTAGGAGATTTAATGGGACTT---------------CCCGAATCTAAG------------------AAA------GCCAAGGTTATTCATTATTTTTCC---------------------CAAAATAATGGGGAA---------------------------------------------------------------------------------------------AAAGACTTTTTTGCCTTGATAAATACGGCATATTTTCATGAT---------------------GTTGCCATCATTTGGGTCGATCCAAACATTGTTGTC---GATATTCCTGTTAATTTACTCTTTATATCTGTT---------------CCTACA---GAT---------------------------TCT---------------TATAATTTAATTCAACCTCGTGTTTTAATTGTAGCCGAAACAAAT---TCAAATATTACTTTGGTAGAGAACTATACGGCTACTACC------------------------------------CAAGAATGCTCTGATATTGTAGAGAACAAACCTTATTTAGTGAATGGGGTAACAGAGATATTTCTGGAAGACAATGCCCACATTAATCATAGTCGAATTCAACGA---GAATTAGGA---------------------------------------------------------GATAGCTTTCACATTGGAAAAACCGCGATTATCCAAAATAAAGAAAGTCGTTATATTTGTAATGATATT---------------------------------------------AGTCTAGGTGCAAAACTCTCTCGCCACACTCTCAAGGTTTTTCAACAAGGAAAGCAAGCTGAAACTCACCTGAGTAGTTTAACAATGGTCGGA------------------------------------------------AGTTTACAGATTTCGGATACTCACAGTGCAGTCTATCTTAACTGTCCCTATGGAACAATCCATCAATTACACAAATATATCATTGAT---GATTATGGCCATGGTATATTTAACGGTAAAATATTCGTTCCAAAACCAGCACAATTAACCAATGCAACCCAATTAAATCGGAATTTGTTGCTGTCTTCAAAGGCCCGTGTTAATACTAAACCCGAATTGCAAATTACTGCAGACAATGTTAAATGTTCTCACGGGGCAACTATTAGT---CAATTAAAATCTGATGAACTTTTTTATTTACAAAGTCGTGGGTTAAGTCAAAATGACGCCCGTAACCTCTTAATTGACGCCTTCGCCACCGAAATCTTGGAT------------------CGACTTCCTCTTAAG---------------------------TCTCTACGTCAAAGACTC---ACTCAATGTGTCGCCTGTCGTACCTTAGCATCC------------------------------------------------------
>41431_Csp@ACK64514.1
------------------------------------------------------------------------------------------------------------------------------------------------------------------------------------------------------------------------------------------------------------------------------------------------------------------------------------------------------------------------------------ATGACATCATCA---------------------------------------------------------------------------------------------------------------------------------------------------------------------------------------------------------------------------------------------------------------------------------------------------------------------------------------------------------------------------------------------------------------------------ATTGTAGAAAAA------------------------------------------------------------------------AGTACTAATGTAGTGAAT---------------------------------------------------------------------------------------------CAGGGACAA------------AATTATCTGTTAGAATTATTAGCAGAGTTTGAAGTA---------------------------------AAAACGGCGGCAATGGCC---ACAGATTTTTTAAGTCCCTTACGGAGAAATGCAGCTTATCGAATT---------------------------------------------------------------------------------------------------------------------GATAAGGAAGAAGTACCTTTTCCC------------------ACAACCCAT---CATGAAGAATGGAGATTC------ACAGATTTATCGGAATTATATCAAATTAGATTTGAC---------------------CCAAGACCGAGATCAACG------------------ACCATT---CTGTCA---------------------------GAC---------------ACCCTTGCCCCA---------------------TTTATCTTACCGGAAGCTAAATTAAGC------------------------------------------------------------------------------AGTCTCATTTTTGTTAAT---GGGGAGTTTGCTCCTGAATTA------------------------------------------------------------------------TCCAATCTTGCT---------------------------------------GCCTTA---------CCTGATGGGGTATATGTGGGCAACCTGATGGGACTA---------------TCCTCCGAAAAA------------------AGG------GAAAAAGTCGTGAATTACTTAGCC---------------------AAACATGACGGGGCT---------------------------------------------------------------------------------------------AAAGACGTTTTTACCTTGATGAATACGGCGGATATGTATCAT---------------------ATTGCCATTGTTTGGGTTGACCCGAACGTGACAGTT---GATATCCCCATTTTCTTGCTATTTTTGACCGTT---------------GCTAGC---CAT---------------------------ATC---------------CATAACATAATTCAACCGCGCGTCTTAGTTATCGCTGAAACCGGG---TCTAGCTTACAGTTAGTTGAGCATTATGGAGCAATATCC------------------------------------GAGGACTGTTCTGATTTAGCGCACAATAAAGCCTATTTTACCAATACAGTAACTGAAATTTGGGTAAAAGACAACGCTCAAGTGAATCACACCCGTGTGCAACGG---GAATTAGGT---------------------------------------------------------GATAGTTTTCACATTGGCAAAACCGCGATCGCCCAAAGTCAAGATAGTCGCTACACCTGCACAGAAATC---------------------------------------------AATTTAGGGGCTAAATTATCGCGCCATACCTTAGAAGTTTTTCAGCATGGCAAGCAAACAGAAACCTATCTCAATGGGTTAACAATGGTAGGA------------------------------------------------GGAAAACAAGTCGCTGATACCCATAGTGCCGTCTTTCTCAATCATTCTTATGGCATGGCCCATCAGTTACATAAATGTATTATAGAT---GATGAAGCTCGCGGCGTTTTCAATGGAAAAATCTTTGTTCCCAAGGCTGCCCAACTGACTAATGCAACCCAACTAAACCGCAATTTGTTATTATCGCCGAAAGCTCGAATTAACACCAAACCCGAACTACAAATTACCGCCGATAATGTTAAATGTTCTCACGGAGCAACCATTAGT---CAATTAGAGTCGGATGAACTCTTTTATTTACAGAGTCGAGGGTTAACTGAAAGCGATGCGCGTAACCTATTAATTGATGCCTTCGCTGCCGAAATTTTAGAT------------------AAAATTCCTCTTGCT---------------------------TCTCTTCGCACAAGACTC---AGCCAATGCGTTGCCTGTCGTACCACC------------------------------------------------------------
>1173029_Ssubsalsa@JH980292.1_1106
------------------------------------------------------------------------------------------------------------------------------------------------------------------------------------------------------------------------------------------------------------------------------------------------------------------------------------------------------------------------------------ATGTCTGTTCAA---------------------------------------------------------------------------------------------------------------------------------------------------------------------------------------------------------------------------------------------------------------------------------------------------------------------------------------------------------------------------------------------------------------------------TTGTCTCCCAGTCCGACTGTT---------------------------------------------------------------TTAGTCAGTGAAGCTATG---------------------------------------------------------------------------------------------ACGCACGAT------------GAGTATTTAGGCGCTTTGTTACGACAAAGTGAA---------------------GGGCAA---CAAATCCGAATTCATGCGGAAATT---GTAGGCTGGTTGCAGGAATTGCGCCAGAGGGCGGCTTATGATGCG---------------------------------------------------------------------------------------------------------------------------GCACAGCAACGAATGCCG------------------ACGCGCCAA---GATGAGGAATGGCGCTTT------ACGGATTTGTCGGAGTTGTTGGCGACTCCGTTTGTG---------------------AAGGCTCAGACGGTG---------------------GTTCCT---CAACAA---------------------------AGT---------------GCGATCGCACCC---------------------CTTACCCTAAAAGAAGCGGCCCAGAGT------------------------------------------------------------------------------CGTCTGGTGTTCGTTAAT---GGTTTATATTCGCCGGAACAT------------------------------------------------------------------------TCCGACGTTTCG---------------------------------------GCTTTA---------CCAGAGGGGGTTTTTGTGGGGAATTTAGCCCAATTG---------------CCCCTGGAAGAT------------------ACC------TATGAGGCTATTAAGTACATTGCC---------------------CATCATGAGGGGGAG---------------------------------------------------------------------------------------------CAGGAAGTGTTTACTGCCCTCAACAGTACAGGATTCCCCGAT---------------------GTGGCGGTGATTTGGGCGAAAGCCAATGTAATTGTA---GAAACGCCCATTCATCTGGTTTTTGTCACCAGT---------------GTAGAA---GAA---------------------------CAT---------------CCCACCTTTTGCTTACCGAGGGGTTTAATTGTGGCCGAAAAAGGG---GCGAGTTTGACGGTATTAGAGCAGTATAGCGTCACGGCC------------------------------------GAAGATTGTAGCGATCGCCCCACCCAACACCCCTACTTCACCAACAGCGTGATGGAGGTATTTGTCGAAGAAAATGCCCGGGTGAATCATACCCTCCTGCAACGG---GAATCGGGG---------------------------------------------------------GATGCTTTCCATATTTGTAAAACCGCCGTGGCTCAAAGTCGCAATAGCCATTACACCTGTAACACCTTA---------------------------------------------CATCTGGGGGCGAAACTCTCTCGCCATAACTTAGATGTTTGGCAAAAAGGAGAACACACCGAAACCTATTTAAACGGGTTAACCTTAATTGGG------------------------------------------------CGAGATCAGATTTCTGATACTCATAGCGGGGTGTGGTTAAACTATCCTCACGGCACCACCAATCACCTCCATAAGTGCATTGTAGAC---CAGAAAGCCCATGCTATTTTTAGCGGCAAAGTAACGGTTCCCCAAAAGGCACAAGAAACCAATGCCGCCCAACTCAATCGCAATTTATTATTGTCTCCTAAAGCGCGAGTGGACACCAAACCCCAGTTACAAATCACGGCCGATAATGTGAAATGTACTCACGGCGCAACTATTAGT---CAAATTGATGCCGATGAGCTATTTTATTTACAAAGTCGGGGCATTAATGCCGACAGTGCGCGGAATTTACTCCTTGATGCTTTTGCGGCGGAAATTTTAGAT------------------CGTTTGCCCTTGCCG---------------------------TCATTGCGGAAAATGGTC---GCTCAATGTGTTTCTTGTCGCACCTATGAG---------------------------------------------------------
>129961_Smajor@KV878783.1_2554
------------------------------------------------------------------------------------------------------------------------------------------------------------------------------------------------------------------------------------------------------------------------------------------------------------------------------------------------------------------------------------ATGGTAGTATCT------------------------------------------------------------------------------------------------------------------------------------------------------------------------------------------------------------------------------------------------------------------------------------------------------------------------------------------------------------------------------------------------------------------------------------------------------------------------------------------------------------GATTCCCCTTCCACCATGCGA---------------------------------------------------------------------------------------------CAGACTGAC------------GATTATCTCAGTGCCCTTTTGCAGCAAAGTCAA---------------------GCGCAA---ACCGTGCGGGTGCGTTCCGAGATT---TCGGGATGGTTGCAGGAACTGCGCCAAAAGGCGGCCTATGAGGTG---------------------------------------------------------------------------------------------------------------------------GCCCATCAAACCATGCCG------------------ACGCGCCGG---GATGAGGAGTGGCGGTTT------ACGGATTTGACGGCGTTGAAGGCGATCGCCTTTTCC---------------------CCTTCGGCTCCGGCG---------------------GCACTC---GAACCG---------------------------GAT---------------GCGATCGCGCCC---------------------TTCACCCTCCCCGAAGCCACCCACAGC------------------------------------------------------------------------------CAAATCGTCTTTGTGAAT---GGGGTCTACGTCCCGGAACTG------------------------------------------------------------------------TCCGACACCACC---------------------------------------GCCCTC---------CCCGATGGCGTGTTTGTCGGCAACCTGATGACCCTC---------------CCCCTCGATCGC------------------TGT------TACGACGCGATCAAATACATCGCC---------------------TATCAAAATGACGAG---------------------------------------------------------------------------------------------TCCGAAGTGTTCACCGCCCTCAACAGCACCGGTTTTCCGGAT---------------------GTGGCCGTGATTTGGGCCCAAGCTGATGTGGTGGTG---GAGCAGCCCATTCATCTGCTCTGGGTGACTCTG---------------CCCAGT---GAT---------------------------GAT---------------CCGGCCTTTATTCAACCGAGGGGCTTGATTGTGGCTGATCCCGGC---GCTAGTCTCCAGATCGTAGAACAGTACGCCGTTGCGACC------------------------------------CCGCTCTGCTCCGACATGACTCCCCTGCCACCCTACCTCAACAATTCCGTGGTGGAAGTGTTTGTCCAAGAGAATGCACGGGTGAACCATACTCGGTATCAGCGC---GAAGCGGGC---------------------------------------------------------AGTGCTTTCCATATCGGCAAAACGGCAGTCTCCCAAAAACAGGACAGCCACTATACGATCAATACGGTC---------------------------------------------AGTTTAGGGGCGCAACTCTCCCGCCATAATCTCGGCATTTGGCAACAGGGGCCCAACACGGAAACAATGCTCAATGGTCTCGCCTTGGTGGAT------------------------------------------------CATACCCAGGTTGCCGATACCCACAGCTTGATTGCCCTCAACCATCCCCATGGCGTGACGGATCAACTCCATAAATGTATTGTGGAT---GCGAAGGGCCAAGGGGTGTTTAGCGGTAAGGTATTAGTCCCCCAAAATGCGCAGCAAACCCAAGCCGCTCAGTTAAACCGTAACTTGCTACTGTCGCCCCAAGCGCGGGTGAATACGCAGCCGCAATTACAGATCACGGCGGATAATGTCAAATGCACCCACGGGGCGACGGTGAGC---CAAATCGATGCGGATGAATTGTTTTATCTGCAAAGTCGAGGGATTAGCCAAGATCAGTCGCGGTATTTGCTCCTTGATGCCTTTGCGGCGGAAGTGTTGGAG------------------CGAATTCCGGTGCCG---------------------------TCGTTGCGCCATCGCCTT---AGTCAATGTGTGGCTTGCCGCACGGAA------------------------------------------------------------
>2420336_Cbacterium@RMF25201.1
------------------------------------------------------------------------------------------------------------------------------------------------------------------------------------------------------------------------------------------------------------------------------------------------------------------------------------------------------------------------------------ATGAATCAATCT---------------------------------------------------------------------------------------------------------------------------------------------------------------------------------------------------------------------------------------------------------------------------------------------------------------------------------------------------------------------------------------------------------------------------GTAGTTACTTCT---------------------------------------------------------------------------------GAATCAATT---------------------------------------------------------------------------------------------ACTATAGAC------------CCTTTTATCTCTAAAATTTTACAACAACGTCCTACT------------------GCACCT---TTAGAGAAATTAGACGAAGAAACA---GCAGCATGGTTAAGTAATCTAAGAGAACAGTCAGCATCCTGGGTA---------------------------------------------------------------------------------------------------------------------------TCTCGCCTTAAAACTCCC------------------TCTAAGAAA---CACGAAGAATGGCGTTTT------ACTGATATTTCTGAGTTATTAGATTTAGAAATTGTT---------------------CCTCCTCAACCTACC---------------------AATCTG---GGGGAG---------------------------GAA---------------GCCGTAGAT---------------------------ATCATAGCCGAGGCTCAAACAACT------------------------------------------------------------------------------CGCCTAGTCTTTATTAAC---GGTATCTATGCAGCAGCAGTT------------------------------------------------------------------------TCTAACACAACA---------------------------------------GGCTTA---------CCTGCAGGGATCTATGTAGGCAATCTCACTAATCTA---------------CCTGAAGCCTAC------------------TGT------AAATATTTCCGTCCTTTTTTAGCT---------------------ACCCAGCCAGACAAA---------------------------------------------------------------------------------------------GAAGAAATTTTTACTTCTCTTAATACCGCAAGTATCGCTGAT---------------------GTTGCAATTATTTGGGCAGCACCCAATGCCGTGGTA---GAAAAACCCATTCATCTATCATTTATTTCCCTG---------------CCAGGC---GAA---------------------------AAT---------------GTCAGCTTTTCTCAACCTAGAGCCTGGATTGTAGCAGAAAAAAAT---TGTAAGCTAAAGATTATTGAAGAGTATGCTGGG------------------------------------------------------------------CAATCCTCTTACTTTACTAACGCTGTGACAGAAATTTGGCTAGGAGAAAACGCCCAAATTAACCACACTAGAATACAACAA---GAAGCAGAT---------------------------------------------------------AATGCTTACCACATCGGTAAAACAGCAGTTAGCCAAGCTAGAAACAGCCATTATACCCTGACTGAAATC---------------------------------------------AACTTCGGTGCCAAACTTTCCCGTCATAACCCCCAAATTAACCAAACAGGCGCCCAAATACTTACCAACCTCAACGGTTTAACTGTTGCCAAC------------------------------------------------CAACAACAAACCAGCGATACCCATAGCGTCATTCATTTAACCCAGCCCCACGGTACCACCAATCAACTGCACAAATGTATTGCCTGC---GATCGCGCTCATACTGTATTCAATGGTAGAGTACTAGTACCCCAAGCTGCCCAAATGACCAATGCAGCCCAATTAAACCGTAATTTACTCCTTTCTAACCAAGCCAGAATCGATACTAAACCCGAATTACAGATTACGGCTGATAACGTCAAATGTTCCCATGGCGCAACTGTTAGC---CAATTGGAAGCAGAAGAAATTTTCTACTTGCAAAGTCGCGGTTTAACTGCAGCTAACGCCCGTAATTTGTTAATTGATGCTTTTGCTGCCGAAATTATTCAA------------------CGTATTCCAGTAAAA---------------------------TCATTACAAAGCAAAATT---ACTCAAGCTTTAGAGGAGAAAACTAAG------------------------------------------------------------
>111780_Scyanosphaera@AFZ34868.1
------------------------------------------------------------------------------------------------------------------------------------------------------------------------------------------------------------------------------------------------------------------------------------------------------------------------------------------------------------------------------------ATGAGTCAATCATCGATG---------------------------------------------------------------------------------------------------------------------------------------------------------------------------------------------------------------------------------------------------------------------------------------------------------------------------------------------------------------------------------------------------------------------ATAACTTCTAGA---------------------------------------------------------------------------------GAACAAATT---------------------------------------------------------------------------------------------AAGAGCGAT------------CCTTTCTTACTTAAAATCTTACAACAACGTTCTTCT------------------GTTCCC---AAAGAGAAACTAGATTCAGAAACG---TCCACTTGGCTAGAAAATTTAAGAGAACAATCTGCATCTTGGGTA---------------------------------------------------------------------------------------------------------------------------TCTAGGTTGAAATTTCCT------------------AGTAAAAAA---GATGAAGAATGGCGGTTT------ACAGATTTATCATCTCTACTTGATTTAGATTTTACT---------------------GCTGCTAAGTCTGGT---------------------ACTGTT---GAAAGC---------------------------GAT---------------ACAATTGAT---------------------------TTGATTCCCGAAGCTACTGAAAGT------------------------------------------------------------------------------CGCATTGTTTTTGTTAAC---GGGTTGTATGCGCCTGAGTTA------------------------------------------------------------------------TCGAATACTTCA---------------------------------------GGTTTA---------CCCAAAGGTATTTACGTTGGGAATCTAACTAATTTA---------------CCAGAAGCTTAT------------------TGT------AAATATTTCCGTCCCTATTTGGGA---------------------ACTCAAGCAGGTGCA---------------------------------------------------------------------------------------------GAAGAGGTTTTTACTTCTTTAAACACTGCTAGTATTACTGAC---------------------GTGGCAATTATTTGGGCTGCACCAAATACTGTAGTT---GAACAACCAATTCATTTGTTATTTATTTCTGTT---------------ACAGAA---GAT---------------------------TCC---------------ATTAGTTTTTCTCAACCAAGAAGCTGGATTGTTGCCGAAAAAAAT---TGTAGTTTAAATATAATTGAAGAGTATACTGGG------------------------------------------------------------------CAATCTTCTTATCTAACTAATGCTGTGACTGAAATTTGGTTAGGAGAAAATGCTCAAATTAATCATACTCGTTTTCAAACA---GAGTCAGAA---------------------------------------------------------ACTGCCTATCATATTGGAAAAACAGCCGTTTCCCAAGCACGTGCTAGTCGTTACACTTTAACTGAATTT---------------------------------------------AACTTCGGTGGTAAGATATCTCGTCATAACCCTGAAATTTCTCAACAAGGAGAACAAACAGAAACCTATCTCAATGGTTTAACTGTAGCTAAC------------------------------------------------GGCGAACAAACCGCCGATACTCATAGTATTATTGCTTTAAGCAAACCTCATGGTACTACCAATCAGTTACATAAATGTTTAGTAAGC---GATCGCGCTCATACTATCTTTAATGGTAAAGTATTTGTTCCCAAAGCAGCACAACTAACTAATGCTGCTCAGTTGAATCGTAACTTATTATTATCTCCCAAAGCTCGTGTTGATACTAAACCAGAGTTACGAATTACTGCTGATAATGTTAAATGTTCTCATGGTGCAACTGTTAGT---CAATTAGAAGCTGAAGAAATTTTCTATCTTCGTAGTCGTGGTTTAACTGAAGATAATGCTCGTCAGTTATTAATTAATGGTTTTACCGCAGAAATTATTGAG------------------CGTATTTCACTTAAA---------------------------TCTTTGTCTACTAAAATA---GCAACAATCGTAGCTAAGAAAACTAGTAGT---------------------------------------------------------
>2420339_Cbacterium@RMH79035.1
------------------------------------------------------------------------------------------------------------------------------------------------------------------------------------------------------------------------------------------------------------------------------------------------------------------------------------------------------------------------------------ATGAGTATCCAA---------------------------------------------------------------------------------------------------------------------------------------------------------------------------------------------------------------------------------------------------------------------------------------------------------------------------------------------------------------------------------------------------------------------------GTATCTGCGAAGCCTGAATTA---------------------------------------------------------------------------------------------------------------------------------------------------------------------------------------------------TCTTATCTCGACGGGTTGCTGTCGGAGGCGATCGGCGGTGCGACGAAGGTGGTGCCGGAG---AATTATGCGATCGCCCCGGAAACC---GCAGCCTGGTTGCAACAAGTCCGCGACAATGCGGCGACTTGGGTG---------------------------------------------------------------------------------------------------------------------------CGCGAGTTGGCGATTCCG------------------ACGACGAAG---GACGAGGAATGGCGCTTT------ACGGACCTCTCGCCGTTGCTGGCGGTGAATTTTGAG---------------------GCGGGTAAGCCTCTG---------------------GTGTTG---CCCTCG---------------------------GAA---------------GCGTTAACCCCG---------------------TTTGAGTTATCTCAAGAAGCG---AGT------------------------------------------------------------------------------CGCGTCACCTTTGTCAAT---GGGGTGTACGCGCCGCAATTG------------------------------------------------------------------------TCGAAAGTGACC---------------------------------------GATTTA---------CCCGACGGGGTGTTTGTCGGCAATTTAGGACAGTTA---------------CCGCCGCGATTG------------------CGC------GATCGCCTCGCCGACTATCTGACG---------------------GCGCAAGAAGGGGGG---------------------------------------------------------------------------------------------AAAGAAGTGTTTACCGCCCTCAATACCTCCGGATTGGTGGAT---------------------GCGGCGGTGGTGTGGTTGCCGAAAAATGCGATCGTC---GAAACCCCGATACAATTCTTGTTTTTAGCGACT---------------AACGGC---GAA---------------------------ACT---------------GCGTCTCTGATTCAACCGCGCGCTTTGGTGGTGGCGGAAGGTGGG---AGTGCTTGCACGTTACTCGAAGAATACGTCGTCGCCGAA---------------------------------CGGGAATGGTGCGATAACGTCAAACACGGTCAACCCTATTTCACCAATGCGGTCACCGAGATCTGGTTGGGAGACAACGCCCAAGTGAAGCACGCCCGCATCCAACGG---GAAGCTCAC---------------------------------------------------------AATGCTTTTCATATCGGCAAGACGGCGATCGCCCAAGGTCGAGACAGTCATTACGAATGTACCGCCGTC---------------------------------------------TCTACCGGGGCAAAACTGGCGCGCCACCATCTCGACGTCTTCCAAAAAGGAGAAGGCACCCATACCGTACTCAACGGCTTGAGTGTGGTGCGC------------------------------------------------GGGGAACAAGTGGCGGATACTCATAGCGCGATCGCCCTCAACTATCCCCACGGTAGCAGCCAACAACTGCACAAAACCATTGTCGAC---GATCGCGCCCAAAGCGTCTTTAACGGGAAAGTCTTCGTCCCCAAACCCGCCCAACTCACCGACGCGAGCCAACTCAACCGCAATTTACTGCTCTCGCCGAAAGCACGAGTCCACACCAAACCGCAACTGCAAATCACCGCCGACAACGTCAAATGTTCCCACGGCGCCACGGTCAGC---CAACTCGAAGAAGACGAACTCTTCTACCTTCGCAGTCGCGGCTTAGACCCCAACACCAGCCGTAATCTACTCGTAGACGGCTTTGCGGGCGAAATTCTCGAT------------------CGCCTCCCCCTCAAA---------------------------CGGTTACAAACCCGTCTC---GCCCGTTGTATTGCCTGCCGAACCGACAATTCT------------------------------------------------------
>1671698_Hsp@OZH53014.1| RT_shifts_1_contigs
------------------------------------------------------------------------------------------------------------------------------------------------------------------------------------------------------------------------------------------------------------------------------------------------------------------------------------------------------------------------------------------ATGCAA---------------------------------------------------------------------------------------------------------------------------------------------------------------------------------------------------------------------------------------------------------------------------------------------------------------------------------------------------------------------------------------------------------------------------GTGTCTGTAAAACCAGAGATA---------------------------------------------------------------------------------------------------------------------------------------------------------------------------------------------------TCTTATTTAGATAAATTACTCGAAGAATCTTGTAAAGGAGTTTCTCCAACTGTACCTCCA---GAATTTCCTTTAGGTGCAAATATG---GCAGCTTGGTTACAACAGGTTCGCGATCGCGCAGCAACTTGGGTG---------------------------------------------------------------------------------------------------------------------------CGTGAGTTAGCTTTTCCG------------------ACTAAGCAA---GATGAGGAATGGCGATTT------ACTGACTTATCTGCAATGATGAAGTTAGGTTTCCAA---------------------GCACCTGCTCCTGTA---------------------GAATTA---GATGCT---------------------------TTG---------------AGTATCGCTCCC---------------------TTTATTTTACCGGAAGCAATAGACAGT------------------------------------------------------------------------------CGGTTGGTATTTGTTAAT---GGAGTATTTGCACCTAACTTA------------------------------------------------------------------------TCATCCCTGACA---------------------------------------GATATA---------GAAAATGAGATATTTGTAGGCAACTTGGGACAGTTA---------------CCAACCGAATAT------------------CAA------GAGCGCATCGGCAATTATTTGGCG---------------------CAACAACCAGGAAGT---------------------------------------------------------------------------------------------CAAGAAGTATTTACTTCCTTAAATACTGCTGGTTTAACTGAT---------------------GCAGCAGTAGTATGGTTGCCAAAAAATCAGGTGGTA---GAAAAACCAATACATCTATTATTTATTGCTACT---------------GAGACG---GAA---------------------------ATT---------------CCCATATTGACTCAGCGTCGTTGTTTAGTAGTAGCGGAAAGTAAT---AGTAGCGCGAAAATAGTTGAGCATTGCGTGACAGCAGAA------------------------------------GTCATTTGTCCAGAAGCACCAAGTTCTCACCCTTATCTGACAAATACTGTTACAGAAATATGGGTAGAGGAAAATGCCGAAATTAATCATACCAGGGTGCAACGA---GATGCAGGA---------------------------------------------------------GCAGCATTTCATATTGGCAAAACAGCGATCGCTCAAGCAAAAAATAGTCGTTATAGCTGTAATGCTATT---------------------------------------------CATTTAGGGGCAAAGTTATCTCGTCATAATTTAGAAGTGACTCAAATGGGTGAGGGAACAGAAACTAATCTTTATGGTTTGTCATTTATTGGT------------------------------------------------AACGCTCAAGAAGCGGATACTCACAGCAGCATTATTTTGAATCATCCCCATGGTGTTACCGACCAACTTTATAAGTCTATTGTTGAC---AATAAAGCACATTCTGTATTTAATGGTAAAGTCTATGTTTCTCAAACTGCACAGTTAACAAATGCTGCTCAGTTAAATCGTAATTTGTTGCTTTCTTCTGGTGGAAGAGTTGATACAAAACCGGAGTTAGAAATTATTGCCGATGATGTTAAATGTTCTCACGGAGCAACTGTTAGT---CAGTTAGATGATGATGAAGTATTTTATCTACAAAGTCGAGGTTTAAGTCAAGAAGCAAGTCGCAACTTATTAATTGATGCTTTTGCAGCAGAAATTATTAAC------------------AAGTTACCCCTACCT---------------------------TCTTTGCAACATATTTTA---AAACAATGTGTCGCTTGTAAAGTT---------------------------------------------------------------
>203124_Terythraeum@ABG53349.1
------------------------------------------------------------------------------------------------------------------------------------------------------------------------------------------------------------------------------------------------------------------------------------------------------------------------------------------------------------------------------------------ATGCAA---------------------------------------------------------------------------------------------------------------------------------------------------------------------------------------------------------------------------------------------------------------------------------------------------------------------------------------------------------------------------------------------------------------------------ATATCCGTCAAACCAGAGATA---------------------------------------------------------------------------------------------------------------------------------------------------------------------------------------------------TTTTATTTAGACAAATTACTTGAAGAATCTTGTAAAAAAGTTTCCCCAGCTATAGCGTCA---GACTTTTCTCTAGATGTAAAGATG---GCAGCTTGGTTACAACAAGTACGCGATCGCGCAGCTGCCTGGGTG---------------------------------------------------------------------------------------------------------------------------CGTGAGTTGAGTATTCCT------------------ACTAAAAAA---GATGAGGAATGGCGCTTT------ACTAATTTGTCTTCAATGATGAAGCTAAGTTTCCAA---------------------GCACCGACCCTAGTA---------------------GACTTG---GATGCT---------------------------TTG---------------AATATCGCTCCA---------------------TTTATTTTGCCGGAAGTAGCAGACAGT------------------------------------------------------------------------------CGGTTGGTGTTTGTCAAT---GGGGTATTTGCTCCTCAGTTA------------------------------------------------------------------------TCAGAGGTGAAA---------------------------------------GGTATA---------GAAAATCAGGTATTTGTGGGCAATTTGGGGCAGTTG---------------CCTGAGGAATAT------------------CAA------AAGCGCGTTGGCAATTATTTGGCA---------------------CAACAACCAGGGAGT---------------------------------------------------------------------------------------------GAAGAAGTATTTACTTGCTTAAATACTGCTGGTTTAACTGAT---------------------GCAGCAGTAGTATGGTTGCCCAAAAATCAGGTGCTA---GAAAAACCAATACATCTATTGTTTATTGCGACT---------------GAGACG---GAA---------------------------ATT---------------CCTATATTGACTCAGCGCCGTTGTTTAGTAGTAGCAGAAAGCAAT---AGTAGTGGGAAAATAATTGAGCATTGTGTGACAGCAGAA------------------------------------GTAATTTGTCCAGAAGCACCAAATTCTCATCCCTATCTGACAAATACTGTTACAGAAATATGGGTAGAGGAAAATGCAGAAATTGATCATACTAGAGTGCAACGA---GATGCAGGG---------------------------------------------------------GCAGCGTTTCATATTGGCAAAACAGCGATCGCTCAAGCTAAAAATAGTCGTTATACTTGTAATGCTATT---------------------------------------------AATTTGGGAGGAAGGTTATCTCGTCATAATTTAGAAGTTGTTCAAATGGGTGAGGGAACAGAAACAAATCTTTATGGTTTGGCATTTCTTAGG------------------------------------------------AATGAGCAAGAAATAGATACTCACAGCAGCATTACTTTGAATTATCCCAATAGTGTGACTGACCAACTTTATAAGTGCATTGTTGAT---GACAAAGCACATTCTATATTTAATGGCAAAATATATGTTTCTCAAACTGCTCAGTTGACAAATGCTGCTCAATTAAATCGTAATTTGTTGCTTTCTTCTGGAGGGAGAGTTGATACAAAGCCACAGTTAGAAATTATTGCTGATAATGTTCAATGTTCTCATGGGGCAACTGTTAGT---CAGTTAGATGATGATGAGGTATTTTATTTACAAAGTCGAGGCTTGAGCCAAGAGGCAAGTCGCAATTTGTTAATTGATGCTTTTGCTGCAGAAATTCTTAAC------------------AAGTTACCTTTACCT---------------------------TCTTTGCAGCGTATTTTA---AAACAATGTGTCGCTTGTAAAATT---------------------------------------------------------------
>1982223_Asp@RAQ44043.1
------------------------------------------------------------------------------------------------------------------------------------------------------------------------------------------------------------------------------------------------------------------------------------------------------------------------------------------------------------------------------------ATGATTCAG------------------------------------------------------------------------------------------------------------------------------------------------------------------------------------------------------------------------------------------------------------------------------------------------------------------------------------------------------------------------------------------------------------------------------ATTCAAGAAAAACCAGAACTT---------------------------------------------------------------------------------------------------------------------------------------------------------------------------------------------------TCCTATTTGAATCAGTTACTTAATCGGGTAACGGGTTCTCTTCCA------GTTCCGGTG---AGTTTCCCTTTGGAAAGAAACATT---GCCGAACAGTTACAAAATATTCGTGATAATGCCGCCAGTTGGGTT---------------------------------------------------------------------------------------------------------------------------AAGGAATTAGCTATTCCT------------------ACCCGTCGC---CATGAAGATTGGCGATTT------ACCGACCTTTCCGCTTTGTTGGAATTGCCTTTTCAA---------------------CCAGCCACAGCGGTA---------------------GAACTT---TCCCGA---------------------------GAC---------------GAGCTTTCACCT---------------------TTAATCTTACCGGAAGTTAAAGGGACT------------------------------------------------------------------------------AGGTTGGTTTTTGTGAAT---GGTTTTTACTCCCCCCAACTG------------------------------------------------------------------------TCCTGTTTAGAT---------------------------------------AATCTT---------CCTGATGGAGTATTTGTCGGAAATTTAGGACAACTC---------------GATAAACCATTA------------------TCC------GATAAGTTGGGGAACTACCTAACT---------------------CAACAACCCGACAGC---------------------------------------------------------------------------------------------CAGGAAGTTTTTACCGCCCTCAATACTTCCTCTTTGGCTGAT---------------------GCTGCGGTGGTCTGGGTTCACCAAAATCAAGTCATT---GATACGCCCATTCATCTGCTATTTATTTCCCTC---------------AGTAGC---AGC---------------------------CAA---------------CCTGTAACCAGTCAACCTCGGACTTTAATTGTCGCTGAACCCGGA---AGCAAAGCCACAGTAATTGAACACGACGCCACCGCGAAT---------------------------------ATTTTGGGTTGTTCAGACCGCACCCAAAAAACTCCTTATTTCACTAACACAGTGACAGAGTTATGGGTTGGTGACAATGCCGAATTACAACATACTCGCCTTCAACGA---GAATTGGCT---------------------------------------------------------TCATCTTTCCATATTGGTCGCACTGTAGTTTCCCAAGGGCGCGATAGCCGTTATACTGGTAACGCGATT---------------------------------------------AGTTTGGGGGCGAAATTGTCTCGCCATAACTTCGATATTCACCAAACGGCTGCGGGAACCGAAACTCAGCTTAATGGTTTAACTCTGGTCAAC------------------------------------------------GGTCAACAGGTCGCTGATACCCATAGCGCGGTATTTTTGAACCATCCCCATGGTGTCATCAATCAATTACATAAAGCTATTGTGGAT---GACCGCGCTCATGCTATATGTAATGGTCGGATTGTGGTTCCCCGAGCGGCACAAATGACTGATGCGACTCAACTGAATCGTAATCTGTTGTTATCGGCTAAAGGGCGGGTTAATACCAAACCTCAATTAGAAATTGTGGCTGATAATGTCAAATGTGCCCACGGCGCAACTGTTAGC---CAATTAGAAGCGGATGAGATTTTCTATCTGCGGAGTCGGGGACTGGATGAAATAACCAGCCGTAACCTGTTAATTGATTCTTTTGCGGCGGAAATTTTAGAG------------------AAATTGCCTTTGGTT---------------------------TCTCTCAAGCAAATGTTA------------------------------------------------------------------------------------------
>1641812_Maeruginosa@AKE63028.1
ATGAAAAAATTTTCA------------------------CCACCAGAGATGAAAGAGGTTTCCTTCCCCACACCC------------------CACACCCCACACCCCACACCCCACTACCCCACTACCCCA------------------------------CTACCCCACTACCCCACTACCCCACTACCC---------CACACC------------CCA---------------------------CACCCTACA---CCCTACACCCCAACCCCCAAA------------------------------------------------------------------------CCCCACCCCCTCTTACCAATGACAGCCATA---------------------------------------------------------------------------------------------------------------------------------------------------------------------------------------------------------------------------------------------------------------------------------------------------------------------------------------------------------------------------------------------------------------------------ATCACGAAACCT------------------------------------------------------------GAA------------------------------------------------------------------------------------------------------------------------CAATCAGGA------------GAATTATTGTTAAAATTGTCGCGAGAAACGGTT------------------------------------------CCCACTATCGAT---AACGGTAAAATTCTCGAATTAAGAGAATCGGGAGCCAGTAAAGCT---------------------------------------------------------------------------------------------------------------------------CAAGAATTAGCCATCCCT------------------GGCAGAAAA---GATGAAGAATGGCAATTT------ACCGATTTAAGTCAACTCTGGGCGATCGATTTTCGC---------------------GCCCCCCAAACCGTT---------------------ACAATC---GATAAA---------------------------AAT---------------GCCCTAGCTGTT---------------------TTTTTACTGCCCGAAGCCAAAAACAGC------------------------------------------------------------------------------CACCTAGTCTTCGTTAAC---GGCATTTATCAGCCCGAATTG------------------------------------------------------------------------TCCGATATTTCC---------------------------------------GCTTTA---------CCCCCCGGTGTCAGCGTCGGCAATCTCGCCAATGCA------------------------CAA------------------AAA------GATGTTCTTGTCAACTATCTAGGG---------------------AAA---GAAAAAACA---------------------------------------------------------------------------------------------CCCGAATTTTTTACCGCACTCAACCAAGCTGGACTAAGCGAT---------------------GGGGCAGTAATTCACGTCACCGCTAACACCGTCGTC---ACAACCCCGATACATCTCCTATTTATCACCGTT---------------GTGGAG---GAA---------------------------ATT---------------CCCCGCTTTTATCAGCCCCATAGCCTAATCGTGGCGGAAACAGGA---GCTAGTGTCAATATTATCGAGAATTACGGAGCTTTAGCC------------------------------------GAACATTGCTCCGATTTACCTGTAAATTACTCTTATTTCACCAACGCTGTCACGGAAATTTACCTCGAAGCCAACGCCGAGGTCATCCATACCAGAGTACAACGG---GAATCGGGA---------------------------------------------------------GATGGTTTTCACATCGGACGCACGATAATTGAACAAGCGCACGATAGCCGTTACACTCTCAACGAGATA---------------------------------------------AATCTAGGAGCTAAACTCTGCCGTCATAACCTCGATGTCCTGCAAAAAGGCGAACAAACCGAGACAAATCTGCACGGATTAGCCATGATTACC------------------------------------------------GGACAACAAACCGCCGATACCCACAGCGCCATCTATCTCAACCATCCCCACGGCATCACCAAGCAACTGCATAAATGTATCGTTGAT---GGTAGCGCTCACGCCATCTTTAATGGTAAAGTGTTTGTTCCCAAACCCGCCCAATTAACCAACGCCTCCCAGTTAAATCGGAATTTGTTAATTTCTAACAAGGCACGAGTCAACACCAAACCGGAATTACAAATTACCGCCGATAACGTCAAATGTTCCCACGGGGCAACCGTTAGC---CAACTGGAAGCCGATGATTTATTCTATCTGCAAAGCCGGGGCTTAAGCGCCGACACCGCCCGCAGTTTGTTAATTGATGCTTTCTCGGCCGAGATTTTAGCT------------------AAAATTCCTCTAGAA---------------------------TCCCTCCGCCAAAGATTG---GGGCAATGCGTCGCCTGTCGCAGTGTGGAA---------------------------------------------------------
>1296344_Mglauca@PSB00539.1| RT_shifts_1_contigs
---------------------------------------------------------------------------------------------------------------------------------------------------------------------------------------------------------------------------------------------------------------------------------------------------------------------------------------------------------------------------------------GACACAAAA---------------------------------------------------------------------------------------------------------------------------------------------------------------------------------------------------------------------------------------------------------------------------------------------------------------------------------------------------------------------------------------------------------------------------TTGAGTAATACT---------------------------------------------------------------------------------------------------------------------------------------------------------------------------------------AAAGAAATT------------TCCTATTTATCGAAACTGTTGCAGCAACGAAATCGC------------------CTCAAC---TTGCAGGGAGTGAGTCAGAATGTA---GCTACAGGTTGGGAAAGTTTGCGCCGTCAAGGGGAAGCCGTAGTT---------------------------------------------------------------------------------------------------------------------------CAAGAAATGGCGATTCCC------------------ACGACTAAA---GAGGAAGAATGGCGATTT------ACAGATTTATCTTCTTTGTTAGAGGTAGATTTTCAG---------------------CCTAGT------------------------------ACTGTT---ATTCCC---------------------------CAA---------------GATGTCACACCG---------------------CACATTTTTACCGAAACAGCTAATAGT------------------------------------------------------------------------------CGCTTAGTCTTTATCAAT---GGTGAGTATGTACCGGAAGTC------------------------------------------------------------------------TCCTCACTGACA---------------------------------------GCTATT---------CCTAGCGATATATTTGTAGGTAACTTGCGTCATACC------------------------CAG------------------ATA------GGGGAAGTTACCAATTACTTGGGT---------------------AAGCAAAAAGGTAGC---------------------------------------------------------------------------------------------GAAGAGGTATTTACAGCTTTAAATACTGCTAGTTTCACCGAC---------------------GGAGCATTACTTTGGATTCCTAGTCGTCGGGAAGTA---ACTACACCGATTCACCTGCTGTTTATCTCTACT---------------GCTGGC---TCT---------------------------AGC---------------CCCACTATAACTCACCCTCGCTGTTTGGTAGTAGTGGGAACTGGA---AGCAGTTTGACCCTAGTAGAAGAATATATCTCTATTGGC---------------------------------------------------------------GCACAGAATCTCACTAATAGCGTCAATGAAATGTGGCTGGGAGCTAATGCCCAAGTCAATCATACTAGAGTTCAAAGG---CAGGGTTCA---------------------------------------------------------TCAGATTACCAAATCGGGAAAACTGCGATCGCCCAAGCTCAAGATAGTCGCTATACCTGCAATGATATT---------------------------------------------ACTCTGGGGGCTAAGCTATCTCGCCATAACCTAGAAATCTACCAAACTGGAAGTGGTACCGAAACGGTAATTAACAGCTTGACGGCGATTAGT------------------------------------------------GAAACTCAACTAGCCGATACCCATAGCGGAATTTTCCTGAATCACCCGCACGGAACAGCCCGCCAACTACATAAGTGTATCGTAGGC---GATCGCGCTCGTGCTGTATTTAACGGCAAAATCTTCGTGCCTAAACCCGCCCAACTTACCGATGCTGGTCAACTAAATCGTAACTTACTTTTGTCTCCCAAGGCTAGAGTAGATACCAAACCCCAGCTAGAAATTACCGCAGATAACGTTAAATGCGCCCACGGGGCTACTGTAAGT---CAGTTGGAGGACGATCAGATATTTTATCTGCAAAGTCGCGGTTTAGATGCTACTAACGCCCGTCACCTGTTGATTAAGGGTTTTGCATTGGAAATAATCAAT------------------CAAATTCCCCTAGCT---------------------------TCCGTACAGGAAATGCTG---ACAGGGATAGTTAACCAGCAGTAT---------------------------------------------------------------
>111611_Gsp@LNDC01000104.1_15
------------------------------------------------------------------------------------------------------------------------------------------------------------------------------------------------------------------------------------------------------------------------------------------------------------------------------------------------------------------------------------ATGAACGTGCAG---------------------------------------------------------------------------------------------------------------------------------------------------------------------------------------------------------------------------------------------------------------------------------------------------------------------------------------------------------------------------------------------------------------------------GTACCGAGTGCT------------------------------------------------------------------------CAATTAAAAACTGATGCC---------------------------------------------------------------------------------------------CAAGGGCAA------------GCGTATTTGAAACGGCTGCTCGAACGCACGCAA------------------------------------------GTAACTTCGGAT---GGTGGCTGGTTGCAGGAAGTGCGCGATCGCGCTACGGCCATGGTT---------------------------------------------------------------------------------------------------------------------------CAGGAGTTGGGCATTCCC------------------TCTAGCAAA---GATGAACAGTGGCGGTTT------ACCGATTTAAAACCCTTGCGGGAAACGGAATTTTCT---------------------CCCGCACAAGTTTCC---------------------CAAATT---TCCCCC---------------------------ACTGCC------------TCTTTAGAGCAG---------------CTGGGATTGAACGTTCCAGAAGCCAAAGAAAGC------------------------------------------------------------------------------CGTTTGGTATTTGTTAAC---GGTCGTTATGCCCCGGAATTG------------------------------------------------------------------------TCGTCAACAGCG---------------------------------------GCCGTG---------CCGGCGGGGGTTTGGATCGGTCATTTGGCAGAATTT---------------CCCGACTCC------------------------------GAACGGTTGCAGCCTTATTTGGCC---------------------CAACAACCGGGCGAT---------------------------------------------------------------------------------------------CGCGAAGTGTTTACCGCCCTCAACACCACCAGTTTCCCCGAT---------------------GCGGCAGTGGTGTGGATTCCCAAAAACACGGAAGTA---GAACCCCCCCTGCACTTACTCTTTATAGCCACC---------------GGCGAA---CAG---------------------------CAA---------------CCAACCATTTCCCATCCCCGCTGCTTGGTGGTTGCCGAACGCAGC---AGTGCTTGCACCCTGATCGAAGAATACATCGTTGCCGAA---------------------------------CGGGAGTGGTGCCAGCAACCCGTTGCAGACCAACCCTACTTCACCAACACCGTCGCCGAATTCTGGCTGCAAGAAAACGCCCAAATGAAACATGCCAGGATTCAACGG---GAAGGCACC---------------------------------------------------------GATGCCTTTCATATTGGCAAAAACGCCATTACCCAAGCCAAAGACAGCCGCTACAGCTGCGTTGCCATT---------------------------------------------AGTGTTGGCGCTCGTTTGGCACGTCACCATCTGGAAGTGTTCCAAGCCGGAACCGGCACGGAAACCACCCTCAACGGTCTGAGCATGGTTTGC------------------------------------------------GGCGATCAACTTTCGGACTTGCACAGCCTGATTTCCACGAACCATCCCAACGGCAAGGCCAACCAAATCCACAAATGCATCATTGAC---GATCGCGCCCATTCCGTGTTCAATGGGAAAATTCTGGTGCCACAAACCGCACAACAGACCGATGCCAGTCAGCTCAACCGCAACTTGCTGCTTTCGCGTCAAGGCAAAGTCAATACCAAACCCCAACTGGAAATTGTTGCCGATGATGTCAAGTGCGCCCACGGCGCTACGGTGAGC---CAGTTAGAATCGGAAGAACTATTTTACCTGCAAAGTCGGGGATTGGATTTGGAAACCAGCCGCAACTTGCTGCTCGATAGTTTTTGCCGGGAAATCCTCCAA------------------AAATTACCCGTTCCA---------------------------TCCCTGACGACCAAGCTC---AGTCGCTGTTTTGCCTGTCGCACTAGCAGCGAAAACCAG------------------------------------------------
>582515_Rlacunae@ERN42683.1
------------------------------------------------------------------------------------------------------------------------------------------------------------------------------------------------------------------------------------------------------------------------------------------------------------------------------------------------------------------------------------ATGAGCGTGCGAACATCAAACGCG---------------------------------------------------------------------------------------------------------------------------------------------------------------------------------------------------------------------------------------------------------------------------------------------------------------------------------------------------------------------------------------------------------------ATCGCTTCCGAG---------------------------------------------------------------AATCGTTCGGTGAGCGGAACCGCAATC---------------------------------------------------------------------------------------------GAGACGAGT------------GGCGACTTGACGCCGTTGCTGCAGCAGTGCCGG---------------------AGCGAA---CTAGTTGCTCCCACCGATGAAGTC---GATACGTGGTTGCGTCAGTGGCGCGGCGAAGCCTGCGCACGCTTG---------------------------------------------------------------------------------------------------------------------------ACTGCCGCACGGATGCCG------------------ACGCGGCAG---GACGAAGAGTGGCGGTTC------ACGGACCTGTCACCGTTGTTCGAGCTTGACGTCCAA---------------------CAATCTGCAGAATTGGTT------------------GATGTC---GTTGCC---------------------------AAA---------------GATATCGAGGCG---------------------ATGACTTTACCGGATACAGCCGGCAGC------------------------------------------------------------------------------CGCTTGGTCTTTGTGAAT---GGATTCTTCGCGGCACACCTG------------------------------------------------------------------------TCCGACACGAGT---------------------------------------GCGCTG---------CCGGACGGGGTCTTTGCGGGCAATCTCGCGCAGCTG---------------GGCGCGGAAAAG------------------GCC------GCCCGCTTGCCGGACTATCTCGGC---------------------CGGCAGGAAGGTCGT---------------------------------------------------------------------------------------------CAAGAGGTTTTCACTGCTCTCAATGAAGCCGGGATTGCTGAC---------------------CTAGCCGTTGTTTGGGTAGAGCCCAACGTCGTTGTC---GAGCACCCGATTCAGCTATTGTTCTTGGCAGCT---------------CCAGGC---GAG---------------------------CGA---------------TCGCTCTTGATTCAGCCGCGATCGCTTGTCGTTGCCGGTCGCAGT---TCGAGCGTGCAGATTGTCGAGCAGTTTGCAACGCTCGCA------------------------------------GACAATGCC---------------AACAGTTCCTATTGGACGAATAGCGTTTCTGAGTTTTGGCTGGACGCCAACGCGCAGATCGCACACACGCGCTGCCAGTTG---GAATCTGCC------------------------------------------------------TCGGCGGCAATTCACATCGGTCGCACGGCCGTCGGACAAGCGCGTGACAGTCGCTACACCTGCAACGCGCTC---------------------------------------------GATGTCGGCGCGCGTCTGTCCCGTCACAATCTCGATGTTTACGTGGAGGGCGAGCAGGCCGACACGCGGCTGAACGGGCTATCTCTGGCGGAC------------------------------------------------GACAACCGCCTGACCGATACTCACAGTGCCATTTACCTGCGCGCGCCACACTGCACGAGCAATCAACTGCACAAATGCATCGCCGGC---GATCGCGCCCATGCCGTTTTCAACGGCAAAGTATTCGTGCCGAAGATCGCGCAACTCACCGATGCCGCTCAGCTCAACCGCAATTTGATGCTGTCGCCGAAGGCGCGGATCGATACCAAACCGCAGCTGCAGATCGTGGCGGACAATGTGAAGTGCTCCCATGGCGCGACAGTCGGT---CAACTCGAGCCGGACGAAATCTTCTATCTGCGCAGTCGCGGATTGGACGAAGCCGCTGCGCGAAATTTGTTGGTTGCAGCCTTTGCAGCCGAAGTTATCGAC------------------CGCATTCCGATCGCC---------------------------CGACTGCGCGATCGCTTA---GCTGCTCATGTTGCCAGCGCGTTCCTGACT---------------------------------------------------------
>755178_Caponinum@AFZ54936.1
------------------------------------------------------------------------------------------------------------------------------------------------------------------------------------------------------------------------------------------------------------------------------------------------------------------------------------------------------------------------------------ATGATGATATTG------------------------------------------------------------------------------------------------------------------------------------------------------------------------------------------------------------------------------------------------------------------------------------------------------------------------------------------------------------------------------------------------------------------------------------------------------------------------------------------------------------ACACAAGAAAATTTGAAAAAC---------------------------------------------------------------------------------------------ACCAAAGAT------------GGATATTTAGGCTGTTTACTGCAAATTGCCGAA---------------------AATCAA---CCCCTTCATCTGGAAGGAAAATTA---CAAACTATTGTCCAAGAAATTAGAAGAAAAGCGGCGAATAAAGTC---------------------------------------------------------------------------------------------------------------------------GTTAAATTAAATCTGCCC------------------ACCACTAAA---GATGAATCATGGCGTTTT------ACCGATTTATCTGAATTATATAAACAAGATTTAGTG---------------------TATGCACAACCTCAA---------------------GATTTA---GAAAAT---------------------------CAA---------------ACTTTACAAGAA---------------------TTTATCCTCAAAGAAGCATCTAATTCT------------------------------------------------------------------------------CGTTTAGTATTCGTTAAT---GGTTATTATCAAGCTAATTTA------------------------------------------------------------------------TCGGATACTTCT---------------------------------------GGTTTA------AATTCAGAGCAAATTTATGTGGGTAATCTAACAAATTTA---------------GATGATGATAAA------------------CAA------GAAAAAATAGCTCAATATTTAGCT---------------------AAAAATGAGCCTGAA---------------------------------------------------------------------------------------------AATGAAGTTTTTACCGCTTTAAATTCCACCAGTTTAAATGAT---------------------GCTTTTGTGGTGTGGGTAAAAGCTAATCAAGAAATA---AAAACTCCTATTCATTTACTACATCTTAGCGTT---------------AAAGAA---AAG---------------------------ACA---------------GGAAGTTGGCATCAACCTCGCATTTTAGTGGTAGCGGAGGCTAAT---TCAGTCCTAGAATTTATTGAATATTACGGTGCAACTTCT------------------------------------TTTGGTTGCTCTGATTCGGCAAGACAACAATATTATTTTACCAATGCCGTTACGGAAATTCATTTACTAGATAATGCCCAAGTTAATCATAATCGTATTCAAAGA---GAATCTGGA---------------------------------------------------------GATGGTTTTCATATTGCTCAAACTATGGTAAATCAGGCAAAAAATAGTCGTTATACCATCAATGAAATT---------------------------------------------AGCTTGGGGGGTAAGTTATATCGTCATAATTTACAAGTTAATCAAGAAGGGGAGCAAACAGAAACTTACTTGCATGGACTAACAATGTTACAA------------------------------------------------GGCAAGCAATTAGGAGATACCCATAGTGAGGTTAACTTAAATCATCCCTATGGCACTGTTAATCAACTTCATAAATATATTCTTGAT---GATGCAGGGCATGGGGTTTTTAATGGTAGAGTTTATGTACCAAAGTTAGCCCAGTTGACTAATGCGGCACAATTAAACCGTAATTTACTTCTTTCCCCGAAAGCAAGAATCAATACTAAACCTGAGTTACAAATTACCGCCGATAATGTTAAGTGCGCCCATGGGGCAACGGTTAGC---CAATTAGAAGCGGATGAAATCTTTTATCTTCGTAGTCGTGGTTTAAATGAATATGATGCCCGTCATTTGTTGATTGATGCTTTTGCGGCGGAGATTATTGAT------------------AATATTCCTTTTGCT---------------------------TCTTTGCGTCAACGTTTA---ACTCAGTGTGTTACTTGTCGTACGATTAATGAC------------------------------------------------------
>113355_Gherdmanii@CM001775.1_3110
------------------------------------------------------------------------------------------------------------------------------------------------------------------------------------------------------------------------------------------------------------------------------------------------------------------------------------------------------------------------------------ATGAAAAACTCG---------------------------------------------------------------------------------------------------------------------------------------------------------------------------------------------------------------------------------------------------------------------------------------------------------------------------------------------------------------------------------------------------------------------------ATCGCAATATTA---------------------------------------------------------------------ACACCAGATACATTTAAAATG---------------------------------------------------------------------------------------------ACAAAAGAC------------GCTTATCTGGGGGGATTATTACAACTAAGTGAA---------------------AATCAA---CCCTTGAATATCAAAGGAGAATTA---GGTAGTCACCTTGAGAAAATTCGTCAAAAATCCGCTAATGAAGTG---------------------------------------------------------------------------------------------------------------------------GTGCAGTTAAATCTTCCG------------------ACAAATCAA---GATGAAAACTGGCGTTTC------ACCGACTTATCCGACTTGATTAAACAAGATTGGCAT---------------------TCTTCCACAGCCACA---------------------GAATTA---AACAAG---------------------------ATT---------------ATCTTAGAAGGA---------------------TTTGCTTTAACCGAAGCCTCTCATTCT------------------------------------------------------------------------------CGTTTAGTGTTTGTTAAT---GGTTATTATGCCCCCAACTTG------------------------------------------------------------------------TCAGATATTACT---------------------------------------GCTTTA---------CCTAATACTGTCTATGTGGGCAATCTAGCTAATTTA---------------CCCCAAGATAAA------------------GTT------AGTAAAATTAGTAATTATTTAGGC---------------------AAAAATGACGCAGAA---------------------------------------------------------------------------------------------AAGGAAGTTTTCACCGCTTTAAATACTTCTGGATTAACCGAT---------------------GCTTTTGTTATTTGGGTTGAAAAAAATATCAATATA---GAAACTCCCATTCATCTCTTACACTTAACCGCT---------------AGAGAT---AAT---------------------------TTA---------------TCAATCTTGACTCAACCTCGTATTTTAGTAGTGGGAGAGGCTAAT---TCTAGTTTTAATTTTATCGAATATTATGGGGCGATCGCT------------------------------------TCGGGATGTTCTGACTCAGCAAAACAACAATATTATTTTACTAACGTGGTGACAGAAATCACCTTAGAAAATAACGCACAAATCAATCATAATCGTATTCAAAGA---GAATCAGGA---------------------------------------------------------GACGGTTTTCATATTGCTAATACGATCGTAAATCAAGCAAGAAATAGTCGTTATACCATCAATGAAGTT---------------------------------------------AGTTTAGGGGGAAAATTATATCGTCATAACCTCCAGATTAACCAAGAAGGAGAGCAAACGGAAACTTCTCTTAATGGTTTAACCATGTTGCAA------------------------------------------------GGGAAACAAATGGGAGATACTCATTCTCAAGTAAATTTGAGCAAACCTCACGGCACAGTTAACCAACTCCATAAATATATCATTGAT---GATAGTGGGCGAGGAGTCTTTAACGGTAGAATAAATGTACCAAAATTGGCTCAATTAACCAATGCTTCGCAACTTAACCGCAATTTATTGTTATCTGATAAGGCAAGAATTAACACCAAGCCTGAGTTACAAATTACTGCGGATAATGTGAAATGTGCGCATGGTGCAACAGTTAGT---CAATTAGAAGCAGACGAGATTTTTTATCTGCGTAGTCGTGGCTTAAACGAATATGACGCTAGACATCTGTTAATTGATGCCTTTGCAGGGGAGATTATTGAA------------------AAATTGCCTTACGAA---------------------------TCGCTGAAACAAAGATTA---ACTCAATGTGTGGCTTGTCGAACTATTGACAAT------------------------------------------------------
>2054282_Csp@AUC61433.1
------------------------------------------------------------------------------------------------------------------------------------------------------------------------------------------------------------------------------------------------------------------------------------------------------------------------------------------------------------------------------------ATGTCTGATTCA---------------------------------------------------------------------------------------------------------------------------------------------------------------------------------------------------------------------------------------------------------------------------------------------------------------------------------------------------------------------------------------------------------------------------GTGGCTACTTTA---------------------------------------------------------------------AATCCTAATAACTTTCAAGTC---------------------------------------------------------------------------------------------AACAACGAT------------GCTTATTTAGGTGGTTTATTACAGGTAGGACAA---------------------AGTGAC---AAAACTAATTTTGACGATAATTTA---GGCAGTTTTATTGAGCAAGTAAGACAAAAATCTGCTAATGAGATA---------------------------------------------------------------------------------------------------------------------------GTTAAATCAAATATTCCT------------------ACCAGTAAA---GATGAAGCATGGCGTTTT------ACCGATTTGACTGCTTTACAAAAAGTTGATTTTCAT---------------------CGTCCAACGAAACAG---------------------AGTTTA---TCTAAT---------------------------TTT---------------GTTTTAGATGGT---------------------TTTAAATTGCAAGAAGCGTCTAATTCT------------------------------------------------------------------------------CGGTTAGTTTTCGTGAAT---GGTTTTTATGATGAAAATTTG------------------------------------------------------------------------TCTGATGTGTCT---------------------------------------GGATTG---------CCCGATGGGGTTTATGTGGGTAATTTAGCTGATTTA---------------GATGATAGTAAA------------------AAA------GAAAAAGTTGGTCATTTTTTAACT---------------------AAAAATCAACCTGAA---------------------------------------------------------------------------------------------AATGAAGTTTTTTCGGCTTTAAATACGGCAGGAATTAATGAT---------------------GCTTTTGTGGTGTGGATTGATAAAAATATAGAGTGT---CATACTCCTATCCATTTACTGCATATTGTGGCA---------------AAGGAA---GAT---------------------------TTA---------------CCTATTTTGGTGCAACCCCGTATTTTGATAGTGGGGGAGGTTAAT---TCTCGTTGTGAGATTATAGAATATTATGGTGCGACAAGC------------------------------------GTTGGTTGTTCTGATGCGGTGGGTGGAAAGCCTTATTTTACCAATGCTGTCACCGAAATTCATTTACAGGAAAATGCTTCTTTAAATCATTGTCGTATTCAACGG---GAATCGGGG---------------------------------------------------------GATGGTTTTCATATTGGCTTAAGTGCGATCGCCCAGCACCGTAACAGTAGTTATACTATAAATGAAATC---------------------------------------------AGTTTAGGTGGAAAATTGTACCGTCATAACCTAGACATTCTCCAAAAAGGTGAACAAACCCACACTAACCTCCATGGTTTATCCATGGTACAA------------------------------------------------GGAAAACAGATTGCTGATACCCATAGCCATGTGAGCTTAAATTATCCCTATGGTACCGTAAATCAACTTCATAAATATATTTTAGAT---GACTCTGGACACGGTATTTTTAATGGTAGAGTAAATGTGCCAAAACTAGCCCAAGAAACCAACGCTACCCAATTAAATCGCAATTTATTGTTATCTCCCAAAGCAAGGATTAACACCAAACCAGAGTTACAAATCACTGCGGATAACGTGAAATGCGCCCATGGGGCAACGGTTAGC---CAATTAGAAGCCGATGAAATTTTTTATCTCCGTAGCCGTGGTTTAAATGAAAATGATGCCCGTCATCTTCTCCTCGATGCCTTCGCCGCCGAGATTATTGAT------------------AAAATTCCTTATAAA---------------------------TCCCTCATTCAACGGTTA---ACTCAGTGTGTCGCTTGTCGCACCATTGAT---------------------------------------------------------
>1919134_Cbacterium@PSP18593.1
------------------------------------------------------------------------------------------------------------------------------------------------------------------------------------------------------------------------------------------------------------------------------------------------------------------------------------------------------------------------------------ATGACCCAGCAA---------------------------------------------------------------------------------------------------------------------------------------------------------------------------------------------------------------------------------------------------------------------------------------------------------------------------------------------------------------------------------------------------------------------------GCGCCGACCGGC------------------------------------------------------------------------------GCGATCGCCACC---------------------------------------------------------------------------------------------AGCGAGGAC------------GCCCAGCTCGATAGCCTGCTGGCCCAGTGTCAGGCG------------------CCCAGC---GTGGAGCTGCCCGACGCTGAGGCT---GCCGCCTGGCTGCAGCGGGTGCGCGAGGAGGCCCGACGCGAGCTG---------------------------------------------------------------------------------------------------------------------------GCGCAGTTGCGACTGCCC------------------GGCACCAAG---GATGAGGAGTGGCGCTTT------ACCGACATTTCGCCGCTGCGCGAGCGCGAATTCCGC---------------------GCGGCCCCCACCGTG---------------------GCGCTC---GAGCCG---------------------------CAA---------------GCGGCAGCGGCC---------------------TGGATCCTGCCCGAGGCCCCCGTAACG------------------------------------------------------------------------------CGGCTGACCTTTGTCAAC---GGGCACTACGCGCCGCAACTC------------------------------------------------------------------------TCGGATGTCTCG---------------------------------------GGGCTG---------CCGGCAGACGTCTTTGCCGGTAACCTGAGCCAGCTC---------------AGCCCCCAAGCC------------------GGC------GCGCAGCTATCGCAGTACCTGGGC---------------------CAGCCAGACGGGGGC---------------------------------------------------------------------------------------------CAGGATGCCTTCGCCCGCCTCAATACCGCCGGCTTGCAGGAT---------------------GCGGCAGTTGTCTGGCTGCCGCGCAATGCTCTGGTC---GAGGCGCCCATCCACCTGCTGTTTTTGAGCGTG---------------CCGCGC---CAA---------------------------GAG---------------GCGGTTCTGGCACAGCCGCGCGCGCTGGTGGTAGCCCAAACCGGC---GCCTGTGCCCAGCTCGTCGAGCAGTACGCCACGGTACTG---------------------------------------------GCTGACGACCAGGATTGCGCCCCCTACTTCAACAACGCCGTCACCGAGCTCTGGCTCGCGGACGGCGCCCAGCTCGGTCACGTGCGGCTGCAGGAA---GATGCCCGC---------------------------------------------------------AGCAGCTTCCACGTGGGCCGCACGGCGGCCGTACAAGCGCGCGACAGCCGCTACAGCTGCCACGCCGTC---------------------------------------------ACCTTGGGGGCCCAACTCTCGCGGCACAACCTCCAGGTGGATGCGCTCGGCGAGCAAACCACCACCCACCTCAACGGGCTGACGGTGGCCAAT------------------------------------------------GGCAAGCAGCTGGCCGATACGCACAGCACGCTTGCCTACACCCGGCCCTACGGCAGCAGCGATCAGCTGCACAAATGCATCGCCACC---GATCGCGCCAAAACCGTCTTTAACGGCAAAGTCCACGTGCCGCAGGCCGCCCAGCTCACCAACGCCGCCCAGCTCAACCGCAATCTGCTGCTCTCGCCCAAGGCCCACGCCCACACCAAGCCCGAGCTGCAGATCGTGGCCAACAACGTCCAGTGCTCGCACGGTGCGACCGTCAGC---CAGTTGGAAGCGGACGAGCTCTTTTACCTACGCAGCCGCGGCTTAAACGAGACTCAGGCGCGCGATTTGCTCGTCAATGCCTTTGCAGCCGAGCTGCTCGAG------------------CGCCTGCCCGTTGCC---------------------------TCGCTGCGGCAGCGGCTC---GCCACCACGGTTGCCGAGCGCGTTGCCAAC---------------------------------------------------------
>65093_Hsp@AFZ44318.1
------------------------------------------------------------------------------------------------------------------------------------------------------------------------------------------------------------------------------------------------------------------------------------------------------------------------------------------------------------------------------------ATGTCA---------------------------------------------------------------------------------------------------------------------------------------------------------------------------------------------------------------------------------------------------------------------------------------------------------------------------------------------------------------------------------------------------------------------------------GTTTCTTCTCAG---------------------------------------------------------------------------GATCAAAAAATTACG---------------------------------------------------------------------------------------------AATCAAGAT------------CATTTTCTCAATCATTTATTAAGTCAACGTCATGAA------------------AATAATGTCGTTGCAGAAGAGGACTCCACGTTT---ACGGCTTGGCTGCAAAAACGACAGCAGGAAGCGGCCAACTGGGTA---------------------------------------------------------------------------------------------------------------------------GCTGAATCTCGTTTTCCT------------------CACCGCAAA---GATGAAGAATGGCGCTTT------ACTGATTTATCGCCATTGTTAGACCATCCGTTTCAA---------------------GGAAGTCAAGCGGTG---------------------GCGGTT---AACCCT---------------------------GAA---------------AGTGCAAGTCAG---------------------TTTTTCATTCCTGAAGCCTCCTCAGCG------------------------------------------------------------------------------CGGTTAGTGTTTGTCAAT---GGTCGCTTTTCTCCTGAACTT------------------------------------------------------------------------TCGCAACTGGAT---------------------------------------CAGCTT---------CCTAGTGGTGTGACGCTGACGAGTCTAGGAAACTTG---------------GATGTGCATCAA------------------CAG------TCGCAAGTTACAGACTATCTCACT---------------------CAACAAGAAGGGGGA---------------------------------------------------------------------------------------------GAAGAGTTATTTACGGCGTTGAATACCGCAGGGTTTGAAGAT---------------------AGCGGGATTGTATGGGTTGCAGCGAATACAGAAGTA---GAAACCCCGATCCAGGTGCTATTTTTAGCAGTG---------------GGGAAT---GAT---------------------------ACC---------------TCCCAGTTCATGCAACCGCGTTTGCTGGTGGTGGCGGATACTAGC---GCGAAAGTGAACCTGATTGAACAATACGCGAGTCTCTCG---------------------------------------------------TCGGAAAATGCTGCACCTTATTTGTGTAATCCTGTGAGTGAGATTTGGTTAGCAGGAAACGCAGAAGTGAATCATATCCGCTTACAAGAT---GAGGCTTTC---------------------------------------------------------AATAGCTTCCACATTGCGAAAACCGCAGTGACTCAAGCCCAAGATAGTCGCTATGCAGGGTATCCGATC---------------------------------------------AGTTTAGGCGGACAAATTTCTCGTCATGATTTCGATGTGTTTCAAACGGGAACGCAGGTGCATACCAAATTACATGGGTTAACCTTGGGGAAT------------------------------------------------GGTCAGCAACTGTTAGATACTCACAGCGCGATCGCGTTCCGTCATCCTCACAGCAGCGCCGATCAGTTGCATAAGTGTATTTTAGAT---GATTCCGCAAGAGGCGTTTTTAACGGGAAAATGTTTGTTCCGCAAGCAGCCCAACAGACAGACGCAGCGCAACTCAACCGTAACCTCCTCCTGTCAGAGAAAGCCCATGTGGATACGAAACCCGAATTAAATATTGTTGCGGATAATGTGAAATGTTCTCATGGCGCAACCGTCAGT---CAACTCGAAGCTGATGAGTTATTCTATTTGCGTAGTCGAGGCTTAGATAGTAATGCAGCAACGAACTTATTAATTAATGCTTTTGCTGCGGAAATCATTGAA------------------GAAATTACCGTTTCT---------------------------TCCCTGCGCGATCAATTA---TTTAGTCGTTTGCAAAACCGATTTATTCAC---------------------------------------------------------
>13035_Dsalina@AFZ49975.1
------------------------------------------------------------------------------------------------------------------------------------------------------------------------------------------------------------------------------------------------------------------------------------------------------------------------------------------------------------------------------------ATGAGTATGTCA---------------------------------------------------------------------------------------------------------------------------------------------------------------------------------------------------------------------------------------------------------------------------------------------------------------------------------------------------------------------------------------------------------------------------GTTTCTTCTCAA------------------------------------------------------------------------------GATCAACGGGTG---------------------------------------------------------------------------------------------GATCAAGAT------------CAGTTTCTTAATTATTTATTGAGTCAGCGTCTGGAA------------------AGTCAG---ATTGCTGAGGATGATTCGACTTTT---AAAGTCTGGTTGCAAAAACGACAGCAAGAAGCGGCGAATTGGGTA---------------------------------------------------------------------------------------------------------------------------GCAGAATCGAAGTTTCCT------------------CATCGCAAG---GAGGAAGAGTGGCGCTTT------ACAGATTTATCGCCCTTGTTAGACTATCAGTTTCAA---------------------CGCCCAGCATCGATC---------------------GCGCCT---AATCAA---------------------------GAA---------------TCGATCGAGCCG---------------------TTTACCCTCCCCGAATGTTCCCAGACG------------------------------------------------------------------------------CGCCTCGTCTTTGTCAAT---GGTCGTTACGCACCGCAGCTT------------------------------------------------------------------------TCCCAAGTGGAT---------------------------------------CAACTT---------CCAGCAGGGGTGACAATGACCAGTTTGGCAGAATTG---------------GACGTGCATCAA------------------CAA------TCACAAGTGACAGACTATCTCACC---------------------CAACAGGAAGGGGGA---------------------------------------------------------------------------------------------GAGGAGTTATTTACAGCGCTCAATACTGCTGGTTTTGAAGAT---------------------ACCGCCATCGTCTGGGTGGCGGTGAATACAGAAGTA---GAAACTCCTTTACATCTTTTATTCCTGTCTGTG---------------GGAGAA---GAA---------------------------ACG---------------CCGCAATTCATCCAACCGCGTTTGTTAGTGGTAGCGGAAACCAGT---GCTAAAGTCAGTTTTATCGAGCAATATGTGGGATTAACC------------------------------------------------------------ACTGCCCCCTATTTCTGTAATCCCGTGACAGAAGTTTGGTTAGCACCCAACGCAGAAGTGAATCATGTTCGCTTACAGGAA---GAGGCGTTG---------------------------------------------------------AATAGTTTCCATATTGGGAAAACCGCCGTGATGCAAGCACAAGATAGCCGTTACACTTGTTCTCCTGTC---------------------------------------------TCTATGGGCGGACGGTTATCTCGTCACGATTTTGATGTGATTAAAGACGGGACACAAACTGAGACTCGACTGCGAGGGTTAACATTAGGAAAC------------------------------------------------GGGGAACAACTATTAGATACCCACAGCGCGATCGCGTTTCGTCATCCTCATAGCAGTGCCGAACAACTACATAAATGTATTTTAGAT---AAGGCAGCGAGAGGCGTTTTCAACGGCAAAATGTTTGTTCCTCAAGCTGCCCAACAAACCGACGCTAGCCAATTAAACCGTAATCTTCTGCTTTCAGAAAAAGCCCATGTCGATACCAAACCAGAATTAAATATCACCGCCGATAATGTAAAATGCGCTCATGGTGCGACGGTTAGC---CAACTCGAAGCAGATGAGTTATTTTATCTTCGGAGTCGAGGGTTGGATAACAAAGCAGCGTCTAACTTGTTAATTAATGCGTTTGCTGCTGAAATTATTGAC------------------GAAATTCCAGTTCTC---------------------------TCGGTGCGAGAAAAATTA---TTTAACAGTTTGCAAAACCGATTTATTGGC---------------------------------------------------------
>1919144_Cbacterium@PSO51432.1
------------------------------------------------------------------------------------------------------------------------------------------------------------------------------------------------------------------------------------------------------------------------------------------------------------------------------------------------------------------------------------ATGTCA---------------------------------------------------------------------------------------------------------------------------------------------------------------------------------------------------------------------------------------------------------------------------------------------------------------------------------------------------------------------------------------------------------------------------------GTTTCTTCTCAG------------------------------------------------------------------------------GATAAACTTGCC---------------------------------------------------------------------------------------------AACCGAGAT------------CAATTTCTCGATCAACTTTTAAGCCAATGTCAGGAA------------------AATACG---GCATTGGAAACCAATTCTACCTTT---GGGGCATGGTTGCAAAAACGCCAGCAAGAAGCGGCCAACTGGGTA---------------------------------------------------------------------------------------------------------------------------GCCGCCTCGAGAATGCCT------------------CACCGCAAG---GATGAAGAGTGGCGATTT------ACGGATATTTCCCCCCTACTGGAACATCAATTCCAA---------------------AAAAGCCAGTCAGTT---------------------GAGGTT---ACGCCA---------------------------GAG---------------GCGACAAGGTCG---------------------CTACAGATTCCTGAAGCCTCCCAATCG------------------------------------------------------------------------------CGCTTAGTATTTGTCAAT---GGCAGATACGCGCCCCATCTT------------------------------------------------------------------------TCCAATTTGGAT---------------------------------------AATGTG---------CCTGCTGGTGTCACTGTTGCTAGTTTAGCTGAGTTG---------------GATGCGCAGCAA------------------CAG------TCGCAAGTAACGGAGTATTTAACG---------------------CAGCAGGAAGGGGGA---------------------------------------------------------------------------------------------GAAGAGTTATTTACAGCCCTCAATACCGCTGGATTTGAGGAA---------------------ACGGCAGTGGTTTGGGTTCCTGCAAATACAGAAGTG---GAAACGCCACTGCAGCTGTTGTTTCTCTCGGTG---------------GGACAG---GAA---------------------------ACT---------------CCTTCCTTAATTCAGCCTCGGCTGTTAGTGATTGCCGAGACCAGT---GCTAAGGTGAGTCTTGTGGAACAGTATGCCAGTTTGTCG---------------------------------------------------GCAACTTCCCCGGCTCCTTATTTTAATAATCCCGTAACCGAAGTTTGGTTAGCTGGCAATGCCCAAGTGAATCATATTCGCTTACAGCAA---GAAACATTC---------------------------------------------------------AATAGTTTCCATTTTACGAAAACAGCGGTAACCCAAGCCCAAGACAGCCGCTATGCTTGTTATCCCATT---------------------------------------------AGCTTGGGGGCGCAGGTGTCCCGCCATGATTTTGATGTCTTTCAGACGGGAACTCAGGTGAATACGCGATTGTATGGGTTAGTATTGGGAAGT------------------------------------------------GGGGAACAGGTATTGGATACCCATAGCGCGATCGCGTTTCGCCATCCTCATAGCAGTGCCGACCAACGCCACAAGTGTATTTTGGAT---GATTCGGCTCGGGCAGTGTTCAACGGGAAGATGTTTGTTCCCCAAGCTGCTCAAATGACAAATGCAGCGCAGTTAAACCGCAATCTGCTTCTGTCCCAAAAAGCGCACGTTGATACTAAACCGGAATTAAATATTACTGCCGATAATGTGCAATGTTCTCACGGCGCAACCGTCAGT---CAACTAGAAGCCGAAGAACTGTTTTATCTCCGCAGTCGCGGGTTAGATGATAATGCTGCGTCTAACCTGTTGATTAATGCCTTTGCTGCGGAAATTATTAAC------------------GATATTTCCATTGCA---------------------------TCCGTGCGAGAAACCCTA---TTCAACACTTTGCAAAACCGATTTACAGGT---------------------------------------------------------
>1947889_Cbacterium@DIYQ01000113.1_20
------------------------------------------------------------------------------------------------------------------------------------------------------------------------------------------------------------------------------------------------------------------------------------------------------------------------------------------------------------------------------------ATGAATACGCTTTCAGTTGGGGCG---------------------------------------------------------------------------------------------------------------------------------------------------------------------------------------------------------------------------------------------------------------------------------------------------------------------------------------------------------------------------------------------------------------ATCGCCTCCATG------------------------------------GATCTG---------------------------------------------------------------------------------------------------------------------------------------------AATCGGGAAAGTCCCCGATTTCAAGCCGTACAACAGCTTCTGAACACTCGTCTAGGG------------------TTCGAT---CGCCCGCAACTCGATCCAGCTCTG---GTGTCTTTAATTCAAGCAGTACGGGAATATGGAGCGGCGATCGCC---------------------------------------------------------------------------------------------------------------------------TCGGAACTTCAGTTCCCC------------------AGCTCCCAG---GATGAGGAATGGCGGTTT------ACAGATATTTCTCGCCTCTTGGGGGTGAATTTCCAA---------------------CCCGCTACTTTTCCGGAG------------------GAAACC---CTCAAG---------------------------ATT---------------GATATTACGCCC---------------------TTTATCCTACCCGAGGCAGCAAACAGT------------------------------------------------------------------------------CGCCTGGTATTCGTCAAT---GGGGTGTATTCTCCCGATCTC------------------------------------------------------------------------TCGGATCTCTCT---------------------------------------GGCGTG---------AATTTAGAAACCGTCACCCATCTCTTATCAGGGGTG---------------GTTCCGGAA------------------------------GCTAAACTCAATCCCTATTTGGGC---------------------AAACAACCGGGGACT---------------------------------------------------------------------------------------------CAAGAGGTGTTTACTGCCCTAAATAGCGCCAGCTTACAGGAT---------------------GGGGCGCTGGTTTGGATACCAGCCAATCAGGTTGTC---GAAACGCCGATTCATGTGCTGTTTTTATCGGCG---------------GAGAAT---GGG---------------------------GAA---------------CCGGCACTTGCCAGTCCTCGGACTTTAGTGGTTGCTGGAGCGAAC---AGTTCTGTTACCCTAGTTGAACAGTACGTTACCATTAGC---------------------------------------AGTTGTCCCGCCGCTCCCGGAATTACGCCCTATTTCAGTAATGCAGTTACGGAAGTTTGGTTAGAGGATAACGCCCAGGTTAACCATACTCGCATTCAGCAA---GAAGGACAG---------------------------------------------------------CAAAGTATCCACATCAGCAAAACCGCAATTTTCCAAAACCGCGACAGTCGATATACCCTGAATGGCATT---------------------------------------------AGTCTAGGGGCGGGTTTATCCCGTCACACCATTGATGCGATCCAGCAGGGAGAAGGAACCCAAACGACTCTCAATGGTTTAACTGAAATCACC------------------------------------------------GGCAAACAATGCTCTGATACCCATAGTAGTATTAATCATTTGTATCCCAATGGCAACAGCAACCAACTGCATAAATGCATTGTGGAT---CGGAATGCCCATGCTATTTTCAATGGCAAAGTTTTTGTGCCTAAAGCTGCTCAGTTAACCAATGCCCAGCAGCTCAATCGCAATTTAATTTTGTCAGACAAAGCAAAAGTAGACACCAAACCCCAACTGCAAATTACCGCCGATAATGTCAAATGCTCCCATGGGGCAACGGTGAGT---CAGTTAGAAGAGGAAGAGGTCTTTTATTTACAAAGTCGAGGCTTATCTCAAGAAGCGAGTCGTCATTTGTTAATTGATGCCTTTGCCAATGATATTTTATCT------------------CGTATTCCCCTAACT---------------------------TCCTTGCAAACTACCCTG---GCTCAGTGTCTCTCGTGCCGGACTCATTTT---------------------------------------------------------
>2005460_Csp@BAZ44516.1
------------------------------------------------------------------------------------------------------------------------------------------------------------------------------------------------------------------------------------------------------------------------------------------------------------------------------------------------------------------------------------ATGGCGGTACAA---------------------------------------------------------------------------------------------------------------------------------------------------------------------------------------------------------------------------------------------------------------------------------------------------------------------------------------------------------------------------------------------------------------------------ATTCCTTTTACA------------------------------------------------------------ACAATTACTGAAATTAGCGACACTTCAGTA---------------------------------------------------------------------------------------------GTAGGAGAT------------GGTTTTTTTGCAGATTTATTACAACTAAATCAACCA---------------------------------------CCTACAGATCAA---CCTCAATGGTTGAAAGAGATTCGTCAGCAATTTATAACTTTATCA---------------------------------------------------------------------------------------------------------------------------GCTAATTTATCTCTACCA------------------ACACGTCAA---GATGAAGATTGGCGGTTT------ATTGATTTATCGCCTTTGAAGCAGGAAAAATTTGTA---------------------GCTGGTGGTGCAAATGTA------------------TCAGTT---AACTAT---------------------------GAT------------------------------------------------TTATCTTCGACAGAAATTGCTAGTTGT------------------------------------------------------------------------------CATTTAGTATTTGTTAAT---GGCTTATATAGTGCCGAATTA------------------------------------------------------------------------TCCGATACATCC---------------------------------------GCATTA---------CCAAAAGGGGTATATGTCGGCAACTTAGGTAATTTA---------------CCTAGTGAATAC------------------------------GACGCAGCCAAATATTTAGCT---------------------AAACAGCATAATCAA---------------------------------------------------------------------------------------------AAAGCAGCTTTTACCGCTTTAAATACCGCAGGTAGTTTAGAT---------------------GTTGCAGTTATTTGGGTAGCTAAAGATGTAAAGGTT---GAATCTCCGATACATTTAGTGTTTATTGCTGAT---------------GGAGAT---GAT---------------------------------------------ACTATCTTTATTCAACCCCGTACTTTAGTAATTGCACAAACAGGT---GCGGATATTACGTTAGTAGAAGAATATCGAGGT------------------------------------------------------------------AGAGGCAAATACTTTACTAATGCCGTTACAGAAATCTTCGTTGAGGCAAACGCTAAAATTAATCATACCCGTCTGCAACAA---GAATCAGAA---------------------------------------------------------ACCAGTTTTCATATTGCTACAACTGCTGTATCCCAAGCGCGCGATAGTCATTACACAATTAATGAACTT---------------------------------------------AACTTGGGGGCAAAAATATTTCGTCACAACCCAGAAATATTACAGCAAGGAGAACAAACCGAAACTAATCTTAATGGTTTAACTGTAGCCACA------------------------------------------------GGGGAACAAACAGCAGATACTCATAGTATTATTGCTTTGACTAAACCTTACGGCACTACTGATCAACTACATAAATGTATTATTAGC---GATCGCGCCCAAACAATATTCAACGGTAAAGTATTTGTGCCAAAAGAAGCGCAATTAACTGATGCGACTCAACTAAATCGTAATTTATTACTTTCTCCCAAAGCTAGAGTAAATACAAAGCCAGAGTTACAAATTACCGCCGATAATGTCAAATGCGCTCATGGTGCGACGGTGAGT---CAGTTAGAAGCAGAGGAAATATTTTATCTCCGTAGTCGTGGTTTAAGTGAAGCTGACGCGAATCAACTATTAATTGATGCCTTTGCAGCCGAAATTATTGAC------------------CGCATTCCTGTAGAA---------------------------TTTTTAAGAACTAAAATT---ACTCAAATTATAGAGAAAAAAATTCTTCAAAAAACC---------------------------------------------------
>1973482_Rcurvata@BAZ89916.1
------------------------------------------------------------------------------------------------------------------------------------------------------------------------------------------------------------------------------------------------------------------------------------------------------------------------------------------------------------------------------------ATGACTATGGAA---------------------------------------------------------------------------------------------------------------------------------------------------------------------------------------------------------------------------------------------------------------------------------------------------------------------------------------------------------------------------------------------------------------------------GTTTTCCCCCCT---------------------------------------------------------------GCTGTTAGCGATTCTTTATTAGATTTG---------------------------------------------------------------------------------------------GATAAAGAT------------GCTTTTTTAACTAGGTTGCTAAATCAGCTAAATGAG---------------------------------ATTTGTCTATCAAAAGAA---CCAAGCTGGTTAGAACAAGTTAGGACTAATGCGACCAAGTGGGTG---------------------------------------------------------------------------------------------------------------------------CGTCATTCGGTGATTCCT------------------ACTACCCGA---GATGAAGAGTGGCGTTTT------ACAGACCTATCTCCTTTACGGGAGATCAGTTTCGCA---------------------TTAGGTTCTAATTTA---------------------GGTAGT---TCCCAA---------------------------ATT---------------GCCATGGAATCTTTTATGGAGGGT---------TTAGGTTTACCTGAAGCTACCCAC---------------------------------------------------------------------------------CGGTTGGTTTTTATTAAT---GGTGTTCTCACACCAACTTTA------------------------------------------------------------------------TCCCAGACTTCA---------------------------------------GATCTA---------CCCTCCGGTTTACATGTTGGTAACTTAGATTCTTTA---------------GAAGATTCTGTT------------------GCT---------------CAGAAATATTTGGCG---------------------CAGTTTGACGGAACA---------------------------------------------------------------------------------------------AGAGACGTCTTCAGCGACTTAAATACTGCTGGTTTGAGTGAT---------------------GTTGCAGTGGTATGGGCGGGCAAAAATGTGGTAGTT---GAAGATCCCATACAGCTGTTATTTATTTCCCTG---------------GTGGGA---GAG---------------------------TTC---------------CCAACTTTTTGTCAACCCCGTTGTTTAGTAATTGCTGAGGGTAAT---TCCCAAATAAGTCTAATTGAAGAACATATTACCCTAAAT------------------------------------ACACCGTCACCACAAAATGAACCTATGGGTGCTGGTTTGAACAACAGTGTGACAGAAATCTGGGTACATGAAAATGCCCAGGTCAATCATTCCAGAATTGTCTTG---GGTGGTGAT---------------------------------------------------------CATAGTTTTGATATTGGTAAAACTGCTGTAACCCAAGCAAGATACAGCCGTTATAGCTGTAATGCCATA---------------------------------------------ACTATTGGTGGTAAAGTTTCTCGTCACAACTTAGAGCTTGTACAAACTGGTGAACAAACTGAAACAAATCTCCACGGATTAACGGTTATTGCC------------------------------------------------CAAAAGCAATTGGGTGACACTCATAGCGCGATCACACTGAACTATCCTTATGCTACTAGTAAACAATTACATAAACTGATTATAGGC---GATCGCGCCCATGGGGTGTTCAATGGTAAGATATTCGTTCCCAAATCCGCACAATTAACGGATGCGTCGCAATTAAACCGCAATTTGCTATTATCATCAAAAGCGAGAGTGGACACCAAACCCCAATTAGAAATTACCGCTGACAATGTTAAGTGTGCCCATGGTGCAACCGTTAGT---CAATTACAAGACGATGAAATCTTCTACCTGCAAAGTCGGGGAATAGGAGAAACGGAAGCGCGTAAGTTATTAGTTAATGCTTTTGCAACAGAAGTTATTAAC------------------CTAATTCCACTTGCT---------------------------TCCTTGAGAGAGAAGCTG---TTAAAAACAGTTAGCTCTCTAGTCAATAAC---------------------------------------------------------
>2053605_Rsp@HAE05183.1
------------------------------------------------------------------------------------------------------------------------------------------------------------------------------------------------------------------------------------------------------------------------------------------------------------------------------------------------------------------------------------ATGAATATGCAA------------------------------------------------------------------------------------------------------------------------------------------------------------------------------------------------------------------------------------------------------------------------------------------------------------------------------------------------------------------------------------------------------------GTATTTCCCAATATGATCGCTAATTCT------------------------------------------------------------GATACTGCTGCTTTGAGTTCCACCTTGTTA---------------------------------------------------------------------------------------------AATAGAGAC------------ACTTATCTAGTAAACCTTTTAAATAAGGTAAGT------------------------------------------GCAAGTAAAAGA---CAAGGTTGGTTGCAAGAATTAAAGGATCTTTCTGCTAATTATGTT---------------------------------------------------------------------------------------------------------------------------CGTCATTCTGTAATTCCT------------------AATACACGT---GAGGAAGAATGGCAATTC------ACCGACTTATCTGCACTACGTAAGTTAGAGTTATCT---------------------GTGGGGAAGAAATAT---------------------GATCTA---TCTGAG---------------------------GAT---------------GATGTTCCATAT---------------------------TTTCCCGAAGCAAAAATA---------------------------------------------------------------------------------CGATTGGTATTTATTAAT---AGTATATATACGCCAGAGTTA------------------------------------------------------------------------TCAACCACTGCC---------------------------------------AAATTG---------CCTAGTGGGGTTTTAGTTAGCAATTTGGCCAGTTTA---------------CCATTAGGACAT------------------ATT------GAAAGAGTACAACAGTATATAGCA---------------------AGATCAAAAGGTGAT---------------------------------------------------------------------------------------------TGGGAAGTTTTTACTGCTTTGAATACGGCAGGAATTAATGAT---------------------GTTGGGGTAGTATGGATATCTGAAAATGTGGTGCTG---GAAGAACCTATTCACATAGTATTTATTACTGCT---------------GGAGAA---GAA---------------------------GCA---------------GCAGCAATTTCCCAACCCCGTTGTTTAGTAGTTGGGGAAACCAGC---TCCCAGGCAACCTTGGTGGAAGAACATACAAACTACAAA------------------------------------------------------AATACTAAGGGCGTATATTTTTCTAATTCAGTAACAGAGATTTTTGTCAATGAGAATGCCCAAATAAACCATACACGAATAGAAGCA---GATAATATG---------------------------------------------------------GAGGCATTCCATATTGGTAAAACTACTGTTACTCAAGAGAAACACAGCTCTTATAGCTGTCATTCAATC---------------------------------------------TCCTTGGGAGGTAAACTATCCCGCCACAATTTAGAAATTTTACAAGCTGGTGAAGACACAGAAACTACCCTCAACGGTTTAACAATAATTGGT------------------------------------------------GGTCAACAATTAGCTGATACACATAGCGTAATTTTGCTGAATCATCCTCATGGTAAAAGTCGCCAGCTACATAAATACATTTTGGTG---GACAAAGCCCATGGGATATTTAGCAGTAAGGTAGTTATGCCTAAATCTGCCCAGTTAAATGATGTGGAGCAGTTAAATCATAATTTGCTATTGTCCCCCAAAGCTAGGGTAGATACCAAACCCCAACTGTTAATTTCAGCAGATAATGTGAAATGCTCCCATGGTGCTACGACTAGC---CAATTAGAAGACAATGAAATCTTCTACCTAAAAAGCCGTAGTCTTAATGAAGACAGCGCCCGTAAACTTTTAATTCAAGCCTTCGCAGCTGAAATTATTAAC------------------CGTATATCTTTACCC---------------------------TCACTCCAGGAAAGACTA---GTTAAAACAGTTAACCAGTTT------------------------------------------------------------------
>2005462_Csp@BAZ07099.1
------------------------------------------------------------------------------------------------------------------------------------------------------------------------------------------------------------------------------------------------------------------------------------------------------------------------------------------------------------------------------------ATGACTACTAGTACCGTTAATAGTCTG---------------------------------------------------------------------------------------------------------------------------------------------------------------------------------------------------------------------------------------------------------------------------------------------------------------------------------------------------------------------------------------------GTTTCACCCAGCGCGATCGCTAATTCA------------------------------------------------------------GAAGTAGCAAGTTTAACTAAAACCCTGTTG---------------------------------------------------------------------------------------------GATCGGGAT------------GTGTATCTGGGTCAATTATTGACAACGGTACAC------------------------------------------ACTGGTTCTAAC---ATCGACTGGTTGGGAGAAATTCAAACCCAAGCTGCAAATTGGGTG---------------------------------------------------------------------------------------------------------------------------CGTCACTCCACCTTACCG------------------ACCACCCGT---GACGAGGAATGGCGGTTT------ACGGATTTATCTGGTTTGCAGCAGGTAAAGTTTACC---------------------GCAGCAGAGGATGTC---------------------AAACTA---AACCAG---------------------------------------------GTAGAAGCACAA---------------------ATTGGGACACCGGAAACAGCAAACAGT------------------------------------------------------------------------------CGTCTGGTGTTCGTCAAT---GGTCGGTTTGCTCCCCAATTA------------------------------------------------------------------------TCCTGTGTGCAG---------------------------------------AATTTA---------CCACCAGGGGTATTGGTAACTAGCTTAACCAACTTG---------------CCCAGTGAATAT------------------ACA------GGCAAAATCTCAGCTTGTTTTGCC---------------------CAAGCGGAAGGGGCT---------------------------------------------------------------------------------------------TTAGAGGTATTTACAGCCTTAAACACGGCTGGGGTGAAGGAC---------------------GGAGCAGTCATCTACATCCCCAAAAACGTCATTGTG---GACACCCCTATCCACCTGGTATATATCGCCACT---------------GGTCAA---------------------------------CCC---------------CGAACCATAAATTTACCCCGTACCCTAATTATTGCCGAAACCGGG---GCAGAAATGACCTTGGTAGAGGAATTTATCCCCATCGAC------------------------------------------------------------ACCGACACCTACTTTACCAATAGTGTCAGTGAAATTTGGCTAGCAGACAACGCTAGTATTAACCATACCCGTATCCAAACA---GAAGCAGCA---------------------------------------------------------ACAGCCTTTCACATCGGCAAAACAGCTGTCACCCAATCCCGTTACAGTCGCTATACCTGCAACGCGATT---------------------------------------------AACATCGGTGGACAACTATCCCGTCATCACCTGGAAATCCTGCAAACCGGGGAACAAACCGAAACCTATCTCAATGGGTTGAGCATTGCCAAA------------------------------------------------GACAAACAAGTCAACGATACCCATAGTGCGATCGCCCTCAACTATCCCTATGGTGTCAGCAAGCAAATCCAGAAAAACATTATAGCT---GATAGGGCCCATGCTATATTTAATGGTAAGATACTGGTTCCCAGACCAGCCCAACTTACCGACGCATCCCAATTAAACCGGAATTTACTCTTGTCTACAAAAGCCCGTGTTGACACCAAACCCCAACTAGAAATTACCGCCGATAATGTCAAATGTGCCCACGGAGCAACCGTTAGT---CAACTGGAAGACGACGAGATATTTTATCTCCAAAGTCGAGGGATTAATCAAGATGGTTCCCGTAGGTTGCTCATCAATGCTTTTGCGGCTGAAGTTATCCAG------------------CAAATTCCCGTAAAA---------------------------TCATTGTCTGAGAAGTTA---CTTATACAAGCCAAACAATTG------------------------------------------------------------------
>1497020_Nsphagnicola@KGF71867.1
------------------------------------------------------------------------------------------------------------------------------------------------------------------------------------------------------------------------------------------------------------------------------------------------------------------------------------------------------------------------------------ATGACCATTCAG------------------------------------------------------------------------------------------------------------------------------------------------------------------------------------------------------------------------------------------------------------------------------------------------------------------------------------------------------------------------------------------------------------------GTTTCTCAGATTGTCAACTCA------------------------------------------------------------GATGCCTCGGAACGTTCATCCTCCTCAGGG---------------------------------------------------------------------------------------------GTGCGGGCG------------GCTTATCTCAATCAACTCTTGAGTTTGCGCCAAGAG---------------------------------------TTGGCCTCCCCC---GCTGACTGGCTGACTCAGGTGCGCAACCGGGCGACGGCGCTGGTT---------------------------------------------------------------------------------------------------------------------------CAAGAACAAGCCATGCCC------------------TCCCCGCAG---GATGAAGACTGGCGCTTT------ACCGATCTGTCAGCGTTGCTTCAAGTCAACTTTGCT---------------------GTCAGTTCCCCACCTCCG------------------ACCGTC---ACGCTC---------------------------TCT---------------GATCTCTCGGCG---------------------CTGACGCTGACAGAAGATCCCAGTTAT------------------------------------------------------------------------------CGTCTGGTGTTTGTCAAT---GGGGTATTTGCGCCCCAGCTA------------------------------------------------------------------------TCGGCAATTGCC---------------------------------------GATCTA---------CCCTCAGGTCTGTGGATTGGGAACTTAGGCACCGCA---------------CCCACCGCCCTA------------------------------AATCTCCCCGACTTTCTGGCC---------------------AAACAGCAGGGAGCT---------------------------------------------------------------------------------------------GAGGAAGTCTTCACGGCGCTGAATACCGCCAGCTTTACCGAT---------------------GCCGCCGTGGTTTGGGTGTCAAAGCAGGTCGCGATC---GCAGCGCCAATTCACCTGCTGATGATCACGGCT---------------CCTACG---GCC---------------------------ACC---------------CCTGAAGTTCTGCATCCCCGGTGTTTAGTGGTGGCAGAACCCGGT---AGTAGCCTCACTCTGGTGGAAGAGTATGCAACGGTGGGG------------------------------------------------------------ACAGGAACTACCCTCAGTAATGCCGTTACCGAACTGTGGCTGGCGGACAGTGCCCAGGTCAACCATGTCCTGGTACAACAA---AACCAGCTG---------------------------------------------------------ACGGGGTTTCATGTTGGTAAGACGGCGGTGTTTCAAGCGCGGGGGTCTCACTACCGGGGGCATCCAATT---------------------------------------------ACCCTCGGTGCCCAGCTTTCTCGCCATCACTTGGAGGTGTTCTCCCGAGGGGAGCAGACCGAAACCACGATTCAGGCGCTCACCCAAATCAGC------------------------------------------------GGGCAGCAAGTGGCGGATACCCACAGTGCCATCGCCCATTTGCAGCCCCATTGCACCAGTCGGCAGGTTCATAAGTGTATTGTTGGC---GATCGCGCCCATGCTGTTTTCAATGGCAAAATCTGTGTCGCCAAGGCTGCCCAACTGACGGATGCGGCCCAATTGAGCCGGAATCTGCTGCTGTCGCCCCGAGCCCGCATCGACACTAAACCGCAACTGGAAATTGTGGCGGATAACGTCAAGTGTGCCCATGGTGCCACGGTCAGT---CAGCTGGACAATGACGAGATTTTCTATCTCCAAAGTCGGGGCTTAGATCGGGAGGCCGCCTGCGATTTACTGGTGTATGCCTTTGCGGTGGATATTTTCCAT------------------CGCATTCCTGTCGCC---------------------------TCTGTGCGTGACCGTTTG---GTCAAACGGTTGACCACGGCTACCTCCCCACTGGTT---------------------------------------------------
>2099687_Cbacterium@PXDR01000573.1_6| RT_shifts_1_contigs
---------------------------------------------------------------------------------------------------------------------------------------------------------------------------------------------------------------------------------------------------------------------------------------------------------------------------------------------------------------------------------------AGTATGCAA---------------------------------------------------------------------------------------------------------------------------------------------------------------------------------------------------------------------------------------------------------------------------------------------------------------------------------------------------------------------------------------------------------------------------GTCTCTAATGGT------------------------------------------------------------------------AGCGGTACCCAACTGAGT---------------------------------------------------------------------------------------------CGGCGGGAT------------GCTTATTTGCGATCGCACCTCACCAACCTAACT------------------------------------------CCCAGCCCCGAT---CCCCTGGGCTTAGACGACCTGCGGCACACTGCCCAGGCATTGGTG---------------------------------------------------------------------------------------------------------------------------AAAGAGCAGACCTTCCCG------------------TCTACCAAA---GACGAAGAATGGCGGTTC------ACCGACCTGTCCGCCATGCTGGATTTGGACTTTCAC---------------------CTCAGTCTGGATCAGCAGCCT---------------GCCCTC---AGCCCC---------------------------CTA---------------GATGTGGCGGAT---------------------GTGGTGTTGCCCGAGGCGGCCCAAAGT------------------------------------------------------------------------------CGAATCACCTTGGTCAAT---GGCCGCTATGTGGCTGGGTTG------------------------------------------------------------------------AGCGCCCTCGGG---------------------------------------GATTTG---------CCCAAAGGGTTTATCATCGGCAGCTTGGCCAACTTGCTTCAA---------GACCCGCAGCTT------------------CGC------CCCCGGCTCAGCCAATATCTGGCC---------------------CAAAGTCAGGGCAGC---------------------------------------------------------------------------------------------AACGAAACCTTTGCCGCCCTGAATACCGCCGGATTCCAGGAT---------------------GCTGCCGTCATCTGGATTCCTAAAGACGAGCGGATT---GAATTCCCCATTCACCTGCTGAATTTGGCCCTA---------------CCGGGC---TCT---------------------------GCG---------------CCAACCCTGGCCCTGCCCCGCTGCCTGGTGATTGCCGAGGCCCAC---AGCCAACTCACCTTAGTAGAAGAGTTTCGCGGCATCGGC------------------------------------------------------------CAAGGGGACTACTTCACCAACGCCGTGACGGAACTGTACTTAGCCGACGGTGCCCAAGTCCGCCATACCCGACTGCAAAGG---GAAGGCCCA---------------------------------------------------------GCCACCTTCCACATTGGTCGCACCGCCGTGGCCCAGGCTCAAAATAGTGAGTATGCCGGGTGTGCGATC---------------------------------------------GCATTTGGAGCCCGCCTAGCCCGCCACAACTGGCACATCCACCAAAACGGCCCCCAAACCCAAACCCAAGTCCATGGCCTCGCCGTCGCCCAA------------------------------------------------GGTACCCAGGTGGCCGACCTGCATAGCAGCGTCCACTTTACCCAGCCCCACGGCAGCGCCGACCAACTGCACAAGTGCATCGTGGAC---GACCGCGCCCACAGCGTCTTTAACGGCAAGATCTTTGTGCCCCGTCAGGCTCAACAGACCAACGCCAACCAGCTCAACCGCAACCTACTGCTGTCCGACCGGGCCAAAGTAGATACCAAACCCCAGCTAGAGATCATTGCCGACAACGTCAAATGCGCCCACGGCGCAACCGTCAGC---CAGCTCCAGCCGGACGAAATCTTCTACCTGCAAAGTCGCGGCATCGACCAAAGCCAAGCCCAGCGACTGCTGATCTACGGCTTTGCCATGGAAATTGTCGAG------------------AAGATTCCAGTAGAG---------------------------TCAGTCCGGCAGCGGTTG---AGTGAGCGGTTGAAGCAGGTT------------------------------------------------------------------
>268115_Lantarctica@PZO39358.1
------------------------------------------------------------------------------------------------------------------------------------------------------------------------------------------------------------------------------------------------------------------------------------------------------------------------------------------------------------------------------------ATGGCAAACTCC---------------------------------------------------------------------------------------------------------------------------------------------------------------------------------------------------------------------------------------------------------------------------------------------------------------------------------------------------------------------------------------------------------------------------GTATCAGAACTG------------------------------------------------------------------------AAATTGTCGGCTACTGAC---------------------------------------------------------------------------------------------CAGCGGGAT------------GCCTACCTGAAGGGGCTGGTGCAGATCGTGAGGGCG---------------------------------------GCGGTGCCGGGG---AATCTGGGCCTGGGGGAGGTGCGATCGCGCGCCGCATCCTTCCTC---------------------------------------------------------------------------------------------------------------------------AACGAGCAAACCTTCCCC------------------TCCACCCGG---CAGGAAGACTGGCGCTTT------ACTGACCTGTCGCCCATGCTGGCCATCGACTTTGCC---------------------ACCGCTGAGGAAGCT---------------------TTGGTA---GCTGAG---------------------------ACC---------------GACATCGCTGAG---------------------CTACGCCTAGCAGAAACCGCTGGCGCT------------------------------------------------------------------------------CAAATTGTGGTGGTCAAC---GGACGGGTGAGCACCGAACTT------------------------------------------------------------------------TCTCGGCTGGAG---------------------------------------AACTTG---------CCCGAGGGGGCCAAGGTGGGTTCTCTTCGCGCTCAT---------------CCCGAACTCCAC---------------------------ACTCAGCTGGTAGATCGATTGGCC---------------------CAGGCCAGTGGTAGT---------------------------------------------------------------------------------------------CATGAAGTGTTTACCGCCCTCAACACCGCTGGTTTTCAGGAT---------------------GCGGTGGTGATTTGGCTGCCCCGCAATCTGACAATC---GAGACGCCGATTCAGATTATCTACGTCTCCCAG---------------ACTGGA---GAA---------------------------AAT---------------CCTTGCATAGTTCAGCCCCGCTGCCTGGTGGTGGCCGAGTCGGGC---AGCGCCGTCACTCTGATCGAAGACTTTTGGGGTAGTTCT------------------------------------------------------------GCTGAGACCCACTTTACCAACGCCGTCACTGAGCTGTGGCTCGACGCCAATGCCCAGGTCACCCACAGCCGCATTCAACGG---GAGGGCGCT---------------------------------------------------------GGCACTTTTCACATCGGCAAAACCGTGGTCACCCAGGCCCGCGACAGCCAGTACGTGGGCACCGCCGTA---------------------------------------------GACTTTGGCGCTCGGCTGGCCCGCCACAACTGGGAGATTTACCAAACCGGCGAACAGACCACCACCAAGCTTTATGGCTTAGCGGCGATCGCT------------------------------------------------GCCAGCCAGCAGGCCGACACCCACAGCCTGGTAGCCCTCAGCCATCCCCACGGCACCGTCGAGCAAGAGCACAAAGCTATTGTCGAT---GGCCGCGCCCACAGCGTGTTTAACGGGCGCATGGCCGTGGCCCAAAAGGCCCAGAGCACCAGTGCTAGACAGCTCAACCGCAATTTGCTGCTCTCAGACAAAGCGCGGGTAGACACCAAGCCCCAGCTCGAAATTGTCGCCGACAACGTGAAATGCGCCCACGGGGCCACCGTGAGC---CAGCTCCAGGCCGACGAGATTTTCTATCTGCAAAGTCGCGGCATCAGCGCCCCCCAGGCCCAGCGGTTGCTGATCTATGGCTTTGCTATGGAAATTTTAGAG------------------ACAATAGAGGCGGAG---------------------------ACGCTGCGATCGCGCCTC---GCCGAA---------------------------------------------------------------------------------
>2099684_Cbacterium@PWRG01000117.1_18
------------------------------------------------------------------------------------------------------------------------------------------------------------------------------------------------------------------------------------------------------------------------------------------------------------------------------------------------------------------------------------ATGGCTAAGTCA---------------------------------------------------------------------------------------------------------------------------------------------------------------------------------------------------------------------------------------------------------------------------------------------------------------------------------------------------------------------------------------------------------------------------GTGTCTGAGAAT------------------------------------------------------------GTTCTCTCCCCTATGACCCGGGGCACCGAG---------------------------------------------------------------------------------------------CAGCGAGAT------------GCTTACCTCAAGGGGTTAATACAGACGGTGAAGGGG---------------------------------------GGGGTACCCGCA---GATCTGGCCCTGTCCGAGTTGCGATCGCGGGCTGAGGTGCTGCTC---------------------------------------------------------------------------------------------------------------------------AAAGAGCAAACCTTTCCC------------------CACACCCGC---CAAGAAGACTGGCGGTTT------ACCGATCTGTCCTCCATGCTGGATATCGCGTTTGCC---------------------TGTGCCGACGGTGAT---------------------CAGCCG---GTTGCA---------------------------GCG---------------GCTATCGAAGCT---------------------CTGCGCTTACCTGAAACCGCTGGGGCT------------------------------------------------------------------------------CAGGTGGTGGTGGTGAAC---GGGCAAGTGAAGCCTGATCTC------------------------------------------------------------------------TCTCAACTAGAT---------------------------------------GGACTA---------CCCCAGGGAGCTGTGGTGGGCAGTTTAAGGGCTCTC---------------CAGGATCACCCTATCTGG------------TTG------GAAAAACTGGCGCAGCGCTTGGGT---------------------CGGGCCAGTGGCCAC---------------------------------------------------------------------------------------------CACGAAGTGTTCACCGCCCTCAATACCATTGGCTTTCAGGAT---------------------GCGGTGGTGGTATGGCTGCCCCCTAATGGGGTGATG---GAAACGCCGTTGCAGATCATCTATGGGGCTGAG---------------GCCGCA---GAT---------------------------ACC---------------CCAGTCCTGGCTCAACCCCGCTGTTTGGTGGTGGCAGAACCTAGT---AGCGCCCTCACCCTGATCGAAGATTACTGGGGCAACGCC------------------------------------------------------------AGTACGGCTTATTTCACCAATGCTGTCACGGAAATTTGGTTAGAGGCCAATGCCCAGGTGACCCACAGTCGCCTGCAGCGG---GAAGGCAGT---------------------------------------------------------GGTACCTTCCATATGGCTAAGACCGTGGTGACCCAGGCCCGAGATAGTCAGTATATTGGCACTGCCGTG---------------------------------------------GATCTAGGGGCTAAACTAGCGCGCCACAACTGGGAAATTTACCAAACCGGTGAGCAAACCACCACCCAGCTGTATGGCCTAGGGGCGATTACC------------------------------------------------GCCACTCAGCACGCTGATACCCACAGTCTGGTGGCCCTTAGTCATCCCTACGGCACCGTGGGCCAGGTGCACAAAGCGATCGTGGAT---GATAAAGCCCATAGCGTGTTTAACGGGCGCATGGTAGTGGCCCAAAAGGCCCAGGAAACTAATGCCAGCCAGCTCAACCGCAACCTGTTGCTGTCGGACAAGGCGCGGGTCGATACTAAGCCCCAGCTAGAAATTGTGGCCGACAACGTCAAGTGTGCCCATGGGGCCACCGTCAGC---CAGCTGCAGGCGGACGAGATCTTCTACCTGCAAAGTCGGGGGATTAGCGCCTCCCAGGCCCAGCGCTTATTGATCTATGCTTTTGCTATGGAGATGTTAGAG------------------ACGATTCCGGTGGCA---------------------------ACTCTGCGATCGCGCCTC---ACCGACGCTATCTCTGAATGGGCCAGCGCC---------------------------------------------------------
>32049_Ssp@ACA99800.1
ATGTCTAGCGGTACC---------------------------------------------------------------------------------------------------------------------------------------------------------------------------------------------------------------------------------------------------------------------------------------------------------------------------------------------------------------------ATGACAGCGGCG---------------------------------------------------------------------------------------------------------------------------------------------------------------------------------------------------------------------------------------------------------------------------------------------------------------------------------------------------------------------------------------------------------------------------ATCGCCTTTTCC---------------------------------------------------------------------------CAGAGTCAACCGACA---------------------------------------------------------------------------------------------GAAGTCGAT------------CCCAATCTGGAAAAATTTCTCGGATTACTCGACCGA---------------------------------------------AGCCAA---TCAGCGGAATTTCAAGCCATTCGCGATCAAGGCCTTGAAAAAGTT---------------------------------------------------------------------------------------------------------------------------CGCCAAGGAAAATTCCCA------------------AGCCGACGG---GATGAAGCCTGGCGGGTA------ACGGATTTATCGGTGCTCAAACATACGACTTTCCAA---------------------GCAGCCCAACCGACA---------------------ACCCCA---ACGGCG---------------------------GCA---------------GATTTAGATGTT---------------------TTTGCCCTGCCGGAAACAGCCAACAGT------------------------------------------------------------------------------CGTTTGGTATTTGTGAAT---GGCCACTATGCCCCCGACCAG------------------------------------------------------------------------TCCTGCGTTTCG---------------------------------------GGATTA---------CCTGACGGCGTTTTTGTCGGCAACTTCACGGCATTA---------------GCGGCGGATCAA------------------AAA------GCGGCGATCGCCAAATATCTTGGC---------------------CAGCAGACCGAGCAA---------------------------------------------------------------------------------------------CTGGATGTGTTTGCCGCCCTCAATGATGCAGGTCTTGGGGAT---------------------CTCGCCATTGTTTGGGTGCCGAAAAATACCGTTGTT---GAACAGCCAATCCAACTGCTATTTGTCGGCAAC---------------GGTGCG---GAT---------------------------CAA---------------CCGACGGCTATGCAGTCCCGCTGTCTCGTGATTGCGGAAACGGGA---GCCCAAGCTAATGTGGTGGAATATTACGGGGCGATCGCC------------------------------------CAGGGTTGCACCGATCAA---GATACCCACCGCTATTTCAACAATGCTTTAACAGAAGTTTGGGTGCAGACCAATGCCCGCCTTAACCATGTGCGGGTACAACGG---GAAGCTGGG---------------------------------------------------------GGCGCGATTCATCTCGGTAATACGGCGATCGCCCAAGCCCAAGACAGCCATTACCAACTCACAGAAGTT---------------------------------------------AATTTTGGTGCCCGACTGAGTCGCCATACCCTGACCCTGACCCAAAACGGCCCCCAAACAGAAACCATTCTAAAGGGGTTAACCATGGTTGGC------------------------------------------------GCCGAACAACTCAGCGACACCCACACCGCCGTTTATCTCCAGCATCCCTACGGCAGCGTCGATCAACTCCATAAATGCATTATTGAC---GATGCAGCCCGGTCTGTTTTCAACGGCCAAATCCATGTGCCTCAGAAAGCACAAATGACTAATGCGGCCCAACTGAACCGTAATTTGCTGCTGTCTCCCAAGGCCAAAGTCGATACCAAACCCGAACTGCAAATTACCGCTGATAACGTGAAATGTGCCCACGGCGCAACCGTCAGC---CAACTGGAAGCCGAGGAAATTTTCTACCTCCGCAGTCGCGGTCTCAATGACTATGATGCGCGCCATTTGCTGATTGATGCTTTTGCTGCGGAAATTCTCGAT------------------ACCGTGGCGATCGCC---------------------------CATTTACAGCAGGCCCTT---ACGGGTTGTGTTGCCTGTCGCACCGTTGAC---------------------------------------------------------
>317619_Phollandica@KB235941.1_291
------------------------------------------------------------------------------------------------------------------------------------------------------------------------------------------------------------------------------------------------------------------------------------------------------------------------------------------------------------------------------------ATGGTTGTGCAA---------------------------------------------------------------------------------------------------------------------------------------------------------------------------------------------------------------------------------------------------------------------------------------------------------------------------------------------------------------------------------------------------------------------------ATCGCCCCCGACTTAAGCCCCAATTCC---------------------------------------------ACCACGATCGCCCCCCAAACCAGTGGGGAG---------------------------------------------------------------------------------------------AAGCGATCC------------AGCTACCTGGCCCACCTTCTGGCCCTCGGCCAATCG------------------------------------GTTCCCTCCTCCCTT---CCCCCCGCGATCGCCACGGCCCAAGCCCAAGCCGCTGCCCGCATC---------------------------------------------------------------------------------------------------------------------------CCAGAATTAGCCATTCCC------------------TCCAGCCGC---CATGAAGATTGGCGCTTT------ACGGATCTGTCGGCCCTGGTGCAATTACAATTCCAA---------------------GCCACCCCCCAGGTTTGC------------------TCCTTT---ACCCTG---------------------------GGG---------------CAGTTGGCCGCG---------------------TTGACCATTGCCGAAGCCCGCCAT---------------------------------------------------------------------------------CGTTTGGTGTTTGTGGAT---GGCCACTATAGCCCCAGTTTG------------------------------------------------------------------------TCGTCCGTGGAG---------------------------------------GACTTG---------CCAGCGGGGGTCACCCTGGGCAATATTCACCAGGCC---------------GATCCC---------------------------------CAACGCTTAGCCCAGGTGCTGGGA---------------------CAACAACCGGGCAAT---------------------------------------------------------------------------------------------GAAGAGGTGTTTACCACCCTCAACACCGCCACCTTTCAAGAT---------------------TTAGCCTGGATTCACCTGGCGGAGGGGGTGATCCTG---GATGCGCCCCTCCATCTGATCTGGATGTCCACC---------------CTCGAT---CGC---------------------------CAG------------TGTCCCGTGGTTAGCCAAACCCGTGCCCTGATTTTGGCCGATCGCGGT---AGCTCCCTCCATCTGGTGGAAGATTTCGTCACCCTGGGG------------------------------------GAGGGCTGCACCAATGGGTTAGCATCCGGCACCTACTTCACCAATGGGGTCACGGAAATGGTCTTGGGGGACAATGCCTTTGTCCACCACAGCCGCCTGCAACGG---GATGGCACC---------------------------------------------------------GGAGCCTTCCACATTGGCAAAACCGCCGTCAGTCAGGGCCGGGATAGCCGCTATGTGGGGGTGGCCATC---------------------------------------------CATTTGGGGGCGCAGATGTCCCGCCACAATTTAGAAGTGGTTCACCAAGGGGAACAGGCAGAAACCGAACTGTTTGGTCTCGCTTTGGTCAAC------------------------------------------------CAAGCCCAAGTCATGGATACCCACAGCAGCATTTGGTATCAGCATCCCCACTGCTCCAGCAATCAGTTGTATAAGGCGATCGTCAAC---GATCGCGGTCGGTCCGTCTTCAATGGCCGGGTGGATGTGCCCCAAGCCGCCCAATTAACCAATGCCCGCCAGTTAAACCGCAATTTGTTGCTCTCCCCCCAGGCGCGGGTAGACACCAAACCCCAGTTGGAAATTGTGGCCGATAACGTCAAATGTACCCATGGGGCCACCGTCAGC---CAGTTGGAAGACGAGGAAATTTTCTACTTCCAAAGTCGAGGCATCGATCCCCTCAGTGCCCAACATTTACTCCTAGATGGGTTTGCCGCCGAAATCCTACAA------------------AAGCTGCCCTTGGAG---------------------------TCCCTGCGCCAGAGTCTG---GGCCGCTGTGTGGCCTGCCGCATGATGGACGTG------------------------------------------------------
>1880902_Lsp@OCQ94576.1
------------------------------------------------------------------------------------------------------------------------------------------------------------------------------------------------------------------------------------------------------------------------------------------------------------------------------------------------------------------------------------ATGGGCGTGGAT---------------------------------------------------------------------------------------------------------------------------------------------------------------------------------------------------------------------------------------------------------------------------------------------------------------------------------------------------------------------------------------------------------------------------TTGAGTGGTTTAACGGACTTGAACAAGGCAGATTTGGACGCACTG------------ACGGCGAACTCAACGCCGGGCGATCGAGCACCGAGCAAGGCAGCC---------------------------------------------------------------------------------------------CAGCGATCG------------ACCTATTACGCGGGCTTGCTGGCCACGGTGACGGCG---------------------------------GCCACTCCGGCAACTGAT---TGGGAATTGGTGCAGCGGCTGCGATCGCAGGCCCAGGCCGTGGCG---------------------------------------------------------------------------------------------------------------------------CAGGAAATGGCGTTGCCT------------------TCGACGCGA---GATGAGGATTGGCGGTTT------ACGGATCTATCGCCCATGTTGGCGATCGCGTTGCGG---------------------GCCCCGGAGCTGACC---------------------ACCCTT---GAACCG---------------------------GAG---------------GCGATCGCGGCA---------------------TTCGCCATTCCCGAAGCATCGGTG---------------------------------------------------------------------------------CGGGTGGTGGTGGTGAAC---GGTCGGTTTGTGCCGGAACTG------------------------------------------------------------------------TCGAATTTGGTC---------------------------------------GGGTTG---------CCCGATGGTGTCACGATCGGCTCGCTGGCGGCCGTG---------------ACCGAT------------------------CGG------GAGCGCCTGGCGAGCCACCTGGGC------------------------CAACAAGGCAGT---------------------------------------------------------------------------------------------CAGGATGCCTTCTCGGTGCTGAATACGGCCGGTCTGAACGAT---------------------GGTGTGGTGATTGAGCTGGAACGCCGCGTGCAGGTG---GCCAAACCCATTCACCTGCTACATGTGGCCACG---------------GCGGAT---------------------------------CAA---------------CCGGCAATCAGTCAGCCCCGTTGCTTGGTGTTGGCCAAGGCCGGCGACAGCCATTGCACCCTGATTGAAGACTATGTGGCGATCGGG------------------------------------------------------------CAAGGCGGCTATTGCACCAACAGCGTGATGGAAGTGGTGCTGGGAAATTGCGCCACCCTGCACCATGTGCGACTGCAACGG---GAAGGCGAA---------------------------------------------------------CAGGCGATCCACATCGGCAAAACCGCCATTTCCCAAGACTGGAACAGTCACTACACCCTAACCACCATC---------------------------------------------AGCCAGGGTGCGTCGATCGCCCGTCACTCGATCGACATTGCCCAAACGGGCCCCGGCACTGAAACCATCCTGAACGGGTTGTCGGTGGCCACG------------------------------------------------GGTGAGCAGTTAACGGACACCCATAGCTCCCTGGTGTTGAGCCATCCCCACGGAACCGCCGATCAGTTGCACAAGTGCATTGCGGAC---GATCGGGGCCACACGGTCTTCAATGGACGGGTTTTTGTGGATCACGATGCGCAACAAACCAACGCCGCCCAGCTCAACCGCAATTTGTTGCTGTCGCCCAAGGCGCGGGTGGACACCAAGCCGCAACTGGAAATCATTGCGGATGATGTGAAGTGTTCTCACGGTTCCACGGTCAGC---CAACTGGAGGAAACGGAGCTGTTTTACTGTCGTAGTCGTGGCTTGGATTTGGCCACGGCTCGATCGCTCCTGTTGGATGGGTTTGCGGGGGAAATTTTGGAT------------------CGCCTCCCGATCGCC---------------------------TCATTGCGATCGACCTTG---GCTCGCCAAATTGCCCAACGGATTAATCCAGGCAGCGCAAGC---------------------------------------------
>1140_Selongatus@ABB57767.1
------------------------------------------------------------------------------------------------------------------------------------------------------------------------------------------------------------------------------------------------------------------------------------------------------------------------------------------------------------------------------------ATGACGCTTTCT---------------------------------------------------------------------------------------------------------------------------------------------------------------------------------------------------------------------------------------------------------------------------------------------------------------------------------------------------------------------------------------------------------------------------GTGCTGGAGCAA------------------------------------------------------GTCAACTCCGACGCCGCACCGATTTCTGCCGTTGAG---------------------------------------------------------------------------------------------CAGCGACAA------------ACCGTTCTGCAGCAACTGCTGAACTTGGGGCAGTCC------------------------------------------------------GCTGCAGGCGCTGAATCGTTACAGGCCCAAGCCCGCGATCGCCTC---------------------------------------------------------------------------------------------------------------------------ACGGATCTGGCGATTCCC------------------TCGACCAAG---GTTGAAGACTGGCGCTTT------ACCGATCTGTCGCTGCTGCTCAAGCGCTCCTTTGTC---------------------GCTGCTCCAGCTCAGGCA---------------------------AAGGCT---------------------------GAA---------------TTTGTCGAACCG---------------------CTGTTGCTGGCGGATGTACCGCTA---------------------------------------------------------------------------------CGAGCCGTCTTTGTCGAT---GGTCAGTTTCGCGCCGATCTC------------------------------------------------------------------------TCCAGCGCG------------------------------------------GATTGG---------CCAGAAGGACTGAGCCTGACG---------------------------------------------------------------------GTGGGCTTTGATGCCGCGATCGCC---------------------CAAAACTTACTGGCC---------------------------------------------------------------------------------------------GACGACCTGTTTGCCACGCTGAATACGGCAGGCTTTGGGCAA---------------------GCAGCCGTGATTCGCGTTGCCGCCGGAGCTGCGATC---GCCCAACCGCTGCATCTGCTCTGGATTAGCAGC---------------AGCACC---AGC---------------------------GAG---------------ACAGCGTTTAGCCAGCCTCGTGCCTTGATTGAACTGGGCGCGAAT---AGCGCCCTGACCCTGATCGAAGATTTTGCGCCGCTCGGC------------------------------------AATGACTGC---------------ACGGCGGATTACTTCGTAAACGCTGTCACCGAAATCCAACTCGGTGCCAACGCCCAACTGAAACACAGCCGCGTCCAACGA---GATGGCGAT---------------------------------------------------------CGCGCCATTCATATCGGCACAACTGCAGTTCGGCAAGAACGAGACAGTCGCTACCACGGCATTGCCGTC---------------------------------------------AGCACTGGCGCTCATCTGTCGCGCCACAACTACCTTGCCGCCCAGGATGGCTCTCAGGCCGAGACGATTCTGGACGGTTTGAGTCTGGCGGAT------------------------------------------------GGCGATCGCCTCGTCGATACCCACAGCGGCATGTTCTTCAACCAGCCCCACGGCCGCAGCCAGCAACTACATAAGTGCATTGCCAGC---GATCGCGGTCGGGCGGTGTTCAGTGGTCGCGTGGTGGTGCCGCAAATCGCCCAGCAGACCGATGCCGCACAATTGAGCCGAAATCTGTTGCTGTCGTCCCGTGCACGGATTGACGCTAAGCCGCAACTAGAAATCGTCGCTGATGACGTCAAGTGCAGCCACGGTGCAACTGTCAGC---CAACTGAGTGAAGACGAGATTTTCTATCTGCAAAGTCGCGGCCTCAACCAAGCCGAAGCGACTCACTTGCTGATTGAAGCCTTCGCTGGCGAAATCCTGCAA------------------AAACTGCCGTCTGCC---------------------------CAGTTACGCGAAGCCCTG---AGCCGCTGCGTCAGCTGCCGCGCCGAACGTCCCGAGCCGTCCCCTGCCTCC------------------------------------
>1173263_Ssp@AFY72303.1
------------------------------------------------------------------------------------------------------------------------------------------------------------------------------------------------------------------------------------------------------------------------------------------------------------------------------------------------------------------------------------------------------------------------------------------------------------------------------------------------------------------------------------------------------------------------------------------------------------------------------------------------------------------------------------------------------------------------------------------------------------------------------------------------------------------------------------------------------------------------------------------------------------------------------------------------------------------------------------------------------------------------------ATGATTGAT------------CTATTTGCCCAAGACCTGTTATCACAGCAACCAAGT---------------------------------------TTTGATCATTCT---CCTGCATGGTTAAGAACTTTACGTTCTGAGGCTAGCGATCGCCTG---------------------------------------------------------------------------------------------------------------------------AATTATTTAAAATTTCCA------------------ACTCCTAAA---GATGAAGAATGGCGCAAT------AATGATTTCTCAGAATTAAGAGATATTGGTTTTGCT---------------------TTAGTTAATGCTGTA---------------------GATAAA---TCTGAAGACCCGATTACTAATCCC------ATTAAT---------------ATCCTCGATGCT---------------------CATATTTTGCCCGAATCCGCCGAAAGT------------------------------------------------------------------------------TTAATTACATTCATTGAT---GGTAGGTTTTCTATTGAATTT------------------------------------------------------------------------TCTGCCCTTGAA---------------------------------------GGATTA---------CCAACGGGGGTATTTATCGGTAGCCTCAATAACTTT------AACCATTTAGGCATAGATTTA------------------ACC------GCAAGTTTGTCTCCCCATTTGGGT---------------------AAGTATGCGGATGCT---------------------------------------------------------------------------------------------GAAGATTTCTTTGTGGCACTAAATACCGCCAGTATCGATGAT---------------------GTTGCCGTGGTCTATATTCCAAAGAATCTCAACTTT---ATCCCTACGGTGCAGTTACTATTTGCCTCCCAT------------------------------------------------------CAA---------------AATACGATTTCCCAACCTCGTTGCCTAGTAATTGTCGAGTCTGGC---GGCAGCTTAAATTTAGTAGAAACTCATATTGGACAGGAC---------------------------------------------------------------TCTCTGCATTTTTGTAATTCTGTGACGGAAATTTATGTAGGTGCAAATGCCCGTATTAATCACACCAAGGTACAAACC---GAAAGTGAT---------------------------------------------------------CAAGCGATTTGGATTTCCAATTGTGCGATCGTCCAGCAGCGTTCCAGTGCCTACATTAAAAATTCCATC---------------------------------------------GTTTTAGGTGCCAAAAAATCCCGCACCAATCTCCATATCCAGCAGTTAGGTGAGCATACGGAAACTTCCTTAAATGGGTTGACCTTAATTGGC------------------------------------------------GGAGAGCAAATAGCTGATACTCACTCCCAGATCGCCCATAATTTCCCCAATGGTACTAGTCAACAGTTGCATAAATGTATTGCCGAC---GAGCGATCGCATTGTATTTTTAATGGCAAAATTTTGGTATCCCAGGCTGCCCAACTTACTAATTCCAAACAACTCAGCCGTAATCTATTGCTTTCTCCCAAAGCTCGCATTGATACTAAACCCCAACTAGAAATTTTTGCGGATAACGTCAAATGCGCCCACGGAGCTACCATTAGC---CAAATTGATGCCGATGAGCTTTTTTATCTCCAAAGTCGTTGCATCGATTTAGAAAGTGCCAAAAAACTCTTGACCTATGCCTTTGCTGCCGAAGTCATTACT------------------CAAATTCCTGTTGAT---------------------------TCACTGAGGGAAAGTTTA---AGTCAGTTAGTACTTGCTAAAACCCAT------------------------------------------------------------
>82654_Psp@AFY70212.1| RT_shifts_1_contigs
---------------------------------------------------------------------------------------------------------------------------------------------------------------------------------------------------------------------------------------------------------------------------------------------------------------------------------------------------------------------------------------AGCATAAGA---------------------------------------------------------------------------------------------------------------------------------------------------------------------------------------------------------------------------------------------------------------------------------------------------------------------------------------------------------------------------------------------------------------------------GTATCCGAGTTATCCGAATATCCAGAATCGCCT---------------------------------CAAGCTGCAACTGCTACTGGTGCGATGAATGGTGGC---------------------------------------------------------------------------------------------TCTAACCCT------------AACTTTGTGGATGGTATTGTCAACCAACGGTTTGAT------------------TTAAAT---CAGCTCCAGGTTAATCCGGAGGCG---ATCGCCTGGTTGCAATCGATTCGCCAGGAAGCCCAAACTTTGTTG---------------------------------------------------------------------------------------------------------------------------GTGGATCAGGAGCTGCCC------------------CACAAAAAG---CAAGAGGAGTGGAAATAC------ACTGATTTAAGTGCCGTATTAAAGCGTTCCTATGTG---------------------CTGCGCAAGCCCCAGGAATGT---------------TTGCTC---GATGCC------CTAGAAAATCCTGGGTTTGAGAAG---------------TTGATTGCCGGG---------------------CAGATTGTGCCAGAGGCGGCACGCAGC------------------------------------------------------------------------------CTGTTGGTGTTTGTGAAT---GGTGTATTTTCCCCGCAGTTG------------------------------------------------------------------------TCGGGGTTGATC---------------------------------------GATCTA---------CCGGAAGGGGTGATCGTGGGTAGTTTGGCTCAATTGTGCGCTGATTGTTTGCCAGAGAAAGTG------------------CAA------CAAAGGCTAGCCGAGTTTTTGGCG---------------------GAGCTAACCGATGCG---------------------------------------------------------------------------------------------GATGATTTTTTTGCTAATCTCAACGCCGCTTGCCTCAGTGAT---------------------GTGGCGATCGCCTATGTGCCTAAAAATGTGGTGATC---GATCAACCAATCCAGTTTGTCTATGCAGTGACA---------------CCGCGA---TCG---------------------------GCACAGACGGCCAATATTTCTGTGATTTCCCAACCCCGCTGTCTGGTGGTGGCCGAAACCGGT---AGCAGTATGACCCTGGTGGAAACCTATGTAGGCGAACCG------------------------------------------------------------GATCGCAGTTATTTATCTAATTCGGTCGCAGAAATTATGGTGGGTGAAAATGCCGCCGTGAACCACACCAAAGTTCAGTGG---GAAGGCCAT---------------------------------------------------------GCCGCCTGCCACATTAGCACCACCGCGATCGCTCAGGAGCGTGATAGCCGCTATACTTGCAATGCGATT---------------------------------------------TCTACTGGTGCAAAAATTTCCCGCCACAATTTGCAGGTGCAGCAATGGGCAGGGCAAACGGAAACCCACCTCAATGGTCTGGCCTATATTGAT------------------------------------------------GGCGATCGACTCACCGATACCCATTCCGCGATCGCCCATAACTATGCCCACGGCAGCAGCAATCAACTGCACAAATGTATTGTGGAC---GATCGGGCGCGGGCGATTTTCAACGGCAAGATCCAGGTGCGGCAGGCAGCCCAACAGACCGACTCCAGCCAGCTGAGCCGCAATTTGCTGCTTTCTGACAAGGCCAGGGTAGACACCAAACCGCAATTGGAGATCGTGGCCGACAATGTTAAATGTGCCCACGGTGCTACGGTGAGC---CAACTTGACGCAGATGAGATTTTCTATCTCCAGAGTCGTGGCATTGATGCGGCCAGTGCGGCAAATATGCTTACCTTTGCGTTTGCGGCAGAAGTGATCCAA------------------CGCATCCCGATTCCC---------------------------CGGTTGCGGCAGGCATTA---GAAAAGTTTGTCCTCTCTAAAACCCGCGCTCACCATAAA------------------------------------------------
>685565_Psp@BBC24014.1
------------------------------------------------------------------------------------------------------------------------------------------------------------------------------------------------------------------------------------------------------------------------------------------------------------------------------------------------------------------------------------ATGGCTATTCAA---------------------------------------------------------------------------------------------------------------------------------------------------------------------------------------------------------------------------------------------------------------------------------------------------------------------------------------------------------------------------------------------------------------------------GTTTCTGAACAATTGGAAGATCAAGCGGAATTT---------------------------------AAGGGTGCGTTAAGTACGCGCAGTAAATTGGCTGTA---------------------------------------------------------------------------------------------AATAGCGAA------------AAATTTATAGCTCAGGTTCTGGGTTTGCGCTCTGAT---------------------------ATTGCAAGCCCTGATCAGGATACT---AACAATTTTGTTAGCAACCTGCGTCAGTTGGCTAGCGATCGCCTA---------------------------------------------------------------------------------------------------------------------------GCAACCCTCTCTTTCCCC------------------ACCACTAAA---GATGAAGAATGGAAATAT------ACCGATGTTTCCGCTTTGGGGAGTTTGCCTTTTGCA---------------------AATCAACCAGCGATC---------------------GCTTCC---CGTAAT---------------------------GCT---------------AATCTTGAAGCTCTGATTGCGAAT---------AATATTGCGCCAGAATCCTTAGGTAAT------------------------------------------------------------------------------TGTCTGGTGTTTGTGAAT---GGAAAATATCGCAAGGACTTG------------------------------------------------------------------------TCAGATACTAGC---------------------------------------GATGTA---------ACTGAAGGCTTGGTTATCGGTACATTAGAATCCCTT---------------GGCGATCGCATT------------------TTG------CCGAAGTTGCGATCGCACCTCGCG---------------------CAGCATCCCGATGCC---------------------------------------------------------------------------------------------AATGATTTTTTTGCGAGTCTCAATACCGCTTGCATGGAAGAT---------------------GTCGCCATCATTCTCGCCCCTAAAAATTTGGTGGTC---GAGAATCCTGTGCAATTGCTCTTTATTTCTGCT---------CCCCAAGCAGGT---GAA---------------------------GCA---------------ACTTTAATTACCCAACCTCGTTGTTTGGTGATTGCGGAAACCCAT---AGCCAATTGACCTTTGTACAAACCTTTGTTGGTGAAGAT------------------------------------------------------------AGTCAAATCTATTTCACGAATGTGGTGACGGAAGTTTGGCTAGCGGAAGGCGCTCAGGTCAATCATACCAAGGTGCAAAGA---CAAGGTGAC---------------------------------------------------------GAAGCAGTTCATATCAACACTACTGCGATCGCACAGGCAAGAAATAGTGTCTATAAAAATCAAGCAATT---------------------------------------------AGCTTTGGCGCAAAGATTTCGCGTCAAAATTTGATTGTGCATCAAATGGCAGAGCAAACGGAAACTTCGCTCACAGGTCTAGCCTTTATTGAT------------------------------------------------GGAGAACAGCTTGCCGATACCCATTCTGTAATCTCTCATAACTATCCGCACGGATCGAGCAAGCAACTGCATAAATGTATTGCTGAT---GGACGATCCCATGCTGTATTCAATGGCAAAATCCAAGTTGCGAAGTTAGCCCAACAAACTGATTCGGCGCAGCTAAGCCGCAACCTCCTACTATCGGGCAAAGCGAGAGTAGATACCAAGCCACAATTAGAAATTTTTGCGGATAATGTCAAATGCGCTCACGGTGCAACGGTTAGC---CAATTGGATGCCGAAGAAATCTTCTATCTCCAAAGTCGAGCGATCGATGCCGAGAGTGCGGCAAAACTGCTGACCTATGCCTTTGCAACGGAGGCAATTTCG------------------CAAATTCCTGTCGTA---------------------------TCAATCCAGCGATCGCTT---AGTAGTTTTGTTTTAGAAAAAACGAAATCC---------------------------------------------------------
>195250_Ssp@CM001776.1_2851
------------------------------------------------------------------------------------------------------------------------------------------------------------------------------------------------------------------------------------------------------------------------------------------------------------------------------------------------------------------------------------ATGACACCCTCT---------------------------------------------------------------------------------------------------------------------------------------------------------------------------------------------------------------------------------------------------------------------------------------------------------------------------------------------------------------------------------------------------------------------------ATGCCCGGTAAC------------------------------------------------------------TCTACTGCGATCGCCTCTAACCTCACCAGT---------------------------------------------------------------------------------------------GGTTCGGAG------------CTCTACCTGGCCGAGCTGCTCGGCCAGCATGGCGCA------------------------------------CTGGATGGCTCGATC---GCCCCTTGGCTCGATCCCCTCCGCCAGATGGCGGCCGATCGCGTC---------------------------------------------------------------------------------------------------------------------------CGTCTCATGTCTCTGCCC------------------ACCCAGCGA---GACGAAGACTGGCGCTTC------ACCAGCCTCAATTCTCTCAAGGAAGTCACCTTTAGG---------------------GTTTCTGATGCCACGCTC------------------------------------------------------------TCG---------------GGTGTGACAGAC---------------------TGGGCGCTGTCCGAAACCGATCGCAGC------------------------------------------------------------------------------CGCTTGGTGTTTGTGAAT---GGCAAGTTTGCTGCTGAATTC------------------------------------------------------------------------TCGGATGTGTCT---------------------------------------GGGTTG---------CCGACTGATGTAACGGTGGGTAATTTGGCCAATTTA---------------TCGGTCGAGCAG------------------CAG------GAACAGGTGCGATCGCAGTTCTCT------------------CTCGATGGGATGGATAGC---------------------------------------------------------------------------------------------GGAGATGTCTTTGCCCTGTTGAATTCCGCCTGTCTGCAAGAT---------------------ATGGCCGTGGTTATCGTCGGTAAAGACTGCGTGGTG---GAAACGCCCATTCAGCTTTTGTTTGTTTCGACT---------------GCAGGC---GAT---------------------------CGC---------------CCTTCTGTGTCTCATCCCCGTTGCACGGTTGTGGCCGAGCGCGGC---AGTGCGGCAACGATCGTCGAACAATTTGTGGGGGTAGGG------------------------------------------------------------GCCGAACCGTACTTGACCAATGCCGTGACTGAAATTACTCTGGCCCCAAATGCCCAACTCAACCATTGCAAGTGGCAGGCG---GAGAGCGAG---------------------------------------------------------CATAGCTTTCATATTGCCCGGACGGCGATCGCTCAAGAGCGCGACAGCCGCTACACCTGTCACACCACC---------------------------------------------AGCACGGGAGCGCGCCTGTCGCGCCATACTCTGGCAGCGGTGCAGCAGGGGTTGAATGGGGAGACGATCCTGAACGGATTGACCGTCGCCTCC------------------------------------------------GGTACGCAATTATCCGATACCCATACGGCGATCGACCACGCTCAGCCCCACGGTACGAGCCAGCAGATTCACAAGTGTATTGTGGGC---GATCGGGCACATTCGGTATTTAACGGCAAAGTGCTGGTGCGCAAGCACGCGCAGAAGATCGATAGCAGCCAATCCAGCCGCAATTTGTTGCTTTCGCATAAAGCGCGAGTGGACACCAAGCCGCAGTTAGAAATTTTTGCAGATGATGTCAAATGCGCCCACGGTGCGACCGTGAGT---CAGTTAGAGGCTGATGAAGTTTTCTATTTGCAAAGCCGAGGCTTGAGTGAAGCAAAAGCCAAACAGTTGCTCACTTATGCGTTTGCCGTAGAAGTTGCGGAG------------------CGTATCCCGGTGAAA---------------------------TCGCTGGAAAATCAATTG---AAAAACTTTCTCTCCTTTGCATTCGAC------------------------------------------------------------
>1666911_Ppriestleyi@KPQ36780.1
------------------------------------------------------------------------------------------------------------------------------------------------------------------------------------------------------------------------------------------------------------------------------------------------------------------------------------------------------------------------------------ATGAGTGCTGATATGAGTACGGGA---------------------------------------------------------------------------------------------------------------------------------------------------------------------------------------------------------------------------------------------------------------------------------------------------------------------------------------------------------------------------------------------------------------ACAAGCCCGAAA------------------------------------------------------------AGCGGAATGGCAACTTCGGTGATCGCAACC---------------------------------------------------------------------------------------------CAGCGAGCA------------ACTTATCTTAAGCATTTGCTAACGCAGGCATCTGCC------------------------------------GCTGCTGACGAGTCT---GGCTTGGGTCTTAAGCACCTTAGAGAGAAGGCGATCGCTCAGGTC---------------------------------------------------------------------------------------------------------------------------AATGCGCGTTCCTTCCCG------------------GCTGGTCGC---GACGAAGAATGGCGCTTT------ACTGACCTCTCTGACATGCTAAAGTTACCTTTTGAA---------------------AGGGCTCATGCTGAGCAGGCTGCAAAAATCAATGAATCTATC---AGCGAA---------------------------TCGGCTTCGACGCCTTTAGATCTGACTTCA---------------------GTAGATCTGGCCTCAGCCGGGTCAACTCAATCTGGCCTGACTCAATCTGGCCTGACTCAATCTGGCCTGACTCAATCTGGCCTGGCCCAAATAGAAGATAGCTATCGACTCACGACCATCAAC---GGCCACTATGTCTCAGCACTTTCGATTGAAAGCCGCTCTGACCACGCGCCGGTACGCTCAGATGGCTCAGACGGCTCAGATGGCTCAGACGGCTCAGACGACTCA---------------------------------------GCGCAA---------TCAGAAGGTGTTGTAATTGCGCCGCTCTCCCAGCTG---------------ATCTCTGATGCTGCCTATGGCCCGCAAATTAGC------CAAATAGTGACCGATAAGCTCGCT---------------------CAGGTGCAGGGCAGT---------------------------------------------------------------------------------------------GGCGAGGTCTTTACTGCGCTTAATACGGCTGGTTTTTCAGAT---------------------GTGATGGTTATTTGGCTCAAGGCCGACCAAAAAGTG---GAACAGCCCATTCATATCGTTCGCACTTCGGTA---------------GGCGAG------------------------------------------------------TCGATCAGCCATCTGCGAACGCTGGTGATTGCTGAGCCCCAT---TCGAGCTGCACGTTGGTAGAGTCTTTTATTGGAAATAGC---------------------------------------------------GCAGATCACTTGCAGCCTCGCTGTAACAATAGCGTCACCGAAATCGTCCTGGCAGAAGGCGCGCAGATTAATCATATTCGCTTGCAGGAT---GAAGGTTTG---------------------------------------------------------CAGACCTTCCATATTGCCAAAACGGCAGTTTCTCAAGCCGCTAACAGCCGCTACAGCTGTACTGCGATT---------------------------------------------GACCTGGGCGGGCAGCTGTCACGCCATCATTTGGAGGTTTATCAGGCCGGGCCTCAGACTGATACTCATCTGTATGGGCTTAGCGCTTTGCAA------------------------------------------------GGTAAGCAGCTAGCAGATACCCACAGCCTGCTCGCGCTCACTTATCCTCACAGCACGGCTACTCAAGTTCAAAAAAATGTCGTTGAT---GATCGTGCTCATGCGGTGTTCAACGGCAAGGTTTATGTCTCTCAGGCGGCGCAGTTTACCGATGCTGCTCAGCTCAATCGCAACTTAATGCTCTCTAGCAAAGCGCGGATTGATACTAAGCCCGAGCTAGATATTGTGGCTGACAATGTGAAATGCGCTCATGGTGCGACTGTAAGC---CAGCTACAGGCTGACGAAGTTTTCTATCTCCAGAGCCGAGGCATTTCGGCAGAGCAAGCCCAAAGGTTGTTGCTGTATGGCTTTGCTATGGAGATAGTCGAA------------------AAGATTTCGGTTGAG---------------------------CCCTTGCGACAGGTTTTA---GGCGATCGCATCACTCACTGGGCCAAC------------------------------------------------------------
>321327_Ssp@ABD00334.1
------------------------------------------------------------------------------------------------------------------------------------------------------------------------------------------------------------------------------------------------------------------------------------------------------------------------------------------------------------------------------------ATGAGCGCCACCTTGCCCAAACCT---------------------------------------------------------------------------------------------------------------------------------------------------------------------------------------------------------------------------------------------------------------------------------------------------------------------------------------------------------------------------------------------------------------TTTGCCCCAGAG---------------------------------------------------------------------------------------------------------------------------------------------------------------------------------------AGCCGCCTA---------------TTCCTGGAGCACATCCTCGGCCAAATCCCGGAAAGG---------------------------------------------------CAGGATCCCTACACCACCCTTAGGCAGCAGGCCCGCGCCCAATTG---------------------------------------------------------------------------------------------------------------------------GCGGAACTGGGGATCCCG------------------ACCCCACGG---GAAGAGGATTGGAAATAC------AGCGATCTCTCGCCACTGCTGGCCCACAAGTTTCGC---------------------CTGGCTGCCGCGGGGGATCCG---------------TCTCTG---GATGCA---------------------------GCA---------------ACCCTAGAGCCC---------------------TGGCTTTGGCCGGAAGCCAGCTATAGC------------------------------------------------------------------------------CGCGCCGTGTTCGTCAAC---GGCTACTTTGCCCCCCAGCTT------------------------------------------------------------------------TCTGATTTGAGC---------------------------------------GGCCTG---------CCCACCGCTTTGCAGGTGATCCCTTTGGCCCAAGCC---------------CCAGGGGAG------------------------------------------------TTGCTG---------------------CAAACGCTGGCCAAG---------------------------------------------------------------------------------------------ACGGATGTGTTTACGGCCCTCAACACCGCCCATCTGGGCGAT---------------------GGGATCCAGATTGGCCTACAGCCCGGCCAGGAAGTT---CCGTCACCGCTGCACCTGCTGTTCATAACGGTG---------------GCTCCTGAGGGA---------------------------GAG---------------GCCGTTTTGGCCCAGCCCCGCTGCCTGCTGTCTTTGCAAGCCCAC---AGCTCCCTCACGCTGATCGAAGATCATGTATCCCTGGGA------------------------------------------------------------TCCGGGATCCCCTTCAGCAACGCAGTTACGGAGATCGCCCTGGCAGAGGGATCCCGTTTGCACCATGTGATCCTGCAAAGG---CAGGGATCC---------------------------------------------------------CCAGCCTTCCACATCAACAAGACCGCCGTGCGCCAAAGCTGCGACAGCCACTACCGCCTCCAGGCGATT---------------------------------------------CAGTGGGGATCCCAGTTTTCCCGCCACAACCTGGAGATCACCCAAGCCGGAGCCCAGGCCCACACCCAACTGCAGGGGCTAACGCTGCTGAAG------------------------------------------------GGATCCCAGCACAGCGACACCCACTCCCGCTTGCTCCATCAAGCGCCCCACGGCAGCAGCCGCCAACTGCACAAGTGCATCGTGGAC---GAGGCGGCCCGCGCGGTCTTCAGCGGGCGGATCCTGGTGAGCCAAGCAGCCCAACTGACAGACGCCGCCCAGACCAACCGCAACCTGCTGTTGAGCCCCAAGGCGCGGGTGGATACCCGGCCCCAACTGGAGATCTTTGCCGACAACGTCAAATGCGCCCACGGAGCCACCGTCAGC---CAACTGGAGGCGGAAGAGATCTTCTATCTGCAAAGCCGCGGCATTCCCCAAGCCCAGGCCAGGCAACTCCTCACCTACGCCTTTGCGGCAGAGATCCTAGAG------------------GGGATCCCGCTGGCC---------------------------CAGCTTCCTTCCCAGGTG---GCCAAGCGCTTGGGATCCGGC------------------------------------------------------------------
>1453429_CAthalassa@ADB95432.1
------------------------------------------------------------------------------------------------------------------------------------------------------------------------------------------------------------------------------------------------------------------------------------------------------------------------------------------------------------------------------------ATGAAAAACTCC---------------------------------------------------------------------------------------------------------------------------------------------------------------------------------------------------------------------------------------------------------------------------------------------------------------------------------------------------------------------------------------------------------------------------ATATTAGAAACA------------------------ACG------------------------------------------------------------------------------------------------------------------------------------------------------------AATAAAGAA------------GTTTATTTAGACAACCTATTAAGTCAATTTCATATT------------------GATGAT------------------------------ATTGATAGTTTTCAAAGTTTAAAACAGGATTCACTTCAGAAAATT---------------------------------------------------------------------------------------------------------------------------AAAGAGTTATCTTTTCCT------------------ACCTCTAAA---GAGGAAGAATGGAGATTT------ATGAATCTTGCGGAACTATATAAATATCAATTTAAA---------------------ATTGCAAAAGCTACA---------------------AAAATT---ACAAAA---------------------------GAA---------------AGTATTAAAGAT---------------------CTCGTTGTTTCTGAAGCTAATTCTAAT------------------------------------------------------------------------------TGCATCGTATTTGTAGAT---GGCCAATATGATAGAGCTTTA------------------------------------------------------------------------TCAGATATTGCT---------------------------------------TTATCG---------TCTGATGATATATTTATTGGTACATTGCAAGATGTA---------------CCAGATATAAAG------------------AAA------AATGAAATATATACTTTGTTAAAT---------------------AGTGACCAAAATAAG---------------------------------------------------------------------------------------------AAAGATATATTTAGTAGACTTAATACGATAGGCCTAGTTGAT---------------------CCTGCAATCATAATAGTTAACGAGAATATAACTATT---AAAGATCCAATTCAGTTGTTATTTATTGCAACT---------------AAACAG---AAA---------------------------AAT---------------TCTTTACTAATACAACCACGTACATTAGTTGTAGCAGAGAAGGGA---TCTGATCTTTCTATAGTTGAATACTATTCAACTGTAGAA------------------------------------AATCCATATTTGGAATTAGATCAAATTGTTCCTTATTTTACTAATTCTGTAACAGAAATTTTTTTAAAAGATAATTCACGAGTTATTCATAGTCGAATACAGCTG---GAATCAAAT---------------------------------------------------------ATTAGTTTCCATATTAGCAAAAGTAATATTACTCAAAATCAAGACAGTTTTTATGTCCTAAATCAGTTT---------------------------------------------GATTTAGGATCGAAGGTTTCTCGTAATAATATAGAAATTTTTCAAAATGGAGCTCGGACAGAAAGCTATTTAAATGGCTTGAGTCTTCTTGGT------------------------------------------------AATGACCAAATTTCTTGTACTAAAACTTCTATTAATCTTAATTATCCTAACGGAATAATTGATCAGTTACACAAATACGTCATTGAT---GATAAAGCTCATGGAATTTTTGATGGAAAAATTATTGTATCTAAACTTGCTCAAATAACTAAAGCTAAACAACTAAATCGTAATTTACTGTTATCAAAAAATTCTCATATAAACACTAAGCCAGAGCTCCAAATCATAGCAGACAATGTTAAATGTTCTCATGGTGCTACTATTACC---CAGTTAGAAGCTAATGAGCTTTTTTATCTACAAAGTCGTGGTTTAAGCGAACTTGAAGCGCGTCATCTGCTAGTAGATGCTTTTATGCGTGAAATATTAATG------------------AAGATACCTCATAAA---------------------------TCTCTCGAACAAAAACTG---ATAAAGTATATTGCTTCTGATATTAAA------------------------------------------------------------
>197221_Telongatus@BAC09457.1
------------------------------------------------------------------------------------------------------------------------------------------------------------------------------------------------------------------------------------------------------------------------------------------------------------------------------------------------------------------------------------ATGACAATTACA---------------------------------------------------------------------------------------------------------------------------------------------------------------------------------------------------------------------------------------------------------------------------------------------------------------------------------------------------------------------------------------------------------------------------GTCAAGGCCAAT------------------------------------------------------------TCCGATCAAGCGGATCTGCCCCAGGCCAGT------------------------------------------GGTGCC------------------------------------------------------------------AATGAGCTCAATGACCTATTGAACTTCGCCCCGCCCCTGCAC------------------------------------------------CACCCTGAGCTGGCAGTGCTACGGCAGACGGCCCGCGATCGCCTC---------------------------------------------------------------------------------------------------------------------------CACGAGCAAACCTTGCCG------------------ACCCCCCGT---GATGAGGATTGGCGCTTT------ACGGATTTATCGGTTTTACGGACGCGCACCTTTCAG---------------------CCGCCCATTGCCCCCCTT---------------------------AACCCT---------------------------GAA---------------ATTGTTGCTGAG---------------GTGCAACATTTACTGTGCGAACGCAGTTTTCCA---------------------------------------------------------------------ACCGTTGCCCAGATTGTCCTGATTGAT---GGCTATTTTTGCGGGGAACTC------------------------------------------------------------------------TCCCGTGTGGAT---------------------------------------GCCGCG---------GGGGTTGAGTTATTGCCCCCCTCCCTGCCGGCGATC------------------------------------------------------------------------------------------------------------GCCCCC---------------------------------------------------------------------------------------------CCGGAGGTCTTCAGTGACCTCAATGCCGCAATGCTGGCAGAG---------------------CGGTTGTGTCTGCGCCTGTCGGGACATTTC---------AGGGAGCCAGTGGAGGTTTTCTTTGTCAGTAGC---------------CGGCAG---CAG---------------------------------------------CAGAGCGTGGTCTCACCCCGCCTTACCGTTGAAGTAGCTGCCCAC---GGTCAAGTTACCCTGATTGAACGTTTTTTGTCCCTCACC------------------------------------------------------------GGTGACCAACAGTTCACCAACACTGTGACGGAAATTTCCCTAGGGGCTGCCGCTGGCTTGCACCATGTGCGCATTCAACAC---CAATCGCCG---------------------------------------------------------ACAGCAATTCACATTGGCTCTACAGCAGTGTGCCAAGCTCAAGACAGTGCCTACGAGGGGCACGCCATT---------------------------------------------GATTTGGGGGGATGTTTGAGTCGCCACCATTGGCAGGTGCAGATCCAAGGCAGTGGTAGCCAGACAATCCTGAAGGGACTCGCGATCGCTATG------------------------------------------------GATGAGCAGATCGTAGACACCCACTCGGCAGTGCTCTTCCATGCTCCCCACAGCAGGAGTGAACAGATTCACAAGTGCATTCTTGGC---GATCGCGCCCATGGCATCTTCAATGGCCGAGTGGTCGTGCCCCAGGTGGCGCAACTCACCGATGCAAGCCAGCTCAATCGCACACTACTGCTTTCCGACAAAGCCCGTGTGGATACCAAGCCGCAACTGGAAATTGTTGCTGATAACGTCAAGTGCTCCCACGGTGCCACCGTCAGT---CAACTGGCTGCGGAGGACATCTTTTACCTGCGTAGTCGGGGCCTTGATCAGCACCAAGCACGGGATTTATTGGTGAAGGCCTTTGCCCTTGAGCAGCTCAGC------------------GACATTACGCCCGAG---------------------------CCACTACGGGAGGAAATT---GAGGAAGCACTGCTTGCCAAATTAGGCGGATCGCTGCCG------------------------------------------------
>195253_Ssp@AFY60149.1
------------------------------------------------------------------------------------------------------------------------------------------------------------------------------------------------------------------------------------------------------------------------------------------------------------------------------------------------------------------------------------ATGCTGCACGTT---------------------------------------------------------------------------------------------------------------------------------------------------------------------------------------------------------------------------------------------------------------------------------------------------------------------------------------------------------------------------------------------------------------------------ATCGCTAATTCC------------------------------------------------------------------GACAGTCCGGTGACAACGGCCCAT---------------------------------------------------------------------------------------------AAAACCGTG------------ACCCAATTAGGGGACTTGTTAAAACTTCGGCAAGAG------------------CTAGAT---GAAGTTGTTTTGGGGCAAGCAGGC---CTGGCCACCCTCGGGCAATTACGCCAAACTGCGGCGGATGCCTTA---------------------------------------------------------------------------------------------------------------------------CACGAGCAATTTATCCCC------------------ACAACCCGA---CAAGAAGAATGGCGGTTT------ACGGATTTGAGCTTGATCACCCAGGCCCCGTTTTCC---------------------CCCCCGGCCCACCCCCCA------------------GATTTA------------------------------------GCC---------------ACATTACCCACC---------------------CAGCGGATTGCTGAGAAACATCTG---------------------------------------------------------------------------------CGGATGGTGCTAGTGAAT---GGAGTTTATGCGCCGGACTTG------------------------------------------------------------------------TCGGATGTGGGG---------------------------------------AATTCC---------CATGCTGGAGTGATGGTCGGTAATCTAGCCCAAGCC---------------------------------------------CGC------CCAGAAACCCTCGCTCTTTTGGGA---------------------CAACTCCCCGGCCGT---------------------------------------------------------------------------------------------GAGGAAGTCTTTACCGCCCTAAATACGGCCTCCTGCCGCGAT---------------------GTGTTAACCATTGAAGTCGGTGCAAAAGTCTGTCCA---GGATTTGTGATTCATCTAGTATTTTTGACGACT---------------GCCCCC---CAG---------------------------------------------GCCACGCTGATCAGTCCACGGGTTTTAGTGGTTCTCCAGCCTGGC---AGTTCCTTGACCCTTGTGGAAGATTATATTTCTGGGGAA------------------------------------------------------------ATGGATACCGCCTTAACCAATGCAGTCACAGAAATTTATTTGGGCAACCAGGCCGAACTGGATCACACTCGCATCCAACGC---CAGGCTCCA---------------------------------------------------------ACCGCTCTCCACATCGGTAAAACAGTGATCTCCCAGGCCCAGCACAGTCAATACAGCGGCCATGCCATC---------------------------------------------ACCTGGGGCGGCCAACTCTCACGGCACAATTGGGATGTCAACAGCAATGGCCCCGAAACGACAACCATTTTGGAAGGCCTGACAGTCGCCACC------------------------------------------------GCTAACCAACTGGCTGATACCCATTCCTCTTTGATCTTTTCTGCACCCCATTGCAGTAGCCAACAGGTCAATAAGTACATTGTCGGG---GGGCGGGCCCGGGCCGTGTTCAATGGCAAAATTGTTGTTCCTCAAGCTGCCCAGATGACCGATGCTTCACAGTTAAGCCGAAACTTGCTCCTGTCCCCTAAAGCCCGGATTGATACCAAACCCCAACTGGAGATTGTGGCCGATAATGTCAAATGCTCCCATGGGGCCACTGTGAGT---CAATTAGCGGAAGATGATGTGTTTTATCTACAAAGTCGGGGCTTAGATTTACAACAAGCCAGAGATTTGCTGATCCGAGCCTTTGCGGTGGAATTGCTGGAT------------------GGGTTCCAAATTCCC---------------------------TCCCTGGCCAAAGAGTTA---GCTCAGAATATTTTGAGCCATATTCATCAAGCCAATGGGGAT---------------------------------------------
>1947904_Cbacterium@DBAX01000029.1_15
---------------------------------------------------------------------------------------------------------------------------------------------------------------------------------------------------------------------------------------------------------------------------------------------------------------------------------------------------------------------------------------------------------------------------------------------------------------------------------------------------------------------------------------------------------------------------------------------------------------------------------------------------------------------------------------------------------------------------------------------------------------------------------------------------------------------------------------------------------------------------------------------------------------------------------------------------------------------------------------------------------------------------------------------------------------------------------------------------------------------------------------------ATGATCACCCTGGCATCTTTGCGACAGTTAGGTCAGGAGCACCTT---------------------------------------------------------------------------------------------------------------------------GGCTACCTGACACCCCCG------------------ACGCGCCAA---AGGGAGGGTTGGCAGTAC------CTGCGTATGCCGGAACTCCTTCCGACCGCTACCACT---------------------ACCCAGGGCCGGGAGATA------------------GCCACC---TCCAGT---------------------------GCC---------------CCATGGCAGTCC---------------------TTCGCAATTCCTGGGGCATACCAAGGGCGG------------------------------------------------------------------------------------TGGTTTCAG---GGGCGGTGGCAGCCCCCAGTTGGG---------------------------------------------------------------------CCAGAGCCTGAA------------------------------------------------------GACGGCGAGCTGTGGTTTGGCAGTCTAGGGGATCGC---------------CCTCCAGGAGAT------------CCCCTAGTG------CAGCGCCTCGTGGGTTTGGTTTCC---------------------CAACATCCCGCAACC---------------------------------------------------------------------------------------------CGGGACTATTTTGGCTACTCGAACCAAGCTGCCCTTGAAGAG---------------------TTGGCAATTCTCTACGTGCCCCAAAATCGGGCGATC---GCCCAACCGATCCAAATCCTCTCCTACGCCGCC---------------GCCCAA---CCC---------------------------GAG---------GGAGCCTGCATGGTCGTCCATCCCCGGTGTCTGGTGGTGCTTGAGTCCGGC---AGCCAAGCCACGCTCCTAGAACGGTGGCTCAGTGAAGAT------------------------------------------------------------GGGGGCGCTCTGTGGCACAACGGTGTGACCGAGATTTTTCTGGGGCCCGGTGCCCGGCTCGACCACGTTATGGTGCAACAG---CAGGGCAGC---------------------------------------------------------AGCACCCTCCACCTGCAAACCACTGCCCTGATCCAGGAAGGTCACAGCCAGTATCAGGGCTATGCCCTT---------------------------------------------GCCCTGGGGGGCCACACTTCCCGGCAGACCCTCCACGTGCAGCAACATGGTTCCGCTACCGAGACCGTCCTATCGGGGCTGATCTACGGGGAC------------------------------------------------GGCGATCAACACCACGAGCTTTACTCCTGCGTGCACTTGGAGCATCCCCATAGCACCAGCCGCCAACTGCAAAAGGTTATCCTCGAC---GGGCACGCCCATGGGGTGTTCTGGGGCAAGATTCAAGTGGGACAAAAAGCCCAGGAAACCAACGCCGGTCAGTTGAGCCGTACCCTGCTGCGATCGCCCAAAGCCCGCGTTGACACCCAGCCCCAACTGGAAATCCTAGCCGACAATGTTAAGTGCAGCCATGGTGCCACGGTCAGC---CAGTTGGATGCCGACGAGCTTTTCTACTTGCTTAGCCGCGGTATTGACCCGGAAACTGCCACCCGCCTGCTGTCCTACGGTTTTGCCGCTGAGGTAATTAGG------------------CAAATTCCCATTGCC---------------------------GCCGTGCGTCAGTCCTTG---GAGGCTTGGCTGATGCAGCACACGGCCTCCACAGTGCCATCCGGGAGC---------------------------------------
>3218_Ppatens@PNR43747.1
ATGGCG------------------------------------------------------------------------------------------------------------------------------------------------------------------------------------------------------------------------------------------------------------------------------------------------------------------------------------------------------------------------------ATGGCAGCGGCAACAGGGAGCGCTGGTGTGACCGGCGCGCTGGCCTCCTCCAGGCAGGGCGCTGCGGTTTCGCGAATT------------------------------------TCTTCTCACAAA---------------------------------------------------------------------------------------------------------------------------TGCTTCGTCCCTGTC---------------------------------------------------------------------------------------AATTTCGCCGCCCAGCGCTTCCGAGCGACTGGGAAGCTGGGGGTTGGCACCAGAGCTACTATTGCTGAAGCGGTGAAGTCAGAAGCATCCGGTGCTGTTTCTGGATCGCTC---------------------------------AGAGATCAGGCCGAGGCATCGTTCTCATTGTCTAAGGAC------------------------------------------------------------------------------CCTGGTGGTCCTGAT------------TTCTTCCTGCTGGACCTCGCAGAGAAACTGGAAAACTCT------------GTACCTAGT---GAGGAACAGGGGGATTCTCTAGGC---GCCCGTGCTTTGGCAGAGCTTAGGTATAAGTCAGCTGAACAGGCA---------------------------------------------------------------------------------------------------------------------------TTAAACTTGCGATGGCCC------------------ACCAATAAA---GACGAGGCTTACAGGTTC------ACTGATGTGAGGTTTTTGAAAAATCTTGACATCGCC---------------------CCAACACCTGCTCAACCA------------------GCGAGC---GTACCG---------------------------AAC---------------TTTGAATCAGAA---------------------CTTGGTCTCGGAGAAACGGAGGCCTTC------------------------------------------------------------------------------CGTCTCGTGTTTGTTGAC---GGCGTGATATCAGAATCCTTA------------------------------------------------------------------------TCCAAGGTGGAG---------------------------------------GGCTTA---------TCAGGCGGGGCATATGTTGGAAGCGTTTGTAAGATT---------------ACTGCTGACAGTGCA---GGA---------AGCGCCTTGTCACAAGCATTAGAATATCTCGGGAAA---------------CCTGCAGCTGGAACCCAA---------------------------------------------------------------------------------------------GACGATCTCTTCACCTTTTTGAATGGATTAGGGGTGCAGGAT---------------------GCTGGCCTCGTTTTTGCGCCTAAGGGTGTCCAATTA---TCAAAACCAATTCATGTTGTATACTACTCTACAGGAAGGGGAGGGTCCAAGGACGGCGAG---------------------------GAAGTG------ACTTCCATATCTTTGGCAACTCCTCGTTTGCTAGTTGTGGCAGAGAGTGGT---GCTAGAGTGGAGATTATTGAGCAATTTGTTGGAGCACCT------------------------------------------------------------GATCAAGTCTATTGGACAAACCAAGTTTGTGAAATATATGTTGCAAATGGAGCAGAAGTTTCTCATAGTTGCTCTCAGGAG---CAAGAGCGA---------------------------------------------------------AGCGCTGTACACATCAAACAGACCCATGTTTCCCAGGGAGAAAAAAGCACGTACAAATTGGTAGAGGCC---------------------------------------------GAAGTTGGCGGGCGTTTGAGTAGGCACAATCTTCAAGTTATCCAGTTAGGCTCTGACACACAGACTGAATTCTCTACTTTCTCATTATCGAGT------------------------------------------------AAGCGGCAGGTGCAAGACCTGCACAGCAGGCTGGTCCTCGATCATCCGAGAGGAATCAGTCGCCAGATTCATAAATGTATCGTGACTCACAGGTTAGGTCAGGCGGTGTTCGATGGCAACGTCAAGGTGAACAGGTTTGCACAGCAGACAGATGCGGGGCAATTGAGTCGAAGTTTGTTACTAGCACAAGGAGCAACTGTGAATGTGAAGCCCAACCTACAGATTATTGCCGATGATGTAAAATGTACACACGGAGCTGCAATCTCA---GATTTGGAAGAGGAACAACTGTTTTATTTTCAGGCACGAGGGATCGATCCCCTGACTGCACGAAGTGCTCTAGTTTTCTCATTTGGGGCAGAGGTACTACAA------------------TCTTTTGGCAATGAC---------------------------TATTTAAAGAAGAGACTG---GAAAGACTTGTGAAATCATCTTTGGCGACTGACGGGGTCGTCAACCCTAATGTACCT---------------------GTAGGACAA
>3197_Mpolymorpha@PTQ32632.1
------------------------------------------------------------------------------------------------------------------------------------------------------------------------------------------------------------------------------------------------------------------------------------------------------------------------------------------------------------------------------------ATGTCTTTCGTGTCTGCGTCG---------------------------------------------------------------------------------------------------------------------------------------------------------------------------------------------------------------------------------------------------------------------------------------------------------------------------------------------------------------------------------------------------------------------------------------------------------------------------------------------------------------------------------------------------------------------------------------------------------------------ACTCCTGAT------------CTCTTCCTTCTCGACCTCGCGTCGAAGCTTGAAGATTCA------------ATCGCACAG---------------GATGGTCTTGCA---AATGATCCACTGGCAAGACTTAGAGAAGAGGCCACGGAGGCAACT---------------------------------------------------------------------------------------------------------------------------TTGAGCTGTCACTGGCCC------------------ACAAACAAG---GATGAATCTTATCGCTTC------ACGGACGTGAAGTTTCTGAAACAGGCCAACATCAAT---------------------CCTGTGAACGTGCCA---------------------TCCGAG---TCATCT---------------------------TTC---------------GATCCTGCATCG---------------------TTGAATCTGCCAGATTCTAATGGCAGC------------------------------------------------------------------------------AGACTCGTATTCGTAGAC---GGAGTGCTGTGCAAGAATTTG------------------------------------------------------------------------TCGAGTCTGGAG---------------------------------------GACGTG---------CCAGAAGGGGTGGTCATAGGGAGCATTTCGTCTCTG---------------CCCAAGGAGGCTGTG---------------GAA------GAGCATGTCTTACCGAGGCTGTCAGGT---------------GTTGCCAGAAGGAGCGAG---------------------------------------------------------------------------------------------GGAGACGTGTATGCTTGTCTGAATGGGGTTGGTGCCAGGGAT---------------------CTCGTTGTAGTCATTGTGCCTACAGGTGTGAAGGTT---CCGAAGCCTCTGTATGTTCTGTACTACTCAGCCCAAGGAGGTCCAGTTGGTGGC---CCA---------------------------GAT---------TCTGCCTTTGCTCTTTCCAACCCTCGACTTCTTGTCAGCGTGGGAAAGGAT---GCAGAGTTGGACTTGGTCGAAGACTTCACTGGAGCTCCG------------------------------------------------------------CAGACATTGTACTGGACGAATTCCGTCTGTGAGATTGACATTGCGGAGAGCGGTCGAGTTGGTCACAGCTACGTGCAGGAG---CAGAGTCTG---------------------------------------------------------AACGCTGTCCACATTCGACAGACTTACGTTTCACAGGTGACGGCGAGCACCTACAAGCTGGTCGAAGCT---------------------------------------------GGATTCGGGGGAAGACTCAGTCGTCACAACTTGAGCATTCAACAGCTTGGTCCAGACACCATCACCGAAATGTCCACATTTCTGCTGGCGGGT------------------------------------------------CGAAAGCAGCTCCATGACCTGCACAGTAAGCTTGTCCTGGATCATCCTAGGGGAATTTCTCGTCAACTCCACAAGTGCATTGTGAGTGATTCTTCGGGGCACGCAGTGTTTGATGGCAACGTGAGGGTTAACAGATTTGCACAGCAGACCGATGCCGGACAATTAAGCCGAAGTCTGCTTCTTGCACCGAGGGCAACGGTGAACGTGAAACCCAACTTGCAAATTATCGCCAACGATGTCAAATGCTCTCATGGTGCAGCTATAAGT---GATCTGGAGGAAGATCAGCTGTTTTACTTTCGAGCTCGGGGCATAGACGTCCAGACAGCGAGAAGTGCTCTGGTCTTCTCCTTCGGTGCCGAGGTGCTGCAG------------------AAGCTGGTGGGAGAA---------------------------GGTCTTCGGAAGAGGGTT---GAGAATCTTGTGAAGAGCTCGTTAGCTGCAGAAGGCTACATCAAACCCGATCTTCCT---------------------GTCACAATT
>3702_Athaliana@AEE31494.1
------------------------------------------------------------------------------------------------------------------------------------------------------------------------------------------------------------------------------------------------------------------------------------------------------------------------------------------------------------------------------------ATGGCGGCTGCCACAGTTCTC------------------------------------------------------------------------------------------------------------------------------------------------------------------------------------------------------------------------------------------------------------------------------------------------------------------------------------------------------------------------GGTCGCTTATCACTGATACCAAATCTATCATCTAAACCAAAATTGAAATCTAACAGAAGAACAACTTCCACAAGT------------------------------------GTTTCTGTTCGTGCACAAGCTTCG------------------------------------------------------------------------------------------------------TTCTCTGAC------------CCTTTTGTACTTCAATTAGCTGAATCTCTCGAAGATTCT---------------------------CTCTCAGCTTCTCCTTCTTCT---TCTTTACCTCTTCAAAGAATCCGTGATTCTTCCGCTGAGACTCTT---------------------------------------------------------------------------------------------------------------------------TTATCTACGCCATGGCCG------------------TCACGAAAA---GACGAACCTTTCCGATTC------ACCGATACATCTTTAATCCGATCTTCTCAAATCGAA---------------------CCAATTTCGACCCAG---------------------CAACGA------------------------------------AAT---------------TCGGAAATTTTG---------------------GATAATCTGACGGAAACCCAGTTCACA------------------------------------------------------------------------------AACGCTGTGATTATTGAT---GGGTTCGTGTCGAATTTGACG------------------------------------------------------------------------ATTGGTCCATCG---------------------------------------GATTTG---------CCCGATGGGGTTTACTTCGGGAAATATTCTGGTTTA---------------CCGGATGAGTTA------------------ACG------AACCGGATTTCTGAGTTTATCGGG------------------------AATTTTGATTCT---------------------------------------------------------------------------------------------GGTGATTTGTTTTGGTCGATTAATGGTATGGGAGCACCGGAT---------------------TTGATGGTGATTTATGTTCCTGAAGGATGTAAGGTC---GAGAATCCGATTTATTTGAGGTACTTTTCTGGT---------GAAACTGGTGAC---CGG---------------------------GAATCG------AAACGGTTACCGGTATCGAATCCTAGGGTTTTTGTGTTAGTGGAGGAAGGA---GGAGAGATTGGTATCGTTGAGGAATTTGTTGGTAAAGAT---------------------------------------------------------GAAGAAGGGTTTTATTGGACGAATCCTGTTTTGGAAGTTGTTGTTCAAAAGAATGCGAAATTGAAGCATTCTTATTTGCAGAAA---GAATCCATG---------------------------------------------------------GCTTCTGCTCATATCAAGTGGACTTTTGTCCGACAGGAGGCAGAGAGTGAATATGAGCTTGTGGAAGTG---------------------------------------------AGTACTGGTGGGAAACTTGGGAGGCACAATGTTCATGTGCAGCAGCTTGGGCCTGATACGCTCACAGAGCTAACCACGTTTCATATGTGTGTC------------------------------------------------AACGAGCAGACTCTTGATCTCCATAGCAAAATTATCTTAGACCATCCACGAGGCGCTTCACGACAGCTTCACAAGTGTATTGTTGCTCATTCCTCTGGTCAAGCTGTTTTCGATGGCAATGTCCGAGTTAACAGATTCGCTCAACAGACCAACGCGGGACAACTAACACGGAGCCTCCTTCTGAAACCCCGAGCCACCGTGAACATAAAACCGAATCTTCAGATCATTGCAGATGATGTCAAATGCTCTCATGGAGCTGCTATCAGT---GATCTTGAAGAAGACCAGCTCTTCTATTTCCAAGCTCGTGGGATCGACTTGGAGACTGCAAGAAGAGCTCTCATATCGTCTTTTGGATCAGAGGTTATCGAG------------------AAGTTTCCAAATCGG---------------------------GAAATCAGAGACCAAGCC---AGGAATCACGTCAAAGGCTTGCTC---------------------------------------------------------------
>436017_Olucimarinus@ABO97233.1
------------------------------------------------------------------------------------------------------------------------------------------------------------------------------------------------------------------------------------------------------------------------------------------------------------------------------------------------------------------------------------------------------------------------------------------------------------------------------------------------------------------------------------------------------------------------------------------------------------------------------------------------------------------------------------------------------------------------------------------------------------------------------------------------------------------------------------------------------------------------------------------------------------------------------------------------------------------------------------------------------------------------------------------------------------------------------------------------------------------------------------------------------------------------------------------------------------------------------------------------------------------------------------------------------------------------------------CCG------------------ACGAACCGA---GCGGAAGAGTATCGATTC------ACGGATTTCAGCGCGTTGACGACGGCGACGCTCGTG---------------------GGGCCGAAGGAGGGG---------------------GCGAGC------------------------------------------------------GCGGACGCGAGC---------------------GCGACGCGCGTGGAGGATGCGTGCGCG------------------------------------------------------------------------------ACTGTCGTTTTGGTGGAC---GGCGTGTTGGATGCCACGCAG------------------------------------------------------------------------AGTGACTTTGAA---------------------------------------GGCGCG---------GCGAAGGCTGGGATTAAAATCAGCGTCGGTGCGGCG---------------GATGCGACGACT------GGA---------AAG---------------------------------------------------CAGAGCGCGACGCGG---------------------------------------------------------------------------------------------GGTAACGTTTTCGCCGCCATCAACTCGGCGAGCGCGGCGGAT---------------------GTCGTCGTCGTTCGCGTGCCCAAGGGCGTGAAGTGC---GCGTCGCCGGTCCATATCGTGACGATGTCTACG---------------GGTGGT---GAA---------------------------AAC---------GGTGCCACGCGCGTTTCGGCGCCGCGAATCACCATCGTGGTGGAGGAAGAG---GGCGAGTTGTGCGTCGTCGAAGATTTCGCGGGCGAGGGC------------------------------------------------------------GAAACCGAGTACTGGCAAAACGGCGTCTGCGAAATCGCCGTCGAAAAGGGAGCGTCGATGAAGCATGCGCTCATTCAGAAC---CACGGCCGC---------------------------------------------------------GGGGCCACGCACACGCGCACGACGCTCGTGACGCAGGCGGAAGATTCGAAGTACGAGGTGAATGAGATT---------------------------------------------TCCGTCGGCGGCAAGACGGCGCGTCATGATTTGAACATCAAGCAGCTCGGTCCGCGCACGGAAACCGTCCTCGGATGCTTCAACCTCGCTGGT------------------------------------------------TCGAATCAAACCTTAGACTTACACAGCAAGCTGCAGTTAGATCACGAAGAAGGTTCGAGCAATCAGGTGCACAAGTGCATCGTGAGCGCGGCGAGCGGTAAAGGCGTCTTCGACGGCAACGTTCAGGTGAACCGCATGGCACAGCGCACGGACGCGCAGCAGCTTTCGCGTAACTTGTTACTCGTTCCTAAGGCGACGGTTAACGTCAAGCCGAATTTGCAAATCATAGCGGACGACGTGAAGTGCACGCACGGGTGCACCGTGAGC---GATTTGGAAGAGGAGGAGTTGTTCTACATTCGCTCGCGAGGTTTGAGCGCGGAGACCGCCCGCTCGCTCTTGGTGAGCGGTTTCGGCGTCGACGTCATCAGC------------------CGCTTACCGGGAAAA---------------------------GATTTGCGCGATCGCGTG---AACTCCATCGTTCGCACGTCGCTCGAGCGG---------------------------------------------------------
>3075_Aprotothecoid@RMZ57359.1
---------------------------------------------------------------------------------------------------------------------------------------------------------------------------------------------------------------------------------------------------------------------------------------------------------------------------------------------------------------------------------------------------------------------------------------------------------------------------------------------------------------------------------------------------------------------------------------------------------------------------------------------------------------------------------------------------------------------------------------------------------------------------------------------------------------------------------------------------------------------------------------------------------------------------------------------------------------------------------------------------------------------------------------------------------------------------------------------------------------------------------------------ATGCACAGACTCCAGGGCCTGAGGAGGGCCGGGGAGGCGGCGCTG---------------------------------------------------------------------------------------------------------------------------AGCACGATGCGGCTGCCC------------------ACCTCCAAG---CAGGAGGAGTTCCGCTTC------ACCGACGTGTCCCGCATCACCGGCGCCCAGCTGGCG---------------------GCCCCGCCGGGCGGCGACGCG---------------GCCGCC---GCGCTG---------------------------CGG---------------GCCGCGGCAGAC---------------------CTCACCCTGACGCGCCCGGCGGCGGTC------------------------------------------------------------------------------ACCGCGGTGGTCCTGGAC---GGGGCCCTGCTCCGGCTCGTC------------------------------------------------------------------------CCCGGCCCCGAG---------------------------------------GCCCTG---------CCCCCCCGCCTG---------------------------------------------------------GGC------------------------------------------------------------ATGCAGAGCGGACAGCGC---------------------------------------------------------------------------------------------GGCGGCGCCTTTGCCGCCCTGAATGCGGCAAGCGCCGCCGGC---------------------GTGCTGGTGGTGCACGTGCCCGCCGGGGTCACGCTG---GCCGCGCCCGTCCACGTCGTGCACCTGTCCTCGCCCGGGGGGGGCGTGGGGGAC---CGC---------------------------GACCCC------GGCGCCGTGCCCATGTCCTCCCCCCGCACCCTGGTGGTGCTGGAGGAGGGC---GCGGCGGCCGGCCTGGTGGAGGAGTTTGTCCCGCTGGCGTCG------------CCGTCGGGCGGG---GCGGCCGGCACCGCCTCGCCCGCCGGCGCCGCCGCGCCCTACTACGTCAATGCCGTGCTAGAGGTGGAGCTGGATGACCGCGCGGCGCTGAGTCACGCCTATGTGGCGACG---GACGTGGCG---------------------------------------------------------GGTGCCAGCCACACCAAGGCCACCTTTGTACACCAGGGCGCTGAGAGCTCCTACAGCCTGACGGAGGCG---------------------------------------------CGCCTGGGCGGCGCGCTGACGCGGCATGACCTCAGCATCGTGCAGCTGGGCGCAGCCACGCAGACGCGGCTGGCCAGCTTCCTGCTGGCTTCC------------------------------------------------CAGGCCCAGCTGCACGACCTGCACTCCAAGCTCACGCTGGACCACCCCGCCGGACAGGCCGACCAGCTGCACAAGTGCATCGTCGCCGACGGGCGCTCCCGGGGCGTCTTCGACGGCAATGTGCGCGTAAACCGCGGCGCGCAGCAAACCGACGCGGCCCAGATCAGCCGCAACCTGCTGCTGGCGCCGCGGGCCACGGTGAACGTGAAGCCCAACCTGCAGATCGTGGCCGACGACGTCAAGTGCACCCACGGCGCCGCCATCTCT---GACCTGGAGGAGGACCAGCTGTTTTACCTGAGCTCGCGTGGCATCGACGCCACGGCCGCCCGGCGAATCCTCGTGGACTCCTTTGGGCGCGAGGTCGTGCAG------------------CGGCTGGGGGACGCT---------------------------GCGTTGCAAGGGCGCATC---GACGCCGCCGTCAAGAAGGCGCTGCAAGGCGTGCAGGCAGTT---------------------------------------------
>3055_Creinhardtii@PNW75132.1
------------------------------------------------------------------------------------------------------------------------------------------------------------------------------------------------------------------------------------------------------------------------------------------------------------------------------------------------------------------------------------ATGCAGGCATCCACCTCTCTCGGTAGCGCATGC---------------------------------------------------------------------------------------------------------------------------------------------------------------------------------------------------------------------------------------------------------------------------------------------------------------------------------------------------------------------------CGCACGCAGCTGGCGGGCAAGCGCGTCGTCAGCGGACATCGCTACCCAAATGCCCGCATTGCCCTGAAG------------------------CCGGCTAAGAGCGGCGCAGTGGCCTCGGCGGTGGTC---------------------------------------------------------------------------------------------GCCGAGGAC------------AAATGGCTTGCTCGGACCGTGAAGGAGGTGGCGACG------------------------------------------------------CCATCCAGCCTTGCCGCTCTGCGGGAGCAATCGAAGAGCGCCCTG---------------------------------------------------------------------------------------------------------------------------GCGACGCTGCGCATGCCG------------------ACGACACGC---AACGAGGACTACCGTTTC------ACGGACATCGCACCGCTGCTGCGGACGAACGTGCAG---------------------CCCGCCGCTGCCGGC---------------------GCCGCC---GTGCCG---------------------------TCT---------------GAGCTGCTGGCT---------------------GCCCACGAGCTGCCTGGCGCCGCCGCG------------------------------------------------------------------------------CGCCTGGTGGTCGTGGAC---GGCGTGTTGCGGCCGGAGCTGAGC---------------------------------------------------------------------TCGGGGCTGTCA---------------------------------------GGACTG---------CCGGCGGGCACCTATGTGGGACCGCTGGCAGGGGCG---------------CCGGAGGCCGTC------------------AAG------CAGAAGCTGGGCTCG------------------------------CTGTCCAACTCCCGC---------------------------------------------------------------------------------------------GGCGGCCCCTTCGCCGTGCTGAACGGCTCCCTGGTGCCCGAG---------------------GTGCTGGTGGTGGCGGTGCCAGCGGAGAGGCAGCTG---GAGGGGCCGCTGTTTGTGCTGCACCTGGCCTCG------GGCGCCACCGGCGCG---GAC---------------------------GAG---------------GTCGCCGCCAACGCGCCGCGGCTGCTGCTGCACGCCGGCACGGGC---TCCTCCGCCGAGCTGGTGGAGGAGTACGTGGCGCTGCCG---------------------------------------------------------GGCGGGCGGCGCTACCTGACGGTGGCTGTGGGGGAGCTGTTCCTGGAGGCGGCCGCCAGCGTGCGCCACTCGTACGTGCAGCGC---GAGGGCGAG---------------------------------------------------------GGCTCCTTCCACTTCAAGAGCACGCTGGTGCATCAGGCGGAGCGCTCGCAGTACACTCTGGCGGAGGCC---------------------------------------------AGTGTGGGCGGAGCCATCGCGCGCCACGACCTGGTCATTCAACAGGGCGGCCCCGAGACGCACACCCAGATGAGCCACTTCCTGCTGTGCGGC------------------------------------------------CCCAGCCAGACGCACGACCTGCACTCGCGCCTGACGCTGGACCACCCCCACGGCACCGCCAACCAGCTGCACAAGTGCATCGTCAGCCACGCCAGCGGCCGCGGCGTGTTTGACGGCAATGTCAAGGTGAACCGGCTGGCCCAGAAGACGGACGCGGGGCAGCTGAGCCGCAACCTGCTGCTGGTGCCGCTGGCCACGGTCAACGTAAAGCCCAACCTGCAGATCATCGCAGATGACGTCAAGTGCACACACGGCTGCGCGGTGTCC---GACCTGCGCGACGACGAGCTGTTCTACTTCCGCGCCCGCGGTATCAGTGCGGAGTCGGCCCGCCAGGCGCTGGTGTTCTCATTCGGCGCCGAGGTGATCCAG------------------CGCATGGGGCACCCT---------------------------GTGCTGCAGAAGCGCGTG---CAGGACGACGTCAGCCGGACACTACTCAGCGCGGAGCCGTTCGCGGCCTCGGCG---------------------------------
>39947_Osativa@KAF2948198.1
------------------------------------------------------------------------------------------------------------------------------------------------------------------------------------------------------------------------------------------------------------------------------------------------------------------------------------------------------------------------------------ATGTCGTCGCCGTCGCCGGCGTTGTGCGCCGCCGCCTCC------------------------------------------------------------------------------------------------------------------------------------------------------------------------------------------------------------------TGCTCCACCCCG---------------------------------------CTTCGC---------------------------------------------------------------------------------------------------------------------GTTGCGTCGCCTGTCGTTCGGTTCCGCCGCCCCGGCGCGCCCGCG---------------------CCCGTCGTATCCGCGGCGCGCGCGTCGTCGGCGGCGGTCCCGGCC------------------------------------------------------------------------------------GTCTCCGAC------------GACCTCGTCCTCCGCATCGCGGAGCAGCTGGAGGACTCG------------------------------------GTCGCGGCCTCC---TCGCCGCTCCTCGACCCGCTCCGCTCCGCCTCCGCGCTCTCCCTC---------------------------------------------------------------------------------------------------------------------------CTCTCCACGCGCTGGCCA------------------ACCCGCCGCTCCAACGAGGCCTACCGCTTC------ACCGACATCTCCTACCTCCGCTCCCTCCCCATCTCC---------------------CTCTCCTCCCGGGACGCCCCC---------------GCCGTC---------------------------------------------------------------------------------------GCGCCGCCCGCCTCCCCCTACGCCTCC------------------------------------------------------------------------------CACGTCCACTTCTCCGAT---GGCGTCCTCACCTCC------------------------------------------------------------------------------------------------------------------------------------------------TCCTCGGGCGCCCACGTCTCCGCCCTCGCGGACCTC---------------CCGCCTGGCCACGTC---------------CGG------GACCGTGCGGCCGCCGCTCTCGCCGCC---------------TCCGCGGGATTCGCCGAC---------------------------------------------------------------------------------------------AAGGACCTCTTCTTCGACTTCAACGCCGTTGGCGCGAAGGAT---------------------GTCGTGGTCGTGCACGTGCCGGAGGGGGTAAGTATGGCCGACGACCCGGTGCACATCATGTTCAGTTACAGT---------GGCTGCGGCGAT---------------------------------------------GGTAGTATGATGATGTCGAACCCGAGGGTTCTCGTTGTGGCGGAGAAGGGG---GCGGAGGTGACCATCATTGAGGAGCACTTTGGTCAGGAG---------------------------------------------------------GACGGTGGGTGTTATTGGGCTAATCCGGTGATGGAGATCATCGTGGAGGAGGATGCGAAGGTGGTGCATTCCTATGTGCAGCAG---CAGTCGTTT---------------------------------------------------------GCGGCTGCGCATACCAAGTGGACCGTCGTCCAGCAGAATACATCTAGCAACTATGAGTTTGTTGAGGTG---------------------------------------------AGCATTGGAGCAAGATTGAACAGGCACAATCTCCACGTCCAGCAGTTGGGCCCTGAGACCAACACACAATTGTCAACGTTCCACTTCTCAGCG---------------------------------------------CAGAATAAACAGATACATGATCTTCATAGCAAGCTTATACTTGATCACCCAAGAGGTCGTTCACAACAGATACATAGATTGATTGCTTCT---GGTACAGGGAATGGCATATTTGATGGAAATATCAAAGTGAACAGATATGCACAACAAACTGACGCAGGGCAAGAAACCAAGTGTCTTCTCCTGTCATCGAAGGCACTTGTTAATGTGAAGCCAAACCTTCAGATCATTGCTGATGATGTCAAATGTACACATGGAGCTGCCATCAGTGGTGAACATGATCCAAATGCGATCTACTTCTTGCAAGCAAGAGGCATCGATGCTAAAACAGCGGCGGATGCCCTAAATTTCGCCTTTGGAGCCCATGTGATAAAC------------------CAAATACCATTCAAG---------------------------CCCATAGAGAAAAAGACA---TTAGCTCATTTCAAAGCGTTGTTGGCTTCCTCAAGACAAAACGACGAA---------------------------------------
>1188229_Glithophora@APB33546.1
------------------------------------------------------------------------------------------------------------------------------------------------------------------------------------------------------------------------------------------------------------------------------------------------------------------------------------------------------------------------------------ATGGGGACTGAA------------------------------------------------------------------------------------------------------------------------------------------------------------------------------------------------------------------------------------------------------------------------------------------------------------------------------------------------------------------------------------------------------------------------------------------------------------------------------------------------------------------------------------------------------------------------------------------------------------------------------------------------------TGGCTCACCGGGCGGTCAACCCTG------------------------------------------------------------GGGAGTGGGGAATTTCTGGCCTGGCGGGAGCGGGCGGTGGCGCAGGTA---------------------------------------------------------------------------------------------------------------------------GCCCAGCCAAATTGGCCG------------------GTATTCGAC---CGGGAAGCCTGGCGGGGG------ACGGCGGTGCCATCGGTTTTGGCGACTCCTTTTCGG---------------------TTGGCTCAAGGGGAT---------------------GGGGTT---GACCTC---------------------------AGC---------------AAAATCGAGCCG---------------------------GTTCCCGAATTGCCT---------------------------------------------------------------------------------TGCCACATTACCCTGGTCAAT---GGGAGAGTG------------------------------------------------------------------------------------CGGGATCACGGG---------------------------------------GAACTG---------CCCCCCGGCGTAATTTTGGGGGATTGGCAGGATTTA---------------TCCCCGGCGGAA------------------CGG------GAGCATCTGGGGCGGGGACTGCCT---------------------------------------------------------------------------------------------------------------------------------GCGGATGGGTTCACGGCCTTAAATCAAGCCGCTGTGCCGGGG---------------------ATAACCGTGGTACGGGTGATGGGAAATCCCATA---------TCTCCTTTGCACCTCATTCACCAGAGTCAG---------------GCGGGG---GAA---------------------------GCC---------------CCGGTGCTGGCCTGTCCCCGGTGGGTGGTGATCCTGGCACCGGGG---GCGAGTTTGACCCTGGTGGAGGAATATGTCAGCACAGGC------------------------------------------------------------------ACCTGCTGGACAAATGGGGTGGTGGAGATTCACCTGGGGCAGGGGAGCCAGTTACAGCATTACATTGTCCAGCGA---GAATCATTA---------------------------------------------------------CAATCTGTCCATCTACTGCGCCTGGGAGTAGAGCAAGCTCAAGACAGCCATTACACCCTGCGGACGGTG---------------------------------------------AGTGCGGGGGCACGGTGGAGTCGGTGTGAGCCGGTGATTTGCCAGGCGGGGACGGGAACTTTTACCCAACTCCGGGGGTTGAGTTTGGTGGGG------------------------------------------------GGACGGCAACACAGCGATATGCACAGTGTGATTACCCATGACCATCCCCAGGGAACCAGTCGCCAAGTGCATAAATGTGTGGTGGCG---CACCAGGGGCAGGCGGTTTTTCATGGTCTGGTGCGGGTGGCACCGGTGGCGCAGTTGACCGATGCGGGGCAACTCAACCAGAATTTGCTCTTATCCAAACAGGCCAAGGTGGATACCCGCCCCCAGTTGGCAATTCAGGCGGACAATGTGAAATGTACCCACGGGGCGACGGTGAGT---GATTTAGACCCGGCGACCCTGTTTTATTTGCAAAGTCGGGGCATTGACCCCAGCGCCGCCCGTTCCTTGGTGGTGGCGGGATTTGCCGAGGAACTCCTGCGG------------------GAAATTCCTTTTCCG---------------------------ACCCTGCGGCAGTGCTGT---CACCTCTGGATGCAAAAATTGACCCAATCCCAGCCAACGGAGGCGACCCCA------------------------------------
>84588_Ssp@CAE06836.1
------------------------------------------------------------------------------------------------------------------------------------------------------------------------------------------------------------------------------------------------------------------------------------------------------------------------------------------------------------------------------------ATGGAA---------------------------------------------------------------------------------------------------------------------------------------------------------------------------------------------------------------------------------------------------------------------------------------------------------------------------------------------------------------------------------------------------------------------------------------------------------------------------------------------------------------------------------------------------------------------------------------------------------------------------------------------------------------------------------------------------------------------------------------------------AGCGCGGTGTTGGCACCGGTTCAGGAGCGCGGTCGGACCGCGTTG---------------------------------------------------------------------------------------------------------------------------GAGCGGCTGGGTTTGCCG------------------ACCCGCCGC---CAGGAGCCGTGGCGGCTC------ACGGACCTCAAACGCCTGGAGGCGTTGGCCAGGCTC---------------------CCCCTGAGTGCAGTT------------------------------------------------------------------------------------GTGGCGCCC---------------------CTTGCACTCCCCCCGGCCTCGGCAGGT------------------------------------------------------------------------GTACACCGGTTGGTGCTCGATGGT---CAGGGTGACCCCCTC---------------------------------------------------------------------------------GACGGTGTT---------------------------------------GCTCTG---------CCGGAGGGATTGAGTGTCCTCTCAGCGGTGGAACTG---------------------------------------------GAG------CAGGCGTTGGGTCATACCCTGGAT---------------------CGCTGCGGCTGTGCC---------------------------------------------------------------------------------------------GGTAGCTGGCCCGTGGAACTCAACCATGCCTCGGCGCGGCAG---------------------GTGTTGGCCCTACGGGTGCGTGGTGCGGTA------------GCTCCCTTGGAGCTGGTGCTGACCGGTGCT------------------------------------------------------------------------GCTGGTCTGACGGCCACCCGGATTGTGCTGCTGGTGGAGGAGAAG---GCGAGCCTGGATCTGCTGCAGGTGCTGCAGTCCGATGGG------------------------------------------------------------------GCCTCGGCCCATAGCCATGTGCTGGAGGTGCACCTGGGCCAGGAAGCCCAGCTGCGCCACGGACTGCTGGCCACG---GCTGACGGT---------------------------------------------------------CAGGCGTCATTGCTCGCCCATTTGGCGGTGGAGCAGGAGCCCCGCAGCCGTTATGCCTTCACCTCTGTG---------------------------------------------GTGCAGGGATGGGATCTGGCGCGGGTTGAGCCTCGGGTGGTGCAGGTGGATGGACAGGCCACCACAGAGCTCAAGGGTCTGGCGGTCAGTCAG------------------------------------------------GCGGATCAGCAGCTGGCCACCCACACGGCTGTGCGTTTCGACGGACCGGAGGGGGAGCTGGATCAGCTGCAGAAATGCCTGGCCGGC---GGTCGCTCCCATGCCATCTTCAACGGTGCCATTCAGGTGCCCCGGGACGCGCAGCGCACCAATGCGGCACAGCTGAGCCGCAATCTGCTGCTGTCCGAGCGGGCGCGGGTGGACACCAAGCCCGAGTTGGAGATCGTGGCCGACGATGTGCGTTGTGCCCATGGCGCCACGGTGAGT---CAGCTGCAGGAAGACGAGCTGTTTTATCTGCAGAGTCGCGGGATCGCCGCCGCTGATGCTGCCGCTCTGTTGCTGCGGGGGGCCTGCCAGGAGGTGATCGAG------------------CACCTGCCGGCCTCG---------------------------GCGGAGGCCTGGGGGCCC---CTGGAGCGGGTGATGGCGGGGTTGAGCCGA---------------------------------------------------------
>2024880_Ssp@MAB54707.1
------------------------------------------------------------------------------------------------------------------------------------------------------------------------------------------------------------------------------------------------------------------------------------------------------------------------------------------------------------------------------------ATGGCTGCTTTCACGGAA---------------------------------------------------------------------------------------------------------------------------------------------------------------------------------------------------------------------------------------------------------------------------------------------------------------------------------------------------------------------------------------------------------------------------------------------------------------------------------------------------------------------------------------------------------------------------------------------------------------------------------------------------------------------------------------------------------------------------------------TCGTCCCTGCTTGAACCCGTTCAGCACAGAGGTCGGGAAGCCCTG---------------------------------------------------------------------------------------------------------------------------GAGCGTCTCGGTTTTCCC------------------ACTCGAAAA---CAGGAACCCTGGCGTTTC------ACAAATCTCAGCCGCCTGAAGACTGTCCAAGACCTT---------------------CCGGTGGTCGACGCC------------------------------------------------------------------------------------CACGAGTCG---------------------CCGGATCTCCCCGAAGCACCGACTGCA------------------------------------------------------------------------GGGCTCAGGCTCGTGCTCGGATCC---GCTGAAAATCCCCTG---------------------------------------------------------------------------------GAGGGAGTG---------------------------------------GACCTC---------CCCGAAGGAGTCAGGCCCCTGAGCCTCGATCAGCTC---------------------------------------------AAG------TACGCGCTTGGGAGCACTCTGGAT---------------------CGTTGCGGCTGTGCC---------------------------------------------------------------------------------------------AAGGACTGGCCTGTGGAGCTGAACCACGCATCCAGTCGTGAG---------------------GTGCTGGCCCTGCGCATCAGCGGCAAGGTC------------CCGCCTCTGGAACTGGTCATTGCTGCCAGC------------------------------------------------------GGG---------------CAGGGTTTGCTGTCCACACGAGTGCTTCTGCTTCTTGATGAGAAG---GCGGAACTTGAGTTGCTTCAGGTTTTTCGTGCTGACAGC------------------------------------------------------------------GGTGCGGCCCACAGTCACCTTTGTGAGGTTGTTCTTGGGCAGGAAGCTCGTCTTCGCCATGGGGTGCTTTCCCTG---GGAGACGGC---------------------------------------------------------AGTGGTTCCCTTCTGGCGACCCTCGCCGCTCAGCAGGAACCACGAAGCCATTACGAGCTCACCTCTGTC---------------------------------------------TTCAAGGGTTGGTCCTTCGGACGGATCGAGCCACGGGTTGTTCAGCTGGATGGTCAGGCGATGACGACTCTGAAGGGGTTGGCGGTGACGGCT------------------------------------------------GACGAACAGCAGCTGGCTGTTCACTCCTCCATGCGTTTTGACGGCCCGGAAGGTGAGCTTGATCAGCTGCAGAAAAGCCTTGCAGCT---GGAAAGTCCCACGCCATTTTCAACGGTTCGATTCAGGTGCCCCGCGCCGCTCAGCGCACCAATGCCGCTCAGCTCAGCAGGAATCTGCTGCTGTCTCCGAAAGCCCGTGTTGACACCAAGCCTGAGCTTGAAATCATTGCCGATGACGTTCGATGTGCCCACGGTGCGACGGTGAGT---CAGCTTCAGGAGGATGAGCTCTTTTACCTCCGCAGCAGAGGAATCACCGAAACGGAGGCGACAGCTCTTCTGCTTCGTGGGTACTGCCAGGAAGTGATCGAT------------------CAGCTGCCTGTTCAA---------------------------GCTGATCGTTGGCGGCCT---TTAGAACAGGTGCACCAAGAGCTCAGTCGA---------------------------------------------------------
>64471_Ssp@ABI46185.1
------------------------------------------------------------------------------------------------------------------------------------------------------------------------------------------------------------------------------------------------------------------------------------------------------------------------------------------------------------------------------------ATGGCGATGCCC------------------------------------------------------------------------------------------------------------------------------------------------------------------------------------------------------------------------------------------------------------------------------------------------------------------------------------------------------------------------------------------------------------------------------------------------------------------------------------------------------------------------------------------------------------------------------------------------------------------------------------------------------------GAGGGTTGGTTG------------------------------------------------ACACAGCTTCCTGCGCCA---GCGGGGACACTTGAACCGGTTCAGCGCCGTGGACGATTGGCTCTG---------------------------------------------------------------------------------------------------------------------------TCCGAGCACAGTTTTCCC------------------AGTCGGAGG---CAGGAGTCGTGGAGGCTT------ACTGATCTCAGGCGACTAGAGGCTTTGTTTCAGCTG---------------------TCATTGGCTGATCAA---------------------AGGCCA------------------------------------CAT---------------CGCTCCAGTGCT---------------------GACAGCTGGCCGAGCGTTCCTGAGCAG------------------------------------------------------------------------GCCCTGAGGCTTGTGATTGATGGC---AGCCAGGATCCGTTG---------------------------------------------------------------------------------CAGGGGGTG---------------------------------------AGCTTG---------CCAGCAGGGATTTCGCTGCTTGAGGGTGCTGAGTTG---------------------------------------------GAG------CAAGCCCTGGGCCACACCTTGTCG---------------------CGCTGTCGCTGCGCG---------------------------------------------------------------------------------------------TCGGATTGGCCCGTTGAGCTCAATCACGGGGTGAGCCAGCAG---------------------ATTCTGGCGTTACGCATCCGCGGCAAGGTT------------CCTCCGGTTGAGTTGGTCATGGTTGCAGCC------------------------------------------------------GAC---------------GCCATGTTGGTTCCAACCCGTGTTCTGTTGCTGGTTGAGGAAAAA---GCAGAGCTCGATTGTCTCCAGGTTTTGAGCGCTAAGGGC------------------------------------------------------------------CAGGCTGCCCATAGCCATCTTCTCGAAATTCACCTTGGCCAGGAATCCAAGGTGAATCATGGCCTGCTTGCCTTG---GGAGATGGC---------------------------------------------------------CAAGAGGCTCTGCTTGCCAATCTTGCTGTGGAGCAAGAGTCACGAAGTCACTATTCCCTGGTTTCGGTG---------------------------------------------TCGCAGGGCTGGTTGTTTGGGCGACTGGAGCCGAGCCTTGTGCAGGTGGATGGTCAGGCTTCTGCTTCGATTCATGGTCTTTCCGTCACCGCT------------------------------------------------GCTGATGAGCAGTTTGCGGTTCATACAGCCATGCGTTTTGAGGGTCCTGAAGGCACGCTGGATCAAGTTCAAAAAACGATTGCAGCC---GACCGCTCTCACAGCATTTTTAACGGAGCGATTCAAGTGCCGAGGCCGGCACAGCGCACCAACGCCTCCCAGCTCAGCAGGAGCTTGTTGCTCTCGGGACGCGCCCGCGTTGATGCCAAGCCTGAGTTGGAAATCGTTGCTGATGATGTGCGATGTACCCATGGGGCCACCGTGAGC---CAGCTTCAGGAGGATCAACTCTTTTATCTGCGTAGCCGTGGCATTACGCAGTCCTCAGCAGCCGCTCTGCTCCTGCGTGGCTACTGCCAAGACGTGCTGGAT------------------CGCCTGCCTCTCGAT------------------------GGCTCGCAGCGCTGGTTAGGA---GGCAACTTGCAAGTAGGAGGAACGGCATCA---------------------------------------------------------
>74547_Pmarinus@CAE21779.1
------------------------------------------------------------------------------------------------------------------------------------------------------------------------------------------------------------------------------------------------------------------------------------------------------------------------------------------------------------------------------------ATGGTGGAAGCC---------------------------------------------------------------------------------------------------------------------------------------------------------------------------------------------------------------------------------------------------------------------------------------------------------------------------------------------------------------------------------------------------------------------------------------------------------------------------------------------------------------CCCATCAAGAACTCCTCA---------------------------------------------------------------------------------------------GCTCTCGAT------------GACTGGTGTGAGCGGCTCTTG------------------------------------------------CACAGTCTTGAAGCCCCA---TCAGGTCCGATGGCTGCCTGCCAGGCTCAGTCGCGCAATCACCTT---------------------------------------------------------------------------------------------------------------------------GAAACCCTCTCTGCTCCT------------------CATCGTCGA---CAGGAGGCATGGCGTTTT------TGTGATCTTGCACCCATCGCTGAACTTGAGCCTCGA---------------------CAGATTTGCTCTCTA---------------------GGTGAG---------------------------------------------------------------------------------------CCATCGGCTCCTGGTGTTTCTGATCAG------------------------------------------------------------------------GTGACACGTCTGGTCTTAGGGACG---GGGCAGGATCCTTTC---------------------------------------------------------------------------------GCTGGAGTG---------------------------------------ACTCTC---------CCGAAGGGCCTGTCGCCGCTTAGCGATGCGGAACTC---------------------------------------------AAG------CATTCTCTCGGGCACACTTTGAAC---------------------CTGGCGACATCCAAA---------------------------------------------------------------------------------------------GGCCAATGGCCTGTGGCGTTGAATCAGGCCATCGCTTCACAA---------------------GTCATTGGCTTGAGGGTTCGCGGGATAGTGGAT---------AGCCCTCTTGAATTGGTGTGTGATGCCGGC------------------------GTC---------------------------GAT---------------CGGGGTGTTTTTGCCGTGCGGGTGCTCTTGCTCCTTGAGGAAAAG---GCCAAGCTTGAGTTGCTACAAGTTCAGCTGAGTTCAGGT------------------------------------------------------------------GCCAATCTCACCAGCGTTTTGGTGGAAGCTCACTTGCAAAGTGAGGCCAAGTTTCATCATGGCCTTCTAGCTTTC---GGCCATCCT---------------------------------------------------------CAAGCTGCATTATTGGCTCATCTTGCTGTTGAGCAGGAACCAAGCAGTGATGTTTCCCTGGTGAGTGTC---------------------------------------------TGTCAAGGTTGGGGTGTGATTCGTCATGAGCCCCAATTGATTCAGTTGAATGGTGGTGCCAAGAGTCAATTGCGGGCCCTTCAACTGGTGCAG------------------------------------------------GCTAATCAGCTTGCTGATACTCATTCCTGTGTGCGTTTTAATGGCCCGGAAGGAACCTTGGATCAACTTCACAAGGTAGTTGCAGCC---GGTCATGGCCGCAGTGTTTTTAACGGGGTGGTGCAGGTGCCTCGTGAGGGGCAGCGTACCGATGCCGCGCAGCTAAGTCGTAGCTTGTTGCTCTCAGATCGGGCCCGAATTGACACCAAGCCTGAGTTGGAAATTGTTGCTGACGATGTGAAATGCGCTCATGGGGCCACAGTGAGT---CGGCTTCAGCCGGAGGCACTTTTTTATCTTCAAAGTCGCGGAATTTCACCTGATCAAGCCGCACAGCTTTTACTGCGTGCGTTTTGTGATGAGGTGATTTGC------------------ATGCTCCCATCTACT---------------------------GCAAAGGCCTGGCGGCCT---TTGGCTCGATTGTTGGATGGGGTT---------------------------------------------------------------
>292564_Cgracile@AFY28692.1
------------------------------------------------------------------------------------------------------------------------------------------------------------------------------------------------------------------------------------------------------------------------------------------------------------------------------------------------------------------------------------ATGGTGGCCGCTTCG------------------------------------------------------------------------------------------------------------------------------------------------------------------------------------------------------------------------------------------------------------------------------------------------------------------------------------------------------------------------------------------------------------------------CTCTCCACCCCC------------------------------------------------------------------------ATAACCGCAGCCGGCGCC---------------------------------------------------------------------------------------------GCCCCCGGC------------GGCTGGGTCGCCGCCCTGCTGGCGAACGCCACC------------------------------------GGTGTCGCCTCCGCTGGC---GCCGATGCCCTGGCGGCCAGCCGCGCGCGGGCGGCCCAGGCCCTG---------------------------------------------------------------------------------------------------------------------------GCGCAGACCCCGCTGCCC------------------TCACGGCGT---GTGGAGGCTTGGCGCTTC------ACCGATCTGGCGCCGCTCACCGCCCTGAGCCCCACC---------------------CTGCTCAGCTCCGCCCCG---------------------------------------------------------------------------------------------------------------GCGGCGCAGCCCGAGGTGGCCGCCGGC------------------------------------------------------------------------AGCCTGCGCCTCAACCTCGATGGC---CTCAGCGATCCCCTG---------------------------------------------------------------------------------GCCGGGATC---------------------------------------TCCCTG---------CCGGCGGGCCTGGAGCCCATCAGCGGCGAGGAACTG---------------------------------------------AGC------GCGATCCTGGGCCAGGTGCTGGCC---------------------GCCACCGGCAGCGCC---------------------------------------------------------------------------------------------GAGCTCTGGCCCGTGCTGCTCAACGGCGCCACGGCCCGAAAC---------------------GTGCTGGCCCTGCGGGTGCGCGGCGCGATCGCC---------ACCACCCTGGAGCTGGTGAGCGATGCCGGC------------------------GAC---------------------------GGC---------------GAGGGGATCCTGCCCCTGCGGCTGCTGCTGGTGCTGGAACCCGAG---GCTTCTCTGGAGGTGCTTCAGGTGCACCGCAGCAGCGGC------------------------------------------------------------------GCCAACCTCACCAGCGTGGTGCTGGAGGCCCGCCTGGGCGAGGGCGCCGAGCTGCGCCACGGCCTGCTGGCGCCT---GGCGCCGAC---------------------------------------------------------ACGGGCTGCCTGCTGGCCACGGTGGCGCTGGAGCAGGCCACCGGCAGCCGCTACAGCGGCGTGAGCGCC---------------------------------------------CATGGCGGCTGGGCCCTGGGGCGGCTGGAGCCGCGGCTGGTGCAGTCCGAGGGGGCGGCCCACAGTGCCCTCAAGGCGCTGCAGCTGGCGGAT------------------------------------------------GGCCGTCAGATCAGCGACACCCACAGCCAGATGGTGTTCGAGGGGCCGGACGGGCGGCTGGAGCAACTGCACAAGGCGGTGGCCGAC---GGCCAGGGCCGCAGCGTGTTCAACGGCGCCGTGCAGGTGCCCCGTGCAGCCCAGCGCACCGATGCGGCCCAGCTGAGCCGCAACCTGCTGCTGTCGGACCGGGCCCGCATCGACACCAAGCCCGAACTGGAGATCGTCGCCGACGACGTTCGCTGCGCCCATGGCGCCACCGTCAGC---CGGCTGGAGCAGGACGAGCTCTTCTACCTGCAGAGCCGCGGCATCGCCGCCGACCAGGCGGCCCGGCTGCTGTTGCGCGGCTTCTGCGAGGAGGTGCTGCAG------------------GAACTCCCCGAGGCC---------------------------GCCCGGCCGTGGCAGCCT---CTGGCCAGCTTGCTGGGGGAGCAGGGACGA---------------------------------------------------------
>1655601_Cbacl30@KRO94779.1
------------------------------------------------------------------------------------------------------------------------------------------------------------------------------------------------------------------------------------------------------------------------------------------------------------------------------------------------------------------------------------ATG------------------------------------------------------------------------------------------------------------------------------------------------------------------------------------------------------------------------------------------------------------------------------------------------------------------------------------------------------------------------------------------------------------------------------------------------------------------------------------------------------------------------------------------------------------------------------------------------------------------------------------------------------------------------------------------------------------------------------------------------------CCAGCTGCGGTTATGCCAAATACTGCTGATTGGCTCACCCAGCTT---------------------------------------------------------------------------------------------------------------------------GCTGGCGTGCCCCTGCCG------------------GGCCGAAGT---CAGGAGGAGTGGCGATTC------ACAGGCCTGGCTGCCTTTGAGGCCTTGGCGCCCGAA------------------------------------------------------------------------------------------------------------------------------------------------------------------------------------------------------------------------------------------------------------------------CTCTGGAGT---GGTGTCGATCCATTC---------------------------------------------------------------------------------GCCCAACTC---------------------------------------AGCTTG---------CCTGCGGGCATTAGCCGCATCGAAGCTGATCAGGCT---------------------------------------------CAG------GGGTTGCAGCAGCAGGTGCTCAAA---------------------GCCACAGGCGGCAGC---------------------------------------------------------------------------------------------GATGCTTGGTCGGTGCGGCTAAATCAAGGAGCTTCGCCCCGC---------------------TGTCTGGCTTTGCGGGTGGCTGGTGCGGCT------------GGTCCGCTGCAATTGAATTGTGATGCCGGT------------------------GCG---------------------------GCG---------------CCGGGGCTGCTGGCATTGCAGCTGGTGCTCGTGCTTGAGGAGGGC---GCCAGCTTGGAGCTGCTGATCCAGCACGGCTCCAGTGGC------------------------------------------------------------------CCCAATGCCACCAGCTTGGTAGCGGTGGCCCAGCTTGGCCGCGGCGCCCAGCTCAATCTGGGGCTGCTGGCGCCT---GGCGATGCC---------------------------------------------------------CGCGCCAGCCTGCTCAGCCACCTGTCGATCAGCCAGGCCCCCGCCAGCTCCCTCCAGCTCACCACCGCG---------------------------------------------GTTGGGGGTTGGGCCCTAAGCCGGCTCGAGCCCTGCATCAGCCAGCTGGAGGGAGCGGCCCAGACCCGGCTGCGGGCCCTGCAGCTGGTAGAT------------------------------------------------GGCCAAGAGTTGGCCGACACCCACAGCCAAGTGCGTTTTGAAGGCCCCGATGGGCAGCTCGACCAGCTCCACAAGGTGGTAGCTGAC---GGGGCCGGACGCAGCGTGTTCAACGGGGCCGTGCGTGTGCCGCGCAGAGCCCAGCAAACCAACGCCGCCCAGCTCAGCCGCAGCCTCTTGCTCTCCGATCGGGCCCGAGTTGATACCAAACCCGAGCTCGAAATCGTCGCGGACGATGTCAAGTGCGCCCACGGCGCCACCATTAGT---CGGCTGCAGCAGAACGAGCTTTTTTATCTGCAGAGCCGGGGTATTGGCTCCGAACAAGCCTCACGGTTGTTGTTGCGGGGCTACTGCGAGGAGGTGTTGCGC------------------GAGCTTCCCGCGGCG---------------------------GCGGCGGCCCTGAATCCG---CTAAAGCTGCTGCTGCGGGACCATCAA------------------------------------------------------------
>2026889_Csp@PHX67882.1
------------------------------------------------------------------------------------------------------------------------------------------------------------------------------------------------------------------------------------------------------------------------------------------------------------------------------------------------------------------------------------ATG------------------------------------------------------------------------------------------------------------------------------------------------------------------------------------------------------------------------------------------------------------------------------------------------------------------------------------------------------------------------------------------------------------------------------------------------------------------------------------------------------------------------------------------------------------------------------------------------------------------------------------------------------------------------------------------------------------------------------------------------------CCAGCTGCGGTTATGCCAAATACTGCTGATTGGCTCACCCAGCTT---------------------------------------------------------------------------------------------------------------------------GCTGGCGTGCCCCTGCCG------------------GGCCGAAGT---CAGGAGGAGTGGCGATTT------ACAGGCCTGGCTGCCCTTGAGGCCTTGGCGCCCGAA------------------------------------------------------------------------------------------------------------------------------------------------------------------------------------------------------------------------------------------------------------------------CTCTTCAGT---GGTGTCGATCCATTC---------------------------------------------------------------------------------GCCCAACTC---------------------------------------AGCTTG---------CCTGCGGGCATTAGCCGCATCGGAGCTGATCAGGTG---------------------------------------------CAG------GGGTTGCAGCAGCAGGTGCTTAAG---------------------GCCACAGGCGGCAGT---------------------------------------------------------------------------------------------GATGCTTGGTCGGTGCGGCTAAACCAAGGCGCTTCGCCCCGC---------------------TGTCTGGCTTTGCGGGTGGCTGGAGCGGCT------------GGTCCGCTGCAATTGAATTGTGATGCCGGT------------------------GCG---------------------------GCG---------------CCGGGGCTGCTGGCATTGCAGCTGGTGCTCGTGCTTGAGGAGGGC---GCCAGCTTGGAGCTGCTGATCCAGCACGGCTCCAATGGC------------------------------------------------------------------CCCAATGCCACCAGCTTGGTAGCGGTGGCCCAGCTTGGCCGCGGCGCCCAGCTCAATCTGGGGCTGCTGGCGCCT---GGCGATGCC---------------------------------------------------------CGCGCCAGCCTGCTCAGCCACCTGTCGATCAGCCAGGCCCCTGCCAGCTCCCTCCAGCTCACCACCGCA---------------------------------------------GTTGGGGGTTGGGCCCTAAGCCGGCTCGAGCCCTGCATCAGCCAGCTGGAGGGAGCGGCCCAGACCCGGCTGCGGGCCCTGCAGCTGGTGGAT------------------------------------------------GGCCAAGAGTTGGCCGACACCCACAGCCAAGTGCGTTTTGAAGGCCCCGATGGGCAGCTTGACCAGCTCCACAAGGTGGTAGCTGAT---GGGGCCGGACGCAGCGTGTTCAACGGGGCCGTGCGGGTGCCGCGCAGCGCCCAGCAAACCAACGCCGCCCAGCTCAGCCGCAGCCTGTTGCTCTCCGATCGGGCCCGAGTTGATACCAAACCCGAGCTCGAAATCGTCGCGGACGATGTCAAGTGCGCCCACGGCGCCACCATTAGT---CGGCTGCAGCAGAACGAGCTTTTTTATCTGCAGAGCCGGGGTATTGGCTCCGAACAAGCCTCACGGTTGTTGTTGCGGGGCTACTGCGAGGAGGTGTTGCGC------------------GAGCTTCCCGCGGCG---------------------------GCGGCGGCCCTGAATCCG---CTAAAGCTGCTGCTGCGGGAGCATCCA------------------------------------------------------------
>210768_Ssp@NQKX01000006.1_61
------------------------------------------------------------------------------------------------------------------------------------------------------------------------------------------------------------------------------------------------------------------------------------------------------------------------------------------------------------------------------------ATGATGGCGTCC---------------------------------------------------------------------------------------------------------------------------------------------------------------------------------------------------------------------------------------------------------------------------------------------------------------------------------------------------------------------------------------------------------------------------CTTTCCGACACT---------------------------------------------------------------GACGCCGCCGCCCTCGCCCAGGGCGTG---------------------------------------------------------------------------------------------GCCACCGCC------------CCCTGGACCCAGCGCTTCCTC------------------------------------------------GACGCGCTCGATGCGCCG---GCCGGCGAGCTGGAAACCGTGCAGTGGCGCGGCCGCGAAGCCCTG---------------------------------------------------------------------------------------------------------------------------GCCCGTCAGCCGCTGCCC------------------TCCCGCCGC---GACGAAGATTGGCGCTTC------ACCGACCTGGCTCCCCTCCTGGCGGTGTTCGACGGC---------------------ACCGCCCCCACAGCC---------------------GGCAGCTTCGGCGGC---------------------ACTGACAGC---------------CCTGCCGCTGCC---------------------AGCGCCCTGCCCCCCCCGGCGCCGGAC------------------------------------------------------------------------ACGGTGCGGCTGCTGCTGGATGGC---CGCAGTGATCCCCTG---------------------------------------------------------------------------------GCCGGCCAG---------------------------------------AGCCTG---------CCTGCCGGCCTGTCGCTGCTGGGCGAAGGCGAATGG---------------------------------------------CCG------CTGGCCCTGGGCCACACCCTGGCG---------------------GCCACCGGCTGCCAG---------------------------------------------------------------------------------------------GCCCACTGGCCGGTGGAACTGAACCAGGCCACCGCCAGCCGC---------------------TGCCTGGCGTTGCGCGTCAGCGGCACGGTGGCT---------TCCACGTTGGAGCTGGTGAGTGTGGCGGGCGCGAATCGTCCCGATGCAGCT---GAA------CCCGGCACTCACCCCATC---GGG---------------CAGCGCCTCACCCCGGTGCGGGTGCTGCTGCTGCTCGAGGAGAAG---GCGAGCCTGAATGTGCTCCAGGTGCAGCTGGGCGATGGC------------------------------------------------------------------CCATGCCTGAGCAGCCTGGTGTGTGAGGCCCGGCTGGGACGTGGCTCCACTTTGCGCCACGGTCTGCTGGCGTTC---GGTACGGGC---------------------------------------------------------GAGGCCTGTTTCCTGGGCCATCTGGCGGTGGAGCAGGAGATCGAAAGCCATCTGGAATCGGTGTGGGCA---------------------------------------------AGCCGCGGCTGGGCGCTGGCGCGCTTCGAGCCGCGGGTGAGCCAGGCCGAGGGCGGTGCCTTCACCAGCCTCAAGGCCCTGCAGCTGGCTGAA------------------------------------------------GAGCACCAGCGCGTGGACACCCACAGCCGGGTGGTGTTCGAAGGGCCCGACGGGCAGTTGGAGCAACTCCACAAGGCGATCGCCGAC---GGCCACGGCCGCAGCGTGTTCAACGGTGCGGTGAAGGTGCCGCGCCTGGCCCAGCGCACCAATGCCGCCCAGTTGAGCCGCAACCTGCTGCTCTCCAACCAGGCCCGCATCGACACCAAGCCCGAGCTCGAGATCGTTGCCGACGACGTGCGCTGCGCCCATGGCGCCACGGTGAGC---CGTCTGCAGCAGAACGAACTCTTCTATCTGCAGAGCCGGGGCATCAGTGCCGCCGTGGCCGCGGGGCTGCTCAAGCGGGGCTTCTGCCAGGAGGTGCTACGC------------------GATCTGCCGCCGGCG---------------------------GCGGCAGGGTGGGAGCCC---CTCAAGCGTCTGCTCGCGGAGGCC---------------------------------------------------------------
>2162190_Psp@QCFN01000002.1_64
------------------------------------------------------------------------------------------------------------------------------------------------------------------------------------------------------------------------------------------------------------------------------------------------------------------------------------------------------------------------------------ATGAGATTGAAC---------------------------------------------------------------------------------------------------------------------------------------------------------------------------------------------------------------------------------------------------------------------------------------------------------------------------------------------------------------------------------------------------------------------------------------------------------------------------------------------------------------------------------------------------------------------------------------------------------------------------------------------------------TCTAAAAATTGGTTA------------------------------------------------ACTTCTTTACCACAACCT---TCTGGGACTCTTTCAGAAGTACAGCTTCGAGGAAGAGAGTTTTTG---------------------------------------------------------------------------------------------------------------------------TTCTCTAATGATCTTCCT------------------CCTAAGAAC---AATGAATCTTGGAGATTG------GCTGATTACGAGAAACTGAATCGCTTTCTAGATCTG---------------------CCAGTTTCTAATGAT---------------------TCATTT------TTA---------------------------GAT---------------TCTGAAAGCAGA---------------------AATCTTTGGCCTGAAGTAGCAAGTGGT------------------------------------------------------------------------GCTTTTAGAGTGGTTTTAGGACCT---GCAGGAGAGTGTAAT---------------------------------------------------------------------------------AGCGAAGTA---------------------------------------TCACTA---------CCCGTTGGATTTCGGCGATTAACTAATCCCGAAATT---------------------------------------------GAG------CAAATGCTAGGAAAAACTCTTGAT---------------------AGTTGTTCATGCAAG---------------------------------------------------------------------------------------------GATTCATGGTCAGTTTCTCTTAATCATGCATTAACTAGTGAA---------------------CTTCTTGCATTTTCTGTGAGCGGACGGAACTTG---------CCTCCAATGGAGTTAATTTCGCATGCTAAG------------------------------------------------------ACC---------------AATGAGCTTTGCCCTACCAGGGTTCTCATCGTATTAGAGGAGAAT---GCTGAATTGGAACTACTTCAAGTGGTGTTGGGATCAGAT------------------------------------------------------------------TTTTCTGCACATAGTCATCTTGTAGAAATACATATTGGACAAGAAGCAAATTTGACACATGGTTTGATAGGTATT---GGAAATAAT---------------------------------------------------------AACTCTGGCTTTATGGCTAATTTAGCTATTGAGCAGGAGCTGAGAAGTAATTATCTGTTTACTTCTTTT---------------------------------------------ATTCAAGGTATGGCATTTGGAAGAGTTGAACCTCGCCTGGTTCAGCGAGATGGGCAAGCAAATACAACTATTCGAGGTCTTCAAATTGCTAAA------------------------------------------------GGTAGCGAGCAATTAGCAACTCATTCTTCAATTTGTTTTAAAGGACCAAATGGAACATTAGATCAATTGCAAAAGGCTATAGCAAAT---GATTCTTCTCATTCTATTTTTAACGGAACTATTGATGTGCCAAGGGTTGCTCAGGGTACAAATGCAGAACAATTGAGCCGCAATCTTTTGTTGTCTAGTAGAGCAAGGATTGACGCTAAACCTGAATTGAAAATAGTTGCAGATGATGTTAGATGTGCACATGGTGCAACTGTTAGC---CAACTTCAGCAAGAGGAGGTTTTTTATTTGAGAAGTCGAGGTATTACTTCGAATCAGGCAGCCAAGCTTCTTTTGGATGGATATTGCCAGGAAATTTTAGAG------------------AAGCTTCCAAGTAAT---------------------------GCCAAGAATTGG------------------ATTATCTCTGATGAATGTAAATTGATTATT------------------------------------------------
>2162204_Psp@QCJQ01000004.1_2
------------------------------------------------------------------------------------------------------------------------------------------------------------------------------------------------------------------------------------------------------------------------------------------------------------------------------------------------------------------------------------ATGACCAATGAT---------------------------------------------------------------------------------------------------------------------------------------------------------------------------------------------------------------------------------------------------------------------------------------------------------------------------------------------------------------------------------------------------------------------------------------------------------------------------------------------------------------------------------------------------------------------------------------------------------------------------------------------------TTAATTGTTCAAAAATGGTTA------------------------------------------------AATTCTATTCCTGAAGCA---AAAGGAATATTAAAAAATATACAAGAAAGCGGAAAACAATGTGTC---------------------------------------------------------------------------------------------------------------------------CCAAAAATTGGTTTTCCA------------------ACTCATAAA---GAAGAAGATTGGAAGTTA------ACTAATTTAAAGCGTCTATCTAACATTCTTGAGTTA---------------------AATATTAATACGAAT---------------------AAAGAA---ACAAAC---------------------------CAT---------------CAGATAGATATC---------------------AATAATTTACCTAATCCAGGGAAAGAT------------------------------------------------------------------------TATTTCAGAATTCTATTAAAAGAT---AATGGTAATCCCCAA---------------------------------------------------------------------------------GATAAAATC---------------------------------------AAATTT---------CCAAAAGGAATAGAACCATTAACTGACTCTGAAATA---------------------------------------------GAA------AAATCTATTGGTCAAACCTTAGAA---------------------GAGTGTCAGTGTCAT---------------------------------------------------------------------------------------------AAAACATGGCCCATCGCAATTAATAATTCATCAATTAATCAA---------------------ATATTGGCATTCAAAGTCAATGAAAATAATCTA---------CCTGGAATAGAAATAATTATACCTGCAAAT------------------------------------------------------AGT---------------AAAGACTTTAATTCAAAAAGGATATTAATTCACCTTGAAGACAAT---GCAGAATTAAATTTATTAGAAGTAATACTAGGTTCTGAG------------------------------------------------------------------AGTTCTGCTCAAAGTCATATTATTGAAATAGTTATGGGTAAAAACTCAAAACTAAATCATGGATTAATAAGCCTTGGAGGTAATAAA---------------------------------------------------------AAATCTAATTTATTAAGCCACATTGCAACGCAACAAAAGGAAAACAGTGAATATTCATTTACTTTTATT---------------------------------------------CAGGAAGGTTGGAATTTAAGTCGCTTGGAGCCACGTGTAGTACAAACATCAGGAAATGCAAAAACAAATCTAAAAGGACTACAAATTTGTAAT------------------------------------------------AATAATGATCAAATTGCAACTCATTCATTTGTTAAATTTAATGGCCCAAATGGAGAATTAGATCAATTACAAAAAGCAATTGCAAAT---GATCAATCTCATTCAATTTTTAATGGTGTAATCGAAGTTCCTCAAATTGCACAACAAACAAAAGCAGCACAACTAAGTAGAAATCTTATTTTATCGAAACGAGCACAAATAGATACTAAACCACAATTGGAAATTATTGCTGACGATGTTAGATGCAGTCATGGTGCAACTATTAGC---CAATTACAAGAAGAAGAAATATTTTATCTACGTAGTAGAGGCATCAATAATGAGAGCGCTAATGCTCTATTGCTAAAAGGGTTTTGTCAAGAAATTCTAAAG------------------AATCTACCTTGTAAT---------------------------TCAACCTATTGGACTGCCAATTTCAATGATTTAATTAAAGGGTCTGAA------------------------------------------------------------
>1499498_Psp@KGG13311.1
------------------------------------------------------------------------------------------------------------------------------------------------------------------------------------------------------------------------------------------------------------------------------------------------------------------------------------------------------------------------------------ATGATTAAAAATTCA------------------------------------------------------------------------------------------------------------------------------------------------------------------------------------------------------------------------------------------------------------------------------------------------------------------------------------------------------------------------------------------------------------------------------------------------------------------------------------------------------------------------------------------------------------------------------------------------------------------------------------------------------ATAAAAGAATGGGTA------------------------------------------------GACAAACTCCCAGAGAAT---AAAGGCTTCTTAACAAAAAGCCAAGAAAAAGCCAAAAAGCAATTA---------------------------------------------------------------------------------------------------------------------------AATCAATATGGTCTGCCA------------------AGCAAAACT---TCTGAAGAATGGAAGTTT------ACAGATATAAAAAAATTAAAACATATGTTATCAATG---------------------CCTATCAATGATTTA---------------------CAAGAA------------------------------------------------------AATATTAGTTTT---------------------GCAAGAATGCCTGAAACAGCAAGTAAT------------------------------------------------------------------------TCCTTTAGGGTGCAATTAGATTTT---AGTATAGAAGAAATA---------------------------------------------------------------------------------AAGCAGTCT---------------------------------------GCTCTT---------CCTAAAGGAATTAGTCTTCTAGACTCTAAGGAAATT---------------------------------------------GAA------TCATTGGCAAAAAAAATATATGCA---------------------------AACTCTTCA---------------------------------------------------------------------------------------------TCTAGCTGGACAATGGCAATTAATCAAGCATCATCCAGTTAT---------------------ATATTAGGAATCAAAGTATCAGCTGAAAATAAG---------CACTCACTGGAAGTTATTGTGCCTACAATT------------------------------------------------------AAG---------------AGTCAATTAACATCTACTAGAGTGTTGATTTTACTAGAAAAAAAT---GCAAAGCTTGATTTACTAGAAATTATATCAGGAGAAAAT------------------------------------------------------------------AATGCAGCTCAAAGTCACTTGACAGAAATATACTTAGAAGAAAATGCACGAATTAATCATGGTTTAATTGCCATA---GGTAATGAT---------------------------------------------------------TCATTATCTCTATTAGCCAAGCCCTCAATATTGCAAGATAAAAACAGTGATTATTCCTTGCACTTTATG---------------------------------------------CAAGAGGGTTGGGGGTTAAGCAGAATAGAACCTTCTATCAAGCAATTAAAAGGTCTTGCAAAATCTAGGTTAAATGGTCTGCAAATCTCAAGG------------------------------------------------GATGATCAACAGCTATCTACACATACATATGTAAAGTTCAATGGTCCTGGAGGCAGCTTGGAGCAATTGCAAAAGGCTATAGCTTTT---AATAGCTCACACTCTATCTTTCATGGTGTAATTGATGTTCCAAAGGTTGCTCAAAAAACTAAAGCCTCTCAATTGAGCAAAAATCTTCTTTTATCTGAAAAAGCAGAGATCAATACAAAGCCAGAATTAAAAATTATCGCAGATGATGTTTCATGCACCCATGGTGCAACTATTAGT---CAATTAGAAGAAGAAGAGCTTTTCTATATAAACAGTAGGGGTATTAATAGAAATGATGCCTCATTATTAATTCTTGCAGGATACGCAAAAGAGATTGTCCAA------------------AATATTCCTTTACAA---------------------------CCTAAAAGGTGGGCCTTT---TTAAATAATCTTTTAGCTATT------------------------------------------------------------------
>59920_Pmarinus@AAZ58922.1
------------------------------------------------------------------------------------------------------------------------------------------------------------------------------------------------------------------------------------------------------------------------------------------------------------------------------------------------------------------------------------ATGAAATCATCA---------------------------------------------------------------------------------------------------------------------------------------------------------------------------------------------------------------------------------------------------------------------------------------------------------------------------------------------------------------------------------------------------------------------------------------------------------------------------------------------------------------------------------------------------------------------------------------------------------------------------------------------------TCTATTTGCCAAGAGTGGCTT------------------------------------------------GACTCTCTTCCTCTAACT---GAAGGTTATTTAAAAAACGAACAATCAATAGGACGAGAATTTCTC---------------------------------------------------------------------------------------------------------------------------CTAGAGAAAGGGATGCCC------------------TCCAAGAAA---GATGAAGCGTGGCGATTA------TCCAACTTCAATAAGTTAAATAGTTTTTTGTCGTTA---------------------CCAACGATTATCGAT---------------------AGCAAA---GGTATT---------------------------AAA------------------------------------------------TCTGTCTTTCCAGAAAAGGATAAAAAT------------------------------------------------------------------------AGAGAAAGAATTATAATTAATCCT---AATGAAAATCCAATT---------------------------------------------------------------------------------TTAAATATT---------------------------------------AATTTA---------CCTAATGGAATTGAAGAGCTAAATAAAAAAGAGATT---------------------------------------------GAA------GAGAATCTAGGTGAAATAATTAAG---------------------TCAACTAATATAAAG---------------------------------------------------------------------------------------------AATGACATATCAGTCTGTCTTAATCAGGCATCTAGCTTAGAT---------------------ATATTAGCTTTAAAAGTTAAGCGTAATCACAAT---------CATTCATTAGAGATAGTAATTCCATCGATA------------------------------------------------------GAG---------------GAAAAGTCAATCTCAACTAGAATATTTTTCCTCATAGAAGAAGGA---GCAAAATTAGATCTTTTACAAATTTTTCTAGGTAAAAAT------------------------------------------------------------------AATTCAGCTCAAAATCATTTAATAGAAATAAAACTAGAAGCCGAAGCAGAGTTTACTCATGGGTTTATTTCTTTA---GGGGAGGAG------------------------------------------------------AAAGAATCATCCTCAATTTGTACTTTAGCTGTAGATCAATCAGAAAAGAGTAAATATTCTCTACATTCAATC---------------------------------------------CATCATGGTTGGGATTATGCCCGTTTTGAACCAAGAATAATTCAAAGTGAAGGAGAAGCTTCAACAATTATCAAAGGGCTGCAAGTCACCAAA------------------------------------------------TCAAAAGAGCAAATAGCTACGCACTCTTTGATTAGATTTGAAGGCCCAAATGGAAAGCTTGATCAATTACAAAAAGCAGTAGCATCT---GAATATTCACATTGCATTTTCAATGGTTCGATTGAAGTTCCTCAAAAAGCACAAAAAACAGAAGCTGCTCAGCTAAGTAGAAATTTATTACTTTCTAAACGCGCCAGAATAGATACAAAACCAGAGCTTGAGATAGTTGCTGATGACGTTAGGTGTACTCATGGAGCGACTGTAAGC---CAACTTCAAGATGAGGAATTATTTTATTTACTCAGTAGAGGTATTGATAAGCAATGTGCTAATTCTTTATTATTACAAGGATATTATGATGAAGTGATTTCA------------------CACTTTCCTAAAAGT---------------------------GCTGGCAAATGGAACTTT---ATTGAAAAATTAATACAAGACATAAAAAAG---------------------------------------------------------
>167539_Pmarinus@AAP99130.1
------------------------------------------------------------------------------------------------------------------------------------------------------------------------------------------------------------------------------------------------------------------------------------------------------------------------------------------------------------------------------------ATGGATCCTAAG------------------------------------------------------------------------------------------------------------------------------------------------------------------------------------------------------------------------------------------------------------------------------------------------------------------------------------------------------------------------------------------------------------------------------------------------------------------------------------------------------------------------------------------------------------------------------------------------------------------------------------------------------ATTTACTGTGAATGGATA------------------------------------------------AACTCACTCCCTCACACT---AAAGGAGTATTAGCAAACAATCAAAAAGAAGGTAGAAAATTTCTT---------------------------------------------------------------------------------------------------------------------------CAAGAATATGGAATTCCA------------------AAGAAATCT---AATGAGAAATGGCGTCTT------ACAGACCTAACACGTATGAATGAATTTTTTACACTT---------------------CCAGTTAATCAGAAA---------------------AAAAAC------------------------------------------------------AAGATTTCTGTT---------------------GAAGTTAATAATAAAGCTAACAAAAAA------------------------------------------------------------------------TCAACACAAATTAGTTTAGAT------ACAGATTCTCCGATT---------------------------------------------------------------------------------GAATGTCAA---------------------------------------AGTCTA---------CCAAATTATATTGAACAAATTAGTGAAAATGAATTA---------------------------------------------AAG------AAATATTTTTCTAAGTTTTCCTTT---------------------AAGCAAAATAGAGAT---------------------------------------------------------------------------------------------GATATATTCCTAAAAAAATTCAATGAAGCAATAAATAGTCAA---------------------TTAATTGCACTAAAAATAAAAAAAGATAGTAAT---------GCTTCATTAGAAATTATTTTGCCAAAAAGT------------------------------------------------------AAA---------------AATGGATTAAGTCCCTATAGGGTTATGCTAATCGTAGAAAAGGGT---GCTAAATTAGACATACTAGAAATCTTAAATAGCGAAGAT------------------------------------------------------------------TTCTGTGCTCATAGTAACTTAATTGAAATTTATATTGAAAATCAAGCAATAGTCAATCATGGCTGTATCGCGATA---GGTAAACAA---------------------------------------------------------TATTCAAAGCTATTGAGCCATATATCTATCATACAAGAAAAAGAAAGTGTATATTCTTTTTGCTCAATG---------------------------------------------TTGGAAGACTGGTATTTCAGCAGAATAGAGCAACATATATTTCAATTAGATGGAAACGCTAGTACAAATATAAAAGGACTGCAAATAACATCT------------------------------------------------AACAGTGAAAATATTGAAACTCATTCTATAGTTAAATTTGGTGGTCCTAATGGGTCCCTCGAACAAATCCATAAAGCAATTGCAGCC---AATGAGTCTCATTCTATATTTAATGGATTAATTGATGTGCCTCAAGTAGCGCAACAAACTAAAGCAAGTCAAATAAGTAAGAATCTGCTTTTGTCTTCTAACGCAAAAATAGATACTAGTCCGAAACTAAATATTATTGCTGATGATGTTCAATGTAATCATGGTGCAACAATTAGT---CAATTAGAAAAAGAAGAACTTTTCTATTTACAAAGTAGGGGAATTGATCAGAATCTCGCGAACTCTCTAATAATCAATGGATTTTGCAATGAAATTTTGAAT------------------GGCATGCCATTAGAA---------------------------ATAACTAAATGGTCCTCT---CTCTCAAAATATCTA------------------------------------------------------------------------
>1928728_Pmicropora@BBL86393.1
------------------------------------------------------------------------------------------------------------------------------------------------------------------------------------------------------------------------------------------------------------------------------------------------------------------------------------------------------------------------------------ATGAAA------------------------------------------------------------------------------------------------------------------------------------------------------------------------------------------------------------------------------------------------------------------------------------------------------------------------------------------------------------------------------------------------------------------------------------------------------------------------------------------------------------------------------------------------------------------------------------------------------------------------------------------------------------------GCAGAGTTGCTG---------------------------------------------AAAAGATTAATTCCGATGAGA---AAAGAAGACTTTTGTAATCTTCAAAATCATACTCATGGTTCTTTG---------------------------------------------------------------------------------------------------------------------------AGCAAACAAGAGATACCG------------------AATCGACAG---ATGGAGGCTTGGCAGTTT------ACGAATATAAACCGTTTAAAAATGTTGACTCTTGTC---------------------GAAGCTGAGGCGAGC---------------------TCTAGT------AAC---------------------------ATT---------------CCAAAATATCTC---------------------CCTCTTCTCCCAGAAGTTGCTGAAGGT------------------------------------------------------------------------ACGAGTCGGATCATACTAGCCAGT---GAAATAGATTCCGTT---------------------------------------------------------------------------------ACAGTTCTC---------------------------------------GATCTT---------TCTGAAAGTATTGAGCAATTAACAAAAGAAGAGATA---------------------------------------------ATG------GAGAATTTGGGAGATATTCTGGAT---------------------GCGACGGGTTGCAAA---------------------------------------------------------------------------------------------CATCACTGGCCGGTAACATTGAATTATTCTCATGTGAATTAT---------------------TGTATCGCCTTAAAAGTGAAAAAGAATATGAAT---------GGAAACTTAGAAATAGTGCATATACCAACC------------------------------------------------------CAA---------------ACAGGTATTCAAGCAATACGTATTTTGTTAATTGTAGAGGAAGAT---TCTAGTCTTTGCTTGAATCAAGTAACACTTGGTCAAGGC------------------------------------------------------------------TTACAACTTTCAAGTCTTGTACTAGAAGTTTTCTTAGGTCGGGAATCTACCTTGAATCATGGCTTATTAGCATTT---GCGGATAGT---------------------------------------------------------GAAGCTGGTTTCTTAGGTCATATATCCGTTCTTCAAGAAAGTAACAGCAATTATACTTTTACTTCTGTT---------------------------------------------GCACGAGGCTGGGGAGTAGCTAGGATAGAGCCACGAATTACTCAAGTTTCAGGTAATGCTAAAACGGTTCTGAGAGGACTTCAAGTTGTTGAA------------------------------------------------GGCAATAATCAGATAGATACACATAGTTATATATCTTTTGAGGGACCGGAAGGTGAACTAGATCAATTACATAAAAGCATTGCAGAT---GATAAAGGGCACAGTATCTTCAATGGAATTATTCGGGTACCATGTTTGGCTCAACGTACTAAAGCCTCTCAATTAAGTCGTAATTTGTTGTTATCATCTCAAGCGAGAATTGATACAAAACCAGAACTAGAGATAGTGGCAGACGACGTACGATGTACCCATGGTGCCACAATAAGC---CAAATGCAGGAAGATGAGATATTTTATTTGCAAAGTCGTGGTTTGGATGTTAAACAAGCGTCTACGTTAGTTAAGAAAGGATATTATCAAGATATACTGAAT------------------ACCCTTCCCCATAGC---------------------------AGTAACGTATGGAATCCT---TTAGAACGAATAATGCAAGTAGACTCACCACTCTTGGGTCTCCATGAAAAC------------------------------------
>59919_Pmarinus@CAE18530.1
------------------------------------------------------------------------------------------------------------------------------------------------------------------------------------------------------------------------------------------------------------------------------------------------------------------------------------------------------------------------------------ATGCAAATTATTGATGAAATCAAA------------------------------------------------------------------------------------------------------------------------------------------------------------------------------------------------------------------------------------------------------------------------------------------------------------------------------------------------------------------------------------------------------------------------------------------------------------------------------------------------------------------------------------------------------------------------------------------------------------------AATAATGAATTA---------------------------------------------------------------------------------------------------ATTAGTAATCCATCTGAGATACAAAAAATTTGTCTTGATAAATTA---------------------------------------------------------------------------------------------------------------------------AAATTAAATCCATTACCA------------------AATATCAAA---AGTGAATACTGGAGACTT------TCCAATAAATCCAAATTTTCAAGATTTTTAGATCAT---------------------TCAAATAAAAATAAA---------------------GAATCT---AAAGTT---------------------------AAT------------------------------------------------CTCCCATATAAAAAAGCCTCTCAAAAT------------------------------------------------------------------------ATAATTAGACTGATCATCGGAGAG------------------------------------------------------------------------------------------------AATAACTCAATC---------------------------------------AATTTAGAAAAAGAAAACTATTCAATAAAAGAATTAAAAGAGATCGAAATT---------------------------------------------GTA------GACTATATAAAAAAAAATATATCT---------------------AATTCTGATCAAAAT---------------------------------------------------------------------------------------------GATCATTGGAGTGACTTACTAAATCATTCTTTAAGTTCTAAAGCAAAC---------------ATCTTAGGTTTAAATATTTCTGGTAATAAAATT---------CCTCCTCTTGAGATATTTAGTGCTTCGTCA------------------------------------------------------CCC---------------GACTCTTTTAATGCTAAAACACTTATTTTATTCTTTGAAAAGAAT---TCTAAGGTTGATTTAATACAAATTAATCTTGGAAACAAA------------------------------------------------------------------AATTCTTCACTATCTCAATCAACTTATTTATGTCTAGAAGAAAATACTTCGGTTAATCATGGTTTAGTTTCCTAT---GGAGAAAGC---------------------------------------------------------AAATCTAATTTATTAAATTCTTTAAATGTAATTCAAAAGACCAACAGTGAGTACAGCCTAGGATCACTA---------------------------------------------CATTTCAAATTTGATTATGCAAGATTTGAAATCCGTATTAATCAATTAGAGGGAAATGCCAAAACAAATTTAAAAGGAATACAAATAACAAAA------------------------------------------------AATAATGACCAAATAGCTACTTATACAAAAATGCAATTTAACGGTCCTAATGGATTTTTAGATCAAATTAATAAATCCTTGGCAGAT---GATAAATCACATGCAGTCTTTGAAGGCTCCATAATTGTTCCAAAAATTGCGCAAAAGACCGATGCGTCACAATTAAGCAGGAATCTACTTTTATCGAGACATGCAAAAATAGATACTAAACCTCAATTAGAAATAATTGCTGACGATGTAAAATGCAAACACGGTGCAACTATTTCA---CAATTAAATGAAGAAGAACTTTTCTATATGAGATCAAGAGGACTCACGTTAGCAGAAGCGAGTAAACTACAATTAAGTTCTTATATACAAGAAGTTATTTCA------------------AGTATTCCTATTTCA---------------------------AAAGATAGATGGGATTTG---CTTGATAAAATTTTAAAAGAAAAT---------------------------------------------------------------
>1608213_CSspongiarum@KKZ14306.1
---------------------------------------------------------------------------------------------------------------------------------------------------------------------------------------------------------------------------------------------------------------------------------------------------------------------------------------------------------------------------------------------------------------------------------------------------------------------------------------------------------------------------------------------------------------------------------------------------------------------------------------------------------------------------------------------------------------------------------------------------------------------------------------------------------------------------------------------------------------------------------------------------------------------------------------------------------------------------------------------------------------------------------------------------------------------------------------------------------------------------------------------------------------------------------------------------------------------------------------------------------------------------------------------------------------------------------------------------------------------------ACATGGCGGTTT------ACAGATCTACGTTGCTTGACCCGGCTCGATCCCACC---------------------CGTCTCCATACCCAA---------------------ACGGCA------------------------------------TCT------------------------------------------------CCCCGCTGGCCAGAGGCTGCCAGGCAAGCGTCTGCC------------------------------------------------------------AGACACGTGTCCCTGCAGCTTGATGGCCGCGGCCACTGGCTCACTCCCCAG------------------------------------------------------------------------GGAGAATCGCCC---------------------------------------ACCTGG---------CCCCAAGGCCTCATGGTCTTGCCCGCCGAGGAGATC---------------------------------------------ACC---CCGGGACAGGTGGCCCGGACCGTTATGCCG---------------TCAGAGACG------------------------------------------------------------------------------------------------------TTACCCCTGGGAGCTCAACTCAACGGGGTGACCCCTGGCCCG---------------------TCTCTCGGCCTGCAGGTGAGTGGCCCCGATTCTATC---------CATCTGGACTTGGCGATTCAGGTGGAA------------------------CAG---------------------------GCC---------------CAAGCCTGGCTGGCGCCCCATGTGTTGCTGGTGTTGCAACCTGGC---GCCAGGTTGTGCCTGACTTGGCATGTGGCAACAACGACC------------------------------------------------------------------CAGGCGGCGGTGCTGCCCATGGCGGAGGCCCGGTTGGGGCTTGGGGCCCACCTGCAGGAGACTGTCATGGCCTGG---GGGCACCCA---------------------------------------------------------GGGGCCACCTTCCTGGGTAGCAGCTTCATCAGTCAACCCTCCCAGAGTGTTTATCAACGCACCAATGTG---------------------------------------------ACTTGGGGATGGGGGCTGAGCCGTGACGAGCCCTTCATCCGCCAGTCTCAAGGTCAGGCGGAGACCCATCTGTATGGTCTGGCTGTGGCCCGG------------------------------------------------GGGCAGTCCCTGCTGGATACCCATAGCACCATGTACTTTGACGGTCCAGCAGGCCAGTTGCGGCAACGCCACCAGGCTCTTGCCGAT---GATCGGGGCCACAGCGTCTTCAACGGCCGCGTTGTGGTGCCCCGGGTGGCCCAGCAGACGGATGCCAGCCAACTGAGTCGCAATCTGCTGCTCACCACAAGGGCCCGCATTGACACCAAGCCCCAACTGGAAATCGTGGCCGACAATGTGCAATGCACCCACGGCGCCACGGTCAGT---TGCCTCCAGGATGACGAACTCTTCTACCTGCAATCCAGAGGCATTGGTCGGGATCAAGCCTCCCGCCTGCTCCAGCGAGGCTTCTGCGAAGAGATTCTCCAA------------------CACCTGCCCGAGACT---------------------------GCCCTGGCCTGGTCCTCG---CTCCAGAGCCTCCTCAAGATCCCCGTCCCGGATCAACCA------------------------------------------------
>2055796_Sbacterium@HBU26772.1
------------------------------------------------------------------------------------------------------------------------------------------------------------------------------------------------------------------------------------------------------------------------------------------------------------------------------------------------------------------------------------ATGGTCGAATCTTGC---------------------------------------GCACCGCCGGCCCTGAACTTG---------------------------------------------------------------------------------------------------------------------------------------------------------------------------------------CCT------------------------------------------------------------------------------------------------------------------------------------------------------------------------------------------------------------------------------------TTGAACTGGAAAGCAAAGGGTACGACTGGATTGATGTTGAAGCTG------------------------------------------------------GCATCAGTTCTAGGGCTGATGCGATTGGGGAGGCGGAGC---------ATGAGCTGGCTTAACCACTTCCTCCAAGCCCATGGCAGTGGA------------------------------------------------------------------------TCAGAGCAAGCAATTGATCAATTG---------------------------------------------------------------------------------------------------------------------------CAGCAGCAGGGCTTGCCC------------------CATCGGCGC---CTAGAGCCCTGGAGATTT------ACAGATATTGCTCCCCTCACCGGCCTCACTCCTGCT---------------------CTGCTCAAGCCGAGG---------------------GGAGCG---GCCCAA---------------------------GCT------------------------------------------------GTTGCCCATCCAGCTGTTGAGTCAGGG------------------------------------------------------------------------GTGGTGCGTTTAATGCTTGCTCAA---AATGGTTGCAACTTTGTGCTTGCG---------------------------------------------------------------------CCCGGCTCCGCT---------------------------------------CAGCCC---------CCCACCGGATTA------------------GAGATT---------------------------------------------GAA---------------------AGCGCACCCAGG---------------GGAGGGGCCTGCGCCGAT---------------------------------------------------------------------------------------------AGTGCTTGGGTGTTTCAGTTGCGGGATGTGTTGGCTGGTCCA---------------------GCCTTGAATTTGCAATTGGAGCCTGGTGAATCCCTA---------CGGCTTGAATTGCTGCTAAATCCCGGA------------------------GAG---------------------------GCC---------------AACGCATTATTAACACCACATCTTCAAATTCACTTGGCTGATGGT---GCTTCTTTAGAGTTATTTGTGCAGCTACAAAGCAGTGAA------------------------------------------------------------------AATAGTTTAATTCTTTTTACTTCTATTATTGATCTAGGCAATGCTGCTCAATTGCTTGAAGCCCAAAGCCTCAGC---GGAGCTGAG---------------------------------------------------------GGGGCAGTTTTATTAAGTGGAGCCGAAGTTAAGCAAGCTCCCTCTAGCCGCTATGAACGCAGCGCCTTT---------------------------------------------GTGCATGGCTGGGCCTTGGCCCGTCAGGAGCCACGGGTTCAGCAAACCGATGGTGCTGCCCACACCTGTTTAAAAGATTTGGCGATTGCGGAT------------------------------------------------CTAGATCAAATCATTGATCTACATAGCTCTGTGCGTTTTGATGGCCCAAACGGTTGCCTTGAGCAGCTGCAAAAAGCCTTGGTTGAT---GATTCTGCCCACAGTATTTTTAATGGCTCGGTGCAGGTGCCAAGGTTGGCACAGGGCACTGATGCTTCTCAATTAAGTCGTCATATGTTACTTAGTAATCGCGCCCGAGTAGACGCAAAGCCAGAGCTAGCAATCATTGCAGATGATGTTCGTTGCAGCCATGGCGCAACAATTAGT---AGTTTGGCAGACGAAGAATTGTTTTATATGCAAAGCCGTGGGATTAAACGTGAACAGGCGGTTGCCCTATTGAAAAAAGGTTTTTGCATGCAGATTATTAAT------------------TCCATGCCTGCCCTT---------------------------GCCCGCAGCTGGGATCTG---CTAAAGCAATCTTTA------------------------------------------------------------------------
>316278_Ssp@CAK28919.1
------------------------------------------------------------------------------------------------------------------------------------------------------------------------------------------------------------------------------------------------------------------------------------------------------------------------------------------------------------------------------------ATGAGCAGCGCG------------------------------------------------------------------------------------------------------------------------------------------------------------------------------------------------------------------------------------------------------------------------------------------------------------------------------------------------------------------------------------------------------------------------------------------------------------------------------------------------------------------------------------------------------------------------------------------------------------------------------------------------------------------------------------------GTG---------CTGGAGCGC------------------------------CAAAGCTGGCTCGATGGATTGAGGGCGAGCCATGGGCTTGCTGCC---------------------------------------------------------------------------------------------------------------------------TCTGAGCTCACCCTGCCC------------------CCCAGCCGT---CAGGAGGACTGGCGTTTC------ACTGATCTGGCGCCGCTGTTGCAGCTTGATCCACGC---------------------GCTTTGAAGCCCTGC---------------------GCTAGC---GCCGCC---------------------------AGT------------------------------------------------GCTGCCTGGCCGGCGCCGGAAGCGGAT------------------------------------------------------------------------GTGGTGCGGCTGCAGCTCGGCCCT---GATGGACTGAGCTTCAGCTTGGCT---------------------------------------------------------------------CCGGGTTCCCAG---------------------------------------CCCTTG---------CCGGAAGGAGCT------------------------------------------------------------------------------------GTTTTAAGCGGCGTTGAGCCT---------------GGAGAGGCC------------------------------------------------------------------------------------------------------ACCGGCTTGCCCTGCCGACTGCATGCTTCTGTCGCTGGCCCG---------------------CAGTTGCAACTTGCTCTGGCTGCTGGCGCCAGGCTG---------CGTTTGGAGTTGTGGCTACAGCCAGAG------------------------GCT---------------------------GCC---------------CGCGCGCTGCTGGCGCCGCGGTTGCGTTTCCTTCTGGCGGAGAAC---GCCGAGTTGGAGTTGGCGTTGCGGATCAGCAGCACCGCC------------------------------------------------------------------TCCAGCCTTTGCTTGCCTTGGCTCGAAGCCGATCTGGCCACCGGCGCCAGGTTGGTGGAGGGTCAATGGCTCCAA---GGTGATGAA---------------------------------------------------------GGCGCTGTGTTGATGGCAGGCAGTGTCATCCGTCAGCAGCCCGGCAGCTCCTACAGCCGTACGGCCGTG---------------------------------------------GTTCAGGGTTGGGCCCTCGCCCGCCAGGAGCCGCAGTTGTTGCAATGCGCTGGCGGCGCTGAAACCTGTCTGCGGGATTTGGCCGTGCTGAGT------------------------------------------------GGCACCGCCATTGCTGATTTGCACAGCTTGGTGCGATTCGATGGCCCTGATGGCCGCCTGGATCAGCTGCAAAAAGCGCTCGTGGAT---GGCCGATCCCACAGCATCTTCAACGGCACCGTGCAGGTGCCCCGCGCAGCACAAGGCACGGATGCCGCCCAGCTCAGTCGTCATTTGCTGCTCAGTGAGCAGGCCTGGGTCGACACCAAGCCAGAACTGGAGATCGTTGCCGACGACGTGCGTTGCAGCCATGGCGCCACCGTCAGC---AGCTTGGCCGATGAGGAGCTGTTTTACCTGCGCAGCCGCGGCATTGATCGCCCGGCAGCCACCGAGTTGCTGCGCCGGGGCTTCTGCTTGGAGGTCTTGAAT------------------CAGCTGCCGCCGCTG---------------------------GCTGCGGGTTGGCATCCA---TGGCAAGGGAGCTCAGCGCGA------------------------------------------------------------------
>1618023_Aatlantica@KJH69346.1
------------------------------------------------------------------------------------------------------------------------------------------------------------------------------------------------------------------------------------------------------------------------------------------------------------------------------------------------------------------------------------ATGACCCCCAATTCC---------------------------------------------------------------------------------------------------------------------------------------------------------------------------------------------------------------------------------------------------------------------------------------------------------------------------------------------------------------------------------------------------------------------------------------------------------------------------------------------------------------------------------------------------------------------------------------------------------------------------AATACCGAC---------------CTCAAGGCCCAACTTATCGCTGATTTTCAGGCCAGT------------------------GAAACGCGGCTGAACGGCGCGAGC---AAAACGCCGTTTTTTGGGCGAAAAAAAGACGCCCTCAACGCCTTC---------------------------------------------------------------------------------------------------------------------------GACAAACTGGGTTTCCCG------------------ACCATCCGC---CACGAAGAGTGGAAATAT------TCCAACGTGAAGGGCCTGGTCAGTCACGTGTTTGAC---------------------TTCAACGACCGAGGC---------------------GACCTG---ACCGCC---------------------------GAC---------------GACCTCGAAGCC---------------------CTGCGCATTCCCAACCTGGAGGGCAAC------------------------------------------------------------------------------GTGCTGTACTTCGTCAAC---GGCGTGTTTCACCCCGAATTT------------------------------------------------------------------------TCGAGCATCGTT---------------------------------------TCCCCC---------GAAAGTGAACTGCGGATTCTGAATTTTGGCGAAGCC---------------ATCATGCAATTC------------------CCC------GACGTGGTCGAACAGCATTTTGCG------------------AAATACGCCGACTTTTCC---------------------------------------------------------------------------------------------GACAACGCGTTTACGGCGCTAAACACGGCCTTTGCCCAGCAC---------------------GGCGTGTTTCTGCACGTGCCCGACAAGGCGGTGGTA---CAACAGCCGGTTATCCTGCGGTTTATCGCAGAT---------------GCCCGT---GTC---------------------------CAG---------------AACGTCGCCGCGCAACCACGCAACCTGTTTGTGGTGGGCAACCGG---GCCGAGGTGAAAGTGGCCGAGTCGTTCCGTACGCTGGGC------------------------------------------------------------GACAACGCGGCGTTTACGAACATCGTCACGGAAGTGATTCTGGGCGAAGAAGCGCAGTTTGAGTACTACAAAGTGCAGAAC---GAAAGCGAT---------------------------------------------------------CAGACTTACCACATCGGCACGACGCACATCCAGCACGCCCGCGCCAGCCACAGCTACACGGTCACGGTG---------------------------------------------TCGCTCAACGGTGGATTTATTCGCAACAACCTCAATCTGGTGCTCGACGGCGAACGCGTGGATGCTCACATGTACGGCCTCTACCTGCCCAGC------------------------------------------------GGTCGCCAGCACATCGACAACCACACGCTGGTGGACCACGCCCAGCCCAACAGCGAATCCAGCGAGTTGTACAAGGGGATTTTGTAC---GACCGCAGCACGGGCGTTTTCAACGGGAAAATCTTCGTCCGCCAGGACGCTCAGAAGACCAACGCCTACCAAAGCTGCCGCAACGTGCTGGCCTCCGACCAGGCCACGATGAACACCAAGCCCCAGCTCGAAATTTACGCCGACGACGTGAAGTGCTCGCACGGCACCACCACGGGG---CAGTTGAACGAAGAGGCGCTGTTTTACCTTCAGTCGCGGGGCGTGCCGAAGGACAAAGCCCGCGCGTTGCTCATGCTGGCCTTCGCCGAGGACGTGATTGAG------------------AAAATGAAGATTCCG---------------------------GCGATTAAGGAATATCTG---GAGGGATTAATTGTCGAGAAGATTGGGGAGGTGGAA---------------------------------------------------
>1460289_Csp.@KOO22544.1
---------------------------------------------------------------------------------------------------------------------------------------------------------------------------------------------------------------------------------------------------------------------------------------------------------------------------------------------------------------------ATGCTGAGTGTCCTCCTCGCCAGTGCATCGCTGTGCGCAGCCGCCTACCGCGGCGTG------------------CCAACGCCAGCCCAC------------------------------------------------------------------------------------------------------------------------------------------------------------------------------------------------------------------------------------------------------------------------------------------------------------------------------------------------------CAATTCGTCCCAGCTTCCACCCACCGAACTTGTGGCCGGTGCGTC------------------------------GCGTGCGCGCAAGCCGAGGCGAGGCCTACCGCG---------------CCGCCCGGGCCGCCGCCGTTCACGACAGGGTACGAGGCTGTC------------------------------------AAGGAGCAG---CCCTTTGACGGCTGGTTCGCCGATGCGGCGGCGACTTCGCCGGCG---------------------------------------------CCGAGC---TCGCCCATGCTCGCGCCACTGCGCGCGGCCGCCGCCGCTGCGCTG---------------------------------------------------------------------------------------------------------------------------CCGACCATCTACTTTCCG------------------GGCCGTAAG---GACGAGCCCTTCCGCCGC------TGCGACCTCTCCTCATTGCAGGCGTCGCGCCTCGTG---------------------CCGAGTGTCGCGAAGGAC------------------GCGTCG---GCGGCG---------------------------GCC---------------GCGCTCGCTGTT---------------------TGCAGCGACGCGGACAGCGCCGGAATG------------------------------------------------------------------------------CGGCTTGTGCTTGTCGAT---GGCGTGTGCAGCCAGGCCCTG------------------------------------------------------------------------AGCGACCTCTCT---------------------------------------GCACTT---------CCAGAAGGTGTCTCTGTCAGCAGCCTGAACACGACG---------------AGCGGCGCCGCGCTCGACGGT---------GCG---CTGGCGGCGCTGCAGGGCCCGCTGCCC---------------------GAGAGCGGTGCGAACACAGCGGCC---------------------------------------------------GCCATG------------AATACGTTGCTGGGCGTGTACGGCTTCGCCGCGCTCAACCAGGCGAGCCTTGCGGAC---------------------GTTTGCGTCATCAACGTTCCCAAAGGGGTGACGATC---GAGCGGCCGTTGCACGTCGTGCTGCTCTCGAGC---------------GGCGGCGTGGCGGCGGCGCCCATGCAGGCGCCTGGCACGGAGGGCGCGGCGCCGGTGCTGCCCGCCAGCCATCCGAACCTCCTCGTCTCGCTAGCGGAGGGT---GCTTCACTCAAGCTGGCGCAGCACTACTTTGCATGCGAC---------------------------------------------------------GCTCAGGCCCCGTACTTGTGCAACGGCGTGACCCGCGTTCAACTCGGTCGCTCTGCGACACTGCAGCACTCGTACGTGCAGGAG---CAAGGTCGC---------------------------------------------------------ATGTCGATCCACTTCGACTCGGTGCTGGTCGACGTTGGCGCCGGCGCGTCGTATTCGAGCACCATGCTC---------------------------------------------CAGTCGGGTGGCCGGATCGCGCGCACCAACCACCTCGTCGAGCTCACTGGTGAGAAGGCCTCTTCCAACCTGCGAGCGCTGTCGATGGCGGCC------------------------------------------------GAGGCGCAGCTGGTGGACGTGCACTCAAAAGTCGTGCACGTGTCCGGTGAGTGCACAAGCCAGCAAGAGCAGCGCAACGTGGTTGCG---GGCCGCTCAAGGGTGGTCTGGAAGGGCGCCGTCGTTGTGCCGCGCGGCTCGGACAACACAAACGCCAAGCAGCTGTGCCGCACTCTGCTGCTCTCCGACGATGCGCGCGTCGACGTGCAGCCTACTCTCGAGATTGACACAGATGAGGTCGAGTGCACGCACGGCGCGACCATCTCC---GATCTGGATGACGAGATGGTCTTCTACTTGCAAGCGCGCGGCCTCTCGCGCCCCGATGCGCGTGCGCTGCTGCTTTCCGGCTGGGTACGCGACGCGCTCGCG------------------CTCGTGCCCTCGGAG---------------------------AGCGTCAAGCAACGGGCG---GTCGCGCGCGCTGCCAAAGTCGGCGCCGACTACGACAAGGAAGTACGCCGATCGGGG---CTCTCCTCCATC---------------
>2880_Esiliculosus@CBN77201.1
ATGGAGCGAACAGCA---------------------------------CAACGAAGCCGGAATGGCGGGTCCGAGTCCCGAAGGGTA------------------------------------TCGACCTTG------------------------------------------------------------------------------------------------------------------------------------------------------------------------------------------------------------------------------------------------TTGGCGGTTGCGGCGGGGCTGCTCTCCCTGGCACCCACCGCCGACTCTTTCCTCTCCGCGCCCATGAAAGGAGCAGGAGGCTCTGGGGCGGCGCAAGGG------------------------------------------------------------------------------------------------------------------------------------------------------------------------------------------------------------------------------------------------TTGCGTCGTCGAAGCACAGGAGAAGCGCGATCGGCGCAAGCGGGGCGCCAG------GGGGATGGGGTTCTGTCGGCCACGGGCGTTGCGACAGAGGACAACCAGGGAGCGGTGGCCGGGAGCTTG------------------------CTGGAGACGCAGCAGAAGGGGGTGTCGAACAACGAGATGAAGCCC---TTC------------------------------------------------------------------GTGCGCGTACCGAGGCGCGAC------CCCCGGATGTGGTTCGATGCCATCAGGGAAGGGGCGGTTCCTCGA---------------------------------------------------CCAGACTCGCTTGTCGAGCTTTCTAAAGCGGGCGAGGCCGAGCTC---------------------------------------------------------------------------------------------------------------------------GCAGAGTTGGCCCTGCCC------------------ACCCGCAAG---CAAGAGCCCTACCGCTAC------ACGGACCTGGAGTCTCTCTACCGGACCGACTTCACG---------------------TCAGCGGCGCCAACAACAACG---------------GCAGCGGAGACAGCG---------------------------GCC---------------GCGATAAAGCCG---------------------CACCTGCTGGAGGCGAGCCAGGGCCAG------------------------------------------------------------------------------CAGATGGTCTTCGTGAAC---GGGGTGTTCAGCGACGAGCTC------------------------------------------------------------------------AGCGACGTGTCG---------------------------------------GCGCTGGGG---GGCGTGGAGGGGCTGGTGGCCGGCCACATCGGGGCTATC------GAGGGGGCTCCGCTCGATCAG------------------GCA------AAGGAAATGTTGTCGTACCTGCCG---------------------GAGAAGGACGCCGAC------------------------------------------------------------------TTC---------CGAACGACTCAGGGGTCTCTGGCGTTCGCCAGCCTGAACCAGGCCTGCTTTGCCGAC---------------------GCGGGGGTGATCATGGTGGCGGACGGCGTTACCGTC---GAGAAGCCCATCCAGGTAATTTTCTTCTCCGAG---------------GGGGAG---GAG---------------------------GGG---------------CCCACGGTGAGCCACCCCCGGCTTGTCGTGAAGGCCGGAGCGGAC---TCGCATGTGACCCTTACGCAGAGCTACCTCAGCCGGGGC---------------------------------------------------------------GGCGTGTGCCTCGCCAACGGTTTCACGAGGGTGCTTGTGGGAGATCGCGCCACCGTGACGCACGACTACGCGGAGGAG---ATGAGCGCC---------------------------------------------------------TCCGACCGTCTCGTCGACACCGTCTCAGTCGACCAGACCACCAACTCCACCTACTCGGTCAACCAGGTC---------------------------------------------CTCTCCGGGGCCTTCGACGCCCGGGCCAACTTCCAGATCGACCTCTTGGAAACGGGGTCGCACTGCAACATATTCACGGCCGCCCTGACGACG------------------------------------------------AACAACCAGAGGCAGGACGTGCACTCCACCATCCGCCACAAGGCCGAGGGCACCACGTGCCTCCAGGAGCAGCGCAACGTGGTCTCG---GACACTGCCGACTGCGTCTTCAAGGGCCGCATCGTCATCGACCAAGTCGCGCAAAAGACTGACGCGAACCAGCTGTGCCGCACCCTCCTGGTGAGCGACAAGGCCCGGGTGACGGTGATGCCGTCGATGGAGATCATCGCCAACGATGTGAAGTGCACGCACGGCGCCACCATCTGC---GACCTCGAGGACGAGGAGCTGTTCTACCTCATGTCCCGCGGGATCAGCAAGATCCAGATG------------------GGATTC---------------------------------------------------------------------------------------------------------------------------------------------------------------------------CAT---ATT------
>448386_Gchorda@PXF45474.1
------------------------------------------------------------------------------------------------------------------------------------------------------------------------------------------------------------------------------------------------------------------------------------------------------------------------------------------------------------------------------------ATGAGCAGCTTC---------------------------------------------------------------------------------------------------------------------------------------------------------------------------------------------------------------------------------------------------------------------------------------------------------------------------------------------------------------------------------------------------------------------------------------------------------------------------------------------CCACCGGACACAGAAGCCCAACTTCCTCAACCAGCCGTT------------CCCATCGCTCCGCTGGACCCCACACTTGGGGCTAAAACCGGC---------GTCTCACAAGCGGATATAGTGAATCCAGAAGATGAA---------TGCACATGGCTTGAAAGCATCCTTGCTTCCAGGCTGACT---------------CTTCCATCA------------------------------GACCACCCCTTGCAAAAGCTCCGAGAAGCGGCTGATAAATGTGTT---------------------------------------------------------------------------------------------------------------------------AACGACCTAGATATTCCC------------------GGGCGTAAG---ACTGAGTCGTGGCGTTTC------ACACAACTTCGCTCCGTATATGCGTCCAGATACGTC---------------------GCAGCCATGTCCGCTCTTCAC---------------------------------------------------------AAG---------------CAGTTCAGTGTTTCAGATATGCGT---------CATTATGTTCCCGATACGGCTGGCATC------------------------------------------------------------------------------GTACTCGTTTTTGTTGAT---GGTATGTTTAGCAAGGATCTT------------------------------------------------------------------------TCCCTGCTTAACGATGATTCAGGCTCTGAG---------------------TGGACG---------GAAGCTGGTGGTTTTTTTGGATCCGTTACAGATTAT---------------AAGGGAGACATT---------------------------TCTCGCCTAACAACCATGTTCACT---------------------GAGCAAGAACTCGGCTCCAAAGAT------------------------------------------------------------------------------------GGTGGTCTGTTTCCAACTGTCGGGCATGCCATATCTGCTGAT---------------------GCAGCTGTGCTGCACATCCCTGCCGGGTTTTCTGTA---TCTCGCCCTGTCGCCATTCTCAATCTCCATTCA---------------GGCGGT---CCT---------------------------CAGCAA------GGATTGGCAACTGCTTGTGCCCCGCGACTAGCCATTATTGCGGAAGAAAGA---TCCAAGGTTGTGTTGCTTGAATCGCACGCTTCATTGGAC------------------------------------------------------------GATTCGTACGGACTTATTTTGTCCGGAAGCACGATTTTCGTAGATCAGAAAGCCTCAGTCTCCCACTACCTCATTAACGAT---TGCGGGAAC---------------------------------------------------------GATACACATTTTATAGGGAACGTGCATGCTGCTGTTCTGAAGAACGGAGCGTACGAGGTACGACCAATT---------------------------------------------AGCCTAGGTGGAAGTCTTGGGCGGTTTACTATTGGTGTTGACTTGAAGGAAGAAGAAGCACACAGTTTGGTGCACGGCGCAATAGTTGGGTTT------------------------------------------------GGGGACCAAGTCCATGATCTTCATTCCAGAATCTGTCATGATGCGCAGAGTTCCACTTCTAATCAGCTGCAGAAGAATATTGCAACT---GACAGATCACGAGCCGTTTTCAACGGCAAAATCATAGTAACAACGAATGGCGACCAAACAGATGCCGATCAGCTATGCAGATCACTGTTGCTGTCCGACAGAGCTGGAGTGGACGCTATGCCAGTCCTCGAAATAGAAACAGATGACGTCAAGTGCACCCACGGTGCTACAGTGGCG---GACCTGGAGGACGACGAGGTTTTTTATTGCCAAAGCAGAGGACTAACTCTGGAGCAAGCGCAATTTTTGATTGTTACTGGGTTTGCCAAAGAAGTGCTAGGG------------------GATTGCCCATTCCCG---------------------------ACTGTACTGGAGCAAGTT---TCGAAGAGAGTGGACTTTATCGCTTCTTCACGGCTGGAAAGGGTTTCAAACTACGAGCAACTCAGCTCAATC---------------
>2769_Ccrispus@CDF39920.1
ATG------------------------GACGGTGTTCCTTCACCGGAGGTCAAGCGTGAACGCGTAGACACAGCAGTGGCCGCTATATTGCGCCACCGACCGCACTTCACTCCG---TACCCTACCACGCTTAATCTTATCCTTAACCCTTCCCCCATTTCTCGACCGCACTTC---CACTCTCCCATCCCTGTACCCCTGCATTCACTGCGACGCCATCCCTTAACCATGCACGTCTTCCGCCGCAACCGGCCAGCGCCGGCGTTTCTGCCTCCCACTACTCTCTCCACGACCACATGGATCACCCGGGGTCGA---------ATGAACGCTACCTGCAAGCGCCGCATTGTTCGCCCGGCCGCTTTCCGCATGGCCTCCGCCGCAGAGAGCCAGCCCCATGCCCAGGAGAAGATCCCA------ATCGCACCCACTTCTGAGAAC---------------------------------------------------------------------------------------------------------------------------------------------------------------------------------AACAACCCCATCGCC------------------------------------------------------------------------------------TCCGCCCCGGAACCGGACAGCCCGGCTCCAGAAGCAGACAACTCGGCCCCGGGAGTAGACAGCCCCATTGACCTGACCTCAGATAGCAACCCTAGCGCCGGCGCCTCGGAT------------------------------ACACTCGAGGCCGCCACATTGCCAGCACCCGTCACC------------CCCGCTGAGCCCATGGACCTCACGCTTGGCGAGGAAGCCGGCATC------ATCACCGTGTCTGAAGATCTCGTGCCCGAGAAAGAC---------GAAACCTGGCTCTCCAATCTCGTCGCCTCGGCAGGCTCC---------------ATGTCTGAG------------------------------CGACATCCTCTAGCGGCGATGAGAGCCCAGGCCCAGGCCGACCTC---------------------------------------------------------------------------------------------------------------------------GAGCACTTACCCGTGCCC------------------AACCGCCGC---ATGGAGGAGTGGCGATTC------ACTGATCTGCGCACAGTCTTTGCGAGTCGCTACGTC---------------------TTAAATGCTCACGTCGATCGT---------------------------------------------------------GAT---------------CAGATCGCAAACTTCGACTTACGG---------CAATACGCCCCGGATACTGCAGGTGTT------------------------------------------------------------------------------GTCCTAGTCTTCGTGGAC---GGCATCTACAACGAAGATCTC------------------------------------------------------------------------TCCATTGTGAATGATGATTCCGCAAATGAG---------------------TGGCTG---------GCAGCAGGTGGTTACTTTGGATCGGCGGAGAATTAT---------------CAAGGCGATGCA---------------------------GCTGTCGTCAGCAAGATTTTGACG---------------------GAAAGGGAGCTTGGAAAAGAT---------------------------------------------------------------------------------GGTGAAGGCGGCTTGTTTCCGACCGCCGCCCATGCCATAGCCACAGAT---------------------GCAGCCATTTTGGAAGTGCCGGATAATTACGCTGTG---TCGCGCCCTGTTGCCGTCGTTTTCGTTTCCACG---------------ACGGGT---GAA---------------------------TCACCG------CGACGAGCAAAAGCGTCGGCTGCACGGTTAGCTGTCATTGCGGGGAAGGGC---TCCAAGTTGTCGCTGCTTGAATCGCACGTCTCTTTAGAT------------------------------------------------------AAGGAGAATTCATATAGTTTGACGCTAGCGACGGCAGCGTTCCTTGTCAAGGAAAGAGCCTGGGTCTCACATTATGTGGTTGATGAT---ACGTGCCTA---------------------------------------------------------GAAGCGCACGTACTAGCCAGTATACACGCGGATGTTCGCACGAGGGGTAGTTATGAGATGCGCTCTTTC---------------------------------------------GGGTTAGGTTCAAAGGTTGGAAGATTTGATGTGGGGGTGGATTTGGGGGAACCCGGAGCTCACGGCCTCGTCCACGGCGCGCTTGTCGCGGAC------------------------------------------------AAGTATCAAATCGCGGATATTCACTCCAGAATTTGCCACAACTCTGAAAACACTACATCCGATCAGCTGCAGAAAAACGTCTCTGCC---GATCATGGACGAGCCATCTTCAAGGGAAAGATTATCGTCACAGAGGATGGACCAGGCACAAACTCGTCCCAACTGTGTAAATCACTATTGCTGTCGAACAAGGCATACGTGGATGCAATGCCAGTCTTGGAGATTTCCAACGAGGATGTGCAGTGCTCTCATGGGGCCACAGTTGCG---GATCTTGAAGAAAACGAAATTTTCTATTGCCAGAGCAGAGGCATCAGCTACGAAAAAGCCCAAGTACTGTTGATCACCGGCTTTGCCATGGAAATACTAGGC------------------GACTGCCCATTCCCG---------------------------AACGTTCGAGAGCTCGTT---GATAGAAAAATGAATAGTGTAGCTGCTTCGGTTGTCGACCGAGAATGGAAGAAAACGGAACTGACATCAATA---------------
>1195612_Cmesostigmati@AFP65464.1
------------------------------------------------------------------------------------------------------------------------------------------------------------------------------------------------------------------------------------------------------------------------------------------------------------------------------------------------------------------------------------ATGAATTTTGTAACACCTTTTAAATGTACAACTGCTATGTTT------------------------------------------------------------------------------------------------------------------------------------------------------------------------------------------------------------------------------------------------------------------------------------------------------------------------------------------------------------------TTTGGTACCAACATTTCCAAAATTTATGTCGATAACAGT---------------------------------------------------TTTTTAAAAAACAAAAAAATTTCTTTAAAAAATTCCTTTTTTCGAAAA---------------------------------------AAATTTTTTTATGACAGTTTTAAAATGAATACAATTCGAAAGCTTGATTCTTCAACTGATAAATCAAAATGGCTAGATTCTATTTTATTATCGAAAAAAGTTAAAAAA------------------------------------------------ACCTCTTTTATTAATAACTTGAGAAAAATTGGATTAACTTTATTA---------------------------------------------------------------------------------------------------------------------------AAAAATACAAGGATTCCT------------------TCCAAAAAA---GATGAATCTTGGCGATTT------ACTTCTCTTGATCAACTTTTCAATATGGAATTTTCT---------------------GATATTATTGTTGAAGAA------------------AATGAT------------------------------------------------------GATTTCGTTTCT---------------------AAATATATTATGGAAAATTCGGTTGCC------------------------------------------------------------------------------CGAATAGTATTTATTAAT---GGGGTATTTTCATTTAAATTC------------------------------------------------------------------------TCTTCTCTAGAC---------------------------------------CCGATT---------TCCAAAAAATTTTTGTTACAAAAATTTTCCGAATTG---------------GATATTGAAAAA------------------CAA------AAAAAAATTTCCAAACTAATCGGAAAA---------------GGCGAAAGTGGTATCAAT---------------------------------------------------------------------------------------------GGTGGATTTTTTCCTATTTTAAATATGGCTTGTTTAGACGAA---------------------ATCGTTGTTCTTTCGTTGTCTTCCGATTTAAGACTA---GAAAAACCTATACAAATTGTTTTTGCAGGTTCA---------------AAAACA---AAA---------------------------AAT---------------CCCGTGTGCTTAAATCAAAAAATTATTGTTCTTGGAGAAAAACAC---GCAAAAGCTACAGTGATCGAGCAACATGTTAGTTCTGAT------------------------------------------------------------GATAGTGAATTTTTTGACAATTCAACAACTAATATTTTTTTAGAAGAAGGAGCAGAACTTAATTATGTTGTATCAAACCAG---ATTTCCCAA---------------------------------------------------------AAAGCATCAATTGTGTTGTCTATTCATGCAGAATTACAAAAAAATTCATCGCTTAATTTCCTGTCAGCT---------------------------------------------TCGATAGGTGGGTTCTTATCAAGAATGAGTCTAGGCATAGATTTGAATGGGTCAGGATCTAATTGTAACATTCAAGGGATTACTGTTGCAAGC------------------------------------------------AACAATCAATTATCTGATATTCATTCTAGAATATCTCATAATTATCCTTATTCGACTTCGTCGCAGCTTCATAAAAATTTGGTTTCG---GGAAAAGCTAGCGCTGTTTTTGCAGGAAAAGTTCAAGTTCATAATGGAGCATTTGACACAGAATCCGATCAATTGTGTAAAACTTTATTGCTATCTCCTACATCAAAAATTGATTCTATGCCTATTCTGGAAATTAATAACCAAAATGTTAAATGCACTCATGGTTCGACTGTTTCG---GATCTAGATGATGAACAAATTTTTTATTTTCAAAGCCGAGGGATTTCTGTAGAAAAAGCAAGATTTCTATTAACGTTAGGTTTCGTAAAAGAGATGATTGAA------------------AAATTCCCCAAGGAA------------------------------TTGGTTGTTTTTTTT---TCTGAGTTTTTAGGTACAGTTGTT---------------------------------------------------------------
>464988_Handersenii@XP_001712249.1
------------------------------------------------------------------------------------------------------------------------------------------------------------------------------------------------------------------------------------------------------------------------------------------------------------------------------------------------------------------------------------ATGTTATTTGTCTCGCCCTTCAGTTTCCCTTTAGTTTTTTTGTCAAGCTTT------------------------------------------------------------------------------------------------------------------------------------------------------------------------------------------------------------------------------------------------------------------------------------------------------------AATAGAATGAAACCTTTAAATCTGCGAAAA------------------------------------------ATTGACAAAAAA---------------------------------------------------TACTTAAATATGAAAAAAGAAAATCTTAAT------------------------------------------------------------------------------------------------------GAACATAAGACTGTTAATTCAGAATGGATAAATTCAATTTTATTCCAAGAAAAACAAAAAAGT------------------------------------------------TCATTTAACATAAATCAATTAAGAAAAATCGGAAATAATATTTTA---------------------------------------------------------------------------------------------------------------------------AAAAATACCAATTTTCCA------------------TCCAAAAAA---GATGAATCTTGGCGTTTT------ACAAAATTAGATCGACTCTTTGGAATGAAATTTGCA---------------------AATTCTGATTCTGAAGTG------------------AACGCT------------------------------------------------------GACTTCGTCAAA---------------------AAATTTTTTTTAGAAAATTCACAAGCG------------------------------------------------------------------------------CGATGTGTTTTTCTGAAT---GGAGTTTTTTTCCCAAGTTTA------------------------------------------------------------------------TTTCAAGCCCGA---------------------------------------GAAAAC---------ACCGATTCTTATTTTTTAGGAAGATTTTCAGATTTG---------------AATGAGAAAGAA------------------AGA------AAGAAAATTCGAGATCTAGCTGGAAAA---------------GGAGAAAGCGGGATAAAT---------------------------------------------------------------------------------------------GGAGGTTTTTTTCCAATTTTAAATTTGGCAAATCTAGACGAA---------------------ATTGCAGTTTTATACATCAAGGCTGACTCAAAAATT---AAAGATCCTATTCAAATTTTATTTTCTTCTTCA---------------ACAAAT---GAA---------------------------ACC---------------CCGATTTGCATTAATCAAAAATTGATAATTGTTTGTGAAAAAAAT---TCAAAAGCTAAAATAATACAACACCATGTTGGTTCCAAT------------------------------------------------------------GAATCTGAATTTTTCGATAATTCAACGACAACTATTCTAGTGGACGAAGAAGCTCAAATAGATTTTTTCTTGATTAATCAA---GTAACCGAA---------------------------------------------------------AAGGCTTCTAATTTTAATTCAATTCATGCTGATTTACGAAAAGGATCGTCTTTTAATTTTTTATCGGCC---------------------------------------------TCATTTGGAGGTTTTTTATCAAGGATTAGTTTAGGAATAGATTTGAATGGTATCAATGCCTCCTGTAACGTAGAAGGTGTTACTGTAGTAAAA------------------------------------------------AATTCTCAAATTTCTGATATTCATTCCAGAATTTCACACAATTATCCTTTATGTAAATCTTCTCAATTACAAAAAAACTTAATTTCC---GATAAGGGTCATGCAATTTTTGCCGGTAAAGTCCAAGTACATAATGGAGCATATGAAACGGAATCAAACCAATTATGTAAATCTTTACTTTTATCTCAAACATCAAAAGTAGATTCCATGCCTATCTTAGAAATAAATAACGAAGATGTTAAATGCACTCATGGTTCAACTGTTTCA---GATTTAGATCAAGAACAGCTTTTTTATTTTAAAAGCAGAGGAATTCCAATAGAAAAAGCTCGGTTTTTATTAACCATTGGATTTATCAAAGAAATAATCGAA------------------AAATTACCCAAAGAA------------------------------TTGAATGAAAATTTA---TCTGAATCTGTGAATTACTTAATTAAAAAA---------------------------------------------------------
>55529_Gtheta@XP_001713612.1
------------------------------------------------------------------------------------------------------------------------------------------------------------------------------------------------------------------------------------------------------------------------------------------------------------------------------------------------------------------------------------ATGTTCATTAAT------------------------------------------------------------------------------------------------------------------------------------------------------------------------------------------------------------------------------------------------------------------------------------------------------------------------------------------------------------------------------------------------TGTTACATTTATGATTACAGAACTAATATTAAAACATCTAGGAGGAACAAAATCGAGTATAAATGT---------------------------TCTAATATAAATAAAGTAAATATGACAAATCCTATGGTGCAA---------------------------------------------------------------------------------------AAACAAAATATT---GAAATAAAATGGTTAGAATCGTTTATTAAAACTCAAAACTCAGTTGAA------------------------------------------------GACATGCATCTATCTAATTGGAAAAAAATTGGGCTTAAACTAATA---------------------------------------------------------------------------------------------------------------------------AAAAACTATACATTTCCT------------------TCAAAAAAT---GATGAAGTGTGGAGGTTT------ACTGATCTTAAAAAACTATATAATTTGAATTTCAAT---------------------AAACATCCAAGTGAAAGT------------------GATATT---------------------------------------------------------------------------------------CTAGAATTTTGTGATAAAATAAATATT------------------------------------------------------------------------GAAAATAAAATAATTTTTGAAAAC---GGAAAGTTAGTTTATTTTGAT------------------------------------------------------------------------AAAACACTAAGTGAA---------------------------------------------------AATAAAATGATTGAAATAAAAAAGTTCACTGAATTA---------------AATAATGATGAA------------------AAA------AAAAAAGTTCTAGAATTATCTAATTCA---------------GGTGAATGTGGTATTAGT---------------------------------------------------------------------------------------------GGGGGATTTTTTTCTATTTTAAATATTACATCTATTAATGAT---------------------ATTTATATATTAAAATTTAATGAAGATTTTACAATA---GAAACAAACATCAATCTTATTTCAATTGGTGCT---------------TCTAAT---GAA---------------------------AAT------------CAAGAGATAGGATTTTCTAAAAGACTTTTGGTACTCTTAGAAAATAAA---TCTGAAGTTAAATTTAATTTAATAAATACATCAACTAAG---------------------------------------------------------AAAGAAGATATTTATTTTGAAAATTCATGCATTAATTTTTATTTGAAAGAAAATTCTAATCTTGTTTTACAAAACATAAACAAT---TCTGTAGGT---------------------------------------------------------AGTTCAAACATTATGAATACAATTCACGTTGATTTAAATAAAGGCTCGTTTTTCACATTTAACTCAATT---------------------------------------------TCTTTTGGTGGAGATTTTGAAAGAATCAATATTGGAGTCGATATGAACGGACCGGAATCACAATGTAAATTAAATGGTGTATTTATAAATCAC------------------------------------------------CAAAATAAAATAGCTGATATACACTCAAGAATTTCCCACAATTTTCCAAATTGTAAATCTTCTCAATTTCAAAAAAACATATTGAAC---AATTTTTCTCATGCTATTTTTGCAGGAAAAATACAAATTCAATTTGGTGCAGAAAATTCCGAAGCTGAGCAACTATGCAGAACATTGATGTTATCTCCAAAAAGTAGAATTGATTCTATTCCTATATTGGAAATAAACAACGAGAATGTTAAATGTTCTCATGGTGCTACTGTTTCT---GATATCGATGATGAACAAATGTTTTATCTTATAAGTAGAGGAATTGAAAAAAAAATAGCACAGTTAATATTAATTAAAGGTTTTATAAACGAATCTCTCATT------------------CCTTTACCTTTATAC------------------------------CTTAAAAACAGTATT---GAAAAGAAAATTTTTTCGTTATTAGAA------------------------------------------------------------
>2898_Cparamecium@XP_003239873.1
ATGTTAAAATTC------------------------------------------------------------------------------------------------------------------------------------------------------------------------------------------------------------------------------------------------CCATCTCGCGCTTTTTTT---------------------------------------------------------------------------------------GTAAATTATTTAAAAATGATTTTTTTCAGCTTAATACGAGATTTATCTTCGTTT---------------------------------------------------------------------------------------------------------------------------------------------------------------------------------------------------------------------------------------------------------------------------------------------------------------------------------AAACCGAAAAATGCCGAAACC------------------------AGATATGCTTACCAATTTACATCGACACGA---------------------------------------------------------------------------------------------------------------------------------------------------------------------------------------AAAAATGCAATAAGACAATCGATTTACATGGATTCTGGTCTAAGAGAACAACCAATT------TTT------ACAAATTCA---ATTCAAATTTTTAAAAATTCGGAG---AATCAATTGTTTAAACATCTGAATCGTGCTGGAATTAGCTTTCTA---------------------------------------------------------------------------------------------------------------------------AAAACAACTCCATTTCCT------------------TTTCAACGC---GAAGAATCTTATAAATTT------GTTCCTTTAGACAGATTATTTGGCATGAATTTATTT---------------------ACTGATAGCCAAAAA---------------------AATACA------------------------------------------------------GTTCATTCACCG---------------------AAATTTTTTGCAGATAAAGAACAGATT------------------------------------------------------------------------------GAAATTCATTTTTTAAAC---GGGTTTTGTTTAGAAAATTTT------------------------------------------------------------------------TCATCGACCAAT---------------------TAC---------------CAGTCT---------TCTAAACATTTATATCTAGGATCATTCGAAGCATTG---------------CCTAGTGAAAAA------------------AAA------AAATATTTATTAGACATATCGAATCAA---------------GGAGAAAGTAGTGTAACT---------------------------------------------------------------------------------------------GGAGGTTTTTTCTCAGCTTTAAATACAGCGTGTTTAAGCCAA---------------------ATATCAGTGCTTTTAATACCTGAAAACTATAATTGT---GAAAAAGAAATCAATCTTTTTTTCCAACAAAAT---------------GATTAT---TGC---------------------------TCT---------------AAATTTTATTTAAACCAAAAATTAATAATAATAAGTGGAAGAAAT---TCTAATTCTAAAATTTCTCAATATCATTTTAGTTTTTCA------------------------------------------------------------AAATTAACTTATTTTGACAATACAAATGTTAATATAGTCCTTAAAGATTATTCGGTAATGAAATATTATGTTACAGCTAAA---AATAATCAA---------------------------------------------------------CTTTCATCTCAAATTTTTTCACTTTACGTAGATGTAAAAAAAAACGTATCTTTTGATCTTTCGATAGCG---------------------------------------------TCTTCGAATTCTTTTATTTCAAGAGTCAACGTAGGAATCGATATGAATGGAGTAAACTCAGATATCTGTATCAAAAGTATTTCTATTGTAAAC------------------------------------------------GACGAAGGAATGACAGATTTTCACTCTAGAATAACGCATAATTATCCTCAATGCGTTTCTTCTCAGTTACACAAAAATTTAGTGGAA---AAAAATGGTCATGGTATATTTTCAGGTAAAATCCAAGTCCACGGCACTGCCTTCAATAGCGAAGCTTGTCAATTGTGCAAATCTCTTTTATTGTCCAAAAAATCTAAGGTAGATATTATGCCAATTTTGGAAATTAACAACGATAACGTCAAATGCACACACGGATCAACGATTGCT---GATTTAGATAAAAATCAAATCTTTTATCTTCAATCTAGAGGGATTTCTCTTGAAACATCGTATAAAATGCTAGTCAACAGTTTCATCAGAGACGTGATCGAT------------------AGCTTTCCCGATTTT---------------------------TCTAAAAAAATTTTACTA------------------------------------------------------------------------------------------
>35688_Ppurpureum@KAA8491838.1
ATGTGTGTGAGCAGG------ATGGGATTGGGATTT------------GTGGGAGCGACGTCCGCACCGACAACTGCTGCGGCCGTC---------------------------------GCCGTGACCGCG------------------------------------------------------------------------------------------------------------------------------------------------------------------------------------------------------------------------------------------------TTGGCGACTGCGGCTCCGGCGCCGGCTTATGTTCGCCGGGTA------------TCGGTGCCTGCGGTGCCGGCG---------------------------------------------------------------------------------------------------------------------------------------------------------------------------------------CCT------------------------------------------------------------------------------------------------GCACGGCCGCACGCCGCGGCAGCGGGACGACTG---------------------------TGCGCTGTAACGCGTGACAGTCGTCGTCGCGCAGCGCTGGGACCGCTGGCCGCGGAAGGCTCGGAGGGGTCGTCGTCGGAGAATGCGGTCAAGGTCAGCAACTTGGCGTTGGAAGAGGAGCGTGCGTTGAGGGGTGGTGGGCTCACTGGCGGCGCGGAGGGCGTA---------GCGGGCCTGCCGGATTTCGATGTGCCCAAGAATGAG------CGTGAGCTCTGGTGGGAGTCTGCGGTTCGCGCAGCACAGAAGAATGCAGAT---GATCTCGCCACC------------------------------GATTCCGTACTGGTGCCATATGTCCACTCGGCACGAGGGAAAATG---------------------------------------------------------------------------------------------------------------------------ATCGACTCCATGTTCCCA------------------GGCCGCAAG---GAGGAGATGTGGCGATAC------ACTGACATGCGCGCGCTCTTGGCAATGCGGCCTGAA---------------------ACGAATTCTGCTGGACCA------------------AGCCTC---AGCGCA---------------------------TCA---------------GACGCAGAGCGCTTC------------------------------CAAGACGCAGACGTG------------------------------------------------------------------------------AACCTGGTCGTGGTCGAC---GGACGATTTGTGAGCAACTTGTCG---------------------------------------------------------------------ACGGGGCTTGAT---------------------------------------CTGCTC---------GCAAAAGGCGTCTACTTTGGGTCCATCTCTGATGCG---------------CCGAAGGCTATC------------------AAA------GAGCGCGCGGTCGAACTGCTTTTGCAA---------------AGGAAGCAAAGCTCTAAA---------------------------------------------------------------------------------------------GTGTCTGCATTCGAATGGCTGCAGGCCGTGTCGTCTCCGGAC---------------------GCGCTCGTGCTCCACGTACCGAACAGGGTGCAGGTT---CCCAACGCGGTCCATATTTTGTGTGCAGCAAGC---------------AGCCAG---AGC---------------------------TCT------------GCAGCCAGCATGTGCTCACCATCGATTGTAGTTTGCCTGGAGCAAGAT---GCGTCACTGGTTGTGACCGAGTCGCATCTTCTTCTGGAC------------------------GGT------------------GATGATAGCAACGACTCGTCCTCTGTGTTTGTCAACAGCCTGTGTGTCGCCGCACTTGCATCGAATGCCTCGCTAACCCATGCATTGGTGAGCGAGCTACCGGAGGGA---------------------------------------------------------AAGGGCGCACACCTGGGCGTGTGCGCGGCGAAGCTTGCCCAAGGCGCACAGTATGTGTGTACAACAATC---------------------------------------------AATGCGGGCGGCAGCCTTTCGCGTTGGGACGTGACGGTAGACTTGGATGAGAAAGAAGCATATGGCGAAGTTCACGGGCTTTGTTTTGCAGAA------------------------------------------------CAAACTGCTGTCATGGACCTGCACTCCGAGATCAACCACAATGTACCACATTGCAAGAGCGAGCAGTTGCAAAAGAATGTTGCGCTA---GATAAGGCCAAGTCTGTTTTTCGCGGGATGATCTACGTGGCTCCGCATGCCTCTCAAACCGATTCTGAGCAAATGTGTCGCTCTCTCCTGCTGAGCTCGAATGCCCGAGTGGATATCATGCCATCGCTGATTATCTACAATGAAGACGTGAAAGCGACGCACGGCGCCACGGTGTCA---GACCTTAGCGACGAGGAGTTGTTTTACCTGCAGTCGCGCGGACTCTCTCCAGAAGATTCGCGCCTCTTGCTCTTGAAAGGATTCACCGGTGAGATTGTACAG------------------CGCATTCCCTTGAAA---------------------------GGAGTACAGGAGCGCTTG---GAGCGCAAGTTTGCTGGGGTTGTGGATCGCATTAAGTCGCGAAAACGGGGCGAGGCAACATTCAGCTCGATC---------------
>1169540_Vbrassicaform@CEM23918.1
ATGGTCGTGCTTGAAGCTCTGATTGGCCATGCA---------------GTGAGCATCAGCGACCTCAGCTCGTCGGCA------------------------------------------CCAGCGTCACTC---------------------------------------------------------------------------------------------------------------------AGGCCA------GCTTTCATCGGCACGGCTGGCGGCTGGAGGTCGCTGGGGCACACTGGAGGGCGAGATCTGCTGCTGCGGGCACGGAGGCGGAGAAATCAGCACCATCAGCGCCTGTTCTCGATGTCCACTGCTGAGGCTGACACTGCGGCGAAAGAGAAGGAG------------CAGCCGCCAGCCGCCAAAGAGGGAGGGGAGGGTGAGGAGGACGGCGTTGACACCGAGTCGTCGTCGTACAAGCTGGTGAAGCGGCTGGAGCAGGAGCGCGTGTCCGGGCTGATCAACGACATGGTCGACCCCAACTACAGGAGGGAGGACTACGCCGACAGATGGGCAAAGGAAGACGACCCCGAATACGTCGACAGCGAGTCGCCCAACAGCTGGGAGAGGCTCAGGTGGAAGGAGGAGGGCAAGCTCCGTTTTGAGGACTGGTCTCAGTTCGACCCCAAGCGGCTGGAGGACCCCGAGTACTCGCTGCCGGAGGACTGGTCGGCCGAGCCGGTGGGCGGCAGGCACAACATATTCCAGCCCACTTTGGTCACTTCCAAAGACCTGGAGAAAGCCGTCGAGCAACTCGAC---------------GGGGGTGTGGTGAAGGTTGACGAGGCGCCTGTGGACGAGAGCGTG---------------CCGCCTCAGTATCGCGGGCTGATGAAGGAGGTGGGCTTCGGG---------TTCGGCTACCGCAACATCAGCATGAACAAGGCCGACATCCAAAGGCTCATGTGGTGGGACAAGATGCTCGAGCTGCAGCCACTCCCGGCC------------------------------------------------AACGAGGATTTTGAGAAGCTGCATGAGAACGGCACGGCTGTGATG---------------------------------------------------------------------------------------------------------------------------AAGGAGCTGTATGTGCCC------------------GAGAGGAAG---AGGGAGCCGTGGCGCTTCCAG---AAGGACCTCGAAACCATTTACAAGACCGATTTTGAC---------------------GTGGCTTATGGCGATCTATCG------------------------TCGACA---------------------------GAG---------------GACATCTCAGAG---------------------TACGTCATGAACGACACGGCTGCC---------------------------------------------------------------------------------CTGCTGGTGATCAAGGAC---GGTTTGGTGGACAGGCGGCTG------------------------------------------------------------------------AGCCGCCTCGAC---------------------------------------GGGCTG---------CCGAATGGCACCTTCGTCGGCAGCATACACAACATG---------------GAGGGTGCGCTC------------------CGT------GAGCGGTTCCTGTCAGAGCTGTACTGGTACCCGGAGTAC---TCCCAGCAGCAGTTCAAGAAGGGCGCCTACGTCAAGTACAAGGGCAAGCTGTGGAAAAACGCCGACATCCTGCCGCAGCAGATATTCGAAATGGGCAAATTCGACATCGGCATGGCCAAACTCTGCGCACTCAACATGGCTCACTTACGTGAT---------------------GTGGCGTGTGTGCACGTGCCTGAGGGCACCACCATA---GACAAACCAATACAAGTGTTGGTAGTGTCGACC---------TCCGTGGGCGAC---TCC---------------------------GCC---------------CTGCCGATCAGCAGCCCCAGGCTGCAAGTACTCATCGGCGACAAA---GCCGACGTCACTTTGTCCCAGTCGCATGTGGGTCTCGCG---------------------------------------------------------------CGTAAGGGTTTCATCAACAGCGTGACGCGGGTCATCATGGGCCGCGAGTCGCGCTTCAACCACGACTACATCCAGGAG---GCCGGGAGG---------------------------------------------------------GACGCCTGGCACTTCGAACAGCTCTCTGTTCTCAACGCACAGGCGGCCAACTACACATATCGGTCGGCG---------------------------------------------TCATGGGGCGCCCAGAGCTCCCGCATCAACGTCCAAGTTGTGGCCAACGAGAAGGAGTCTCGTACGGACCTGAGGAGTCTGCTGCTGGCTCGC------------------------------------------------CAGAAGCAGCTTCTGCAGACCTACCAGACGGTGTGGCACAACGCCAAGGACACCTACTCGGACTCATTCCACAGAAACATCGTTGCC---GACTCGGCGACTGCTGTGTGGAAGGGGAGAGGTCGCCTGGAGCACATGTGCAACGGTGCCGACGCGAAGCAGCTGTGTCGCTCCCTCCTGCTGAACGAAAGATCAAAGGCTGTGTCCATCCCGGTGCTGGAGATGATGTCACCACAAATCAAAGCCGCACACGGTGCGACGGTGTCT---GATTTGTCCCAGGACCAGATCATCTATCTGCGCACGAGGGGACTCTCAGACGAAGTCGCACGGTACTTGATGGTCAAGGGTTTTGCCAATGAGGTGTCCAAC------------------CCGATGGTCGACGAG---------------------------ACAGCCAAGAGGCGACTC---AGCCGGCACATGGATTCGATCCTCTCCGACCCATCCAAGAAGAAGGAGCCTGTGCGGGAGGAGGTGGCTGCGCCTGCTGCA------
>159749_Toceanica@EJK65832.1
ATG------------------------------------AAGCCT---ATGCGAAGAAGAAATGCGCTGAGCACGGTGGCAACCGTC---------------------------------TCCGCATCGATG------------------------------------------------------------------------------------------------------------------------------------------------------------------------------------------------------------------------------------------------ATGTCCTCGTCGCGGCCATGCGTGGAAGCTTTCTCCCTGCCAACAACCGCACTGCAGCCACCATCCACAACCTCC---------------------------------------------------------------------------------------------------------------------------------------------------------------------------------------------------------------------------------CTTAGGGTCAGT---------------------ATCGGGTTG------------------------------------------------------GGTCCCGAGAGTGATGAGGTTAAGGATATCGCGACACAAGGAAGCACGTCAACCAAGGAGAAAAGTCCGTAT---GATCCAGCTCGCGTCATCTTGGATGAGGATGGTCAGCCCCTTCCTCACATAACA------------------------------------------------------------GATTTCGAGCCATACCGCAAAACGCGCATGTCAGAATCTGACAAGGCCGCAGATGCATGGTTTGCTTCACTTGTCGAGAGTGATGGG---------------------------------------------------------CCCAGCTTCTTGGGCACGGTTAGCGAAGAACACCAACGTCGTTTGCTGACTCCTGTCGAGCTTTCAGACGAGCCGGTTTTTGAATATGGCGAAGACGACGAATGGACACCTTACGTGACACGTAGACTCCCAACTAGCCCCTTATATCCGGCATATGGCCTCGAAACTTATGGACTTCCCGTGCCT------------------AGAAGGGGC---GCCGAGGCATGGAGGCAT------TTCGATATCAATTCACTCGTCGCCGTCGACTATTCG---------------------GGAAGGCCCGAGGGCACCGGAAGTGATGTT------GTACTG---TCTGACGAT------------------GAGAAGGAG---------------AGCATTTTGGCATCGCTTTTAAGTAAGGGTGCGTGGCAGGCAGATGATGAGGTGGAAGCA------------------------------------------------------------------------------CGGCTTGTCTACATCAAT---GGAAGGTTTTGCCCAGCCCTGAGTATACAGACTGAAGATGTGAAGAATCTA------------------------------------GACTCATCCGATTTTTCGTCGGGCAAGCTGTCGGACAAAACGATCGAATACCTCAAGCGCCTT---------CCTGACGGTTTCACGGATGAGCTTGCAGCCGAGGTA---------------CCCGATGACAGC------------------AATGGACCCCATAAGTCTCTCGAAAACCTTAGTGGTCCCGATCACTGTGTAGGCAAGGCCACAGGACAG------------------------------------------------------------------TTTGCA---ATTAATAACCAACAGGGCACAGCTGCATTCGCAGCGCTGAATTCTATCAAGGCGGGGAGT---------------------------GTAGCTTATGTCGAGGCGAACGGTGACGCG---ACAAAACCTATCATCATCGTCAATGCCCAAACGCCATCAGCGGGGGGTTCAGGC---GAA---------------------------CAA---------------GGAGTGGCCTTCCACCCACGGACGCTGGCCGTGGCTAACGACGGG---AGCGTATCATCACTCATTCAGATGTGCGTCGACTTAAAT------------------------------GAA------------GCAGAAGAAAATTCGCCGTGCGCAACGCTGGTGAATGGATACACCCAGATTTTCGTTGGCGCCGATGCCAACATGACACACTCCTTCCTCGATGAG---AGTGGGGGGTTTGTCACGTCGCGTGTCGAATTATCAGACAGCGAAGCCATGGAGAGATCCCTTCCTGAATCCCCTCGCGTGGTCGAGTCAAGACGACCGGCACTTCAAAACTCCAACTTCCAAGCCTTCGATGTTCACGTCACTGGAGATTCCGGATCGTTTCAATCTTCTTTGATGGAGCTAAGCGGAAACGGCAGATCGCGAGTGGCTATTTCTACTGCACTGCTGCGCCCGGGTGCTTCGGTATCGATCAACGGCTTCGCTCTCTCGGGA------------------------------------------------GGTGCGCAGCGAACAGATATGAGAACGAACATCCATCATATGGCACAGGGCACCATTTCTCGACAGGAACAACGCAACATGGTTGGC---GGACGTTCCACCGCGTCGTTCAGGGGTCGCATTCGGGTCGAGCAGTCCGCCCAGCAGACTGACTCCGAACAACTTAGCCGCACGGTATTGCTTTCTGACAACGCCCGCATCTGGGCAACTCCTAGTTTGGAAATCATCGCAGATGATGTTCAGTGCACACATGGTGCTACTGTGTCA---GACCTGAGCGAGGAGGAATTGTTTTACCTCAGGAGCCGTGGCCTGGATCTTCCCACAGCAAGAAACATGCTCATGTACGCCTTCGTAGAGGAGATTGGAAGT------------------TCTGTGGACAAAACTGTCGCTGGAAGCTTTGACGACGAGAACGGATTGAGATCTAGGATA---ATCAAGCGGTTGGAGAACGTTGTTCCTGAGGGAGAAAAGTCTCTCGTCGGGGGAGAA---TTCCAGAGCGTA---------------
>1764295_Cprimus@QDZ19812.1
------------------------------------------------------------------------------------------------------------------------------------------------------------------------------------------------------------------------------------------------------------------------------------------------------------------------------------------------------------------------------------ATGGCGGCGTGCGCG------------------------------------------------------------------------------------------------------------------------------------------------------------------------------------------------------------------------------------------------------------------------------------GAGGGAGGCTTGAGG------------------------------GGGTTGGCAGGGGACGGAAGGAGGCGGCCCAGGAACGCGGGAACCTCGCGT------------------------------TGTCACGTGGCGTGCAGGGCCTCC---------------------------------------------------------------------------------------------------------------------------------------------------------------------------------------------GGAATGAGCGAGTGGCTGGAGAAG---------------------------------------------------------------------------TCGTGCGAGGCTCTTCAATTGCGGCGGGACGCCCTGGAG---------------------------------------------------------------------------------------------------------------------------------AGCGCACCGGCGGCCCCCTGGAGCGACTTGAGGAACAAGAATAAG---GACGAGGACTGGCGGTTCTCCGCGAGTCACTTGGCGAGGATCATGGGCGACCAGCCCAACGTCCTGGGGGGAGGGGAGTGGGCCTCGACGGCCGAGAGGTCG---------------GACTTG------------------------------------TCG---------------TCCTTGGCCTCC---------------------GAACTGGCGGAGGACCTCCAATCGGACCCGAGATTT------------------------------------------------------------AACTACAGGCAGGTGCTGGTGAAGGAC---GGCGTCCTCGTCTCGGAGCCG------------------------------------------------------------------------CAA------------------------------------------------------------GGGGAGGGGGGCGTCGTCGTGACGACGGCCAGTGGCGTT---------------GAAGGGGAGGAG------------------GCC------AAGGAGGCGATGGTGTTCCTGAGC---------------------GAGCACGAAGCGTTGAGGCGGGAG---------------------------------------------------GAC---------------CCGCTGAGCCCAGAGGACGATTTCTTCGACCACTTGGGTAACGCGTTGGGGGAGGGCCAGAAGGCTCCCCACCTGGTCCTGCACGCGAGGCAGGTCGACGAAAGCAGCGGGGCC---ACGAACATCCTGCACGTCTTCCAAGTCGTGCCC---------------AGGAAG---AAG---------------------------GAG---------GGCTCGACTGTTTGCTGGTCCCCCAAGACATCCGTCCTCGTGGAGGGGAAC---CAGAAACTCGTGCTGATCGAGGAGTTGGTCTACGAAGAC------------------------GGC------CAGGCCGCGGCGGTAGAGGCGGTGGAGCCCACTGCGAGGATCGTCCTGCCCAAGACCAGGGCTTACCTGCACCCGAGCGCGTCCTTCAAGCACACCGTCGTTCACAGT---GGGGCAAAG------------------------------------------------------CCGAGGGACGTGAACGTGAGGACGATCCAAGTGACACAGGAGGAGGGGAGCAGCTACGACATGCTGGAAACGAGAGTGGCGTGCGCGGACGGCTCCTTCCAGGCC---------TCCGCTTCGAACGCTTCGCTGTCTCGAGTGGAGGTGGACATGTGGCAACTGGGGGGGGAGACGAAGACCAACTTTAACTCCCTGTCTCTTATCGCGACCTCGGGGGCGTCCAACGGCAAGGGATCGAAATCGTCCTCCGCCTCCGCGGGCATCACGCACGAGCTGAGAACCAAGGCCAGGCTCTGCCACCCCGGGGGACAAATCAGCCAGGTGGCCAAGATGGTGGCCAGCGGAGGATCGAGCCACTGCATTTTCGACGGCAAGGTTGACATCGAGAGGTATGCCCAGGAGACGGATGCCGCTCAGATCGCGAGGGGGCTCCTGTTGACAAAGAGGGCGACCATCAACGCCCGCCCGAACCTGAGGATTCAAGCCGACAACGTCGTTGCCTCCCACGGGTGCACCATAGCG---GACCTGGAGGAGGAGCAGCTCTTCTACTTGGCGTCCAGGGGCCTGGACGAGAGGACAGCCAGGTCTGTCCTCACTGGCAGCTTCATCAGGGAAATCACGCAGCTGTTCACGACCGACGAGGACATGCCGATGAAC---------------------------AAGCTGGCTGGCCGACTG---GACGAGGCCGTCGAAGAGGCTTTCCTG---------------------------------CTCTGCGAGATC---------------
