# Supplementary material for: Components of iron–Sulfur cluster assembly machineries are robust phylogenetic markers to trace the origin of mitochondria and plastids
Source: PLoS Biol. 2023 Nov 8;21(11):e3002374. doi: 10.1371/journal.pbio.3002374 (PMC10631705; doi:10.1371/journal.pbio.3002374)
Supplement: S1 Data — (ZIP) [file pbio.3002374.s017.zip › S1 Data/Concatenations/SUF/SUF_Cyano_Euka_nucleic/alignments/SufC_Cyano_Euka_RT.fasta]

>129961_Smajor@KV878783.1_2553
------------------------------------------------------------------------------------------------------------------------------------------------------------------------------------------------------------------------------------------------------------------------------------------------------------------------------------------------------------ATGATTCGA------------------------------------GACAATAGC---------------------------------------------------------CCGGTGATCTTATCGGTTAAAAACCTGACCGCCACCGTTGAC------------GGT---------------ACACCCATCCTGAAGGGGGTCAACTTCGAGGTTAAAGCGGGCGAAGTTCACGCCATCATGGGGCGGAATGGTTCCGGAAAAAGCACCTTCTCCAAAGTGCTCGCGGGTCATCCCGACTACGAAGTGACCGGCGGCGAGGTGATCTACCACGGC---GAAAATATCCTCGACCTCGAACCCGATGAGCGGGCGTTAAAAGGAATCTTCCTCGCCTTTCAATATCCCCTCGAAATTCCAGGGGTGAGTAATTTAGATTTTCTCCGGGTTGCCTATAATTCTCGCCAAAAGGCCCTGGGCCGCGAGGAAGTCGATACCTTTGATTTTGAAGATCTGATCGAGGAAAAACTCGGCATTGTCCAGATGGAGGCGAAGTTCCTCGATCGCAGCGTCAATGAAGGGTTTTCCGGCGGGGAGAAAAAGCGCAACGAGATTTTGCAAATGGCGCTCCTCGAACCGAGTTTGGCGATTCTGGATGAAACGGATTCCGGGCTGGATATTGATGCGCTGCGGATTGTGGCCCATGGTGTCAATCAACTGGCA------ACGGCGGACAATGCCACGGTGATGATTACCCACTACCAACGCTTGCTTGACTATATCGAGCCGGATTTTGTCCATGTGATGCAGGCGGGGCAGATCGTGAAAAGTGGTGGGAAAGAGTTGGCCCTGGAACTGGAAGAGCGGGGCTAT---GATTTCTTGGATAACCACGAGGCT---------------------------------------------------------------------------------------------------------------------------------------------------------------------------------------------------------------------------------------------------------------------------------------------------------------------------------------------------------------------------------------------------------------------------------------------------------------------------------------------------------------------------------------------------------------------------------------------------------------------------------------------------------------------------------------------------------------------------------------------------------------------------------------------------------------------------------------------------------------------------------------------------------------------------------------------------------------------------------------------------------------------------------------------------------------------------------------------------------------------------------------------------------------------------------------------------------------------------------------------------------------------------------------------------------------------------------------------------------------------------------------------------------------------------------------------------------------------------------------------------------------------------------------------------------------------------------------------------------------------------------------------------------------------------------------------------------------------------------------------------------------------------------------------------------------------------------------------------------------------------------------------------------------------------------------------------------------------------------------------------------------------------------------------------------------------------------------------------------------------------------------------------------------------------------------------------------------------------------------------------------------------------------------------------------------------------------------------------------------------------------------------------------------------------------------------------------------------------------------------------------------------------------------------------------------------------------------------------------------------------------------------------------------------------------------------------------------------------------------------------------------------------------------------------------------------------------------------------------------------------------------------------------------------------------------------------------------------------------------------------------------------------------------------------------------------------------------------------------------------------------------------------------------------------------------------------------------------------------------------------------------------------------------------------------------------------------------------------------------------------------------------------------------------------------------------------------------------------------------------------------------------------------------------------------------------------------------------------------------------------------------------------------------------------------------------------------------------------------------------------------------------------------------------------------------------------------GAGGCGGGA------------------------------------------------------------------------------------------------------------------------------------------------------------------------------------------------------------------------------------------------------------------------------------------------------------------------------------------------------------------------------------------------------------------------------------------------------------------------------------GTGACGGCA---------------------------------------------------------------------------------------------------------------------------------------------------------------------------------------------------------------------------------------------------------------------------------------------------------------------------------------------------------------------------------------
>1128427_Fcyanobacteri@KB904821.1_4640
------------------------------------------------------------------------------------------------------------------------------------------------------------------------------------------------------------------------------------------------------------------------------------------------------------------------------------------------------------ATGATTAAA------------------------------------GAGAACAGT---------------------------------------------------------CCCGTTATTTTATCGGTTCGCAACTTAACCGCTAATGTAGAT------------GGT---------------ACGCCCATTCTCAAAGGCATTAACTTAGAGATTAAAGCCGGAGAAATTCACGCCATTATGGGGCGGAATGGTTCGGGTAAAAGTACCTTTTCTAAAGTTTTAGCCGGACACCCCGATTATGAAGTGACGGGGGGCGAAATTATTTATCAAGGC---GAAAATATTTTAGAACTCGAACCCGAAGAAAGAGCGCTTAAAGGCATTTTCCTGGCGTTTCAATATCCTCTCGAAATTCCGGGGGTGAGCAATCTTGACTTTTTGCGCGTGGCGTATAATTCCCGCCGCAAACATTCGGGATTAGAAGAATTAGACGCTTTTGATTTTGAAGACTTAGTAGAAGAAAAGCTGGATGTGGTGCAAATGAAAGCCAGCTTTTTGAATCGTAGCGTCAACGAGGGCTTTTCGGGCGGGGAGAAAAAGCGCAACGAAATCCTGCAAATGGCACTCCTCGAACCGACTCTAGGTATCCTCGACGAAACCGACTCCGGTTTAGACATCGACGCGCTGAAAATAGTGGCCAACGGTGTAAACCAGCTTGCA------ACTGAGGAGAATGCTATGGTGATGATCACCCACTATCAACGCTTGCTCAACTATATTGAACCGGATTATGTTCATGTAATGCGCGATGGAACCATTGCTACCAGTGGTGGGAAAGAACTTGCCCTCGAACTGGAAAATCGCGGTTAC---GAATTTTTAGATGAAGAAAGCCCC---------------------------------------------------------------------------------------------------------------------------------------------------------------------------------------------------------------------------------------------------------------------------------------------------------------------------------------------------------------------------------------------------------------------------------------------------------------------------------------------------------------------------------------------------------------------------------------------------------------------------------------------------------------------------------------------------------------------------------------------------------------------------------------------------------------------------------------------------------------------------------------------------------------------------------------------------------------------------------------------------------------------------------------------------------------------------------------------------------------------------------------------------------------------------------------------------------------------------------------------------------------------------------------------------------------------------------------------------------------------------------------------------------------------------------------------------------------------------------------------------------------------------------------------------------------------------------------------------------------------------------------------------------------------------------------------------------------------------------------------------------------------------------------------------------------------------------------------------------------------------------------------------------------------------------------------------------------------------------------------------------------------------------------------------------------------------------------------------------------------------------------------------------------------------------------------------------------------------------------------------------------------------------------------------------------------------------------------------------------------------------------------------------------------------------------------------------------------------------------------------------------------------------------------------------------------------------------------------------------------------------------------------------------------------------------------------------------------------------------------------------------------------------------------------------------------------------------------------------------------------------------------------------------------------------------------------------------------------------------------------------------------------------------------------------------------------------------------------------------------------------------------------------------------------------------------------------------------------------------------------------------------------------------------------------------------------------------------------------------------------------------------------------------------------------------------------------------------------------------------------------------------------------------------------------------------------------------------------------------------------------------------------------------------------------------------------------------------------------------------------------------------------------------------------------------------------------GAAACGGCG---------------------------------------------------------------------------------------------------------------------------------------------------------------------------------------------------------------------------------------------------------------------------------------------------------------------------------------------------------------------------------------------------------------------------------------------------------------------------------GAGGTGAGCGCC---------------------------------------------------------------------------------------------------------------------------------------------------------------------------------------------------------------------------------------------------------------------------------------------------------------------------------------------------------------------------------------
>1173029_Ssubsalsa@JH980292.1_1107
------------------------------------------------------------------------------------------------------------------------------------------------------------------------------------------------------------------------------------------------------------------------------------------------------------------------------------------------------------ATGATTCAA------------------------------------GAAAATAGC---------------------------------------------------------CCAGTTATTTTATCGGTCAAAAACTTGACGGCAAGTGTAGAC------------GGA---------------ACTCCGATCTTAAAAGGGGTTAATTTTGAAGTGAAAGCCGGGGAAATTCACGCCATTATGGGGCGCAATGGTTCAGGGAAAAGTACCTTTTCTAAGGTTTTAGCGGGACACCCTGACTATGAAGTAACCGGGGGAGAAATTATTTTTCAAGGG---GAGAATATTCTAAACCTTGAAGCGGAAGAAAGAGCCTTACGGGGGATATTTTTAGCCTTCCAATATCCCTTAGAAATTCCGGGAGTGAGTAACTTAGATTTCCTGCGGGTGGCTTATAATGCCCGGCGGAAATATTTGGGACTCGAAGAGATAGATATGTTTGACTTTGAGGATTTGATTGAGGAAAAACTGGATGTGGTAAAAATGGATGCCAGTTTTTTGAGTCGGAGTCTCAATGAGGGCTTTTCTGGGGGAGAGAAAAAACGCAACGAAATCCTGCAAATGGCCTTGCTGGAGCATAAACTGGCCATTTTAGATGAGACAGATTCCGGGTTAGATATTGACGCGCTGAAGATTGTAGCAAACGGTGTGAATCAACTGGCT------ACCCCAGAGAATGCTACAGTTATGATTACGCACTATCAACGGCTGTTGAACTACGTCGAACCGGATTATGTTCATGTAATGCACGGGGGGCAAATTGTCACCAGTGGCGGTAAGGAGTTAGCGTTAGAGCTAGAGTCTCGGGGGTAT---GACTTCTTAGACGAAGAGGCAGCA---------------------------------------------------------------------------------------------------------------------------------------------------------------------------------------------------------------------------------------------------------------------------------------------------------------------------------------------------------------------------------------------------------------------------------------------------------------------------------------------------------------------------------------------------------------------------------------------------------------------------------------------------------------------------------------------------------------------------------------------------------------------------------------------------------------------------------------------------------------------------------------------------------------------------------------------------------------------------------------------------------------------------------------------------------------------------------------------------------------------------------------------------------------------------------------------------------------------------------------------------------------------------------------------------------------------------------------------------------------------------------------------------------------------------------------------------------------------------------------------------------------------------------------------------------------------------------------------------------------------------------------------------------------------------------------------------------------------------------------------------------------------------------------------------------------------------------------------------------------------------------------------------------------------------------------------------------------------------------------------------------------------------------------------------------------------------------------------------------------------------------------------------------------------------------------------------------------------------------------------------------------------------------------------------------------------------------------------------------------------------------------------------------------------------------------------------------------------------------------------------------------------------------------------------------------------------------------------------------------------------------------------------------------------------------------------------------------------------------------------------------------------------------------------------------------------------------------------------------------------------------------------------------------------------------------------------------------------------------------------------------------------------------------------------------------------------------------------------------------------------------------------------------------------------------------------------------------------------------------------------------------------------------------------------------------------------------------------------------------------------------------------------------------------------------------------------------------------------------------------------------------------------------------------------------------------------------------------------------------------------------------------------------------------------------------------------------------------------------------------------------------------------------------------------------------------------------GTTGCGGGG------------------------------------------------------------------------------------------------------------------------------------------------------------------------------------------------------------------------------------------------------------------------------------------------------------------------------------------------------------------------------------------------------------------------------------------------------------------------------------GTAGGCGGC---------------------------------------------------------------------------------------------------------------------------------------------------------------------------------------------------------------------------------------------------------------------------------------------------------------------------------------------------------------------------------------
>102232_Gsp@ELR96799.1
------------------------------------------------------------------------------------------------------------------------------------------------------------------------------------------------------------------------------------------------------------------------------------------------------------------------------------------------------------ATGAGTCAA------------------------------------ACAGCCAAT---------------------------------------------------------CAAGTTATTTTATCAGTTCGGAACCTCACCGCTAGTATCGAT------------GGA---------------ATACCAATTCTCAAAGGTGTGAATTTAGAGGTAAAAGCGGGAGAAACCCACGCCATTATGGGACGCAACGGCTCGGGAAAGAGTACCTTTTCTAAGGTATTGGCGGGACATCCCAGTTATGAAGTCACCGGGGGAGAGGTTATTTATCAAGGG---AAAAATTTACTAGAACTCGAACCAGAAGAACGCGCTTTAGCAGGTGTATTTCTTGCGTTTCAGTACCCTATTGAAATTCCCGGTGTCAGTAATTTAGATTTTTTACGCGTCGCTTATAACGCTAAACTCAAACATCAGGGTAAAGAAGAGATAGATACTTTTGATTTTGAAGATTTAATCACCACCAAGCTAGACGTAGTCAAGATGAATGCTAGTTTTTTAGATCGTAGCGTCAACGAAGGTTTCTCCGGAGGTGAGAAAAAACGCAACGAAATCTTGCAGATGGCTTTATTAGAACCTGTGCTGTCTATCTTAGATGAAACCGATTCGGGTTTAGATATTGACGCACTCAGAATCGTCGCTAATGGGGTTAACCAGCTAGCT------ACTCCCAATAACGCCTTTATTTTAATTACTCACTATCAGCGTTTACTCAACTATATTCAGCCGGATTTTGTCCATGTGATGCACAATGGCAAGATTATCACCAGTGGTGGTAAAGAATTAGCCTTAGAATTGGAAAGCCGTGGCTAC---GATTTCTTAGAAGAGGTGGCTATA------------------------------------------------------------------------------------------------------------------------------------------------------------------------------------------------------------------------------------------------------------------------------------------------------------------------------------------------------------------------------------------------------------------------------------------------------------------------------------------------------------------------------------------------------------------------------------------------------------------------------------------------------------------------------------------------------------------------------------------------------------------------------------------------------------------------------------------------------------------------------------------------------------------------------------------------------------------------------------------------------------------------------------------------------------------------------------------------------------------------------------------------------------------------------------------------------------------------------------------------------------------------------------------------------------------------------------------------------------------------------------------------------------------------------------------------------------------------------------------------------------------------------------------------------------------------------------------------------------------------------------------------------------------------------------------------------------------------------------------------------------------------------------------------------------------------------------------------------------------------------------------------------------------------------------------------------------------------------------------------------------------------------------------------------------------------------------------------------------------------------------------------------------------------------------------------------------------------------------------------------------------------------------------------------------------------------------------------------------------------------------------------------------------------------------------------------------------------------------------------------------------------------------------------------------------------------------------------------------------------------------------------------------------------------------------------------------------------------------------------------------------------------------------------------------------------------------------------------------------------------------------------------------------------------------------------------------------------------------------------------------------------------------------------------------------------------------------------------------------------------------------------------------------------------------------------------------------------------------------------------------------------------------------------------------------------------------------------------------------------------------------------------------------------------------------------------------------------------------------------------------------------------------------------------------------------------------------------------------------------------------------------------------------------------------------------------------------------------------------------------------------------------------------------------------------------------------------------------------------------------------------------------------------------------------------------------------------------------------------------------------------------------------------------------------------------------------------------------------------------------------------------------------------------------------------------------------------------------------------------------------------------------------------------------------------------------------------------------------------------------------------------------------------------------------------------------------------------------------------------------------------------------------------------------------------------------------------------------------------------------------------------------------------------------------------------------------------------------
>65093_Hsp@AFZ44319.1
------------------------------------------------------------------------------------------------------------------------------------------------------------------------------------------------------------------------------------------------------------------------------------------------------------------------------------------------------------ATGATTAAC------------------------------------GAAAATAGC---------------------------------------------------------GAAGTTATTTTATCGATTAAAAATTTACACGCCAAAGTAGAA------------GAC---------------ACCCCAATCTTAAAAGGGGTGAATCTAGAAGTGAAAGCTGGCGAAATCCATGCCATCATGGGGCGAAATGGCTCGGGAAAAAGTACCCTATCCAAAGTTTTAGCGGGTCATCCTGACTATACAATTACCTCGGGAGAGATTATCTATAAAGGG---GAAAACGTCGCAGAATTAGAACCCGATGAACGCGCCTTAAAAGGTATTTTTCTCGCGTTTCAATATCCCTTAGAAATTCCTGGGGTGAGTAACTTAGACTTCTTGCGCGTGGCTTACAATTCTCACTGTAAAGCGCAAGGAAAAGAAGAAATAGACGCTTTTGATTTTGAAGATTTAGTGGAAGAAAAGCTGGAAATCGTTAAAATGAATCCCAGCTTCTTAGAACGGAGTCTCAACGAAGGTTTCTCCGGGGGAGAGAAGAAACGCAACGAGATTTTACAAATGGCCCTGCTAGAACCTAGTCTAGCAATTTTAGATGAAACGGATTCTGGCTTAGATATTGATGCGTTAAGAATTGTTGCTAATGGCGTAAACCAACTGGCG------ACCCCTGAAAATGCAACCGTGATGATTACCCACTATCAGCGTTTGTTAAATTATGTTGAACCCGACTATATTCACGTCATGGGAGACGGAAAAATCATTACCAGTGGCGGTAAGGAATTAGCCCTACAACTCGAAGAAAATGGCTAT---GACTGGTTATATGAACAGTACGCG---------------------------------------------------------------------------------------------------------------------------------------------------------------------------------------------------------------------------------------------------------------------------------------------------------------------------------------------------------------------------------------------------------------------------------------------------------------------------------------------------------------------------------------------------------------------------------------------------------------------------------------------------------------------------------------------------------------------------------------------------------------------------------------------------------------------------------------------------------------------------------------------------------------------------------------------------------------------------------------------------------------------------------------------------------------------------------------------------------------------------------------------------------------------------------------------------------------------------------------------------------------------------------------------------------------------------------------------------------------------------------------------------------------------------------------------------------------------------------------------------------------------------------------------------------------------------------------------------------------------------------------------------------------------------------------------------------------------------------------------------------------------------------------------------------------------------------------------------------------------------------------------------------------------------------------------------------------------------------------------------------------------------------------------------------------------------------------------------------------------------------------------------------------------------------------------------------------------------------------------------------------------------------------------------------------------------------------------------------------------------------------------------------------------------------------------------------------------------------------------------------------------------------------------------------------------------------------------------------------------------------------------------------------------------------------------------------------------------------------------------------------------------------------------------------------------------------------------------------------------------------------------------------------------------------------------------------------------------------------------------------------------------------------------------------------------------------------------------------------------------------------------------------------------------------------------------------------------------------------------------------------------------------------------------------------------------------------------------------------------------------------------------------------------------------------------------------------------------------------------------------------------------------------------------------------------------------------------------------------------------------------------------------------------------------------------------------------------------------------------------------------------------------------------------------------------------------CCACAACAG---------------------------------------------------------------------------------------------------------------------------------------------------------------------------------------------------------------------------------------------------------------------------------------------------------------------------------------------------------------------------------------------------------------------------------------------------------------------------------GAGGTTACGGCT---------------------------------------------------------------------------------------------------------------------------------------------------------------------------------------------------------------------------------------------------------------------------------------------------------------------------------------------------------------------------------------
>13035_Dsalina@AFZ49974.1
------------------------------------------------------------------------------------------------------------------------------------------------------------------------------------------------------------------------------------------------------------------------------------------------------------------------------------------------------------ATGATTAAA------------------------------------GAAAATAGT---------------------------------------------------------GAAGTTATTTTATCCATCAGAAATTTACACGCCAAGGTTGAA------------GAT---------------ACCCCCATCTTGAAAGGAACAAATCTGGAAGTGAAAGCTGGAGAAATTCATGCGATTATGGGTCGTAATGGTTCAGGGAAAAGTACCCTTTCTAAGGTTTTAGCGGGTCATCCTGATTATGAAATTACCGCAGGAGAAATTATTTACAAAGGG---GAAAATATTGCTGATCTTGAACCCAACGAAAGAGCTTTAAAAGGGATTTTTCTCGCGTTTCAGTATCCGTTAGAGATTCCAGGGGTTAGTAATTTAGATTTTCTACGAGTTGCTTATAACTCCCACTGTAAAGCACAAGGAAAGGAAGAAATTGATGCTTTTGATTTTGAAGATTTAGTCGAAGAAAAGTTGGATATTGTGAAAATGAATCCCAGCTTTTTAGAACGGAGTCTCAATGAGGGCTTTTCTGGAGGCGAGAAAAAGCGTAATGAAATCTTACAAATGGCGCTGCTACAACCAAGTTTGGCAATTTTAGATGAAACGGATTCTGGGTTAGATATTGATGCTTTAAAAATTGTTGCGAATGGGGTAAATCAACTGGCG------ACTCCTGATAATGCAACGATTATGATTACTCATTATCAGCGTCTTTTGGGTTACGTTGAACCCGATTATATTCATGTGATGGGAGATGGACAAATTATTACCAGTGGTGGTAAAGAATTGGCGCATCAATTAGAAGAACATGGTTAT---GAATGGTTGTATGAACAATACACG---------------------------------------------------------------------------------------------------------------------------------------------------------------------------------------------------------------------------------------------------------------------------------------------------------------------------------------------------------------------------------------------------------------------------------------------------------------------------------------------------------------------------------------------------------------------------------------------------------------------------------------------------------------------------------------------------------------------------------------------------------------------------------------------------------------------------------------------------------------------------------------------------------------------------------------------------------------------------------------------------------------------------------------------------------------------------------------------------------------------------------------------------------------------------------------------------------------------------------------------------------------------------------------------------------------------------------------------------------------------------------------------------------------------------------------------------------------------------------------------------------------------------------------------------------------------------------------------------------------------------------------------------------------------------------------------------------------------------------------------------------------------------------------------------------------------------------------------------------------------------------------------------------------------------------------------------------------------------------------------------------------------------------------------------------------------------------------------------------------------------------------------------------------------------------------------------------------------------------------------------------------------------------------------------------------------------------------------------------------------------------------------------------------------------------------------------------------------------------------------------------------------------------------------------------------------------------------------------------------------------------------------------------------------------------------------------------------------------------------------------------------------------------------------------------------------------------------------------------------------------------------------------------------------------------------------------------------------------------------------------------------------------------------------------------------------------------------------------------------------------------------------------------------------------------------------------------------------------------------------------------------------------------------------------------------------------------------------------------------------------------------------------------------------------------------------------------------------------------------------------------------------------------------------------------------------------------------------------------------------------------------------------------------------------------------------------------------------------------------------------------------------------------------------------------------------------------CCACAGGAG------------------------------------------------------------------------------------------------------------------------------------------------------------------------------------------------------------------------------------------------------------------------------------------------------------------------------------------------------------------------------------------------------------------------------------------------------------------------------------GTAAACGCT---------------------------------------------------------------------------------------------------------------------------------------------------------------------------------------------------------------------------------------------------------------------------------------------------------------------------------------------------------------------------------------
>1919144_Cbacterium@PSO51416.1
------------------------------------------------------------------------------------------------------------------------------------------------------------------------------------------------------------------------------------------------------------------------------------------------------------------------------------------------------------ATGATTCAA------------------------------------GAAAATAGC---------------------------------------------------------GACGTTATTTTATCCATTAAAAATTTATGGGCTAGTGTTGAG------------AAT---------------ACCCCAATTTTGAAAGGAACCAATTTAGAAATAAAAGAAGGGGAAATCCATGCCATTATGGGACGAAATGGATCCGGTAAGAGTACTCTTTCTAAAGTATTAGCGGGTCATCCCGATTATGAAATTACCGCCGGCGAGATCATTTATAAAGGC---GAGAACCTTGCAGAATTGGAACCTGACCAACGGGCCATCAAAGGGATTTTTATGGCGTTTCAGTATCCCCTGGAAATCCCGGGGGTCAGCAATTTAGATTTTTTGCGAGTGGCTTACAATTCCCATCGCAAAGCCCAAGGCGAAGAAGAAATGGATGCCTTTGATTTTGAAGATTTAGTCGAGGAAAAGCTGGATATTGTGAAAATGGATCCCAGCTTTTTGCAACGAAGTCTCAATGAGGGGTTCTCCGGCGGCGAAAAGAAACGCAATGAGATTTTACAGATGGCGCTGCTAGAACCGAGTTTAGCAATATTGGATGAGACTGATTCCGGATTGGATATTGATGCGTTAAAAACGGTTGCCAATGGGGTAAACCAACTGGCA------ACGCCAGAAAATGCCACAGTTATGATTACTCACTATCAGCGGCTATTGAACTATGTGGAACCGGATTATATTCATGTGATGAGCGATGGCCAGATTATTACCAGTGGCGGTAAAGAATTAGCCCAGCAACTGGAAGACAAGGGCTAC---GAATGGCTATATGAACAATATGCG---------------------------------------------------------------------------------------------------------------------------------------------------------------------------------------------------------------------------------------------------------------------------------------------------------------------------------------------------------------------------------------------------------------------------------------------------------------------------------------------------------------------------------------------------------------------------------------------------------------------------------------------------------------------------------------------------------------------------------------------------------------------------------------------------------------------------------------------------------------------------------------------------------------------------------------------------------------------------------------------------------------------------------------------------------------------------------------------------------------------------------------------------------------------------------------------------------------------------------------------------------------------------------------------------------------------------------------------------------------------------------------------------------------------------------------------------------------------------------------------------------------------------------------------------------------------------------------------------------------------------------------------------------------------------------------------------------------------------------------------------------------------------------------------------------------------------------------------------------------------------------------------------------------------------------------------------------------------------------------------------------------------------------------------------------------------------------------------------------------------------------------------------------------------------------------------------------------------------------------------------------------------------------------------------------------------------------------------------------------------------------------------------------------------------------------------------------------------------------------------------------------------------------------------------------------------------------------------------------------------------------------------------------------------------------------------------------------------------------------------------------------------------------------------------------------------------------------------------------------------------------------------------------------------------------------------------------------------------------------------------------------------------------------------------------------------------------------------------------------------------------------------------------------------------------------------------------------------------------------------------------------------------------------------------------------------------------------------------------------------------------------------------------------------------------------------------------------------------------------------------------------------------------------------------------------------------------------------------------------------------------------------------------------------------------------------------------------------------------------------------------------------------------------------------------------------------------CCACAGGAG------------------------------------------------------------------------------------------------------------------------------------------------------------------------------------------------------------------------------------------------------------------------------------------------------------------------------------------------------------------------------------------------------------------------------------------------------------------------------------GTAGAGGCC---------------------------------------------------------------------------------------------------------------------------------------------------------------------------------------------------------------------------------------------------------------------------------------------------------------------------------------------------------------------------------------
>1919135_Cbacterium@PSO92792.1
------------------------------------------------------------------------------------------------------------------------------------------------------------------------------------------------------------------------------------------------------------------------------------------------------------------------------------------------------------ATGATTCGA------------------------------------GAGAATAGC---------------------------------------------------------AACGTTATTTTATCAGTTCGCAATCTCACTGCCGAAGTCGAG------------GGT---------------ACGCCCATTCTTAACGGTGTAAATTTGGAAGTTAAGGCAGGAGAAATTCATGCCATCATGGGGCGTAATGGCTCTGGTAAGAGTACATTATCTAAAGTTTTAGCAGGTCATCCCGACTACAAAGTTACCGAAGGCGAAATTATCTTCCAAGGA---GAAAACATTCTGGAGATGGAACCGGATGAGCGATCGCTCAAAGGGATGTTCCTCGCTTTCCAGTATCCGCTAGAAATTCCAGGCGTGAGTACCCTAGATTTCCTGCGCGTTGCCTATAACTCCCAGCGCAAACAGCAGGGATTAGAGGAGATGGATGCCTTTGATTTTGAAGACTTGGTGGAAGAGAAGCTGGAGTTGGTGAAAATGGACCCCAGCTTTTTAGAGCGCAGTTTGAATGAAGGCTTCTCTGGCGGGGAAAAGAAGCGCAATGAGATTTTGCAGATGGCACTTTTAGAGCCTGCCCTGGGCATTTTGGACGAAACAGACTCCGGGTTGGACATCGATGCTTTGAAGATTGTCGCTAACGGGGTGAACCAGCTTGCC------AAGCCAGACAATGCCACTGTGATGATTACCCACTACCAGCGCATACTCAATTACGTCGAGCCAGACTACGTGCATGTGATGCGAGATGGACGTATAGTTACCAGTGGTGGTAAGGAACTGGCACAAAAATTAGAGGAGCGCGGTTAC---GAGTGGATTGAAGAGGAAGCGGTT---------------------------------------------------------------------------------------------------------------------------------------------------------------------------------------------------------------------------------------------------------------------------------------------------------------------------------------------------------------------------------------------------------------------------------------------------------------------------------------------------------------------------------------------------------------------------------------------------------------------------------------------------------------------------------------------------------------------------------------------------------------------------------------------------------------------------------------------------------------------------------------------------------------------------------------------------------------------------------------------------------------------------------------------------------------------------------------------------------------------------------------------------------------------------------------------------------------------------------------------------------------------------------------------------------------------------------------------------------------------------------------------------------------------------------------------------------------------------------------------------------------------------------------------------------------------------------------------------------------------------------------------------------------------------------------------------------------------------------------------------------------------------------------------------------------------------------------------------------------------------------------------------------------------------------------------------------------------------------------------------------------------------------------------------------------------------------------------------------------------------------------------------------------------------------------------------------------------------------------------------------------------------------------------------------------------------------------------------------------------------------------------------------------------------------------------------------------------------------------------------------------------------------------------------------------------------------------------------------------------------------------------------------------------------------------------------------------------------------------------------------------------------------------------------------------------------------------------------------------------------------------------------------------------------------------------------------------------------------------------------------------------------------------------------------------------------------------------------------------------------------------------------------------------------------------------------------------------------------------------------------------------------------------------------------------------------------------------------------------------------------------------------------------------------------------------------------------------------------------------------------------------------------------------------------------------------------------------------------------------------------------------------------------------------------------------------------------------------------------------------------------------------------------------------------------------------------TCGGAG---------------------------------------------------------------------------------------------------------------------------------------------------------------------------------------------------------------------------------------------------------------------------------------------------------------------------------------------------------------------------------------------------------------------------------------------------------------------------------------GTAAGCGCACAA------------------------------------------------------------------------------------------------------------------------------------------------------------------------------------------------------------------------------------------------------------------------------------------------------------------------------------------------------------------------------------
>1147_Ssp@AIE73526.1
------------------------------------------------------------------------------------------------------------------------------------------------------------------------------------------------------------------------------------------------------------------------------------------------------------------------------------------------------------------------------------------------------------ATGAGC---------------------------------------------------------CAGACTGTTCTTTCGATTAAAAATTTGGCCGCCTCCGTTGAT------------GGA---------------AATCAAATTCTCAAAGGGGTTAACCTAGAAATTAAAGCAGGGGAAGTCCACGCCATCATGGGACGCAATGGTTCGGGAAAAAGTACCCTGTCAAAAGTGATTACAGGACACCCTGACTATGAAATTACCGGCGGTGAAATAATTTATCAAGGT---CAAGATTTGTCGGCCCTGGAACCCCATGAGCGGGCCTTAGCAGGAATTTTTCTAGCTTTTCAATACCCATTGGAAATTCCTGGGGTAAGTAACTTGGACTTCCTCCGCATTGCCTACAATGCCAAAAGGAAACACCAAGGTTTAGAGGAATTAGACACCTTTGATTTTGAAGATTTAATTCAAGAAAAATTGGACGTGGTTAAAATGAACCCAGCTTTCCTAGAACGAAGCTTGAATGAAGGGTTTTCCGGTGGGGAAAAAAAACGCAACGAAATTTTACAAATGGCAATTTTAGAGCCAACTTTATCTATCCTTGATGAAATTGATTCGGGGCTAGATATTGATGCTCTCCGTATTGTGTCTGAAGGGGTAAATTTTCTCAAA------AATCCCAATAATGCCACGTTGGTTATCACCCATTATCAACGGTTGCTTAATTACATTATTCCTGACCATATTCATGTAATGTATGACGGGAAAATTGTCATGAGTGGTGGTAAGGAGTTAGCCTTGGAATTGGAAGAAAAAGGTTAT---GACTTTTTAGATGAACAAGTTTTG---------------------------------------------------------------------------------------------------------------------------------------------------------------------------------------------------------------------------------------------------------------------------------------------------------------------------------------------------------------------------------------------------------------------------------------------------------------------------------------------------------------------------------------------------------------------------------------------------------------------------------------------------------------------------------------------------------------------------------------------------------------------------------------------------------------------------------------------------------------------------------------------------------------------------------------------------------------------------------------------------------------------------------------------------------------------------------------------------------------------------------------------------------------------------------------------------------------------------------------------------------------------------------------------------------------------------------------------------------------------------------------------------------------------------------------------------------------------------------------------------------------------------------------------------------------------------------------------------------------------------------------------------------------------------------------------------------------------------------------------------------------------------------------------------------------------------------------------------------------------------------------------------------------------------------------------------------------------------------------------------------------------------------------------------------------------------------------------------------------------------------------------------------------------------------------------------------------------------------------------------------------------------------------------------------------------------------------------------------------------------------------------------------------------------------------------------------------------------------------------------------------------------------------------------------------------------------------------------------------------------------------------------------------------------------------------------------------------------------------------------------------------------------------------------------------------------------------------------------------------------------------------------------------------------------------------------------------------------------------------------------------------------------------------------------------------------------------------------------------------------------------------------------------------------------------------------------------------------------------------------------------------------------------------------------------------------------------------------------------------------------------------------------------------------------------------------------------------------------------------------------------------------------------------------------------------------------------------------------------------------------------------------------------------------------------------------------------------------------------------------------------------------------------------------------------------------------GCTGCT---------------------------------------------------------------------------------------------------------------------------------------------------------------------------------------------------------------------------------------------------------------------------------------------------------------------------------------------------------------------------------------------------------------------------------------------------------------------------------------GTT---------------------------------------------------------------------------------------------------------------------------------------------------------------------------------------------------------------------------------------------------------------------------------------------------------------------------------------------------------------------------------------------
>1641812_Maeruginosa@AKE63029.1
------------------------------------------------------------------------------------------------------------------------------------------------------------------------------------------------------------------------------------------------------------------------------------------------------------------------------------------------------------------------------------------------------------ATGAGT---------------------------------------------------------GAAGTAATTTTATCGGTAAAAAATCTGACCGCTAGTATTGAC------------GGA---------------AACCAGATTCTTAAAGGAGTTAACCTCGAAATTAAAGCAGGTGAAACCCACGCAATTATGGGGCGCAATGGCTCAGGAAAAAGCACCTTTTCCAAAGTAATCGCTGGACATCCCGATTATGAAGTAACTGGGGGAGAAATAATTTATAAAGGC---GAAAACCTTTTAGAAAAAGAACCTGATGAACGAGCGCTCATGGGGATCTTTCTCGCTTTTCAATATCCCCTAGAAATCCCCGGCGTTAGTAACCTTGATTTTCTTCGCGTTGCCTATAATGCCAGACAAAAACATCTAGGCTCGGAAGAATTAGATAGTTTTGACTTTGAGGAATTAGTCGAGAAAAAACTAGAAGTTGTCCAGATGAATCCTAGCTTTCTTGGCAGAAGTTTAAACGAAGGTTTCTCCGGTGGTGAGAAAAAACGTAATGAAATCCTACAAATGGCTTTATTAGAACCTACTTTAGGAATTCTCGATGAAATTGACTCCGGTTTAGACATCGATGCTTTGCGAATTGTTGCCCAGGGAGTCAATCACTTAGCT------ACTCCCGATAACGCTTTTTTACTTATCACTCACTATCAGCGTCTGCTCAACTACATTGAACCCGATGTTATTCATGTTATGTACGATGGGCGCATTGTCACCAGTGGCGGTAAAGAATTAGCCCTCGAATTAGAAAGAACTGGCTAC---GATTTCCTCGACGAACAAGTATTA---------------------------------------------------------------------------------------------------------------------------------------------------------------------------------------------------------------------------------------------------------------------------------------------------------------------------------------------------------------------------------------------------------------------------------------------------------------------------------------------------------------------------------------------------------------------------------------------------------------------------------------------------------------------------------------------------------------------------------------------------------------------------------------------------------------------------------------------------------------------------------------------------------------------------------------------------------------------------------------------------------------------------------------------------------------------------------------------------------------------------------------------------------------------------------------------------------------------------------------------------------------------------------------------------------------------------------------------------------------------------------------------------------------------------------------------------------------------------------------------------------------------------------------------------------------------------------------------------------------------------------------------------------------------------------------------------------------------------------------------------------------------------------------------------------------------------------------------------------------------------------------------------------------------------------------------------------------------------------------------------------------------------------------------------------------------------------------------------------------------------------------------------------------------------------------------------------------------------------------------------------------------------------------------------------------------------------------------------------------------------------------------------------------------------------------------------------------------------------------------------------------------------------------------------------------------------------------------------------------------------------------------------------------------------------------------------------------------------------------------------------------------------------------------------------------------------------------------------------------------------------------------------------------------------------------------------------------------------------------------------------------------------------------------------------------------------------------------------------------------------------------------------------------------------------------------------------------------------------------------------------------------------------------------------------------------------------------------------------------------------------------------------------------------------------------------------------------------------------------------------------------------------------------------------------------------------------------------------------------------------------------------------------------------------------------------------------------------------------------------------------------------------------------------------------------------------------GCCGTT---------------------------------------------------------------------------------------------------------------------------------------------------------------------------------------------------------------------------------------------------------------------------------------------------------------------------------------------------------------------------------------------------------------------------------------------------------------------------------------AAA---------------------------------------------------------------------------------------------------------------------------------------------------------------------------------------------------------------------------------------------------------------------------------------------------------------------------------------------------------------------------------------------
>2107694_Ahegewaldii@PSF36040.1
------------------------------------------------------------------------------------------------------------------------------------------------------------------------------------------------------------------------------------------------------------------------------------------------------------------------------------------------------------------------------------------------------------ATGAGT---------------------------------------------------------GAAGTTATTCTATCTGTACGCAATTTAACCGCTAATGTTGAT------------GGT---------------ACTCCCATTCTCAAAGGTGTCAATTTAGAAATCAAAGCAGGTGAAGTACACGCTATCATGGGGCGTAATGGTTCAGGAAAAAGTACCTTTTCTAAAGTCATCTCTGGACATCCAGACTATGAGGTGACGGGTGGTGAGATTATCTATAAAGGA---GAAAACCTTTTAGATAAAGAACCCGATGAACGCGCTAAGAGTGGAATATTTCTCGCGTTTCAGTATCCTTTAGAAATTCCAGGAGTCAGTAACTTAGATTTTTTACGCGTTGCTTATAATGCGCGTCGGAAATATCTAGGGTTAGAAGAGTTAGACACCTTCGACTTTGAAGAGATAGTTGAAGAAAAACTAGAAGTTGTTCAGATGAACCCCGCTTTCTTGGGTAGAAGTTTAAACGAAGGGTTTTCCGGTGGAGAGAAAAAACGCAATGAAATATTACAGATGGCGTTACTCGAACCTACACTGGGTATTTTAGATGAAATAGACTCCGGTTTAGATATCGATGCCCTAAAAATTGTCGCTAATGGAGTCAACCAACTCGCA------ACACCCGATAATGCTTTCTTGGTTATTACCCACTACCAACGCTTACTCAATTACATTACACCAGATTTTGTCCATGTTATGTATGATGGACGCATTGTAACCAGTGGTGGAAAAGAATTAGCCCACGAGTTAGAGAATAAGGGTTAC---GACTTCCTCGATGAACAAGCTTTA---------------------------------------------------------------------------------------------------------------------------------------------------------------------------------------------------------------------------------------------------------------------------------------------------------------------------------------------------------------------------------------------------------------------------------------------------------------------------------------------------------------------------------------------------------------------------------------------------------------------------------------------------------------------------------------------------------------------------------------------------------------------------------------------------------------------------------------------------------------------------------------------------------------------------------------------------------------------------------------------------------------------------------------------------------------------------------------------------------------------------------------------------------------------------------------------------------------------------------------------------------------------------------------------------------------------------------------------------------------------------------------------------------------------------------------------------------------------------------------------------------------------------------------------------------------------------------------------------------------------------------------------------------------------------------------------------------------------------------------------------------------------------------------------------------------------------------------------------------------------------------------------------------------------------------------------------------------------------------------------------------------------------------------------------------------------------------------------------------------------------------------------------------------------------------------------------------------------------------------------------------------------------------------------------------------------------------------------------------------------------------------------------------------------------------------------------------------------------------------------------------------------------------------------------------------------------------------------------------------------------------------------------------------------------------------------------------------------------------------------------------------------------------------------------------------------------------------------------------------------------------------------------------------------------------------------------------------------------------------------------------------------------------------------------------------------------------------------------------------------------------------------------------------------------------------------------------------------------------------------------------------------------------------------------------------------------------------------------------------------------------------------------------------------------------------------------------------------------------------------------------------------------------------------------------------------------------------------------------------------------------------------------------------------------------------------------------------------------------------------------------------------------------------------------------------------------------GTGGAG---------------------------------------------------------------------------------------------------------------------------------------------------------------------------------------------------------------------------------------------------------------------------------------------------------------------------------------------------------------------------------------------------------------------------------------------------------------------------------------GTG---------------------------------------------------------------------------------------------------------------------------------------------------------------------------------------------------------------------------------------------------------------------------------------------------------------------------------------------------------------------------------------------
>1920663_Asacrum@GBF78653.1
------------------------------------------------------------------------------------------------------------------------------------------------------------------------------------------------------------------------------------------------------------------------------------------------------------------------------------------------------------------------------------------------------------ATGAGT---------------------------------------------------------AACGTTATCTTATCTGTTAAAAATTTGACTGCTAATGTGGAA------------GGA---------------ACCCCTATTCTAAAAGGGCTTAACCTAGAAATTAAGGCAGGTGAAGTTCATGCTATTATGGGCAGAAATGGCTCAGGAAAAAGTACCTTATCAAAAGTTTTAACGGGTCATCCTGATTATGAAGTAACTGGGGGTGAAGTGCTTTATAAGGGA---GAAAATATCTTAGATAAAGAACCCCATGAAAGAGCATTAGATGGCATCTTTTTAGCCTTTCAATATCCTTTAGAAATTCCTGGAGTCAGTAACTTAGATTTCTTACGGGTTGCTTATAATGCCCGTCAGAAACATTTAGGGTTAGAAGAAATTGACACTTTTGATTTTGAAGATTTAGTTGGGGAGAAATTAGAAATTGTTAAAATGAATCCTAGCTTCTTAGAAAGAAGTTTAAATGAGGGATTCTCTGGGGGTGAAAAAAAACGCAACGAAATCCTACAAATGGCTTTATTAGAACCTAGTTTAGCTATTTTAGATGAAATTGATTCAGGATTAGATATTGATGCTTTAAGAATTGTAGCAAACGGAGTTAATCAGTTAGCA------ACCCCTGATAATGCTTTATTGGTTATTACCCATTATCAACGCTTACTTGATTATATTGAACCTCATTATGTTCATGTGATGCACGCTGGACAAATTGTGAAAACAGGTGGTAAAGAATTAGCCCTTGAATTAGAAGCAACTGGTTAT---GACTTCATTGAAGAAAAATTACTA---------------------------------------------------------------------------------------------------------------------------------------------------------------------------------------------------------------------------------------------------------------------------------------------------------------------------------------------------------------------------------------------------------------------------------------------------------------------------------------------------------------------------------------------------------------------------------------------------------------------------------------------------------------------------------------------------------------------------------------------------------------------------------------------------------------------------------------------------------------------------------------------------------------------------------------------------------------------------------------------------------------------------------------------------------------------------------------------------------------------------------------------------------------------------------------------------------------------------------------------------------------------------------------------------------------------------------------------------------------------------------------------------------------------------------------------------------------------------------------------------------------------------------------------------------------------------------------------------------------------------------------------------------------------------------------------------------------------------------------------------------------------------------------------------------------------------------------------------------------------------------------------------------------------------------------------------------------------------------------------------------------------------------------------------------------------------------------------------------------------------------------------------------------------------------------------------------------------------------------------------------------------------------------------------------------------------------------------------------------------------------------------------------------------------------------------------------------------------------------------------------------------------------------------------------------------------------------------------------------------------------------------------------------------------------------------------------------------------------------------------------------------------------------------------------------------------------------------------------------------------------------------------------------------------------------------------------------------------------------------------------------------------------------------------------------------------------------------------------------------------------------------------------------------------------------------------------------------------------------------------------------------------------------------------------------------------------------------------------------------------------------------------------------------------------------------------------------------------------------------------------------------------------------------------------------------------------------------------------------------------------------------------------------------------------------------------------------------------------------------------------------------------------------------------------------------------------GCCAAA---------------------------------------------------------------------------------------------------------------------------------------------------------------------------------------------------------------------------------------------------------------------------------------------------------------------------------------------------------------------------------------------------------------------------------------------------------------------------------------GCT---------------------------------------------------------------------------------------------------------------------------------------------------------------------------------------------------------------------------------------------------------------------------------------------------------------------------------------------------------------------------------------------
>423474_Cwatsonii@CCQ50231.1
------------------------------------------------------------------------------------------------------------------------------------------------------------------------------------------------------------------------------------------------------------------------------------------------------------------------------------------------------------------------------------------------------------ATGAGT---------------------------------------------------------GACGTTATCTTATCCATCAAAAACTTGACTGCTAATGTAGAA------------GGA---------------ACTCCTATCTTAAAAGGAGTTAATCTGGATATAAAAGCAGGTGAAATCCATGCTATCATGGGCAGAAATGGTTCAGGAAAAAGCACTTTATCCAAGGTTTTGGCAGGACACCCTGACTACGAAATCACTGGGGGTGAGGTGATTTATAAGGGA---GAAAATATCTTAGATAAAAGCCCTGATGAAAGAGCATTAGAAGGTATATTTTTAGCCTTTCAATACCCTTTAGAAATTCCTGGGGTCAGTAACCTAGACTTTTTAAGAGTAGCCTACAACGCCCGTCGTAAGCATTTAGGTTTAGAGGAAATAGATACTTTTGATTTTGAAGATTTAGTGGAGGAAAAATTAGAAGTTGTAAAAATGAACTCTGCTTTCTTAGAAAGAAGCTTAAACGAGGGATTTTCTGGGGGTGAAAAAAAGCGTAACGAAATCCTACAAATGGCTTTATTAGAACCCACATTAGGTATTTTAGATGAGATTGACTCAGGGCTAGATATCGATGCTTTAAGGATTGTTTCTAATGGGGTCAACCAGTTAGCA------ACTCCTGATAATGCTTTCTTATTAATCACCCATTATCAACGCTTATTAAACTATATTGAACCCCATCATATTCATGTTATGTATGATGGTCAAATTGTTATCAGTGGTGGTAAAGAATTAGCCCTAGAATTAGAAGAATCAGGCTAT---GACTTTATTGAAGAAAAATTGCTG---------------------------------------------------------------------------------------------------------------------------------------------------------------------------------------------------------------------------------------------------------------------------------------------------------------------------------------------------------------------------------------------------------------------------------------------------------------------------------------------------------------------------------------------------------------------------------------------------------------------------------------------------------------------------------------------------------------------------------------------------------------------------------------------------------------------------------------------------------------------------------------------------------------------------------------------------------------------------------------------------------------------------------------------------------------------------------------------------------------------------------------------------------------------------------------------------------------------------------------------------------------------------------------------------------------------------------------------------------------------------------------------------------------------------------------------------------------------------------------------------------------------------------------------------------------------------------------------------------------------------------------------------------------------------------------------------------------------------------------------------------------------------------------------------------------------------------------------------------------------------------------------------------------------------------------------------------------------------------------------------------------------------------------------------------------------------------------------------------------------------------------------------------------------------------------------------------------------------------------------------------------------------------------------------------------------------------------------------------------------------------------------------------------------------------------------------------------------------------------------------------------------------------------------------------------------------------------------------------------------------------------------------------------------------------------------------------------------------------------------------------------------------------------------------------------------------------------------------------------------------------------------------------------------------------------------------------------------------------------------------------------------------------------------------------------------------------------------------------------------------------------------------------------------------------------------------------------------------------------------------------------------------------------------------------------------------------------------------------------------------------------------------------------------------------------------------------------------------------------------------------------------------------------------------------------------------------------------------------------------------------------------------------------------------------------------------------------------------------------------------------------------------------------------------------------------------------GCACAA---------------------------------------------------------------------------------------------------------------------------------------------------------------------------------------------------------------------------------------------------------------------------------------------------------------------------------------------------------------------------------------------------------------------------------------------------------------------------------------GCG---------------------------------------------------------------------------------------------------------------------------------------------------------------------------------------------------------------------------------------------------------------------------------------------------------------------------------------------------------------------------------------------
>1453429_CAthalassa@ADB95433.1
------------------------------------------------------------------------------------------------------------------------------------------------------------------------------------------------------------------------------------------------------------------------------------------------------------------------------------------------------------------------------------------------------------ATGGAC---------------------------------------------------------AATGTTATCTTATCTGTCAAGAATTTATCTGCCAATATTAAT------------GGA---------------ACTCCTATTTTAAAAGGTGTTAACTTAGAAATTAAAGCAGGAGAAATCCATGCAATCATGGGTAGAAATGGATCTGGAAAAAGTACTTTTTCAAAAGTTATTGCAGGACATCCTGACTATGAAGTCACTGGAGGAGAAATAATTTATAAAGGA---CAAAATATTCTAGAAAAAGAGCCGAACGAGAGAGCACTAGAAGGGATTTTTTTAGCTTTTCAATATCCTTTAGAGATTCCTGGAGTAAGTAATCTTGATTTTCTCAGAGTTGCTTATAATATTCGGAGAAAACATTTAGGATTAGAAGAAATAGATACTTTTGATTTTGAAGATTTAGTTGAACAAAAGTTAGATATTGTTAAGATGAACCCTGCTTTTTTAGACAGAAGCTTAAACGAAGGTTTCTCTGGTGGAGAAAAAAAACGTAATGAAATTCTTCAAATGGCATTATTAGAGCCAACATTAGCTATTTTAGATGAAATTGATTCTGGTTTAGATATTGATGCTTTAAGAATTGTTGCTGATGGAGTTAATCAATTAGCT------CATGCTAACAATGCTTTTTTACTAATTACTCACTATCAAAGGTTGCTTACATATATTGAGCCTCATCATATTCATGTTATGTATGATGGAAAAATTGTTATTAGTGGTGGCAAAGAGCTAGCTTTAGAATTAGAAGAAACTGGTTAT---GATTTTATAGAAGAAAAATTACTA---------------------------------------------------------------------------------------------------------------------------------------------------------------------------------------------------------------------------------------------------------------------------------------------------------------------------------------------------------------------------------------------------------------------------------------------------------------------------------------------------------------------------------------------------------------------------------------------------------------------------------------------------------------------------------------------------------------------------------------------------------------------------------------------------------------------------------------------------------------------------------------------------------------------------------------------------------------------------------------------------------------------------------------------------------------------------------------------------------------------------------------------------------------------------------------------------------------------------------------------------------------------------------------------------------------------------------------------------------------------------------------------------------------------------------------------------------------------------------------------------------------------------------------------------------------------------------------------------------------------------------------------------------------------------------------------------------------------------------------------------------------------------------------------------------------------------------------------------------------------------------------------------------------------------------------------------------------------------------------------------------------------------------------------------------------------------------------------------------------------------------------------------------------------------------------------------------------------------------------------------------------------------------------------------------------------------------------------------------------------------------------------------------------------------------------------------------------------------------------------------------------------------------------------------------------------------------------------------------------------------------------------------------------------------------------------------------------------------------------------------------------------------------------------------------------------------------------------------------------------------------------------------------------------------------------------------------------------------------------------------------------------------------------------------------------------------------------------------------------------------------------------------------------------------------------------------------------------------------------------------------------------------------------------------------------------------------------------------------------------------------------------------------------------------------------------------------------------------------------------------------------------------------------------------------------------------------------------------------------------------------------------------------------------------------------------------------------------------------------------------------------------------------------------------------------------------------AAGGGA---------------------------------------------------------------------------------------------------------------------------------------------------------------------------------------------------------------------------------------------------------------------------------------------------------------------------------------------------------------------------------------------------------------------------------------------------------------------------------------ATT---------------------------------------------------------------------------------------------------------------------------------------------------------------------------------------------------------------------------------------------------------------------------------------------------------------------------------------------------------------------------------------------
>41431_Csp@ACK64513.1
------------------------------------------------------------------------------------------------------------------------------------------------------------------------------------------------------------------------------------------------------------------------------------------------------------------------------------------------------------------------------------------------------------ATGAGT---------------------------------------------------------GAGACGATTTTATTAGTTAAAAATTTAACAGCTAATGTTGAA------------GGA---------------ACTCCTATCCTCAAAGGCGTTAATTTAGAAATTAAGTCCGGTGAAGTTCACGCTATTATGGGCAGAAATGGCTCAGGAAAAAGTACATTATCTAAAATTTTAGCGGGTCATCCTGACTATGAAATTACTGGAGGAGAAATTCTCTACAAAGGA---GAAAATATCCTCGATAAAGAACCCGATGAACGGGCAAAAATGGGCATCTTTTTGGCCTTCCAATATCCCTTAGAAATTCCAGGGGTCAGTAATTTCGATTTTCTACGGGTGTCCTACAATGCACGTCGTCAATACCTAGGACTCGAAGAGATGGACACCTTCGACTTTGAAGACTTAGTTGAACAAAAGTTAGAAGTTGTTAAGATGAACCCCAGTTTCCTCGAAAGAAGTTTAAATGAAGGGTTCTCCGGTGGTGAAAAGAAACGCAATGAAATCCTGCAAATGGCGTTACTAGAACCCACGCTATCGATTCTAGATGAAATTGATTCAGGCCTTGATATTGATGCTTTAAAAATTGTAGCCAATGGGGTTAACCAGTTAACC------AACCCTGACAATGCTTTATTGGTAATTACCCATTATCAAAGATTATTGGACTATATTGAACCCCATTATGTCCATGTTATGCACGATGGGAAAATTGTCACCACAGGAAGCAAAGAATTAGCCCTTGAACTAGAAGCAAGTGGTTAT---GACTTTGTAGAAGAAAAGCTACTG---------------------------------------------------------------------------------------------------------------------------------------------------------------------------------------------------------------------------------------------------------------------------------------------------------------------------------------------------------------------------------------------------------------------------------------------------------------------------------------------------------------------------------------------------------------------------------------------------------------------------------------------------------------------------------------------------------------------------------------------------------------------------------------------------------------------------------------------------------------------------------------------------------------------------------------------------------------------------------------------------------------------------------------------------------------------------------------------------------------------------------------------------------------------------------------------------------------------------------------------------------------------------------------------------------------------------------------------------------------------------------------------------------------------------------------------------------------------------------------------------------------------------------------------------------------------------------------------------------------------------------------------------------------------------------------------------------------------------------------------------------------------------------------------------------------------------------------------------------------------------------------------------------------------------------------------------------------------------------------------------------------------------------------------------------------------------------------------------------------------------------------------------------------------------------------------------------------------------------------------------------------------------------------------------------------------------------------------------------------------------------------------------------------------------------------------------------------------------------------------------------------------------------------------------------------------------------------------------------------------------------------------------------------------------------------------------------------------------------------------------------------------------------------------------------------------------------------------------------------------------------------------------------------------------------------------------------------------------------------------------------------------------------------------------------------------------------------------------------------------------------------------------------------------------------------------------------------------------------------------------------------------------------------------------------------------------------------------------------------------------------------------------------------------------------------------------------------------------------------------------------------------------------------------------------------------------------------------------------------------------------------------------------------------------------------------------------------------------------------------------------------------------------------------------------------------------------ACCAAT---------------------------------------------------------------------------------------------------------------------------------------------------------------------------------------------------------------------------------------------------------------------------------------------------------------------------------------------------------------------------------------------------------------------------------------------------------------------------------------GCT---------------------------------------------------------------------------------------------------------------------------------------------------------------------------------------------------------------------------------------------------------------------------------------------------------------------------------------------------------------------------------------------
>118163_Psp@AFY79655.1
------------------------------------------------------------------------------------------------------------------------------------------------------------------------------------------------------------------------------------------------------------------------------------------------------------------------------------------------------------ATGATTAGA------------------------------------GAAAACAGC---------------------------------------------------------GAAGTAATTTTATCGGTTCGGAATTTAACGGCTAATGTAGAT------------GCT---------------ACGCCGATTTTGAAGGGAGTCAATCTAGAAATTAAAGCGGGAGAAATTCACGCGATTATGGGGCGTAATGGTTCGGGTAAAAGCACCTTGGCTAAAGTTTTAGCAGGACATCCCAGTTATGAAGTGACTGGAGGAGAGGTTATTTATAAAGGA---GAAAATTTACTAGAAAAAGAACCAGACGAACGGGCGTTAGAAGGAATATTTTTAGGTTTCCAATACCCGTTAGAAATTCCTGGCGTTAGCAATCTAGATTTTCTCCGCGTAGCTTATAATGCCCGACGCAAGCATCTCGGTTTGGAAGAACTCGATACGTTTGATTTTGAAGATTTAGTGCAAGAAAAACTGGGAATCGTGCGGATGGATTCTAGTTTTCTAGAGAGAAGTTTAAATGAAGGCTTCTCTGGCGGAGAAAAGAAGCGCAATGAAATTTTACAAATGGCGTTATTAGAACCTACATTAGGGATTTTAGACGAGATCGATTCGGGTTTGGATATTGACGCGCTGAGAATCGTTGCCAACGGCGTTAATCAATTGGTA------ACCCCCGATAATGCTTTCCTAGTCATTACTCACTATCAACGCCTGCTAAACTACATTACACCGGATTACGTTCACGTTATGTATGACGGTCGCATCGTTACCAGTGGCACTAAAGAATTGGCACTTGAATTAGAATCTCATGGCTAC---GAATTTGTAGAAGAAAAAATTCTT---------------------------------------------------------------------------------------------------------------------------------------------------------------------------------------------------------------------------------------------------------------------------------------------------------------------------------------------------------------------------------------------------------------------------------------------------------------------------------------------------------------------------------------------------------------------------------------------------------------------------------------------------------------------------------------------------------------------------------------------------------------------------------------------------------------------------------------------------------------------------------------------------------------------------------------------------------------------------------------------------------------------------------------------------------------------------------------------------------------------------------------------------------------------------------------------------------------------------------------------------------------------------------------------------------------------------------------------------------------------------------------------------------------------------------------------------------------------------------------------------------------------------------------------------------------------------------------------------------------------------------------------------------------------------------------------------------------------------------------------------------------------------------------------------------------------------------------------------------------------------------------------------------------------------------------------------------------------------------------------------------------------------------------------------------------------------------------------------------------------------------------------------------------------------------------------------------------------------------------------------------------------------------------------------------------------------------------------------------------------------------------------------------------------------------------------------------------------------------------------------------------------------------------------------------------------------------------------------------------------------------------------------------------------------------------------------------------------------------------------------------------------------------------------------------------------------------------------------------------------------------------------------------------------------------------------------------------------------------------------------------------------------------------------------------------------------------------------------------------------------------------------------------------------------------------------------------------------------------------------------------------------------------------------------------------------------------------------------------------------------------------------------------------------------------------------------------------------------------------------------------------------------------------------------------------------------------------------------------------------------------------------------------------------------------------------------------------------------------------------------------------------------------------------------------------------------------TCAGAA---------------------------------------------------------------------------------------------------------------------------------------------------------------------------------------------------------------------------------------------------------------------------------------------------------------------------------------------------------------------------------------------------------------------------------------------------------------------------------------GTTGGTACT---------------------------------------------------------------------------------------------------------------------------------------------------------------------------------------------------------------------------------------------------------------------------------------------------------------------------------------------------------------------------------------
>32049_Ssp@ACA99801.1
------------------------------------------------------------------------------------------------------------------------------------------------------------------------------------------------------------------------------------------------------------------------------------------------------------------------------------------------------------------------------------------------------------ATGAGT---------------------------------------------------------GAAGTTATCTTAGCGATTAAAAATTTGACTGCGACCGTCGAT------------GGT---------------CAGCCGATTCTCAAGGGCGTTGATCTAGAGATCAAAGCAGGAGAAATCCACGCAATTATGGGCCGGAATGGTTCAGGAAAAAGTACCCTGTCAAAAATTATTGCGGGGCACCCTGAGTATGAAGTCACTGGTGGCGAAATTATCTACAAGGGC---GAAAACCTCTTGGAGAAGGAAGCCGAAGAACGGGCTTTAGACGGTATTTTCCTCGCCTTCCAATATCCGTTAGAGATTCCTGGAGTGAGCAACCTTGATTTCCTGCGGGTTGCCTACAATGCCAAGCTCAAGCATCAGGGCAAAGAGGAGATTGATGCCTTTGATTTTGAGGATTTGATTGAAGAAAAACTCGAAGTGGTCAAAATGAACCCCAGTTTCCTCGAAAGAAGCTTGAACGAAGGCTTTTCTGGGGGCGAGAAAAAGCGCAACGAAATTTTGCAAATGGCCCTACTAGAGCCGAGCCTCGGCATTTTAGATGAGATTGATTCTGGCCTCGATATTGATGCGCTGCGAATTGTGGCGGAAGGGGTTAATCAATTGGCA------ACACCGGATAATGCGTTTCTTTTGATCACCCACTACCAACGCTTATTGGATTACATTACGCCCCAGTTCGTCCACGTGATGTACGATGGCCGGATTGTGAAGAGTGGCGGTAAGGAACTTGCCCTGGAATTAGAAGCAACGGGCTAT---GATTTCCTCGATCAAGAACTGGCT---------------------------------------------------------------------------------------------------------------------------------------------------------------------------------------------------------------------------------------------------------------------------------------------------------------------------------------------------------------------------------------------------------------------------------------------------------------------------------------------------------------------------------------------------------------------------------------------------------------------------------------------------------------------------------------------------------------------------------------------------------------------------------------------------------------------------------------------------------------------------------------------------------------------------------------------------------------------------------------------------------------------------------------------------------------------------------------------------------------------------------------------------------------------------------------------------------------------------------------------------------------------------------------------------------------------------------------------------------------------------------------------------------------------------------------------------------------------------------------------------------------------------------------------------------------------------------------------------------------------------------------------------------------------------------------------------------------------------------------------------------------------------------------------------------------------------------------------------------------------------------------------------------------------------------------------------------------------------------------------------------------------------------------------------------------------------------------------------------------------------------------------------------------------------------------------------------------------------------------------------------------------------------------------------------------------------------------------------------------------------------------------------------------------------------------------------------------------------------------------------------------------------------------------------------------------------------------------------------------------------------------------------------------------------------------------------------------------------------------------------------------------------------------------------------------------------------------------------------------------------------------------------------------------------------------------------------------------------------------------------------------------------------------------------------------------------------------------------------------------------------------------------------------------------------------------------------------------------------------------------------------------------------------------------------------------------------------------------------------------------------------------------------------------------------------------------------------------------------------------------------------------------------------------------------------------------------------------------------------------------------------------------------------------------------------------------------------------------------------------------------------------------------------------------------------------------------GCGGGG---------------------------------------------------------------------------------------------------------------------------------------------------------------------------------------------------------------------------------------------------------------------------------------------------------------------------------------------------------------------------------------------------------------------------------------------------------------------------------------GTTGTG------------------------------------------------------------------------------------------------------------------------------------------------------------------------------------------------------------------------------------------------------------------------------------------------------------------------------------------------------------------------------------------
>2054282_Csp@AUC61434.1
------------------------------------------------------------------------------------------------------------------------------------------------------------------------------------------------------------------------------------------------------------------------------------------------------------------------------------------------------------------------------------------------------------ATGACT---------------------------------------------------------GAAACCATATTATCTGTTCGTAACCTCAGCGCCTCCGTAGAT------------GGC---------------ACCCCTATTCTGAAGGGAGTAAATTTAGAAATAAAAGCAGGGGAAGTACACGCTATTATGGGGCGAAATGGCTCTGGAAAAAGTACCCTTTCCAAAGTTTTAACGGGGCATCCTGAATATGAAGTAACAGGGGGAGAGATTCTCTATAAAGGG---GAAAACTTACTAGATAAAGAGCCTGATGAGAGGGCTTTGGCTGGTATTTTCTTGGCTTTTCAATATCCTTTAGAAATCCCTGGGGTAAGTAATTTAGACTTTTTGAGGGTGGCTTATAATGCCCGTTGTAAATTTTTAGGTTTAGAAGAAATCGACGCTTTTGATTTTGAAGATTTAATTGAGGAAAAATTGGGCATTGTCAAAATGGATTCTGCTTTCCTTAGTCGCAGCTTAAATGAAGGTTTTTCTGGGGGAGAGAAAAAGCGTAATGAAATCCTACAAATGGCTTTATTAGAACCTACTTTGGGCATTTTAGATGAGATTGATTCTGGCTTAGATATTGATGCTTTACGCATTGTTTCTGAGGGGGTAAATCAGTTACAA------AAGCCTGATAATGCTTTCTTATTAATTACCCATTATCAAAGATTATTGGACTATATTAAGCCTGACTTTATTCATGTAATGTCCCAAGGAAAAATTGTTTTAAGTGGTGATAAAAGTTTGGCTATTGAGTTGGAAGAAAGGGGTTAT---GATTTCTTGGAAGATGAGCAATTA---------------------------------------------------------------------------------------------------------------------------------------------------------------------------------------------------------------------------------------------------------------------------------------------------------------------------------------------------------------------------------------------------------------------------------------------------------------------------------------------------------------------------------------------------------------------------------------------------------------------------------------------------------------------------------------------------------------------------------------------------------------------------------------------------------------------------------------------------------------------------------------------------------------------------------------------------------------------------------------------------------------------------------------------------------------------------------------------------------------------------------------------------------------------------------------------------------------------------------------------------------------------------------------------------------------------------------------------------------------------------------------------------------------------------------------------------------------------------------------------------------------------------------------------------------------------------------------------------------------------------------------------------------------------------------------------------------------------------------------------------------------------------------------------------------------------------------------------------------------------------------------------------------------------------------------------------------------------------------------------------------------------------------------------------------------------------------------------------------------------------------------------------------------------------------------------------------------------------------------------------------------------------------------------------------------------------------------------------------------------------------------------------------------------------------------------------------------------------------------------------------------------------------------------------------------------------------------------------------------------------------------------------------------------------------------------------------------------------------------------------------------------------------------------------------------------------------------------------------------------------------------------------------------------------------------------------------------------------------------------------------------------------------------------------------------------------------------------------------------------------------------------------------------------------------------------------------------------------------------------------------------------------------------------------------------------------------------------------------------------------------------------------------------------------------------------------------------------------------------------------------------------------------------------------------------------------------------------------------------------------------------------------------------------------------------------------------------------------------------------------------------------------------------------------------------------------------GTAGAG---------------------------------------------------------------------------------------------------------------------------------------------------------------------------------------------------------------------------------------------------------------------------------------------------------------------------------------------------------------------------------------------------------------------------------------------------------------------------------------GTT---------------------------------------------------------------------------------------------------------------------------------------------------------------------------------------------------------------------------------------------------------------------------------------------------------------------------------------------------------------------------------------------
>755178_Caponinum@AFZ54937.1
------------------------------------------------------------------------------------------------------------------------------------------------------------------------------------------------------------------------------------------------------------------------------------------------------------------------------------------------------------------------------------------------------------ATGAAT---------------------------------------------------------CAACCTATATTAACTGTTCGTAACTTAACTGCAAGTGTTGAT------------GAC---------------ACCCCCATTCTCAAAGGAGTTAACCTCGAAATTAAAGCAGGGGAAATTCACGCCATCATGGGGCGTAATGGTTCAGGAAAAAGCACCTTTTCCAAGGTATTGACAGGGCATCCTGAATATGAAGTTACAGGGGGTGAAATCATCTATCAAGGA---GAAAACCTACTAGAAAAAGAGCCAGAAGAAAGAGCCTTAGCAGGAATTTTCCTCGCCTTTCAATACCCCTTAGAAATCCCCGGAGTAAGTAACCTCGACTTTCTCAGAGTTGCTTATAATGCCCGTCGTAAACATTTAGGCTTAGAAGAATTAGACGCATTTGATTTTGAAGACTTAGTCGAAGAAAAATTAGAGGTAGTAAAAATGAACCCCAGCTTCTTGCAAAGAAGTTTAAATGAAGGCTTTTCCGGGGGAGAAAAAAAACGTAACGAAATCCTACAAATGGCTTTACTTGAACCAACATTAGGCATTTTAGATGAAATCGATTCAGGATTAGACATAGATGCTTTGCGCATCGTTTCCGAAGGAGTCAATCAATTACGT------AAACCCGATAATGCTTTTCTTTTAATTACCCATTATCAAAGACTTTTAGACTATATAACCCCTGATTTTGTCCATGTTATGTATGAAGGAAAAATCGTCATGAGTGGTGACAAAAATCTAGCCCTTGAATTGGAAGCAAAAGGTTAC---GATTTCCTCGATAAAGAGCAGTTA---------------------------------------------------------------------------------------------------------------------------------------------------------------------------------------------------------------------------------------------------------------------------------------------------------------------------------------------------------------------------------------------------------------------------------------------------------------------------------------------------------------------------------------------------------------------------------------------------------------------------------------------------------------------------------------------------------------------------------------------------------------------------------------------------------------------------------------------------------------------------------------------------------------------------------------------------------------------------------------------------------------------------------------------------------------------------------------------------------------------------------------------------------------------------------------------------------------------------------------------------------------------------------------------------------------------------------------------------------------------------------------------------------------------------------------------------------------------------------------------------------------------------------------------------------------------------------------------------------------------------------------------------------------------------------------------------------------------------------------------------------------------------------------------------------------------------------------------------------------------------------------------------------------------------------------------------------------------------------------------------------------------------------------------------------------------------------------------------------------------------------------------------------------------------------------------------------------------------------------------------------------------------------------------------------------------------------------------------------------------------------------------------------------------------------------------------------------------------------------------------------------------------------------------------------------------------------------------------------------------------------------------------------------------------------------------------------------------------------------------------------------------------------------------------------------------------------------------------------------------------------------------------------------------------------------------------------------------------------------------------------------------------------------------------------------------------------------------------------------------------------------------------------------------------------------------------------------------------------------------------------------------------------------------------------------------------------------------------------------------------------------------------------------------------------------------------------------------------------------------------------------------------------------------------------------------------------------------------------------------------------------------------------------------------------------------------------------------------------------------------------------------------------------------------------------------------------ACCAAC---------------------------------------------------------------------------------------------------------------------------------------------------------------------------------------------------------------------------------------------------------------------------------------------------------------------------------------------------------------------------------------------------------------------------------------------------------------------------------------GTT---------------------------------------------------------------------------------------------------------------------------------------------------------------------------------------------------------------------------------------------------------------------------------------------------------------------------------------------------------------------------------------------
>113355_Gherdmanii@CM001775.1_3111| RT_shifts_1_contigs
---TCACCTTTGGTGATCGAG---------------------------------------------------------------------------------------------CCT------------------------------------------------------------------------------------------------------------------------------------------------------------------------------------------------------------------------------------AATAAAATAACT------------------------------------AATATGAAT---------------------------------------------------------CAACCTATACTATCAATTCGTAACTTAACCGCCAGTGTCGAT------------GGC---------------ACACCTATCTTAAAAGGAGTCAACTTAGAAATCAACGCTGGAGAAATACACGCTATTATGGGGCGTAATGGCTCAGGAAAAAGCACCTTTTCTAAAGTGTTAACAGGGCATCCAGAGTATGAAGTAACAGGGGGAGAGGTAATTTATCTAGGG---GAAAACTTACTAGAAAAAGAGCCTGAAGAAAGGGCATTAGCGGGTATTTTCTTAGCCTTTCAATACCCCTTAGAAATTCCCGGAGTTAGTAACCTAGACTTTTTAAGGGTAGCCTATAACGCTCGTTGCAAACATTTAGGCTTAGAAGAATTAGACGCTTTCGACTTTGAAGATTTAGTCGAGCAAAAATTAGACATAGTAAAAATGAACTCAGCCTTTTTAGCAAGAAGTTTAAACGAAGGCTTCTCAGGGGGGGAGAAAAAACGCAACGAGATATTGCAAATGGCTTTATTAGAGCCAACTTTAGGCATTTTAGACGAAATCGACTCAGGTTTAGACATTGACGCATTGCGCATCGTTTCCGAGGGGGTAAACCAACTGAGA------AAACCTGACAACGCCTTTTTATTAATTACCCATTATCAAAGACTCCTCGATTATATTACTCCAGATTTTGTTCATGTAATGTATCAAGGAAAAATCGTCATGAGTGGAGACAAAAATCTTGCTTTGGAATTAGAAGCTAAAGGATAT---GATTTCCTCGATGAAGAAGAATTA---------------------------------------------------------------------------------------------------------------------------------------------------------------------------------------------------------------------------------------------------------------------------------------------------------------------------------------------------------------------------------------------------------------------------------------------------------------------------------------------------------------------------------------------------------------------------------------------------------------------------------------------------------------------------------------------------------------------------------------------------------------------------------------------------------------------------------------------------------------------------------------------------------------------------------------------------------------------------------------------------------------------------------------------------------------------------------------------------------------------------------------------------------------------------------------------------------------------------------------------------------------------------------------------------------------------------------------------------------------------------------------------------------------------------------------------------------------------------------------------------------------------------------------------------------------------------------------------------------------------------------------------------------------------------------------------------------------------------------------------------------------------------------------------------------------------------------------------------------------------------------------------------------------------------------------------------------------------------------------------------------------------------------------------------------------------------------------------------------------------------------------------------------------------------------------------------------------------------------------------------------------------------------------------------------------------------------------------------------------------------------------------------------------------------------------------------------------------------------------------------------------------------------------------------------------------------------------------------------------------------------------------------------------------------------------------------------------------------------------------------------------------------------------------------------------------------------------------------------------------------------------------------------------------------------------------------------------------------------------------------------------------------------------------------------------------------------------------------------------------------------------------------------------------------------------------------------------------------------------------------------------------------------------------------------------------------------------------------------------------------------------------------------------------------------------------------------------------------------------------------------------------------------------------------------------------------------------------------------------------------------------------------------------------------------------------------------------------------------------------------------------------------------------------------------------------------------GCCTTA---------------------------------------------------------------------------------------------------------------------------------------------------------------------------------------------------------------------------------------------------------------------------------------------------------------------------------------------------------------------------------------------------------------------------------------------------------------------------------------GTCAAT------------------------------------------------------------------------------------------------------------------------------------------------------------------------------------------------------------------------------------------------------------------------------------------------------------------------------------------------------------------------------------------
>2164131_Ssp@PZV23074.1
------------------------------------------------------------------------------------------------------------------------------------------------------------------------------------------------------------------------------------------------------------------------------------------------------------------------------------------------------------------------------------------------------------ATGAGC---------------------------------------------------------GATACTATTTTATCTGTCAAAAATCTAACTGCCAATGTGGAC------------GGA---------------ACTCCTATTTTAAAAGGACTTAATTTAGAAGTCAAAGCAGGAGAAGTCCATGCCATTATGGGGCGTAACGGTTCAGGAAAAAGCACGTTTTCTAAAGTCTTAACGGGTCATCCTGATTACGAAGTTACAGGGGGAGAAATTCTGTATAAAGGC---GAAAGTTTATTAGAAACGGAACCCGAACAAAGAGCTTTAGCAGGAATCTTTTTGGCTTTTCAATATCCTCTAGAAATTCCTGGCGTTAGTAATTTAGATTTTTTACGGATTGCCTATAATGCCAAACAAAAACATTTAGGATTGGAAGAATTAGATAATTTTGATTTTGAAGATTTGGTCAATGAAAAGCTAGATATTGTGCAAATGAATCCCAGCTTTTTAGACCGTAGCTTAAATGAGGGTTTTTCGGGTGGCGAAAAGAAACGTAACGAAATTCTGCAAATGGCAATTTTAGAACCCACTTTATCAATTTTAGATGAGATTGATTCGGGATTAGATATTGATGCCTTGAGAATTGTTTCCAGTGGTGTTAATCAACTTAAA------ACTGAGAATAACGCTTGTATTGTCATTACCCATTACCAACGATTGCTGGAATATATTGAACCTGATTTTGTTCATGTCATGTATGACGGTCGCATTGTGATGAGTGGCGATAAGGAATTAGCCCATGAATTAGAAGCCAAAGGCTAT---GATTTCTTGGATGAAAAAGTTTTA---------------------------------------------------------------------------------------------------------------------------------------------------------------------------------------------------------------------------------------------------------------------------------------------------------------------------------------------------------------------------------------------------------------------------------------------------------------------------------------------------------------------------------------------------------------------------------------------------------------------------------------------------------------------------------------------------------------------------------------------------------------------------------------------------------------------------------------------------------------------------------------------------------------------------------------------------------------------------------------------------------------------------------------------------------------------------------------------------------------------------------------------------------------------------------------------------------------------------------------------------------------------------------------------------------------------------------------------------------------------------------------------------------------------------------------------------------------------------------------------------------------------------------------------------------------------------------------------------------------------------------------------------------------------------------------------------------------------------------------------------------------------------------------------------------------------------------------------------------------------------------------------------------------------------------------------------------------------------------------------------------------------------------------------------------------------------------------------------------------------------------------------------------------------------------------------------------------------------------------------------------------------------------------------------------------------------------------------------------------------------------------------------------------------------------------------------------------------------------------------------------------------------------------------------------------------------------------------------------------------------------------------------------------------------------------------------------------------------------------------------------------------------------------------------------------------------------------------------------------------------------------------------------------------------------------------------------------------------------------------------------------------------------------------------------------------------------------------------------------------------------------------------------------------------------------------------------------------------------------------------------------------------------------------------------------------------------------------------------------------------------------------------------------------------------------------------------------------------------------------------------------------------------------------------------------------------------------------------------------------------------------------------------------------------------------------------------------------------------------------------------------------------------------------------------------------------------GCCGCC---------------------------------------------------------------------------------------------------------------------------------------------------------------------------------------------------------------------------------------------------------------------------------------------------------------------------------------------------------------------------------------------------------------------------------------------------------------------------------------GTT---------------------------------------------------------------------------------------------------------------------------------------------------------------------------------------------------------------------------------------------------------------------------------------------------------------------------------------------------------------------------------------------
>2005460_Csp@BAZ44517.1
------------------------------------------------------------------------------------------------------------------------------------------------------------------------------------------------------------------------------------------------------------------------------------------------------------------------------------------------------------------------------------------------------------ATGAGC---------------------------------------------------------GAAACCATTTTATCAATAAGTAATTTAACAGCGAACGTTGAT------------GGG---------------ACACCCATTCTTAAAGGCGTTAATTTAGAAATCAAAGCGGGGGAAGTCCATGCGATTATGGGACGTAATGGCTCAGGTAAAAGTACCCTCTCAAAAATTATTGCAGGACATCCTGACTATGAAATTACTGGGGGAGAAATTATATACCAGGGT---GAAAATATTTTAGATTTAGAGCCAAATGAGCGAGCTAATCGAGGTATTTTTTTAGCTTTTCAGTATCCTTTAGCTATACCTGGGGTAAGTAATCTCGACTTTATGCGTGTTGCTTATAATGCCAAGCGTAAATATCAAGGTTTAGAAGAAATAGATACTTTTGATTTTGAAGATTTAATTGAACAGAAGCTACAAGTGGTTCAAATGAAGTCTAGCTTTTTAGCCAGAAGTTTGAATGAAGGCTTTTCGGGGGGAGAAAAAAAACGTAATGAGATTCTGCAAATGGCATTACTCGACCCGACTCTCACGATTTTAGATGAAATTGATTCGGGTTTGGATATTGATGCGTTGAAGATTGTAGCAGATGGTGTCAATCAGTTAAAA------ACCCCAGACAAAGGTTATTTAGTGATTACTCATTATCAACGTTTACTCGATTATATTATTCCTGATTTCGTTCATGTAATGCAGTCTGGCAAAATAATTACTAGTGGCGGTAAGGAATTGGCTCTTGAGTTAGAAAACCGTGGTTAC---GAATTTCTTGATGATCAAGCAACT---------------------------------------------------------------------------------------------------------------------------------------------------------------------------------------------------------------------------------------------------------------------------------------------------------------------------------------------------------------------------------------------------------------------------------------------------------------------------------------------------------------------------------------------------------------------------------------------------------------------------------------------------------------------------------------------------------------------------------------------------------------------------------------------------------------------------------------------------------------------------------------------------------------------------------------------------------------------------------------------------------------------------------------------------------------------------------------------------------------------------------------------------------------------------------------------------------------------------------------------------------------------------------------------------------------------------------------------------------------------------------------------------------------------------------------------------------------------------------------------------------------------------------------------------------------------------------------------------------------------------------------------------------------------------------------------------------------------------------------------------------------------------------------------------------------------------------------------------------------------------------------------------------------------------------------------------------------------------------------------------------------------------------------------------------------------------------------------------------------------------------------------------------------------------------------------------------------------------------------------------------------------------------------------------------------------------------------------------------------------------------------------------------------------------------------------------------------------------------------------------------------------------------------------------------------------------------------------------------------------------------------------------------------------------------------------------------------------------------------------------------------------------------------------------------------------------------------------------------------------------------------------------------------------------------------------------------------------------------------------------------------------------------------------------------------------------------------------------------------------------------------------------------------------------------------------------------------------------------------------------------------------------------------------------------------------------------------------------------------------------------------------------------------------------------------------------------------------------------------------------------------------------------------------------------------------------------------------------------------------------------------------------------------------------------------------------------------------------------------------------------------------------------------------------------------------------------GCGGAG---------------------------------------------------------------------------------------------------------------------------------------------------------------------------------------------------------------------------------------------------------------------------------------------------------------------------------------------------------------------------------------------------------------------------------------------------------------------------------------GTAGGAGTT---------------------------------------------------------------------------------------------------------------------------------------------------------------------------------------------------------------------------------------------------------------------------------------------------------------------------------------------------------------------------------------
>111780_Scyanosphaera@AFZ34869.1
------------------------------------------------------------------------------------------------------------------------------------------------------------------------------------------------------------------------------------------------------------------------------------------------------------------------------------------------------------------------------------------------------------ATGAGC---------------------------------------------------------GAAACTATTTTATCAATTCACAATCTTGCTGCTAGTGTAGAC------------GGC---------------ACGCCGATCCTTAAAGGTGTCAATTTGGAAATTAAAGCGGGAGAAGTTCATGCCATCATGGGGCGTAATGGTTCGGGAAAAAGCACCCTATCTAAAATTATTGCTGGACATCCCGACTATCAAGTAACTGGTGGTGAAATTATTTACAAAGGT---GAAAATATTTTAGAGCAAGAGCCTAATGAAAGAGCTTTAAATGGTATTTTTTTGGCTTTTCAGTATCCTTTAGAAATTCCTGGGGTTAGTAATTTAGATTTTCTGCGAGTTGCTTATAATGCCAAACGGAAACATGAAGGTTTGGAAGAAATCGATACTTTTGATTTTGAAGACTTAATCGAAGAAAAGTTGGCAATTGTTCAAATGAAATCGAGCTTTTTAGAAAGAAGTCTCAACGAAGGTTTTTCTGGTGGAGAGAAAAAGCGTAACGAAATTTTGCAAATGGCTTTACTCAATCCTACCTTGACTATTTTAGATGAGATTGATTCTGGTTTAGATATTGATGCTTTGAAAATTGTAGCTGAAGGTGTCAATCAACTCAAA------ACTCCTGAAAAAGGTTACCTCGTCATTACTCACTATCAAAGGTTACTCAATTACATCGAACCAGATTTTGTTCACGTGATGCAAAATGGACAAATTGTAACTAGTGGCGGTAAAGAATTAGCCTTAGAATTAGAATCTCGTGGTTAT---GACTTCCTCGATGACAAAGCTGTG---------------------------------------------------------------------------------------------------------------------------------------------------------------------------------------------------------------------------------------------------------------------------------------------------------------------------------------------------------------------------------------------------------------------------------------------------------------------------------------------------------------------------------------------------------------------------------------------------------------------------------------------------------------------------------------------------------------------------------------------------------------------------------------------------------------------------------------------------------------------------------------------------------------------------------------------------------------------------------------------------------------------------------------------------------------------------------------------------------------------------------------------------------------------------------------------------------------------------------------------------------------------------------------------------------------------------------------------------------------------------------------------------------------------------------------------------------------------------------------------------------------------------------------------------------------------------------------------------------------------------------------------------------------------------------------------------------------------------------------------------------------------------------------------------------------------------------------------------------------------------------------------------------------------------------------------------------------------------------------------------------------------------------------------------------------------------------------------------------------------------------------------------------------------------------------------------------------------------------------------------------------------------------------------------------------------------------------------------------------------------------------------------------------------------------------------------------------------------------------------------------------------------------------------------------------------------------------------------------------------------------------------------------------------------------------------------------------------------------------------------------------------------------------------------------------------------------------------------------------------------------------------------------------------------------------------------------------------------------------------------------------------------------------------------------------------------------------------------------------------------------------------------------------------------------------------------------------------------------------------------------------------------------------------------------------------------------------------------------------------------------------------------------------------------------------------------------------------------------------------------------------------------------------------------------------------------------------------------------------------------------------------------------------------------------------------------------------------------------------------------------------------------------------------------------------------------------GTGGAG---------------------------------------------------------------------------------------------------------------------------------------------------------------------------------------------------------------------------------------------------------------------------------------------------------------------------------------------------------------------------------------------------------------------------------------------------------------------------------------GTAGGTGCA---------------------------------------------------------------------------------------------------------------------------------------------------------------------------------------------------------------------------------------------------------------------------------------------------------------------------------------------------------------------------------------
>2420336_Cbacterium@RMF25200.1
------------------------------------------------------------------------------------------------------------------------------------------------------------------------------------------------------------------------------------------------------------------------------------------------------------------------------------------------------------------------------------------------------------ATGAGT---------------------------------------------------------GAAACTATTTTATTAATTAAAGATCTGACTGCTAGCGTAGAG------------GGA---------------ACACCCATTCTCAAAGGGGTGAATTTAGAAATTAAAGCAGGAGAAATACATGCAATTATGGGACGTAATGGTTCAGGGAAAAGTACCTTGTCTAAAGTAATTGCAGGGCATCCTGACTACGAAGTAACAGGTGGAGATATTATTTACCTTGGA---GAGAGTATCCTCGATAAAGACCCACATGAAAGGGCATTAGCGGGGATTTTCTTAGCATTTCAGTATCCTTTAGAAATTCCTGGTGTGAGTAATTTAGATTTCTTACGAGTTGCTTACAATGCTAAACGAAAATATGAAGGGTTAGAGGAAATTGACACTTTTGACTTTGAAGATTTAGTAGAAGAAAAGTTAGATGTGGTGAAAATGAAATCTAGCTTTTTAGAAAGAAGTCTGAATGAAGGATTTTCAGGGGGAGAAAAAAAGCGCAATGAAATTCTCCAAATGGCTTTACTCGATCCAACTCTAGTTATTCTGGATGAGATTGATTCTGGTTTAGATATTGATGCTTTGAAAATTGTCGCCGCAGCAGTTAACCAGTTAAGA------ACCCCAGAAAAAGCCTATTTGGTAATTACTCACTACCAGCGTTTACTCAACTACATTCAACCTGATTTCGTTCATATTATGCAGGATGGGCGGATTATTGCTAGTGGTGATAAAGAATTAGCCCTAGAGTTAGAATCCCGTGGTTAT---GATTTCCTCGAAGAAGAACAAGCA---------------------------------------------------------------------------------------------------------------------------------------------------------------------------------------------------------------------------------------------------------------------------------------------------------------------------------------------------------------------------------------------------------------------------------------------------------------------------------------------------------------------------------------------------------------------------------------------------------------------------------------------------------------------------------------------------------------------------------------------------------------------------------------------------------------------------------------------------------------------------------------------------------------------------------------------------------------------------------------------------------------------------------------------------------------------------------------------------------------------------------------------------------------------------------------------------------------------------------------------------------------------------------------------------------------------------------------------------------------------------------------------------------------------------------------------------------------------------------------------------------------------------------------------------------------------------------------------------------------------------------------------------------------------------------------------------------------------------------------------------------------------------------------------------------------------------------------------------------------------------------------------------------------------------------------------------------------------------------------------------------------------------------------------------------------------------------------------------------------------------------------------------------------------------------------------------------------------------------------------------------------------------------------------------------------------------------------------------------------------------------------------------------------------------------------------------------------------------------------------------------------------------------------------------------------------------------------------------------------------------------------------------------------------------------------------------------------------------------------------------------------------------------------------------------------------------------------------------------------------------------------------------------------------------------------------------------------------------------------------------------------------------------------------------------------------------------------------------------------------------------------------------------------------------------------------------------------------------------------------------------------------------------------------------------------------------------------------------------------------------------------------------------------------------------------------------------------------------------------------------------------------------------------------------------------------------------------------------------------------------------------------------------------------------------------------------------------------------------------------------------------------------------------------------------------------------------GTTGCGGAG------------------------------------------------------------------------------------------------------------------------------------------------------------------------------------------------------------------------------------------------------------------------------------------------------------------------------------------------------------------------------------------------------------------------------------------------------------------------------------GCAGGAGCA---------------------------------------------------------------------------------------------------------------------------------------------------------------------------------------------------------------------------------------------------------------------------------------------------------------------------------------------------------------------------------------
>1228987_Cendosymbiont@BAP18452.1
------------------------------------------------------------------------------------------------------------------------------------------------------------------------------------------------------------------------------------------------------------------------------------------------------------------------------------------------------------------------------------------------------------ATGAGT---------------------------------------------------------AAAGTTATCTTATCAGTTCAAAATTTAACAGTTAATGTTGAA------------GGA---------------AATCCTATTCTAAAAGGTGTTAGCCTAGAAATAAAAGCAGGAGAAATACATGCGATTATGGGAAGAAATGGGTCTGGCAAAAGTACTCTATCAAAAGTGTTAGCGGGACATCCTGATTATGAAATAACTGGTGGAAATATAATTTATAAAGGG---GAAGAAATTATCGGTAAAAGTCCAACTGAACGGGCGAATATGGGAATTTTTCTGGCTTTTCAGTATCCTTTAGAAATTCCAGGGGTAAGTAATTTAAATTTCCTGAGGGTGGCTTACAATGCCCATCGAAAATATCAAGGGCTAGAGGAAATTGACACCTTTGATTTTGAAGACTTAGTAGAAAAAAAGTTAGATGTTGTCAAGATGAACCCTAGCTTTTTGGAGAGAAGTTTAAACGAAGGGTTTTCTGGGGGAGAAAAAAAACGCAATGAAATTTTACAGATGGCTTTGTTAGAACCTACCCTAGGTATTTTAGATGAGATTGATTCTGGACTGGATATCGATGCATTAAGAATTGTTGCTAATGGTGTCAATAAATTAGCC------ACTGATGAGAACGCTTTTTTGTTGATTACCCACTACCAAAGGTTACTCAACTACATCGAACCTCAGTATATCCACGTAATGCACAATGGACGAATTGTGACGACGGGGGGAAAAGACTTAGCCCTTGAACTTGAAGAAAGCGGTTAT---GACTTTGTCGAAGAAACCCTGTTG---------------------------------------------------------------------------------------------------------------------------------------------------------------------------------------------------------------------------------------------------------------------------------------------------------------------------------------------------------------------------------------------------------------------------------------------------------------------------------------------------------------------------------------------------------------------------------------------------------------------------------------------------------------------------------------------------------------------------------------------------------------------------------------------------------------------------------------------------------------------------------------------------------------------------------------------------------------------------------------------------------------------------------------------------------------------------------------------------------------------------------------------------------------------------------------------------------------------------------------------------------------------------------------------------------------------------------------------------------------------------------------------------------------------------------------------------------------------------------------------------------------------------------------------------------------------------------------------------------------------------------------------------------------------------------------------------------------------------------------------------------------------------------------------------------------------------------------------------------------------------------------------------------------------------------------------------------------------------------------------------------------------------------------------------------------------------------------------------------------------------------------------------------------------------------------------------------------------------------------------------------------------------------------------------------------------------------------------------------------------------------------------------------------------------------------------------------------------------------------------------------------------------------------------------------------------------------------------------------------------------------------------------------------------------------------------------------------------------------------------------------------------------------------------------------------------------------------------------------------------------------------------------------------------------------------------------------------------------------------------------------------------------------------------------------------------------------------------------------------------------------------------------------------------------------------------------------------------------------------------------------------------------------------------------------------------------------------------------------------------------------------------------------------------------------------------------------------------------------------------------------------------------------------------------------------------------------------------------------------------------------------------------------------------------------------------------------------------------------------------------------------------------------------------------------------------------------ACTAAC---------------------------------------------------------------------------------------------------------------------------------------------------------------------------------------------------------------------------------------------------------------------------------------------------------------------------------------------------------------------------------------------------------------------------------------------------------------------------------------GCT---------------------------------------------------------------------------------------------------------------------------------------------------------------------------------------------------------------------------------------------------------------------------------------------------------------------------------------------------------------------------------------------
>1296344_Mglauca@PSB00538.1
------------------------------------------------------------------------------------------------------------------------------------------------------------------------------------------------------------------------------------------------------------------------------------------------------------------------------------------------------------ATGATTGTT------------------------------------GAAAATAGC---------------------------------------------------------GAAGTGATTTTATCGGTGAAAGACCTCACCGCAGAAATTGAT------------AAT---------------AATCAGATTCTGAAAGGTTTAAATTTAGAAATTAAAGCGGGAGAAATCCACGCTATTATGGGACCAAATGGTTCTGGGAAAAGCACTTTTTCTAAGGTTCTCGCCGGACATCCAGCCTATGCGGTGACAGGTGGTGAAGTTATATTTAAAGGG---CAAAACCTGCTCGAATTAGAACCAGAAGAAAGAGCGAGAAGTGGTGTATTTTTAGCCTTTCAATACCCTTTAGAAATCCCCGGAGTCAGTAATTTAGACTTCCTGAGAGTCGCCTACAATTCTAAACAGAAACATCACGGTTTAGAAGAACTAGATGCATTTGATTTTGATGACTTAGTTAAAGAAAGATTAGATGTAGTCAAGATGGATGCAGCTTTCTTGAGTCGTAGTGTCAATGAAGGGTTTTCTGGTGGCGAGAAAAAGCGCAATGAAATCTTGCAAATGGCATTGTTAGAACCTAAATTAGCCATCTTGGATGAAACTGATTCAGGGTTGGATATTGATGCTTTAAAAATAGTGGCTAATGGGGTAAATCAACTAGCT------AATGCCGATAATGCAATGCTGGTAATTACCCACTATCAAAGGCTATTAGATTATATTATTCCTGATTTTGTCCACGTCATGACCGATGGAAAAATCATTATGAGTGGTGGTAAGGAATTAGCTTTTGAATTGGAAGCTAAAGGTTAT---GACTGGTTGCGAGAAGCAGAAGTT---------------------------------------------------------------------------------------------------------------------------------------------------------------------------------------------------------------------------------------------------------------------------------------------------------------------------------------------------------------------------------------------------------------------------------------------------------------------------------------------------------------------------------------------------------------------------------------------------------------------------------------------------------------------------------------------------------------------------------------------------------------------------------------------------------------------------------------------------------------------------------------------------------------------------------------------------------------------------------------------------------------------------------------------------------------------------------------------------------------------------------------------------------------------------------------------------------------------------------------------------------------------------------------------------------------------------------------------------------------------------------------------------------------------------------------------------------------------------------------------------------------------------------------------------------------------------------------------------------------------------------------------------------------------------------------------------------------------------------------------------------------------------------------------------------------------------------------------------------------------------------------------------------------------------------------------------------------------------------------------------------------------------------------------------------------------------------------------------------------------------------------------------------------------------------------------------------------------------------------------------------------------------------------------------------------------------------------------------------------------------------------------------------------------------------------------------------------------------------------------------------------------------------------------------------------------------------------------------------------------------------------------------------------------------------------------------------------------------------------------------------------------------------------------------------------------------------------------------------------------------------------------------------------------------------------------------------------------------------------------------------------------------------------------------------------------------------------------------------------------------------------------------------------------------------------------------------------------------------------------------------------------------------------------------------------------------------------------------------------------------------------------------------------------------------------------------------------------------------------------------------------------------------------------------------------------------------------------------------------------------------------------------------------------------------------------------------------------------------------------------------------------------------------------------------------------------------GCTGAG---------------------------------------------------------------------------------------------------------------------------------------------------------------------------------------------------------------------------------------------------------------------------------------------------------------------------------------------------------------------------------------------------------------------------------------------------------------------------------------GTGGCGGTG---------------------------------------------------------------------------------------------------------------------------------------------------------------------------------------------------------------------------------------------------------------------------------------------------------------------------------------------------------------------------------------
>1173022_Cepipsammum@AFZ11925.1
------------------------------------------------------------------------------------------------------------------------------------------------------------------------------------------------------------------------------------------------------------------------------------------------------------------------------------------------------------ATGATCGTA------------------------------------GAAAACAGC---------------------------------------------------------GAAGTAATCTTATCAGTCCGCGACTTAACTGCCGATGTTGAT------------GGT---------------ACACCCATTCTCAAAGGCTTAAATCTAGAAATTAAAGCTGGCGAAATCCATGCTGTTATGGGACCTAATGGTTCTGGAAAAAGCACCTTTTCTAAAGTTTTAGCTGGACACCCTGCTTACACGGTTACAGGTGGAGAAATTATCTTTCAAGGA---CAAAATCTCCTAGAACTAGAACCAGAAGAACGGGCAAGGTCTGGGATATTTTTGGCTTTCCAATATCCCCTAGAAATTCCTGGTGTCAGTAATCTAGATTTCTTACGAGTTGCGTATAATTCTCGCCGTAAACATCAAGGTTTAGAAGAATTAGATGCGTTTGATTTTGATGATTTAATCCAAGATAAGTTGGAAATCGTCAAAATGAATCCCAGCTTTTTAAGCCGTAGTGTAAATGAAGGCTTTTCTGGTGGTGAGAAAAAGCGGAATGAAATTCTGCAAATGGCAATTTTAGAGCCAAAGCTGGCAATTTTAGATGAAACCGATTCTGGTTTAGATATCGACGCTCTCAAAATTGTTGCTAATGGTGTTAACCAATTGGCA------AATGCTGATAATTCGATGTTGGTAATTACTCACTACCAACGGTTACTTGACTACATCATTCCTGATTTTGTTCATGTAATGGAAGGTGGGCGAATTGTCACCAGTGGTACTAAGGAATTGGCGCTAGAATTAGAATCTCGCGGCTAT---GACTGGATTAAAGAAGAAGAAGCT---------------------------------------------------------------------------------------------------------------------------------------------------------------------------------------------------------------------------------------------------------------------------------------------------------------------------------------------------------------------------------------------------------------------------------------------------------------------------------------------------------------------------------------------------------------------------------------------------------------------------------------------------------------------------------------------------------------------------------------------------------------------------------------------------------------------------------------------------------------------------------------------------------------------------------------------------------------------------------------------------------------------------------------------------------------------------------------------------------------------------------------------------------------------------------------------------------------------------------------------------------------------------------------------------------------------------------------------------------------------------------------------------------------------------------------------------------------------------------------------------------------------------------------------------------------------------------------------------------------------------------------------------------------------------------------------------------------------------------------------------------------------------------------------------------------------------------------------------------------------------------------------------------------------------------------------------------------------------------------------------------------------------------------------------------------------------------------------------------------------------------------------------------------------------------------------------------------------------------------------------------------------------------------------------------------------------------------------------------------------------------------------------------------------------------------------------------------------------------------------------------------------------------------------------------------------------------------------------------------------------------------------------------------------------------------------------------------------------------------------------------------------------------------------------------------------------------------------------------------------------------------------------------------------------------------------------------------------------------------------------------------------------------------------------------------------------------------------------------------------------------------------------------------------------------------------------------------------------------------------------------------------------------------------------------------------------------------------------------------------------------------------------------------------------------------------------------------------------------------------------------------------------------------------------------------------------------------------------------------------------------------------------------------------------------------------------------------------------------------------------------------------------------------------------------------------------------GCTGAG---------------------------------------------------------------------------------------------------------------------------------------------------------------------------------------------------------------------------------------------------------------------------------------------------------------------------------------------------------------------------------------------------------------------------------------------------------------------------------------GTGGGTGCGCGA------------------------------------------------------------------------------------------------------------------------------------------------------------------------------------------------------------------------------------------------------------------------------------------------------------------------------------------------------------------------------------
>1173025_Gsp@AFY66716.1
------------------------------------------------------------------------------------------------------------------------------------------------------------------------------------------------------------------------------------------------------------------------------------------------------------------------------------------------------------ATGATTATC------------------------------------GAGAACAGC---------------------------------------------------------GAAGTAATTTTGTCGGTGCGGGACCTGACCGCCGAGGTAGAC------------GGG---------------ACGCCCATTCTCAAGGGGCTCAACCTGGAGATCAAGGCCGGAGAAATCCACGCCATCATGGGACCGAACGGCTCGGGCAAGAGCACCTTTTCCAAGATCCTGGCCGGTCACCCCGCCTACACGGTCACCGGCGGTGACATCCTCTACAAAGGG---CAGAGCCTGGTGGAGCTGGAACCGGAGGACCGGGCGCGGGCTGGGGTGTTTTTGGCCTTCCAGTATCCCATCGAGATTCCTGGCGTGAGCAATCTGGACTTTTTGCGGGTCGCCTACAACAGCCGCCGGAAGGCCCAGGGCCTCGAAGAGCTGGACGCGTTTGACTTTGATGACCTGGTGCAGACGAAGCTGGACGTGGTGAAAATGAACCCCAACTTCCTGAGCCGCAGCGTCAATGAAGGGTTCTCGGGCGGGGAGAAAAAGCGCAACGAGATCCTGCAAATGGCGATCCTGGAGCCCACCCTGGCGATCCTGGATGAGACCGATTCGGGTCTGGATATTGACGCGCTGAAGATTGTCGCCAACGGAGTCAATCAGCTGACC------AATGAAACCAACGGCACGATCGTGATTACTCACTATCAGCGCCTGCTGGACTACATCGTGCCGGACTTTGTGCACGTGATGGAGGGAGGCCGGATCGTGACGACGGGCGGCAAGGAACTGGCGCTAGAGCTGGAGTCCCGCGGCTAC---GACTGGGTGGTGGAAGAGGAAACC---------------------------------------------------------------------------------------------------------------------------------------------------------------------------------------------------------------------------------------------------------------------------------------------------------------------------------------------------------------------------------------------------------------------------------------------------------------------------------------------------------------------------------------------------------------------------------------------------------------------------------------------------------------------------------------------------------------------------------------------------------------------------------------------------------------------------------------------------------------------------------------------------------------------------------------------------------------------------------------------------------------------------------------------------------------------------------------------------------------------------------------------------------------------------------------------------------------------------------------------------------------------------------------------------------------------------------------------------------------------------------------------------------------------------------------------------------------------------------------------------------------------------------------------------------------------------------------------------------------------------------------------------------------------------------------------------------------------------------------------------------------------------------------------------------------------------------------------------------------------------------------------------------------------------------------------------------------------------------------------------------------------------------------------------------------------------------------------------------------------------------------------------------------------------------------------------------------------------------------------------------------------------------------------------------------------------------------------------------------------------------------------------------------------------------------------------------------------------------------------------------------------------------------------------------------------------------------------------------------------------------------------------------------------------------------------------------------------------------------------------------------------------------------------------------------------------------------------------------------------------------------------------------------------------------------------------------------------------------------------------------------------------------------------------------------------------------------------------------------------------------------------------------------------------------------------------------------------------------------------------------------------------------------------------------------------------------------------------------------------------------------------------------------------------------------------------------------------------------------------------------------------------------------------------------------------------------------------------------------------------------------------------------------------------------------------------------------------------------------------------------------------------------------------------------------------------------GCTGAG---------------------------------------------------------------------------------------------------------------------------------------------------------------------------------------------------------------------------------------------------------------------------------------------------------------------------------------------------------------------------------------------------------------------------------------------------------------------------------------GTGGGGGCGCGA------------------------------------------------------------------------------------------------------------------------------------------------------------------------------------------------------------------------------------------------------------------------------------------------------------------------------------------------------------------------------------
>1378066_Csp@PPS39799.1
------------------------------------------------------------------------------------------------------------------------------------------------------------------------------------------------------------------------------------------------------------------------------------------------------------------------------------------------------------ATGATTGTA------------------------------------GAAAACAGT---------------------------------------------------------GAAATTGTGCTGTCGGTGCGGAATTTGACAGCAGAAGTTGAC------------GGA---------------AACCCAATTCTCAAAGGTGTCAACCTGGAGATTAAAGCAGGTGAAATCCATGCCATTATGGGACCTAATGGTTCTGGAAAAAGCACATTTTCCAAAGTGTTAGCAGGACACCCAGCGTATGAAGTAACTGGTGGTGAGGTGTTTTTTCAGGGA---CAAAACTTGTTAGAAATGGAACCAGAAGAACGCGCCCAAAGTGGTGTTTTTCTGGCATTCCAGTACCCCTTAGAAATTCCTGGGGTAACGAACTTGGATTTTCTAAGAGTAGCTTACAACTCGCGCCGTAAAGCACAAGGGTTAGAAGAATTAGATGCTTTTGACTTTGATGAAGTCGTACAGGAAAAGTTGGAAATTGTCAAAATGAATGCATCTTTTCTTGACCGCAGTGTTAATGAAGGTTTTTCAGGCGGCGAGAAAAAGCGGAATGAAATTCTACAAATGGCTCTTCTTGAACCAAAATTAGCAATTTTGGACGAAACTGACTCAGGATTGGATATTGACGCGCTTAAAATTGTCGCAAACGGAGTCAATCAATTAGCA------ACTGCCGATAATGCCATCCTGTTAATTACCCACTATCAGCGGTTACTCAACTACATCGTGCCAGACTTTGTACACGTCATGGCAGATGGTCAAATTGTGACAAGTGGTGGTAAAGAACTAGCACTCGAATTAGAATCGCGTGGCTAC---GATTGGGTGCTGGAAGAGAATGTA---------------------------------------------------------------------------------------------------------------------------------------------------------------------------------------------------------------------------------------------------------------------------------------------------------------------------------------------------------------------------------------------------------------------------------------------------------------------------------------------------------------------------------------------------------------------------------------------------------------------------------------------------------------------------------------------------------------------------------------------------------------------------------------------------------------------------------------------------------------------------------------------------------------------------------------------------------------------------------------------------------------------------------------------------------------------------------------------------------------------------------------------------------------------------------------------------------------------------------------------------------------------------------------------------------------------------------------------------------------------------------------------------------------------------------------------------------------------------------------------------------------------------------------------------------------------------------------------------------------------------------------------------------------------------------------------------------------------------------------------------------------------------------------------------------------------------------------------------------------------------------------------------------------------------------------------------------------------------------------------------------------------------------------------------------------------------------------------------------------------------------------------------------------------------------------------------------------------------------------------------------------------------------------------------------------------------------------------------------------------------------------------------------------------------------------------------------------------------------------------------------------------------------------------------------------------------------------------------------------------------------------------------------------------------------------------------------------------------------------------------------------------------------------------------------------------------------------------------------------------------------------------------------------------------------------------------------------------------------------------------------------------------------------------------------------------------------------------------------------------------------------------------------------------------------------------------------------------------------------------------------------------------------------------------------------------------------------------------------------------------------------------------------------------------------------------------------------------------------------------------------------------------------------------------------------------------------------------------------------------------------------------------------------------------------------------------------------------------------------------------------------------------------------------------------------------------------TCTGAG---------------------------------------------------------------------------------------------------------------------------------------------------------------------------------------------------------------------------------------------------------------------------------------------------------------------------------------------------------------------------------------------------------------------------------------------------------------------------------------GTGGGAGCAAGA------------------------------------------------------------------------------------------------------------------------------------------------------------------------------------------------------------------------------------------------------------------------------------------------------------------------------------------------------------------------------------
>2055792_Mbacterium@HAT15872.1
------------------------------------------------------------------------------------------------------------------------------------------------------------------------------------------------------------------------------------------------------------------------------------------------------------------------------------------------------------ATGATTGTT------------------------------------GAAAATAGT---------------------------------------------------------CAAGTGGTGTTATCCGTCCGCAACTTAACTGCGAATGTTGAA------------GAT---------------ACCCAAATCCTCAAGGGTTTGAACCTAGAAATTAAAGCGGGCGAAATTCACGCCATCATGGGCCCGAACGGTTCAGGAAAAAGCACCTTATCCAAAATATTAGCCGGCCATCCTGCTTATACGATAACGGGCGGAGAAGTTACGTTTTTGGGA---CAAAATTTACTGGAATTAGCGCCGGAAGAACGCTCTCTGGCTGGCGTGTTTCTAGCTTTTCAATATCCTTTGGAAATTCCCGGCGTTAGCAATGTGGATTTCTTGCGCGTGGCTTACAATGCTCATCGCAAACATCGCGGATTGGAAGAATTGGATGCTTTTGATTTCCAAGATTTAATCGAACAAAAGCTGGATATTGTCAAGATGAATGCTGCCTTTTTGGAACGCAGCGTCAATGAAGGTTTTTCTGGCGGCGAGAAAAAGCGAAATGAGATTTTGCAAATGGCGCTTTTAGAACCGAAGTTAGCGATTTTGGATGAGACTGATTCTGGTTTGGATATCGATGCTCTCAAAATTGTTGCGGGCGGTGTGAATCAGTTGTCA------AATGCTGAAAATTGTATGTTGGTGATTACTCACTATCAGCGATTGTTGAATTACATTATCCCTGATTTCATTCATGTCATGGAAAGTGGCAGAATTATCGCGACTGGCCCGAAAGAGTTGGCGCTGGAATTGGAAGAACGCGGTTAT---GACTGGGTTGTGGAAGAAGAAGCA---------------------------------------------------------------------------------------------------------------------------------------------------------------------------------------------------------------------------------------------------------------------------------------------------------------------------------------------------------------------------------------------------------------------------------------------------------------------------------------------------------------------------------------------------------------------------------------------------------------------------------------------------------------------------------------------------------------------------------------------------------------------------------------------------------------------------------------------------------------------------------------------------------------------------------------------------------------------------------------------------------------------------------------------------------------------------------------------------------------------------------------------------------------------------------------------------------------------------------------------------------------------------------------------------------------------------------------------------------------------------------------------------------------------------------------------------------------------------------------------------------------------------------------------------------------------------------------------------------------------------------------------------------------------------------------------------------------------------------------------------------------------------------------------------------------------------------------------------------------------------------------------------------------------------------------------------------------------------------------------------------------------------------------------------------------------------------------------------------------------------------------------------------------------------------------------------------------------------------------------------------------------------------------------------------------------------------------------------------------------------------------------------------------------------------------------------------------------------------------------------------------------------------------------------------------------------------------------------------------------------------------------------------------------------------------------------------------------------------------------------------------------------------------------------------------------------------------------------------------------------------------------------------------------------------------------------------------------------------------------------------------------------------------------------------------------------------------------------------------------------------------------------------------------------------------------------------------------------------------------------------------------------------------------------------------------------------------------------------------------------------------------------------------------------------------------------------------------------------------------------------------------------------------------------------------------------------------------------------------------------------------------------------------------------------------------------------------------------------------------------------------------------------------------------------------------------------GCAGGA---------------------------------------------------------------------------------------------------------------------------------------------------------------------------------------------------------------------------------------------------------------------------------------------------------------------------------------------------------------------------------------------------------------------------------------------------------------------------------------GTAGGCGCGCGA------------------------------------------------------------------------------------------------------------------------------------------------------------------------------------------------------------------------------------------------------------------------------------------------------------------------------------------------------------------------------------
>1880991_Ocyanobacteri@OCQ91734.1
------------------------------------------------------------------------------------------------------------------------------------------------------------------------------------------------------------------------------------------------------------------------------------------------------------------------------------------------------------ATGATTGTT------------------------------------GAAAATAGT---------------------------------------------------------CCGGTAATTTTGTCTGTTCGGGATTTGACTGCTGATGTTGAT------------GGG---------------ACCCAAATCCTTAAGGGTTTGAATCTGGAGATTAAGGCGGGTGAAATTCATGCAATTATGGGGCCAAATGGTTCGGGGAAAAGCACTTTTTCTAAGATTTTGGCTGGTCATCCTGCTTATACGGTGACGGGTGGCGAGGTGATTTTCTTAGGG---CAAAATTTGCTGGAATTATCACCACAAGAACGTTCTTTGGCGGGGGTATTTTTGGCTTTTCAATATCCTTTGGAAATTCCGGGGGTAAGTAATCTGGACTTTTTGCGCGTGGCTTACAATTCCCGTCGGAAGCATCAGGGATTGGAAGAAATGGATGCTTTTGATTTTCAAGATTTAGTAGAGCAAAAGTTAGATATTGTTAAGATGAATCCGGCTTTTCTGGGTCGCAGTGTGAATGAGGGTTTTTCTGGTGGTGAGAAAAAGCGCAATGAGATTCTGCAAATGGCATTGTTAGAACCGAAATTAGCGATTTTAGACGAAACTGATTCGGGTTTAGATATCGACGCGCTGAAGATTGTCGCCAATGGTGTGAATCAGTTAGCA------AATGCTGAAAATGCCATGTTGTTAATTACTCACTATCAGCGGCTATTAAATTACATTGTGCCAGATTACATTCATGTCATGGAAGGCGGACGAATTTTGATTACTGGTGATAAAGAATTGGCCTTGGAATTAGAAGAACGTGGTTAT---GATTGGGTAGTGGAAGCTGAAGCA---------------------------------------------------------------------------------------------------------------------------------------------------------------------------------------------------------------------------------------------------------------------------------------------------------------------------------------------------------------------------------------------------------------------------------------------------------------------------------------------------------------------------------------------------------------------------------------------------------------------------------------------------------------------------------------------------------------------------------------------------------------------------------------------------------------------------------------------------------------------------------------------------------------------------------------------------------------------------------------------------------------------------------------------------------------------------------------------------------------------------------------------------------------------------------------------------------------------------------------------------------------------------------------------------------------------------------------------------------------------------------------------------------------------------------------------------------------------------------------------------------------------------------------------------------------------------------------------------------------------------------------------------------------------------------------------------------------------------------------------------------------------------------------------------------------------------------------------------------------------------------------------------------------------------------------------------------------------------------------------------------------------------------------------------------------------------------------------------------------------------------------------------------------------------------------------------------------------------------------------------------------------------------------------------------------------------------------------------------------------------------------------------------------------------------------------------------------------------------------------------------------------------------------------------------------------------------------------------------------------------------------------------------------------------------------------------------------------------------------------------------------------------------------------------------------------------------------------------------------------------------------------------------------------------------------------------------------------------------------------------------------------------------------------------------------------------------------------------------------------------------------------------------------------------------------------------------------------------------------------------------------------------------------------------------------------------------------------------------------------------------------------------------------------------------------------------------------------------------------------------------------------------------------------------------------------------------------------------------------------------------------------------------------------------------------------------------------------------------------------------------------------------------------------------------------------------------TCGGAG---------------------------------------------------------------------------------------------------------------------------------------------------------------------------------------------------------------------------------------------------------------------------------------------------------------------------------------------------------------------------------------------------------------------------------------------------------------------------------------GTGGGGGCGCGA------------------------------------------------------------------------------------------------------------------------------------------------------------------------------------------------------------------------------------------------------------------------------------------------------------------------------------------------------------------------------------
>1752063_Fsp@BAU08220.1
------------------------------------------------------------------------------------------------------------------------------------------------------------------------------------------------------------------------------------------------------------------------------------------------------------------------------------------------------------ATGATTATT------------------------------------GAAAATAGC---------------------------------------------------------GAAGTTGTGCTGTCGGTAAGAGACTTGACGGCTGAAGTTGAT------------GGA---------------ACACCAATTCTCAAGGGTGTGAATCTGGAAGTGCGTTTGGGTGAGATTCATGCGATTATGGGGCCGAATGGTTCTGGTAAAAGTACCTTTTCTAAGGTGTTGGCTGGACATCCGGCGTATGCAGTGACTGGCGGTGAGGTGATTTTCCAGGGA---CAGAATTTGCTGGAAATGGAACCGGAAGAACGGGCTAGAAGTGGGATATTTTTGGCTTTTCAGTATCCTTTGGAGATTCCAGGGGTCAGCAATTTAGATTTTTTGCGGGTGGCGTATAATTCCAAGCGGAAGGCGCAGGGTTTGGAAGAAATCGATGCTTTTGATTTTGACGATTTGGTGGAGGAAAAGCTGGAAGTTGTGAAAATGGACTCGGCTTTTCTCAACCGGAGTGTGAATGAAGGTTTCTCTGGTGGTGAGAAAAAGCGCAATGAGATTTTGCAAATGGCGTTACTGGAACCAAAGCTGGCGATTCTGGATGAAACAGATTCAGGTTTGGATATTGATGCGCTGAAAATTGTGGCGAATGGTGTAAATCAATTGGCG------AGTCCTGAGAATGCCACAATTATGATTACTCACTATCAGCGACTGCTGAATTATATTGTGCCGGACTATGTGCATGTGATGGCACAAGGACGGATTATTAAGTCTGGTGGTAAGGAGTTGGCGTTAGAGTTAGAATCTCGTGGTTAT---GACTGGTTGTTAGATGAATTTGCG---------------------------------------------------------------------------------------------------------------------------------------------------------------------------------------------------------------------------------------------------------------------------------------------------------------------------------------------------------------------------------------------------------------------------------------------------------------------------------------------------------------------------------------------------------------------------------------------------------------------------------------------------------------------------------------------------------------------------------------------------------------------------------------------------------------------------------------------------------------------------------------------------------------------------------------------------------------------------------------------------------------------------------------------------------------------------------------------------------------------------------------------------------------------------------------------------------------------------------------------------------------------------------------------------------------------------------------------------------------------------------------------------------------------------------------------------------------------------------------------------------------------------------------------------------------------------------------------------------------------------------------------------------------------------------------------------------------------------------------------------------------------------------------------------------------------------------------------------------------------------------------------------------------------------------------------------------------------------------------------------------------------------------------------------------------------------------------------------------------------------------------------------------------------------------------------------------------------------------------------------------------------------------------------------------------------------------------------------------------------------------------------------------------------------------------------------------------------------------------------------------------------------------------------------------------------------------------------------------------------------------------------------------------------------------------------------------------------------------------------------------------------------------------------------------------------------------------------------------------------------------------------------------------------------------------------------------------------------------------------------------------------------------------------------------------------------------------------------------------------------------------------------------------------------------------------------------------------------------------------------------------------------------------------------------------------------------------------------------------------------------------------------------------------------------------------------------------------------------------------------------------------------------------------------------------------------------------------------------------------------------------------------------------------------------------------------------------------------------------------------------------------------------------------------------------------------------GCTGAG---------------------------------------------------------------------------------------------------------------------------------------------------------------------------------------------------------------------------------------------------------------------------------------------------------------------------------------------------------------------------------------------------------------------------------------------------------------------------------------GTGGGTGTG---------------------------------------------------------------------------------------------------------------------------------------------------------------------------------------------------------------------------------------------------------------------------------------------------------------------------------------------------------------------------------------
>52271_Asp@LUHI01000068.1_51
------------------------------------------------------------------------------------------------------------------------------------------------------------------------------------------------------------------------------------------------------------------------------------------------------------------------------------------------------------ATGATTGTT------------------------------------GAAAATAGT---------------------------------------------------------GAAGTTGTTTTGTCGGTACGGGATTTGACGGCTGAGGTTGAT------------GGT---------------ACTCCGATTTTGAAGGGTGTGAATCTTGAGGTGCGTTATGGTGAGATTCATGCCATCATGGGGCCGAATGGTTCTGGTAAGAGTACGTTTTCTAAGGTGTTGTCAGGACATCCAGCTTACACTGTGACTGGTGGTGAGGTGATTTTCCAGGGG---CAGAATTTACTGGAAATGGAGCCGGAAGAACGGGCTAGGGCTGGTGTGTTTTTGGCGTTTCAATATCCTTTGGAAATTCCTGGCGTGAGCAATTTGGATTTCTTGCGGGTGGCTTATAATTCCCGTCGTAAGGCTCAAGGTTTGGAAGAGTTAGATGCTTTCGATTTTGATGATTTGATTGAGGAAAAGTTGGAAGTGGTGAAGATGAATCCCGCTTTCCTCAGTCGCAGTGTGAATGAAGGTTTTTCTGGCGGTGAGAAGAAGCGCAATGAAATTCTACAAATGGCGTTGTTAGAACCAAAGTTGGCAATTTTGGATGAGACTGACTCTGGTTTAGATATTGATGCGCTGAAAATTGTGGCTCATGGTGTTAATCAATTGACT------AGCCCGGAAAATGCCACGATTATGATTACTCACTACCAACGCTTACTTGATTATATTGTTCCTGATTTTGTCCACGTGATGGCACGGGGTCAAATTATTACCAGTGGTGGTAAGGAATTGGCTCTGGAATTAGAATCTCGTGGTTAT---GACTGGCTGTTAGAAGAATCTGCT---------------------------------------------------------------------------------------------------------------------------------------------------------------------------------------------------------------------------------------------------------------------------------------------------------------------------------------------------------------------------------------------------------------------------------------------------------------------------------------------------------------------------------------------------------------------------------------------------------------------------------------------------------------------------------------------------------------------------------------------------------------------------------------------------------------------------------------------------------------------------------------------------------------------------------------------------------------------------------------------------------------------------------------------------------------------------------------------------------------------------------------------------------------------------------------------------------------------------------------------------------------------------------------------------------------------------------------------------------------------------------------------------------------------------------------------------------------------------------------------------------------------------------------------------------------------------------------------------------------------------------------------------------------------------------------------------------------------------------------------------------------------------------------------------------------------------------------------------------------------------------------------------------------------------------------------------------------------------------------------------------------------------------------------------------------------------------------------------------------------------------------------------------------------------------------------------------------------------------------------------------------------------------------------------------------------------------------------------------------------------------------------------------------------------------------------------------------------------------------------------------------------------------------------------------------------------------------------------------------------------------------------------------------------------------------------------------------------------------------------------------------------------------------------------------------------------------------------------------------------------------------------------------------------------------------------------------------------------------------------------------------------------------------------------------------------------------------------------------------------------------------------------------------------------------------------------------------------------------------------------------------------------------------------------------------------------------------------------------------------------------------------------------------------------------------------------------------------------------------------------------------------------------------------------------------------------------------------------------------------------------------------------------------------------------------------------------------------------------------------------------------------------------------------------------------------------------GTTGGG---------------------------------------------------------------------------------------------------------------------------------------------------------------------------------------------------------------------------------------------------------------------------------------------------------------------------------------------------------------------------------------------------------------------------------------------------------------------------------------GTGGGTGTG---------------------------------------------------------------------------------------------------------------------------------------------------------------------------------------------------------------------------------------------------------------------------------------------------------------------------------------------------------------------------------------
>46234_Asp@AFW95765.1
------------------------------------------------------------------------------------------------------------------------------------------------------------------------------------------------------------------------------------------------------------------------------------------------------------------------------------------------------------ATGATTGTT------------------------------------GAGAATAGT---------------------------------------------------------GATTTGATTTTGTCGGTTAAGGATTTGACGGCTGATGTTGAT------------GGA---------------ACTCCGATTTTAAAGGGGTTGAATTTGCAGGTTCGCGCTGGGGAAGTTCACGCGATTATGGGTCCGAATGGTTCTGGGAAGAGTACGTTTTCTAAGGTTTTGGCGGGACATCCAGCTTATACTGTGACTGGTGGTGAGGTGGTTTTTCAAGGA---CAAAATCTTTTGGAAATGGAAGCTGCGGAAAGAGCTAGGGGTGGTGTGTTTTTAGCTTTTCAATATCCTCTGGAAATTCCTGGTGTGAGTAATTTGGATTTTCTGCGGGTGGCTTATAATTCTCGTCGCAAATCTCAAGGTTTGGAAGAGGTTGACGCTTTCGATTTTGATGATTTGGTTGAGGAAAAGTTAGAAATTGTGAAGATGAATTCTTCTTTTCTGAATCGCAGTGTGAATGAGGGTTTTTCTGGTGGGGAAAAGAAGCGGAATGAAATTCTGCAAATGGCGATTTTAGAACCAAAGTTGGCGATTTTAGATGAAACTGATTCTGGTTTGGATATTGATGCTTTGAAAATTGTTGCTAATGGAGTTAATCAGTTAACC------AATGCTGAAAATGCCACAATTATGATTACTCACTATCAGCGTCTTCTCGATTATATTGTTCCTGATTTTGTTCACGTTATGGCACAAGGACAAATTATCAGAAGTGGTGGTAAGGAGTTGGCGTTAGAGTTAGAATCTCGTGGTTAT---GATTGGGTTCTCGAAGAA---GCT---------------------------------------------------------------------------------------------------------------------------------------------------------------------------------------------------------------------------------------------------------------------------------------------------------------------------------------------------------------------------------------------------------------------------------------------------------------------------------------------------------------------------------------------------------------------------------------------------------------------------------------------------------------------------------------------------------------------------------------------------------------------------------------------------------------------------------------------------------------------------------------------------------------------------------------------------------------------------------------------------------------------------------------------------------------------------------------------------------------------------------------------------------------------------------------------------------------------------------------------------------------------------------------------------------------------------------------------------------------------------------------------------------------------------------------------------------------------------------------------------------------------------------------------------------------------------------------------------------------------------------------------------------------------------------------------------------------------------------------------------------------------------------------------------------------------------------------------------------------------------------------------------------------------------------------------------------------------------------------------------------------------------------------------------------------------------------------------------------------------------------------------------------------------------------------------------------------------------------------------------------------------------------------------------------------------------------------------------------------------------------------------------------------------------------------------------------------------------------------------------------------------------------------------------------------------------------------------------------------------------------------------------------------------------------------------------------------------------------------------------------------------------------------------------------------------------------------------------------------------------------------------------------------------------------------------------------------------------------------------------------------------------------------------------------------------------------------------------------------------------------------------------------------------------------------------------------------------------------------------------------------------------------------------------------------------------------------------------------------------------------------------------------------------------------------------------------------------------------------------------------------------------------------------------------------------------------------------------------------------------------------------------------------------------------------------------------------------------------------------------------------------------------------------------------------------------------TTGGGA---------------------------------------------------------------------------------------------------------------------------------------------------------------------------------------------------------------------------------------------------------------------------------------------------------------------------------------------------------------------------------------------------------------------------------------------------------------------------------------GTGGGTGTG---------------------------------------------------------------------------------------------------------------------------------------------------------------------------------------------------------------------------------------------------------------------------------------------------------------------------------------------------------------------------------------
>551115_Nazollae@ADI63225.1
------------------------------------------------------------------------------------------------------------------------------------------------------------------------------------------------------------------------------------------------------------------------------------------------------------------------------------------------------------ATGATTATT------------------------------------GAGAAGAGT---------------------------------------------------------GATTTGATTTTGTCGGTTAAGGGTTTGACGGCTGATGTTGAT------------GGA---------------ACTCCAATTTTGAAGGGTTTAAATCTGGATGTTCGTGCTGGTGAAATTCACGCAATTATGGGACCAAATGGTTCTGGTAAGAGTACCTTTTCTAAGGTATTAGCGGGACATCCAGCTTATAGTGTGACTGGTGGTGAGGTTATTTTTCAAGGT---CAAAATCTTTTGGAAATGGAAGCTACTGAAAGAGCTAGAAGTGGTGTATTTTTAGCTTTTCAATATCCTTTGGAAATTCCTGGTGTGAGCAATTTAGATTTTTTACGGGTTGCTTATAATTCTCGAAGAAAAGCTCAAGGTTTAGAAGAAGTTGACGCTTTCGATTTTGATGATTTGGTTGAGGAAAAGTTGGATATTGTAAAAATGAATCCTGCTTTTCTTAACCGCAGTCTGAATGAGGGTTTCTCTGGTGGTGAGAAAAAGCGGAATGAAATTCTGCAAATGGGAATTTTAGAACCGAGACTGGCAATTTTAGATGAAACAGATTCGGGTTTGGATATCGACGCCTTGAAGATTGTGGCTAATGGGGTTAATCAATTAACC------AGTCCTGAAAATGCCACAATTATGATTACTCACTATCAGCGTCTGCTTGATTATATTGTTCCTGATTTTGTGCATGTGATGGCGCAGGGACAAATTATTAGAAGTGGTGGTAAGGAGTTGGCGCTTGAGTTGGAATCTCGTGGTTAT---AATTGGGTTTTGGAAGAA---GCT---------------------------------------------------------------------------------------------------------------------------------------------------------------------------------------------------------------------------------------------------------------------------------------------------------------------------------------------------------------------------------------------------------------------------------------------------------------------------------------------------------------------------------------------------------------------------------------------------------------------------------------------------------------------------------------------------------------------------------------------------------------------------------------------------------------------------------------------------------------------------------------------------------------------------------------------------------------------------------------------------------------------------------------------------------------------------------------------------------------------------------------------------------------------------------------------------------------------------------------------------------------------------------------------------------------------------------------------------------------------------------------------------------------------------------------------------------------------------------------------------------------------------------------------------------------------------------------------------------------------------------------------------------------------------------------------------------------------------------------------------------------------------------------------------------------------------------------------------------------------------------------------------------------------------------------------------------------------------------------------------------------------------------------------------------------------------------------------------------------------------------------------------------------------------------------------------------------------------------------------------------------------------------------------------------------------------------------------------------------------------------------------------------------------------------------------------------------------------------------------------------------------------------------------------------------------------------------------------------------------------------------------------------------------------------------------------------------------------------------------------------------------------------------------------------------------------------------------------------------------------------------------------------------------------------------------------------------------------------------------------------------------------------------------------------------------------------------------------------------------------------------------------------------------------------------------------------------------------------------------------------------------------------------------------------------------------------------------------------------------------------------------------------------------------------------------------------------------------------------------------------------------------------------------------------------------------------------------------------------------------------------------------------------------------------------------------------------------------------------------------------------------------------------------------------------------------------TTAGGG---------------------------------------------------------------------------------------------------------------------------------------------------------------------------------------------------------------------------------------------------------------------------------------------------------------------------------------------------------------------------------------------------------------------------------------------------------------------------------------GTAGGTGTA---------------------------------------------------------------------------------------------------------------------------------------------------------------------------------------------------------------------------------------------------------------------------------------------------------------------------------------------------------------------------------------
>1973482_Rcurvata@BAZ89917.1
------------------------------------------------------------------------------------------------------------------------------------------------------------------------------------------------------------------------------------------------------------------------------------------------------------------------------------------------------------ATGATTATT------------------------------------GAGAACAGT---------------------------------------------------------GATTTGATTTTGTCCGTTAAAGATTTGCAAGCCCAAGTGGAT------------GGA---------------ACTCCAATTTTGAAAGGAGTTAATTTAGAGGTGAGATCAGGTGAAATCCATGCCATTATGGGACCAAATGGCTCTGGCAAAAGTACCTTGTCTAAAGTTTTAGCTGGACACCCTGCTTACAGTGTCACCAGTGGTGAGGTAGTTTTTCAGGGT---GCTAATCTTTTGGAAATGGAAGCAGAAGAAAGAGCTAGAAGTGGTGTATTCTTGGCCTTTCAATATCCTCTAGAAGTTCCTGGTGTTAGCAATTTAGATTTTCTGAGGGTTGCCTATAATTCTCATCGTAAAGCCAAAGGTTTACCGGAAGTGGACACTTTTGATTTTGATGATTTAGTAATGGAAAAGTTGGAAGTTGTGAAAATGAATTCCAGCTTTTTAGAACGCAGTGTTAACGAAGGCTTTTCCGGTGGTGAAAAAAAGCGCAATGAAATTCTGCAGATGGCTATTTTAGAGCCTAAATTAGCAATCCTAGATGAAACAGATTCTGGTTTGGATATTGACGCCCTCAAGATTGTTTCTAATGGGGTGAACCAGTTGACA------AATGCAGAAAATGCCACCATCATGATTACTCACTATCAACGACTTCTGGATTATATTGTTCCTGATTTTGTCCATGTGATGGCTCAAGGACGTATTATTAGAAGTGGTGGTAAGGAGTTAGCTTTAGAGCTAGAATCTCAAGGTTAT---GACTGGGTATTGGAAGAA---GCT---------------------------------------------------------------------------------------------------------------------------------------------------------------------------------------------------------------------------------------------------------------------------------------------------------------------------------------------------------------------------------------------------------------------------------------------------------------------------------------------------------------------------------------------------------------------------------------------------------------------------------------------------------------------------------------------------------------------------------------------------------------------------------------------------------------------------------------------------------------------------------------------------------------------------------------------------------------------------------------------------------------------------------------------------------------------------------------------------------------------------------------------------------------------------------------------------------------------------------------------------------------------------------------------------------------------------------------------------------------------------------------------------------------------------------------------------------------------------------------------------------------------------------------------------------------------------------------------------------------------------------------------------------------------------------------------------------------------------------------------------------------------------------------------------------------------------------------------------------------------------------------------------------------------------------------------------------------------------------------------------------------------------------------------------------------------------------------------------------------------------------------------------------------------------------------------------------------------------------------------------------------------------------------------------------------------------------------------------------------------------------------------------------------------------------------------------------------------------------------------------------------------------------------------------------------------------------------------------------------------------------------------------------------------------------------------------------------------------------------------------------------------------------------------------------------------------------------------------------------------------------------------------------------------------------------------------------------------------------------------------------------------------------------------------------------------------------------------------------------------------------------------------------------------------------------------------------------------------------------------------------------------------------------------------------------------------------------------------------------------------------------------------------------------------------------------------------------------------------------------------------------------------------------------------------------------------------------------------------------------------------------------------------------------------------------------------------------------------------------------------------------------------------------------------------------------------------TTAGGA---------------------------------------------------------------------------------------------------------------------------------------------------------------------------------------------------------------------------------------------------------------------------------------------------------------------------------------------------------------------------------------------------------------------------------------------------------------------------------------GTGGGTGTG---------------------------------------------------------------------------------------------------------------------------------------------------------------------------------------------------------------------------------------------------------------------------------------------------------------------------------------------------------------------------------------
>1618023_Aatlantica@KJH70605.1
------------------------------------------------------------------------------------------------------------------------------------------------------------------------------------------------------------------------------------------------------------------------------------------------------------------------------------------------------------ATGATTGGG------------------------------------GAAAATAGT---------------------------------------------------------CGGGTTGTGCTGTCAGTTAAAGATTTGACGGCGGAAGTGGAT------------GGA---------------AGTCCAATTCTTAAGGGTGTAAATTTAGAGGTTCGCTCTGGGGAAATTCATGCGATTATGGGTCCTAATGGCTCTGGTAAAAGTACGTTTTCTAAGGTATTAGCTGGGCATCCTGCTTATGAGGTGACTGGCGGTGAGGTACTTTTTGAGGGC---GAAAATTTGCTAGAAATGGAACCAGAGGAAAGAGCTAGGGCTGGCGTGTTTTTAGCCTTCCAGTATCCTTTGGAAATTCCAGGGGTGAGTAATTTGGATTTTTTACGGGTGGCTTATAATTCCCGCCGTAAAGAACAGGGGTTGGAGGAGTTGGATTCGTTCGATTTTGACGACTTGATTCAAGAAAAGTTGGATGTGGTGAAGATGAATCCTGCTTTTCTGAGTCGTAGCGTGAATGAAGGATTCTCTGGTGGCGAGAAGAAGCGCAATGAGATTTTGCAAATGGCGATTTTAGAGCCGAAAGTCGCAATCTTAGATGAGACTGATTCGGGGTTAGATATTGATGCACTGAAGATTGTTGCGGGTGGTGTTAACCAGTTGGCT------AGCCCAGAAAATAGCACGATTTTGATTACTCACTACCAAAGGCTGCTAAATTATATTGTTCCCGATTACGTCCATGTGATGGCTGAGGGCAGGATTATTAAGAGTGGTAGTAAAGAGTTGGCGCTAGAGTTAGAGTCACGCGGTTAC---GATTGGGTGTTAGCGCAAGCTGAG---------------------------------------------------------------------------------------------------------------------------------------------------------------------------------------------------------------------------------------------------------------------------------------------------------------------------------------------------------------------------------------------------------------------------------------------------------------------------------------------------------------------------------------------------------------------------------------------------------------------------------------------------------------------------------------------------------------------------------------------------------------------------------------------------------------------------------------------------------------------------------------------------------------------------------------------------------------------------------------------------------------------------------------------------------------------------------------------------------------------------------------------------------------------------------------------------------------------------------------------------------------------------------------------------------------------------------------------------------------------------------------------------------------------------------------------------------------------------------------------------------------------------------------------------------------------------------------------------------------------------------------------------------------------------------------------------------------------------------------------------------------------------------------------------------------------------------------------------------------------------------------------------------------------------------------------------------------------------------------------------------------------------------------------------------------------------------------------------------------------------------------------------------------------------------------------------------------------------------------------------------------------------------------------------------------------------------------------------------------------------------------------------------------------------------------------------------------------------------------------------------------------------------------------------------------------------------------------------------------------------------------------------------------------------------------------------------------------------------------------------------------------------------------------------------------------------------------------------------------------------------------------------------------------------------------------------------------------------------------------------------------------------------------------------------------------------------------------------------------------------------------------------------------------------------------------------------------------------------------------------------------------------------------------------------------------------------------------------------------------------------------------------------------------------------------------------------------------------------------------------------------------------------------------------------------------------------------------------------------------------------------------------------------------------------------------------------------------------------------------------------------------------------------------------------------------------------GTGGGA---------------------------------------------------------------------------------------------------------------------------------------------------------------------------------------------------------------------------------------------------------------------------------------------------------------------------------------------------------------------------------------------------------------------------------------------------------------------------------------GTG---------------------------------------------------------------------------------------------------------------------------------------------------------------------------------------------------------------------------------------------------------------------------------------------------------------------------------------------------------------------------------------------
>2107693_Csp@PSB33445.1
------------------------------------------------------------------------------------------------------------------------------------------------------------------------------------------------------------------------------------------------------------------------------------------------------------------------------------------------------------ATGATTGTT------------------------------------GAAAATAGC---------------------------------------------------------GATGTTTTGTTGTCAGTAAAAAACTTGACGGCCCAAGTAGAC------------GGA---------------AATTCGATTTTAAAGGGTGTGAATCTGGAAGTAAAAGCCGGAGAGATTCATGCAATTATGGGCCCTAACGGTTCGGGTAAAAGCACTTTTTCTAAGGTAATAGCAGGACATCCGGCTTATGATGTGACTGCGGGAGAAGTAACTTTTCAAGGC---GAGAAGTTGCTAGAAATGGAAGCGGAAGAACGTGCGAGAGCAGGTGTATTTCTGGCGTTTCAGTACCCATTAGAGATTCCAGGAGTTAGCAACCTAGACTTTTTGCGCGTAGCTTATAATTCTCGCCGCAAACAGCAAGGTTTAGAGGAATTAGACTCTTTTGATTTTGATGAGTTGGTGCAAGAAAAGCTAGATATTGTCAAAATGAATCCAGCTTTTTTAAGTCGTAGCGTCAATGAAGGTTTCTCCGGTGGAGAGAAAAAGCGCAACGAAATCTTGCAAATGGCAATATTAGAGCCGACAGTAGCAATTTTAGATGAGACAGATTCGGGTTTAGATATTGATGCGCTGAAAATTGTTGCTAATGGTGTAAATCAGTTAGCA------AGCGCCGATAATGCCACAATTTTAATTACTCACTACCAACGGTTGCTAAATTATATTGTCCCGGATTACGTTCATGTAATGGCAGAAGGGCGAATTATCAAAAGTGGTGGTAAAGAGTTGGCGTTGGAATTAGAATCGCGCGGTTAT---GAGTGGGTGCTACAAGCG---GTA---------------------------------------------------------------------------------------------------------------------------------------------------------------------------------------------------------------------------------------------------------------------------------------------------------------------------------------------------------------------------------------------------------------------------------------------------------------------------------------------------------------------------------------------------------------------------------------------------------------------------------------------------------------------------------------------------------------------------------------------------------------------------------------------------------------------------------------------------------------------------------------------------------------------------------------------------------------------------------------------------------------------------------------------------------------------------------------------------------------------------------------------------------------------------------------------------------------------------------------------------------------------------------------------------------------------------------------------------------------------------------------------------------------------------------------------------------------------------------------------------------------------------------------------------------------------------------------------------------------------------------------------------------------------------------------------------------------------------------------------------------------------------------------------------------------------------------------------------------------------------------------------------------------------------------------------------------------------------------------------------------------------------------------------------------------------------------------------------------------------------------------------------------------------------------------------------------------------------------------------------------------------------------------------------------------------------------------------------------------------------------------------------------------------------------------------------------------------------------------------------------------------------------------------------------------------------------------------------------------------------------------------------------------------------------------------------------------------------------------------------------------------------------------------------------------------------------------------------------------------------------------------------------------------------------------------------------------------------------------------------------------------------------------------------------------------------------------------------------------------------------------------------------------------------------------------------------------------------------------------------------------------------------------------------------------------------------------------------------------------------------------------------------------------------------------------------------------------------------------------------------------------------------------------------------------------------------------------------------------------------------------------------------------------------------------------------------------------------------------------------------------------------------------------------------------------------------ACGGAG---------------------------------------------------------------------------------------------------------------------------------------------------------------------------------------------------------------------------------------------------------------------------------------------------------------------------------------------------------------------------------------------------------------------------------------------------------------------------------------GTAGGG------------------------------------------------------------------------------------------------------------------------------------------------------------------------------------------------------------------------------------------------------------------------------------------------------------------------------------------------------------------------------------------
>2005462_Csp@BAZ07100.1
------------------------------------------------------------------------------------------------------------------------------------------------------------------------------------------------------------------------------------------------------------------------------------------------------------------------------------------------------------ATGATTATC------------------------------------GAAAATAGT---------------------------------------------------------GAAATTATCCTGTCGGTACGCGATTTGACCGCAGAAGTAGAA------------GGA---------------AACCAAATCCTCAAAGGTGTAAACTTAGAAGTACGAGCTGGGGAAATCCATGCCATCATGGGTCCCAACGGTTCCGGTAAAAGTACATTTTCCAAGGTTTTAGCTGGACACCCTGCTTATGAAGTAACTGGTGGGGAAGTAATATTTAAAGGA---CAAAACCTCTTGGAAATGGAACCGGAAGAAAGAGCGCGTAGTGGTGTATTTCTCGCGTTCCAATATCCCTTGGAAATTCCCGGTGTCACCAATTTGGATTTTCTGCGGGTGGCATATAATTCTAAACGTAAAGCCAATGGTTTAGAAGAATTGGAACCCTTTGACTTTGAAGATTTGGTTTATGAACGGTTGGATGTGGTGAAAATGGATCCATCCTTTTTAAACCGGAGCGTAAATGAAGGGTTTTCTGGAGGGGAGAAAAAACGCAACGAAATCCTACAAATGGCTTTACTGGAACCAACCTTGGCTATTTTGGATGAAACCGATTCCGGATTGGATATCGACGCATTAAAAATTGTTGCGAACGGAGTCAATCAATTAACC------CGTCCCGATAATGCAGTGGTGATGATTACCCACTACCAACGTTTGTTGAATTATATTATCCCCGATTACGTCCATGTGATGGCACGGGGTAAGATTTTAACTAGTGGTGGTAAGGAATTAGCCCTAGAATTAGAATCCCGTGGTTAT---GACTGGATTTTAGACCAATATGCA---------------------------------------------------------------------------------------------------------------------------------------------------------------------------------------------------------------------------------------------------------------------------------------------------------------------------------------------------------------------------------------------------------------------------------------------------------------------------------------------------------------------------------------------------------------------------------------------------------------------------------------------------------------------------------------------------------------------------------------------------------------------------------------------------------------------------------------------------------------------------------------------------------------------------------------------------------------------------------------------------------------------------------------------------------------------------------------------------------------------------------------------------------------------------------------------------------------------------------------------------------------------------------------------------------------------------------------------------------------------------------------------------------------------------------------------------------------------------------------------------------------------------------------------------------------------------------------------------------------------------------------------------------------------------------------------------------------------------------------------------------------------------------------------------------------------------------------------------------------------------------------------------------------------------------------------------------------------------------------------------------------------------------------------------------------------------------------------------------------------------------------------------------------------------------------------------------------------------------------------------------------------------------------------------------------------------------------------------------------------------------------------------------------------------------------------------------------------------------------------------------------------------------------------------------------------------------------------------------------------------------------------------------------------------------------------------------------------------------------------------------------------------------------------------------------------------------------------------------------------------------------------------------------------------------------------------------------------------------------------------------------------------------------------------------------------------------------------------------------------------------------------------------------------------------------------------------------------------------------------------------------------------------------------------------------------------------------------------------------------------------------------------------------------------------------------------------------------------------------------------------------------------------------------------------------------------------------------------------------------------------------------------------------------------------------------------------------------------------------------------------------------------------------------------------------------------------GAAACC---------------------------------------------------------------------------------------------------------------------------------------------------------------------------------------------------------------------------------------------------------------------------------------------------------------------------------------------------------------------------------------------------------------------------------------------------------------------------------------GTGGGGGTG---------------------------------------------------------------------------------------------------------------------------------------------------------------------------------------------------------------------------------------------------------------------------------------------------------------------------------------------------------------------------------------
>2420339_Cbacterium@RMH79034.1
------------------------------------------------------------------------------------------------------------------------------------------------------------------------------------------------------------------------------------------------------------------------------------------------------------------------------------------------------------ATGATTGTA------------------------------------GAAAATAGC---------------------------------------------------------GAAGTCATTCTGTCCGTTCGCGATCTCAGAGCCGAAGTAGAC------------GGG---------------AACGAAATTCTCAAAGGATTGAGCCTGGAAATTAAAGCGGGTGAAATTCACGCGATTATGGGACCGAACGGGTCTGGAAAAAGTACCTTATCGAAAGTGTTAGCCGGACATCCCGCCTATGCCGTGACTGGGGGCGAAGTGGTGTTTAAAGGT---CAGAACTTGCTCGATCTCGAACCGGAACAGCGATCGCTGGCGGGGATTTTCCTAGCTTTCCAATATCCGTTAGAAATTCCGGGAGTGAGTAATCTGGACTTTTTGCGGGTGTCTTACAATGCGCGACGCAAGCATCAAGGGTTAGAAGAACTCGATGCGTTTGACTTCGACGAATTAATTCAAGAAAAACTGGAAATTGTCAAGATGAATCCGGCTTTCTTGAATCGCAGCCTCAATGAGGGATTCTCCGGTGGGGAGAAAAAGCGCAATGAGATTTTGCAAATGGCGCTGTTAGAGCCGAGTTTGGCGATTTTGGACGAAACGGATTCCGGCTTGGATATCGACGCGCTCAAGATCGTGGCGAATGGGGTCAATCAGTTGGCG------TCGGCGGACAATGCGATGCTGGTGATTACCCACTACCAACGGCTGCTCAATTACATCGTGCCGGATATCGTCCACGTGATGGAAGCGGGACGGATTGTGACCAGTGGGACGAAAGAATTGGCCCAAGAGTTGGAAAACCGAGGCTAT---GACTGGGTGAAAGAAGAGCTGACG---------------------------------------------------------------------------------------------------------------------------------------------------------------------------------------------------------------------------------------------------------------------------------------------------------------------------------------------------------------------------------------------------------------------------------------------------------------------------------------------------------------------------------------------------------------------------------------------------------------------------------------------------------------------------------------------------------------------------------------------------------------------------------------------------------------------------------------------------------------------------------------------------------------------------------------------------------------------------------------------------------------------------------------------------------------------------------------------------------------------------------------------------------------------------------------------------------------------------------------------------------------------------------------------------------------------------------------------------------------------------------------------------------------------------------------------------------------------------------------------------------------------------------------------------------------------------------------------------------------------------------------------------------------------------------------------------------------------------------------------------------------------------------------------------------------------------------------------------------------------------------------------------------------------------------------------------------------------------------------------------------------------------------------------------------------------------------------------------------------------------------------------------------------------------------------------------------------------------------------------------------------------------------------------------------------------------------------------------------------------------------------------------------------------------------------------------------------------------------------------------------------------------------------------------------------------------------------------------------------------------------------------------------------------------------------------------------------------------------------------------------------------------------------------------------------------------------------------------------------------------------------------------------------------------------------------------------------------------------------------------------------------------------------------------------------------------------------------------------------------------------------------------------------------------------------------------------------------------------------------------------------------------------------------------------------------------------------------------------------------------------------------------------------------------------------------------------------------------------------------------------------------------------------------------------------------------------------------------------------------------------------------------------------------------------------------------------------------------------------------------------------------------------------------------------------------------------GCGAAG---------------------------------------------------------------------------------------------------------------------------------------------------------------------------------------------------------------------------------------------------------------------------------------------------------------------------------------------------------------------------------------------------------------------------------------------------------------------------------------GCGGGAGTG---------------------------------------------------------------------------------------------------------------------------------------------------------------------------------------------------------------------------------------------------------------------------------------------------------------------------------------------------------------------------------------
>1497020_Nsphagnicola@KGF71868.1| RT_shifts_1_contigs
---------------------------------------------------------------------------------------------------------------------------------------------------------------------------------------------------------------------------------------------------------------------------------------------------------------------------------------------------------------ATTGTT------------------------------------GAAAATAGT---------------------------------------------------------GCAGTAATTCTAGCGGTTCGAGATTTAACCGCCAGTGTGGAG------------GGA---------------ACGCAAATCCTCAAAGGTCTGAATTTGGAAGTCAAAGCCGGAGAAATCCATGCCATCATGGGTCCCAACGGTTCTGGAAAGAGTACCTTTTCTAAGATCTTGGCGGGGCACCCAGATTATGAGATTACCGGGGGCGAGATTCTCTTTCAAGGG---CAAAATCTCTTGGATCTGGAGCCAGAAGAGCGAGCGAGAGCGGGCATTTTTCTTGCGTTTCAATATCCCTTGGAAATCCCAGGAGTGAGTAATCTAGATTTTTTGCGAGTTGCCTGTAACGCCCGTCGCAAGCATCTGGGTTTGGATGAACTCGATGGGTTTGATTTTGATGATCTGGTGCAGGAAAAGCTGGATGTTGTGAAGATGAACCCCAGTTTTCTCAGTCGCAGTGTCAATGAAGGTTTCTCGGGGGGCGAGAAAAAGCGCAATGAGATCTTACAAATGGCGCTTTTGGAACCGAAGCTAGCCATCTTGGATGAAACCGATTCAGGGCTGGATATTGATGCTTTAAAAATTGTTTCCCATGGGGTGAATCAACTCACC------CATGCTGATAACGCGACGATTCTGATTACCCACTATCAGCGGTTACTGGACTATATCGTGCCGGACTTTGTGCATGTGATGGAGGGGGGACGAATTGTGACCACGGGGCCGAAGGAACTGGCCCTGGAACTCGAGAGCCGAGGATAC---ACCTGGGTACAAGAAGCAGAAGCA---------------------------------------------------------------------------------------------------------------------------------------------------------------------------------------------------------------------------------------------------------------------------------------------------------------------------------------------------------------------------------------------------------------------------------------------------------------------------------------------------------------------------------------------------------------------------------------------------------------------------------------------------------------------------------------------------------------------------------------------------------------------------------------------------------------------------------------------------------------------------------------------------------------------------------------------------------------------------------------------------------------------------------------------------------------------------------------------------------------------------------------------------------------------------------------------------------------------------------------------------------------------------------------------------------------------------------------------------------------------------------------------------------------------------------------------------------------------------------------------------------------------------------------------------------------------------------------------------------------------------------------------------------------------------------------------------------------------------------------------------------------------------------------------------------------------------------------------------------------------------------------------------------------------------------------------------------------------------------------------------------------------------------------------------------------------------------------------------------------------------------------------------------------------------------------------------------------------------------------------------------------------------------------------------------------------------------------------------------------------------------------------------------------------------------------------------------------------------------------------------------------------------------------------------------------------------------------------------------------------------------------------------------------------------------------------------------------------------------------------------------------------------------------------------------------------------------------------------------------------------------------------------------------------------------------------------------------------------------------------------------------------------------------------------------------------------------------------------------------------------------------------------------------------------------------------------------------------------------------------------------------------------------------------------------------------------------------------------------------------------------------------------------------------------------------------------------------------------------------------------------------------------------------------------------------------------------------------------------------------------------------------------------------------------------------------------------------------------------------------------------------------------------------------------------------------------------GCAACA---------------------------------------------------------------------------------------------------------------------------------------------------------------------------------------------------------------------------------------------------------------------------------------------------------------------------------------------------------------------------------------------------------------------------------------------------------------------------------------GCCGAGGTAAGTGGGCGA------------------------------------------------------------------------------------------------------------------------------------------------------------------------------------------------------------------------------------------------------------------------------------------------------------------------------------------------------------------------------
>47254_Lsp@PZV13228.1| RT_shifts_1_contigs
---------------------------------------------------------------------------------------------------------------------------------------------------------------------------------------------------------------------------------------------------------------------------------------------------------------------------------------------------------------ATTACA------------------------------------GCGAACAGT---------------------------------------------------------GAAGTGATTTTGTCGGTGAAAGATTTGACTGCTGAGGTGGAT------------GGA---------------ATTTCCATTCTCAAAGGGTTGAGTCTGGAAGTGAAAGCGGGGGAAATCCACGCGATTATGGGACCGAATGGATCAGGTAAAAGTACCTTTTCTAAAGTGTTAGCAGGGCATCCTGATTACACCGTGACGGGTGGCGAAATCACCTATTTGGGA---CAAAATTTGTTGGAGTTAGACGCAGAAGATCGATCGCGTTCTGGCATTTTTCTCGCCTTCCAATACCCAATCGAAATTCCCGGTGTCAGCAACCTCGACTTTTTGCGAGTGGCGTACAACTCCAAGCGCAAGTTCGCAGGGCTGGATGAACTCGATACCTTTGATTTTGAAGACTTGGTGCAGCAAAAGCTTGATGTCGTGAAAATGAATCCAGCGTTTCTTGATCGCAGTGTGAATGAAGGCTTTTCCGGTGGCGAGAAGAAGCGCAACGAAATTCTGCAAATGGCGCTGCTGGAGCCGAAACTGGCGATTTTAGATGAAACCGATTCTGGGCTAGATATTGACGCGCTGCGGATTGTGTCCGGTGGCGTGAATCAATTGACC------ACCCCCGATAATGCGGTGGTGTTGATTACCCACTATCAGCGCTTGTTGGATTACATCGTGCCGGATTATGTGCATGTGATGGAAGGTGGACGGATTGTGACCACGGGTGGCAAAGAATTGGCGCTGGAACTGGAAGAGCGCGGCTAC---ACCTGGATTCGAGAAGAGGAGGTT---------------------------------------------------------------------------------------------------------------------------------------------------------------------------------------------------------------------------------------------------------------------------------------------------------------------------------------------------------------------------------------------------------------------------------------------------------------------------------------------------------------------------------------------------------------------------------------------------------------------------------------------------------------------------------------------------------------------------------------------------------------------------------------------------------------------------------------------------------------------------------------------------------------------------------------------------------------------------------------------------------------------------------------------------------------------------------------------------------------------------------------------------------------------------------------------------------------------------------------------------------------------------------------------------------------------------------------------------------------------------------------------------------------------------------------------------------------------------------------------------------------------------------------------------------------------------------------------------------------------------------------------------------------------------------------------------------------------------------------------------------------------------------------------------------------------------------------------------------------------------------------------------------------------------------------------------------------------------------------------------------------------------------------------------------------------------------------------------------------------------------------------------------------------------------------------------------------------------------------------------------------------------------------------------------------------------------------------------------------------------------------------------------------------------------------------------------------------------------------------------------------------------------------------------------------------------------------------------------------------------------------------------------------------------------------------------------------------------------------------------------------------------------------------------------------------------------------------------------------------------------------------------------------------------------------------------------------------------------------------------------------------------------------------------------------------------------------------------------------------------------------------------------------------------------------------------------------------------------------------------------------------------------------------------------------------------------------------------------------------------------------------------------------------------------------------------------------------------------------------------------------------------------------------------------------------------------------------------------------------------------------------------------------------------------------------------------------------------------------------------------------------------------------------------------------------------------GCAGCA---------------------------------------------------------------------------------------------------------------------------------------------------------------------------------------------------------------------------------------------------------------------------------------------------------------------------------------------------------------------------------------------------------------------------------------------------------------------------------------CGA---------------------------------------------------------------------------------------------------------------------------------------------------------------------------------------------------------------------------------------------------------------------------------------------------------------------------------------------------------------------------------------------
>864702_Ocyanobacteri@EKQ68506.1| RT_shifts_1_contigs
---------------------------------------------------------------------------------------------------------------------------------------------------------------------------------------------------------------------------------------------------------------------------------------------------------------------------------------------------------------ATTAAT------------------------------------GAGAACAGT---------------------------------------------------------GAAGTGATTTTGTCGGTGCGGGATTTGACTGCTGAAGTGGAT------------GGA---------------ACCCAGATCCTTAAAGGGTTAAATCTGGAAGTAAAAGCAGGTGAAATTCACGCAATTATGGGACCAAATGGTTCTGGAAAAAGCACCTTTTCTAAAATTTTGGCAGGTCATCCCGATTATATTGTGACAGGTGGTGAGATCACCTATTTGGGA---CAAAACTTGTTAGATATGGAAGCCGAAGATCGAGCAAGATCGGGTATTTTTTTGGCGTTTCAATATCCGATTGAAATTCCAGGCGTGAGCAATACGGATTTTTTGCGAATTGCCTATAACTCTAAACGCAAACATGCAGGCTTGGATGAACTCGATGCCTTTGACTTTGATGAGTTGGTGCAGAGCAAGCTGGATGTGGTCAAAATGAATCCAGCTTTTCTTAGTCGCAGTGTGAATGAAGGCTTTTCTGGTGGGGAGAAAAAGCGGAATGAGATTTTGCAAATGGCATTACTGGAACCTCGTCTGGCAATTCTAGATGAGACTGATTCTGGACTTGACATTGATGCACTTAAGATTGTTGCAAATGGGGTGAATCAGTTAACA------ACTCCAGACAATGCGATTGTTCTAATCACGCACTATCAGCGATTACTTAATTACATCGTTCCAGACTATGTGCATGTCATGGAAGGTGGACGAATTGTGACTACGGGTAGCAAAGAGTTAGCACTGGAACTGGAAGCGCGCGGCTAT---GACTGGATTCGGGAAGAAGAAGCG---------------------------------------------------------------------------------------------------------------------------------------------------------------------------------------------------------------------------------------------------------------------------------------------------------------------------------------------------------------------------------------------------------------------------------------------------------------------------------------------------------------------------------------------------------------------------------------------------------------------------------------------------------------------------------------------------------------------------------------------------------------------------------------------------------------------------------------------------------------------------------------------------------------------------------------------------------------------------------------------------------------------------------------------------------------------------------------------------------------------------------------------------------------------------------------------------------------------------------------------------------------------------------------------------------------------------------------------------------------------------------------------------------------------------------------------------------------------------------------------------------------------------------------------------------------------------------------------------------------------------------------------------------------------------------------------------------------------------------------------------------------------------------------------------------------------------------------------------------------------------------------------------------------------------------------------------------------------------------------------------------------------------------------------------------------------------------------------------------------------------------------------------------------------------------------------------------------------------------------------------------------------------------------------------------------------------------------------------------------------------------------------------------------------------------------------------------------------------------------------------------------------------------------------------------------------------------------------------------------------------------------------------------------------------------------------------------------------------------------------------------------------------------------------------------------------------------------------------------------------------------------------------------------------------------------------------------------------------------------------------------------------------------------------------------------------------------------------------------------------------------------------------------------------------------------------------------------------------------------------------------------------------------------------------------------------------------------------------------------------------------------------------------------------------------------------------------------------------------------------------------------------------------------------------------------------------------------------------------------------------------------------------------------------------------------------------------------------------------------------------------------------------------------------------------------------------------GAGGCT---------------------------------------------------------------------------------------------------------------------------------------------------------------------------------------------------------------------------------------------------------------------------------------------------------------------------------------------------------------------------------------------------------------------------------------------------------------------------------------GTTGCGCGA---------------------------------------------------------------------------------------------------------------------------------------------------------------------------------------------------------------------------------------------------------------------------------------------------------------------------------------------------------------------------------------
>1781255_Dsp@OEJ73508.1
------------------------------------------------------------------------------------------------------------------------------------------------------------------------------------------------------------------------------------------------------------------------------------------------------------------------------------------------------------ATGATCCAA------------------------------------GATAATAGC---------------------------------------------------------GAAACGATTCTCTCTGTCCGCAATTTAACAGCAAATGTCGAT------------AAT---------------ACTCAGATTCTCAAGGGGCTGAACCTGGAGATTAAAGCCGGGGAAGTTCATGCAATTATGGGACCGAATGGTTCCGGGAAGAGTACCTTTTCTAAGGTTCTCGCCGGACATCCCGCCTACGAGGTGACGGGCGGCGAGGTGATGTTCCAAGGC---GGAAATCTCCTGGAACTCGAACCGGATGAACGAGCGAGAAAGGGCGTGTTTTTAGCCTTTCAATATCCCCTGGAAATTCCCGGCGTCACTAATTTAGACTTTCTGCGGGTGGCTTACAACGCCCATCGCAAGCAGAACGGTTTGGAAGAGTTAGACGCTTTTGACTTTCAAGATTTAATAGAAGAAAAGCTGGAAGTCGTGAAGATGAATCCGGCTTTCTTAACCCGCAGCGTTAATGAAGGCTTCTCTGGCGGCGAGAAAAAGCGCAATGAAATCTTACAGATGGCGCTATTACAACCGTCTTTAGCCATTCTGGATGAAACGGACTCCGGGTTAGATATTGACGCGCTGAAAATTGTCGCCGATGGGGTGAACCAACTCACC------ACTCCCGATAATGCCGTGTTGCTGATTACCCACTACCAGCGCTTGCTCAACTACATTGTGCCGGATTACGTTCACGTTATGGCAAACGGGCGGATTTTGATGACGGGGGGTAAGGAATTAGCCCTGGAACTAGAGTCTCGCGGCTAT---GACTGGATACTCGAAGAAAATGCA---------------------------------------------------------------------------------------------------------------------------------------------------------------------------------------------------------------------------------------------------------------------------------------------------------------------------------------------------------------------------------------------------------------------------------------------------------------------------------------------------------------------------------------------------------------------------------------------------------------------------------------------------------------------------------------------------------------------------------------------------------------------------------------------------------------------------------------------------------------------------------------------------------------------------------------------------------------------------------------------------------------------------------------------------------------------------------------------------------------------------------------------------------------------------------------------------------------------------------------------------------------------------------------------------------------------------------------------------------------------------------------------------------------------------------------------------------------------------------------------------------------------------------------------------------------------------------------------------------------------------------------------------------------------------------------------------------------------------------------------------------------------------------------------------------------------------------------------------------------------------------------------------------------------------------------------------------------------------------------------------------------------------------------------------------------------------------------------------------------------------------------------------------------------------------------------------------------------------------------------------------------------------------------------------------------------------------------------------------------------------------------------------------------------------------------------------------------------------------------------------------------------------------------------------------------------------------------------------------------------------------------------------------------------------------------------------------------------------------------------------------------------------------------------------------------------------------------------------------------------------------------------------------------------------------------------------------------------------------------------------------------------------------------------------------------------------------------------------------------------------------------------------------------------------------------------------------------------------------------------------------------------------------------------------------------------------------------------------------------------------------------------------------------------------------------------------------------------------------------------------------------------------------------------------------------------------------------------------------------------------------------------------------------------------------------------------------------------------------------------------------------------------------------------------------------------------------ACAGTA---------------------------------------------------------------------------------------------------------------------------------------------------------------------------------------------------------------------------------------------------------------------------------------------------------------------------------------------------------------------------------------------------------------------------------------------------------------------------------------GGGGCGGTGTCA------------------------------------------------------------------------------------------------------------------------------------------------------------------------------------------------------------------------------------------------------------------------------------------------------------------------------------------------------------------------------------
>1947889_Cbacterium@DIYQ01000113.1_21
---------------------------------------------------------------------------------------------------------------------------------------------------------------------------------------------------------------------------------------------------------------------------------------------------------------------------------------------------------------------------------------------------------------------------------------------------------------------------ATGAGCATTTTATCAGTACGCAACCTCACCGCTAATGTGGCG------------GGA---------------CAATCGATTCTCAAAGGGTTAAATCTGGAAATCAATGCGGGAGAAATCCATGCCATTATGGGACCCAATGGGTCTGGAAAAAGTACGTTTTCTAAGATTCTTGCCGGTCATCCTGCCTATGAAGTCACGGGTGGCGAGGTGATTTATAAAGGT---GAAAATTTGTTGGAAATGGAACCAGAAGATCGGGCAACTTCTGGGGTATTTCTGGCATTCCAGTATCCCTTGGAAATTCCAGGTGTAAGTAATTTAGACTTTTTGCGCGTTGCCTATAATTCCAAACGGAAACAAGAGGGTTTGGACGAGTTGGATACGTTCGACTTCCAAGACTTGGTAGAAGAGAAGTTAGAAGTCGTAAAAATGGATGCGGCATTTTTAGACCGCAGTGTGAATGAAGGGTTTTCTGGAGGGGAGAAAAAGCGGAATGAAATTCTGCAAATGGCCCTTCTAGAACCGACGTTATCGATTTTAGATGAAACGGATTCAGGCTTGGATATTGATGCGCTGAAAATTGTTGCCAATGGGGTTAATCAATTGACG------CGTCCGGATAATGCAGTGTTGATGATTACCCACTATCAACGGTTGTTGAATTATATTGTCCCCGATTATGTGCATGTGATGGCAGATGGCCGAATTTTACGCACGGGGGATAAGGAGTTGGCTTTAGAACTTGAATCTAGGGGATAT---GACTGGATTCTAGAGGAAGCTCTA---------------------------------------------------------------------------------------------------------------------------------------------------------------------------------------------------------------------------------------------------------------------------------------------------------------------------------------------------------------------------------------------------------------------------------------------------------------------------------------------------------------------------------------------------------------------------------------------------------------------------------------------------------------------------------------------------------------------------------------------------------------------------------------------------------------------------------------------------------------------------------------------------------------------------------------------------------------------------------------------------------------------------------------------------------------------------------------------------------------------------------------------------------------------------------------------------------------------------------------------------------------------------------------------------------------------------------------------------------------------------------------------------------------------------------------------------------------------------------------------------------------------------------------------------------------------------------------------------------------------------------------------------------------------------------------------------------------------------------------------------------------------------------------------------------------------------------------------------------------------------------------------------------------------------------------------------------------------------------------------------------------------------------------------------------------------------------------------------------------------------------------------------------------------------------------------------------------------------------------------------------------------------------------------------------------------------------------------------------------------------------------------------------------------------------------------------------------------------------------------------------------------------------------------------------------------------------------------------------------------------------------------------------------------------------------------------------------------------------------------------------------------------------------------------------------------------------------------------------------------------------------------------------------------------------------------------------------------------------------------------------------------------------------------------------------------------------------------------------------------------------------------------------------------------------------------------------------------------------------------------------------------------------------------------------------------------------------------------------------------------------------------------------------------------------------------------------------------------------------------------------------------------------------------------------------------------------------------------------------------------------------------------------------------------------------------------------------------------------------------------------------------------------------------------------------------------------CAGGGG---------------------------------------------------------------------------------------------------------------------------------------------------------------------------------------------------------------------------------------------------------------------------------------------------------------------------------------------------------------------------------------------------------------------------------------------------------------------------------------GTGAAG------------------------------------------------------------------------------------------------------------------------------------------------------------------------------------------------------------------------------------------------------------------------------------------------------------------------------------------------------------------------------------------
>203124_Terythraeum@ABG53348.1
ATG---------------------------------------------------------------------------------------------------------------------------------------------------------------------------------------------------------------------------------------------------------------------------------------------------------------------------AAAATCATTCATAACTCTTCTTATGTAAATATGATTAAA------------------------------------GAAAATAGC---------------------------------------------------------GAAGTAATTTTATCTGTTAAAAACTTAACAGCGAATGTAGAG------------GGA---------------AAAGAGATTCTCAAAGGTTTTAATCTGGAAATAAAAGCGGGAGAAATCCATGCTATTATGGGGCCAAATGGTTCTGGAAAAAGCACATTTTCTAAAGTCTTGGCTGGTCATCCGGCCTACGAAGTTACAGGTGGAGAAGTAACATTTTTAGGT---AAAAATTTATTCGACATGGAACCAGAGGAACGATCATTAAATGGTGTTTTTTTGGCATTTCAATATCCTCTAGAAATTCCTGGAGTTAGTAACTTAGATTTTTTACGAGTTGCTTATAATACGAAACAAAAATATCAAGGATTAGAAGAATTAGATGCTTTTGATTTTGATGATTTGGTACAGGATAAATTAGATGTTGTGAAAATGAAACCAGAGTTTTTAGACCGGAGTGTAAATGAAGGTTTTTCTGGAGGGGAAAAGAAGCGAAATGAAATATTACAAATGGCATTGTTAGAGCCAAAATTAGCAATTTTAGATGAGACAGACTCCGGGTTAGATATTGATGCTTTGAGGATAGTGGCAAATGGAGTAAATAAATTAGCA------AATGAATCAAATTCTTTGTTAATAATTACTCACTATCAACGTTTATTAAACTACATTGTTCCGGATTTTGTTCATGTAACAGAAAGTGGTAGAATTATTAAAACTGGTACAAAAGAATTAGCATTAGAATTAGAAGAAAAAGGTTAC---GATGATGTGACTGAAGTAGCAAAA---------------------------------------------------------------------------------------------------------------------------------------------------------------------------------------------------------------------------------------------------------------------------------------------------------------------------------------------------------------------------------------------------------------------------------------------------------------------------------------------------------------------------------------------------------------------------------------------------------------------------------------------------------------------------------------------------------------------------------------------------------------------------------------------------------------------------------------------------------------------------------------------------------------------------------------------------------------------------------------------------------------------------------------------------------------------------------------------------------------------------------------------------------------------------------------------------------------------------------------------------------------------------------------------------------------------------------------------------------------------------------------------------------------------------------------------------------------------------------------------------------------------------------------------------------------------------------------------------------------------------------------------------------------------------------------------------------------------------------------------------------------------------------------------------------------------------------------------------------------------------------------------------------------------------------------------------------------------------------------------------------------------------------------------------------------------------------------------------------------------------------------------------------------------------------------------------------------------------------------------------------------------------------------------------------------------------------------------------------------------------------------------------------------------------------------------------------------------------------------------------------------------------------------------------------------------------------------------------------------------------------------------------------------------------------------------------------------------------------------------------------------------------------------------------------------------------------------------------------------------------------------------------------------------------------------------------------------------------------------------------------------------------------------------------------------------------------------------------------------------------------------------------------------------------------------------------------------------------------------------------------------------------------------------------------------------------------------------------------------------------------------------------------------------------------------------------------------------------------------------------------------------------------------------------------------------------------------------------------------------------------------------------------------------------------------------------------------------------------------------------------------------------------------------------------------------------------GTTGGG---------------------------------------------------------------------------------------------------------------------------------------------------------------------------------------------------------------------------------------------------------------------------------------------------------------------------------------------------------------------------------------------------------------------------------------------------------------------------------------GTT---------------------------------------------------------------------------------------------------------------------------------------------------------------------------------------------------------------------------------------------------------------------------------------------------------------------------------------------------------------------------------------------
>1671698_Hsp@OZH53013.1
------------------------------------------------------------------------------------------------------------------------------------------------------------------------------------------------------------------------------------------------------------------------------------------------------------------------------------------------------------ATGATTAAA------------------------------------GAAAATAGC---------------------------------------------------------GAAGTTATTTTATCTGTTAAAAACTTAACAGCTAATGTCGAA------------GGA---------------AAAGAGATTCTTAAAGGTTTGAATCTAGAAATAAAAGCTGGAGAAATTCATGCTATTATGGGTCCGAATGGTTCCGGTAAAAGTACCTTTTCTAAAGTATTGGCAGGTCATCCTGCCTACGAAGTTACAGGTGGAGAAGTTACATTTTTAGGA---AAAAATTTATTAGAGATGGAGCCAGAAGAACGGTCATTAAATGGGGTGTTCTTGGCTTTTCAATATCCTCTGGAAATTCCTGGAGTGAGCAACTTAGACTTTTTGCGAGTTGCTTATAATACTAAACGTAAATATCAAGGATTAGAAGAATTAGACGCTTTTGATTTTGACGATTTGGTACAGGATAAATTAGGTATTGTCAAGATGAAACCAGAATTTTTAGACCGCAGTGTAAATGAAGGTTTTTCTGGTGGAGAAAAGAAGCGAAATGAAATCTTACAAATGGCATTGTTAGATCCAAAATTAGCAATTTTAGATGAGACAGACTCAGGATTAGATATTGATGCTTTGAGGATAGTCGCAAACGGAGTAAATGAATTGGCA------AATGAATCAAATTCTATGTTAGTAATTACTCACTATCAACGTTTATTAAACTATATTGTGCCAGATTTTGTTCATGTAACTGAAGGCGGTAGAATTATTAAAACTGGTACAAAAGAATTAGCATTAGAACTAGAAGAAAAAGGTTAC---GATGATGTGATTGAAGAAGCAAAG---------------------------------------------------------------------------------------------------------------------------------------------------------------------------------------------------------------------------------------------------------------------------------------------------------------------------------------------------------------------------------------------------------------------------------------------------------------------------------------------------------------------------------------------------------------------------------------------------------------------------------------------------------------------------------------------------------------------------------------------------------------------------------------------------------------------------------------------------------------------------------------------------------------------------------------------------------------------------------------------------------------------------------------------------------------------------------------------------------------------------------------------------------------------------------------------------------------------------------------------------------------------------------------------------------------------------------------------------------------------------------------------------------------------------------------------------------------------------------------------------------------------------------------------------------------------------------------------------------------------------------------------------------------------------------------------------------------------------------------------------------------------------------------------------------------------------------------------------------------------------------------------------------------------------------------------------------------------------------------------------------------------------------------------------------------------------------------------------------------------------------------------------------------------------------------------------------------------------------------------------------------------------------------------------------------------------------------------------------------------------------------------------------------------------------------------------------------------------------------------------------------------------------------------------------------------------------------------------------------------------------------------------------------------------------------------------------------------------------------------------------------------------------------------------------------------------------------------------------------------------------------------------------------------------------------------------------------------------------------------------------------------------------------------------------------------------------------------------------------------------------------------------------------------------------------------------------------------------------------------------------------------------------------------------------------------------------------------------------------------------------------------------------------------------------------------------------------------------------------------------------------------------------------------------------------------------------------------------------------------------------------------------------------------------------------------------------------------------------------------------------------------------------------------------------------------------------GTAGGG---------------------------------------------------------------------------------------------------------------------------------------------------------------------------------------------------------------------------------------------------------------------------------------------------------------------------------------------------------------------------------------------------------------------------------------------------------------------------------------GTT---------------------------------------------------------------------------------------------------------------------------------------------------------------------------------------------------------------------------------------------------------------------------------------------------------------------------------------------------------------------------------------------
>282423_Pagardhii@BBD56072.1
------------------------------------------------------------------------------------------------------------------------------------------------------------------------------------------------------------------------------------------------------------------------------------------------------------------------------------------------------------ATGATTAAA------------------------------------GAGAACAGC---------------------------------------------------------GAAGTGATTCTATCCGTTAAAAATTTAACGGCTAATATTGAA------------GAT---------------AAGGAAATCCTTAAAGGCTTTAATTTAGAAGTCAAAGCCGGAGAAATCCATGCTATTATGGGTTTAAATGGTTCGGGAAAAAGCACTTTTTCTAAAGTCTTAAGCGGACATCCCAGCTACCAAGTCACCGGAGGAGAAATTACCTTTCTGGGT---CAAAATTTATTAGAATTAGCACCAGAAGAACGCGCCTTAGCTGGTATTTTCTTAGCGTTTCAATATCCAATTGAAATTCCGGGCGTGAGTAATTTAGACTTTTTGAGAGTTGCCTATAATGCCCATCAAAAACATAAAGGGTTAGAAGAATTAGATGCCTTTGATTTTGATGAATTAGTCCGAGAAAAAATAGATATTGTGAAAATGCGGGATGAATTTTTAGAACGCAGTGTTAATGAAGGTTTTTCTGGAGGTGAGAAAAAACGCAATGAAATTTTACAAATGGCGTTATTAGAACCAAAATTAGCGATTTTAGATGAAACAGATTCTGGTTTAGATATTGATGCGTTGCGAATTGTCGCCAGTGGAGTCAATCAATTAGCC------AATGAAAATAACGCTCTATTATTGATTACCCATTATCAACGGTTATTAGATTATATTGTACCGGATTTTGTTCATGTTGTATCGGATGGACGAATTATTAAAACCGGGACAAAAGAACTGGCTTTAGAATTGGAAGAACAGGGTTAT---GATGATGTTGTTTCTGCGTCCATG---------------------------------------------------------------------------------------------------------------------------------------------------------------------------------------------------------------------------------------------------------------------------------------------------------------------------------------------------------------------------------------------------------------------------------------------------------------------------------------------------------------------------------------------------------------------------------------------------------------------------------------------------------------------------------------------------------------------------------------------------------------------------------------------------------------------------------------------------------------------------------------------------------------------------------------------------------------------------------------------------------------------------------------------------------------------------------------------------------------------------------------------------------------------------------------------------------------------------------------------------------------------------------------------------------------------------------------------------------------------------------------------------------------------------------------------------------------------------------------------------------------------------------------------------------------------------------------------------------------------------------------------------------------------------------------------------------------------------------------------------------------------------------------------------------------------------------------------------------------------------------------------------------------------------------------------------------------------------------------------------------------------------------------------------------------------------------------------------------------------------------------------------------------------------------------------------------------------------------------------------------------------------------------------------------------------------------------------------------------------------------------------------------------------------------------------------------------------------------------------------------------------------------------------------------------------------------------------------------------------------------------------------------------------------------------------------------------------------------------------------------------------------------------------------------------------------------------------------------------------------------------------------------------------------------------------------------------------------------------------------------------------------------------------------------------------------------------------------------------------------------------------------------------------------------------------------------------------------------------------------------------------------------------------------------------------------------------------------------------------------------------------------------------------------------------------------------------------------------------------------------------------------------------------------------------------------------------------------------------------------------------------------------------------------------------------------------------------------------------------------------------------------------------------------------------------------------GTGGGG---------------------------------------------------------------------------------------------------------------------------------------------------------------------------------------------------------------------------------------------------------------------------------------------------------------------------------------------------------------------------------------------------------------------------------------------------------------------------------------GTT---------------------------------------------------------------------------------------------------------------------------------------------------------------------------------------------------------------------------------------------------------------------------------------------------------------------------------------------------------------------------------------------
>1982223_Asp@RAQ44042.1
------------------------------------------------------------------------------------------------------------------------------------------------------------------------------------------------------------------------------------------------------------------------------------------------------------------------------------------------------------ATGATTCAA------------------------------------GAAAACAGT---------------------------------------------------------CCCGTGATTTTGTCCGTTAAGAATTTAACCGCTACCGTTGAT------------GGT---------------AATTCTATTTTAAAAGGCTTAAACCTGGAAATTAAAGCCGGGGAAATTCACGCCATCATGGGTCAGAATGGGTCGGGAAAAAGTACCTTTTCTAAAATCTTAGCCGGACATCCTGCTTATGAAGTGACCGGGGGCGAAGTCACATTTTTAGGA---CAAAATCTCCTGGAATTAGAAGCTGATGAACGCGCCTTAATCGGTATATTTTTGGCTTTCCAATATCCCATCGAAATCCCTGGGGTTAGTAATCTGGATTTCCTGCGGGTGGCTTACAATTCCCAACGGAAACATCGGGGCTTAGATGAGTTAGATGTGTTTGATTTTGAGGATTTAATCCACGAAAAATTAGAGGTGGTGAAAATGCGTTCAGAGTTTCTGGAACGTAGCGTTAATCAAGGCTTTTCTGGGGGTGAAAAGAAGCGTAATGAAATCTTGCAGATGGCTTTATTAGAACCGAAATTAGCCATTTTGGACGAAACTGATTCCGGCTTGGATATTGATGCGCTGAAAATTGTCGCTAATGGTGTGAATCAATTGGCT------AATGCTGAAAATGCCATGCTGGTGATTACTCACTATCAGCGGTTATTGGATTACATTGTCCCTGATTATGTTCATGTCATGGCTGATGGCAGAATTATTAAAACTGGTGCTAAGGAATTGGCGCTAGAGTTGGAAAAACAGGGCTAT---GATGATATAATTGAAGCAGCCACA---------------------------------------------------------------------------------------------------------------------------------------------------------------------------------------------------------------------------------------------------------------------------------------------------------------------------------------------------------------------------------------------------------------------------------------------------------------------------------------------------------------------------------------------------------------------------------------------------------------------------------------------------------------------------------------------------------------------------------------------------------------------------------------------------------------------------------------------------------------------------------------------------------------------------------------------------------------------------------------------------------------------------------------------------------------------------------------------------------------------------------------------------------------------------------------------------------------------------------------------------------------------------------------------------------------------------------------------------------------------------------------------------------------------------------------------------------------------------------------------------------------------------------------------------------------------------------------------------------------------------------------------------------------------------------------------------------------------------------------------------------------------------------------------------------------------------------------------------------------------------------------------------------------------------------------------------------------------------------------------------------------------------------------------------------------------------------------------------------------------------------------------------------------------------------------------------------------------------------------------------------------------------------------------------------------------------------------------------------------------------------------------------------------------------------------------------------------------------------------------------------------------------------------------------------------------------------------------------------------------------------------------------------------------------------------------------------------------------------------------------------------------------------------------------------------------------------------------------------------------------------------------------------------------------------------------------------------------------------------------------------------------------------------------------------------------------------------------------------------------------------------------------------------------------------------------------------------------------------------------------------------------------------------------------------------------------------------------------------------------------------------------------------------------------------------------------------------------------------------------------------------------------------------------------------------------------------------------------------------------------------------------------------------------------------------------------------------------------------------------------------------------------------------------------------------------------------GTGGGG---------------------------------------------------------------------------------------------------------------------------------------------------------------------------------------------------------------------------------------------------------------------------------------------------------------------------------------------------------------------------------------------------------------------------------------------------------------------------------------GTG---------------------------------------------------------------------------------------------------------------------------------------------------------------------------------------------------------------------------------------------------------------------------------------------------------------------------------------------------------------------------------------------
>1643526_Gsp@LWRO01000008.1_92
------------------------------------------------------------------------------------------------------------------------------------------------------------------------------------------------------------------------------------------------------------------------------------------------------------------------------------------------------------ATGATCGTC------------------------------------GAAAACAGC---------------------------------------------------------GAAGTCATCCTATCCGTCCAGAACCTCACCGCCAATGTTGAG------------GGA---------------ACCCAAATCCTCAAAGGCCTGAACCTCGAAATTAAAGCCGGCGAAGTCCACGCCATCATGGGGCCGAACGGTTCTGGTAAAAGCACCTTCTCAAAAATTCTCGCCGGACATCCCAGCTACGAAGTCACCGGGGGCGAAATCGTTTACAAAGGG---CAAAACCTCCTCGAACTCGAAGCCCACGATCGAGCAACTGCTGGTGTGTTCCTTGCCTTCCAATATCCCATCGAAATTCCTGGAGTCAGCAACCTCGACTTTCTGAGGGTCGCCTACAACTCCCATCGCAAAGCCAAAGGACTCGAAGAACTCGATACTTTCGATTTTGAAGACCTCGTCGAAGAAAAACTCGATGTGGTGAAAATGAAAGCCGAATTTCTCAACCGCAGCGTCAACGAAGGCTTCTCCGGTGGCGAGAAAAAACGGAACGAAATCCTACAGATGGCACTCCTCGAACCCAGTCTTGCCATTCTCGACGAAACTGACTCCGGTTTGGATATCGACGCACTGAAAATTGTCGCCAACGGAGTCAACCAACTCGCC------ACACCCGACAACTGCACGTTGATGATTACCCACTATCAACGATTGCTCGATTACATCGTTCCTGACTTCGTCCACGTGATGTACGACGGACGCATCATCACCAGTGGCGACAAAGAACTCGCCCTCAAACTCGAAGAAGAGGGTTAC---GACTGGGCGATCGAACAATTTGCA---------------------------------------------------------------------------------------------------------------------------------------------------------------------------------------------------------------------------------------------------------------------------------------------------------------------------------------------------------------------------------------------------------------------------------------------------------------------------------------------------------------------------------------------------------------------------------------------------------------------------------------------------------------------------------------------------------------------------------------------------------------------------------------------------------------------------------------------------------------------------------------------------------------------------------------------------------------------------------------------------------------------------------------------------------------------------------------------------------------------------------------------------------------------------------------------------------------------------------------------------------------------------------------------------------------------------------------------------------------------------------------------------------------------------------------------------------------------------------------------------------------------------------------------------------------------------------------------------------------------------------------------------------------------------------------------------------------------------------------------------------------------------------------------------------------------------------------------------------------------------------------------------------------------------------------------------------------------------------------------------------------------------------------------------------------------------------------------------------------------------------------------------------------------------------------------------------------------------------------------------------------------------------------------------------------------------------------------------------------------------------------------------------------------------------------------------------------------------------------------------------------------------------------------------------------------------------------------------------------------------------------------------------------------------------------------------------------------------------------------------------------------------------------------------------------------------------------------------------------------------------------------------------------------------------------------------------------------------------------------------------------------------------------------------------------------------------------------------------------------------------------------------------------------------------------------------------------------------------------------------------------------------------------------------------------------------------------------------------------------------------------------------------------------------------------------------------------------------------------------------------------------------------------------------------------------------------------------------------------------------------------------------------------------------------------------------------------------------------------------------------------------------------------------------------------------------------ACTGTGGGG------------------------------------------------------------------------------------------------------------------------------------------------------------------------------------------------------------------------------------------------------------------------------------------------------------------------------------------------------------------------------------------------------------------------------------------------------------------------------------GTGTCA------------------------------------------------------------------------------------------------------------------------------------------------------------------------------------------------------------------------------------------------------------------------------------------------------------------------------------------------------------------------------------------
>2099686_Cbacterium@PXCV01000481.1_6
------------------------------------------------------------------------------------------------------------------------------------------------------------------------------------------------------------------------------------------------------------------------------------------------------------------------------------------------------------ATGATTGTT------------------------------------GAAAATAGC---------------------------------------------------------GACGTTATTCTTTCAGTCAAAAACCTCAATGCAACGGTTGAG------------GGA---------------ACCCCAATTCTCAAAGACCTGAATTTGGAAATCAAGGCGGGAGAAATCCACGCCATTATGGGACCTAATGGGTCTGGAAAAAGTACCTTTTCTAAGATTCTCGCCGGACATCCTGATTATGAAATCACCAGCGGCGAAGTGTTCTACAAGGGG---CAAAACCTGCTGGAACTCGAAGCCGATGAACGGGCGACGGCGGGGGTATTTTTGGCGTTCCAATATCCCATTGAGATTCCTGGAGTGAGTAACTTAGACTTCCTGCGAGTCGCGTACAACTCCCATCGCAAAGCCAAGGGTTTGGAAGAAATTGATACCTTTGATTTTGAGGATTTGGTTGAAGAAAAACTCGATATCGTGAAGATGCGGGCGGAATTCCTCAATCGCAGCGTGAATGAAGGCTTCTCCGGTGGGGAGAAAAAACGCAATGAGATTTTGCAGATGGCGTTGCTAGAACCCACTTTGGCAATTCTCGATGAGACGGATTCCGGGTTGGATATTGATGCCCTGAAAACGGTGGCCGGTGGTGTGAATCAGTTGGCT------AAACCGGATAATTGCACCCTGATGATTACCCACTATCAACGATTGCTTGATTACATTATTCCCGATTTTGTCCATGTTATGTATGACGGACGAATTTTGACTACTGGGGATAAAGATTTAGCCCTGAAACTCGAAGAACAGGGCTAC---GATTGGGCGATCGCCGAATTTGCA---------------------------------------------------------------------------------------------------------------------------------------------------------------------------------------------------------------------------------------------------------------------------------------------------------------------------------------------------------------------------------------------------------------------------------------------------------------------------------------------------------------------------------------------------------------------------------------------------------------------------------------------------------------------------------------------------------------------------------------------------------------------------------------------------------------------------------------------------------------------------------------------------------------------------------------------------------------------------------------------------------------------------------------------------------------------------------------------------------------------------------------------------------------------------------------------------------------------------------------------------------------------------------------------------------------------------------------------------------------------------------------------------------------------------------------------------------------------------------------------------------------------------------------------------------------------------------------------------------------------------------------------------------------------------------------------------------------------------------------------------------------------------------------------------------------------------------------------------------------------------------------------------------------------------------------------------------------------------------------------------------------------------------------------------------------------------------------------------------------------------------------------------------------------------------------------------------------------------------------------------------------------------------------------------------------------------------------------------------------------------------------------------------------------------------------------------------------------------------------------------------------------------------------------------------------------------------------------------------------------------------------------------------------------------------------------------------------------------------------------------------------------------------------------------------------------------------------------------------------------------------------------------------------------------------------------------------------------------------------------------------------------------------------------------------------------------------------------------------------------------------------------------------------------------------------------------------------------------------------------------------------------------------------------------------------------------------------------------------------------------------------------------------------------------------------------------------------------------------------------------------------------------------------------------------------------------------------------------------------------------------------------------------------------------------------------------------------------------------------------------------------------------------------------------------------------------------GCAGTAGGG------------------------------------------------------------------------------------------------------------------------------------------------------------------------------------------------------------------------------------------------------------------------------------------------------------------------------------------------------------------------------------------------------------------------------------------------------------------------------------GTA---------------------------------------------------------------------------------------------------------------------------------------------------------------------------------------------------------------------------------------------------------------------------------------------------------------------------------------------------------------------------------------------
>1666905_Psp@KPQ36894.1
------------------------------------------------------------------------------------------------------------------------------------------------------------------------------------------------------------------------------------------------------------------------------------------------------------------------------------------------------------ATGATTGTT------------------------------------GAAAACAGC---------------------------------------------------------GACGTTATTCTTTCAGTTAAAAATCTCAATGCGACGGTTGAG------------GGA---------------ACGCCAATTCTTAAAGACCTGAACTTGGAAATAAAGGCAGGTGAAATCCACGCCATTATGGGACCCAATGGCTCAGGAAAGAGTACCTTTTCTAAAATCCTCGCCGGACATCCTGATTACGAAGTGACCAGTGGCGAAGTGATTTACAAGGGG---CAAAATCTACTGGAACTCGAAGCCGATGAACGGGCGACGGCTGGGGTATTCCTGGCGTTCCAATATCCCATTGAGATTCCTGGGGTCAGTAATTTAGACTTCCTGCGGGTGGCTTATAACTCCCATCGTAAAGCCCAAGGCTTGGAAGAACTCGACACCTTTGATTTTGAGGATTTAGTCGAGGAAAAACTGGATATTGTGAAGATGCGGGCGGAGTTCTTGACTCGCAGTGTCAATGAGGGCTTCTCCGGTGGGGAGAAAAAACGCAATGAGATTTTGCAGATGGCGTTGCTCGAACCCACGTTAGCAATTCTCGATGAGACGGATTCCGGGTTGGATATTGATGCCCTAAAAACCGTCGCAGGTGGTGTGAATCAGTTGGCG------CAACCGGACAATTGCACCCTAATGATTACTCACTATCAACGGTTGCTCGATTACATTATTCCCGATTTTGTCCATGTCATGTATGACGGGCGCATTCTGACCACTGGGGATAAAGATTTAGCCCTGAAACTCGAAGAACAGGGCTAT---GATTGGGCGATCGCCGAATTTGCA---------------------------------------------------------------------------------------------------------------------------------------------------------------------------------------------------------------------------------------------------------------------------------------------------------------------------------------------------------------------------------------------------------------------------------------------------------------------------------------------------------------------------------------------------------------------------------------------------------------------------------------------------------------------------------------------------------------------------------------------------------------------------------------------------------------------------------------------------------------------------------------------------------------------------------------------------------------------------------------------------------------------------------------------------------------------------------------------------------------------------------------------------------------------------------------------------------------------------------------------------------------------------------------------------------------------------------------------------------------------------------------------------------------------------------------------------------------------------------------------------------------------------------------------------------------------------------------------------------------------------------------------------------------------------------------------------------------------------------------------------------------------------------------------------------------------------------------------------------------------------------------------------------------------------------------------------------------------------------------------------------------------------------------------------------------------------------------------------------------------------------------------------------------------------------------------------------------------------------------------------------------------------------------------------------------------------------------------------------------------------------------------------------------------------------------------------------------------------------------------------------------------------------------------------------------------------------------------------------------------------------------------------------------------------------------------------------------------------------------------------------------------------------------------------------------------------------------------------------------------------------------------------------------------------------------------------------------------------------------------------------------------------------------------------------------------------------------------------------------------------------------------------------------------------------------------------------------------------------------------------------------------------------------------------------------------------------------------------------------------------------------------------------------------------------------------------------------------------------------------------------------------------------------------------------------------------------------------------------------------------------------------------------------------------------------------------------------------------------------------------------------------------------------------------------------------------------GCAGTAGGG------------------------------------------------------------------------------------------------------------------------------------------------------------------------------------------------------------------------------------------------------------------------------------------------------------------------------------------------------------------------------------------------------------------------------------------------------------------------------------GTA---------------------------------------------------------------------------------------------------------------------------------------------------------------------------------------------------------------------------------------------------------------------------------------------------------------------------------------------------------------------------------------------
>1080068_Lsp@BAU44119.1| RT_shifts_1_contigs
---------------------------------------------------------------------------------------------------------------------------------------------------------------------------------------------------------------------------------------------------------------------------------------------------------------------------------------------------------------ATTCGA------------------------------------GAAGGCAGC------------------------------------AAC------------------GAGGTGATTTTATCGGTGAAGGATCTCAGGGCTGAGGTGGAC------------AGC---------------ACGGAGATCCTGAAGGGTGTGGATTTGGAAATTCGGGCGGGCGAAATTCACGCCATTATGGGGCTGAATGGCTCTGGAAAAAGCACCTTTTCTAAGGTGATTGCTGGACATCCGGACTATGAAGTAACGGGTGGCGAGGTGATTTACCTGGGG---CAGAATTTGCTAGAGATGGAACCCGAAGCGCGATCGCGCTCTGGTATTTTCCTCGCTTTTCAGTATCCGCTGGAGATTCCCGGTGTTAGCAATCTGGACTTTTTGCGCGTCGCCTACAACGCCAAGCGCAAGCACCAGGGGCTAGAAGAACTGGATGCCTTTGATTTCGATGAGCTGGTGCGCGAAAAGCTGGACGTGGTAAAGATGGATGCATCTTTTCTCAGCCGCAGTGTGAACGAGGGCTTTTCGGGCGGCGAGAAGAAGCGCAACGAGATTCTGCAAATGGCGCTGCTAGAGCCGAAGCTGGCGATTTTGGACGAAACGGATTCGGGACTGGACATTGACGCGCTGAAGGTGGTGGCGGATGGCGTAAACCAGCTTGCG------AACGCTGAGAACGCCATGCTGGTGATCACGCACTATCAACGCCTGCTGAACTACATCGTGCCCGACTATGTGCATGTGATGGCGAATGGTCGAATTATCCGCACCGGCACCAAGGAACTGGCGCTGGAGCTAGAGGAGCGCGGCTAT---GAGTGGGTGCTGGAAGACTCGACG---------------------------------------------------------------------------------------------------------------------------------------------------------------------------------------------------------------------------------------------------------------------------------------------------------------------------------------------------------------------------------------------------------------------------------------------------------------------------------------------------------------------------------------------------------------------------------------------------------------------------------------------------------------------------------------------------------------------------------------------------------------------------------------------------------------------------------------------------------------------------------------------------------------------------------------------------------------------------------------------------------------------------------------------------------------------------------------------------------------------------------------------------------------------------------------------------------------------------------------------------------------------------------------------------------------------------------------------------------------------------------------------------------------------------------------------------------------------------------------------------------------------------------------------------------------------------------------------------------------------------------------------------------------------------------------------------------------------------------------------------------------------------------------------------------------------------------------------------------------------------------------------------------------------------------------------------------------------------------------------------------------------------------------------------------------------------------------------------------------------------------------------------------------------------------------------------------------------------------------------------------------------------------------------------------------------------------------------------------------------------------------------------------------------------------------------------------------------------------------------------------------------------------------------------------------------------------------------------------------------------------------------------------------------------------------------------------------------------------------------------------------------------------------------------------------------------------------------------------------------------------------------------------------------------------------------------------------------------------------------------------------------------------------------------------------------------------------------------------------------------------------------------------------------------------------------------------------------------------------------------------------------------------------------------------------------------------------------------------------------------------------------------------------------------------------------------------------------------------------------------------------------------------------------------------------------------------------------------------------------------------------------------------------------------------------------------------------------------------------------------------------------------------------------------------------------------------GTGAAG---------------------------------------------------------------------------------------------------------------------------------------------------------------------------------------------------------------------------------------------------------------------------------------------------------------------------------------------------------------------------------------------------------------------------------------------------------------------------------------GCA---------------------------------------------------------------------------------------------------------------------------------------------------------------------------------------------------------------------------------------------------------------------------------------------------------------------------------------------------------------------------------------------
>195253_Ssp@AFY60148.1| RT_shifts_1_contigs
---------------------------------------------------------------------------------------------------------------------------------------------------------------------------------------------------------------------------------------------------------------------------------------------------------------------------------------------------------------CTTCGT------------------------------------CCCGATAGT---------------------------------------------------------CCCGTCATTTTATCTGTGCGTGAGTTAACCGCAGATGTGGAA------------GAT---------------ACCCCGATTCTCAAGGGCTTAAATCTGGAAATCCGAGCTGGGGAAGTCCATGCCATTATGGGGCCGAATGGCTCTGGGAAAAGCACCTTCTCCAAAATTCTTGCCGGGCATCCTGACTATAAAGTGACGGGTGGCGAAGTCATTTATCAAGGG---CAAAACCTCCTCGAACTGCCCCCGGAAGAACGGGCTAGGGCGGGGGTCTTTTTAGCCTTTCAATATCCCCTGGAAATTCCCGGAGTCAGTAACCTGGATTTCTTGCGGGTTGCCTATAATGCCAAGCGGAACCATCAGGGCCTGGAAGAATTAGACGTATTTGATTTTGATGACTTGGTGCGCCAACGCTTAGATGTGGTCAAATTGGATGCCAGTTTCCTCAATCGGGGCGTGAACGAAGGCTTTTCCGGGGGTGAGAAAAAACGCAATGAAATTCTCCAAATGGCTCTCCTGGAACCCACCTTGGCTATTTTGGATGAAACCGACTCCGGCCTGGATATTGATGCGCTGCGAATTGTCGCCAATGGCGTGAATCACCTGGCA------ACGGCAGAGAATGGCATTCTTTTGATTACCCACTATCAACGCTTACTGGACTACATTGTGCCTGACTACGTCCATGTCATGGAGGCCGGGCGGATTATCCTGACGGGGCCAAAAGAACTGGCCTTAGAACTAGAAGCGCGGGGTTAC---GATTGGGTGCGAGAAGAAGAGGCG---------------------------------------------------------------------------------------------------------------------------------------------------------------------------------------------------------------------------------------------------------------------------------------------------------------------------------------------------------------------------------------------------------------------------------------------------------------------------------------------------------------------------------------------------------------------------------------------------------------------------------------------------------------------------------------------------------------------------------------------------------------------------------------------------------------------------------------------------------------------------------------------------------------------------------------------------------------------------------------------------------------------------------------------------------------------------------------------------------------------------------------------------------------------------------------------------------------------------------------------------------------------------------------------------------------------------------------------------------------------------------------------------------------------------------------------------------------------------------------------------------------------------------------------------------------------------------------------------------------------------------------------------------------------------------------------------------------------------------------------------------------------------------------------------------------------------------------------------------------------------------------------------------------------------------------------------------------------------------------------------------------------------------------------------------------------------------------------------------------------------------------------------------------------------------------------------------------------------------------------------------------------------------------------------------------------------------------------------------------------------------------------------------------------------------------------------------------------------------------------------------------------------------------------------------------------------------------------------------------------------------------------------------------------------------------------------------------------------------------------------------------------------------------------------------------------------------------------------------------------------------------------------------------------------------------------------------------------------------------------------------------------------------------------------------------------------------------------------------------------------------------------------------------------------------------------------------------------------------------------------------------------------------------------------------------------------------------------------------------------------------------------------------------------------------------------------------------------------------------------------------------------------------------------------------------------------------------------------------------------------------------------------------------------------------------------------------------------------------------------------------------------------------------------------------------------------------GTGATG---------------------------------------------------------------------------------------------------------------------------------------------------------------------------------------------------------------------------------------------------------------------------------------------------------------------------------------------------------------------------------------------------------------------------------------------------------------------------------------TCC---------------------------------------------------------------------------------------------------------------------------------------------------------------------------------------------------------------------------------------------------------------------------------------------------------------------------------------------------------------------------------------------
>197221_Telongatus@BAC09456.1| RT_shifts_1_contigs
---------------------------------------------------------------------------------------------------------------------------------------------------------------------------------------------------------------------------------------------------------------------------------------------------------------------------------------------------------------ATTCGT------------------------------------CCCGACAGC---------------------------------------------------------GAAGTCATTTTAGAAGTTAGAGAGTTAACAGCCAGTGTGGAG------------GAC---------------ACCCCCATTCTCAAAGGCCTGAACTTGACCATTCGCGCGGGAGAAATTCATGCCATCATGGGACCCAATGGCTCCGGCAAAAGCACCTTCTCCAAAATTCTCGCGGGTCATCCAGACTACACTGTAACGGGTGGTGAAGTACTCTACAAAGGC---AAAAATCTCCTGGACTTGCCCCCTGAAGAGCGTGCCCGCGAAGGCGTCTTTTTGGCCTTTCAATACCCCCTGGAAATTCCGGGGGTGAGCAACCTCGACTTTTTGCGGGTAGCCTACAATGCCAAGCGTAAGCACCAAGGCCTCGAGGAACTGGATGCCTTTGATTTTGATGATTTGGTGCGGCAGAAAATTGAACTGGTGAAGCTAGAGGAAGGCTTCCTGCAGCGGGGGGTGAATGAGGGCTTCTCTGGCGGTGAGAAAAAGCGCAATGAAATTTTGCAAATGGCCCTGCTGGAACCCACCCTTGCCATCCTTGATGAAACGGACTCCGGGCTTGATATTGATGCCCTGCGCATTGTTGCCAACGGTGTCAACCAACTCACT------CGCCCCGATAACTGCATTCTGCTCATTACCCACTATCAGCGGCTGCTGGACTACATCGTGCCTGACTACGTCCATGTCATGGAGGGAGGGCGCATTGTCCTCACGGGGCCGAAGGAACTGGCACTAGAACTGGAGGCACGGGGCTAT---GACTGGGTTCGCGAAGAGGAGGTG---------------------------------------------------------------------------------------------------------------------------------------------------------------------------------------------------------------------------------------------------------------------------------------------------------------------------------------------------------------------------------------------------------------------------------------------------------------------------------------------------------------------------------------------------------------------------------------------------------------------------------------------------------------------------------------------------------------------------------------------------------------------------------------------------------------------------------------------------------------------------------------------------------------------------------------------------------------------------------------------------------------------------------------------------------------------------------------------------------------------------------------------------------------------------------------------------------------------------------------------------------------------------------------------------------------------------------------------------------------------------------------------------------------------------------------------------------------------------------------------------------------------------------------------------------------------------------------------------------------------------------------------------------------------------------------------------------------------------------------------------------------------------------------------------------------------------------------------------------------------------------------------------------------------------------------------------------------------------------------------------------------------------------------------------------------------------------------------------------------------------------------------------------------------------------------------------------------------------------------------------------------------------------------------------------------------------------------------------------------------------------------------------------------------------------------------------------------------------------------------------------------------------------------------------------------------------------------------------------------------------------------------------------------------------------------------------------------------------------------------------------------------------------------------------------------------------------------------------------------------------------------------------------------------------------------------------------------------------------------------------------------------------------------------------------------------------------------------------------------------------------------------------------------------------------------------------------------------------------------------------------------------------------------------------------------------------------------------------------------------------------------------------------------------------------------------------------------------------------------------------------------------------------------------------------------------------------------------------------------------------------------------------------------------------------------------------------------------------------------------------------------------------------------------------------------------------------GCTGCG---------------------------------------------------------------------------------------------------------------------------------------------------------------------------------------------------------------------------------------------------------------------------------------------------------------------------------------------------------------------------------------------------------------------------------------------------------------------------------------TCA---------------------------------------------------------------------------------------------------------------------------------------------------------------------------------------------------------------------------------------------------------------------------------------------------------------------------------------------------------------------------------------------
>685565_Psp@BBC24013.1
------------------------------------------------------------------------------------------------------------------------------------------------------------------------------------------------------------------------------------------------------------------------------------------------------------------------------------------------------------ATGATTGTC------------------------------------GAAAATAGT---------------------------------------------------------GAAGTGATTTTATCAGTCAAGGATTTGACTGCGGAAGTGGAT------------GGA---------------GTCCAGATTCTTAAAGGGCTAAATCTCGAAATTAAGGCTGGTGAAGTCCATGCGATTATGGGACCTAATGGATCGGGCAAAAGCACCTTCTCCAAAATCTTAGCGGGACATCCTGCCTATACCGTCACTGGTGGCGAGATTTGGTATAAGGGC---AAAAATCTCTTAGATTTAGAACCTGAAATTAGATCTAGAGAAGGCATATTTTTAGCTTTTCAATATCCACTGGAAATTCCGGGGGTGACAAATTCTGATTTCTTGAGATTGTCCTATAACAATTTGCGAAAGCATAAGGGGTTAGAAGAATTAGATATTATTGATTTTGATGACTTCATTCAAGAAAAGTTAGAAATTGTGGAAATGAATCCATCATTCTTGAGCCGTAGTGTCAATGAAGGATTTTCAGGTGGTGAAAAGAAGCGCAATGAGATCTTGCAGATGGCAATTCTTGACCCCACTTTAGCAATTCTTGATGAGACGGATTCAGGACTTGATATTGATGCTTTACGGATTGTGGCAGGTGGTGTGAATAAACTTTCA------ACACCACATAATTCTTCCCTCGTCATCACCCATTATCAGCGCTTGCTAAATTACATTATTCCCGACTTCATTCATGTGATGGAAAATGGCAAGATCATTCTCACGGGTGGTAAGGACTTGGCGCTAGAGCTAGAAGAGAAGGGCTAT---GACTGGCTCAAAGAAGAAGAGGCG---------------------------------------------------------------------------------------------------------------------------------------------------------------------------------------------------------------------------------------------------------------------------------------------------------------------------------------------------------------------------------------------------------------------------------------------------------------------------------------------------------------------------------------------------------------------------------------------------------------------------------------------------------------------------------------------------------------------------------------------------------------------------------------------------------------------------------------------------------------------------------------------------------------------------------------------------------------------------------------------------------------------------------------------------------------------------------------------------------------------------------------------------------------------------------------------------------------------------------------------------------------------------------------------------------------------------------------------------------------------------------------------------------------------------------------------------------------------------------------------------------------------------------------------------------------------------------------------------------------------------------------------------------------------------------------------------------------------------------------------------------------------------------------------------------------------------------------------------------------------------------------------------------------------------------------------------------------------------------------------------------------------------------------------------------------------------------------------------------------------------------------------------------------------------------------------------------------------------------------------------------------------------------------------------------------------------------------------------------------------------------------------------------------------------------------------------------------------------------------------------------------------------------------------------------------------------------------------------------------------------------------------------------------------------------------------------------------------------------------------------------------------------------------------------------------------------------------------------------------------------------------------------------------------------------------------------------------------------------------------------------------------------------------------------------------------------------------------------------------------------------------------------------------------------------------------------------------------------------------------------------------------------------------------------------------------------------------------------------------------------------------------------------------------------------------------------------------------------------------------------------------------------------------------------------------------------------------------------------------------------------------------------------------------------------------------------------------------------------------------------------------------------------------------------------------------------------GTGTTG---------------------------------------------------------------------------------------------------------------------------------------------------------------------------------------------------------------------------------------------------------------------------------------------------------------------------------------------------------------------------------------------------------------------------------------------------------------------------------------GCA---------------------------------------------------------------------------------------------------------------------------------------------------------------------------------------------------------------------------------------------------------------------------------------------------------------------------------------------------------------------------------------------
>1173263_Ssp@AFY72302.1
------------------------------------------------------------------------------------------------------------------------------------------------------------------------------------------------------------------------------------------------------------------------------------------------------------------------------------------------------------ATGATTGTA------------------------------------GAAAATAGT---------------------------------------------------------GAAGTCATTCTGTCGGTTAAAAATCTGACGGCAGAAGTAGAA------------GGT---------------GTGGAAATTTTGAAAGGCGTAAACCTAGAAGTTAAGTCTGGAGAAGTTCATGCGATCATGGGACCCAATGGCTCAGGTAAAAGTACTTTTTCTAAGGTCTTAGCTGGACATCCCGACTACACAGTTACAGGGGGAGAGGTTACTTTTCTGGGC---AAAAATTTATTAGAGTTGCCACCCGAAGAGCGATCGCGGGCTGGGGTGTTTTTGGCTTTTCAGTATCCCCTTGAAATCCCTGGTGTCACTAATGCTGATTTTTTAAGACTGGCATACAATACCTTACAAAAACAAAAGGGACTGCCTGAACTGGATTTACTGGATTTTGATGATTTTGTCCAAGATAAATTAAAAGTTGTAGAAATGAATCCAAGTTTCTTGCGCCGCAGTGTAAATGAAGGTTTTTCTGGTGGCGAAAAAAAGCGCAATGAAATCCTGCAAATGGCAATTTTAGAGCCAAAATTAGCAGTTTTAGATGAAACCGACTCTGGGCTGGATATTGACGCTCTCCGCATTGTCTCGAATGGGGTTAATCAATTGGCT------AGTGCCGATAATTGCACAGTGTTAATTACCCACTATCAACGCCTATTAGACTATATTGTGCCAGATTTTATTCATGTGATGGAAAGTGGCAAAATTGCCATGACTGGTGGTAAAGAGCTAGCATTGGAGCTAGAAAGCCGAGGTTAT---GACTGGATTACGGAAGAGGTAGAG---------------------------------------------------------------------------------------------------------------------------------------------------------------------------------------------------------------------------------------------------------------------------------------------------------------------------------------------------------------------------------------------------------------------------------------------------------------------------------------------------------------------------------------------------------------------------------------------------------------------------------------------------------------------------------------------------------------------------------------------------------------------------------------------------------------------------------------------------------------------------------------------------------------------------------------------------------------------------------------------------------------------------------------------------------------------------------------------------------------------------------------------------------------------------------------------------------------------------------------------------------------------------------------------------------------------------------------------------------------------------------------------------------------------------------------------------------------------------------------------------------------------------------------------------------------------------------------------------------------------------------------------------------------------------------------------------------------------------------------------------------------------------------------------------------------------------------------------------------------------------------------------------------------------------------------------------------------------------------------------------------------------------------------------------------------------------------------------------------------------------------------------------------------------------------------------------------------------------------------------------------------------------------------------------------------------------------------------------------------------------------------------------------------------------------------------------------------------------------------------------------------------------------------------------------------------------------------------------------------------------------------------------------------------------------------------------------------------------------------------------------------------------------------------------------------------------------------------------------------------------------------------------------------------------------------------------------------------------------------------------------------------------------------------------------------------------------------------------------------------------------------------------------------------------------------------------------------------------------------------------------------------------------------------------------------------------------------------------------------------------------------------------------------------------------------------------------------------------------------------------------------------------------------------------------------------------------------------------------------------------------------------------------------------------------------------------------------------------------------------------------------------------------------------------------------------------------GCA------------------------------------------------------------------------------------------------------------------------------------------------------------------------------------------------------------------------------------------------------------------------------------------------------------------------------------------------------------------------------------------------------------------------------------------------------------------------------------------------------------------------------------------------------------------------------------------------------------------------------------------------------------------------------------------------------------------------------------------------------------------------------------------------------------------------------------------------------------------------------------------
>82654_Psp@AFY70211.1
------------------------------------------------------------------------------------------------------------------------------------------------------------------------------------------------------------------------------------------------------------------------------------------------------------------------------------------------------------ATGATTGTC------------------------------------GAAAATAGC---------------------------------------------------------GAAGTAATCTTAGCGGTCGAAGACCTGACCGCCTCCGTTGAT------------GGA---------------GTAGAAATTCTCAAGGGCGTAAATTTGGAGATTAAGGCTGGTGAAGTCCATGCGATCATGGGTCAAAATGGCTCCGGCAAAAGCACCTTTTCAAAAGTTTTAGCCGGACACCCGCAATATGAAGTTACGGGCGGCAAGATTGCTTTCTTGGGA---CAAGATTTATTAGAACTAGAAGCCGAAGACAGAGCCAGAAGCGGTATTTTTCTTGCCTTTCAATATCCCCTCGAAATTCCTGGTGTCAGCAATGCCGATTTTCTGCGCACTTCCTACAACTCGCTCCAAAAGCATAAAGGCTTGCCAGAGCTGGATATTCTCGACTTCGATGACCTGGTGCAGGAAAGACTAGAAGTAGTAAAAATGAACCCGAGCTTTTTGAGTCGAAGCGTCAATGAGGGCTTTTCTGGCGGTGAGAAGAAGCGGAATGAAATTTTGCAAATGGCGATCTTAGATCCCAAATTGGCGATCCTGGATGAAACTGATTCTGGCCTGGATATTGATGCGCTCAAAATTGTGGCCAATGGCGTGAACCAACTATCT------AGCCCCGATAATGCCAGCATTGTGATCACCCACTATCAGCGATTGCTTAACTACATCGTGCCCGACTATGTGCATATTATGTCGGCGGGTAAGATTGCGATCACTGGTGGCAAGGAACTGGCGGTGCAACTGGAAGAACGCGGCTAT---GACTGGATCACCGAGAAGGAGACG---------------------------------------------------------------------------------------------------------------------------------------------------------------------------------------------------------------------------------------------------------------------------------------------------------------------------------------------------------------------------------------------------------------------------------------------------------------------------------------------------------------------------------------------------------------------------------------------------------------------------------------------------------------------------------------------------------------------------------------------------------------------------------------------------------------------------------------------------------------------------------------------------------------------------------------------------------------------------------------------------------------------------------------------------------------------------------------------------------------------------------------------------------------------------------------------------------------------------------------------------------------------------------------------------------------------------------------------------------------------------------------------------------------------------------------------------------------------------------------------------------------------------------------------------------------------------------------------------------------------------------------------------------------------------------------------------------------------------------------------------------------------------------------------------------------------------------------------------------------------------------------------------------------------------------------------------------------------------------------------------------------------------------------------------------------------------------------------------------------------------------------------------------------------------------------------------------------------------------------------------------------------------------------------------------------------------------------------------------------------------------------------------------------------------------------------------------------------------------------------------------------------------------------------------------------------------------------------------------------------------------------------------------------------------------------------------------------------------------------------------------------------------------------------------------------------------------------------------------------------------------------------------------------------------------------------------------------------------------------------------------------------------------------------------------------------------------------------------------------------------------------------------------------------------------------------------------------------------------------------------------------------------------------------------------------------------------------------------------------------------------------------------------------------------------------------------------------------------------------------------------------------------------------------------------------------------------------------------------------------------------------------------------------------------------------------------------------------------------------------------------------------------------------------------------------------------------GCGGAG---------------------------------------------------------------------------------------------------------------------------------------------------------------------------------------------------------------------------------------------------------------------------------------------------------------------------------------------------------------------------------------------------------------------------------------------------------------------------------------GTGGCTCAG---------------------------------------------------------------------------------------------------------------------------------------------------------------------------------------------------------------------------------------------------------------------------------------------------------------------------------------------------------------------------------------
>1880902_Lsp@OCQ94575.1
------------------------------------------------------------------------------------------------------------------------------------------------------------------------------------------------------------------------------------------------------------------------------------------------------------------------------------------------------------ATGATTGTT------------------------------------GATAATGCA---------------------------------------------------------CCGACCGTCCTTTCGGTCAAAAACCTCACCGCCAATGTGAAT------------GAC---------------ACGCCGATTTTAAAGGGCTTGAACCTGGAAATTAAGGCCGGCGAAATTCACGCGATTATGGGTCGCAATGGCTCTGGAAAAAGTACATTTTCCAAAATTTTGGCAGGACATCCGGCCTACGAGGTGACCGGTGGCGAGGTAGTCTTTGAAGGA---CAAAACCTCTTGGAATTGGAAGCGGAAGAACGGGCCCGATCGGGGGTGTTCTTGGCCTTCCAATACCCGGTAGAAATTCCCGGGGTTTCCAACTTGGATTTTCTGCGTGCGTCCTACAATGCCCGCCGCAAACACCAGGGATTGGAGGAAGTGGATCCCTTTGATTTTGAGGATGTGGTGCGCGATCGCCTGCAAGTGGTGCAGATGGATGCGTCCTTCCTCGATCGCAGCGTGAATCAAGGCTTTTCAGGTGGTGAGAAAAAGCGCAACGAAATCCTGCAAATGGCGCTGCTCGAACCCACCTTGGCCGTGCTGGATGAAACGGATTCCGGCTTAGATATTGATGCCCTGCGAATTGTGGCTGAGGGGGTGAATCAACTGGCA------AACGAAAAGAATGCGATGCTGGTGATCACCCACTACCAACGGTTGCTGGATTACATCGTGCCGGATTATGTCCATGTCATGTACGACGGCAAAATCGTGATGACGGGCGATAAGGAATTGGCGCTGGAATTGGAAGCCAAAGGCTAC---GACTGGGTGGACGAGTTGCAGCCG---------------------------------------------------------------------------------------------------------------------------------------------------------------------------------------------------------------------------------------------------------------------------------------------------------------------------------------------------------------------------------------------------------------------------------------------------------------------------------------------------------------------------------------------------------------------------------------------------------------------------------------------------------------------------------------------------------------------------------------------------------------------------------------------------------------------------------------------------------------------------------------------------------------------------------------------------------------------------------------------------------------------------------------------------------------------------------------------------------------------------------------------------------------------------------------------------------------------------------------------------------------------------------------------------------------------------------------------------------------------------------------------------------------------------------------------------------------------------------------------------------------------------------------------------------------------------------------------------------------------------------------------------------------------------------------------------------------------------------------------------------------------------------------------------------------------------------------------------------------------------------------------------------------------------------------------------------------------------------------------------------------------------------------------------------------------------------------------------------------------------------------------------------------------------------------------------------------------------------------------------------------------------------------------------------------------------------------------------------------------------------------------------------------------------------------------------------------------------------------------------------------------------------------------------------------------------------------------------------------------------------------------------------------------------------------------------------------------------------------------------------------------------------------------------------------------------------------------------------------------------------------------------------------------------------------------------------------------------------------------------------------------------------------------------------------------------------------------------------------------------------------------------------------------------------------------------------------------------------------------------------------------------------------------------------------------------------------------------------------------------------------------------------------------------------------------------------------------------------------------------------------------------------------------------------------------------------------------------------------------------------------------------------------------------------------------------------------------------------------------------------------------------------------------------------------------------------GTGGGG---------------------------------------------------------------------------------------------------------------------------------------------------------------------------------------------------------------------------------------------------------------------------------------------------------------------------------------------------------------------------------------------------------------------------------------------------------------------------------------GTG---------------------------------------------------------------------------------------------------------------------------------------------------------------------------------------------------------------------------------------------------------------------------------------------------------------------------------------------------------------------------------------------
>111611_Gsp@LNDC01000104.1_14
------------------------------------------------------------------------------------------------------------------------------------------------------------------------------------------------------------------------------------------------------------------------------------------------------------------------------------------------------------ATGAGTCAA------------------------------------GAAAACAAC---------------------------------------------------------CAAGTAATTCTCTCGATACGCAATCTGACCGCTGAAGTAGAA------------GGC---------------ACCCAGATTCTCAATGGCGTCAACCTAGAAATTAAAGCAGGAGAAACCCATGCCATCATGGGAACCAACGGGTCTGGCAAAAGCACGCTATCCAAGGTGCTTGCCGGCCATCCCGATTACCAAGTCACTGGTGGTGAGGTGATTTATCAAGGG---AAAAACCTGCTGGAAATGGAAGCCGACGAGCGTTCGTTGGCAGGTATTTTCATGGCGTTTCAGTACCCCGTGGAAATTCCTGGGGTAAGCAATTTAGAGTTTTTACGTGCTTCCTACAATTCCCAAAGAAAGGCACGGGGATTGGAAGAAATTGATGCTTTTGATTTTGAAGATTTGGTGGAAGAGAAGCTGGATTTTGTGAAGATGGATTCCAGCTTTTTGGAACGCAACCTCAACGAAGGGTTTTCCGGCGGCGAGAAAAAACGCAACGAAATTCTGCAAATGGCTTTGCTGGAGCCTACTTTAGCGATTCTCGACGAGACGGATTCTGGGCTGGATATTGATGCTTTAAAAACGGTGGCGCATGGAGTGAATCAACTGGCA------GGCCCGGAAAAATCCATGTTGGTGATTACCCACTACCAACGTTTGTTGAATTATATCGTTCCCGATTACGTGCATGTGATGGCTAACGGACGGATTATTACCACCGGGAATAAAGAGTTGGCCGAAGAACTGGAAGAGAAAGGATAC---GATTGGATTAAAGAACAGACGGCA---------------------------------------------------------------------------------------------------------------------------------------------------------------------------------------------------------------------------------------------------------------------------------------------------------------------------------------------------------------------------------------------------------------------------------------------------------------------------------------------------------------------------------------------------------------------------------------------------------------------------------------------------------------------------------------------------------------------------------------------------------------------------------------------------------------------------------------------------------------------------------------------------------------------------------------------------------------------------------------------------------------------------------------------------------------------------------------------------------------------------------------------------------------------------------------------------------------------------------------------------------------------------------------------------------------------------------------------------------------------------------------------------------------------------------------------------------------------------------------------------------------------------------------------------------------------------------------------------------------------------------------------------------------------------------------------------------------------------------------------------------------------------------------------------------------------------------------------------------------------------------------------------------------------------------------------------------------------------------------------------------------------------------------------------------------------------------------------------------------------------------------------------------------------------------------------------------------------------------------------------------------------------------------------------------------------------------------------------------------------------------------------------------------------------------------------------------------------------------------------------------------------------------------------------------------------------------------------------------------------------------------------------------------------------------------------------------------------------------------------------------------------------------------------------------------------------------------------------------------------------------------------------------------------------------------------------------------------------------------------------------------------------------------------------------------------------------------------------------------------------------------------------------------------------------------------------------------------------------------------------------------------------------------------------------------------------------------------------------------------------------------------------------------------------------------------------------------------------------------------------------------------------------------------------------------------------------------------------------------------------------------------------------------------------------------------------------------------------------------------------------------------------------------------------------------------------------GGTGCAGGG------------------------------------------------------------------------------------------------------------------------------------------------------------------------------------------------------------------------------------------------------------------------------------------------------------------------------------------------------------------------------------------------------------------------------------------------------------------------------------GTA---------------------------------------------------------------------------------------------------------------------------------------------------------------------------------------------------------------------------------------------------------------------------------------------------------------------------------------------------------------------------------------------
>1666911_Ppriestleyi@KPQ36781.1
------------------------------------------------------------------------------------------------------------------------------------------------------------------------------------------------------------------------------------------------------------------------------------------------------------------------------------------------------------ATGATTAAC------------------------------------GAAAACGCA---------------------------------------------------------AAAACGATTCTCTCTGTTCGCAATCTTCATGCCAGCGTTGAA------------GGC---------------ACCGAAATTCTCAAAGGTTTGAACTTTGAGGTAAAGGCTGGCGAAATTCACGCCATTATGGGTCTTAATGGTTCTGGCAAAAGTACTTTTTCAAAGGTGCTTGCGGGCCATCCTGACTATACAGTGACCGCTGGTGAGGTGATTTTTCAGGGC---CAAGACTTGCTAGCGTTGGAGCCGCATGAGCGGGCAAATTCTGGTGTGTTTTTAGCCTTTCAGTACCCGCTAGAAATTCCGGGTGTGAGCAATCGCGACTTTTTGCGAGTCGCTTACAATGCTCATCGCAAGGCGAGAGATGAGGAAGAAATAGATGTTTTTGACTTTGACGATCTCATAGAAGAACGCTCTGAAATTGTCAAAATGGATGTGAGCTTTTTAGACCGCAGTGTCAATGAAGGATTTTCAGGCGGTGAAAAAAAACGCAATGAGATTCTTCAAATGGCTTTGCTCCAGCCTGATTTGGCAATTTTAGATGAAACCGATTCGGGGCTTGATATTGATGCGCTCAAGACGGTGTCGAGTGGGGTGAATCAGCTCAGT------ACGCCTGATAATGCAACGGTGCTGATTACCCATTACCAAAGGCTGTTGAACTATATTGTGCCTGACTATGTGCATGTGATGGCTCAGGGCCGCATTGTGAAGACGGGTGGTAAGGAGCTAGCGCTTGAGCTAGAGTCTCGCGGCTAT---GACTGGATTGTGCCTGAGGAGGCG---------------------------------------------------------------------------------------------------------------------------------------------------------------------------------------------------------------------------------------------------------------------------------------------------------------------------------------------------------------------------------------------------------------------------------------------------------------------------------------------------------------------------------------------------------------------------------------------------------------------------------------------------------------------------------------------------------------------------------------------------------------------------------------------------------------------------------------------------------------------------------------------------------------------------------------------------------------------------------------------------------------------------------------------------------------------------------------------------------------------------------------------------------------------------------------------------------------------------------------------------------------------------------------------------------------------------------------------------------------------------------------------------------------------------------------------------------------------------------------------------------------------------------------------------------------------------------------------------------------------------------------------------------------------------------------------------------------------------------------------------------------------------------------------------------------------------------------------------------------------------------------------------------------------------------------------------------------------------------------------------------------------------------------------------------------------------------------------------------------------------------------------------------------------------------------------------------------------------------------------------------------------------------------------------------------------------------------------------------------------------------------------------------------------------------------------------------------------------------------------------------------------------------------------------------------------------------------------------------------------------------------------------------------------------------------------------------------------------------------------------------------------------------------------------------------------------------------------------------------------------------------------------------------------------------------------------------------------------------------------------------------------------------------------------------------------------------------------------------------------------------------------------------------------------------------------------------------------------------------------------------------------------------------------------------------------------------------------------------------------------------------------------------------------------------------------------------------------------------------------------------------------------------------------------------------------------------------------------------------------------------------------------------------------------------------------------------------------------------------------------------------------------------------------------------------------------------GTGGTC---------------------------------------------------------------------------------------------------------------------------------------------------------------------------------------------------------------------------------------------------------------------------------------------------------------------------------------------------------------------------------------------------------------------------------------------------------------------------------------------------------------------------------------------------------------------------------------------------------------------------------------------------------------------------------------------------------------------------------------------------------------------------------------------------------------------------------------------------------------------------------------
>268115_Lantarctica@PZO39357.1
------------------------------------------------------------------------------------------------------------------------------------------------------------------------------------------------------------------------------------------------------------------------------------------------------------------------------------------------------------ATGATTAAC------------------------------------GAAAACAGC---------------------------------------------------------AAAATCCTTCTCTCGGTGCGCGACCTCCGCGCCACCGTAGAC------------GGC---------------ACCGAAATTCTCAAGGGCCTCAACCTGGAAGTGAGGTCGGGCGAGATTCACGCCATTATGGGCCTGAACGGCTCGGGCAAGAGCACATTCTCGAAGGTGCTGGCGGGCCATCCAGACTACGAAATCACTGCCGGAGAGATTCACTTCAAGGGC---CAGGACATTCTGGAGCTGGAACCCCACGAGCGGGCAACCTCCGGCATCTTCCTGGCGTTTCAGTACCCACTGGAAATCCCCGGCGTCAGCAACCGCGACTTTCTGCGGGTGGCCTTTAACGCTCACCGCAAGGCGCGGGGCGAAGAAGAGATCGACGTATTTGACTTCGATGACCTAATCGAAGAAAAGCTGGATGTCGTAAAAATGGACGCCTCTTTTCTAGACCGCAGCGTCAATGAGGGTTTCTCGGGTGGCGAGAAAAAGCGCAACGAAATTTTGCAGATGGCGCTGCTAGAGCCAGTGCTGAGCATTTTGGATGAAACCGACTCGGGCTTGGATATTGACGCGCTCAAAACCGTGGCGGGCGGGGTCAACCAGCTCAGC------AACGCCGACAATGCGGTGGTGCTGATCACCCACTACCAGCGGCTGCTCGACTACATCATTCCTGACTATGTGCATGTGATGGCCGATGGCCGGATCATTACCACGGGCGACAAGGCCCTGGCCAAGGAGCTAGAGGCGCGGGGCTAC---GAGTGGGTGATGGCAGAGCACCGG---------------------------------------------------------------------------------------------------------------------------------------------------------------------------------------------------------------------------------------------------------------------------------------------------------------------------------------------------------------------------------------------------------------------------------------------------------------------------------------------------------------------------------------------------------------------------------------------------------------------------------------------------------------------------------------------------------------------------------------------------------------------------------------------------------------------------------------------------------------------------------------------------------------------------------------------------------------------------------------------------------------------------------------------------------------------------------------------------------------------------------------------------------------------------------------------------------------------------------------------------------------------------------------------------------------------------------------------------------------------------------------------------------------------------------------------------------------------------------------------------------------------------------------------------------------------------------------------------------------------------------------------------------------------------------------------------------------------------------------------------------------------------------------------------------------------------------------------------------------------------------------------------------------------------------------------------------------------------------------------------------------------------------------------------------------------------------------------------------------------------------------------------------------------------------------------------------------------------------------------------------------------------------------------------------------------------------------------------------------------------------------------------------------------------------------------------------------------------------------------------------------------------------------------------------------------------------------------------------------------------------------------------------------------------------------------------------------------------------------------------------------------------------------------------------------------------------------------------------------------------------------------------------------------------------------------------------------------------------------------------------------------------------------------------------------------------------------------------------------------------------------------------------------------------------------------------------------------------------------------------------------------------------------------------------------------------------------------------------------------------------------------------------------------------------------------------------------------------------------------------------------------------------------------------------------------------------------------------------------------------------------------------------------------------------------------------------------------------------------------------------------------------------------------------------------------------------GCGGAG---------------------------------------------------------------------------------------------------------------------------------------------------------------------------------------------------------------------------------------------------------------------------------------------------------------------------------------------------------------------------------------------------------------------------------------------------------------------------------------GTGACGGCG---------------------------------------------------------------------------------------------------------------------------------------------------------------------------------------------------------------------------------------------------------------------------------------------------------------------------------------------------------------------------------------
>2099684_Cbacterium@PWRG01000117.1_19
------------------------------------------------------------------------------------------------------------------------------------------------------------------------------------------------------------------------------------------------------------------------------------------------------------------------------------------------------------ATGATTAAT------------------------------------CACAACAGT---------------------------------------------------------AAAACAATTCTCTCGGTGCGCGACCTCCATGCCACCGTTGAT------------GGC---------------ACCGAAATTCTCAAGGGCCTCAACCTAGAGGTCAAAGCCGGGGAAATCCACGCCATCATGGGCCTGAATGGCTCTGGTAAAAGTACCTTTTCTAAGGTGTTAGCGGGTCATCCTGATTACAAAGTGACCGCCGGAGAAATCCACTTCAAAGGG---CAAGATATGCTTGAGCTAGAACCCCATGAGCGCGCTACCGCCGGGGTGTTTTTGGCCTTTCAGTATCCCCTAGAAATTCCCGGCGTTAGCAATCGGGATTTCTTGAGAGTGGCCTACAATGCCCACCGCAAAGGTCGGGGAGAAGACGAAATTGACGTCTTTGACTTCGATGACCTGATCGAAGAAAAACTGGATGTGGTGAAGATGGACGCCTCCTTTTTGGACCGCAGCGTCAACGAAGGGTTCTCTGGCGGCGAGAAAAAACGCAACGAAATTTTACAAATGGCCCTGTTAGAACCAATCCTGGCCATCCTAGATGAAACCGACTCTGGCCTTGACATTGATGCCCTCAAGACGGTGGCTGGCGGCGTTAACCAGTTGGCT------ACCCCAGACAATGCCGTGGTCCTGATTACCCACTACCAGCGGCTGCTGAACTACATCCAGCCTGACTATGTGCATGTGATGGCCGATGGCCGCATTGTTACCACTGGGGATAAGTCCCTGGCTCATGAACTCGAAGCCCGTGGCTAT---GAGTGGATTATGGATGAACATCGA---------------------------------------------------------------------------------------------------------------------------------------------------------------------------------------------------------------------------------------------------------------------------------------------------------------------------------------------------------------------------------------------------------------------------------------------------------------------------------------------------------------------------------------------------------------------------------------------------------------------------------------------------------------------------------------------------------------------------------------------------------------------------------------------------------------------------------------------------------------------------------------------------------------------------------------------------------------------------------------------------------------------------------------------------------------------------------------------------------------------------------------------------------------------------------------------------------------------------------------------------------------------------------------------------------------------------------------------------------------------------------------------------------------------------------------------------------------------------------------------------------------------------------------------------------------------------------------------------------------------------------------------------------------------------------------------------------------------------------------------------------------------------------------------------------------------------------------------------------------------------------------------------------------------------------------------------------------------------------------------------------------------------------------------------------------------------------------------------------------------------------------------------------------------------------------------------------------------------------------------------------------------------------------------------------------------------------------------------------------------------------------------------------------------------------------------------------------------------------------------------------------------------------------------------------------------------------------------------------------------------------------------------------------------------------------------------------------------------------------------------------------------------------------------------------------------------------------------------------------------------------------------------------------------------------------------------------------------------------------------------------------------------------------------------------------------------------------------------------------------------------------------------------------------------------------------------------------------------------------------------------------------------------------------------------------------------------------------------------------------------------------------------------------------------------------------------------------------------------------------------------------------------------------------------------------------------------------------------------------------------------------------------------------------------------------------------------------------------------------------------------------------------------------------------------------------------------GCGGAG---------------------------------------------------------------------------------------------------------------------------------------------------------------------------------------------------------------------------------------------------------------------------------------------------------------------------------------------------------------------------------------------------------------------------------------------------------------------------------------GTGTCGGCA---------------------------------------------------------------------------------------------------------------------------------------------------------------------------------------------------------------------------------------------------------------------------------------------------------------------------------------------------------------------------------------
>2099687_Cbacterium@PXDR01000573.1_7
------------------------------------------------------------------------------------------------------------------------------------------------------------------------------------------------------------------------------------------------------------------------------------------------------------------------------------------------------------ATGATTAAT------------------------------------CCAGGCAGT---------------------------------------------------------GAGGTGATTTTGTCGGTTGAGGATTTGCGGGCCGAAGTAGAC------------GGC---------------ATCGAAATTCTTAAGGGCATCAACCTAGAGGTAAAGGCGGGAGAAATCCACGCCATCATGGGTCTGAATGGGTCTGGCAAAAGCACCCTGTCTAAAGTGTTGGCGGGCCATCCTGACTACACGGTGACTGGCGGCAAGGCGGTGTTTAAGGGC---CAAGACCTGCTGGCGTTGGAACCCCATGAGCGGGCCACGGCTGGCGTCTTTTTGGCCTTTCAATATCCCCTGGAGATTCCGGGGGTGAGCAACCGCGATTTTTTGCGGGTGGCGTACAATGCCCAGCGCAAGGCCAAGGGCGAGGACGAAATCGACGTGTTCGATTTTGACGACTTGCTAGAAGAGCGGCTGGACGTGGTGAAGATGGACTTCAGCTTCCTCGATCGCAGCGTGAATGAAGGCTTTTCGGGCGGCGAGAAAAAGCGCAACGAGATTCTGCAAATGGCCTTGCTCAAGCCTGGCCTAGCAATCTTGGACGAAACGGATTCTGGCCTAGATATTGACGCCCTGAAAACCGTGGCGGCTGGGGTGAATCAGTTGGCT------AGCCCCGACAACTGCATGGTGCTGATTACCCACTATCAGCGGCTGCTGGGCTACATCGTGCCGGACTTTGTCCATGTGATGGCTGATGGGCGGATTATCCGCACCGGTCAGAAGGAGCTGGCCGAGCAGCTTGAGGCCAAGGGCTAT---GACTGGGTGCTGGCTGAAGCAGCG---------------------------------------------------------------------------------------------------------------------------------------------------------------------------------------------------------------------------------------------------------------------------------------------------------------------------------------------------------------------------------------------------------------------------------------------------------------------------------------------------------------------------------------------------------------------------------------------------------------------------------------------------------------------------------------------------------------------------------------------------------------------------------------------------------------------------------------------------------------------------------------------------------------------------------------------------------------------------------------------------------------------------------------------------------------------------------------------------------------------------------------------------------------------------------------------------------------------------------------------------------------------------------------------------------------------------------------------------------------------------------------------------------------------------------------------------------------------------------------------------------------------------------------------------------------------------------------------------------------------------------------------------------------------------------------------------------------------------------------------------------------------------------------------------------------------------------------------------------------------------------------------------------------------------------------------------------------------------------------------------------------------------------------------------------------------------------------------------------------------------------------------------------------------------------------------------------------------------------------------------------------------------------------------------------------------------------------------------------------------------------------------------------------------------------------------------------------------------------------------------------------------------------------------------------------------------------------------------------------------------------------------------------------------------------------------------------------------------------------------------------------------------------------------------------------------------------------------------------------------------------------------------------------------------------------------------------------------------------------------------------------------------------------------------------------------------------------------------------------------------------------------------------------------------------------------------------------------------------------------------------------------------------------------------------------------------------------------------------------------------------------------------------------------------------------------------------------------------------------------------------------------------------------------------------------------------------------------------------------------------------------------------------------------------------------------------------------------------------------------------------------------------------------------------------------------------------GAGGTG------------------------------------------------------------------------------------------------------------------------------------------------------------------------------------------------------------------------------------------------------------------------------------------------------------------------------------------------------------------------------------------------------------------------------------------------------------------------------------------AGTGCG---------------------------------------------------------------------------------------------------------------------------------------------------------------------------------------------------------------------------------------------------------------------------------------------------------------------------------------------------------------------------------------
>321327_Ssp@ABD00333.1
------------------------------------------------------------------------------------------------------------------------------------------------------------------------------------------------------------------------------------------------------------------------------------------------------------------------------------------------------------ATGATCTGC------------------------------------GAAAACAGC---------------------------------------------------------CCTGTCATCTTATCCGTTCGAGATCTCAGCGCCGAGATCGAT------------GGC---------------ACCCCCATTCTCAAGGGGTTGAGCCTGGAAATTCGCGCCGGAGAAATCCACGCCATCATGGGCCCCAATGGCTCTGGAAAAAGCACTTTTTCCAAGATCTTAGCCGGCCACCCTGACTACAGGGTGACGGGGGGCGAGATCCTCTACCTGGGA---AAAAATCTCTTGGAGATGGAGCCAGAAGAGAGGGCTTGGGCAGGGATCTTTTTGGCATTTCAATACCCCATCGAAATCCCAGGGGTGAGCAACTTGGATTTCCTGCGCGCCGCCTACAACGCTCGCCAGAAATATCGGGATCAGCCGGAACTGGATGCTCTGGATTTTGACGACCTGGTACGGGAAAAGTTGGATATTGTCAAAATGGATCCCGTTTTTTTGGAGCGCTCTGTGAATGAGGGCTTTTCCGGCGGTGAGAAAAAGCGCAACGAGATCCTGCAAATGGCGGTGTTGGAGCCCACGCTGGCCATTTTGGACGAGACGGATTCCGGTCTGGATATCGACGCGCTGCGCATTGTGGCCCACGGCATCAACCGACTGGCC------GGCCCTGAGAATGCCATGCTCTTGATCACCCACTACCAACGCTTGCTGGACTATGTAACCCCCGACTACGTGCACGTGATGGAGGGGGGTCGTATCGTCATCAGTGGGGACAAGACCTTGGCGCTGGAGCTGGAGGAACGGGGCTAC---GACTGGATCAAAACTCAGTCGGGT---------------------------------------------------------------------------------------------------------------------------------------------------------------------------------------------------------------------------------------------------------------------------------------------------------------------------------------------------------------------------------------------------------------------------------------------------------------------------------------------------------------------------------------------------------------------------------------------------------------------------------------------------------------------------------------------------------------------------------------------------------------------------------------------------------------------------------------------------------------------------------------------------------------------------------------------------------------------------------------------------------------------------------------------------------------------------------------------------------------------------------------------------------------------------------------------------------------------------------------------------------------------------------------------------------------------------------------------------------------------------------------------------------------------------------------------------------------------------------------------------------------------------------------------------------------------------------------------------------------------------------------------------------------------------------------------------------------------------------------------------------------------------------------------------------------------------------------------------------------------------------------------------------------------------------------------------------------------------------------------------------------------------------------------------------------------------------------------------------------------------------------------------------------------------------------------------------------------------------------------------------------------------------------------------------------------------------------------------------------------------------------------------------------------------------------------------------------------------------------------------------------------------------------------------------------------------------------------------------------------------------------------------------------------------------------------------------------------------------------------------------------------------------------------------------------------------------------------------------------------------------------------------------------------------------------------------------------------------------------------------------------------------------------------------------------------------------------------------------------------------------------------------------------------------------------------------------------------------------------------------------------------------------------------------------------------------------------------------------------------------------------------------------------------------------------------------------------------------------------------------------------------------------------------------------------------------------------------------------------------------------------------------------------------------------------------------------------------------------------------------------------------------------------------------------------------------------CAAGAA---------------------------------------------------------------------------------------------------------------------------------------------------------------------------------------------------------------------------------------------------------------------------------------------------------------------------------------------------------------------------------------------------------------------------------------------------------------------------------------CCGGCAGCTGCGACATCTCGGCAGGAGAAAGAGGGA------------------------------------------------------------------------------------------------------------------------------------------------------------------------------------------------------------------------------------------------------------------------------------------------------------------------------------------------------------
>77922_Cgloeocystis@SUFC.1
---------------------------------------------------------------------------------------------------------------------------------------------------------------------------------------------------------------------------------------------------------------------------------------------------------------------------------------------------------------------------------------------------------------------------------------------------------------------------------------------------------------------------------------------------------ATCTTAAAAGGTGTTAATTTAACCATTAATGCGGGTGAAATACATGCCATTATGGGTCCTAATGGATCTGGAAAAAGTACTTTTTCGAAAGTTTTAGCAGGTCACCCTGCATATAAAGTGACAGGTGGTGAAATTTATTTTCAAGGT---ATAAATCTTTTAGAATTAGAACCGGAAGAAAGAGCACGTGCAGGATTATTTTTAGCTTTTCAATATCCTATAGATATTCCAGGTGTTACAAATATTGATTTTTTACGTTTATCCTATAACGCACGTCGTCAATATTTGGGTCTTTCAGAATTAGACCCATTAGATTTTTATTCTATTGTTACACAAAAATTAGATGTTGTAAAAATGGATGTTAATTTTTTAAGTCGTAATGTTAATGAAGGTTTTTCTGGTGGTGAAAAAAAAAGAAATGAAATTTTACAAATGGCTTTACTTTCTCCTAGTTTAGCGGTTTTAGATGAAACTGATTCCGGGTTAGATATCGATGCATTAAAAATTGTTGCTAGTGGAATTAATTCATTGATT------ACTTCAGAAAATTCAATTATATTAATTACACATTATCAAAGGTTATTAGATTATATAAAACCTGATTTTATACATGTAATGCATAACGGTCGTATTGTTTTAACTAAAGGTTCTGAATTAGCAAAAGAATTAGAATTAAAAGGTTAT---GATTGGTTAAAA------------------------------------------------------------------------------------------------------------------------------------------------------------------------------------------------------------------------------------------------------------------------------------------------------------------------------------------------------------------------------------------------------------------------------------------------------------------------------------------------------------------------------------------------------------------------------------------------------------------------------------------------------------------------------------------------------------------------------------------------------------------------------------------------------------------------------------------------------------------------------------------------------------------------------------------------------------------------------------------------------------------------------------------------------------------------------------------------------------------------------------------------------------------------------------------------------------------------------------------------------------------------------------------------------------------------------------------------------------------------------------------------------------------------------------------------------------------------------------------------------------------------------------------------------------------------------------------------------------------------------------------------------------------------------------------------------------------------------------------------------------------------------------------------------------------------------------------------------------------------------------------------------------------------------------------------------------------------------------------------------------------------------------------------------------------------------------------------------------------------------------------------------------------------------------------------------------------------------------------------------------------------------------------------------------------------------------------------------------------------------------------------------------------------------------------------------------------------------------------------------------------------------------------------------------------------------------------------------------------------------------------------------------------------------------------------------------------------------------------------------------------------------------------------------------------------------------------------------------------------------------------------------------------------------------------------------------------------------------------------------------------------------------------------------------------------------------------------------------------------------------------------------------------------------------------------------------------------------------------------------------------------------------------------------------------------------------------------------------------------------------------------------------------------------------------------------------------------------------------------------------------------------------------------------------------------------------------------------------------------------------------------------------------------------------------------------------------------------------------------------------------------------------------------------------------------------------------------------------------------------------------------------------------------------------------------------------------------------------------------------------------------------------------------------------------------------------------------------------------------------------------------------------------------------------------------------------------------------------------------------------------------------------------------------------------------------------------------------------------------------------------------------------------------------------------------------------------------------------------------------------------------------------------------------------------------------------------------------------------------------------------------------------------------------------------------------------------------------------------
>2762_Cparadoxa@SUFC.1| RT_shifts_1_contigs
---------------------------------------------------------------------------------------------------------------------------------------------------------------------------------------------------------------------------------------------------------------------------------------------------------------------------------------------------------------------------------------------------------------------------------------------------------------------------------------------------------------------------------------------------------ATTTTAAAAGGCGTGAATTTAACAATTAATTCTGGTGAAATTCATGCAATTATGGGCCCAAATGGTTCTGGAAAAAGTACTTTTTCTAAAATATTAGCGGGCCATCCCGCTTATCAAGTTACTGGTGGGGAAATTCTTTTTAAAAAT---AAAAATTTATTAGAATTAGAACCTGAAGAACGCGCTCGCGCAGGCGTATTTTTAGCTTTTCAATATCCAATTGAAATTGCAGGTGTAAGTAATATTGATTTTCTACGCTTAGCTTATAATAATCGTCGTAAAGAAGAAGGATTAACTGAATTAGATCCATTGACATTTTATTCAATTGTAAAAGAAAAATTAAATGTTGTTAAAATGGATCCTCATTTTTTAAACCGAAATGTGAATGAAGGTTTTTCTGGAGGAGAAAAAAAAAGAAATGAGATTTTACAAATGGCTTTATTAAATCCTTCTTTAGCTATTTTAGATGAAACAGATTCAGGTTTAGATATTGATGCATTGCGTATTGTAGCAGAAGGTGTTAATCAATTATCC------AATAAAGAAAATTCTATTATTTTAATTACGCATTATCAACGTTTATTAGATTATATTGTTCCAGATTATATTCATGTCATGCAAAATGGGCGTATTTTAAAAACCGGTGGAGCAGAATTAGCTAAAGAATTAGAAATAAAAGGATAT---GACTGGCTTAATGAA---------------------------------------------------------------------------------------------------------------------------------------------------------------------------------------------------------------------------------------------------------------------------------------------------------------------------------------------------------------------------------------------------------------------------------------------------------------------------------------------------------------------------------------------------------------------------------------------------------------------------------------------------------------------------------------------------------------------------------------------------------------------------------------------------------------------------------------------------------------------------------------------------------------------------------------------------------------------------------------------------------------------------------------------------------------------------------------------------------------------------------------------------------------------------------------------------------------------------------------------------------------------------------------------------------------------------------------------------------------------------------------------------------------------------------------------------------------------------------------------------------------------------------------------------------------------------------------------------------------------------------------------------------------------------------------------------------------------------------------------------------------------------------------------------------------------------------------------------------------------------------------------------------------------------------------------------------------------------------------------------------------------------------------------------------------------------------------------------------------------------------------------------------------------------------------------------------------------------------------------------------------------------------------------------------------------------------------------------------------------------------------------------------------------------------------------------------------------------------------------------------------------------------------------------------------------------------------------------------------------------------------------------------------------------------------------------------------------------------------------------------------------------------------------------------------------------------------------------------------------------------------------------------------------------------------------------------------------------------------------------------------------------------------------------------------------------------------------------------------------------------------------------------------------------------------------------------------------------------------------------------------------------------------------------------------------------------------------------------------------------------------------------------------------------------------------------------------------------------------------------------------------------------------------------------------------------------------------------------------------------------------------------------------------------------------------------------------------------------------------------------------------------------------------------------------------------------------------------------------------------------------------------------------------------------------------------------------------------------------------------------------------------------------------------------------------------------------------------------------------------------------------------------------------------------------------------------------------------------------------------------------------------------------------------------------------------------------------------------------------------------------------------------------------------------------------------------------------------------------------------------------------------------------------------------------------------------------------------------------------------------------------------------------------------------------------------------------------------------------
>195250_Ssp@CM001776.1_2852
------------------------------------------------------------------------------------------------------------------------------------------------------------------------------------------------------------------------------------------------------------------------------------------------------------------------------------------------------------ATGATTCGA------------------------------------GACAATAGT---------------------------------------------------------GACGTTATCCTGTCGGTGCGGGATTTGACGGCATCGGTGGAT------------GGG---------------ACGCCCGTGCTCAAGGGGGTCAATCTAGAAGTTAAGGCGGGCGAAATTCACGCGATCATGGGTCGCAATGGCTCGGGTAAGAGCACGTTTTCTAAGGTGTTGGCCGGACACCCAGACTATGAAGTGACGGGGGGCGACGTTTTCTACAAGGGT---GAGAACTTGTTGGAGATGGAGCCTGAGGATCGGGCTCGGGCAGGAGTGTTTCTGGCGTTCCAGTACCCGATCGAGGTGCCCGGAGTCAGCAACGAGGAATTTCTGCGCCTATCTTGCAATGCGGTGCGTACCTATCGCGGCTTGGAGGAACTGGACCCGTTCGATTTTGGCGACTTTGTGGCCGAAAAGTTAGAGGTGGTGGAGATGAGCCCCAGCTTTTTGGAGCGCAGCGTTAATAGCGGTTTCTCGGGAGGGGAGAAGAAGCGCAACGAGATTTTGCAGATGGCGGTGTTGGAACCCACACTGTCGATTTTGGACGAGACGGATTCGGGTTTGGATATTGATGCGCTGCGGATTGTTTCCAATGGGGTCAATCAACTCGCG------GGTGAAGACAACGCGACGATTTTGATCACTCACTACCAACGGTTGCTGAACTACATCGTGCCGGACTTCGTTCACGTCATGTATGGCGGCAAGATTATTCGTACGGGGGGCAAAGAGCTGGCTCTGGAACTGGAAGAGAAAGGTTAC---GACTGGATCGACGAGTTGGAGGTT---------------------------------------------------------------------------------------------------------------------------------------------------------------------------------------------------------------------------------------------------------------------------------------------------------------------------------------------------------------------------------------------------------------------------------------------------------------------------------------------------------------------------------------------------------------------------------------------------------------------------------------------------------------------------------------------------------------------------------------------------------------------------------------------------------------------------------------------------------------------------------------------------------------------------------------------------------------------------------------------------------------------------------------------------------------------------------------------------------------------------------------------------------------------------------------------------------------------------------------------------------------------------------------------------------------------------------------------------------------------------------------------------------------------------------------------------------------------------------------------------------------------------------------------------------------------------------------------------------------------------------------------------------------------------------------------------------------------------------------------------------------------------------------------------------------------------------------------------------------------------------------------------------------------------------------------------------------------------------------------------------------------------------------------------------------------------------------------------------------------------------------------------------------------------------------------------------------------------------------------------------------------------------------------------------------------------------------------------------------------------------------------------------------------------------------------------------------------------------------------------------------------------------------------------------------------------------------------------------------------------------------------------------------------------------------------------------------------------------------------------------------------------------------------------------------------------------------------------------------------------------------------------------------------------------------------------------------------------------------------------------------------------------------------------------------------------------------------------------------------------------------------------------------------------------------------------------------------------------------------------------------------------------------------------------------------------------------------------------------------------------------------------------------------------------------------------------------------------------------------------------------------------------------------------------------------------------------------------------------------------------------------------------------------------------------------------------------------------------------------------------------------------------------------------------------------------------GTAGCT---------------------------------------------------------------------------------------------------------------------------------------------------------------------------------------------------------------------------------------------------------------------------------------------------------------------------------------------------------------------------------------------------------------------------------------------------------------------------------------GCAGGCTCA---------------------------------------------------------------------------------------------------------------------------------------------------------------------------------------------------------------------------------------------------------------------------------------------------------------------------------------------------------------------------------------
>317619_Phollandica@KB235941.1_292| RT_shifts_1_contigs
[truncated: 250,629 more chars]
