# Supplementary material for: Components of iron–Sulfur cluster assembly machineries are robust phylogenetic markers to trace the origin of mitochondria and plastids
Source: PLoS Biol. 2023 Nov 8;21(11):e3002374. doi: 10.1371/journal.pbio.3002374 (PMC10631705; doi:10.1371/journal.pbio.3002374)
Supplement: S1 Data — (ZIP) [file pbio.3002374.s017.zip › S1 Data/Concatenations/SUF/SUF_Cyano_Euka_nucleic/alignments/SufB_Cyano_Euka_RT.fasta]

>1641812_Maeruginosa@AKE63030.1
---------------------------------------------------------------------------------------------------------------------------------------------------------------------------------------------------------------------------------------------------------------------------------------------------------------------------------------------ATGAGTGCAACCACCGTTAAAAACCTCGTTAAC------CAACCCTAC------AAGTACGGTTTCATCACCGATATCGAATCGGAAACCATCCCCCGCGGTTTGAATGAGGAGATTATTCGCCTAATTTCGGCGAAAAAGAAGGAACCGGAATTCATGCTCGATTTTCGTCTCCGGGCCTACCATCAATGGCAAAAG------------ATGACC---GAACCCAGTTGGCCGCACGTTTCCTATCCTGCCATTGATTATCAAAATATTATCTACTATTCTGCACCCAAACAGAAAAAA------GCAAAACTCAACAGTCTTGAAGAAGTT------------GACCCCACTTTAATCGAAACCTTTGAAAAATTAGGCATTCCCCTTTCGGAACAAAAA---CGCCTTTCT------AACGTGGCCGTCGATGCTATCTTTGACAGCGTTTCTATCGCCACAACTTTTAAAGAAAAACTAGCAGAACAGGGGGTTATTTTCTGTTCTATTTCGGAAGCTTTACAGGAACATCCTGAATTAGTACAAAAATATCTCGGTACTGTAGTCCCCGTGGGTGATAATTATTTTGCCGCTCTTAATTCGGCCGTTTTTAGCGATGGTTCCTTTGTTTTTATCCCCAAAGGTGTCGCCTGTCCGATGGAATTGTCCACCTATTTTCGGATTAATAAC---GGTGAGACGGGACAATTTGAAAGAACTTTAATTGTCGCTGAAGAAGGGGCATCGGTAAGTTATTTAGAGGGT---------------------------------------------------------------------------------------------------------------------------------------------------------------------------------------------------------------------------------------------------------------------------------------------------------------------------------------------------------------------------------------------------------------------------------------------------------------------------------------------------------------------------------------------------------------------------------------------------------------------------------------------------------------------------------------------------------------------------------------------------------------------------------------------------------------------------------------------------------------------------------------------------------------------------------------------------------------------------------------------------------------------------------------------------------------------------------------------------------------------------TGCACCGCTCCGATGTACGATAGTAATCAACTTCATGCCGCCGTTGTGGAATTAGTCGCCCTCGATAATGCGGATATTAAATATTCGACGGTACAAAATTGGTATGCTGGCGATGCCAATGGGAAGGGAGGTATTTACAATTTCGTCACTAAACGGGGTCTGTGTAAAGGAGTTAATTCTAAGATTTCTTGGACGCAGGTGGAAACCGGTTCAGCAATTACTTGGAAGTATCCCAGTTGTGTCTTAGTCGGCGATAATTCCGTTGGGGAATTCTACTCAATTGCCCTAACTAATAATAAACAACAGGCCGATACAGGTACGAAAATGATTCACATCGGCCGCAACACCAAGAGTACGATTATTTCTAAGGGAATTTCGGCGGGTAACTCCCAAAATAGCTATCGCGGGTTAGTGAAAATGGGACCGAAAGCCAAGGGAGCAAGAAATTACTCCCAGTGTGATTCTATGCTGATTGGAGATAATGCCGAAGCTAACACTTTTCCCTATATTCAGGTGGATAACAACAGTGCTAAAGTAGAACACGAAGCTTCTACCTCTAAAATCGGTGAAGACCAATTATTCTACTTCGCACAACGGGGTATTTCCGAGGAAGATGCTGTCTCTATGTTAGTCAGTGGTTTCTGTAAGGATGTCCTCAGTAAATTACCGATGGAATTCGCCGCCGAAGCCGATAAACTCCTCAGTCTCAAGCTAGAAGGAACCGTCGGA---
>2107694_Ahegewaldii@PSF36039.1
---------------------------------------------------------------------------------------------------------------------------------------------------------------------------------------------------------------------------------------------------------------------------------------------------------------------------------------------ATGAGTGCGACAACCGTCAAAAACATCGTCAAC------CAACCTTAC------AAATATGGTTTTATCACGGATATCGAGTCCGAAACCGTACCCAGAGGGCTAACTGAAGACACCGTCCGCTTGATTTCGGCGAAAAAGAACGAACCCGAATTCATGTTAGAATTTCGCTTGAAAGCCTATCGGCAATGGCAAAAG------------ATGACT---GAACCGACTTGGCCGAATGTGAACTATCCAGCGATCGATTATCAGAATATCATTTATTACTCTGCACCGAAACAGAAAAAA------GAAAAGCTTAACAGTCTTGACCAAGTT------------GACCCCACTTTACTAGAAACCTTTGAAAAGCTGGGTATTCCCCTTTCTGAACAAAAA---CGACTGGGA------AATGTGGCCGTTGATGCTATTTTTGACAGTGTTTCTATCGCTACCACCTTCAAAGAAAAATTAGCGAAAGACGGTGTTATTTTCTGTTCCATCTCGGAAGCATTACAAGAACATCCCGAACTCGTTCAGAAGTATCTCGGTAGTGTTGTTCCCGCAGGCGATAATTATTTTGCGGCCTTAAATGCTGCTGTCTTTAGCGATGGTTCATTTGTATTTATCCCCAAAGGCGTTACTTGTCCGATGGAACTATCGACTTATTTCCGCATCAATAAC---GGTGAAACGGGACAATTTGAACGAACTCTTATTATTGCAGAAGAAGGCGCATCGGTTAGTTATTTAGAAGGT---------------------------------------------------------------------------------------------------------------------------------------------------------------------------------------------------------------------------------------------------------------------------------------------------------------------------------------------------------------------------------------------------------------------------------------------------------------------------------------------------------------------------------------------------------------------------------------------------------------------------------------------------------------------------------------------------------------------------------------------------------------------------------------------------------------------------------------------------------------------------------------------------------------------------------------------------------------------------------------------------------------------------------------------------------------------------------------------------------------------------TGTACCGCACCGATGTACGATAGTAATCAGCTTCATGCCGCAGTTGTGGAATTAGTCGCATTAGATAACGCCGATATTAAATATTCTACGGTGCAGAACTGGTATGCGGGTGATGCTAATGGGAAAGGTGGAATTTATAACTTTGTTACCAAGCGTGGACTCTGTAAAGGGGTTAATTCTAAGATATCTTGGACTCAAGTAGAAACCGGTTCCGCTATTACTTGGAAGTATCCCAGTTGTGTTTTAGTCGGTGATAACTCCGTTGGTGAGTTTTATTCCATTGCTTTGACTAATAACAAACAACAAGCCGATACAGGTACTAAAATGATCCATATTGGCAAAAATACCCGCAGTACGATTATTTCTAAAGGAATTTCGGCAGGCAACTCCCAAAATAGCTATCGTGGTTTAGTGAAAATGGGGCCAAAAGCAACAGGGGCCAGAAATTACTCTCAATGTGATTCTATGTTAATTGGGGATAATGCTGGAGCGAATACATTTCCTTATATTCAGGTAGATAATAACACTGCAAAAGTTGAACACGAGGCCTCTACTTCTAAGATAGGCGAAGACCAATTATTTTACTTCGCACAAAGAGGTATTTCTGAAGAAGATGCAATATCGATGTTAGTGAGTGGTTTCTGTAAAGATGTATTAAGTAAACTACCGATGGAATTTGCGGCCGAAGCAGATAAGTTATTGAGTCTGAAATTAGAAGGAACCGTCGGC---
>118163_Psp@AFY79654.1
---------------------------------------------------------------------------------------------------------------------------------------------------------------------------------------------------------------------------------------------------------------------------------------------------------------------------------------------ATGAGTGCCACAACAGTCAAAAACATCGTCAAC------CAGCCATAC------AAGTACGGCTTCGTTACCAACATTGAGTCAGATACCATTCCTCGCGGACTCAATGAAGATATTATTCGCTTGATTTCTGCCAAAAAGAACGAACCGGAATTCATGCTGGAGTTTCGTCTCAAAGCCTATCGGCAATGGCAGAAG------------ATGACG---GAACCTACTTGGTCTCACGTGAGCTATCCGCCCATTGATTACCAGAATATCATTTATTACTCCGCACCTAAGCACAACAAA------GAAAAACTCAAAAGTCTCGAAGAAGTC------------GATCCCACGCTTTTAGAAACTTTTGAAAAGCTAGGCATTCCGCTATCGGAACAAAAA---CGACTCTCG------AACGTCGCGGTAGATGCCATTTTCGATAGTGTTTCTATCGCCACTACCTTCAAAGAAAAACTCGCCGAACACGGGGTCATCTTCTGTTCGATTTCCGAAGCCTTACAAGAACATCCCAAACTGGTTGAGAAATATATCGGTAGCGTCGTTCCGGTTGGCGACAACTATTTTGCTGCCCTTAATTCTGCCGTTTTCAGCGATGGTTCCTTCGTCTACATTCCCAAAGGCGTACAATGCCCGATGGAACTTTCTACTTACTTCCGCATCAACAAC---GGAGAAACGGGACAGTTTGAACGCACGCTAATTATCGCCGATGAAGGTGCTTGCGTAAGTTATTTAGAAGGC---------------------------------------------------------------------------------------------------------------------------------------------------------------------------------------------------------------------------------------------------------------------------------------------------------------------------------------------------------------------------------------------------------------------------------------------------------------------------------------------------------------------------------------------------------------------------------------------------------------------------------------------------------------------------------------------------------------------------------------------------------------------------------------------------------------------------------------------------------------------------------------------------------------------------------------------------------------------------------------------------------------------------------------------------------------------------------------------------------------------------TGTACCGCACCGATGTACGATAGCAACCAACTCCATGCAGCAGTGGTAGAATTAATTGCCTTAGACAACGCAGAAATCAAATATTCCACCGTGCAAAATTGGTTCGCTGGAGACGAAAATGGTAAAGGTGGAATTTATAACTTTGTCACCAAGCGCGGCTTGTGTAAGGGAGTTAATTCTAAGATTTCTTGGACGCAAGTCGAAACAGGCTCTGCAATCACTTGGAAGTATCCGAGTTGCGTGTTAATTGGGGATAATTCCGTCGGAGAATTTTACTCCATCGCCCTCACCAACAACAAGCAACAAGCCGATACGGGAACCAAGATGATCCATATTGGCAAAAACACTCGCAGCACGATTATTTCTAAGGGAATTTCTGCCGGAAATTCTAAGAATAGTTACCGAGGTTTGGTGAAAATGGGACCCAAAGCAACGGGTGCAAGGAATTATTCCCAATGCGATTCTATGCTGATTGGGGACAATGCCGAAGCTAATACTTTCCCCTATATTCAGGTCGATAATAACTCTGCCAAGGTAGAACACGAAGCCTCGACTTCTAAGATTGGAGAAGATCAGCTTTTCTACTTTGCCCAACGGGGAATTTCTGAAGAAGATGCGGTGTCAATGTTGGTAAGCGGCTTCTGTAAAGATGTCTTGAATAAATTGCCGATGGAATTCGCTGCAGAAGCTGATAAACTGTTAAGTCTAAAGTTGGAAGGAACTGTAGGC---
>423474_Cwatsonii@CCQ50232.1
---------------------------------------------------------------------------------------------------------------------------------------------------------------------------------------------------------------------------------------------------------------------------------------------------------------------------------------------ATGAGTGCAACCACCGTCAAAAACCTAGTCAAC------CAACCTTAT------AAATACGGCTTTGTTACTGACATCGAAACCGAAACTATCCCTCGGGGTTTAAGTGAAGATGTAATTCGTCTTATTTCCGCTAAAAAGAACGAACCAGAGTTCATGCTGGAGTTTCGTCTTAAAGCCTATAAACAATGGTTGAAA------------ATGACG---GAACCTACCTGGCCTCACGTCCACTACCCAAAAATTGACTACCAGAATATTATATACTATTCTGCGCCTAAACAAAAGAAA------GAAAAATTAAAAAGTTTAGACGACGTT------------GATCCCACTTTAATAGAAACCTTTGAAAAGCTAGGTATTCCTTTATCTGAGCAAAAA---CGCCTAAGC------AATGTGGCTGTAGATGCTATTTTTGATAGTGTGTCTGTGGCAACCACCTTTAAGGAAAAATTAGCCGAGGATGGGGTTATTTTCTGCTCTATTTCTGAAGCATTAGAGGAACATCCTGAGTTAGTAAGAAAGTATCTTGGTAGTGTGGTTCCTGTTGCGGATAATTTCTTTGCTGCGTTAAATTCTGCGGTGTTTAGCGATGGCTCTTTTATTTTCATTCCCAAAGGGGTAAAATGCCCCATGGAACTGTCGACTTATTTCCGCATCAATACA---GGAGATACAGGGCAGTTTGAACGCACTTTAATTGTGGCGGAAGAGGGAGCATCTGTCAGCTATTTAGAAGGG---------------------------------------------------------------------------------------------------------------------------------------------------------------------------------------------------------------------------------------------------------------------------------------------------------------------------------------------------------------------------------------------------------------------------------------------------------------------------------------------------------------------------------------------------------------------------------------------------------------------------------------------------------------------------------------------------------------------------------------------------------------------------------------------------------------------------------------------------------------------------------------------------------------------------------------------------------------------------------------------------------------------------------------------------------------------------------------------------------------------------TGTACCGCTCCCATGTATGATAGTAATCAACTTCATGCTGCAGTGGTTGAATTAGTAGCGTTAGATAACGCAGATATTAAATATTCTACGGTACAGAATTGGTACGCAGGGGATGAGAAAGGTAAGGGCGGAATTTATAATTTTGTGACTAAAAGAGGACTCTGTAAAGGGGTTAATTCTAAGATTTCTTGGACCCAAGTAGAAACAGGCTCTGCTATTACTTGGAAATATCCCAGTTGTGTGTTAGCAGGGGATAATTCTGTTGGGGAATTTTACTCCATTGCCTTAACTAATAATATGCAGCAAGCTGATACGGGAACCAAGATGATTCATCTTGGCAAAAACACCCGTAGCACCATTATTTCTAAAGGTATTTCTGCTGGTAACTCTAAAAATAGTTATCGGGGTTTAGTACAAATGGGACCCAGGGCAAAAGGAGCAAGAAACTACTCCCAATGTGATTCTATGTTAATTGGGGATAACGCCGAAGCTAATACCTTCCCCTACATTCAAGTTGATAATAATACGGCTAAAGTTGAACACGAAGCATCTACTTCTAAAATAGGAGAAGACCAACTATTTTACTTTGCTCAAAGAGGTATTTCTGAAGAAGATGCTGTCTCAATGTTAGTCAGTGGTTTCTGTAAGGATGTCTTGAGTGAATTACCTATGGAATTTGCTTCAGAAGCCGATAAGTTATTGAGTTTGAAGTTAGAAGGAACCGTCGGC---
>1920663_Asacrum@GBF78654.1
---------------------------------------------------------------------------------------------------------------------------------------------------------------------------------------------------------------------------------------------------------------------------------------------------------------------------------------------ATGAGTGCAACAACGGTCAAAAACCTAGTCAAC------CAACCCTAT------AAATACGGCTTTGTTACTGACATTGAAGCTGATACTATTCCTCGCGGTTTAAATGAAGACGTTATCCGTCTTATTTCTGCGAAGAAAAATGAACCAGAGTTTATGCTTGAGTTTCGTCTCAAAGCCTATAAGCAATGGCAGAAA------------ATGACA---GAACCCACTTGGCCCCATGTCACTTATCCAACAATTGACTATCAAAATATTATCTACTATTCTGCCCCCAAACAAAAGAAG------GAAAAACTCAAAAATTTGGATGAAGTT------------GACCCTACTTTATTAGAAACATTTGAAAAGTTAGGTATTTCTTTATCGGAACAAAAA---CGCCTTAGT------AATGTAGCCGTAGATGCTATTTTCGATAGTGTGTCCGTGGCCACAACTTTTAAAGAGAAATTAGCAGAATCTGGAGTTATTTTTTGTCCCATTTCTGAAGCACTACAAGAACATCCTGAGTTAATCAAAAAATATCTCGGTAGCGTCGTTCCTGTTAATGATAATTTCTTCTCTGCTCTCAATGCTGCTGTGTTTACTGATGGGTCTTTTGTCTTTATTCCTAAAGGGGTAAAATGTCCCATGGAATTGTCTACTTATTTTCGCATTAATAAT---GGCGATACGGGACAGTTTGAACGGACTTTAATTGTGGCCGAAGAAGGTGCATCCGTTAGCTATTTAGAAGGC---------------------------------------------------------------------------------------------------------------------------------------------------------------------------------------------------------------------------------------------------------------------------------------------------------------------------------------------------------------------------------------------------------------------------------------------------------------------------------------------------------------------------------------------------------------------------------------------------------------------------------------------------------------------------------------------------------------------------------------------------------------------------------------------------------------------------------------------------------------------------------------------------------------------------------------------------------------------------------------------------------------------------------------------------------------------------------------------------------------------------TGTACAGCCCCTATGTATGATAGTAATCAACTTCATGCGGCAGTTGTAGAATTAGTGGCGTTAGATAATGCGGATATTAAATATTCTACGGTGCAAAATTGGTACGCTGGCGATGAAAATGGTAAAGGCGGAATTTACAACTTTGTGACGAAACGTGGCCTATGTAAAGGGGTTAACTCTAAGATTTCTTGGACTCAGGTAGAAACGGGTTCTGCTATTACTTGGAAGTATCCTAGTTGTGTGTTGGTAGGAGATAATTCTGTTGGAGAATTTTACTCTATTGCTTTAACGAATCATAAGCAGCAAGCTGACACCGGAACTAAAATGATTCATATTGGCAAAAATACCAAAAGTACCATTATTTCTAAAGGAATTTCTGCCGGAAATTCTAAGAATAGTTATCGCGGTTTAGTGAAAATCGGCCCGAAAGCAACGGGGGCGAGAAATTATTCTCAATGTGATTCTATGTTAATTGGGGATAATGCAGAGGCGAATACATTTCCTTACATTCAGGTAGATAATAACACATCAAAAGTTGAACATGAAGCCTCGACTTCTAAAATAGGGGAAGACCAACTTTTCTATTTTGCTCAACGGGGTATTTCTGAAGAAGATGCTGTCTCGATGTTAGTCAGTGGTTTCTGTAAAGATGTCTTGAGTGAGTTGCCGATGGAATTTGCATCCGAAGCTGATAAGTTATTAAGTCTCAAATTAGAGGGAACTGTGGGA---
>41431_Csp@ACK64512.1
---------------------------------------------------------------------------------------------------------------------------------------------------------------------------------------------------------------------------------------------------------------------------------------------------------------------------------------------ATGAGTGCCACATCAGTCAAAACCCTAGTCAAC------CAACCCTAT------AAGTATGGGTTTGTGACAGACATTGAGACAGATACTATTCCTCGCGGACTTAATGAGGATATTATTCGTCTGATTTCAGCTAAAAAGAACGAACCTGATTTTATGTTAGCGTTTCGTCTTAGAGCTTATCAACAATGGCAGAAA------------ATGACG---GAACCAACTTGGCCTCATGTTACTTATCCGCCCATTGACTACCAAAATATTATCTATTATTCTGCCCCAAAACAGAAGAAA------GAAAAGTTAGGCAGTTTAGATGAAGTT------------GACCCCACCCTATTAGAAACCTTTGAAAAGTTAGGCATTCCTCTTTCTGAACAAAAA---CGTCTGGGA------AATGTGGCTGTTGATGCCATTTTTGATAGCGTTTCTATCGCTACCACCTTTAAGGAAAAATTAGCCGAGTCGGGTGTAATTTTCTGTTCTATTTCTGAAGCACTCCAAGAACATCCAGAATTAGTGAAAAAGTACCTTGGTACAGTAGTTCCAGTGGCGGATAATTTCTTTGCAGCCCTCAATTCTGCAGTCTTTAGTGATGGGTCTTTTGTGTTCATCCCTAAAGGGGTAAAATGCCCCATGGAATTGTCTACCTATTTCCGTATTAATAGT---GGCGATACGGGACAGTTTGAACGGACATTGATTGTAGCAGAAGAAGGGGCTTCGGTGAGTTATCTCGAAGGC---------------------------------------------------------------------------------------------------------------------------------------------------------------------------------------------------------------------------------------------------------------------------------------------------------------------------------------------------------------------------------------------------------------------------------------------------------------------------------------------------------------------------------------------------------------------------------------------------------------------------------------------------------------------------------------------------------------------------------------------------------------------------------------------------------------------------------------------------------------------------------------------------------------------------------------------------------------------------------------------------------------------------------------------------------------------------------------------------------------------------TGCACTGCTCCGATGTATGATAGTAATCAACTCCATGCTGCGATCGTAGAATTAGTTGCCCTAGATAATGCCGAGATTAAATATTCAACGGTTCAAAATTGGTATGCGGGTGACGAAAATGGCAAAGGCGGAATTTACAACTTTGTGACTAAGCGGGGACTCTGTAAAGGGGTTAATTCTAAGATTTCTTGGACGCAAGTAGAAACGGGTTCTGCTATTACTTGGAAGTATCCTAGTTGTGTATTAGTAGGCGATAATTCCGTTGGAGAATTTTACTCTATCGCTTTGACCAATAATAAACAACAGGCTGATACAGGAACCAAAATGATTCATATTGGCAAAAACACCCGAAGCACTATTATTTCTAAAGGTATCTCAGCCGGAGGTTCTAAGAATAGTTATCGGGGGTTAGTGAAAATAGGACCTAAAGCAGACGGCGCAAGAAATTACTCTCAATGTGATTCTATGTTAATTGGAGATAACGCCCAAGCTAATACTTTCCCTTACATCCAAGTTGACAACAATACTGCTAAAGTTGAACACGAAGCGTCAACCTCCAAAATTGGAGAAGATCAATTATTTTACTTTGCTCAACGGGGAATTTCTGAAGAAGATGCTGTCTCAATGTTAGTCAGTGGCTTTTGTAAAGATGTCCTCAACGAATTACCCATGGAATTTGCGGCTGAAGCTGATAAATTACTTAGCCTCAAGTTAGAAGGAACCGTTGGG---
>113355_Gherdmanii@CM001775.1_2390
---------------------------------------------------------------------------------------------------------------------------------------------------------------------------------------------------------------------------------------------------------------------------------------------------------------------------------------------ATGAGCGCT---TCTGTTAAAACTTTAGTTAAT------CAGCCTTAT------AAATACGGATTTATTACAGATATTGAGTCGGATACTATTCCTAAAGGTTTAAGTGAAGATGTGGTGAGATTGATTTCTCTCAAGAAAAATGAGCCTGAATTTATGTTAGAATTTCGTCTCAAGGCTTATCGTCAATGGTTGACA------------ATGACT---GAACCAGAATGGGCTCATGTGGGTTATCCTAGTATTAATTATCAAGATATTATTTATTACAGCGCGCCTAAACAACAAAAG------AAAAAATTGGATAGTCTTGATGAAGTT------------GATCCCACTTTATTAGAAGCCTTTGAAAAGTTAGGTATCCCATTATCTGAGCAAAAG---CGCCTAGGA------AATGTCGCCGTTGATGCTATTTTTGATAGTGTCTCGATCGCAACCACTTTTAAGGATAAACTAGCTAAAGATGGTGTTATTTTCTGCTCTATTTCCGAAGCATTGCAAGAGCATCCTGATTTAATTCAAAAATATTTAGGTAGTGTTGTACCTTCAGCAGACAACTATTTTGCGGCGCTTAATGGTGCAGTTTTTAGTGATGGTTCATTTGTATTTATTCCGAAAGGGGTAAAATGTCCTATGGAATTATCGACTTATTTTCGTATCAATAAC---GGTGATACGGGGCAGTTTGAACGTACTTTAATTGTAGCTGAAGAAGGGGCTTCCGTAAGTTATTTAGAAGGT---------------------------------------------------------------------------------------------------------------------------------------------------------------------------------------------------------------------------------------------------------------------------------------------------------------------------------------------------------------------------------------------------------------------------------------------------------------------------------------------------------------------------------------------------------------------------------------------------------------------------------------------------------------------------------------------------------------------------------------------------------------------------------------------------------------------------------------------------------------------------------------------------------------------------------------------------------------------------------------------------------------------------------------------------------------------------------------------------------------------------TGTACTGCACCCATGTATGATAGTAACCAACTTCATGCGGCGGTGGTGGAATTGGTGGCTTTGGATAACGCTGATATTAAATATTCCACAGTACAAAATTGGTATGCAGGAGATGAAAAAGGTAAAGGTGGTATTTATAATTTTGTGACTAAGCGCGGTTTATGTAAAGGAGTTAACTCAAAAATTTCTTGGACTCAAGTGGAGACTGGTTCTGCGATAACATGGAAATATCCTAGCTGTGTTTTAGTGGGTGATAATTCTGTGGGAGAATTTTATTCGATCGCCTTGACAAATAATATGCAACAGGCGGACACTGGAACTAAGATGGTACATATTGGCAAAAATACCCGCAGTACAATTATTTCTAAGGGAATATCCGCAGGAAACTCGAAAAATAGCTATCGTGGCTTAGTGAAAATGGGTAATAAAGCCACTGGTGCAAGAAATTACTCTCAATGTGATTCCATGTTAATTGGTGACAATGCCGAAGCCAACACTTTCCCTTATATTCAAGTGGATAATAGTCGTGCTAAAGTCGAACATGAGGCTTCTACTTCTAAGATTGGCGAAGATCAACTGTTCTATTTTGCTCAACGGGGCATTTCCGAAGAAGATGCGGTGTCAATGTTGGTAAGTGGTTTTTGTAAAGATGTGTTAAACGAGTTACCCATGGAATTTGCGGCGGAAGCTGATAAACTTCTCAGTCTCAAGTTAGAAGGTAGTGTGGGT---
>2054282_Csp@AUC59752.1
---------------------------------------------------------------------------------------------------------------------------------------------------------------------------------------------------------------------------------------------------------------------------------------------------------------------------------------------ATGAGTGCC---ACTGTAAAAACTTTAGTCAAT------CAACCTTAT------AAATACGGATTTATCACTGATATTGAATCTGATAGTATTCCCAAAGGATTAAGTGAAGAAGTCGTTAGGTTAATTTCTGCCAAGAAAAACGAACCTGAATTCATGTTGGAATTTCGCCTCAAAGCCTATCGCCAATGGTTGAAA------------ATGACT---GAACCACAGTGGGCTCATGTGGGCTATCCTAAAATTGACTATCAAAATATTATTTACTATTCTGCTCCAAAACAGGGTAAA------GAAAAGCTTAAAAGTTTGGATGATGTC------------GATCCTACTTTGCTAGATACCTTTGAAAAATTAGGTATTCCCCTATCAGAGCAAAAA---AGATTGAGC------AATGTTGCCGTTGATGCTATTTTTGATAGCGTTTCTATTGGTACTACCTTCAAGGAAAAATTAGCAGAAGATGGGGTTATTTTTTGTTCTATATCTGAAGCACTACAAGACCATCCTGATTTAGTTCAAAAATACTTGGGTACTGTTGTACCTACCGCTGATAACTTTTTCGCGGCTCTCAATTCCGCTGTATTTAGTGATGGTTCTTTTGTTTTTATTCCTAAAGGGGTAAAATGTCCCATGGAATTATCTACCTATTTCCGCATCAATAAC---GGAGATACAGGACAATTCGAGCGCACCTTAATTGTAGCAGAAAAGGGGGCATCAGTAAGTTATTTAGAAGGG---------------------------------------------------------------------------------------------------------------------------------------------------------------------------------------------------------------------------------------------------------------------------------------------------------------------------------------------------------------------------------------------------------------------------------------------------------------------------------------------------------------------------------------------------------------------------------------------------------------------------------------------------------------------------------------------------------------------------------------------------------------------------------------------------------------------------------------------------------------------------------------------------------------------------------------------------------------------------------------------------------------------------------------------------------------------------------------------------------------------------TGTACCGCCCCCATGTACGACAGTAACCAACTCCATGCCGCCGTAGTAGAATTAGTCGCCCTTGACAATGCAGACATCAAATATTCCACCGTCCAAAACTGGTTTGCCGGGGATGAAAAAGGCAAAGGGGGTATTTATAACTTTGTAACCAAACGGGGATTATGTAAAGGAGTTAACTCCAAAATCTCTTGGACTCAAGTAGAAACTGGCTCGGCGATTACTTGGAAATATCCCAGTTGTGTATTAGTAGGCGATAACTCCGTTGGCGAATTTTACTCCATTGCCCTTACCAACAATATGCAACAGGCAGATACAGGTACAAAAATGGTTCATATCGGCAAAAATACCCGTAGCACCATCATCTCTAAAGGTATCTCCGCGGGAAACTCCAAAAATAGTTACCGTGGCTTAGTAAAAATGGGTAACAAAGCCAAAGGTGCAAGAAACTACTCTCAATGTGATTCCATGCTTATTGGTGACAATGCCGAAGCCAATACTTTCCCTTACATTCAGGTAGATAATAATACCGCAAGATTAGAGCATGAAGCCTCTACCTCCAAAATTGGAGAAGATCAACTGTTCTATTTTGCTCAAAGGGGTATTTCCGAAGAAGATGCTATCTCGATGTTGGTGAGTGGTTTTTGTAAAGATGTACTCAATGAATTACCCATGGAATTTGCCGCTGAAGCTGATAAATTATTAAGCCTCAAATTAGAAGGCACAGTGGGT---
>755178_Caponinum@AFZ54679.1
---------------------------------------------------------------------------------------------------------------------------------------------------------------------------------------------------------------------------------------------------------------------------------------------------------------------------------------------ATGAGCGCT---ACTGTAAAAAACCTAGTTAAT------CAGCCCTAT------AAATACGGATTTATCACGGATATTGAATCAGATACGATCGCAAAAGGCTTAAATGAAGATGTAATTAGATTAATCTCCGCTAAAAAAAATGAGCCTGAATTTATGCTTGAATTTCGCCTCAAAGCCTATCGTCAATGGTTACAG------------ATGAAT---GAACCAAAATGGGCTCATGTAGGCTATCCCGCTATCGACTACCAAAACATTATCTACTATTGCGCTCCTAAACAGCAAAAG------AAAAAATTAAATAGCTTAGATGAAGTT------------GATCCCACTTTGCTTGAAACCTTTGAAAAATTAGGGATTCCCCTTTCTGAACAAAAA---AGATTAAGT------AACGTAGCTGTTGATGCTATTTTTGATAGTGTTTCTATTGCCACTACTTTTAAAGAAAAATTGGCAGAAGTTGGAGTTATTTTCTGTTCTATCTCTGAAGCCCTCCACGAACATCCTGAATTAGTTCAAAAATATTTAGGTACTGTTGTTCCTACTGCTGATAATTATTTTGCCGCTCTCAATTCCGCAGTATTTAGTGATGGTTCTTTTGTGTTCATTCCTAAAGGGGTTAAATGTCCCATGGAATTATCAACTTATTTCCGCATTAATAAC---GGAGAAACAGGACAATTTGAACGCACTCTCATTGTGGCGGAAGAAGGGGCTTCTGTGAGCTATTTAGAAGGT---------------------------------------------------------------------------------------------------------------------------------------------------------------------------------------------------------------------------------------------------------------------------------------------------------------------------------------------------------------------------------------------------------------------------------------------------------------------------------------------------------------------------------------------------------------------------------------------------------------------------------------------------------------------------------------------------------------------------------------------------------------------------------------------------------------------------------------------------------------------------------------------------------------------------------------------------------------------------------------------------------------------------------------------------------------------------------------------------------------------------TGCACTGCTCCTATGTATGATAGTAATCAACTTCATGCGGCGGTGGTGGAATTAGTTGCCTTAGATAACGCTGAGATTAAATATTCTACGGTGCAAAATTGGTTTGCTGGAGATGAAAACGGTAAGGGTGGTATTTATAACTTTGTGACTAAACGAGGTTTGTGTAAAGGGGTAAATTCAAAAATTTCTTGGACACAAGTGGAAACTGGTTCAGCAATAACATGGAAATATCCTAGTTGTGTTTTAGTGGGTGATAATTCCGTAGGGGAGTTTTATTCTATTGCTCTGACAAATAATATGCAACAGGCGGATACAGGTACAAAAATGGTGCATATTGGCAAAAATACCCGCAGTACAATTATTTCTAAGGGAATTTCGGCTGGTAAATCCAAAAATAGCTATCGTGGTTTGGTGAAAATGGGTAATAAAGCCACTGGTGCAAGAAATTACTCTCAATGCGATTCTATGTTAATTGGTGACAATGCAGAGGCTAATACTTTCCCTTATATTCAAGTGGATAACAATACCGCTAAATTGGAGCATGAGGCTTCTACTTCTAAGATTGGAGAGGATCAATTATTCTATTTTGCCCAAAGAGGTATTTCTGAGGAGGATGCCATTTCTATGTTGGTAAGTGGATTCTGTAAAGACGTATTAAATGAGTTACCCATGGAGTTTGCGGCGGAGGCTGATAAGTTACTCAGTCTTAAGTTAGAAGGTAGTGTTGGT---
>111780_Scyanosphaera@AFZ35004.1
---------------------------------------------------------------------------------------------------------------------------------------------------------------------------------------------------------------------------------------------------------------------------------------------------------------------------------------------ATGAGTTCC---ACAGTCAAAAACTTAGTCAAT------CAACCTTAT------AAATACGGCTTTATCACTGAGATCGAGGCTGATACAATTCCTCGCGGACTGAATGAAGATATTATCCGCTTGATTTCAGCCAAGAAAAACGAGCCAGAATTTATGTTGCAGTTTCGCCTCAAAGCATATCACCAGTGGCTAAAA------------ATGACT---GAACCAACTTGGGCTCATGTAGGTTATCCTCCCATTGATTATCAAAACATTATTTACTATTCTGCACCTAAACAAAAGAAA------GCAAAACTCAATAGTCTCGATGAAGTC------------GATCCAGCTTTACTCGAAACCTTTGAAAAACTTGGTCTTCCTCTCTCAGAACAAAAA---AGATTGAGC------AATGTTGCAGTTGACGCGATTTTTGATAGTGTTTCCATCGCTACTACCTTTAAAGAGAAGTTAGCAGAAGAAGGAGTAATTTTCTGCTCAATTTCTGAAGCCCTACAAGAACATCCAGATCTGGTACAAAAATATTTAGGAAGTGTTGTTCCTGTAGCAGACAATTATTTTGCTGCCCTGAATTCGGCTGTTTTTAGTGATGGTTCGTTTGTGTTTATTCCCAAGGGTGTTAAATGCCCAATGGAATTATCTACCTATTTTCGCATTAACAAC---GGTGAAACGGGACAATTTGAAAGAACTTTAATTGTTGCCGAAGAAGGTGCTTCGGTTAGTTATTTAGAAGGT---------------------------------------------------------------------------------------------------------------------------------------------------------------------------------------------------------------------------------------------------------------------------------------------------------------------------------------------------------------------------------------------------------------------------------------------------------------------------------------------------------------------------------------------------------------------------------------------------------------------------------------------------------------------------------------------------------------------------------------------------------------------------------------------------------------------------------------------------------------------------------------------------------------------------------------------------------------------------------------------------------------------------------------------------------------------------------------------------------------------------TGTACCGCGCCAATGTACGACAGTAACCAACTTCATGCTGCGGTAGTAGAATTAGTAGCTTTAGATGATGCCGAGATTAAATATTCTACAGTTCAAAACTGGTTTGCTGGCGACGAAAACGGCAAAGGAGGTATTTACAACTTTGTAACCAAACGCGGTTTGTGTAAGGGAGTGAATTCCAAAATTTCTTGGACTCAAGTAGAAACAGGTTCAGCCATCACTTGGAAATATCCTAGTTGTGTTTTAGTAGGGGATAATTCAGTAGGAGAATTTTATTCCATTGCTCTTACTAATCACAAGCAACAAGCAGATACAGGAACAAAAATGATTCATATCGGCAAAAATACCCGCAGTACAATTATTTCTAAAGGTATTTCGGCTGGAGAATCAAAAGGTAGTTATCGCGGTTTAGTTAAAATTGGACCAAAAGCAGACGGTGCGAGAAATTATTCTCAATGTGACTCGATGTTAATTGGGGATAACGCTGAAGCTAATACTTTCCCTTATATCCAAGTAGACAACAATAGTGCCAGAGTCGAACACGAAGCTTCTACAGCAAAAATTGGCGAAGAACAACTATTTTACTTTGCTCAACGTGGTATCTCTGAAGAAGACGCAGTTTCCATGTTAGTTAGTGGTTTTTGTAAAGATGTTTTAAATGAGTTACCAATGGAATTTGCAGCAGAAGCAGATAAGTTATTGAGTCTGAAGTTAGAAGGTACAGTAGGT---
>2005460_Csp@BAZ44565.1
---------------------------------------------------------------------------------------------------------------------------------------------------------------------------------------------------------------------------------------------------------------------------------------------------------------------------------------------ATGAGTGCC---AACGTCAAAACTTTAGTTAAT------CAACCTTAT------AAATACGGTTTTGTTACCGATATTGAGACTGATGCTATTCCACGCGGTTTGAGTGAAGATGTCATCCGTTTGATTTCGGCAAAGAAAAACGAACCAGAGTTTATGCTAGAGTTTCGCCTCAAAGCTTATCGTCAATGGCTTAAA------------ATGAGT---GAACCTAATTGGCCTCATGTGGAATATCCACCAATTGATTATCAAAATATAGTTTATTATTCTGCCCCTAAGAAAAAGTCA------GAAAAACTAGGTAGTCTTGATGATGTT------------GATCCAGCTTTATTAGAAACTTTTGATAAACTCGGTATTCCCCTATCAGAACAAAAA---CGTTTAAGT------AATGTAGCTGTCGATGCCATTTTTGATAGTGTTTCAATTGGTACTACCTTCAAGGAAAAATTAGCAGAAGATGGCGTAATCTTTTGTTCCATCTCAGAAGCCCTTCAAGAACATCCAGAACTAGTACAAAAATATTTAGGTACTGTAGTTCCTGTTGCTGATAACTATTTTGCAGCTTTAAACTCGGCTGTATTTAGTGATGGTTCATTTGTCTTTATTCCTAAAGGGGTAACTTGCCCAATGGAATTATCAACCTATTTCCGTATTAATGAT---GGAGATACAGGACAATTCGAGCGTACCTTAATTGTGGCAGAGGAAGGAGCATCGGTAAGTTATTTAGAAGGT---------------------------------------------------------------------------------------------------------------------------------------------------------------------------------------------------------------------------------------------------------------------------------------------------------------------------------------------------------------------------------------------------------------------------------------------------------------------------------------------------------------------------------------------------------------------------------------------------------------------------------------------------------------------------------------------------------------------------------------------------------------------------------------------------------------------------------------------------------------------------------------------------------------------------------------------------------------------------------------------------------------------------------------------------------------------------------------------------------------------------TGTACCGCCCCAATGTTTGATACTAATCAACTTCATGCTGCGGTGGTAGAATTAGTAGCTTTAGATAATGCCGATATCAAATACTCTACTGTGCAAAACTGGTTCGCAGGTGATGAAGAAGGTAAGGGGGGAATTTACAACTTTGTGACTAAAAGAGGTTTATGTAAGGGAGTAAATTCTAAAATATCTTGGACTCAAGTAGAAACAGGTTCAGCAATTACTTGGAAATATCCCAGTTGTGTCTTAGTTGGCGATAACTCTGTAGGTGAATTCTATTCCATCGCCCTAACTAATAACCTGCAACAAGCAGATACAGGGACAAAAATGATTCATGTGGGCAAAAATACTCGTAGCACAATTATATCTAAAGGTATCTCCGCAGGTAATTCCAAAGGTAGTTATCGAGGGTTAGTTAAAATTGGTAGTAAGGCGGATGGTGCGCGCAACTATTCCCAGTGTGACTCAATGCTAATTGGTGATAATGCAGAAGCAAACACTTTTCCTTATATCCAGGTGGATAATAATACCGCAAAATTAGAACATGAAGCTTCAACGGCTAAAATCGGCGAAGAACAGCTATTTTACTTTGCTCAACGGGGTATTTCTGAGGAAGACGCTGTTTCTATGTTAGTTAGTGGTTTCTGTAAGGATGTTCTTAACGAATTACCAATGGAATTTGCAGCCGAAGCTGATAAACTGTTGAGTTTAAAATTAGAAGGAACTGTTGGG---
>1147_Ssp@AIE73525.1
---------------------------------------------------------------------------------------------------------------------------------------------------------------------------------------------------------------------------------------------------------------------------------------------------------------------------------------------ATGAGTTCCACCATTGTTAAAAACCTTGTCAAC------CAACCCTAT------AAATATGGCTTTGTCACCGACATTGAAGCGGATGCCATCCCCCGTGGCCTGAGCGAAGACGTGGTGCGACTCATTTCCGCCAAGAAAAATGAACCGGAATTCATGCTGGATTTCCGCCTGCGGGCCTATCGCCACTGGTTGACC------------ATGACG---GAACCCAATTGGCCTGCGGTGCATTATCCCCCCATCAATTACCAGGATATTATTTACTATTCTGCCCCCAAGCAGAGTAAA------AAAAAGTTGGAAAGCCTTGATGAAGTG------------GATCCAGCTCTGTTGGAAACCTTTGAAAAATTGGGTATTCCCCTATCGGAGCAAAAA---CGCTTGAGT------AATGTGGCGGTGGATGCCATTTTTGACAGCGTTTCCATCGGTACAACTTTTAAGGAAAAATTAGCGGAAGACGGGGTGATTTTCTGCTCTATTTCGGAAGCGTTGCAGGAACATCCTGAGCTTGTGCAGAAATATTTGGGCAGTGTGGTGCCCACCGCCGACAACTTTTTTGCTGCCTTAAATTCTGCAGTATTCAGTGACGGTTCCTTTGTGTTTATTCCCAAGGGCGTGAAATGTCCCATGGAATTGTCCACCTATTTCCGCATTAATAAT---GGAGATACGGGGCAGTTTGAAAGGACATTGATCATTGCCGAAGAAGGGGCTTCCGTTAGCTATTTGGAAGGG---------------------------------------------------------------------------------------------------------------------------------------------------------------------------------------------------------------------------------------------------------------------------------------------------------------------------------------------------------------------------------------------------------------------------------------------------------------------------------------------------------------------------------------------------------------------------------------------------------------------------------------------------------------------------------------------------------------------------------------------------------------------------------------------------------------------------------------------------------------------------------------------------------------------------------------------------------------------------------------------------------------------------------------------------------------------------------------------------------------------------TGCACAGCGCCCATGTACGATAGTAATCAACTCCATGCTGCGGTGGTAGAATTGGTGGCCTTGGATAATGCGGATATTAAATATTCCACTGTGCAAAACTGGTACGCCGGGGATGAAAATGGCAAAGGCGGAATTTACAACTTTGTCACCAAACGGGGGCTATGCAAAGGGGTTAATTCTAAAATTTCCTGGACCCAGGTGGAAACTGGCTCTGCCATTACCTGGAAGTATCCCAGTTGTGTGCTGGTGGGGGATAATTCCGTCGGGGAATTCTATTCCATTGCTTTAACTAATAATAAGCAACAGGCGGACACGGGCACGAAGATGATTCACATCGGCAAAAATACCCGTAGTACCATTATTTCCAAAGGGATTTCCGCTGGTAATTCCGCCAACAGTTACCGGGGTTTGGTGAAAATGGGCCCCAAAGCCCAGGGGGCACGCAATTATTCCCAATGTGACTCCATGCTCATCGGCGATCGGGCGGCAGCTAATACTTTCCCCTACATTCAAGTGGATAACAACACTGCCAAAGTGGAGCATGAAGCGTCCACTTCCAAAATTGGCGAAGACCAACTCTTTTACTTTGCCCAACGGGGCATTTCTGAAGAGGATGCGGTATCCATGTTGGTGAGTGGTTTCTGTAAAGATGTGCTCAACGAATTACCGATGGAATTTGCCGCGGAAGCTGACAAATTACTGAGCCTCAAACTAGAAGGCACTGTGGGT---
>1128427_Fcyanobacteri@KB904821.1_4639
---------------------------------------------------------------------------------------------------------------------------------------------------------------------------------------------------------------------------------------------------------------------------------------------------------------------------------------------ATGAGTTCTACATCCGTCAAAACCTTAGTCAAT------CAGCCTTAC------AAATACGGTTTCATCACCGATATTGAAAAAGATACCCTGCCCCGCGGCCTCAGCGAAGACGTAATCCGCCTGATTTCCGCCAAGAAAAAAGAGCCAGAATTTATGCTCGAATTTCGGCTGCGGGCTTATCGTCGTTGGCTCGAA------------ATGGCC---GAACCCGCTTGGCCTCATGTCGAATATCCCCCCATCGATTATCAAAACATCGTCTACTACTCCGCCCCCAAGCAAAAAGAC------GAAAAGCTCAACAGCTTGGACGAAGTA------------GACCCCACCCTTCTCGAAACCTTTGAAAAACTCGGCATTCCCCTTTCCGAGCAAAAA---CGCCTTAGC------AACGTTGCCGTAGACGCAATTTTCGACAGCGTTTCCATTGGCACAACTTTCAAAGAAAAACTCGCCGAAGATGGCGTAATTTTCTGCTCAATTTCCGAAGCCGTCCACGACTATCCCGAACTCATCGAGAAATACCTCGGTAGCGTCGTTCCCGTTGGAGATAACTACTTCACCGCCCTCAACTCCGCCGTATTCAGCGATGGTTCTTTCGTGTACATTCCCAAAGGCGTAACCTGCCCCATGGAATTGTCCACCTATTTCCGCATCAACGAC---GGGGATACCGGGCAGTTTGAGCGCACCCTCATTGTTGCCGAAGAAGGGGCATCCGTGAGCTACCTCGAAGGC---------------------------------------------------------------------------------------------------------------------------------------------------------------------------------------------------------------------------------------------------------------------------------------------------------------------------------------------------------------------------------------------------------------------------------------------------------------------------------------------------------------------------------------------------------------------------------------------------------------------------------------------------------------------------------------------------------------------------------------------------------------------------------------------------------------------------------------------------------------------------------------------------------------------------------------------------------------------------------------------------------------------------------------------------------------------------------------------------------------------------TGTACCGCCCCCATGTACGACACCAACCAACTCCACGCCGCCGTCGTCGAATTAGTCGCCCTCGACAACGCCGACATCAAATATTCCACGGTGCAAAACTGGTTTGCTGGCGATGAAAACGGCAAAGGCGGGATTTACAACTTCGTCACCAAAAGAGGATTATGCAAAGGCGTAAACTCCAAAATCTCTTGGACACAAGTCGAAACGGGTTCTGCGATTACCTGGAAATATCCCAGTTGCGTATTAGTGGGGGATAACTCCGTGGGTGAGTTTTACTCCATTGCCCTAACCAACAACAAGCAACAAGCCGACACCGGAACTAAAATGGTGCATATCGGGCGCAACACCAAAAGCACGATTATTTCCAAAGGGATTTCGGCGGGTGGCTCGAAAAATAGCTATCGCGGCTTAGTGAAAATGGGGCCAAAAGCCAAAGGTGCGCGGAACTACTCTCAGTGTGATTCGATGCTGATTGGCGACACTGCCGAAGCCAACACCTTCCCCTATATCCAAGCGGAAAATAATACTGCCAAAGTCGAACACGAAGCCTCTACTTCTAAAATCGGTGAAGACCAACTGTTTTTCTTCGCCCAACGGGGGATTTCGGCAGAAGACGCAATCTCGATGTTGATTAGTGGTTTCTGTAAAGATGTCTTCAATCAACTGCCGATGGAATTCGCCGCCGAAGCCGATAAGCTTCTCAGCCTCAAACTCGAAGGCACTGTCGGA---
>1173029_Ssubsalsa@JH980292.1_1108
---------------------------------------------------------------------------------------------------------------------------------------------------------------------------------------------------------------------------------------------------------------------------------------------------------------------------------------------ATGACTGCTACATCTGTTAAAACCTTAGTTAAC------CAGCCCTAC------AAATACGGTTTCATCACCGACATTGAGACTGACACCATCCCACGGGGGCTGAGTGAAGAAGTAGTCCGTCTCATCTCCGCCAAGAAAAACGAGCCGGAATTCATGCTGGAGTTTCGTCTGCGAGCCTATCGCCAATGGTTAAAG------------ATGAGC---GAACCCACTTGGGCGCACGTGGGCTATCCCCCCATTGATTATCAGAATATTATCTACTACTCTGCCCCAAAAACCAAAGGC------GAAAAATTAAAAAGTCTGGATGAAGTC------------GATCCCGCCCTCCTCGAAACCTTTGAGAAACTAGGGATTCCCTTATCTGAACAGAAG---CGCTTAAGT------AATGTAGCCGTTGATGCCATCTTTGATAGTGTCTCAATTGCCACCACCTTTAAAGAAAAACTGGCAGAAGCGGGGGTGATTTTTTGTTCCATTTCCGAGGCCATCCATGAGCATCCCGAGTTAGTTAAAAAATACCTAGGCTCCGTGGTACCCGTGGGCGATAATTACTTTGCCGCCCTCAACTCCGCCGTGTTTAGTGATGGTTCCTTTGTGTATATTCCCAAAGGAGTCACCTGTCCTATGGAACTCTCGACCTATTTCCGCATTAATAAC---GGGGATACCGGGCAATTTGAACGGACGTTAATTGTGGCCGAAGAAGGGGCTTCTGTGAGCTATTTAGAAGGC---------------------------------------------------------------------------------------------------------------------------------------------------------------------------------------------------------------------------------------------------------------------------------------------------------------------------------------------------------------------------------------------------------------------------------------------------------------------------------------------------------------------------------------------------------------------------------------------------------------------------------------------------------------------------------------------------------------------------------------------------------------------------------------------------------------------------------------------------------------------------------------------------------------------------------------------------------------------------------------------------------------------------------------------------------------------------------------------------------------------------TGTACCGCCCCCATGTATGACAGCAATCAACTCCATGCCGCCATCGTGGAATTAGTGGCCTTAGATAACGCCAGCATTAAATATTCTACCGTTCAAAACTGGTACGCTGGAGACGAAAACGGCAAGGGCGGAATTTATAATTTCGTCACCAAACGGGGCCTCTGTAAAGGAGTCAATTCTAAGATTTCTTGGACTCAAGTAGAAACCGGTTCCGCGATTACTTGGAAATACCCCAGTTGTGTGTTAGTTGGGGATAATTCTGTCGGGGAATTTTATTCCATTGCCCTAACCAACAACAAGCAACAAGCAGACACCGGAACTAAAATGGTGCATATTGGCAAAAACACCCGTAGCACGATTATTTCTAAGGGAATTTCCGCCGGAAACTCCCAAAATAGCTATCGGGGCTTAGTAAAAATGGGACCCAAAGCCGTGGGCGCACGGAACTATTCTCAGTGTGATTCCATGTTAATTGGGGACTGTGCCGAAGCGAATACGTTTCCCTATATCCAAGTGGAACACAATTCCGCTAAGGTGGAACATGAAGCCTCCACTTCTAAGATTGGGGAAGACCAATTATTCTATTTTGCTCAACGGGGAATTAGTGCAGAAGATGCTATTTCTATGTTGATTAGCGGTTTCTGTAAAGATGTCTTTAATCAATTGCCCATGGAATTTGCAGCAGAAGCGGATAAACTGTTGAGTCTCAAGCTAGAAGGAACTGTAGGT---
>129961_Smajor@KV878783.1_2552
---------------------------------------------------------------------------------------------------------------------------------------------------------------------------------------------------------------------------------------------------------------------------------------------------------------------------------------------ATGAGTGCAACCTCTGTCAAAACCCTCGTCAAT------CAACCCTAC------AAGTATGGGTTTATCACCGACATCGAAGCTGACAGCCTTCCCCCAGGCCTCAGTGAAGACGTGATCCGGCTCATTTCTGCCAAGAAAAATGAGCCAGAATTCATGCTCGAATTTCGCCTTAAAGCCTATCGGCATTGGCTAACA------------ATGGCC---GAACCCGACTGGGCCCACGTCGGCTATCCCCCGATTAATTATCAAGACATCATTTACTACTCAGCGCCGAAAACCAAAGACGGT---GAAAAGCTCAAGAGCCTAGATGATGTT------------GATCCCGCCCTCTTAGAAACCTTTGAGAAACTGGGGATTCCCCTTTCCGAGCAAAAG---CGCCTGGGT------AATGTGGCCGTCGATGCCATTTTTGACAGCGTTTCGATTGCCACCACATTTAAAGAAAAACTCGGCGAAGCAGGGGTAATTTTCTGCTCCATTTCCGAAGCCCTCCAAGAACACCCGGAACTGATTAAAAAATATCTCGGCACGGTGGTTCCCACGGCTGATAACTATTTTGCGGCGCTGAATTCGGCGGTGTTTAGTGATGGTTCCTTTGTGTTTGTGCCCAAAGGGGTCACCTGCCCGATGGAATTGTCCACCTATTTCCGGATGAATAGC---GGCGATACGGGACAGTTCGAGCGCACCTTGATTGTGGCTGAAGAAGGGGCCTCGGTGAGCTATCTCGAAGGC---------------------------------------------------------------------------------------------------------------------------------------------------------------------------------------------------------------------------------------------------------------------------------------------------------------------------------------------------------------------------------------------------------------------------------------------------------------------------------------------------------------------------------------------------------------------------------------------------------------------------------------------------------------------------------------------------------------------------------------------------------------------------------------------------------------------------------------------------------------------------------------------------------------------------------------------------------------------------------------------------------------------------------------------------------------------------------------------------------------------------TGCACCGCGCCCATGTACGACAGCAATCAACTACACGCTGCGATCGTGGAACTGGTGGCCCTCGATGATGCGGACATTAAATATTCCACCGTGCAAAACTGGTTTGCTGGCGATGAAAGCGGCAAAGGCGGAATCTATAATTTCGTCACCAAACGGGGACTGTGCAAAGGGAAAAACTCAAAAATTTCCTGGACTCAGGTGGAAACCGGATCGGCGATCACCTGGAAATATCCCAGTTGTGTCCTCGTGGGTGATAACTCCGTCGGCGAATTCTACTCCATCGCCCTGACGAACAATCACCAACAGGCGGACACCGGCACGAAGATGGTGCATATCGGCCGCAACACCCGCAGCCGGATCATCTCGAAAGGAATTTCGGCGGGGCAATCGAAGAACAGCTATCGCGGTCTAGTCAAGATGGGGCCCAACGCGAAAGGGGCGCGGAACTATTCCCAATGTGATTCGATGTTGATTGGCGATCGCGCCGAAGCCAACACCTTCCCCTACATCCAGGTAGACAACAACACCGCCAAAGTTGAACACGAAGCCTCCACCTCCAAAATTGGTGAAGACCAACTCTTTTACTTTGCCCAACGCGGGATCAGCTCCGAAGACGCGATTTCGATGTTGATCAGCGGCTTCTGCAAAGACGTGTTCAATCAACTGCCGATGGAATTTGCTGCCGAAGCGGATAAACTCCTCAGCCTCAAACTTGAAGGAACCGTGGGG---
>102232_Gsp@ELR96798.1
---------------------------------------------------------------------------------------------------------------------------------------------------------------------------------------------------------------------------------------------------------------------------------------------------------------------------------------------ATGAGCGCTTCATCGGTAAAAACCCTCGTCAAC------CAACCTTAT------AAATACGGATTTGTCACCGATATTGAATCAGACAGTATCCCACGCGGACTGAACGAAGAGGTCATCAGGCTAATCTCAGAAAAAAAGAATGAACCCCAATTCATGCTCGACTTTCGCCTTAAAGCCTACCGTCAGTGGCAAAAA------------ATGACA---GAGCCAACCTGGGCTCACGTTAACTATCCTCCTATAGATTATCAAAATATTATCTATTACAGCGCTCCTAAACAGAGCAAA------GCCAAACTCAACAACTTAGACGAAGTA------------GATCCCGCTATTTTAGAAACCTTTGAGAAGTTAGGAATATCTCTATCAGAGCAAAAA---AGACTAGCC------AACGTCGCAGTAGATGCTATTTTTGATAGCGTTTCCATTGGTACCACTTTTAAAGAAAAACTAGCAGAATCAGGAGTAATCTTCTGCTCCATATCCGAAGCAGTACAAGAACATTCAGAACTAATCCAGCGTTATCTAGGTAGCGTGGTCCCCGTAGGCGATAATTACTATAGCGCCCTCAACTCTGCTGTATTTAGCGATGGTTCTTTTGTCTATATCCCCAAAGGTGTGACTTGTCCGATGGAACTATCTACTTATTTCCGGATTAATAAC---GGTGACACTGGACAATTCGAGCGCACTCTCATCATAGCTGAAGCAGGAGCCTCTGTGAGTTATCTAGAGGGA---------------------------------------------------------------------------------------------------------------------------------------------------------------------------------------------------------------------------------------------------------------------------------------------------------------------------------------------------------------------------------------------------------------------------------------------------------------------------------------------------------------------------------------------------------------------------------------------------------------------------------------------------------------------------------------------------------------------------------------------------------------------------------------------------------------------------------------------------------------------------------------------------------------------------------------------------------------------------------------------------------------------------------------------------------------------------------------------------------------------------TGTACCGCTCCCATGTACGATAGCAATCAACTTCACGCTGCGGTAGTAGAACTAGTAGCACTAGATAACGCAGATATCAAATACGCCACTGTACAGAATTGGTACGCGGGAGACGAAAATGGGAAAGGAGGAATTTATAACTTCGTCACCAAACGAGGATTATGCAAAGGAGTCAACTCCAAAATCTCCTGGACACAAGTAGAAACCGGTTCAGCGATTACCTGGAAATATCCCAGTTGTGTTTTAGTTGGGGATAATTCCGTGGGTGAATTTTACTCCATCGCTCTAACCAACAACCGTCAACAAGCCGACACGGGTACCAAAATGGTACATATAGGCAAAAATACCCGCAGCACGATTATTTCCAAAGGGATTTCCGCGGGACATTCTCAAAACAGCTACCGGGGTTTAGTTAAAATCGGACCAAAAGCTACTGGTGCTAGAAATTACTCCCAATGTGATTCAATGTTAATTGGAGATAATGCCCAAGCTAACACCTTTCCTTATATTCAGGTAGACCAAAATACTGCCAAAGTTGAACACGAAGCCTCAACATCGAAGATAGGGGAAGATCAACTCTTTTATTTCACTCAAAGAGGAATCTCAGAAGAAGATGCTATCTCTATGTTAGTGGGTGGTTTCTGTAAAGATGTGCTCAATAAGTTACCCATGGAATTCGCTGCCGAAGCTGATAAATTATTGAGCCTCAAATTAGAAGGAACGGTGGGT---
>2420338_Cbacterium@RMG14946.1
---------------------------------------------------------------------------------------------------------------------------------------------------------------------------------------------------------------------------------------------------------------------------------------------------------------------------------------------ATGAGTGCAACGACCGTCAAAACCCTCGTCAAT------CAGCCTTAC------AAATACGGTTTTGTAACCGATATCGAAGCCGACGCCATTCCTCGCGGCTTGAGTGAAGATGTCGTGCGGCTGATTTCGGCTAAAAAGAACGAACCCGAGTTCATGTTGGAATTTCGCTTGAAAGCCTATCGCAAATGGCTGACG------------ATGAGC---GAACCCACTTGGTCCCACGTTCATTATCCCCCGATCGACTACCAAAATATCGTGTACTACTCCGCACCGAAGGTGAAGGAG---------AAGAAACAAAGCTTAGAAGAAGTC------------GATCCGACTTTGTTGGAGACTTTTGAGAAATTAGGGATTCCCCTATCGGAACAGAAG---CGATTATCC------AACGTAGCCGTAGATGCGATTTTCGACAGCGTTTCGATCGCTACTACTTTTAAAGAAAAACTCGCCGAGGCTGGGGTGATTTTCTGCTCCATTTCCGAGGCTTTGCAGGAGCATCCCGATTTGGTCGAAAAATACCTCGGGAGCGTCGTTCCCGTTGCCGATAACTACTACGCCGCACTCAATTCTGCCGTCTTTAGCGATGGCTCCTTCGTCTTCATTCCCAAAGGCGTCGAATGTCCCATGGAACTGTCTACCTACTTCCGAATTAATAAC---GGCGATTCGGGTCAGTTCGAGCGCACGTTAATCGTCGCTGAAGAAGGCAGTTCGGTGTCGTATTTGGAAGGC---------------------------------------------------------------------------------------------------------------------------------------------------------------------------------------------------------------------------------------------------------------------------------------------------------------------------------------------------------------------------------------------------------------------------------------------------------------------------------------------------------------------------------------------------------------------------------------------------------------------------------------------------------------------------------------------------------------------------------------------------------------------------------------------------------------------------------------------------------------------------------------------------------------------------------------------------------------------------------------------------------------------------------------------------------------------------------------------------------------------------TGCACCGCTCCCATGTTCGACACTAACCAATTGCACGCTGCTGTGGTGGAATTGGTGGCACTCGACGACGCCAGCATCAAATATTCCACCGTGCAGAACTGGTTTGCTGGCGATGAAAACGGTAAAGGTGGAATTTATAACTTCGTCACCAAACGGGGACTGTGTAAAGGCAAGAATTCCAAAATTTCTTGGACTCAGGTAGAAACGGGTTCGGCAATTACTTGGAAGTAT---------------------------------------------------------------------------------------------------------------------------------------------------------------------------------------------------------------------------------------------------------------------------------------------------------------------------------------------------------------------------------------------------------------------------------------------------------------------------------------------------------------------
>1643526_Gsp@LWRO01000008.1_93
---------------------------------------------------------------------------------------------------------------------------------------------------------------------------------------------------------------------------------------------------------------------------------------------------------------------------------------------ATGAGCGCG---ACAGTTAAAAGCCTAGTCAGC------CAACCCTAC------AAATACGGTTTCGTCACCGACATTGAAGCCGACACGATCCCACGTGGCTTAAACGAAGACGTTATTCGCCTGATTTCAGCCAAAAAGAACGAGCCAGACTTCATGCTGGAGTTCCGTCTCAAAGCCTATCGCCAATGGCTGAAG------------ATGGAA---GAACCCAACTGGCCTCACGTCAACTATCCGCCAATCGACTACCAGGACATCGTTTACTACTCCGCACCAAAAGTTAAAGGC------GAGAAAAAGAAAAGCCTCGATGAAGTC------------GATCCCACCTTACTCGATACTTTCGAGAAACTGGGAATTCCGCTGTCCGAACAAAAG---CGGTTGGCG------AACGTCGCAGTTGACGCGATCTTCGACAGTGTCTCCGTCGCCACGACGTTTAAAGAAAAACTCGCTGAAGCGGGTGTGATCTTCTGCTCGATTTCCGAAGCATTGCAAGAACACCCCGAGTTAGTACAAAAATACCTCGGCAGCGTCGTTCCTGTGGGCGACAACTACTTCGCCGCACTCAACTCTGCTGTCTTCAGCGACGGTTCTTTCGTCTTCGTCCCCAAAGGTGTGAAATGTCCGATGGACTTATCCACCTATTTCCGGATTAACAAC---GGCGAATCGGGGCAGTTCGAGCGCACCCTCATCGTCGCCGAAGAAGGTGCTTCTGTCACCTATCTCGAAGGT---------------------------------------------------------------------------------------------------------------------------------------------------------------------------------------------------------------------------------------------------------------------------------------------------------------------------------------------------------------------------------------------------------------------------------------------------------------------------------------------------------------------------------------------------------------------------------------------------------------------------------------------------------------------------------------------------------------------------------------------------------------------------------------------------------------------------------------------------------------------------------------------------------------------------------------------------------------------------------------------------------------------------------------------------------------------------------------------------------------------------TGCACCGCACCGATGTTCGACACCAACCAGCTTCACGCCGCCGTTGTGGAATTGGTGGTTCTCGACAATGCCGAGATTAAATACTCCACCGTTCAAAACTGGTTTGCGGGAGACGAAAACGGCAAAGGTGGCATTTACAACTTCGTCACCAAACGCGGCTTGTGCAAAGGGAAAAACTCCAAGATTTCTTGGACGCAGGTTGAAACGGGATCTGCTATTACTTGGAAATATCCCAGTTGCGTGTTAGTGGGTGAGAATTCCGTCGGCGAGTTTTACTCAGTTGCGCTCACCAACAACTACCAGCAAGCCGACACCGGTACCAAAATGGTTCACGTTGGGAAAAACACCAAAAGTACGATTATCTCGAAAGGGATTTCGGCTGGGAAGTCGAAAAACAGCTATCGCGGCTTGGTGAAAATGAGTCCCAAAGCAACGGGAGCGCGGAATTATTCTCAGTGCGACTCGATGTTGATTGGGGACAATGCCGAAGCGAACACGTTCCCGTACATCGACGTGAGTAACAACACGGCGAAAGTGGAACACGAAGCCTCGACTTCCAAAATTGGTGAAGATCAGCTATTCTACTTCGCGCAACGGGGTATCTCTGAAGAAGATGCGGTTTCCATGATTATCAGTGGATTCTGCAAGGATGTCTTCAATGAGTTGCCGATGGAGTTTGCAGCGGAAGCGGACAAGTTGCTGAGCTTGAAACTCGAGGGAGCTGTGGGT---
>2099686_Cbacterium@PXCV01000481.1_4
---------------------------------------------------------------------------------------------------------------------------------------------------------------------------------------------------------------------------------------------------------------------------------------------------------------------------------------------ATGAGCGCC---AGCGTTAAAACCCTAGTCAAC------CAACCCTAC------AAATACGGTTTCACCACCGACATTGAAACCGAGAGCATGGCGCGCGGACTCAACGAAGATGTCATCCGCGCCATCTCCGCTAAAAAGAAAGAGCCGGAATTTATGTTAGACTTCCGCCTCAAAGCCTATCGTCAATGGCTAAAA------------ATGGCG---GAACCCGACTGGCAACACGCCAGCTATCCCCCGATTGACTATCAAAATATCGTCTACTACTCCGCCCCCAAGGTCAAAGAC------GAGAAGAAGAAAAGCCTCGACGATGTT------------GACCCCACCCTCATCGAAACCTTTGAGAAACTGGGGATTCCCCTCTCGGAACAAAAG---CGTCTGGCT------AACGTAGCGGTGGATGCAATTTTTGACAGTGTCTCCGTCGCCACCACCTTCAAAGAAAAATTAGGGGAAGCGGGGGTCATCTTCTGTTCCATCTCTGAGGCCCTGCAGGAACACCCAGAACTGGTGAAGAAATACATCGGGACTGTGGTTCCCGTCGGCGATAACTACTTCGCCGCCCTCAACTCCGCCGTCTTCACCGATGGGTCGTTTGTCTTCGTTCCTAAAGGGGTGACCTGTCCGATGGACTTGTCCACCTACTTCCGCATTAACAAC---GGTGACTCGGGACAGTTCGAGCGGACTCTGATTGTCGCCGAAGAAGGCGCCTCCGTGACCTACCTCGAAGGC---------------------------------------------------------------------------------------------------------------------------------------------------------------------------------------------------------------------------------------------------------------------------------------------------------------------------------------------------------------------------------------------------------------------------------------------------------------------------------------------------------------------------------------------------------------------------------------------------------------------------------------------------------------------------------------------------------------------------------------------------------------------------------------------------------------------------------------------------------------------------------------------------------------------------------------------------------------------------------------------------------------------------------------------------------------------------------------------------------------------------TGTACCGCCCCCATGTTTGACACCAACCAACTCCACGCCGCTGTGGTGGAATTGGTGACCTTGGACGACGCGGAAATTAAATACTCCACCGTGCAAAACTGGTTCGCCGGAGATGAAAACGGCAAAGGGGGTATTTACAACTTCGTCACCAAGCGGGGACTCTGTAAAGGCAAAAACTCCAAAATCTCCTGGACTCAGGTGGAAACCGGGTCTGCGATTACCTGGAAGTACCCCAGTTGTGTCCTGGTGGGCGATAACTCCGTCGGTGAGTTCTACTCGGTGGCGTTGACAAATAACTATCAGCAAGCCGATACGGGAACCAAGATGGTGCATATTGGCAAGAACACCAAAAGCACGATTATCTCCAAGGGGATTTCCTCTGGGAAGTCCAAAAACAGCTATCGCGGCTTGGTGAAGATGGGGCCGAAGGCGGAAGGGTCGCGCAATTACTCCCAATGTGATTCGATGTTGATTGGGGATAATGCCGAAGCCAACACCTTCCCCTATATCGACGTTCAGAACAATCTGGCCAAGGTCGAACATGAGGCCTCTACCTCGAAGATTGGCGAAGACCAGTTGTTCTATTTTGCCCAACGGGGTATCTCGGAAGAAGATGCGGTGTCCATGATTATTAGTGGCTTCTGCCGGGATGTCTTCAATGAGTTACCCATGGAGTTTGCGGCGGAAGCGGATAAACTCCTGAGTCTGAAGCTTGAAGGCGCTGTGGGC---
>1666905_Psp@KPQ36895.1
---------------------------------------------------------------------------------------------------------------------------------------------------------------------------------------------------------------------------------------------------------------------------------------------------------------------------------------------ATGAGTGCC---AGCGTTAAAACCCTAGTCAAC------CAACCCTAC------AAATACGGTTTCACCACCGACATCGAAACCGACAGCATCGCACGGGGACTCAACGAAGATGTCATCCGCGCCATTTCCCTCAAAAAGAACGAGCCGGAGTTTATGTTAGAGTTCCGGCTCAAAGCCTATCGTCAATGGCTGAAG------------ATGGAA---GAACCGGACTGGCAACACGCCAGTTACCCTCCCATTGACTATCAAAACATCGTCTACTACTCCGCCCCCAAGGTCAAAGAC------GAGAAAAAGAAAAGTCTCGATGATGTT------------GACCCCACCCTCATCGAAACCTTCGAGAAGCTGGGGATTCCCCTCTCGGAACAGAAG---CGTCTGGCC------AACGTGGCGGTAGATGCCATTTTCGATAGCGTCTCCGTCGCCACCACCTTTAAAGAAAAACTTGGCGAAGCGGGAGTTATCTTCTGTTCCATCTCCGAGGCTTTGCAAGAACACCCGGAACTGGTGAAAAAATACATCGGCAGTGTGGTTCCCGTCGGCGATAACTACTTCGCTGCCCTCAACTCCGCTGTCTTCACCGATGGGTCCTTTGTTTTTGTTCCCAAAGGGGTAACCTGTCCTATGGACTTGTCCACCTACTTCCGGATTAACAAC---GGCGATTCGGGACAGTTCGAGCGGACTCTAATTGTGGCCGAGGAAGGGGCATCTGTCACTTATCTCGAAGGC---------------------------------------------------------------------------------------------------------------------------------------------------------------------------------------------------------------------------------------------------------------------------------------------------------------------------------------------------------------------------------------------------------------------------------------------------------------------------------------------------------------------------------------------------------------------------------------------------------------------------------------------------------------------------------------------------------------------------------------------------------------------------------------------------------------------------------------------------------------------------------------------------------------------------------------------------------------------------------------------------------------------------------------------------------------------------------------------------------------------------TGTACCGCCCCCATGTTTGACACCAACCAACTCCACGCCGCCGTGGTAGAATTGGTGACCTTGGATGACGCGGAGATTAAATACTCCACCGTGCAAAACTGGTTCGCCGGGGACGAAAACGGTAAAGGTGGTATTTACAACTTCGTCACCAAGCGGGGACTCTGTAAAGGGAAAAACTCGAAGATTTCCTGGACGCAAGTCGAAACCGGTTCGGCCATTACCTGGAAATATCCCAGTTGTGTTCTCGTCGGCGATAACTCCGTCGGTGAGTTCTACTCCGTGGCCTTGACGAATAACTATCAGCAAGCCGATACGGGAACCAAGATGGTGCATATTGGCAAGAACACCAAAAGCACCATTATCTCGAAAGGGATTTCCTCTGGGAAGTCCAAAAATAGCTATCGCGGCTTGGTGAAGATGGGACCGAAGGCGGAAGGGTCGCGCAATTACTCCCAATGTGATTCGATGTTGATTGGGGATAACGCTGAGGCCAATACGTTCCCCTATATCGATGTTCAGAACAATCTGGCCAAGGTCGAACATGAAGCCTCGACTTCCAAAATTGGCGAAGACCAGTTGTTCTATTTCGCTCAACGGGGTATCTCGGAAGAAGATGCGGTCTCCATGATTATTAGTGGCTTCTGCCGCGATGTCTTCAATGAGTTACCGATGGAGTTTGCAGCCGAAGCCGATAAACTCCTGAGTCTGAAGCTCGAAGGCGCTGTGGGT---
>32049_Ssp@ACA99802.1
---------------------------------------------------------------------------------------------------------------------------------------------------------------------------------------------------------------------------------------------------------------------------------------------------------------------------------------------ATGAGTGCG---ACCGTCAAAACCCTTGTCAAT------CAGCCCTAT------AAATATGGTTTCGTCACAGATATCGAGACGGAAAAAATTCCCCGTGGCCTCAGCGAAGATGTCGTTCGCTTAATTTCCGCCAAGAAAAACGAACCGGACTTTATGCTGGAGTTTCGTCTCAAGGCTTACCACCAGTGGCTTAAA------------ATGGCT---GAGCCAGAATGGGCCCATGTTAAATATCCCCCCATCGACTACCAGGACATCGTTTACTACGCTGCCCCCAAAAAAGAAACT------AAAAAAATCGAGAGCCTAGACGAAATT------------GATCCGGCCCTCCTAGAAACGTTCGAGAAGCTAGGCATCCCCCTTTCAGAACAAAAG---CGTCTATCC------AATGTCGCTGTAGATGCCGTTTTTGATAGCGTTTCCATTGCGACCACCTTTAAAAAAGACCTCGCCAAGCACGGTGTAATTTTCTGCTCCATTTCCGAAGCACTGCAGGAATATCCAGACCTGGTCAAAAAATATCTCGGTACCGTTGTGCCCACTTCTGACAACTACTTTGCGGCGCTCAACTCCGCCGTGTTTAGTGACGGTTCCTTCGTCTTTATTCCCAAAGGCGTGAAATGCCCAATGGAGTTGTCCACCTATTTTCGGATCAATGAT---GGGGAAACTGGTCAATTTGAACGGACGCTGATTATCGCCGAAGAAGGTGCCTCCGTGAGCTATCTCGAAGGT---------------------------------------------------------------------------------------------------------------------------------------------------------------------------------------------------------------------------------------------------------------------------------------------------------------------------------------------------------------------------------------------------------------------------------------------------------------------------------------------------------------------------------------------------------------------------------------------------------------------------------------------------------------------------------------------------------------------------------------------------------------------------------------------------------------------------------------------------------------------------------------------------------------------------------------------------------------------------------------------------------------------------------------------------------------------------------------------------------------------------TGTACCGCACCGATGTTTGACACCAATCAGCTCCATGCTGCTGTGGTTGAACTGGTGGCCCTTGATAACGCTGACATCAAATATTCCACCGTCCAAAACTGGTTTGCGGGGGACGAAGAGGGCAAAGGCGGTATCTACAACTTCGTGACGAAGCGGGGCCTCTGTAAAGGTATCAATTCTAAGATTTCCTGGACTCAGGTAGAAACCGGCTCGGCGATCACCTGGAAATACCCCAGTTGTGTCTTGCTCGGCGATAACTCCGTGGGTGAATTTTATTCCATTGCTTTAACGAATAATCACCAGCAGGCTGACACAGGCACCAAAATGATCCACATCGGTAAAAACAGCCGTAGCACAATCATTTCTAAAGGCATTTCGGCGGGCAAATCGAAAAATAGCTACCGGGGCTTGGTGAAAATGCACCCCAAAGCCGACGGAGCGCGTAACTATTCCCAATGTGATTCGATGCTCATTGGCGATACAGCAGAAGCGAATACCTTCCCCTACATCCAAGTGGATAATCAAAATGCCAAGGTGGAACATGAAGCCTCCACTGCAAAAATTGGCGAGGAGCAGCTCTTTTACTTTGCCCAGCGGGGTATCGCCGAAGAGGACGCCATTTCAATGCTTGTTAGTGGCTTCTGTAAGGACGTACTCAGTGAGTTACCGATGGAATTTGCGGCTGAAGCGGATAAACTTCTCAGCCTCAAACTCGAAGGCACTGTTGGG---
>1671698_Hsp@OZH53012.1
---------------------------------------------------------------------------------------------------------------------------------------------------------------------------------------------------------------------------------------------------------------------------------------------------------------------------------------------ATGACTGCT---AAAGTAACAACCTTAGTTAAT------CAACCTTAT------AAATATGGTTTCGTCACTGATATTGAATCAGATACTATTCCTCGCGGACTCAGTGAAGATATAGTTCGTCTGATTTCTGCAAAAAAGAATGAACCAGAGTTTATGCTTAACTTTCGCCTCAAAGCATATCAGAAGTGGTTGCAA------------ATGAAG---GAACCAGTATGGGCGCAGGTTGACTATCCAAAAATAGACTACCAGAATATAATTTACTATTCAGCGCCAAAGGTTCAAGAT---------AAGAAAAAAAGCTTAGATGAAGTA------------GATCCTACTTTGTTGGATACTTTTGAGAAACTGGGTATCCCTCTATCAGAGCAGAAA---CGTCTGAGT------AATGTTGCAGTTGATGCTGTCTTTGATAGTGTTTCTGTTGCTACTACTTTTAAAGAAAAGCTTGCTGAAGAAGGAGTGATTTTTTGCTCTATTTCTGAAGCAGTAAAGGAATATCCAGAATTAGTGGAAAAATATCTGGGTAGTGTTGTACCAGTGGGGGATAATTTTTTTGCTGCTCTAAATTCTGCTGTATTTAGTGATGGGTCTTTTGTTTTTATTCCTAAAGGTGTACAATGTCCGATGGATTTGTCTACTTACTTTAGAATCAATAAT---GGCGACTCTGGGCAGTTTGAGCGGACTCTTATTGTAGCAGAAGAAGGTAGTTCTGTCACCTATTTGGAAGGT---------------------------------------------------------------------------------------------------------------------------------------------------------------------------------------------------------------------------------------------------------------------------------------------------------------------------------------------------------------------------------------------------------------------------------------------------------------------------------------------------------------------------------------------------------------------------------------------------------------------------------------------------------------------------------------------------------------------------------------------------------------------------------------------------------------------------------------------------------------------------------------------------------------------------------------------------------------------------------------------------------------------------------------------------------------------------------------------------------------------------TGCACTGCTCCGATGTTTGATACTAACCAACTTCATGCTGCGGTTGTTGAACTTGTTGCTCTGGATAACGCTGATATTAAATATTCGACTGTGCAAAACTGGTTTGCTGGAGATGAAAATGGTAAGGGTGGTATCTATAATTTTGTGACTAAGCGCGGTTTGTGTAAGGGAGTAAATTCTAAAATTTCCTGGACGCAAGTAGAAACTGGTTCCGCTATTACCTGGAAATATCCTAGTTGTGTTTTAGTAGGTGACAACTCAGTAGGAGAATTTTATTCTGTTGCTCTAACTAATAATAAACAACAAGCAGATACAGGTACAAAAATGGTACATATCGGCAAAAATACTCGCAGTACAATTATTTCTAAGGGTATTTCTGCTGGAAATTCTGCTAATAGTTACCGTGGTTTAGTGAAAATGGGATCTGGTGCGAAGGGTGCGCGGAACTATTCTCAATGTGACTCAATGTTAATAGGCGATCGCGCTCAAGCAAATACTTTTCCCTATATTCAAGTAGATAATAATACTGCTAAGGTTGAGCATGAAGCTTCTACTTCTAAAATAGGAGAAGACCAACTTTTTTATTTTACTCAAAGAGGTATTTCTGCTGAAGATGCAGTGTCTATGATTATTAGTGGTTTCTGTAAAGATGTATTTAATGAATTACCGATGGAATTTGCTGCGGAAGCTGATAAGTTATTGAGTTTGAAATTAGAAGGAACGGTGGGA---
>203124_Terythraeum@ABG53347.1
---------------------------------------------------------------------------------------------------------------------------------------------------------------------------------------------------------------------------------------------------------------------------------------------------------------------------------------------ATGACTGCT---AAAGTAACAAGTTTAGTCAAT------CAACCTTAT------AAATATGGTTTTGTCACTGATATTGAGTCAGACACAATTCCTCGTGGACTAAGCGAAGACATAGTTCGTCTGATATCTGCTAAAAAGAATGAACCAGAGTTCATGCTCAACTTTCGTCTCAAAGCATACAAGAAGTGGCTGCAA------------ATGAAA---GAACCACTTTGGGCACATGTTGACTATCCAAAAATAGACTATCAGAATATTATTTACTATTCAGCACCAAAATTGCAAGAC---------AAGAAGAAAAGTCTAGAGGAAGTA------------GACCCTACTTTGTTAGAAACTTTTGAGAAACTTGGCATTCCCCTCTCAGAGCAGAAA---CGTCTAAGC------AACGTTGCGGTTGATGCTGTGTTTGATAGTGTTTCTGTTGCTACTACTTTTAAAGAAAAGCTGGCTGAGGAAGGGGTAATTTTTGGCTCTATATCTGAAGCAGTACAGGAACATCCAGAGTTAGTAGAAAAATATCTGGGTAGTGTTGTACCAGTGGGGGATAATTTTTTTGCGGCTCTTAATTCTGCTGTGTTTAGTGATGGGTCTTTTGTGTTTATTCCTAAAGGTGTAAAGTGTCCGATGGATCTATCGACATACTTTAGAATTAATAAT---GGTGAGTCTGGTCAGTTTGAGCGGACTTTAATTGTGGCAGAGGAGGGTAGTTCAGTAACATATTTGGAAGGT---------------------------------------------------------------------------------------------------------------------------------------------------------------------------------------------------------------------------------------------------------------------------------------------------------------------------------------------------------------------------------------------------------------------------------------------------------------------------------------------------------------------------------------------------------------------------------------------------------------------------------------------------------------------------------------------------------------------------------------------------------------------------------------------------------------------------------------------------------------------------------------------------------------------------------------------------------------------------------------------------------------------------------------------------------------------------------------------------------------------------TGCACTGCTCCAATGTTCGATACTAACCAACTTCACGCTGCGGTAGTTGAGCTGGTTACCCTTGACAATGCTGAAATTAAATATTCAACTGTGCAAAATTGGTTTGCTGGGGATGAAAATGGTAAAGGTGGTATTTATAATTTTGTGACTAAGCGCGGTTTGTGTAAAGGAGTAAATTCTAAAATTTCTTGGACTCAGGTAGAGACTGGTTCAGCTATTACCTGGAAATATCCTAGTTGTGTTTTGGTGGGTGATAACTCAGTGGGAGAATTTTATTCTGTTGCTCTAACTAATAATAAACAACAAGCAGATACAGGCACAAAAATGGTACATGTTGGCAAAAATACTCGCAGTACAATTATTTCTAAAGGTATTTCTGCTGGGAACTCCGCTAATAGTTACCGTGGTTTAGTAAAAATGGGGCCTGGTGCTAAGGGATCACGGAACTATTCTCAATGTGACTCAATGTTAATAGGCGATCGCGCACAAGCAAATACTTTTCCTTATATTCAAGTAGATAATAATACTGCTAAGGTTGAACATGAAGCTTCTACTTCTAAAATTGGAGTTGACCAACTTTTCTATTTTGCTCAAAGAGGTATTTCTCCTGAGGATGCGGTTTCTATGATTATTAGTGGTTTTTGTAAGGATGTATTTAATGAATTACCAATGGAGTTTGCTGCGGAAGCTGATAAGTTATTGAGTCTGAAATTAGAAGGTACAGTAGGT---
>282423_Pagardhii@BBD56071.1
---------------------------------------------------------------------------------------------------------------------------------------------------------------------------------------------------------------------------------------------------------------------------------------------------------------------------------------------ATGAGTGCT---TCCGTTAAAACCCTGGTCAAC------CAACCGTAC------AAATACGGCTTTGTCACCGATATTGAGTCAGACACCATACCCCGTGGACTCAGTGAGGATGTTGTCCGCCTGATTTCAGCTAAAAAAAACGAGCCAGAATTCATGCTCAACTTCCGTTTACGAGCCTATAAGCAATGGCTAAAA------------ATGGCA---GAACCCACCTGGCCTCATGTCAACTATCCGGCCATTGATTATCAATCTATTATCTACTATTCCGCGCCCAAAGTTGAACAG---------AAAAAAACCAGTTTAGACGAAGTT------------GACCCGACTTTATTAGAAACCTTTGAAAAATTAGGCATTCCTTTAAACGAACAAAAA---CGCCTGTCT------AATGTAGCCGTTGATGCGGTTTTTGATAGTGTTTCTATTGCCACCACCTTTAAAGAAAAATTAGCTGAAGATGGGGTAATTTTCTGTTCTATTTCTGAAGCAGTTAAAGAACATCCTGAACTGATTGAAAAATATTTAGGTAGTGTGGTTCCCGTTGCCGATAATTTCTTCGCCGCCTTAAATTCTGCCGTGTTTAGTGATGGGTCATTTGTTTATATTCCGAAAGGGGTACAATGTCCGATGGATTTGTCTACCTATTTTCGGATTAATAAT---GGAGATTCTGGACAGTTTGAACGCACCTTAATTGTAGCAGAAGCAGGCAGTTCTGTCACCTATTTAGAAGGT---------------------------------------------------------------------------------------------------------------------------------------------------------------------------------------------------------------------------------------------------------------------------------------------------------------------------------------------------------------------------------------------------------------------------------------------------------------------------------------------------------------------------------------------------------------------------------------------------------------------------------------------------------------------------------------------------------------------------------------------------------------------------------------------------------------------------------------------------------------------------------------------------------------------------------------------------------------------------------------------------------------------------------------------------------------------------------------------------------------------------TGTACCGCCCCGATGTTTGACACGAATCAACTGCATGCGGCTGTGGTAGAATTGGTAACTTTAGATAATGCGGAAATCAAATATTCAACGGTGCAAAATTGGTACGCCGGAGATGAAGAAGGCAAGGGCGGAATTTACAACTTTGTCACCAAACGAGGATTATGTAAAGGAGTCAATTCTAAGATTTCTTGGACACAGGTAGAAACCGGGTCTGCTATTACTTGGAAATATCCCAGTTGTCTATTAGTTGGGGATAATTCCGTAGGAGAATTTTATTCTGTTGCGCTGACTAATAATAAACAACAAGCAGACACGGGAACCAAAATGATTCATATTGGTAAAAATACCCGCAGCACGATTATTTCTAAAGGAATTTCTGCCGGGAAATCCTCCAATAGTTATCGCGGTTTAGTTAAAATGGGGCCGAAAGCGGCTGGGGCGAGAAATTATTCCCAGTGTGATTCTATGTTAATTGGAGATAGGGCCCAAGCTAATACTTTTCCCTATATTCAAGTGGAAAATAATAGTGCCAAAGTTGAACACGAAGCCTCTACTTCTAAAATAGGAGAAGACCAACTTTTCTATTTTTCTCAACGGGGCATTTCTGCTGAAGATGCTATATCAATGATGATTAGCGGTTTCTGTAAAGATGTGTTCAGTAAATTACCGATGGAATTTGCCGTCGAAGCTGATAAATTATTGAGCTTAAAATTAGAAGGAACCGTGGGT---
>1982223_Asp@RAQ44041.1
---------------------------------------------------------------------------------------------------------------------------------------------------------------------------------------------------------------------------------------------------------------------------------------------------------------------------------------------ATGAGTGCT---TCAGTCAAAACCCTAGTTAAC------CAGCCCTAT------AAATACGGCTTTGTTACTGATATTGAGTCCGACACCATCCCCAAGGGGTTGAGTGAAGATGTGGTGCGGCTGATATCAGCGAAAAAAAATGAGCCGGAATTTATGTTAAATTTCCGTCTCAGGGCTTATCAGCAGTGGCAGAAA------------ATGGCT---GAACCCACCTGGCCCCATGTTCACTATCCCCCCATTGACTATCAAGACATTATCTACTATTCCGCCCCCAAAGTAGAGAAG---------AAAAAAGGCAGTTTAGAAGAAGTA------------GACCCGACCCTAATAGAAACCTTTGAGAAATTAGGGATTCCCCTATCCGAACAGAAA---CGGCGGGCT------AATGTAGCAGTGGATGCCGTCTTGGATAGTGTGTCCATTGCCACCACTTTTAAAGAAAAACGCGCCGAAGAAGGGGTAATTTTCTGCTCAATTTCCGAAGCCGTAGAAAGCCACCCAGAACTGATTGAGAAATATTTGGGGAGTGTAGTTCCCGTCGGTGATAACTACTTCGCCGCCCTCAACTCAGCCGTGTTTAGTGATGGTTCCTTCGTGTACATTCCCAAAGGGGTTAAATGTCCCATGGATCTGTCTACTTATTTCCGCATTAATAAC---GGTGAATCTGGGCAGGTCGAGCGCACCTTAATTGTAGCAGAATCTGGCAGTTCTGTCACCTATTTAGAAGGC---------------------------------------------------------------------------------------------------------------------------------------------------------------------------------------------------------------------------------------------------------------------------------------------------------------------------------------------------------------------------------------------------------------------------------------------------------------------------------------------------------------------------------------------------------------------------------------------------------------------------------------------------------------------------------------------------------------------------------------------------------------------------------------------------------------------------------------------------------------------------------------------------------------------------------------------------------------------------------------------------------------------------------------------------------------------------------------------------------------------------TGTACCGCCCCCATGTTCGATACCAACCAATTACACGCCGCTGTAGTCGAATTGGTCGCTTTGGATAATGCCACCATCGAATATTCTACCGTGCAAAATTGGTTTGCTGGGGACGAAAACGGGAAAGGCGGAATTTATAACTTTGTCACCAAGCGGGGACTCTGTAAAGGCGTAAATTCTAAGATTTCCTGGACTCAGGTAGAAACCGGGTCAGCCATTACTTGGAAATATCCTAGTTGTGTGTTGGTCGGTGATAATTCCGTCGGAGAATTTTACTCCGTCGCCCTCACCAATAACTGTCAACAGGCTGATACCGGAACCAAAATGGTTCATATTGGCAAAAATACCCGCAGCACTATTATTTCTAAAGGTATTTCGGCGGGTCGGTCTGCGAATAGCTATCGTGGCTTAGTGAAAATGGGTCCGAAAGCTGTGGGGGCGCGGAATTATTCCCAGTGCGACTCTATGTTAATTGGCGACTGTGGACAGGCTAATACTTTCCCTTATATTCAAGTCGAAAATAGTACCGCCAAGGTAGAACATGAAGCCTCAACTTCTAAAATTGGGGAAGACCAATTGTTTTACTTTACTCAACGGGGAATTTCTGAGGAAGATGCTGTGTCTATGATTATCAGCGGCTTCTGTAAAGATGTGTTTAATAAATTACCCATGGAGTTTGCAGCCGAAGCCGATAAACTGCTGAGTCTGAAACTAGAAGGCGCTGTCGGT---
>1752063_Fsp@BAU08221.1
---------------------------------------------------------------------------------------------------------------------------------------------------------------------------------------------------------------------------------------------------------------------------------------------------------------------------------------------ATGAGTGCC---ACTGTTAAAACCCTAGTAAAT------CAACCCTAC------AAGTACGGCTTCGTCACCAACATCGAGGCAGACACAATTCCTCGGGGACTAAACGAGGATATCATCCGCATGATCTCTGCCAAGAAAAACGAGCCAGAATTCATGCTGGAGTTTCGCCTCAGAGCTTATCGCCAGTGGCAAAAA------------ATGACA---GAACCAACTTGGCCTAACGTTAAATACCCACCAATCGACTATCAAAATATAATTTACTACTCAGCCCCCAAGCAACAAGCC---------AAAAAGAAAAGCTTAGAAGAAGTA------------GATCCTACCCTTCTAGAAACCTTTGAAAAGTTGGGCATTCCTCTGTCAGAACAAAAG---CGACTGGCG------AACGTCGCCGTAGACGCTATTTTTGATAGCGTCTCAGTCGCCACCACCTTCAAAGAAAAACTGGCAAAAGAAGGGGTGATCTTCTGCTCTATTTCCGAAGCATTACAGGAACACCCAGAATTAGTCAAGAAGTACCTGGGTAGCGTCGTTCCCATTGCCGATAACTATTTTGCTGCTCTCAATTCAGCGGTATTTAGCGATGGTTCCTTCGTCTACATTCCCAAAGGCGTCAAATGTCCGATGGAACTGTCCACCTACTTCCGGATTAACAAT---GGTGAAACCGGGCAATTTGAGCGGACATTAATTGTCGCTGAAGAAGACAGCTATGTTTCCTACCTCGAAGGC---------------------------------------------------------------------------------------------------------------------------------------------------------------------------------------------------------------------------------------------------------------------------------------------------------------------------------------------------------------------------------------------------------------------------------------------------------------------------------------------------------------------------------------------------------------------------------------------------------------------------------------------------------------------------------------------------------------------------------------------------------------------------------------------------------------------------------------------------------------------------------------------------------------------------------------------------------------------------------------------------------------------------------------------------------------------------------------------------------------------------TGTACAGCACCAATGTACGACAGCAACCAGCTACATGCTGCGGTTGTCGAACTTGTTGCCCTTGATAATGCCGAAATTAAATACTCCACCGTCCAAAACTGGTACGCCGGCGATGAAAAAGGCAGAGGCGGGATTTACAACTTCGTCACCAAGCGCGGTTTATGTCAGGGTGTTAATTCCAAAATTTCTTGGACACAAGTAGAAACTGGTTCTGCCATTACCTGGAAATACCCTAGCTGCGTACTGGTGGGTGATAACTCCGTGGGTGAATTTTATTCGGTAGCGCTGACTAACAATATGCAGCAAGCCGATACCGGTACAAAAATGATTCACATTGGGAAAAATACCCGCAGCACAATTATTTCTAAAGGTATCTCCGCTGGTAATTCTAGTAACAGTTACCGGGGTTTGGTAAAAATTAACCCGAAGGCAGAAAAAGCTAGAAACTACTCCCAGTGCGACTCCATGTTGATTGGGGATAATGCCCATGCTAATACTTTCCCTTACATCCAGGTACAAAACAATACTGCTAAAGTAGAGCATGAAGCTTCTACTTCCAAGATTGGGGAAGACCAGTTATTTTACTTTGCACAGCGAGGTATTTCCACAGAAGATGCGCTAAAGATGATGATTAGCGGCTTCTGTAAGGATGTGTTTAATAACCTGCCGATGGAATTTGCTGTGGAAGCTGATAAGCTATTGAGTTTGAAGTTGGAAGGTAGTGTTGGG---
>46234_Asp@AFW95766.1
---------------------------------------------------------------------------------------------------------------------------------------------------------------------------------------------------------------------------------------------------------------------------------------------------------------------------------------------ATGAGCGCA---TCCGTCACCACCTTAGTCAAC------CAACCTTAC------AAGTACGGCTTTGTTACCGATATTGAAGCCGATACTATTCCTCGTGGGTTAAGCGAAGATGTTGTCCGCCTAATTTCCGCCAAAAAGAATGAGCCGGAATTTATGCTGGAATATCGTCTCCGAGCATATCATCAATGGCTGAAA------------ATGACA---GAACCAACTTGGTCTCATGTCCAATATCCGCCTATTAATTATCAGGATATTATTTATTATTCCGCACCGAAACAAAAGAAA------GCTAAACTCAACAGTTTAGACGAAGTT------------GATCCGACTTTATTGGAAACCTTTGCAAAATTAGGTATTCCTTTAAATGAACAAAAG---CGATTAAGT------AACGTTGCTGTTGATGCGATTTTTGATAGTGTTTCTGTTGCGACTACATATAAAGAAAAACTTGCCAAAGATGGCGTAATTTTCTGTTCTTTTTCGGAAGCTTTACAAGAACACCCAGAATTAATTAAAAAATATTTGGGTAGCGTTGTTCCCATTGCTGATAATTATTTCGCAGCTTTGAATGCGGCTGTGTTTAGTGATGGTTCTTTCGTTTATATTCCCAAAGGCTTAAAATGTCCAATGGAATTGTCTACCTATTTCCGCATTAATACC---GGAGATACAGGACAATTTGAACGGACTTTAATTGTCGCCGAAGCAGGAAGTTATGTTTCTTATTTAGAAGGT---------------------------------------------------------------------------------------------------------------------------------------------------------------------------------------------------------------------------------------------------------------------------------------------------------------------------------------------------------------------------------------------------------------------------------------------------------------------------------------------------------------------------------------------------------------------------------------------------------------------------------------------------------------------------------------------------------------------------------------------------------------------------------------------------------------------------------------------------------------------------------------------------------------------------------------------------------------------------------------------------------------------------------------------------------------------------------------------------------------------------TGTACAGCGCCAATGTACGACAGCAACCAATTACACGCGGCGGTTGTTGAATTGGTAGCTTTAGATAATGCGGAAATTAAATATTCTACTGTGCAGAACTGGTACGCTGGTGATGTCAATGGTAAAGGCGGAATTTACAACTTTGTAACTAAACGTGGTTTGTGTCAAGGTGTCAATTCTAAGATTTCTTGGACTCAAGTAGAAACAGGTTCTGCGATTACTTGGAAGTATCCCAGTTGTGTTTTGATTGGTGATAATTCTGTGGGTGAATTTTACTCGGTTGCATTAACAAATAATATGCAGCAAGCTGATACTGGAAGTAAGATGATTCACGTTGGGAAAAACACCCGCAGCACTATTATTTCTAAAGGAATTTCTGCTGGTAAATCTAGTAATAGTTACCGAGGTTTGGTGAAGATTAATCCCACTGCGAAAGGTGCAAGAAATTATTCTCAATGTGATTCGATGTTAATTGGGGATAATGCTCAAGCTAATACTTTTCCTTATATTCAAGTTCAGAATAATACGGGAAAGGTGGAACATGAGGCTTCTACTTCTAAAATTGGTGAAGATCAATTGTTCTTTTTTGCTCAACGGGGTATTTCTTCGGAAGATGCTATTTCGATGATGATTAGCGGTTTCTGTAAGGATGTTTTTAATCAGCTTCCTATGGAGTTTGCTGTTGAGGCTGATAAGTTGTTGAGTCTGAAACTAGAGGGTAGTGTGGGT---
>551115_Nazollae@ADI63224.1
---------------------------------------------------------------------------------------------------------------------------------------------------------------------------------------------------------------------------------------------------------------------------------------------------------------------------------------------ATGAGCGCA---TCTGTCAAAACCTTAGTCAAC------CAACCTTAC------AAGTACGGCTTTGTCACTGATATTGAAGCCGACACTATCCCACGGGGACTAAATGAAGACGTTATTCGCCTGATTTCCGCAAAAAAGAACGAACCGGAATTCATGTTGGAGTATCGTCTCCGAGCCTACCACCAATGGCTGAAA------------ATGATA---GAACCAAGTTGGCCTCATGTCACTTATCCGCCAATTAATTATCAGGATATTATTTATTATTCTGCGCCGAAACAAAAAAAA------GCCAAACTCAACAGCTTAGATGAAGTT------------GATCCCACTTTATTGGAAACCTTCGAGAAATTAGGTATTCCTTTAAATGAACAAAAG---CGATTAAGC------AATGTAGCTGTTGATGCGATTTTTGATAGTGTTTCTGTTGCCACTACATTTAAAGAGAATCTTGCCAAAGATGGCGTAATTTTCTGTTCTATTTCTGAAGCACTTCAAGAACATCCAGAACTGATTAAAAAATATTTGGGTAGCGTTGTTCCTATTGCTGATAATTATTTTGCGGCTTTAAACGCTGCTGTGTTCAGCGATGGTTCTTTCGTCTACATTCCTAAAGGCGTAAAATGTCCAATGGAATTATCTACATATTTTCGTATTAACTCC---GGTGATACAGGACAATTTGAAAGGACTTTAATTATCGCCGAAGAAGGTAGTTATGTTTCTTATTTAGAAGGT---------------------------------------------------------------------------------------------------------------------------------------------------------------------------------------------------------------------------------------------------------------------------------------------------------------------------------------------------------------------------------------------------------------------------------------------------------------------------------------------------------------------------------------------------------------------------------------------------------------------------------------------------------------------------------------------------------------------------------------------------------------------------------------------------------------------------------------------------------------------------------------------------------------------------------------------------------------------------------------------------------------------------------------------------------------------------------------------------------------------------TGTACAGCCCCAATGTACGACAGCAACCAATTACACGCTGCGGTTGTAGAATTGGTTGCTTTGGATAATGCCGAAATTAAATATTCTACCGTGCAGAACTGGTACGCCGGTGATGCTAATGGTAAAGGTGGAATTTACAACTTTGTGACTAAGCGTGGTTTGTGTCAAGGTGTAAATTCTAAAATTTCTTGGACACAAGTAGAAACAGGTTCAGCTATTACTTGGAAGTATCCTAGTTGTGTTTTAGTTGGTGATAATTCTGTGGGTGAATTTTATTCTGTGGCGCTGACAAATAATATGCAGCAAGCTGACACAGGCACAAAAATGATTCACATCGGTAAAAACACTCGCAGTACAATTATTTCTAAAGGGATTTCTGCTGGTAAATCTAGTAATAGTTACCGGGGGTTAGTGAAAATTAATCCCACTGCAAAAGGCGCAAGAAATTATTCTCAATGTGACTCGATGTTAATTGGTGATAATGCTCAAGCTAATACTTTTCCTTATATTCAAGTTCAGAATAATAATGGAAAGGTTGAGCATGAAGCTTCTACTTCCAAAATAGGGGAAGATCAATTATTTTTCTTTGCTCAACGGGGTATTTCTTCGGAAGATGCTATTTCTATGATGATTAGCGGTTTCTGTAAGGATGTTTTTAATCAGCTTCCTATGGAGTTTGCTGTTGAGGCTAATAAGTTGTTGAGTCTGAAGTTGGAAGGTAGTGTGGGT---
>52271_Asp@LUHI01000068.1_50
---------------------------------------------------------------------------------------------------------------------------------------------------------------------------------------------------------------------------------------------------------------------------------------------------------------------------------------------ATGAGTGCT---ACTGTCAAAACCTTAGTCAAC------CAGCCCTAC------AAGTACGGTTTCATAACGGATATCGAAACCGACACGATTCCGCGTGGACTAAACGAAGACGTTATCCGCTTAATCTCCGCCAAAAAGAATGAACCGGAGTTCATGTTGGAGTTCCGTCTCAGAGCTTACCGCCAGTGGCTGAAA------------ATGACC---GAGCCAACCTGGCCGAGCGTCACATATCCACCAATTAATTATCAGGATATCATCTACTACTCCGCACCTAAGCAAAAAAAA------GAAAAACTCAACAGCTTAGAAGAAGTA------------GATCCTACCCTGCTAGAAACCTTCGAGAAACTAGGTATTCCCCTATCTGAGCAGAAA---CGACTCGCC------AACGTCGCCGTAGACGCGATTTTTGATAGCGTTTCCGTCGCCACCACCTTCAAAGAAACACTTGCCAAAGACGGCGTTATTTTCTGCTCAATTTCCGAAGCACTGCGGGAACACCCAGAACTCGTGCAGAAATATTTGGGTAGCGTTGTCCCCATTGCTGACAACTACTTCGCCGCCCTCAACTCGGCGGTATTTAGTGACGGTTCCTTTGTCTACATTCCCAAAGGCGTGAAATGTCCAATGGAATTGTCTACCTACTTCCGCATCAACTCC---GGCGATACAGGACAATTTGAACGGACTTTGATTGTCGCAGAAGAAGGTAGCTATGTTTCCTACTTGGAAGGT---------------------------------------------------------------------------------------------------------------------------------------------------------------------------------------------------------------------------------------------------------------------------------------------------------------------------------------------------------------------------------------------------------------------------------------------------------------------------------------------------------------------------------------------------------------------------------------------------------------------------------------------------------------------------------------------------------------------------------------------------------------------------------------------------------------------------------------------------------------------------------------------------------------------------------------------------------------------------------------------------------------------------------------------------------------------------------------------------------------------------TGCACCGCACCAATGTACGACAGCAACCAACTGCACGCGGCGGTAGTTGAACTCGTCGCCCTCGACAATGCGGAAATTAAATACTCCACCGTTCAAAACTGGTACGCCGGCGACGCTAACGGTAAAGGTGGTATTTACAACTTCGTCACCAAGCGCGGTTTGTGTCAAGGTGTAAATTCTAAAATTTCTTGGACACAAGTCGAAACTGGTTCGGCAATTACTTGGAAGTATCCCAGTTGTGTGTTAGTCGGTGATAACTCTGTCGGGGAATTCTACTCGGTGGCGTTGACTAACAATATGCAGCAAGCCGACACCGGAACGAAAATGATTCATGTCGGGAAAAATACCCGCAGCACTATCATTTCTAAGGGTATCTCCGCAGGTAATTCTAGTAATAGTTACCGGGGTTTGGTGAAGATTAATCCCAAGGCTGAAGGGGCGCGAAATTATTCTCAGTGTGACTCGATGTTAATTGGGGATAATGCTCAGGCGAATACTTTCCCTTATATTCAGGTACAGAATCATACGGGAAAGGTGGAACATGAGGCTTCTACTTCTAAGATTGGGGAAGATCAACTGTTTTACTTTGCTCAACGTGGTATTTCTGCGGAAGATGCTATTTCTATGATGATTAGCGGTTTCTGCAAGGATGTGTTTAATCAGCTACCTATGGAGTTTGCTGTTGAGGCTGATAAGTTGTTGAGTCTGAAGTTGGAAGGTAGTGTTGGT---
>1973482_Rcurvata@BAZ89918.1
---------------------------------------------------------------------------------------------------------------------------------------------------------------------------------------------------------------------------------------------------------------------------------------------------------------------------------------------ATGAGCGCA---TCCGTCAAGACCCTAGTTAAC------CAACCTTAC------AAGTATGGCTTTGTCACCGACATTGAAACCGACACCATACCCCGTGGGCTAAATGAGGAAGTTATCCGCTTAATTTCCGCTAAAAAACAAGAGCCAGAATTCATGCTGGAATTTCGTTTGCGTGCCTACCGTCAGTGGTTAAAG------------ATGACG---GAACCAATTTGGGCTCATGTTAACTATCCACCTATTAATTACCAAGATATTGTTTATTATTCTGCACCCAAGCAAAAGAAA------GCAAAACTGAATAGTTTGGAAGAAGTT------------GACCCAACGCTACTAGAAACCTTTGAGAAGTTAGGTATTTCTCTATCGGAACAAAAG---CGACTGGCC------AATGTAGCTGTGGATGCAATCTTTGATAGTGTTTCCGTGGCCACCACATTTAAGGAAAAACTAGCGGAGGATGGGGTGATTTTCTGCTCTATTTCGGAAGCATTGCGGGAGCATCCAGAATTAGTCAAGAAATATCTTGGCAGTGTGGTGCCCATTGCTGATAATTATTTTGCTGCTTTAAACTCCGCTGTTTTTAGCGATGGTTCATTTGTATATATTCCCAAAGGGGTCAAATGTCCCATGGAATTATCTACCTATTTTCGCATTAACTCC---GGTGATACGGGACAATTTGAAAGAACTTTAATTGTTGCGGAAGAAAGCAGCTATGTTTCCTATTTGGAAGGA---------------------------------------------------------------------------------------------------------------------------------------------------------------------------------------------------------------------------------------------------------------------------------------------------------------------------------------------------------------------------------------------------------------------------------------------------------------------------------------------------------------------------------------------------------------------------------------------------------------------------------------------------------------------------------------------------------------------------------------------------------------------------------------------------------------------------------------------------------------------------------------------------------------------------------------------------------------------------------------------------------------------------------------------------------------------------------------------------------------------------TGTACAGCACCAATGTATGATAGTAACCAATTGCACGCTGCTGTTGTGGAATTAGTTGCTTTGGATAATGCTGAAATTAAATATTCCACAGTGCAAAACTGGTATGCTGGTGATGAAAATGGCAAGGGAGGAATTTACAATTTCGTGACCAAACGGGGTTTGTGTCAAGGAGTGAATTCCAAAATTTCCTGGACTCAAGTAGAAACAGGCTCTGCTATTACGTGGAAATATCCCAGTTGTGTGTTAGTTGGTGATAATTCAATAGGTGAATTCTACTCTGTAGCTCTAACCAATAATCGCCAGCAAGCTGATACGGGAACTAAAATGATTCATATTGGTAAAAATACTCGTAGTACAATTATTTCTAAAGGTATTTCCGCAGGCAAATCAAGTAATAGCTACCGGGGTTTGGTCAAAATTAATCCTAGTGCCAAGGGTGCTAGAAATTATTCTCAATGTGATTCCATGTTGATTGGAGACAATGCCCAGGCCAACACATTTCCCTACATTCAGGTTCAGAATAATACAGGTAAAGTAGAACATGAAGCTTCCACCTCTAAAATTGGTGAAGACCAACTATTCTTTTTTGCCCAACGTGGTATTTCTGCTGAAGATGCGGTTTCAATGATGATTAGCGGTTTCTGTAAGGATGTTTTTAACCAGTTACCGATGGAATTTGCGGTAGAAGCTGATAAGTTATTGAGCTTGAAATTAGAAGGTAGTGTGGGT---
>2005462_Csp@BAZ07101.1
---------------------------------------------------------------------------------------------------------------------------------------------------------------------------------------------------------------------------------------------------------------------------------------------------------------------------------------------ATGAGTGCC---ACTGTCAAAACCTTGGTAAAT------CAACCATAC------AAGTACGGTTTTGTCACCGACATAGAGACGGATACGATTCCCCGTGGATTGAGCGAGGATGTAATTCGTTTAATTTCCGCCAAGAAAAATGAACCAGAGTTCATGTTGGAGTTCCGTTTGCGTGCTTACCGTCAATGGTTGAAG------------ATGACC---GAACCGACATGGCCGAGCGTACACTATCCACCGATTAATTATCAAGATATTATTTATTATTCTGCTCCCAAGCAAGCGAAA------AAGAAACTAAATAGTCTCGATGAGGTT------------GATCCGACTTTATTGGAAACCTTTGAGAAACTGGGAATTCCCTTGAGTGAGCAAAAA---CGCTTGGCA------AATGTAGCGGTGGATGCGATTTTCGATAGCGTATCTATTGCGACGACCTTCAAGGAAAAATTAGCGGAAGATGGGGTGATTTTCTGCTCGATCTCCGAAGCTTTGCAGGAACATCCCGAATTGGTGAAAAAATATTTAGGGAGCGTGGTGCCAATCGCCGATAATTATTTTGCGGCCTTGAATTCGGCGGTATTTAGCGACGGGTCATTTGTGTATATTCCCAAGGGTGTGAAGTGTCCGATGGAACTGTCTACCTATTTCCGGATTAATAGT---GGGGATACGGGGCAATTTGAGCGGACATTGATTATTGCGGAGGATGACAGTTACGTTTCCTATTTAGAAGGT---------------------------------------------------------------------------------------------------------------------------------------------------------------------------------------------------------------------------------------------------------------------------------------------------------------------------------------------------------------------------------------------------------------------------------------------------------------------------------------------------------------------------------------------------------------------------------------------------------------------------------------------------------------------------------------------------------------------------------------------------------------------------------------------------------------------------------------------------------------------------------------------------------------------------------------------------------------------------------------------------------------------------------------------------------------------------------------------------------------------------TGTACTGCACCGATGTATGATAGTAACCAATTACACGCTGCGGTGGTGGAATTGGTAGCGTTGGAAAATGCCGAAATCAAGTACTCGACCGTGCAAAACTGGTATGCAGGGGATGAGAACGGTAAAGGGGGAATTTACAACTTTGTCACCAAACGGGGATTGTGTCAGGGGAAAAACTCGAAAATTTCCTGGACGCAGGTGGAAACCGGTTCTGCGATTACTTGGAAATATCCTAGTTGTGTATTGGTGGGGGATAATTCCGTAGGTGAGTTTTACTCGGTCGCGTTGACTAATAATAAGCAACAAGCTGATACGGGGACCAAGATGATTCACATCGGGAAAAACACCCGTAGTACAATTATTTCCAAGGGGATTTCTGCTGGAGAGTCAAGTAACAGCTACCGGGGATTGGTGAAAGTTGGACCAAATGCAGAAGGAGCGCGGAATTATTCCCAATGTGACTCGATGTTAATCGGCGATCGCGCCCATGCTAACACGTTTCCCTACATTCAGGTACAAAACAACACTGGAAAAGTGGAACACGAAGCATCCACATCCAAAATCGGTGAAGACCAGTTATTTTACTTTAGTCAACGGGGAATCTCCGCAGAAGACGCAGTATCCATGATGATTAGCGGTTTCTGTAAGGATGTGTTCAATCAGTTACCGATGGAGTTTGCAGTGGAAGCGGATAAGTTATTGAGTTTGAAGTTAGAAGGTAGTGTGGGT---
>1080068_Lsp@BAU44121.1
------------------------------------------------------------------------------------------------------------------------------------------------------------------------------------------------------------------------------------------------------------------------------------------------------------------------------------------------------------------------------------------------------------------------------------------------------------------------------------------------------------------------------------------------------------------------------------------------------------------------------------------------------------------------------------------------------------------------------------------------------------------------------------------------------------------------------------------------------------------------------------------------------------------------------------------------------------------------------------------------------------------------------------------------------------------------------------------------------------------------------------------------------------------------------------------------------------------------------------------------------------------------------------------------------------------------------------------------------------------------------------------------------------------------------------------------------------------------------------------------------------------------------------------------------------------------------------------------------------------------------------------------------------------------------------------------------------------------------------------------------------------------------------------------------------------------------------------------------------------------------------------------------------------------------------------------------------------------------------------------------------------------------------------------------------------------------------------------------------------------------------------------------------------------------------------------------------------------------------------------------------------------------------------------------------------------------------------------------------------------------------------------------------------------------------------------------------------------------------------------------------------------------------------------------------------------------------------------------------------------------------------------------------------------------------------------------------------------------------------------------------------------------------------------------------------------------------------------------------------------------------------------------------------------ATGATGATTAGCGGCTTTTGCAAGGATGTGTTTAACCAACTGCCGATGGAATTTGCGGTGGAAGCCGATCGCCTCCTGGCGCTGAAGCTCGAAGGCAGCGTCGGC---
>2420339_Cbacterium@RMH79033.1
---------------------------------------------------------------------------------------------------------------------------------------------------------------------------------------------------------------------------------------------------------------------------------------------------------------------------------------------ATGAGTGCA---ACCGCCAAAACCTTAGTCAAC------CAACCTTAC------AAATACGGATTCGTCACCGACATCGAATCCGACAGCCTCCCCCCCGGCTTAAACGAAGACGTCGTGCGTAAAATCTGGGCCCTCAAACAAGAACCCGAATTCATGCTCGACTTTCGGCTCAAAGCTTATCGCCAGTGGGAAAAA------------ATGCAA---GAACCCAACTGGCCCCACGTCAACTATCCCCCCATCGACTACCAAAAAATCGTTTACTACTCCGCCCCCAAGAAAAAAGAC---------AAACTCAACAGCCTCGAAGAAGTC------------GATCCCGCCATCCTCGAAACCTTCGAGAAACTCGGCATCCCCTTATCCGAACAAAAA---CGCCTCAGC------AACGTCGCCGTAGACGCCGTCTTCGATAGCGTCTCCGTCGCCACCACCTTTAGAGAAAAACTCGCCGAATCCGGAGTCATCTTCTGCTCGATCTCCGAAGCCGTGCGCGAATACCCCGACCTGATCCAAAAATACCTCGGCAGCGTCGTCCCCGTCGGCGACAACTACTTCGCCGCCCTCAATAGCGCCGTTTTCAGCGACGGTTCCTTCGTCTACATTCCCAAAGGCGTCAAATGTCCGATGGAACTGTCCACCTATTTTCGTATCAACAAC---GGCGAATCGGGTCAGTTCGAGCGCACCTTAATCGTCGCCGAAGACAATAGCTACGTCTCCTATCTCGAAGGT---------------------------------------------------------------------------------------------------------------------------------------------------------------------------------------------------------------------------------------------------------------------------------------------------------------------------------------------------------------------------------------------------------------------------------------------------------------------------------------------------------------------------------------------------------------------------------------------------------------------------------------------------------------------------------------------------------------------------------------------------------------------------------------------------------------------------------------------------------------------------------------------------------------------------------------------------------------------------------------------------------------------------------------------------------------------------------------------------------------------------TGCACCGCGCCGATGTTCGACACCAACCAACTGCACGCCGCCGTCGTCGAACTCGTCACCCTCGACAACGCCGAAATCAAATACTCCACCGTGCAGAACTGGTACGCCGGAGACGAAAACGGGAAAGGCGGAATCTACAACTTCGTCACCAAACGGGGACTGTGCAAAGGTAAAAACTCGAAAATTTCCTGGACCCAAGTCGAAACGGGTTCGGCGATTACCTGGAAATATCCCAGTTGCGTCTTAGTCGGGGATAACTCCGTCGGCGAATTCTACTCCGTGGCCCTGACCAACAACAAACAACAAGCCGACACCGGAACCAAAATGGTGCATATCGGCAAAAATACGCGCAGCACGATTATTTCTAAAGGCATTTCCGCCGGAAACTCCGCCAACAGCTATCGCGGTTTGGTGAAAATGGGGCCGAAATCCGACGGGTCGCGCAACTATTCCCAATGCGACTCGATGCTGATTGGGGATAACGCCGAAGCGAATACCTTCCCCTACATCGACGTACAAAACGATAATGCCAAGGTCGAACACGAAGCCTCGACCTCGAAGATTGGCGAAGACCAACTCTTCTACTTCTCGCAACGGGGAATCTCCGCAGAAGATGCGGTCACGATGATGATTAGCGGCTTCTGCAAGGATGTATTTAACCAGTTGCCGATGGAATTCGCCGTAGAGGCAGACCGCTTGTTGAGTCTCAAATTAGAAGGTTCGGTCGGC---
>1378066_Csp@PPS39798.1
---------------------------------------------------------------------------------------------------------------------------------------------------------------------------------------------------------------------------------------------------------------------------------------------------------------------------------------------ATGAGTGCC---ACTGTCAAAACCCTAGTCAAT------CAGCCCTAC------AAATATGGATTCGTCACTGATATTGAGGCAGATACAATCCCGCGTGGACTGAACGAAGATGTCATTCGGCTGATCTCTGCTAAGAAAGAAGAGCCAGAGTTCATGCTAGAGTTTCGTCTCAAAGCTTTTCGTCAGTGGCAGAAA------------ATGACC---GAACCGACTTGGCCTAATGTCAAGTATCCTCCTATTGACTACCAAGACATCATTTACTACTCCGCACCGAAAAAGAAACCC---------AAACTCAATAGCATTGAGGAAGTC------------GATCCTGCACTATTAGAGACTTTCGAGAAACTAGGCATTCCTTTATCCGAACAAAAG---CGGCTTTCT------AACGTAGCCGTCGATGCTATCTTTGATAGCGTTTCAGTCGCTACGACATTCAAGGAAAAGCTAGCGAAAGAGGGCGTGATCTTCTGTTCGATCTCCGAAGCGCTACGCGAGTACCCTGAACTCGTTCAAAAATATCTTGGTAGCGTTGTTCCTGTCGCAGATAACTACTTTGCAGCCTTAAATAGTGCAGTATTTAGCGATGGTTCCTTTGTCTACGTTCCCAAAAATACGAAATGTCCGATGGAATTATCGACCTACTTCCGCATCAACAGT---GGTGACACGGGACAATTTGAACGGACACTGATCGTCGCTGAGGAAGGTAGCTATGTTTCTTACCTCGAAGGC---------------------------------------------------------------------------------------------------------------------------------------------------------------------------------------------------------------------------------------------------------------------------------------------------------------------------------------------------------------------------------------------------------------------------------------------------------------------------------------------------------------------------------------------------------------------------------------------------------------------------------------------------------------------------------------------------------------------------------------------------------------------------------------------------------------------------------------------------------------------------------------------------------------------------------------------------------------------------------------------------------------------------------------------------------------------------------------------------------------------------TGTACTGCGCCAATGTACGACACTAATCAACTTCACGCAGCAGTCGTCGAACTAGTTGCCTTGGACAACGCAGAAATCAAATACTCTACCGTGCAAAACTGGTACGCGGGAGACGAGAATGGTAAAGGTGGAATCTACAACTTTGTCACCAAGCGTGGTTTGTGTCAAGGAGTCAACTCCAAAATTTCCTGGACGCAAGTCGAAACTGGTTCCGCAATTACTTGGAAATATCCTAGCTGCGTGTTAGTTGGCGATAACTCAGTAGGCGAGTTTTATTCGGTTGCTTTGACTAACAATATGCAGCAAGCTGATACGGGAACAAAGATGATACACGTTGGTAAAAATACCCGTAGCACGATTGTTTCTAAAGGAATTTCTGCAGGACGTTCCTCGAATAGCTATCGCGGTTTGGTGAAAGTTAGTCCAAACGCAAAAGGCGCGAGAAACTATTCGCAATGCGACTCAATGTTAATTGGAGATAATGCTCACGCAAATACGTTCCCTTACATTCAAGTACAAAACAACACTGCCAAAGTCGAACACGAAGCTTCTACTTCCAAGATTGGGGAAGAACAGCTATTCTACTTCGCGCAACGCGGTATTTCTGCAGAAGATGCTGTCTCGATGATGATTAGCGGTTTCTGTAAAGATGTCTTCAATCAGTTACCAATGGAATTTGCAGTAGAAGCAGATCGCTTGTTGAGTCTGAAGCTTGAAGGTAGTGTAGGC---
>1618023_Aatlantica@KJH70604.1| RT_shifts_1_contigs
------------------------------------------------------------------------------------------------------------------------------------------------------------------------------------------------------------------------------------------------------------------------------------------------------------------------------------------------ATGAGT---GCTATCAAAACATTAGTTAAT------CAGCCCTAC------AAGTACGGTTTTGTCACCAATATTGAGGCAGATACAATTGCCAGGGGTTTGAATGAAGACGTAATTCGCCTGATCTCAGCCAAAAAAGAAGAACCTGAGTTCATGCTAGAGTTTCGTCTCAAAGCTTACCGCCAGTGGCAGAAA------------ATGACA---GAACCTACTTGGCAAAATGTCAAGTACCCGACTATTGATTATCAAGATATTATCTACTATTCTGCGCCCAAACAGAAGGCA---------AAGCTCAATAGCTTAGAAGAAGTA------------GATCCAACTTTACTAGAAACCTTTGAAAAGTTAGGCATTCCCCTATCCGAGCAAAAG---CGATTATCT------AACGTAGCTGTCGATGCGATTTTCGATAGCGTCTCTGTCGCTACTACATTTAAAGAGAAGCTAGCAAAAGAAGGCGTAATTTTCTGCTCGATTTCGGAAGCATTGCGCGAACATCCCGAATTGGTGCAGAAGTATTTGGGTAGTGTAGTTCCTGTTGCCGATAATTACTTTGCGGCATTAAATAGCGCTGTATTTAGCGATGGCTCTTTTGTCTACATTCCTAAAAATACCAAATGCCCGATGGAGTTATCGACGTATTTCCGCATCAATAGC---GGCGATACTGGGCAATTCGAGCGCACGCTAATCGTTGCAGAAGAAGGTAGTTCGGTTTCCTACCTAGAAGGC---------------------------------------------------------------------------------------------------------------------------------------------------------------------------------------------------------------------------------------------------------------------------------------------------------------------------------------------------------------------------------------------------------------------------------------------------------------------------------------------------------------------------------------------------------------------------------------------------------------------------------------------------------------------------------------------------------------------------------------------------------------------------------------------------------------------------------------------------------------------------------------------------------------------------------------------------------------------------------------------------------------------------------------------------------------------------------------------------------------------------TGTACCGCGCCGATGTACGACACCAACCAGTTGCACGCCGCTGTAGTTGAATTAGTTGCCTTAGATAATGCTGAGATTAAGTATTCAACAGTGCAAAACTGGTACGCCGGAGATGAAAACGGCAAAGGCGGTATTTACAACTTTGTAACCAAGCGCGGCTTGTGTCAGGGAGTTAATTCTAAGATTTCTTGGACTCAAGTTGAAACTGGTTCAGCAATTACTTGGAAGTATCCTAGTTGCGTATTAGTAGGCGATAACTCAGTAGGTGAGTTTTATTCAGTAGCACTGACTAATCACAAGCAGCAGGCTGATACTGGTACGAAGATGATCCACGTGGGCAAAAATACTCGCAGTACGATTATTTCTAAGGGTATTTCTGCTGGTAGTTCTGCTAATAGCTATCGCGGTTTAGTAAAGATTAATCCCAAGGCGGAAGGCGCGCGCAATTATTCTCAGTGCGATTCGATGCTGATTGGGGATAACGCTCATGCTAATACTTTCCCTTACATTCAGGTGCAAAATCCTACAGCTAAGGTTGAGCATGAAGCTTCTACCTCTAAGATTGGCGAAGATCAGTTGTTCTATTTTTCTCAGCGCGGTATTTCAGCAGAAGATGCGATTTCAATGATGATTAGCGGCTTCTGTAAGGACGTATTTAATCAGCTACCCATGGAGTTTGCGGTTGAAGCTGATAGATTACTGAGTCTGAAACTAGAAGGAAGTGTTGGA---
>2107693_Csp@PSB33446.1
---------------------------------------------------------------------------------------------------------------------------------------------------------------------------------------------------------------------------------------------------------------------------------------------------------------------------------------------ATGACTGCA---ACTGTCAAAACGTTAGTTAAC------CAACCCTAC------AAATACGGTTTTATTACCGACATTGAGTCAGACACGATTCCCCGTGGACTTAGTGAAGATGTAGTACGCTTAATTTCGGCGAAAAAAGAAGAACCGGAATTTATGTTAGAGTTCCGGCTTAAAGCCTATCGTCAATGGCTGAAA------------ATGACC---GAACCTACTTGGCCCAATGTCAAGTATCCAACTATTGATTATCAAAATATTATTTATTACTCTGCTCCTAAGCAAAAAGCA---------AAGCTCAATAGCTTAGATGAAGTA------------GATCCTACACTTTTAGAAACATTTGAAAAGCTAGGAATTTCGTTATCTGAGCAAAAA---CGTCTATCT------AACGTAGCGGTAGATGCAATTTTTGACAGCGTATCTGTAGCTACAACTTTCAAAGACAAACTAGCTAAAGATGGCGTAATTTTCTGCTCAATTTCAGAAGCCTTAAAAGAACACCCAGAATTAGTCAAGAAATACTTAGGTAGTGTTGTTCCCGCCGCAGACAACTATTTTGCCGCCTTAAATGGCGCGGTATTTAGCGATGGCTCTTTTGTCTACATTCCCAAAAACACAAAATGCCCGATGGAACTATCTACGTATTTCCGCATCAATAGC---GGCGATACAGGGCAGTTTGAGCGGACTTTGATTGTCGCAGAGGAAGGTAGCTCAGTTTCGTATCTAGAAGGC---------------------------------------------------------------------------------------------------------------------------------------------------------------------------------------------------------------------------------------------------------------------------------------------------------------------------------------------------------------------------------------------------------------------------------------------------------------------------------------------------------------------------------------------------------------------------------------------------------------------------------------------------------------------------------------------------------------------------------------------------------------------------------------------------------------------------------------------------------------------------------------------------------------------------------------------------------------------------------------------------------------------------------------------------------------------------------------------------------------------------TGTACAGCCCCCATGTACGACACAAACCAACTACACGCGGCGGTAGTCGAGTTAGTTGCTTTAGACAATGCAGAGATTAAATACTCCACAGTTCAAAACTGGTACGCTGGCGACGCAAACGGCAAAGGTGGAATTTACAACTTTGTTACCAAGCGGGGATTGTGTCAGGGAGTCAATTCTAAGATTTCATGGACGCAAGTAGAAACAGGTTCGGCGATTACTTGGAAGTACCCCAGTTGCGTACTTGTAGGCGACAACTCGGTAGGTGAATTTTACTCGGTAGCACTTACCAATCACAAACAGCAAGCCGATACCGGGACAAAAATGATTCATGTGGGCAAGAATACCCGCAGTACAATCATTTCTAAAGGCATTTCGGCGGGTAACTCCTCTAATAGTTATCGGGGTTTGGTGAAAATCAACCCGAAAGCTGAAGGTGCTAGGAATTATTCGCAATGCGATTCAATGCTAATTGGCGATAACGCTAGCGCGAATACTTTTCCTTATATTCAGGTACAAAATCCGGCGGCGAAGGTAGAACATGAAGCGTCTACTTCCAAAATTGGCGAAGATCAATTATTTTACTTCTCCCAACGCGGTATTTCCTCAGAAGATGCGATTTCAATGATGATTAGCGGCTTCTGCAAGGATGTATTCAATCAATTGCCAATGGAATTTGCTGTAGAAGCGGATAGGTTGTTGAGTTTGAAGTTAGAAGGAAGTGTAGGG---
>1781255_Dsp@OEJ73509.1
---------------------------------------------------------------------------------------------------------------------------------------------------------------------------------------------------------------------------------------------------------------------------------------------------------------------------------------------ATGACAGCC---AGCGTCAAAACCCTCGTCAAC------CAACCCTAC------AAATACGGTTTCATCACCGACATCGAAGCCGACACCCTACCGCGCGGCTTAAACGAAGACATCATTCGCCTAATTTCCGCCAAAAAAGAAGAACCCGAATTCATGCTAGAGTTTCGGCTCAAAGCCTACCAAAGATGGCTAGAG------------ATGACC---GAACCCACCTGGCCCCACGTTAGCTATCCGCCGATTAATTATCAAGACATCATTTACTATTCCGCGCCTAAGAAAAAAGAG---------AAAAAAAGCAGCTTAGAAGAAGTT------------GACCCCGTTTTACTCGAAACCTTTGAAAAACTAGGCATTCCCCTTTCCGAACAAAAA---CGCCTCGCC------AACGTCGCCGTAGACGCCATCTTCGATAGCGTTTCCGTCGCCACCACCTTTAGAGAAAAACTCGCTAAAGACGGCGTTATCTTCTGTTCCATCTCCGAAGCCCTCAAAGAGCATCCCGAACTCGTCCAAAAATACCTGGGTAGCGTCGTTCCCATCGGCGACAACTACTACGCCGCCCTCAACTCCGCCGTATTTAGCGATGGTTCCTTCGTCTACATTCCCAAAAACACGAAATGTCCGATGGAACTGTCCACCTACTTCCGCATCAACAGC---GGCGATACCGGGCAATTTGAGCGCACCTTAATTATTGCCGAAGAAGGCAGTTCCGTCTCCTACCTGGAAGGC---------------------------------------------------------------------------------------------------------------------------------------------------------------------------------------------------------------------------------------------------------------------------------------------------------------------------------------------------------------------------------------------------------------------------------------------------------------------------------------------------------------------------------------------------------------------------------------------------------------------------------------------------------------------------------------------------------------------------------------------------------------------------------------------------------------------------------------------------------------------------------------------------------------------------------------------------------------------------------------------------------------------------------------------------------------------------------------------------------------------------TGCACCGCCCCCATGTACGACACCAACCAACTGCACGCCGCCGTCGTCGAACTCGTCGCCCTCGACAACGCCGATATCAAATATTCCACCGTGCAAAACTGGTACGCCGGAGACGAAAACGGCAAAGGTGGTATCTACAACTTCGTCACCAAGCGCGGCTTGTGCAAAGGGGTAAACTCAAAAATCTCTTGGACGCAAGTTGAAACGGGTTCCGCCATCACCTGGAAATATCCCAGTTGCGTCTTAGTCGGCGATAACTCCGTGGGGGAATTCTACTCCGTCGCCCTCACCAACAACAAGCAACAAGCCGACACTGGAACCAAAATGGTACACATTGGCAAAAATACCCGCAGCACGATTATCTCCAAAGGGATTTCGGCCGGCAACTCTGCCAACAGCTATCGCGGCTTAGTGAAAATTAGCCCCAATGCAACGGGGGCGCGTAACTACTCGCAATGCGACTCCATGTTAATTGGCGATAACGCCCAAGCCAATACTTTTCCCTACATTCAGGTGCAAAACAATACCGGGAAAGTGGAACACGAAGCCTCTACCTCCAAAATTGGGGAAGACCAACTGTTTTACTTTGCTCAACGGGGCATTTCGGCTGAAGATGCAATTTCAATGATGATTAGCGGTTTCTGCAAAGATGTATTCAATCAACTACCGATGGAATTTGCCGTAGAAGCCGACCGCTTACTCAGCTTAAAGCTAGAAGGTTCTGTAGGT---
>1173022_Cepipsammum@AFZ11924.1
---------------------------------------------------------------------------------------------------------------------------------------------------------------------------------------------------------------------------------------------------------------------------------------------------------------------------------------------ATGACTTCT---AGCGTCAAGACCTTAGTTAAT------GAGCCTTAC------AAGTACGGCTTTGTCACCGACATTGAAACCGATCAAATTCCTCGTGGCTTGAACGAGGACATTGTACGCATGATCTCTGCTAAAAAAGAAGAACCAGAGTTCATGCTGGAATTCCGCCTCAGAGCTTATCGGCAATGGTTGAAG------------ATGACA---GAGCCAACCTGGCAGCACGTCACCTATCCGCCCATCAATTACCAAGACATTATCTACTACTCTGCTCCTAAGCAAAAGAAA---------AAGCTGAATAGCTTAGAAGAAGTA------------GATCCAATATTGCTGGAAACCTTTGAGAAACTGGGAATTTCCCTATCTGAGCAAAAG---CGCCTATCT------AACGTTGCAGTTGACGCAGTGTTTGATAGCGTCTCAGTTGCCACAACTTTTAAAGAAAAACTTGCTAAAGACGGTGTTATTTTCTGCTCAATTTCAGAAGCATTAACCGAACACCCTGAATTGGTGCAAAAATACCTCGGTAGCGTTGTCCCCGTTGCAGACAACTATTTTGCTGCTCTCAACTCAGCAGTATTCAGCGACGGTTCCTTCGTATATATTCCCAAAAACACCAAATGTCCGATGGACTTGTCCACCTACTTCCGAATTAACACC---GGAGATAGCGGTCAATTTGAGCGGACATTGATTATTGCCGAAGAAGGTGCTTCCGTAACCTACCTCGAAGGT---------------------------------------------------------------------------------------------------------------------------------------------------------------------------------------------------------------------------------------------------------------------------------------------------------------------------------------------------------------------------------------------------------------------------------------------------------------------------------------------------------------------------------------------------------------------------------------------------------------------------------------------------------------------------------------------------------------------------------------------------------------------------------------------------------------------------------------------------------------------------------------------------------------------------------------------------------------------------------------------------------------------------------------------------------------------------------------------------------------------------TGCACCGCGCCGATGTTTGACACCAACCAACTACACGCCGCAGTAGTAGAATTGGTTGCCCTCGACAATGCCGAAATCAAGTACTCCACAGTCCAAAACTGGTACGCCGGAGATGAGACAGGCAAAGGTGGTATTTACAACTTCGTCACCAAACGCGGTTTGTGCCAAGGCGTTAACTCCAAGATTTCTTGGACACAAGTAGAAACAGGTTCCGCGATTACTTGGAAGTATCCTAGTTGCGTGCTAGTTGGTGATAACTCTGTAGGTGAATTTTACTCAGTTGCTCTCACCAACAACTATCAGCAAGCCGATACTGGAACTAAAATGATCCATGTTGGCAAGAATACCCGCAGCACAATTATTTCTAAAGGTATTTCCTCTGGTCATTCCAAAAATAGCTATCGTGGCTTAGTAAAAATGAATCCAAAAGCACAAGGCGCACGCAACTACTCACAGTGCGACTCGATGCTTATTGGTGACAATGCTCAAGCTAATACCTTCCCTTATATCCAAGTGCAAAACAGCACAGCCAAAGTAGAACACGAAGCTTCTACATCAAAAATAGGCGAAGATCAACTATTTTTCTTTGCACAGCGCGGCATTTCCCAAGAAGATGCGATTTCAATGATGATTAGTGGCTTCTGCAAAGATGTCTTCAATCAGTTACCAATGGAATTTGCTGTTGAAGCAGATAGATTATTAAGCCTCAAACTCGAAGGTTCAGTTGGT---
>1296344_Mglauca@PSB00537.1
---------------------------------------------------------------------------------------------------------------------------------------------------------------------------------------------------------------------------------------------------------------------------------------------------------------------------------------------ATGACTACC---AGCGTCAAGAACCTAGTCAAT------CAGCCTTAC------AAATACGGCTTCGTCACCGACATTGAAAGTGACAGATTACCTCGCGGACTTAGTGAGGATACAGTTCGGACTATCTCTGCGAAAAAGAACGAACCGGAATTCATGCTAGAATTCCGCCTGAGAGCCTATCGCCAGTGGCTGAAA------------ATGAGT---GAACCCACTTGGCCCCATGTTACCTATCCTCCCATAAATTATCAAGATATTGTCTACTACTCTGCACCGAAGCAACAAGCC---------AAAAAAGCTAGCTTGGATGAAGTA------------GATCCCACTTTATTAGAAACTTTTGAGAAACTGGGTATTCCTCTATCAGAACAGAAG---CGTTTGAGT------AACGTGGCTGTAGATGCCGTATTTGATAGCGTTTCCATCGCTACTACCTTTAGAGAAAAGCTAGCTAAAGATGGCGTGATTTTCTGTTCGATTTCCGAAGCTTTAAAAGAATATCCAGAGTTGGTTGAAAAATACTTGGGTACAGTCGTCCCCATCGGCGATAATTATTTTGCAGCTTTGAATTCGGCTGTATTTAGTGACGGTTCCTTCGTCTACATCCCTAAAGATACCAAATGTCCGATGGAATTATCCACCTACTTCCGCATCAATAGT---GGGGATACCGGACAGTTTGAAAGAACCTTGATAATTGCCGAATCAGGGAGTCAGGTTTCGTATTTGGAAGGT---------------------------------------------------------------------------------------------------------------------------------------------------------------------------------------------------------------------------------------------------------------------------------------------------------------------------------------------------------------------------------------------------------------------------------------------------------------------------------------------------------------------------------------------------------------------------------------------------------------------------------------------------------------------------------------------------------------------------------------------------------------------------------------------------------------------------------------------------------------------------------------------------------------------------------------------------------------------------------------------------------------------------------------------------------------------------------------------------------------------------TGTACCGCACCCATGTACGATACTAACCAATTACACGCTGCTGTAGTTGAATTAGTTGCTTTAGATAACGCCGAAATCAAATATTCCACCGTCCAAAACTGGTACGCTGGGGATGAAAATGGTAAAGGCGGAATTTACAACTTCGTTACCAAAAGAGGTTTGTGTCAAGGAGTTAATTCTAAGATTTCTTGGACGCAAGTAGAAACAGGTTCCGCGATTACTTGGAAATATCCTAGTTGCGTACTAATTGGGGATAACTCAGTGGGTGAGTTTTATTCTGTGGCGCTAACTAACCACTATCAACAAGCTGATACTGGAACTAAGATGGTACACGTCGGCAAAAATACCCGTAGCACGATTATTTCTAAAGGTATATCGGCTGGTAGGTCTAAAAACAGCTATCGCGGTTTAGTGAAAGTCAATCCCAAAGCTGAAGGCGCGCGCAACTACTCCCAGTGTGATTCCATGTTAATTGGGGATAATGCCCAAGCTAACACTTTCCCTTACATTCAAGTCCAAAATCAGACAGCGAAAGTAGAACATGAAGCTTCTACCTCAAAGATTGGAGAAGATCAATTATTCTACTTTTCTCAAAGAGGTATTTCTCAAGAAGACGCTGTATCGATGATGATTAGCGGTTTTTGTAAGGATGTTTTTAACCAATTACCGATGGAATTTGCGGTAGAAGCAGATCGTCTTTTAAGTTTAAAACTTGAAGGTTCGGTAGGG---
>864702_Ocyanobacteri@EKQ68508.1
---------------------------------------------------------------------------------------------------------------------------------------------------------------------------------------------------------------------------------------------------------------------------------------------------------------------------------------------ATGAGCGCA---TCTGTTCAAAACCTGGTCAAC------CAGCCTTAC------AAATATGGCTTCGTCACTCAAATTGAAGCAGATACAATTCCTCGCGGACTGAATGAGGATATTGTTCGTTTGATTTCTGAGAAGAAAGGCGAGCCTGAGTTCATGCTGGACTTTCGGTTAAGAGCATACCGGCAGTGGCTCAAA------------ATGACT---GAGCCTACCTGGCAACGTGCCACTTATCCGGCGATTGACTATCAAGACATCATTTACTATTCCGCTCCCAAGGTCAGCGAG---------AAGAAGAAGAGCCTGAATGAAGTA------------GATCCAGAGTTGCTCGAAACATTTGAAAAGCTGGGAATTCCTCTATCCGAACAAAAG---CGTCTGGCA------AATGTGGCAGTTGATGCTATTTTTGACAGTGTTTCGGTCGCTACGACCTTTAAAGAGAAATTGGCAAAAGATGGGGTTATCTTTTGTTCAATGTCAGAAGCACTTAAAGAGCATCCTGAACTTGTCCGAAAATATCTTGGCAGTGTCGTTCCTATTGCCGATAACTATTTTGCAGCGTTGAACTCTGCTGTATTTAGCGATGGCTCCTTTGTGTACATTCCCAAAGGAGTTCGTTGCCCAATGGAATTATCTACATACTTCCGTATCAACAAT---GGGGAGTCGGGTCAGTTTGAGCGGACACTAATCGTGGCAGAAGAAGGCAGCTATGTTAGCTATCTGGAAGGT---------------------------------------------------------------------------------------------------------------------------------------------------------------------------------------------------------------------------------------------------------------------------------------------------------------------------------------------------------------------------------------------------------------------------------------------------------------------------------------------------------------------------------------------------------------------------------------------------------------------------------------------------------------------------------------------------------------------------------------------------------------------------------------------------------------------------------------------------------------------------------------------------------------------------------------------------------------------------------------------------------------------------------------------------------------------------------------------------------------------------TGCACCGCGCCCATGTATGACACCAACCAGCTTCATGCGGCAGTGGTAGAACTGGTGGCGCTGGATGATGCCGAAATCAAATACTCCACGGTACAGAACTGGTACGCCGGAGACAAAGATGGTAGGGGCGGCATTTATAACTTCGTCACCAAGCGCGGCTTGTGTCAGGGCAAAAACTCCAAAATTTCCTGGACTCAGGTAGAAACAGGTTCAGCAATTACCTGGAAGTATCCAAGTTGTGTGCTGGTAGGCGATAACTCTGTTGGTGAGTTCTATTCAGTAGCACTCACTAATCACTATCAGCAAGCCGATACGGGAACCAAGATGGTACATATTGGTAAAAATACTCGCAGCACTATCGTCTCAAAGGGCATTTCTGCGGGTCAGTCTAAGAATAGCTACCGTGGTCTGGTCAAAATTGGACCAAAGGCGACGGGTGCCCGCAACTATTCCCAATGCGACTCGATGCTGATTGGTGATAACGCTCAGGCAAATACCTTCCCCTATATCCAGGTGCAAAATAACTCCAGCAAGGTGGAACACGAAGCATCCACTTCCAAGATTGGTGAAGACCAGTTGTTCTACTTTCAGCAACGAGGTATCTCTGCAGAAGATGCCGTTTCCATGATGATCAGCGGTTTCTGTAAGGATGTGTTCAACCAATTACCAATGGAATTCGCCGTAGAAGCTGATCGCCTCCTCAGCCTCAAACTCGAAGGTAGCGTAGGG---
>317619_Phollandica@KB235941.1_294
---------------------------------------------------------------------------------------------------------------------------------------------------------------------------------------------------------------------------------------------------------------------------------------------------------------------------------------------ATGAGTCCA---ACCGTTCAAACCCTGGTCAAC------CAACCCTAT------AAATATGGTTTTGTCACCGACATTGAAACCGACAAAATCCCCAAGGGGTTAAGTGAAGATGTCGTTCGCCTAATTTCCGCTAAAAAGGGCGAACCAGACTTTATGTTGGAATTTCGGCTCAAAGCCTACCGCCAGTGGCTGAAG------------ATGGCG---GAACCGGACTGGGCAGCCGTGGGCTATCCCACCATTGATTACCAAGATATTATTTATTACTCGGCCCCCAAGCAAAAGCCG------AAAAAGCTCAATAGCTTGGATGAAGTC------------GATCCGGCTCTATTGGAAACCTTTGAAAAACTGGGCATTCCCCTATCGGAACAGAAG---CGCCTAGGC------AATGTGGCCGTGGATGCAGTCTTCGACAGTGTTTCCATTGCCACCACCTTTCGGGCACAGTTGGCAGAGCATGGGGTTATTTTCTGCTCGATTTCCGAAGCGGTAGCCGAGTACCCCGACTTAATTAAGCGCTATCTGGGTAGTGTCGTCCCCGTGGCGGATAACTATTTTGCTGCCTTGAACTCAGCCGTCTTTAGTGATGGCTCTTTTGTCTATATCCCCAAAGGGGTGGCCTGCCCCATGGAATTGTCCACCTATTTCCGCATTAACAGC---GGCGATTCGGGTCAGTTTGAGCGCACCTTAATTGTGGCAGAAGAAGGCAGTCAGGTGAGCTACCTGGAGGGC---------------------------------------------------------------------------------------------------------------------------------------------------------------------------------------------------------------------------------------------------------------------------------------------------------------------------------------------------------------------------------------------------------------------------------------------------------------------------------------------------------------------------------------------------------------------------------------------------------------------------------------------------------------------------------------------------------------------------------------------------------------------------------------------------------------------------------------------------------------------------------------------------------------------------------------------------------------------------------------------------------------------------------------------------------------------------------------------------------------------------TGCACGGCTCCCATGTTTGACACCAACCAACTCCATGCGGCGGTGGTGGAATTGGTGGCCTTGGACAATGCGGACATTAAATATTCCACGGTGCAAAACTGGTATGCCGGGGATGAGAATGGCAAGGGTGGCATCTATAACTTTGTCACAAAGCGGGGACTCTGTAAGGGGGTGAATTCCAAAATTTCCTGGACCCAGGTGGAAACGGGATCGGCCATTACCTGGAAATACCCCAGTTGCATTTTGGTGGGGGATAATTCCGTCGGGGAATTTTACTCGGTGGCCCTCACCAACCACTGCCAGCAGGCAGACACGGGCACCAAAATGATCCATGTGGGCAAAAATACCCGCAGCACCATTATTTCTAAGGGAATTTCGGCAGGTCGCTCCCGCAATAGCTATCGCGGCTTGGTGAAAGTCGGTCCCAATGCCCAGGGGGCGCGGAACTATTCCCAGTGTGATTCCATGTTGGTGGGCGATCGTGCCCAAGCCAATACCTTCCCCTATATTCAGGTGCAAAATCCCAGCAGCAAGGTAGAACACGAAGCCTCTACTTCCAAAATTGGAGAAGATCAGCTTTTCTACTTCCAACAGCGGGGAATTTCTGCGGAAGATGCCATTTCCATGATGATTAGTGGCTTTTGTAAAGATGTCTTTAATCAGTTACCCATGGAATTTGCGGTGGAGGCCGATCGCCTGCTGAGCTTGAAGTTGGAAGGCAGCGTGGGC---
>1880991_Ocyanobacteri@OCQ91736.1
---------------------------------------------------------------------------------------------------------------------------------------------------------------------------------------------------------------------------------------------------------------------------------------------------------------------------------------------ATGAGTGCT---ACAGTCCAAACCCTAGTCAAT------CAACCCTAT------AAATACGGCTTTATCACCGAAATTGAGTCAGATACCATCCCTCGCGGCCTCAGCGAAGATGTCGTCCGCCTAATTTCCTCCAAGAAAAATGAGCCCGCTTTCATGCTGGAATTTCGCCTCAAAGCCTATCGGCAATGGCTAAAA------------ATGACC---GAACCCACTTGGCCCCACGTCAGCTACCCCCCCATTAATTACCAAGAAATCATTTATTATTCTGCGCCTAAACAAAAGGCA------AAAAAACTCAACAGCCTCGATGAAGTT------------GACCCAGTTTTGTTAGAAACTTTTGAGAAATTAGGGATTTCTTTATCTGAACAAAAA---AGGCTGAGT------AACGTTGCCGTTGATGCCGTGTTTGATAGCGTTTCTGTCGCTACCACTTTCAGAGAAAAACTAGCTAAAGATGGCGTAATTTTCTGTTCGATTTCGGAAGCAGTAAAAGACTATCCCGAACTGATAGAAAAATATCTCGGTAGCGTTGTACCCGTAGGTGATAACTACTTCGCCGCCCTCAATTCTGCGGTATTTAGCGACGGTTCCTTTGTTTATATCCCCAAAAATGTCAAATGCCCAATGGAATTGTCCACATATTTTCGGATTAACAAC---GGTGATTCTGGGCAATTTGAACGCACATTAATCATCGCTGAATCAGGCAGTAGTGTGAGCTATTTAGAAGGT---------------------------------------------------------------------------------------------------------------------------------------------------------------------------------------------------------------------------------------------------------------------------------------------------------------------------------------------------------------------------------------------------------------------------------------------------------------------------------------------------------------------------------------------------------------------------------------------------------------------------------------------------------------------------------------------------------------------------------------------------------------------------------------------------------------------------------------------------------------------------------------------------------------------------------------------------------------------------------------------------------------------------------------------------------------------------------------------------------------------------TGCACTGCACCGATGTTTGATACTAACCAATTACACGCTGCTGTTGTGGAATTAGTCGCCTTAGATAACGCTGACATTAAGTATTCAACGGTGCAAAATTGGTACGCCGGCGATGAAAATGGTAAAGGCGGCATTTACAACTTTGTCACTAAGCGGGGTTTGTGTCAAGGAGTCAATTCTAAGATTTCTTGGACGCAGGTAGAAACCGGTTCGGCAATTACTTGGAAATATCCTAGTTGTGTCCTAGTTGGTGACAATTCAGTGGGAGAATTTTACTCAGTGGCGCTGACAAATCACAAGCAGCAAGCTGATACTGGTACCAAAATGGTACATATCGGCAAAAACACCAAAAGCACGATTATCTCTAAGGGAATTTCGGCCGGCAAGTCATCCAATAGCTATCGCGGCTTGGTGAAAATGGGGCCAAATTCTCAGGGTTCTCGGAATTATTCTCAGTGCGATTCGATGCTAATTGGGGATAATGCTCAGGCTAATACTTTCCCTTATATTCAAGTGCAGAATAATACGGCGAGGGTGGAGCATGAAGCTTCTACTTCTAAAATTGGCGAAGATCAATTGTTTTTCTTTGCACAGCGGGGAATTTCCACAGAAGATGCGATTTCGATGATGATTAGTGGTTTCTGTAAGGATGTTTTCAATCAATTGCCGATGGAGTTTGCTGTGGAAGCTGACAAGTTATTAAGCTTGAAGTTAGAAGGCAGTGTTGGT---
>197221_Telongatus@BAC08042.1
---------------------------------------------------------------------------------------------------------------------------------------------------------------------------------------------------------------------------------------------------------------------------------------------------------------------------------------------ATGTCGGCA---ACGGTACAATCCCTCGTCAAT------CAGCCCTAC------AAATACGGCTTTGTCACCCCCATTGAGACGGAAACCATTCCCAAAGGTCTCAACGAGGACATTATTCGCCTCATCTCCGCCAAGAAGAACGAGCCAGAGTTCATGCTGGAGTTTCGCCTGCGTGCCTATCGTCAATGGCTGAAG------------ATGAGC---GAGCCCCAATGGCCACGGGTGAGCTATCCCCCCATCAATTATCAAGACATCGTCTATTACTCAGCTCCGAAACAGAAGGAA---------AAGCTAAAAAGCTTGGATGAAGTA------------GATCCCGTTCTGCTGGAAACCTTTGAAAAACTAGGGATTCCCCTTTCAGAGCAAAAG---CGGCTCACC------AATGTAGCCGTAGATGCCATTTTCGATAGTGTGTCAGTGGCCACCACCTTCCGCGAGGAGTTGGCCAAGCAGGGGATCATTTTTTGCTCCATTTCTGAAGCGCTCCAGGACTATCCCGAGTTAGTGCAGAAATACTTAGGCAGTGTTGTTCCCATTGGCGATAATTTCTATGCTGCCTTGAACTCCGCAGTTTTTTCCGATGGCTCCTTCGTCTATGTTCCCAAGAATACCCGCTGTCCAATGGAGCTATCCACCTATTTCCGCATCAATAAC---GGTGAGTCGGGTCAGTTTGAGCGCACCCTGATCATTGCCGATGCCGGGAGCTACGTGAGCTATCTTGAGGGT---------------------------------------------------------------------------------------------------------------------------------------------------------------------------------------------------------------------------------------------------------------------------------------------------------------------------------------------------------------------------------------------------------------------------------------------------------------------------------------------------------------------------------------------------------------------------------------------------------------------------------------------------------------------------------------------------------------------------------------------------------------------------------------------------------------------------------------------------------------------------------------------------------------------------------------------------------------------------------------------------------------------------------------------------------------------------------------------------------------------------TGTACTGCTCCCATGTTTGACACCAATCAACTCCATGCGGCAGTGGTGGAGCTGGTGGCTCTGGACAATGCCGAAATCAAATACTCCACTGTGCAAAACTGGTATGCCGGCGATGAAAATGGCAAAGGGGGCATTTACAACTTTGTGACGAAGCGGGGACTCTGCCTCGGCCGCAATTCCAAGATTTCCTGGACACAGGTGGAGACGGGTTCTGCCATTACTTGGAAATACCCCAGTTGTGTCTTGGTGGGGGATAACTCCGTGGGAGAATTTTACTCCGTTGCCCTCACCAATCACTACCAACAGGCGGACACGGGCACGAAGATGATCCACATTGGGAAAAATACCCGCAGCAGGATTGTCTCTAAGGGCATTTCGGCCGGCCACTCCCAAAATAGCTATCGCGGTCTGGTGAAAATTGGCCCCAAGGCCACAGGGGCACGCAACTACTCCCAATGCGATTCGATGCTCATTGGGGATACGGCCGCTGCCAATACCTTCCCCTATATTCAGGTGCAAAACCCCACTGCCCAGGTGGAGCATGAGGCTTCGACATCGAAAATTGGTGAAGATCAACTCTTCTACTTTGCCCAGCGGGGAATTTCCGCTGAAGATGCCGTCTCAATGATGATTAGTGGCTTCTGTCGCGATGTCTTTAATCAATTGCCGATGGAATTTGCAGTCGAGGCCGATCGCCTGCTGAGCCTGAAGCTAGAGGGAAGTGTGGGC---
>195253_Ssp@AFY61542.1
---------------------------------------------------------------------------------------------------------------------------------------------------------------------------------------------------------------------------------------------------------------------------------------------------------------------------------------------ATGTCTGCT---ACGGTTCAGTCCCTTGTTAAT------CAACCCTAT------AAGTATGGTTTTGTCACCGAGATTGAGTCGGAAACCATTCCACGGGGCCTGGATGAAGATGTGATCCGCCTCATTTCTACCAAAAAGAATGAACCAGAATTTATGTTGGCGTTTCGTCTCAAGGCCTATCGGCAATGGTTACAA------------ATGACC---GAACCCACTTGGCCCCATGTTCATTACCCGCCGATTAACTACCAAGACATTATTTACTATTCGGCTCCCAAGCAAGCAGCC---------AAGTTGAATAGCCTGGAAGAGGTA------------GATCCGGTACTCTTGGAGACCTTTGAAAAGTTAGGGATTCCCCTCTCGGAACAGAAA---CGCTTGAGC------AATGTTGCCGTAGATGCAGTCTTTGATAGTGTGTCTGTTGCGACCACCTTTCGGAAAGACTTAGCCAAGCATGGGGTAATTTTTTGCTCCATTTCCGAAGCCGTCCATGACTACCCAGAATTAGTCGAGAAATATCTTGGTAGTGTCGTTCCCGTGGGTGATAACTTTTTTGCCGCGCTCAATTCAGCCGTGTTCAGTGATGGCTCCTTTGTTTATATCCCCAAAGACACCAAATGCCCCATGGACTTGTCCACCTATTTTCGGATTAACAAC---GGAGATTCTGGGCAGTTTGAGCGGACTTTAATTATTGCTGAGTCGGGAGCTTCTGTTACCTATTTAGAAGGC---------------------------------------------------------------------------------------------------------------------------------------------------------------------------------------------------------------------------------------------------------------------------------------------------------------------------------------------------------------------------------------------------------------------------------------------------------------------------------------------------------------------------------------------------------------------------------------------------------------------------------------------------------------------------------------------------------------------------------------------------------------------------------------------------------------------------------------------------------------------------------------------------------------------------------------------------------------------------------------------------------------------------------------------------------------------------------------------------------------------------TGTACCGCGCCGATGTTTGACACAAATCAACTCCATGCCGCAGTGGTAGAATTGGTGGCCCTTGACAATGCGGAAATTAAATATTCTACGGTGCAAAACTGGTATGCCGGGGATGTCAATGGCAAGGGGGGAATCTATAACTTTGTCACCAAGCGGGGTTTATGTCAGGGCAAAAACTCGAAAATCTCTTGGACACAAGTGGAAACCGGCTCAGCGATTACCTGGAAATATCCCAGTTGTGTCTTGATTGGTGATCATTCGGTTGGTGAATTTTACTCAGTTGCCCTGACCAATAACTGTCAGCAAGCGGATACCGGTACCAAGATGATTCATGTGGGCAAAAACACCCGCAGCACAATTATTTCTAAGGGGATTTCGGCAGGGCGTTCCCAAAATAGTTACCGGGGCCTGGTGAAGATGGGGCCAAAGGCGATTGGAGCCCGTAATTATTCCCAATGCGACTCAATGTTGATTGGTGACCAGGCCGGGGCTAACACCTTTCCCTATATTCAAGTTCAAAATCACACGGCCCAAGTCGAACATGAAGCCTCCACCTCCAAAATTGGCGAAGACCAGTTATTTTACTTTGCCCAGCGAGGTATTTCCGCCGAGGATGCGGTTTCGATGATGATTAGTGGATTTTGTCGGGATGTTTTTAACCAGTTACCGATGGAATTTGCAGTGGAAGCTGATCGGCTATTGAGTTTGAAACTAGAAGGCAGCGTTGGT---
>1497020_Nsphagnicola@KGF71869.1
---------------------------------------------------------------------------------------------------------------------------------------------------------------------------------------------------------------------------------------------------------------------------------------------------------------------------------------------ATGAGTGCG---ACGGTTAAAACCTTAGTCAAT------CAACCCTAC------AAGTATGGCTTCGTCACTGATATCGAAGTCGATACCATTCCCAGAGGGTTGAATGAAGATGTGATTCGTTTGATCTCTGCCAAGAAATCAGAACCAGCCTTTATGCTGGAGTTCCGACTCAAAGCCTATCGTCACTGGCTGAAG------------ATGGTG---GAGCCAACATGGCCCCATGTGAGTTACCCCCCCATCGACTACCAGGACATTGTTTACTACTCAGCTCCAAAGCAACAGGAA---------AAGAAAAAGAGTCTGGATGAAGTG------------GATCCGACCCTGCTCGAAACCTTTGAGAAGCTGGGAATTTCTTTGTCTGAGCAAAAG---CGGCTCACC------AATGTAGCGGTGGATGCCATTTTTGATAGTGTTTCCGTTGCCACTACCTTCAAAGAGAAGCTGGCGGAACAGGGGGTGATTTTCTGCTCAATTTCAGAAGCGGTGAAGGAATATCCCGACCTGATCCAGCAATACCTCGGCAGGGTGGTTCCCGTTGGCGATAACTATTACGCTGCTTTGAACTCCGCCGTGTTTAGTGATGGCTCGTTTGTCTATATTCCCAAGGACACCCGCTGTCCCATGGAGTTGTCTACCTATTTCCGCATCAACAGT---GGCGATACCGGGCAGTTTGAGCGCACCCTGATCATTGCTGAGGCCGGTAGCCAGGTCTCTTATCTGGAAGGC---------------------------------------------------------------------------------------------------------------------------------------------------------------------------------------------------------------------------------------------------------------------------------------------------------------------------------------------------------------------------------------------------------------------------------------------------------------------------------------------------------------------------------------------------------------------------------------------------------------------------------------------------------------------------------------------------------------------------------------------------------------------------------------------------------------------------------------------------------------------------------------------------------------------------------------------------------------------------------------------------------------------------------------------------------------------------------------------------------------------------TGTACGGCTCCCATGTATGACACCAATCAACTCCATGCCGCAGTGGTGGAATTGGTTGCCTTAGACAATGCGGAAATTAAGTATTCCACGGTGCAAAACTGGTATGCCGGAGATGCCAATGGTAAGGGTGGAATCTATAACTTTGTCACCAAGCGGGGTCTCTGTGCCGGAGTGAATTCTAAAATTTCCTGGACCCAGGTGGAAACAGGTTCGGCAATCACCTGGAAGTATCCCAGTTGTGTCTTGGTGGGGGATAACTCCGTTGGTGAATTTTACTCCGTTGCCCTCACCAACCATTACCAGCAGGCGGATACAGGTACGAAGATGATTCATGTGGGTAAAAATACTCGCAGCACCATCATTTCCAAGGGGATTTCAGCGGGACACTCCAAAAATAGCTATCGAGGACTGGTCAAAATTGCCCCCCAGGCAATCGGTGCTCGGAACTACTCTCAGTGTGACTCAATGCTGATTGGCGATAATGCTGAGGCCAATACCTTCCCCTATATCCAGGTGCAGAATCACCGGGGCAGGGTGGAGCATGAGGCCTCGACATCGAAAATTGGCGAAGACCAACTGTTTTACTTCTCCCAGCGGGGCATCTCTGCTGAGGATGCTGTTTCCATGATCATCAGTGGCTTCTGTAAAGATGTGTTTAACCAGTTGCCCATGGAATTTGCGGTGGAGGCCGATCGCCTGTTAAGTCTGAAGCTTGAGGGCAGTGTTGGT---
>1880902_Lsp@OCQ94574.1
---------------------------------------------------------------------------------------------------------------------------------------------------------------------------------------------------------------------------------------------------------------------------------------------------------------------------------------------ATGAGCGCA---TCCGTCAGCACCCTCGTTAAC------CAACCCTAT------AAGTACGGCTTCGTCACCGACATCGAGTCAGATACCCTGCCTCGGGGTCTGAGTGAAGAGACAATCTACGCCATTTCGGCCAAGAAAAACGAGCCAGAGTTCATGCTGGAATTTCGGCTGCGGGCCTACCGCCAGTGGCTGAAG------------ATGACG---GAGCCGACCTGGCCTGATGTGAACTATCCCTCGATCAACTATCAAGACATCATTTACTACTCCGCTCCGAAGCAAACGCAA---------AAGAAGCAGAGCCTAGATGAAGTT------------GATCCGACCCTGCTCGAAACCTTCGAGAAATTGGGAATTCCCCTTTCGGAGCAAAAG---CGGCTGGCT------AATGTGGCGGTAGACGCCATCTTTGACAGCGTTTCCGTGGCCACCACTTTCCGCGAAAAGCTCGCAGAACATGGGGTAATTTTCTGCCCCATTTCTGAGGCCCTCAAGGAGCATCCGGAGCTGGTTAAAAAATATTTGGGCAGCGTTGTCCCGATCGCGGATAACTACTTTGCGGCCCTCAACTCCGCTGTGTTTAGCGATGGCTCCTTTGTCTATATTCCCAAGGGCGTTGAATGCCCCATGGAATTGTCCACCTACTTCCGCATCAACAAC---GGGGATTCCGGTCAGTTTGAGCGGACGTTGATTGTGGCTGAAGAAGGCAGCTCCGTCAGCTATTTGGAAGGT---------------------------------------------------------------------------------------------------------------------------------------------------------------------------------------------------------------------------------------------------------------------------------------------------------------------------------------------------------------------------------------------------------------------------------------------------------------------------------------------------------------------------------------------------------------------------------------------------------------------------------------------------------------------------------------------------------------------------------------------------------------------------------------------------------------------------------------------------------------------------------------------------------------------------------------------------------------------------------------------------------------------------------------------------------------------------------------------------------------------------TGCACGGCTCCTATGTATGACAGCAACCAACTCCATGCGGCGGTGGTGGAATTGGTGGCCCTGGACAATGCCAGCATCAAATATTCCACGGTGCAAAACTGGTATGCCGGGGATGCGAACGGGAAGGGCGGAATTTATAATTTCGTGACCAAGCGCGGCCTCTGCAAAGGCAGGAATTCCAAAATTTCTTGGACACAGGTGGAAACGGGATCAGCCATCACTTGGAAATATCCCAGTTGTGTGCTAGTGGGTGATAACTCGATCGGGGAGTTCTATTCCGTTGCCCTCACCAATAACTGTCAACAGGCCGACACCGGTACGAAGATGGTGCATATCGGCAAAAACACCCGCAGCACGATCGTCTCCAAGGGCATTTCGGCGGGCAAGTCCAAAAACAGCTACCGCGGCCTGGTGAAAGTGGGGCCCAATGCCGATGGGGCGCGCAACTATTCCCAATGTGATTCGATGTTGATTGGCAGCAATGCCCAAGCCAACACCTATCCCTACATCCAGGTGCAGAACGAGTTAGCCAGGGTGGAGCACGAAGCCACCACGTCCAAGATTGGCGAAGACCAATTGTTCTATTTGGCGCAACGGGGCATTTCCGCCGAAGATGCCGTTTCAATGATGATTTCGGGCTTCTGTAAGGATGTGTTTAACCAGTTGCCCATGGAATTTGCGGTGGAAGCCGACAAACTCCTCAGCCTGAAGTTGGAAGGCTCGGTGGGC---
>1947889_Cbacterium@DIYQ01000113.1_22
---------------------------------------------------------------------------------------------------------------------------------------------------------------------------------------------------------------------------------------------------------------------------------------------------------------------------------------------ATGTCCACT---AGCGTTAAAACCCTAGTCAAC------CAACCCTAC------AAATACGGTTTCATCACCGACATTGAAACCGACAAAATCCCCAACGGCCTAAACGAAGACGTAGTCCGCCTGATTTCCGCCAAGAAAAACGAACCGGAATTCATGCTCAACTTCCGTCTCAAAGCCTACCGTCGATGGCTAGAA------------ATGAAG---GAACCGAATTGGCCCCATCTTCAATATCCCCCCATCGACTACCAAAACATCAGCTATTATTCAGCACCGAAACAGCAAGAT---------AAAAAGAAAAGTCTCGATGAAGTT------------GACCCCGCTCTCCTAGAAACCTTCGAGAAACTCGGTATTCCCCTGTCCGAACAAAAA---CGCCTCTCT------AACGTTGCCGTTGATGCCGTTTTTGATAGCGTTTCTATTGCTACAACTTTCCGGGAAAAACTCGCCAAAGAAGGTGTAATTTTCTGCTCCATTTCCGAAGCCGTTCATGACTATCCCGAACTGGTAGAAAAATATCTTGGTAGCGTAGTTCCCGTCGGAGACAATTACTTTGCGGCTCTCAACAGTGCCGTATTTAGTGATGGCTCCTTTGTGTATATTCCCAAAAATACCCAATGCCCCATGGAACTGTCCACCTATTTCCGGATTAACAGT---GGAGATACCGGACAATTTGAGCGCACCTTAATTGTGGCTGATGAAGGGTCTCAGGTCTCCTACCTGGAAGGC---------------------------------------------------------------------------------------------------------------------------------------------------------------------------------------------------------------------------------------------------------------------------------------------------------------------------------------------------------------------------------------------------------------------------------------------------------------------------------------------------------------------------------------------------------------------------------------------------------------------------------------------------------------------------------------------------------------------------------------------------------------------------------------------------------------------------------------------------------------------------------------------------------------------------------------------------------------------------------------------------------------------------------------------------------------------------------------------------------------------------TGTACGGCTCCAATGTACGATACGAACCAACTGCACGCAGCAGTCGTGGAATTGGTCGCGTTAGATAATGCTGATATTAAATATTCCACCGTACAAAACTGGTATGCAGGAGACGAAAACGGCAAAGGCGGAATTTATAACTTCGTGACCAAACGAGGAATTTGTAAAGGAGTCAATTCTAAGATTTCCTGGACTCAAGTGGAAACCGGTTCTGCAATTACCTGGAAATATCCCAGTTGCGTGTTAGTCGGCGATAATTCCGTCGGCGAATTTTACTCGGTTGCTCTCACCAACAATAAGCAGCAAGCCGATACAGGAACCAAGATGGTTCATGTGGGCAAAAACACCCGCAGCCGGATTATTTCTAAAGGCATTTCTGCCGGGGGTTCTGCCAACAGTTATCGGGGTTTGGTCAAGGTTAACCCGAAGGCAGAAGGGGCGAGAAACTATTCCCAATGTGATTCCATGCTGATTGGGGATAATGCCGAAGCCAATACATTCCCCTATATCCAGGTGCAGAATAATTCTGGAAAAGTGGAGCATGAAGCCTCGACTTCCAAAATTGGGGAAGACCAACTCTTTTATTTTGCCCAACGGGGAATTTCTGCCGAAGATGCCGTCTCGATGATGATTAGTGGCTTCTGTAAGGATGTGTTTAATCAACTGCCGATGGAATTTGCGGTAGAAGCGGATAAGTTATTGAGTTTGAAATTAGAAGGAACAGTGGGT---
>2053605_Rsp@HAE05181.1
------------------------------------------------------------------------------------------------------------------------------------------------------------------------------------------------------------------------------------------------------------------------------------------------------------------------------------------------------------------------------------------------------------------------------------------------------------------------------------------------------------------------------------------------------------------------------------------------------------------------------------------------------------------------------------------------------------------------------------------------------------------------------------------------------------------------------------------------------------------------------------------------------------------------------------------------GATAACTATTTTTCAGCCCTAAATAGTGCTGTGTTTAGTGATGGCTCATTTGTATATATTCCCAAGGGTGTGAAGTGCCCAATGGAACTATCTACCTACTTCCGCATTAATTCT---GGAGATACAGGGCAGTTTGAGCGTACATTGATTATTGCTGATGAAGGCAGTTATGTATCATATTTGGAAGGC---------------------------------------------------------------------------------------------------------------------------------------------------------------------------------------------------------------------------------------------------------------------------------------------------------------------------------------------------------------------------------------------------------------------------------------------------------------------------------------------------------------------------------------------------------------------------------------------------------------------------------------------------------------------------------------------------------------------------------------------------------------------------------------------------------------------------------------------------------------------------------------------------------------------------------------------------------------------------------------------------------------------------------------------------------------------------------------------------------------------------TGTACCGCACCAATGTACGATACTAATCAGTTGCATGCGGCTGTGGTAGAACTTATTACCTTAGATAATGCGGAAATTAAGTATTCTACTGTCCAAAATTGGTATGCTGGCGATGAAAATGGGAAAGGAGGAATTTATAACTTTGTTACAAAACGAGGATTATGTCAGGGGATGAATTCCAAAATTTCCTGGACACAGGTTGAAACTGGTTCGGCAATTACTTGGAAGTACCCTAGTTGTGTATTAGTTGGTGATAATTCTGTAGGTAATTTTTACTCAGTGGCATTAACAAATAATATGCAGCAGGCTGATACAGGAACAAAAATGGTACATGTTGGCAATAATACTCGCAGTACTATCATTTCCAAGGGTATTTCTGCTGGTAAATCTAGTAATAGTTACCGCGGATTGGTAAAGATTAATCCTAATGCAGAGAGAACAATAAATTATTCCCAGTGCGACTCAATGTTAATAGGGGATAATGCTCATGCCAATACTTTCCCTTATATTCAAGTCCAAAATCAAACTGCAAAGGTGGAACATGAGGCTTCCATTTCCAGAATGGGAGAGGAGCAAATATTTTACTTTGCTCAACGGGGCATTTGCATGGAAGATGCAGTATCAATTATGGTCAGTGGCTTCTGCAAGGATGTGTTCAATCAATTACCAATGGAATTTGCCGTGGAGGCTGATAGACTGTTAAGTCTAAAGTTAGAAGGAAGTATTGGA---
>2055792_Mbacterium@HAT15871.1
------------------------------------------------------------------------------------------------------------------------------------------------------------------------------------------------------------------------------------------------------------------------------------------------------------------------------------------ATGAGTTCTACC---ACAGCCCAAACCCTAGTCAAC------CAGCCCTAC------AAATACGGTTTCGTCACCGACATCGAGTCAGACACCATCCCCCGCGGCTTGAGCGAAGATGTAGTGCGGCTGATTTCCTCCAAGAAAAACGAACCGGAATTCTTGCTGCAATTTCGCCTCAAAGCATACCGCAAGTGGCTGACC------------ATGACC---GAGCCCACCTGGCCTCATGTCAACTATCCGGCGATCGACTACCAAAACATTATCTACTATTCCGCCCCCAAACAAAAGCCC------AAAAAACTCAACAGTTTGGACGAAGTT------------GATCCGACACTATTAGAAACCTTCGAGAAATTAGGAATTCCCCTATCCGAACAAAGG---CGACTAGGA------AATGTCGCCGTCGATGTCGTTTTCGACAGCGTTTCAATTGCGACAACCTTTAGAGAAAAACTAGCCAAAGACGGCGTAATATTCTGTTCCATCACAGAAGCCGTCAAAGATTATCCCGAACTAATCGAAAAATATCTCGGCACCGTCGTACCAGTCGGCGACAACTTTTTCGCAGCCCTAAACTCCGCCGTATTCACCGACGGTTCCTTCGTTTACATTCCCAAAGGCGTAAAATGCCCAATGGAATTGTCCACCTATTTCCGCATCAACAAC---GAAGATTCCGGCCAGTTCGAGCGCACCCTAATTATCGCAGAAGAAAACAGCTCTGTGTCTTACTTAGAAGGC---------------------------------------------------------------------------------------------------------------------------------------------------------------------------------------------------------------------------------------------------------------------------------------------------------------------------------------------------------------------------------------------------------------------------------------------------------------------------------------------------------------------------------------------------------------------------------------------------------------------------------------------------------------------------------------------------------------------------------------------------------------------------------------------------------------------------------------------------------------------------------------------------------------------------------------------------------------------------------------------------------------------------------------------------------------------------------------------------------------------------TGTACTGCGCCGATGTTTGACACCAACCAACTCCACGCCGCCGTCGTGGAATTGGTAACAATGGACAATGCCGACATCAAATACTCAACAGTGCAAAACTGGTACGCCGGCGATGTTAATGGAAAAGGCGGCATTTACAACTTTGTGACTAAGCGCGGTTTGTGTCAAGGAGTCAATTCAAAGATTTCTTGGACGCAAGTAGAAACCGGTTCGGCGATTACTTGGAAATATCCCAGTTGCGTATTAGTCGGCGACAACTCCGTAGGTGAATTCTACTCAGTAGCGCTGACAAATAACAAACAGCAAGCTGACACCGGCACCAAAATGATCCACGTCGGCAAAAACACTCGCAGCACGATTATTTCTAAGGGAATTTCGGCGGGCAATTCTTCTAACAGCTATCGCGGCTTAGTGAAAATGGGGCCGAACTCTAAAGGCTCTCGCAATTATTCTCAGTGCGATTCGATGCTGATTGGCGATAACGCTCAAGCAAATACTTTCCCTTATATTCAAGTGCAGAACAATACTGCTAAAGTAGAACATGAAGCTTCGACTTCTAAAATAGGGGAAGAGCAATTGTTCTTTTTCGCACAGCGGGGAATTTCCGCAGAAAATGCTATTTCAATGATGATTAGCGGTTTCTGCAAAGATGTTTTCAATCAGTTACCGATGGAATTTGCTGCGGAAGCTGATAAGTTGTTGAGTCTGAAGCTCGAAGGAAGTGTCGGA---
>1140_Selongatus@ABB57765.1
---------------------------------------------------------------------------------------------------------------------------------------------------------------------------------------------------------------------------------------------------------------------------------------------------------------------------------------------ATGAGCGCC---ACGGTGCAAGCGCTGGTTAAC------CAGCCCTAC------AAATACGGCTTCGTCACGGATATTGAGACCGAAAAAATTGCGAAAGGTCTCAGTGAAGAGGTCGTGCGTCTGATTTCTGCCAAGAAAGAAGAGCCGGAGTGGATGCTGGAGTTTCGGCTCAAGGCCTATCGTCGTTGGTTGACG------------ATGGAG---GAGCCCGATTGGGCGGCGGTGGGCTACCCCGCGATCGATTACCAAAACATCGTCTACTACGCAGCTCCCAAGCAAAAAGCT------GAGAAGAAGCAGAGCTTGGACGAAGTT------------GACCCAACGCTGCTGGAAACCTTTGAGAAGCTGGGGATTCCCCTTAGTGAACAGAAG---CGGCTGGCG------AATGTGGCCGTCGACGCCGTGTTCGACAGCGTTTCGATCGCAACCACCTTCCGCGAAAAGCTCGCCGAAGAAGGCGTGATCTTCTGCTCAATCTCCGAAGCCGTGCGGGAATATCCCGAGATGGTGAAGCAGTACCTCGGCAGTGTGGTGCCGATCGGCGATAACTACTTCGCGGCGCTCAACTCGGCGGTCTTTAGCGACGGCTCCTTTGTCTTCATTCCCAAGGGCGTGCGCTGCCCGATGGAACTGTCGACCTACTTCCGAATCAACAGT---GGCGATACCGGTCAGTTTGAGCGGACGCTGATCGTTGCCGAGGAAGGCAGCCATGTCAGCTACTTGGAAGGC---------------------------------------------------------------------------------------------------------------------------------------------------------------------------------------------------------------------------------------------------------------------------------------------------------------------------------------------------------------------------------------------------------------------------------------------------------------------------------------------------------------------------------------------------------------------------------------------------------------------------------------------------------------------------------------------------------------------------------------------------------------------------------------------------------------------------------------------------------------------------------------------------------------------------------------------------------------------------------------------------------------------------------------------------------------------------------------------------------------------------TGCACCGCACCGATGTTCGACACCAACCAACTGCATGCGGCGGTGGTAGAACTGGTGGCCTTGGATGATGCCGAGATCAAATACTCGACCGTCCAGAACTGGTACGCCGGCGATGAGAATGGCAAAGGTGGCATCTACAACTTCGTGACCAAGCGCGGCCTCTGTAAGGGTCGCAACTCCAAGATCTCTTGGACGCAGGTGGAAACCGGTTCGGCGATTACTTGGAAGTACCCAAGCTGCGTGCTGGTGGGTGACAACAGTGTCGGTGAGTTCTACTCAGTAGCGCTGACCAACAACTGCCAGCAAGCTGACACCGGCACCAAGATGGTGCACATCGGCAAAAACACCCGCAGCACGATCGTTAGCAAAGGCATTTCCGCTGGGCGATCGCAGAATAGCTACCGCGGCTTGGTCAAAGTGGGGCCACAGGCGACGGGGGCGCGCAACTACAGCCAGTGCGACTCGATGTTGATTGGCGATCGCGCCGCAGCCAACACCTTCCCCTATATCCAAGTCCAGAATGCTGGCGCTCAAGTTGAGCACGAAGCCTCGACCAGCAAGATTGGTGAAGACCAGCTCTTCTACTTCCAGCAACGCGGCATCTCCCTCGAAGACGCAGTGTCAATGTTGATCAGCGGCTTCTGCAAGGACGTTTTCAACCAGCTACCGATGGAATTTGCCGTCGAAGCCGATCGCTTGCTCAGCCTCAAACTGGAAGGCTCCGTCGGC---
>1173025_Gsp@AFY66715.1
---------------------------------------------------------------------------------------------------------------------------------------------------------------------------------------------------------------------------------------------------------------------------------------------------------------------------------------------ATGACCACC---ACCCTTAAAAACGTTGTTAAT------CAGCCTTAC------AAATACGGCTTTGTCACCGACATCGAAACCGACTCGATCGCCCGGGGCCTCAACGAAGACGTCATTCGGCTGATCTCAGCCAAGAAAAATGAACCTGAGTTCATGCTGGAGTTTCGTCTCAAGGCCTATCGGCAGTGGCTGAAG------------ATGGAG---GAGCCCACCTGGCCCCACGTCAGCTATCCCCCCATCAACTACCAAGACATCGTTTACTACTCCGCTCCCAAGCAAAAGGAA---------AAGCTGGGCAGCCTCGACGAAGTC------------GACCCCAAACTGCTGGAGACTTTTGAGAAGCTGGGCATCCCCCTGTCCGAGCAAAAG---CGCCTGTCC------AACGTCGCCGTTGACGCGATCTTCGACAGCGTGTCCGTGGCCACCACCTTCAAGGAGAAGCTGGCCGAGGAAGGCGTGATCTTCTGCTCCATTTCGGAGGCCCTCCACCAGCACCCCGAACTGGTGAAGAAGTACCTGGGCACGGTGGTCCCGGTCGCCGACAACTATTTTGCGGCTCTGAACTCGGCGGTGTTCACGGACGGGTCTTTTGTGTTCATCCCCAAGGGCGTGAAGTGCCCCATGGACCTGTCGACCTATTTCCGGATCAACAAC---GGCGATTCAGGTCAGTTTGAGCGGACGCTGATCGTGGCCGAGGAAGGCGCTTCGGTGACCTACCTGGAAGGC---------------------------------------------------------------------------------------------------------------------------------------------------------------------------------------------------------------------------------------------------------------------------------------------------------------------------------------------------------------------------------------------------------------------------------------------------------------------------------------------------------------------------------------------------------------------------------------------------------------------------------------------------------------------------------------------------------------------------------------------------------------------------------------------------------------------------------------------------------------------------------------------------------------------------------------------------------------------------------------------------------------------------------------------------------------------------------------------------------------------------TGCACCGCGCCCATGTTTGACACCAATCAGCTCCACGCCGCAGTGGTCGAGCTAGTGGCCCTGGACAATGCGGAAATTCGCTACTCCACGGTCCAAAACTGGTACGCCGGCGACGAAAACGGCAAGGGCGGCATCTACAACTTCGTGACGAAGCGAGGCTTGTGCAAGGGTGTCAACTCCAAGATTTCTTGGACCCAGGTCGAGACGGGCTCGGCGATCACCTGGAAGTATCCCAGCTGCGTGCTGGCCGGGGACAACTCGGTGGGTGAGTTTTATTCGGTGGCGCTGACGAACAACTGCCAGCAGGCCGACACGGGCACCAAGATGGTGCACATCGGCAAGAACACCCGCAGCACGATTATTTCTAAGGGGATCTCGGCGGGCCGCTCGAAGAACAGCTATCGCGGCCTGGTGAAGGTAAACCCGAGCGCTGAGGGAGCGCGCAACTACTCCCAGTGTGACTCGATGCTGATCGGCGACAGCGCCGAGGCCAACACGTTCCCCTACATCCAGGTGCAAAACAACACGGGGCGGGTGGAGCACGAGGCTTCGACGTCGAAGATTGGCGAAGACCAGCTGTTTTATTTCCAGCAGCGGGGCATCTCGACGGAGGACGCGGTGTCGATGATCATCAGCGGCTTCTGCAAGGACGTCTTCAATAAGCTGCCGATGGAGTTTGCGGTGGAGGCGGATCGCCTGCTGAGTCTGAAGCTGGAAGGATCTGTTGGC---
>82654_Psp@AFY70209.1
---------------------------------------------------------------------------------------------------------------------------------------------------------------------------------------------------------------------------------------------------------------------------------------------------------------------------------------------ATGACTGCA---ACGGTTCAAAAGTTAGTCAAT------CAGCCATAT------AAATACGGTTTTGTGACCAAGGTTGAGTCGGATATCATTCCCCGTGGATTGAGTGAAGACGTGATCCGCACTATTTCGGCTAAGAAAAATGAGCCCGAATTTATGCTGGAGTTCCGTCTCAAGGCTTATCGCAAGTGGCTGACA------------ATGACC---GAACCAAGCTGGCCTAATGTCAAATATCCGAAGATTAACTATCAAGATATTATCTACTATTCTGCGCCCAAGGCTCAAGCT---------AAAAAGCAAAGTCTGGACGAAGTT------------GATCCAGCCATGTTGGAAACCTTCGAGAAGCTGGGTATCCCCTTGTCAGAGCAAAAG---CGGCTCTCG------AATGTGGCGGTGGATGCAGTATTTGACAGTGTTTCGATCGCCACTACCTTTAAAAAAGACCTGGCCAAGGTGGGTGTAGTGTTCTGCTCAATCTCCGAAGCAATGCATGAATATCCAGAGCTGATCGAAAAATATCTGGGCAGTGTGGTGCCGATCGGTGATAACTTTTTTGCTGCCCTCAACTCGGCGGTATTTAGTGATGGCTCTTTCTGCTACATTCCTAAAGGGGTGAAATGCCCAATGGACTTGTCCACCTATTTCCGGATTAATAAC---GGCGATTCGGGACAGTTTGAGCGCACTTTGATCGTGGCCGAAGAAGGTAGCTCGGTCAGCTATCTGGAAGGT---------------------------------------------------------------------------------------------------------------------------------------------------------------------------------------------------------------------------------------------------------------------------------------------------------------------------------------------------------------------------------------------------------------------------------------------------------------------------------------------------------------------------------------------------------------------------------------------------------------------------------------------------------------------------------------------------------------------------------------------------------------------------------------------------------------------------------------------------------------------------------------------------------------------------------------------------------------------------------------------------------------------------------------------------------------------------------------------------------------------------TGCACCGCACCAATGTTTGACACCAATCAGCTCCATGCCGCAGTGGTGGAACTGGTGGCTTTGGATGATGCGGAAATTAAATATTCCACTGTTCAGAACTGGTACGCCGGTAATGAAGACGGCAAGGGTGGCATCTATAACTTTGTGACCAAGCGCGGTTTGTGTGCGGGTAAGAATTCTAAGATCTCCTGGACGCAGGTGGAAACAGGCTCAGCGATCACCTGGAAATATCCCAGTTGCGTGCTGGTGGGTGATAATTCCGTGGGTGAGTTTTACTCCGTGGCGCTAACCAATAACCATCAACAGGCTGACACGGGCACGAAAATGGTGCATGTGGGCAAAAACACCCGTAGCACGATCATCTCGAAGGGTATTTCAGCGGGGCAATCCAAGAATAGCTATCGTGGCCTGGTTAAGGTTGGTTCTAAAGCCAAAGGCGCTCGTAACTATTCCCAGTGTGATTCAATGCTAATTGGCGATCGCACCCAGGCCAATACCTTCCCCTACATTGAAGTGCAGAATAATACTGCCAAGGTGGAGCATGAAGCTTCGACCTCAAAAATTGGCGAGGAACAATTGTTCTATTTCCAACAGCGGGGCATTTCTATGGAAGATGCGGTCTCAATGATGATCAGCGGCTTTTGCAAGGATGTGTTTAATGAGTTGCCAATGGAGTTTGCGGTTGAGGCCGATAAGCTGCTGGCGCTCAAGCTGGAAGGCAGTGTTGGT---
>47254_Lsp@PZV13218.1
---------------------------------------------------------------------------------------------------------------------------------------------------------------------------------------------------------------------------------------------------------------------------------------------------------------------------------------------ATGACTGCA---TCCGTTCAAAATCTGGTTAAC------CAGCCCTAT------AAGTATGGCTTCGTCACCAACATTGAATCCGATACGATTCCTCGTGGCTTAAGTGAAGACGTGGTTCGTCTCATTTCTAAGAAGAAAAACGAACCTGAGTTTATGCTGGAGTTTCGTCTGAAAGCCTATCGCCAATGGCTGAAG------------ATGACT---GAGCCAAATTGGGCAGAGGTGGGCTATCCCGCGATCGACTATCAAAACATCATTTACTACTCTGCACCTAAAGTGACAGAG---------AAGAAAAAGAGCTTGGATGAAGTT------------GATCCTGAACTGCTCGATACCTTTGAAAAACTAGGCATTTCCTTGTCTGAACAGAAG---CGGCTCAGC------AACGTGGCTGTAGATGCGATTTTTGACAGCGTTTCGATCGCCACCACCTTCAAAGAAAAGCTAGGAGAAGTGGGCGTTATCTTCTGTTCCATCTCCGAAGCGGTTCACGAACATCCTGAACTGATCAAAAAATATCTAGGCAGCGTTGTCCCCGTTGCCGATAATTACTTTGCTGCCCTCAATGCAGCAGTCTTCAGCGATGGCTCCTTTGTCTACATTCCCAAAGGCACAAAATGCCCGATGGAGCTTTCTACTTATTTCCGCATTAACAAC---GGCGACTCCGGGCAATTTGAGCGGACGCTGATTGTGGCAGAAGAAGGCAGTTCCGTCAGCTATCTAGAAGGC---------------------------------------------------------------------------------------------------------------------------------------------------------------------------------------------------------------------------------------------------------------------------------------------------------------------------------------------------------------------------------------------------------------------------------------------------------------------------------------------------------------------------------------------------------------------------------------------------------------------------------------------------------------------------------------------------------------------------------------------------------------------------------------------------------------------------------------------------------------------------------------------------------------------------------------------------------------------------------------------------------------------------------------------------------------------------------------------------------------------------TGCACCGCCCCCATGTATGACACCAATCAGCTTCACGCGGCTGTCGTGGAACTGGTGGCAATGGACAATGCCGATATCAAATACTCCACCGTGCAAAACTGGTATGCCGGAGATAAAGAAGGCAAAGGCGGCATTTTCAACTTTGTCACCAAGCGCGGGTTATGCCAGGGCGTAAACTCCAAAATCTCCTGGACTCAAGTAGAAACCGGATCAGCCATCACCTGGAAATATCCAAGCTGTGTGCTGGTGGGCGACAACTCCGTGGGTGAGTTCTACTCGGTGGCGTTGACCAATAACTATCAACAAGCCGATACGGGCAGCAAGATGGTTCACATTGGCAAAAATACCAAAAGCACCATCATTTCTAAAGGCATCTCCGCTGGCAATTCTCAAAACAGCTATCGCGGCTTGGTCAAGATCAATCCCAAGGCAACGGGCGCGCGCAACTATTCCCAGTGCGACTCGATGTTGATTGGCGACAATGCCCAGGCAAATACGTTTCCCTACATTCAGGTGCAAAACGACAAGGGCAAAGTGGAACACGAGGCTTCGACTTCCAAGATTGGTGAAGACCAGTTGTTCTATTTCAAGCAGCGTGGCATTTCTGCGGAAGATGCAGTTTCCATGATCATCAGCGGCTTCTGTCGTGATGTCTTCAATCAACTGCCAATGGAATTCGCCGCCGAAGCCGATAAGCTCCTCGCCCTCAAACTTGAAGGCAGTGTGGGT---
>1947904_Cbacterium@DBAX01000040.1_1
------------------------------------------------------------------------------------------------------------------------------------------------------------------------------------------------------------------------------------------------------------------------------------------------------------------------------------------------------------------------------------------------------------------------------------------------------------------------------------------------------------------------------------------------------------------------------------------GTCAGTTACCCTCCCATCGACTATCAAAATATTATTTACTACTCGGCGCCCAAGGTATCCCAG---------AAAAAGCAGAGTCTCGATGAAGTG------------GATCCCGAGCTGCTGGCAACCTTTGAGAAATTGGGTATTTCCTTGTCGGAGCAAAAG---CGGCTCTCT------AATGTGGCGGTCGATGCCATTTTTGATAGTGTTTCCATCGCCACCACATTTCGCAAGGATCTGGCCAAAGTCGGGGTGATTTTCTGCTCCATTTCCGAGGCTGTGCACGAGTACCCCGAGCTGCTGGAGCGCTATTTGGGCAGTGTGGTTCCCATTGGCGATAACTATTTTGCAGCCCTCAATTCGGCGGTTTTTAGCGATGGTTCCTTTGTCTACATCCCCAAGGGTGTGCGCTGCCCCATGGAGCTTTCCACTTATTTTCGGATCAATAAT---GGCGAATCGGGGCAATTTGAACGCACCCTGATCGTTGCCGATGATGACAGCTACGTCAGCTACCTGGAGGGT---------------------------------------------------------------------------------------------------------------------------------------------------------------------------------------------------------------------------------------------------------------------------------------------------------------------------------------------------------------------------------------------------------------------------------------------------------------------------------------------------------------------------------------------------------------------------------------------------------------------------------------------------------------------------------------------------------------------------------------------------------------------------------------------------------------------------------------------------------------------------------------------------------------------------------------------------------------------------------------------------------------------------------------------------------------------------------------------------------------------------TGCACGGCACCAATGTTTGATACGAACCAACTCCATGCGGCGGTAGTGGAATTGGTCGCTTGCGATCGCGCTGAGATCAAGTATTCCACCGTGCAAAACTGGTACGCTGGCGACAAGGACGGGAAGGGGGGCATCTACAACTTTGTGACCAAGCGAGGACTTTGCCAGGGCCAATCTTCTAAGATTTCCTGGACCCAGGTGGAAACCGGTTCGGCAATTACCTGGAAGTATCCTAGCTGCGTTCTGGTTGGAGACAACTCCGTCGGTGAGTTCTATTCCGTTGCCCTGACTAACAACAAGCAGCAGGCGGACACAGGCACCAAAATGGTGCATATCGGCCGTAACACCCGCAGCAAGATCGTTTCTAAGGGCATCTCCGCTGGTGAATCGCAAAACAGTTACCGCGGACAGGTCAAAATTGCTGCCAAAGCTACCGGGGCGCGCAACTACTCCCAGTGTGATTCCATGCTGATTGGCGATCGCTCCCAAGCCAACACATTCCCCTACATCCAAGTCCAAAACCCAAGTGCCAAGGTTGAGCATGAAGCATCTACCTCCAAAATCAGTGCGGAGCAATTGTTCTATTTCCAACAGCGCGGCATTGCTGTCGAAGATGCGGTATCCATGATGATCAGTGGATTTTGCCGGGAGGTATTCAATGCCCTACCGATGGAATTTGCCGTTGAGGCCGACAAACTGCTAGCGTTGAAACTGGAAAATAGCGTTGGC---
>1173263_Ssp@AFY74967.1
---------------------------------------------------------------------------------------------------------------------------------------------------------------------------------------------------------------------------------------------------------------------------------------------------------------------------------------------ATGACCGCA---ACGGTACAGGCATTAGTTAAC------CAACCTTAT------AAGTATGGATTTGTTACCCCCATTGAGTCAGACACTATTCCTAGGGGATTAAGTGAAGAAGTAGTTAGGATGATTTCCGCTAAAAAAAATGAGCCGGAATTCATGCTGGAGTTTCGATTAAGGGCATACCGTCAGTGGTTAAAA------------ATGACT---GAGCCTAAATGGGCAAATGTGGATTTTCCCAAGATTAATTACCAAGATATTGTTTACTATTCTGCCCCTAAGCAATCCAAG---------AAAAAATTAAGCCTTGATGAAGTT------------GATCCTGAACTCCTAGATACCTTTGAAAAGCTAGGTATTCCCATTTCAGAGCAGAAA---AGGCTCTCT------AATGTAGCTGTGGATGCAATTTTTGATAGTGTTTCCATTGCTACTACTTTCAGAAAAGATTTAGCAAAGGTAGGAGTGATTTTCTGCTCGATCTCTGAAGCACTGCATGATTATCCGGAGTTAGTTAAAAAGTACATGGGGAGTGTGGTTCCCATTGCCGATAATTACTACGCCGCCTTAAATTCCGCCGTATTTACCGATGGATCATTTTGCTATATTCCTAAAGGTGTGCGCTGTCCCATGGATTTGTCCACCTATTTCCGCATTAATAAT---GGTGATTCAGGACAGTTTGAACGTACCCTAATTGTGGCAGAGGAAGGTAGTTATGTTAGCTATTTGGAAGGT---------------------------------------------------------------------------------------------------------------------------------------------------------------------------------------------------------------------------------------------------------------------------------------------------------------------------------------------------------------------------------------------------------------------------------------------------------------------------------------------------------------------------------------------------------------------------------------------------------------------------------------------------------------------------------------------------------------------------------------------------------------------------------------------------------------------------------------------------------------------------------------------------------------------------------------------------------------------------------------------------------------------------------------------------------------------------------------------------------------------------TGTACAGCCCCCGCCTTTGATACGAATCAACTTCATGCCGCCGTCGTTGAACTGGTAGCTATGGATAATGCCGAAATTAAATATTCTACAGTCCAAAACTGGTATGCAGGGGACAAGGAAGGTAAGGGTGGAATTTATAACTTTGTAACCAAGCGAGGTTTATGTCAAGGCGTAAATTCTAAAATTTCTTGGACTCAGGTGGAAACTGGCTCATCTATTACTTGGAAATATCCTAGTTGTGTCTTAGTTGGTGACAACTCTGTAGGTGAGTTTTACTCTGTGGCATTAACTAATAATAAGCAACAGGCAGACACTGGCACAAAAATGGTGCATATCGGTAAAAATACCCGTAGTAAAATTATTTCTAAGGGAATTTCGGCAGGCAAGTCGCAAAATAGCTACCGTGGTTTAGTCAAAGTTAGTCCCAAGGCAGTAGGAGCTAGAAATTACTCTCAGTGTGACTCCATGTTAATTGGTAGTGACTCACAAGCAAATACTTTCCCCTATATTGAAGTTCAAAATAGTACTGCTAAAGTTGAACATGAAGCTTCTACCTCGAAAATTGGCGAAGAACAACTGTTTTACTTTGCCCAACGGGGAATTGCGCCTGAGGATGCCGTATCCATGATTATTAGTGGCTTCTGCAAAGATGTATTTAATGCTCTACCGATGGAATTTGCCGTAGAAGCAGATAAGTTATTGGCTCTTAAACTTGAAGGTAGTGTTGGA---
>685565_Psp@BBC24007.1
---------------------------------------------------------------------------------------------------------------------------------------------------------------------------------------------------------------------------------------------------------------------------------------------------------------------------------------------ATGACTGCA---ACGGTTCAAGCACTTGTCAAC------CAACCATAC------AAATACGGATTTGTTACGTCTATTGAGTCGGACACGATTCCTCGCGGGCTTAGCGAAGATGTCGTCCGCATGATTTCGGCTAAGAAAAATGAGCCAGAATATATGCTGGAATTTCGCCTCAAAGCGTATCGCCAATGGTTAAAG------------ATGCAA---GAACCGACTTGGGCGCATGTGGATTATCCAGCGATCGATTATCAAGATATCGTTTACTATTCCGCCCCCAAGCAGTCCAAG---------AAAAAGGCAAGCCTCGATGAAGTC------------GATCCCGAATTGCTCGATACCTTTGAGAAATTAGGTATTTCCCTATCTGAGCAAAAA---CGCCTTGCC------AATGTTGCCGTTGACGCAATTTTTGACAGCGTTTCCGTTGCGACTACCTTTAAAAAAGATTTAGCCAAAGTCGGTGTAATTTTCTGCTCGATCTCCGAAGCGATGCACGAATATCCCGAACTCATCAAAAAATATTTAGGAAGCGTCGTCCCGATCGCCGATAACTATTTCTCCGCCCTCAATGCCGCCGTATTTAGCGATGGTTCCTTCGTCTACATCCCCAAAGGCGTGAAATGCCCCATGGACTTGTCCACCTATTTCCGCATTAACAAT---GGCGATTCTGGACAGTTTGAGCGTACTCTCATCGTTGCCGAAGAAGGCGCTTATGTCAGCTATCTTGAAGGC---------------------------------------------------------------------------------------------------------------------------------------------------------------------------------------------------------------------------------------------------------------------------------------------------------------------------------------------------------------------------------------------------------------------------------------------------------------------------------------------------------------------------------------------------------------------------------------------------------------------------------------------------------------------------------------------------------------------------------------------------------------------------------------------------------------------------------------------------------------------------------------------------------------------------------------------------------------------------------------------------------------------------------------------------------------------------------------------------------------------------TGCACAGCACCAATGTTTGATACGAATCAATTGCACGCCGCAGTAGTAGAATTAGTCGCCCTAGATGATGCCGAAATTAAATATTCCACTGTGCAGAACTGGTACGCTGGCGATAAGAATGGCAAGGGTGGCATTTATAATTTCGTGACCAAACGCGGCTTGTGCCAAGGCAAAAATTCCAAAATCTCTTGGACTCAAGTAGAAACTGGTTCCGCAATTACTTGGAAATATCCTAGCTGTGTCTTAGTCGGCGAAAATTCCGTTGGTGAATTTTACTCGGTTGCACTTACTAATAACAAACAACAAGCTGATACAGGCTCAAAAATGGTGCATATCGGCAAAAATACCCGCAGCAAGATCGTTTCTAAGGGTATTTCCGCAGGTGGCTCCCAGAATAGCTATCGTGGCTTAGTAAAGATTTCACCAAAAGCAGAAGGCGCGAGAAATTATTCTCAATGCGACTCAATGCTAATTGGCGACTGCTCACAGGCAAACACTTTCCCCTATATTCAAGTCCAAAATAATACCGCCAGAGTTGAGCATGAAGCCTCCACTTCTAAAATTGGCGAAGAGCAACTCTTCTATTTCCAACAGCGCGGTATTGCGGTGGAAGATGCAGTCTCAATGATTATTAGCGGCTTCTGTAAGGAAGTATTTAACGCTTTGCCGATGGAGTTTGCAGTGGAAGCAGATAAGCTCTTGGCTTTGAAGTTGGAGAATAGCGTGGGT---
>1453429_CAthalassa@ADB95434.1
---------------------------------------------------------------------------------------------------------------------------------------------------------------------------------------------------------------------------------------------------------------------------------------------------------------------------------------------ATGAATGCAACAACCGTCAAGAACCTAGTCAAT------CAACCTTAT------AAATATGGCTTTGTTACTGACATTGAATCTGATACTATTCCTTGCGGCTTAAATGAAGAAGTAGTACGTCTCATTTCAGCAAAGAAAGATGAACCAGATTTCATGCTTGATTTCCGTCTCAAAGCTTTTAAACAATGGCAGAAG------------ATGGTA---GAGCCTTCTTGGGCCCATGTTACATATCCAAAAATTGATTATCAAAATATTATTTATTATGCTGCTCCAAAGCAAAAAAAA------GAGAAACTTAATAATCTAGATGAAGTT------------GATCCTGCATTGATAGAAACTTTTAATAAACTTGGAATTTCTCTGTCAGAACAAAAA---CGTCTCAGT------AATGTGGCTGTTGATGTCATTTTTGATAGTGTATCAATAGTTACAACATTTAAAGAAAAGTTATCTGAATCTGGAGTTATATTTTGTTCTATATCTGAAGCACTAAAGTTATATCCTGAGTTGGTTAAAAAATATCTCGGAAGTGTCATACCTATCACTGATAACTTTTTTTCTGCTTTAAATTCTGCTGTATTTAGTGATGGCTCTTTTGCTTTTATTCCTAAAGGTGTAAAGTGCCCTATGGAGCTTTCAACATATTTTCGTATTAACAAT---GGAAGTTCAGGACAATTTGAAAGAACTCTAATAGTAGCAGAAGAAGGGGCATCAGTTAGTTATTTAGAAGGT---------------------------------------------------------------------------------------------------------------------------------------------------------------------------------------------------------------------------------------------------------------------------------------------------------------------------------------------------------------------------------------------------------------------------------------------------------------------------------------------------------------------------------------------------------------------------------------------------------------------------------------------------------------------------------------------------------------------------------------------------------------------------------------------------------------------------------------------------------------------------------------------------------------------------------------------------------------------------------------------------------------------------------------------------------------------------------------------------------------------------TGTACCGCTCCAATGTTTGATACTAATCAGTTGCATGCTGCAGTGGTTGAACTTGTCGCCTTGGATAATGCCAGTATTAAATATTCTACCGTTCAAAATTGGTATGCTGGTGACGAAAAAGGAAAAGGAGGGATTTATAATTTCGTTACTAAGAGGGGACTTTGCAAAGGAGTCAATTCTAAAATATCTTGGACTCAAGTAGAAACAGGCTCAGCCATTACCTGGAAATATCCAAGCTGTGTATTATTAGGGGATAATTCTATTGGAGAATTCTATTCTATTGCGCTTACTAATAATAAACAACAAGCAGATACTGGAACTAAAATGATACATATTGGGGAAAATACCCGCAGTACTATCATTTCAAAAGGAATTTCTGCAGGAAATTCTAAAAATAGTTATAGAGGCTTGGTCAAGATGAATCCTAAGGCTAAAGGGGCTAGAAATTATTCTCAGTGTGACTCCATGTTAATTGGGGATAATGCAGAAGCCAATACCTTTCCTTATATCCAAGCAAATAATAATACGACAAAGGTTGAGCACGAAGCTTCTACCTCTAAAATAGGAGAAGATCAATTGTTTTACTTCGCTCAGAGAGGTATTCCTGAAGAAGATGCAGTTTCAATTATAGTTAGTGGATTCTGCAAAGATGTATTAAATGAATTACCTATGGAATTTGCCTCTGAAGCGGATAAATTACTAAGCCTTAAGTTAGAAGGAAGCGTAGGT---
>2099684_Cbacterium@PWRG01000117.1_20
---------------------------------------------------------------------------------------------------------------------------------------------------------------------------------------------------------------------------------------------------------------------------------------------------------------------------------------------ATGAGTACT---TCTGTTCAATCCCTTGTTACT------CAGCCCTAT------AAGTACGGCTTCAAGACCGATATCGCGGCCGATGCCATTCCTCGTGGCCTCAGCGAAGATGTGGTACGGCTGATTTCTGCTAAAAAGAACGAACCGGAGTTCATGCTGGAGTTCCGGCTCAAAGCCTACCGGAAGTGGTTGACC------------ATGGCC---GAACCTACCTGGCCCAATGTCAACTATCCCCCCATTGACTACCAAAATATCGTCTACTATTCGGCGCCTAAGGCCAAAGAC------AAAAAGTTGGGCAGCCTAGATGAGGTC------------GATCCGACGCTGCTCGACACCTTTGAAAAGCTAGGTATTCCCCTGTCCGAGCAAAAA---CGGCTAGCC------AATGTGGCCGTAGATGCCATCTTTGACAGCGTCTCGGTGGCTACCACCTACAAAGAAAAGCTGGCGGAATCGGGGGTGATCTTCTGCTCAATTTCTGAGGCGCTGCAGGAGCATCCCGATCTGGTGGAAAAGTACCTGGGAACGGTGGTACCCATTGGTGATAACTACTTCGCGGCCCTCAACTCAGCGGTATTTAGCGACGGCTCCTTTGTCTACATCCCCAAGGACACTCAGTGCCCGATGGATCTGTCCACCTACTTTCGGATTAACAAT---GGCGACTCGGGGCAGTTCGAGCGCACCCTAATTGTGGCCGAATCCGGCAGTTCAGTGACCTACTTAGAGGGC---------------------------------------------------------------------------------------------------------------------------------------------------------------------------------------------------------------------------------------------------------------------------------------------------------------------------------------------------------------------------------------------------------------------------------------------------------------------------------------------------------------------------------------------------------------------------------------------------------------------------------------------------------------------------------------------------------------------------------------------------------------------------------------------------------------------------------------------------------------------------------------------------------------------------------------------------------------------------------------------------------------------------------------------------------------------------------------------------------------------------TGCACCGCCCCCATGTATGACAGTAACCAACTCCATGCGGCGATCGTCGAGCTAGTGGCTCTCGACAACGCCGCCATCAACTACTCCACCGTACAAAACTGGTTCGCTGGAGACGAAAACGGCAAAGGCGGTATTTATAACTTCGTCACCAAGCGGGGGCTCTGTGCCGGTAAAAACTCTAAGATTTCCTGGACCCAGGTGGAAACCGGCTCCGCCATTACCTGGAAATACCCCAGTTGTGTGCTGGTGGGCGACAACTCTGTGGGTGAGTTCTACTCTGTGGCGCTGACCAACAATCTGCAGCAGGCCGACACTGGTACCAAAATGGTGCATGTGGGCAAAAACACTAAGAGCACCATTATTTCTAAGGGGATTTCGGCAGCCAAGTCGAAAAATAGCTACCGGGGGCTGGTGAAAATCGGTCCCAAGGCCACTGGAGCTCGTAACTACTCCCAGTGCGACTCGATGCTAATCGGCAACACCTCCAGTGCCAACACCTTCCCCTACATCCAGGTGCAAAACAGCACCGCCCAGGTAGAACACGAAGCCTCCACCTCCAAAATTGGGGAAGACCAGCTGTTCTACTTTGCCCAGCGGGGGATTTCCCCCGAAGATGCGGTATCGATGATCATCAGCGGCTTTTGCCGGGATGTGTTTAACAAGCTACCCATGGAGTTTGCCGCCGAAGCGGACAAGCTGCTGGCTCTGAAGCTGGAGAACACGGTGGGG---
>268115_Lantarctica@PZO39356.1
---------------------------------------------------------------------------------------------------------------------------------------------------------------------------------------------------------------------------------------------------------------------------------------------------------------------------------------------ATGACTGCT---TCTGTTCAAACCCTCGTTAGC------CAGCCTTAC------AAGTACGGCTTCACCACCGATATTGAGGCCGATGTCATTCCCCGCGGTCTTAGCGAAGACGTGGTGCGAACGATCTCAGCGAAGAAAAATGAGCCAGCCTTCATGCTGGAGTTTCGGCTGAAGGCCTACCGCAAGTGGCTGACG------------ATGAAA---GAGCCAGCCTGGCCCAACGTCAGCTATCCCCCCATTGACTACCAAAACATCGTCTACTACTCGGCCCCCAAGACCCAAGCA------AAAAAGCTCGGCAGCCTAGATGAAGTC------------GATCCGACGATGCTTGAAACCTTTGAGAAGCTGGGCATTCCCCTCTCAGAGCAAAAG---CGGCTGGCC------AACGTAGCGGTGGATGCGATTTTCGACAGCGTTTCGATAGCTACCACCTTTAAAGAAAAGCTGGGGGAGTCGGGGGTGATTTTTTGCTCGATTTCTGAGGCGCTGCAAGAGCATCCCGAACTCGTTGAGAAGTATCTGGGCACGGTGATTCCCATCGGCGACAACTACTTTGCGGCGCTGAACTCGGCGGTGTTTAGCGACGGGTCCTTTGTGTACATTCCCAAAGACACCCAGTGCCCGATGGATTTGTCCACCTATTTCCGCATTAACAAC---GGCGACTCGGGCCAGTTTGAGCGCACGCTGATCGTGGCGGAAGCGGGCAGCTCGGTGACCTATCTGGAGGGC---------------------------------------------------------------------------------------------------------------------------------------------------------------------------------------------------------------------------------------------------------------------------------------------------------------------------------------------------------------------------------------------------------------------------------------------------------------------------------------------------------------------------------------------------------------------------------------------------------------------------------------------------------------------------------------------------------------------------------------------------------------------------------------------------------------------------------------------------------------------------------------------------------------------------------------------------------------------------------------------------------------------------------------------------------------------------------------------------------------------------TGCACCGCCCCCATGTACGACAGTAACCAGCTCCATGCGGCGATCGTCGAGCTGGTGGCGATGGATGACGCCAGCATCAACTACTCCACCGTGCAGAACTGGTACGCCGGGGATGAGAACGGCAAGGGCGGCATCTACAACTTCGTCACCAAGCGCGGTCTCTGCGCGGGCAAAAACTCCAAAATCTCCTGGACTCAGGTAGAAACTGGCTCGGCCATTACCTGGAAGTACCCCAGCTGCTTGCTGGTGGGCGACAACTCTGTGGGCGAGTTTTACTCGGTGGCGCTGACCAACCACCACCAGCAGGCCGACACCGGCACCAAGATGGTGCACGTGGGCAAAAACACCCGCAGCACCATTATCTCTAAGGGCATTTCGGCAGCTAAATCCAAAAATAGCTACCGGGGTCTGGTGAAAATTGGGCCAAAAGCCACCGGGGCGCGCAACTACTCCCAGTGCGACTCGATGCTGATTGGCGACACCTCCAGCGCCAATACGTTCCCCTACATTCAGGTGCAGAACAGCACCGCCCAGGTGGAGCACGAAGCCTCGACTTCCAAAATTGGCGAAGACCAGCTGTTTTACTTTGCCCAGCGGGGCATTTCGCCGGAGGATGCGGTGTCGATGATCATCAGCGGCTTCTGTCGCGATGTGTTTAACAAGCTGCCCATGGAGTTTGCCGCTGAGGCGGACAAGCTGCTGGCCCTGAAGCTCGAAAACACCGTGGGG---
>2099687_Cbacterium@PXDR01000072.1_7
---------------------------------------------------------------------------------------------------------------------------------------------------------------------------------------------------------------------------------------------------------------------------------------------------------------------------------------------ATGAGTGCT---AGCGTTCAGTCATTTGTCAGT------CAGCCCTAC------AAGTATGGGTTTGTTACCGATATCGAAGCCGATGCGATCGCACGGGGTCTGAGCGAAGACGTTGTGCGGGCGATTTCGGCCAAAAAGAACGAGCCAGAATTCATGCTGGAATTCCGGCTAAAGGCTTATCGCAAGTGGCTGACC------------ATGGCT---GAACCCACTTGGCCAAACGTCAGCTACCCACCCATCGACTACCAAAACATCGTTTATTACTCTGCGCCCAAAAAGCAGGAG------AAAAAGCTGGGTAGTCTAGACGAAGTA------------GACCCCACCCTGCTGGAAACCTTCGAGAAACTGGGGATTCCCCTGTCGGAGCAAAAG---CGTCTGGCC------AATGTCGCCGTAGACGCCATTTTCGACAGTGTTTCCGTCGCCACCACCTATAAAGAGAAGCTAGCGGAAGCCGGGGTAATTTTCGGCTCTATCTCCGAGGCGCTCGAAGATCACGCTGACCTGATTGAAAAATATCTGGGCTCTGTCGTGCCCATTGGCGACAACTACTTTGCCGCCCTCAACTCAGCAGTCTTTAGCGATGGATCCTTTGTCTACATCCCCAAAGGGGTGAAGTGCCCGATGGATCTGTCCACCTACTTCCGGATTAACAAT---GGCGACTCCGGCCAGTTTGAGCGGACGCTGATTGTGGCCGAAGAAGGTAGTTCCGTCACCTACCTGGAGGGC---------------------------------------------------------------------------------------------------------------------------------------------------------------------------------------------------------------------------------------------------------------------------------------------------------------------------------------------------------------------------------------------------------------------------------------------------------------------------------------------------------------------------------------------------------------------------------------------------------------------------------------------------------------------------------------------------------------------------------------------------------------------------------------------------------------------------------------------------------------------------------------------------------------------------------------------------------------------------------------------------------------------------------------------------------------------------------------------------------------------------TGCACTGCCCCCATGTATGACACCAACCAGCTCCACGCTGCTGTTGTAGAACTAGTGGCCTTAGATGACGCCAGCATCAACTATTCCACAGTGCAAAACTGGTTTGCTGGCGACGAAAACGGTAAGGGCGGCATCTATAACTTTGTCACCAAGCGGGGTCTGTGCCAGGGCAAGAACTCTAAGATCTCCTGGACTCAGGTGGAAACTGGCTCGGCCATCACCTGGAAATACCCCAGTTGCGTCCTCATCGGCGATAACTCGGTGGGCGAGTTCTATTCTGTGGCCCTGACCAACAACCACCAGCAGGCCGACACCGGCACCAAGATGGTGCACGTGGGTAAAAACACCCGCAGCACGATTATTTCTAAGGGAATTTCGGCAGGACAGTCGAAAAACAGCTATCGCGGTTTGGTCAAGGTGAACCCCAAAGCTGACGGGGCGCGGAACTATTCCCAGTGCGACTCCATGCTGCTGGGGGATCGCTCCAACGCCAACACCTTCCCCTACATCCAGGTGCAGAACAAAGGCGCTCAGGTTGAGCACGAAGCCTCTACCTCTAAAATCGGCGAAGACCAGCTCTTCTACTTTGCCCAGCGGGGCATTTCCCCAGAAGATGCGGTGTCGATG---------------------------------------------------------------------------------------------------------
>1666911_Ppriestleyi@KPQ36782.1
---------------------------------------------------------------------------------------------------------------------------------------------------------------------------------------------------------------------------------------------------------------------------------------------------------------------------------------------ATGGTCTCC---AGCGTTCAGTCTGTCGTTAGT------CAGCCTTAC------AAGTACGGCTTCGTCACCGATATCGAATCCGACGCGCTTCCTCGTGGTCTTAGCGAGGATGTGGTACGCGCTATCTCAGCCAAAAAGAACGAACCAGAATTCATGCTTGATTTTCGGCTCAAAGCCTACCAGCGTTGGCTTCAG------------CTAGAA---GAGCCTGCTTGGCCAAACGTCAAGTACCCCCCCATTGACTACAACGACATTGTTTACTACTCAGCGCCTAAACAGGCTGAG------AAAAAATTAGACAGCCTTGATGAAGTT------------GATCCTGCCCTGTTAGAGACTTTTGACAAGCTAGGAATCTCATTAAACGAACAAAAG---CGGTTGGCC------AATGTAGCTGTTGACGTTATTTTTGACAGCGTTTCTATCGCAACTACCTTTAAAGCAGATCTAGCAAAACATGGCATCATTTTTTGCTCGATCTCAGAGGCGATTCAAGAGCATCCAGAGCTAGTTGAAAAGTATATGGGCTCTGTGATTCCAGTGGGTGACAACTACTTCACCGCGCTCAATTCGGCAGTCTTTACCGACGGTTCGTTTGTTTATATTCCCAAGGGTGTGAAATGCCCTATGGATCTATCCACTTACTTTCGAATCAACAAC---GGTGACTCCGGTCAGTTTGAGCGCACGCTGATTGTGGCTGAAGAAGCCAGTTCCGTGACTTATTTGGAAGGC---------------------------------------------------------------------------------------------------------------------------------------------------------------------------------------------------------------------------------------------------------------------------------------------------------------------------------------------------------------------------------------------------------------------------------------------------------------------------------------------------------------------------------------------------------------------------------------------------------------------------------------------------------------------------------------------------------------------------------------------------------------------------------------------------------------------------------------------------------------------------------------------------------------------------------------------------------------------------------------------------------------------------------------------------------------------------------------------------------------------------TGCACCGCACCGATGTATGACAGCAATCAGCTGCATGCTGCTGTTGTAGAGCTAGTCGCGCTAGACAACGCCGAGATTAAATACTCCACAGTACAAAACTGGTATGCCGGTGATGAGAATGGAAAAGGCGGTATTTATAATTTTGTGACTAAGCGCGGCCTGTGCAAAGGCGTCAACTCTAAAATTTCTTGGACTCAGGTAGAAACAGGCTCAGCCATTACTTGGAAATATCCTAGCTGCGTACTGGTTGGCGATAATTCTGTGGGTGAGTTCTATTCGGTTGCCCTAACCAATCACTATCAGCAGGCTGACACCGGTACCAAAATGGTGCATGTGGGCAAAAATACCCGCAGTACGATTATTTCTAAGGGAATTTCAGCAGGAAATTCTAAAAACAGCTATCGCGGATTGGTTCAGGTGAATCCTAAAGCCGACGGTGCTCGCAACTACTCGCAGTGCGACTCTATGCTGTTGGGGGATACCTCGAATGCCAATACTTTCCCCTATATTCAGGTGCAAAATAGCACTGCTCAGGTAGAGCACGAAGCCTCCACATCCAAAATTGGTGAAGATCAGCTATTTTACTTTGCACAGCGCGGAATTTCCCCTGAAGATGCGGTTTCAATGATCATTAGCGGTTTTTGTCGGGATGTATTTAACGAATTGCCCCTAGAGTTTGCTGCTGAGGCTGACAAACTGCTGAGCCTAAAGCTTGAAAATTCTGTGGGT---
>1228987_Cendosymbiont@BAP18453.1
---------------------------------------------------------------------------------------------------------------------------------------------------------------------------------------------------------------------------------------------------------------------------------------------------------------------------------------------ATGAATGATACATCAGTTAAGCTTCTGGTCAAT------CAACCCTAT------AAATATGGGTTTGTTACCGATATAGAGTCCGAGAAGATCCCTCATGGTATTAATGAGGATGTTATTCGCCTGATTTCTGCGAAAAAAAAAGAACCGAACTTTATGTTATCTTTTCGCCTAAAAGCTTATAGACAATGGCAAAAG------------ATGACA---GAACCAACTTGGTCTCATGTCACTTATCCGCCTATTGACTATCAGAATATTATTTGTTATTCTGCCCCTAAACAAAAGAAA------AAAAAATTAGGCAGTCTTGATGAAGTT------------GACCCGACTTTACTTGAAACTTTTGAGAAGTTAGGTATTCCTCTATCTGAACAAAAA---CGATTAGGA------AACGTAGCAGTGGATGCTATTTTTGATAGCGTTTCTGTAGCAACAACTTTTAAAGAAAAATTAGCTGAATCTGGGGTTATTTTTTGTTCTATTTCAGAAGCTTTACAAGAACATCCCGATTTGGTTCTAAAATATATCGGCTCAGTAGTTCCAGCTAATGATAATTTCTTTGCTGCTCTCAATGCAGCAGTTTTTAGTGATGGGTCCTTTGTGTTTATTCCCAAAGGGGTTAAATGCCCTATGGAACTATCTACTTATTTTCGGATTAACAGC---GGAGATACGGGGCAGTTTGAGCGGACATTAATTGTAGCTGAAGAAGAAGCTTCTGTTAGCTATCTGGAAGGG---------------------------------------------------------------------------------------------------------------------------------------------------------------------------------------------------------------------------------------------------------------------------------------------------------------------------------------------------------------------------------------------------------------------------------------------------------------------------------------------------------------------------------------------------------------------------------------------------------------------------------------------------------------------------------------------------------------------------------------------------------------------------------------------------------------------------------------------------------------------------------------------------------------------------------------------------------------------------------------------------------------------------------------------------------------------------------------------------------------------------TGTACGGCACCGATGTATGACAACAATCAACTTCATGCAGCTGTGGTAGAGTTAGTGGCTTTAGATAATGCTGATATTAAATATTCTACTGTCCAAAATTGGTACGCAGGGAATGAAAATGGTCAAGGAGGAATCTATAACTTCGTCACTAAGCGAGGTTTATGTAAAGGGGTTAATTCTAAGATTTCTTGGACTCAGGTAGAAACAGGTTCTGCTATTACTTGGAAATATCCAAGTTGTCTCTTAGTGGGTGATAATTCGGTTGGAGAATTTTATTCCATTGCCCTCACTAATAATAAACAGCAGGCAGATACAGGAACGAAAATGCTCCATATTGGCAAAAATACTCGTAGTACCATTATTTCTAAGGGTATTTCTGCAGGAGGTTCTAAAAATAGTTACCGTGGATTAGTAAAAATGGGACGAAAAGCTACAGGCTCAAGAAATTACTCCCAATGTGATTCAATGTTAATTGGAGATAATGCTGAAGCTAATACCTTTCCTTACATTCAGGCAAATAACAATACTTCTACGATAGAACATGAAGCTTCAACCTCTAAAATTGGACAAGACCAATTATTCTACTTTGCTCAACGAGGGATTTCTGAAGAAGATGCTGTCTCTATGTTAGTGAGTGGTTTTTGCCAAGATGTCTTGAGTAAGTTGCCGATGGAATTCGCTGCCGAGGCTGATAGACTTCTAGGTCTGAAATTAGAAAAAACTGTCGGC---
>1080068_Lsp@BAU44122.1
---------------------------------------------------------------------------------------------------------------------------------------------------------------------------------------------------------------------------------------------------------------------------------------------------------------------------------------------ATGTCTACC---TCTGTCAAATCTCTCGTAAAT------CAGCCCTAC------AAATACGGCTTTGTCACCGAGATTGAGTCCGACACGATTCCGCGTGGGCTAAGCGAAGACGTGGTGCGGCTCATCTCTGCTAAAAAGAACGAGCCAGAATTCATGCTGGAGTTTCGTCTGAAGGCGTATCGCCAGTGGCTCAAA------------ATGGAG---GAACCCAACTGGGCTGCGGTGGGATATCCGCCGATCGACTATCAGAGCATCGTCTACTATTCCGCGCCCAAGCAGGCAAAA---------AAACTCAACAGCCTGGAAGACGTT------------GATCCAACCTTGCTGGAAACCTTTGAAAAGCTGGGCATTCCACTTTCGGAGCAAAAG---CGGCTGTCC------AACGTGGCGGTGGATGCCATCTTCGACAGCGTTTCGGTCGCCACGACCTTCCGCGAAAAACTGGCGAAGGAGGGGGTTATCTTCTGCTCGATCTCGGAAGCAATGCGTGAGTATCCAGATCTGATTCAGAAATACCTGGGTAGTGTCGTTCCAGTTGCAGACAATTACTTTGCAGCGCTGAATTCCGCTGTGTTTTCCGATGGATCGTTCGTCTACATTCCCAAGGGCGTTCGCTGCCCGATGGAGCTTTCCACCTACTTCCGCATCAACAAC---GGCGATTCGGGACAGTTTGAGCGGACGCTGATCATCGCGGAAGAAGGCAGTCACGTCAGCTATCTAGAAGGT---------------------------------------------------------------------------------------------------------------------------------------------------------------------------------------------------------------------------------------------------------------------------------------------------------------------------------------------------------------------------------------------------------------------------------------------------------------------------------------------------------------------------------------------------------------------------------------------------------------------------------------------------------------------------------------------------------------------------------------------------------------------------------------------------------------------------------------------------------------------------------------------------------------------------------------------------------------------------------------------------------------------------------------------------------------------------------------------------------------------------TGCACTGCGCCGATGTTTGACACGAACCAGCTCCATGCCGCAGTGGTAGAGTTGGTGGCGCTGGACAATGCCGAAATCAAGTACTCTACCGTGCAAAACTGGTACGCGGGCGATGAAAACGGCAAGGGCGGCATTTATAACTTTGTGACGAAGCGTGGCTTGTGTCAGGGTGTGAATTCCAAAATCTCCTGGACGCAGGTCGAAACGGGGTCTGCCATTACTTGGAAGTATCCGAGCTGCGTGCTGGTGGGCGACAACTCCGTGGGCGAATTCTATTCCGTCGCGCTGACTAACAACATGCAGCAAGCCGACACGGGTACGAAGATGGTGCATGTTGGCAAAAACACCCGCAGCACGATTATCTCCAAGGGCATTTCCGCAGGGAAGTCGAAAAATAGCTATCGCGGGCTGGTGAAAATTGGCCCCAAGGCAGACGGCGCACGCAACTATTCCCAGTGCGACTCGATGCTGATTGGCGACACCGCAGGCGCAAATACATTTCCCTACATCCAGGTGCAAAACAACACAGCACGGGTGGAACATGAAGCGTCTACGTCCAAGATTGGTGAAGACAGTTGTTTTTTACTTGCAGCA------------------------------------------------------------------------------------------------------------------------GCGTGGCATCTCGGT---
>1919135_Cbacterium@PSO92793.1
---------------------------------------------------------------------------------------------------------------------------------------------------------------------------------------------------------------------------------------------------------------------------------------------------------------------------------------------ATGACTGCCACTACAGCCAAAAACTTAATCGAT------CAACCTTAC------AAATACGGCTTTGTTACCGACGTTGAGTCGGACACCATTCCTAAGGGACTCAATGAAGATGTTATCCGGATGATTTCTGCCAAGAAAAACGAGCCGGAATTCATGCTGGATTTTCGCCTCAAAGCCTATAGGCAATGGCAGAAG------------ATGAAC---GAGCCGAACTGGTTCCACGCCTCCTATTCTCCCATTGACTATCAAGACATTAGCTACTACTCCGCACCGAAGAACAACGACAGC---GAAAAGAAACAGAGCCTTGATGAAGTT------------GACCCAGCCTTGCTAGAAACATTCGAGAAGCTGGGACTTCCCCTGTCAGAGCAAAAG---CGGCTCAGT------AATGTTGCTGTTGATGCTGTCTTCGATAGCGTCTCCATCGCCACTACGTTTAAGGAGAAACTCGCCAAAGAAGGCGTAATTTTCTGCTCGATTTCCGAAGCATTACAAGAATACCCTGAAATTGTCAAGAAGTATCTGGGTAGCGTGGTTCCCGTGGGCGACAACTTTTTTGCTGCCCTCAACTCCGCAGTCTTCACCGATGGTTCCTTCGTCTACGTTCCCAAAGGCGTAACCTGTCCGATGGAGCTATCCACCTACTTCCGAATAAATAGT---GGAGAAACTGGGCAGTTCGAGCGCACTCTAATCGTAGCAGAGGACAGCAGCTACGTCAGCTACCTAGAAGGC---------------------------------------------------------------------------------------------------------------------------------------------------------------------------------------------------------------------------------------------------------------------------------------------------------------------------------------------------------------------------------------------------------------------------------------------------------------------------------------------------------------------------------------------------------------------------------------------------------------------------------------------------------------------------------------------------------------------------------------------------------------------------------------------------------------------------------------------------------------------------------------------------------------------------------------------------------------------------------------------------------------------------------------------------------------------------------------------------------------------------TGCACTGCCCCCATGTATGACACCAATCAGCTACACGCTGCAGTGGTGGAATTGGTGGCACTGGATGATGCTGAAATCAAATACTCCACTACGCAAAACTGGTTCGCTGGCGACGAAAACGGCAAGGGCGGCATTTATAACTTTGTCACTAAGCGCGGTAAGTGCCAGGGCAAAAACTCCAAGATTTCCTGGACGCAAGTGGAAACGGGTTCTGCAATTACGCTGAAGTATCCCAGTTGTGTGCTAGTGGGCGATAATTCCGTGGGTGAGTTCTACTCCATTGCCCTCACTAACAATATGCAGCAAGCCGACACGGGCACAAAAATGGTGCATATTGGTAAGAATACCCGCAGCAAGATTATTTCTAAAGGAATCTCGGCGGGTAACTCCACCAACAGCTACCGAGGCTTGGTGAAAATGGGACCCAAGGCACATGGGGCACGAAATTATTCCCAGTGCGACTCCATGCTGATTGGGGATAACGCCGAAGCTAATACCTTCCCTTACATTCAGGTTGATAACGACACCACCAAAGTCGAACACGAGGCATCAACTTCTAAAATTGGCGAAGACCAATTGTTCTACTTCGCTCAGCGCGGGATTTCCGAAGAAGATGCAGTTTCGATGATGGTGAGTGGCTTCTGTCAGGAAGTCTTCAACCAGCTACCAATGGAGTTTGCTTCCGAAGCAGACAAGCTGTTGAGTCTGAAACTAGAAAATTCGGTGGGG---
>1919144_Cbacterium@PSO51415.1
---------------------------------------------------------------------------------------------------------------------------------------------------------------------------------------------------------------------------------------------------------------------------------------------------------------------------------------------ATGACT------GCAACCAATACCTTAATTAAC------CAACCCTAT------AAATACGGCTTCGTCACTGATATTGAAGCTGAAACCTTACCCCGTGGACTGAATGAAGACATTATTCGCATGATCTCAGCGAAAAAGAACGAACCTGAGTTCATGCTAGACTTTCGCCTCAAAGCCTATCGTCAATGGCTCAAT------------ATGAAA---GAGCCGAACTGGGCGCATGTCGGCTATCGTCCCATTGATTTCAATGATATTATTTACTACTCCGAGCCGAAACAACAAAAAGAA---GAGAAAAAAGAAAGTTTAGACGAAGTT------------GATCCGGCATTATTAGAAACTTTTGAAAAATTAGGCATTCCCTTATCCGAACAAAAA---CGCCTCGGC------AATGTCGCGGTAGATGCCATTTTCGACAGTGTTTCTGTTGCCACCACATTCAAGGAAAAACTAGCCGAAGAAGGGGTTATTTTCTGTTCCATTTCCGAAGCGCTGCAGGAATACCCAGAACTGGTGAAGAAATACATGGGCAGTGTGGTTCCCACTGGCGACAACTTCTTTGCTGCCCTCAACTCAGCGGTCTTTAGCGATGGGTCCTTTGTTTATGTTCCCAAGGGCGTGCAATGCCCCATGGAACTTTCCACCTACTTCCGGATTAATACC---GACGAAGCAGGACAATTTGAGCGCACCCTAATTGTTGCCGAAGAAGGGGCTTCCGTTAGCTATTTAGAAGGT---------------------------------------------------------------------------------------------------------------------------------------------------------------------------------------------------------------------------------------------------------------------------------------------------------------------------------------------------------------------------------------------------------------------------------------------------------------------------------------------------------------------------------------------------------------------------------------------------------------------------------------------------------------------------------------------------------------------------------------------------------------------------------------------------------------------------------------------------------------------------------------------------------------------------------------------------------------------------------------------------------------------------------------------------------------------------------------------------------------------------TGCACCGCGCCCATGTACGATTCCAACCAACTCCACGCGGCAGTTGTGGAATTAGTGGCACTAGATGACGCCAACATTAAGTATTCCACCGTGCAAAATTGGTTTGCTGGGGATGAAAATGGCAAAGGCGGCATTTACAACTTTGTCACCAAGCGCGGCCTATGCAAGGGCAATAATTCTAAAATTTCTTGGACGCAAGTGGAAACTGGGTCGGCAGTCACTTGGAAATATCCCAGTTGTGTTTTGGCAGGAGATAATTCCGTTGGCGAATTTTACTCCATTGCCTTAACCAACAACTATCAGCAAGCCGATACCGGCACTAAAATGATCCACATTGGGAAAAATACCAAAAGTACCATCATCTCGAAAGGGATCTCGGCAGGGCACTCCCAAAACAGCTATCGCGGCTTAGTCAAAATGGGACCGAAAGCAGATGGCGCCCGCAACTATTCCCAATGCGATTCCATGTTAGTAGGCGACCAAGCCGAAGCCAATACTTTCCCCTATATCCAAGTGGATAATAATCGCACTCAGGTGGAACACGAAGCATCCACCGCTAAGATTGGAGAGGAACAATTGTTCTACTTTGCGCAACGGGGAATTTCTGAGGAAGATGCCATCTCGATGATTGTTAGCGGTTTCTGTAAGGAAGTCTTTAATCAACTGCCCATGGAGTTTGCCTCGGAAGCTGATAAATTGCTGGGGCTGAAATTGGAAAATTCGGTTGGT---
>65093_Hsp@AFZ44320.1
---------------------------------------------------------------------------------------------------------------------------------------------------------------------------------------------------------------------------------------------------------------------------------------------------------------------------------------------ATGACT------GCAACCAAAACCTTACTCAAC------CAACCCTAC------AAATACGGTTTTGTCACTGACATTGAAACCGAAACCTTACCCCGTGGACTCAACGAGGATATCATCCGCATGATCTCAGCGAAAAAGAATGAACCTGAGTTCATGTTAGATTTCCGCCTCAAAGCCTATCGTCAGTGGTTGAAG------------ATGACA---GAACCGAACTGGGCGCACGTCGGTTATAAGCCTATTGATTTTAACGATATTATCTACTATTCCGCGCCGAAAAAGAAAGAA------GAGAAGAAAGAAAGTTTAGACGAAGTA------------GATCCCGCACTCCTCGAAACCTTTGAAAAGTTAGGGATTCCCCTTTCCGAACAAAAA---CGCCTCGGT------AATGTTGCGGTTGATGCCATCTTTGATAGCGTTTCCGTTGCGACGACATTTAAAGAAAAACTCGCTGAAGAAGGGGTCATTTTCTGTTCCATTTCCGAAGCCCTCCAAGAATATCCCGAGTTAGTGAAAAAATACATTGGTAGCGTTGTTCCCAGTGGTGATAACTTCTTCGCTGCTTTAAACTCGGCGGTATTTAGTGACGGATCATTTGTTTATGTTCCTAAAGGCGTACAATGCCCGATGGAACTTTCTACCTATTTCCGCATCAATACA---GACGAAGCGGGACAATTTGAACGGACGCTCATCGTTGCCGAAGAAGGGGCTTCTGTTAGCTATTTAGAAGGC---------------------------------------------------------------------------------------------------------------------------------------------------------------------------------------------------------------------------------------------------------------------------------------------------------------------------------------------------------------------------------------------------------------------------------------------------------------------------------------------------------------------------------------------------------------------------------------------------------------------------------------------------------------------------------------------------------------------------------------------------------------------------------------------------------------------------------------------------------------------------------------------------------------------------------------------------------------------------------------------------------------------------------------------------------------------------------------------------------------------------TGTACCGCGCCCATGTACGACTCCAACCAGCTTCATGCTGCCATTGTTGAACTGGTTGCTTTAGATGATGCCGATATTAAATATTCTACCGTTCAAAACTGGTTTGCTGGTGACGAAGAAGGAAAAGGCGGAATCTATAACTTTGTCACCAAGCGTGGACTGTGTAAAGGGAAAAATTCTAAAATCTCTTGGACCCAAGTAGAAACTGGTTCTGCGGTGACTTGGAAATATCCCAGTTGCGTGTTAGCTGGTGATAACTCTGTCGGTGAGTTTTATTCCATCGCGCTAACCAACAACTATCAACAAGCTGATACGGGTACGAAAATGATCCATATTGGGAAAAATACCAAGAGTACGATTATCTCGAAAGGAATTTCTGCGGGTCATTCTCAAAACAGCTATCGGGGTTTAGTGAAAATGGGACCCAAAGCTGATGGTGCACGAAATTACTCTCAGTGTGATTCCATGTTAGTTGGGGATCAAGCAGAAGCCAATACGTTCCCCTATATCCAAGTAGATAATAACCGTACGAAAGTGGAACATGAAGCCTCCACCGCTAAAATTGGAGAAGATCAACTCTTCTATTTTGCCCAACGGGGAATTTCAGAAGAAGATGCGGTTTCGATGATTGTCAGTGGTTTCTGTAAAGAGGTGTTCAATCAGTTACCGATGGAATTTGCAGCAGAAGCCGATAAATTGCTGGCGTTGAAGTTAGAAAATTCGGTTGGG---
>13035_Dsalina@AFZ49973.1
---------------------------------------------------------------------------------------------------------------------------------------------------------------------------------------------------------------------------------------------------------------------------------------------------------------------------------------------ATGACC------ACAACCAAAACCTTAATCAAT------CAACCCTAT------AAATACGGCTTCGTCACCGACATTGAAACCGAAACCCTCCCTCGTGGTTTAAACGAAGACATTATCCGCGCCATCTCAGCGAAGAAAAATGAACCTGAGTTCATGTTGGACTTTCGCCTCAAAGCCTATCGTCAGTGGTTGAAA------------ATGACA---GAACCGAACTGGGCGCACGTGGGTTATCGTCCCATTGATTTTAACGACATTATCTATTATTCCGCACCAAAAGAGAAGGAA------GAGAAAAAACAAAGTTTGGATGAAGTT------------GATCCAGCATTGTTAGAAACCTTTGAAAAATTAGGGATTCCTCTCTCGGAACAAAAA---CGCCTCGGT------AACGTTGCGGTAGATGCAATTTTTGATAGTGTTTCTGTCGCCACTACCTTTAAAGAGAAACTAGCAGAGGAAGGGGTGATCTTCTGTTCCATTTCTGAAGCCTTACAAGAGTATCCCGAACTGGTGAAGAAATATCTGGGAAGTGTTGTTCCCACTGGCGATAACTTCTTCGCCGCCCTCAATTCGGCGGTATTTAGTGATGGGTCATTTGTGTATGTTCCCAAAGGCGTCCAATGTCCGATGGAACTTTCTACTTATTTTCGGATTAATACC---GACGAAGCGGGACAATTTGAACGAACTTTAATTATTGCAGAAGAAGGTGCATCCGTTAGCTATTTAGAAGGC---------------------------------------------------------------------------------------------------------------------------------------------------------------------------------------------------------------------------------------------------------------------------------------------------------------------------------------------------------------------------------------------------------------------------------------------------------------------------------------------------------------------------------------------------------------------------------------------------------------------------------------------------------------------------------------------------------------------------------------------------------------------------------------------------------------------------------------------------------------------------------------------------------------------------------------------------------------------------------------------------------------------------------------------------------------------------------------------------------------------------TGTACCGCTCCCATGTATGATTCTAATCAGCTTCACGCTGCGATCGTGGAATTAGTCGCCTTAGACGACGCAGACATCAAGTATTCCACCGTCCAAAATTGGTTTGCTGGGGATGAAAATGGCAAAGGGGGAATTTATAACTTTGTCACCAAACGGGGATTATGCAAAGGGAAAAACTCGAAAATTTCTTGGACACAAGTCGAAACAGGTTCGGCGGTGACATGGAAATATCCCAGTTGCGTTTTAGCTGGAGACAATTCGGTTGGGGAATTTTATTCCATTGCGTTAACCAACAATTACCAACAAGCCGACACTGGCACAAAAATGATCCACATTGGGAAAAACACCAAAAGCACCATTATTTCTAAAGGAATTTCTGCGGGACATTCCCAAAACAGCTATCGCGGTTTAGTAAAAATGGGACCGAAAGCAGACGGCGCAAGAAATTACTCTCAATGTGATTCCATGTTAATTGGAGATCAAGCGGAAGCCAACACCTTTCCTTACATCCAAGTGGATAACAACCGCACCAAAGTTGAACACGAAGCCTCAACGGCAAAAATTGGCGAAGATCAACTTTTCTATTTTGCCCAAAGAGGAATTTCAGAAGAAGATGCGGTGTCAATGATTGTCAGTGGTTTCTGTAAAGAAGTATTTAATCAGCTACCGATGGAATTTGCCGCCGAAGCCGATAAATTACTCGCGTTGAAGTTGGAAAACTCTGTCGGT---
>321327_Ssp@ABD00330.1
---------------------------------------------------------------------------------------------------------------------------------------------------------------------------------------------------------------------------------------------------------------------------------------------------------------------------------------------ATGTCTACG---AGCGTCCGCACCCTCATTAGC------CAGCCCTAC------AAGTACGGCTTTGTTACCGACATCCCTTCTGAGTCCATCGGCAAAGGCCTAAACGAGGACATCATCCGGCAAATTTGGGCCAAGAAGGGGGAGCCGGACTTTATGCTAGAGTTCCGGCTGCGGGCCTACCGCCAGTGGCTGAAG------------ATGAGC---GAGCCCACCTGGCCCAACGTCAGCTACCCGCCCATTGACTACCAAAACATTGTCTACTACTCGGCCCCCAAGGTGCAGCCC---------AAGAAAAAGAGCCTGGACGAAGTG------------GATCCGGTGCTGTTGGAGACCTTCGAGAAACTGGGGATCCCCTTGTCTGAACAGAAG---CGGCTGGCC------AATGTGGCGGTGGATGCCATCTTCGACAGCGTCTCGGTGGCCACCACCTTCCGGGAGAAGCTGGCCAAGGAAGGGATCATCTTCTGCTCCATGTCGGAGGCGCTGCGGGAGTACCCTGAGCTGGTGCGCAAGTACCTGGGCAGTGTGGTTCCCATTGCTGATAACTACTACGCGGCGCTGAACTCGGCAGTGTTCAGTGATGGATCCTTTGTCTATGTGCCCAAAGGGGTGCGCTGTCCCATGGAGCTTTCCACCTATTTCCGCATCAACAAC---GGCGAATCGGGCCAGTTTGAGCGCACCCTGATCATTGCCGACGAGGGATCCTACGTCAGCTACTTGGAAGGG---------------------------------------------------------------------------------------------------------------------------------------------------------------------------------------------------------------------------------------------------------------------------------------------------------------------------------------------------------------------------------------------------------------------------------------------------------------------------------------------------------------------------------------------------------------------------------------------------------------------------------------------------------------------------------------------------------------------------------------------------------------------------------------------------------------------------------------------------------------------------------------------------------------------------------------------------------------------------------------------------------------------------------------------------------------------------------------------------------------------------TGTACTGCCCCCATGTTCGACACCAACCAACTGCATGCGGCGGTGGTGGAGTTAATTGCCCTAGACAATGCCGAAATTAAATACTCCACGGTGCAGAACTGGTATGCCGGCGACGAAAACGGCAAAGGGGGCATTTATAACTTTGTAACCAAGCGCGGCCTGTGTCAGGGGGCCAACTCCAAAATCTCTTGGACGCAAGTGGAGACCGGCTCCGCCATCACCTGGAAGTACCCCAGCTGTGTGCTGGTGGGGGAAAACTCGGTGGGCGAATTTTACTCGGTTGCCCTCACCAACAACTACCAGCAGGCCGATACCGGCACCAAGATGATTCACGTGGGCCGCAACACCCGCAGCAAAATTATCTCCAAAGGGATCTCGGCTGGGCACTCCAAAAACAGCTACCGCGGCCTGGTCAAAATCGGGCCGAAAGCGGAAGGTGCCCGCAACTTTTCCCAGTGCGATTCCATGTTGATTGGGGATCAGTGCAGCGCCAACACCTTCCCCTATATTGAGGTGCAAAACAACACCGCCAAAGTGGAGCACGAAGCTTCCACCTCCAAGATTGGAGAGGAGCAATTGTTCTATTTCCAGTCGCGCGGGATCGGCATGGAAGATGCCGTGTCCATGATCATCAGCGGCTTCTGCCGAGAAGTGTTCAACCAACTGCCGATGGAGTTTGCTGTAGAAGCCGATCGATTGCTGAGCCTAAAGTTAGAGGGATCCGTCGGC---
>582515_Rlacunae@ERN42681.1
---------------------------------------------------------------------------------------------------------------------------------------------------------------------------------------------------------------------------------------------------------------------------------------------------------------------------------------------ATGACTGCAACTACTGCGAGAACTCTGGTCGAT------CGCCCCTAC------AAATACGGCTTCGTGACCGACATTGAATCGGACCGACTCCCTCCGGGTCTTGACGAGGAGGTCGTCCGCGCGATTTCGGCTAAGAAAGAGGAGCCGGACTTTCTACTAGAGTTTCGTCTGAAAGCGTTTCGGAAGTGGCAGAAG------------ATGACG---GAGCCCAAGTGGTTCCACGCGACCTACCCGCCCATCGACTACCAAGCAATTAGCTACTACTCCGCACCCAAGACGCAAGGC------AAGACGTTAGCAAGCCTGGACGAAGTC------------GACCCGGCTCTGCTCGAAACCTTTGAAAAGCTCGGGATACCGCTGTCGGAACAGAAG---CGGCTGAGT------AACGTTGCCGTGGATGCTGTTTTCGACAGCGTTTCAATCGCCACAACGTTCAAGGAGAAGCTTGCGAAGGAAGGGGTCGTTTTTTGCTCGATCGCCGAAGCCGTCCGCGAGCATCCCGAACTCATCGAGCGTTACCTGGGTAGCGTCGTCCCCGCTGGCGACAACTACTTTGCTGCCCTAAATTCCGCCGTATTCAGCGATGGTTCGTTTGTTTACATTCCTAAAGGCGTTACCAGCCCGATGGAACTATCGACGTACTTCCGCATCAACAGC---GGCGATACCGGTCAGTTCGAGCGCACGTTGATCGTTGCAGATGACGACAGCTACGTCAGCTACCTCGAAGGC---------------------------------------------------------------------------------------------------------------------------------------------------------------------------------------------------------------------------------------------------------------------------------------------------------------------------------------------------------------------------------------------------------------------------------------------------------------------------------------------------------------------------------------------------------------------------------------------------------------------------------------------------------------------------------------------------------------------------------------------------------------------------------------------------------------------------------------------------------------------------------------------------------------------------------------------------------------------------------------------------------------------------------------------------------------------------------------------------------------------------TGTACTGCGCCGATGTACGACACCAATCAGCTTCACGCTGCAGTTGTCGAACTGGTCGCGCTCGATCGTGCTGAAATTAAGTACTCGACCGTTCAGAATTGGTATGCGGGCGATGCCGAGGGCAAAGGCGGGATCTATAACTTCGTGACCAAGCGCGGCAAGTGCCAAGGCGTACGGTCGAAGATTTCTTGGACGCAGGTCGAAACGGGGTCGGCCATTACGCTCAAATACCCGAGCTGCGTCCTCGTTGGCGACGATTCCGCCGGCGAATTTTATTCGATCGCCTTGACAAACAACCTACAGCAAGCCGACACCGGTACGAAGATGGTGCACGTCGGTAAGAACACCAAAAGCACCATCATTTCCAAGGGAATTTCTGCCGGGCACTCGACCAACAGCTATCGCGGCTTGGTGAAGATGGGACCCAAGGCCGTCGGGGCGCGCAACTACTCACAGTGTGATTCGATGCTGATCGGCGATAATGCCGAGGCCAATACGTTCCCTTACATCCAATCCGATACCGATCGCGCCAAAGTAGAGCACGAGGCAACGACGGCGAAAATTGGCGAGGACCAGCTTTTCTACTTCGCCCAGCGCGGCATTTCTGAGGAGGCTGCGGTGTCGATGCTCGTGAGCGGATTTTGTCGAGACGTGTTCAATCAGCTGCCGATGGAATTTGCGGCAGAAGCCGATAAGTTGCTGAGCCTCAAGCTTGAAAATTCGGTCGGC---
>111611_Gsp@LNDC01000104.1_13
---------------------------------------------------------------------------------------------------------------------------------------------------------------------------------------------------------------------------------------------------------------------------------------------------------------------------------------------ATGACTGCA---ACGGTACAAAATCTCGTCAAT------CAACCCTAC------AAATACGGTTTCGTTACCGACATCGAAGCGGAAACCGTTCCCAAAGGTCTTAACGAAGACATTGTCCGCGCCATTTCCGCCAAGAAAAACGAACCCGAATTCATGCTGGACTTCCGGCTGAAAGCCTATCGGAAATGGTTGCAA------------ATGGAA---GAACCCGATTGGTCGCGGATTCAGCACCGTCCCATCGACTTCCAAGATATCGTTTACTATTCCGCACCCAAGAAAAAAGAA---------CAAAAACAAAGCCTGGACGAAGTG------------GATCCACAACTGCTGGAGACCTTTGAGAAACTAGGGATTCCGCTTTCCGAACAAAAG---CGTCTGAGC------AACGTTGCCGTAGATGCCATTTTTGACAGCGTTTCCGTTGCCACCACATTTCGGGAAAAACTAGCCGAACACGGCGTCATCTTCTGCTCGATTTCCGAGGCGTTACAGGAATATCCCGAGTTGGTGGAAAAATACATTGGCAGCGTGGTTCCCACCGGAGATAACTTCTTCGCCGCTTTGAACTCCGCTGTTTTCAGCGATGGTTCCTTCGTATACGTTCCCAAAGGGGTCACCTGTCCCATGGAACTGTCCACCTACTTCCGCATGAACAAC---GACGAGTCCGGACAGTTCGAGCGGACCCTGATTGTCGCCGAAGAAGGCAGCTCCGTCAGCTACCTAGAAGGT---------------------------------------------------------------------------------------------------------------------------------------------------------------------------------------------------------------------------------------------------------------------------------------------------------------------------------------------------------------------------------------------------------------------------------------------------------------------------------------------------------------------------------------------------------------------------------------------------------------------------------------------------------------------------------------------------------------------------------------------------------------------------------------------------------------------------------------------------------------------------------------------------------------------------------------------------------------------------------------------------------------------------------------------------------------------------------------------------------------------------TGCACAGCCCCCATGTTCGACACCAACCAGTTGCACGCTGCCATTGTGGAACTGGTGGCTTTGGACAATGCGGAAATTAAATACTCCACCGTCCAAAACTGGTTTGCCGGCGACGAAAACGGCCAGGGCGGCATCTACAACTTTGTCACCAAACGGGGACTGTGCCAAGGCAAAAATTCCAAAATCTCTTGGACCCAAGTAGAAACGGGTTCTGCTGCCACCTGGAAATATCCCAGCTGTGTTTTGGTCGGCGATTGTTCCGTGGGCGAATTTTACTCGGTCGCCCTCACCAACAACTACCAGCAAGCCGACACCGGCACCAAAATGATCCATGTGGGTAAAAACACCCGCAGCACGATTATTTCCAAAGGCATCTCTGCCGGTCATTCGGAAAACAGCTACCGCGGGTTGGTGAAAGTATTACCCAAAGCTGAAAACGCGCGCAACTACACCCAGTGCGATTCCATGCTCATTGGCAATACCACCCAAGCCAACACCTTCCCGTACATCGAGGTGCAAAACGACACCGCCAATGTAGAGCACGAAGCTTCTACCTCGAAAATCAGCGAGGAGCAACTGTTCTACCTGCAACAGCGGGGGATTTCCGCAGAAGATGCCGTTTCCATGGTTGTCAGCGGCTTCTGCAAAGATGTGTTCAACCAACTCCCCATGGAGTTTGCATCCGAAGCCGACAATCTCCTCGGTTTGAAGCTCGAAGGTACGGTAGGC---
>1919134_Cbacterium@PSP18591.1
---------------------------------------------------------------------------------------------------------------------------------------------------------------------------------------------------------------------------------------------------------------------------------------------------------------------------------------------ATGACTGCCACCACAGCCCAGACGCTAGCCAAC------CAACCCTAC------AAGTACGGCTTCGTCACCGACATTGAGACCGAGACTATCCCCAAGGGGCTCAATGAGGACATCATCCGCACGATCTCGGCCAAGAAAAACGAGCCCGAGTTCATGCTGGACTTTCGCCTCAAAGCCTACCGGCAGTGGCAGAAG------------ATGGCC---GAGCCCAACTGGTTCCATGCCTCCTACCCGCCCATCGACTACCAGGACATGGTCTATTACTCGGCCCCCAAAAGCCACAGCCAGCCCGACAAAAAGCAGAGCATGGACGAGGTG------------GATCCCCAACTGCGCGAGACCTTCGACAAGCTCGGGATCCCGCTGAGCGAGCAGAAG---CAACTGGCAGGGGTCAACGTCGCCGTCGATGCCGTTTTCGATAGCGTCTCGGTCGCCACGACGTTCAAAGAGAAGCTGGCTGAGGACGGCATTATCTTCTGCTCCATTGCCGAAGCCGTACAGGAGCACCCGGAGCTGGTGCGCCAGTACCTGGGCAGCGTGGTGCCCAGCAGCGACAACTTTTTCGCCGCGCTCAACTCGGCCGCGTTCAGCGATGGCTCCTTTGTCTACATCCCCAAAGGGGTGACCTGCCCCATGGAGCTGTCCACCTACTTCCGCATTAACGAT---GGCGATAGCGGGCAGTTCGAGCGCACGCTCATCATTGCCGATGAGGGCAGCCAGGTGAGCTACCTGGAAGGT---------------------------------------------------------------------------------------------------------------------------------------------------------------------------------------------------------------------------------------------------------------------------------------------------------------------------------------------------------------------------------------------------------------------------------------------------------------------------------------------------------------------------------------------------------------------------------------------------------------------------------------------------------------------------------------------------------------------------------------------------------------------------------------------------------------------------------------------------------------------------------------------------------------------------------------------------------------------------------------------------------------------------------------------------------------------------------------------------------------------------TGCACGGCGCCCATGTTCGATACCAACCAGCTCCACGCCGCGATCGTCGAGCTGGTGGCGCTGGATGACGCCGAGATCAAGTACTCCACGGTCCAGAACTGGTACGCCGGCGACGAGGAAGGCAAAGGCGGCATCTACAACTTTGTCACCAAGCGCGGCAAGTGCCAGGGCAAAAACTCCAAAATCTCCTGGACCCAAGTGGAGACTGGCTCGGCCATTACGCTCAAGTACCCCAGCTGCGTGCTGGTGGGCGATAACTCGGTGGGCGAGTTCTACTCCATCGCGCTCACCAACAACAAGCAGCAGGCCGATACGGGCACCAAGATGGTGCACGTGGGCAAAAACACCCGCAGCAAGATTATCTCCAAAGGCATCTCGGCGGGGCAGTCGCACAATAGCTACCGCGGCCTGGTCAAAATCATGCCCAAGGCCGAGGGGGCGCGGAACTACTCGCAGTGCGACTCCATGCTCGTCGGCAGCGAGGCCGAGGCCAACACCTTCCCCTACATCGATGTCAACAACCAGACTGGGCGCGTGGAGCACGAGGCCTCGACCTCCAAAATTAGCGAGGACCAGCTGTTCTATCTGGCCCAGCGCGGCATCTCGGAAGAGGACGCGGTCTCGATGATCGTCAGCGGCTTCTGCCAGGAGGTCTACAACCACCTGCCCATGGAGTTTGCCTCCGAGGCCGACAAGCTGCTGGGCCTGAAGCTGGAAGGTTCGGTGGGC---
>195250_Ssp@CM001776.1_2853| RT_shifts_1_contigs
------------------------------------------------------------------------------------------------------------------------------------------------------------------------------------------------------------------------------------------------------------------------------------------------------------------------------------------------ACGGCA---TCAGTAACTACCCTCGTCAAC------CAGCCTTAT------AAGTACGGCTTCGTCTCGAACATCGAGTCCGAAACGATCCCCAAGGGATTGAGCGAAGATGTCGTGCGGCTGATTTCGGCTAAGAAAAACGAGCCAGACTTTTTGCTAGAGTTTCGCCTGCGGGCGTATCGGCAATGGCTGACC------------CTGGCC---GAGCCCCATTGGGCCAATCTGAACTATCCGGCGCTCGACTTTCAAAACATCATCTACTACTCTGCGCCCAAGCAGGGGAGC------AAGAAGGTCGAGAGTTTAGACGATCTC------------GATCCCGAATTGCTGGCCACCTTCGAAAAATTGGGTATTCCCCTCTCCGAACAAAAG---CGCCTCGGC------AATGTGGCGGTCGATGCTGTCTTCGATAGCGTCTCCATCGCTACTACGTTCAAGCAAGATTTAGCCAAGCACGGCATTATCTTCTGCTCGATCTCCGAAGCCGTCCACGATTATCCCGAGCTGGTTCGGAAATATCTCGGTAGCGTCGTGCCTGTTGGCGATAACTTCTTCGCCGCCCTCAACTCGGCAGTCTTCAGCGATGGCTCTTTTGTCTACATCCCCAAGGGCGTTAAATGCCCGATGGACCTATCTACCTATTTCCGCATTAACAAT---GGCGAGTCCGGCCAGTTCGAGCGCACCTTGATTGTGGCGGAAGAGGGCAGCTCGGTAACCTATCTGGAAGGT---------------------------------------------------------------------------------------------------------------------------------------------------------------------------------------------------------------------------------------------------------------------------------------------------------------------------------------------------------------------------------------------------------------------------------------------------------------------------------------------------------------------------------------------------------------------------------------------------------------------------------------------------------------------------------------------------------------------------------------------------------------------------------------------------------------------------------------------------------------------------------------------------------------------------------------------------------------------------------------------------------------------------------------------------------------------------------------------------------------------------TGCACTGCGCCGATGTTCGACACTAACCAACTGCACGCGGCTGTGGTGGAGTTGGTGGCACTGGACAATGCCGAAATCAAGTATTCCACCGTGCAGAACTGGTACGCGGGGGATGAGAACGGCAAGGGCGGTATCTATAACTTCGTGACCAAGCGAGGATTGTGCAAAGGGGTCAATTCCAAGATTTCTTGGACTCAAGTGGAAACGGGCTCTGCCATTACCTGGAAGTATCCCAGTTGCGTTTTGGCGGGGGACAATTCTGCGGGCGAATTCTACTCGGTGGCCTTGACCAACAACTGCCAAGAGGCCGATACGGGGACCAAAATGATCCACATCGGCAAAAACACTTCCAGCACAATTATCTCGAAGGGAATCTCTGCAGGGCGATCGAATAACAGCTATCGCGGTCAGGTGAAAGTCGGCCCTAAAGCAGACGGGGCGCGCAACTACACCCAATGCGATTCCATGCTGATTGGCGATCGGTGCGAGGCCAGTACTTTCCCTTACATTCAGTCGCAAAACCCCACAGCCAAAGTCGAGCACGAAGCGTCTACCTCCAAGATTGGGGAAGACCAACTCTTCTACTTCCTGCAGCGGGGCATCTCGATGGAAGATGCAGTGTCGATGATTATCAACGGCTTTTGCAAAGACGTGTTCAACCAACTGCCGATGGAGTTTGCTTCGGAAGCGGATAAGCTACTCAGTCTCAAGCTAGAAGGCTCAGTCGGA---
>2055767_Cbacterium@HAN46948.1
---------------------------------------------------------------------------------------------------------------------------------------------------------------------------------------------------------------------------------------------------------------------------------------------------------------------------------------------ATGTCGGCA---ACGGTGCAAGACCTCGTCGCC------CAGCCCTAC------AAATATGGGTTTGTGACCCCCGTCGAAGCGGACACCATTCCCAAGGGGCTCAGCGAGGACGTGGTACGGGCCATTTCCCAGAAAAAAAACGAACCGGAGTTCATGTTGGAATTTCGGTTGAAGTCCTACCGGCAGTGGTTGCCG------------ATGGCC---GAGCCGACCTGGGCGGAAGTGTCCTATCCTCCCATTGATTACCAAGACATTGTGTACTATTCGGCGCCCAAGGCCCCCAAA------GCCAAGGCGGAAAGTCTGGAAGATATA------------GACCCGGAAATTTTGGCCGCCTTTGAGAAGTTGGGCATTCCGTTGTCGGAGCAAAAG---CGTCTGGCC------AATGTGGCGGTGGATGCGATTTTTGACAGCGTATCGATCGCCACGACCTTCAAAAAAGACCTTGCCAAAGCAGGGGTAATTTTCTGCTCGATTTCGGAAGCGTTGCAGGAATATCCCGAACTGGTGCGGAAGTATTTGGGCTCGGTAGTGCCCCCGGCCGACAACTACTATGCGGCCTTGAACTCGGCGGTCTTCAGCGATGGTTCCTTTGTGTACGTGCCGAAAGGTGTGCGGTGTCCGATGGATTTATCCACCTATTTCCGCATCAACAAC---GGTGAATCGGGGCAATTTGAGCGCACTTTGATTGTGGTGGAAGAGGGGGCCTACGTCAGTTATTTGGAAGGG---------------------------------------------------------------------------------------------------------------------------------------------------------------------------------------------------------------------------------------------------------------------------------------------------------------------------------------------------------------------------------------------------------------------------------------------------------------------------------------------------------------------------------------------------------------------------------------------------------------------------------------------------------------------------------------------------------------------------------------------------------------------------------------------------------------------------------------------------------------------------------------------------------------------------------------------------------------------------------------------------------------------------------------------------------------------------------------------------------------------------TGTACTGCCCCGATGTTTGACACCAACCAATTGCACGCAGCGGTGGTGGAGTTGGTGGCCCTCGACGATGCCGAGATTCGGTATTCTACGGTGCAAAATTGGTACGCCGGCGACAAAGAAGGCAAAGGCGGCATTTACAACTTTGTCACGAAGCGGGGCTTGTGCAAGGGACGGAATTCCAAAATTTCTTGGACGCAGGTAGAAACCGGTTCGGCGATCACCTGGAAGTATCCCAGTTGTGTGCTGGTGGGCGACAATTCGGTAGGGGAGTTCTATTCGGTGGCGTTAACCAACCATCGGCAGCAGGCGGACACGGGCACCAAAATGGTACACATTGGCAAAAATACCCGCAGCAAAATTGTGTCGAAGGGGATTTCGGCGGGGCACTCGTGCAACAGCTACCGTGGGTTGGTGAAAATTGGGCCGAATGCCAGCGATGCCCGCAATTTCTCGCAGTGCGATTCGATGTTGATCGGCAGCGATTCCCAAGCCAATACCTTCCCGTATATGGACGTGCAGAACCCCACCGGGCGACTGGAGCACGAAGCCTCCACCTCCAAAATTGGGGAAGAGCAACTGTTTTACTTCCAGCAACGGGGTCTGGATCTGGAAACAGCGGTATCGGCGATGGTGAGCGGTTTTTGTCGGGAAGTGTTTAATGCTCTGCCGATGGAATTTGCCGTCGAAGCCGATAAACTCCTGGCCCTTAAACTCGAAAACAGCGTCGGT---
>1188229_Glithophora@APB33064.1
ATG---------------------------------------------------------------------------------------------------------------------------------------------------------------------------------------------------------------------------------------------------------------------------------------------------------------------GTATCTGCGCCCGTCCCGACCAAGGAATCC---ACCCTGGATCAACTGGTCAGC------CGTCCTTAT------CAGTATGGTTTTGTGACCCCGATTGAAGCGGATGTGATCCCGCGGGGGTTGAATGAGGACGTGATCCGGTTAATTTCTGCCAAAAAGCGGGAGCCGGATTTTATGCTGGAGTTTCGTCTGCGGGCCTATCGCCACTGGTTGACG------------ATGCCA---GTCCCCACCTGGGCACAGGTGCATTACCCGGCCATTGATTACCAAAATATCATTTACTATTCTGCGCCAAAAGCGAAAAAG---------CAACTGGAAAGTTTAGATGAAGTT------------GACCCGGAATTGTTGGAAACTTTTGAGAAATTAGGCATTTCCCTGTCGGAGCAAAAA---CGCCTGAGC------AATGTGGCGGTGGATGCGATTTTTGATAGCGTTTCTGTCGCTACAACGTTCAAGAAAGATTTAGCCAAATACGGGATTATTTTTTGCTCCATGTCGGAAGCTTTGCAAGAGCATCCCGAACTGGTTAAAAAATATTTGGGTTCGGTGGTGCCGATTGGGGACAATTATTACGCCGCTTTGAACGCTGCCGTATTCAGTGATGGGTCATTTGTGTATATTCCGCCGGGGGTACGTTGCCCCCTGGAATTGTCAACTTATTTTCGGATCAACAAT---GGGGAATCGGGGCAGTTTGAACGCACTCTGATTGTGGCGGACAGGGACAGTTATGTGAGCTATTTAGAAGGC---------------------------------------------------------------------------------------------------------------------------------------------------------------------------------------------------------------------------------------------------------------------------------------------------------------------------------------------------------------------------------------------------------------------------------------------------------------------------------------------------------------------------------------------------------------------------------------------------------------------------------------------------------------------------------------------------------------------------------------------------------------------------------------------------------------------------------------------------------------------------------------------------------------------------------------------------------------------------------------------------------------------------------------------------------------------------------------------------------------------------TGTACCGCCCCCATGTACGACACCAATCAACTACACGCCGCTGTGGTGGAATTGGTGGCTTTGGACAACGCCGAAATCAAATACTCCACGGTGCAAAATTGGTACGCCGGGGACAAGGATGGCAAAGGCGGGATTTATAATTTTGTTACCAAGCGGGGGTTGTGCCAGGGGCATCACTCGAAAATCTCTTGGACGCAGGTGGAAACGGGTTCAGCGATTACTTGGAAATACCCCAGTTGTGTGCTGGTGGGGGATCATTCCGTGGGCGAATTTTACTCGGTGGCCTTGACCAATCATTATCAACAGGCGGATACGGGGAGCAAGATGGTGCATGTGGGTCGCCATACCCGCTCCCGGATTGTCTCCAAGGGGATTTCGGCGGGGCATTCCCAAAACACCTACCGGGGCTTGGTGCGGGTGAATCCCAAAGCCCAGAATGCCCGCAATTACACCCAATGCGATTCGCTGTTGGTCGGCCACCATTCCCAGGCCAATACTTTGCCGGTAATTCAGGTACACAATCCCACCGCCCGGGTGGAACATGAAGCCTCCACTTCTAAAATTGGGGATGAGCAGTTGTTTTATTGTCAGCAACGGGGGTTGGGCACCGAAGCAGCGGTGGCGATGATGATCAGCGGTTTTTGTCGGGATGTGTTTAACCAACTGCCGATGGAATTTGCCGTGGAAGCCGACCGGTTGCTGAGCCTGAAACTCGAAGGCACGGTGGGG---
>2162190_Psp@QCFN01000002.1_62
---------------------------------------------------------------------------------------------------------------------------------------------------------------------------------------------------------------------------------------------------------------------------------------------------------------------------------------ATGACTAGTCGAAAT---GCAGTCGGAGAACTTGTTTCG------CAGCCATAT------AAGTATGGCTTCGTAACTGAAATAGAGACCGAGAAGATTGCTAAGGGTCTTAATGAGGATGTAATTAGATTGATTTCTTCTAAAAAACAAGAACCAGAGTTTTTATTAAATTTCCGCCTTCGGGCTTTTAGAAAGTGGTTGCAA------------ATGAAG---GAGCCGAACTGGGCTGAATTAGGATACCCTTCAATTGATTATCAGGATATAGTTTATTATGCGGCTCCCAAACAAAATCAA---------AAGAAATCAAGCTTGGATGAAGTT------------GACCCGAAATTATTAGAAACATTTGATAAACTTGGCATACCGTTGGGAGAACAAAAG---AGATTGGCG------AATGTTGCAGTAGATGCAGTATTTGATAGTGTTTCTATTGCCACAACTTATAAGGAGAAGTTGGCTGAAGATGGAGTTGTTTTTTGCTCTATCAGTGAGGCGGTTAGTGAATACCCTGAACTTATAGAGAAGTATTTAGGTACAGTTGTTCCTCCTGGAGATAACTTTTTTGCAGCATTAAATTCTGCAGTTTTTAGTGATGGTTCATTCGTTTATATACCTAAAGGAGTTGAGTGTCCCATGGAATTATCCTCGTACTTTCGAATAAATTCA---GGCGATACTGGTCAGTTTGAAAGAACACTAATAATTGCTGAAGAGTATTCTTCCGTGAGTTATTTAGAAGGA---------------------------------------------------------------------------------------------------------------------------------------------------------------------------------------------------------------------------------------------------------------------------------------------------------------------------------------------------------------------------------------------------------------------------------------------------------------------------------------------------------------------------------------------------------------------------------------------------------------------------------------------------------------------------------------------------------------------------------------------------------------------------------------------------------------------------------------------------------------------------------------------------------------------------------------------------------------------------------------------------------------------------------------------------------------------------------------------------------------------------TGTACAGCTCCAATGTTTGATACAAATACCTTGCATGCAGCTGTAGTTGAACTTGTTGCGCTTGATGAGGCATCTATTAAATACTCAACTGTGCAGAATTGGTATTCTGGCGATGAAAAAGGTGTTGGTGGTATTTATAATTTCGTTACCAAGCGTGGTCTTTGCAAAGGGATTAATAGCAAAATAAGTTGGTCACAAGTTGAAACTGGCTCAGCAATTACATGGAAATACCCTAGCTGTATTTTGCAAGGTGAAGGATCGGTAGGTGAGTTTTATTCTGTAGCATTAACAAATCATTTTCAGAAGGCCGATACAGGGACAAAAATGGTTCATGTTGCTCCTAACACTCGCTCAACAATTGTTAGTAAAGGCATTAGTGCGGGAAAATCTAGCAATAGTTATAGAGGATTAGTGCAAATGGGGCCAAAGGCTTCTGGTGCAAGGAATTACAGCCAATGTGATTCGATGTTAATAGGTGATCTTGCTGCGGCAAATACTTATCCTTATATTCGTTCTCAGCAACCTGCAGCAAGTATTGAGCATGAAGCCAGCACTTGTAGAATTTCTGAAGATCAATTGTTTTATCTTCAAAGCCGAGGAATTGGTTTTGAGGAAGCTGTATCGATGATGGTCAGCGGCTTTTGCCGAGAGGTTTTTAACCAGTTGCCGATGGAATTTGCTGCAGAGGCTGACAAGCTTCTTTCTTTAAAGTTGGAGGGATCAGTCGGA---
>316278_Ssp@CAK28921.1
ATGAGTGCCACTCCGCCTGTG---------------------------------------------------------------------------------------------------------------------------------------------------------------------------------------------------------------------------------------------------------------------------------------------------AATGCTTTGGACGCGCCAGTGGCCTCCAGC---AATGTCAGCGACCTGGTTAGC------CAGCCTTAT------CGCTATGGCTTTGTCACTGACATTGAAACGGAGAAGATCGCCAAGGGCCTCAGTGAAGAGGTTGTTCGGCTGATTTCGGCCAAAAAGAAGGAGCCCCAGTTCTTGCTGGATTTCCGCCTGCGTGCCTTCCGCCAGTGGCAGCGC------------ATGGCT---GAGCCCGATTGGGCTGCTTTGGGCTACCCGCCCATCGACTACCAGGACATCGTTTATTACGCCGCTCCCAAACAGGAGCAG---------AAGAAGGCCAGCCTCGATGAGGTC------------GACCCCAAGTTGCTGGAGACGTTCGACAAGCTTGGGATTCCGCTGAGTGAGCAGAAG---CGTCTTTCC------AATGTGGCGGTGGACGCTGTCTTCGACAGTGTTTCGATTGCCACCACCTACAAAGAGCAGCTGGCCGAGCATGGTGTCATCTTCTGCTCCTTCAGTGAAGCGGTTGAAGAGCACCCCGAGTTGATCGAGCGCTACCTGGGCAGCGTTGTTCCGATCGCTGATAACTATTTTGCTGCGCTGAATTCAGCGGTGTTCAGCGACGGTTCATTTGTTTTCATTCCCAAGGGCGTCACCTGCCCGATGGACCTCTCGACCTATTTCCGCATCAACAGC---GGTGATACCGGTCAATTCGAGCGCACCTTGATCGTTGCCGAAGAGGGGGCGTCGGTGAGCTACCTCGAGGGC---------------------------------------------------------------------------------------------------------------------------------------------------------------------------------------------------------------------------------------------------------------------------------------------------------------------------------------------------------------------------------------------------------------------------------------------------------------------------------------------------------------------------------------------------------------------------------------------------------------------------------------------------------------------------------------------------------------------------------------------------------------------------------------------------------------------------------------------------------------------------------------------------------------------------------------------------------------------------------------------------------------------------------------------------------------------------------------------------------------------------TGCACTGCCCCGATGTTTGACACCAACCAGCTGCATGCCGCGGTGGTGGAGTTGGTGGCCTTCGATGACGCCTCGATCAAGTACTCCACCGTTCAGAACTGGTATGCCGGCGATGAGAACGGCAAAGGCGGCATCTACAACTTCGTGACCAAGCGCGGCATCTGCAAGGGCGCCCGCAGTCACATCAGCTGGACCCAGGTGGAGACCGGCTCAGCCATCACGTGGAAATATCCCAGCTGTGTATTGGCTGGTGCTGATTCCGTTGGCGAGTTTTACTCCGTTGCTCTGACCAACAACTGCCAGCAGGCTGATACCGGCACAAAGATGGTCCATGTCGGTCCACGTAGCCGTTCAACGATCGTCAGCAAAGGGATTAGCGCTGGCCGCTCCGCCAACAGCTACCGCGGGCTCGTGCAAATGGGGGCTAAAGCGATTGGCGCTCGCAATTACAGCCAATGCGATTCGATGTTGATCGGCGATCAAGCGGCCGCTAACACCTATCCCTACATCCGCTCGCAGCAACCCCAGGCCACCGTTGAGCATGAGGCCAGCACCTGCCGGATTTCGGAAGATCAGCTCTTCTACTTGCAGAGCCGTGGCATCGCTTTTGAAGAGGCGGTGTCGATGATGGTCAGCGGTTTTTGCCGCGACGTCTTCAACCAGCTCCCGCTGGAATTTGCCGCTGAAGCTGACAAGCTGCTCGCCCTCAAGCTCGAGGGTTCCGTCGGT---
>74547_Pmarinus@CAE21781.1
---------------------------------------------------------------------------------------------------------------------------------------------------------------------------------------------------------------------------------------------------------------------------------------------------------------------------------------ATGACCAGCCAAAGC---CACGTTGGGCAGCTTGTTTCA------GAGCCTTAT------AAGTATGGGTTCGTAACTGACATCGAAACTGAAAAGATCCCTAAGGGTCTTGATGAAGATGTGGTTCGCTTGATTTCGGAGAAGAAAAATGAGCCGCAATTCCTGCTTGATTTTCGGATCAGGGCCTATCGACACTGGCTTAAA------------TTGCAG---ACGCCTGATTGGGCAGGCCTTGGTTATCCACCGATAGATTATCAAGATATTGTTTATTACGCGGCCCCTAAACAGAAGGAG---------AAAAAAAATAGCCTTGAAGAGGTT------------GATCCGACTTTGTTGGAAACTTTTGATAAGCTTGGTATCCCACTTAGTGAACAAAAG---CGCTTGTCA------AATGTGGCTGTTGATGCAGTATTTGACAGCGTTTCGATTGCAACCACCTATAAAGAAAAGCTTGCCGAGCATGGAGTGGTCTTTTGTTCGATTACTGATGCTGTGAATGAGCATCCAGAATTGGTTCGCAGATACCTTGGTACAGTTGTGCCTTCGAATGATAATTATTTTGCAGCGTTGAACTCAGCTGTGTTCAGCGATGGCTCTTTTGTTTTTATTCCTAGGGGTGTGGAATGCCCGATGGAATTATCTTCTTATTTTCGTATTAATTCG---GGCGATATTGGACAATTTGAGCGGACTTTGATTGTTGCAGAAGAGGGGGCATCTGTGAGCTATCTTGAGGGT---------------------------------------------------------------------------------------------------------------------------------------------------------------------------------------------------------------------------------------------------------------------------------------------------------------------------------------------------------------------------------------------------------------------------------------------------------------------------------------------------------------------------------------------------------------------------------------------------------------------------------------------------------------------------------------------------------------------------------------------------------------------------------------------------------------------------------------------------------------------------------------------------------------------------------------------------------------------------------------------------------------------------------------------------------------------------------------------------------------------------TGTACAGCTCCGATGTTTGATACCAATACACTCCATGCTGCTGTTGTGGAGTTGGTGGCACTTGATGATGCTTCGATCAAGTATTCCACGGTGCAAAACTGGTATGCTGGTGATGAGAATGGTGTTGGAGGTATTTACAACTTTGTCACCAAGCGGGGGCATTGCTGTGGCGCGCGCAGTAAAATTAGCTGGTCACAAGTAGAAACAGGCTCAGCGATTACTTGGAAGTATCCAAGTTGCATCTTGCAAGGTGCTGATTCCGTAGGTGAGTTTTATTCGGTTGCTCTCACAAATCATCGTCAGCAGGCAGATACTGGCACAAAAATGATCCATCTAGGGCCTCGTACTCGCTCTACAATTGTGAGCAAGGGCATCAGCGCAGGCCATTCGGCGAACAGCTATCGCGGTCTGGTGCAGATGGGTCCAAAGGCTGTCAATGCGAAGAATTACAGCCAGTGCGATTCCATGTTGATTGGTGACCAGGCTGGAGCCAACACCTATCCTTATATACGCAGTCAGCAGCCTGATGCCAGTATTGAGCACGAGGCCAGTACCTGCAGAATCTCAGAAGATCAGCTTTTTTATCTTCAGAGCCGGGGCATAGATTTTGAAGCTGCAATTTCGATGATTGTTAGTGGATTTTGTCGAGATGTTTTTAGTCAGTTGCCAATGGAGTTTGCTGCTGAGGCTGATAAGCTATTGGCTCTTAAATTGGAGGGTTCGGTTGGA---
>210768_Ssp@NQKX01000006.1_59
---------------------------------------------------------------------------------------------------------------------------------------------------------------------------------------------------------------------------------------------------------------------------------------------------------------------------------------ATGTCCACAGCGCCC---ACCGTTGGTGATCTGGTCAGC------CAGCCGTAC------AAGTACGGCTTCGTCACCGACATCGAAACCGAGAAGATCGCCAAGGGCCTCAGCGAGGACGTGGTGCGGCTGATCTCGGCCAAGAAGAACGAGCCCGCCTTCCTGCTGGATTTCCGCCTGCGGGCCTACCGGCAGTGGCTGCGC------------ATGACT---GAGCCCGATTGGGCAGCCCTTGGCCATGCCCCGATCGATTATCAGGAGCTGATCTACTACGCGGCGCCCAAGCAGCAGGAA---------AAGAAGGCCAGTCTTGATGAGGTG------------GATCCCAAGCTGCTGGAAACCTTCGACAAGCTCGGCATTCCGCTGAGCGAGCAGAAG---CGGCTCAGC------AATGTGGCTGTGGATGCGGTGTTCGACAGCGTGTCGATCGCCACCACCTACCGGGAGAAGCTGGCCGAGCACGGCGTGATCTTCTGCTCGATCAGTGAGGCGGTGAAAGACCATCCCGAACTGATCGCCCGTTATCTCGGCACGGTGGTTCCCAGCAACGACAACTTCTTCGCTGCTCTCAATTCGGCGGTGTTCAGCGACGGCTCCTTCGTGTTCATCCCGAAGGGGGTGGAGTGCCCGATGGAGCTCTCCACCTATTTCCGGATCAACTCC---GGTGACACCGGCCAGTTCGAGCGCACCCTGATCGTGGCGGAGGAAGGCGCATCGGTCAGCTATCTGGAGGGC---------------------------------------------------------------------------------------------------------------------------------------------------------------------------------------------------------------------------------------------------------------------------------------------------------------------------------------------------------------------------------------------------------------------------------------------------------------------------------------------------------------------------------------------------------------------------------------------------------------------------------------------------------------------------------------------------------------------------------------------------------------------------------------------------------------------------------------------------------------------------------------------------------------------------------------------------------------------------------------------------------------------------------------------------------------------------------------------------------------------------TGCACCGCCCCGATGTTCGACACCAACCAACTGCACGCCGCCGTTGTGGAGCTGGTGGCCCTCGATGATGCCTCGATCAAGTATTCCACCGTTCAGAACTGGTATGCCGGCGATGAGCACGGCAAGGGTGGCATCTACAACTTCGTTACCAAGCGGGGACAGTGCCGCGGCGATCGCAGCCACATCAGCTGGACCCAGGTGGAAACCGGCTCAGCGATCACCTGGAAGTATCCCAGCTGTGTTCTGCAGGGGGCTGATTCGGTGGGCGAGTTCTACTCCGTAGCCCTCACCAACAACCGCCAGCAGGCCGACACCGGCACCAAGATGATCCATCTGGGTCCGCGCAGCCGCTCCACGATCGTGAGCAAGGGCATCAGCGCCGGTCAGTCGTCGAACAGCTACCGGGGGCTGGTGCAGATCGGCCCCAAGGCCGTGGGCGCCAAGAACTACAGCCAGTGCGATTCGATGCTGATCGGCGACCAGGCCGCCGCCAACACCTACCCCTACATCCGCTCCCAGCAGCCGGATGCCGCGATCGAGCATGAGGCGAGCACCTGTCGCATCTCTGCCGATCAGCTGTTCTATCTGCAGAGCCGCGGCATCGGTTTCGAAGCGGCGGTGTCGATGATGGTGAGTGGCTTCTGCCGCGATGTGTTCAACCAGCTGCCGATGGAGTTCGCCGCCGAAGCCGACAAACTGCTGGCCCTGAAGCTCGAAGGCTCCGTGGGC---
>292564_Cgracile@AFY28694.1
---------------------------------------------------------------------------------------------------------------------------------------------------------------------------------------------------------------------------------------------------------------------------------------------------------------------------------------ATGGCGAGCAGCGCA---ACCGTCGGCGATCTGGTGAGC------CAGCCGTAC------AAGTACGGCTTTGTCACCGACATCGAAACCGAGAAGATCGCCAAGGGGCTCAGTGAAGACGTGGTGCGGCTGATCTCCGCCAAGAAGAACGAGCCCGCCTTCCTGCTTGATTTCCGTCTGCGCTCGTACCGCCAGTGGCTGCAG------------ATGGAG---GAGCCCGACTGGGCGACCCTGGGCCATCCACCGATCGACTACCAGGAGATCATCTATTACGCGGCGCCCAAGCAGCAGGAG---------AAGAAGGCCAGCCTCGATGAGGTG------------GACCCGAAGCTGCTCGAAACCTTCGACAAGCTCGGCATCCCCCTGAGCGAGCAGAAG---CGCCTCTCC------AACGTGGCGGTGGATGCGGTGTTCGACAGCGTTTCGATCGCCACCACCTACCGTGAGAAGCTGGCCGAGCACGGCGTGATCTTCTGTTCGATCAGCGAGGCGGTGAAGGATCACCCCGACCTGATCGAGAAATACCTCGGCACGGTGGTGCCCGGAAACGACAACTACTTTGCCGCCCTCAATTCGGCGGTGTTCAGCGACGGCTCCTTCGTGTTCATCCCCAAGGGGGTGGAGTGCCCGATGGAGCTCTCCACCTATTTCCGCATCAACTCC---GGCGACACCGGCCAGTTCGAGCGCACGTTGATCGTGGCCGAGGAAGGCGCCTCGGTGAGCTACTTGGAGGGC---------------------------------------------------------------------------------------------------------------------------------------------------------------------------------------------------------------------------------------------------------------------------------------------------------------------------------------------------------------------------------------------------------------------------------------------------------------------------------------------------------------------------------------------------------------------------------------------------------------------------------------------------------------------------------------------------------------------------------------------------------------------------------------------------------------------------------------------------------------------------------------------------------------------------------------------------------------------------------------------------------------------------------------------------------------------------------------------------------------------------TGCACGGCGCCGATGTTCGATACCAACCAGCTGCACGCGGCGGTGGTGGAACTGGTGGCCCTCGATGACGCCTCGATCAAGTACTCCACCGTCCAGAACTGGTACGCGGGGGATGAGAACGGCAAGGGCGGCATCTACAACTTCGTCACCAAGCGGGGCCAGTGCCGCGGCGACCGCAGCCACATCAGCTGGACCCAGGTGGAAACCGGCTCGGCGATCACGTGGAAGTACCCCAGCTGCGTGCTGCAGGGGGCCGATTCGGTGGGCGAGTTCTACTCGGTGGCCCTCACCAACAACCGCCAGCAGGCCGACACCGGCACCAAGATGATCCACGTGGGCCCCCGCACCCGCTCCACGATCGTGAGCAAGGGGATCAGCGCCGGCCACTCCTCCAACAGCTATCGGGGGCTGGTGCAGCTGGGCCCCAAGGCCGTGGGCGCCCGCAACTACAGCCAGTGCGATTCGATGCTGATCGGCGACCAGGCCGCCGCCAACACCTACCCCTACATCCGCTCCCAGCAGCCCGATGCCCGCATCGAGCACGAGGCCAGCACCTGCCGCATCTCGGCCGACCAGCTCTTCTATCTGCAGAGCCGGGGGATCGCCTTCGAGGAGGCGGTGTCGATGATGGTGAGCGGCTTCTGCCGCGATGTGTTCAACCAGCTGCCGATGGAGTTCGCCGCTGAAGCCGACAAGCTCCTGGCCCTCAAGCTCGAGGGTTCGGTCGGC---
>2026889_Csp@PHX67884.1| RT_shifts_1_contigs
---------------------------------------------------------------------------------------------------------------------------------------------------------------------------------------------------------------------------------------------------------------------------------------------------------------------------------------------------------------------------------------------------------------------------------------------------------------------------------------------------------------------------------------------------------------------------------------------------------------------------------------------------------------------------------------------------------------------------------------------------------------------------------------------------------------------------------------------------------------------------------------------------------------------------------------------------------------------------------------------------------------------------------------------------------------------GCCGATACGGGCCAGTTTGAGCGCACTTTGATCATTGCTGAAGAGGGCGCTTCTGTTAGTTATTTAGAGGGG---------------------------------------------------------------------------------------------------------------------------------------------------------------------------------------------------------------------------------------------------------------------------------------------------------------------------------------------------------------------------------------------------------------------------------------------------------------------------------------------------------------------------------------------------------------------------------------------------------------------------------------------------------------------------------------------------------------------------------------------------------------------------------------------------------------------------------------------------------------------------------------------------------------------------------------------------------------------------------------------------------------------------------------------------------------------------------------------------------------------------TGCACTGCCCCGATGTTTGATACCAATCAGCTCCATGCTGCCGTTGTGGAGTTGGTGGTGCTCGATGATGCTTCTATTAAATACTCCACGGTTCAGAACTGGTATGCCGGTGACGAGCACGGCGTGGGCGGCATTTATAACTTCGTCACCAAGCGTGGCCAATGCCGAGGCGACCGCAGCCGGATCAGCTGGACTCAGGTGGAAACTGGCTCAGCAATTACCTGGAAGTATCCCAGTTGTGTGCTGCAGGGTGCTGACTCGGTGGGCGAGTTTTATTCGGTTGCCCTCACTAATAACTATCAGCAGGCTGATACTGGTACCAAGATGATTCACGTCGGTCCGAGGACCCGTTCAACCATTGTGAGCAAGGGCATTAGCGCTGGCCATTCATCTAATAGCTATCGCGGTCTTGTGCAGATTGGGCCTAAAGCTGTAGGCGCTAAGAATTACAGCCAATGTGATTCGATGTTGATTGGTGATCAAGCTGGCGCCAATACCTATCCCTATATCCGCTCTCAGCAACCGGATGCCGCAGTGGAGCATGAGGCAAGCACTTGCCGCATCTCCGCAGATCAACTCTTTTACCTGCAAAGCCGGGGCATTGGGTTTGAAGAGGCTGTTTCGATGATGGTCAGCGGTTTTTGCCGCGACGTGTTTAATCAATTGCCCATGGAATTTGCTGCTGAGGCAGACAAATTGCTTGCCCTCAAGCTCGAGGGATCCGTGGGC---
>1655601_Cbacl30@KRO94781.1
------------------------------------------------------------------------------------------------------------------------------------------------------------------------------------------------------------------------------------------------------------------------------------------------------------------------------------------ATGAGCACTGCA---ACCGTTGGCGATCTAGTTTCG------CAGCCGTAC------AAGCACGGTTTCGTCACTGATATTGAAACTGAAAAGATCGCCAAGGGTCTGAGTGAAGACGTTGTGCGTCTGATCTCCTCTAAGAAAAGTGAGCCAGAGTTTTTATTGGCTTTTCGGCTGCGGGCCTATCGGCAATGGCTGCAG------------ATGCAG---TCACCAGATTGGGCGGCACTGGGTTTCCCGGAGATTGATTATCAAAACATCATCTATTACGCAGCCCCTAAGCAGCAGGAG---------AAAAAAGCCAGCCTTGATGAGGTT------------GACCCCAAGCTGCTGGAAACATTTGAAAAGCTTGGCATCCCCCTAAGTGAGCAGAAG---CGCTTATCG------AATGTGGCAGTTGACGCCGTTTTTGACAGCGTCTCAATCGCCACCACCTATCGCGAAAAGCTGGCTGAGCATGGTGTTGTTTTTTGCTCAATAAGTGAGGCTGTCAAGGAGTATCCAGGCTTGGTTGAGAAGTACCTTGGCACAGTCGTCCCAAGTAATGACAACTATTTTGCTGCCCTGAATTCGGCGGTTTTTAGTGATGGTTCTTTTGTTTTTATTCCCAAGGGCGTAGCTTGCCCAATGGAGTTGTCAACATACTTCCGGATCAATTCC---GCCGATACGGGCCAGTTTGAGCGCACTTTGATCATTGCTGAAGAGGGCGCTTCTGTTAGTTATTTAGAGGGG---------------------------------------------------------------------------------------------------------------------------------------------------------------------------------------------------------------------------------------------------------------------------------------------------------------------------------------------------------------------------------------------------------------------------------------------------------------------------------------------------------------------------------------------------------------------------------------------------------------------------------------------------------------------------------------------------------------------------------------------------------------------------------------------------------------------------------------------------------------------------------------------------------------------------------------------------------------------------------------------------------------------------------------------------------------------------------------------------------------------------TGCACTGCCCCGATGTTTGATACCAATCAGCTCCATGCAGCCGTTGTGGAGTTGGTGGTGCTCGATGATGCTTCTATTAAATACTCCACGGTTCAGAACTGGTATGCCGGTGACGAGCACGGCGTGGGCGGCATTTATAACTTCGTCACCAAGCGTGGCCAATGCCGAGGCGACCGCAGCCGGATCAGCTGGACTCAGGTGGAAACTGGCTCAGCAATTACCTGGAAGTATCCCAGTTGTGTGCTGCAGGGTGCTGACTCGGTGGGGGAGTTTTATTCGGTTGCCCTCACTAATAACTATCAGCAGGCTGATACTGGTACCAAGATGATTCACGTCGGTCCGAGGACCCGTTCAACCATTGTGAGCAAGGGCATTAGCGCTGGCCATTCATCTAATAGCTATCGTGGTCTTGTGCAGATTGGGCCTAAAGCTGTAGGAGCTAGGAATTACAGCCAATGTGATTCGATGTTGATTGGTGATCAAGCTGGCGCCAATACCTATCCCTATATCCGCTCTCAGCAACCGGATGCCGCCGTGGAGCATGAGGCAAGCACTTGCCGCATCTCTGCAGATCAACTCTTTTACCTGCAAAGCCGAGGCATTGGTTTCGAAGAGGCTGTTTCGATGATGGTCAGCGGTTTTTGCCGCGACGTGTTTAATCAATTGCCCATGGAATTTGCTGCTGAGGCAGACAAATTGCTTGCCCTCAAGCTCGAGGGATCCGTGGGC---
>64471_Ssp@ABI46778.1
------------------------------------------------------------------------------------------------------------------------------------------------------------------------------------------------------------------------------------------------------------------------------------------------------------------------------------------ATGACCAGTACC---TCCACACGCGAACTCGTCAGT------CAGCCGTAC------AAGTACGGGTTTGTCACTGATATCGAAACAGAGAAGATCGCAAAAGGTCTTAGCGAGGAGGTGGTGCGACTGATTTCTGCTAAGAAAAATGAGCCGGAATTTCTCCTTGATTTTCGGCTCAAGGCTTATCGTCATTGGCTTAAG------------TTGCAA---GAGCCTGACTGGGCTGCGTTGGGTTATAAAGAAATTGATTATCAGGAGATTGTTTATTACGCTGCGCCCAAGCAGCAGGAG---------AAAAAGCAAAGTCTCGATGAAGTT------------GATCCCAAGCTTCTTGACACCTTTGAAAAGCTTGGTATCCCTTTAAGCGAGCAAAAA---AGGCTTAGT------AATGTTGCTGTGGATGCTGTTTTTGACAGTGTTTCGATCGCAACTACGTACAAAGAAAAGCTTGCAGAGCACGGAGTAGTTTTTTGCTCCTTTAGTGAGGCGGTTGTAGAGCATCCTGAGTTGATCGAGAAGTACCTCGGTTCGGTTGTTCCTAGTAGCGATAATTATTTTGCGGCTTTGAATTCTGCTGTTTTTAGTGATGGATCATTCGTGTTTATTCCTAAGGGGGTGGAATGCCCAATGGAGCTTTCTACTTACTTCCGGATCAATTCT---GGTGATACTGGGCAGTTCGAGCGCACGTTGATTGTTGCTGAAGAAGGTGCATCGGTGAGCTATTTAGAAGGT---------------------------------------------------------------------------------------------------------------------------------------------------------------------------------------------------------------------------------------------------------------------------------------------------------------------------------------------------------------------------------------------------------------------------------------------------------------------------------------------------------------------------------------------------------------------------------------------------------------------------------------------------------------------------------------------------------------------------------------------------------------------------------------------------------------------------------------------------------------------------------------------------------------------------------------------------------------------------------------------------------------------------------------------------------------------------------------------------------------------------TGTACTGCGCCGATGTTCGATACGAATCAGCTTCATGCTGCTGTTGTGGAATTGGTTGTTTTGGATGATGCCTCTATAAAATATTCCACTGTCCAGAATTGGTATGCGGGAGATGAGAATGGCGTTGGCGGTATTTATAACTTTGTGACGAAGCGCGGTCAGTGCAGGGGAGACCGCAGCCGTATTAGTTGGACACAGGTCGAAACGGGTTCAGCCATTACTTGGAAATATCCAAGTTGTGTGTTGCAGGGTGCTGATTCGGTTGGCGAATTTTATTCAGTTGCTCTCACGAATAATCTTCAACAAGCTGATACCGGTACAAAAATGATTCATGTAGGACCCCGCACCCGCTCCACGATTGTGAGCAAAGGGATCAGCGCTGGTAGGTCCAGTAATAGTTATCGAGGCCTCGTTCAAGTTGGCCCGAATGCGACAGGTGCTCGAAACTACAGCCAATGCGATTCGATGTTGATTGGTGATCAAGCTGCAGCGAACACTTACCCATACATTCGTTCTCAGCAGCCTCAGGCTGCGATCGAACATGAAGCCAGTACTTGCCGCATGTCGGAAGACCAATTGTTTTATCTCCAAAGCCGTGGCATCGACTTCGAAGAAGCTGTCTCGATGATGGTGAGTGGCTTCTGCCGGGATGTGTTCAATCAACTCCCCATGGAGTTTGCGGCTGAGGCCGACAAGCTTCTCGCTCTCAAGCTTGAGGGTTCGGTGGGT---
>84588_Ssp@CAE06834.1
------------------------------------------------------------------------------------------------------------------------------------------------------------------------------------------------------------------------------------------------------------------------------------------------------------------------------------------ATGACCAGCACC---TCCACACGGGACCTCGTCAGC------CAGCCGTAC------AAATACGGCTTCGTCACCGAGATTGAGACCGACAAGATCGCCAAAGGTCTCAGCGAAGACGTCGTTCGTCTGATTTCGGCCAAAAAAGAGGAGCCAGCGTTTCTGCTGGAGTTTCGGCTGAAGGCCTTCCGTCATTGGCTCACC------------CTCGAG---GAGCCCGACTGGGCTGCTTTGGGGTATCCGCTGATCGATTATCAGGACATCGTTTATTACTCCGCTCCGAAGCAGCAGGAC---------AAGAAGTCCAGCCTTGATGAGGTG------------GACCCCAGGCTGCTGGAGACCTTCGACAAGCTTGGGATCCCCCTGAGCGAGCAGAAG---CGCTTGAGC------AACGTGGCTGTGGACGCTGTGTTCGACAGCGTTTCGATCGCCACCACGTACAAGGAGAAGCTGGCGGAGCACGGTGTGGTGTTCTGCTCCTTTAGTGAAGCGGTCAAGGAGCATCCCGAGCTGATCGAGCGCTACCTGGGTTCCGTGGTGGCCAGCAACGACAACTGTTTCGCGGCACTGAACTCAGCGGTGTTCAGTGATGGCTCCTTTGTCTTCATCCCGAAGGGTGTCGAGTGCCCGATGGAGCTCTCCACCTATTTCCGGATCAATTCC---GGCGACACAGGCCAGTTCGAGCGCACGCTGATCGTCGCCGAAGAAGGGGCTTCTGTGAGCTACCTCGAGGGC---------------------------------------------------------------------------------------------------------------------------------------------------------------------------------------------------------------------------------------------------------------------------------------------------------------------------------------------------------------------------------------------------------------------------------------------------------------------------------------------------------------------------------------------------------------------------------------------------------------------------------------------------------------------------------------------------------------------------------------------------------------------------------------------------------------------------------------------------------------------------------------------------------------------------------------------------------------------------------------------------------------------------------------------------------------------------------------------------------------------------TGCACGGCTCCGATGTTCGACACCAATCAATTGCACGCTGCCGTGGTGGAGCTGGTGGCCCTGGATGACGCCTCGATCAAGTACTCCACCGTTCAGAACTGGTACGCAGGTGATGAAGATGGCGTAGGCGGCATCTACAACTTCGTCACCAAGCGGGGGCAGTGCCGGGGTGCCCGCAGCCGCATCAGCTGGACGCAGGTGGAAACCGGCTCCGCCATCACCTGGAAATACCCGAGTTGTGTGCTGCAGGGGGCTGATTCGGTTGGCGAGTTCTATTCCGTGGCACTCACCAACAACCGGCAGCAGGCCGATACCGGAACAAAAATGGTTCATGTGGGGCCCCGCACCCGCTCCACGATCGTGAGCAAAGGAATCAGCGCCGGCCATTCCAGCAACAGCTACCGCGGTTTGGTCCAGATGGGGCCTGCAGCGAAGGGAGCCCGCAACTACAGCCAGTGCGACTCGATGTTGATCGGAGACCAGGCGGCCGCCAACACCTACCCCTACATCCGCTCCCAGCAGCCCCAGGCGGCCATCGAACACGAGGCCAGCACCTGCCGAATCTCTGAAGATCAGCTCTTCTATCTGCAGAGCCGCGGCATCGGTTTCGAAGAGGCGGTGTCGATGATGGTCAGCGGCTTCTGCCGTGATGTGTTCAACCAGCTGCCGATGGAGTTCGCCGCCGAGGCGGACAAGCTGCTGGCCCTCAAGCTCGAGGGATCCGTGGGC---
>1928728_Pmicropora@BBL86395.1
---------------------------------------------------------------------------------------------------------------------------------------------------------------------------------------------------------------------------------------------------------------------------------------------------------------------------------------ATGAGTACCACTGAC---AAGGTTATTGATTTAGTTAGT------CAGCCGTAT------AAATACGGCTTTGTAACCGATATTGAAACTGAAAAAATTGCCAAAGGGTTAAACGAGGAAGTTATACGCTTGATTTCCGCCAAGAAACAGGAGCCTGAGTTCTTACTGAGATTTCGGCTGAAAGCGTATCAGAATTGGCTACAG------------ATGGAG---GAGCCAAATTGGGCAGCACTAGGTCATCCACCTATTGATTATCAAGACCTGGTTTATTATGCAGCCCCTAAACAACAGGTA---------AAAAAAACTAGTCTTGATGAAGTT------------GATCCGAGGTTGCTAGAGACTTTCACCAAACTTGGAATTTCCCTTAGTGAACAAAAA---CGTCTATCA------AACGTAGCTGTAGATGCTGTTTTTGATAGCGTTTCTATAGCGACAACCTACAAAGAGAAGCTGGCAGAGCATGGAGTGATCTTCCAGTCTATTAGTGAGGCAGTCAAGGATTACCCAGATTTGATTGAGAAGTATTTAGGTTCGGTTGTACCAGTAAATGACAATTATTTCGCAGCATTGAACTCGGCAGTTTTTAGTGATGGCTCCTTTGTACTCATTCCAAAAGGGATCGAATGTCCTATGGAATTATCGACATATTTTCGCATTAATTCT---GGTGATACTGGACAATTCGAACGAACCTTAATCATTGCTGAAGAAGGGGCATCAGTTAGTTATTTAGAAGGT---------------------------------------------------------------------------------------------------------------------------------------------------------------------------------------------------------------------------------------------------------------------------------------------------------------------------------------------------------------------------------------------------------------------------------------------------------------------------------------------------------------------------------------------------------------------------------------------------------------------------------------------------------------------------------------------------------------------------------------------------------------------------------------------------------------------------------------------------------------------------------------------------------------------------------------------------------------------------------------------------------------------------------------------------------------------------------------------------------------------------TGTACAGCTCCCATGTTTGATACTAATCAATTGCATGCAGCTGTCGTTGAATTAGTTGCGTTAGACAATGCTACAATTAAATACTCAACTGTTCAAAACTGGTATGCTGGTGACGAAAATGGTAAGGGAGGTATCTATAATTTCGTAACGAAAAGAGGTCAATGTCGAGGAGCCAATAGTCGAATTAGCTGGACTCAAGTCGAAACAGGCTCGGCAATCACATGGAAGTATCCCAGCTGTATACTGCAAGGCGAAAATTCAGTAGGAGAATTTTATTCTGTTGCTTTGACAAATAACCGCCAGCAAGCCGATACAGGAACTAAGATGGTTCACATAGGACCTCGAACACGTTCTACCATCGTCAGCAAGGGAATCAGTGCCGGTCAATCTAGTAACAGTTACCGGGGATTAGTCCACATTACTCCAAAAGCAACTGGAGCAAAGAACTATAGTCAATGCGACTCATTATTAATTGGTGATCAGGCAGCAGCGAACACTTATCCATATATAAGATCACAACAGCCTAAAGCATCCGTAGAGCACGAAGCTAGCACTTGCCGCATCTCGGAAGATCAATTATTTTACTTACAGAGCCGGGGAATTGCGTTCGAAGCCGCAGTTTCTATGATGGTTAGTGGTTTTTGTCGTGACGTCTTTAATCAACTCCCTATGGAATTCGCGGCCGAAGCTGATAAACTCCTGGCATTAAAATTGGAAGGTTCAGTAGGC---
>2024880_Ssp@MAB54705.1
---------------------------------------------------------------------------------------------------------------------------------------------------------------------------------------------------------------------------------------------------------------------------------------------------------------------------------------------------------------------------------------------------------------------------------------------------------------------------------------------------------------------------------------------------------------------------------------------------------------------------------------GCGCCTAAAACCAAAGAG---------AAAAAACGAAGTCTCGATGAGGTC------------GATCCTGCCTTGCTGGACACATTTAGTCGTCTTGGTATTCCGCTCAGTGAGCAGAAG---CGTTTAAGC------AACGTTGCTGTTGATGCTGTTTTTGATAGTGTTTCAATTGCAACGACCTTTAAAGATAAATTGGCTGAACATGGAGTTGTGTTTTGTTCTATCGCTGAAGCTGTTAAAGAGCATCCGGAGTTGGTTGAAAAATATCTCGGTACTGTTGTAACCAGTAACGATAATTTCTTTGCTGCTCTCAATGCTTCAGTTTTTAGTGATGGAACGTTTGTTTATATCCCTAAGGGAGTCGAGTGCCCGATGGAGTTATCCTCATACTTCCGTATTAATTCC---GGTGACGCCGGACAGTTTGAGCGAACTCTGATCGTGGCTGAGGAGGGTGCCTCTGTGAGTTATCTCGAGGGT---------------------------------------------------------------------------------------------------------------------------------------------------------------------------------------------------------------------------------------------------------------------------------------------------------------------------------------------------------------------------------------------------------------------------------------------------------------------------------------------------------------------------------------------------------------------------------------------------------------------------------------------------------------------------------------------------------------------------------------------------------------------------------------------------------------------------------------------------------------------------------------------------------------------------------------------------------------------------------------------------------------------------------------------------------------------------------------------------------------------------TGTACGGCGCCGATGTTTGACACGAATCAATTGCATGCTGCTGTGGTTGAGTTGATTGCGCTGGATGATGCCTCAATCAAGTATTCCACCGTTCAGAATTGGTACCCTGGTGATGAGAATGGAGTGGGGGGAATTTACAATTTTGTGACCAAGCGCGGTCAATGTCGTGGAGCTAGAAGTTGTATCAGCTGGACGCAGGTTGAAACGGGTTCGGCAATTACATGGAAATATCCCAGCTGTGTCTTGTTGGGGGAAGATTCCGTCGGAGAGTTTTATTCTGTTGCTTTGACGCATCATCGTCAGCAAGCTGATACTGGCACCAAGATGATTCATATTGGCCCTCATACTCGCTCCACAATTGTGAGTAAAGGGATCAGCGCTGGGTCATCCAGTAATAGTTATCGCGGACTGGTTCAAATCGGACCTTCTGCAAAAGGCGCGCGAAATTACAGTCAATGTGATTCCATGTTGATCGGTGATCAGGCCAGTGCAAATACGTTCCCTTATATCCATTGTCAGCAGATGCATGCAGCAATCGAACACGAGGCGAGTACTTGTCGGATTTCTGAAGACCAGCTTTTTTATCTTCAAAGTAGAGGGATCGCTTTTGAAGAAGCCGTGTCAATGATGGTGAGTGGATTCTGTCAGGATGTCTATAATCAGCTTCCAATGGAGTTTGCCGCTGAAGCTGACAAACTTCTTGCCCTGCGTTTAGAGGGCTCTGTCGGT---
>2055796_Sbacterium@HBU26770.1
ATGACCGCAACCTCC---TCC---------------------------------------------------------------------------------------------------------------------------------------------------------------------------------------------------------------------------------------------------------------------------------------------------CCAATTACGCCGCCTTCCAGCCTTGGCTCA---GAGCTCAGCGATCTGGTTCAA------CAGCCCTAT------CGCTACGGCTTTGTAACTGATATTGAAACCGATAAAATCGCCAAGGGTTTAGATGAAGATGTGGTGCGACTAATATCAGCAAAAAAGCATGAGCCAGAGTTCCTATTGAATTTTCGGCTCAAGGCTTTTCGCGTTTGGCAGCGC------------ATGGAG---GAGCCGGATTGGGCCGCTTTGGGTTATCCCAAGATTGACTACCAAAATATAATTTATTACGCTGCTCCCAAACAGCAGCAA---------AAAAAGTCAAGCCTCGATGAAGTT------------GATCCAAAGCTATTGGAAACCTTCGAGAAATTAGGAATACCCCTAAGTGAGCAAAAA---CGTCTTTCA------AACGTAGCTGTTGATGCGGTGTTTGACAGCGTTTCAATTGCCACTACCTATAAGGAAAAACTCGCCGAAGATGGGGTAATTTTTTGTTCATTCACAGAAGCTGTTGATGAGCATAGGGATTTAATCGAACGCTATTTGGGTTCGGTTGTTCCCATTGGAGACAACTATTTCGCTGCATTAAATTCAGCTGTATTTAGTGATGGATCCTTTGTTTTTATTCCCAAAGGGGTTGCCTGCCCCATGGATCTTTCCACCTATTTTCGCATCAATAGT---GGTGATACAGGTCAATTTGAACGCACTTTGATAGTGGCGGAAGAGGGGGCTTCGGTGAGCTATCTGGAAGGT---------------------------------------------------------------------------------------------------------------------------------------------------------------------------------------------------------------------------------------------------------------------------------------------------------------------------------------------------------------------------------------------------------------------------------------------------------------------------------------------------------------------------------------------------------------------------------------------------------------------------------------------------------------------------------------------------------------------------------------------------------------------------------------------------------------------------------------------------------------------------------------------------------------------------------------------------------------------------------------------------------------------------------------------------------------------------------------------------------------------------TGTACTGCACCGATGTTTGATACCAATCAATTACATGCAGCCGTAGTTGAACTAGTTGCCCATACCGATGCTTCAATAAAGTATTCAACCGTTCAAAATTGGTATGCTGGTGATGAATCAGGTAAGGGTGGTATTTACAATTTTGTTACCAAACGTGGGATTTGTGAGGGACCCCGTAGCCACATCAGTTGGACCCAAGTGGAAACAGGTTCTGCAATTACCTGGAAATATCCCAGTTGCCTGCTTGTAGGTGATGATTCAGTTGGTGAATTTTATTCTGTTGCCCTCACCAACAACCATCAACAAGCTGATACGGGCACAAAAATGTTGCACGTGGGTGCCCGCACTCGCTCCACAATTGTTAGCAAGGGAATAAGTGCCGGCAAGTCTTCCAATAGCTATAGGGGTTTGGTGCAAATTGGCCCCAAGGCCTGCGGAGCCCGTAATTACAGCCAGTGCGATTCAATGCTCATTGGTGACAAGGCTGCAGCAAATACTTTCCCTTACATACGCTCCCAGCAACCTGATTCCACAATTGAACATGAGGCAAGCACCTGCCGAATTTCAGCGGATCAGCTTTTTTATCTGCAAAGCAGGGGGATTTCCTTTGAAGAGGCGGTTTCAATGATGGTTAGCGGCTTTTGTCGTGATGTTTTTAATCAGCTCCCCTTGGAGTTTGCGGCTGAGGCAGATAAATTGCTTGCCCTCAAATTGGAGGGTTCCGTTGGT---
>2162204_Psp@QCJQ01000004.1_4
---------------------------------------------------------------------------------------------------------------------------------------------------------------------------------------------------------------------------------------------------------------------------------------------------------------------------------------ATGAGTAATGCAAAT---ACAGTTGATCAAATTGTTTCT------AAACCATAC------AAATATGGTTTCACTACTGATATTGAAACAGAAAAGATAGATAAAGGTATTAACGAAGATATTGTGAGATTAATCTCACTCAAAAAGAAAGAGCCTGAATTTCTTTTAAATTTTAGACTTCGAGCATATAGTCAATGGTTAAAG------------ATGAAA---GAGCCCGATTGGGCGGAATTAAAATATCCTAAAATAGATTATCAAGATATTATTTATTATGCAGCACCAAAACAAAATCAA---------AAAAAAGCAAGTCTTGAAGAGGTT------------GATCCTAAACTATTAGAAACTTTTGATAAGCTTGGCATACCTTTAAGTGAGCAAAAA---AGAATAGCA------AATGTTGCTGTTGATGCTGTTTTTGATAGTGTTTCTATAGCTACAACCTATAAAGAAAAACTAGCAGAAAGTGGGGTTATCTTCTGCTCTATTTCTGAAGCTGTCTCTCTATATCCTGAACTTATTAAGCGTTATTTAGGCAGTGTAGTCCCAATAACAGACAATTTTTTTGCTGCACTTAATTCTGCAGTATTTAGTGATGGTTCCTTTGTTTTTATTCCAAAGGGAGTGAAATGTCCTATGGATTTATCCTCATATTTCAGAATTAATTCA---GGAGATACTGGACAATTTGAACGAACCTTGATTATTGCAGAAGAAAGAGCATCGGTTAGTTATTTAGAAGGA---------------------------------------------------------------------------------------------------------------------------------------------------------------------------------------------------------------------------------------------------------------------------------------------------------------------------------------------------------------------------------------------------------------------------------------------------------------------------------------------------------------------------------------------------------------------------------------------------------------------------------------------------------------------------------------------------------------------------------------------------------------------------------------------------------------------------------------------------------------------------------------------------------------------------------------------------------------------------------------------------------------------------------------------------------------------------------------------------------------------------TGTACCGCTCCAATGTTTGATACAAATACTTTACACGCTGCCGTTGTAGAACTGATTGCTCTTGATGACGCTACTATTAAATATTCAACTGTGCAAAACTGGTATTCAGGAAATGAAAAAGGGGTTGGAGGTATATATAACTTTGTAACCAAAAGAGGAGAATGTCGAGGCAAAAGAAGCAAAATTAGCTGGTCTCAAGTCGAAACTGGTTCTGCCATAACTTGGAAATATCCAAGTTGCATTCTTAAAGGGAACGGGTCTGTTGGAGAATTTTATTCAATAGCGTTAACAAATAATTTCCAAAAAGCAGATACTGGGACAAAAATGATTCATGTTGGATCGAATAGTCGATCAAAAATAGTCAGTAAAGGAATAAGTGCTGGCAATTCAAACAATAGTTATCGTGGATTAGTACAAATTGGGCCTCAAGCTGAAAATGCTAGAAACTACAGCCAATGCGATTCTATGCTCATTGGAGATAAGGCATCAGCTAATACTTATCCTTATATCAAATCGAATCAACCAAATTCCAACATAGAACATGAAGCAAGCACATGCCGAATCTCTGAAGATCAATTATTTTACCTACAAAGTAGAGGGATTGATTTTGAAGAAGCAGTCTCAATGCTAGTTAGTGGATTTTGTAGTGATGTTTTTAACGAATTACCATTAGAATTCGCATCTGAAGCAGATAAACTTCTAGCTTTAAAACTAGAAGGTTCAGTTGGC---
>59920_Pmarinus@AAZ58924.1
---------------------------------------------------------------------------------------------------------------------------------------------------------------------------------------------------------------------------------------------------------------------------------------------------------------------------------------ATGACCCAATCTAAT---ACTGTTGAAGAAATTGTTTCC------CAACCTTAT------AAATACGGTTTTATAACTGAAATTGAAACTGAAAAGATCCCAAAAGGATTGAATGAAGATGTCATTAGGTTAATTTCCGCCAAAAAAAATGAACCAGAATTTTTATTAAAATTTCGTTTAAGAGCTTATGAGCAATGGTTGAAG------------ATGAAA---GAACCTGATTGGTCAGGTTTAACTTATTCCAAAGTAGATTATCAGGATCTTGTTTATTATTCAGCCCCAAAACAAGACATT---------AAGAAGAAGAGTTTAGATGAAGTC------------GATCCTAAATTACTTGAAACTTTTGAAAAGCTTGGAATACCACTTAGTGAACAAAAA---AGATTATCT------AATGTAGCTGTAGATGCTGTCTTTGACAGTGTTTCTATAGCAACTACATATAAGGAAAAGCTAGCTGAACATGGAGTAATTTTCTGCTCTATTAGCGAGGCAATTAGCGAATACCCTGATCTAATTGAAAAATATATGGGTACAGTCGTTCCTATAAATGATAACTTTTTTGCGGCTCTAAATTCTGCAGTTTTTAGTGACGGTTCGTTTGTTTACATACCCAAAGGTGTCGAATGTCCAATGGAACTATCATCTTATTTTAGAATAAATTCT---GGCGACACTGGTCAATTCGAACGAACTTTAATTATTGCCGAAGAATCCTCCTCCGTTAGTTATCTAGAGGGC---------------------------------------------------------------------------------------------------------------------------------------------------------------------------------------------------------------------------------------------------------------------------------------------------------------------------------------------------------------------------------------------------------------------------------------------------------------------------------------------------------------------------------------------------------------------------------------------------------------------------------------------------------------------------------------------------------------------------------------------------------------------------------------------------------------------------------------------------------------------------------------------------------------------------------------------------------------------------------------------------------------------------------------------------------------------------------------------------------------------------TGTACAGCGCCTATGTTTGATACCAATACACTCCATGCTGCTGTTGTTGAGCTTGTCGCGCTCGATAATGCATCTATCAAATATTCAACTGTGCAAAATTGGTATGCAGGTAATGAAGAAGGAGTTGGAGGAATATATAACTTCGTCACAAAAAGAGGGGAATGTAGAGGAAAGAAAAGCAAAATAAGCTGGTCTCAAGTCGAAACAGGTTCTGCAATTACATGGAAATACCCAAGTTGCGTATTACAAGGAGACAATTCCATTGGTGAGTTTTATTCAATTGCACTTACTAATAATTGTCAGAAAGCGGATACTGGGACAAAAATGATTCATATAGGAAAAAATACAAAATCAAAAATCGTAAGTAAAGGTATCAGTGCTGGAAAGTCTAAGAATAGCTATCGAGGTCTTGTATCCATAAGCCCAAATGCTGAGGGCGCTCGAAATTACAGTCAATGTGACTCAATGTTGATCGGTGACAAAGCCAGTGCAAATACATATCCATATATTCAATCCAAACAACCTCAGTCAAATATTGAACATGAAGCTAGTACTTGTAGGATTTCAGAAGATCAACTTTTTTACTTACAAAGTAGAGGAATTGATTTCGAGGAATCAGTCTCAATGTTAGTCAGTGGATTTTGTAGTGATGTTTTCAATGAACTGCCTATGGAGTTTGCATCTGAGGCAGACAAACTTTTAGCTTTAAAATTGGAGGGTTCGGTTGGA---
>59919_Pmarinus@CAE18532.1
---------------------------------------------------------------------------------------------------------------------------------------------------------------------------------------------------------------------------------------------------------------------------------------------------------------------------------------ATGGTAAGTGAAAAT---TTAGTTAAAGATGTCGTATCT------GAACCATAC------AAATATGGTTTCGTTACTGATATCGAAACTGAAAAGATTTCCAAAGGCCTAAATGAAGATACGATTCGATTAATTTCAGAAAAAAAAGAAGAGCCAAAATATCTTCTTAATTTCAGACTTAATGCCTTTCGGAAATGGCAAAGA------------ATGGAG---GAGCCTAACTGGGCAGACCTAGGTTACAAAAAGATTGATTATCAAGATATAATTTATTATTCTGCACCTAAACAAAAAGAA---------AAGATTTCTAGCTTAGATGAAGTT------------GATCCCAAACTCCTAGAAACTTTTGATAAATTAGGAATTCCTCTTACTGAACAAAAA---AAACTTACA------AACGTTGCTGTTGATGCAGTATTCGATAGTGTATCTATTGCAACAACCTTCCGAAAAGAACTTGCTGAGCATGGTGTAATATTTTGTTCTATAAGTGAAGCAGTAAAAGATCACTCAAATTTAATAGAAAAATATTTAGGTTCTGTTGTACCAGCTAATGATAACTATTTTGCTGCATTAAACTCAGCTGTTTTTAGTGATGGTTCATTCGTTTACATCCCAAAAGGAGTTAAATGCCCGATGGATCTCTCATCATATTTTAGAATCAACAGT---GGAGACTCTGGTCAGTTTGAAAGAACTTTAATTATCGCAGAAGAATCTAGCTCCGTCAGTTACCTTGAAGGA---------------------------------------------------------------------------------------------------------------------------------------------------------------------------------------------------------------------------------------------------------------------------------------------------------------------------------------------------------------------------------------------------------------------------------------------------------------------------------------------------------------------------------------------------------------------------------------------------------------------------------------------------------------------------------------------------------------------------------------------------------------------------------------------------------------------------------------------------------------------------------------------------------------------------------------------------------------------------------------------------------------------------------------------------------------------------------------------------------------------------TGTACAGCTCCAATGTTTGATACGAATACTCTGCACGCAGCGGTAGTTGAACTTATTGCCTTAGACGACGCCTCAATTAAATATTCAACAGTACAAAATTGGTATGCTGGGAATGAAGAAGGAGTTGGAGGAATCTTTAATTTTGTCACCAAAAGGGGGAAATGTTTAGGTAAGAGAAGTAAAATAAGCTGGTCTCAAGTAGAAACAGGCTCTGCCATAACATGGAAATATCCTAGCTGTATACTTTTAGGAGAGGAATCGGTAGGAGAATTTTATTCTGTAGCTCTCACTAATAACCTTCAACAAGCCGATACAGGTACAAAAATGATTCACATCGGTCCTAGAACTAAATCAACAATAGTTAGTAAAGGAATTAGTGCTGGCAATTCAATTAATAGTTACAGAGGTCTTGTAAAAATGGGTTCAAAAGCTTCTGGATCAAGAAATTATAGTCAATGTGATTCAATGTTAATAGGCGATCAAGCTGCTGCGAATACATTTCCTTATATTCACTCTCAACAACCAAATTCAGAAATTGAGCATGAAGCAAGTACATGTAGAATTTCTGAAGATCAACTTTTTTATTTACAAAGTAGAGGTATTGAATTTGAAGAGGCTGTATCAATGATGGTAAGTGGCTTTTGTAGAGATGTTTTCAATCAACTGCCATTGGAATTTGCGGCTGAAGCCGATAAGCTGCTTGCCCTCAAATTAGAAGGTTCGGTTGGA---
>1608213_CSspongiarum@KKZ14301.1
---------------------------------------------------------------------------------------------------------------------------------------------------------------------------------------------------------------------------------------------------------------------------------------------------------------------------------------ATGAGCAGTGCCGCC---ACCGTAGAGGCCCTTAACAAA------ACGCCTTAC------CGCTACGGCTTTGTAACAAACATTGAGACCGAGAAAATTTCCAAGGGCCTGGATGAGTCGGTGGTGCGCCTGATTTCATCCAAGAAGCGGGAACCGGATTTTCTGCGGCAATTTCGCCTCAAGGCCTATGCCCAGTGGCAAGCC------------ATGGAA---GAGCCCAACTGGGCTGCCCTAAACCATCCCGCCATTGACTATCAAAATATTGTCTACTACTCGGCTCCCCGTCAAAAACAA---------CAGAAAGCCAGCCTGGATGATGTG------------GATCCCGCTCTTCTGGAAACCTTTGACAAGCTGGGTATTCCCCTGAGTGAACAGAAG---CGTCTCAGC------AACGTGGCTGTGGATGCGGTGTTTGACAGTGTGTCCATTGCCACCACCTATAAGCAGAAACTGGCGGAGCACGGCGTGGTGTTCTGTTCCATGGGCGAGGCCATCAGAGATCACCCGGAGTTGGTGGAGCGCTATCTGGGTTCGGTGGTTCCCATTGCGGATAACTTCTTCGCCGCGCTCAATTCTGCGGTGTTCAGCGATGGCTCCTTTGTGTACATTCCCAAAGGGGTGCAGTGCCCCATGGAACTCTCCACTTACTTCCGCATCAATAGC---GACGACGCAGGACAGTTTGAGCGCACCCTGATCATCGCTGAGGAAGGGGCCAGCGTCAGCTACCTGGAAGGA---------------------------------------------------------------------------------------------------------------------------------------------------------------------------------------------------------------------------------------------------------------------------------------------------------------------------------------------------------------------------------------------------------------------------------------------------------------------------------------------------------------------------------------------------------------------------------------------------------------------------------------------------------------------------------------------------------------------------------------------------------------------------------------------------------------------------------------------------------------------------------------------------------------------------------------------------------------------------------------------------------------------------------------------------------------------------------------------------------------------------TGTACGGCGCCCATGTTTGACACCAACCAGCTTCATGCAGCCGTGGTGGAACTGGTGGCCCTGGATGATGCCTCCATCAAGTACTCCACCGTTCAGAACTGGTATGCTGGCGACGAGAATGGCAAGGGGGGAATCTATAACTTCGTCACCAAGCGGGGCCTCTGTCAAGGCCGGCGCAGCCGCATCAGTTGGACCCAGGTGGAAACAGGCTCAGCCATTACCTGGAAGTACCCCAGTTGTGTGCTCCGGGGCCAGGCTTCCGTTGGCGAGTTTTATTCCGTGGCCCTAACCAATCATTATCAACAAGCGGATACGGGCACCAAGATGATTCACATTGGTCCTGGCAGCCGCTCCACCATTATCAGCAAAGGCATCAGCAGCGGCCACTCTGCCAACAGCTATCGGGGACTGGTCAATATCGGCCCGCAAGCCCGTGGAGCCCGCAACTTCAGCCAGTGTGATTCCATGCTCATCGGGGATCAGGCGGCAGCCAATACCCATCCCTACATCCAATCGCGTCAACCTGAAGCCACCATTGAGCACGAGGCCAGCACCTGCACCATTTCCGAAGACCAACTCTTCTACCTACAGTCTCGCGGCATTGAGCCGGAGGCGGCAGTCTCCATGTTGGTGAGTGGATTTTGCCGCGACGTTTTTAATCAATTACCCATGGAGTTTGCCGCTGAAGCCGATAAACTCCTGGCCCTCAAGCTGGAAGGTTCCGTTGGC---
>167539_Pmarinus@AAP99132.1
---------------------------------------------------------------------------------------------------------------------------------------------------------------------------------------------------------------------------------------------------------------------------------------------------------------------------------------ATGACTAAAAACAAA---ACGGTATCGCAAGTTCTCGAG------AAATCATAT------GAGTATGGTTTTCTCACAGATGTGGAGTCTGAAAAAATTCCCAAGGGAATTAACGAAAGTATTATTCGTTTGATTTCAGAAAAAAAAAGTGAGCCAGACTTTCTGTTGGAATTTCGTTTGAAAGCTTTTAGGAAGTGGGAAAAG------------ATGGAA---GAACCAAAATGGGCAGATTTAAACTATCCCCCCATTAATTATCAAGATTTAGTTTATTATTCTGCACCAAAAGATATAGAA---------AAGAAAACTAGTCTTGATGATGTT------------GATCCAGAAATATTAGCTACTTTTGATAAACTTGGAATTCCCCTTAATGAGCAAAAA---AGACTTACT------AATGTAGCTGTAGATGCTGTATTTGATAGTGTCTCAATTGCAACTACTTTTAAAGAGAAATTAGCGGAAGATGGAGTTATTTTTTGTTCAATTAGTGAAGCAATTCAAAAATACCCTGAACTTGTAGATAAATATTTAGGCACAATAGTTCCAATGAGCGATAATTTTTTCGCAGCCTTAAATTCAGCTATATTTAGTGATGGATCCTTTGTATATATACCCAAAGGTGTTAATTGTCCTATGGAGCTATCCTCATATTTTAGAATCAATTCT---GGAGATACTGGGCAATTTGAAAGAACATTAATTATCGCCGAAGAAAAATCATCAGTAAGTTACTTGGAGGGA---------------------------------------------------------------------------------------------------------------------------------------------------------------------------------------------------------------------------------------------------------------------------------------------------------------------------------------------------------------------------------------------------------------------------------------------------------------------------------------------------------------------------------------------------------------------------------------------------------------------------------------------------------------------------------------------------------------------------------------------------------------------------------------------------------------------------------------------------------------------------------------------------------------------------------------------------------------------------------------------------------------------------------------------------------------------------------------------------------------------------TGCACAGCGCCAATGTTTGATACCAACACTCTTCATGCAGCTGTTGTAGAATTAATTGCTTTAGATGACGCATCAATCAAATATTCAACCGTTCAGAATTGGTATGCAGGAGATAAAAATGGGATTGGAGGTATTTATAATTTTGTCACCAAACGAGGAAGATGCAAAGGGAAAAGAAGCAAGATTAGTTGGTCTCAAGTTGAAACTGGCTCTTCTATAACATGGAAATATCCAAGTTGTATTCTAGAAGGAGATGGTGCAGTTGGTGAATTTTACTCTGTAGCACTAACTAATAATAAGCAAATAGCAGATACAGGGACAAAAATGATTCATATTGGAAAAAACACAAAATCAACTATTATCAGCAAAGGTATAAGTGCTGGAAAATCAAAAAATAGTTATAGAGGATTAGTTCATATGGGAAGCAAAGCATTTGGCGCCAAAAATTATAGCCAATGTGATTCATTATTAATTGGAGATCAAGCTTCTGCTAATACATATCCCTATATACATTCAAAACAAATGAATTCTAGTATTGAGCATGAAGCAAGTACTTCTAAAATATCTGAAGATCAATTATTCTACCTGAAAAGTCGAGGTATTAATTCTGAGGAGGCTGTGTCAATGATGGTAAGTGGATTTTGTCAGGATGTATTCAATAAATTACCAATGGAATTTGCATCAGAAGCTGATAGTCTATTGGGGCTTAAACTGGAAGGAACTATAGGA---
>1499498_Psp@KGG13309.1
---------------------------------------------------------------------------------------------------------------------------------------------------------------------------------------------------------------------------------------------------------------------------------------------------------------------------------------ATGACTACAACCAGC---TCAATTGAAGAAATTGTATCTTCCACCAGTTCTTAT------AAATATGGGTTTTCGACAAATGTCATAACCGAAAAAATACCTAAAGGTTTGAATGAAGATATTATTAGATTAATTTCAGCCAAAAAAAATGAGCCTAACTTTCTCCTAGATTTCCGAATAGATGCTTATAGAAAATGGGAAAAG------------ATGAAA---GAGCCTAAATGGGCTGATCTAAGCTATCCAGAAATTAATTATCAAGATATAGTTTATTATTGCGCACCCAAAGATATCGAA---------AAGAAAAAAAGCCTTGATGAAGTA------------GATCCAGAAATATTAGAAACTTTTGAAAAGCTAGGAATACCACTTAATGAACAAAAA---CGTTTAACT------AATGTTGCCGTTGATGCAGTTTTTGATAGTGTTTCTATTGCAACGACTTTCAAAGAAAAGCTGGCTGAAGATGGAGTTATATTCTGCTCAATCAGTGAAGCTGTTCAAAAATACCCAGAACTAGTGAAGCGTTATTTAGGAACCGTAGTCCCTAAAAATGATAATTTCTTTGCAGCCTTAAACTCTGCAGTATTTAGTGATGGTTCATTTGTATTTATACCAAAAGGTGTCAATTGCCCGATGGAATTATCATCATATTTTAGAATTAACTCA---GGAGAATCAGGTCAATTTGAAAGAACATTAATTATTGCAGAAGAAGGCTCATCTGTAAGTTATTTGGAGGGT---------------------------------------------------------------------------------------------------------------------------------------------------------------------------------------------------------------------------------------------------------------------------------------------------------------------------------------------------------------------------------------------------------------------------------------------------------------------------------------------------------------------------------------------------------------------------------------------------------------------------------------------------------------------------------------------------------------------------------------------------------------------------------------------------------------------------------------------------------------------------------------------------------------------------------------------------------------------------------------------------------------------------------------------------------------------------------------------------------------------------TGCACTGCACCAATGTTTGACACTAATACACTACACGCCGCAGTAGTAGAGTTAATTGCTCTTGATGACTCTTCTATTAAATATTCAACAGTTCAGAATTGGTATGCAGGTAATGAAGAAGGTGTTGGCGGTATTTATAACTTTGTTACTAAAAGAGGTCACTGTAGGGGTAAAAACAGCAAAATCAGTTGGTCTCAAGTAGAAACAGGTTCTGCAATAACATGGAAATATCCCAGTTGTCTTTTGATAGGGGAGAATTCTATAGGAGAGTTTTACTCTGTAGCTTTAACAAATAACAAGCAGATAGCAGATACAGGGACTAAGATGATACATATTGGGAATAAAACACGTTCTACGATAATAAGTAAGGGGATAAGTGCTGGCAATTCTAAAAATAGTTATAGAGGCCTAGTCGAAATGCGAGCTGGTGCTAAAGGTGCAAAAAACTTTAGTCAATGTGATTCATTACTAATTGGAGCTGAAGCAGAAGCCAATACTTATCCTTATATCCACTCAAAGCAACCCTCCGCCAATGTTGCACATGAAGCAAGTACATCCAAAATTTCGGAAGAGCAATTATTTTATCTTCAGAGTAGAGGAATTAGTAACGAAGAGGCATTATCGATGATGGTAAATGGATTCTGTAAAGATGTATTTAACCAGTTGCCAATGGAATTTGCTTCTGAAGCCAACAGCCTACTTGCACTCAAGCTAGAAGGCTCCGTAGGG---
>77922_Cgloeocystis@SUFB.1
---------------------------------------------------------------------------------------------------------------------------------------------------------------------------------------------------------------------------------------------------------------------------------------------------------------------------------ACACAGCAAACAAAAAATACT---GATTTAGATTTTTTTCTAAAT------AAACCCTAT------AAATATGGTTTTAGTACTTCTATAAATACTGAAACAATTAAAAAAGGGTTAACAGAAGAAACAATAAAAGAAATTTCAAAAAAAAAAAATGAACCCGATTTCCTATTGGAATTTCGATTACGCGCTTATTATTATTGGTTAGAA------------ATGAAA---GAACCTCAATGGGCTCATATAAGTTATCCTTTAATTGATTATCAAAATATAACATATTATTCTGCACCAAAAGTTAAAGAA---------AAATTAAACAGTTTAGATGAAGTT------------GATCCCAAACTTTTAGAAACCTTCGAAAAATTAGGAATTCCTTTAACTGAACAAAAA---AAATTTGCA------AACGTAGCTGTGGATGCTATATTTGATAGTGTTTCAGTTGCAACAACCTTTAAAGAAGAGTTAGCTAAAGAAGGCGTTATTTTTTGTCCTATATCAGAAGCTGCTCAGAAATACCCTAATTTAGTAAAAAAATATTTAGGTAGTGTTGTTCCAATTTCAGATAATTATTTTGTTAGTTTAAATTCTGCAGTTTTTAGTGATGGCTCTTTTTGTTATATTCCAGAAAATGTACATTGCCCTTTAGAACTATCAACTTATTTTCGAATTAATAAT---GGAGAATCGGGTCAATTTGAACGAACTTTAATTATTGCAGATAAAGGTAGTTATGTTAGTTATTTAGAAGGT---------------------------------------------------------------------------------------------------------------------------------------------------------------------------------------------------------------------------------------------------------------------------------------------------------------------------------------------------------------------------------------------------------------------------------------------------------------------------------------------------------------------------------------------------------------------------------------------------------------------------------------------------------------------------------------------------------------------------------------------------------------------------------------------------------------------------------------------------------------------------------------------------------------------------------------------------------------------------------------------------------------------------------------------------------------------------------------------------------------------------TGTACAGCGCCTCAGTTTGATACAAATCAATTGCATGCAGCGGTTGTAGAATTAGTTGCATTAGAAAACGCAGAAATTAAATATTCTACGGTTCAAAATTGGTATACTGGCGATAGTGAAGGTAATGGTGGAATTTATAACTTTGTTACAAAACGTGGATTATGTGTAGGTAAGAATTCGAAAATTTCTTGGACACAAGTAGAAACAGGTTCGGCAATTACATGGAAATATCCTAGTTGTGTTTTAGTCGGCGAAAATTCAGTAGGCGAATTTTTTTCTGTTGCATTAACTAATCATTATCAACAGGCAGATACTGGAAGTAAAATGATTCATATAGGTAAAAACACAAAAAGTAAAATAATTTCAAAAGGAATTTCTACCGGAAATTCTAAAAATAGTTATAGAGGTTTTGTTAAAATCGGATCAAATGCTTTTAATGCAAGAAATTATTCACAATGTGATTCCTTATTAATCGGTAATAATTCTCAAGCAAATACTTTTCCACATATGCAAATTCAAAATTCTACCGGAAAAGTAGAACATGAAGCATCTACTTCAAAAATAGGAGAAGAACAAATATTTTACTTTTTACAACGTGGAATTGGCGTTGAACAAGCGGTTTCTTTAATTGTAAGTGGTTTTTGTAAAGATGTGTTAAATGAATTACCTATGGAATTTTCATTAGAGGCTGATTTGTTATTAGGTTTGAAATTAGAAGGAAGTGTGGGA---
>2762_Cparadoxa@SUFB.1
------------------------------------------------------------------------------------------------------------------------------------------------------------------------------------------------------------------------------------------------------------------------------------------------------------------------------------------------AATTCA---GGTTTAGAAAATTTAGTGAAC------CAACCATAT------AAATATGGTTTACCACTGATATTTGAAATCGAAACAATATCTAAAGGATTAACCGAAGAAACAATTCGTTTAATTTCTGAAAAAAAAAATGAACCTCAATTTATGCTTGAATTTCGACTTCAAGCTTATCGAAAATGGTTAGAA------------ATGAGTAATGAGCCAGAATGGGCACATCTTAATTACCCAAAAATAAATTACCAAGATATGGTATATTATTCAGCTCCAAAACAAAAAAAA---------AAATTACAAAGTTTAGATGAAGTT------------GACCCCACTTTATTAGAAACATTTGAAAAATTAGGCATCCCATTGACAGAACAAAAA---CGTCTCGCT------AATGTTGCTGTAGATGCTATTTTTGATAGTGTTTCTGTTGCAACCACTTTTAAAGAAGAATTAGCAAAAGAAGGCGTTATTTTTTGTCCTATATCAGAAGCTGTTCAGAAATATCCTGATTTAATTAAAAAATATTTAGGAAGTGTTGTCTCTACATCCGATAATTATTTTTCTTGTTTAAATGCAGCTGTTTTTAGTGATGGTTCTTTTTGCTATATACCAAAAAATGTTCGTTGTCCTTTAGAATTATCAACGTATTTCCGTATAAATAAT---GGTGAATCCGGACAATTTGAAAGAACATTAATTGTGGCAGATGAGGGAAGTTATGTCAGTTATTTAGAAGGT---------------------------------------------------------------------------------------------------------------------------------------------------------------------------------------------------------------------------------------------------------------------------------------------------------------------------------------------------------------------------------------------------------------------------------------------------------------------------------------------------------------------------------------------------------------------------------------------------------------------------------------------------------------------------------------------------------------------------------------------------------------------------------------------------------------------------------------------------------------------------------------------------------------------------------------------------------------------------------------------------------------------------------------------------------------------------------------------------------------------------TGTACTGCTCCTCAATTTGATACTAATCAATTACATGCTGCGGTTGTAGAATTAGTAGCATTAGATAATGCAGAAATTAAATATTCAACTGTTCAAAACTGGTATGCAGGAGATGAAAATGGAAAAGGTGGTATTTATAACTTTGTAACTAAAAGAGGATTATGCGCAGGAAAAAATTCAAAAATTTCTTGGACACAAGTGGAAACTGGTTCAGCAATTACTTGGAAATACCCTAGTTGTGTTTTACTAGGAGATAATTCAATTGGAGAATTTTATTCTGTTGCATTAACAAATCGTTATCAACAAGCTGATACCGGAACAAAAATGATTCATATTGGAAAGAATACGCGAAGTAGAATTATTTCTAAAGGGATTTCAGCCGGTCATTCTCAAAATAGTTATCGAGGACTTGTTAAAATTGGTCCAAAAGCTGTAGGTGCTCGAAATTATTCTCAATGTGATTCATTACTTATTGGAGATAATTCACAAGCAAATACTTTTCCACATTTACAAATTAAAAATCCAACAGCAAAAGTAGAACACGAAGCTTCTACTTCTAAAATTGGAGAAGAACAAATTTTTTACTTTTTACAACGGGGAATTAATGCTGAAGAAGCTATTTCTTTAATTATTAGTGGATTTTGTCGTGAAGTCTTTAATAATTTACCTATGGAATTTGCTTTAGAAGCTGATAAACTTTTAGGTCTTAAATTAGAAGGAAGCGTAGGA---
>1789788_Gincrassata@SUFB.1
------------------------------------------------------------------------------------------------------------------------------------------------------------------------------------------------------------------------------------------------------------------------------------------------------------------------------------------------AATTCA---AATACATTAAATCAAATAAAT------AAACCTTAT------AAATACGGTTTTAATACATCGATAGATGTAGATACTATCTCTATAGGTTTAAATGAAAAGACAATTCGATTAATTTCAGCAAAGAAGAATGAACCTACATTTATGCTTGAATTTCGGTTAGGAGCTTATTATCGATGGTTAGAAATGTTTTTTGGAATGAAC---GAACCAAAATGGGCTCAATTGGTCTATTCACCAATAAAATATAATAAGGTTGTTTATTATTCTGCTCCAAAAGTTGATAAA---------AAATTGAATAGTTTAAATGAAGTT------------GATCCTAAATTAATCGAAACATTTGAGAAACTAGGCATCCCTTTGGCCGAACAAAAA---AGATTAGCA------AATGTTGCTGTTGATGCAATTTTCGATAGTGTGTCAGTAACAACAACTTTTAAAGATGAATTAGCAAAAGAGGGGGTTATTTTCTGTCCAATATCTGAAGCTATTCATAAATATCCGAATTTAATTAAGAAGTATTTAGGTAGCGTTGTGCCCATAACCGATAATTATTTTACAAGTTTAAATTCAGCAGTATTCAGTGATGGATCATTTTGTTATATACCACCTAATGTTCGTTGTCCATTTGAATTATCAACGTATTTTCGAATTAATAAT---GGAAATATGGGTCAGTTTGAACGAACCCTAATTGTCGCAGACAAAGGAAGTTATGTAAGCTATTTAGAAGGT---------------------------------------------------------------------------------------------------------------------------------------------------------------------------------------------------------------------------------------------------------------------------------------------------------------------------------------------------------------------------------------------------------------------------------------------------------------------------------------------------------------------------------------------------------------------------------------------------------------------------------------------------------------------------------------------------------------------------------------------------------------------------------------------------------------------------------------------------------------------------------------------------------------------------------------------------------------------------------------------------------------------------------------------------------------------------------------------------------------------------TGTACAGCGCCGCAATATGATACAAATCAGTTACACGCAGCAGTGGTTGAACTTATTGCATTAGACGATGCCGAAATTCAATATTCAACAGTACAAAATTGGTACGCTGGTGATATAGATGGTAAGGGAGGAATTTATAACTTTGTTACAAAAAGAGGATTATGTGCTGGAAAAAATTCCAAAATATCTTGGACACAAGTCGAAACTGGTTCAGCTATTACTTGGAAATACCCAAGTTGCATTTTAATGGGTGAATCTTCAATCGGGGAATTTTACTCAGTAGCCCTTACAAATAATTATCAACAGGCAGATACTGGTAGCAAAATGATACACTTAGAAAAAAATACACGAAGTAGAATAATATCAAAGGGTATTTCCGCCGGTTATTCCCAAAATAGTTATCGCGGATTAGTGAAAATGGGACCAAGAGCATTTAATGCCCGAAATTATTCCCAATGTGACTCTTTATTAGTTGGACAGAATTCACAAGCAAATACATTTCCTCATATGCAAATCCAAAATCGAACGGCCAAAGTTGAACACGAAGCATCAACATCCAAAATTGGAGAAGAGCAGATTTTTTATTTTCTACAAAGGGGTATTGATTCCGAAGAAGCTATTTCTATTATGATTAGTGGATTTTGTAGAGAAGTTTTAAATAAATTACCAATGGAATTTGCTTTAGAAGCAGATAAATTATTAGGTCTTAAATTAGAAGGAAGCGTAGGA---
>2164131_Ssp@PZV23070.1
------------------------------------------------------------------------------------------------------------------------------------------------------------------------------------------------------------------------------------------------------------------------------------------------------------------------------------------ATGAGCGCGACC---ACAGTTAAAACCCTCGTTAAC------CAACCCTAC------AAATACGGTTTCATCACAGACATTGAATCGGATACCATTCCCAAGGGTCTGAGTGAGGATGTCGTCCGTCTCATTTCGGCGAAAAAGAACGAACCCGAATTTATGTTGGAGTTTCGTCTGAAAGCCTATCGACACTGGTTAAAA------------ATGACC---GAGCCGACCTGGCCCCATGTCCATTATCCCGCGATCGATTACCAAAATATTATCTATTATTCCGCTCCTAAACAACAAAAA------GAAAAGTTAGGTAGTTTAGATGAAGTT------------GATCCTACCTTGTTAGAAACCTTTGAAAAATTAGGCATTCCTTTATCGGAGCAAAAA---CGATTAAGC------AATGTGGCAGTGGATGCGATTTTTGACAGTGTTTCTATCGGGACAACCTTTAAAGAAAAATTAGCAAAAGACGGCGTAATTTTCTGCTCAATTTCTGAAGCCCTCCAAGAACATCCTGAATTAGTTAAAAAATATTTAGGTAGTGTAGTTCCGACTGCTGATAATTATTTTGCGGCTTTAAATGCGGCAGTTTTTAGTGATGGCTCCTTTGTTTTTATTCCTAAAGGTGTTAAATGCCCGATGGAATTATCTACTTATTTCCGCATTAATAAT---GGAGATACGGGACAGTTTGAAAGAACCTTAATTATCGCCGAAGACGGGGCTTCTGTGAGCTATTTAGAAGGCTGTCATCCCGCAGGTGAACAGGTGCTCACTCGTCACGGTTGGCGTAATATTGAAAGTCTGCAAGCAGGCGATCGCGTTTATGACCACAACGGCAAATTGCAAAAAGTACGCGCCGCAATGGTACGCCACCACAAAGGCGAAATGATTACCGTCCGTCCTGTTTCTCGTTACAACGAATTTAAGTTAACACCTGAGCATCCTGTTTATGCCATTAAACGTCAAGATGTAGCGGTTAAACGACAACAACAGAAGGAAAATTGGTTACCCGAAGTGGATACCAAAAAACTCCTCAAAACCGAACCCCAATGGCTCAAAGCTGATGAGTTAGAAAAAGGCGATTTTATTCTTGTCCCCAAATTAACTCGTCCTGATTCTTCCGCTTTTAGTGATGCCGAATTAGAATTATTGGGTTATTACCTAGCAGAAGGAAGCACCTATTTCAATCAAGCCAATCGTCAATATACGAATCAATTATCCTTTGGTTTACATGAAAAAGAATTAGTGAATCGCGCTTGTCAATTAATCACCGAAGTGACAGGTCGTCCTGCCTATGTGACAGAGCAACCTGATCGCAATGGAGCAGGCGTTAGTTTTTATTCTCAACAATATTCGGATTGGTTTACCGAGCATTGTGGAAAAGGTGCAACGAATAAAAAACTGAGTCCCGCTTTAATGGAACTTTCTCCAAGTAAAACTAAAATCTTTTTAGATGCCTATCTAGCAGGAGATGGTAATGTTCATCAACGAGATAATTCTTGTTTAGTCCGATACTCTACCGCTTCAGAAAGTCTTGCCCAGCAAGTGCAAATGTTACTCAATAAATTAGACATCTATGCTTGGGTACAAACACGAGAAGGCGGCGAAAGTAAATTTTCCAACCAATCTGATCGAATCATTAACCGTCAAACCCTTTATCAAATTGGTTATACCGAGGAGAAAAAATGGGATATGGTGCGAGAAACAGAAACCCATTTTATCGTCCCTATTCGAGAAATTAATCGGGAACCTTATGACGATTTAGTGTTTAATATTGATGTCGATTCTACCCATAGTTACCTAGTGCGGGGTTTTGCGGTTCACAACTGTACTGCGCCCATGTATGACAGTAATCAACTCCATGCCGCCGTTGTTGAATTAGTCGCTTTAGACAATGCGGAAATTAAATATTCAACGGTACAAAATTGGTATGCAGGCGATGAAAATGGGAAAGGTGGAATTTACAATTTCGTTACCAAACGAGGTTTATGTAAAGGTGTTAATTCTAAAATTTCCTGGACACAAGTCGAAACGGGTTCTGCGATTACTTGGAAATATCCTAGTTGTGTTTTAGTCGGCGATAATTCCGTTGGAGAATTTTATTCGATCGCGTTAACGAATAACAAACAACAAGCGGATACGGGAACCAAGATGATCCACATCGGCAAAAATACTCGAAGCACGATTATTTCTAAAGGGATTTCTGCCGGGAATTCTCAAAATAGTTATCGTGGTTTAGTGAAAATGGGGCCGAATGCAAAAGGAGCCAGAAATTATTCTCAATGCGATTCTATGCTCATTGGGGATAACGCTGAAGCCAATACGTTTCCCTATATTCAAGTTGATAACAATACGGCTAAAGTAGAACATGAAGCTTCTACCTCTAAAATTGGGGAAGATCAACTTTTTTACTTTGCCCAACGGGGAATTTCCGAAGAAAATGCAGTTTCCCTTTTAGTTAGTGGCTTCTGTAAAGATGTTCTCAATGAATTACCGATGGAATTCGCCTCCGAAGCTGATAAATTACTCAGCCTAAAACTCGAAGGAGCCGTTGGT---
>3218_Ppatens@PNR55025.1
---------------------------------------------------------------------------------------------------------------------------------------------------------------------------------------------------------------------------------------------------------------------------------------------------------------------------------------------------------------------------------------------------------------------------------------------------------------------------------------------------------------------------------------------------------------------------------------------------------------------------------------------------------------------------------------------------------------------------------------------------------------------------------------------------------------------------------------------------------------------------------------------------------------------------------------------------------------------------------------------------------------------------------ATGGAAATCTCTACATATTTTAGGATCCACGCC---ATAGAAACTGGACAATTTGAGAGGACTCTCATTGTTTGCAATGAAAATGCATATATGAGGTACTTGGAGGGG---------------------------------------------------------------------------------------------------------------------------------------------------------------------------------------------------------------------------------------------------------------------------------------------------------------------------------------------------------------------------------------------------------------------------------------------------------------------------------------------------------------------------------------------------------------------------------------------------------------------------------------------------------------------------------------------------------------------------------------------------------------------------------------------------------------------------------------------------------------------------------------------------------------------------------------------------------------------------------------------------------------------------------------------------------------------------------------------------------------------------TGTACTGCCCCTTCATACGACAAGAGCAAGCTACATGCCGCAGTAGTGGAGCTGTACTGTTCATCGGGTGCAGGTATCAAGTATTCTACTGCGCAGAATTGGTATGCAGGGGACTTGGAGGGCAAGGGAGGGATTTATAATTTTGTCACAAAGCAAGGGTTGTGCGATGGAGCGAGGTCTAAAATTTCATGGACGCAAGTGGAGACAAGATCAGTTATTACATGGAAATATCCTAGTATTGTATTGAAGGGAGATAATTCAATTGGGAAATTTTACTCAGTTTGCTTG---------------------------------------------------------------------------------------------------------------------------------------------------------------------------------------------------------------------------------------------------------------------------------------------------TTCCTCTTC------------------------------------------------------------------------------------------------------------------------------------------------
>3218_Ppatens@PNR60943.1
ATGGCGATGGTGGTGGACGTA------GGAGCGCTGGCTACGACT------------GCTGCCGCTGCCGTCGTGTGCAAGTGCAAGTATGGGGTCTCATCGTCGACTTCG---------TGCGCGCCA------------------TCCTTGGTGGGAATGGGAGCAGGGCATACGTTGCCAGTATCTCGTGGGCTTAGGAGGGTGAACATGACTGCCAAGCGATTTGAGCCCGTTGGGTTTCAGGCACGGTCGTCTGGTTCGATTGGAATTGTTGCCGAAGTT---CAGGAGGCTGCTAGTCCAGTATTCGAATCACCTGCCAAAGGCTCAAGTGATGAC---ACCATTCAGCAGTTTCTGAAG------AGGGACTAT------AAATATGGATTCGTGAGTGACATAGAGTCGGTTTCGATTCCCAAGGGTTTGTCGGAGGAGACAGTTAGATTGATTTCAGCGAAGAAAAACGAGCCCGAATGGATGCTGAATTTTCGGTTAAATGCTTTTAAGCAGTGGCAGAAA------------ATGAAG---GAGCCTACATGGTCTGATAACAAGTATCCCCAGATCGACTTTCAAGACGTCTGCTATTACACAGAGCCGAAGAAGAAGGAA---------ACAAAACAGAGTCTTGATGAGGTG------------GACCCCGACCTTCTTGAGACTTTCGCCAAGTTAGGAATTCCGCTGAGCGAGCAAAAA---CGTCTTGCC------AATGTGGCTGTGGATGCCGTGTTCGATAGTGTTTCTATTGCCACCACTCACAGGAAGACCCTCATGGCCGCGGGAGTAATTTTTTGCTCCATCTCGGAAGCTATTCGGGAGTATCCAGATCTTGTGAAGAAATACCTTGGAAAAGTGGTTCCTGTGGCCGACAACTACTACGCCGCATTGAATTCTGCAGTGTTCAGTGATGGCTCCTTCTGCTATGTTCCGAAGGACACGGTCTCCCCGATGGAAATCTCTACATATTTCAGGATCAACGCC---ATGGAAACTGGACAATTCGAGAGGACTCTCATCGTTTGCGATGAAAATGCATATGTGAGCTACTTGGAGGGG---------------------------------------------------------------------------------------------------------------------------------------------------------------------------------------------------------------------------------------------------------------------------------------------------------------------------------------------------------------------------------------------------------------------------------------------------------------------------------------------------------------------------------------------------------------------------------------------------------------------------------------------------------------------------------------------------------------------------------------------------------------------------------------------------------------------------------------------------------------------------------------------------------------------------------------------------------------------------------------------------------------------------------------------------------------------------------------------------------------------------TGTACTGCCCCTGCATATGACAAGAACCAGCTACATGCCGCAGTAGTGGAGCTGTACTGTGCATCTGGTGCAGAAATCAAGTATTCTACTGTGCAGAATTGGTATGCAGGTGACTCGGAGGGCAAGGGAGGGATTTATAATTTTGTCACAAAGCGAGGGTTGTGCGATGGAGCGAGGTCTAAAATTTCATGGACGCAAGTGGAGACAGGATCAGCTATTACATGGAAATACCCCAGTGTTGTGTTGAAGGGTGATAATTCCATTGGGGAATTTTACTCAGTTGCTTTGACTAACAATAAGCAACAGGCTGACACGGGTACTAAGATGATTCACGTCGGCAAGAACACGCGGAGTCGGATTGTGTCAAAGGGTATTTCGGCAGGGAACTCGGTCAATTGCTACAGAGGCCTTGTCCAGGTTCAACCCTCAGCTCATAATGCCAGAAATTTCTCACAATGTGATTCTATGCTTATTGGAGATCAAGCTGGAGCTAATACTTATCCATATATTACAGTGAAAGACCCATCTGCCAGAGTGGAGCATGAAGCTAGTACTTCAAAAATTGGTGAAGATCAGCTGTTCTATTTTCAACAGAGAGGAATTGATGCAGAAAAAGCTGTGGCTGCCATTATTGGAGGGTTCTGCAGGGAAGTCTTCAAGGAGCTTCCTCTTGAATTTGCTGCTGAGGTCAATCAATTGATGAGCTTGAAGTTGGAGGGAAGCGTTGGT---
>3075_Aprotothecoid@RMZ53370.1
ATGCACACACAGGCGCTCCAG------GGCGCGAGCCTACTGACCTCT------------------------------------------------------------------AGTCTATGCCCC---------------------------------------------------GCACGCCCTTTCCGGGCAGGCTCACGCCCCGCCCGCCCCTCAAGGCCCCAGTGCGCGCGAGTGCGGGCCACCGCCACGGACTTCGTGCGTGAG------------------------------------------CCGGCCACGGAAATGTCGGAGGAGAAGCGG---GACCTGCAGCGCATGTTGAGC------AAGCCGTAC------AAGTACGGCTTCAAGACGTTCATAGAGTCTGACGTCTTTCCCAAGGGCCTGGATGAGGACGTGGTGCGGGCTATCTCCCTCAAGAAGGAGGAGCCGGAGTGGCTCCTGGAGTTTAGGCTCAAGGCGTGGCGCAGGTGGCTGGCC------------ATGGAG---GAGCCGACCTGGTCGGACAACGACTACCCTGCCATTGACTACCAGGCCTACAGCTACTACTCCGCCCCGCGCCAGAAGGAG---------AAGAAGGGGTCCCTGGAAGAGGTG------------GACCCAGAGCTGCTGGCCACTTTTGACAAGCTGGGCATCCCCCTGGCCGAGCAGAAG---CGGCTGGCC------AACGTCGCCGTCGATGCCGTGTTTGATTCGGTGTCCATCGCCACCACCTTCCGCGAGGAGCTGGGAAAGGCCGGCGTCATCTTCTGCTCCATCTCCGAGGCTGTGCGCGAGTACCCGGACCTCATCCGCAAGCACCTGGGCTCGGTGGTCCCCACCAGCGACAACTACTTTGCGGCCCTGAACTCTGCCGTCTTCTCCGACGGCTCCTTTGTCTACATCCCGCGCGGGGTGCGCTGCCCCATGGAGCTGTCCACCTACTTCCGCATCAACGCC---GCGGAGACGGGGCAGTTTGAGCGCACGCTGATCGTGGCAGAGGAGGGGTCCCACGTGTCCTACCTGGAGGGC---------------------------------------------------------------------------------------------------------------------------------------------------------------------------------------------------------------------------------------------------------------------------------------------------------------------------------------------------------------------------------------------------------------------------------------------------------------------------------------------------------------------------------------------------------------------------------------------------------------------------------------------------------------------------------------------------------------------------------------------------------------------------------------------------------------------------------------------------------------------------------------------------------------------------------------------------------------------------------------------------------------------------------------------------------------------------------------------------------------------------TGCACCGCCCCCGCCTACGACACCAACCAGCTGCACGCGGCGGTGGTGGAGCTCAGCGCGGCCGCGGATGCAGAGATCAAGTACTCCACGGTCCAGAACTGGTACGCGGGGGACGCCGCGGGGCGCGGCGGCATCTACAACTTCGTGACCAAGCGCGGCGTGTGCGCCGGCGCGCGCTCCAAGATCTCCTGGACCCAGGTGGAGACCGGGTCGGCCATCACCTGGAAGTACCCCTCGGTGGTGCTGGCGGGGGCGGACTCGGTGGGCGAGTTCTACTCCGTGGCCCTGACCAACAACCGGCAGCAGGCCGACACGGGGACAAAGATGATCCACGTGGGGCCGCGCACGCGATCGCGCATCGTGTCCAAGGGCATCTCCGCCGGCCAGTCGCGCAACGTCTACCGCGGCCTGGTCAGCATCGGCCCCGGGGCCGACGGCGCGCGCAACCACTCCCAGTGCGACTCCATGCTGATCGGGGACGAGGCCGGGGCCAACACCTACCCGTACATCCAG---------------------------CACGAGGCCTCCACCTCCAAGATCGGAGAGGACCAGCTGTTCTACTTCCAGCAGCGTGGCGTGGCGGTGGAGGAGGCGGTGGGCATGATCATCTCGGGCTTCTGCCGCGAGGTGTTTAACGAGCTGCCCCTGGAGTTTGCCGCGGAGGTCAACCAGCTGATGAGCCTGAAGCTGGAGGGCAGCGTCGGG---
>1764295_Cprimus@QDZ24465.1
ATGAAGGCGAAGGTCGTTACGAGGGGTGGATTGGGTCTGGGAAAGGGGAGGAAGCCGGCGGCTTGCGCCGCGAAGGCGTCGTGCTCGTACGAGGAGGCGGCCTCAAGCTTG---------------------------------------------------------------------AGGAGGTGCATCGTCGCGAGGAGCGCCAGCACCTTGGCCAAGGGGGAAGACGGTTGGGTTCTTGGCGGCGGAGGGAGGAGGGAGCGAGGCGCGTTGACCAGGGTC---GGGTGCTCCGTCGAGGGCGTGGAGGAAGTCGACGCCGTCGAGCTCGAGAAGAAG---GAGATAAAGGATATTCTGGCG------AAACCCTAC------AAGTTTGGCTTCGTCTCTGACATCGAGTCGGAAGCCATCCCAAAGGGCCTCTCGGAGGAGACGGTCCGCATGATCAGCAAGAAGAAGAATGAGCCCGAGTGGATGCTGGAGTTCAGGCTGAAAGCGTACAGAAAGTGGCTGACG------------ATGGAG---GAGCCCGACTGGAGCGACAACAGGTACCCCAAGATAGATTTCCAGGACATCGTGTACTACTCGGAGCCAAAGCAGAAGGAG---------AAGAAGCAGAGCCTCGATGAGGTG------------GACCCTGAGCTTCTGAGGACGTTCGACAAGCTCGGAATCCCTTTGGGAGAGCAGAAG---AGGCTTGCG------AACGTGGCAGTGGACGCGGTGTTCGACTCGGTCTCGATCGCGACCACGTTCAGGGAGGACCTGCTCAAGGCCGGCGTCATCTTCTGTTCCATCAGCGAAGCCGTGCACGAGTACCCGGACCTGGTGAAGAAATACATGGGGAGCGTGGTCTCCGAGGGTGACAACTACTACACCGCGCTCAACTCTGCCGTCTTCAGTGACGGCAGCTTCTGCTACATCCCGAAGGGGGTGAAGAGCCCCATGGAGCTCTCGACGTACTTCAGGATCAACGCG---AGCGACACCGGGCAGTTCGAAAGGACTCTGATCGTTGCGGAGGAAGGGTCCTACGTTTCGTATCTCGAGGGT---------------------------------------------------------------------------------------------------------------------------------------------------------------------------------------------------------------------------------------------------------------------------------------------------------------------------------------------------------------------------------------------------------------------------------------------------------------------------------------------------------------------------------------------------------------------------------------------------------------------------------------------------------------------------------------------------------------------------------------------------------------------------------------------------------------------------------------------------------------------------------------------------------------------------------------------------------------------------------------------------------------------------------------------------------------------------------------------------------------------------TGCACAGCGCCAAGCTACGACACCAACCAGCTTCACGCGGCAGTGGTGGAGCTCTACTGCGCAAAGGACGCGGAGATCAAGTACTCCACCGTGCAGAATTGGTACGCCGGGGACGAGACTGGAAAGGGAGGCATCTACAACTTTGTGACCAAGAGAGGACTGTGCGCCGGGGAGAATGCGAAGATATCTTGGACTCAGGTGGAGACGGGGTCAGCGATCACCTGGAAGTACCCAAGCGTTGTGCTCAAGGGGGACAACTCCGTGGGCGAGTTTTACTCGGTCGCGCTCACCAACAACTACCAGCAGGCGGACACGGGGACCAAGATGATCCATTTGGGCAAGAACACCCGGAGTAGAATCGTTTCCAAGGGCATCAGCGCTGGCAAGAGCCAGAATTGTTACAGAGGCCTGGTTCAGATGGGTGGGAACGCCGAGAATGCGAGGAACTACTCGCAGTGCGACAGCATGCTCATCGGGGACACGGCGCACGCTAACACTTACCCTTACATTGAGGTGAAGGAGCCCTCTAGCCGTGTGGAACACGAGGCCAGCACCAGCAAGATCTCAGAGGACCAGCTGTTTTACTTCCAGCAGAGGGGAATCGACGCCGAGGAGGCCGTTGGGATGATCATTAGTGGCTTTTGCCGGGAGGTCTTCCAGGAGCTGCCGATGGAGTTTGCGGCGGAGGTGAACCAGCTCATGAGCTTGAAGCTAGAAGGAAGCGTTGGG---
>436017_Olucimarinus@ABO97340.1
---------------------------------------------------------------------------------------------------------------------------------------------------------------------------------------------------------------------------------------------------------------------------------------------------------------------------------------------------------------------ATGCTCAAT------AAGCCCTAC------AAGTGGGGGTTCAGCACGGATGTCGACACGGAGACGATTCCCGCTGGATTGAACGAAGAAGTCGTGCGCATGATCTCTGCGAAAAAAGAAGAGCCCGAGTGGATGCTCGACTTTCGATTGAAGGCGTTCCGTAAGTGGTTGACG------------ATGGAG---GAGCCGGATTGGAGCGACAATCGCTATCCGCAAATCGACTACCAGGCGTCGTCGTATTACAGCGCGCCAAAGTCGATGGAG---------AAGAAGAAGAGCTTAGATGAGGTC------------GATCCGGAGTTATTGGCCACGTTCGACAAGCTCGGAATTCCACTGAACGAACAAAAG---CGATTGACG------AACGTCGCCGTGGACGCGGTGTTTGACTCCGTGTCCATCGGGACGACGTTCAAGGAAGATTTGCTCAAGGCTGGGGTGATCTTTTGCTCCATCTCAGAGGCGGTGCACGAGTACCCGGAATTAGTCAAGCAATATCTCGGATCGGTAGTGCCGGTGGCGGACAACTATTTCACCGCCCTGAACAGCGCGGTGTTTAGCGACGGCTCCTTTGTGTACATTCCCAAGGGCGTCGTATCGCCGATGGAACTGTCGACGTACTTCCGCATCAACGCC---GAATCTTCGGGTCAATTCGAGCGCACGCTCATCGTTGCTGAAGACGACTCTTATGTGAGCTATTTGGAAGGC---------------------------------------------------------------------------------------------------------------------------------------------------------------------------------------------------------------------------------------------------------------------------------------------------------------------------------------------------------------------------------------------------------------------------------------------------------------------------------------------------------------------------------------------------------------------------------------------------------------------------------------------------------------------------------------------------------------------------------------------------------------------------------------------------------------------------------------------------------------------------------------------------------------------------------------------------------------------------------------------------------------------------------------------------------------------------------------------------------------------------TGCACGGCCCCGGCGTATGACGAGAACCAGTTGCACGCCGCCGTCGTCGAGATTAGCGCGGGGAAAAACGCTGAAGTGAAGTATTCGACGGTCCAGAACTGGTACGCGGGTGATGAGGACGGAAAGGGTGGCATTTACAACTTTGTCACGAAGCGTGGCTTGTGCAAGGGGGACAACTCGAAGATTTCGTGGACTCAAGTCGAAACTGGCTCGTCCATCACGTGGAAGTACCCGTCCGTCGTGCTCGCGGGAGACAACTCGATTGGTGAGTTCTACTCAGTCGCTTTGACGAACAACGCACAGCAAGCGGACACTGGGACTAAGATGATTCACATCGGTAAAAACACGCGGAGTCGCATCGTGAGCAAGGGAATTAGCGCCGGTAAGAGTAAAAACGTATACAGAGGTTTGGTGCAAGTGGGTCCAAACGCCTCCGGCGCGCGCAACTACTCTCAATGCGATTCGATGCTCATCGGCGATAAGGCCGGTGCGAACACGTATCCATACATCCAAGTCAAAGAACCGAGCTCTCGCGTCGAGCACGAAGCGAGTACATCCAAGATTGGTGAGGATCAATTGTTCTACTTCCAGCAACGTGGCATCTCTCCGGAGGAAGCCGTCGGCGTCATCATCTCTGGCTTTTGCCGAGAAGTCTTCAACGAACTACCTTTAGAATTCGCGGCCGAAGTCAACCAGCTCATGAGTCTCAAACTCGAGGGATCGGTGGGC---
>3055_Creinhardtii@PNW72802.1
ATG---------------------------------------------------------------------------------------------------------------CTGCCTTGCGGC---------------------------------------------------ACTCGAACATGCTCAGGAGCTAGCACCAGCACGCGGACGCAGCGGGCTGCCGCGCCTGGTGTGCCCATCGCCGCACGGTCTCTGCGTCGCGGCCCCACA------------ACATGCCGCACCGCCACCGTG---GAGGAGGCCCAGATTTCGGATGAGAAGCGT---GATATTCAGAAGATCCTGGAC------CGGCCCTAC------AAGTATGGCTTCAAGACCATCATTGAGTCGGACACTTTCCCCAAGGGCCTCAACGAGGACGTCGTCCGCGCCATCTCCGCCAAGAAGGGCGAGCCCGAGTGGATGCTTGAATTTCGCCTTAAGGCCTTCCGCAAGTGGCTTACT------------ATGGAG---GAGCCCAAGTGGTCCGATAACGCGTACCCGGAAATCGACTACCAGGACGTCAGCTATTACTCGGAGCCCAAGTTCAAGGAG---------AAGCTGGAGAGCCTGGACCAGGTG------------GACCCGGAGCTGCTGAAGACGTTTGAGAAGCTGGGCATTCCGCTGAACGAGCAGAAG---CGCCTGTCG------AATGTCGCGGTGGATGCCGTGTTCGACTCGGTCTCCATCGCGACCACCTTCAAGGCGGACCTGCTGAAGCACGGCGTCATCTTCTGCTCCATCTCGGAGGCGCTGAAGGACTATCCGGAGATGGTCCGCAAGTACATGGGCAGCGTGGTGCCTGTGGGTGACAACTATTTCGCGGCGCTCAACTCGGCGGTCTTCAGCGACGGCTCTTTCGTGTTCGTGCCCAAGGGCGTCAAGTGCCCAATGGAGCTGTCCACCTACTTCCGCATCAACGCC---AGCGAGACCGGCCAGTTTGAGCGCACCCTCATTGTGGCGGAGGAGGGCGCCTACGTGTCGTACCTGGAGGGC---------------------------------------------------------------------------------------------------------------------------------------------------------------------------------------------------------------------------------------------------------------------------------------------------------------------------------------------------------------------------------------------------------------------------------------------------------------------------------------------------------------------------------------------------------------------------------------------------------------------------------------------------------------------------------------------------------------------------------------------------------------------------------------------------------------------------------------------------------------------------------------------------------------------------------------------------------------------------------------------------------------------------------------------------------------------------------------------------------------------------TGCACCGCCCCCGCGTACGACAACAACCAGCTGCACGCCGCGGTGGTGGAGCTGTACTGCGACAAAGACGCAGAGATCAAATACAGCACCGTACAGAACTGGTACGCCGGTGACGTCAACGGCAAGGGTGGCATCTACAACTTCGTGACCAAGCGCGGCCTGTGCTCCGGCTCCCACTCCAAGATTAGCTGGACGCAGGTGGAGACGGGCAGCAGCATCACCTGGAAGTACCCCTCTGTGGTTCTGGCGGGCGACAACAGCGTGGGCGAGTTCTACTCCGTGGCGCTCACCAACAACCGCCAACAGGCCGACACGGGCACCAAGATGATCCACGTGGGCCGCAACACGCGCTCCCGCATCGTGTCCAAGGGCATCAGCGCTGGCAACAGCCGCAACTGCTACCGCGGCCTGGTGCAGGTCCAGCCCTCTGCCCGCGGCGCCCGCAACTTCAGCCAGTGCGACTCCATGCTCATTGGCGACAACGCAGCTGCCAACACCTACCCCTACATTCAGGTGCGCGAGCCCTCGGCTGTGGTGGAGCACGAGGCCTCCACCAGCAAGATCAGCGAGGACCAGCTGTTCTACTTCCAGCAGCGCGGCATCGACCCGGAGAAGGCCGTGGGCGCCATCATCTCGGGATTCTGTCGCGAGGTGTTCAACGAGCTGCCGCTGGAGTTCGCGGCCGAGGTGAATGAGCTCATGAGCCTCAAGCTGGAGGGCACCGTCGGG---
>3197_Mpolymorpha@PTQ39800.1
ATGACTTCCGTGGCGTTGCCATTTGGAGGAGCAGCCGCGGCCACAGCC---------ATAGCTGGTGCGAAATCATCGAGATGCAACAGCGATGGTAAGGGCGTGGAAGGAGCCAATGGATGCTCCAGGTTGGGGTTCCTCCGCGGTGCAGGATTGGGCTCTGCTGCTGGATTTGAAGCCAGGCTGCATTCTGGACCGTGGGCTGGCAACAGGAAATTCGCGGCCGGTGTTGTGGGAGTGAGATGCGATGCAGCTCCTGGAAAGGATGGAAGTGATGCGGCTGTGATGGACAGGCCCCCTGCA---------GTTGTTAAGACCACCAGTTCCAGTGATGAC---ACCGTACAGGAGTTTCTGAAA------AGGGATTAC------AAATGGGGCTTTGTTTCAAATATCGAGTCGGACTCCATTCCCAAGGGTTTGTCCGAAGATACCGTGCGGTTTATCTCTGCGAAGAAGAAAGAACCAGAGTGGATGCTGCAATTTCGCTTGTCTGCTTTTAGGCAGTGGCTGAAG------------ATGAAG---GAGCCGACCTGGTCAGACAACCGATATCCGACTATCGATTTTCAAGATATTTGCTACTATTCGGAACCCAAGCAAAAAGAG---------AAGAAGGCCAGTCTTGACGAAGTC------------GATCCAGATCTTCTAGAAACGTTCGAGAAGCTAGGAATTCCGATCACAGAGCAAAAG---CGACTCGCG------AATGTTGCTGTGGATGCAGTGTTCGACAGTGTTTCCATTGCCACCACTCACAGGAAAACTCTCATGGCCTCGGGTGTAATTTTTTGTTCTATCTCAGAGGCTATCCGGGAATACCCTGATCTTATTAAAAAGTACCTAGGAAAGGTCGTGCCTGTCGCTGACAATTACTACGCTGCACTGAACTCCGCCGTGTTCAGTGATGGTTCCTTCTGCTACATCCCCAAAGATACTGTGTCACCCATGGAGATTTCAACATACTTTCGAATCAATGCT---ATGGAAACTGGCCAATTTGAGCGAACGCTGATAATCGCCGACGACCGGAGTTTTGTGAGCTACTTAGAGGGG---------------------------------------------------------------------------------------------------------------------------------------------------------------------------------------------------------------------------------------------------------------------------------------------------------------------------------------------------------------------------------------------------------------------------------------------------------------------------------------------------------------------------------------------------------------------------------------------------------------------------------------------------------------------------------------------------------------------------------------------------------------------------------------------------------------------------------------------------------------------------------------------------------------------------------------------------------------------------------------------------------------------------------------------------------------------------------------------------------------------------TGTACTGCACCATCGTACGACAAGAATCAGCTGCATGCGGCTGTGGTGGAGCTTTACTGTGGGGAAGGTGCAGAAATTAAGTACTCCACTGTCCAAAATTGGTACGCGGGAAACGAGCAGGGTGTTGGAGGAATCTACAACTTTGTCACTAAGAGGGGTTTGTGCGACGGCAAGAGCTCTAAGATATCCTGGACCCAAGTTGAAACTGGGTCAGCAATCACATGGAAGTATCCTAGTGTAGTTTTGAAGGGCGATAACTCAGTTGGGGAGTTTTACTCCGTTGCTTTGACGAACAACATGCAACAGGCTGATACAGGGACGAAGATGATCCATGTGGGCAAGAACACAAAGAGCCGTATTGTCTCGAAGGGAATATCTGCAGGTCGTTCTGTAAATTGTTACAGAGGTCTGGTACAGGTCCAGCCAACTGCTCACAATGCCAGGAACTTTTCTCAGTGTGATTCTATGCTGATTGGAGACGAAGCTGGAGCGAACACTTACCCTTACATCCAGGTGAAGGATCCTACGGCGCGAGTGGAACACGAAGCAAGTACTTCAAAAATTGGCGAAGACCAACTTTTTTACTTCCAGCAAAGAGGAATTGACGCGGAGAAGGCAGTTGCAGCTATAATTGGTGGCTTCTGCAGGGATGTGTTTAATGAATTGCCTTTGGAGTTTGCTGCCGAAGTGAACCAGCTTATGAGCTTGAAACTGGAAGGCAGTGTAGGA---
>2769_Ccrispus@CCP38184.1
ATGACAGATCATTTA---------------------------------------------------------------------------------------------------------------------------------------------------------------------------------------------------------------------------------------------------------------------------------------------------------CAAAAAAATAGTAAAACAGCATTAAACTTA---AAATTAAACACTTTAATAAAA------CAACCATAC------AAATATGGCTTCCATACTAAAATAGATTCTGAAGCTTTCCCTAAAGGGCTAAACGACAAAATTATTCAATTAATTAGTAAAGAAAAAAAAGAACCTGAATATTTAACAAATTTTCGTTTGAAAGCATATAATAAATGGAAAAAA------------ATGGAT---GAGCCTAAATGGAGTCAATTAACATATAATAAAATTAATTACAACGATATTATATATTATTCTGTACCTAAATATCAAAAA---------CAATTAAATAGTTTAGAAGAAGTA------------GATCCTACTATTTTAGAAACTTTTGAAAAATTAGGTATACCTTTAAATGAACAAAAA---AGATTAAGC------AATGTTGCTGTTGATGCCGTATTTGATAGTGTGTCTATTGCAACTACATTTAAAGAAGAATTAGCATCTGTTGGCGTTATTTTTTGTTCTATATCTGAAGCAATTCATAAATACCCAGAATTAATTAAAAAATATTTAGGATCTATTGTTCCTATAGGAGATAATTATTTTGCAGCTCTTAACTCTGCTACTTTTAGCGATGGTTCGTTTTGCTATATTCCCCCAAATGTAAAATGTCCGCTGGAATTATCTACTTATTTCAGAATCAACAAT---AAAGAATCAGGGCAATTTGAAAGAACTTTAATTATTGCTGATAAAAATAGTTACGTAAGCTATTTGGAAGGA---------------------------------------------------------------------------------------------------------------------------------------------------------------------------------------------------------------------------------------------------------------------------------------------------------------------------------------------------------------------------------------------------------------------------------------------------------------------------------------------------------------------------------------------------------------------------------------------------------------------------------------------------------------------------------------------------------------------------------------------------------------------------------------------------------------------------------------------------------------------------------------------------------------------------------------------------------------------------------------------------------------------------------------------------------------------------------------------------------------------------TGTACAGCACCTCAATTTGATACAAATCAATTGCATGCTGCTGTTGTAGAATTAGTAGCTCTTGAAAATGCAACTATTAAATACTCTACAGTTCAAAATTGGTATTCAGGAGATTCTACAGGTAAAGGAGGTGTATATAATTTTGTTACTAAACGCGGTTTATGCATAGGTAATAAATCTAAAATTTTATGGACACAAGTTGAAACAGGTTCAGCAATTACATGGAAATATCCTAGCTGTATATTAGCTGGTTATAATTCTATAGGTGAATTCGCGTCTGTAGCTTTAACTAATAATTATCAGCAGACAGATACGGGAAGTAAAATGATTCATTTAGGAGAAAAAACACGAAGTAAAATTATTTCTAAAGGTATATCTGCTGGTAATTCAATAAACAGTTATCGTGGTTTAGTAAAAATTGGACCAAAAGCCAATCATGCTCGAAATTATTCGCAATGTGATTCTTTACTAATAGGAAATAAATCTCATGCAAATACTTTTCCTTATATACAAGTACAAAATTCATCCGCAAAAGTTGAGCACGAAGCTTCAATCTCTAAAATAGGTGAAGAACAAATTTTCTATTTCTTGCAAAGAGGTATTAATTTAGAAGATGCGATATGCTTAATGATAAGTGGTTTTTGTAAAGATGTTTTTAACGAACTGCCGATGGAATTTGCTATGGAAGCAGATAGACTATTAAATTTAAAATTAGAAGGAACAATAGGT---
>159749_Toceanica@ADB27540.1
ATG------------------------------------------------------------------------------------------------------------------------------------------------------------------------------------------------------------------------------------------------------------------------------------------------------------------------AATCAATCAAACAAAACGTTAAATAAT---AATATAACCAAGTTAGTTAAT------CAACCATAT------AAATATGGATTTTCAACTACTATTGAAAAAGACATTATAGAAAAAGGGTTAAACGAAAAGATTATTCGTTTATTATCTAAAAAAAAGAATGAGCCTCAATTTTTATTAGAGTTTCGATTAAAAGCTTATAAAAAATGGAAACAA------------ATGACA---TGTCCAGAATGGGCTCAATTAAAATTTTCAGAAATTGATTATCAGGACATTATTTATTATTCGGCTCCTAAAACAAAAAAA---------AAGTTAAATAGTCTTGATGAAGTT------------GATCCTGAACTATTAGAAACATTTGATAAATTAGGTATTACACTTAGTGAACAAAAA---CGTTTAACA------AATGTAGCAGTTGATGTTGTATTCGATAGTGTTTCGATTGCAACAACTTTTAAACAAGAATTAGCTGAATATGGTGTTATATTTTCATCGATTTCTGAAGCCATTCATGATTATGAAGAGCTTGTTGAAAAATATTTAGGAACTGTTGTTCCAATTGGTGATAATTATTTTTCTGCATTAAATTCAGCTGTTTTTACAGATGGTTCATTTTGTTATATTCCAAAAGATATTATTTGTCCTTTGGATTTGTCAACTTATTTCCGAATTAATGAT---GAAAATTCAGGCCAATTTGAACGAACTTTAATTGTTGCTGAAGAAAATAGTCAAGTCAGTTATTTAGAAGGT---------------------------------------------------------------------------------------------------------------------------------------------------------------------------------------------------------------------------------------------------------------------------------------------------------------------------------------------------------------------------------------------------------------------------------------------------------------------------------------------------------------------------------------------------------------------------------------------------------------------------------------------------------------------------------------------------------------------------------------------------------------------------------------------------------------------------------------------------------------------------------------------------------------------------------------------------------------------------------------------------------------------------------------------------------------------------------------------------------------------------TGTACAGCTCCTCAATATGATAATAATCAGCTTCATGCAGCGATTGTTGAATTAATTGCTTTAAATAATGCTAGTATAAAATATTCAACCGTTCAAAATTGGTATTCTGGGGATGAAAAAGGACAAGGAGGAGTTTATAATTTTGTAACAAAACGAGGTTTGTGTAGTGGTACAGCTTCTAAAATTTCATGGACTCAAGTTGAAACAGGCTCTTCTATAACGTGGAAATATCCAAGTTGTTTATTAGTTGGAGAAAATACTCAAGGAGAATTTTATTCTGTTGCTTTAACAAATAATTATCAACAAGCTGATACTGGAACAAAAATGATTCATATAGGAAAAAATAGTCGAAGTCGGATTGTTTCAAAAGGTATTTCTGCTGGAAATTCGAAAAATACTTATCGAGGATTTGTTAATATTAATAAAAAAGCAATAGGAGCTAGAAATTATTCTCAATGTGATTCTTTATTAATAGGCAATTTATCTAATTCAAACACATTTCCTTTTATATCAGTTCAAAATTCTAGTACGAAAATCGAGCATGAAGCTTCTACCTCGAAAATTGGTGAAGAGCAAATATTTTATTTTTTACAACGTGGTATTTCAATTGAAAAAGGAATTGAACTTATGATTAGTGGTTTTTGCCGCGAAGTTTTTACAGAATTACCTTTAGAATTTGCTTCTGAAGCAGATCGTTTATTAAGTTTAAAATTAGAAGGGAGTGTAGGA---
>55529_Gtheta@NP_050730.1
ATG------------------------------------------------------------------------------------------------------------------------------------------------------------------------------------------------------------------------------------------------------------------------------------------------------------------------------TCTGATGATTTAAGCAAACGT---AGTTTAAGAGAATTGGTTTCA------CAACCTTAT------AAATATGGTTTTCATACAGATATTGAAAATGAAGAATTTCCAAAAGGTCTTGATGAAGACATTATCAAAGAAATTTCTAAATTGAAATGTGAACCAAGTTATATGTTAGATTTTCGCCTGAAATCTTATATTTTATGGAAAAAA------------ATGTCG---TTACCTGAATGGGCTTGTTTAACCTATTTAAATATAAATTACCAAGATATTGTTTACTACTCTGCACCTAAAAATTCTACA---------AAGTTAGATAGTTTGGAAGATGTT------------GATAAGAAAATTTTAGAAACATTTGATAAGTTAGGTATTCCATTGAATGAACAAAAA---AAGTTAGCT------AATGTTGCTGTAGACGCTATTTTTGATAGTGTTTCCGTTGGTACAACTTTTAAACAAGAACTTTCAAATGTTGGGGTTTTATTTTGTCCTCTATCTGAGGCAACAAACAAATATTCAACTTTAGTTGAAAAATATTTAGGTTCTGTTGTCCCAATTGGTGATAATTATTTTGCAGCTTTAAATTCTGCGGTTTTTAGTGAAGGTTCATTTTGTTATATACCTCCTAATGTGAAATGTCCATTAGAATTATCTACTTATTTTCGAATTAATAAT---GAAAATTCTGGGCAATTTGAACGTACTTTGATTATTGCTGACTTTAATAGTTATGTAAGTTATCTAGAAGGT---------------------------------------------------------------------------------------------------------------------------------------------------------------------------------------------------------------------------------------------------------------------------------------------------------------------------------------------------------------------------------------------------------------------------------------------------------------------------------------------------------------------------------------------------------------------------------------------------------------------------------------------------------------------------------------------------------------------------------------------------------------------------------------------------------------------------------------------------------------------------------------------------------------------------------------------------------------------------------------------------------------------------------------------------------------------------------------------------------------------------TGTACTGCTCCAATGTATGATAAAAATCAATTACATGCTGCTGTAGTTGAACTAATAGCTTTAGAAAATGCAGAAATTCGTTATTCAACTGTTCAAAATTGGTATTCTGGGGACACTAATGGTAAAGGTGGAATTTATAATTTTGTAACAAAACGTGGTTTATGTGCTGGTAAAAGTTCAAAAATTTCTTGGACGCAAGTTGAAACCGGTTCTGCTATAACTTGGAAATATCCAAGTTGTATTTTAGTAGGTGAAGATTCAGTGGGTGAATTTTATTCAGTTGCACTAACAAATAATTATCAGCAAGCTGATACAGGTACAAAAATGATCCATGTTGGTCGAGGATCAAAAAGTCGTATTATTTCGAAAGGGATATCTGCAGGTTATTCAAAAAATACTTATCGCGGACAAGTAAAAATTAATATAAATGCATTGGGTAGTATTAATAATTCGCAATGTGATTCGATGTTAATTGGTCCTTATTCACAAGCTAATACTTATCCTTATATTCAAGTTAGTAATGCTATGAGTCGTGTTGAACATGAGGCTTCGACATCTAAAATTGAAGAAGAACAGTTGTTTTATTTTCTGCAACGAGGAATTAGTGTAGAGCAAGCTATAAGTCTCCTAATTAGTGGTTTCTGTCGTGATGTATTTGTAAAATTACCTATGGAATTTGCGGTTGAAGCAGATAAATTGTTGAGTGTAAAATTAGAAGGAACAGTTGGT---
>3702_Athaliana@AED95095.1
ATGGCGTCTCTTTTC---------------------------------------------GCAATCGGTTTCTCCAAATTTTCTCCACAACCCACTTCCGATTATTCCAAA------------------------------------------------TTACTAAAAGTGTTTCATCCAAAACCCTATTCCTTGAAATTTCTATTTCTCAAAACCCTAAATCCTACTAGG---TTTTTCAAAGTCAGA---------------------------------------------------------------GCCAATGATGGAACCGAACCATCTGATAAA---CTTCAACAGTATTTCCAGAAT------CAAGATTACGATAAGAAATACGGATTCCTTGAAAACATCGATTCCTTCACAATCCCTAAAGGTTTATCTGAAGAAACGATTCGCTTGATATCGAAGTTGAAAAAGGAACCAGCTTGGATTCTTGAGTATAGGCTCAAAGCTTATGCTAAGTTTCTAAAA------------TTAGAA---GAACCTAAATGGTCAGATAATAGGTACCCTTTGCTTGATCTCCAAGATATGTGTTTTTACTCTGCTCCTAAAAAGAAACCA---------ACTTTGAATAGTTCAGATATAGCTGATGAAGCTGATGATCCTAAGCTTCTTGAGGAATTTGATAGATTAGATGTTCCTTTAACAAAGAAGAAG---AAATGTTCACCT---AAAGTTGCGGTTGATGCGGTTTATAATAGTGAATCGATAGCTATTACTAATAAGGAGCCTCTAGAGAAGTCAGGTGTGATCTTCTGTTCGATATCCGAAGCTATAAGGAAGTATCCGGATTTGATCAAGAAGTATTTAGGAAGAGTTGTGCCTAGTGATGATAACTACTACGCGGCTTTGAATACCGCGGTTTTCAGCGATGGATCGTTCTGTTATATACCGAAAAACACTAGATGTCCGATGCCTCTTTCGAGTTATTTTCGGATGAATTCTATTGAAAACACTGGTCAGTTTGAAAGAACTTTGATTGTTGCTGAGGAAGGTAGTTTTGTTGAGTATTCAGAAGGA---------------------------------------------------------------------------------------------------------------------------------------------------------------------------------------------------------------------------------------------------------------------------------------------------------------------------------------------------------------------------------------------------------------------------------------------------------------------------------------------------------------------------------------------------------------------------------------------------------------------------------------------------------------------------------------------------------------------------------------------------------------------------------------------------------------------------------------------------------------------------------------------------------------------------------------------------------------------------------------------------------------------------------------------------------------------------------------------------------------------------TGCACTGCTATTTCTCATGACAAGAATCAGCTTCACGCTGCTGTTGTTGAGCTCTATTGCGCTGAAGGAGCGGAGATTAAGTACTCGACG---------------------------------------------------------------CGTGGTCTCTGCGCTGGTGATCGTTCCAAGATCTCATGGACTCAAGTTGAGAAAGGGTTCGCGATAACTTGGAAGTATCCAAGCGTGGTTTTAGAAGGAGATGATTCCGTTGGAGAA---------------------------------------------------------------------------------------------------------------------------------------------------------------GCTGAGAACGCTAGAAATACTTCGACTTGTGACTCGATGCTTATTGGTGACAATGCAGCCGCTAATACATATCCTTACATACAGGTAAAGAATCCATCGGCGAGAATAGAGCATGAAGCAAGTACTTCAAAGATTGGAGAAGATCAGATTTTCTATTTTCAACAGAGAGGTATCGATCATGAGAGAGCATTAGCGGCAATGATCTCTGGATTTTGCAGAGATGTTTTCAACAAGTTGCCTAATGAATTTGGAGCCGAAGTTAACCAGCTTTTGAGCATTAAGCTTGAAGGATCAGTGGGT---
>3702_Athaliana@AEE82423.1
ATGGCGTCTCTTCTC---------------------------------------------GCAAACGGTATCTCCAGCTTCTCTCCACAACCCACTTCCGATTCCTCAAAA------------------------------------------------TCACCAAAAGGGTTTCACCCAAAACCCGAATCCTTAAAATTCCCATCTCCCAAATCCCTAAATCCAACGAGACCGATCTTCAAACTCAGAGCCGATGTTGGAATCGATTCTCGTCCCATCGGAGCTTCTGAATCATCATCATCA---------GGTACATCAACCGTTAGCTCAACTGATAAA---CTTCAACAGTATTTCCAAAAT------CTCGATTACGATAAGAAGTACGGATTCGTTGAAGATATCGATTCCTTCACAATCCCTAAAGGTTTATCTGAAGAGACGATTCGTTTGATTTCGAAATTGAAAGAGGAACCAGATTGGATGCTTGAGTTTAGGTTCAAAGCTTATGCTAAGTTTCTGAAA------------CTAGAA---GAACCTAAATGGTCAGATAATAGATATCCTTCGATTAATTTCCAGGATATGTGTTATTACTCTGCTCCTAAAAAGAAACCA---------ACTTTGAATAGTTTAGATGAAGTT------------GATCCTCAGCTTCTTGAGTATTTCGATAAGTTAGGTGTTCCTTTAACAGAGCAGAAA---CGTTTGGCT------AATGTCGCGGTTGATGCGGTTATCGATAGTGTTTCGATTGCTACTACTCATAGGAAGACTTTAGAGAAGTCTGGTGTTATCTTCTGTTCGATATCTGAAGCTATTAGGGAGTATCCGGATTTGATTAAGAAGTATTTAGGTAGAGTTGTGCCTAGTGATGATAATTACTACGCTGCTTTGAACTCTGCGGTTTTCAGCGATGGGTCTTTCTGTTATATACCGAAGAACACTAGATGTCCGATGCCTATTTCGACTTATTTCCGGATTAACGCG---ATGGAGACTGGTCAGTTCGAGAGGACTTTGATTGTTGCTGAGGAAGGGAGTTTTGTTGAGTATTTAGAAGGA---------------------------------------------------------------------------------------------------------------------------------------------------------------------------------------------------------------------------------------------------------------------------------------------------------------------------------------------------------------------------------------------------------------------------------------------------------------------------------------------------------------------------------------------------------------------------------------------------------------------------------------------------------------------------------------------------------------------------------------------------------------------------------------------------------------------------------------------------------------------------------------------------------------------------------------------------------------------------------------------------------------------------------------------------------------------------------------------------------------------------TGTACTGCTCCTTCTTATGATACGAATCAGCTTCATGCTGCTGTGGTTGAGCTCTATTGTGGGAAAGGAGCTGAGATTAAGTACTCCACGGTGCAGAATTGGTATGCTGGGGATGAACAAGGTAAAGGTGGGATTTATAATTTTGTCACAAAGCGTGGTCTTTGCGCTGGGGATCGTTCCAAGATCTCGTGGACTCAGGTTGAGACAGGGTCTGCGATAACTTGGAAGTACCCGAGCGTGGTTTTAGAAGGCGATGATTCTGTTGGCGAGTTTTACTCCGTGGCATTGACTAATAACTATCAGCAAGCTGATACAGGGACTAAGATGATTCACAAAGGAAAGAATACCAAAAGTAGAATCATTTCAAAGGGAATTTCGGCCGGGCATTCGAGAAATTGTTACCGTGGTCTTGTTCAGGTGCAGTCCAAAGCTGAGGGTGCTAAAAATACTTCGACTTGCGACTCAATGCTTATCGGAGACAAAGCAGCTGCAAATACCTATCCTTACATCCAGGTAAAGAATCCATCGGCGAAAGTAGAGCACGAAGCGAGTACCTCTAAGATTGGAGAAGATCAGCTATTCTATTTCCAGCAGAGAGGAATCGATCACGAGAGAGCATTAGCGGCAATGATCTCTGGTTTCTGCAGAGATGTTTTCAACAAGTTACCTGATGAGTTTGGAGCTGAAGTTAACCAGCTTATGAGCATCAAGCTTGAAGGATCAGTGGGT---
>2898_Cparamecium@YP_003359225.1
ATGGTAGATAAAATTAAGCAA---------------------------------------------------------------------------------------------------------------------------------------------------------------------------------------------------------------------------------------------------------------------------------------------------CTTTTTTTTAATAAAGGGTACGAAGATTCT---TCGGTAAAAGATTTGATCCAT------TCCTCATAT------CAGTATGGTTTCAAGACAGATATTGTCACTGAGGCATTTCCTAGAGGTATCACTGAGGACATTGTCATGTTGATATCTGGAAAAAAAAAGGAACCTTCCTTTGTATTGAGCTTTCGTTTAAGGGCTTACAGTGTATGGGTTAGG------------ATGGCT---TACCCAGAGTGGGCTTGTCTATCTTATGCTCCAATAGATTATAATAATATATTATGTTATTCTATGCCTAAGTTTGATAAA---------AAGCTTTCTTCACTGTCTGAAGTT------------GATGGTAAAATTTTGAAAACTTTTGAAAAATTAGGTGTTCCGTTAGGTGAACAAAAA---AGGTTGGCG------AATGTAGCTGTAGATGCAATTTTTGACAGCGTTTCAGTAGGCACGACCTTTAGGGAAGAGTTATTAAAAGTTGGGGTTATTTTTTGCCCATTGTCTGAGGCTTTTATTCATTACCCTCACGTAGTTGAGAGGTATTTTGGAAGCGTTGTCCCAATTGGGGATAATTATTTTTCAGCATTGAACTCAGCTGTTTTTAGCGAGGGTTCTTTTTGTTATGTTCCAAAGGGAGTGTGTTGTCCCTTAGACTTATCCACTTATTTTAGGATTAATGCT---GAAAATTCTGGTCAGTTTGAAAGAACTTTGATTGTAGCTGATGACTCTAGTAAAGTGACTTATCTTGAGGGT---------------------------------------------------------------------------------------------------------------------------------------------------------------------------------------------------------------------------------------------------------------------------------------------------------------------------------------------------------------------------------------------------------------------------------------------------------------------------------------------------------------------------------------------------------------------------------------------------------------------------------------------------------------------------------------------------------------------------------------------------------------------------------------------------------------------------------------------------------------------------------------------------------------------------------------------------------------------------------------------------------------------------------------------------------------------------------------------------------------------------TGTACTGCCCCTAAATTTGACACGAATCAATTGCATGCTGCTGTTGTTGAATTAGTTGCTTTGAGAAATGCTGAGATTAGGTACTCCACAGTTCAGAATTGGTATTCGGGTGATGCTGGTGGGTTAGGTGGTATTTATAACTTTGTTACTAAGCGTGGTGTATGCTCTGGTTTTGGTTCTCGCATATCTTGGACGCAAGTTGAAACAGGTTCATCTCTCACTTGGAAGTATCCTAGCTGTCTTTTGGTTGGGGATGAGTCTGTAGGTGAATTTTATTCTGTTGCGCTGACAAACAATTATCAGCAGGCAGATACTGGCACGAAAATGGTTCATGTTGGGAAAAAAACGAGGAGTCGAATTGTTTCCAAGGGTATTTCAGTAGGTAATTCTAAGAATACATATCGCGGGCAGGTTAGAATACTTCCTAAGGCTTTGGGAAGCTCAAATTATTCGCAGTGTGACTCTCTACTAGTTGGTAGTAAGTCGCAAGCAAATACTTTCCCGCATGTGAAGGTTGGAAATTCTCATAGCCGAGTTGAGCATGAAGCTTCTACTTCTAAAGTGGAAGAAGAGCAACTATTTTATTTATCTCAGAGAGGAATAGGTTTGGAGGAGGCTATTAATTTATTGGTAAGTGGTTTTTGCAGGGAAGTTTTTAATAAGCTTCCAATGGAGTTTGCTGTGGAGGCTGATCGGCTTCTTAGTCTTAAATTAGAAGGAGGTGTAGGT---
>39947_Osativa@KAF2953116.1
ATGGCCGCAGCCGCC---------------------------------------------GCGTCGTCCACGCCCCTCTTCTCGCCCTGCTGCGCCGCCGCGACCGCCAAG---------------------------------------------------------------------------------CTCGGGGCGGCGTGCCCGTCGTCGTACGGATCCCGGCGGAGGCCGTGCACGCGCCGTGGACGCCTCTCGGTGGTGGCCGTGCAGACGGGCCCGCAGAAGCCATCGCCGTCG---------TCGTCGTCCCAGGCGGGGACGGAATCGGAG---ACGCTGCAGAACCTGCTGAAG------AGGGAGTAC------AAGTATGGGTTCGTGTCTGATTTCGAGTCCTTCTCCATCCCCAAGGGGCTCTCCGAGGCCACGGTCCGCCGCATCTCGGAGCTCAAGGCGGAGCCGGCGTGGATGCTCGACTTCCGCCTCGCCGCCTACCGCCGGTTCCTGACC------------ATGGTG---CAGCCCACCTGGAGCGACAACGTGTACGAGCCGGTGGATCTCCAGTCCATCTGCTACTACTCCGCGCCCAAGACCAAGCCC---------AAGCTCAACAGCCTCGACGAGGTC------------GACCCGGAGCTTCTCAACACCTTCGATCGCCTCGGGATCCCGCTCAGCGAGCAGAAG---CGCCTCGCC------AACGTCGCCGTCGATGCCGTCATCGACTCCACCTCCATCGCCACCACCCACCGGGAGGAGCTCATGAAGAAGGGCGTCATCTTTTGCTCCATTTCCGAGGCCATCCGCGAGTACCCGGACCTTGTCAAGCGCTACCTTGGCAGCGTCGTGCCGCCGGCAGATAACTACTATGCTGCCCTCAATTCGGCCGTGTTCAGCGATGGGTCGTTCTGCTATGTGCCCAAGGATACGGTTTGCCCAATGGAGATATCGACATACTTTAGGATCAACGAC---AAGGAGACCGGGCAATTTGAGAGGACTCTAATTGTGGCTGATGAGAGGAGCACGGTTAGCTATCTGGAAGGG---------------------------------------------------------------------------------------------------------------------------------------------------------------------------------------------------------------------------------------------------------------------------------------------------------------------------------------------------------------------------------------------------------------------------------------------------------------------------------------------------------------------------------------------------------------------------------------------------------------------------------------------------------------------------------------------------------------------------------------------------------------------------------------------------------------------------------------------------------------------------------------------------------------------------------------------------------------------------------------------------------------------------------------------------------------------------------------------------------------------------TGTACTGCTCCAGCTTATGACTCCAACCAGCTCCATGCGGCGGTTGTGGAGCTTGTGTGTGAGGAGCAGGCAGAGATCAAGTACTCTACGGTGCAGAATTGGTACTCTGGTGATGAGGAGGGGAAGGGGGGCATTTACAACTTTGTTACTAAGAGAGGACGGTGCAAAGGGCGGGGCTCTAAGATCTCATGGACACAGGTTGAGACAGGTTCAGCAATTACATGGAAGTACCCAAGTGTGGAGCTTCTTGGGGATGATACTGTTGGAGAGTTCTACTCAGTTGCACTGACGAAGGATTACCAGCAGGCAGACACAGGGACAAAAATGATCCACAAGGGAAAGAATTCGCGGAGTCGGATTATATCCAAAGGTATCTCAGCTGGGAAGTCACGGAATTGCTACCGTGGGTTGGTCCAGATAAACTCAGGCGCAGAAAATGCTTATAATTCTTCACAGTGTGATTCTTTGCTGATTGGGGATAACGCTGCTGCCAACACCTATCCGACTATTCAGGTGGGTTGCATTTCTAGTCGTGTTGAGCATGAGGCAAGCACTTCAAAAATAGGGGAGGACCAGCTATTTTATTTCCAACAAAGGGGGATAGACCATGAAAAGGCTGTTGCAGCGATGATTGGTGGATTCTGCAGGGCTGTTTTCGAGAATCTTCCTTACGAGTTTGCACATGAGATGGATGCACTTATGAACCTGAAGCTTGAGGGATCAGTTGGT---
>38269_Gwittrockiana@SUFB.1
TTA------------------------------------------------------------------------------------------------------------------------------------------------------------------------------------------------------------------------------------------------------------------------------------------------------------------------------------AATTCTACAACTTCA---AAACTTGAAACAATTTTAAAT------AAACCATAT------CAATATGGTTTTTCTACACCTATTCAAGCTGAAACAATTGCTAAAGGTTTAACAAAAAATACAATTAGATTAATTTCTGCAAAGAAAGCTGAACCATTTTTTATGTTTCAATTTAGGTTACGTGCTTTTTGTCGTTGGATGACT------------ATGAAA---GAAGCACATTGGGCACAAACTAATTATTTACCAATTCGTTACCAAGAAATTAGTTACTACTCAGCTCCTAAAACACGTCAA---------AAGTTAAATAACTTAGATGCAATA------------GATTTGCAATTATTTTCTACATTTGAAAAATTAGGTATTCCTTTGATAAAAAAAAAAGATAGCCTTTCA------AAAATAGCTATTGATGCTATTTTTGATAGTGTTTCCGTTGCTACTACATTTAAGGAAGAACTAATGCAAGAAGGTGTTTATTTTCTTCCAATATCAGAAGCCTTACATAAGTATCCTGATCTTGTAGAAAAGTATTTTGGAAGTGCAATTTCTTTAACTGATAATTTTTTCGCTAGCCTAAACTCTGCTGTATTTAGCGATGGTTCTTTTTGCTATGTTTCAAAAAATGTTATTTGTCCGGTAGAATTATCAACTTATTTTCGTATAAATGAT---GGTAATTCTGGTCAATTTGAACGTACGCTTTTAATTGCGGATAAAAGTAGTTATGTAAGTTATATTGAAGGT---------------------------------------------------------------------------------------------------------------------------------------------------------------------------------------------------------------------------------------------------------------------------------------------------------------------------------------------------------------------------------------------------------------------------------------------------------------------------------------------------------------------------------------------------------------------------------------------------------------------------------------------------------------------------------------------------------------------------------------------------------------------------------------------------------------------------------------------------------------------------------------------------------------------------------------------------------------------------------------------------------------------------------------------------------------------------------------------------------------------------TGTACTGCTCCTCAATATGATAAAAACCAACTCCATGCCGCAGTTGTTGAATTAATAGCTTTAGAAAAAGCAGAAATAAAATATTCTACTGTTCAAAATTGGTATACTGGGGGAATCGATGGTAAAGGGGGCATTTATAATTTTGTTACTAAACGTGGTGTTTGTGCTGGTAAAGATTCAAAAATATCATGGACACAAGTAGAAACAGGTTCTTCCTTAACTTGGAAATATCCTGGTTGTTTATTAGTTGGAGAGAATGGTATTGGCGAATTTTTTTCAGTTGCATTAACAAATAATTATCAATTAGCAGATACTGGAACAAAAATGATTCATACCGGAAAAAATACGCGAAGTCATATTGTTTCAAAAGGTATATCCGCAGGTAATTCTGAAAATAGTTATCGTGGTTTAGTAAAGATAGGACCTGATGCATCCCAAGCACGTAGTTTTGCTCAGTGTGACTCACTTCTTGTTGGATGTAATTCTCAGGCAAACACATTTCCTAACATACAAGTTTTTAATAGTGGTTCAAACATAGAACATGAAGCTTCTACTTCAAAAATAGGGGAAGAACAAATTTTTTATTTTATGCAAAGAGGTATAAGCCCAGAGGATGCCATATCATTAATAGTAAGTGGATTTTGTGTTGAAGTATTTAATACTTTACCTATGGAATTTGCTTTAGAAGCAAATAAATTAATTGATTTTAAATTTGAAGGAGGTATTGGA---
>227086_Bnatans@XP_001712812.1
ATGATAACCAAAACAAACTAT------AAAGCTAAACTAACTACA---------------------------------------------------------------------------------------------------------------------------------------------------------------------------------------------------------------------------------------------------------------------------TACACAATAAAGAAAAATTGCATAAAAAAAATCTCATTTAGAACTTTTCAGCAA---ACTGAAAGCTAT------AAATATAAATTAAAATCATTTTCTGAATGTGAAACTATTCGAAAATCATTGAATAGTAACACTTTAAAGTCTATATCCTTAAAGAATCTAGAACCGCTATGGATTATCAAATTTAGACTGGATGCTCTGAAATCGTTATACAAC------------AGAGAC---ACCCCAAAGTGGTCAGAATTTAATAGTTACAATTTTGATATCAATAACTCTATTTATTACTCAGCT------------------------------------TTAATCAAAAAA------------GACACTGCATTAGTTAGTTCGAATAACGAAACAAGTATTATTTCGTCATCGTCAAAG---AAA------------AAAACAGCTATTGATTTAGTATTGGATTCTATTTCTATTGATACTTCTTATCAAAAAGAATTGGGTAAGCATGGTGTGATTTTCACTAATTTATCAAATTCTTTAAAAAATTATTCGGACTTAATCAGTAATTTTATGGGAAGTGTAGTATCACTAAGAGACAATTATTATACAAGCCTAAATTCCGCAGTTTTTTCTGAAGGCTCATTCATCTATATCCCAGCTAATCTAGTATGCCCACTAGATTTATCGACATACTTCAGAATTAATGGA---AATGTTATCGGACAGTTTGAAAGGACTTTAATAGTAACAGAGAAAAATGCCAGCGTCACTTACCTTGAAGGA---------------------------------------------------------------------------------------------------------------------------------------------------------------------------------------------------------------------------------------------------------------------------------------------------------------------------------------------------------------------------------------------------------------------------------------------------------------------------------------------------------------------------------------------------------------------------------------------------------------------------------------------------------------------------------------------------------------------------------------------------------------------------------------------------------------------------------------------------------------------------------------------------------------------------------------------------------------------------------------------------------------------------------------------------------------------------------------------------------------------------TGTACTGCACCTTATTTTACAGAAAACCAGCTTCATGCTGCTGTAGTTGAGCTTTGCGCAGAGGAAGGCTCAGAGATTAAATACTCCACTGTTCAAAATTGGTATCCTGGAGACTCTATGGGCAAAGGAGGTATTTTTAATTTTGTTACTAAAAGAGGGCTATGTAACGGGTCTAGATCAAAAATATCTTGGACACAAGTAGAAACAGGATCATCCTTAACATGGAAATATCCTAGTGTAATACTAAAGGGTGATAACTCGGTAGGAGAGTTTTATTCAATTGCCCTTACTAAATTAAGACAACAAGCGGATACTGGTTCTAAGATGATACATATCGGTCGAAAAACATTTAGCAAAATAATTTCTAAAGGGATCTCCTTAGGAAATTCAAAAAATTGTTATAGAGGGCTAGTATTAATTCACAATAAATCATTAAAATCCAAAAATACTACTCAGTGTGACTCAATAATTTTTGGTGACAGTTCTTCGGCTAATACTTATCCATATGTCACCGTCAGAGATTCCTCTGCGTGGCTTGAACATGAAGCTAGTATTGCTAGGATTCAAGATGACCAAGTTTTTTATTTACAACAACGTGGTTTAGGATTTGAAGAAGCTATAAACTTAATAGTTGGAGGCTTTTGCAAAGAAGTCATAGAGGAACTGCCTTTTGAATTTTTAACCGAGGTAAATGAGCTATTAAATTCGTCAATGATTAAAAAAATCGGT---
