# Supplementary material for: Components of iron–Sulfur cluster assembly machineries are robust phylogenetic markers to trace the origin of mitochondria and plastids
Source: PLoS Biol. 2023 Nov 8;21(11):e3002374. doi: 10.1371/journal.pbio.3002374 (PMC10631705; doi:10.1371/journal.pbio.3002374)
Supplement: S1 Data — (ZIP) [file pbio.3002374.s017.zip › S1 Data/Concatenations/SUF/SUF_Cyano_Euka_nucleic/trimmed_alignments/SufC_Cyano_Euka_RT.bmge.phy]

 111 783
129961_Smajor@KV878783_1_2553                          ATGATTCGAGACAATAGCCCGGTGATCTTATCGGTTAAAAACCTGACCGCCACCGTTGACGGTACACCCATCCTGAAGGGGGTCAACTTCGAGGTTAAAGCGGGCGAAGTTCACGCCATCATGGGGCGGAATGGTTCCGGAAAAAGCACCTTCTCCAAAGTGCTCGCGGGTCATCCCGACTACGAAGTGACCGGCGGCGAGGTGATCTACCACGGCGAAAATATCCTCGACCTCGAACCCGATGAGCGGGCGTTAAAAGGAATCTTCCTCGCCTTTCAATATCCCCTCGAAATTCCAGGGGTGAGTAATTTAGATTTTCTCCGGGTTGCCTATAATTCTCGCCAAAAGGCCCTGGGCCGCGAGGAAGTCGATACCTTTGATTTTGAAGATCTGATCGAGGAAAAACTCGGCATTGTCCAGATGGAGGCGAAGTTCCTCGATCGCAGCGTCAATGAAGGGTTTTCCGGCGGGGAGAAAAAGCGCAACGAGATTTTGCAAATGGCGCTCCTCGAACCGAGTTTGGCGATTCTGGATGAAACGGATTCCGGGCTGGATATTGATGCGCTGCGGATTGTGGCCCATGGTGTCAATCAACTGGCAACGGCGGACAATGCCACGGTGATGATTACCCACTACCAACGCTTGCTTGACTATATCGAGCCGGATTTTGTCCATGTGATGCAGGCGGGGCAGATCGTGAAAAGTGGTGGGAAAGAGTTGGCCCTGGAACTGGAAGAGCGGGGCTATGATTTCTTGGATAACCACGAGGCTGAGGCGGTGACG
1128427_Fcyanobacteri@KB904821_1_4640                  ATGATTAAAGAGAACAGTCCCGTTATTTTATCGGTTCGCAACTTAACCGCTAATGTAGATGGTACGCCCATTCTCAAAGGCATTAACTTAGAGATTAAAGCCGGAGAAATTCACGCCATTATGGGGCGGAATGGTTCGGGTAAAAGTACCTTTTCTAAAGTTTTAGCCGGACACCCCGATTATGAAGTGACGGGGGGCGAAATTATTTATCAAGGCGAAAATATTTTAGAACTCGAACCCGAAGAAAGAGCGCTTAAAGGCATTTTCCTGGCGTTTCAATATCCTCTCGAAATTCCGGGGGTGAGCAATCTTGACTTTTTGCGCGTGGCGTATAATTCCCGCCGCAAACATTCGGGATTAGAAGAATTAGACGCTTTTGATTTTGAAGACTTAGTAGAAGAAAAGCTGGATGTGGTGCAAATGAAAGCCAGCTTTTTGAATCGTAGCGTCAACGAGGGCTTTTCGGGCGGGGAGAAAAAGCGCAACGAAATCCTGCAAATGGCACTCCTCGAACCGACTCTAGGTATCCTCGACGAAACCGACTCCGGTTTAGACATCGACGCGCTGAAAATAGTGGCCAACGGTGTAAACCAGCTTGCAACTGAGGAGAATGCTATGGTGATGATCACCCACTATCAACGCTTGCTCAACTATATTGAACCGGATTATGTTCATGTAATGCGCGATGGAACCATTGCTACCAGTGGTGGGAAAGAACTTGCCCTCGAACTGGAAAATCGCGGTTACGAATTTTTAGATGAAGAAAGCCCCGAAACGGTGAGC
1173029_Ssubsalsa@JH980292_1_1107                      ATGATTCAAGAAAATAGCCCAGTTATTTTATCGGTCAAAAACTTGACGGCAAGTGTAGACGGAACTCCGATCTTAAAAGGGGTTAATTTTGAAGTGAAAGCCGGGGAAATTCACGCCATTATGGGGCGCAATGGTTCAGGGAAAAGTACCTTTTCTAAGGTTTTAGCGGGACACCCTGACTATGAAGTAACCGGGGGAGAAATTATTTTTCAAGGGGAGAATATTCTAAACCTTGAAGCGGAAGAAAGAGCCTTACGGGGGATATTTTTAGCCTTCCAATATCCCTTAGAAATTCCGGGAGTGAGTAACTTAGATTTCCTGCGGGTGGCTTATAATGCCCGGCGGAAATATTTGGGACTCGAAGAGATAGATATGTTTGACTTTGAGGATTTGATTGAGGAAAAACTGGATGTGGTAAAAATGGATGCCAGTTTTTTGAGTCGGAGTCTCAATGAGGGCTTTTCTGGGGGAGAGAAAAAACGCAACGAAATCCTGCAAATGGCCTTGCTGGAGCATAAACTGGCCATTTTAGATGAGACAGATTCCGGGTTAGATATTGACGCGCTGAAGATTGTAGCAAACGGTGTGAATCAACTGGCTACCCCAGAGAATGCTACAGTTATGATTACGCACTATCAACGGCTGTTGAACTACGTCGAACCGGATTATGTTCATGTAATGCACGGGGGGCAAATTGTCACCAGTGGCGGTAAGGAGTTAGCGTTAGAGCTAGAGTCTCGGGGGTATGACTTCTTAGACGAAGAGGCAGCAGTTGCGGTAGGC
102232_Gsp@ELR96799_1                                  ATGAGTCAAACAGCCAATCAAGTTATTTTATCAGTTCGGAACCTCACCGCTAGTATCGATGGAATACCAATTCTCAAAGGTGTGAATTTAGAGGTAAAAGCGGGAGAAACCCACGCCATTATGGGACGCAACGGCTCGGGAAAGAGTACCTTTTCTAAGGTATTGGCGGGACATCCCAGTTATGAAGTCACCGGGGGAGAGGTTATTTATCAAGGGAAAAATTTACTAGAACTCGAACCAGAAGAACGCGCTTTAGCAGGTGTATTTCTTGCGTTTCAGTACCCTATTGAAATTCCCGGTGTCAGTAATTTAGATTTTTTACGCGTCGCTTATAACGCTAAACTCAAACATCAGGGTAAAGAAGAGATAGATACTTTTGATTTTGAAGATTTAATCACCACCAAGCTAGACGTAGTCAAGATGAATGCTAGTTTTTTAGATCGTAGCGTCAACGAAGGTTTCTCCGGAGGTGAGAAAAAACGCAACGAAATCTTGCAGATGGCTTTATTAGAACCTGTGCTGTCTATCTTAGATGAAACCGATTCGGGTTTAGATATTGACGCACTCAGAATCGTCGCTAATGGGGTTAACCAGCTAGCTACTCCCAATAACGCCTTTATTTTAATTACTCACTATCAGCGTTTACTCAACTATATTCAGCCGGATTTTGTCCATGTGATGCACAATGGCAAGATTATCACCAGTGGTGGTAAAGAATTAGCCTTAGAATTGGAAAGCCGTGGCTACGATTTCTTAGAAGAGGTGGCTATA------------
65093_Hsp@AFZ44319_1                                   ATGATTAACGAAAATAGCGAAGTTATTTTATCGATTAAAAATTTACACGCCAAAGTAGAAGACACCCCAATCTTAAAAGGGGTGAATCTAGAAGTGAAAGCTGGCGAAATCCATGCCATCATGGGGCGAAATGGCTCGGGAAAAAGTACCCTATCCAAAGTTTTAGCGGGTCATCCTGACTATACAATTACCTCGGGAGAGATTATCTATAAAGGGGAAAACGTCGCAGAATTAGAACCCGATGAACGCGCCTTAAAAGGTATTTTTCTCGCGTTTCAATATCCCTTAGAAATTCCTGGGGTGAGTAACTTAGACTTCTTGCGCGTGGCTTACAATTCTCACTGTAAAGCGCAAGGAAAAGAAGAAATAGACGCTTTTGATTTTGAAGATTTAGTGGAAGAAAAGCTGGAAATCGTTAAAATGAATCCCAGCTTCTTAGAACGGAGTCTCAACGAAGGTTTCTCCGGGGGAGAGAAGAAACGCAACGAGATTTTACAAATGGCCCTGCTAGAACCTAGTCTAGCAATTTTAGATGAAACGGATTCTGGCTTAGATATTGATGCGTTAAGAATTGTTGCTAATGGCGTAAACCAACTGGCGACCCCTGAAAATGCAACCGTGATGATTACCCACTATCAGCGTTTGTTAAATTATGTTGAACCCGACTATATTCACGTCATGGGAGACGGAAAAATCATTACCAGTGGCGGTAAGGAATTAGCCCTACAACTCGAAGAAAATGGCTATGACTGGTTATATGAACAGTACGCGCCACAAGTTACG
13035_Dsalina@AFZ49974_1                               ATGATTAAAGAAAATAGTGAAGTTATTTTATCCATCAGAAATTTACACGCCAAGGTTGAAGATACCCCCATCTTGAAAGGAACAAATCTGGAAGTGAAAGCTGGAGAAATTCATGCGATTATGGGTCGTAATGGTTCAGGGAAAAGTACCCTTTCTAAGGTTTTAGCGGGTCATCCTGATTATGAAATTACCGCAGGAGAAATTATTTACAAAGGGGAAAATATTGCTGATCTTGAACCCAACGAAAGAGCTTTAAAAGGGATTTTTCTCGCGTTTCAGTATCCGTTAGAGATTCCAGGGGTTAGTAATTTAGATTTTCTACGAGTTGCTTATAACTCCCACTGTAAAGCACAAGGAAAGGAAGAAATTGATGCTTTTGATTTTGAAGATTTAGTCGAAGAAAAGTTGGATATTGTGAAAATGAATCCCAGCTTTTTAGAACGGAGTCTCAATGAGGGCTTTTCTGGAGGCGAGAAAAAGCGTAATGAAATCTTACAAATGGCGCTGCTACAACCAAGTTTGGCAATTTTAGATGAAACGGATTCTGGGTTAGATATTGATGCTTTAAAAATTGTTGCGAATGGGGTAAATCAACTGGCGACTCCTGATAATGCAACGATTATGATTACTCATTATCAGCGTCTTTTGGGTTACGTTGAACCCGATTATATTCATGTGATGGGAGATGGACAAATTATTACCAGTGGTGGTAAAGAATTGGCGCATCAATTAGAAGAACATGGTTATGAATGGTTGTATGAACAATACACGCCACAGGTAAAC
1919144_Cbacterium@PSO51416_1                          ATGATTCAAGAAAATAGCGACGTTATTTTATCCATTAAAAATTTATGGGCTAGTGTTGAGAATACCCCAATTTTGAAAGGAACCAATTTAGAAATAAAAGAAGGGGAAATCCATGCCATTATGGGACGAAATGGATCCGGTAAGAGTACTCTTTCTAAAGTATTAGCGGGTCATCCCGATTATGAAATTACCGCCGGCGAGATCATTTATAAAGGCGAGAACCTTGCAGAATTGGAACCTGACCAACGGGCCATCAAAGGGATTTTTATGGCGTTTCAGTATCCCCTGGAAATCCCGGGGGTCAGCAATTTAGATTTTTTGCGAGTGGCTTACAATTCCCATCGCAAAGCCCAAGGCGAAGAAGAAATGGATGCCTTTGATTTTGAAGATTTAGTCGAGGAAAAGCTGGATATTGTGAAAATGGATCCCAGCTTTTTGCAACGAAGTCTCAATGAGGGGTTCTCCGGCGGCGAAAAGAAACGCAATGAGATTTTACAGATGGCGCTGCTAGAACCGAGTTTAGCAATATTGGATGAGACTGATTCCGGATTGGATATTGATGCGTTAAAAACGGTTGCCAATGGGGTAAACCAACTGGCAACGCCAGAAAATGCCACAGTTATGATTACTCACTATCAGCGGCTATTGAACTATGTGGAACCGGATTATATTCATGTGATGAGCGATGGCCAGATTATTACCAGTGGCGGTAAAGAATTAGCCCAGCAACTGGAAGACAAGGGCTACGAATGGCTATATGAACAATATGCGCCACAGGTAGAG
1919135_Cbacterium@PSO92792_1                          ATGATTCGAGAGAATAGCAACGTTATTTTATCAGTTCGCAATCTCACTGCCGAAGTCGAGGGTACGCCCATTCTTAACGGTGTAAATTTGGAAGTTAAGGCAGGAGAAATTCATGCCATCATGGGGCGTAATGGCTCTGGTAAGAGTACATTATCTAAAGTTTTAGCAGGTCATCCCGACTACAAAGTTACCGAAGGCGAAATTATCTTCCAAGGAGAAAACATTCTGGAGATGGAACCGGATGAGCGATCGCTCAAAGGGATGTTCCTCGCTTTCCAGTATCCGCTAGAAATTCCAGGCGTGAGTACCCTAGATTTCCTGCGCGTTGCCTATAACTCCCAGCGCAAACAGCAGGGATTAGAGGAGATGGATGCCTTTGATTTTGAAGACTTGGTGGAAGAGAAGCTGGAGTTGGTGAAAATGGACCCCAGCTTTTTAGAGCGCAGTTTGAATGAAGGCTTCTCTGGCGGGGAAAAGAAGCGCAATGAGATTTTGCAGATGGCACTTTTAGAGCCTGCCCTGGGCATTTTGGACGAAACAGACTCCGGGTTGGACATCGATGCTTTGAAGATTGTCGCTAACGGGGTGAACCAGCTTGCCAAGCCAGACAATGCCACTGTGATGATTACCCACTACCAGCGCATACTCAATTACGTCGAGCCAGACTACGTGCATGTGATGCGAGATGGACGTATAGTTACCAGTGGTGGTAAGGAACTGGCACAAAAATTAGAGGAGCGCGGTTACGAGTGGATTGAAGAGGAAGCGGTTTCGGAGGTAAGC
1147_Ssp@AIE73526_1                                    ------------ATGAGCCAGACTGTTCTTTCGATTAAAAATTTGGCCGCCTCCGTTGATGGAAATCAAATTCTCAAAGGGGTTAACCTAGAAATTAAAGCAGGGGAAGTCCACGCCATCATGGGACGCAATGGTTCGGGAAAAAGTACCCTGTCAAAAGTGATTACAGGACACCCTGACTATGAAATTACCGGCGGTGAAATAATTTATCAAGGTCAAGATTTGTCGGCCCTGGAACCCCATGAGCGGGCCTTAGCAGGAATTTTTCTAGCTTTTCAATACCCATTGGAAATTCCTGGGGTAAGTAACTTGGACTTCCTCCGCATTGCCTACAATGCCAAAAGGAAACACCAAGGTTTAGAGGAATTAGACACCTTTGATTTTGAAGATTTAATTCAAGAAAAATTGGACGTGGTTAAAATGAACCCAGCTTTCCTAGAACGAAGCTTGAATGAAGGGTTTTCCGGTGGGGAAAAAAAACGCAACGAAATTTTACAAATGGCAATTTTAGAGCCAACTTTATCTATCCTTGATGAAATTGATTCGGGGCTAGATATTGATGCTCTCCGTATTGTGTCTGAAGGGGTAAATTTTCTCAAAAATCCCAATAATGCCACGTTGGTTATCACCCATTATCAACGGTTGCTTAATTACATTATTCCTGACCATATTCATGTAATGTATGACGGGAAAATTGTCATGAGTGGTGGTAAGGAGTTAGCCTTGGAATTGGAAGAAAAAGGTTATGACTTTTTAGATGAACAAGTTTTGGCTGCTGTT---
1641812_Maeruginosa@AKE63029_1                         ------------ATGAGTGAAGTAATTTTATCGGTAAAAAATCTGACCGCTAGTATTGACGGAAACCAGATTCTTAAAGGAGTTAACCTCGAAATTAAAGCAGGTGAAACCCACGCAATTATGGGGCGCAATGGCTCAGGAAAAAGCACCTTTTCCAAAGTAATCGCTGGACATCCCGATTATGAAGTAACTGGGGGAGAAATAATTTATAAAGGCGAAAACCTTTTAGAAAAAGAACCTGATGAACGAGCGCTCATGGGGATCTTTCTCGCTTTTCAATATCCCCTAGAAATCCCCGGCGTTAGTAACCTTGATTTTCTTCGCGTTGCCTATAATGCCAGACAAAAACATCTAGGCTCGGAAGAATTAGATAGTTTTGACTTTGAGGAATTAGTCGAGAAAAAACTAGAAGTTGTCCAGATGAATCCTAGCTTTCTTGGCAGAAGTTTAAACGAAGGTTTCTCCGGTGGTGAGAAAAAACGTAATGAAATCCTACAAATGGCTTTATTAGAACCTACTTTAGGAATTCTCGATGAAATTGACTCCGGTTTAGACATCGATGCTTTGCGAATTGTTGCCCAGGGAGTCAATCACTTAGCTACTCCCGATAACGCTTTTTTACTTATCACTCACTATCAGCGTCTGCTCAACTACATTGAACCCGATGTTATTCATGTTATGTACGATGGGCGCATTGTCACCAGTGGCGGTAAAGAATTAGCCCTCGAATTAGAAAGAACTGGCTACGATTTCCTCGACGAACAAGTATTAGCCGTTAAA---
2107694_Ahegewaldii@PSF36040_1                         ------------ATGAGTGAAGTTATTCTATCTGTACGCAATTTAACCGCTAATGTTGATGGTACTCCCATTCTCAAAGGTGTCAATTTAGAAATCAAAGCAGGTGAAGTACACGCTATCATGGGGCGTAATGGTTCAGGAAAAAGTACCTTTTCTAAAGTCATCTCTGGACATCCAGACTATGAGGTGACGGGTGGTGAGATTATCTATAAAGGAGAAAACCTTTTAGATAAAGAACCCGATGAACGCGCTAAGAGTGGAATATTTCTCGCGTTTCAGTATCCTTTAGAAATTCCAGGAGTCAGTAACTTAGATTTTTTACGCGTTGCTTATAATGCGCGTCGGAAATATCTAGGGTTAGAAGAGTTAGACACCTTCGACTTTGAAGAGATAGTTGAAGAAAAACTAGAAGTTGTTCAGATGAACCCCGCTTTCTTGGGTAGAAGTTTAAACGAAGGGTTTTCCGGTGGAGAGAAAAAACGCAATGAAATATTACAGATGGCGTTACTCGAACCTACACTGGGTATTTTAGATGAAATAGACTCCGGTTTAGATATCGATGCCCTAAAAATTGTCGCTAATGGAGTCAACCAACTCGCAACACCCGATAATGCTTTCTTGGTTATTACCCACTACCAACGCTTACTCAATTACATTACACCAGATTTTGTCCATGTTATGTATGATGGACGCATTGTAACCAGTGGTGGAAAAGAATTAGCCCACGAGTTAGAGAATAAGGGTTACGACTTCCTCGATGAACAAGCTTTAGTGGAGGTG---
1920663_Asacrum@GBF78653_1                             ------------ATGAGTAACGTTATCTTATCTGTTAAAAATTTGACTGCTAATGTGGAAGGAACCCCTATTCTAAAAGGGCTTAACCTAGAAATTAAGGCAGGTGAAGTTCATGCTATTATGGGCAGAAATGGCTCAGGAAAAAGTACCTTATCAAAAGTTTTAACGGGTCATCCTGATTATGAAGTAACTGGGGGTGAAGTGCTTTATAAGGGAGAAAATATCTTAGATAAAGAACCCCATGAAAGAGCATTAGATGGCATCTTTTTAGCCTTTCAATATCCTTTAGAAATTCCTGGAGTCAGTAACTTAGATTTCTTACGGGTTGCTTATAATGCCCGTCAGAAACATTTAGGGTTAGAAGAAATTGACACTTTTGATTTTGAAGATTTAGTTGGGGAGAAATTAGAAATTGTTAAAATGAATCCTAGCTTCTTAGAAAGAAGTTTAAATGAGGGATTCTCTGGGGGTGAAAAAAAACGCAACGAAATCCTACAAATGGCTTTATTAGAACCTAGTTTAGCTATTTTAGATGAAATTGATTCAGGATTAGATATTGATGCTTTAAGAATTGTAGCAAACGGAGTTAATCAGTTAGCAACCCCTGATAATGCTTTATTGGTTATTACCCATTATCAACGCTTACTTGATTATATTGAACCTCATTATGTTCATGTGATGCACGCTGGACAAATTGTGAAAACAGGTGGTAAAGAATTAGCCCTTGAATTAGAAGCAACTGGTTATGACTTCATTGAAGAAAAATTACTAGCCAAAGCT---
423474_Cwatsonii@CCQ50231_1                            ------------ATGAGTGACGTTATCTTATCCATCAAAAACTTGACTGCTAATGTAGAAGGAACTCCTATCTTAAAAGGAGTTAATCTGGATATAAAAGCAGGTGAAATCCATGCTATCATGGGCAGAAATGGTTCAGGAAAAAGCACTTTATCCAAGGTTTTGGCAGGACACCCTGACTACGAAATCACTGGGGGTGAGGTGATTTATAAGGGAGAAAATATCTTAGATAAAAGCCCTGATGAAAGAGCATTAGAAGGTATATTTTTAGCCTTTCAATACCCTTTAGAAATTCCTGGGGTCAGTAACCTAGACTTTTTAAGAGTAGCCTACAACGCCCGTCGTAAGCATTTAGGTTTAGAGGAAATAGATACTTTTGATTTTGAAGATTTAGTGGAGGAAAAATTAGAAGTTGTAAAAATGAACTCTGCTTTCTTAGAAAGAAGCTTAAACGAGGGATTTTCTGGGGGTGAAAAAAAGCGTAACGAAATCCTACAAATGGCTTTATTAGAACCCACATTAGGTATTTTAGATGAGATTGACTCAGGGCTAGATATCGATGCTTTAAGGATTGTTTCTAATGGGGTCAACCAGTTAGCAACTCCTGATAATGCTTTCTTATTAATCACCCATTATCAACGCTTATTAAACTATATTGAACCCCATCATATTCATGTTATGTATGATGGTCAAATTGTTATCAGTGGTGGTAAAGAATTAGCCCTAGAATTAGAAGAATCAGGCTATGACTTTATTGAAGAAAAATTGCTGGCACAAGCG---
1453429_CAthalassa@ADB95433_1                          ------------ATGGACAATGTTATCTTATCTGTCAAGAATTTATCTGCCAATATTAATGGAACTCCTATTTTAAAAGGTGTTAACTTAGAAATTAAAGCAGGAGAAATCCATGCAATCATGGGTAGAAATGGATCTGGAAAAAGTACTTTTTCAAAAGTTATTGCAGGACATCCTGACTATGAAGTCACTGGAGGAGAAATAATTTATAAAGGACAAAATATTCTAGAAAAAGAGCCGAACGAGAGAGCACTAGAAGGGATTTTTTTAGCTTTTCAATATCCTTTAGAGATTCCTGGAGTAAGTAATCTTGATTTTCTCAGAGTTGCTTATAATATTCGGAGAAAACATTTAGGATTAGAAGAAATAGATACTTTTGATTTTGAAGATTTAGTTGAACAAAAGTTAGATATTGTTAAGATGAACCCTGCTTTTTTAGACAGAAGCTTAAACGAAGGTTTCTCTGGTGGAGAAAAAAAACGTAATGAAATTCTTCAAATGGCATTATTAGAGCCAACATTAGCTATTTTAGATGAAATTGATTCTGGTTTAGATATTGATGCTTTAAGAATTGTTGCTGATGGAGTTAATCAATTAGCTCATGCTAACAATGCTTTTTTACTAATTACTCACTATCAAAGGTTGCTTACATATATTGAGCCTCATCATATTCATGTTATGTATGATGGAAAAATTGTTATTAGTGGTGGCAAAGAGCTAGCTTTAGAATTAGAAGAAACTGGTTATGATTTTATAGAAGAAAAATTACTAAAGGGAATT---
41431_Csp@ACK64513_1                                   ------------ATGAGTGAGACGATTTTATTAGTTAAAAATTTAACAGCTAATGTTGAAGGAACTCCTATCCTCAAAGGCGTTAATTTAGAAATTAAGTCCGGTGAAGTTCACGCTATTATGGGCAGAAATGGCTCAGGAAAAAGTACATTATCTAAAATTTTAGCGGGTCATCCTGACTATGAAATTACTGGAGGAGAAATTCTCTACAAAGGAGAAAATATCCTCGATAAAGAACCCGATGAACGGGCAAAAATGGGCATCTTTTTGGCCTTCCAATATCCCTTAGAAATTCCAGGGGTCAGTAATTTCGATTTTCTACGGGTGTCCTACAATGCACGTCGTCAATACCTAGGACTCGAAGAGATGGACACCTTCGACTTTGAAGACTTAGTTGAACAAAAGTTAGAAGTTGTTAAGATGAACCCCAGTTTCCTCGAAAGAAGTTTAAATGAAGGGTTCTCCGGTGGTGAAAAGAAACGCAATGAAATCCTGCAAATGGCGTTACTAGAACCCACGCTATCGATTCTAGATGAAATTGATTCAGGCCTTGATATTGATGCTTTAAAAATTGTAGCCAATGGGGTTAACCAGTTAACCAACCCTGACAATGCTTTATTGGTAATTACCCATTATCAAAGATTATTGGACTATATTGAACCCCATTATGTCCATGTTATGCACGATGGGAAAATTGTCACCACAGGAAGCAAAGAATTAGCCCTTGAACTAGAAGCAAGTGGTTATGACTTTGTAGAAGAAAAGCTACTGACCAATGCT---
118163_Psp@AFY79655_1                                  ATGATTAGAGAAAACAGCGAAGTAATTTTATCGGTTCGGAATTTAACGGCTAATGTAGATGCTACGCCGATTTTGAAGGGAGTCAATCTAGAAATTAAAGCGGGAGAAATTCACGCGATTATGGGGCGTAATGGTTCGGGTAAAAGCACCTTGGCTAAAGTTTTAGCAGGACATCCCAGTTATGAAGTGACTGGAGGAGAGGTTATTTATAAAGGAGAAAATTTACTAGAAAAAGAACCAGACGAACGGGCGTTAGAAGGAATATTTTTAGGTTTCCAATACCCGTTAGAAATTCCTGGCGTTAGCAATCTAGATTTTCTCCGCGTAGCTTATAATGCCCGACGCAAGCATCTCGGTTTGGAAGAACTCGATACGTTTGATTTTGAAGATTTAGTGCAAGAAAAACTGGGAATCGTGCGGATGGATTCTAGTTTTCTAGAGAGAAGTTTAAATGAAGGCTTCTCTGGCGGAGAAAAGAAGCGCAATGAAATTTTACAAATGGCGTTATTAGAACCTACATTAGGGATTTTAGACGAGATCGATTCGGGTTTGGATATTGACGCGCTGAGAATCGTTGCCAACGGCGTTAATCAATTGGTAACCCCCGATAATGCTTTCCTAGTCATTACTCACTATCAACGCCTGCTAAACTACATTACACCGGATTACGTTCACGTTATGTATGACGGTCGCATCGTTACCAGTGGCACTAAAGAATTGGCACTTGAATTAGAATCTCATGGCTACGAATTTGTAGAAGAAAAAATTCTTTCAGAAGTTGGT
32049_Ssp@ACA99801_1                                   ------------ATGAGTGAAGTTATCTTAGCGATTAAAAATTTGACTGCGACCGTCGATGGTCAGCCGATTCTCAAGGGCGTTGATCTAGAGATCAAAGCAGGAGAAATCCACGCAATTATGGGCCGGAATGGTTCAGGAAAAAGTACCCTGTCAAAAATTATTGCGGGGCACCCTGAGTATGAAGTCACTGGTGGCGAAATTATCTACAAGGGCGAAAACCTCTTGGAGAAGGAAGCCGAAGAACGGGCTTTAGACGGTATTTTCCTCGCCTTCCAATATCCGTTAGAGATTCCTGGAGTGAGCAACCTTGATTTCCTGCGGGTTGCCTACAATGCCAAGCTCAAGCATCAGGGCAAAGAGGAGATTGATGCCTTTGATTTTGAGGATTTGATTGAAGAAAAACTCGAAGTGGTCAAAATGAACCCCAGTTTCCTCGAAAGAAGCTTGAACGAAGGCTTTTCTGGGGGCGAGAAAAAGCGCAACGAAATTTTGCAAATGGCCCTACTAGAGCCGAGCCTCGGCATTTTAGATGAGATTGATTCTGGCCTCGATATTGATGCGCTGCGAATTGTGGCGGAAGGGGTTAATCAATTGGCAACACCGGATAATGCGTTTCTTTTGATCACCCACTACCAACGCTTATTGGATTACATTACGCCCCAGTTCGTCCACGTGATGTACGATGGCCGGATTGTGAAGAGTGGCGGTAAGGAACTTGCCCTGGAATTAGAAGCAACGGGCTATGATTTCCTCGATCAAGAACTGGCTGCGGGGGTTGTG
2054282_Csp@AUC61434_1                                 ------------ATGACTGAAACCATATTATCTGTTCGTAACCTCAGCGCCTCCGTAGATGGCACCCCTATTCTGAAGGGAGTAAATTTAGAAATAAAAGCAGGGGAAGTACACGCTATTATGGGGCGAAATGGCTCTGGAAAAAGTACCCTTTCCAAAGTTTTAACGGGGCATCCTGAATATGAAGTAACAGGGGGAGAGATTCTCTATAAAGGGGAAAACTTACTAGATAAAGAGCCTGATGAGAGGGCTTTGGCTGGTATTTTCTTGGCTTTTCAATATCCTTTAGAAATCCCTGGGGTAAGTAATTTAGACTTTTTGAGGGTGGCTTATAATGCCCGTTGTAAATTTTTAGGTTTAGAAGAAATCGACGCTTTTGATTTTGAAGATTTAATTGAGGAAAAATTGGGCATTGTCAAAATGGATTCTGCTTTCCTTAGTCGCAGCTTAAATGAAGGTTTTTCTGGGGGAGAGAAAAAGCGTAATGAAATCCTACAAATGGCTTTATTAGAACCTACTTTGGGCATTTTAGATGAGATTGATTCTGGCTTAGATATTGATGCTTTACGCATTGTTTCTGAGGGGGTAAATCAGTTACAAAAGCCTGATAATGCTTTCTTATTAATTACCCATTATCAAAGATTATTGGACTATATTAAGCCTGACTTTATTCATGTAATGTCCCAAGGAAAAATTGTTTTAAGTGGTGATAAAAGTTTGGCTATTGAGTTGGAAGAAAGGGGTTATGATTTCTTGGAAGATGAGCAATTAGTAGAGGTT---
755178_Caponinum@AFZ54937_1                            ------------ATGAATCAACCTATATTAACTGTTCGTAACTTAACTGCAAGTGTTGATGACACCCCCATTCTCAAAGGAGTTAACCTCGAAATTAAAGCAGGGGAAATTCACGCCATCATGGGGCGTAATGGTTCAGGAAAAAGCACCTTTTCCAAGGTATTGACAGGGCATCCTGAATATGAAGTTACAGGGGGTGAAATCATCTATCAAGGAGAAAACCTACTAGAAAAAGAGCCAGAAGAAAGAGCCTTAGCAGGAATTTTCCTCGCCTTTCAATACCCCTTAGAAATCCCCGGAGTAAGTAACCTCGACTTTCTCAGAGTTGCTTATAATGCCCGTCGTAAACATTTAGGCTTAGAAGAATTAGACGCATTTGATTTTGAAGACTTAGTCGAAGAAAAATTAGAGGTAGTAAAAATGAACCCCAGCTTCTTGCAAAGAAGTTTAAATGAAGGCTTTTCCGGGGGAGAAAAAAAACGTAACGAAATCCTACAAATGGCTTTACTTGAACCAACATTAGGCATTTTAGATGAAATCGATTCAGGATTAGACATAGATGCTTTGCGCATCGTTTCCGAAGGAGTCAATCAATTACGTAAACCCGATAATGCTTTTCTTTTAATTACCCATTATCAAAGACTTTTAGACTATATAACCCCTGATTTTGTCCATGTTATGTATGAAGGAAAAATCGTCATGAGTGGTGACAAAAATCTAGCCCTTGAATTGGAAGCAAAAGGTTACGATTTCCTCGATAAAGAGCAGTTAACCAACGTT---
113355_Gherdmanii@CM001775_1_3111__RT_shifts_1_contigs AAAATAACTAATATGAATCAACCTATACTATCAATTCGTAACTTAACCGCCAGTGTCGATGGCACACCTATCTTAAAAGGAGTCAACTTAGAAATCAACGCTGGAGAAATACACGCTATTATGGGGCGTAATGGCTCAGGAAAAAGCACCTTTTCTAAAGTGTTAACAGGGCATCCAGAGTATGAAGTAACAGGGGGAGAGGTAATTTATCTAGGGGAAAACTTACTAGAAAAAGAGCCTGAAGAAAGGGCATTAGCGGGTATTTTCTTAGCCTTTCAATACCCCTTAGAAATTCCCGGAGTTAGTAACCTAGACTTTTTAAGGGTAGCCTATAACGCTCGTTGCAAACATTTAGGCTTAGAAGAATTAGACGCTTTCGACTTTGAAGATTTAGTCGAGCAAAAATTAGACATAGTAAAAATGAACTCAGCCTTTTTAGCAAGAAGTTTAAACGAAGGCTTCTCAGGGGGGGAGAAAAAACGCAACGAGATATTGCAAATGGCTTTATTAGAGCCAACTTTAGGCATTTTAGACGAAATCGACTCAGGTTTAGACATTGACGCATTGCGCATCGTTTCCGAGGGGGTAAACCAACTGAGAAAACCTGACAACGCCTTTTTATTAATTACCCATTATCAAAGACTCCTCGATTATATTACTCCAGATTTTGTTCATGTAATGTATCAAGGAAAAATCGTCATGAGTGGAGACAAAAATCTTGCTTTGGAATTAGAAGCTAAAGGATATGATTTCCTCGATGAAGAAGAATTAGCCTTAGTCAAT
2164131_Ssp@PZV23074_1                                 ------------ATGAGCGATACTATTTTATCTGTCAAAAATCTAACTGCCAATGTGGACGGAACTCCTATTTTAAAAGGACTTAATTTAGAAGTCAAAGCAGGAGAAGTCCATGCCATTATGGGGCGTAACGGTTCAGGAAAAAGCACGTTTTCTAAAGTCTTAACGGGTCATCCTGATTACGAAGTTACAGGGGGAGAAATTCTGTATAAAGGCGAAAGTTTATTAGAAACGGAACCCGAACAAAGAGCTTTAGCAGGAATCTTTTTGGCTTTTCAATATCCTCTAGAAATTCCTGGCGTTAGTAATTTAGATTTTTTACGGATTGCCTATAATGCCAAACAAAAACATTTAGGATTGGAAGAATTAGATAATTTTGATTTTGAAGATTTGGTCAATGAAAAGCTAGATATTGTGCAAATGAATCCCAGCTTTTTAGACCGTAGCTTAAATGAGGGTTTTTCGGGTGGCGAAAAGAAACGTAACGAAATTCTGCAAATGGCAATTTTAGAACCCACTTTATCAATTTTAGATGAGATTGATTCGGGATTAGATATTGATGCCTTGAGAATTGTTTCCAGTGGTGTTAATCAACTTAAAACTGAGAATAACGCTTGTATTGTCATTACCCATTACCAACGATTGCTGGAATATATTGAACCTGATTTTGTTCATGTCATGTATGACGGTCGCATTGTGATGAGTGGCGATAAGGAATTAGCCCATGAATTAGAAGCCAAAGGCTATGATTTCTTGGATGAAAAAGTTTTAGCCGCCGTT---
2005460_Csp@BAZ44517_1                                 ------------ATGAGCGAAACCATTTTATCAATAAGTAATTTAACAGCGAACGTTGATGGGACACCCATTCTTAAAGGCGTTAATTTAGAAATCAAAGCGGGGGAAGTCCATGCGATTATGGGACGTAATGGCTCAGGTAAAAGTACCCTCTCAAAAATTATTGCAGGACATCCTGACTATGAAATTACTGGGGGAGAAATTATATACCAGGGTGAAAATATTTTAGATTTAGAGCCAAATGAGCGAGCTAATCGAGGTATTTTTTTAGCTTTTCAGTATCCTTTAGCTATACCTGGGGTAAGTAATCTCGACTTTATGCGTGTTGCTTATAATGCCAAGCGTAAATATCAAGGTTTAGAAGAAATAGATACTTTTGATTTTGAAGATTTAATTGAACAGAAGCTACAAGTGGTTCAAATGAAGTCTAGCTTTTTAGCCAGAAGTTTGAATGAAGGCTTTTCGGGGGGAGAAAAAAAACGTAATGAGATTCTGCAAATGGCATTACTCGACCCGACTCTCACGATTTTAGATGAAATTGATTCGGGTTTGGATATTGATGCGTTGAAGATTGTAGCAGATGGTGTCAATCAGTTAAAAACCCCAGACAAAGGTTATTTAGTGATTACTCATTATCAACGTTTACTCGATTATATTATTCCTGATTTCGTTCATGTAATGCAGTCTGGCAAAATAATTACTAGTGGCGGTAAGGAATTGGCTCTTGAGTTAGAAAACCGTGGTTACGAATTTCTTGATGATCAAGCAACTGCGGAGGTAGGA
111780_Scyanosphaera@AFZ34869_1                        ------------ATGAGCGAAACTATTTTATCAATTCACAATCTTGCTGCTAGTGTAGACGGCACGCCGATCCTTAAAGGTGTCAATTTGGAAATTAAAGCGGGAGAAGTTCATGCCATCATGGGGCGTAATGGTTCGGGAAAAAGCACCCTATCTAAAATTATTGCTGGACATCCCGACTATCAAGTAACTGGTGGTGAAATTATTTACAAAGGTGAAAATATTTTAGAGCAAGAGCCTAATGAAAGAGCTTTAAATGGTATTTTTTTGGCTTTTCAGTATCCTTTAGAAATTCCTGGGGTTAGTAATTTAGATTTTCTGCGAGTTGCTTATAATGCCAAACGGAAACATGAAGGTTTGGAAGAAATCGATACTTTTGATTTTGAAGACTTAATCGAAGAAAAGTTGGCAATTGTTCAAATGAAATCGAGCTTTTTAGAAAGAAGTCTCAACGAAGGTTTTTCTGGTGGAGAGAAAAAGCGTAACGAAATTTTGCAAATGGCTTTACTCAATCCTACCTTGACTATTTTAGATGAGATTGATTCTGGTTTAGATATTGATGCTTTGAAAATTGTAGCTGAAGGTGTCAATCAACTCAAAACTCCTGAAAAAGGTTACCTCGTCATTACTCACTATCAAAGGTTACTCAATTACATCGAACCAGATTTTGTTCACGTGATGCAAAATGGACAAATTGTAACTAGTGGCGGTAAAGAATTAGCCTTAGAATTAGAATCTCGTGGTTATGACTTCCTCGATGACAAAGCTGTGGTGGAGGTAGGT
2420336_Cbacterium@RMF25200_1                          ------------ATGAGTGAAACTATTTTATTAATTAAAGATCTGACTGCTAGCGTAGAGGGAACACCCATTCTCAAAGGGGTGAATTTAGAAATTAAAGCAGGAGAAATACATGCAATTATGGGACGTAATGGTTCAGGGAAAAGTACCTTGTCTAAAGTAATTGCAGGGCATCCTGACTACGAAGTAACAGGTGGAGATATTATTTACCTTGGAGAGAGTATCCTCGATAAAGACCCACATGAAAGGGCATTAGCGGGGATTTTCTTAGCATTTCAGTATCCTTTAGAAATTCCTGGTGTGAGTAATTTAGATTTCTTACGAGTTGCTTACAATGCTAAACGAAAATATGAAGGGTTAGAGGAAATTGACACTTTTGACTTTGAAGATTTAGTAGAAGAAAAGTTAGATGTGGTGAAAATGAAATCTAGCTTTTTAGAAAGAAGTCTGAATGAAGGATTTTCAGGGGGAGAAAAAAAGCGCAATGAAATTCTCCAAATGGCTTTACTCGATCCAACTCTAGTTATTCTGGATGAGATTGATTCTGGTTTAGATATTGATGCTTTGAAAATTGTCGCCGCAGCAGTTAACCAGTTAAGAACCCCAGAAAAAGCCTATTTGGTAATTACTCACTACCAGCGTTTACTCAACTACATTCAACCTGATTTCGTTCATATTATGCAGGATGGGCGGATTATTGCTAGTGGTGATAAAGAATTAGCCCTAGAGTTAGAATCCCGTGGTTATGATTTCCTCGAAGAAGAACAAGCAGTTGCGGCAGGA
1228987_Cendosymbiont@BAP18452_1                       ------------ATGAGTAAAGTTATCTTATCAGTTCAAAATTTAACAGTTAATGTTGAAGGAAATCCTATTCTAAAAGGTGTTAGCCTAGAAATAAAAGCAGGAGAAATACATGCGATTATGGGAAGAAATGGGTCTGGCAAAAGTACTCTATCAAAAGTGTTAGCGGGACATCCTGATTATGAAATAACTGGTGGAAATATAATTTATAAAGGGGAAGAAATTATCGGTAAAAGTCCAACTGAACGGGCGAATATGGGAATTTTTCTGGCTTTTCAGTATCCTTTAGAAATTCCAGGGGTAAGTAATTTAAATTTCCTGAGGGTGGCTTACAATGCCCATCGAAAATATCAAGGGCTAGAGGAAATTGACACCTTTGATTTTGAAGACTTAGTAGAAAAAAAGTTAGATGTTGTCAAGATGAACCCTAGCTTTTTGGAGAGAAGTTTAAACGAAGGGTTTTCTGGGGGAGAAAAAAAACGCAATGAAATTTTACAGATGGCTTTGTTAGAACCTACCCTAGGTATTTTAGATGAGATTGATTCTGGACTGGATATCGATGCATTAAGAATTGTTGCTAATGGTGTCAATAAATTAGCCACTGATGAGAACGCTTTTTTGTTGATTACCCACTACCAAAGGTTACTCAACTACATCGAACCTCAGTATATCCACGTAATGCACAATGGACGAATTGTGACGACGGGGGGAAAAGACTTAGCCCTTGAACTTGAAGAAAGCGGTTATGACTTTGTCGAAGAAACCCTGTTGACTAACGCT---
1296344_Mglauca@PSB00538_1                             ATGATTGTTGAAAATAGCGAAGTGATTTTATCGGTGAAAGACCTCACCGCAGAAATTGATAATAATCAGATTCTGAAAGGTTTAAATTTAGAAATTAAAGCGGGAGAAATCCACGCTATTATGGGACCAAATGGTTCTGGGAAAAGCACTTTTTCTAAGGTTCTCGCCGGACATCCAGCCTATGCGGTGACAGGTGGTGAAGTTATATTTAAAGGGCAAAACCTGCTCGAATTAGAACCAGAAGAAAGAGCGAGAAGTGGTGTATTTTTAGCCTTTCAATACCCTTTAGAAATCCCCGGAGTCAGTAATTTAGACTTCCTGAGAGTCGCCTACAATTCTAAACAGAAACATCACGGTTTAGAAGAACTAGATGCATTTGATTTTGATGACTTAGTTAAAGAAAGATTAGATGTAGTCAAGATGGATGCAGCTTTCTTGAGTCGTAGTGTCAATGAAGGGTTTTCTGGTGGCGAGAAAAAGCGCAATGAAATCTTGCAAATGGCATTGTTAGAACCTAAATTAGCCATCTTGGATGAAACTGATTCAGGGTTGGATATTGATGCTTTAAAAATAGTGGCTAATGGGGTAAATCAACTAGCTAATGCCGATAATGCAATGCTGGTAATTACCCACTATCAAAGGCTATTAGATTATATTATTCCTGATTTTGTCCACGTCATGACCGATGGAAAAATCATTATGAGTGGTGGTAAGGAATTAGCTTTTGAATTGGAAGCTAAAGGTTATGACTGGTTGCGAGAAGCAGAAGTTGCTGAGGTGGCG
1173022_Cepipsammum@AFZ11925_1                         ATGATCGTAGAAAACAGCGAAGTAATCTTATCAGTCCGCGACTTAACTGCCGATGTTGATGGTACACCCATTCTCAAAGGCTTAAATCTAGAAATTAAAGCTGGCGAAATCCATGCTGTTATGGGACCTAATGGTTCTGGAAAAAGCACCTTTTCTAAAGTTTTAGCTGGACACCCTGCTTACACGGTTACAGGTGGAGAAATTATCTTTCAAGGACAAAATCTCCTAGAACTAGAACCAGAAGAACGGGCAAGGTCTGGGATATTTTTGGCTTTCCAATATCCCCTAGAAATTCCTGGTGTCAGTAATCTAGATTTCTTACGAGTTGCGTATAATTCTCGCCGTAAACATCAAGGTTTAGAAGAATTAGATGCGTTTGATTTTGATGATTTAATCCAAGATAAGTTGGAAATCGTCAAAATGAATCCCAGCTTTTTAAGCCGTAGTGTAAATGAAGGCTTTTCTGGTGGTGAGAAAAAGCGGAATGAAATTCTGCAAATGGCAATTTTAGAGCCAAAGCTGGCAATTTTAGATGAAACCGATTCTGGTTTAGATATCGACGCTCTCAAAATTGTTGCTAATGGTGTTAACCAATTGGCAAATGCTGATAATTCGATGTTGGTAATTACTCACTACCAACGGTTACTTGACTACATCATTCCTGATTTTGTTCATGTAATGGAAGGTGGGCGAATTGTCACCAGTGGTACTAAGGAATTGGCGCTAGAATTAGAATCTCGCGGCTATGACTGGATTAAAGAAGAAGAAGCTGCTGAGGTGGGT
1173025_Gsp@AFY66716_1                                 ATGATTATCGAGAACAGCGAAGTAATTTTGTCGGTGCGGGACCTGACCGCCGAGGTAGACGGGACGCCCATTCTCAAGGGGCTCAACCTGGAGATCAAGGCCGGAGAAATCCACGCCATCATGGGACCGAACGGCTCGGGCAAGAGCACCTTTTCCAAGATCCTGGCCGGTCACCCCGCCTACACGGTCACCGGCGGTGACATCCTCTACAAAGGGCAGAGCCTGGTGGAGCTGGAACCGGAGGACCGGGCGCGGGCTGGGGTGTTTTTGGCCTTCCAGTATCCCATCGAGATTCCTGGCGTGAGCAATCTGGACTTTTTGCGGGTCGCCTACAACAGCCGCCGGAAGGCCCAGGGCCTCGAAGAGCTGGACGCGTTTGACTTTGATGACCTGGTGCAGACGAAGCTGGACGTGGTGAAAATGAACCCCAACTTCCTGAGCCGCAGCGTCAATGAAGGGTTCTCGGGCGGGGAGAAAAAGCGCAACGAGATCCTGCAAATGGCGATCCTGGAGCCCACCCTGGCGATCCTGGATGAGACCGATTCGGGTCTGGATATTGACGCGCTGAAGATTGTCGCCAACGGAGTCAATCAGCTGACCAATGAAACCAACGGCACGATCGTGATTACTCACTATCAGCGCCTGCTGGACTACATCGTGCCGGACTTTGTGCACGTGATGGAGGGAGGCCGGATCGTGACGACGGGCGGCAAGGAACTGGCGCTAGAGCTGGAGTCCCGCGGCTACGACTGGGTGGTGGAAGAGGAAACCGCTGAGGTGGGG
1378066_Csp@PPS39799_1                                 ATGATTGTAGAAAACAGTGAAATTGTGCTGTCGGTGCGGAATTTGACAGCAGAAGTTGACGGAAACCCAATTCTCAAAGGTGTCAACCTGGAGATTAAAGCAGGTGAAATCCATGCCATTATGGGACCTAATGGTTCTGGAAAAAGCACATTTTCCAAAGTGTTAGCAGGACACCCAGCGTATGAAGTAACTGGTGGTGAGGTGTTTTTTCAGGGACAAAACTTGTTAGAAATGGAACCAGAAGAACGCGCCCAAAGTGGTGTTTTTCTGGCATTCCAGTACCCCTTAGAAATTCCTGGGGTAACGAACTTGGATTTTCTAAGAGTAGCTTACAACTCGCGCCGTAAAGCACAAGGGTTAGAAGAATTAGATGCTTTTGACTTTGATGAAGTCGTACAGGAAAAGTTGGAAATTGTCAAAATGAATGCATCTTTTCTTGACCGCAGTGTTAATGAAGGTTTTTCAGGCGGCGAGAAAAAGCGGAATGAAATTCTACAAATGGCTCTTCTTGAACCAAAATTAGCAATTTTGGACGAAACTGACTCAGGATTGGATATTGACGCGCTTAAAATTGTCGCAAACGGAGTCAATCAATTAGCAACTGCCGATAATGCCATCCTGTTAATTACCCACTATCAGCGGTTACTCAACTACATCGTGCCAGACTTTGTACACGTCATGGCAGATGGTCAAATTGTGACAAGTGGTGGTAAAGAACTAGCACTCGAATTAGAATCGCGTGGCTACGATTGGGTGCTGGAAGAGAATGTATCTGAGGTGGGA
2055792_Mbacterium@HAT15872_1                          ATGATTGTTGAAAATAGTCAAGTGGTGTTATCCGTCCGCAACTTAACTGCGAATGTTGAAGATACCCAAATCCTCAAGGGTTTGAACCTAGAAATTAAAGCGGGCGAAATTCACGCCATCATGGGCCCGAACGGTTCAGGAAAAAGCACCTTATCCAAAATATTAGCCGGCCATCCTGCTTATACGATAACGGGCGGAGAAGTTACGTTTTTGGGACAAAATTTACTGGAATTAGCGCCGGAAGAACGCTCTCTGGCTGGCGTGTTTCTAGCTTTTCAATATCCTTTGGAAATTCCCGGCGTTAGCAATGTGGATTTCTTGCGCGTGGCTTACAATGCTCATCGCAAACATCGCGGATTGGAAGAATTGGATGCTTTTGATTTCCAAGATTTAATCGAACAAAAGCTGGATATTGTCAAGATGAATGCTGCCTTTTTGGAACGCAGCGTCAATGAAGGTTTTTCTGGCGGCGAGAAAAAGCGAAATGAGATTTTGCAAATGGCGCTTTTAGAACCGAAGTTAGCGATTTTGGATGAGACTGATTCTGGTTTGGATATCGATGCTCTCAAAATTGTTGCGGGCGGTGTGAATCAGTTGTCAAATGCTGAAAATTGTATGTTGGTGATTACTCACTATCAGCGATTGTTGAATTACATTATCCCTGATTTCATTCATGTCATGGAAAGTGGCAGAATTATCGCGACTGGCCCGAAAGAGTTGGCGCTGGAATTGGAAGAACGCGGTTATGACTGGGTTGTGGAAGAAGAAGCAGCAGGAGTAGGC
1880991_Ocyanobacteri@OCQ91734_1                       ATGATTGTTGAAAATAGTCCGGTAATTTTGTCTGTTCGGGATTTGACTGCTGATGTTGATGGGACCCAAATCCTTAAGGGTTTGAATCTGGAGATTAAGGCGGGTGAAATTCATGCAATTATGGGGCCAAATGGTTCGGGGAAAAGCACTTTTTCTAAGATTTTGGCTGGTCATCCTGCTTATACGGTGACGGGTGGCGAGGTGATTTTCTTAGGGCAAAATTTGCTGGAATTATCACCACAAGAACGTTCTTTGGCGGGGGTATTTTTGGCTTTTCAATATCCTTTGGAAATTCCGGGGGTAAGTAATCTGGACTTTTTGCGCGTGGCTTACAATTCCCGTCGGAAGCATCAGGGATTGGAAGAAATGGATGCTTTTGATTTTCAAGATTTAGTAGAGCAAAAGTTAGATATTGTTAAGATGAATCCGGCTTTTCTGGGTCGCAGTGTGAATGAGGGTTTTTCTGGTGGTGAGAAAAAGCGCAATGAGATTCTGCAAATGGCATTGTTAGAACCGAAATTAGCGATTTTAGACGAAACTGATTCGGGTTTAGATATCGACGCGCTGAAGATTGTCGCCAATGGTGTGAATCAGTTAGCAAATGCTGAAAATGCCATGTTGTTAATTACTCACTATCAGCGGCTATTAAATTACATTGTGCCAGATTACATTCATGTCATGGAAGGCGGACGAATTTTGATTACTGGTGATAAAGAATTGGCCTTGGAATTAGAAGAACGTGGTTATGATTGGGTAGTGGAAGCTGAAGCATCGGAGGTGGGG
1752063_Fsp@BAU08220_1                                 ATGATTATTGAAAATAGCGAAGTTGTGCTGTCGGTAAGAGACTTGACGGCTGAAGTTGATGGAACACCAATTCTCAAGGGTGTGAATCTGGAAGTGCGTTTGGGTGAGATTCATGCGATTATGGGGCCGAATGGTTCTGGTAAAAGTACCTTTTCTAAGGTGTTGGCTGGACATCCGGCGTATGCAGTGACTGGCGGTGAGGTGATTTTCCAGGGACAGAATTTGCTGGAAATGGAACCGGAAGAACGGGCTAGAAGTGGGATATTTTTGGCTTTTCAGTATCCTTTGGAGATTCCAGGGGTCAGCAATTTAGATTTTTTGCGGGTGGCGTATAATTCCAAGCGGAAGGCGCAGGGTTTGGAAGAAATCGATGCTTTTGATTTTGACGATTTGGTGGAGGAAAAGCTGGAAGTTGTGAAAATGGACTCGGCTTTTCTCAACCGGAGTGTGAATGAAGGTTTCTCTGGTGGTGAGAAAAAGCGCAATGAGATTTTGCAAATGGCGTTACTGGAACCAAAGCTGGCGATTCTGGATGAAACAGATTCAGGTTTGGATATTGATGCGCTGAAAATTGTGGCGAATGGTGTAAATCAATTGGCGAGTCCTGAGAATGCCACAATTATGATTACTCACTATCAGCGACTGCTGAATTATATTGTGCCGGACTATGTGCATGTGATGGCACAAGGACGGATTATTAAGTCTGGTGGTAAGGAGTTGGCGTTAGAGTTAGAATCTCGTGGTTATGACTGGTTGTTAGATGAATTTGCGGCTGAGGTGGGT
52271_Asp@LUHI01000068_1_51                            ATGATTGTTGAAAATAGTGAAGTTGTTTTGTCGGTACGGGATTTGACGGCTGAGGTTGATGGTACTCCGATTTTGAAGGGTGTGAATCTTGAGGTGCGTTATGGTGAGATTCATGCCATCATGGGGCCGAATGGTTCTGGTAAGAGTACGTTTTCTAAGGTGTTGTCAGGACATCCAGCTTACACTGTGACTGGTGGTGAGGTGATTTTCCAGGGGCAGAATTTACTGGAAATGGAGCCGGAAGAACGGGCTAGGGCTGGTGTGTTTTTGGCGTTTCAATATCCTTTGGAAATTCCTGGCGTGAGCAATTTGGATTTCTTGCGGGTGGCTTATAATTCCCGTCGTAAGGCTCAAGGTTTGGAAGAGTTAGATGCTTTCGATTTTGATGATTTGATTGAGGAAAAGTTGGAAGTGGTGAAGATGAATCCCGCTTTCCTCAGTCGCAGTGTGAATGAAGGTTTTTCTGGCGGTGAGAAGAAGCGCAATGAAATTCTACAAATGGCGTTGTTAGAACCAAAGTTGGCAATTTTGGATGAGACTGACTCTGGTTTAGATATTGATGCGCTGAAAATTGTGGCTCATGGTGTTAATCAATTGACTAGCCCGGAAAATGCCACGATTATGATTACTCACTACCAACGCTTACTTGATTATATTGTTCCTGATTTTGTCCACGTGATGGCACGGGGTCAAATTATTACCAGTGGTGGTAAGGAATTGGCTCTGGAATTAGAATCTCGTGGTTATGACTGGCTGTTAGAAGAATCTGCTGTTGGGGTGGGT
46234_Asp@AFW95765_1                                   ATGATTGTTGAGAATAGTGATTTGATTTTGTCGGTTAAGGATTTGACGGCTGATGTTGATGGAACTCCGATTTTAAAGGGGTTGAATTTGCAGGTTCGCGCTGGGGAAGTTCACGCGATTATGGGTCCGAATGGTTCTGGGAAGAGTACGTTTTCTAAGGTTTTGGCGGGACATCCAGCTTATACTGTGACTGGTGGTGAGGTGGTTTTTCAAGGACAAAATCTTTTGGAAATGGAAGCTGCGGAAAGAGCTAGGGGTGGTGTGTTTTTAGCTTTTCAATATCCTCTGGAAATTCCTGGTGTGAGTAATTTGGATTTTCTGCGGGTGGCTTATAATTCTCGTCGCAAATCTCAAGGTTTGGAAGAGGTTGACGCTTTCGATTTTGATGATTTGGTTGAGGAAAAGTTAGAAATTGTGAAGATGAATTCTTCTTTTCTGAATCGCAGTGTGAATGAGGGTTTTTCTGGTGGGGAAAAGAAGCGGAATGAAATTCTGCAAATGGCGATTTTAGAACCAAAGTTGGCGATTTTAGATGAAACTGATTCTGGTTTGGATATTGATGCTTTGAAAATTGTTGCTAATGGAGTTAATCAGTTAACCAATGCTGAAAATGCCACAATTATGATTACTCACTATCAGCGTCTTCTCGATTATATTGTTCCTGATTTTGTTCACGTTATGGCACAAGGACAAATTATCAGAAGTGGTGGTAAGGAGTTGGCGTTAGAGTTAGAATCTCGTGGTTATGATTGGGTTCTCGAAGAA---GCTTTGGGAGTGGGT
551115_Nazollae@ADI63225_1                             ATGATTATTGAGAAGAGTGATTTGATTTTGTCGGTTAAGGGTTTGACGGCTGATGTTGATGGAACTCCAATTTTGAAGGGTTTAAATCTGGATGTTCGTGCTGGTGAAATTCACGCAATTATGGGACCAAATGGTTCTGGTAAGAGTACCTTTTCTAAGGTATTAGCGGGACATCCAGCTTATAGTGTGACTGGTGGTGAGGTTATTTTTCAAGGTCAAAATCTTTTGGAAATGGAAGCTACTGAAAGAGCTAGAAGTGGTGTATTTTTAGCTTTTCAATATCCTTTGGAAATTCCTGGTGTGAGCAATTTAGATTTTTTACGGGTTGCTTATAATTCTCGAAGAAAAGCTCAAGGTTTAGAAGAAGTTGACGCTTTCGATTTTGATGATTTGGTTGAGGAAAAGTTGGATATTGTAAAAATGAATCCTGCTTTTCTTAACCGCAGTCTGAATGAGGGTTTCTCTGGTGGTGAGAAAAAGCGGAATGAAATTCTGCAAATGGGAATTTTAGAACCGAGACTGGCAATTTTAGATGAAACAGATTCGGGTTTGGATATCGACGCCTTGAAGATTGTGGCTAATGGGGTTAATCAATTAACCAGTCCTGAAAATGCCACAATTATGATTACTCACTATCAGCGTCTGCTTGATTATATTGTTCCTGATTTTGTGCATGTGATGGCGCAGGGACAAATTATTAGAAGTGGTGGTAAGGAGTTGGCGCTTGAGTTGGAATCTCGTGGTTATAATTGGGTTTTGGAAGAA---GCTTTAGGGGTAGGT
1973482_Rcurvata@BAZ89917_1                            ATGATTATTGAGAACAGTGATTTGATTTTGTCCGTTAAAGATTTGCAAGCCCAAGTGGATGGAACTCCAATTTTGAAAGGAGTTAATTTAGAGGTGAGATCAGGTGAAATCCATGCCATTATGGGACCAAATGGCTCTGGCAAAAGTACCTTGTCTAAAGTTTTAGCTGGACACCCTGCTTACAGTGTCACCAGTGGTGAGGTAGTTTTTCAGGGTGCTAATCTTTTGGAAATGGAAGCAGAAGAAAGAGCTAGAAGTGGTGTATTCTTGGCCTTTCAATATCCTCTAGAAGTTCCTGGTGTTAGCAATTTAGATTTTCTGAGGGTTGCCTATAATTCTCATCGTAAAGCCAAAGGTTTACCGGAAGTGGACACTTTTGATTTTGATGATTTAGTAATGGAAAAGTTGGAAGTTGTGAAAATGAATTCCAGCTTTTTAGAACGCAGTGTTAACGAAGGCTTTTCCGGTGGTGAAAAAAAGCGCAATGAAATTCTGCAGATGGCTATTTTAGAGCCTAAATTAGCAATCCTAGATGAAACAGATTCTGGTTTGGATATTGACGCCCTCAAGATTGTTTCTAATGGGGTGAACCAGTTGACAAATGCAGAAAATGCCACCATCATGATTACTCACTATCAACGACTTCTGGATTATATTGTTCCTGATTTTGTCCATGTGATGGCTCAAGGACGTATTATTAGAAGTGGTGGTAAGGAGTTAGCTTTAGAGCTAGAATCTCAAGGTTATGACTGGGTATTGGAAGAA---GCTTTAGGAGTGGGT
1618023_Aatlantica@KJH70605_1                          ATGATTGGGGAAAATAGTCGGGTTGTGCTGTCAGTTAAAGATTTGACGGCGGAAGTGGATGGAAGTCCAATTCTTAAGGGTGTAAATTTAGAGGTTCGCTCTGGGGAAATTCATGCGATTATGGGTCCTAATGGCTCTGGTAAAAGTACGTTTTCTAAGGTATTAGCTGGGCATCCTGCTTATGAGGTGACTGGCGGTGAGGTACTTTTTGAGGGCGAAAATTTGCTAGAAATGGAACCAGAGGAAAGAGCTAGGGCTGGCGTGTTTTTAGCCTTCCAGTATCCTTTGGAAATTCCAGGGGTGAGTAATTTGGATTTTTTACGGGTGGCTTATAATTCCCGCCGTAAAGAACAGGGGTTGGAGGAGTTGGATTCGTTCGATTTTGACGACTTGATTCAAGAAAAGTTGGATGTGGTGAAGATGAATCCTGCTTTTCTGAGTCGTAGCGTGAATGAAGGATTCTCTGGTGGCGAGAAGAAGCGCAATGAGATTTTGCAAATGGCGATTTTAGAGCCGAAAGTCGCAATCTTAGATGAGACTGATTCGGGGTTAGATATTGATGCACTGAAGATTGTTGCGGGTGGTGTTAACCAGTTGGCTAGCCCAGAAAATAGCACGATTTTGATTACTCACTACCAAAGGCTGCTAAATTATATTGTTCCCGATTACGTCCATGTGATGGCTGAGGGCAGGATTATTAAGAGTGGTAGTAAAGAGTTGGCGCTAGAGTTAGAGTCACGCGGTTACGATTGGGTGTTAGCGCAAGCTGAGGTGGGAGTG---
2107693_Csp@PSB33445_1                                 ATGATTGTTGAAAATAGCGATGTTTTGTTGTCAGTAAAAAACTTGACGGCCCAAGTAGACGGAAATTCGATTTTAAAGGGTGTGAATCTGGAAGTAAAAGCCGGAGAGATTCATGCAATTATGGGCCCTAACGGTTCGGGTAAAAGCACTTTTTCTAAGGTAATAGCAGGACATCCGGCTTATGATGTGACTGCGGGAGAAGTAACTTTTCAAGGCGAGAAGTTGCTAGAAATGGAAGCGGAAGAACGTGCGAGAGCAGGTGTATTTCTGGCGTTTCAGTACCCATTAGAGATTCCAGGAGTTAGCAACCTAGACTTTTTGCGCGTAGCTTATAATTCTCGCCGCAAACAGCAAGGTTTAGAGGAATTAGACTCTTTTGATTTTGATGAGTTGGTGCAAGAAAAGCTAGATATTGTCAAAATGAATCCAGCTTTTTTAAGTCGTAGCGTCAATGAAGGTTTCTCCGGTGGAGAGAAAAAGCGCAACGAAATCTTGCAAATGGCAATATTAGAGCCGACAGTAGCAATTTTAGATGAGACAGATTCGGGTTTAGATATTGATGCGCTGAAAATTGTTGCTAATGGTGTAAATCAGTTAGCAAGCGCCGATAATGCCACAATTTTAATTACTCACTACCAACGGTTGCTAAATTATATTGTCCCGGATTACGTTCATGTAATGGCAGAAGGGCGAATTATCAAAAGTGGTGGTAAAGAGTTGGCGTTGGAATTAGAATCGCGCGGTTATGAGTGGGTGCTACAAGCG---GTAACGGAGGTAGGG
2005462_Csp@BAZ07100_1                                 ATGATTATCGAAAATAGTGAAATTATCCTGTCGGTACGCGATTTGACCGCAGAAGTAGAAGGAAACCAAATCCTCAAAGGTGTAAACTTAGAAGTACGAGCTGGGGAAATCCATGCCATCATGGGTCCCAACGGTTCCGGTAAAAGTACATTTTCCAAGGTTTTAGCTGGACACCCTGCTTATGAAGTAACTGGTGGGGAAGTAATATTTAAAGGACAAAACCTCTTGGAAATGGAACCGGAAGAAAGAGCGCGTAGTGGTGTATTTCTCGCGTTCCAATATCCCTTGGAAATTCCCGGTGTCACCAATTTGGATTTTCTGCGGGTGGCATATAATTCTAAACGTAAAGCCAATGGTTTAGAAGAATTGGAACCCTTTGACTTTGAAGATTTGGTTTATGAACGGTTGGATGTGGTGAAAATGGATCCATCCTTTTTAAACCGGAGCGTAAATGAAGGGTTTTCTGGAGGGGAGAAAAAACGCAACGAAATCCTACAAATGGCTTTACTGGAACCAACCTTGGCTATTTTGGATGAAACCGATTCCGGATTGGATATCGACGCATTAAAAATTGTTGCGAACGGAGTCAATCAATTAACCCGTCCCGATAATGCAGTGGTGATGATTACCCACTACCAACGTTTGTTGAATTATATTATCCCCGATTACGTCCATGTGATGGCACGGGGTAAGATTTTAACTAGTGGTGGTAAGGAATTAGCCCTAGAATTAGAATCCCGTGGTTATGACTGGATTTTAGACCAATATGCAGAAACCGTGGGG
2420339_Cbacterium@RMH79034_1                          ATGATTGTAGAAAATAGCGAAGTCATTCTGTCCGTTCGCGATCTCAGAGCCGAAGTAGACGGGAACGAAATTCTCAAAGGATTGAGCCTGGAAATTAAAGCGGGTGAAATTCACGCGATTATGGGACCGAACGGGTCTGGAAAAAGTACCTTATCGAAAGTGTTAGCCGGACATCCCGCCTATGCCGTGACTGGGGGCGAAGTGGTGTTTAAAGGTCAGAACTTGCTCGATCTCGAACCGGAACAGCGATCGCTGGCGGGGATTTTCCTAGCTTTCCAATATCCGTTAGAAATTCCGGGAGTGAGTAATCTGGACTTTTTGCGGGTGTCTTACAATGCGCGACGCAAGCATCAAGGGTTAGAAGAACTCGATGCGTTTGACTTCGACGAATTAATTCAAGAAAAACTGGAAATTGTCAAGATGAATCCGGCTTTCTTGAATCGCAGCCTCAATGAGGGATTCTCCGGTGGGGAGAAAAAGCGCAATGAGATTTTGCAAATGGCGCTGTTAGAGCCGAGTTTGGCGATTTTGGACGAAACGGATTCCGGCTTGGATATCGACGCGCTCAAGATCGTGGCGAATGGGGTCAATCAGTTGGCGTCGGCGGACAATGCGATGCTGGTGATTACCCACTACCAACGGCTGCTCAATTACATCGTGCCGGATATCGTCCACGTGATGGAAGCGGGACGGATTGTGACCAGTGGGACGAAAGAATTGGCCCAAGAGTTGGAAAACCGAGGCTATGACTGGGTGAAAGAAGAGCTGACGGCGAAGGCGGGA
1497020_Nsphagnicola@KGF71868_1__RT_shifts_1_contigs   ---ATTGTTGAAAATAGTGCAGTAATTCTAGCGGTTCGAGATTTAACCGCCAGTGTGGAGGGAACGCAAATCCTCAAAGGTCTGAATTTGGAAGTCAAAGCCGGAGAAATCCATGCCATCATGGGTCCCAACGGTTCTGGAAAGAGTACCTTTTCTAAGATCTTGGCGGGGCACCCAGATTATGAGATTACCGGGGGCGAGATTCTCTTTCAAGGGCAAAATCTCTTGGATCTGGAGCCAGAAGAGCGAGCGAGAGCGGGCATTTTTCTTGCGTTTCAATATCCCTTGGAAATCCCAGGAGTGAGTAATCTAGATTTTTTGCGAGTTGCCTGTAACGCCCGTCGCAAGCATCTGGGTTTGGATGAACTCGATGGGTTTGATTTTGATGATCTGGTGCAGGAAAAGCTGGATGTTGTGAAGATGAACCCCAGTTTTCTCAGTCGCAGTGTCAATGAAGGTTTCTCGGGGGGCGAGAAAAAGCGCAATGAGATCTTACAAATGGCGCTTTTGGAACCGAAGCTAGCCATCTTGGATGAAACCGATTCAGGGCTGGATATTGATGCTTTAAAAATTGTTTCCCATGGGGTGAATCAACTCACCCATGCTGATAACGCGACGATTCTGATTACCCACTATCAGCGGTTACTGGACTATATCGTGCCGGACTTTGTGCATGTGATGGAGGGGGGACGAATTGTGACCACGGGGCCGAAGGAACTGGCCCTGGAACTCGAGAGCCGAGGATACACCTGGGTACAAGAAGCAGAAGCAGCAACAGCCGAG
47254_Lsp@PZV13228_1__RT_shifts_1_contigs              ---ATTACAGCGAACAGTGAAGTGATTTTGTCGGTGAAAGATTTGACTGCTGAGGTGGATGGAATTTCCATTCTCAAAGGGTTGAGTCTGGAAGTGAAAGCGGGGGAAATCCACGCGATTATGGGACCGAATGGATCAGGTAAAAGTACCTTTTCTAAAGTGTTAGCAGGGCATCCTGATTACACCGTGACGGGTGGCGAAATCACCTATTTGGGACAAAATTTGTTGGAGTTAGACGCAGAAGATCGATCGCGTTCTGGCATTTTTCTCGCCTTCCAATACCCAATCGAAATTCCCGGTGTCAGCAACCTCGACTTTTTGCGAGTGGCGTACAACTCCAAGCGCAAGTTCGCAGGGCTGGATGAACTCGATACCTTTGATTTTGAAGACTTGGTGCAGCAAAAGCTTGATGTCGTGAAAATGAATCCAGCGTTTCTTGATCGCAGTGTGAATGAAGGCTTTTCCGGTGGCGAGAAGAAGCGCAACGAAATTCTGCAAATGGCGCTGCTGGAGCCGAAACTGGCGATTTTAGATGAAACCGATTCTGGGCTAGATATTGACGCGCTGCGGATTGTGTCCGGTGGCGTGAATCAATTGACCACCCCCGATAATGCGGTGGTGTTGATTACCCACTATCAGCGCTTGTTGGATTACATCGTGCCGGATTATGTGCATGTGATGGAAGGTGGACGGATTGTGACCACGGGTGGCAAAGAATTGGCGCTGGAACTGGAAGAGCGCGGCTACACCTGGATTCGAGAAGAGGAGGTTGCAGCACGA---
864702_Ocyanobacteri@EKQ68506_1__RT_shifts_1_contigs   ---ATTAATGAGAACAGTGAAGTGATTTTGTCGGTGCGGGATTTGACTGCTGAAGTGGATGGAACCCAGATCCTTAAAGGGTTAAATCTGGAAGTAAAAGCAGGTGAAATTCACGCAATTATGGGACCAAATGGTTCTGGAAAAAGCACCTTTTCTAAAATTTTGGCAGGTCATCCCGATTATATTGTGACAGGTGGTGAGATCACCTATTTGGGACAAAACTTGTTAGATATGGAAGCCGAAGATCGAGCAAGATCGGGTATTTTTTTGGCGTTTCAATATCCGATTGAAATTCCAGGCGTGAGCAATACGGATTTTTTGCGAATTGCCTATAACTCTAAACGCAAACATGCAGGCTTGGATGAACTCGATGCCTTTGACTTTGATGAGTTGGTGCAGAGCAAGCTGGATGTGGTCAAAATGAATCCAGCTTTTCTTAGTCGCAGTGTGAATGAAGGCTTTTCTGGTGGGGAGAAAAAGCGGAATGAGATTTTGCAAATGGCATTACTGGAACCTCGTCTGGCAATTCTAGATGAGACTGATTCTGGACTTGACATTGATGCACTTAAGATTGTTGCAAATGGGGTGAATCAGTTAACAACTCCAGACAATGCGATTGTTCTAATCACGCACTATCAGCGATTACTTAATTACATCGTTCCAGACTATGTGCATGTCATGGAAGGTGGACGAATTGTGACTACGGGTAGCAAAGAGTTAGCACTGGAACTGGAAGCGCGCGGCTATGACTGGATTCGGGAAGAAGAAGCGGAGGCTGTTGCG
1781255_Dsp@OEJ73508_1                                 ATGATCCAAGATAATAGCGAAACGATTCTCTCTGTCCGCAATTTAACAGCAAATGTCGATAATACTCAGATTCTCAAGGGGCTGAACCTGGAGATTAAAGCCGGGGAAGTTCATGCAATTATGGGACCGAATGGTTCCGGGAAGAGTACCTTTTCTAAGGTTCTCGCCGGACATCCCGCCTACGAGGTGACGGGCGGCGAGGTGATGTTCCAAGGCGGAAATCTCCTGGAACTCGAACCGGATGAACGAGCGAGAAAGGGCGTGTTTTTAGCCTTTCAATATCCCCTGGAAATTCCCGGCGTCACTAATTTAGACTTTCTGCGGGTGGCTTACAACGCCCATCGCAAGCAGAACGGTTTGGAAGAGTTAGACGCTTTTGACTTTCAAGATTTAATAGAAGAAAAGCTGGAAGTCGTGAAGATGAATCCGGCTTTCTTAACCCGCAGCGTTAATGAAGGCTTCTCTGGCGGCGAGAAAAAGCGCAATGAAATCTTACAGATGGCGCTATTACAACCGTCTTTAGCCATTCTGGATGAAACGGACTCCGGGTTAGATATTGACGCGCTGAAAATTGTCGCCGATGGGGTGAACCAACTCACCACTCCCGATAATGCCGTGTTGCTGATTACCCACTACCAGCGCTTGCTCAACTACATTGTGCCGGATTACGTTCACGTTATGGCAAACGGGCGGATTTTGATGACGGGGGGTAAGGAATTAGCCCTGGAACTAGAGTCTCGCGGCTATGACTGGATACTCGAAGAAAATGCAACAGTAGGGGCG
1947889_Cbacterium@DIYQ01000113_1_21                   ------------------ATGAGCATTTTATCAGTACGCAACCTCACCGCTAATGTGGCGGGACAATCGATTCTCAAAGGGTTAAATCTGGAAATCAATGCGGGAGAAATCCATGCCATTATGGGACCCAATGGGTCTGGAAAAAGTACGTTTTCTAAGATTCTTGCCGGTCATCCTGCCTATGAAGTCACGGGTGGCGAGGTGATTTATAAAGGTGAAAATTTGTTGGAAATGGAACCAGAAGATCGGGCAACTTCTGGGGTATTTCTGGCATTCCAGTATCCCTTGGAAATTCCAGGTGTAAGTAATTTAGACTTTTTGCGCGTTGCCTATAATTCCAAACGGAAACAAGAGGGTTTGGACGAGTTGGATACGTTCGACTTCCAAGACTTGGTAGAAGAGAAGTTAGAAGTCGTAAAAATGGATGCGGCATTTTTAGACCGCAGTGTGAATGAAGGGTTTTCTGGAGGGGAGAAAAAGCGGAATGAAATTCTGCAAATGGCCCTTCTAGAACCGACGTTATCGATTTTAGATGAAACGGATTCAGGCTTGGATATTGATGCGCTGAAAATTGTTGCCAATGGGGTTAATCAATTGACGCGTCCGGATAATGCAGTGTTGATGATTACCCACTATCAACGGTTGTTGAATTATATTGTCCCCGATTATGTGCATGTGATGGCAGATGGCCGAATTTTACGCACGGGGGATAAGGAGTTGGCTTTAGAACTTGAATCTAGGGGATATGACTGGATTCTAGAGGAAGCTCTACAGGGGGTGAAG
203124_Terythraeum@ABG53348_1                          ATGATTAAAGAAAATAGCGAAGTAATTTTATCTGTTAAAAACTTAACAGCGAATGTAGAGGGAAAAGAGATTCTCAAAGGTTTTAATCTGGAAATAAAAGCGGGAGAAATCCATGCTATTATGGGGCCAAATGGTTCTGGAAAAAGCACATTTTCTAAAGTCTTGGCTGGTCATCCGGCCTACGAAGTTACAGGTGGAGAAGTAACATTTTTAGGTAAAAATTTATTCGACATGGAACCAGAGGAACGATCATTAAATGGTGTTTTTTTGGCATTTCAATATCCTCTAGAAATTCCTGGAGTTAGTAACTTAGATTTTTTACGAGTTGCTTATAATACGAAACAAAAATATCAAGGATTAGAAGAATTAGATGCTTTTGATTTTGATGATTTGGTACAGGATAAATTAGATGTTGTGAAAATGAAACCAGAGTTTTTAGACCGGAGTGTAAATGAAGGTTTTTCTGGAGGGGAAAAGAAGCGAAATGAAATATTACAAATGGCATTGTTAGAGCCAAAATTAGCAATTTTAGATGAGACAGACTCCGGGTTAGATATTGATGCTTTGAGGATAGTGGCAAATGGAGTAAATAAATTAGCAAATGAATCAAATTCTTTGTTAATAATTACTCACTATCAACGTTTATTAAACTACATTGTTCCGGATTTTGTTCATGTAACAGAAAGTGGTAGAATTATTAAAACTGGTACAAAAGAATTAGCATTAGAATTAGAAGAAAAAGGTTACGATGATGTGACTGAAGTAGCAAAAGTTGGGGTT---
1671698_Hsp@OZH53013_1                                 ATGATTAAAGAAAATAGCGAAGTTATTTTATCTGTTAAAAACTTAACAGCTAATGTCGAAGGAAAAGAGATTCTTAAAGGTTTGAATCTAGAAATAAAAGCTGGAGAAATTCATGCTATTATGGGTCCGAATGGTTCCGGTAAAAGTACCTTTTCTAAAGTATTGGCAGGTCATCCTGCCTACGAAGTTACAGGTGGAGAAGTTACATTTTTAGGAAAAAATTTATTAGAGATGGAGCCAGAAGAACGGTCATTAAATGGGGTGTTCTTGGCTTTTCAATATCCTCTGGAAATTCCTGGAGTGAGCAACTTAGACTTTTTGCGAGTTGCTTATAATACTAAACGTAAATATCAAGGATTAGAAGAATTAGACGCTTTTGATTTTGACGATTTGGTACAGGATAAATTAGGTATTGTCAAGATGAAACCAGAATTTTTAGACCGCAGTGTAAATGAAGGTTTTTCTGGTGGAGAAAAGAAGCGAAATGAAATCTTACAAATGGCATTGTTAGATCCAAAATTAGCAATTTTAGATGAGACAGACTCAGGATTAGATATTGATGCTTTGAGGATAGTCGCAAACGGAGTAAATGAATTGGCAAATGAATCAAATTCTATGTTAGTAATTACTCACTATCAACGTTTATTAAACTATATTGTGCCAGATTTTGTTCATGTAACTGAAGGCGGTAGAATTATTAAAACTGGTACAAAAGAATTAGCATTAGAACTAGAAGAAAAAGGTTACGATGATGTGATTGAAGAAGCAAAGGTAGGGGTT---
282423_Pagardhii@BBD56072_1                            ATGATTAAAGAGAACAGCGAAGTGATTCTATCCGTTAAAAATTTAACGGCTAATATTGAAGATAAGGAAATCCTTAAAGGCTTTAATTTAGAAGTCAAAGCCGGAGAAATCCATGCTATTATGGGTTTAAATGGTTCGGGAAAAAGCACTTTTTCTAAAGTCTTAAGCGGACATCCCAGCTACCAAGTCACCGGAGGAGAAATTACCTTTCTGGGTCAAAATTTATTAGAATTAGCACCAGAAGAACGCGCCTTAGCTGGTATTTTCTTAGCGTTTCAATATCCAATTGAAATTCCGGGCGTGAGTAATTTAGACTTTTTGAGAGTTGCCTATAATGCCCATCAAAAACATAAAGGGTTAGAAGAATTAGATGCCTTTGATTTTGATGAATTAGTCCGAGAAAAAATAGATATTGTGAAAATGCGGGATGAATTTTTAGAACGCAGTGTTAATGAAGGTTTTTCTGGAGGTGAGAAAAAACGCAATGAAATTTTACAAATGGCGTTATTAGAACCAAAATTAGCGATTTTAGATGAAACAGATTCTGGTTTAGATATTGATGCGTTGCGAATTGTCGCCAGTGGAGTCAATCAATTAGCCAATGAAAATAACGCTCTATTATTGATTACCCATTATCAACGGTTATTAGATTATATTGTACCGGATTTTGTTCATGTTGTATCGGATGGACGAATTATTAAAACCGGGACAAAAGAACTGGCTTTAGAATTGGAAGAACAGGGTTATGATGATGTTGTTTCTGCGTCCATGGTGGGGGTT---
1982223_Asp@RAQ44042_1                                 ATGATTCAAGAAAACAGTCCCGTGATTTTGTCCGTTAAGAATTTAACCGCTACCGTTGATGGTAATTCTATTTTAAAAGGCTTAAACCTGGAAATTAAAGCCGGGGAAATTCACGCCATCATGGGTCAGAATGGGTCGGGAAAAAGTACCTTTTCTAAAATCTTAGCCGGACATCCTGCTTATGAAGTGACCGGGGGCGAAGTCACATTTTTAGGACAAAATCTCCTGGAATTAGAAGCTGATGAACGCGCCTTAATCGGTATATTTTTGGCTTTCCAATATCCCATCGAAATCCCTGGGGTTAGTAATCTGGATTTCCTGCGGGTGGCTTACAATTCCCAACGGAAACATCGGGGCTTAGATGAGTTAGATGTGTTTGATTTTGAGGATTTAATCCACGAAAAATTAGAGGTGGTGAAAATGCGTTCAGAGTTTCTGGAACGTAGCGTTAATCAAGGCTTTTCTGGGGGTGAAAAGAAGCGTAATGAAATCTTGCAGATGGCTTTATTAGAACCGAAATTAGCCATTTTGGACGAAACTGATTCCGGCTTGGATATTGATGCGCTGAAAATTGTCGCTAATGGTGTGAATCAATTGGCTAATGCTGAAAATGCCATGCTGGTGATTACTCACTATCAGCGGTTATTGGATTACATTGTCCCTGATTATGTTCATGTCATGGCTGATGGCAGAATTATTAAAACTGGTGCTAAGGAATTGGCGCTAGAGTTGGAAAAACAGGGCTATGATGATATAATTGAAGCAGCCACAGTGGGGGTG---
1643526_Gsp@LWRO01000008_1_92                          ATGATCGTCGAAAACAGCGAAGTCATCCTATCCGTCCAGAACCTCACCGCCAATGTTGAGGGAACCCAAATCCTCAAAGGCCTGAACCTCGAAATTAAAGCCGGCGAAGTCCACGCCATCATGGGGCCGAACGGTTCTGGTAAAAGCACCTTCTCAAAAATTCTCGCCGGACATCCCAGCTACGAAGTCACCGGGGGCGAAATCGTTTACAAAGGGCAAAACCTCCTCGAACTCGAAGCCCACGATCGAGCAACTGCTGGTGTGTTCCTTGCCTTCCAATATCCCATCGAAATTCCTGGAGTCAGCAACCTCGACTTTCTGAGGGTCGCCTACAACTCCCATCGCAAAGCCAAAGGACTCGAAGAACTCGATACTTTCGATTTTGAAGACCTCGTCGAAGAAAAACTCGATGTGGTGAAAATGAAAGCCGAATTTCTCAACCGCAGCGTCAACGAAGGCTTCTCCGGTGGCGAGAAAAAACGGAACGAAATCCTACAGATGGCACTCCTCGAACCCAGTCTTGCCATTCTCGACGAAACTGACTCCGGTTTGGATATCGACGCACTGAAAATTGTCGCCAACGGAGTCAACCAACTCGCCACACCCGACAACTGCACGTTGATGATTACCCACTATCAACGATTGCTCGATTACATCGTTCCTGACTTCGTCCACGTGATGTACGACGGACGCATCATCACCAGTGGCGACAAAGAACTCGCCCTCAAACTCGAAGAAGAGGGTTACGACTGGGCGATCGAACAATTTGCAACTGTGGTGTCA
2099686_Cbacterium@PXCV01000481_1_6                    ATGATTGTTGAAAATAGCGACGTTATTCTTTCAGTCAAAAACCTCAATGCAACGGTTGAGGGAACCCCAATTCTCAAAGACCTGAATTTGGAAATCAAGGCGGGAGAAATCCACGCCATTATGGGACCTAATGGGTCTGGAAAAAGTACCTTTTCTAAGATTCTCGCCGGACATCCTGATTATGAAATCACCAGCGGCGAAGTGTTCTACAAGGGGCAAAACCTGCTGGAACTCGAAGCCGATGAACGGGCGACGGCGGGGGTATTTTTGGCGTTCCAATATCCCATTGAGATTCCTGGAGTGAGTAACTTAGACTTCCTGCGAGTCGCGTACAACTCCCATCGCAAAGCCAAGGGTTTGGAAGAAATTGATACCTTTGATTTTGAGGATTTGGTTGAAGAAAAACTCGATATCGTGAAGATGCGGGCGGAATTCCTCAATCGCAGCGTGAATGAAGGCTTCTCCGGTGGGGAGAAAAAACGCAATGAGATTTTGCAGATGGCGTTGCTAGAACCCACTTTGGCAATTCTCGATGAGACGGATTCCGGGTTGGATATTGATGCCCTGAAAACGGTGGCCGGTGGTGTGAATCAGTTGGCTAAACCGGATAATTGCACCCTGATGATTACCCACTATCAACGATTGCTTGATTACATTATTCCCGATTTTGTCCATGTTATGTATGACGGACGAATTTTGACTACTGGGGATAAAGATTTAGCCCTGAAACTCGAAGAACAGGGCTACGATTGGGCGATCGCCGAATTTGCAGCAGTAGTA---
1666905_Psp@KPQ36894_1                                 ATGATTGTTGAAAACAGCGACGTTATTCTTTCAGTTAAAAATCTCAATGCGACGGTTGAGGGAACGCCAATTCTTAAAGACCTGAACTTGGAAATAAAGGCAGGTGAAATCCACGCCATTATGGGACCCAATGGCTCAGGAAAGAGTACCTTTTCTAAAATCCTCGCCGGACATCCTGATTACGAAGTGACCAGTGGCGAAGTGATTTACAAGGGGCAAAATCTACTGGAACTCGAAGCCGATGAACGGGCGACGGCTGGGGTATTCCTGGCGTTCCAATATCCCATTGAGATTCCTGGGGTCAGTAATTTAGACTTCCTGCGGGTGGCTTATAACTCCCATCGTAAAGCCCAAGGCTTGGAAGAACTCGACACCTTTGATTTTGAGGATTTAGTCGAGGAAAAACTGGATATTGTGAAGATGCGGGCGGAGTTCTTGACTCGCAGTGTCAATGAGGGCTTCTCCGGTGGGGAGAAAAAACGCAATGAGATTTTGCAGATGGCGTTGCTCGAACCCACGTTAGCAATTCTCGATGAGACGGATTCCGGGTTGGATATTGATGCCCTAAAAACCGTCGCAGGTGGTGTGAATCAGTTGGCGCAACCGGACAATTGCACCCTAATGATTACTCACTATCAACGGTTGCTCGATTACATTATTCCCGATTTTGTCCATGTCATGTATGACGGGCGCATTCTGACCACTGGGGATAAAGATTTAGCCCTGAAACTCGAAGAACAGGGCTATGATTGGGCGATCGCCGAATTTGCAGCAGTAGTA---
1080068_Lsp@BAU44119_1__RT_shifts_1_contigs            ---ATTCGAGAAGGCAGCGAGGTGATTTTATCGGTGAAGGATCTCAGGGCTGAGGTGGACAGCACGGAGATCCTGAAGGGTGTGGATTTGGAAATTCGGGCGGGCGAAATTCACGCCATTATGGGGCTGAATGGCTCTGGAAAAAGCACCTTTTCTAAGGTGATTGCTGGACATCCGGACTATGAAGTAACGGGTGGCGAGGTGATTTACCTGGGGCAGAATTTGCTAGAGATGGAACCCGAAGCGCGATCGCGCTCTGGTATTTTCCTCGCTTTTCAGTATCCGCTGGAGATTCCCGGTGTTAGCAATCTGGACTTTTTGCGCGTCGCCTACAACGCCAAGCGCAAGCACCAGGGGCTAGAAGAACTGGATGCCTTTGATTTCGATGAGCTGGTGCGCGAAAAGCTGGACGTGGTAAAGATGGATGCATCTTTTCTCAGCCGCAGTGTGAACGAGGGCTTTTCGGGCGGCGAGAAGAAGCGCAACGAGATTCTGCAAATGGCGCTGCTAGAGCCGAAGCTGGCGATTTTGGACGAAACGGATTCGGGACTGGACATTGACGCGCTGAAGGTGGTGGCGGATGGCGTAAACCAGCTTGCGAACGCTGAGAACGCCATGCTGGTGATCACGCACTATCAACGCCTGCTGAACTACATCGTGCCCGACTATGTGCATGTGATGGCGAATGGTCGAATTATCCGCACCGGCACCAAGGAACTGGCGCTGGAGCTAGAGGAGCGCGGCTATGAGTGGGTGCTGGAAGACTCGACGGTGAAGGCA---
195253_Ssp@AFY60148_1__RT_shifts_1_contigs             ---CTTCGTCCCGATAGTCCCGTCATTTTATCTGTGCGTGAGTTAACCGCAGATGTGGAAGATACCCCGATTCTCAAGGGCTTAAATCTGGAAATCCGAGCTGGGGAAGTCCATGCCATTATGGGGCCGAATGGCTCTGGGAAAAGCACCTTCTCCAAAATTCTTGCCGGGCATCCTGACTATAAAGTGACGGGTGGCGAAGTCATTTATCAAGGGCAAAACCTCCTCGAACTGCCCCCGGAAGAACGGGCTAGGGCGGGGGTCTTTTTAGCCTTTCAATATCCCCTGGAAATTCCCGGAGTCAGTAACCTGGATTTCTTGCGGGTTGCCTATAATGCCAAGCGGAACCATCAGGGCCTGGAAGAATTAGACGTATTTGATTTTGATGACTTGGTGCGCCAACGCTTAGATGTGGTCAAATTGGATGCCAGTTTCCTCAATCGGGGCGTGAACGAAGGCTTTTCCGGGGGTGAGAAAAAACGCAATGAAATTCTCCAAATGGCTCTCCTGGAACCCACCTTGGCTATTTTGGATGAAACCGACTCCGGCCTGGATATTGATGCGCTGCGAATTGTCGCCAATGGCGTGAATCACCTGGCAACGGCAGAGAATGGCATTCTTTTGATTACCCACTATCAACGCTTACTGGACTACATTGTGCCTGACTACGTCCATGTCATGGAGGCCGGGCGGATTATCCTGACGGGGCCAAAAGAACTGGCCTTAGAACTAGAAGCGCGGGGTTACGATTGGGTGCGAGAAGAAGAGGCGGTGATGTCC---
197221_Telongatus@BAC09456_1__RT_shifts_1_contigs      ---ATTCGTCCCGACAGCGAAGTCATTTTAGAAGTTAGAGAGTTAACAGCCAGTGTGGAGGACACCCCCATTCTCAAAGGCCTGAACTTGACCATTCGCGCGGGAGAAATTCATGCCATCATGGGACCCAATGGCTCCGGCAAAAGCACCTTCTCCAAAATTCTCGCGGGTCATCCAGACTACACTGTAACGGGTGGTGAAGTACTCTACAAAGGCAAAAATCTCCTGGACTTGCCCCCTGAAGAGCGTGCCCGCGAAGGCGTCTTTTTGGCCTTTCAATACCCCCTGGAAATTCCGGGGGTGAGCAACCTCGACTTTTTGCGGGTAGCCTACAATGCCAAGCGTAAGCACCAAGGCCTCGAGGAACTGGATGCCTTTGATTTTGATGATTTGGTGCGGCAGAAAATTGAACTGGTGAAGCTAGAGGAAGGCTTCCTGCAGCGGGGGGTGAATGAGGGCTTCTCTGGCGGTGAGAAAAAGCGCAATGAAATTTTGCAAATGGCCCTGCTGGAACCCACCCTTGCCATCCTTGATGAAACGGACTCCGGGCTTGATATTGATGCCCTGCGCATTGTTGCCAACGGTGTCAACCAACTCACTCGCCCCGATAACTGCATTCTGCTCATTACCCACTATCAGCGGCTGCTGGACTACATCGTGCCTGACTACGTCCATGTCATGGAGGGAGGGCGCATTGTCCTCACGGGGCCGAAGGAACTGGCACTAGAACTGGAGGCACGGGGCTATGACTGGGTTCGCGAAGAGGAGGTGGCTGCGTCA---
685565_Psp@BBC24013_1                                  ATGATTGTCGAAAATAGTGAAGTGATTTTATCAGTCAAGGATTTGACTGCGGAAGTGGATGGAGTCCAGATTCTTAAAGGGCTAAATCTCGAAATTAAGGCTGGTGAAGTCCATGCGATTATGGGACCTAATGGATCGGGCAAAAGCACCTTCTCCAAAATCTTAGCGGGACATCCTGCCTATACCGTCACTGGTGGCGAGATTTGGTATAAGGGCAAAAATCTCTTAGATTTAGAACCTGAAATTAGATCTAGAGAAGGCATATTTTTAGCTTTTCAATATCCACTGGAAATTCCGGGGGTGACAAATTCTGATTTCTTGAGATTGTCCTATAACAATTTGCGAAAGCATAAGGGGTTAGAAGAATTAGATATTATTGATTTTGATGACTTCATTCAAGAAAAGTTAGAAATTGTGGAAATGAATCCATCATTCTTGAGCCGTAGTGTCAATGAAGGATTTTCAGGTGGTGAAAAGAAGCGCAATGAGATCTTGCAGATGGCAATTCTTGACCCCACTTTAGCAATTCTTGATGAGACGGATTCAGGACTTGATATTGATGCTTTACGGATTGTGGCAGGTGGTGTGAATAAACTTTCAACACCACATAATTCTTCCCTCGTCATCACCCATTATCAGCGCTTGCTAAATTACATTATTCCCGACTTCATTCATGTGATGGAAAATGGCAAGATCATTCTCACGGGTGGTAAGGACTTGGCGCTAGAGCTAGAAGAGAAGGGCTATGACTGGCTCAAAGAAGAAGAGGCGGTGTTGGCA---
1173263_Ssp@AFY72302_1                                 ATGATTGTAGAAAATAGTGAAGTCATTCTGTCGGTTAAAAATCTGACGGCAGAAGTAGAAGGTGTGGAAATTTTGAAAGGCGTAAACCTAGAAGTTAAGTCTGGAGAAGTTCATGCGATCATGGGACCCAATGGCTCAGGTAAAAGTACTTTTTCTAAGGTCTTAGCTGGACATCCCGACTACACAGTTACAGGGGGAGAGGTTACTTTTCTGGGCAAAAATTTATTAGAGTTGCCACCCGAAGAGCGATCGCGGGCTGGGGTGTTTTTGGCTTTTCAGTATCCCCTTGAAATCCCTGGTGTCACTAATGCTGATTTTTTAAGACTGGCATACAATACCTTACAAAAACAAAAGGGACTGCCTGAACTGGATTTACTGGATTTTGATGATTTTGTCCAAGATAAATTAAAAGTTGTAGAAATGAATCCAAGTTTCTTGCGCCGCAGTGTAAATGAAGGTTTTTCTGGTGGCGAAAAAAAGCGCAATGAAATCCTGCAAATGGCAATTTTAGAGCCAAAATTAGCAGTTTTAGATGAAACCGACTCTGGGCTGGATATTGACGCTCTCCGCATTGTCTCGAATGGGGTTAATCAATTGGCTAGTGCCGATAATTGCACAGTGTTAATTACCCACTATCAACGCCTATTAGACTATATTGTGCCAGATTTTATTCATGTGATGGAAAGTGGCAAAATTGCCATGACTGGTGGTAAAGAGCTAGCATTGGAGCTAGAAAGCCGAGGTTATGACTGGATTACGGAAGAGGTAGAGGCA---------
82654_Psp@AFY70211_1                                   ATGATTGTCGAAAATAGCGAAGTAATCTTAGCGGTCGAAGACCTGACCGCCTCCGTTGATGGAGTAGAAATTCTCAAGGGCGTAAATTTGGAGATTAAGGCTGGTGAAGTCCATGCGATCATGGGTCAAAATGGCTCCGGCAAAAGCACCTTTTCAAAAGTTTTAGCCGGACACCCGCAATATGAAGTTACGGGCGGCAAGATTGCTTTCTTGGGACAAGATTTATTAGAACTAGAAGCCGAAGACAGAGCCAGAAGCGGTATTTTTCTTGCCTTTCAATATCCCCTCGAAATTCCTGGTGTCAGCAATGCCGATTTTCTGCGCACTTCCTACAACTCGCTCCAAAAGCATAAAGGCTTGCCAGAGCTGGATATTCTCGACTTCGATGACCTGGTGCAGGAAAGACTAGAAGTAGTAAAAATGAACCCGAGCTTTTTGAGTCGAAGCGTCAATGAGGGCTTTTCTGGCGGTGAGAAGAAGCGGAATGAAATTTTGCAAATGGCGATCTTAGATCCCAAATTGGCGATCCTGGATGAAACTGATTCTGGCCTGGATATTGATGCGCTCAAAATTGTGGCCAATGGCGTGAACCAACTATCTAGCCCCGATAATGCCAGCATTGTGATCACCCACTATCAGCGATTGCTTAACTACATCGTGCCCGACTATGTGCATATTATGTCGGCGGGTAAGATTGCGATCACTGGTGGCAAGGAACTGGCGGTGCAACTGGAAGAACGCGGCTATGACTGGATCACCGAGAAGGAGACGGCGGAGGTGGCT
1880902_Lsp@OCQ94575_1                                 ATGATTGTTGATAATGCACCGACCGTCCTTTCGGTCAAAAACCTCACCGCCAATGTGAATGACACGCCGATTTTAAAGGGCTTGAACCTGGAAATTAAGGCCGGCGAAATTCACGCGATTATGGGTCGCAATGGCTCTGGAAAAAGTACATTTTCCAAAATTTTGGCAGGACATCCGGCCTACGAGGTGACCGGTGGCGAGGTAGTCTTTGAAGGACAAAACCTCTTGGAATTGGAAGCGGAAGAACGGGCCCGATCGGGGGTGTTCTTGGCCTTCCAATACCCGGTAGAAATTCCCGGGGTTTCCAACTTGGATTTTCTGCGTGCGTCCTACAATGCCCGCCGCAAACACCAGGGATTGGAGGAAGTGGATCCCTTTGATTTTGAGGATGTGGTGCGCGATCGCCTGCAAGTGGTGCAGATGGATGCGTCCTTCCTCGATCGCAGCGTGAATCAAGGCTTTTCAGGTGGTGAGAAAAAGCGCAACGAAATCCTGCAAATGGCGCTGCTCGAACCCACCTTGGCCGTGCTGGATGAAACGGATTCCGGCTTAGATATTGATGCCCTGCGAATTGTGGCTGAGGGGGTGAATCAACTGGCAAACGAAAAGAATGCGATGCTGGTGATCACCCACTACCAACGGTTGCTGGATTACATCGTGCCGGATTATGTCCATGTCATGTACGACGGCAAAATCGTGATGACGGGCGATAAGGAATTGGCGCTGGAATTGGAAGCCAAAGGCTACGACTGGGTGGACGAGTTGCAGCCGGTGGGGGTG---
111611_Gsp@LNDC01000104_1_14                           ATGAGTCAAGAAAACAACCAAGTAATTCTCTCGATACGCAATCTGACCGCTGAAGTAGAAGGCACCCAGATTCTCAATGGCGTCAACCTAGAAATTAAAGCAGGAGAAACCCATGCCATCATGGGAACCAACGGGTCTGGCAAAAGCACGCTATCCAAGGTGCTTGCCGGCCATCCCGATTACCAAGTCACTGGTGGTGAGGTGATTTATCAAGGGAAAAACCTGCTGGAAATGGAAGCCGACGAGCGTTCGTTGGCAGGTATTTTCATGGCGTTTCAGTACCCCGTGGAAATTCCTGGGGTAAGCAATTTAGAGTTTTTACGTGCTTCCTACAATTCCCAAAGAAAGGCACGGGGATTGGAAGAAATTGATGCTTTTGATTTTGAAGATTTGGTGGAAGAGAAGCTGGATTTTGTGAAGATGGATTCCAGCTTTTTGGAACGCAACCTCAACGAAGGGTTTTCCGGCGGCGAGAAAAAACGCAACGAAATTCTGCAAATGGCTTTGCTGGAGCCTACTTTAGCGATTCTCGACGAGACGGATTCTGGGCTGGATATTGATGCTTTAAAAACGGTGGCGCATGGAGTGAATCAACTGGCAGGCCCGGAAAAATCCATGTTGGTGATTACCCACTACCAACGTTTGTTGAATTATATCGTTCCCGATTACGTGCATGTGATGGCTAACGGACGGATTATTACCACCGGGAATAAAGAGTTGGCCGAAGAACTGGAAGAGAAAGGATACGATTGGATTAAAGAACAGACGGCAGGTGCAGTA---
1666911_Ppriestleyi@KPQ36781_1                         ATGATTAACGAAAACGCAAAAACGATTCTCTCTGTTCGCAATCTTCATGCCAGCGTTGAAGGCACCGAAATTCTCAAAGGTTTGAACTTTGAGGTAAAGGCTGGCGAAATTCACGCCATTATGGGTCTTAATGGTTCTGGCAAAAGTACTTTTTCAAAGGTGCTTGCGGGCCATCCTGACTATACAGTGACCGCTGGTGAGGTGATTTTTCAGGGCCAAGACTTGCTAGCGTTGGAGCCGCATGAGCGGGCAAATTCTGGTGTGTTTTTAGCCTTTCAGTACCCGCTAGAAATTCCGGGTGTGAGCAATCGCGACTTTTTGCGAGTCGCTTACAATGCTCATCGCAAGGCGAGAGATGAGGAAGAAATAGATGTTTTTGACTTTGACGATCTCATAGAAGAACGCTCTGAAATTGTCAAAATGGATGTGAGCTTTTTAGACCGCAGTGTCAATGAAGGATTTTCAGGCGGTGAAAAAAAACGCAATGAGATTCTTCAAATGGCTTTGCTCCAGCCTGATTTGGCAATTTTAGATGAAACCGATTCGGGGCTTGATATTGATGCGCTCAAGACGGTGTCGAGTGGGGTGAATCAGCTCAGTACGCCTGATAATGCAACGGTGCTGATTACCCATTACCAAAGGCTGTTGAACTATATTGTGCCTGACTATGTGCATGTGATGGCTCAGGGCCGCATTGTGAAGACGGGTGGTAAGGAGCTAGCGCTTGAGCTAGAGTCTCGCGGCTATGACTGGATTGTGCCTGAGGAGGCGGTGGTC------
268115_Lantarctica@PZO39357_1                          ATGATTAACGAAAACAGCAAAATCCTTCTCTCGGTGCGCGACCTCCGCGCCACCGTAGACGGCACCGAAATTCTCAAGGGCCTCAACCTGGAAGTGAGGTCGGGCGAGATTCACGCCATTATGGGCCTGAACGGCTCGGGCAAGAGCACATTCTCGAAGGTGCTGGCGGGCCATCCAGACTACGAAATCACTGCCGGAGAGATTCACTTCAAGGGCCAGGACATTCTGGAGCTGGAACCCCACGAGCGGGCAACCTCCGGCATCTTCCTGGCGTTTCAGTACCCACTGGAAATCCCCGGCGTCAGCAACCGCGACTTTCTGCGGGTGGCCTTTAACGCTCACCGCAAGGCGCGGGGCGAAGAAGAGATCGACGTATTTGACTTCGATGACCTAATCGAAGAAAAGCTGGATGTCGTAAAAATGGACGCCTCTTTTCTAGACCGCAGCGTCAATGAGGGTTTCTCGGGTGGCGAGAAAAAGCGCAACGAAATTTTGCAGATGGCGCTGCTAGAGCCAGTGCTGAGCATTTTGGATGAAACCGACTCGGGCTTGGATATTGACGCGCTCAAAACCGTGGCGGGCGGGGTCAACCAGCTCAGCAACGCCGACAATGCGGTGGTGCTGATCACCCACTACCAGCGGCTGCTCGACTACATCATTCCTGACTATGTGCATGTGATGGCCGATGGCCGGATCATTACCACGGGCGACAAGGCCCTGGCCAAGGAGCTAGAGGCGCGGGGCTACGAGTGGGTGATGGCAGAGCACCGGGCGGAGGTGACG
2099684_Cbacterium@PWRG01000117_1_19                   ATGATTAATCACAACAGTAAAACAATTCTCTCGGTGCGCGACCTCCATGCCACCGTTGATGGCACCGAAATTCTCAAGGGCCTCAACCTAGAGGTCAAAGCCGGGGAAATCCACGCCATCATGGGCCTGAATGGCTCTGGTAAAAGTACCTTTTCTAAGGTGTTAGCGGGTCATCCTGATTACAAAGTGACCGCCGGAGAAATCCACTTCAAAGGGCAAGATATGCTTGAGCTAGAACCCCATGAGCGCGCTACCGCCGGGGTGTTTTTGGCCTTTCAGTATCCCCTAGAAATTCCCGGCGTTAGCAATCGGGATTTCTTGAGAGTGGCCTACAATGCCCACCGCAAAGGTCGGGGAGAAGACGAAATTGACGTCTTTGACTTCGATGACCTGATCGAAGAAAAACTGGATGTGGTGAAGATGGACGCCTCCTTTTTGGACCGCAGCGTCAACGAAGGGTTCTCTGGCGGCGAGAAAAAACGCAACGAAATTTTACAAATGGCCCTGTTAGAACCAATCCTGGCCATCCTAGATGAAACCGACTCTGGCCTTGACATTGATGCCCTCAAGACGGTGGCTGGCGGCGTTAACCAGTTGGCTACCCCAGACAATGCCGTGGTCCTGATTACCCACTACCAGCGGCTGCTGAACTACATCCAGCCTGACTATGTGCATGTGATGGCCGATGGCCGCATTGTTACCACTGGGGATAAGTCCCTGGCTCATGAACTCGAAGCCCGTGGCTATGAGTGGATTATGGATGAACATCGAGCGGAGGTGTCG
2099687_Cbacterium@PXDR01000573_1_7                    ATGATTAATCCAGGCAGTGAGGTGATTTTGTCGGTTGAGGATTTGCGGGCCGAAGTAGACGGCATCGAAATTCTTAAGGGCATCAACCTAGAGGTAAAGGCGGGAGAAATCCACGCCATCATGGGTCTGAATGGGTCTGGCAAAAGCACCCTGTCTAAAGTGTTGGCGGGCCATCCTGACTACACGGTGACTGGCGGCAAGGCGGTGTTTAAGGGCCAAGACCTGCTGGCGTTGGAACCCCATGAGCGGGCCACGGCTGGCGTCTTTTTGGCCTTTCAATATCCCCTGGAGATTCCGGGGGTGAGCAACCGCGATTTTTTGCGGGTGGCGTACAATGCCCAGCGCAAGGCCAAGGGCGAGGACGAAATCGACGTGTTCGATTTTGACGACTTGCTAGAAGAGCGGCTGGACGTGGTGAAGATGGACTTCAGCTTCCTCGATCGCAGCGTGAATGAAGGCTTTTCGGGCGGCGAGAAAAAGCGCAACGAGATTCTGCAAATGGCCTTGCTCAAGCCTGGCCTAGCAATCTTGGACGAAACGGATTCTGGCCTAGATATTGACGCCCTGAAAACCGTGGCGGCTGGGGTGAATCAGTTGGCTAGCCCCGACAACTGCATGGTGCTGATTACCCACTATCAGCGGCTGCTGGGCTACATCGTGCCGGACTTTGTCCATGTGATGGCTGATGGGCGGATTATCCGCACCGGTCAGAAGGAGCTGGCCGAGCAGCTTGAGGCCAAGGGCTATGACTGGGTGCTGGCTGAAGCAGCGGAGGTG---AGT
321327_Ssp@ABD00333_1                                  ATGATCTGCGAAAACAGCCCTGTCATCTTATCCGTTCGAGATCTCAGCGCCGAGATCGATGGCACCCCCATTCTCAAGGGGTTGAGCCTGGAAATTCGCGCCGGAGAAATCCACGCCATCATGGGCCCCAATGGCTCTGGAAAAAGCACTTTTTCCAAGATCTTAGCCGGCCACCCTGACTACAGGGTGACGGGGGGCGAGATCCTCTACCTGGGAAAAAATCTCTTGGAGATGGAGCCAGAAGAGAGGGCTTGGGCAGGGATCTTTTTGGCATTTCAATACCCCATCGAAATCCCAGGGGTGAGCAACTTGGATTTCCTGCGCGCCGCCTACAACGCTCGCCAGAAATATCGGGATCAGCCGGAACTGGATGCTCTGGATTTTGACGACCTGGTACGGGAAAAGTTGGATATTGTCAAAATGGATCCCGTTTTTTTGGAGCGCTCTGTGAATGAGGGCTTTTCCGGCGGTGAGAAAAAGCGCAACGAGATCCTGCAAATGGCGGTGTTGGAGCCCACGCTGGCCATTTTGGACGAGACGGATTCCGGTCTGGATATCGACGCGCTGCGCATTGTGGCCCACGGCATCAACCGACTGGCCGGCCCTGAGAATGCCATGCTCTTGATCACCCACTACCAACGCTTGCTGGACTATGTAACCCCCGACTACGTGCACGTGATGGAGGGGGGTCGTATCGTCATCAGTGGGGACAAGACCTTGGCGCTGGAGCTGGAGGAACGGGGCTACGACTGGATCAAAACTCAGTCGGGTCAAGAACCGGCA
77922_Cgloeocystis@SUFC_1                              ---------------------------------------------------------------------ATCTTAAAAGGTGTTAATTTAACCATTAATGCGGGTGAAATACATGCCATTATGGGTCCTAATGGATCTGGAAAAAGTACTTTTTCGAAAGTTTTAGCAGGTCACCCTGCATATAAAGTGACAGGTGGTGAAATTTATTTTCAAGGTATAAATCTTTTAGAATTAGAACCGGAAGAAAGAGCACGTGCAGGATTATTTTTAGCTTTTCAATATCCTATAGATATTCCAGGTGTTACAAATATTGATTTTTTACGTTTATCCTATAACGCACGTCGTCAATATTTGGGTCTTTCAGAATTAGACCCATTAGATTTTTATTCTATTGTTACACAAAAATTAGATGTTGTAAAAATGGATGTTAATTTTTTAAGTCGTAATGTTAATGAAGGTTTTTCTGGTGGTGAAAAAAAAAGAAATGAAATTTTACAAATGGCTTTACTTTCTCCTAGTTTAGCGGTTTTAGATGAAACTGATTCCGGGTTAGATATCGATGCATTAAAAATTGTTGCTAGTGGAATTAATTCATTGATTACTTCAGAAAATTCAATTATATTAATTACACATTATCAAAGGTTATTAGATTATATAAAACCTGATTTTATACATGTAATGCATAACGGTCGTATTGTTTTAACTAAAGGTTCTGAATTAGCAAAAGAATTAGAATTAAAAGGTTATGATTGGTTAAAA------------------------
2762_Cparadoxa@SUFC_1__RT_shifts_1_contigs             ---------------------------------------------------------------------ATTTTAAAAGGCGTGAATTTAACAATTAATTCTGGTGAAATTCATGCAATTATGGGCCCAAATGGTTCTGGAAAAAGTACTTTTTCTAAAATATTAGCGGGCCATCCCGCTTATCAAGTTACTGGTGGGGAAATTCTTTTTAAAAATAAAAATTTATTAGAATTAGAACCTGAAGAACGCGCTCGCGCAGGCGTATTTTTAGCTTTTCAATATCCAATTGAAATTGCAGGTGTAAGTAATATTGATTTTCTACGCTTAGCTTATAATAATCGTCGTAAAGAAGAAGGATTAACTGAATTAGATCCATTGACATTTTATTCAATTGTAAAAGAAAAATTAAATGTTGTTAAAATGGATCCTCATTTTTTAAACCGAAATGTGAATGAAGGTTTTTCTGGAGGAGAAAAAAAAAGAAATGAGATTTTACAAATGGCTTTATTAAATCCTTCTTTAGCTATTTTAGATGAAACAGATTCAGGTTTAGATATTGATGCATTGCGTATTGTAGCAGAAGGTGTTAATCAATTATCCAATAAAGAAAATTCTATTATTTTAATTACGCATTATCAACGTTTATTAGATTATATTGTTCCAGATTATATTCATGTCATGCAAAATGGGCGTATTTTAAAAACCGGTGGAGCAGAATTAGCTAAAGAATTAGAAATAAAAGGATATGACTGGCTTAATGAA---------------------
195250_Ssp@CM001776_1_2852                             ATGATTCGAGACAATAGTGACGTTATCCTGTCGGTGCGGGATTTGACGGCATCGGTGGATGGGACGCCCGTGCTCAAGGGGGTCAATCTAGAAGTTAAGGCGGGCGAAATTCACGCGATCATGGGTCGCAATGGCTCGGGTAAGAGCACGTTTTCTAAGGTGTTGGCCGGACACCCAGACTATGAAGTGACGGGGGGCGACGTTTTCTACAAGGGTGAGAACTTGTTGGAGATGGAGCCTGAGGATCGGGCTCGGGCAGGAGTGTTTCTGGCGTTCCAGTACCCGATCGAGGTGCCCGGAGTCAGCAACGAGGAATTTCTGCGCCTATCTTGCAATGCGGTGCGTACCTATCGCGGCTTGGAGGAACTGGACCCGTTCGATTTTGGCGACTTTGTGGCCGAAAAGTTAGAGGTGGTGGAGATGAGCCCCAGCTTTTTGGAGCGCAGCGTTAATAGCGGTTTCTCGGGAGGGGAGAAGAAGCGCAACGAGATTTTGCAGATGGCGGTGTTGGAACCCACACTGTCGATTTTGGACGAGACGGATTCGGGTTTGGATATTGATGCGCTGCGGATTGTTTCCAATGGGGTCAATCAACTCGCGGGTGAAGACAACGCGACGATTTTGATCACTCACTACCAACGGTTGCTGAACTACATCGTGCCGGACTTCGTTCACGTCATGTATGGCGGCAAGATTATTCGTACGGGGGGCAAAGAGCTGGCTCTGGAACTGGAAGAGAAAGGTTACGACTGGATCGACGAGTTGGAGGTTGTAGCTGCAGGC
317619_Phollandica@KB235941_1_292__RT_shifts_1_contigs ---ATTAATGCCAATGCTGAGACCATTATCTCGGTCAAGGATTTAACCGCTAGGGTTGATGATGTCCCCATTTTGAAGGGGGTCAACTTGGACATTAAGGCGGGGGAAATCCACGCCATTATGGGTCGCAATGGGTCCGGTAAAAGCACCCTGTCTAAGGTGCTGGCGGGCCACCCTGCCTATGAGGTCACCGGGGGATCTGTGGTCTTCCAAGGTCAGGACTTGCTGGAACTGGCGGCAGATATCCGCGCCCAAAAGGGTATCTTTTTAGCCTTTCAATATCCCCTCGAAATCCCAGGGGTGACCAACCTGGATTTCCTGCGGGTGTCCTACAACAGTCGCCAAAAAGCGAAAGGCTTAGAGGAATTGGATGTCTTTGACTTTGATGACCTGATCCAAGACAAGTTGGATATTGTCAAAATGGATCCGTCCTTCTTAACCCGCAGCGTCAACGAAGGCTTTTCCGGCGGCGAAAAGAAGCGCAACGAAATTCTGCAAATGGCCCTCTTAGAACCCACCTTAGCCATTTTGGATGAAACCGATTCCGGTCTCGACATTGATGCCCTGCGCATCGTGGCCGACGGAGTCAACCAATTGACTAACCCCACCAATGCGGTCTTGATGATCACCCATTACCAGCGGCTGCTGAGCTATATTCAGCCCGACTTTATCCATGTGATGCACGCTGGACAAATTATTCGCACCGGCGGTAAGGAATTGGCCCTGGAACTGGAAGAAAAGGGGTATGACTGGATTGATGATTTAGTGCTAGTGGAGGTGGCG
1140_Selongatus@ABB57766_1__RT_shifts_1_contigs        ---ATTATCGAAAACAGTGATGTGATCCTGTCGATTCAGGATCTGACCGCTGAGGTGGAGGACGCGGCCATTCTCAAGGGCGTCAACCTCGAAGTTCGCGCCGGTGAAATCCACGCGATTATGGGCCGCAATGGCTCCGGCAAAAGCACCCTATCCAAAGTGCTGGCAGGGCATCCGGCCTACCGTGTCACCGGTGGCAGTATCACCTACAAAGGGCAGGATTTGCTGGCACTCGAACCGGAAGAGCGATCGCAAGCGGGAGTCTTTTTAGCGTTCCAATATCCGCTGGAAATTCCCGGCGTCAGCAATCTCGATTTCCTGCGCGTGGCGGTCAATGCCCGTCGCAAAGCTGCGGGGCAAGAAGAATTGGACGCCTTTGACTTCCAAGAGTTAGTGGAAGCTCGCTTGGATGTGGTCAAAATGAATCCTGATTTCCTCGGTCGGGGTGTCAACGAAGGCTTTTCAGGCGGCGAGAAAAAGCGCAACGAAATTCTGCAGATGGCACTGCTAGAGCCAAGTCTGGCGATCTTGGATGAAACCGATTCGGGGCTAGATATTGATGCTCTGCGGATCGTCTCCGATGGCGTCAATCAGTTGACCAATGCTGACAACGCCACGATTTTGATCACGCACTATCAGCGCTTGCTCGACTACATCAAACCCGACTTTGTCCATGTGATGGCGGAAGGCCGAATCATCCGCACCGGCGGCCCCGAGTTGGCGCTGGAGCTGGAAGAAACCGGCTACGAATGGGTGGATCAAGCTTTGGCAGGAGCGGCAGTC
582515_Rlacunae@ERN42682_1                             ATGATTCGAGACGGAAGTGAGGTCATTCTATCGGTACGCGACCTCAGTGCGAGTATCGACGACAAGCAGATCCTCAAGAAGTTGGATCTAACCGTTAAAGCCGGAGAGATCCACGCCATCATGGGGCGTAACGGTTCGGGTAAGAGCACGTTTTCGAAAGTCCTGGCCGGGCATCCGAGTTACCAGGTAACGGGCGGCGAGATCGAGTTCTGTGGAGCAAGTGCGCTCGATTTAGAGCCAAACGAGCGTGCCCTGGCAGGCATCTTCTTGGCGTTTCAGTATCCAATTGAAGTTCCGGGTGTCAGCAACCTCGACTTTCTGAGAACTGCTTACAATGCCCTGCGCAAGCATCGCGGGCAGGACGAGCTCGATCCGTTTGACTTTGAAGACCTTGTCGAGGAAAAGCTTGAGGTCGTCCGTATGGACCCGAGCTTCCTAGAGCGCAGTCTCAACGAAGGTTTCTCGGGCGGTGAGAAGAAACGCAACGAAATCCTGCAGATGGCGCTGCTCGAACCCAAGCTTGCCATTCTCGACGAAACGGATTCGGGACTGGATATCGATGCATTGAAGATCGTTGCCAGTGGCGTCAACCAACTGGCGACGCCGGACAACGCAACCGTCCTGATCACGCACTATCAACGTTTGTTGAATTACATCGAACCCGACTACGTACACGTAATGTACGAGGGTCGCATCGTCAAGAGTGGTGGCAAAGAGCTGGCATTGGAACTCGAAGAACGCGGCTACGACTGGCTGGACGTTCAAGTCTCGGCGGAGGCGATC
2053605_Rsp@HAE05182_1                                 ATGATTGTAGAGAATGGCGAAGTGATTTTGTCTATTAGGGATTTAAGGGCAAATGTTTGTGGTAAAACAATTCTCAGGGGTGTAAATCTAGAAGTACGCGCAGGGGAAATCCATGCAATTATGGGGCCAAATGGTTCTGGTAAAAGTACTTTTGCCAAGGTTTTAGCAGGACATCCTACTTATGAGATGACTGGTGGAGAAGTGATTTTCCAGGGTAAGAATCTTTGTGAAATGCAGCCGGAAGAGAGGGCAAGACTTGGAGTATTTCTGGCATTTCAGTATCCTCTGGAAATTCCAGGGGTGAGTAATTTGGATTTCCTCAGGCTAGCTTACAATTCTAAACGCAATTACCAGGGTTTGGAGGAGATAGAACCCTTAGATTTTGAAGACTTAGTGCATGAAAAACTAGATATGGTTGGAATAGACCCAAATTTTTTAACTCGAAGTGTAAATGAGGGCTTTTCTGGTGGAGAAAAGAAGCGAAATGAGATTTTGCAAATGGCCATTTTAGAGCCTAAGTTAGCTATTCTGGATGAAATAGATTCTGGCCTGGACATTGATGCCCTGAGAAGTGTTGCAAATGGGGTAAATCAGCTAGCAAGTTCAGAAAATGCCACAATTATCATTACCCACTACCAAAGGCTACTTGATTATATTGTTCCAGATTATGTCCATATTATGGCAAGAGGGCAAATTGTTAAGTTTGATGGTAAGGAATTAGCTTTGGAATTGGAATCTCGTGGTTACAGTTGGATTTTAGAGGAAACTGAAGCAAAGGTGGGT
1947904_Cbacterium@DBAX01000029_1_16                   ATGATTGTTGCCGATAGTTCAGAAGTTCTCGTCATTCAGGATCTCACGGCCGCCGTAGACGGGGTGCCGATTCTCAAGGGGGTCAACCTAGCGATCAAAGCAGGTGAAATTCACGCCATTATGGGGCCCAACGGTTCCGGTAAGAGTACCCTTTCTAAGGTGCTAGCCGGCCATCCCGATTACGAAGTGACCGGAGGAACGGTGCAGTATTTAGGGCAGGATCTGTTTGCCTTAGAGCCAGCGGAGCGGGCCCGGGCGGGGGTGTTCCTGGCATTTCAGTACCCCATTGAGGTTCCGGGAGTGTCCAATGCCGATTTCCTGCGGCTCTCCTACAATGCCCGCCAAAAGCATCGCGGCTTACCGGAGCTCGATCTGTTGGATTTCGACGACCTATTGCAGCAAAAGCTGCCGATTGTGGAGATGAATCCGGCTTTTTTGAGCCGCAGCGTCAATGAAGGGTTTTCGGGCGGGGAAAAAAAACGCAATGAAATCCTGCAGATGGCCATCCTGGAACCTACCCTGGCCATTCTGGATGAGACCGATTCCGGTTTGGATATCGATGCCCTGCGCGTTGTTTCCCACGGGGTCAACCAACTTGCGACACCCCACAACTGCTGCCTGCTGATCACCCACTACCAGCGGCTGCTGCAGTACATCATTCCGGATTTTATCCATGTCATGGCGGAGGGCAAAATTTCCTTGACGGGCGATCGCACCCTAGCCGAAGAACTGGAGTCCAAGGGCTATGACTGGCTGAAGGATGGGGACGGA------------
1789788_Gincrassata@SUFC_1                             ---------------AATCAAACACTTTTAAAAATACAAAATCTTGAAGCAGAAGTAGACGGCGTTCAAATTCTAAAAGGGTTGAATTTAACGGTTAATGCAGGGGAAATACATGTTATCATGGGTCCAAACGGATCTGGAAAAAGTACCTTTTCAAAAGTTTTAGTAGGACATCCTGCTTATACAGTTACAAATGGAAATATATTATTTAAAGGTAAAGAGTTGCTTGATTTATCCCCTGAAAAAAGAGCAAGATCAGGTCTTTTTCTAGCATTTCAATATCCATTTGAAATTCCAGGCGTTAATAATATAGATTTTCTGAGACTAGCGTTTAATACGCATCGAAAAGAAAAAGGATTACCTGAATTCGATCCCCTAGAATTTTATTCCCTTGTTATTGAAAAACTTAAATTGGTGAATATGAATCCAAGTTTTTTATACCGAGATGTAAATGAGGGTTTTTCTGGCGGAGAAAAGAAACGTAATGAGATTCTCCAAATGGCCTTATTACAACCCACCTTATCCATTTTAGATGAGTTAGATTCAGGATTAGACATCGATGCATTAAAAATTATTGCGGAGGCAGTAAAACATTTAATGAGTGCTGACAAAGCAATTATACTTATTACCCATTACCAGCGCTTGTTAGATTATATTAAACCGGATTTTATTCATGTAATGCAATCAGGATTAATTGTTAAAACTGGTGGTTTTGAATTAGCACAGGAACTGGAACAAAAAGGTTATGACTGGTTA---------------------------
38269_Gwittrockiana@SUFC_1                             ---------------------------------------------------------------------ATTTTAAAAGGAATTAACTTGACTATTAGATCAGGAGAGATCCATGCAATTATGGGTCCTAATGGTTCTGGAAAAAGTACTCTCTCCAAAGTTTTGGCAGGACATCCTTCATATAAAGTAAAATCAGGAGAAATTTCCTATTTAGGTAAAAATCTTTTAGATTTGGAACCTGAAGAAAGAGCAAGGGCAGGTATTTTTTTATCTTTTCAATATCCAACAGAAATTCCTGGTGTTACAAATATTGATTTCCTACGACTAGCATATAATACTTTGCAAAAAACATTAGGTAGGCCAGAATTGACGCCAATACAATTTTACCCTGTAATAACAAAAAAATTAAAACTTTTAAAAATGAATTCAAGTTTTTTAAGCCGTAGCGTAAATGAAAATTTTTCAGGCGGAGAAAAAAAACGAAATGAAATTTTACAAATGGCTTTATTGAACCCATATATTTCAATTCTAGATGAAATGGACTCGGGATTGGATATTGATGCATTAAGAATTGTTTCAAATGGTATAAATTTAATGAAAAACTCTAAAAATTCTATTATTTTGATCACTCATTATCAAAGATTATTAAATTATTTAATACCAAATTTTATTCATGTTATGCAAAATGGTCGTATTTCTGTTACTGGAGGACCGGAGCTTGCAAAACATCTAGAACTAAAGGGTTATGACTGGTTAAATCAA---------------------
1655601_Cbacl30@KRO94780_1__RT_shifts_1_contigs        ---ATTCGCCCAGACGCCCCGGTATTGCTCGAAATTTGTGATCTGCACGCTCGGGTTGAGGAGCAGCCAATTCTTAAAGGGGTGAACCTCACGATCCGAGCTGGGGAAATCCACGCAGTTATGGGGCGTAATGGCAGCGGCAAAAGCACCCTTTCCAAAGTGCTGGCTGGCCATCCCGCCTATACGGTCACATCCGGGTCGGTTTCCTATATGGGCGCAGACCTACTTGAGCTAGCGCCAGAGCAGCGCTCTCGACTGGGCTTGTTCCTGGGATTTCAATATCCGGTGGAGATCCCGGGGGTTAGTAACCTTGAATTCCTACGGGTTTCCACTAATGCCCGCCGCGCTCAAAGGGGTGAGGAAGAGCTGGACACCTTTGCCTTCGAAGACCTCGTGCGCGAGCGCCTCAAGGTGGTGCAGATGGATCCGGCCTTCTTAGGTCGCAGTGTTAACGAAGGCTTCTCGGGTGGCGAAAAAAAGCGCAACGAGATCTTGCAGATGGCGCTACTTGAGCCTCTAGTGGCGATTCTTGATGAAACCGATTCTGGCCTTGATATCGACGCCTTACGCATCGTGGCTGATGGGGTCAATCAACTCGCTGGCCCGGACAATGCCACCTTGCTGATCACCCACTACCAGCGCTTGCTGGATCTGATCACCCCCGATTACGTCCATGTGATGGCGGCTGGCCAGATCCTGCGCACCGGAGGCAAGGAGCTGGCCTTGGAGCTTGAGCGCACTGGTTACGAATGGGTGGATCAGGAGCTGGCCAGCCTGAGCAGG
2026889_Csp@PHX67883_1__RT_shifts_1_contigs            ---ATTCGCCCAGACGCCCCGGTATTGCTCGAAATTTGTGATCTGCACGCGCGGGTCGAGGAGCAACCAATCCTTAAGGGGGTCAACCTCACGATCCGAGCTGGGGAAATTCACGCTGTGATGGGGCGTAATGGCAGCGGCAAAAGCACCCTTTCCAAAGTGCTGGCTGGCCATCCCGCCTATGCGGTCACAGCCGGGTCTGTTTCCTATATGGGCGCAGACCTACTTGAGCTAGCGCCAGAGCAGCGCTCTCGCCTGGGCTTGTTCCTGGGATTTCAATACCCGGTGGAGATCCCTGGGGTTAGCAACCTTGAATTCCTACGGGTTTCCACTAATGCTCGCCGCGCTCAAAGGGGTGAGGAGGAGCTGGACACCTTTGCCTTCGAAGACCTCGTGCGCGAGCGCCTCAAGGTGGTGCAGATGGATCCGGCCTTCTTAGATCGCAGTGTCAACGAAGGCTTCTCCGGTGGCGAAAAAAAGCGCAACGAGATCTTGCAGATGGCGCTACTTGAGCCTCTAGTGGCGATTCTCGATGAAACCGATTCTGGCCTTGATATCGACGCCCTGCGCATCGTGGCTGATGGGGTCAATCAACTCGCTGGCCCGGACAATGCCACCTTGCTGATCACCCACTACCAGCGCTTGCTGGATCTGATCACCCCCGATTACGTCCATGTGATGGCGGCTGGCCAGATCCTGCGCACCGGAGGCAAGGAGCTGGCCTTGGAGCTTGAGCGCACTGGTTACGAATGGGTGGATCAGGAGCTGGCCAGCCTGAGCCGG
292564_Cgracile@AFY28693_1__RT_shifts_1_contigs        ---ATCCGCCCCGACGCTCCCGTACTGCTCGAGATCCGTGATCTCACGGCCCGCGTGGAGGACCAGCCCATCCTCAAGGGGGTGTCCCTGACGATCCGGGCCGGCGAGATCCACGCGGTGATGGGCCGCAACGGCAGCGGCAAGAGCACCCTCTCCAAGGTGCTGGCGGGCCACCCGGCCTACACCGTCACCGGCGGCACGGTGCATTACATGGGCGACGACCTGCTGAGCCTCGAGCCCGAACTGCGGGCCCGGGCCGGCCTGTTCCTCGGCTTCCAGTACCCGGTGGAGATCCCCGGGGTGAGCAACCTGGAGTTCCTGCGGGTGGCCACCAACGCCCGCCGCGCCGGCAAGGGGGAGGAGGAGCTCGACACCTTCGCCTTCGAGGACCTGGTGCGCGAACGGCTGCAGGTGGTGCAGATGGATCCGGCCTTCCTGGAGCGCAGCGTCAACGAGGGCTTCTCCGGCGGCGAGAAGAAGCGCAACGAGATCCTGCAGATGGCCCTGCTCGAGCCCCTTGTGGCGGTGCTCGACGAGACCGACTCCGGCCTCGACATCGATGCCCTGCGCATCGTCGCCGGTGGCGTGAACCACCTGGCCGGCCCCGACAACGCCACCCTGCTGATCACCCACTACCAGCGACTGCTGGATGTGATCACCCCCGACTACGTGCACGTGATGGCGGCGGGTCGGATCCTGCGCACCGGCGGCAAGGAGCTGGCCCTGGAACTGGAAGAGCGCGGCTACGACTGGGTCGACGCCGAACTGGCGTCCCTGGAGCGC
210768_Ssp@NQKX01000006_1_60__RT_shifts_1_contigs      ---ATTCGCCCCGACGCTGATCTTCTGCTTGAAATCGTGGATCTCCATGCGCGCGTGGAGGACCAGCCGATCCTCAAGGGTGTGAACCTCACCGTGCGTGCCGGCGAGATCCATGCGGTGATGGGCCGGAACGGCAGCGGCAAGAGCACGCTGTCCAAGGTGCTGGCCGGCCACCCTGCCTACACCGTCACCGGTGGCAGCGTGCGGTACCGGGGTGCTGATCTTCTTGATCTGGAGCCGGAGCAGCGCTCCCGCATCGGTCTGTTCCTCGGTTTTCAATACCCCGTAGAGATCCCCGGGGTCAGCAATCTCGAGTTCCTGCGGGTGTCCACCAACGCCCGTCGCAGTGAGCTGGGCAAAGAAGAACTGGACACCTTCGCCTTTGAAGATGTGGTGCGCGAGCGGCTGGAGGTGGTGAAGATGGACCCCGCCTTCCTGGAGCGCAGTGTGAACGAAGGCTTCTCCGGTGGCGAGAAGAAGCGCAATGAAATCCTGCAGATGGCGCTGCTGGAGCCGTCGGTGGCGATCCTCGATGAAACCGATTCCGGCCTCGACATCGACGCCCTGCGCATCGTTGCCGCCGGCGTCAATCAGCTCTCCACCCCGGAGAACGCCACGCTGCTGATCACCCACTACCAGCGCCTGCTGGATGTGATCATCCCCGACTACGTGCATGTGATGGCGGCCGGGCGGATCCTGCGTACCGGCGGTAAGGAACTGGCGTTCGAACTGGAAGAGCGCGGTTACGACTGGGTCGACGCCGAACTGGCATCCGAGCAGCGC
2024880_Ssp@MAB54706_1                                 ATGCTTAATCCTGATTCAGAGCTTCTTCTCGACATCGTTGATCTTCATGCTTCCGTTGAAGACAGTGAGATCCTTAAAGGTGTGAATCTTCAGGTTAGATCTGGAGAGATTCACGCCATTATGGGGCGAAATGGTAGTGGTAAAAGCACTCTTTCCAAGGTGCTTGCCGGCCATCCTGCTTATAAGGTTACGAGTGGATCCGTTGTTTATCGCGGCATCGATCTTCTGGAGCTTGAGCCCGAGGAGCGAGCACGGATCGGAGTTTTTCTCAGTTTTCAGTATCCGGTTGAGATCCCCGGGGTCAATAATCTTGAATTTTTAAGGGTGGCCACCAACGCCAGACGCGTTGAGTGTGGACATGAGGAGATGGATCACTTCGAGTTCGAGGATCTGGTCCGTGAGCGGATCAAGGTGGTGCAAATGGATCCTGCATTTCTGGAACGCAGTATCAATGAGGGCTTTTCCGGCGGAGAAAAAAAACGGAACGAGATTCTTCAGATGGCTCTGCTTGAGCCCATTGTTGCCATTCTGGATGAGACGGATTCCGGCCTTGATATTGATGCGCTCCGAATCGTTGCATCTGGGGTGAATCAACTGGCAAATCCGCAGAACTCCACCTTGTTGATCACCCACTACCAGCGATTGCTTGAACTGATCATTCCTGATTACATCCACGTCATGGCGGCGGGGCGGATTCTCAAAACAGGGGGCCGTGAGCTGGCCGTTGAGCTCGAGAAAACTGGTTATGACTGGGTTGATCGTGAGCTGGCACTTCAGGGGCAG
84588_Ssp@CAE06835_1                                   GTGATCCGCCCCGACGCCGAGCTGCTTCTCGACATCAACAACCTGCATGCCTCTGTTGAGGATCAGCCCATTCTCAAAGGGGTGAACCTGCAGGTGCGGGCCGGTGAGATCCATGCGGTGATGGGCCGCAATGGCAGCGGCAAAAGCACCCTGTCCAAGGTGCTGGCTGGCCATCCCGCGTATCGGGTGACCGCTGGCACCGTGCGCTACCGCGGCTCCGATCTGTTTGAGCTGGAGCCGGAGGAGCGGGCTCGTCTCGGGGTGTTCCTCGGTTTTCAGTACCCGGTGGAGATTCCCGGAGTGAGCAACCTTGAGTTCCTGCGCGTGGCGGCCAACGCCCGCCGCAGCAAGCAGGGGTTGGAGGAACTCGACACCTTCGACTTTGAAGACCACGTTCAGCAGAAGCTCCAAGTGGTCCAGATGGACCCCGCCTTCCTGGAACGCAGCGTCAATGAAGGGTTTTCCGGTGGAGAGAAGAAGCGCAATGAGATTCTCCAGATGGCCCTGCTGGACCCCGTGGTGGCCATCCTCGATGAAACGGATTCCGGCCTGGACATCGATGCCCTGCGCATCGTGGCTGGCGGTGTGAACCAGTTGGCCACACCGGATAACGCCACGCTGCTGATCACCCACTATCAGCGTCTGCTCGATGAGATCACGCCCGATTACGTCCATGTGATGGCGGCCGGTCGCATCCTGCGCACCGGCAGTCGTGACCTGGCCCTCGAGCTGGAAAAGACCGGTTACGACTGGGTGGACAAGGAACTGGCAGCCCAGGGAGTG
64471_Ssp@ABI45784_1__RT_shifts_1_contigs              ---ATCCGTCCCGACGCTGAGCCGCTCCTCGAAATCACTGATCTGCATGCGTCCGTTGAGGGCAAGCCGATTCTGAATGGGGTGAACCTGCAGGTGAAAGCCGGCGAAATTCATGCCGTGATGGGCCGTAACGGAAGCGGTAAGAGCACGTTGTCCAAGGTTTTGGCGGGTCACCCCGCCTATCGAGTGACGTCTGGGTCTGTGCGTTATCTCGGACGTGACCTTCTGGATTTGGAGCCTGAGGAGCGCTCTCGACTCGGAGTGTTCTTGGGCTTCCAGTATCCGATTGAGATTCCTGGAGTGAGCAACCTCGAGTTTCTTCGTGTCTCTACGAATGCCCGGCGCGAGAAGCAAGGCAAGGAGGAATTCGACACGTTTGATTTCGATGATCACGTGCGTGACCGCTTGCAAGTAGTGCAAATGGACCCTGCATTCCTGGAGCGAAGCGTGAATGAAGGTTTTTCTGGCGGCGAGAAAAAGCGCAATGAGATTCTTCAGATGGCCCTGCTGGATCCCGTGGTCGCGATCCTCGACGAAACCGACTCTGGTCTTGATATTGATGCCTTACGCATTGTTGCTGGAGGCGTGAATCAGCTGGCGAGTCCGGATAACTGCACCTTGCTGATCACTCACTATCAAAGGCTTTTGGATGAGATCACGCCGGATTATGTGCACGTGATGGGGGCTGGGCGCATCCTGAAGACCGGGGGGCGTGAATTAGCTCTTGAACTGGAAAAAATTGGGTACGACTGGGTGGATCAGCTGCTCGCGGCCGAGGGGGTG
74547_Pmarinus@CAE21780_1__RT_shifts_1_contigs         ---ATTTCTCTCGATGCTCCAGTACTGATAGAGATACGCGACTTGTCTGCTTGCGTTGATGATCAGCCTATTCTTAATGGAGTAAATCTCACCATCCGTGCAGGCGAGATTCATGCCTTGATGGGTCGTAATGGTAGCGGTAAAAGCACTTTGTCTAAGGTCTTGGCAGGGCATCCTGCTTACAAAGTCACCGAGGGCAGTGTTCTTTATCGCGGTGAGGATTTACTCCCTCTTGAGCCAGATGAGCGCTCTCGAATTGGGCTCTTTCTCGGTTTTCAGTACCCGGTTGAGATTCCTGGAGTGAGTAATCTTGAGTTCCTGCGGGTATCCACGAATGCCCGTCGCCTAGAACAAGGCATGGAGGAATTGGATACCTTTGCGTTCGAAGACTTTGTGCGTGAGCGTCTCGGTTTGGTGCAGATGGACCCAGCTTTTCTAGACCGTTCGGTGAATGAGGGCTTCAGTGGTGGAGAGAAGAAGCGCAATGAGATTTTGCAAATGGCGTTACTAGAACCTCTTGTAGCAATTCTCGATGAGACTGATTCCGGTTTGGATATCGATGCTTTGCGCATCGTTGCTGGGGGTGTCAATCAACTCGCAAATGTTGACAATGCCACTCTCTTGATTACTCATTATCAGCGTCTACTTGATCTCATCCAACCCGACTATGTGCATGTGATGGCCGCGGGGAGGATTGTGCGCTCCGGTGACAAGGCGCTGGCACTTGAGTTGGAGCAACGAGGTTATGAATGGGTGGATCGTGAATTGGATGCACTGGAGATG
1928728_Pmicropora@BBL86394_1__RT_shifts_1_contigs     ---ATTCGTCCTGACGCCGAGCTCCTACTTGAAATAATTGACCTTCACGCTCGCGTAGAAAATAAGCCCATACTAAAAGGCGTAAACCTTAAAATTCATGCTGGAGAAATTCATGCTATAATGGGTAGAAATGGTAGTGGTAAAAGCACATTATCTAAAGTTCTGGCAGGCCATCCCGCATATGAAATAACGCGGGGGTCTATAATGTATAGAGGTCAAGACTTGATGGTCTTGAGTCCAGAGGATCGTGCTCGCATTGGGATCTTTCTTGGTTTTCAATATCCAGTTGAGATTCCTGGTGTGAGCAATATTGAATTTTTACGAGTTGCAACCAATGCTCGCCGGATTGGGAAAGGACAAGATGAATTAGATACTTTCGAGTTCGAAGATTTAGTTCATGAAAGACTAAAAATTGTGCAAATGGATCCCACTTTTCTTGAAAGAAGTGTAAATGAAGGGTTTTCAGGTGGAGAAAAGAAACGCAATGAGATACTACAAATGGCTTTACTTGAACCTATTATATCCATCCTAGATGAAACTGACTCTGGATTGGATATCGATGCACTCCGTATCGTGGCACGAGGTGTTAATCAACTATCTAGTCCAGACACAGCAATTCTTTTGATTACACACTATCAACGGCTATTAGAAGAAATAACACCAGACTATGTACATGTTATGGCATCTGGTCGAATTCTACGTACGGGTGATAATCAACTGGCACTTGAACTAGAAAAAATAGGTTATGACTGGGTTGATCAAGAATTAGCAGCGCTGGAGACA
2055796_Sbacterium@HBU26771_1__RT_shifts_1_contigs     ---------------------------CTGGAAGTTAGCAACCTCAGGGCAAGCGTTGTTGATCAGGAAATTCTCTGCGGCGTTAATCTAACGGTGAGGGTTGGTGAAATTCATGCATTGATGGGTCGTAATGGCAGTGGAAAAAGTACTCTTTCTAAGGTGATTGCTGGCCATCCTTCCTATGTAATTACAGCTGGTTCTATTCGTTTCAAGGGTAGGGATCTGGCTGAATTGGCCCCAGAGGAGCGTTCACGGGCAGGCATATTTTTAGGTTTCCAATATCCGGTTGAGATACCTGGAGTTAGCAATTTGGAGTTCCTGCGGGTTTCCACTAACGCCAGGCGCATTGCCCTTGGCCTGGAGGAGTTGGATACATTTAGTTTCGAAGATCATTTGCAGCAACGTTTGCAATTAGTGCAGATGGATCCATCCTTTTTGGATCGAAGCTTGAATGAAGGCTTTTCCGGTGGAGAAAAAAAGCGCAACGAAATTCTGCAAATGGCTTTGCTCGAGCCATCCCTTGCAATTCTTGATGAAACTGACTCTGGCTTAGATATAGATGCACTGCGCATTGTTGCAGAGGGAGTGAATCATTTAGCTGGTCCCAATAATGCAACTCTGTTGATTACCCACTATCAAAGGTTGCTCGAAGCAGTAACGCCTCACTTTGTGCATGTGATGGCCCATGGTCGAATCTTGCGCACCGCCGGCCCTGAACTTGCCTTTGAACTGGAAAGCAAAGGGTACGACTGGATTGATGTTGAAGCTGGCATCAGTTCTAGG
316278_Ssp@CAK28920_1__RT_shifts_1_contigs             ---------TCTGAGTCCCCTGTCCTGCTTGAGATCACCGATCTGCGCGCCTCGGTCGCCGATCAGGAGATTCTTTGTGGGGTCAATCTCACGGTCCGCGCCGGTGAAATCCATGCGGTGATGGGCCGCAATGGCAGCGGCAAAAGCACCCTCTCCAAGGTGATTGCGGGGCATCCCACCTACACCATCACAGGCGGCAGCGTGCGGTTCCGTGGTCAGGACATCGCTGAGCTGCCACCAGAAGAGCGCTCCAGGGCCGGTGTGTTTTTGGGCTTTCAGTACCCGGTGGAAATCCCTGGTGTGAGCAACCTGGAATTTCTGCGGGTGTCGACCAACGCGCGCCGTCAAGCGCAGGAGCTCGAAGAGCTCGACACTTTCAGTTTTGAAGAGCATCTGCAGCAACGGCTGGAGCTGGTGCAGATGGATCCGTCGTTCCTTGAGCGCAGCCTCAATGAGGGGTTCTCAGGCGGCGAGAAAAAGCGCAATGAAATCCTGCAAATGGCTCTGCTGGAGCCGGTGGTGGCGATCCTTGATGAAACCGATTCCGGCCTGGATATCGATGCCCTGCGCATCGTGGCTGCAGGGGTGAATCACCTGGCCGGTCCCGACAACGCCACCTTGTTGATCACCCACTACCAGCGTCTGCTCGATGCGATCACTCCGCAGTTTGTGCATGTCATGGCCCATGGCCGCATCCTGCGCACCGGTGGTCCGGAGTTGGCCCTTGAGCTGGAGCGCCGTGGTTATGACTGGGTGGATGCTGAAGCTGGCGTCACCTCGCGC
2162190_Psp@QCFN01000002_1_63__RT_shifts_1_contigs     ---ATCTCTAAAGACTCAGAAATCATCCTTGAAATAAAAAATCTTCAAGCTCGTGTTGAAGACCAATCTATTTTGCAGGGAGTAAATCTAACAATTCGTTCCGGAGAGATTCATGCTCTTATGGGCCGTAATGGAAGTGGAAAAAGTACTCTTGCAAAAATACTTGCAGGTCATCCTTCTTATACCGTAACAGGTGGAACAGTTTTGTATTGTGGTAAAGATCTTTTAGATCTAGACCCTGAAGAACGTTCGCGAATCGGATTATTCCTTGGATTTCAATATCCAATTGAAATTCCAGGAGTTAATAATTTGGAGTTTCTGCGAGTAGCTACTAATGCTCGACGGCAAGGACTTAACAAGGAAGAATTAGATGTTTTTGAATTTGAGGAAGTTGTTAGAGAAAAACTAAAGATTGTTCAAATGGATTCTTCATTTCTTGATAGAAGTGTAAATGAAGGGTTTTCGGGTGGCGAGAAAAAAAGAAATGAAATTTTGCAGATGGCCTTGCTAGAACCTACAGTTTCTATCTTAGATGAGACTGATTCAGGCCTTGATATTGATGCTTTGAGAATAGTTTCATCAGGAGTTAATCAATTGTCTAATCCCAAGACTGCTACTCTTTTAATAACACATTATCAACGCTTATTGAATGAGATTAAGCCTGATTTTGTTCATGTTATGTCAGCAGGGAGGATAATTAAAACTGGTGACAAAGAACTTGCACTTGACTTAGAGAAGACAGGGTATGACTGGATAGATAAAGATGCCCAGCCTAAGGGTAAT
1608213_CSspongiarum@KKZ14304_1                        ---------------------ATGTTGCTGTCCATTGAGAATCTCCATGCCCGTGTCGAGGAGAACGAGATTTTGCGGGGTGTCTCCCTACAGATTCGCGCCGGTGAAATCCATGCCCTCATGGGGCGCAATGGCAGCGGGAAAAGCACCCTCTCCAAAGTGATTGCCGGCCACCCTGCCTATACCGTCACTGCTGGCAGCATCCACTACAGGGGCCAGGATCTGCTGGCGCTCTCCCCGGAGGACAGGGCCCGCTCAGGCGTATTCCTGGGCTTTCAATATCCTGTGGAAATCCCCGGCGTCAGCAATTTGGAATTTCTGCGGGTGAGCTGCAATGCACGGCGGCAGCACCGGGGTCAGGAGGAGTTGGATACCTTCGCTTTTGAAGACCATGTGCGGGAGACCATGGCCATTGTGCAGATGGATCCGGTATTTCTGGAGCGCAGCGTCAACGAAGGCTTTTCCGGCGGGGAGAAAAAACGCAACGAAGTTCTGCAGATGGCGCTGCTGGAACCACTGGTGGCCATCCTGGATGAGACGGATTCCGGTCTGGATATTGACGCCTTGCGCATTGTGGCCAATGGGGTGAAGCGGCTGGCGTTGCCAACAACCGCCACGCTTCTGATCACCCACTACCAGAGATTGCTGGATGCCATCATCCCTGATTTCGTTCATGTAATGGCGGAGGGTCGCATCCTGCGCACCGGCGACAGGAATTTGGCCATGGCGCTGGAGCAACGGGGATACGACTGGGTTGATGAAACTGACGGGTCGGACACATCC
2162204_Psp@QCJQ01000004_1_3__RT_shifts_1_contigs      ---ACTAAAATCGACTCTACAACATTACTGGAAATAAAAGATCTTGTAGCTTCAGTAGAAGATCAACAAATACTTAATGGTGTCAATCTAAAAATAAAAGCTGGGGAAATCCACGCAATAATGGGTAGAAATGGATGCGGTAAAAGTACCCTTTCTAAAGTCATTGCAGGACACCCAGCATATAAAGTAATTTCTGGAAATGTATTATTCAAGAATCAAAATTTACTCGAATTAGAAGCTGAAGAAAGAGCTCGAATTGGCATATTTCTTGGATTCCAATATCCAATTGAAATACCAGGTGTTAGTAACCTAGAATTTCTTAGAGTAGCAACTAATAGCAGAAGAAAGGAAATAGGAGAAACTGAATTAGATACATTTGAATTTGAAGACTTAGTTCGTGCAAAATTAGATTTAGTCCAAATGAAGCCAACATTTTTAGAAAGAAGCGTAAATGAAGGATTTTCTGGTGGAGAAAAAAAGAGAAATGAAATACTTCAAATGGCTTTACTAAATCCTTCTGTAGCAATTTTAGATGAAACTGACTCTGGACTTGATATAGATGCATTGCGAATAGTTGCATCAGGAGTCAAAAAACTCTCTACAAAATCTACTGCAACAATTTTGATTACTCACTATCAAAGATTATTAAATGAAATAACCCCTGACTATGTACATATCATGTCAGATGGAAAAATCATGCAAACAGGTGGACCTGAACTGGCTATTGAATTAGAGAAAGAGGGTTATGACTGGCTAAATAAATATGAGGAAATAAAAGGAGAC
59920_Pmarinus@AAZ58923_1__RT_shifts_1_contigs         ---ATTTCATCAACTTCAGAAACAATATTATCTATTAAAGATCTTCATGCCAGTGTTGAGGATCAAGAGATACTTCATGGAGTCAATCTGTTAGTAAAAGAAGGAGAAATCCATGCGATTATGGGTCGTAATGGAAGCGGAAAAAGTACACTTTCAAAAGTTATTGCTGGTCATCCATCTTACAAAGTTCTATCGGGATCTATCCAATTTAAAGGTAAGAACATTCTTGAGCTAGAACCAGAGGAAAGAGCAAGAATTGGTATCTTCCTTGGTTTCCAATACCCAGTAGAAATTCCCGGTGTTAGTAATCTCGAATTCTTAAGAGTTGCCACCAATTCAAGAAGAAAAGAATTACTTAAAAGTGAATTAGATACGTTTCAATTTGAAGATCTAGTAAAACAAAGATTGAAAATAGTTGAAATGAATCCAGCCTTTCTAGAAAGAAGCGTAAATGAGGGTTTTTCTGGCGGAGAGAAAAAACGCAACGAGATTCTTCAAATGGCTCTTCTTGAACCGGTCATCTCAATACTCGATGAAACTGACTCAGGACTTGATATTGATGCTCTTAGGATTGTTGCATCTGGGATCAATAGACTCTCGCAACCAAATTCGGCAACAATTTTAATCACCCATTATCAAAGACTGCTCAATGAAATCACTCCTGACTTTGTCCACATTATGGCTGATGGAAAAATAATAAAAACTGGCAACAAAGAACTCGCAATTGACCTTGAGAAATCAGGATATGACTGTATTGACAAAAATACCAAAGAGAAGGAAATA
1919134_Cbacterium@PSP18592_1                          ATGACCCAGCCAACAAGCGACCCCATCCTCTCAGTTCGCAACCTGCACGCCCAAGCCGAAGGAACCCCCATCCTGCAGGGCTTCAACCTGGAGGTTAACCCCGGCGAGATCCACGCCATCATGGGCCGCAACGGCTCGGGCAAAAGCACGCTCTCCAAAGTGCTGGCCGGCCACCCGGACTACGAGGTTACCGGCGGCGAGGTCTGGTTCCGCGGGCAAAACCTGCTCGCGATGAGTCCCGAGGAGCGCTCCCTCAACGGCCTGTTCATGGCCTTCCAGTACCCGGTGGAAATTCCGGGGGTGAGCAATCTGGACTTTTTGCGCGTGGCCTACAACGCCCAGCGCAAGCACCAGGGCCTGGAGGAGATGGATGCCTTCGACTTTGAGGATCTGGTTGAGCAGAAACTGGATCTGGTAGGCATGGATGCCAAGTTTCTGGAGCGCAACCTCAACGAAGGCTTCTCAGGCGGCGAGAAAAAGCGCAACGAGATCCTGCAGATGGCGCTGCTCGATCCGGCTCTGGGCATTTTGGACGAAACGGACTCGGGGCTGGATATCGACGCGCTCAAAACGGTGGCCGGCGGGGTCAACGAGCTCGCCCGCTCGGACAATGCCATCGTTGTCATCACGCACTACCAGCGACTGCTGAACTACGTGGAGCCGCAGGTGGTGCATGTCATGGGCAACGGCCGCATCCTCAAAAGCGGGGACAAGCAGCTGGCTGTTGAGCTGGAGGCCAGCGGCTACGAGGGGATCGAAACCGAATCCGTCTCGGAGGTGGGC
1188229_Glithophora@APB33547_1                         ATGACTGTTACTACTACCCAAGCCCTATTAACTATTCGGGAATTGACCGCAGAAATCGAGGGCATCCCCATTCTCAAAGGGGTAAATTTAACGGTCAAAACCGGGGAAGTCCATGCAATTATGGGGCCAAACGGTTCTGGGAAAAGTACCCTTGCCAAGGTTTTGGCGGGGCATCCCGATTACACCGTCACCGGGGGGGAAGTCTGGTATCGAGGCCAGGATTTATTGGGTTTCGCCCCGGAAGAACGGGCGCATTTGGGTATATTTTTGGGATTTCAGTATCCTTTGGAAATTCCGGGGGTGACCAATGGGGATTTTTTACGGTTGGCCTATAATACTCGTTGCAAAGCCCAAAATTTACCCGAATTGGATGTTTTAGATTTTGATGATTTGATCCAGGAAAAATTAGGAATTGTGCAAATGGATGCGGCCTTCTTGTCCCGGAGTGTGAATGAGGGTTTTTCCGGGGGAGAAAAAAAGCGCAATGAAATTCTGCAAATGGCTTTGTTGGCACCGGAATTAGCGATTTTGGATGAGACGGATTCCGGTTTGGATATTGATGCTCTGCGGATTGTAGCGGGCGGCATTAATCAGTTGATTAATCGGGATAATGGGGTGATTTTGATTACCCATTACCAGCGGTTGTTGAACTACATTACGCCCCAATTTGTCCATGTGATGGAGGGGGGGCGGATTGTCCGCACTGGCACCCAGGAGTTGGCGCGGGAACTGGAGGTGCGGGGGTACGACTGGTTGCGTGGGGACGGCGATGGGGAC------
2055767_Cbacterium@HAN45694_1                          ATGCTTATCGAAAACAGTCCGGTGGTGTTGTCCATCCGTGAACTCACGGCCAGCGTGGACGGCACCCCCATTCTCCATGGGGTCAACCTGGAAATTCGGGCCGGCGAAGTGCATGCGATTATGGGCCCCAACGGTTCCGGCAAAAGCACCCTGTCCAAAATTTTGTGCGGTCACCCCGCCTACGCGGTTACCGGTGGCACAGTCACGTTTTTGGGGGAAGATCTGCTGGCCTTGGCTCCCGAAGAACGGGCCCGCGCCGGGGTTTTTCTGGCCTTTCAGTATCCCTTGGAAATTCCGGGGGTGAGCAACGAAGAGTTTTTGCGGTTGTCGGTCAATGCGGTGCGCAAAGCCAAGGATTTACCGGAACTGGATCCCATTGATTTTCAGGAGTTTTTGGAAGCA---------------------------------------------------------------------------------------------------------------------------------------------------------------------------------------------------------------------------------------------------------------------------------------------------------------------------------------------------------------------------------------------
159749_Toceanica@ADB27541_1                            ------ATGACTTTATATTCACCAATTTTAGAAATCAAAGATTTAAAAGCTTCTATAAATAATAATGAAATTTTGAAAAGTTTAAATTTAACTATAAAACGGGGTGAAATTCATGCTATCATGGGCCCTAATGGTTCAGGTAAAAGCACTTTTTCGAAAATAATTGCTGGTCATCCTGCTTATGAAGTAATAAGTGGAGATATTCTATTTAACGGGTCTAGTATTTTAGACTTAGATCCAGAAGAAAGATCACATTTAGGAATTTTTTTAGCTTTTCAGTACCCAATTGAAATTCCTGGGGTAAGTAATGAAGATTTTTTAAGACTTTCTTACAATTCAAAACAAAAATTTCTTAATAAACCAGAAGTTGATCCTATTCAATTTTTTAGTATTATTAACGAAAAATTAAAATTAGTTGATATGTCGTCTGTTTTCTTAAGTAGAAATGTTAATGAAGGGTTTTCTGGCGGAGAAAAAAAGCGTAATGAAATTTTACAAATGATTTTATTAGAATCAGAGCTATCGATTTTAGATGAAACAGATTCAGGTTTAGATATTGATGCTTTAAAAATTATTTCAAAAGGTATAAATACCTTCATGTCGTCAGATAAATCTATAATTTTAATTACACATTATCAACGATTATTAGATTATATTAAACCGGATTATGTACATGTTATGCAAAATGGAAAAATTATTAAAACTGGAACAGCTAATCTAGCAAAAGAATTGGAAATAAAAGGTTACGAATGGCTCATT------------------------
59919_Pmarinus@CAE18531_1                              ATGCAAAGCAAAACGAAAGATCCAATATTAGAAGTAAATAATCTTTTTGCATCTATCGAAAATCTTCCTATTTTAAAAGGGGTAACCATTTCAGTTAATCCTGGCGAAATTCACGCAATCATGGGAAGAAATGGATGTGGGAAAAGTACTCTATCCAAGATTATTGCGGGTCATCCATCATACAAAATTACTAAAGGCGAAATAAAATTTACAGGAAATGATATTCAGTCTTTAGAACCAGAAGAGAGAGCTCAATCTGGTATTTTTCTTGGTTTTCAATATCCCATCGAAATTCCTGGAGTAAGCAATCTAGAATTTCTTAGAGTTGCGACAAATGCAAGAAGAAAATTTCTTAACAAAGAAGAACTAGATACTTTTGATTTTGAAGACTTAGTAAAAGAAAAACTTGACTTAGTCAAAATGGATTCTGCCTTTTTATCGAGGAGTATTAATCAAGGGTTTTCAGGTGGGGAAAAGAAAAGGAATGAAATATTACAAATGGCATTATTAGAACCAAAAATTGCAATTTTGGATGAAACCGACTCAGGTTTAGATATTGATGCACTTAGAATAGTTGCTTCAGGTATTAAAAAGATATCTAATGAAGAAACCGGAATTATATTAATCACTCACTATCAAAGGTTATTAGATGAAATACAACCTGACTATGTTCATGTAATGTCAGACGGACAAATAATAAAAACTGGAGAAAGTGATCTTGCCCTAGAACTTGAGAAACATGGATATGAATGGACTGATAATTTTATAAAAGAGCAA------
1499498_Psp@KGG13310_1__RT_shifts_1_contigs            ---TCTAATCAAAAGAAAGCTTTATTATTGGAAGTCAATGATCTACATGCTTCAATTGAGGCTAAAAAGATACTAAATGGTGTTAATTTAAAAATTCGTGAAGGAGAAGTTCACGCAATCATGGGCAGGAATGGAAGTGGTAAAAGTACTTTATCTAAGGTAATAGCTGGCCATCCTCTATACACCATTAATTCAGGAGAAATCTCTTTTCAAGGTAAAGCTATAAATAATTTAGAGCCTGAAGAAAGAGCAGCTATGGGGATTTTCCTGGGATTTCAATACCCTGTTGAAGTTCCAGGTGTGAGTAATAGTGAATTTCTAAGAGCTGCAACAAATGCCAGGCGAAAATACCTTAAGAAAGAAGAATTAGATACATTTGAATTTGATGAATTTGTAACTACTTGCCTAGAAGTTATACAAATGAATAGCTCATTTTTAGAAAGAAATCTGAATGAAGGCTTTTCAGGTGGTGAAAAAAAAAGAAATGAAATCCTACAAATGGCTATTTTAGAACCAATAGTATCAATTCTGGATGAAACAGATTCTGGCTTAGATATAGATTCTTTAAGAATAGTTTCTCAAGCTATTAATAAATTATCCACAAAAAAAACATCTACAATATTAATTACCCACTATAAAAGACTACTTGATGAAATTAAACCTGACTTCGTGCATATCATGAATGAAGGTAAGATTATTAAAACAGGAACAATAGATCTTGCAATTGAACTGGAAAAAGGTGGCTTTAAAAGAATCCAAGATTCACAACAAGATAAG------
167539_Pmarinus@AAP99131_1                             ATGACTAAGGAGCCAAAAAGAATACTTCTAGAAGTTAAAAATCTACATGCAGGAATTGATGGTAATAGTATCCTTAAAGGTGTTAACTTAACAATATATGAAGGTGAAATACATGCGATCATGGGAAGGAATGGTAGTGGGAAAAGTACACTAGCCAAAATAATTGCTGGGCATTCATCTTATGAAATATCTGAGGGAGAAATATTATTAGAAAGTGAAAGTATAACCAGCTTAGAACCAGAAGAAAGATCTAACAAAGGGTTATTCCTAGGTTTTCAATATCCTGTAGAAGTTGCTGGTGTAAAAAATATTGACTTTTTACGAGCAGCAGTCAATGCAAGGCGTAAAGAGTTAAAAGAAAGCGAGCTAGATACATTTGAATTTGATGAAATCGTAAATAATACTCTAGGAATAGTGCAAATGAATAAGGATTTTCTAGAAAGAGGCGTAAATCAAGGCTTTTCAGGGGGAGAAAAGAAAAGAAATGAAATACTACAAATGGCTTTGCTTAAGCCTATAGTTTCTATTTTAGATGAAACAGATTCTGGTTTAGATATAGATGCTCTAAGAATTATTTCAAATGGAATAAATAAAATTCATTCAAAGAATAAAGCAACAATACTAATTACACATTATCAGCGCCTATTAAACGAAATCAAACCTGATTATGTTCATGTAATGAAAGACGGAAAAATTATTAAAACAGGTACCAAAGAACTCGCAATAGCCTTAGAAAAGTCTGGCTATGAAGGACTAGAGCAGGTGGAAACT------------
2898_Cparamecium@YP_003359226_1                        ------ATGAATAGTAAAGATATTCTGTTTGAGGTTCGTGATTTGCATGCTAGGGTTGGGTCTATTCCTGTTCTGAAAGGAGTGAACTTGTGTGTTCGTTGTGGTGAAATTCACGCAATTATGGGTAGAAATGGTTCTGGTAAAAGCACTTTGGCTAAGGTCGTTGCTGGACACCCATCGTATACGATCACTTTTGGTGACGTATTATTCCGTGGCGCTTCCATATTGTCTAAGACGCCAGAAGAAAGGGCTCAATTGGGAATTTTTCTTGGGTTTCAGTACCCTGTTGAAATACCTGGTGTTAGTAATAGTGATTTTTTACGGTTATCTTTTAATACCGTTAGGAAGCATCGGGGTCTTTCAGAGTTAGATCCAATTGAGTTCCTTGAGGTTATAAAGTCGAAGCTTGATATTGTGAAAATGGAGCAAACTTTCCTTAACAGGTGTGTGAATGAGGGATTTTCTGGCGGGGAGAAAAAGAGAAATGAGATTTTGCAGATGGCTTTGTTAGAGCCTTGGGTGTCAATTTTGGATGAGACTGACTCGGGCCTTGACATTGACGCCTTAAGAGTTGTAGCTTCTGGAGTCAACAAGCTTCTAACTTCAGAGACTAGTATAGTTCTTATAACACATTATCAAAGACTTTTAGATTATATTATTCCAAGTTACGTTCATGTTATGAGGGATGGGCGCATTGTCAAAACAGGTTCTAAGGAGCTTGCTCTCGAATTGGAGAAAAATGGCTATTCTCTTTTTGATAATTTGAGC---------------
55529_Gtheta@NP_050731_1                               ------------ATGAAAAAAAAGATCCTTGAAGTTACAAATTTACATGCTGCTGTTAATGAGATTAAAATTGTCAAAGGTTTAAATTTAGTCGTAAACGCTGGTGAAATTCATGCGATCATGGGTAAAAATGGATCCGGAAAAAGTACATTCGCAAAAATTATCGCTGGTCATCCAGATTACACTATTACGAATGGGGATATAACATATCAGCACACGTCTATTCTAGAACTTACACCAGAAGATCGAGCAAAAAGAGGAATATTCTTAAGTTTTCAATATCCAATAGAAATACCAGGAGTTACAAATGCTGATTTTTTACGCTTAGCATGTAATGCCAGACGGATCTACCAAGGCTTACCTGAAATGGAGCCTTTAGAATTTTTTGAATACATAAATAGCAAATTACCATTAGTTGATTTAAAACCAAGTTTCTTAACTCGTGATGTCAATGAAGGTTTTTCTGGTGGAGAAAAAAAACGGAATGAAATTCTTCAGATGTCTATATTGGATACCAAACTTGCCGTCTTGGATGAAACTGATTCTGGTTTAGATATTGATGCTTTACGAACAGTTGCGAATGGAATTAAGAGTTTAGCTAATGATGGGAATGCTATAATTTTGATCACTCACTATCAACGTTTATTAGATTACATAAAACCAGATTTTGTACACGTAATGCAAGAAGGAAAAATAATAAAAACCGGGTCAGCATCTTTAGCCCTAGACTTAGAAAAATATGGTTATGATTGGCTTAAAAATGAACTCAAA------------
2769_Ccrispus@CCP38183_1                               ------------ATGAATGAAAATTTATTAAATATAAATAATTTATATGCTAGTATTGATGATACAGAAGTTTTAAAAGGTTTAAATTTATCTATTAATAGTGGAGAAATTCATGCTATTATGGGTAAAAATGGTTGCGGGAAAAGTACCTTTGCAAAAGTTATTGCTGGTCATCCTAGTTATAATATTACACAAGGAGATATATTATTCTATAACCAAAATATTAATAAAATGAGTCCTGTAGACAGAGCATTAAAAGGAATTTTTTTAGCCTTTCAGTATCCAGTAGAAATATCTGGTGTTAGTAATGCTGACTTTTTACGCCTTGCTTACAATGAAAAACAAAAAATTACTAATAAACCTCCTTTAGATCCTTTATCTTTTTTAGAACTGGTTAATGATAAAATTAAAGCTATTGACATGAATTCGTCATTTTTAAGTAGAAATGTTAATGAAGGATTTTCTGGAGGAGAGAAAAAAAAGAATGAAATTTTACAAATGTCTTTATTAAATACTAAACTTGCTATATTAGATGAAACAGACTCCGGGCTTGATATAGATGCTTTGAAAACTATTTCTGCCAATATTAATGCTTTAGCTAGTAATGATAATGCAATAATTATTATTACACACTACAATAGATTACTAGAATATATTATACCGGATTATGTTCATATAATGCATGAAGGTAAAATAATTCATACAGGTGGTGCAAATTTAGCAAAGCAATTAGAGCATTATGGTTATGATAGTATTATA------------------------
1460289_Csp_@KOO25052_1                                ATGGCTGCTGCCGACGCACCTCCGCTGCTAGTCGTTTCCGGACTGCGCGCGACTGTGGCGGACACGCCGATCCTGAAAGGCGTCGACCTCATCGTGCGCCGCGGCGAGGTGCACGCCATCATGGGCCCCAACGGCTCGGGCAAGAGCACGCTCTCCAAGGTGCTCGTCGGACATCCGAGCTATGAGGTCACGGGCGGTTGCGCACGCTATCGCAATGAGGACTTGCTTGAGCTGGAACCCGAGGAGCGCGCGCAGCAGGGCATCTTCCTTGCCTTCCAGTACCCAGTCGAGATCCCCGGCGTGTCAAACAACGACTTCCTTCGCCTTGCCGTCAACAAGCGGCGTGGAGCGCTCGGGCTCGACGAGTACGATCCGCTCGAGTTCCTCGGCGTGCTCTCGGAGAAGATGGAGATGGTCTCAATGAGCCCAGACTTCCTTGGCCGCGACGTCAACAGCGGCTTCTCAGGGGGTGAGAAGAAGCGTAACGAGATCCTGCAGATGGCGCTGCTCGAACCCGAGCTTGCCATCCTCGACGAGACCGACTCCGGTCTTGACATTGATGCGCTCAAGACCGTTGCGGCCGGCGTCAACGCTTGCAGGAGCGAGAAAAACGCAATGATCCTCATAACGCACTATCAGCGTTTGCTCGACTACGTCAAGCCCGACTTCGTGCACATCATGTACCAGGGCCGAATTGTGCGTAGCGGTGGTCCCGAGCTCGCTCTCGAGCTTGAGGCTGAGGGTTATGCATTCCTGGGCATCACCAAGGAGCAGCAGCCAGCA
3075_Aprotothecoid@RMZ56080_1                          AGGCTGTATGCCCAGAGCGCCGTGCTGCTGGATGTACGGGACTTGGAGGCCCGCATCACCAACCAGGGCGTGCTGAAGGGCGTGAGCCTGACGGTCCGGGAGGGGGAGGTCCATGCGATCATGGGTAAGAACGGTTCTGGCAAGAGCACATTCAGCAAGGTGCTGGTTGGTCATCCCGAGTACGAGGTGACGTCTGGGTCTGTGGACTACAAAGGGGAGTCGCTGCTGGGGCTGGAGCCCGACGAGCGCTCCCACATGGGCCTTTTCATGAGTTTCCAGAGCCCCGTGGAGATCCCAGGCGTTTCCAACATCGACTTCCTGCGCATCGCCACAAACGCTCGGAGGAGCGCCCAGGGCCAGAAGGACCTGGATCCCCTAGAGTTCTACGCTTTTGTCATGCCCAAGCTGGAGCTGCTCAACATGGACGCCGCCTTCCTGAACCGCAATGTGAACGAGGGGTTCTCTGGGGGCGAGAAGAAGCGGAATGAAATCCTGCAGCTGGCCTGCCTGGAGGCGGACTGCTCCATCCTGGACGAGATCGATTCGGGGCTGGACATCGATGCCCTGCGGGATGTGGCCACTGCTGTCAATGGCTTCCGGAGGCCTGCGGCGGGTCTCATCATGGTGACACACTACAAGAGGTTGCTGGACTACATCCGCCCGGATTTCGTGCACATCATGCAGGATGGCAAGATCGTGAAGACGGGGGGCATGGACTTGGTGGACCAGTTGGAGCTGGAAGGGTACAAGGTTCCAGGTCAGCTGTTTGTGGCCCAGGCGGCC
3218_Ppatens@PNR36630_1                                ATGTCCGCGGGTGAGGCGCGCGTGATTCTTGAGGTCCAGGGTTTAAGGGCTGTAGTGGCCGACCAAGAAATCCTGAATGGTGTGGATCTTGTTATTCGGGAGGGGGAGGTGCATGCGATAATGGGGAAGAACGGGTCAGGGAAGAGCACACTATCTAAGGTACTTGTTGGTCATCCAGACTATGAAGTGACAGGAGGAACTGCCATTTTTAAGGGGGAGAACCTCTTTGATAAAGAACCTGAAGAAAGAAGTCATTGTGGTCTTTTTCTAAGTTTCCAGTCTCCAGTTGAAATTCCTGGAGTGAGCAACATGGATTTTCTTCGCATGGCTTGCAATGCCAGGCGAAATGCACGAGGGCTTGAGGAGCTTGGTCCACTTGAGTTTTATGGATTCGTTGCTGAAAAGCTTACAGCTTTGAACATGGACCCAAGATTTTTGGACCGTAATGTCAACGAGGGCTTCAGTGGAGGTGAAAAGAAGCGAAACGAAATCTTGCAACTATCGGTGCTCGAAGCGGACATGGCTATTTTGGACGAGATCGACTCTGGCCTGGACATTGACGCCCTACGAGATGTCGCAAATGCGGTTGTTGGTTTGAAGAAAGATAACAATGCCATTCTTATGATCACTCATTATCAGCGCCTGTTGGATTACATCATGCCCACCTATGTGCATATCATGGAGGCTGGACGGATCGTGAAGACAGGTGATATGTCACTAGCAGCGCAACTTGAGGCAGGTGGTTACAACGCCGTGCAGGCTATGAAAATG------------
436017_Olucimarinus@ABO95049_1                         ------------------------------------------------------------------------------------------------------------------------ATGGGCAAGAATGGCTCGGGGAAGAGCACGCTGACGAAAGTGCTGGTCGGACACCCGGCGTATGAAGTCACGAGTGGTAGCGCGACGTTCAAGGGCGAAGCGCTGTTCGAGATGGAACCCGAGGAACGCGCGCGAAGCGGGTTGTTTTTGTCGTTTCAGTCGCCCATCGAAGTCCCGGGGGTGTCGAACACCGATTTCCTGAGAATGATGTGCAACGAACGAAGAAAGGCGCGCGGGGAGGAGGAATTGGATCCTTTGGAGTTTTATGGATATCTCACGCCCAAGTTGGAGGCGTTGAACATGGATCCGAGCTTCTTGACGCGCAACGTCAACGAAGGGTTCTCCGGTGGCGAAAAGAAGCGAAACGAAATTTTGCAGTTGGCCGTGATGGAGAGCGAGATGAGCATTTTGGATGAGATTGATTCCGGTTTGGACGTCGATGCGTTGAGAGACGTGGCCAAGGCGGTGAACTTGTTGAGACAAGGCGACAAGGGCTTGCTCCTCATCACGCACTACCAGCGTCTTTTGGACGCCATTCACCCCAATTTCGTGCACATCATGCAAAAGGGGCAAATCGTGCAAACCGGGGGAGTCGAGATCGCGACGCAGCTCGAGGAGGGTGGTTTCGCGTCGCTCGCGCAG---------------------
3055_Creinhardtii@PNW81026_1                           GTGTCAGTTGCTCCCGCCGACGTGATGCTCGAGGTCAAGGACCTCACTGCTTCCATCGCGGGCACCCCCATTCTGAAGGGCGTGAACCTCACCATCCGCAACGGCGAGGTTCATGCGATCATGGGAAAGAACGGTTCAGGCAAGAGCACGCTCAGCAAGGTGCTGGTGGGCCATCCGGACTACGAGGTGACGGGCGGCACGGCCGTTTTCAAGGGCAAGAACCTGTTTGAGATGGAGCCCGAGGAGCGCTCGCACGCGGGTCTGTTCCTCAGCTTCCAAACCCCGATCGAGGTGCCGGGCGTGAGCAACGTCGATTTCCTTCGGATGGCTTGCAATTCGCGCCGCAAGGCGCTGGGGCATCCGGAGCTGGATCCCCTGGAGTTTTACGCCTACATTATGCCAAAGCTGGAGATGCTGAACATGGACCCCACCTTCCTCAACCGCAACGTGAACGAGGGCTTCTCGGGAGGCGAGAAGAAGCGCAATGAGATCCTGCAGCTGGCTGTGCTGGAGGCCGACATGGCCATCCTGGACGAGATTGACTCGGGCCTGGACATCGACGCACTGCGGGATGTGGCCAAGGCCGTGAACCAGCTCAGGAGTGACGACACCGGTGTCCTCATGGTCACGCACTACAAGCGCCTACTGGACTACATCAAGCCCGACTTCGTGCACATCATGCAGGCCGGCGAGATCGTGAAGACAGGCGACATGAGTCTGGTCGACCAGCTGGAGGCCGGCGGCTACGCCACTCTG---------------------------
3197_Mpolymorpha@PTQ36287_1                            ACTATGGCAAAGGTCGGGGATGTGCTCCTGGAAGTCAGGGGATTGTGCGCTGTGGTGGAAGCCAAGGAGATTTTGCGTGGTGTGGATCTCACCGTTCGACAAGGAGAGGTGCATGCTATCATGGGCAAGAATGGTTCGGGGAAGAGCACGTTGTCCAAGGTACTGGTGGGTCACCCAGATTACTTGGTCACAAGTGGCACAGCAACCTACAAAGGAGAAAATCTTTTTGACAAAGAGCCTGAAGAAAGGAGCCATGCTGGACTTTTTTTGAGTTTCCAGTCTCCAGTTGAAATCCCTGGAGTAAGCAACATGGATTTCTTACGGATGGCCTGCAACGCCCGTCGCTCATCCCTCGGGCTTCCAGAGTTCGGTCCTCTTGAGTTTTATGGATTTCTATCTCCGAAGTTGGCTGCACTGAATATGGATCCAAGCTTTCTGGATCGCAATGTGAACGAAGGTTTCAGTGGTGGTGAAAAGAAGCGTAATGAAATTTTGCAACTAGCGGTGTTGGAGGCAGACATGGCTATATTGGATGAGATAGATTCTGGCTTAGATGTGGACGCCTTGAGGGATGTTGCTGCAGCCGTAAATGGCCTGAGAAAGTCAGACAATGCGGTTCTTATGATTACCCATTATCAGAGGCTTCTGGACTACATCAAACCCACATACGTTCATATTATGGAAGCAGGGCGCATCGTAAAGACGGGCGATAGTTCTCTAGCTTTACAATTGGAGGCAGGGGGATATGAAGCTCTGAAGGAGTCGGCT---------------
1764295_Cprimus@QDZ25285_1                             CGCGTGGCGGCGACAACGGGATGTGTGCTGGAAGTGTCGGGATTGGAGGCGTCCATCGATGACAAGAGCATACTCAAGGGCTTGAACCTGCGGATAAACAGAGGGGAGGTTCATGCGATTATGGGGCAGAACGGCTGCGGGAAGTCGACCTTGAGCAAGGTGTTGGTCGGGCACCCGGATTACAAGGTCGATGGCGGAAGCGTGACGTACAAGGGAGGGAACCTGCTCGAGCTGGAGCCGGAGGAGAGGTCCCACGCCGGCCTCTTCCTTAGCTTCCAGTACCCCGTCGAGGTTCCTGGGGTGAACAACACGGACTTCCTGAGGCTCGCGTGCAACGCTAGGAGGGCGGCCCTCGGGGAGACTGAGCTCGACCCGCTGGAGTTCTACGGCCACGTGACTCCGATCCTCCAGGAGCTGGACATCGACCCAAAGTTCCTCAGCAGGAACGTCAACGAAGGCTTCAGCGGTGGAGAGAGGAAGAGGAACGAGGTGCTGCAGCTGGCGGTCATGGACTCTGACCTCGCAATCATGGATGAGGTCGACTCTGGATTGGACATCGACGCGTTGAAGAACGTCGCGGACGCCTTGAACAAGCTGAGGAAGAAGGACATGTCGGTCATCCTGATCACGCACTACCAGCGCCTCTTGAACTACATCAAGCCCGACTACGTGCACATCATGAAGGACGGGCGATGCATCAAGACCGGAGGTGCTGAGCTCGCCTTGGAGCTTGAGAGCGAAGGCTACGCGTCTTTCGACGGCTTCGATGGC------------
3702_Athaliana@AEE74941_1                              ATTGTTTCGGCGTCTTCCATCCCGTTGCTTGAAGTTAGGGATTTGAGAGCAGTGATTGCTGAACAAGAGATACTGAAAGGCGTCAATTTGGTTGTCTACGAAGGAGAGGTTCACGCAGTGATGGGGAAGAACGGTTCAGGAAAGAGCACGTTTTCGAAGGTTCTTGTTGGTCATCCCGATTATGAAGTGACGGGAGGGAGTATTGTGTTTAAAGGGCAGAATCTACTTGATATGGAACCAGAGGATAGATCTCTTGCCGGTCTCTTTATGAGTTTCCAGTCCCCAGTTGAGATCCCTGGTGTTAGCAATATGGATTTCTTGAATATGGCATTCAATGCTCGGAAAAGAAAGCTTGGTCAGCCAGAGCTTGATCCAATCCAGTTCTACAGCCACTTGGTATCAAAACTCGAAGTTGTGAATATGAAGACCGATTTTCTCAACAGAAATGTCAATGAAGGATTTAGTGGTGGTGAAAGGAAACGCAATGAGATTCTACAGTTAGCGGTCCTTGGAGCTGAGTTGGCTATACTGGACGAGATTGATTCAGGGTTGGATGTTGATGCTCTTCAAGATGTGGCAAAGGCGGTGAACGGGCTTTTGACACCAAAAAACTCTGTTCTGATGATAACGCACTACCAACGCCTACTTGACTACATCAAACCAACTCTCATACATATCATGGAGAATGGGAGAATCATTAAAACCGGAGACAACTCCTTGGCCAAACTACTGGAAAAGGAAGGCTACAAAGCGATATCCGGT---------------------
39947_Osativa@KAF2939095_1                             GCTGTCGAGTCCGCCGGGAGGCCGCTTCTCGAGGCGCGCGATCTCGTCGCCTGCGTGAAGGAGCAGGAGATCCTCAGCGGCGTCAACCTCACCATTCGGGAGGGCGAGATTCATGCGCTCATGGGTCAAAATGGCTCCGGCAAGAGCACTCTCATGAAGGTTCTGGCTGGGCATCCAGAGTATGAGGTAACTGGTGGTACCGTGCTCTTTAAGGGTGAGAATTTGATTGATATGGAGCCAGAGGAAAGATCTCTTGCGGGCCTTTTTATGAGTTTCCAAGCACCTGTTGAGATTCCTGGAGTGAACAATTACGATTTTCTGCTCATGGCATTAAATGCTCGCAGAGAGAAGAAGGGTTTACCAGCATTAGAGCCTCTCCAGGTTTATCCAATTATAGAGGAAAAGGTTAATGCCTTGAATATGAATGCAGAGATCCTTAACCGTGCTGTCAATGAAGGGTTTAGTGGTGGTGAAAGGAAGCGCAATGAGATTCTGCAACTCTCTGTCCTTGGGGCTGATTTAGCTCTTCTTGACGAGATTGATTCGGGATTAGATGTTGATGCACTCGAATATGTAGCTAAAGCAGTGAATGGGATCTTGACACCAAACAGCTCTCTAATGATGATTACACACTACCAACGTCTCTTGGATCTTATTAAGCCCAGCTATGTTCACATCATGGAAAAGGGCAAGATAGTGAAGACGGGTGACAGAGCTTTAGCCAACTACATTGATGAGTCTGGCTACAAAGCGATTGCTACTGCG------------------
1169540_Vbrassicaform@CEM31097_1                       CTGCTGCGCGATGCCAGCGACACCATCATGAGGATTGACAACGTGCACGCCGAGGTTGGCGAGGTCAAGATCCTGGATGGGTTCAGTCTGGAGGTCAAGAAAGGCGAGGTGCATGCCATCATGGGACCCAACGGCAGCGGCAAGTCGACTCTGTCCAAGGTCATCACTGGCCACCCGGACTACCGCGTCATCGAGGGGTCCATCACTTTCAAGGGCGAGGACGTCCTCGACATGGACGTCGACGAGCGGGCCCTCGCCGGCATCTTCCTGGCCTTCCAGTACCCGGTGGAGATCGCTGGCGTCTCCAACTCGGACTTCCTCCGTGCGGCCGTCAACATCCGGCGGAAGCGGGAGGGACTGGACGACCTTGACGCCATTGAGTTCTCGATGAAGATGTTTGAGGAGCTCGACAAGCTCGGCCTCGACCCGTCCTTCCTCGACCGCGGCATCAACGCCGGCTTCTCGGGCGGTGAGAAGAAGCGCAACGAGGTCTTGCAGATGGTGATGCTGAACCCCGATCTGGTCATCTTGGATGAGACCGACTCCGGACTTGACGTCGACTCGCTCAAGACGACCGCAGAGGCCGTCAACAACTTCAAGCATCCCGACAAGACATTCCTGATCATCACCCACTACCAGAGGCTGCTGGACCTCATCAAGGCCGACCGAGTGAGCGTCATGAAGAAGGGGCGCGTGGTCCTCACTGGCGGCCCCGACCTCGCCACCACCATAGAGCAATGGGGCTATGACTGGTTGGAGAAAGAAGCTGCGGGCGGCGCCGTC
227086_Bnatans@XP_001712974_1                          TTTTCAAAGTCTATATCTATAAATAAATTAAAAATAAGCGACTTATCAATAATATTAAAGTCTACAAAGATTGTAGAAAACTTAAACTTAACTGTGAATCCTGGTGAAATACATGTTTTAATGGGAAGAAATGGATCTGGTAAATCTACTCTGTCTAAAACGATCGTCGGTCATCCATCATACGAAGTAATAGATGGATCTATTACTTATAAAAATATAGACATAACACAAATTGATGCTAGTTTAAGAGCATTGAACGGTATATTTATGTGTTTTCAAAGTCCAGTTGAAATTCAGGGTGTTAAAAACCTAGATTTTTTGAGAAAGATTAGCAATTCACGTAGAAAATTCCTATCTCAGCCTATTTTCGATCCTCTCGATTTTTATAGTTTTATCAGTGACAAAATTGAGTCCGTAGGACTTGATAATACTTTTTTGACAAGAAATGTCAATGAGGGATTTTCGGGAGGAGAAAAGAAAAGAAATGAGATGCTCCAATTAATAACAGTTCAAGCGGACTTTTGCATATTTGACGAAATTGATTCAGGTTTAGATATCGATTCAATAAAAAATCTTGTGGACATTATTTCAACTTTAAGGAATAGAGGAGTTGGAATGATAATTATTACTCATTATAATAAACTAATAGATTTGGTTAGACCAGATTATGTTCATATATTAAAAAATGGAAAAATAATAAAATCAGGAGATATGGAGTTGTCAAAAATAATCGAGAGGGAAGGTTTTGATGCTATCAAT------------------------
