# Supplementary material for: Components of iron–Sulfur cluster assembly machineries are robust phylogenetic markers to trace the origin of mitochondria and plastids
Source: PLoS Biol. 2023 Nov 8;21(11):e3002374. doi: 10.1371/journal.pbio.3002374 (PMC10631705; doi:10.1371/journal.pbio.3002374)
Supplement: S1 Data — (ZIP) [file pbio.3002374.s017.zip › S1 Data/Concatenations/SUF/SUF_Cyano_Euka_nucleic/trimmed_alignments/SufD_Cyano_Euka_RT.bmge.phy]

 112 1332
102232_Gsp@ELR96800_1                                    ATGACTGCATTA---------------------CTAGAAACCACGACCGATAGCTATCTTCAAGCTTTACTAAGTCAGATTACC------CCATCTGGCGCCATAACAGAAATAACCGAGTTAAGTAATCAAGCCCTGACAGCATTAGCTAATCAAAGCTTACCTCAAAAAAGTGACGAAGATTGGCGCTTTACAGATTTATCTGAGTTAAAAAAACTATCCTTGCGTTTAGCAAGTCCGGTCGAAGTAACTAAACAGGCTTTAGAGCAGTTTACTTTACCAGAAGCGCAACATAGTAGAATAGTTTTTGTCAATGGCGTTTATGTCTCTGAACTTTCTGATACCTCTGGATTACCTCCGGGTATTTATCTAGGTAATTTAGCAGGGTTAGAAGAAGCAAAAAAACCAGAACTAATTGAGTATCTAAGCCGAGAT------TACCAAGATGTGTTCAGCTTGCTTAATACTGGAGGGTTAAAAGATATCGCGATCGCCTGGGTAGAACCCGACGTAGTAGTAACCACACCAATTCACTTACTTTATCTCACCGTACCTGAAAGCGATCCTATCTTAGTTCAACCTCGTACCCTAGTTGTAGCACAAAAAAATTCACAACTAGAAATAGTAGAATACTACGGTGCAATTACTAATCTCCCTTACTGCAACAACGCAGTTACCGATATCGTGCTTCACGAAAACGCTCAACTCAAACATAGTCGAGTCCAAAGAGAATCGGGAGATGGTTTAAGTATCGCTAACACCTGCGTAGAGCAAGATCAAGACAGCAGCTATACCCTCTGGGAAATCAATCTGGGAGCCAAACTATTCCGCCATAACCTCAAGGTTAAGCAAACGGGAGCCCAAACAACGACTAATCTCCAGGGTTTAATCCTCGTAGGAGGTAAGCAGGTAACCGATACCCATAGTACAGTTGCTCTAGCTCATCCCCATGGCGTAGTCAATCAAAACCATAAATGTATTGTAGATGGTCAAGCTCAGGTAGTCTTCAACGGGAAAATCATCGTCCCGCAAAAAGCCCAACTCACCAACGCCGCCCAAATCAACCGCAATCTACTTTTATCCCCTCAGGGAAGAGTAAATACCAAGCCCGAATTACAGATAACAGCAGACAACGTTAAATGTACCCACGGCGCTACGGTAAGTCAACTAGAAACCGATGAAGTATTCTATCTGCGCAGTCGTGGCTTAAGTGAAATCGACGCGCGTCATCTACTTTTAGAAGCCTTTGCGGCGGAAATTCTTGATCAGCTACCGATACCCTCCCTCAGAAAAAGACTCTCTCAGTGCGTTGCTTGTAGAAACTAC---
1147_Ssp@AIE73527_1                                      ATGACCGCCGCTATTTTAACCAATAAAAATAGTCCCCACGTTGAAATGGACGAACGGCTACAAAGCCTTAAAGATCAAGCCTTG---GTAGGGAAAGTTGAAGACGGAATTTTGTTAGCCAAACAAGAACGTTCAGAAAAGTTGCTCGCTGATTTACGTCTACCCAGTAGACGGGATGAAGAATGGCAATTTACCGATTTAACGAACTTAAAAGAAGTTGATTTTTCAGCGGCCCAAAAAGTTGATTTAGACGTTGCCACGGCGGAAAATTTCTATCTACCCGAAGCTAGTCACAGCCGTTTGGTATTCGTCAATGGTTTTTTCTCAGCAGAATTATCGGACATTAGCGATTTACCCGATAGTATTATCTGTGGAGCTTGGGCTAATTTACCCTTGAACCAACGGGAAAAGTTGGATCATTATTTAGCTCAACAAGTGGATATAGACAATGTTTTCAGTAACCTGAACACAGCAGGCTTGAAAGACAGTGCCATAGTTTCAATTTCCACCAATGTTGAACTGGAAATACCGATCCACTGCCTATTTTTGACAGTGGCTGATCCCACTCCCATGCTGGTGCAGCCCCGCTTACTTGTGGTAGCGGAGAGTAATGCTAAGCTAACCATTGTTGAGTCCTACGGAGCGATTACTCAACAGCCCTATTTCAACAACATTGTCAGTGAAATTTATCTGGGGGAAAATGCCCGGGTTACCCATGTCCGTAATCAACGGGATTCCGGTGATGGTTTTCACATTGCCACCACGGCGATCGCCCAAGGGAAACAGAGTCGCTACCAATTAATTGATGTTAATTTGGGCGCAAAGTTATCCCGCCATAGTTTGCAAATGGTACAGGAAGGGGAAGCCACGGAAACTGAATTTTTAGCATTGACTACCCTGGCGGGAAGACAGGTGAGCGACACCCACAGCACCATAGCTTTAAATCATCCCCATGGGATAACCAATCAACTCCATAAGTGTATTGTCGATGAACATGCCCAAGCCGTTTTTAGCGGTAAAGTTTTGGTGCCCCAGGCGGCCCAATTGACCAACGCCCAACAGTTAAATCGTAATTTGTTGTTATCTTCCAAAGCCCGCATTAATACAAAACCTGAGCTACAAATCACCGCTGATAATGTTAAATGTTCCCACGGGGCCACCGTTAGCCAGTTAGAAGCTGACGAGGTCTTTTATCTCCGCAGTCGTGGTTTAAATGATTACGATGCTCGCCATTTACTGATTGATGCCTTTGCTGGGGAAATTTTGGATCAAATTCCTTTAGCTTCTTTACGGGGACGTCTACGGCAATGTATTTCCTGTCGAACAGTT---
1378066_Csp@PPS39800_1                                   ATGAGTATTCAAGTCACTCCTAACGAAGTTGGCGTTGTGTCGGCAGTTGATACAGAGTTAACTAACTTATTAAACCAATCTCAACAAGCAGCCCAAGAATCAGAATCTTTGTTACAAGCAATCCGCGATCGCGCCACAGCGATTGTTCATCAGTCGAAATTCCCGACAACTCGCGATGAAGAGTGGCGATTTACAGACATTTCGCCGCTCAAGCAAGTGCAGTTTCAAGCAGCACCGTCAGCAGTACCTGATTTAGCTGCACTGCAATCGCTGCTATTACCAGAAGCTAGTCGCAGTCGCTTAGTATTTGTCAACGGTATTTATACACCTGAGTTATCAGCCGTTGTG---CTACCCGATGGCGTTATTGCGAGTAACCTCGATCGCCTACCACCAGCAAATCGTTCGCGGCTAGAAAACTACTTAGCGCAAATTCCAGGTACAGAAGAAGTTTTTACCGCACTTAATACGGCGGCGATCGCGGATGTTGCGGTCGTCTGGATACCCAAAAATGTCGTTGTAGAAACACCAATCCATCTTTTATTTGTCTCGACTGCGAGCGTTACGCCCATCATTACTCAACCACGCTGCCTTGTTGTTGCCGAATCGGGTAGTAGCGTCACGCTAATTGAAGATTATTTCAATCAAATGGAACCCATTTACTTTACCAACGCCGTCACTGAAATCTGGGTTGAAGAAAACGCGCAAGTTAACCATACACGCATCGAGCGCGATAGTCCAGAGGCATTTCATATTGGTAAAACGGCGATCGCCCAAGCCCGCGATAGCCGCTACACCTGCAACGCAATTAATCTAGGGGCAAAACTATCACGCCATAACTTAGACATTTTCCAAACAGGCGAACAAACTCAAACTACGCTCAACGGTCTAACCAAAATTGCCGGAAATCAACTCGCCGATACGCACAGCGCTCTCGCACTCAATCATCCCTACGGTACGAGTCACCAACTACACAAATGCATCGTCGGCGATCGCGCCCACGCCGTCTTCAACGGTAAAATCTTCGTGCCCAAACCTGCACAACAAACCGACGCCGCCCAACTCAACCGCAACCTACTCCTTTCTCCCAAAGCCAGAGTCGATACCAAACCTCAACTCGAAATCACCGCCGACAACGTCAAATGCGCCCATGGCGCAACCGTAAGCCAACTCGATGACGAAGAAGTCTTCTACCTGCAAAGCCGAGGACTCAACGCCAACGAAGCCCGAAACCTCCTAATTAACGCCTTCGCCGCCGAAATCATTAACCAAATTCCTGTATCCTCCCTCCAACAAACCCTACTAAAAACTATCAACCTCCAA---------
864702_Ocyanobacteri@EKQ68505_1                          ATG---ATTGAAATATCTACCGTTGGAGTTACAACTGCGAGCGATCGCACCACTTACCTGAAGAATCTTTTAGCCTTGCAATCG---CCCCTTGCTGATAACCTGGACTGGTTGCAGGAGGTACGCGATCGCGCTGCCTCCAGAGTGCAGGAGTTAGCAATTCCCTCAACGCGCGAAGAAGAGTGGCGGTTTACGGATCTGTCCCCTTTGTTGAAAGTTGAACTCAAGTCCGTTGCCAGAAAAGCTATCAGCCAAGCAGAAATTGCATCATTCATCTTGCCAGAAAGTTCTACC---TGTTTAGTATTTGTCGATGGCACCTTTCTGCCAGAACTATCAACAACCCAAAACCTTCCAACTAATATGGTTGTGGGCAATCTTGCTACCGCAGAATCTTCCTTACAAAATCGGATTTTAGATTATCTGGCAAGACAACCCGGATCCGGAGAAACTTTCACGGCTCTAAACACAGCCAGCATGACTGATGTTGCTGTTATTTATGTGCCGCAAAAGCAAATTGTAGATTCGCCAATTCATGTTCTATTCGTTTCCACGGCCGATCAGCCCCAGGTGATGACCACTCCTCGCTGTTTGGTAATAGCTGAATCTAACAGTAGCCTGACGTTGATTGAAGATTATATTTCGCTCAATGCCAGTGTATATTTCACCAACTCGGTGACGGAAGTCTGGGTAGAAGCAAATGCTCATGTGAATCACACCAGGATTCAAAGAGACAGTCAAACGGCCTTTCATATTGGTAAAACAGCCGTTTCTCAAGCCCGCGATGCCCACTATACCTGCAACGCCATTAGCTTAGGGGCGGCGCTCTCCCGGCATCACCTGGAAGTCTACCAAACCGGTGAACAAACCTATACCATGCTAAATGGGCTAACCATGATTGCTGATAATCAGGTAGCGGATACGCACAGTCTGATTTCTTACACTAAGCCCTACGGCACTAGCAATCAGATTCACAAATGCATTGTGGATGATCAGGCGCACGCAGTTTTTAATGGCAAGATTTTTGTACCAAAAGCGGCGCAATTAACCGATGCGCGTCAGTTAAGCAAAAGCCTGCTAATGTCCCCCAAAGCAAGGGTAGACACAAAACCGCAGCTTGAAATTACCGCGGATAATGTGAAATGTGCTCATGGTGCAACAGTGAGCCAGCTAGAAAGCGATGAAGTGTTTTATCTGCAAAGCCGTGGGATTGACGAAAACAGTGCGCGATCGCTACTGGTATATGCTTTTGCCTACGATATCATTAGCCAGATTCCGGTTGCTTCTTTGCGAAATATCCTTGCTGCCAGTGTTCGTATTCCCACG------
1080068_Lsp@BAU44118_1                                   ATGACAGTCCAAGTTTCCCCAGAGATATCGCCAGCCGCTGCTCAGCGGGCGGAGTTTCTTCAGCACTTGCGGCAGTTGGCGCGG---GCGATTCCTTCGCAAGTTGCAGCCCTGGAGCCACTGCGCGATCGCGCTCTGAGCCAGCTTCAGGGGCGGGTGTTTCCGACCAGCCGCGATGAGGAATGGCGATTCAACGACTTGTCGGCGCTGCTGAATCTGAAGCTAGCGGTCGCTGAGGCCGAGACCATGCGGCTGGATGACCTGGAAGCGTTTTTCATGCCAGAAACCGCTAGCCGTCGCTTGGTCTTTATCAACGGCGCGTATTCTGAGAACTTGTCAGCCTTGGGGGATGTGCCGTCGGGCGTAACGGTGTCCAGTCTGGCAGGACTGGATGCTGCCTGGACTGAGCGACTCCAGCCTTACTTGGCGCAGCAGCCCAATGCTGAGGAGCTATTTACCACGCTAAACACTGCTGGCTTGAGCGATGTCGCGGTTGTGTTTGTACCCAAAAACGTGGAAGCCGCAGAACCCATTCGGTTGCTGTTCGTGTCTACGGCAGCAGACACGCCGACCTTCAGCCAGCCTCGTGTGTTGGTGCTTGCCGAGGCGAATAGCTCGATTACGCTGCTAGAAGATTATCTGGCCCTGAGCGAGGGATCTTACTTTGTCAATCCTGTCACCGAAGTCTGGGTGGGTGAAAACGCTTCAGTGAACCACACCCGCCTCCAGCGCGATAGCCGAGCCGCCGTCCACATAGGCAAAACTGCTGTTTCCCTTGAGCGCAGCGCCCGCTACACCTGCAATGCTGTTAGCCTGGGTGCTTCCCTGTCGCGTCATCACCTGGAGGTACATCCCACGGGCGAACAGGCTGAGGTGACGCTGAACGGGCTGACCGTGGCCACAGGCGACCAGGAAAGCGACCTGCACAGCGCGATCGCCCTCAGTCGGCCCCACTGCGTCACGCGCCAGTTGCAGAAAAATATTGCGGGCGATCGCGCTCATGTCATTTTCAACGGTAAGGTATTCGTGCCGCAAGCCGCGCAGCTTACCGATGCCGGACAACTGAACCGCAACCTGCTGCTGTCGTCCAAAGCGCGGATCGACACCAAGCCCCAGCTCGAAATCGTCGCCGACAACGTGAAATGCACCCACGGCGCAACCGTTAGCCAGCTTGAGGCTGACGAAGTATTTTACTTGCAAAGCCGAGGTATCGATGCCACTAGTGCCCAGAGTTTGCTAATTTACGCCTTCGCCTACGAAATTTTGGAGAAGATTCCCATCGCCTCCCTGCGGGAATCGCTTGCCTCCTCATCCCTCCTTCGCCCAAACTCC
2107703_Fcyanobacteri@PSB59494_1                         ---------------------------------------------------------------------------------------------------------------------------------------------------------------------------------------------------------------------------------------------------------------------------------------------------------------------------------------------------------------------------------------------------------------------------------------------------------------------------------------------------------------------------------------------------------------------------------------------------------------------------------------------------------------------------------------------------------------------------------------------------------------------------------------------------------------------------------------------------------------------------------------------------------------------------------------------------------------AGTAAGATTGCCCTGACTCAGCCCTACGCGACGACGAATCAACTCCATAAGTGCATTGTGGATGACAGAGCGCATGTGGTGTTTAACGGTAAGGTGTCTGTCCCGCAAGCAGCCCAACTGACGAATGCAGGGCAGCTTAACCAGAATCTTTTACTCTCCTCTAAAGCCAGGGTAGACACCAAGCCCCAACTTGAAATTGTTGCTGATAACGTGAAATGCACGCACGGTGCCACTGTAGGACAACTGGAAGCCGATGAAGTGTTTTACCTTCAGAGTCGCGGTATTGATGCGGAGAGTGCCCGGAACCTACTAATTTATGCCTTTGCGATCGAAATTATGAATGAAATCCCGATCGAGTCTTTGCGCGATCGGCTGGCTAAATGCTTAAGG---------------
1173022_Cepipsammum@AFZ11926_1                           ATGAGTATTGAGGTTTCTGTAAAG------------------CCACAGGTATCTTATTTAAAGCAGTTGTTGGATTTAGGTCAA---GAATTGCCAGCAACAACAAGTTTAATCCGAGAAATTCGCGATCGCGCGACGGCTGTTGTGCAAGAATTAGCTATCCCAACTACACGGGATGAGGAATGGCGCGTTACTGATTTGTCAGGGCTGTTAAAAGTTAATTTCCAAGCAGTCAGCAATCAAGCGATTAGCTTATCTGATATTAATTCGTTAATTTTGCCAGAAGCAGCAGCAAGCCGCTTGGTGTTTGTAAATGGTATTTACGCACCTGAATTATCCTCAGTTGCTAATCTTCCAGCAGGTTTATTTGTAGGTAATTTATTAGCTGCA------------ATTCCACATTTAGAGAATTATCTGGGTAAGCAACAAGGCGGACAAGAGGTTTTTACTGCTTTAAATACTGCTAGTTTGACTGATGCGGCAGTAGTATACGTCCCCAAAAATTTGCTTGTTGAAACGCCTATTCATCTGCTATTTATCTCTGTTACGGGTGAAGCAGCAACTATTTCTCAGCCACGCTGTTTAGTAGTAGTTGAAGCTGGTAGCACGGTTACGCTGATTGAAGACTATATTTCTTACCCACCAGTAACCAATCTGACTAATTCGGTGACGGAAGTTTGGGTAGGAGAAAATGCTCAAGTAAGTCACATTAGGGTTCAGCAGGAGAATAAAGAAGCTTTTCATATTGGGAAGAGTGCGATCGCACAAGCCCGAAATAGCCGTTATGCTTGTCATGCTGTCAGTTTTGGGGGGCAGTTGTCACGGCACAATTTAGAAGTGTTTCAGACTGGTGAAGCTACTGAAACAACCCTCAATGGATTGACGATGATTGGGGGTTCACAAATAGGTGATACTCATAGTGCGATCGCACTTAATCATCCTTATGGTATTACTAATCAATTGCATAAATGTGTTGTGGGCGATCGCGCTCATGCAGTGTTTAATGGTAAGGTGTTTGTCCCCAAACCAGCACAGTTAACCAATGCAGGGCAGTTGAATCGTAATTTGCTGCTATCTTCCAAAGCGCGTGTCGATACTAAACCACAACTGGAAATCACTGCTGATAACGTCAAATGCAGTCACGGTGCAACAGTTAGTCAATTGGAAGATGATGAAATATTTTATCTGCAAAGTCGTGGCATTGATGCTGATAGCGCCCGTACTCTGTTGATTAATGCTTTTGCTATCGAGATAATCGAGCAAATTCCAGTTGCATCTGTGCGAGAAAGACTGACACAAATCGTTAGA---------------
1128427_Fcyanobacteri@KB904821_1_4641                    ATGGTTGTTGAAGCTGCCTTAAATTCTACCGGAGAGGGCGATCGCGGCAATGCCTATCTCAAGGACTTGCTGCGTCTTCTCGAA---TCTCACTCCGAAATCGCAGGCTGGTTACAAGAATTGCGCCAACGGGCCGCCTATAACGTCACCAAACAGCGAATGCCGATTCGTAAAGACGAAGAATGGCGATTTACTAACCTTTCTGACTTACAGCAACATACCTTTACTGCTGCCCCTACCGTCCAGCTTAATGCCCCAGATATCGAACTCTTAACTATACCCGAAGCCGCCACCAGCCAGGCTGTTTTTGTCAATGGCCGCTTTACACCAGAGTTGTCTAATCTCACGGCATTACCTGAAGGTATTTTTGTGGGCAATTTGGCACAACTCCCCGTCGAACAAAGCCTCAAATTAGTTAAATATTTTGCTCATATTGAAGGGGCGAATGAAGTCTTTACCGCCCTCAATACGGTGGGTTTTCCTGATGTTGCCATGGTTTGGTTAGCTCAGGATGTCATTGTCGAGCAACCCTTACATCTACTCTTTGTCACAGTCGTTGAAGATGAGGTTATTTTAACTTCACCGAGAGCCGCGATAATTGCCGAACCCAGCTCTAGCTTAGAAATCGTCGAACACTACGCCGCCGTTACCAATACGCCTTACTGGACGAATGCCGTCACCGAGATTTGGCTCGAAGAAAACGCCCAAATTAACCATACCCGCAACCAACGAGAAAGCGGCGACGGTTTCCACATTGGTAAAACGGCGGTTGCCCAACATCGCAGCAGTCGTTATACCTGTAATGCTTTGTCTTTGGGGGCAAAACTGTCGCGGCATAACTTGGAAGTGTGGCAACAAGGAGAGCAAACCGAAACGACTCTCAACGGTTTAACTATTGCCGGACGAGAGCAAACTGCCGATACTCACAGCCTGATTGCCCTTGATTTTCCCCACGGCAAAACCGACCAGTTGCATAAGTGCGTTATTGACGATACAGCCCATGCCATCTTTAACGGTAAGGTGTACGTCCCCCAAAACGCCCAACTGACCAATGCGGCCCAACTCAACCGTAACCTCCTCCTTTCCCCGAAGGCGCGAGTAGACACCAAACCGCAACTACAAATCACCGCCGATAACGTCAAATGTACCCACGGCGCAACCATCAGCCAAATTGAAGCTGACGAGTTATTTTATCTACAAAGTCGCGGGATTAATGCTGATAGCGCTCGTAGTCTGCTTTTAGATGCTTTTGCCGCCGAAATTCTCAACCGCGTTCCCATTCTCTCTTTGCGGAAGCGATTGGCTCAATGTGTGGCTTGTCGGACGTATGAG
52271_Asp@LUHI01000068_1_52                              ATGACTATACAAGTTTCTCCTAGTGTGACATCTACTCTGTTAGATAGAGATGCTTATTTGGTTGGGTTGTTAAATCAGGTAACT------GTACCAGCAAGTGAGGGGTGGTTACAAGAATTACGCGATCGCGCAGCAAATTGGGTGCGTCATTCTACTATCCCTACTACCCGTGAGGAGGAATGGCGGTTTACTGATTTGTCTGAGTTACGCCAAGTAGAATTTCGTCGCGCTGTAGAT---AAATTGAATGTAGAGACGTTGCATGCAACGTCTCTACAAAACGCGGGCGATAACCGTTTGGTGTTTGTCAATGGTGTTTATGCGCCGGAGTTGTCAGCAGTTGCTAATTTACCGAGTGGTGTAGTTGTCGGTAATTTATCGGCGTTGTCTCTACCTGAACAGGAACGGGTACAGCAACATTTAGCCCAAGCTGAGGGTGCATTAGAGGTATTTACTGCACTCAATACGGCAGGGATATCTGATGTGGCGGTTGTATTGGTGGCGAAAAATGTCATCGTGGCAACGCCTATACATCTATTATTTATGACTGTGGCTGGTGAAACAGCGACAATTTCCCAACCCCGGTGTTTAGTGGTGGCGGAAACTGGTTCACAGGTAAGTGTAGTTGAAGATTATCAGACTACTCCAGAGGGGGTTTACCTCACCAATGCAGTTACGGAAATTGTTATTGCTGATAATGCCCATGTGAATCACACTAGAGTAGAGAGGGAAAGTAAACAAGCTTTCCACATTGGCAAAACTGCTGTGACTCAAGCACGTTACAGTCGTTATACTTGTCACGCCATTACTTTGGGTGGTAAGTTATCACGGCATAATTTAGAGATTTTGCAAACTGGTGAGCAAACAGAAACCACCCTCAACGGTTTGACAATGATTGCTGATAGTCAGGTGGCTGATACTCACAGTGCGATCGCACTCAATCATCCCTATGGTACAAGTAAGCAATTACATAAATGTATTGTAGGCGATCGCGCTCACGCTGTCTTCAACGGTAAGGTTTTCGTTCCCAAACCAGCACAGTTAACCGACGCAGCCCAGTTAAACCGCAACTTGCTGCTTTCACCAAAAGCCAGAGTTGACACCAAACCCCAACTAGAAATCACCGCCGATAACGTCAAATGCGCCCACGGTGCAACAGTCAGTCAGTTAGAAGACGATGAAATATTCTATCTGCAAAGTCGAGGTATTGATGCCAACGACGCACGCAAGTTATTAGTTAACGCCTTCGCCGCCGAAATCATCAACCACATCCCAGTCGCTTCCTTGCGAGAAGAATTACTCCACACCGTCACTACCTGGAAACAGGGA
1752063_Fsp@BAU08219_1                                   ATGACTATCCAAGTTTCTCCCAGTTTGAGTGCAACTTTGTTAGATAGGGATGCTTATTTAACTGAGTTATTAAATCGGGTGATT------GTATCAAAGTCAGAGGGTTGGTTGCAACAGGTGCGCGATCGCGCGGCGAATTGGGTGCGTCATTCTGTTTTGCCTACTACCCGGGATGAGGAATGGCGGTTTACTGATTTGTCTGCTTTACGGCAGGTAAAATTTAATGTAGAG---------ACCTTGCATGCAAGGTCTCTACAACCAGATATTTTGCCGGAAGCTGCTAACTCTCGTTTGGTGTTTGTGAATGGTATCTATGTACCAGAGTTATCGGTGGTGGCTGGGTTGCCAAAGGGGGTAGTAGTTAGCAATTTGGATGCTGCA---------AGTCAGCTTGGTGTGCAGAAATATTTGGCACAAGCTGAGGGAGCGTTGGATGTGTTCACGGCCCTGAATACTGCTGGTATTAATGATGTGGCGGTGGTTTGGGTTCCGAAGAATGTGGTGGTAGAAACACCGATTTATTTGGTGTTTATTGCTGCT---GGTGATGAGCCGTTCGTTTCTCAGCCGCGTTGTTTGGTGGTGGCGGAAAGTGGTTCACAGGTGAGTTTGGTGGAAGAGTATAGGAACCGCAAAAAGGAAGTTTACTTGAGTAACGCGGTGACTGAGATTTGGTTGGAAGATAATGCTCAGGTAAATCACACGCGGGTTGAGTGGGATAGTAGGGAGGCTTTTCATGTTGGGAAGACTGCTGTGACTCAAGGGCGTTACAGTCGGTATACTTGTAATGCGATTAGTTTGGGTGGTAGGGTTTCGCGCCACAATTTAGAGATTTTGCAAACTGGTGAGCAAACGGAAACTAATTTGAATGGTTTGACGATGATCGGTGGTAATCAGTTGGCGGATACTCACAGTGCGATCGCTCTGAATTATCCTTATGGTACAAGTCGGCAATTGCACAAAACTATCGTAGGCGATCGCGCTCATGCGGTGTTCAATGGCAAAGTTTTTGTTCCTAAACTAGCGCAGTTAACGGATGCGGCACAATTGAATCGCAATTTGCTGCTATCATCTAAGGCCAGAGTTGATACCAAACCCCAATTAGAAATTACCGCAGATAATGTTAAATGCGCTCACGGTGCGACTGTGAGTCAGTTGGAAGACGATGAAATCTTCTACCTGCAAAGTCGGGGTATTGATGAAGAAAGTGCGCGCAGTTTATTAGTTCATGCCTTCGCTGCGGAAATTATTAACCAAGTACCAGTTCCTTCCCTGCGTGAAAAACTCACGCAAACCGTCAACCGATTT---------
551115_Nazollae@ADI63226_1                               ATGACTATTCAAGTTTCTCCCAGTATTTCTGATTCTTTGTTAAATAGAGATGCTTTTTTAAATGGGTTATTAAATCAGGTAACT------ACATCTGCAACAACTGGTTGGTTACAACAACTGCGTGACAGTGCTGTTAAATGGGTACGTCATTCTGTTATTCCCAACACCCGCAATGAAGAATGGCGTTTTACTGATTTATCTCTTTTAAAAGAGGTTGAATTTAATAGTGTAGATATTAAGACTTTAGAGAAGACAGCTTTAGATGTTGAGATTTTCTCTGAAGTTTCTCAT---TGCTTAGTATTTGTAAATGGTATTTTTGCCCCTAATTTATCTGCAATTACTAATTTGCCTCCTGGGCTAAAAATTGGTAATTTGGATATTTTACCTGAT---------GCAGTTGCACAGGAATATTTAGCTCAGTCTGAGGGTACAAGGGACGTTTTTACTACTCTGAATACTGCTGGTTTAAATGATGTTGCAGTGGTATGGGTTGGTAAAAATGTGGTGGTTCAAAATCCCATTTATCTGTTATTTATTTCTGTTGCTGGTGAGTCTGCCATTATTTCTCAGCCTCGTTGTTTAGTGGTAGCTGAAAGTAACTCTCAGGTGAGTTTAATTGAAGAATATACGAACCGCAGAGATGAGGTTTACTTTGCTAATAGTGTTACGGAAATCTGGGTAAATGAAAATGCTCAGGTGAGCCATACTAGAGTTGTGATGCAAGGTGAAGCGGCTTTCCATATTGGTAAAACTGCTGTGACTCAGGCACAATATAGTCGTTATAGTTGTAATGCTGTGACTGTCGGTGGAAAAATATCACGTCACAATTTGGAGATTTTGCAAACTGGTGAGCAAACAGAAACAACGCTGAATGGTTTAACAGTTATTGCTGAGAAACAGTTAGCTGATACTCACAGTGTGCTATTTTTAAATCATCCTCATGGTGTGAGTAAACATTTACATAAGTGCATTATAGGTGATCGCGCTCATGGTGTATTTAATGGCAAGATTTTCGTCCCCAAACACGCACAGTTAACTGATGCATACCAGCTAAACCGCAATTTATTGTTATCATCCAAAGCGCGAGTTGATACCAAACCCCAACTGGAAATCACTGCTGATAATGTTAAATGCTCTCATGGTGCTACTGTCAGTCAGTTGGAGGATGATGAAATTTTCTATCTGCAAAGTCGTGGTATTGATCGAAATAATGCACGTAAGTTATTAGTTAATGCTTTCGCTTCGGAAATTATTAACTTTATACCTGTTAGTCCTTTGCGAGAGAAGCTATTGAAGACAGTAGTAAGTCTCACACATAAG
46234_Asp@AFW95764_1                                     ATGTCTATTCCAGTTTCTCTTACTATTCCTAATTCTCTATTAGATAGAGATCCTTTTTTAACTGGTTTGTTAAATCAGGTAACT------GTATCGGAAAAGGATGATTGCTTAAAACAACTTCGTGACGGTGCTGCTAAATGGGTTCGTCATTCTGTTATTCCCAATACCCGCGAGGAAGAATGGCGGTTTACTGATTTATCATCTTTGAAACAGGTAGATTTTAAGTTAGGG---------ATGTTTCAGAAAACATCTTTAGGATCTGATATTTTACCTGAAGTTTCTCAG---CGGTTAGTGTTTGTTAATGGTGTTTACTCACCTGATTTATCTAATACTGAAAATTTACCTGCTGGGTTAATTGTTGGTAATTTGAATGTTTTATCCAGT---------GAGATTGTAGGGGAATATTTAGCTCAAGCGGAAGGTGCGAAGGAAGTTTTTACGGCTTTAAATACTGCGGCTTTAAATGATGTCGCTGTGGTATGGGTTGGTAAAAATGTGGTGCTGGAAACACCAATTCATCTATTATTTATTTCTGTTTCTGGTGAGTCTGCGACTATTTCCCAACCTCGCGTTTTAGTAGTAGCTGAAAGTAACTCTCAAGTAACTTTAATTGAAGAGTATATTGCATCTTCAGAGGGTGTTTACTTCACTAATAGTGTTACGGAAATTTGGGTAAATGAAAATGCTCAGGTGAGTCATAATAGAATTGCACGAGAAGGTGCTGCGGCTTTTCATGTTGGGAAAACTGCTGTTACTCAGGCGCGATATAGTCGTTATAGTTGTAATGCTGTGACGGTTGGGGGGAAAATCTCTCGTCACAATTTGGAGATTTTGCAAACTGGTGAACAAACGGAAACGACGCTGAATGGTTTAACTGTGATTGCTGATAATCAGGTGGCTGATACTCACAGTGCTTTGTCTTTAAATCATCCTCATGGTGTGAGTAAACAGTTACATAAGTGCATTATAGGCGATCGCGCTCATGGTGTCTTCAATGGTAAAATATTTGTTCCTAAACTGGCGCAATTAACTAACGCATCTCAATTAAATCGCAATTTGCTATTATCATCTAAGTCCAGAATTGACACCAAACCTCAATTGGAAATCACTGCTGATAATGTTAAATGCGCTCATGGTGCTACGGTCAGTCAGTTGGAAGATGATCAAATATTCTACCTGGAAAGTCGCGGCATTGATGAAAATAATGCTCGAAAATTATTAGTTAATGGTTTCGCAATGGAAGTTATTAACTTTATTCCTGTTGCTTCTTTGCGTGAGAGTTTGTTGAAAACTGTTACCAGTCTCACGAATAAA
2099686_Cbacterium@PXCV01000481_1_7                      ATGAGTTTGAAGACAATCAGCAAA------------------AACAACGTCACCTCCCTCGCTGAGTTGGTGAAGCTGCGTCAG---CCGGTGGTGAGTGATGGCGAGGTTCTCAACCCAATTCGCGATCGCCACCAGGCCCGCCTCGATGAATTGGCCCTCCCCACCACTCGGGATGAAGCCTGGCGTTTCACAGACTTATCGGAACTAACCGGGGTCAACTTCGCCCCGGCCCCCAGCATTAATCTCGAAGCCAGTCAGATTGAGGTGAACCAACTTCCCGAAGCCCCCGAGAGTCGTCTGGTGTTCGTCAATGGACGCTACAGCGATCGCCTCTCCCAAAAAGACGGGTTACCTCAAGGTCTCTATGCTGGGAATCTCGCCAATCTTCCCCAAGACCAAAAAGCCAAATTGGGAGACTACTTGGCTAAACAACCGGGCCAGGAAGAAGTCTTCACCGCCCTAAACAGTGCCAGTTTCCAGGATCTAGCTGTAATTTGGTTGCGTCGCGGGACTGTGGTTGACGTTCCCCTGCAACTGTTATTTGTCTCGGTTCCCGAGGACTCGGCCATGCTGACTCAGCCGCGCTGTTTGGTGGTGGCTGAGGCCAATAGTCATCTCACCCTCGTCGAAGAGTTTGTCTCCACCGTTGCCGTGGCCTATTTCAATAATGCCGTGACGGAGATTTGGCTAGAGGACAATGCCGAGTTAACTCATGTGCGCCTACAACGGGATAATGGGTCCGCCTTCCATATCGGCAAAACAGCCGTCACTCAAGCCCGAGATAGCCGTTACGCCTGTCATACCCTGAATTTGGGGTCACAACTGTCTCGCCATAACCTGGATGTCTATCAAACTGGGCCGGGAACAGAAACCACCCTCAATGGGTTAACCTTAATCGGCAAGGCGCAAACCTCGGATATTCACAGTACGGTGATTTACGACCATCCCAACAGCACCGTAAACCAACTCCATAAGTGTATTGTGGGGGATAAAGGTCACGCGGTCTTTGATGGTCGGGTTGTGGTCATGAAAAAGGCCCAACTCACCAATGCCAACCAACTCAACCGTAATCTGTTGCTGTCGCCCAAGGCCCGGGTGAATACCAAACCTCAGTTAGAGATTGTGGCCGATAACGTCAAATGCAGCCACGGCGCAACGGTGAGTCAACTCGAAGCCGATGAGGTGTTTTATCTGCAAAGTCGCGGTTTAGACAAAACCACCAGTCAGAATCTCCTGGTGGATGCCTTCGCCGCCGAAATCCTGCAACAGATTCCCGTTGTATCCTTGCAAACAGCGATCGCCCAATGTGTCGCCTGTCGCACGATTAGT
1666905_Psp@KPQ36893_1                                   ATGAGTTTGAAAACAATCAGCAAA------------------ACCAACATCACCTCCTTAGCCGAGTTGCTGAACCTACGTCAG---CCGGTCGTGAGTGATGACGAGGTTCTCAACCCGATTCGCGATCGCCACCAGGCCCGAGTCCAGGAACTCGCCCTCCCCACCACGCGCGATGAAGCCTGGCGGTTCACCGACTTATCCCAACTGACTCAGGTGGAGTTTACCGCCGCACCCTCACCCCAGGTGGAGTGGCCCCAAATCGAGATCAACCTGCTTCGTGAAGCCCCCGAAACTCGACTCGTCTTTGTCAATGGGGCCTACCGCGATCGCCTCTCGAACCGCCAAGGCTTACCCGAGGGACTCTATGCTGGGAACCTAGGAGAACTTCCTCCTGAGCAAAAAGCCAAGCTAGAGAACTACCTCGCCAAACAACCCGGCCAAGAAGATGTCTTCACCGCCCTAAACAGTGCGAGTTTCCAAGATGTCGCCGTGATCTGGCTCCGTCGTGGAACGGTACTGGAGACCCCCCTACAACTGTTGTTTGTCTCCGTTCCCGGTGAACAGGCGATGTTGACTCAACCTCGCTGTTTGGTGGTGGCTGAGGCCAATAGTCACCTCACCCTAGTCGAAGAATATATTTCAACCGTTGCGGTCGCCTATCTCAATAATGCCGTCAGTGAAATTTGGCTTGAGGATAACGCCGATGTCAGCCATATTCGGTTACAACGGGATAACGGATCTGCCTTCCATATCGGCAAAACAGCCGTCACTCAAGCCCGAGATAGCCGCTACACCTGTCACACCCTGAACCTGGGGTCACAACTGTCTCGCCATAACCTGGATGTCTATCAAACCGGGCCGGGAACCGAAACCGCCCTCAACGGGTTAACCTTAATTGGTAAAGCGCAAACCTCCGACAGTCACAGTACGGTCATTTACGACCATCCCAACGGCACTGTCAACCAGCTTCATAAATGTATTGTCGGCGATAAAGGTCACGCGGTGTTTGATGGCCGGATCGTGGTCATGAAAAAGGCCCAACTCACCAACGCCAATCAACTTAACCGTAATTTGTTGCTGTCGCCTAAGGCGCGAGTCAACACCAAACCCCAGTTAGAGATTGTGGCCGATAACGTCAAATGCAGCCACGGTGCGACGGTGAGTCAACTCGAAGCTGATGAGGTGTTTTATCTGCAAAGTCGTGGTTTAGACAAAACCACCAGTCAAAATCTCTTAGTTGATGCTTTCGCCGCCGAGATTTTGCAAGAGATTCCCGTGAAATCCCTGCAAACGGCGATCGCCCAATGTGTCGCCTGTCGAACCGTTAGC
1643526_Gsp@LWRO01000008_1_91                            ATGAGTACCGAAACCGTTTCCAAA------------------CAGCAAGTGTCTGCTTTAACTCAATTGTTGCAACTGCGACCG---GGGTTAACCGAACAAAGCGACGTTCTCGAATCCATTCGCGATCGAGCCGAAGCCTGGGTTCGCGAACTCGCCATTCCCACTACACGAGACGAAGCTTGGCGATTTACCGATTTATCGCCACTCTTCGATGTCGAGTTCCACGCTGCGCCGTTCGTCGAACTCAGCGAGTCGCAAATCGAAACGTGTAAACTTCCCGAAGCCCCAAACAGTCGCCTCGTTTTCGTCAACGGGGTTTACGCGAAGAGCCTGTCGGACGTTCGGGCGTTGCCAGACGGTGTGTTTGCTGGAAGTATCGCCGAACTCCCCGACGATCGAAAAGCTCAACTCGGCCAGTATTTAGCACAGCAACCCGGATATGAAGAAGTCTTCACCGCGTTGAATACTGCGAGCTTACAAGACGTTTCGATCGTTTGGGTGCCACGGGGAAAAATCGTTGAAACCCCGCTGCAAGTGATGTTCGTCGCCGCAGCGAGAGCCAAAGCTTCGATCGTACAGCCCCGTTGTTTAGTCGTCGCCGAAACCAACAGTAGCCTCACCCTCATTGAAGAATATATCGTCACCACCGGCATTCCCTACTTCTCCAACGCCGTCACCGAAGTTTGGCTGCACGAAAACGCCGAAGTCAACCACGCTCGCCTGCAACGAGACAACGGTACCGCCTTTCACATTGGTAAAACTGCTGTCACCCAAGCGCGGAACAGTCGCTATCGCTGCACGGCTTTAACCTTGGGGGCGAAACTGTCCCGACACAATCTCGAGGTTTTTCACGTTGGAGAGGGTACTGATACCAACCTAAACGGATTGACCCTCATCGGGAAAACCCAGGTTGCAGACACGCACAGCACGATCGTCCACAACCACCCCAACGGGACGACGAATCAGCTTCACAAGTGCATCGTAGACCACAAAGCACACGCTGTCTTCAACGGTCGCATCGTCGTTCCCCAAGCAGCGCAGATGACGAACGCCAACCAACTCAACCGAAACCTACTGCTGTCTCCAAAGGCGCGAGTCAACACCAAACCGCAATTGGAGATCGTCGCCGATAACGTCAAGTGCAGCCACGGGGCAACTGTGAGTCAACTCGAAGCGGACGAAGTGTTTTACCTGCAAAGTCGCGGCTTAGACAAAGCCACGAGCGAAAACTTACTCGTCGATGCCTTCGCTGCCGAAATCCTGCAAGACGTTCCCGTTGCCTCCCTGCAAAAAACGATGGCGCAATGTGTGGCGTGTCGGGTCGAATTA
2420338_Cbacterium@RMG06903_1__RT_shifts_1_contigs       ---------------------------------------------------------------------------------------------------------------------------------------------------------------------------------------------------------------------------------------------------------------------------------------------------------------------------------------------------------------------------------------------------------------------------------------------------------------------------------------------------------------------------------------------------------------------------------------------------------------------------------------------------------------------------------------------------------------------------------------------------------------------------TTCCATATCGGCAAAAGTGCCGTCACCCAACATCGCGACAGCCGCTATACTTGTCACGCCATCACCTTGGGGGCAAAGCTGTCTCGGCACAACTTAGAGGTGTTTCAAAGCGGAGAAGGTACCCAAACCACACTGAACGGGTTAACCCTCATTTCCGGCGAACAGGTTGCCGACACCCACAGTACCGTCGCTCTCGAGTTCCCTAACGGCACCGTCGATCAACTGCACAAGTGTATCCTGGACGGCAAATCCCACGGGGTGTTCGACGGTCGCATCTGCGTTCCCAAAGCCGCCCAACTCACCAACGCCAGCCAACTCAACCGCAACCTCCTGCTGTCTCCCAAAGCACGAGTGAATACCAAACCCCAACTCGAAATCGTTGCTGATAACGTCAAATGCGCTCACGGTGCGACAGTGAGTCAGTTAGAAGAAGATGAGGTTTTCTACTTACAAAGTCGGGGTTTGGATCGGCAATCTAGCGAAAATTTGTTAATCGATGCGTTTGCGGCGGAAGTTATTCAAGAATTGCCGATCGCCTCTTTAAAAAATATCCTTTCTCAATGTGTGTCTTGTCGATCGTTATTC
1781255_Dsp@OEJ73507_1                                   ATGAGTATTCAAGTATCGGCAAATAATAACGCGCTGTTAACGGCGAATTCTGACTTTTTTACCCCTATTCTGGATCAGGTTGCG---CCCTTAGCGGCAAGTTTAGCCTGGGTAGAAGCCCTCCGCCAACAGGCGCTGACGGTGACTTCGGAGTTTGCTTTACCCACCCGTCGGGATGAGGAATGGCGGTTTACCAACTTGTCTCCCCTGGCGGAAACTCAGTTTGGCGTGCTAGCAGCCGATGCGGTGGAAACGGATAGGGTAGCACCGTTTGCGTTTCCCGAAATGACTCAGACGCGCCTGGTGTTTGTCGATGGCGTGTATGCCCCCAATTTATCGAACCTGGAAGGGCTACCGACGGGAATTTATGTGGGAAATTTACCGGAATCCCCA------------GACGCAGTGCAAGCTTATTTAGGCAAACTCCCCGGTTTAGCGGAGGTGTTTACTGCCCTGAATACGGCTAGCCTAACGGATGCGGCGGTGGTGGTGGTGCCGAAAAATCAGGCGGTAGAAGCCCCCATTCACCTGTTGTTTATTGCAACTGATAGCAGCCAACCTGTCATTCATCAGCCGCGCTGCTTGGTGGTGGCAGAGTCGGGTAGCAGCCTCACCTTAGTCGAGCATTATGTTGCCGCTGCGAAGTTTCCTTACTTTACCAATACGGTAACGGAAATTGCGATCGCCCCCAACGCCGAAGTCAACCACACCCGCATCCAACGGGAAGCCGGAAACGCCTTTCACATCGGCAAAACCGCCGTTACCCAAGCGCGGGATAGCCGCTACACCTGCAATGCCATTACCCTAGGGGCAAAGTTATCGCGCCATAACTTAGAAGTCTTCCAGCAAGGGGAAGGCACCCAAACTAACCTGAATGGGTTAACGATGATTGGTGGCGAACAGGTGGCCGATACCCATAGCGCGATCGCCTATAATCATCCCAATGGCAGCAGCGACCAATTGCACAAATGTATCGTCGATAGTAAAGCTCACGCCATCTTTAACGGTAAGGTATTTGTCCCCAAACCCGCCCAACTTACCGATGCAGCCCAGTTAAACCGCAACCTGCTACTATCCAATAAAGGTCGCGTCGATACCAAGCCCCAACTGGAAATTACCGCCGATAACGTTAAATGCAGCCACGGCGCAACCGTTGGGCAACTTGAAGAAGAAGAAGTCTTCTATCTGCAAAGTCGCGGTTTAGATGCCCGCACCAGCCGCAACCTGCTTGTCGATGCCTTCGCCGCCGAAATTCTCAACCGCATTCCCGTCAAGTCCCTGCAATCTTTGCTCTCGCGCTGTATCGCCTGTAGAGCCAAT---
1880991_Ocyanobacteri@OCQ91733_1                         ATGACTACACCAGTGATT------------------------AATCGAGAAACGTTTTTACCTGATTTAGTTAGTCAGTTTCGC---AAGCGGGAAACTTGTGCTTACGGTTTAAAAGATTTGCGGGATATGGCGACAGAATATGTTTTGGCTGCGACTTTTCCCACTACCAGAGATGAGGAATGGCGGTTTACAAACTTGTCACCACTGTTAGAAATTCCGTTTCAGGTAGCGGAAAATCAGCAGTTAGATATT---AGCTTGTCTGATATAACTTTACCAGTGAGTTCTAAGGATCGTTTGGTTTTTATCAATGGTTATTATTCCTCACAATTGTCTAACGTTCAAACTTTAGCCTTAGAGTTTTATGCTGGTAATCTATCTAATGCACCGGGGCCTTATCATTCTGGCATTAGAGAGTATTTGAGTAAGTACCAGCAGCAGAATGATGTTTTTTCTGCTTTAAATATAGCCGGTTTAGTAGATTCAGCGGTGGTATTTGTGCCGGCAAATAAGGCAATTGATACTCCCATTCATTTGCTATTTTTTACTGTTCCTGGTGCAACTCCGGTGATGTGCCAACCACACTGTTTAGTAATAGCTGAACCGGGTAGTAGTATCGTTCTGGTTGAAGATTATGCAACCCTTGGCAATGTTGCTAGTTTCACCAATGCGGTGACAGATATAGTAGTAGGTGAAAATGCCAATGTTAATCACCTTCGTCTTCAGCGAGAAGGTGGAAAAGCGTTTCATATTGGCAAGAGTGCAATCTCGCAATCTCGCAATAGCCGTTATACTTGCCATGCGATTAGTTTGGGGGCGAAAATATCTCGTCACAATTTAGAAGTTACTCAGACTGGTGAGGGGACTGAGACAACTCTAAATGGTTTAACACTAATTGGCGGCGAACAATTGGCCGATACTCACAGTGTCATTGGTTTTAATCATCCTCATGGGACAAGTCGCCAATTACATAAGTGCATTATTGATGGTAAGGCTCATGCTGTATTTAACGGTAAAGTTTTTGTGCCAAAAGTTGCACAATTGACTGATGCGGGACAGTTAAACCGCAATTTGTTGTTATCACAAAAAGCACGGGTTGATACTAAGCCGCAGTTAGAAATTGTCGCTGATAATGTTAAGTGTTCGCACGGTGCAACTGTCAGTCAATTAGAAGATGATGAGGTGTTTTATCTACAAAGTCGCGGCTTAGATGAAGAAATGAGCCGCAATTTGTTAATCAATGCCTTTGCTGCCGAAATTCTCAATCAGTTACCTGTCGGTGCGGTGCGAGAAATGCTGGCACGTATTGTTGCAAGTCGCACT------
2055792_Mbacterium@HAT15873_1                            ATGAATACTCAAGTTGCT------------------------ACTAGAGAAATGTTTTTGGCTGGTTTGGTGAATCAGTGCGAA---CATCTCAAAAGTTCTGCTTACGGGTTGGATCATTTGCGCGACATTGCGGCTCAATACGTGCTGTCTTCTCATTTTCCGACGGTGAAGGATGAAGAATGGCGGTTTACTGATTTGTCGCCGCTGTTGCAAATTCCGTTGAATTTACCCCAGAGC---AATCTGTCGAAAATTAAGCTGTCTGATATTACGATGCCGGTGAAAGATAAGGCCAGATTGGTATTTGTCAATGGTTTTTATGCGCCGGATTTGTCAACGGTGAATAATTTGCCGATCGACTTTTATGTAGGTAATATATCCAACGCACCGGAAAAATATCAGCCACGCATCAGCGATGTCTTGAACAAACACAGACAACAAACTGAGGTGTTCACGGCTTTGAATATCGCCAGTTTAGTCGATTCTGCGGTGGTGTTCGTGCCCGCCAATATGTCCTTCGACCTTCCGATTCACTTGCTGTTCCTGACCGCACCAGGGGCATCTCCGACCATGTGCCAGCCACACTGTTTGGTTATAGCAGAGGCTGGAAGCAATGTAACGCTAATTGAGGATTACGCAACAATCGGTAATGTCGCTGCATTTACGAATGCTGTAACGGATGTTGTTGTCGGCGAAAATGCTGCTGTGAATCATGTTCGACTTCAGCGGGAAGCTGGGAATGTTGTTCATATCGGCACAAGTGCGATCGCCCAATCTCGCAATAGTCATTATACTTGTCATGCTATCAGCTTGGGCGGCAAAATATCGCGGCACAATTTAGAAGTATTTCAGCGTGGCGAAGCTACTGAAACAACTCTAAATGGTTTAACCGTAGCCTTTGGGGAACAGTTGTCTGACACTCACAGCTTGATTAGTTTTAATCACCCCCACGGTACAAGCCGCCAACTTCACAAGTGCATTGTAGGTAACAAAGCTCGCGCTGTATTTAACGGTCGAGTTTTCGTTCCGAAAGCCGCACAATTAACAGATGCCGGTCAACTGAGCCGGAATTTGTTGCTGTCACCAAGAGCCCGCGTAGACACTAAACCGCAGTTAGAAATTGTAGCTGACAACGTTAAATGTTCCCACGGTGCAACTGTCAGCCAATTAGAAGACGATGAACTCTTCTACTTGCAAAGTCGCGGCTTGGATTTAGAGAGAAGCCGCTATTTGCTGATAGATGCTTTCGCAGCAGAAATTCTGGATAAACTGCCAATTGTTGGTGTAGCGAAAATGCTTTCTACCTGCATGGCTATCCAAGAA------
2107693_Csp@PSB33444_1                                   ATGCAGTTACTT------------AATCTAGAGGAGTTAAAAGACAAAGATGCTTATCTCAGCGAGTTATTAAAGCAGTGTCAAGCACTAGAACCAGAATTAATATTATTGTTGCAGGAATTGCGCGATCGCACCTCCTCCCTAATCCATCTAGCCACCTTACCCACAACCAGAGATGAAGAATGGCGCTTTACTGATTTATCAGCTTTGCGTCAAGTAAAATTCACTAATGTAGAGACATTG------GCAACGGCTAACATTGAATCGTTAATCTTACCGGAAGCTGCAAACAGTCGTTTAGTGTTTGTCAATGGCGTTTATGCACCCCAGTTTTCGGCGATTGCAAATTTACCCGATGGAATTACAGTTAGTAATTTAGCTGGTTTACCAATAACTCATCGCTCTCGGATAAAAAACTATCTAGCTCAACAGCAAGGCGCAACAGAAGTTTTTACAGCCTTAAACACTTCTGCTATAAGTGATGTGGCGATTGTGTGGGTAGGCAAAAATGTTGTAGTCAATGCGCCTATTCATCTATTATTTGTTTCTACAAGCGAA---CAACCAACTATTTCTCAACCGCGTTGCTTGCTGGTGGCGGAATCTGGTAGTAATGTGACGGTGATTGAGGAATACAAAAACGCTGCAGATACGGTTTACTTTACTAATTCAGTTACGGAAATTTGGGTAGAAGAAAATGCCGAAGTTAGCCATACTAGAGTTGAGCAAGAAAGCTTAGAGGCTTTTCACATCGGTAAAACGGCGGTTTCTCAAGCGCGCTCGAGTCGCTATACTTGCTACGCGGTGAGTCTTGGTGGTAAATTATCGCGTCACAACTTAGAAGTTTTCCAAGCTGGCGAACAAACAGATACTAATTTATTTGGCTTAACGGCAATATCTGGTAACCAAGTCGGCGATACTCATAGTGCGATCGCTCTTAATTATCCTCATGGTACAACCAATCAGTTACATAAGTGTATTGTGTCTGAGAAGTCGCATGGAGTGTTTAACGGCAAAGTTTTTGTACCTAAACCTGCTCAATTAACGAATGCAGCGCAGTTAAATCGCAATTTATTACTGTCTTCTAGAGCAAGAATTGATACCAAGCCTCAGTTAGAAATTACAGCAGATAATGTCAAATGTTCTCACGGTGCAACAGTAAGTCAATTAGAAGATGATGCAATTTTTTACTTACAAAGTCGCGGTATAAATGCCAGCGATGCGCGAAACCTTTTAGTTAATGCTTTTGCGGCGGAAATTATTAATCAATTGCCTTTAAGTTCGTTGCGCGAAAGTTTGACTAATGCTGTTAAGTCTTTTTCCACAATT
47254_Lsp@PZV13216_1                                     ATG---ATTGAATTGTCTACTGTT---CTTTTTAGTAAGGGCGATCGCGCCGCCTATCTGAAAAATTTGCTGCATCTTCGATCC---CCATTGCCTGAGTCACTTATTGACTTGAATGTGATTCGCGATCGTGCCGCTGCGAGAGTCCAAGAACTGGCGATCCCATCTACTCGTGATGAAGAATGGCGGTTTGCAGATTTATCAAGTCTTTTGAAAGTTAACTTTCAAACGGTCGATGATCAGAGCCTGAGCTTTCCTCATATTCAGCCATTTATTCTGCCAGAAGCGATCAGCAGTCGTCTGGTATTTGTGAATGGGCTATACGATCCAGCTTTGTCAGCAGTGGATGGCTTGCCCGATGGCATATTGGCAACCAATCTGGCAACGGCAGTAGCG------TTCAAGGAATTCTCAACTCAGCTTGCTCAACAGCCGGGAGCAGAAGAGGTTTTTACAACCTTAAATACTGCTAGTTTTACGGATGGTGCTTTAATTTGGGTTGAAAAAGATCAAGTTATTGATATCCCCATTCAGATTTTGTATGTGTCAACCGCAACTCAA---GCCGCGATCGCTCATCCTCGTTGCTTAGTGATTGCCCAACCTGGCAGCAAGCTCACCCTAATTGAGGAGTTTGTAGCGTTGCATGAAGGCATTTACTTCACCAACTCAGTCACAGAAATTGCGGTTTTAGATAATGCTGAAGTGAACCATACACGCATCCAGCGCGATAGTTCTGAATCCATTCACATTGGTAAAACGGTTGCAACTCAGGCGCGAGATTCTCGCTATACCTGCAATGCCATCAGTTTGGGCAGCAAGCTATCTCGCCATAATCTAGAGGTTTACCAAACGGGTGAACAGACGGATACGGTGCTAAACGGATTAACGATGATTACAGATGATCAGGTGGGCGATACGCATAGCTTGATTTCCTTCACTAAGCCTCATAGCATTAGCCATCAAATTCACAAATGCATTGTCGATGATCACGCCCACGGGATTTTTAACGGCAAAGTGTTGGTGCCCAAAGCCGCCCAACTCACCAACGCCGGACAGTTGAGCAAAACCCTGCTGCTGTCGCCCAAGGCTCGCATCGATACTAAACCTCAACTTGAGATTGTTGCCGATAACGTCAAGTGCGCCCACGGAGCCACCGTCAGCCAACTCGACAACGATGAAGTGTTTTATCTTCAAAGTCGCGGTATTGATGAAGTTAGCGCCCGCAAACTGTTGGTTTATGCCTTCGCATACGAAGTCATCAATCAAATTCCCGTTGCGTCTTTGCGAGATCAACTTGCTGATTTGGCTCGTCCTCAACAAGCGCAT
282423_Pagardhii@BBD56073_1                              ATGAATAATATTATCACAGAAAAA------------------CAGGAAGTGTCCTATTTAAACCATCTGTTAGAACAAATTCAAGGACTTCCCTCTCAAATTTCCGTTCAATTGCAACAGATTCGAGATCATGCTTTAACTTGGATTAAGGAATTAGAAATCCCAACAAAACGGGATGAAGAATGGCGGTTTACCGATTTATCTCCTTTATTAGCCAATCGTTTTAAAATGGCTAATTTTGTTCAGTTAGAAAATCAAGCGATCGCTTCTTTAATTCTACCCGAATCTGAACATAAACGGATAGTATTTGTTAATGGAATTTATGCCCCCCATCTCTCTGATATTACAGAAATTCCCGATGGTATTTTTATTGGGAATTTAGCAGAACTTCCCGAACAATTTAGAGATCGTCTTCCTGACTATCTCAGTCAACAACAGGGAAATCAAGACGTTTTTGCCACCCTCAATTCCACCGGATTAAAGGATGCGGCTGTCCTTTGGGTTGACAAAAATAAAATTCTTGAAGACCCGATTCATTTATTATTTATTGGCCTACCGGATAATATCCCGGTGATCAATCAACCCCGCACCTTAATTGTAGCAGAAACTGGCAGTTCAATAACCTTGATTGAACATTATGCCACGGCGGACGTTCAACCCTATTTTACCAATGCGGTAACAGAAATCTACCTAGAAGAAAACGCTCAAGTCAATCATACCAGGCTACAACGGGGATCTGGATCTGCATTTCATATTGGTAAAAACGCGGTTTTTCAAGCTCGAAATAGTCGCTATACTTGCCATGCAATTAGCTTAGGATCTAAACTATCTCGCCATAATTTAGAGGTTTATCAACGGGGAGAAGGGACGGAAACAACCCTGAATGGATTAACCTTAATTGGAAGTGAACAGTTAGCTGATACCCACAGTTCTATGATGCTGAATCATCAACATGGTACATTTAATCAAGTTCATAAATGTATTATTGACGACAAGGCACATGGAATTTTTAATGGTAAAGTATTTGTACCACAAACGGCACAGTTTACTAATGCTAATCAACTGAGTCGGAATTTATTGCTATCTTCAAAAGGAAGAATAGACACTAAACCCCAGTTAGAAATTGTGGCGGATAATGTTAAATGTTCTCACGGTGCTACCGTCAGTCAATTAGAAGCAGATGAAGTCTTCTATTTGCGGAGTCGGGGGTTAAGTGAACAGATGAGTCGTCACCTCTTAATTGATGCTTTTGCAGCAGAAATTTTAGGCAAATTACCATCAGAAACATTAACCCAAGTTTTATCCCGTTGCGTTTCCTGTCGCACTGACTTC
1173025_Gsp@AFY66717_1                                   ATGACAGTGTCTGTAGCAACCACG---------CCCCAGGCGAATGCTGAGGAAGCGCTGAGCGGATGGCTCGCCCAGGCCCCCCGCTTTGGGGCAGAGGCGATCGCCTGGCTTCAGGGTCTGCGCGATCAGGGAGCTGCCTTCCTCAAGGAGCAGTCCTTTCCCAGTCGCCGGGATGAAGACTGGCGCTTTACCGATCTTTCGCCGCTGCTGGCGGTGCCTTTCCAGGCGGCCACGGCGTCACGGCTGACGCCGGAGGCGATCGCCCCCTTTGCAGTATCGGAGGCCGAGCAGAGCCGCTTGGTCCTGGTCAATGGCGTCTACGCGCCGGAGCTATCGGCGATCGCAGGTTTGCCCGCCGGGGCCTTTGTTGGCAGCCTGGCGGATTTGCCCGCTGAGCGGCAAAGCGCCCTCCAAGATTATCTGGCCAAGCAGCACGGGGGCGAAGAGCGCTTCACCGCCCTCAACACCAGCCATTTTCAGGACGTGGCGGTGGTATGGCTGCCCCACAATGCCGTGATCGAGGCCCCGATTCATCTGCTGCTGGTGGCTACGGCCTCTGAA---GCGGCGCTGATTTCCCCTCGGTGCCTGGTGGTGGCCGAAACCGGCAGCGCCTTGACCCTGGTGGAGGACTTTGTGACGGTGGGCGATGGGCCGCACTGGACCAATGCGGTCACCGAGGTGTGGGTCCAAGCAAACGCTCAGGTCAATCACACCCGGATTCAGCGGGAGGCGATCGCCGCCTTTCACATCGGCAAAACCGCCGTCTCCCAGGGGCGCGACAGCCGCTACACCTGCAACGCCATCAGCCTCGGCGGCCAAATCTCGCGCCACCATCTGGAGGTCTTGCAGCAGGGTGAGCAAACCCATCTGGCCCTCAACGGCCTCACCGTCGCCAGCGGTACCCAGCTCGCCGACACCCACAGCCTGATCCAGTACACCCAGCCCTACGGCGCCAGCGATCAGCTCCACAAGTGCATCGTGGGCGATCGCGCTCGCGCCGTGTTTAATGGCCGCATCTCGGTTCCCAAGGCCGCTCAGCTCACCAACGCCGCCCAGCTTAGCCGCAACTTGCTGCTCTCGCCCAAGGCGCGGGTCGACACCAAGCCCCAGCTAGAAATCGTGGCAGACAACGTGAAATGCTCCCACGGCGCTACGGTCAGCCAGCTAGACACCGACGAGGTGTTTTATCTGCAAAGCCGCGGCATTGACCAGGGGAGTGCCCAGGAGCTGCTGATCTACGCCTTCGCGGCCGAGATCCTCGAGCGCGTGCCGGTTCCCTCGATCCGCCAGGCCCTCGCCGCCCAAGCCACCCAAAATCAC------
1919135_Cbacterium@PSO92791_1                            ATGAACGCTCAAACTTCTTTTAGCAAAGAAATCCAAGCTGCTTCCAGTGATCAATATTTGAATGGGCTATTGAAGCAGTGCCAGGGGCAGGACTCCGAAACTGCCACTTGGCTGCAAAAAGTACGCGATCACGCATCGTCTAGCCTAGCACAGTCGAGCATGCCCACCAAGCGGGATGAAGAATGGCGCTTTACTGACTTATCCCCGCTCATGCAGCACGACTTCCAAGCGGATGGAGAGGCAAGTGTTGCACCTTCAACCGTGGAGGGGTTGACTCTACCCGAAGCGAGCACTACCCGATTAGTATTTGTTAATGGGGTATATTCTCACCAGCTTTCCGAGGTCACGGATTTGCCGAAAGGAGTTTATGTGGGAAACCTCTCCTGCATGAGTGCTGCTCATACTTCCCGTTTGCAGAACTATTTGGCTCAACAAGAAGGAAGTGAGGAACTGTTTACTGCTCTCAATACGGCTAGTTTAACTGATGCAGCAGTTATCTGGGCAGCACCAAACCAGATAGTTGAAACACCGATTCACCTGCTTTTCCTCTCCGTTCCTGGCGAAACCCCAACGCTATCTCAGCCGCGTGCGTTAGTGGTGGCACATACAAGTGCTAGTCTGGAGGTAATTGAGCAGTACACCAGCCTCTCGGCTCGCCCCTACCTGACGAATGCGGTGACAGAAATTTGGGCGGAAGAGAATGCCCAGGTAACTCACACGCGGGTTCAGCAAGAATCGCAGCAAGGCTTTCACATCGGCAAAAGCGCCATCACCCAATCCCGCGATAGTCGCTACACCTGCAACGCCATAAGCTTCGGGGCAAGATTATCCCGACACAACTTAGACGTTTTCTGCCACGGCTCGCAGAGCGATACGAATCTGAACGGGCTGACAGTAATTCGAGGCGAACAACTCTCAGATACCCATAGCGCTATCGCTTACACCACTCCCCATTGTACCAGCGATCAACTCCATAAGTGTATTATTGATGATCGCGCCCACGCCGTCTTCAACGGAAAAGTCTTTGTCCCCAAAGCAGCCCAACTGACAAACGCCGCTCAACTTAACCGCAACCTCCTCCTCTCCCCCAAAGCCCACGTCAATACCAAACCGCAACTGCAAATCACCGCAGACAACGTTCAATGCTCCCACGGCGCTACCGTCAGCCAACTAGAAGCTGATGAACTCTTCTACCTCCGTAGCCGGGGCTTAAACGAATCCGATGCCCGTAACCTGCTCATCGATGCCTTCGCCGCAGAAATGCTCCAACGCATTCCCACTCCCTCCCTGCGAAAAACGCTTTCAGCCTCCTTACGGGAAGGCAGAGGGCAG
1920663_Asacrum@GBF78651_1__RT_shifts_1_contigs          ATGAATAACCCACTAGACAAAACC------------------GGTTCAGAAACCTACTTAGACAACTTATTACAACAGTGTCAAGCCCCTCCTGTTATTGATGCTGACTATCTGCAAACCTTACGGAAAAATGCTGTTTCTGAAGTCCAAGAATTAAGTTTTCCTAGTAAACGGGATGAAGAATGGCGGTTTACGGATATTTCCCAATTGTATGAGCTAGAATTTACAGCAGCAAAACCCGCAACAGTTAGTCAACAAATTGCTGATATTTTTATCTTACCTGAAACTCAAAAAAGCTGCCTCGTTTTTGTCAATGGGCAATATGTTTCCCAATTATCTAATGTTTCTGCTTTACCAACAGATATCTATATCGGAAATTTAAGCAACCTTTCAGATACACAAAAAAGTAAAGTTGTCAAGTTTTTAGGTAAACAAGAAGGGGAAAGAGACGCTTTTACGGCATTGAATACAGCAGGAATTAGGGATGTTGCTGTGATTTTGGTCAATCCTAATATTATCGTTGAAACCCCCATAGAATTGCTTTTTATTGCTGTTGGAAGTGATAGTCCTAGCCTTATTCAACCTCGTACTTTAGTTGTAGCAGAAAAGGGATCTAGTTTATCATTAGTTGAATATTATGGCCGACTTGAAAATCAGCCTTATTTTACTAATTCTGTGACAGAAATTTGCTTAGAAGATAACGCCCAAATTAACCATAGTCGCATTCAACGAGAATTGGCGGATAGCTTCCATATTGGGAAGACTGCCATTACTCAAAATCAAGACAGTCGTTATACTTGTAATGAAGTGAATTTAGGAGCAAAATTGTCTCGTCATACTCTACAAATATGGCAAAATGGCAAGCAAACGGAAACGAATCTTAACGGGTTAACCATGATTGATGGTGAGCAAATTTCGGATACTCATAGTGCTGTTTTGCTCAATCATACTCATGGTACTGCTCATCAGTTACATAAATGTATTATAGATGGTAATGGTCACGGTATTTTTAATGGCAAAATATTCGTTCCTAAACCGGCCCAAGTCACCAATGCTACCCAATTAAATCGAAATTTGTTATTATCACCCAAAGCCCGTATTAATACCAAACCAGAATTACAAATTACGGCAGATAATGTTAAATGTTCCCATGGGGCAACCATTAGTCAATTAGAAGCAGATGAACTCTTTTATTTACAGAGTCGGGGCTTAAATGAAACTGATTCCCGTCACTTATTAATTGATGCTTTTGCCGCAGAAATATTAGAAAAAATACCTCTAACTTCTTTGCGACAAAGACTGACTCAATGTGTTGTTTGTCGTACCCTAGAT
423474_Cwatsonii@CCQ52536_1                              ATGAACACCCCAGTCCAGACAAAT------------------AGACTAGAAAACTACTTAAATCATCTCTTAGAGCAGTGTCAAGCCTCTCCCCTCATTGACGCTGACTATCTTCATACCCTACGGAAAAATGCTGTTTCTCAGGTTCAAGAATTAACCCTTCCCAAAAAAAAGGATGAAGAGTGGCGGTTTACTGATCTCTCCAAACTGTATGAGTTAGACTTGACCATAGGGAAAACTGAGGCAGTTAGTAAGAATATTGTTGATCAATTTATCTTACCCGAAGCCAAACAAAGTTACCTTGTTTTTGTTAATGGGGAATACGCTTCTGAGTTGTCCAATGTTTCTGCATTATCTGAAGGCGTTTCTGTAGGCAACCTAAGTCATTTATCTGATGCACAAACAGAAAAAATTGTCAACTATTTAGGCAAGTCAGAAGGAGAAAAAGACACATTTTCGGCTTTAAATACAGCAGGTTTAAGCGATGCTGCTGTAATTTGGATCAACAAAAATGTTGTTCTTGAAACCCCTATAATGGTACTATTTCTTGCGGTTAGCAGTGAGACAGCAAGTTTGATCCAACCTCGTACATTAGTTATAGCAGAAACAGGTTCTAGTGCTACACTGGTTGAGTATTATGGCACGATAACAAATGAGCCTTATTTCACAAATTCTGTCACAGAAATTTGCCTAGATGGTAATGCTCACGTCAATCATAATCGTATTCAAAGAGAATTAGGAAATAGCTTCCATATTGGCAGAAGTATCATTACCCAAAATCAAGATAGTCACTATACTTGTAACGAGATAAATTTAGGGGCAAAAGTATCTCGTCATACTCTACAAATTATACAAAATGGCACTCAAACAGAAAGTAATCTCAACGGTTTAACTATGATTGGTAACGAGCAGGTTGCTGATACCCACACCGCCGTTTGTCTAAATCATCCTCATGGAGTTACCCACCAATTACATAAGTGTATTATGGATGGTAATTCCCGTGGAGTATTTAATGGTAAAATATTCGTCCCCAAACCAGCACAGTTAACCAGTGCAACCCAGTTAAATCGTAACTTATTACTCTCACCCAAGGCCAGAATAAATACAAAACCAGAACTACAAATTACAGCAGATAATGTCAAATGTTCCCACGGGGCAACTATTAGTCAATTAGAAGCTGATGAACTCTTTTATTTACAAAGTCGAGGCTTAAACGAAAGCGATGCCCGTCATCTTTTAATCGATGCTTTTGCTGCTGAAATTTTAGAAAGGATTCCCCTAGACTCTCTGCAACAAAGCTTAACCAAGTGTGTGGTTGCTCAAACCACCGAA
118163_Psp@AFY79656_1                                    ATGAGTACGACAGCGATATTAAAAACTGAAGAAACTAGGTTGACAAGTGATGCTTACCTCAGAAATTTACTGAAAAAATGCGAA---GAAAATATCGCGATCGCAGATAAGATAGAAGAATTGCGCCGACAAGCCGTTTCTCAAGTATTAGAATCGCGAATACCTAGCAAAAGAGATGAAGAATGGCGCTTCACCGATTTATCGGATTTGCTACAAATTAGCTTTCAAGTAGCAGAAAAAGCAACGGTTGCTGCTGGCGATCTAGAAAGATTGACTTTACCAGAAGCCAAGCAAAGTCGAATCGTCTTCGTCAACGGCTTTTATTCGCCCGAATTGTCTGATGTGTCGGGATTGCCAGAAAGCGTCTACGTTGGCAACTTAGTCGATTTGCCAGATGCACAGAATGATAAAATTGTCAAGTATTTAGCCCGACAAGAAGACGCAACTGAAATCTTTACTGCGCTTAATACATCTGGATTAATAGATGTAGCAGTGATTTGGGCGAATCCCAACGTCATCGTCGAAACGCCAATTCAAGTTCTTTTTCTTTCTGTCTCTGGTTCGTCCCCTAGCTTTTCTCAGCCGCGCTTGTTGGTAGTAGCTGAAACGGGATCTAGCCTAGAATTGGTAGAATTTTATGGGGCAGTGGGGAATACACCTTACTTTACCAACGCGGTGACAGAGATTTGGGTGCAAGACAACGCCCAAGTCAGGCACAACCGCATTCAACAGGAGTCGGCTACTGGCTTCCACATTGCCAAGAACGCGATCGCGCAAGCCCGCGACAGCCGCTACACTTGTAATGAGATTAATCTAGGTGGAAAACTGTATCGCAATAATTTAGATATATTTCAGACGGGAGAACAAACGACCACGCACCTAAATGGGTTAGTGGCGATTTCTGGCGAACAGGTGTCGGATACCCACAGCGCGATTTTTCTGACCAAACCCCACGGAACGACCGATCAACTGCATAAGTGTATTATTGATGGGAGCGCTCATGCCGTTTTCAATGGCAAAGTTTTTGTTCCGAAAGCGGCACAACTGACGAATGCAGCTCAGTTAAATCGCAATTTGCTGTTGTCTCCCAAAGCTAGAGTTAATACCAAGCCAGAGTTACAGATTACTGCAGATAATGTTAAATGTTCCCACGGCGCTACCGTGAGTCAGCTAGAAGCCGATGAAGTCTTCTATCTGCGCAGTCGCGGTTTGACAGAAGCGGATTCGCGTCGCTTGCTAGTCGATGCTTTTGCTGCTGAGATTTTGGAGCGCATTTCCATCGAATCTCTGCGTCAAAAACTCACTCAACTCATCGCTCAAAAAGTAAAGAAT
2107694_Ahegewaldii@PSF36041_1                           ATGACATCAATTATTCTAGAACCC---------ACTAAAACAGACAACGACGAATATCTACAAAAATTAGTCGAACAAAATAAA------GCCAAAATATCCGCAGAATGGTTAAACGACTTGCGTAAAGATGCGGTTACGGAAATACAAAACCTAAAACTACCCCACCGCAAAGACGAAGAATGGCAATTTATAGACTTATCGGAATTACGTCAAACTAACTTTCAAACTGCCCAAAACGTCGAACTTTCCACCGAAGCGTTAAACCCTTTTATCTTACCCGAAGCGGGAGCAAGTCGTCTCGTGTTCGTTAATGGGTTTTATGCGGCAAATTTATCCGATGCTTCTACGTTACCCGATGGCGTATTCGTCGGCAATCTCTCCGAACTCGCCGCCAATGCTAAAGAGAAAATTGTCAAGTATCTTGGGCAACAAAAAGGA------GATGTTTTTACAACTCTTAATACAACCGATTTAAGCGATGCGGCGGTAGTTTGGGTAAATCCCGATATTGTCGTAGAAACGCCGATTCATCTCCTCTTTTTGACGATTATTAGTAAAACGCCGGCTATTTCCCAACCGAGAATTTTAGTCGTAGCCGAAAGAGGTGCAAAACTCCAATTAGTCGAATATTATGGCGCAGTAGCGAATTTACCGTATTTGACGAATGTCGTTAGCGAAATCTATATAGAAGAGAATGCCGAAATAAATCATACTCGGATACAGAGAGAGTCAGGGGATGGTTTCCAGATTGCGAGAAGTGCGATCGCTCAATCTCGTGATAGCCGTTATACTTGTAATGACATCAATTTTGGTGGAAAACTGTCCCGTCATCAACTCGACATTTATCAAAACGGTGAACAGACAGAAACCAATTTATATGGATTAACCTTAATTGGGAGAGAACAAACCTCAGACACCCACAGCGCAATCTATCTAAATCATCCCTATGGAACCACAAATCAGTTACATAAATGTATTGTAGATAATTCGGCTCATGCTGTATTTAATGGTAAGGTTTTTGTTCCTAAAGCCGCACAAATGACCAATGCAGCCCAATTAAACCGAAATCTTGTATTATCGCCCAAAGCAAGAGTTAATACAAAACCAGAATTACAAATTACAGCCGATAATGTTAAATGTTCTCACGGTGCAACAGTTAGTCAACTAGAAGCCGATGAACTATTTTATCTCAGAAGTCGCGGTTTAACTGAAGACAATGCCAGACATTTATTATTAGATGCTTTTGCTGCCGAGATTTTAGATAAAATTCCCCTAAAATCCTTACGACAAAGATTAAGTCAATGTGTCGCGTGTCGAACAATTGAT
2164131_Ssp@PZV23069_1                                   ATGACTGCAGCAGTAGTATTAAAAAATGAATCGGTAAACTCCCTAGAAGATAGCTATTTGAGTAAGTTATTAAGCCAGTGTGAGCAAAATGCCGTCATTCAATCAGAATTTTTAACAGATTTAAAACAAAAAGCGGCATCAGTATTAACTCAATCTCAATTTCCGAATAAGAGAGATGAAGAGTGGCAGTTTACTGATATTTCAGATTTACTCAAAATTGATTTTCAAGTTGCTCAAGAAACAACTCTAACGACCGATATTTTAAATCAGTTTGTTTTAGAAGAAGCGAAAAATAGCCGCCTTGTTTTTGTGAATGGCATTTATTCTGCCGAATTATCCAATACAACCGCTTTATTAGAAGGCGTTTATGTCGGAAACTTAAGTAATTTATCGGATGCTAAGAAAACAAAACTCGCTAGTTATCTAGGGCAACAGGAAGGGTCAAACGAATTTTTTACTGCTTTGAATACGGCGGGACTAGATGATGTCGCGATCGCCTGGGTGAATTCTGATGTCATGATTGAAACCCCTATTCACCTACTATTTTTATCAGTTGTTGATTCAGTCCCTAACATAATACAAACCAGGGTTTTAGTGGTTGCGGAACCCCATTCCCAGTTTTCGATCCTTGAATCCTACGGAGCCGTTACCAAAAAGCCCTATTTTAGTAATGTTGTTACGGAAATTTATTTAGCAGAAAATTCTGAAGTTAATCACATTCGTAATCAACGGGAATCAGGCGATAGCTTTCATATTGCTAAAACTGTTATTTCCCAAGCTAAAGATAGTCGTTATACAAATTACGACTTTAATTTAGGTGCAAAACTTTGCCGTCATAATTTAGAAATTTACCAACAAGGAGAACAAACGGAAAGTAATTTGCATGGGCTGACTATCATTGCAGGAAGACAAGTTTCTGATACCCATAGTGCGATTTATTTACGTTATCCTCACGGGAAAAGCAATCAACTTCATAAGTGTATTGTGGATGAATATTCCCACGCTATTTTTAGCGGAAAAGTCTTCGTTCCCAAAGCGGCTCAAATGACTAATGCTAATCAGTTAAACCGTAATTTAGTGCTTTCTTCTAAAGCGAGAATTAATACCAAACCCGAATTACAAATTACAGCCGATAACGTGAAATGTTCTCACGGTGCAACGGTCAGTCAATTAGAAGCCGATGAAGTCTTTTATCTGCGTAGTCGGGGATTAAATGATTATGATGCGCGTCATTTATTACTGGATGCTTTTGCGGGGGAAATTTTAGATAAGGTTTCTTTAAAATCTTTACAACAACGTTTGCGTCAATGTATTTCTTGTCGGACGATT---
1228987_Cendosymbiont@BAP18451_1                         ATGACAACATCGACCATAAAAAAAAGTGTACGTATCAACCAAATTTGGGAGAATATTCTGTTGGGATTATCAGAGAAATGTCAGCCCGAAGCAGTGGGCGAGCTGCAATTTTTATCAAAATTGCGGGAGGATGCAATATCTGAGTCAAGGACATTGAACTTCCCGACAAAACAGGATGAAGATTGGAGATTTACCGACTTGTCTGAATTGTCCAATATTCAGTTTAAACCAGCTAAATCTGCTACCATTAATCTAGATGATTTTTCCTCTTTTATCTTACCCGAAACCCAAGAGAGTCGGCTTATTTTTGTTAATGGAGAGTATGTCCCTGAATTATCAAATTTATCTGCTTTACCTGAAGGGGTATATGTAGGAGATTTAATGGGACTTCCCGAATCTAAGAAAGCCAAGGTTATTCATTATTTTTCCCAAAATAATGGGGAAAAAGACTTTTTTGCCTTGATAAATACGGCATATTTTCATGATGTTGCCATCATTTGGGTCGATCCAAACATTGTTGTCGATATTCCTGTTAATTTACTCTTTATATCTGTTCCTACAGATTCTTATAATTTAATTCAACCTCGTGTTTTAATTGTAGCCGAAACAAATTCAAATATTACTTTGGTAGAGAACTATACGGCTACTACCAACAAACCTTATTTAGTGAATGGGGTAACAGAGATATTTCTGGAAGACAATGCCCACATTAATCATAGTCGAATTCAACGAGAATTAGGAGATAGCTTTCACATTGGAAAAACCGCGATTATCCAAAATAAAGAAAGTCGTTATATTTGTAATGATATTAGTCTAGGTGCAAAACTCTCTCGCCACACTCTCAAGGTTTTTCAACAAGGAAAGCAAGCTGAAACTCACCTGAGTAGTTTAACAATGGTCGGAAGTTTACAGATTTCGGATACTCACAGTGCAGTCTATCTTAACTGTCCCTATGGAACAATCCATCAATTACACAAATATATCATTGATGATTATGGCCATGGTATATTTAACGGTAAAATATTCGTTCCAAAACCAGCACAATTAACCAATGCAACCCAATTAAATCGGAATTTGTTGCTGTCTTCAAAGGCCCGTGTTAATACTAAACCCGAATTGCAAATTACTGCAGACAATGTTAAATGTTCTCACGGGGCAACTATTAGTCAATTAAAATCTGATGAACTTTTTTATTTACAAAGTCGTGGGTTAAGTCAAAATGACGCCCGTAACCTCTTAATTGACGCCTTCGCCACCGAAATCTTGGATCGACTTCCTCTTAAGTCTCTACGTCAAAGACTCACTCAATGTGTCGCCTGTCGTACCTTAGCA
41431_Csp@ACK64514_1                                     ATGACATCATCAATTGTAGAAAAAAGTACTAATGTAGTGAATCAGGGACAAAATTATCTGTTAGAATTATTAGCAGAGTTTGAAGTAACGGCGGCAATGGCCACAGATTTTTTAAGTCCCTTACGGAGAAATGCAGCTTATCGAATTGAAGAAGTACCTTTTCCCACAACCCATCATGAAGAATGGAGATTCACAGATTTATCGGAATTATATCAAATTAGATTTGACCCAAGACCGAGATCAACCATTCTGTCAGACACCCTTGCCCCATTTATCTTACCGGAAGCTAAATTAAGCAGTCTCATTTTTGTTAATGGGGAGTTTGCTCCTGAATTATCCAATCTTGCTGCCTTACCTGATGGGGTATATGTGGGCAACCTGATGGGACTATCCTCCGAAAAAAGGGAAAAAGTCGTGAATTACTTAGCCAAACATGACGGGGCTAAAGACGTTTTTACCTTGATGAATACGGCGGATATGTATCATATTGCCATTGTTTGGGTTGACCCGAACGTGACAGTTGATATCCCCATTTTCTTGCTATTTTTGACCGTTGCTAGCCATATCCATAACATAATTCAACCGCGCGTCTTAGTTATCGCTGAAACCGGGTCTAGCTTACAGTTAGTTGAGCATTATGGAGCAATATCCAATAAAGCCTATTTTACCAATACAGTAACTGAAATTTGGGTAAAAGACAACGCTCAAGTGAATCACACCCGTGTGCAACGGGAATTAGGTGATAGTTTTCACATTGGCAAAACCGCGATCGCCCAAAGTCAAGATAGTCGCTACACCTGCACAGAAATCAATTTAGGGGCTAAATTATCGCGCCATACCTTAGAAGTTTTTCAGCATGGCAAGCAAACAGAAACCTATCTCAATGGGTTAACAATGGTAGGAGGAAAACAAGTCGCTGATACCCATAGTGCCGTCTTTCTCAATCATTCTTATGGCATGGCCCATCAGTTACATAAATGTATTATAGATGATGAAGCTCGCGGCGTTTTCAATGGAAAAATCTTTGTTCCCAAGGCTGCCCAACTGACTAATGCAACCCAACTAAACCGCAATTTGTTATTATCGCCGAAAGCTCGAATTAACACCAAACCCGAACTACAAATTACCGCCGATAATGTTAAATGTTCTCACGGAGCAACCATTAGTCAATTAGAGTCGGATGAACTCTTTTATTTACAGAGTCGAGGGTTAACTGAAAGCGATGCGCGTAACCTATTAATTGATGCCTTCGCTGCCGAAATTTTAGATAAAATTCCTCTTGCTTCTCTTCGCACAAGACTCAGCCAATGCGTTGCCTGTCGTACCACC---
1173029_Ssubsalsa@JH980292_1_1106                        ATGTCTGTTCAATTGTCTCCCAGTTTAGTCAGTGAAGCTATGACGCACGATGAGTATTTAGGCGCTTTGTTACGACAAAGTGAA---ATTCATGCGGAAATTGTAGGCTGGTTGCAGGAATTGCGCCAGAGGGCGGCTTATGATGCGGCACAGCAACGAATGCCGACGCGCCAAGATGAGGAATGGCGCTTTACGGATTTGTCGGAGTTGTTGGCGACTCCGTTTGTGAAGGCTCAGACGGTGGTTCCTCAACAAAGTGCGATCGCACCCCTTACCCTAAAAGAAGCGGCCCAGAGTCGTCTGGTGTTCGTTAATGGTTTATATTCGCCGGAACATTCCGACGTTTCGGCTTTACCAGAGGGGGTTTTTGTGGGGAATTTAGCCCAATTGCCCCTGGAAGATACCTATGAGGCTATTAAGTACATTGCCCATCATGAGGGGGAGCAGGAAGTGTTTACTGCCCTCAACAGTACAGGATTCCCCGATGTGGCGGTGATTTGGGCGAAAGCCAATGTAATTGTAGAAACGCCCATTCATCTGGTTTTTGTCACCAGTGTAGAAGAACATCCCACCTTTTGCTTACCGAGGGGTTTAATTGTGGCCGAAAAAGGGGCGAGTTTGACGGTATTAGAGCAGTATAGCGTCACGGCCCAACACCCCTACTTCACCAACAGCGTGATGGAGGTATTTGTCGAAGAAAATGCCCGGGTGAATCATACCCTCCTGCAACGGGAATCGGGGGATGCTTTCCATATTTGTAAAACCGCCGTGGCTCAAAGTCGCAATAGCCATTACACCTGTAACACCTTACATCTGGGGGCGAAACTCTCTCGCCATAACTTAGATGTTTGGCAAAAAGGAGAACACACCGAAACCTATTTAAACGGGTTAACCTTAATTGGGCGAGATCAGATTTCTGATACTCATAGCGGGGTGTGGTTAAACTATCCTCACGGCACCACCAATCACCTCCATAAGTGCATTGTAGACCAGAAAGCCCATGCTATTTTTAGCGGCAAAGTAACGGTTCCCCAAAAGGCACAAGAAACCAATGCCGCCCAACTCAATCGCAATTTATTATTGTCTCCTAAAGCGCGAGTGGACACCAAACCCCAGTTACAAATCACGGCCGATAATGTGAAATGTACTCACGGCGCAACTATTAGTCAAATTGATGCCGATGAGCTATTTTATTTACAAAGTCGGGGCATTAATGCCGACAGTGCGCGGAATTTACTCCTTGATGCTTTTGCGGCGGAAATTTTAGATCGTTTGCCCTTGCCGTCATTGCGGAAAATGGTCGCTCAATGTGTTTCTTGTCGCACCTATGAG
129961_Smajor@KV878783_1_2554                            ATGGTAGTATCT------------TCCCCTTCCACCATGCGACAGACTGACGATTATCTCAGTGCCCTTTTGCAGCAAAGTCAA---GTGCGTTCCGAGATTTCGGGATGGTTGCAGGAACTGCGCCAAAAGGCGGCCTATGAGGTGGCCCATCAAACCATGCCGACGCGCCGGGATGAGGAGTGGCGGTTTACGGATTTGACGGCGTTGAAGGCGATCGCCTTTTCCCCTTCGGCTCCGGCGGCACTCGAACCGGATGCGATCGCGCCCTTCACCCTCCCCGAAGCCACCCACAGCCAAATCGTCTTTGTGAATGGGGTCTACGTCCCGGAACTGTCCGACACCACCGCCCTCCCCGATGGCGTGTTTGTCGGCAACCTGATGACCCTCCCCCTCGATCGCTGTTACGACGCGATCAAATACATCGCCTATCAAAATGACGAGTCCGAAGTGTTCACCGCCCTCAACAGCACCGGTTTTCCGGATGTGGCCGTGATTTGGGCCCAAGCTGATGTGGTGGTGGAGCAGCCCATTCATCTGCTCTGGGTGACTCTGCCCAGTGATGATCCGGCCTTTATTCAACCGAGGGGCTTGATTGTGGCTGATCCCGGCGCTAGTCTCCAGATCGTAGAACAGTACGCCGTTGCGACCCTGCCACCCTACCTCAACAATTCCGTGGTGGAAGTGTTTGTCCAAGAGAATGCACGGGTGAACCATACTCGGTATCAGCGCGAAGCGGGCAGTGCTTTCCATATCGGCAAAACGGCAGTCTCCCAAAAACAGGACAGCCACTATACGATCAATACGGTCAGTTTAGGGGCGCAACTCTCCCGCCATAATCTCGGCATTTGGCAACAGGGGCCCAACACGGAAACAATGCTCAATGGTCTCGCCTTGGTGGATCATACCCAGGTTGCCGATACCCACAGCTTGATTGCCCTCAACCATCCCCATGGCGTGACGGATCAACTCCATAAATGTATTGTGGATGCGAAGGGCCAAGGGGTGTTTAGCGGTAAGGTATTAGTCCCCCAAAATGCGCAGCAAACCCAAGCCGCTCAGTTAAACCGTAACTTGCTACTGTCGCCCCAAGCGCGGGTGAATACGCAGCCGCAATTACAGATCACGGCGGATAATGTCAAATGCACCCACGGGGCGACGGTGAGCCAAATCGATGCGGATGAATTGTTTTATCTGCAAAGTCGAGGGATTAGCCAAGATCAGTCGCGGTATTTGCTCCTTGATGCCTTTGCGGCGGAAGTGTTGGAGCGAATTCCGGTGCCGTCGTTGCGCCATCGCCTTAGTCAATGTGTGGCTTGCCGCACGGAA---
2420336_Cbacterium@RMF25201_1                            ATGAATCAATCTGTAGTTACTTCT---------GAATCAATTACTATAGACCCTTTTATCTCTAAAATTTTACAACAACGTCCTACTTTAGACGAAGAAACAGCAGCATGGTTAAGTAATCTAAGAGAACAGTCAGCATCCTGGGTATCTCGCCTTAAAACTCCCTCTAAGAAACACGAAGAATGGCGTTTTACTGATATTTCTGAGTTATTAGATTTAGAAATTGTTCCTCCTCAACCTACCAATCTGGGGGAGGAAGCCGTAGAT------ATCATAGCCGAGGCTCAAACAACTCGCCTAGTCTTTATTAACGGTATCTATGCAGCAGCAGTTTCTAACACAACAGGCTTACCTGCAGGGATCTATGTAGGCAATCTCACTAATCTACCTGAAGCCTACTGTAAATATTTCCGTCCTTTTTTAGCTACCCAGCCAGACAAAGAAGAAATTTTTACTTCTCTTAATACCGCAAGTATCGCTGATGTTGCAATTATTTGGGCAGCACCCAATGCCGTGGTAGAAAAACCCATTCATCTATCATTTATTTCCCTGCCAGGCGAAAATGTCAGCTTTTCTCAACCTAGAGCCTGGATTGTAGCAGAAAAAAATTGTAAGCTAAAGATTATTGAAGAGTATGCTGGG------CAATCCTCTTACTTTACTAACGCTGTGACAGAAATTTGGCTAGGAGAAAACGCCCAAATTAACCACACTAGAATACAACAAGAAGCAGATAATGCTTACCACATCGGTAAAACAGCAGTTAGCCAAGCTAGAAACAGCCATTATACCCTGACTGAAATCAACTTCGGTGCCAAACTTTCCCGTCATAACCCCCAAATTAACCAAACAGGCGCCCAAATACTTACCAACCTCAACGGTTTAACTGTTGCCAACCAACAACAAACCAGCGATACCCATAGCGTCATTCATTTAACCCAGCCCCACGGTACCACCAATCAACTGCACAAATGTATTGCCTGCGATCGCGCTCATACTGTATTCAATGGTAGAGTACTAGTACCCCAAGCTGCCCAAATGACCAATGCAGCCCAATTAAACCGTAATTTACTCCTTTCTAACCAAGCCAGAATCGATACTAAACCCGAATTACAGATTACGGCTGATAACGTCAAATGTTCCCATGGCGCAACTGTTAGCCAATTGGAAGCAGAAGAAATTTTCTACTTGCAAAGTCGCGGTTTAACTGCAGCTAACGCCCGTAATTTGTTAATTGATGCTTTTGCTGCCGAAATTATTCAACGTATTCCAGTAAAATCATTACAAAGCAAAATTACTCAAGCTTTAGAGGAGAAAACTAAG---
111780_Scyanosphaera@AFZ34868_1                          ATGAGTCAATCAATAACTTCTAGA---------GAACAAATTAAGAGCGATCCTTTCTTACTTAAAATCTTACAACAACGTTCTTCTCTAGATTCAGAAACGTCCACTTGGCTAGAAAATTTAAGAGAACAATCTGCATCTTGGGTATCTAGGTTGAAATTTCCTAGTAAAAAAGATGAAGAATGGCGGTTTACAGATTTATCATCTCTACTTGATTTAGATTTTACTGCTGCTAAGTCTGGTACTGTTGAAAGCGATACAATTGAT------TTGATTCCCGAAGCTACTGAAAGTCGCATTGTTTTTGTTAACGGGTTGTATGCGCCTGAGTTATCGAATACTTCAGGTTTACCCAAAGGTATTTACGTTGGGAATCTAACTAATTTACCAGAAGCTTATTGTAAATATTTCCGTCCCTATTTGGGAACTCAAGCAGGTGCAGAAGAGGTTTTTACTTCTTTAAACACTGCTAGTATTACTGACGTGGCAATTATTTGGGCTGCACCAAATACTGTAGTTGAACAACCAATTCATTTGTTATTTATTTCTGTTACAGAAGATTCCATTAGTTTTTCTCAACCAAGAAGCTGGATTGTTGCCGAAAAAAATTGTAGTTTAAATATAATTGAAGAGTATACTGGG------CAATCTTCTTATCTAACTAATGCTGTGACTGAAATTTGGTTAGGAGAAAATGCTCAAATTAATCATACTCGTTTTCAAACAGAGTCAGAAACTGCCTATCATATTGGAAAAACAGCCGTTTCCCAAGCACGTGCTAGTCGTTACACTTTAACTGAATTTAACTTCGGTGGTAAGATATCTCGTCATAACCCTGAAATTTCTCAACAAGGAGAACAAACAGAAACCTATCTCAATGGTTTAACTGTAGCTAACGGCGAACAAACCGCCGATACTCATAGTATTATTGCTTTAAGCAAACCTCATGGTACTACCAATCAGTTACATAAATGTTTAGTAAGCGATCGCGCTCATACTATCTTTAATGGTAAAGTATTTGTTCCCAAAGCAGCACAACTAACTAATGCTGCTCAGTTGAATCGTAACTTATTATTATCTCCCAAAGCTCGTGTTGATACTAAACCAGAGTTACGAATTACTGCTGATAATGTTAAATGTTCTCATGGTGCAACTGTTAGTCAATTAGAAGCTGAAGAAATTTTCTATCTTCGTAGTCGTGGTTTAACTGAAGATAATGCTCGTCAGTTATTAATTAATGGTTTTACCGCAGAAATTATTGAGCGTATTTCACTTAAATCTTTGTCTACTAAAATAGCAACAATCGTAGCTAAGAAAACTAGTAGT
2420339_Cbacterium@RMH79035_1                            ATGAGTATCCAAGTATCTGCGAAG---------------------------TCTTATCTCGACGGGTTGCTGTCGGAGGCGATCGGCATCGCCCCGGAAACCGCAGCCTGGTTGCAACAAGTCCGCGACAATGCGGCGACTTGGGTGCGCGAGTTGGCGATTCCGACGACGAAGGACGAGGAATGGCGCTTTACGGACCTCTCGCCGTTGCTGGCGGTGAATTTTGAGGCGGGTAAGCCTCTGGTGTTGCCCTCGGAAGCGTTAACCCCGTTTGAGTTATCTCAAGAAGCG---AGTCGCGTCACCTTTGTCAATGGGGTGTACGCGCCGCAATTGTCGAAAGTGACCGATTTACCCGACGGGGTGTTTGTCGGCAATTTAGGACAGTTACCGCCGCGATTGCGCGATCGCCTCGCCGACTATCTGACGGCGCAAGAAGGGGGGAAAGAAGTGTTTACCGCCCTCAATACCTCCGGATTGGTGGATGCGGCGGTGGTGTGGTTGCCGAAAAATGCGATCGTCGAAACCCCGATACAATTCTTGTTTTTAGCGACTAACGGCGAAACTGCGTCTCTGATTCAACCGCGCGCTTTGGTGGTGGCGGAAGGTGGGAGTGCTTGCACGTTACTCGAAGAATACGTCGTCGCCGAAGGTCAACCCTATTTCACCAATGCGGTCACCGAGATCTGGTTGGGAGACAACGCCCAAGTGAAGCACGCCCGCATCCAACGGGAAGCTCACAATGCTTTTCATATCGGCAAGACGGCGATCGCCCAAGGTCGAGACAGTCATTACGAATGTACCGCCGTCTCTACCGGGGCAAAACTGGCGCGCCACCATCTCGACGTCTTCCAAAAAGGAGAAGGCACCCATACCGTACTCAACGGCTTGAGTGTGGTGCGCGGGGAACAAGTGGCGGATACTCATAGCGCGATCGCCCTCAACTATCCCCACGGTAGCAGCCAACAACTGCACAAAACCATTGTCGACGATCGCGCCCAAAGCGTCTTTAACGGGAAAGTCTTCGTCCCCAAACCCGCCCAACTCACCGACGCGAGCCAACTCAACCGCAATTTACTGCTCTCGCCGAAAGCACGAGTCCACACCAAACCGCAACTGCAAATCACCGCCGACAACGTCAAATGTTCCCACGGCGCCACGGTCAGCCAACTCGAAGAAGACGAACTCTTCTACCTTCGCAGTCGCGGCTTAGACCCCAACACCAGCCGTAATCTACTCGTAGACGGCTTTGCGGGCGAAATTCTCGATCGCCTCCCCCTCAAACGGTTACAAACCCGTCTCGCCCGTTGTATTGCCTGCCGAACCGACAAT
1671698_Hsp@OZH53014_1__RT_shifts_1_contigs              ------ATGCAAGTGTCTGTAAAA---------------------------TCTTATTTAGATAAATTACTCGAAGAATCTTGTAAATTAGGTGCAAATATGGCAGCTTGGTTACAACAGGTTCGCGATCGCGCAGCAACTTGGGTGCGTGAGTTAGCTTTTCCGACTAAGCAAGATGAGGAATGGCGATTTACTGACTTATCTGCAATGATGAAGTTAGGTTTCCAAGCACCTGCTCCTGTAGAATTAGATGCTTTGAGTATCGCTCCCTTTATTTTACCGGAAGCAATAGACAGTCGGTTGGTATTTGTTAATGGAGTATTTGCACCTAACTTATCATCCCTGACAGATATAGAAAATGAGATATTTGTAGGCAACTTGGGACAGTTACCAACCGAATATCAAGAGCGCATCGGCAATTATTTGGCGCAACAACCAGGAAGTCAAGAAGTATTTACTTCCTTAAATACTGCTGGTTTAACTGATGCAGCAGTAGTATGGTTGCCAAAAAATCAGGTGGTAGAAAAACCAATACATCTATTATTTATTGCTACTGAGACGGAAATTCCCATATTGACTCAGCGTCGTTGTTTAGTAGTAGCGGAAAGTAATAGTAGCGCGAAAATAGTTGAGCATTGCGTGACAGCAGAATCTCACCCTTATCTGACAAATACTGTTACAGAAATATGGGTAGAGGAAAATGCCGAAATTAATCATACCAGGGTGCAACGAGATGCAGGAGCAGCATTTCATATTGGCAAAACAGCGATCGCTCAAGCAAAAAATAGTCGTTATAGCTGTAATGCTATTCATTTAGGGGCAAAGTTATCTCGTCATAATTTAGAAGTGACTCAAATGGGTGAGGGAACAGAAACTAATCTTTATGGTTTGTCATTTATTGGTAACGCTCAAGAAGCGGATACTCACAGCAGCATTATTTTGAATCATCCCCATGGTGTTACCGACCAACTTTATAAGTCTATTGTTGACAATAAAGCACATTCTGTATTTAATGGTAAAGTCTATGTTTCTCAAACTGCACAGTTAACAAATGCTGCTCAGTTAAATCGTAATTTGTTGCTTTCTTCTGGTGGAAGAGTTGATACAAAACCGGAGTTAGAAATTATTGCCGATGATGTTAAATGTTCTCACGGAGCAACTGTTAGTCAGTTAGATGATGATGAAGTATTTTATCTACAAAGTCGAGGTTTAAGTCAAGAAGCAAGTCGCAACTTATTAATTGATGCTTTTGCAGCAGAAATTATTAACAAGTTACCCCTACCTTCTTTGCAACATATTTTAAAACAATGTGTCGCTTGTAAAGTT------
203124_Terythraeum@ABG53349_1                            ------ATGCAAATATCCGTCAAA---------------------------TTTTATTTAGACAAATTACTTGAAGAATCTTGTAAACTAGATGTAAAGATGGCAGCTTGGTTACAACAAGTACGCGATCGCGCAGCTGCCTGGGTGCGTGAGTTGAGTATTCCTACTAAAAAAGATGAGGAATGGCGCTTTACTAATTTGTCTTCAATGATGAAGCTAAGTTTCCAAGCACCGACCCTAGTAGACTTGGATGCTTTGAATATCGCTCCATTTATTTTGCCGGAAGTAGCAGACAGTCGGTTGGTGTTTGTCAATGGGGTATTTGCTCCTCAGTTATCAGAGGTGAAAGGTATAGAAAATCAGGTATTTGTGGGCAATTTGGGGCAGTTGCCTGAGGAATATCAAAAGCGCGTTGGCAATTATTTGGCACAACAACCAGGGAGTGAAGAAGTATTTACTTGCTTAAATACTGCTGGTTTAACTGATGCAGCAGTAGTATGGTTGCCCAAAAATCAGGTGCTAGAAAAACCAATACATCTATTGTTTATTGCGACTGAGACGGAAATTCCTATATTGACTCAGCGCCGTTGTTTAGTAGTAGCAGAAAGCAATAGTAGTGGGAAAATAATTGAGCATTGTGTGACAGCAGAATCTCATCCCTATCTGACAAATACTGTTACAGAAATATGGGTAGAGGAAAATGCAGAAATTGATCATACTAGAGTGCAACGAGATGCAGGGGCAGCGTTTCATATTGGCAAAACAGCGATCGCTCAAGCTAAAAATAGTCGTTATACTTGTAATGCTATTAATTTGGGAGGAAGGTTATCTCGTCATAATTTAGAAGTTGTTCAAATGGGTGAGGGAACAGAAACAAATCTTTATGGTTTGGCATTTCTTAGGAATGAGCAAGAAATAGATACTCACAGCAGCATTACTTTGAATTATCCCAATAGTGTGACTGACCAACTTTATAAGTGCATTGTTGATGACAAAGCACATTCTATATTTAATGGCAAAATATATGTTTCTCAAACTGCTCAGTTGACAAATGCTGCTCAATTAAATCGTAATTTGTTGCTTTCTTCTGGAGGGAGAGTTGATACAAAGCCACAGTTAGAAATTATTGCTGATAATGTTCAATGTTCTCATGGGGCAACTGTTAGTCAGTTAGATGATGATGAGGTATTTTATTTACAAAGTCGAGGCTTGAGCCAAGAGGCAAGTCGCAATTTGTTAATTGATGCTTTTGCTGCAGAAATTCTTAACAAGTTACCTTTACCTTCTTTGCAGCGTATTTTAAAACAATGTGTCGCTTGTAAAATT------
1982223_Asp@RAQ44043_1                                   ATGATTCAG---ATTCAAGAAAAA---------------------------TCCTATTTGAATCAGTTACTTAATCGGGTAACGGGTTTGGAAAGAAACATTGCCGAACAGTTACAAAATATTCGTGATAATGCCGCCAGTTGGGTTAAGGAATTAGCTATTCCTACCCGTCGCCATGAAGATTGGCGATTTACCGACCTTTCCGCTTTGTTGGAATTGCCTTTTCAACCAGCCACAGCGGTAGAACTTTCCCGAGACGAGCTTTCACCTTTAATCTTACCGGAAGTTAAAGGGACTAGGTTGGTTTTTGTGAATGGTTTTTACTCCCCCCAACTGTCCTGTTTAGATAATCTTCCTGATGGAGTATTTGTCGGAAATTTAGGACAACTCGATAAACCATTATCCGATAAGTTGGGGAACTACCTAACTCAACAACCCGACAGCCAGGAAGTTTTTACCGCCCTCAATACTTCCTCTTTGGCTGATGCTGCGGTGGTCTGGGTTCACCAAAATCAAGTCATTGATACGCCCATTCATCTGCTATTTATTTCCCTCAGTAGCAGCCAACCTGTAACCAGTCAACCTCGGACTTTAATTGTCGCTGAACCCGGAAGCAAAGCCACAGTAATTGAACACGACGCCACCGCGAATAAAACTCCTTATTTCACTAACACAGTGACAGAGTTATGGGTTGGTGACAATGCCGAATTACAACATACTCGCCTTCAACGAGAATTGGCTTCATCTTTCCATATTGGTCGCACTGTAGTTTCCCAAGGGCGCGATAGCCGTTATACTGGTAACGCGATTAGTTTGGGGGCGAAATTGTCTCGCCATAACTTCGATATTCACCAAACGGCTGCGGGAACCGAAACTCAGCTTAATGGTTTAACTCTGGTCAACGGTCAACAGGTCGCTGATACCCATAGCGCGGTATTTTTGAACCATCCCCATGGTGTCATCAATCAATTACATAAAGCTATTGTGGATGACCGCGCTCATGCTATATGTAATGGTCGGATTGTGGTTCCCCGAGCGGCACAAATGACTGATGCGACTCAACTGAATCGTAATCTGTTGTTATCGGCTAAAGGGCGGGTTAATACCAAACCTCAATTAGAAATTGTGGCTGATAATGTCAAATGTGCCCACGGCGCAACTGTTAGCCAATTAGAAGCGGATGAGATTTTCTATCTGCGGAGTCGGGGACTGGATGAAATAACCAGCCGTAACCTGTTAATTGATTCTTTTGCGGCGGAAATTTTAGAGAAATTGCCTTTGGTTTCTCTCAAGCAAATGTTA------------------------------
1641812_Maeruginosa@AKE63028_1                           ATGACAGCCATAATCACGAAACCT------------------CAATCAGGAGAATTATTGTTAAAATTGTCGCGAGAAACGGTT------CCCACTATCGATAACGGTAAAATTCTCGAATTAAGAGAATCGGGAGCCAGTAAAGCTCAAGAATTAGCCATCCCTGGCAGAAAAGATGAAGAATGGCAATTTACCGATTTAAGTCAACTCTGGGCGATCGATTTTCGCGCCCCCCAAACCGTTACAATCGATAAAAATGCCCTAGCTGTTTTTTTACTGCCCGAAGCCAAAAACAGCCACCTAGTCTTCGTTAACGGCATTTATCAGCCCGAATTGTCCGATATTTCCGCTTTACCCCCCGGTGTCAGCGTCGGCAATCTCGCCAATGCA---------CAAAAAGATGTTCTTGTCAACTATCTAGGGAAA---GAAAAAACACCCGAATTTTTTACCGCACTCAACCAAGCTGGACTAAGCGATGGGGCAGTAATTCACGTCACCGCTAACACCGTCGTCACAACCCCGATACATCTCCTATTTATCACCGTTGTGGAGGAAATTCCCCGCTTTTATCAGCCCCATAGCCTAATCGTGGCGGAAACAGGAGCTAGTGTCAATATTATCGAGAATTACGGAGCTTTAGCCAATTACTCTTATTTCACCAACGCTGTCACGGAAATTTACCTCGAAGCCAACGCCGAGGTCATCCATACCAGAGTACAACGGGAATCGGGAGATGGTTTTCACATCGGACGCACGATAATTGAACAAGCGCACGATAGCCGTTACACTCTCAACGAGATAAATCTAGGAGCTAAACTCTGCCGTCATAACCTCGATGTCCTGCAAAAAGGCGAACAAACCGAGACAAATCTGCACGGATTAGCCATGATTACCGGACAACAAACCGCCGATACCCACAGCGCCATCTATCTCAACCATCCCCACGGCATCACCAAGCAACTGCATAAATGTATCGTTGATGGTAGCGCTCACGCCATCTTTAATGGTAAAGTGTTTGTTCCCAAACCCGCCCAATTAACCAACGCCTCCCAGTTAAATCGGAATTTGTTAATTTCTAACAAGGCACGAGTCAACACCAAACCGGAATTACAAATTACCGCCGATAACGTCAAATGTTCCCACGGGGCAACCGTTAGCCAACTGGAAGCCGATGATTTATTCTATCTGCAAAGCCGGGGCTTAAGCGCCGACACCGCCCGCAGTTTGTTAATTGATGCTTTCTCGGCCGAGATTTTAGCTAAAATTCCTCTAGAATCCCTCCGCCAAAGATTGGGGCAATGCGTCGCCTGTCGCAGTGTGGAA
1296344_Mglauca@PSB00539_1__RT_shifts_1_contigs          ---GACACAAAATTGAGTAATACT------------------AAAGAAATTTCCTATTTATCGAAACTGTTGCAGCAACGAAATCGCGTGAGTCAGAATGTAGCTACAGGTTGGGAAAGTTTGCGCCGTCAAGGGGAAGCCGTAGTTCAAGAAATGGCGATTCCCACGACTAAAGAGGAAGAATGGCGATTTACAGATTTATCTTCTTTGTTAGAGGTAGATTTTCAGCCTAGT---------ACTGTTATTCCCCAAGATGTCACACCGCACATTTTTACCGAAACAGCTAATAGTCGCTTAGTCTTTATCAATGGTGAGTATGTACCGGAAGTCTCCTCACTGACAGCTATTCCTAGCGATATATTTGTAGGTAACTTGCGTCATACC---------CAGATAGGGGAAGTTACCAATTACTTGGGTAAGCAAAAAGGTAGCGAAGAGGTATTTACAGCTTTAAATACTGCTAGTTTCACCGACGGAGCATTACTTTGGATTCCTAGTCGTCGGGAAGTAACTACACCGATTCACCTGCTGTTTATCTCTACTGCTGGCTCTAGCCCCACTATAACTCACCCTCGCTGTTTGGTAGTAGTGGGAACTGGAAGCAGTTTGACCCTAGTAGAAGAATATATCTCTATTGGC---GCACAGAATCTCACTAATAGCGTCAATGAAATGTGGCTGGGAGCTAATGCCCAAGTCAATCATACTAGAGTTCAAAGGCAGGGTTCATCAGATTACCAAATCGGGAAAACTGCGATCGCCCAAGCTCAAGATAGTCGCTATACCTGCAATGATATTACTCTGGGGGCTAAGCTATCTCGCCATAACCTAGAAATCTACCAAACTGGAAGTGGTACCGAAACGGTAATTAACAGCTTGACGGCGATTAGTGAAACTCAACTAGCCGATACCCATAGCGGAATTTTCCTGAATCACCCGCACGGAACAGCCCGCCAACTACATAAGTGTATCGTAGGCGATCGCGCTCGTGCTGTATTTAACGGCAAAATCTTCGTGCCTAAACCCGCCCAACTTACCGATGCTGGTCAACTAAATCGTAACTTACTTTTGTCTCCCAAGGCTAGAGTAGATACCAAACCCCAGCTAGAAATTACCGCAGATAACGTTAAATGCGCCCACGGGGCTACTGTAAGTCAGTTGGAGGACGATCAGATATTTTATCTGCAAAGTCGCGGTTTAGATGCTACTAACGCCCGTCACCTGTTGATTAAGGGTTTTGCATTGGAAATAATCAATCAAATTCCCCTAGCTTCCGTACAGGAAATGCTGACAGGGATAGTTAACCAGCAGTAT------
111611_Gsp@LNDC01000104_1_15                             ATGAACGTGCAGGTACCGAGTGCTCAATTAAAAACTGATGCCCAAGGGCAAGCGTATTTGAAACGGCTGCTCGAACGCACGCAA------GTAACTTCGGATGGTGGCTGGTTGCAGGAAGTGCGCGATCGCGCTACGGCCATGGTTCAGGAGTTGGGCATTCCCTCTAGCAAAGATGAACAGTGGCGGTTTACCGATTTAAAACCCTTGCGGGAAACGGAATTTTCTCCCGCACAAGTTTCCCAAATTTCCCCCACTTCTTTAGAGCAGTTGAACGTTCCAGAAGCCAAAGAAAGCCGTTTGGTATTTGTTAACGGTCGTTATGCCCCGGAATTGTCGTCAACAGCGGCCGTGCCGGCGGGGGTTTGGATCGGTCATTTGGCAGAATTTCCCGACTCC------GAACGGTTGCAGCCTTATTTGGCCCAACAACCGGGCGATCGCGAAGTGTTTACCGCCCTCAACACCACCAGTTTCCCCGATGCGGCAGTGGTGTGGATTCCCAAAAACACGGAAGTAGAACCCCCCCTGCACTTACTCTTTATAGCCACCGGCGAACAGCAACCAACCATTTCCCATCCCCGCTGCTTGGTGGTTGCCGAACGCAGCAGTGCTTGCACCCTGATCGAAGAATACATCGTTGCCGAAGACCAACCCTACTTCACCAACACCGTCGCCGAATTCTGGCTGCAAGAAAACGCCCAAATGAAACATGCCAGGATTCAACGGGAAGGCACCGATGCCTTTCATATTGGCAAAAACGCCATTACCCAAGCCAAAGACAGCCGCTACAGCTGCGTTGCCATTAGTGTTGGCGCTCGTTTGGCACGTCACCATCTGGAAGTGTTCCAAGCCGGAACCGGCACGGAAACCACCCTCAACGGTCTGAGCATGGTTTGCGGCGATCAACTTTCGGACTTGCACAGCCTGATTTCCACGAACCATCCCAACGGCAAGGCCAACCAAATCCACAAATGCATCATTGACGATCGCGCCCATTCCGTGTTCAATGGGAAAATTCTGGTGCCACAAACCGCACAACAGACCGATGCCAGTCAGCTCAACCGCAACTTGCTGCTTTCGCGTCAAGGCAAAGTCAATACCAAACCCCAACTGGAAATTGTTGCCGATGATGTCAAGTGCGCCCACGGCGCTACGGTGAGCCAGTTAGAATCGGAAGAACTATTTTACCTGCAAAGTCGGGGATTGGATTTGGAAACCAGCCGCAACTTGCTGCTCGATAGTTTTTGCCGGGAAATCCTCCAAAAATTACCCGTTCCATCCCTGACGACCAAGCTCAGTCGCTGTTTTGCCTGTCGCACTAGCAGC
582515_Rlacunae@ERN42683_1                               ATGAGCGTGCGAATCGCTTCCGAGGTGAGCGGAACCGCAATCGAGACGAGTGGCGACTTGACGCCGTTGCTGCAGCAGTGCCGG---CCCACCGATGAAGTCGATACGTGGTTGCGTCAGTGGCGCGGCGAAGCCTGCGCACGCTTGACTGCCGCACGGATGCCGACGCGGCAGGACGAAGAGTGGCGGTTCACGGACCTGTCACCGTTGTTCGAGCTTGACGTCCAACAATCTGCAGAATTGGATGTCGTTGCCAAAGATATCGAGGCGATGACTTTACCGGATACAGCCGGCAGCCGCTTGGTCTTTGTGAATGGATTCTTCGCGGCACACCTGTCCGACACGAGTGCGCTGCCGGACGGGGTCTTTGCGGGCAATCTCGCGCAGCTGGGCGCGGAAAAGGCCGCCCGCTTGCCGGACTATCTCGGCCGGCAGGAAGGTCGTCAAGAGGTTTTCACTGCTCTCAATGAAGCCGGGATTGCTGACCTAGCCGTTGTTTGGGTAGAGCCCAACGTCGTTGTCGAGCACCCGATTCAGCTATTGTTCTTGGCAGCTCCAGGCGAGCGATCGCTCTTGATTCAGCCGCGATCGCTTGTCGTTGCCGGTCGCAGTTCGAGCGTGCAGATTGTCGAGCAGTTTGCAACGCTCGCAAACAGTTCCTATTGGACGAATAGCGTTTCTGAGTTTTGGCTGGACGCCAACGCGCAGATCGCACACACGCGCTGCCAGTTGGAATCTGCCGCGGCAATTCACATCGGTCGCACGGCCGTCGGACAAGCGCGTGACAGTCGCTACACCTGCAACGCGCTCGATGTCGGCGCGCGTCTGTCCCGTCACAATCTCGATGTTTACGTGGAGGGCGAGCAGGCCGACACGCGGCTGAACGGGCTATCTCTGGCGGACGACAACCGCCTGACCGATACTCACAGTGCCATTTACCTGCGCGCGCCACACTGCACGAGCAATCAACTGCACAAATGCATCGCCGGCGATCGCGCCCATGCCGTTTTCAACGGCAAAGTATTCGTGCCGAAGATCGCGCAACTCACCGATGCCGCTCAGCTCAACCGCAATTTGATGCTGTCGCCGAAGGCGCGGATCGATACCAAACCGCAGCTGCAGATCGTGGCGGACAATGTGAAGTGCTCCCATGGCGCGACAGTCGGTCAACTCGAGCCGGACGAAATCTTCTATCTGCGCAGTCGCGGATTGGACGAAGCCGCTGCGCGAAATTTGTTGGTTGCAGCCTTTGCAGCCGAAGTTATCGACCGCATTCCGATCGCCCGACTGCGCGATCGCTTAGCTGCTCATGTTGCCAGCGCGTTCCTGACT
755178_Caponinum@AFZ54936_1                              ATGATGATATTG------------CAAGAAAATTTGAAAAACACCAAAGATGGATATTTAGGCTGTTTACTGCAAATTGCCGAA---CTGGAAGGAAAATTACAAACTATTGTCCAAGAAATTAGAAGAAAAGCGGCGAATAAAGTCGTTAAATTAAATCTGCCCACCACTAAAGATGAATCATGGCGTTTTACCGATTTATCTGAATTATATAAACAAGATTTAGTGTATGCACAACCTCAAGATTTAGAAAATCAAACTTTACAAGAATTTATCCTCAAAGAAGCATCTAATTCTCGTTTAGTATTCGTTAATGGTTATTATCAAGCTAATTTATCGGATACTTCTGGTTTATCAGAGCAAATTTATGTGGGTAATCTAACAAATTTAGATGATGATAAACAAGAAAAAATAGCTCAATATTTAGCTAAAAATGAGCCTGAAAATGAAGTTTTTACCGCTTTAAATTCCACCAGTTTAAATGATGCTTTTGTGGTGTGGGTAAAAGCTAATCAAGAAATAAAAACTCCTATTCATTTACTACATCTTAGCGTTAAAGAAAAGACAGGAAGTTGGCATCAACCTCGCATTTTAGTGGTAGCGGAGGCTAATTCAGTCCTAGAATTTATTGAATATTACGGTGCAACTTCTCAACAATATTATTTTACCAATGCCGTTACGGAAATTCATTTACTAGATAATGCCCAAGTTAATCATAATCGTATTCAAAGAGAATCTGGAGATGGTTTTCATATTGCTCAAACTATGGTAAATCAGGCAAAAAATAGTCGTTATACCATCAATGAAATTAGCTTGGGGGGTAAGTTATATCGTCATAATTTACAAGTTAATCAAGAAGGGGAGCAAACAGAAACTTACTTGCATGGACTAACAATGTTACAAGGCAAGCAATTAGGAGATACCCATAGTGAGGTTAACTTAAATCATCCCTATGGCACTGTTAATCAACTTCATAAATATATTCTTGATGATGCAGGGCATGGGGTTTTTAATGGTAGAGTTTATGTACCAAAGTTAGCCCAGTTGACTAATGCGGCACAATTAAACCGTAATTTACTTCTTTCCCCGAAAGCAAGAATCAATACTAAACCTGAGTTACAAATTACCGCCGATAATGTTAAGTGCGCCCATGGGGCAACGGTTAGCCAATTAGAAGCGGATGAAATCTTTTATCTTCGTAGTCGTGGTTTAAATGAATATGATGCCCGTCATTTGTTGATTGATGCTTTTGCGGCGGAGATTATTGATAATATTCCTTTTGCTTCTTTGCGTCAACGTTTAACTCAGTGTGTTACTTGTCGTACGATTAAT
113355_Gherdmanii@CM001775_1_3110                        ATGAAAAACTCGATCGCAATATTACCAGATACATTTAAAATGACAAAAGACGCTTATCTGGGGGGATTATTACAACTAAGTGAA---ATCAAAGGAGAATTAGGTAGTCACCTTGAGAAAATTCGTCAAAAATCCGCTAATGAAGTGGTGCAGTTAAATCTTCCGACAAATCAAGATGAAAACTGGCGTTTCACCGACTTATCCGACTTGATTAAACAAGATTGGCATTCTTCCACAGCCACAGAATTAAACAAGATTATCTTAGAAGGATTTGCTTTAACCGAAGCCTCTCATTCTCGTTTAGTGTTTGTTAATGGTTATTATGCCCCCAACTTGTCAGATATTACTGCTTTACCTAATACTGTCTATGTGGGCAATCTAGCTAATTTACCCCAAGATAAAGTTAGTAAAATTAGTAATTATTTAGGCAAAAATGACGCAGAAAAGGAAGTTTTCACCGCTTTAAATACTTCTGGATTAACCGATGCTTTTGTTATTTGGGTTGAAAAAAATATCAATATAGAAACTCCCATTCATCTCTTACACTTAACCGCTAGAGATAATTTATCAATCTTGACTCAACCTCGTATTTTAGTAGTGGGAGAGGCTAATTCTAGTTTTAATTTTATCGAATATTATGGGGCGATCGCTCAACAATATTATTTTACTAACGTGGTGACAGAAATCACCTTAGAAAATAACGCACAAATCAATCATAATCGTATTCAAAGAGAATCAGGAGACGGTTTTCATATTGCTAATACGATCGTAAATCAAGCAAGAAATAGTCGTTATACCATCAATGAAGTTAGTTTAGGGGGAAAATTATATCGTCATAACCTCCAGATTAACCAAGAAGGAGAGCAAACGGAAACTTCTCTTAATGGTTTAACCATGTTGCAAGGGAAACAAATGGGAGATACTCATTCTCAAGTAAATTTGAGCAAACCTCACGGCACAGTTAACCAACTCCATAAATATATCATTGATGATAGTGGGCGAGGAGTCTTTAACGGTAGAATAAATGTACCAAAATTGGCTCAATTAACCAATGCTTCGCAACTTAACCGCAATTTATTGTTATCTGATAAGGCAAGAATTAACACCAAGCCTGAGTTACAAATTACTGCGGATAATGTGAAATGTGCGCATGGTGCAACAGTTAGTCAATTAGAAGCAGACGAGATTTTTTATCTGCGTAGTCGTGGCTTAAACGAATATGACGCTAGACATCTGTTAATTGATGCCTTTGCAGGGGAGATTATTGAAAAATTGCCTTACGAATCGCTGAAACAAAGATTAACTCAATGTGTGGCTTGTCGAACTATTGAC
2054282_Csp@AUC61433_1                                   ATGTCTGATTCAGTGGCTACTTTACCTAATAACTTTCAAGTCAACAACGATGCTTATTTAGGTGGTTTATTACAGGTAGGACAA---TTTGACGATAATTTAGGCAGTTTTATTGAGCAAGTAAGACAAAAATCTGCTAATGAGATAGTTAAATCAAATATTCCTACCAGTAAAGATGAAGCATGGCGTTTTACCGATTTGACTGCTTTACAAAAAGTTGATTTTCATCGTCCAACGAAACAGAGTTTATCTAATTTTGTTTTAGATGGTTTTAAATTGCAAGAAGCGTCTAATTCTCGGTTAGTTTTCGTGAATGGTTTTTATGATGAAAATTTGTCTGATGTGTCTGGATTGCCCGATGGGGTTTATGTGGGTAATTTAGCTGATTTAGATGATAGTAAAAAAGAAAAAGTTGGTCATTTTTTAACTAAAAATCAACCTGAAAATGAAGTTTTTTCGGCTTTAAATACGGCAGGAATTAATGATGCTTTTGTGGTGTGGATTGATAAAAATATAGAGTGTCATACTCCTATCCATTTACTGCATATTGTGGCAAAGGAAGATTTACCTATTTTGGTGCAACCCCGTATTTTGATAGTGGGGGAGGTTAATTCTCGTTGTGAGATTATAGAATATTATGGTGCGACAAGCGGAAAGCCTTATTTTACCAATGCTGTCACCGAAATTCATTTACAGGAAAATGCTTCTTTAAATCATTGTCGTATTCAACGGGAATCGGGGGATGGTTTTCATATTGGCTTAAGTGCGATCGCCCAGCACCGTAACAGTAGTTATACTATAAATGAAATCAGTTTAGGTGGAAAATTGTACCGTCATAACCTAGACATTCTCCAAAAAGGTGAACAAACCCACACTAACCTCCATGGTTTATCCATGGTACAAGGAAAACAGATTGCTGATACCCATAGCCATGTGAGCTTAAATTATCCCTATGGTACCGTAAATCAACTTCATAAATATATTTTAGATGACTCTGGACACGGTATTTTTAATGGTAGAGTAAATGTGCCAAAACTAGCCCAAGAAACCAACGCTACCCAATTAAATCGCAATTTATTGTTATCTCCCAAAGCAAGGATTAACACCAAACCAGAGTTACAAATCACTGCGGATAACGTGAAATGCGCCCATGGGGCAACGGTTAGCCAATTAGAAGCCGATGAAATTTTTTATCTCCGTAGCCGTGGTTTAAATGAAAATGATGCCCGTCATCTTCTCCTCGATGCCTTCGCCGCCGAGATTATTGATAAAATTCCTTATAAATCCCTCATTCAACGGTTAACTCAGTGTGTCGCTTGTCGCACCATTGAT
1919134_Cbacterium@PSP18593_1                            ATGACCCAGCAAGCGCCGACCGGC------GCGATCGCCACCAGCGAGGACGCCCAGCTCGATAGCCTGCTGGCCCAGTGTCAGGCGCCCGACGCTGAGGCTGCCGCCTGGCTGCAGCGGGTGCGCGAGGAGGCCCGACGCGAGCTGGCGCAGTTGCGACTGCCCGGCACCAAGGATGAGGAGTGGCGCTTTACCGACATTTCGCCGCTGCGCGAGCGCGAATTCCGCGCGGCCCCCACCGTGGCGCTCGAGCCGCAAGCGGCAGCGGCCTGGATCCTGCCCGAGGCCCCCGTAACGCGGCTGACCTTTGTCAACGGGCACTACGCGCCGCAACTCTCGGATGTCTCGGGGCTGCCGGCAGACGTCTTTGCCGGTAACCTGAGCCAGCTCAGCCCCCAAGCCGGCGCGCAGCTATCGCAGTACCTGGGCCAGCCAGACGGGGGCCAGGATGCCTTCGCCCGCCTCAATACCGCCGGCTTGCAGGATGCGGCAGTTGTCTGGCTGCCGCGCAATGCTCTGGTCGAGGCGCCCATCCACCTGCTGTTTTTGAGCGTGCCGCGCCAAGAGGCGGTTCTGGCACAGCCGCGCGCGCTGGTGGTAGCCCAAACCGGCGCCTGTGCCCAGCTCGTCGAGCAGTACGCCACGGTACTGTGCGCCCCCTACTTCAACAACGCCGTCACCGAGCTCTGGCTCGCGGACGGCGCCCAGCTCGGTCACGTGCGGCTGCAGGAAGATGCCCGCAGCAGCTTCCACGTGGGCCGCACGGCGGCCGTACAAGCGCGCGACAGCCGCTACAGCTGCCACGCCGTCACCTTGGGGGCCCAACTCTCGCGGCACAACCTCCAGGTGGATGCGCTCGGCGAGCAAACCACCACCCACCTCAACGGGCTGACGGTGGCCAATGGCAAGCAGCTGGCCGATACGCACAGCACGCTTGCCTACACCCGGCCCTACGGCAGCAGCGATCAGCTGCACAAATGCATCGCCACCGATCGCGCCAAAACCGTCTTTAACGGCAAAGTCCACGTGCCGCAGGCCGCCCAGCTCACCAACGCCGCCCAGCTCAACCGCAATCTGCTGCTCTCGCCCAAGGCCCACGCCCACACCAAGCCCGAGCTGCAGATCGTGGCCAACAACGTCCAGTGCTCGCACGGTGCGACCGTCAGCCAGTTGGAAGCGGACGAGCTCTTTTACCTACGCAGCCGCGGCTTAAACGAGACTCAGGCGCGCGATTTGCTCGTCAATGCCTTTGCAGCCGAGCTGCTCGAGCGCCTGCCCGTTGCCTCGCTGCGGCAGCGGCTCGCCACCACGGTTGCCGAGCGCGTTGCCAAC
65093_Hsp@AFZ44318_1                                     ATGTCA------GTTTCTTCTCAG---GATCAAAAAATTACGAATCAAGATCATTTTCTCAATCATTTATTAAGTCAACGTCATGAAGAGGACTCCACGTTTACGGCTTGGCTGCAAAAACGACAGCAGGAAGCGGCCAACTGGGTAGCTGAATCTCGTTTTCCTCACCGCAAAGATGAAGAATGGCGCTTTACTGATTTATCGCCATTGTTAGACCATCCGTTTCAAGGAAGTCAAGCGGTGGCGGTTAACCCTGAAAGTGCAAGTCAGTTTTTCATTCCTGAAGCCTCCTCAGCGCGGTTAGTGTTTGTCAATGGTCGCTTTTCTCCTGAACTTTCGCAACTGGATCAGCTTCCTAGTGGTGTGACGCTGACGAGTCTAGGAAACTTGGATGTGCATCAACAGTCGCAAGTTACAGACTATCTCACTCAACAAGAAGGGGGAGAAGAGTTATTTACGGCGTTGAATACCGCAGGGTTTGAAGATAGCGGGATTGTATGGGTTGCAGCGAATACAGAAGTAGAAACCCCGATCCAGGTGCTATTTTTAGCAGTGGGGAATGATACCTCCCAGTTCATGCAACCGCGTTTGCTGGTGGTGGCGGATACTAGCGCGAAAGTGAACCTGATTGAACAATACGCGAGTCTCTCGGCTGCACCTTATTTGTGTAATCCTGTGAGTGAGATTTGGTTAGCAGGAAACGCAGAAGTGAATCATATCCGCTTACAAGATGAGGCTTTCAATAGCTTCCACATTGCGAAAACCGCAGTGACTCAAGCCCAAGATAGTCGCTATGCAGGGTATCCGATCAGTTTAGGCGGACAAATTTCTCGTCATGATTTCGATGTGTTTCAAACGGGAACGCAGGTGCATACCAAATTACATGGGTTAACCTTGGGGAATGGTCAGCAACTGTTAGATACTCACAGCGCGATCGCGTTCCGTCATCCTCACAGCAGCGCCGATCAGTTGCATAAGTGTATTTTAGATGATTCCGCAAGAGGCGTTTTTAACGGGAAAATGTTTGTTCCGCAAGCAGCCCAACAGACAGACGCAGCGCAACTCAACCGTAACCTCCTCCTGTCAGAGAAAGCCCATGTGGATACGAAACCCGAATTAAATATTGTTGCGGATAATGTGAAATGTTCTCATGGCGCAACCGTCAGTCAACTCGAAGCTGATGAGTTATTCTATTTGCGTAGTCGAGGCTTAGATAGTAATGCAGCAACGAACTTATTAATTAATGCTTTTGCTGCGGAAATCATTGAAGAAATTACCGTTTCTTCCCTGCGCGATCAATTATTTAGTCGTTTGCAAAACCGATTTATTCAC
13035_Dsalina@AFZ49975_1                                 ATGAGTATGTCAGTTTCTTCTCAA------GATCAACGGGTGGATCAAGATCAGTTTCTTAATTATTTATTGAGTCAGCGTCTGGAAGATGATTCGACTTTTAAAGTCTGGTTGCAAAAACGACAGCAAGAAGCGGCGAATTGGGTAGCAGAATCGAAGTTTCCTCATCGCAAGGAGGAAGAGTGGCGCTTTACAGATTTATCGCCCTTGTTAGACTATCAGTTTCAACGCCCAGCATCGATCGCGCCTAATCAAGAATCGATCGAGCCGTTTACCCTCCCCGAATGTTCCCAGACGCGCCTCGTCTTTGTCAATGGTCGTTACGCACCGCAGCTTTCCCAAGTGGATCAACTTCCAGCAGGGGTGACAATGACCAGTTTGGCAGAATTGGACGTGCATCAACAATCACAAGTGACAGACTATCTCACCCAACAGGAAGGGGGAGAGGAGTTATTTACAGCGCTCAATACTGCTGGTTTTGAAGATACCGCCATCGTCTGGGTGGCGGTGAATACAGAAGTAGAAACTCCTTTACATCTTTTATTCCTGTCTGTGGGAGAAGAAACGCCGCAATTCATCCAACCGCGTTTGTTAGTGGTAGCGGAAACCAGTGCTAAAGTCAGTTTTATCGAGCAATATGTGGGATTAACCACTGCCCCCTATTTCTGTAATCCCGTGACAGAAGTTTGGTTAGCACCCAACGCAGAAGTGAATCATGTTCGCTTACAGGAAGAGGCGTTGAATAGTTTCCATATTGGGAAAACCGCCGTGATGCAAGCACAAGATAGCCGTTACACTTGTTCTCCTGTCTCTATGGGCGGACGGTTATCTCGTCACGATTTTGATGTGATTAAAGACGGGACACAAACTGAGACTCGACTGCGAGGGTTAACATTAGGAAACGGGGAACAACTATTAGATACCCACAGCGCGATCGCGTTTCGTCATCCTCATAGCAGTGCCGAACAACTACATAAATGTATTTTAGATAAGGCAGCGAGAGGCGTTTTCAACGGCAAAATGTTTGTTCCTCAAGCTGCCCAACAAACCGACGCTAGCCAATTAAACCGTAATCTTCTGCTTTCAGAAAAAGCCCATGTCGATACCAAACCAGAATTAAATATCACCGCCGATAATGTAAAATGCGCTCATGGTGCGACGGTTAGCCAACTCGAAGCAGATGAGTTATTTTATCTTCGGAGTCGAGGGTTGGATAACAAAGCAGCGTCTAACTTGTTAATTAATGCGTTTGCTGCTGAAATTATTGACGAAATTCCAGTTCTCTCGGTGCGAGAAAAATTATTTAACAGTTTGCAAAACCGATTTATTGGC
1919144_Cbacterium@PSO51432_1                            ATGTCA------GTTTCTTCTCAG------GATAAACTTGCCAACCGAGATCAATTTCTCGATCAACTTTTAAGCCAATGTCAGGAAACCAATTCTACCTTTGGGGCATGGTTGCAAAAACGCCAGCAAGAAGCGGCCAACTGGGTAGCCGCCTCGAGAATGCCTCACCGCAAGGATGAAGAGTGGCGATTTACGGATATTTCCCCCCTACTGGAACATCAATTCCAAAAAAGCCAGTCAGTTGAGGTTACGCCAGAGGCGACAAGGTCGCTACAGATTCCTGAAGCCTCCCAATCGCGCTTAGTATTTGTCAATGGCAGATACGCGCCCCATCTTTCCAATTTGGATAATGTGCCTGCTGGTGTCACTGTTGCTAGTTTAGCTGAGTTGGATGCGCAGCAACAGTCGCAAGTAACGGAGTATTTAACGCAGCAGGAAGGGGGAGAAGAGTTATTTACAGCCCTCAATACCGCTGGATTTGAGGAAACGGCAGTGGTTTGGGTTCCTGCAAATACAGAAGTGGAAACGCCACTGCAGCTGTTGTTTCTCTCGGTGGGACAGGAAACTCCTTCCTTAATTCAGCCTCGGCTGTTAGTGATTGCCGAGACCAGTGCTAAGGTGAGTCTTGTGGAACAGTATGCCAGTTTGTCGCCGGCTCCTTATTTTAATAATCCCGTAACCGAAGTTTGGTTAGCTGGCAATGCCCAAGTGAATCATATTCGCTTACAGCAAGAAACATTCAATAGTTTCCATTTTACGAAAACAGCGGTAACCCAAGCCCAAGACAGCCGCTATGCTTGTTATCCCATTAGCTTGGGGGCGCAGGTGTCCCGCCATGATTTTGATGTCTTTCAGACGGGAACTCAGGTGAATACGCGATTGTATGGGTTAGTATTGGGAAGTGGGGAACAGGTATTGGATACCCATAGCGCGATCGCGTTTCGCCATCCTCATAGCAGTGCCGACCAACGCCACAAGTGTATTTTGGATGATTCGGCTCGGGCAGTGTTCAACGGGAAGATGTTTGTTCCCCAAGCTGCTCAAATGACAAATGCAGCGCAGTTAAACCGCAATCTGCTTCTGTCCCAAAAAGCGCACGTTGATACTAAACCGGAATTAAATATTACTGCCGATAATGTGCAATGTTCTCACGGCGCAACCGTCAGTCAACTAGAAGCCGAAGAACTGTTTTATCTCCGCAGTCGCGGGTTAGATGATAATGCTGCGTCTAACCTGTTGATTAATGCCTTTGCTGCGGAAATTATTAACGATATTTCCATTGCATCCGTGCGAGAAACCCTATTCAACACTTTGCAAAACCGATTTACAGGT
1947889_Cbacterium@DIYQ01000113_1_20                     ATGAATACGCTTATCGCCTCCATG------------------AATCGGGAACAAGCCGTACAACAGCTTCTGAACACTCGTCTAGGGCTCGATCCAGCTCTGGTGTCTTTAATTCAAGCAGTACGGGAATATGGAGCGGCGATCGCCTCGGAACTTCAGTTCCCCAGCTCCCAGGATGAGGAATGGCGGTTTACAGATATTTCTCGCCTCTTGGGGGTGAATTTCCAACCCGCTACTTTTCCGGAAACCCTCAAGATTGATATTACGCCCTTTATCCTACCCGAGGCAGCAAACAGTCGCCTGGTATTCGTCAATGGGGTGTATTCTCCCGATCTCTCGGATCTCTCTGGCGTGAATTTAGAAACCGTCACCCATCTCTTATCAGGGGTGGTTCCGGAA------GCTAAACTCAATCCCTATTTGGGCAAACAACCGGGGACTCAAGAGGTGTTTACTGCCCTAAATAGCGCCAGCTTACAGGATGGGGCGCTGGTTTGGATACCAGCCAATCAGGTTGTCGAAACGCCGATTCATGTGCTGTTTTTATCGGCGGAGAATGGGGAACCGGCACTTGCCAGTCCTCGGACTTTAGTGGTTGCTGGAGCGAACAGTTCTGTTACCCTAGTTGAACAGTACGTTACCATTAGCATTACGCCCTATTTCAGTAATGCAGTTACGGAAGTTTGGTTAGAGGATAACGCCCAGGTTAACCATACTCGCATTCAGCAAGAAGGACAGCAAAGTATCCACATCAGCAAAACCGCAATTTTCCAAAACCGCGACAGTCGATATACCCTGAATGGCATTAGTCTAGGGGCGGGTTTATCCCGTCACACCATTGATGCGATCCAGCAGGGAGAAGGAACCCAAACGACTCTCAATGGTTTAACTGAAATCACCGGCAAACAATGCTCTGATACCCATAGTAGTATTAATCATTTGTATCCCAATGGCAACAGCAACCAACTGCATAAATGCATTGTGGATCGGAATGCCCATGCTATTTTCAATGGCAAAGTTTTTGTGCCTAAAGCTGCTCAGTTAACCAATGCCCAGCAGCTCAATCGCAATTTAATTTTGTCAGACAAAGCAAAAGTAGACACCAAACCCCAACTGCAAATTACCGCCGATAATGTCAAATGCTCCCATGGGGCAACGGTGAGTCAGTTAGAAGAGGAAGAGGTCTTTTATTTACAAAGTCGAGGCTTATCTCAAGAAGCGAGTCGTCATTTGTTAATTGATGCCTTTGCCAATGATATTTTATCTCGTATTCCCCTAACTTCCTTGCAAACTACCCTGGCTCAGTGTCTCTCGTGCCGGACTCATTTT
2005460_Csp@BAZ44516_1                                   ATGGCGGTACAAATTCCTTTTACAATTAGCGACACTTCAGTAGTAGGAGATGGTTTTTTTGCAGATTTATTACAACTAAATCAACCA---CCTACAGATCAACCTCAATGGTTGAAAGAGATTCGTCAGCAATTTATAACTTTATCAGCTAATTTATCTCTACCAACACGTCAAGATGAAGATTGGCGGTTTATTGATTTATCGCCTTTGAAGCAGGAAAAATTTGTAGCTGGTGGTGCAAATTCAGTTAACTATGAT------------TTATCTTCGACAGAAATTGCTAGTTGTCATTTAGTATTTGTTAATGGCTTATATAGTGCCGAATTATCCGATACATCCGCATTACCAAAAGGGGTATATGTCGGCAACTTAGGTAATTTACCTAGTGAATAC------GACGCAGCCAAATATTTAGCTAAACAGCATAATCAAAAAGCAGCTTTTACCGCTTTAAATACCGCAGGTAGTTTAGATGTTGCAGTTATTTGGGTAGCTAAAGATGTAAAGGTTGAATCTCCGATACATTTAGTGTTTATTGCTGATGGAGATGAT---ACTATCTTTATTCAACCCCGTACTTTAGTAATTGCACAAACAGGTGCGGATATTACGTTAGTAGAAGAATATCGAGGT------AGAGGCAAATACTTTACTAATGCCGTTACAGAAATCTTCGTTGAGGCAAACGCTAAAATTAATCATACCCGTCTGCAACAAGAATCAGAAACCAGTTTTCATATTGCTACAACTGCTGTATCCCAAGCGCGCGATAGTCATTACACAATTAATGAACTTAACTTGGGGGCAAAAATATTTCGTCACAACCCAGAAATATTACAGCAAGGAGAACAAACCGAAACTAATCTTAATGGTTTAACTGTAGCCACAGGGGAACAAACAGCAGATACTCATAGTATTATTGCTTTGACTAAACCTTACGGCACTACTGATCAACTACATAAATGTATTATTAGCGATCGCGCCCAAACAATATTCAACGGTAAAGTATTTGTGCCAAAAGAAGCGCAATTAACTGATGCGACTCAACTAAATCGTAATTTATTACTTTCTCCCAAAGCTAGAGTAAATACAAAGCCAGAGTTACAAATTACCGCCGATAATGTCAAATGCGCTCATGGTGCGACGGTGAGTCAGTTAGAAGCAGAGGAAATATTTTATCTCCGTAGTCGTGGTTTAAGTGAAGCTGACGCGAATCAACTATTAATTGATGCCTTTGCAGCCGAAATTATTGACCGCATTCCTGTAGAATTTTTAAGAACTAAAATTACTCAAATTATAGAGAAAAAAATTCTTCAA
1973482_Rcurvata@BAZ89916_1                              ATGACTATGGAAGTTTTCCCCCCTGATTCTTTATTAGATTTGGATAAAGATGCTTTTTTAACTAGGTTGCTAAATCAGCTAAATGAGTGTCTATCAAAAGAACCAAGCTGGTTAGAACAAGTTAGGACTAATGCGACCAAGTGGGTGCGTCATTCGGTGATTCCTACTACCCGAGATGAAGAGTGGCGTTTTACAGACCTATCTCCTTTACGGGAGATCAGTTTCGCATTAGGTTCTAATTTAGGTAGTTCCCAAATTGCCATGGAATCTTTAGGTTTACCTGAAGCTACCCAC---CGGTTGGTTTTTATTAATGGTGTTCTCACACCAACTTTATCCCAGACTTCAGATCTACCCTCCGGTTTACATGTTGGTAACTTAGATTCTTTAGAAGATTCTGTTGCT---------CAGAAATATTTGGCGCAGTTTGACGGAACAAGAGACGTCTTCAGCGACTTAAATACTGCTGGTTTGAGTGATGTTGCAGTGGTATGGGCGGGCAAAAATGTGGTAGTTGAAGATCCCATACAGCTGTTATTTATTTCCCTGGTGGGAGAGTTCCCAACTTTTTGTCAACCCCGTTGTTTAGTAATTGCTGAGGGTAATTCCCAAATAAGTCTAATTGAAGAACATATTACCCTAAATATGGGTGCTGGTTTGAACAACAGTGTGACAGAAATCTGGGTACATGAAAATGCCCAGGTCAATCATTCCAGAATTGTCTTGGGTGGTGATCATAGTTTTGATATTGGTAAAACTGCTGTAACCCAAGCAAGATACAGCCGTTATAGCTGTAATGCCATAACTATTGGTGGTAAAGTTTCTCGTCACAACTTAGAGCTTGTACAAACTGGTGAACAAACTGAAACAAATCTCCACGGATTAACGGTTATTGCCCAAAAGCAATTGGGTGACACTCATAGCGCGATCACACTGAACTATCCTTATGCTACTAGTAAACAATTACATAAACTGATTATAGGCGATCGCGCCCATGGGGTGTTCAATGGTAAGATATTCGTTCCCAAATCCGCACAATTAACGGATGCGTCGCAATTAAACCGCAATTTGCTATTATCATCAAAAGCGAGAGTGGACACCAAACCCCAATTAGAAATTACCGCTGACAATGTTAAGTGTGCCCATGGTGCAACCGTTAGTCAATTACAAGACGATGAAATCTTCTACCTGCAAAGTCGGGGAATAGGAGAAACGGAAGCGCGTAAGTTATTAGTTAATGCTTTTGCAACAGAAGTTATTAACCTAATTCCACTTGCTTCCTTGAGAGAGAAGCTGTTAAAAACAGTTAGCTCTCTAGTCAATAAC
2053605_Rsp@HAE05183_1                                   ATGAATATGCAAATCGCTAATTCTTTGAGTTCCACCTTGTTAAATAGAGACACTTATCTAGTAAACCTTTTAAATAAGGTAAGT------GCAAGTAAAAGACAAGGTTGGTTGCAAGAATTAAAGGATCTTTCTGCTAATTATGTTCGTCATTCTGTAATTCCTAATACACGTGAGGAAGAATGGCAATTCACCGACTTATCTGCACTACGTAAGTTAGAGTTATCTGTGGGGAAGAAATATGATCTATCTGAGGATGATGTTCCATAT------TTTCCCGAAGCAAAAATA---CGATTGGTATTTATTAATAGTATATATACGCCAGAGTTATCAACCACTGCCAAATTGCCTAGTGGGGTTTTAGTTAGCAATTTGGCCAGTTTACCATTAGGACATATTGAAAGAGTACAACAGTATATAGCAAGATCAAAAGGTGATTGGGAAGTTTTTACTGCTTTGAATACGGCAGGAATTAATGATGTTGGGGTAGTATGGATATCTGAAAATGTGGTGCTGGAAGAACCTATTCACATAGTATTTATTACTGCTGGAGAAGAAGCAGCAGCAATTTCCCAACCCCGTTGTTTAGTAGTTGGGGAAACCAGCTCCCAGGCAACCTTGGTGGAAGAACATACAAACTACAAAAAGGGCGTATATTTTTCTAATTCAGTAACAGAGATTTTTGTCAATGAGAATGCCCAAATAAACCATACACGAATAGAAGCAGATAATATGGAGGCATTCCATATTGGTAAAACTACTGTTACTCAAGAGAAACACAGCTCTTATAGCTGTCATTCAATCTCCTTGGGAGGTAAACTATCCCGCCACAATTTAGAAATTTTACAAGCTGGTGAAGACACAGAAACTACCCTCAACGGTTTAACAATAATTGGTGGTCAACAATTAGCTGATACACATAGCGTAATTTTGCTGAATCATCCTCATGGTAAAAGTCGCCAGCTACATAAATACATTTTGGTGGACAAAGCCCATGGGATATTTAGCAGTAAGGTAGTTATGCCTAAATCTGCCCAGTTAAATGATGTGGAGCAGTTAAATCATAATTTGCTATTGTCCCCCAAAGCTAGGGTAGATACCAAACCCCAACTGTTAATTTCAGCAGATAATGTGAAATGCTCCCATGGTGCTACGACTAGCCAATTAGAAGACAATGAAATCTTCTACCTAAAAAGCCGTAGTCTTAATGAAGACAGCGCCCGTAAACTTTTAATTCAAGCCTTCGCAGCTGAAATTATTAACCGTATATCTTTACCCTCACTCCAGGAAAGACTAGTTAAAACAGTTAACCAGTTT---------
2005462_Csp@BAZ07099_1                                   ATGACTACTAGTATCGCTAATTCATTAACTAAAACCCTGTTGGATCGGGATGTGTATCTGGGTCAATTATTGACAACGGTACAC------ACTGGTTCTAACATCGACTGGTTGGGAGAAATTCAAACCCAAGCTGCAAATTGGGTGCGTCACTCCACCTTACCGACCACCCGTGACGAGGAATGGCGGTTTACGGATTTATCTGGTTTGCAGCAGGTAAAGTTTACCGCAGCAGAGGATGTCAAACTAAACCAG---GTAGAAGCACAAATTGGGACACCGGAAACAGCAAACAGTCGTCTGGTGTTCGTCAATGGTCGGTTTGCTCCCCAATTATCCTGTGTGCAGAATTTACCACCAGGGGTATTGGTAACTAGCTTAACCAACTTGCCCAGTGAATATACAGGCAAAATCTCAGCTTGTTTTGCCCAAGCGGAAGGGGCTTTAGAGGTATTTACAGCCTTAAACACGGCTGGGGTGAAGGACGGAGCAGTCATCTACATCCCCAAAAACGTCATTGTGGACACCCCTATCCACCTGGTATATATCGCCACTGGTCAA---CCCCGAACCATAAATTTACCCCGTACCCTAATTATTGCCGAAACCGGGGCAGAAATGACCTTGGTAGAGGAATTTATCCCCATCGACACCGACACCTACTTTACCAATAGTGTCAGTGAAATTTGGCTAGCAGACAACGCTAGTATTAACCATACCCGTATCCAAACAGAAGCAGCAACAGCCTTTCACATCGGCAAAACAGCTGTCACCCAATCCCGTTACAGTCGCTATACCTGCAACGCGATTAACATCGGTGGACAACTATCCCGTCATCACCTGGAAATCCTGCAAACCGGGGAACAAACCGAAACCTATCTCAATGGGTTGAGCATTGCCAAAGACAAACAAGTCAACGATACCCATAGTGCGATCGCCCTCAACTATCCCTATGGTGTCAGCAAGCAAATCCAGAAAAACATTATAGCTGATAGGGCCCATGCTATATTTAATGGTAAGATACTGGTTCCCAGACCAGCCCAACTTACCGACGCATCCCAATTAAACCGGAATTTACTCTTGTCTACAAAAGCCCGTGTTGACACCAAACCCCAACTAGAAATTACCGCCGATAATGTCAAATGTGCCCACGGAGCAACCGTTAGTCAACTGGAAGACGACGAGATATTTTATCTCCAAAGTCGAGGGATTAATCAAGATGGTTCCCGTAGGTTGCTCATCAATGCTTTTGCGGCTGAAGTTATCCAGCAAATTCCCGTAAAATCATTGTCTGAGAAGTTACTTATACAAGCCAAACAATTG---------
1497020_Nsphagnicola@KGF71867_1                          ATGACCATTCAGATTGTCAACTCACGTTCATCCTCCTCAGGGGTGCGGGCGGCTTATCTCAATCAACTCTTGAGTTTGCGCCAAGAG---TTGGCCTCCCCCGCTGACTGGCTGACTCAGGTGCGCAACCGGGCGACGGCGCTGGTTCAAGAACAAGCCATGCCCTCCCCGCAGGATGAAGACTGGCGCTTTACCGATCTGTCAGCGTTGCTTCAAGTCAACTTTGCTGTCAGTTCCCCACCTACCGTCACGCTCTCTGATCTCTCGGCGCTGACGCTGACAGAAGATCCCAGTTATCGTCTGGTGTTTGTCAATGGGGTATTTGCGCCCCAGCTATCGGCAATTGCCGATCTACCCTCAGGTCTGTGGATTGGGAACTTAGGCACCGCACCCACCGCCCTA------AATCTCCCCGACTTTCTGGCCAAACAGCAGGGAGCTGAGGAAGTCTTCACGGCGCTGAATACCGCCAGCTTTACCGATGCCGCCGTGGTTTGGGTGTCAAAGCAGGTCGCGATCGCAGCGCCAATTCACCTGCTGATGATCACGGCTCCTACGGCCACCCCTGAAGTTCTGCATCCCCGGTGTTTAGTGGTGGCAGAACCCGGTAGTAGCCTCACTCTGGTGGAAGAGTATGCAACGGTGGGGACAGGAACTACCCTCAGTAATGCCGTTACCGAACTGTGGCTGGCGGACAGTGCCCAGGTCAACCATGTCCTGGTACAACAAAACCAGCTGACGGGGTTTCATGTTGGTAAGACGGCGGTGTTTCAAGCGCGGGGGTCTCACTACCGGGGGCATCCAATTACCCTCGGTGCCCAGCTTTCTCGCCATCACTTGGAGGTGTTCTCCCGAGGGGAGCAGACCGAAACCACGATTCAGGCGCTCACCCAAATCAGCGGGCAGCAAGTGGCGGATACCCACAGTGCCATCGCCCATTTGCAGCCCCATTGCACCAGTCGGCAGGTTCATAAGTGTATTGTTGGCGATCGCGCCCATGCTGTTTTCAATGGCAAAATCTGTGTCGCCAAGGCTGCCCAACTGACGGATGCGGCCCAATTGAGCCGGAATCTGCTGCTGTCGCCCCGAGCCCGCATCGACACTAAACCGCAACTGGAAATTGTGGCGGATAACGTCAAGTGTGCCCATGGTGCCACGGTCAGTCAGCTGGACAATGACGAGATTTTCTATCTCCAAAGTCGGGGCTTAGATCGGGAGGCCGCCTGCGATTTACTGGTGTATGCCTTTGCGGTGGATATTTTCCATCGCATTCCTGTCGCCTCTGTGCGTGACCGTTTGGTCAAACGGTTGACCACGGCTACCTCCCCA
2099687_Cbacterium@PXDR01000573_1_6__RT_shifts_1_contigs ---AGTATGCAAGTCTCTAATGGTAGCGGTACCCAACTGAGTCGGCGGGATGCTTATTTGCGATCGCACCTCACCAACCTAACT------CCCAGCCCCGATCCCCTGGGCTTAGACGACCTGCGGCACACTGCCCAGGCATTGGTGAAAGAGCAGACCTTCCCGTCTACCAAAGACGAAGAATGGCGGTTCACCGACCTGTCCGCCATGCTGGATTTGGACTTTCACCTCAGTCTGGATCAGGCCCTCAGCCCCCTAGATGTGGCGGATGTGGTGTTGCCCGAGGCGGCCCAAAGTCGAATCACCTTGGTCAATGGCCGCTATGTGGCTGGGTTGAGCGCCCTCGGGGATTTGCCCAAAGGGTTTATCATCGGCAGCTTGGCCAACTTGGACCCGCAGCTTCGCCCCCGGCTCAGCCAATATCTGGCCCAAAGTCAGGGCAGCAACGAAACCTTTGCCGCCCTGAATACCGCCGGATTCCAGGATGCTGCCGTCATCTGGATTCCTAAAGACGAGCGGATTGAATTCCCCATTCACCTGCTGAATTTGGCCCTACCGGGCTCTGCGCCAACCCTGGCCCTGCCCCGCTGCCTGGTGATTGCCGAGGCCCACAGCCAACTCACCTTAGTAGAAGAGTTTCGCGGCATCGGCCAAGGGGACTACTTCACCAACGCCGTGACGGAACTGTACTTAGCCGACGGTGCCCAAGTCCGCCATACCCGACTGCAAAGGGAAGGCCCAGCCACCTTCCACATTGGTCGCACCGCCGTGGCCCAGGCTCAAAATAGTGAGTATGCCGGGTGTGCGATCGCATTTGGAGCCCGCCTAGCCCGCCACAACTGGCACATCCACCAAAACGGCCCCCAAACCCAAACCCAAGTCCATGGCCTCGCCGTCGCCCAAGGTACCCAGGTGGCCGACCTGCATAGCAGCGTCCACTTTACCCAGCCCCACGGCAGCGCCGACCAACTGCACAAGTGCATCGTGGACGACCGCGCCCACAGCGTCTTTAACGGCAAGATCTTTGTGCCCCGTCAGGCTCAACAGACCAACGCCAACCAGCTCAACCGCAACCTACTGCTGTCCGACCGGGCCAAAGTAGATACCAAACCCCAGCTAGAGATCATTGCCGACAACGTCAAATGCGCCCACGGCGCAACCGTCAGCCAGCTCCAGCCGGACGAAATCTTCTACCTGCAAAGTCGCGGCATCGACCAAAGCCAAGCCCAGCGACTGCTGATCTACGGCTTTGCCATGGAAATTGTCGAGAAGATTCCAGTAGAGTCAGTCCGGCAGCGGTTGAGTGAGCGGTTGAAGCAGGTT---------
268115_Lantarctica@PZO39358_1                            ATGGCAAACTCCGTATCAGAACTGAAATTGTCGGCTACTGACCAGCGGGATGCCTACCTGAAGGGGCTGGTGCAGATCGTGAGGGCG---GCGGTGCCGGGGAATCTGGGCCTGGGGGAGGTGCGATCGCGCGCCGCATCCTTCCTCAACGAGCAAACCTTCCCCTCCACCCGGCAGGAAGACTGGCGCTTTACTGACCTGTCGCCCATGCTGGCCATCGACTTTGCCACCGCTGAGGAAGCTTTGGTAGCTGAGACCGACATCGCTGAGCTACGCCTAGCAGAAACCGCTGGCGCTCAAATTGTGGTGGTCAACGGACGGGTGAGCACCGAACTTTCTCGGCTGGAGAACTTGCCCGAGGGGGCCAAGGTGGGTTCTCTTCGCGCTCATCCCGAACTCCAC---ACTCAGCTGGTAGATCGATTGGCCCAGGCCAGTGGTAGTCATGAAGTGTTTACCGCCCTCAACACCGCTGGTTTTCAGGATGCGGTGGTGATTTGGCTGCCCCGCAATCTGACAATCGAGACGCCGATTCAGATTATCTACGTCTCCCAGACTGGAGAAAATCCTTGCATAGTTCAGCCCCGCTGCCTGGTGGTGGCCGAGTCGGGCAGCGCCGTCACTCTGATCGAAGACTTTTGGGGTAGTTCTGCTGAGACCCACTTTACCAACGCCGTCACTGAGCTGTGGCTCGACGCCAATGCCCAGGTCACCCACAGCCGCATTCAACGGGAGGGCGCTGGCACTTTTCACATCGGCAAAACCGTGGTCACCCAGGCCCGCGACAGCCAGTACGTGGGCACCGCCGTAGACTTTGGCGCTCGGCTGGCCCGCCACAACTGGGAGATTTACCAAACCGGCGAACAGACCACCACCAAGCTTTATGGCTTAGCGGCGATCGCTGCCAGCCAGCAGGCCGACACCCACAGCCTGGTAGCCCTCAGCCATCCCCACGGCACCGTCGAGCAAGAGCACAAAGCTATTGTCGATGGCCGCGCCCACAGCGTGTTTAACGGGCGCATGGCCGTGGCCCAAAAGGCCCAGAGCACCAGTGCTAGACAGCTCAACCGCAATTTGCTGCTCTCAGACAAAGCGCGGGTAGACACCAAGCCCCAGCTCGAAATTGTCGCCGACAACGTGAAATGCGCCCACGGGGCCACCGTGAGCCAGCTCCAGGCCGACGAGATTTTCTATCTGCAAAGTCGCGGCATCAGCGCCCCCCAGGCCCAGCGGTTGCTGATCTATGGCTTTGCTATGGAAATTTTAGAGACAATAGAGGCGGAGACGCTGCGATCGCGCCTCGCCGAA------------------------
2099684_Cbacterium@PWRG01000117_1_18                     ATGGCTAAGTCAGTGTCTGAGAATATGACCCGGGGCACCGAGCAGCGAGATGCTTACCTCAAGGGGTTAATACAGACGGTGAAGGGG---GGGGTACCCGCAGATCTGGCCCTGTCCGAGTTGCGATCGCGGGCTGAGGTGCTGCTCAAAGAGCAAACCTTTCCCCACACCCGCCAAGAAGACTGGCGGTTTACCGATCTGTCCTCCATGCTGGATATCGCGTTTGCCTGTGCCGACGGTGATCAGCCGGTTGCAGCGGCTATCGAAGCTCTGCGCTTACCTGAAACCGCTGGGGCTCAGGTGGTGGTGGTGAACGGGCAAGTGAAGCCTGATCTCTCTCAACTAGATGGACTACCCCAGGGAGCTGTGGTGGGCAGTTTAAGGGCTCTCCAGGATCACCCTTTGGAAAAACTGGCGCAGCGCTTGGGTCGGGCCAGTGGCCACCACGAAGTGTTCACCGCCCTCAATACCATTGGCTTTCAGGATGCGGTGGTGGTATGGCTGCCCCCTAATGGGGTGATGGAAACGCCGTTGCAGATCATCTATGGGGCTGAGGCCGCAGATACCCCAGTCCTGGCTCAACCCCGCTGTTTGGTGGTGGCAGAACCTAGTAGCGCCCTCACCCTGATCGAAGATTACTGGGGCAACGCCAGTACGGCTTATTTCACCAATGCTGTCACGGAAATTTGGTTAGAGGCCAATGCCCAGGTGACCCACAGTCGCCTGCAGCGGGAAGGCAGTGGTACCTTCCATATGGCTAAGACCGTGGTGACCCAGGCCCGAGATAGTCAGTATATTGGCACTGCCGTGGATCTAGGGGCTAAACTAGCGCGCCACAACTGGGAAATTTACCAAACCGGTGAGCAAACCACCACCCAGCTGTATGGCCTAGGGGCGATTACCGCCACTCAGCACGCTGATACCCACAGTCTGGTGGCCCTTAGTCATCCCTACGGCACCGTGGGCCAGGTGCACAAAGCGATCGTGGATGATAAAGCCCATAGCGTGTTTAACGGGCGCATGGTAGTGGCCCAAAAGGCCCAGGAAACTAATGCCAGCCAGCTCAACCGCAACCTGTTGCTGTCGGACAAGGCGCGGGTCGATACTAAGCCCCAGCTAGAAATTGTGGCCGACAACGTCAAGTGTGCCCATGGGGCCACCGTCAGCCAGCTGCAGGCGGACGAGATCTTCTACCTGCAAAGTCGGGGGATTAGCGCCTCCCAGGCCCAGCGCTTATTGATCTATGCTTTTGCTATGGAGATGTTAGAGACGATTCCGGTGGCAACTCTGCGATCGCGCCTCACCGACGCTATCTCTGAATGGGCCAGCGCC
32049_Ssp@ACA99800_1                                     ATGACAGCGGCGATCGCCTTTTCC---CAGAGTCAACCGACAGAAGTCGATCCCAATCTGGAAAAATTTCTCGGATTACTCGACCGA---------AGCCAATCAGCGGAATTTCAAGCCATTCGCGATCAAGGCCTTGAAAAAGTTCGCCAAGGAAAATTCCCAAGCCGACGGGATGAAGCCTGGCGGGTAACGGATTTATCGGTGCTCAAACATACGACTTTCCAAGCAGCCCAACCGACAACCCCAACGGCGGCAGATTTAGATGTTTTTGCCCTGCCGGAAACAGCCAACAGTCGTTTGGTATTTGTGAATGGCCACTATGCCCCCGACCAGTCCTGCGTTTCGGGATTACCTGACGGCGTTTTTGTCGGCAACTTCACGGCATTAGCGGCGGATCAAAAAGCGGCGATCGCCAAATATCTTGGCCAGCAGACCGAGCAACTGGATGTGTTTGCCGCCCTCAATGATGCAGGTCTTGGGGATCTCGCCATTGTTTGGGTGCCGAAAAATACCGTTGTTGAACAGCCAATCCAACTGCTATTTGTCGGCAACGGTGCGGATCAACCGACGGCTATGCAGTCCCGCTGTCTCGTGATTGCGGAAACGGGAGCCCAAGCTAATGTGGTGGAATATTACGGGGCGATCGCCACCCACCGCTATTTCAACAATGCTTTAACAGAAGTTTGGGTGCAGACCAATGCCCGCCTTAACCATGTGCGGGTACAACGGGAAGCTGGGGGCGCGATTCATCTCGGTAATACGGCGATCGCCCAAGCCCAAGACAGCCATTACCAACTCACAGAAGTTAATTTTGGTGCCCGACTGAGTCGCCATACCCTGACCCTGACCCAAAACGGCCCCCAAACAGAAACCATTCTAAAGGGGTTAACCATGGTTGGCGCCGAACAACTCAGCGACACCCACACCGCCGTTTATCTCCAGCATCCCTACGGCAGCGTCGATCAACTCCATAAATGCATTATTGACGATGCAGCCCGGTCTGTTTTCAACGGCCAAATCCATGTGCCTCAGAAAGCACAAATGACTAATGCGGCCCAACTGAACCGTAATTTGCTGCTGTCTCCCAAGGCCAAAGTCGATACCAAACCCGAACTGCAAATTACCGCTGATAACGTGAAATGTGCCCACGGCGCAACCGTCAGCCAACTGGAAGCCGAGGAAATTTTCTACCTCCGCAGTCGCGGTCTCAATGACTATGATGCGCGCCATTTGCTGATTGATGCTTTTGCTGCGGAAATTCTCGATACCGTGGCGATCGCCCATTTACAGCAGGCCCTTACGGGTTGTGTTGCCTGTCGCACCGTTGAC
317619_Phollandica@KB235941_1_291                        ATGGTTGTGCAAATCGCCCCCGACCCCCAAACCAGTGGGGAGAAGCGATCCAGCTACCTGGCCCACCTTCTGGCCCTCGGCCAATCGGTTCCCTCCTCCCTTCCCCCCGCGATCGCCACGGCCCAAGCCCAAGCCGCTGCCCGCATCCCAGAATTAGCCATTCCCTCCAGCCGCCATGAAGATTGGCGCTTTACGGATCTGTCGGCCCTGGTGCAATTACAATTCCAAGCCACCCCCCAGGTTTCCTTTACCCTGGGGCAGTTGGCCGCGTTGACCATTGCCGAAGCCCGCCAT---CGTTTGGTGTTTGTGGATGGCCACTATAGCCCCAGTTTGTCGTCCGTGGAGGACTTGCCAGCGGGGGTCACCCTGGGCAATATTCACCAGGCCGATCCC---------CAACGCTTAGCCCAGGTGCTGGGACAACAACCGGGCAATGAAGAGGTGTTTACCACCCTCAACACCGCCACCTTTCAAGATTTAGCCTGGATTCACCTGGCGGAGGGGGTGATCCTGGATGCGCCCCTCCATCTGATCTGGATGTCCACCCTCGATCGCCAGCCCGTGGTTAGCCAAACCCGTGCCCTGATTTTGGCCGATCGCGGTAGCTCCCTCCATCTGGTGGAAGATTTCGTCACCCTGGGGTCCGGCACCTACTTCACCAATGGGGTCACGGAAATGGTCTTGGGGGACAATGCCTTTGTCCACCACAGCCGCCTGCAACGGGATGGCACCGGAGCCTTCCACATTGGCAAAACCGCCGTCAGTCAGGGCCGGGATAGCCGCTATGTGGGGGTGGCCATCCATTTGGGGGCGCAGATGTCCCGCCACAATTTAGAAGTGGTTCACCAAGGGGAACAGGCAGAAACCGAACTGTTTGGTCTCGCTTTGGTCAACCAAGCCCAAGTCATGGATACCCACAGCAGCATTTGGTATCAGCATCCCCACTGCTCCAGCAATCAGTTGTATAAGGCGATCGTCAACGATCGCGGTCGGTCCGTCTTCAATGGCCGGGTGGATGTGCCCCAAGCCGCCCAATTAACCAATGCCCGCCAGTTAAACCGCAATTTGTTGCTCTCCCCCCAGGCGCGGGTAGACACCAAACCCCAGTTGGAAATTGTGGCCGATAACGTCAAATGTACCCATGGGGCCACCGTCAGCCAGTTGGAAGACGAGGAAATTTTCTACTTCCAAAGTCGAGGCATCGATCCCCTCAGTGCCCAACATTTACTCCTAGATGGGTTTGCCGCCGAAATCCTACAAAAGCTGCCCTTGGAGTCCCTGCGCCAGAGTCTGGGCCGCTGTGTGGCCTGCCGCATGATGGAC
1880902_Lsp@OCQ94576_1                                   ATGGGCGTGGATTTGAGTGGTTTAGCACCGAGCAAGGCAGCCCAGCGATCGACCTATTACGCGGGCTTGCTGGCCACGGTGACGGCGACTCCGGCAACTGATTGGGAATTGGTGCAGCGGCTGCGATCGCAGGCCCAGGCCGTGGCGCAGGAAATGGCGTTGCCTTCGACGCGAGATGAGGATTGGCGGTTTACGGATCTATCGCCCATGTTGGCGATCGCGTTGCGGGCCCCGGAGCTGACCACCCTTGAACCGGAGGCGATCGCGGCATTCGCCATTCCCGAAGCATCGGTG---CGGGTGGTGGTGGTGAACGGTCGGTTTGTGCCGGAACTGTCGAATTTGGTCGGGTTGCCCGATGGTGTCACGATCGGCTCGCTGGCGGCCGTGACCGAT------CGGGAGCGCCTGGCGAGCCACCTGGGC---CAACAAGGCAGTCAGGATGCCTTCTCGGTGCTGAATACGGCCGGTCTGAACGATGGTGTGGTGATTGAGCTGGAACGCCGCGTGCAGGTGGCCAAACCCATTCACCTGCTACATGTGGCCACGGCGGAT---CAACCGGCAATCAGTCAGCCCCGTTGCTTGGTGTTGGCCAAGGCCGGCAGCCATTGCACCCTGATTGAAGACTATGTGGCGATCGGGCAAGGCGGCTATTGCACCAACAGCGTGATGGAAGTGGTGCTGGGAAATTGCGCCACCCTGCACCATGTGCGACTGCAACGGGAAGGCGAACAGGCGATCCACATCGGCAAAACCGCCATTTCCCAAGACTGGAACAGTCACTACACCCTAACCACCATCAGCCAGGGTGCGTCGATCGCCCGTCACTCGATCGACATTGCCCAAACGGGCCCCGGCACTGAAACCATCCTGAACGGGTTGTCGGTGGCCACGGGTGAGCAGTTAACGGACACCCATAGCTCCCTGGTGTTGAGCCATCCCCACGGAACCGCCGATCAGTTGCACAAGTGCATTGCGGACGATCGGGGCCACACGGTCTTCAATGGACGGGTTTTTGTGGATCACGATGCGCAACAAACCAACGCCGCCCAGCTCAACCGCAATTTGTTGCTGTCGCCCAAGGCGCGGGTGGACACCAAGCCGCAACTGGAAATCATTGCGGATGATGTGAAGTGTTCTCACGGTTCCACGGTCAGCCAACTGGAGGAAACGGAGCTGTTTTACTGTCGTAGTCGTGGCTTGGATTTGGCCACGGCTCGATCGCTCCTGTTGGATGGGTTTGCGGGGGAAATTTTGGATCGCCTCCCGATCGCCTCATTGCGATCGACCTTGGCTCGCCAAATTGCCCAACGGATTAATCCA
1140_Selongatus@ABB57767_1                               ATGACGCTTTCTGTGCTGGAGCAACCGATTTCTGCCGTTGAGCAGCGACAAACCGTTCTGCAGCAACTGCTGAACTTGGGGCAGTCC---------------GCTGCAGGCGCTGAATCGTTACAGGCCCAAGCCCGCGATCGCCTCACGGATCTGGCGATTCCCTCGACCAAGGTTGAAGACTGGCGCTTTACCGATCTGTCGCTGCTGCTCAAGCGCTCCTTTGTCGCTGCTCCAGCTCAG------AAGGCTGAATTTGTCGAACCGCTGTTGCTGGCGGATGTACCGCTA---CGAGCCGTCTTTGTCGATGGTCAGTTTCGCGCCGATCTCTCCAGCGCG---GATTGGCCAGAAGGACTGAGCCTGACG------------------------------GTGGGCTTTGATGCCGCGATCGCCCAAAACTTACTGGCCGACGACCTGTTTGCCACGCTGAATACGGCAGGCTTTGGGCAAGCAGCCGTGATTCGCGTTGCCGCCGGAGCTGCGATCGCCCAACCGCTGCATCTGCTCTGGATTAGCAGCAGCACCAGCGAGACAGCGTTTAGCCAGCCTCGTGCCTTGATTGAACTGGGCGCGAATAGCGCCCTGACCCTGATCGAAGATTTTGCGCCGCTCGGCACGGCGGATTACTTCGTAAACGCTGTCACCGAAATCCAACTCGGTGCCAACGCCCAACTGAAACACAGCCGCGTCCAACGAGATGGCGATCGCGCCATTCATATCGGCACAACTGCAGTTCGGCAAGAACGAGACAGTCGCTACCACGGCATTGCCGTCAGCACTGGCGCTCATCTGTCGCGCCACAACTACCTTGCCGCCCAGGATGGCTCTCAGGCCGAGACGATTCTGGACGGTTTGAGTCTGGCGGATGGCGATCGCCTCGTCGATACCCACAGCGGCATGTTCTTCAACCAGCCCCACGGCCGCAGCCAGCAACTACATAAGTGCATTGCCAGCGATCGCGGTCGGGCGGTGTTCAGTGGTCGCGTGGTGGTGCCGCAAATCGCCCAGCAGACCGATGCCGCACAATTGAGCCGAAATCTGTTGCTGTCGTCCCGTGCACGGATTGACGCTAAGCCGCAACTAGAAATCGTCGCTGATGACGTCAAGTGCAGCCACGGTGCAACTGTCAGCCAACTGAGTGAAGACGAGATTTTCTATCTGCAAAGTCGCGGCCTCAACCAAGCCGAAGCGACTCACTTGCTGATTGAAGCCTTCGCTGGCGAAATCCTGCAAAAACTGCCGTCTGCCCAGTTACGCGAAGCCCTGAGCCGCTGCGTCAGCTGCCGCGCCGAACGT
1173263_Ssp@AFY72303_1                                   ------------------------------------------ATGATTGATCTATTTGCCCAAGACCTGTTATCACAGCAACCAAGT---TTTGATCATTCTCCTGCATGGTTAAGAACTTTACGTTCTGAGGCTAGCGATCGCCTGAATTATTTAAAATTTCCAACTCCTAAAGATGAAGAATGGCGCAATAATGATTTCTCAGAATTAAGAGATATTGGTTTTGCTTTAGTTAATGCTGTAGATAAATCTGAAAATATCCTCGATGCTCATATTTTGCCCGAATCCGCCGAAAGTTTAATTACATTCATTGATGGTAGGTTTTCTATTGAATTTTCTGCCCTTGAAGGATTACCAACGGGGGTATTTATCGGTAGCCTCAATAACTTTGGCATAGATTTAACCGCAAGTTTGTCTCCCCATTTGGGTAAGTATGCGGATGCTGAAGATTTCTTTGTGGCACTAAATACCGCCAGTATCGATGATGTTGCCGTGGTCTATATTCCAAAGAATCTCAACTTTATCCCTACGGTGCAGTTACTATTTGCCTCCCAT---------CAAAATACGATTTCCCAACCTCGTTGCCTAGTAATTGTCGAGTCTGGCGGCAGCTTAAATTTAGTAGAAACTCATATTGGACAGGAC---TCTCTGCATTTTTGTAATTCTGTGACGGAAATTTATGTAGGTGCAAATGCCCGTATTAATCACACCAAGGTACAAACCGAAAGTGATCAAGCGATTTGGATTTCCAATTGTGCGATCGTCCAGCAGCGTTCCAGTGCCTACATTAAAAATTCCATCGTTTTAGGTGCCAAAAAATCCCGCACCAATCTCCATATCCAGCAGTTAGGTGAGCATACGGAAACTTCCTTAAATGGGTTGACCTTAATTGGCGGAGAGCAAATAGCTGATACTCACTCCCAGATCGCCCATAATTTCCCCAATGGTACTAGTCAACAGTTGCATAAATGTATTGCCGACGAGCGATCGCATTGTATTTTTAATGGCAAAATTTTGGTATCCCAGGCTGCCCAACTTACTAATTCCAAACAACTCAGCCGTAATCTATTGCTTTCTCCCAAAGCTCGCATTGATACTAAACCCCAACTAGAAATTTTTGCGGATAACGTCAAATGCGCCCACGGAGCTACCATTAGCCAAATTGATGCCGATGAGCTTTTTTATCTCCAAAGTCGTTGCATCGATTTAGAAAGTGCCAAAAAACTCTTGACCTATGCCTTTGCTGCCGAAGTCATTACTCAAATTCCTGTTGATTCACTGAGGGAAAGTTTAAGTCAGTTAGTACTTGCTAAAACCCAT---
82654_Psp@AFY70212_1__RT_shifts_1_contigs                ---AGCATAAGAGTATCCGAGTTAGGTGCGATGAATGGTGGCTCTAACCCTAACTTTGTGGATGGTATTGTCAACCAACGGTTTGATGTTAATCCGGAGGCGATCGCCTGGTTGCAATCGATTCGCCAGGAAGCCCAAACTTTGTTGGTGGATCAGGAGCTGCCCCACAAAAAGCAAGAGGAGTGGAAATACACTGATTTAAGTGCCGTATTAAAGCGTTCCTATGTGCTGCGCAAGCCCCAGTTGCTCGATGCCAAGTTGATTGCCGGGCAGATTGTGCCAGAGGCGGCACGCAGCCTGTTGGTGTTTGTGAATGGTGTATTTTCCCCGCAGTTGTCGGGGTTGATCGATCTACCGGAAGGGGTGATCGTGGGTAGTTTGGCTCAATTGCCAGAGAAAGTGCAACAAAGGCTAGCCGAGTTTTTGGCGGAGCTAACCGATGCGGATGATTTTTTTGCTAATCTCAACGCCGCTTGCCTCAGTGATGTGGCGATCGCCTATGTGCCTAAAAATGTGGTGATCGATCAACCAATCCAGTTTGTCTATGCAGTGACACCGCGATCGGCATCTGTGATTTCCCAACCCCGCTGTCTGGTGGTGGCCGAAACCGGTAGCAGTATGACCCTGGTGGAAACCTATGTAGGCGAACCGGATCGCAGTTATTTATCTAATTCGGTCGCAGAAATTATGGTGGGTGAAAATGCCGCCGTGAACCACACCAAAGTTCAGTGGGAAGGCCATGCCGCCTGCCACATTAGCACCACCGCGATCGCTCAGGAGCGTGATAGCCGCTATACTTGCAATGCGATTTCTACTGGTGCAAAAATTTCCCGCCACAATTTGCAGGTGCAGCAATGGGCAGGGCAAACGGAAACCCACCTCAATGGTCTGGCCTATATTGATGGCGATCGACTCACCGATACCCATTCCGCGATCGCCCATAACTATGCCCACGGCAGCAGCAATCAACTGCACAAATGTATTGTGGACGATCGGGCGCGGGCGATTTTCAACGGCAAGATCCAGGTGCGGCAGGCAGCCCAACAGACCGACTCCAGCCAGCTGAGCCGCAATTTGCTGCTTTCTGACAAGGCCAGGGTAGACACCAAACCGCAATTGGAGATCGTGGCCGACAATGTTAAATGTGCCCACGGTGCTACGGTGAGCCAACTTGACGCAGATGAGATTTTCTATCTCCAGAGTCGTGGCATTGATGCGGCCAGTGCGGCAAATATGCTTACCTTTGCGTTTGCGGCAGAAGTGATCCAACGCATCCCGATTCCCCGGTTGCGGCAGGCATTAGAAAAGTTTGTCCTCTCTAAAACCCGCGCT
685565_Psp@BBC24014_1                                    ATGGCTATTCAAGTTTCTGAACAACGCAGTAAATTGGCTGTAAATAGCGAAAAATTTATAGCTCAGGTTCTGGGTTTGCGCTCTGATCCTGATCAGGATACTAACAATTTTGTTAGCAACCTGCGTCAGTTGGCTAGCGATCGCCTAGCAACCCTCTCTTTCCCCACCACTAAAGATGAAGAATGGAAATATACCGATGTTTCCGCTTTGGGGAGTTTGCCTTTTGCAAATCAACCAGCGATCGCTTCCCGTAATGCTAATCTTGAAGCTAATATTGCGCCAGAATCCTTAGGTAATTGTCTGGTGTTTGTGAATGGAAAATATCGCAAGGACTTGTCAGATACTAGCGATGTAACTGAAGGCTTGGTTATCGGTACATTAGAATCCCTTGGCGATCGCATTTTGCCGAAGTTGCGATCGCACCTCGCGCAGCATCCCGATGCCAATGATTTTTTTGCGAGTCTCAATACCGCTTGCATGGAAGATGTCGCCATCATTCTCGCCCCTAAAAATTTGGTGGTCGAGAATCCTGTGCAATTGCTCTTTATTTCTGCTGCAGGTGAAGCAACTTTAATTACCCAACCTCGTTGTTTGGTGATTGCGGAAACCCATAGCCAATTGACCTTTGTACAAACCTTTGTTGGTGAAGATAGTCAAATCTATTTCACGAATGTGGTGACGGAAGTTTGGCTAGCGGAAGGCGCTCAGGTCAATCATACCAAGGTGCAAAGACAAGGTGACGAAGCAGTTCATATCAACACTACTGCGATCGCACAGGCAAGAAATAGTGTCTATAAAAATCAAGCAATTAGCTTTGGCGCAAAGATTTCGCGTCAAAATTTGATTGTGCATCAAATGGCAGAGCAAACGGAAACTTCGCTCACAGGTCTAGCCTTTATTGATGGAGAACAGCTTGCCGATACCCATTCTGTAATCTCTCATAACTATCCGCACGGATCGAGCAAGCAACTGCATAAATGTATTGCTGATGGACGATCCCATGCTGTATTCAATGGCAAAATCCAAGTTGCGAAGTTAGCCCAACAAACTGATTCGGCGCAGCTAAGCCGCAACCTCCTACTATCGGGCAAAGCGAGAGTAGATACCAAGCCACAATTAGAAATTTTTGCGGATAATGTCAAATGCGCTCACGGTGCAACGGTTAGCCAATTGGATGCCGAAGAAATCTTCTATCTCCAAAGTCGAGCGATCGATGCCGAGAGTGCGGCAAAACTGCTGACCTATGCCTTTGCAACGGAGGCAATTTCGCAAATTCCTGTCGTATCAATCCAGCGATCGCTTAGTAGTTTTGTTTTAGAAAAAACGAAATCC
195250_Ssp@CM001776_1_2851                               ATGACACCCTCTATGCCCGGTAACGCCTCTAACCTCACCAGTGGTTCGGAGCTCTACCTGGCCGAGCTGCTCGGCCAGCATGGCGCACTGGATGGCTCGATCGCCCCTTGGCTCGATCCCCTCCGCCAGATGGCGGCCGATCGCGTCCGTCTCATGTCTCTGCCCACCCAGCGAGACGAAGACTGGCGCTTCACCAGCCTCAATTCTCTCAAGGAAGTCACCTTTAGGGTTTCTGATGCCACG------------TCGGGTGTGACAGACTGGGCGCTGTCCGAAACCGATCGCAGCCGCTTGGTGTTTGTGAATGGCAAGTTTGCTGCTGAATTCTCGGATGTGTCTGGGTTGCCGACTGATGTAACGGTGGGTAATTTGGCCAATTTATCGGTCGAGCAGCAGGAACAGGTGCGATCGCAGTTCTCTGATGGGATGGATAGCGGAGATGTCTTTGCCCTGTTGAATTCCGCCTGTCTGCAAGATATGGCCGTGGTTATCGTCGGTAAAGACTGCGTGGTGGAAACGCCCATTCAGCTTTTGTTTGTTTCGACTGCAGGCGATCGCCCTTCTGTGTCTCATCCCCGTTGCACGGTTGTGGCCGAGCGCGGCAGTGCGGCAACGATCGTCGAACAATTTGTGGGGGTAGGGGCCGAACCGTACTTGACCAATGCCGTGACTGAAATTACTCTGGCCCCAAATGCCCAACTCAACCATTGCAAGTGGCAGGCGGAGAGCGAGCATAGCTTTCATATTGCCCGGACGGCGATCGCTCAAGAGCGCGACAGCCGCTACACCTGTCACACCACCAGCACGGGAGCGCGCCTGTCGCGCCATACTCTGGCAGCGGTGCAGCAGGGGTTGAATGGGGAGACGATCCTGAACGGATTGACCGTCGCCTCCGGTACGCAATTATCCGATACCCATACGGCGATCGACCACGCTCAGCCCCACGGTACGAGCCAGCAGATTCACAAGTGTATTGTGGGCGATCGGGCACATTCGGTATTTAACGGCAAAGTGCTGGTGCGCAAGCACGCGCAGAAGATCGATAGCAGCCAATCCAGCCGCAATTTGTTGCTTTCGCATAAAGCGCGAGTGGACACCAAGCCGCAGTTAGAAATTTTTGCAGATGATGTCAAATGCGCCCACGGTGCGACCGTGAGTCAGTTAGAGGCTGATGAAGTTTTCTATTTGCAAAGCCGAGGCTTGAGTGAAGCAAAAGCCAAACAGTTGCTCACTTATGCGTTTGCCGTAGAAGTTGCGGAGCGTATCCCGGTGAAATCGCTGGAAAATCAATTGAAAAACTTTCTCTCCTTTGCATTCGAC---
1666911_Ppriestleyi@KPQ36780_1                           ATGAGTGCTGATACAAGCCCGAAAACTTCGGTGATCGCAACCCAGCGAGCAACTTATCTTAAGCATTTGCTAACGCAGGCATCTGCCGCTGCTGACGAGTCTGGCTTGGGTCTTAAGCACCTTAGAGAGAAGGCGATCGCTCAGGTCAATGCGCGTTCCTTCCCGGCTGGTCGCGACGAAGAATGGCGCTTTACTGACCTCTCTGACATGCTAAAGTTACCTTTTGAAAGGGCTCATGCTGAGTCTATCAGCGAATCGGATCTGACTTCAGTAGATCTGGCCTCAGCCGGGTCAACTCGACTCACGACCATCAACGGCCACTATGTCTCAGCACTTTCAGACGACTCAGCGCAATCAGAAGGTGTTGTAATTGCGCCGCTCTCCCAGCTGATCTCTGATGCTAGCCAAATAGTGACCGATAAGCTCGCTCAGGTGCAGGGCAGTGGCGAGGTCTTTACTGCGCTTAATACGGCTGGTTTTTCAGATGTGATGGTTATTTGGCTCAAGGCCGACCAAAAAGTGGAACAGCCCATTCATATCGTTCGCACTTCGGTAGGCGAG---------TCGATCAGCCATCTGCGAACGCTGGTGATTGCTGAGCCCCATTCGAGCTGCACGTTGGTAGAGTCTTTTATTGGAAATAGCTTGCAGCCTCGCTGTAACAATAGCGTCACCGAAATCGTCCTGGCAGAAGGCGCGCAGATTAATCATATTCGCTTGCAGGATGAAGGTTTGCAGACCTTCCATATTGCCAAAACGGCAGTTTCTCAAGCCGCTAACAGCCGCTACAGCTGTACTGCGATTGACCTGGGCGGGCAGCTGTCACGCCATCATTTGGAGGTTTATCAGGCCGGGCCTCAGACTGATACTCATCTGTATGGGCTTAGCGCTTTGCAAGGTAAGCAGCTAGCAGATACCCACAGCCTGCTCGCGCTCACTTATCCTCACAGCACGGCTACTCAAGTTCAAAAAAATGTCGTTGATGATCGTGCTCATGCGGTGTTCAACGGCAAGGTTTATGTCTCTCAGGCGGCGCAGTTTACCGATGCTGCTCAGCTCAATCGCAACTTAATGCTCTCTAGCAAAGCGCGGATTGATACTAAGCCCGAGCTAGATATTGTGGCTGACAATGTGAAATGCGCTCATGGTGCGACTGTAAGCCAGCTACAGGCTGACGAAGTTTTCTATCTCCAGAGCCGAGGCATTTCGGCAGAGCAAGCCCAAAGGTTGTTGCTGTATGGCTTTGCTATGGAGATAGTCGAAAAGATTTCGGTTGAGCCCTTGCGACAGGTTTTAGGCGATCGCATCACTCACTGGGCCAAC---
321327_Ssp@ABD00334_1                                    ATGAGCGCCACCTTTGCCCCAGAG------------------AGCCGCCTA---TTCCTGGAGCACATCCTCGGCCAAATCCCGGAA---------------CAGGATCCCTACACCACCCTTAGGCAGCAGGCCCGCGCCCAATTGGCGGAACTGGGGATCCCGACCCCACGGGAAGAGGATTGGAAATACAGCGATCTCTCGCCACTGCTGGCCCACAAGTTTCGCCTGGCTGCCGCGGGGTCTCTGGATGCAGCAACCCTAGAGCCCTGGCTTTGGCCGGAAGCCAGCTATAGCCGCGCCGTGTTCGTCAACGGCTACTTTGCCCCCCAGCTTTCTGATTTGAGCGGCCTGCCCACCGCTTTGCAGGTGATCCCTTTGGCCCAAGCCCCAGGGGAG------------------------TTGCTGCAAACGCTGGCCAAGACGGATGTGTTTACGGCCCTCAACACCGCCCATCTGGGCGATGGGATCCAGATTGGCCTACAGCCCGGCCAGGAAGTTCCGTCACCGCTGCACCTGCTGTTCATAACGGTGGCTCCTGGAGAGGCCGTTTTGGCCCAGCCCCGCTGCCTGCTGTCTTTGCAAGCCCACAGCTCCCTCACGCTGATCGAAGATCATGTATCCCTGGGATCCGGGATCCCCTTCAGCAACGCAGTTACGGAGATCGCCCTGGCAGAGGGATCCCGTTTGCACCATGTGATCCTGCAAAGGCAGGGATCCCCAGCCTTCCACATCAACAAGACCGCCGTGCGCCAAAGCTGCGACAGCCACTACCGCCTCCAGGCGATTCAGTGGGGATCCCAGTTTTCCCGCCACAACCTGGAGATCACCCAAGCCGGAGCCCAGGCCCACACCCAACTGCAGGGGCTAACGCTGCTGAAGGGATCCCAGCACAGCGACACCCACTCCCGCTTGCTCCATCAAGCGCCCCACGGCAGCAGCCGCCAACTGCACAAGTGCATCGTGGACGAGGCGGCCCGCGCGGTCTTCAGCGGGCGGATCCTGGTGAGCCAAGCAGCCCAACTGACAGACGCCGCCCAGACCAACCGCAACCTGCTGTTGAGCCCCAAGGCGCGGGTGGATACCCGGCCCCAACTGGAGATCTTTGCCGACAACGTCAAATGCGCCCACGGAGCCACCGTCAGCCAACTGGAGGCGGAAGAGATCTTCTATCTGCAAAGCCGCGGCATTCCCCAAGCCCAGGCCAGGCAACTCCTCACCTACGCCTTTGCGGCAGAGATCCTAGAGGGGATCCCGCTGGCCCAGCTTCCTTCCCAGGTGGCCAAGCGCTTGGGATCCGGC---------
1453429_CAthalassa@ADB95432_1                            ATGAAAAACTCCATATTAGAAACA------------------AATAAAGAAGTTTATTTAGACAACCTATTAAGTCAATTTCATATT---------------ATTGATAGTTTTCAAAGTTTAAAACAGGATTCACTTCAGAAAATTAAAGAGTTATCTTTTCCTACCTCTAAAGAGGAAGAATGGAGATTTATGAATCTTGCGGAACTATATAAATATCAATTTAAAATTGCAAAAGCTACAAAAATTACAAAAGAAAGTATTAAAGATCTCGTTGTTTCTGAAGCTAATTCTAATTGCATCGTATTTGTAGATGGCCAATATGATAGAGCTTTATCAGATATTGCTTTATCGTCTGATGATATATTTATTGGTACATTGCAAGATGTACCAGATATAAAGAAAAATGAAATATATACTTTGTTAAATAGTGACCAAAATAAGAAAGATATATTTAGTAGACTTAATACGATAGGCCTAGTTGATCCTGCAATCATAATAGTTAACGAGAATATAACTATTAAAGATCCAATTCAGTTGTTATTTATTGCAACTAAACAGAAAAATTCTTTACTAATACAACCACGTACATTAGTTGTAGCAGAGAAGGGATCTGATCTTTCTATAGTTGAATACTATTCAACTGTAGAAATTGTTCCTTATTTTACTAATTCTGTAACAGAAATTTTTTTAAAAGATAATTCACGAGTTATTCATAGTCGAATACAGCTGGAATCAAATATTAGTTTCCATATTAGCAAAAGTAATATTACTCAAAATCAAGACAGTTTTTATGTCCTAAATCAGTTTGATTTAGGATCGAAGGTTTCTCGTAATAATATAGAAATTTTTCAAAATGGAGCTCGGACAGAAAGCTATTTAAATGGCTTGAGTCTTCTTGGTAATGACCAAATTTCTTGTACTAAAACTTCTATTAATCTTAATTATCCTAACGGAATAATTGATCAGTTACACAAATACGTCATTGATGATAAAGCTCATGGAATTTTTGATGGAAAAATTATTGTATCTAAACTTGCTCAAATAACTAAAGCTAAACAACTAAATCGTAATTTACTGTTATCAAAAAATTCTCATATAAACACTAAGCCAGAGCTCCAAATCATAGCAGACAATGTTAAATGTTCTCATGGTGCTACTATTACCCAGTTAGAAGCTAATGAGCTTTTTTATCTACAAAGTCGTGGTTTAAGCGAACTTGAAGCGCGTCATCTGCTAGTAGATGCTTTTATGCGTGAAATATTAATGAAGATACCTCATAAATCTCTCGAACAAAAACTGATAAAGTATATTGCTTCTGATATTAAA---
197221_Telongatus@BAC09457_1                             ATGACAATTACAGTCAAGGCCAATGATCTGCCCCAGGCCAGT---------AATGAGCTCAATGACCTATTGAACTTCGCCCCGCCC---------------CACCCTGAGCTGGCAGTGCTACGGCAGACGGCCCGCGATCGCCTCCACGAGCAAACCTTGCCGACCCCCCGTGATGAGGATTGGCGCTTTACGGATTTATCGGTTTTACGGACGCGCACCTTTCAGCCGCCCATTGCCCCC------AACCCTGAAATTGTTGCTGAGCATTTACTGTGCGAACGCAGTTTTCCACAGATTGTCCTGATTGATGGCTATTTTTGCGGGGAACTCTCCCGTGTGGATGCCGCGGGGGTTGAGTTATTGCCCCCCTCCCTGCCGGCGATC------------------------------------------------GCCCCCCCGGAGGTCTTCAGTGACCTCAATGCCGCAATGCTGGCAGAGCGGTTGTGTCTGCGCCTGTCGGGACATTTC------AGGGAGCCAGTGGAGGTTTTCTTTGTCAGTAGCCGGCAGCAG---CAGAGCGTGGTCTCACCCCGCCTTACCGTTGAAGTAGCTGCCCACGGTCAAGTTACCCTGATTGAACGTTTTTTGTCCCTCACCGGTGACCAACAGTTCACCAACACTGTGACGGAAATTTCCCTAGGGGCTGCCGCTGGCTTGCACCATGTGCGCATTCAACACCAATCGCCGACAGCAATTCACATTGGCTCTACAGCAGTGTGCCAAGCTCAAGACAGTGCCTACGAGGGGCACGCCATTGATTTGGGGGGATGTTTGAGTCGCCACCATTGGCAGGTGCAGATCCAAGGCAGTGGTAGCCAGACAATCCTGAAGGGACTCGCGATCGCTATGGATGAGCAGATCGTAGACACCCACTCGGCAGTGCTCTTCCATGCTCCCCACAGCAGGAGTGAACAGATTCACAAGTGCATTCTTGGCGATCGCGCCCATGGCATCTTCAATGGCCGAGTGGTCGTGCCCCAGGTGGCGCAACTCACCGATGCAAGCCAGCTCAATCGCACACTACTGCTTTCCGACAAAGCCCGTGTGGATACCAAGCCGCAACTGGAAATTGTTGCTGATAACGTCAAGTGCTCCCACGGTGCCACCGTCAGTCAACTGGCTGCGGAGGACATCTTTTACCTGCGTAGTCGGGGCCTTGATCAGCACCAAGCACGGGATTTATTGGTGAAGGCCTTTGCCCTTGAGCAGCTCAGCGACATTACGCCCGAGCCACTACGGGAGGAAATTGAGGAAGCACTGCTTGCCAAATTAGGCGGA
195253_Ssp@AFY60149_1                                    ATGCTGCACGTTATCGCTAATTCCCCGGTGACAACGGCCCATAAAACCGTGACCCAATTAGGGGACTTGTTAAAACTTCGGCAAGAGTTGGGGCAAGCAGGCCTGGCCACCCTCGGGCAATTACGCCAAACTGCGGCGGATGCCTTACACGAGCAATTTATCCCCACAACCCGACAAGAAGAATGGCGGTTTACGGATTTGAGCTTGATCACCCAGGCCCCGTTTTCCCCCCCGGCCCACCCCGATTTA------GCCACATTACCCACCCAGCGGATTGCTGAGAAACATCTG---CGGATGGTGCTAGTGAATGGAGTTTATGCGCCGGACTTGTCGGATGTGGGGAATTCCCATGCTGGAGTGATGGTCGGTAATCTAGCCCAAGCC------------CGCCCAGAAACCCTCGCTCTTTTGGGACAACTCCCCGGCCGTGAGGAAGTCTTTACCGCCCTAAATACGGCCTCCTGCCGCGATGTGTTAACCATTGAAGTCGGTGCAAAAGTCTGTCCAGGATTTGTGATTCATCTAGTATTTTTGACGACTGCCCCCCAG---GCCACGCTGATCAGTCCACGGGTTTTAGTGGTTCTCCAGCCTGGCAGTTCCTTGACCCTTGTGGAAGATTATATTTCTGGGGAAATGGATACCGCCTTAACCAATGCAGTCACAGAAATTTATTTGGGCAACCAGGCCGAACTGGATCACACTCGCATCCAACGCCAGGCTCCAACCGCTCTCCACATCGGTAAAACAGTGATCTCCCAGGCCCAGCACAGTCAATACAGCGGCCATGCCATCACCTGGGGCGGCCAACTCTCACGGCACAATTGGGATGTCAACAGCAATGGCCCCGAAACGACAACCATTTTGGAAGGCCTGACAGTCGCCACCGCTAACCAACTGGCTGATACCCATTCCTCTTTGATCTTTTCTGCACCCCATTGCAGTAGCCAACAGGTCAATAAGTACATTGTCGGGGGGCGGGCCCGGGCCGTGTTCAATGGCAAAATTGTTGTTCCTCAAGCTGCCCAGATGACCGATGCTTCACAGTTAAGCCGAAACTTGCTCCTGTCCCCTAAAGCCCGGATTGATACCAAACCCCAACTGGAGATTGTGGCCGATAATGTCAAATGCTCCCATGGGGCCACTGTGAGTCAATTAGCGGAAGATGATGTGTTTTATCTACAAAGTCGGGGCTTAGATTTACAACAAGCCAGAGATTTGCTGATCCGAGCCTTTGCGGTGGAATTGCTGGATGGGTTCCAAATTCCCTCCCTGGCCAAAGAGTTAGCTCAGAATATTTTGAGCCATATTCATCAA
1947904_Cbacterium@DBAX01000029_1_15                     ------------------------------------------------------------------------------------------------------ATGATCACCCTGGCATCTTTGCGACAGTTAGGTCAGGAGCACCTTGGCTACCTGACACCCCCGACGCGCCAAAGGGAGGGTTGGCAGTACCTGCGTATGCCGGAACTCCTTCCGACCGCTACCACTACCCAGGGCCGGGAGGCCACCTCCAGTGCCCCATGGCAGTCCTTCGCAATTCCTGGGGCATACCAAGGG---------TGGTTTCAGGGGCGGTGGCAGCCCCCAGTTCCAGAGCCTGAA------GACGGCGAGCTGTGGTTTGGCAGTCTAGGGGATCGCCCTCCAGGAGATGTGCAGCGCCTCGTGGGTTTGGTTTCCCAACATCCCGCAACCCGGGACTATTTTGGCTACTCGAACCAAGCTGCCCTTGAAGAGTTGGCAATTCTCTACGTGCCCCAAAATCGGGCGATCGCCCAACCGATCCAAATCCTCTCCTACGCCGCCGCCCAACCCGAGTGCATGGTCGTCCATCCCCGGTGTCTGGTGGTGCTTGAGTCCGGCAGCCAAGCCACGCTCCTAGAACGGTGGCTCAGTGAAGATGGGGGCGCTCTGTGGCACAACGGTGTGACCGAGATTTTTCTGGGGCCCGGTGCCCGGCTCGACCACGTTATGGTGCAACAGCAGGGCAGCAGCACCCTCCACCTGCAAACCACTGCCCTGATCCAGGAAGGTCACAGCCAGTATCAGGGCTATGCCCTTGCCCTGGGGGGCCACACTTCCCGGCAGACCCTCCACGTGCAGCAACATGGTTCCGCTACCGAGACCGTCCTATCGGGGCTGATCTACGGGGACGGCGATCAACACCACGAGCTTTACTCCTGCGTGCACTTGGAGCATCCCCATAGCACCAGCCGCCAACTGCAAAAGGTTATCCTCGACGGGCACGCCCATGGGGTGTTCTGGGGCAAGATTCAAGTGGGACAAAAAGCCCAGGAAACCAACGCCGGTCAGTTGAGCCGTACCCTGCTGCGATCGCCCAAAGCCCGCGTTGACACCCAGCCCCAACTGGAAATCCTAGCCGACAATGTTAAGTGCAGCCATGGTGCCACGGTCAGCCAGTTGGATGCCGACGAGCTTTTCTACTTGCTTAGCCGCGGTATTGACCCGGAAACTGCCACCCGCCTGCTGTCCTACGGTTTTGCCGCTGAGGTAATTAGGCAAATTCCCATTGCCGCCGTGCGTCAGTCCTTGGAGGCTTGGCTGATGCAGCACACGGCCTCC
3218_Ppatens@PNR43747_1                                  ATGGCAGCGGCAGTGAAGTCAGAAGAGGCATCGTTCTCATTGGGTCCTGATTTCTTCCTGCTGGACCTCGCAGAGAAACTGGAAAACGGGGATTCTCTAGGCGCCCGTGCTTTGGCAGAGCTTAGGTATAAGTCAGCTGAACAGGCATTAAACTTGCGATGGCCCACCAATAAAGACGAGGCTTACAGGTTCACTGATGTGAGGTTTTTGAAAAATCTTGACATCGCCCCAACACCTGCTCAAGCGAGCGTACCGAACTTTGAATCAGAACTTGGTCTCGGAGAAACGGAGGCCTTCCGTCTCGTGTTTGTTGACGGCGTGATATCAGAATCCTTATCCAAGGTGGAGGGCTTATCAGGCGGGGCATATGTTGGAAGCGTTTGTAAGATTACTGCTGACAGTAGCTCACAAGCATTAGAATATCTCGGGGCAGCTGGAACCCAAGACGATCTCTTCACCTTTTTGAATGGATTAGGGGTGCAGGATGCTGGCCTCGTTTTTGCGCCTAAGGGTGTCCAATTATCAAAACCAATTCATGTTGTATACTACTCTACAAAGGACGAGGAAATATCTTTGGCAACTCCTCGTTTGCTAGTTGTGGCAGAGAGTGGTGCTAGAGTGGAGATTATTGAGCAATTTGTTGGAGCACCTGATCAAGTCTATTGGACAAACCAAGTTTGTGAAATATATGTTGCAAATGGAGCAGAAGTTTCTCATAGTTGCTCTCAGGAGCAAGAGCGAAGCGCTGTACACATCAAACAGACCCATGTTTCCCAGGGAGAAAAAAGCACGTACAAATTGGTAGAGGCCGAAGTTGGCGGGCGTTTGAGTAGGCACAATCTTCAAGTTATCCAGTTAGGCTCTGACACACAGACTGAATTCTCTACTTTCTCATTATCGAGTAAGCGGCAGGTGCAAGACCTGCACAGCAGGCTGGTCCTCGATCATCCGAGAGGAATCAGTCGCCAGATTCATAAATGTATCGTGACTAGGTTAGGTCAGGCGGTGTTCGATGGCAACGTCAAGGTGAACAGGTTTGCACAGCAGACAGATGCGGGGCAATTGAGTCGAAGTTTGTTACTAGCACAAGGAGCAACTGTGAATGTGAAGCCCAACCTACAGATTATTGCCGATGATGTAAAATGTACACACGGAGCTGCAATCTCAGATTTGGAAGAGGAACAACTGTTTTATTTTCAGGCACGAGGGATCGATCCCCTGACTGCACGAAGTGCTCTAGTTTTCTCATTTGGGGCAGAGGTACTACAATCTTTTGGCAATGACTATTTAAAGAAGAGACTGGAAAGACTTGTGAAATCATCTTTGGCGACT
3197_Mpolymorpha@PTQ32632_1                              ATGTCTTTCGTG------------------------------ACTCCTGATCTCTTCCTTCTCGACCTCGCGTCGAAGCTTGAAGAT---GATGGTCTTGCAAATGATCCACTGGCAAGACTTAGAGAAGAGGCCACGGAGGCAACTTTGAGCTGTCACTGGCCCACAAACAAGGATGAATCTTATCGCTTCACGGACGTGAAGTTTCTGAAACAGGCCAACATCAATCCTGTGAACGTGCCATCCGAGTCATCTTTCGATCCTGCATCGTTGAATCTGCCAGATTCTAATGGCAGCAGACTCGTATTCGTAGACGGAGTGCTGTGCAAGAATTTGTCGAGTCTGGAGGACGTGCCAGAAGGGGTGGTCATAGGGAGCATTTCGTCTCTGCCCAAGGAGGCTGAAGAGCATGTCTTACCGAGGCTGTCAGCCAGAAGGAGCGAGGGAGACGTGTATGCTTGTCTGAATGGGGTTGGTGCCAGGGATCTCGTTGTAGTCATTGTGCCTACAGGTGTGAAGGTTCCGAAGCCTCTGTATGTTCTGTACTACTCAGCCGGTGGCCCAGATTTTGCTCTTTCCAACCCTCGACTTCTTGTCAGCGTGGGAAAGGATGCAGAGTTGGACTTGGTCGAAGACTTCACTGGAGCTCCGCAGACATTGTACTGGACGAATTCCGTCTGTGAGATTGACATTGCGGAGAGCGGTCGAGTTGGTCACAGCTACGTGCAGGAGCAGAGTCTGAACGCTGTCCACATTCGACAGACTTACGTTTCACAGGTGACGGCGAGCACCTACAAGCTGGTCGAAGCTGGATTCGGGGGAAGACTCAGTCGTCACAACTTGAGCATTCAACAGCTTGGTCCAGACACCATCACCGAAATGTCCACATTTCTGCTGGCGGGTCGAAAGCAGCTCCATGACCTGCACAGTAAGCTTGTCCTGGATCATCCTAGGGGAATTTCTCGTCAACTCCACAAGTGCATTGTGAGTTCTTCGGGGCACGCAGTGTTTGATGGCAACGTGAGGGTTAACAGATTTGCACAGCAGACCGATGCCGGACAATTAAGCCGAAGTCTGCTTCTTGCACCGAGGGCAACGGTGAACGTGAAACCCAACTTGCAAATTATCGCCAACGATGTCAAATGCTCTCATGGTGCAGCTATAAGTGATCTGGAGGAAGATCAGCTGTTTTACTTTCGAGCTCGGGGCATAGACGTCCAGACAGCGAGAAGTGCTCTGGTCTTCTCCTTCGGTGCCGAGGTGCTGCAGAAGCTGGTGGGAGAAGGTCTTCGGAAGAGGGTTGAGAATCTTGTGAAGAGCTCGTTAGCTGCA
3702_Athaliana@AEE31494_1                                ATGGCGGCTGCCTTGAAATCTAACCAAGCTTCG---------TTCTCTGACCCTTTTGTACTTCAATTAGCTGAATCTCTCGAAGATGCTTCTCCTTCTTCTTCTTTACCTCTTCAAAGAATCCGTGATTCTTCCGCTGAGACTCTTTTATCTACGCCATGGCCGTCACGAAAAGACGAACCTTTCCGATTCACCGATACATCTTTAATCCGATCTTCTCAAATCGAACCAATTTCGACCCAGCAACGA------AATTCGGAAATTTTGGATAATCTGACGGAAACCCAGTTCACAAACGCTGTGATTATTGATGGGTTCGTGTCGAATTTGACGATTGGTCCATCGGATTTGCCCGATGGGGTTTACTTCGGGAAATATTCTGGTTTACCGGATGAGTTAACGAACCGGATTTCTGAGTTTATCGGG---AATTTTGATTCTGGTGATTTGTTTTGGTCGATTAATGGTATGGGAGCACCGGATTTGATGGTGATTTATGTTCCTGAAGGATGTAAGGTCGAGAATCCGATTTATTTGAGGTACTTTTCTGGTGGTGACCGGGAATTACCGGTATCGAATCCTAGGGTTTTTGTGTTAGTGGAGGAAGGAGGAGAGATTGGTATCGTTGAGGAATTTGTTGGTAAAGATGAAGGGTTTTATTGGACGAATCCTGTTTTGGAAGTTGTTGTTCAAAAGAATGCGAAATTGAAGCATTCTTATTTGCAGAAAGAATCCATGGCTTCTGCTCATATCAAGTGGACTTTTGTCCGACAGGAGGCAGAGAGTGAATATGAGCTTGTGGAAGTGAGTACTGGTGGGAAACTTGGGAGGCACAATGTTCATGTGCAGCAGCTTGGGCCTGATACGCTCACAGAGCTAACCACGTTTCATATGTGTGTCAACGAGCAGACTCTTGATCTCCATAGCAAAATTATCTTAGACCATCCACGAGGCGCTTCACGACAGCTTCACAAGTGTATTGTTGCTTCCTCTGGTCAAGCTGTTTTCGATGGCAATGTCCGAGTTAACAGATTCGCTCAACAGACCAACGCGGGACAACTAACACGGAGCCTCCTTCTGAAACCCCGAGCCACCGTGAACATAAAACCGAATCTTCAGATCATTGCAGATGATGTCAAATGCTCTCATGGAGCTGCTATCAGTGATCTTGAAGAAGACCAGCTCTTCTATTTCCAAGCTCGTGGGATCGACTTGGAGACTGCAAGAAGAGCTCTCATATCGTCTTTTGGATCAGAGGTTATCGAGAAGTTTCCAAATCGGGAAATCAGAGACCAAGCCAGGAATCACGTCAAAGGCTTGCTC------
436017_Olucimarinus@ABO97233_1                           ------------------------------------------------------------------------------------------------------------------------------------------------------------------CCGACGAACCGAGCGGAAGAGTATCGATTCACGGATTTCAGCGCGTTGACGACGGCGACGCTCGTGGGGCCGAAGGAGGGGGCGAGC---------GCGGACGCGAGCGCGACGCGCGTGGAGGATGCGTGCGCGACTGTCGTTTTGGTGGACGGCGTGTTGGATGCCACGCAGAGTGACTTTGAAGGCGCGGCGAAGGCTGGGATTAAAATCAGCGTCGGTGCGGCGGATGCGACGACTAAG------------------------CAGAGCGCGACGCGGGGTAACGTTTTCGCCGCCATCAACTCGGCGAGCGCGGCGGATGTCGTCGTCGTTCGCGTGCCCAAGGGCGTGAAGTGCGCGTCGCCGGTCCATATCGTGACGATGTCTACGGGTGGTGAAAACACGCGCGTTTCGGCGCCGCGAATCACCATCGTGGTGGAGGAAGAGGGCGAGTTGTGCGTCGTCGAAGATTTCGCGGGCGAGGGCGAAACCGAGTACTGGCAAAACGGCGTCTGCGAAATCGCCGTCGAAAAGGGAGCGTCGATGAAGCATGCGCTCATTCAGAACCACGGCCGCGGGGCCACGCACACGCGCACGACGCTCGTGACGCAGGCGGAAGATTCGAAGTACGAGGTGAATGAGATTTCCGTCGGCGGCAAGACGGCGCGTCATGATTTGAACATCAAGCAGCTCGGTCCGCGCACGGAAACCGTCCTCGGATGCTTCAACCTCGCTGGTTCGAATCAAACCTTAGACTTACACAGCAAGCTGCAGTTAGATCACGAAGAAGGTTCGAGCAATCAGGTGCACAAGTGCATCGTGAGCGCGAGCGGTAAAGGCGTCTTCGACGGCAACGTTCAGGTGAACCGCATGGCACAGCGCACGGACGCGCAGCAGCTTTCGCGTAACTTGTTACTCGTTCCTAAGGCGACGGTTAACGTCAAGCCGAATTTGCAAATCATAGCGGACGACGTGAAGTGCACGCACGGGTGCACCGTGAGCGATTTGGAAGAGGAGGAGTTGTTCTACATTCGCTCGCGAGGTTTGAGCGCGGAGACCGCCCGCTCGCTCTTGGTGAGCGGTTTCGGCGTCGACGTCATCAGCCGCTTACCGGGAAAAGATTTGCGCGATCGCGTGAACTCCATCGTTCGCACGTCGCTCGAGCGG
3075_Aprotothecoid@RMZ57359_1                            ------------------------------------------------------------------------------------------------------ATGCACAGACTCCAGGGCCTGAGGAGGGCCGGGGAGGCGGCGCTGAGCACGATGCGGCTGCCCACCTCCAAGCAGGAGGAGTTCCGCTTCACCGACGTGTCCCGCATCACCGGCGCCCAGCTGGCGGCCCCGCCGGGCGGCGCCGCCGCGCTGCGGGCCGCGGCAGACCTCACCCTGACGCGCCCGGCGGCGGTCACCGCGGTGGTCCTGGACGGGGCCCTGCTCCGGCTCGTCCCCGGCCCCGAGGCCCTGCCCCCCCGCCTG---------------------------------------------------------------CAGAGCGGACAGCGCGGCGGCGCCTTTGCCGCCCTGAATGCGGCAAGCGCCGCCGGCGTGCTGGTGGTGCACGTGCCCGCCGGGGTCACGCTGGCCGCGCCCGTCCACGTCGTGCACCTGTCCTCGGGGGACCGCGACGTGCCCATGTCCTCCCCCCGCACCCTGGTGGTGCTGGAGGAGGGCGCGGCGGCCGGCCTGGTGGAGGAGTTTGTCCCGCTGGCGGCCGCGCCCTACTACGTCAATGCCGTGCTAGAGGTGGAGCTGGATGACCGCGCGGCGCTGAGTCACGCCTATGTGGCGACGGACGTGGCGGGTGCCAGCCACACCAAGGCCACCTTTGTACACCAGGGCGCTGAGAGCTCCTACAGCCTGACGGAGGCGCGCCTGGGCGGCGCGCTGACGCGGCATGACCTCAGCATCGTGCAGCTGGGCGCAGCCACGCAGACGCGGCTGGCCAGCTTCCTGCTGGCTTCCCAGGCCCAGCTGCACGACCTGCACTCCAAGCTCACGCTGGACCACCCCGCCGGACAGGCCGACCAGCTGCACAAGTGCATCGTCGCCGGGCGCTCCCGGGGCGTCTTCGACGGCAATGTGCGCGTAAACCGCGGCGCGCAGCAAACCGACGCGGCCCAGATCAGCCGCAACCTGCTGCTGGCGCCGCGGGCCACGGTGAACGTGAAGCCCAACCTGCAGATCGTGGCCGACGACGTCAAGTGCACCCACGGCGCCGCCATCTCTGACCTGGAGGAGGACCAGCTGTTTTACCTGAGCTCGCGTGGCATCGACGCCACGGCCGCCCGGCGAATCCTCGTGGACTCCTTTGGGCGCGAGGTCGTGCAGCGGCTGGGGGACGCTGCGTTGCAAGGGCGCATCGACGCCGCCGTCAAGAAGGCGCTGCAAGGC
3055_Creinhardtii@PNW75132_1                             ATGCAGGCATCCGTCAGCGGACATGTGGCCTCGGCGGTGGTCGCCGAGGACAAATGGCTTGCTCGGACCGTGAAGGAGGTGGCGACG---------------CCATCCAGCCTTGCCGCTCTGCGGGAGCAATCGAAGAGCGCCCTGGCGACGCTGCGCATGCCGACGACACGCAACGAGGACTACCGTTTCACGGACATCGCACCGCTGCTGCGGACGAACGTGCAGCCCGCCGCTGCCGGCGCCGCCGTGCCGTCTGAGCTGCTGGCTGCCCACGAGCTGCCTGGCGCCGCCGCGCGCCTGGTGGTCGTGGACGGCGTGTTGCGGCCGGAGCTGTCGGGGCTGTCAGGACTGCCGGCGGGCACCTATGTGGGACCGCTGGCAGGGGCGCCGGAGGCCGTCAAGCAGAAGCTGGGCTCG---------CTGTCCAACTCCCGCGGCGGCCCCTTCGCCGTGCTGAACGGCTCCCTGGTGCCCGAGGTGCTGGTGGTGGCGGTGCCAGCGGAGAGGCAGCTGGAGGGGCCGCTGTTTGTGCTGCACCTGGCCTCGGGCGCGGACGAGGTCGCCGCCAACGCGCCGCGGCTGCTGCTGCACGCCGGCACGGGCTCCTCCGCCGAGCTGGTGGAGGAGTACGTGGCGCTGCCGGGGCGGCGCTACCTGACGGTGGCTGTGGGGGAGCTGTTCCTGGAGGCGGCCGCCAGCGTGCGCCACTCGTACGTGCAGCGCGAGGGCGAGGGCTCCTTCCACTTCAAGAGCACGCTGGTGCATCAGGCGGAGCGCTCGCAGTACACTCTGGCGGAGGCCAGTGTGGGCGGAGCCATCGCGCGCCACGACCTGGTCATTCAACAGGGCGGCCCCGAGACGCACACCCAGATGAGCCACTTCCTGCTGTGCGGCCCCAGCCAGACGCACGACCTGCACTCGCGCCTGACGCTGGACCACCCCCACGGCACCGCCAACCAGCTGCACAAGTGCATCGTCAGCGCCAGCGGCCGCGGCGTGTTTGACGGCAATGTCAAGGTGAACCGGCTGGCCCAGAAGACGGACGCGGGGCAGCTGAGCCGCAACCTGCTGCTGGTGCCGCTGGCCACGGTCAACGTAAAGCCCAACCTGCAGATCATCGCAGATGACGTCAAGTGCACACACGGCTGCGCGGTGTCCGACCTGCGCGACGACGAGCTGTTCTACTTCCGCGCCCGCGGTATCAGTGCGGAGTCGGCCCGCCAGGCGCTGGTGTTCTCATTCGGCGCCGAGGTGATCCAGCGCATGGGGCACCCTGTGCTGCAGAAGCGCGTGCAGGACGACGTCAGCCGGACACTACTCAGC
39947_Osativa@KAF2948198_1                               ATGTCGTCGCCGGTTGCGTCGCCTCGCGCGTCGTCGGCGGCGGTCTCCGACGACCTCGTCCTCCGCATCGCGGAGCAGCTGGAGGAC---GTCGCGGCCTCCTCGCCGCTCCTCGACCCGCTCCGCTCCGCCTCCGCGCTCTCCCTCCTCTCCACGCGCTGGCCAACCCGCCGCAACGAGGCCTACCGCTTCACCGACATCTCCTACCTCCGCTCCCTCCCCATCTCCCTCTCCTCCCGGGACGCCGTC---------------------GCGCCGCCCGCCTCCCCCTACGCCTCCCACGTCCACTTCTCCGATGGCGTCCTCACCTCC------------------------TCCTCGGGCGCCCACGTCTCCGCCCTCGCGGACCTCCCGCCTGGCCACCGGGACCGTGCGGCCGCCGCTCTCGCCGCGGGATTCGCCGACAAGGACCTCTTCTTCGACTTCAACGCCGTTGGCGCGAAGGATGTCGTGGTCGTGCACGTGCCGGAGGGGGTAAGTATGGACGACCCGGTGCACATCATGTTCAGTTACAGTGGCGAT------ATGATGATGTCGAACCCGAGGGTTCTCGTTGTGGCGGAGAAGGGGGCGGAGGTGACCATCATTGAGGAGCACTTTGGTCAGGAGGGTGGGTGTTATTGGGCTAATCCGGTGATGGAGATCATCGTGGAGGAGGATGCGAAGGTGGTGCATTCCTATGTGCAGCAGCAGTCGTTTGCGGCTGCGCATACCAAGTGGACCGTCGTCCAGCAGAATACATCTAGCAACTATGAGTTTGTTGAGGTGAGCATTGGAGCAAGATTGAACAGGCACAATCTCCACGTCCAGCAGTTGGGCCCTGAGACCAACACACAATTGTCAACGTTCCACTTCTCAGCGAATAAACAGATACATGATCTTCATAGCAAGCTTATACTTGATCACCCAAGAGGTCGTTCACAACAGATACATAGATTGATTGCTTCTGGTACAGGGAATGGCATATTTGATGGAAATATCAAAGTGAACAGATATGCACAACAAACTGACGCAGGGCAAGAAACCAAGTGTCTTCTCCTGTCATCGAAGGCACTTGTTAATGTGAAGCCAAACCTTCAGATCATTGCTGATGATGTCAAATGTACACATGGAGCTGCCATCAGTGAACATGATCCAAATGCGATCTACTTCTTGCAAGCAAGAGGCATCGATGCTAAAACAGCGGCGGATGCCCTAAATTTCGCCTTTGGAGCCCATGTGATAAACCAAATACCATTCAAGCCCATAGAGAAAAAGACATTAGCTCATTTCAAAGCGTTGTTGGCTTCC
1188229_Glithophora@APB33546_1                           ATGGGGACTGAA------------------------------------------TGGCTCACCGGGCGGTCAACCCTG------------------------AGTGGGGAATTTCTGGCCTGGCGGGAGCGGGCGGTGGCGCAGGTAGCCCAGCCAAATTGGCCGGTATTCGACCGGGAAGCCTGGCGGGGGACGGCGGTGCCATCGGTTTTGGCGACTCCTTTTCGGTTGGCTCAAGGGGATGGGGTTGACCTCAGCAAAATCGAGCCG------GTTCCCGAATTGCCT------CACATTACCCTGGTCAATGGGAGAGTG------------CGGGATCACGGGGAACTGCCCCCCGGCGTAATTTTGGGGGATTGGCAGGATTTATCCCCGGCGGAACGGGAGCATCTGGGGCGGGGACTGCCT---------------GCGGATGGGTTCACGGCCTTAAATCAAGCCGCTGTGCCGGGGATAACCGTGGTACGGGTGATGGGAAATCCCATA------TCTCCTTTGCACCTCATTCACCAGAGTCAGGCGGGGGAAGCCCCGGTGCTGGCCTGTCCCCGGTGGGTGGTGATCCTGGCACCGGGGGCGAGTTTGACCCTGGTGGAGGAATATGTCAGCACAGGC------ACCTGCTGGACAAATGGGGTGGTGGAGATTCACCTGGGGCAGGGGAGCCAGTTACAGCATTACATTGTCCAGCGAGAATCATTACAATCTGTCCATCTACTGCGCCTGGGAGTAGAGCAAGCTCAAGACAGCCATTACACCCTGCGGACGGTGAGTGCGGGGGCACGGTGGAGTCGGTGTGAGCCGGTGATTTGCCAGGCGGGGACGGGAACTTTTACCCAACTCCGGGGGTTGAGTTTGGTGGGGGGACGGCAACACAGCGATATGCACAGTGTGATTACCCATGACCATCCCCAGGGAACCAGTCGCCAAGTGCATAAATGTGTGGTGGCGCACCAGGGGCAGGCGGTTTTTCATGGTCTGGTGCGGGTGGCACCGGTGGCGCAGTTGACCGATGCGGGGCAACTCAACCAGAATTTGCTCTTATCCAAACAGGCCAAGGTGGATACCCGCCCCCAGTTGGCAATTCAGGCGGACAATGTGAAATGTACCCACGGGGCGACGGTGAGTGATTTAGACCCGGCGACCCTGTTTTATTTGCAAAGTCGGGGCATTGACCCCAGCGCCGCCCGTTCCTTGGTGGTGGCGGGATTTGCCGAGGAACTCCTGCGGGAAATTCCTTTTCCGACCCTGCGGCAGTGCTGTCACCTCTGGATGCAAAAATTGACCCAATCC
84588_Ssp@CAE06836_1                                     ATGGAA------------------------------------------------------------------------------------------------AGCGCGGTGTTGGCACCGGTTCAGGAGCGCGGTCGGACCGCGTTGGAGCGGCTGGGTTTGCCGACCCGCCGCCAGGAGCCGTGGCGGCTCACGGACCTCAAACGCCTGGAGGCGTTGGCCAGGCTCCCCCTGAGTGCAGTT------------------GTGGCGCCCCTTGCACTCCCCCCGGCCTCGGCAGGTCGGTTGGTGCTCGATGGTCAGGGTGACCCCCTC---------GACGGTGTTGCTCTGCCGGAGGGATTGAGTGTCCTCTCAGCGGTGGAACTG------------GAGCAGGCGTTGGGTCATACCCTGGATCGCTGCGGCTGTGCCGGTAGCTGGCCCGTGGAACTCAACCATGCCTCGGCGCGGCAGGTGTTGGCCCTACGGGTGCGTGGTGCGGTA---------GCTCCCTTGGAGCTGGTGCTGACCGGTGCT------------GCTGGTCTGACGGCCACCCGGATTGTGCTGCTGGTGGAGGAGAAGGCGAGCCTGGATCTGCTGCAGGTGCTGCAGTCCGATGGG------GCCTCGGCCCATAGCCATGTGCTGGAGGTGCACCTGGGCCAGGAAGCCCAGCTGCGCCACGGACTGCTGGCCACGGCTGACGGTCAGGCGTCATTGCTCGCCCATTTGGCGGTGGAGCAGGAGCCCCGCAGCCGTTATGCCTTCACCTCTGTGGTGCAGGGATGGGATCTGGCGCGGGTTGAGCCTCGGGTGGTGCAGGTGGATGGACAGGCCACCACAGAGCTCAAGGGTCTGGCGGTCAGTCAGGCGGATCAGCAGCTGGCCACCCACACGGCTGTGCGTTTCGACGGACCGGAGGGGGAGCTGGATCAGCTGCAGAAATGCCTGGCCGGCGGTCGCTCCCATGCCATCTTCAACGGTGCCATTCAGGTGCCCCGGGACGCGCAGCGCACCAATGCGGCACAGCTGAGCCGCAATCTGCTGCTGTCCGAGCGGGCGCGGGTGGACACCAAGCCCGAGTTGGAGATCGTGGCCGACGATGTGCGTTGTGCCCATGGCGCCACGGTGAGTCAGCTGCAGGAAGACGAGCTGTTTTATCTGCAGAGTCGCGGGATCGCCGCCGCTGATGCTGCCGCTCTGTTGCTGCGGGGGGCCTGCCAGGAGGTGATCGAGCACCTGCCGGCCTCGGCGGAGGCCTGGGGGCCCCTGGAGCGGGTGATGGCGGGGTTGAGCCGA
2024880_Ssp@MAB54707_1                                   ATGGCTGCTTTC------------------------------------------------------------------------------------------TCGTCCCTGCTTGAACCCGTTCAGCACAGAGGTCGGGAAGCCCTGGAGCGTCTCGGTTTTCCCACTCGAAAACAGGAACCCTGGCGTTTCACAAATCTCAGCCGCCTGAAGACTGTCCAAGACCTTCCGGTGGTCGACGCC------------------CACGAGTCGCCGGATCTCCCCGAAGCACCGACTGCAAGGCTCGTGCTCGGATCCGCTGAAAATCCCCTG---------GAGGGAGTGGACCTCCCCGAAGGAGTCAGGCCCCTGAGCCTCGATCAGCTC------------AAGTACGCGCTTGGGAGCACTCTGGATCGTTGCGGCTGTGCCAAGGACTGGCCTGTGGAGCTGAACCACGCATCCAGTCGTGAGGTGCTGGCCCTGCGCATCAGCGGCAAGGTC---------CCGCCTCTGGAACTGGTCATTGCTGCCAGC---------GGGCAGGGTTTGCTGTCCACACGAGTGCTTCTGCTTCTTGATGAGAAGGCGGAACTTGAGTTGCTTCAGGTTTTTCGTGCTGACAGC------GGTGCGGCCCACAGTCACCTTTGTGAGGTTGTTCTTGGGCAGGAAGCTCGTCTTCGCCATGGGGTGCTTTCCCTGGGAGACGGCAGTGGTTCCCTTCTGGCGACCCTCGCCGCTCAGCAGGAACCACGAAGCCATTACGAGCTCACCTCTGTCTTCAAGGGTTGGTCCTTCGGACGGATCGAGCCACGGGTTGTTCAGCTGGATGGTCAGGCGATGACGACTCTGAAGGGGTTGGCGGTGACGGCTGACGAACAGCAGCTGGCTGTTCACTCCTCCATGCGTTTTGACGGCCCGGAAGGTGAGCTTGATCAGCTGCAGAAAAGCCTTGCAGCTGGAAAGTCCCACGCCATTTTCAACGGTTCGATTCAGGTGCCCCGCGCCGCTCAGCGCACCAATGCCGCTCAGCTCAGCAGGAATCTGCTGCTGTCTCCGAAAGCCCGTGTTGACACCAAGCCTGAGCTTGAAATCATTGCCGATGACGTTCGATGTGCCCACGGTGCGACGGTGAGTCAGCTTCAGGAGGATGAGCTCTTTTACCTCCGCAGCAGAGGAATCACCGAAACGGAGGCGACAGCTCTTCTGCTTCGTGGGTACTGCCAGGAAGTGATCGATCAGCTGCCTGTTCAAGCTGATCGTTGGCGGCCTTTAGAACAGGTGCACCAAGAGCTCAGTCGA
64471_Ssp@ABI46185_1                                     ATGGCGATGCCC------------------------------------------------GAGGGTTGGTTG---------------CAGCTTCCTGCGCCAGCGGGGACACTTGAACCGGTTCAGCGCCGTGGACGATTGGCTCTGTCCGAGCACAGTTTTCCCAGTCGGAGGCAGGAGTCGTGGAGGCTTACTGATCTCAGGCGACTAGAGGCTTTGTTTCAGCTGTCATTGGCTGATCAAAGGCCA------CATCGCTCCAGTGCTGACAGCTGGCCGAGCGTTCCTGAGCAGAGGCTTGTGATTGATGGCAGCCAGGATCCGTTG---------CAGGGGGTGAGCTTGCCAGCAGGGATTTCGCTGCTTGAGGGTGCTGAGTTG------------GAGCAAGCCCTGGGCCACACCTTGTCGCGCTGTCGCTGCGCGTCGGATTGGCCCGTTGAGCTCAATCACGGGGTGAGCCAGCAGATTCTGGCGTTACGCATCCGCGGCAAGGTT---------CCTCCGGTTGAGTTGGTCATGGTTGCAGCC---------GACGCCATGTTGGTTCCAACCCGTGTTCTGTTGCTGGTTGAGGAAAAAGCAGAGCTCGATTGTCTCCAGGTTTTGAGCGCTAAGGGC------CAGGCTGCCCATAGCCATCTTCTCGAAATTCACCTTGGCCAGGAATCCAAGGTGAATCATGGCCTGCTTGCCTTGGGAGATGGCCAAGAGGCTCTGCTTGCCAATCTTGCTGTGGAGCAAGAGTCACGAAGTCACTATTCCCTGGTTTCGGTGTCGCAGGGCTGGTTGTTTGGGCGACTGGAGCCGAGCCTTGTGCAGGTGGATGGTCAGGCTTCTGCTTCGATTCATGGTCTTTCCGTCACCGCTGCTGATGAGCAGTTTGCGGTTCATACAGCCATGCGTTTTGAGGGTCCTGAAGGCACGCTGGATCAAGTTCAAAAAACGATTGCAGCCGACCGCTCTCACAGCATTTTTAACGGAGCGATTCAAGTGCCGAGGCCGGCACAGCGCACCAACGCCTCCCAGCTCAGCAGGAGCTTGTTGCTCTCGGGACGCGCCCGCGTTGATGCCAAGCCTGAGTTGGAAATCGTTGCTGATGATGTGCGATGTACCCATGGGGCCACCGTGAGCCAGCTTCAGGAGGATCAACTCTTTTATCTGCGTAGCCGTGGCATTACGCAGTCCTCAGCAGCCGCTCTGCTCCTGCGTGGCTACTGCCAAGACGTGCTGGATCGCCTGCCTCTCGATTCGCAGCGCTGGTTAGGAGGCAACTTGCAAGTAGGAGGAACGGCATCA
74547_Pmarinus@CAE21779_1                                ATGGTGGAAGCC------------CCCATCAAGAACTCCTCAGCTCTCGATGACTGGTGTGAGCGGCTCTTG---------------AGTCTTGAAGCCCCATCAGGTCCGATGGCTGCCTGCCAGGCTCAGTCGCGCAATCACCTTGAAACCCTCTCTGCTCCTCATCGTCGACAGGAGGCATGGCGTTTTTGTGATCTTGCACCCATCGCTGAACTTGAGCCTCGACAGATTTGCTCTCTAGGTGAG---------------------CCATCGGCTCCTGGTGTTTCTGATCAGCGTCTGGTCTTAGGGACGGGGCAGGATCCTTTC---------GCTGGAGTGACTCTCCCGAAGGGCCTGTCGCCGCTTAGCGATGCGGAACTC------------AAGCATTCTCTCGGGCACACTTTGAACCTGGCGACATCCAAAGGCCAATGGCCTGTGGCGTTGAATCAGGCCATCGCTTCACAAGTCATTGGCTTGAGGGTTCGCGGGATAGTGGAT------AGCCCTCTTGAATTGGTGTGTGATGCCGGC------GTCGATCGGGGTGTTTTTGCCGTGCGGGTGCTCTTGCTCCTTGAGGAAAAGGCCAAGCTTGAGTTGCTACAAGTTCAGCTGAGTTCAGGT------GCCAATCTCACCAGCGTTTTGGTGGAAGCTCACTTGCAAAGTGAGGCCAAGTTTCATCATGGCCTTCTAGCTTTCGGCCATCCTCAAGCTGCATTATTGGCTCATCTTGCTGTTGAGCAGGAACCAAGCAGTGATGTTTCCCTGGTGAGTGTCTGTCAAGGTTGGGGTGTGATTCGTCATGAGCCCCAATTGATTCAGTTGAATGGTGGTGCCAAGAGTCAATTGCGGGCCCTTCAACTGGTGCAGGCTAATCAGCTTGCTGATACTCATTCCTGTGTGCGTTTTAATGGCCCGGAAGGAACCTTGGATCAACTTCACAAGGTAGTTGCAGCCGGTCATGGCCGCAGTGTTTTTAACGGGGTGGTGCAGGTGCCTCGTGAGGGGCAGCGTACCGATGCCGCGCAGCTAAGTCGTAGCTTGTTGCTCTCAGATCGGGCCCGAATTGACACCAAGCCTGAGTTGGAAATTGTTGCTGACGATGTGAAATGCGCTCATGGGGCCACAGTGAGTCGGCTTCAGCCGGAGGCACTTTTTTATCTTCAAAGTCGCGGAATTTCACCTGATCAAGCCGCACAGCTTTTACTGCGTGCGTTTTGTGATGAGGTGATTTGCATGCTCCCATCTACTGCAAAGGCCTGGCGGCCTTTGGCTCGATTGTTGGATGGGGTT------
292564_Cgracile@AFY28692_1                               ATGGTGGCCGCTCTCTCCACCCCCATAACCGCAGCCGGCGCCGCCCCCGGCGGCTGGGTCGCCGCCCTGCTGGCGAACGCCACC---GTCGCCTCCGCTGGCGCCGATGCCCTGGCGGCCAGCCGCGCGCGGGCGGCCCAGGCCCTGGCGCAGACCCCGCTGCCCTCACGGCGTGTGGAGGCTTGGCGCTTCACCGATCTGGCGCCGCTCACCGCCCTGAGCCCCACCCTGCTCAGCTCCGCC---------------------------GCGGCGCAGCCCGAGGTGGCCGCCGGCCGCCTCAACCTCGATGGCCTCAGCGATCCCCTG---------GCCGGGATCTCCCTGCCGGCGGGCCTGGAGCCCATCAGCGGCGAGGAACTG------------AGCGCGATCCTGGGCCAGGTGCTGGCCGCCACCGGCAGCGCCGAGCTCTGGCCCGTGCTGCTCAACGGCGCCACGGCCCGAAACGTGCTGGCCCTGCGGGTGCGCGGCGCGATCGCC------ACCACCCTGGAGCTGGTGAGCGATGCCGGC------GACGGCGAGGGGATCCTGCCCCTGCGGCTGCTGCTGGTGCTGGAACCCGAGGCTTCTCTGGAGGTGCTTCAGGTGCACCGCAGCAGCGGC------GCCAACCTCACCAGCGTGGTGCTGGAGGCCCGCCTGGGCGAGGGCGCCGAGCTGCGCCACGGCCTGCTGGCGCCTGGCGCCGACACGGGCTGCCTGCTGGCCACGGTGGCGCTGGAGCAGGCCACCGGCAGCCGCTACAGCGGCGTGAGCGCCCATGGCGGCTGGGCCCTGGGGCGGCTGGAGCCGCGGCTGGTGCAGTCCGAGGGGGCGGCCCACAGTGCCCTCAAGGCGCTGCAGCTGGCGGATGGCCGTCAGATCAGCGACACCCACAGCCAGATGGTGTTCGAGGGGCCGGACGGGCGGCTGGAGCAACTGCACAAGGCGGTGGCCGACGGCCAGGGCCGCAGCGTGTTCAACGGCGCCGTGCAGGTGCCCCGTGCAGCCCAGCGCACCGATGCGGCCCAGCTGAGCCGCAACCTGCTGCTGTCGGACCGGGCCCGCATCGACACCAAGCCCGAACTGGAGATCGTCGCCGACGACGTTCGCTGCGCCCATGGCGCCACCGTCAGCCGGCTGGAGCAGGACGAGCTCTTCTACCTGCAGAGCCGCGGCATCGCCGCCGACCAGGCGGCCCGGCTGCTGTTGCGCGGCTTCTGCGAGGAGGTGCTGCAGGAACTCCCCGAGGCCGCCCGGCCGTGGCAGCCTCTGGCCAGCTTGCTGGGGGAGCAGGGACGA
1655601_Cbacl30@KRO94779_1                               ATG---------------------------------------------------------------------------------------------------CCAGCTGCGGTTATGCCAAATACTGCTGATTGGCTCACCCAGCTTGCTGGCGTGCCCCTGCCGGGCCGAAGTCAGGAGGAGTGGCGATTCACAGGCCTGGCTGCCTTTGAGGCCTTGGCGCCCGAA------------------------------------------------------------------------------CTCTGGAGTGGTGTCGATCCATTC---------GCCCAACTCAGCTTGCCTGCGGGCATTAGCCGCATCGAAGCTGATCAGGCT------------CAGGGGTTGCAGCAGCAGGTGCTCAAAGCCACAGGCGGCAGCGATGCTTGGTCGGTGCGGCTAAATCAAGGAGCTTCGCCCCGCTGTCTGGCTTTGCGGGTGGCTGGTGCGGCT---------GGTCCGCTGCAATTGAATTGTGATGCCGGT------GCGGCGCCGGGGCTGCTGGCATTGCAGCTGGTGCTCGTGCTTGAGGAGGGCGCCAGCTTGGAGCTGCTGATCCAGCACGGCTCCAGTGGC------CCCAATGCCACCAGCTTGGTAGCGGTGGCCCAGCTTGGCCGCGGCGCCCAGCTCAATCTGGGGCTGCTGGCGCCTGGCGATGCCCGCGCCAGCCTGCTCAGCCACCTGTCGATCAGCCAGGCCCCCGCCAGCTCCCTCCAGCTCACCACCGCGGTTGGGGGTTGGGCCCTAAGCCGGCTCGAGCCCTGCATCAGCCAGCTGGAGGGAGCGGCCCAGACCCGGCTGCGGGCCCTGCAGCTGGTAGATGGCCAAGAGTTGGCCGACACCCACAGCCAAGTGCGTTTTGAAGGCCCCGATGGGCAGCTCGACCAGCTCCACAAGGTGGTAGCTGACGGGGCCGGACGCAGCGTGTTCAACGGGGCCGTGCGTGTGCCGCGCAGAGCCCAGCAAACCAACGCCGCCCAGCTCAGCCGCAGCCTCTTGCTCTCCGATCGGGCCCGAGTTGATACCAAACCCGAGCTCGAAATCGTCGCGGACGATGTCAAGTGCGCCCACGGCGCCACCATTAGTCGGCTGCAGCAGAACGAGCTTTTTTATCTGCAGAGCCGGGGTATTGGCTCCGAACAAGCCTCACGGTTGTTGTTGCGGGGCTACTGCGAGGAGGTGTTGCGCGAGCTTCCCGCGGCGGCGGCGGCCCTGAATCCGCTAAAGCTGCTGCTGCGGGACCATCAA---
2026889_Csp@PHX67882_1                                   ATG---------------------------------------------------------------------------------------------------CCAGCTGCGGTTATGCCAAATACTGCTGATTGGCTCACCCAGCTTGCTGGCGTGCCCCTGCCGGGCCGAAGTCAGGAGGAGTGGCGATTTACAGGCCTGGCTGCCCTTGAGGCCTTGGCGCCCGAA------------------------------------------------------------------------------CTCTTCAGTGGTGTCGATCCATTC---------GCCCAACTCAGCTTGCCTGCGGGCATTAGCCGCATCGGAGCTGATCAGGTG------------CAGGGGTTGCAGCAGCAGGTGCTTAAGGCCACAGGCGGCAGTGATGCTTGGTCGGTGCGGCTAAACCAAGGCGCTTCGCCCCGCTGTCTGGCTTTGCGGGTGGCTGGAGCGGCT---------GGTCCGCTGCAATTGAATTGTGATGCCGGT------GCGGCGCCGGGGCTGCTGGCATTGCAGCTGGTGCTCGTGCTTGAGGAGGGCGCCAGCTTGGAGCTGCTGATCCAGCACGGCTCCAATGGC------CCCAATGCCACCAGCTTGGTAGCGGTGGCCCAGCTTGGCCGCGGCGCCCAGCTCAATCTGGGGCTGCTGGCGCCTGGCGATGCCCGCGCCAGCCTGCTCAGCCACCTGTCGATCAGCCAGGCCCCTGCCAGCTCCCTCCAGCTCACCACCGCAGTTGGGGGTTGGGCCCTAAGCCGGCTCGAGCCCTGCATCAGCCAGCTGGAGGGAGCGGCCCAGACCCGGCTGCGGGCCCTGCAGCTGGTGGATGGCCAAGAGTTGGCCGACACCCACAGCCAAGTGCGTTTTGAAGGCCCCGATGGGCAGCTTGACCAGCTCCACAAGGTGGTAGCTGATGGGGCCGGACGCAGCGTGTTCAACGGGGCCGTGCGGGTGCCGCGCAGCGCCCAGCAAACCAACGCCGCCCAGCTCAGCCGCAGCCTGTTGCTCTCCGATCGGGCCCGAGTTGATACCAAACCCGAGCTCGAAATCGTCGCGGACGATGTCAAGTGCGCCCACGGCGCCACCATTAGTCGGCTGCAGCAGAACGAGCTTTTTTATCTGCAGAGCCGGGGTATTGGCTCCGAACAAGCCTCACGGTTGTTGTTGCGGGGCTACTGCGAGGAGGTGTTGCGCGAGCTTCCCGCGGCGGCGGCGGCCCTGAATCCGCTAAAGCTGCTGCTGCGGGAGCATCCA---
210768_Ssp@NQKX01000006_1_61                             ATGATGGCGTCCCTTTCCGACACTGCCCTCGCCCAGGGCGTGGCCACCGCCCCCTGGACCCAGCGCTTCCTC---------------GCGCTCGATGCGCCGGCCGGCGAGCTGGAAACCGTGCAGTGGCGCGGCCGCGAAGCCCTGGCCCGTCAGCCGCTGCCCTCCCGCCGCGACGAAGATTGGCGCTTCACCGACCTGGCTCCCCTCCTGGCGGTGTTCGACGGCACCGCCCCCACAGCCGGCAGCGGCGGCAGCCCTGCCGCTGCCAGCGCCCTGCCCCCCCCGGCGCCGGACCGGCTGCTGCTGGATGGCCGCAGTGATCCCCTG---------GCCGGCCAGAGCCTGCCTGCCGGCCTGTCGCTGCTGGGCGAAGGCGAATGG------------CCGCTGGCCCTGGGCCACACCCTGGCGGCCACCGGCTGCCAGGCCCACTGGCCGGTGGAACTGAACCAGGCCACCGCCAGCCGCTGCCTGGCGTTGCGCGTCAGCGGCACGGTGGCT------TCCACGTTGGAGCTGGTGAGTGTGGCGGGCGCAGCTGAAGGGCAGCGCCTCACCCCGGTGCGGGTGCTGCTGCTGCTCGAGGAGAAGGCGAGCCTGAATGTGCTCCAGGTGCAGCTGGGCGATGGC------CCATGCCTGAGCAGCCTGGTGTGTGAGGCCCGGCTGGGACGTGGCTCCACTTTGCGCCACGGTCTGCTGGCGTTCGGTACGGGCGAGGCCTGTTTCCTGGGCCATCTGGCGGTGGAGCAGGAGATCGAAAGCCATCTGGAATCGGTGTGGGCAAGCCGCGGCTGGGCGCTGGCGCGCTTCGAGCCGCGGGTGAGCCAGGCCGAGGGCGGTGCCTTCACCAGCCTCAAGGCCCTGCAGCTGGCTGAAGAGCACCAGCGCGTGGACACCCACAGCCGGGTGGTGTTCGAAGGGCCCGACGGGCAGTTGGAGCAACTCCACAAGGCGATCGCCGACGGCCACGGCCGCAGCGTGTTCAACGGTGCGGTGAAGGTGCCGCGCCTGGCCCAGCGCACCAATGCCGCCCAGTTGAGCCGCAACCTGCTGCTCTCCAACCAGGCCCGCATCGACACCAAGCCCGAGCTCGAGATCGTTGCCGACGACGTGCGCTGCGCCCATGGCGCCACGGTGAGCCGTCTGCAGCAGAACGAACTCTTCTATCTGCAGAGCCGGGGCATCAGTGCCGCCGTGGCCGCGGGGCTGCTCAAGCGGGGCTTCTGCCAGGAGGTGCTACGCGATCTGCCGCCGGCGGCGGCAGGGTGGGAGCCCCTCAAGCGTCTGCTCGCGGAGGCC------
2162190_Psp@QCFN01000002_1_64                            ATGAGATTGAAC---------------------------------------------TCTAAAAATTGGTTA---------------TCTTTACCACAACCTTCTGGGACTCTTTCAGAAGTACAGCTTCGAGGAAGAGAGTTTTTGTTCTCTAATGATCTTCCTCCTAAGAACAATGAATCTTGGAGATTGGCTGATTACGAGAAACTGAATCGCTTTCTAGATCTGCCAGTTTCTAATGATTCATTT---TTAGATTCTGAAAGCAGAAATCTTTGGCCTGAAGTAGCAAGTGGTAGAGTGGTTTTAGGACCTGCAGGAGAGTGTAAT---------AGCGAAGTATCACTACCCGTTGGATTTCGGCGATTAACTAATCCCGAAATT------------GAGCAAATGCTAGGAAAAACTCTTGATAGTTGTTCATGCAAGGATTCATGGTCAGTTTCTCTTAATCATGCATTAACTAGTGAACTTCTTGCATTTTCTGTGAGCGGACGGAACTTG------CCTCCAATGGAGTTAATTTCGCATGCTAAG---------ACCAATGAGCTTTGCCCTACCAGGGTTCTCATCGTATTAGAGGAGAATGCTGAATTGGAACTACTTCAAGTGGTGTTGGGATCAGAT------TTTTCTGCACATAGTCATCTTGTAGAAATACATATTGGACAAGAAGCAAATTTGACACATGGTTTGATAGGTATTGGAAATAATAACTCTGGCTTTATGGCTAATTTAGCTATTGAGCAGGAGCTGAGAAGTAATTATCTGTTTACTTCTTTTATTCAAGGTATGGCATTTGGAAGAGTTGAACCTCGCCTGGTTCAGCGAGATGGGCAAGCAAATACAACTATTCGAGGTCTTCAAATTGCTAAAGGTAGCGAGCAATTAGCAACTCATTCTTCAATTTGTTTTAAAGGACCAAATGGAACATTAGATCAATTGCAAAAGGCTATAGCAAATGATTCTTCTCATTCTATTTTTAACGGAACTATTGATGTGCCAAGGGTTGCTCAGGGTACAAATGCAGAACAATTGAGCCGCAATCTTTTGTTGTCTAGTAGAGCAAGGATTGACGCTAAACCTGAATTGAAAATAGTTGCAGATGATGTTAGATGTGCACATGGTGCAACTGTTAGCCAACTTCAGCAAGAGGAGGTTTTTTATTTGAGAAGTCGAGGTATTACTTCGAATCAGGCAGCCAAGCTTCTTTTGGATGGATATTGCCAGGAAATTTTAGAGAAGCTTCCAAGTAATGCCAAGAATTGG---------------ATTATCTCTGATGAATGTAAA
2162204_Psp@QCJQ01000004_1_2                             ATGACCAATGAT---------------------------------------TTAATTGTTCAAAAATGGTTA---------------TCTATTCCTGAAGCAAAAGGAATATTAAAAAATATACAAGAAAGCGGAAAACAATGTGTCCCAAAAATTGGTTTTCCAACTCATAAAGAAGAAGATTGGAAGTTAACTAATTTAAAGCGTCTATCTAACATTCTTGAGTTAAATATTAATACGAATAAAGAAACAAACCATCAGATAGATATCAATAATTTACCTAATCCAGGGAAAGATAGAATTCTATTAAAAGATAATGGTAATCCCCAA---------GATAAAATCAAATTTCCAAAAGGAATAGAACCATTAACTGACTCTGAAATA------------GAAAAATCTATTGGTCAAACCTTAGAAGAGTGTCAGTGTCATAAAACATGGCCCATCGCAATTAATAATTCATCAATTAATCAAATATTGGCATTCAAAGTCAATGAAAATAATCTA------CCTGGAATAGAAATAATTATACCTGCAAAT---------AGTAAAGACTTTAATTCAAAAAGGATATTAATTCACCTTGAAGACAATGCAGAATTAAATTTATTAGAAGTAATACTAGGTTCTGAG------AGTTCTGCTCAAAGTCATATTATTGAAATAGTTATGGGTAAAAACTCAAAACTAAATCATGGATTAATAAGCCTTGGTAATAAAAAATCTAATTTATTAAGCCACATTGCAACGCAACAAAAGGAAAACAGTGAATATTCATTTACTTTTATTCAGGAAGGTTGGAATTTAAGTCGCTTGGAGCCACGTGTAGTACAAACATCAGGAAATGCAAAAACAAATCTAAAAGGACTACAAATTTGTAATAATAATGATCAAATTGCAACTCATTCATTTGTTAAATTTAATGGCCCAAATGGAGAATTAGATCAATTACAAAAAGCAATTGCAAATGATCAATCTCATTCAATTTTTAATGGTGTAATCGAAGTTCCTCAAATTGCACAACAAACAAAAGCAGCACAACTAAGTAGAAATCTTATTTTATCGAAACGAGCACAAATAGATACTAAACCACAATTGGAAATTATTGCTGACGATGTTAGATGCAGTCATGGTGCAACTATTAGCCAATTACAAGAAGAAGAAATATTTTATCTACGTAGTAGAGGCATCAATAATGAGAGCGCTAATGCTCTATTGCTAAAAGGGTTTTGTCAAGAAATTCTAAAGAATCTACCTTGTAATTCAACCTATTGGACTGCCTTCAATGATTTAATTAAAGGGTCTGAA---
1499498_Psp@KGG13311_1                                   ATGATTAAAAAT---------------------------------------------ATAAAAGAATGGGTA---------------AAACTCCCAGAGAATAAAGGCTTCTTAACAAAAAGCCAAGAAAAAGCCAAAAAGCAATTAAATCAATATGGTCTGCCAAGCAAAACTTCTGAAGAATGGAAGTTTACAGATATAAAAAAATTAAAACATATGTTATCAATGCCTATCAATGATTTACAAGAA---------AATATTAGTTTTGCAAGAATGCCTGAAACAGCAAGTAATAGGGTGCAATTAGATTTTAGTATAGAAGAAATA---------AAGCAGTCTGCTCTTCCTAAAGGAATTAGTCTTCTAGACTCTAAGGAAATT------------GAATCATTGGCAAAAAAAATATATGCA------AACTCTTCATCTAGCTGGACAATGGCAATTAATCAAGCATCATCCAGTTATATATTAGGAATCAAAGTATCAGCTGAAAATAAG------CACTCACTGGAAGTTATTGTGCCTACAATT---------AAGAGTCAATTAACATCTACTAGAGTGTTGATTTTACTAGAAAAAAATGCAAAGCTTGATTTACTAGAAATTATATCAGGAGAAAAT------AATGCAGCTCAAAGTCACTTGACAGAAATATACTTAGAAGAAAATGCACGAATTAATCATGGTTTAATTGCCATAGGTAATGATTCATTATCTCTATTAGCCAAGCCCTCAATATTGCAAGATAAAAACAGTGATTATTCCTTGCACTTTATGCAAGAGGGTTGGGGGTTAAGCAGAATAGAACCTTCTATCAAGCAATTAAAAGGTCTTGCAAAATCTAGGTTAAATGGTCTGCAAATCTCAAGGGATGATCAACAGCTATCTACACATACATATGTAAAGTTCAATGGTCCTGGAGGCAGCTTGGAGCAATTGCAAAAGGCTATAGCTTTTAATAGCTCACACTCTATCTTTCATGGTGTAATTGATGTTCCAAAGGTTGCTCAAAAAACTAAAGCCTCTCAATTGAGCAAAAATCTTCTTTTATCTGAAAAAGCAGAGATCAATACAAAGCCAGAATTAAAAATTATCGCAGATGATGTTTCATGCACCCATGGTGCAACTATTAGTCAATTAGAAGAAGAAGAGCTTTTCTATATAAACAGTAGGGGTATTAATAGAAATGATGCCTCATTATTAATTCTTGCAGGATACGCAAAAGAGATTGTCCAAAATATTCCTTTACAACCTAAAAGGTGGGCCTTTTTAAATAATCTTTTAGCTATT---------
59920_Pmarinus@AAZ58922_1                                ATGAAATCATCA---------------------------------------TCTATTTGCCAAGAGTGGCTT---------------TCTCTTCCTCTAACTGAAGGTTATTTAAAAAACGAACAATCAATAGGACGAGAATTTCTCCTAGAGAAAGGGATGCCCTCCAAGAAAGATGAAGCGTGGCGATTATCCAACTTCAATAAGTTAAATAGTTTTTTGTCGTTACCAACGATTATCGATAGCAAAGGTATTAAA------------TCTGTCTTTCCAGAAAAGGATAAAAATAGAATTATAATTAATCCTAATGAAAATCCAATT---------TTAAATATTAATTTACCTAATGGAATTGAAGAGCTAAATAAAAAAGAGATT------------GAAGAGAATCTAGGTGAAATAATTAAGTCAACTAATATAAAGAATGACATATCAGTCTGTCTTAATCAGGCATCTAGCTTAGATATATTAGCTTTAAAAGTTAAGCGTAATCACAAT------CATTCATTAGAGATAGTAATTCCATCGATA---------GAGGAAAAGTCAATCTCAACTAGAATATTTTTCCTCATAGAAGAAGGAGCAAAATTAGATCTTTTACAAATTTTTCTAGGTAAAAAT------AATTCAGCTCAAAATCATTTAATAGAAATAAAACTAGAAGCCGAAGCAGAGTTTACTCATGGGTTTATTTCTTTAGGGGAGGAGGAATCATCCTCAATTTGTACTTTAGCTGTAGATCAATCAGAAAAGAGTAAATATTCTCTACATTCAATCCATCATGGTTGGGATTATGCCCGTTTTGAACCAAGAATAATTCAAAGTGAAGGAGAAGCTTCAACAATTATCAAAGGGCTGCAAGTCACCAAATCAAAAGAGCAAATAGCTACGCACTCTTTGATTAGATTTGAAGGCCCAAATGGAAAGCTTGATCAATTACAAAAAGCAGTAGCATCTGAATATTCACATTGCATTTTCAATGGTTCGATTGAAGTTCCTCAAAAAGCACAAAAAACAGAAGCTGCTCAGCTAAGTAGAAATTTATTACTTTCTAAACGCGCCAGAATAGATACAAAACCAGAGCTTGAGATAGTTGCTGATGACGTTAGGTGTACTCATGGAGCGACTGTAAGCCAACTTCAAGATGAGGAATTATTTTATTTACTCAGTAGAGGTATTGATAAGCAATGTGCTAATTCTTTATTATTACAAGGATATTATGATGAAGTGATTTCACACTTTCCTAAAAGTGCTGGCAAATGGAACTTTATTGAAAAATTAATACAAGACATAAAAAAG
167539_Pmarinus@AAP99130_1                               ATGGATCCTAAG------------------------------------------ATTTACTGTGAATGGATA---------------TCACTCCCTCACACTAAAGGAGTATTAGCAAACAATCAAAAAGAAGGTAGAAAATTTCTTCAAGAATATGGAATTCCAAAGAAATCTAATGAGAAATGGCGTCTTACAGACCTAACACGTATGAATGAATTTTTTACACTTCCAGTTAATCAGAAAAAAAAC---------AAGATTTCTGTTGAAGTTAATAATAAAGCTAACAAAAAACAAATTAGTTTAGAT---ACAGATTCTCCGATT---------GAATGTCAAAGTCTACCAAATTATATTGAACAAATTAGTGAAAATGAATTA------------AAGAAATATTTTTCTAAGTTTTCCTTTAAGCAAAATAGAGATGATATATTCCTAAAAAAATTCAATGAAGCAATAAATAGTCAATTAATTGCACTAAAAATAAAAAAAGATAGTAAT------GCTTCATTAGAAATTATTTTGCCAAAAAGT---------AAAAATGGATTAAGTCCCTATAGGGTTATGCTAATCGTAGAAAAGGGTGCTAAATTAGACATACTAGAAATCTTAAATAGCGAAGAT------TTCTGTGCTCATAGTAACTTAATTGAAATTTATATTGAAAATCAAGCAATAGTCAATCATGGCTGTATCGCGATAGGTAAACAATATTCAAAGCTATTGAGCCATATATCTATCATACAAGAAAAAGAAAGTGTATATTCTTTTTGCTCAATGTTGGAAGACTGGTATTTCAGCAGAATAGAGCAACATATATTTCAATTAGATGGAAACGCTAGTACAAATATAAAAGGACTGCAAATAACATCTAACAGTGAAAATATTGAAACTCATTCTATAGTTAAATTTGGTGGTCCTAATGGGTCCCTCGAACAAATCCATAAAGCAATTGCAGCCAATGAGTCTCATTCTATATTTAATGGATTAATTGATGTGCCTCAAGTAGCGCAACAAACTAAAGCAAGTCAAATAAGTAAGAATCTGCTTTTGTCTTCTAACGCAAAAATAGATACTAGTCCGAAACTAAATATTATTGCTGATGATGTTCAATGTAATCATGGTGCAACAATTAGTCAATTAGAAAAAGAAGAACTTTTCTATTTACAAAGTAGGGGAATTGATCAGAATCTCGCGAACTCTCTAATAATCAATGGATTTTGCAATGAAATTTTGAATGGCATGCCATTAGAAATAACTAAATGGTCCTCTCTCTCAAAATATCTA---------------
1928728_Pmicropora@BBL86393_1                            ATGAAA------------------------------------------------------GCAGAGTTGCTG---------------TTAATTCCGATGAGAAAAGAAGACTTTTGTAATCTTCAAAATCATACTCATGGTTCTTTGAGCAAACAAGAGATACCGAATCGACAGATGGAGGCTTGGCAGTTTACGAATATAAACCGTTTAAAAATGTTGACTCTTGTCGAAGCTGAGGCGAGCTCTAGT---AACATTCCAAAATATCTCCCTCTTCTCCCAGAAGTTGCTGAAGGTCGGATCATACTAGCCAGTGAAATAGATTCCGTT---------ACAGTTCTCGATCTTTCTGAAAGTATTGAGCAATTAACAAAAGAAGAGATA------------ATGGAGAATTTGGGAGATATTCTGGATGCGACGGGTTGCAAACATCACTGGCCGGTAACATTGAATTATTCTCATGTGAATTATTGTATCGCCTTAAAAGTGAAAAAGAATATGAAT------GGAAACTTAGAAATAGTGCATATACCAACC---------CAAACAGGTATTCAAGCAATACGTATTTTGTTAATTGTAGAGGAAGATTCTAGTCTTTGCTTGAATCAAGTAACACTTGGTCAAGGC------TTACAACTTTCAAGTCTTGTACTAGAAGTTTTCTTAGGTCGGGAATCTACCTTGAATCATGGCTTATTAGCATTTGCGGATAGTGAAGCTGGTTTCTTAGGTCATATATCCGTTCTTCAAGAAAGTAACAGCAATTATACTTTTACTTCTGTTGCACGAGGCTGGGGAGTAGCTAGGATAGAGCCACGAATTACTCAAGTTTCAGGTAATGCTAAAACGGTTCTGAGAGGACTTCAAGTTGTTGAAGGCAATAATCAGATAGATACACATAGTTATATATCTTTTGAGGGACCGGAAGGTGAACTAGATCAATTACATAAAAGCATTGCAGATGATAAAGGGCACAGTATCTTCAATGGAATTATTCGGGTACCATGTTTGGCTCAACGTACTAAAGCCTCTCAATTAAGTCGTAATTTGTTGTTATCATCTCAAGCGAGAATTGATACAAAACCAGAACTAGAGATAGTGGCAGACGACGTACGATGTACCCATGGTGCCACAATAAGCCAAATGCAGGAAGATGAGATATTTTATTTGCAAAGTCGTGGTTTGGATGTTAAACAAGCGTCTACGTTAGTTAAGAAAGGATATTATCAAGATATACTGAATACCCTTCCCCATAGCAGTAACGTATGGAATCCTTTAGAACGAATAATGCAAGTAGACTCACCA
59919_Pmarinus@CAE18530_1                                ATGCAAATTATT------------------------------AATAATGAA---------------------------------------------------ATTAGTAATCCATCTGAGATACAAAAAATTTGTCTTGATAAATTAAAATTAAATCCATTACCAAATATCAAAAGTGAATACTGGAGACTTTCCAATAAATCCAAATTTTCAAGATTTTTAGATCATTCAAATAAAAATAAAGAATCTAAAGTTAAT------------CTCCCATATAAAAAAGCCTCTCAAAATAGACTGATCATCGGAGAG---------------------AATAACTCAATCAATTTAAACTATTCAATAAAAGAATTAAAAGAGATCGAAATT------------GTAGACTATATAAAAAAAAATATATCTAATTCTGATCAAAATGATCATTGGAGTGACTTACTAAATCATTCTTTAAGTTCTAAAATCTTAGGTTTAAATATTTCTGGTAATAAAATT------CCTCCTCTTGAGATATTTAGTGCTTCGTCA---------CCCGACTCTTTTAATGCTAAAACACTTATTTTATTCTTTGAAAAGAATTCTAAGGTTGATTTAATACAAATTAATCTTGGAAACAAA------AATTCTTCACTATCTCAATCAACTTATTTATGTCTAGAAGAAAATACTTCGGTTAATCATGGTTTAGTTTCCTATGGAGAAAGCAAATCTAATTTATTAAATTCTTTAAATGTAATTCAAAAGACCAACAGTGAGTACAGCCTAGGATCACTACATTTCAAATTTGATTATGCAAGATTTGAAATCCGTATTAATCAATTAGAGGGAAATGCCAAAACAAATTTAAAAGGAATACAAATAACAAAAAATAATGACCAAATAGCTACTTATACAAAAATGCAATTTAACGGTCCTAATGGATTTTTAGATCAAATTAATAAATCCTTGGCAGATGATAAATCACATGCAGTCTTTGAAGGCTCCATAATTGTTCCAAAAATTGCGCAAAAGACCGATGCGTCACAATTAAGCAGGAATCTACTTTTATCGAGACATGCAAAAATAGATACTAAACCTCAATTAGAAATAATTGCTGACGATGTAAAATGCAAACACGGTGCAACTATTTCACAATTAAATGAAGAAGAACTTTTCTATATGAGATCAAGAGGACTCACGTTAGCAGAAGCGAGTAAACTACAATTAAGTTCTTATATACAAGAAGTTATTTCAAGTATTCCTATTTCAAAAGATAGATGGGATTTGCTTGATAAAATTTTAAAAGAAAAT------
1608213_CSspongiarum@KKZ14306_1                          ------------------------------------------------------------------------------------------------------------------------------------------------------------------------------------ACATGGCGGTTTACAGATCTACGTTGCTTGACCCGGCTCGATCCCACCCGTCTCCATACCCAAACGGCA------TCT------------CCCCGCTGGCCAGAGGCTGCCAGGCAATCCCTGCAGCTTGATGGCGGCCACTGGCTCACTCCCCAGGGAGAATCGCCCACCTGGCCCCAAGGCCTCATGGTCTTGCCCGCCGAGGAGATC------------ACCGGACAGGTGGCCCGGACCGTTATGGAGACG---------TTACCCCTGGGAGCTCAACTCAACGGGGTGACCCCTGGCCCGTCTCTCGGCCTGCAGGTGAGTGGCCCCGATTCTATC------CATCTGGACTTGGCGATTCAGGTGGAA------CAGGCCCAAGCCTGGCTGGCGCCCCATGTGTTGCTGGTGTTGCAACCTGGCGCCAGGTTGTGCCTGACTTGGCATGTGGCAACAACGACC------CAGGCGGCGGTGCTGCCCATGGCGGAGGCCCGGTTGGGGCTTGGGGCCCACCTGCAGGAGACTGTCATGGCCTGGGGGCACCCAGGGGCCACCTTCCTGGGTAGCAGCTTCATCAGTCAACCCTCCCAGAGTGTTTATCAACGCACCAATGTGACTTGGGGATGGGGGCTGAGCCGTGACGAGCCCTTCATCCGCCAGTCTCAAGGTCAGGCGGAGACCCATCTGTATGGTCTGGCTGTGGCCCGGGGGCAGTCCCTGCTGGATACCCATAGCACCATGTACTTTGACGGTCCAGCAGGCCAGTTGCGGCAACGCCACCAGGCTCTTGCCGATGATCGGGGCCACAGCGTCTTCAACGGCCGCGTTGTGGTGCCCCGGGTGGCCCAGCAGACGGATGCCAGCCAACTGAGTCGCAATCTGCTGCTCACCACAAGGGCCCGCATTGACACCAAGCCCCAACTGGAAATCGTGGCCGACAATGTGCAATGCACCCACGGCGCCACGGTCAGTTGCCTCCAGGATGACGAACTCTTCTACCTGCAATCCAGAGGCATTGGTCGGGATCAAGCCTCCCGCCTGCTCCAGCGAGGCTTCTGCGAAGAGATTCTCCAACACCTGCCCGAGACTGCCCTGGCCTGGTCCTCGCTCCAGAGCCTCCTCAAGATCCCCGTCCCG
2055796_Sbacterium@HBU26772_1                            ATGGTCGAATCT------------GGTACGACTGGATTGATGAGGCGGAGCAGCTGGCTTAACCACTTCCTCCAAGCCCATGGCAGT------------------------------------TCAGAGCAAGCAATTGATCAATTGCAGCAGCAGGGCTTGCCCCATCGGCGCCTAGAGCCCTGGAGATTTACAGATATTGCTCCCCTCACCGGCCTCACTCCTGCTCTGCTCAAGCCGAGGGGAGCGGCCCAAGCT------------GTTGCCCATCCAGCTGTTGAGTCAGGGCGTTTAATGCTTGCTCAAAATGGTTGCAACTTTGTGCTTCCCGGCTCCGCTCAGCCCCCCACCGGATTA------------------GAGATT------------GAA---------------AGCGCACCCGGGGCCTGCGCCGATAGTGCTTGGGTGTTTCAGTTGCGGGATGTGTTGGCTGGTCCAGCCTTGAATTTGCAATTGGAGCCTGGTGAATCCCTA------CGGCTTGAATTGCTGCTAAATCCCGGA------GAGGCCAACGCATTATTAACACCACATCTTCAAATTCACTTGGCTGATGGTGCTTCTTTAGAGTTATTTGTGCAGCTACAAAGCAGTGAA------AATAGTTTAATTCTTTTTACTTCTATTATTGATCTAGGCAATGCTGCTCAATTGCTTGAAGCCCAAAGCCTCAGCGGAGCTGAGGGGGCAGTTTTATTAAGTGGAGCCGAAGTTAAGCAAGCTCCCTCTAGCCGCTATGAACGCAGCGCCTTTGTGCATGGCTGGGCCTTGGCCCGTCAGGAGCCACGGGTTCAGCAAACCGATGGTGCTGCCCACACCTGTTTAAAAGATTTGGCGATTGCGGATCTAGATCAAATCATTGATCTACATAGCTCTGTGCGTTTTGATGGCCCAAACGGTTGCCTTGAGCAGCTGCAAAAAGCCTTGGTTGATGATTCTGCCCACAGTATTTTTAATGGCTCGGTGCAGGTGCCAAGGTTGGCACAGGGCACTGATGCTTCTCAATTAAGTCGTCATATGTTACTTAGTAATCGCGCCCGAGTAGACGCAAAGCCAGAGCTAGCAATCATTGCAGATGATGTTCGTTGCAGCCATGGCGCAACAATTAGTAGTTTGGCAGACGAAGAATTGTTTTATATGCAAAGCCGTGGGATTAAACGTGAACAGGCGGTTGCCCTATTGAAAAAAGGTTTTTGCATGCAGATTATTAATTCCATGCCTGCCCTTGCCCGCAGCTGGGATCTGCTAAAGCAATCTTTA---------------
316278_Ssp@CAK28919_1                                    ATGAGCAGCGCG------------------------------------------------------------------------------------------CAAAGCTGGCTCGATGGATTGAGGGCGAGCCATGGGCTTGCTGCCTCTGAGCTCACCCTGCCCCCCAGCCGTCAGGAGGACTGGCGTTTCACTGATCTGGCGCCGCTGTTGCAGCTTGATCCACGCGCTTTGAAGCCCTGCGCTAGCGCCGCCAGT------------GCTGCCTGGCCGGCGCCGGAAGCGGATCGGCTGCAGCTCGGCCCTGATGGACTGAGCTTCAGCTTGCCGGGTTCCCAGCCCTTGCCGGAAGGAGCT---------------------------------------------GTTTTAAGCGGCGTTGAGGAGGCC---------ACCGGCTTGCCCTGCCGACTGCATGCTTCTGTCGCTGGCCCGCAGTTGCAACTTGCTCTGGCTGCTGGCGCCAGGCTG------CGTTTGGAGTTGTGGCTACAGCCAGAG------GCTGCCCGCGCGCTGCTGGCGCCGCGGTTGCGTTTCCTTCTGGCGGAGAACGCCGAGTTGGAGTTGGCGTTGCGGATCAGCAGCACCGCC------TCCAGCCTTTGCTTGCCTTGGCTCGAAGCCGATCTGGCCACCGGCGCCAGGTTGGTGGAGGGTCAATGGCTCCAAGGTGATGAAGGCGCTGTGTTGATGGCAGGCAGTGTCATCCGTCAGCAGCCCGGCAGCTCCTACAGCCGTACGGCCGTGGTTCAGGGTTGGGCCCTCGCCCGCCAGGAGCCGCAGTTGTTGCAATGCGCTGGCGGCGCTGAAACCTGTCTGCGGGATTTGGCCGTGCTGAGTGGCACCGCCATTGCTGATTTGCACAGCTTGGTGCGATTCGATGGCCCTGATGGCCGCCTGGATCAGCTGCAAAAAGCGCTCGTGGATGGCCGATCCCACAGCATCTTCAACGGCACCGTGCAGGTGCCCCGCGCAGCACAAGGCACGGATGCCGCCCAGCTCAGTCGTCATTTGCTGCTCAGTGAGCAGGCCTGGGTCGACACCAAGCCAGAACTGGAGATCGTTGCCGACGACGTGCGTTGCAGCCATGGCGCCACCGTCAGCAGCTTGGCCGATGAGGAGCTGTTTTACCTGCGCAGCCGCGGCATTGATCGCCCGGCAGCCACCGAGTTGCTGCGCCGGGGCTTCTGCTTGGAGGTCTTGAATCAGCTGCCGCCGCTGGCTGCGGGTTGGCATCCATGGCAAGGGAGCTCAGCGCGA---------
1618023_Aatlantica@KJH69346_1                            ATGACCCCCAAT------------------------------AATACCGAC---CTCAAGGCCCAACTTATCGCTGATTTTCAGGCCCTGAACGGCGCGAGCAAAACGCCGTTTTTTGGGCGAAAAAAAGACGCCCTCAACGCCTTCGACAAACTGGGTTTCCCGACCATCCGCCACGAAGAGTGGAAATATTCCAACGTGAAGGGCCTGGTCAGTCACGTGTTTGACTTCAACGACCGAGGCGACCTGACCGCCGACGACCTCGAAGCCCTGCGCATTCCCAACCTGGAGGGCAACGTGCTGTACTTCGTCAACGGCGTGTTTCACCCCGAATTTTCGAGCATCGTTTCCCCCGAAAGTGAACTGCGGATTCTGAATTTTGGCGAAGCCATCATGCAATTCCCCGACGTGGTCGAACAGCATTTTGCGTACGCCGACTTTTCCGACAACGCGTTTACGGCGCTAAACACGGCCTTTGCCCAGCACGGCGTGTTTCTGCACGTGCCCGACAAGGCGGTGGTACAACAGCCGGTTATCCTGCGGTTTATCGCAGATGCCCGTGTCCAGAACGTCGCCGCGCAACCACGCAACCTGTTTGTGGTGGGCAACCGGGCCGAGGTGAAAGTGGCCGAGTCGTTCCGTACGCTGGGCGACAACGCGGCGTTTACGAACATCGTCACGGAAGTGATTCTGGGCGAAGAAGCGCAGTTTGAGTACTACAAAGTGCAGAACGAAAGCGATCAGACTTACCACATCGGCACGACGCACATCCAGCACGCCCGCGCCAGCCACAGCTACACGGTCACGGTGTCGCTCAACGGTGGATTTATTCGCAACAACCTCAATCTGGTGCTCGACGGCGAACGCGTGGATGCTCACATGTACGGCCTCTACCTGCCCAGCGGTCGCCAGCACATCGACAACCACACGCTGGTGGACCACGCCCAGCCCAACAGCGAATCCAGCGAGTTGTACAAGGGGATTTTGTACGACCGCAGCACGGGCGTTTTCAACGGGAAAATCTTCGTCCGCCAGGACGCTCAGAAGACCAACGCCTACCAAAGCTGCCGCAACGTGCTGGCCTCCGACCAGGCCACGATGAACACCAAGCCCCAGCTCGAAATTTACGCCGACGACGTGAAGTGCTCGCACGGCACCACCACGGGGCAGTTGAACGAAGAGGCGCTGTTTTACCTTCAGTCGCGGGGCGTGCCGAAGGACAAAGCCCGCGCGTTGCTCATGCTGGCCTTCGCCGAGGACGTGATTGAGAAAATGAAGATTCCGGCGATTAAGGAATATCTGGAGGGATTAATTGTCGAGAAGATTGGGGAG
1460289_Csp_@KOO22544_1                                  CTCGCCAGTGCAGTCCCAGCTTCCGAGGCGAGGCCTACCGCGAAGGAGCAGGGCTGGTTCGCCGATGCGGCGGCGACTTCGCCGGCG---------CCGAGCTCGCCCATGCTCGCGCCACTGCGCGCGGCCGCCGCCGCTGCGCTGCCGACCATCTACTTTCCGGGCCGTAAGGACGAGCCCTTCCGCCGCTGCGACCTCTCCTCATTGCAGGCGTCGCGCCTCGTGCCGAGTGTCGCGAAGGCGTCGGCGGCGGCCGCGCTCGCTGTTTGCAGCGACGCGGACAGCGCCGGAATGCGGCTTGTGCTTGTCGATGGCGTGTGCAGCCAGGCCCTGAGCGACCTCTCTGCACTTCCAGAAGGTGTCTCTGTCAGCAGCCTGAACACGACGAGCGGCGCCGCGGCGGCGGCGCTGCAGGGCCCGCTGCCCGAGAGCGGTGCGAACGTGTACGGCTTCGCCGCGCTCAACCAGGCGAGCCTTGCGGACGTTTGCGTCATCAACGTTCCCAAAGGGGTGACGATCGAGCGGCCGTTGCACGTCGTGCTGCTCTCGAGCGGCGGCGCGGAGCTGCCCGCCAGCCATCCGAACCTCCTCGTCTCGCTAGCGGAGGGTGCTTCACTCAAGCTGGCGCAGCACTACTTTGCATGCGACCAGGCCCCGTACTTGTGCAACGGCGTGACCCGCGTTCAACTCGGTCGCTCTGCGACACTGCAGCACTCGTACGTGCAGGAGCAAGGTCGCATGTCGATCCACTTCGACTCGGTGCTGGTCGACGTTGGCGCCGGCGCGTCGTATTCGAGCACCATGCTCCAGTCGGGTGGCCGGATCGCGCGCACCAACCACCTCGTCGAGCTCACTGGTGAGAAGGCCTCTTCCAACCTGCGAGCGCTGTCGATGGCGGCCGAGGCGCAGCTGGTGGACGTGCACTCAAAAGTCGTGCACGTGTCCGGTGAGTGCACAAGCCAGCAAGAGCAGCGCAACGTGGTTGCGGGCCGCTCAAGGGTGGTCTGGAAGGGCGCCGTCGTTGTGCCGCGCGGCTCGGACAACACAAACGCCAAGCAGCTGTGCCGCACTCTGCTGCTCTCCGACGATGCGCGCGTCGACGTGCAGCCTACTCTCGAGATTGACACAGATGAGGTCGAGTGCACGCACGGCGCGACCATCTCCGATCTGGATGACGAGATGGTCTTCTACTTGCAAGCGCGCGGCCTCTCGCGCCCCGATGCGCGTGCGCTGCTGCTTTCCGGCTGGGTACGCGACGCGCTCGCGCTCGTGCCCTCGGAGAGCGTCAAGCAACGGGCGGTCGCGCGCGCTGCCAAAGTCGGCGCCGAC
2880_Esiliculosus@CBN77201_1                             TTGGCGGTTGCGGTTGCGACAGAGGGGGTGTCGAACAACGAGAGGCGCGACATGTGGTTCGATGCCATCAGGGAAGGGGCGGTTCCT---------------CCAGACTCGCTTGTCGAGCTTTCTAAAGCGGGCGAGGCCGAGCTCGCAGAGTTGGCCCTGCCCACCCGCAAGCAAGAGCCCTACCGCTACACGGACCTGGAGTCTCTCTACCGGACCGACTTCACGTCAGCGGCGCCAACAGCAGCGACAGCGGCCGCGATAAAGCCGCACCTGCTGGAGGCGAGCCAGGGCCAGCAGATGGTCTTCGTGAACGGGGTGTTCAGCGACGAGCTCAGCGACGTGTCGGCGCTGGTGGAGGGGCTGGTGGCCGGCCACATCGGGGCTATCCCGCTCGATCAGGCAAAGGAAATGTTGTCGTACCTGCCGGAGAAGGACGCCGACTCTCTGGCGTTCGCCAGCCTGAACCAGGCCTGCTTTGCCGACGCGGGGGTGATCATGGTGGCGGACGGCGTTACCGTCGAGAAGCCCATCCAGGTAATTTTCTTCTCCGAGGGGGAGGAGGGGCCCACGGTGAGCCACCCCCGGCTTGTCGTGAAGGCCGGAGCGGACTCGCATGTGACCCTTACGCAGAGCTACCTCAGCCGGGGC---GGCGTGTGCCTCGCCAACGGTTTCACGAGGGTGCTTGTGGGAGATCGCGCCACCGTGACGCACGACTACGCGGAGGAGATGAGCGCCTCCGACCGTCTCGTCGACACCGTCTCAGTCGACCAGACCACCAACTCCACCTACTCGGTCAACCAGGTCCTCTCCGGGGCCTTCGACGCCCGGGCCAACTTCCAGATCGACCTCTTGGAAACGGGGTCGCACTGCAACATATTCACGGCCGCCCTGACGACGAACAACCAGAGGCAGGACGTGCACTCCACCATCCGCCACAAGGCCGAGGGCACCACGTGCCTCCAGGAGCAGCGCAACGTGGTCTCGGACACTGCCGACTGCGTCTTCAAGGGCCGCATCGTCATCGACCAAGTCGCGCAAAAGACTGACGCGAACCAGCTGTGCCGCACCCTCCTGGTGAGCGACAAGGCCCGGGTGACGGTGATGCCGTCGATGGAGATCATCGCCAACGATGTGAAGTGCACGCACGGCGCCACCATCTGCGACCTCGAGGACGAGGAGCTGTTCTACCTCATGTCCCGCGGGATCAGCAAGATCCAGATG------------------GGATTC---------------------------------------------------------------------------------
448386_Gchorda@PXF45474_1                                ATGAGCAGCTTC------------CAACTTCCTCAACCAGCCGAAGATGAAACATGGCTTGAAAGCATCCTTGCTTCCAGGCTGACT---------------GACCACCCCTTGCAAAAGCTCCGAGAAGCGGCTGATAAATGTGTTAACGACCTAGATATTCCCGGGCGTAAGACTGAGTCGTGGCGTTTCACACAACTTCGCTCCGTATATGCGTCCAGATACGTCGCAGCCATGTCCGCT------------AAGCAGTTCAGTGTTCATTATGTTCCCGATACGGCTGGCATCGTACTCGTTTTTGTTGATGGTATGTTTAGCAAGGATCTTTCCCTGCTTAACTGGACGGAAGCTGGTGGTTTTTTTGGATCCGTTACAGATTATAAGGGAGACATT---TCTCGCCTAACAACCATGTTCACTGAGCAAGAACTCGGCGGTGGTCTGTTTCCAACTGTCGGGCATGCCATATCTGCTGATGCAGCTGTGCTGCACATCCCTGCCGGGTTTTCTGTATCTCGCCCTGTCGCCATTCTCAATCTCCATTCAGGCGGTCCTCAGGCAACTGCTTGTGCCCCGCGACTAGCCATTATTGCGGAAGAAAGATCCAAGGTTGTGTTGCTTGAATCGCACGCTTCATTGGACGATTCGTACGGACTTATTTTGTCCGGAAGCACGATTTTCGTAGATCAGAAAGCCTCAGTCTCCCACTACCTCATTAACGATTGCGGGAACGATACACATTTTATAGGGAACGTGCATGCTGCTGTTCTGAAGAACGGAGCGTACGAGGTACGACCAATTAGCCTAGGTGGAAGTCTTGGGCGGTTTACTATTGGTGTTGACTTGAAGGAAGAAGAAGCACACAGTTTGGTGCACGGCGCAATAGTTGGGTTTGGGGACCAAGTCCATGATCTTCATTCCAGAATCTGTCATGATGCGCAGAGTTCCACTTCTAATCAGCTGCAGAAGAATATTGCAACTGACAGATCACGAGCCGTTTTCAACGGCAAAATCATAGTAACAACGAATGGCGACCAAACAGATGCCGATCAGCTATGCAGATCACTGTTGCTGTCCGACAGAGCTGGAGTGGACGCTATGCCAGTCCTCGAAATAGAAACAGATGACGTCAAGTGCACCCACGGTGCTACAGTGGCGGACCTGGAGGACGACGAGGTTTTTTATTGCCAAAGCAGAGGACTAACTCTGGAGCAAGCGCAATTTTTGATTGTTACTGGGTTTGCCAAAGAAGTGCTAGGGGATTGCCCATTCCCGACTGTACTGGAGCAAGTTTCGAAGAGAGTGGACTTTATCGCTTCTTCA
2769_Ccrispus@CDF39920_1                                 ATGGCCTCCGCCCTGACCTCAGATACATTGCCAGCACCCGTCGAGAAAGACACCTGGCTCTCCAATCTCGTCGCCTCGGCAGGCTCC---------------CGACATCCTCTAGCGGCGATGAGAGCCCAGGCCCAGGCCGACCTCGAGCACTTACCCGTGCCCAACCGCCGCATGGAGGAGTGGCGATTCACTGATCTGCGCACAGTCTTTGCGAGTCGCTACGTCTTAAATGCTCACGTC------------GATCAGATCGCAAACCAATACGCCCCGGATACTGCAGGTGTTGTCCTAGTCTTCGTGGACGGCATCTACAACGAAGATCTCTCCATTGTGAATTGGCTGGCAGCAGGTGGTTACTTTGGATCGGCGGAGAATTATCAAGGCGATGCA---GCTGTCGTCAGCAAGATTTTGACGGAAAGGGAGCTTGGAGGCGGCTTGTTTCCGACCGCCGCCCATGCCATAGCCACAGATGCAGCCATTTTGGAAGTGCCGGATAATTACGCTGTGTCGCGCCCTGTTGCCGTCGTTTTCGTTTCCACGACGGGTGAATCAGCAAAAGCGTCGGCTGCACGGTTAGCTGTCATTGCGGGGAAGGGCTCCAAGTTGTCGCTGCTTGAATCGCACGTCTCTTTAGATAATTCATATAGTTTGACGCTAGCGACGGCAGCGTTCCTTGTCAAGGAAAGAGCCTGGGTCTCACATTATGTGGTTGATGATACGTGCCTAGAAGCGCACGTACTAGCCAGTATACACGCGGATGTTCGCACGAGGGGTAGTTATGAGATGCGCTCTTTCGGGTTAGGTTCAAAGGTTGGAAGATTTGATGTGGGGGTGGATTTGGGGGAACCCGGAGCTCACGGCCTCGTCCACGGCGCGCTTGTCGCGGACAAGTATCAAATCGCGGATATTCACTCCAGAATTTGCCACAACTCTGAAAACACTACATCCGATCAGCTGCAGAAAAACGTCTCTGCCGATCATGGACGAGCCATCTTCAAGGGAAAGATTATCGTCACAGAGGATGGACCAGGCACAAACTCGTCCCAACTGTGTAAATCACTATTGCTGTCGAACAAGGCATACGTGGATGCAATGCCAGTCTTGGAGATTTCCAACGAGGATGTGCAGTGCTCTCATGGGGCCACAGTTGCGGATCTTGAAGAAAACGAAATTTTCTATTGCCAGAGCAGAGGCATCAGCTACGAAAAAGCCCAAGTACTGTTGATCACCGGCTTTGCCATGGAAATACTAGGCGACTGCCCATTCCCGAACGTTCGAGAGCTCGTTGATAGAAAAATGAATAGTGTAGCTGCTTCG
1195612_Cmesostigmati@AFP65464_1                         ATGAATTTTGTAGTCGATAACAGTTCTTTAAAAAATTCCTTTGATTCTTCAAAATGGCTAGATTCTATTTTATTATCGAAAAAAGTT---------------ACCTCTTTTATTAATAACTTGAGAAAAATTGGATTAACTTTATTAAAAAATACAAGGATTCCTTCCAAAAAAGATGAATCTTGGCGATTTACTTCTCTTGATCAACTTTTCAATATGGAATTTTCTGATATTATTGTTGAAAATGAT---------GATTTCGTTTCTAAATATATTATGGAAAATTCGGTTGCCCGAATAGTATTTATTAATGGGGTATTTTCATTTAAATTCTCTTCTCTAGACCCGATTTCCAAAAAATTTTTGTTACAAAAATTTTCCGAATTGGATATTGAAAAACAAAAAAAAATTTCCAAACTAATCGGAGAAAGTGGTATCAATGGTGGATTTTTTCCTATTTTAAATATGGCTTGTTTAGACGAAATCGTTGTTCTTTCGTTGTCTTCCGATTTAAGACTAGAAAAACCTATACAAATTGTTTTTGCAGGTTCAAAAACAAAAAATCCCGTGTGCTTAAATCAAAAAATTATTGTTCTTGGAGAAAAACACGCAAAAGCTACAGTGATCGAGCAACATGTTAGTTCTGATGATAGTGAATTTTTTGACAATTCAACAACTAATATTTTTTTAGAAGAAGGAGCAGAACTTAATTATGTTGTATCAAACCAGATTTCCCAAAAAGCATCAATTGTGTTGTCTATTCATGCAGAATTACAAAAAAATTCATCGCTTAATTTCCTGTCAGCTTCGATAGGTGGGTTCTTATCAAGAATGAGTCTAGGCATAGATTTGAATGGGTCAGGATCTAATTGTAACATTCAAGGGATTACTGTTGCAAGCAACAATCAATTATCTGATATTCATTCTAGAATATCTCATAATTATCCTTATTCGACTTCGTCGCAGCTTCATAAAAATTTGGTTTCGGGAAAAGCTAGCGCTGTTTTTGCAGGAAAAGTTCAAGTTCATAATGGAGCATTTGACACAGAATCCGATCAATTGTGTAAAACTTTATTGCTATCTCCTACATCAAAAATTGATTCTATGCCTATTCTGGAAATTAATAACCAAAATGTTAAATGCACTCATGGTTCGACTGTTTCGGATCTAGATGATGAACAAATTTTTTATTTTCAAAGCCGAGGGATTTCTGTAGAAAAAGCAAGATTTCTATTAACGTTAGGTTTCGTAAAAGAGATGATTGAAAAATTCCCCAAGGAA---TTGGTTGTTTTTTTTTCTGAGTTTTTAGGTACAGTTGTT------
464988_Handersenii@XP_001712249_1                        ATGTTATTTGTCATTGACAAAAAAAATCTTAAT---------GAACATAAGGAATGGATAAATTCAATTTTATTCCAAGAAAAACAA---------------TCATTTAACATAAATCAATTAAGAAAAATCGGAAATAATATTTTAAAAAATACCAATTTTCCATCCAAAAAAGATGAATCTTGGCGTTTTACAAAATTAGATCGACTCTTTGGAATGAAATTTGCAAATTCTGATTCTGAAAACGCT---------GACTTCGTCAAAAAATTTTTTTTAGAAAATTCACAAGCGCGATGTGTTTTTCTGAATGGAGTTTTTTTCCCAAGTTTATTTCAAGCCCGAGAAAACACCGATTCTTATTTTTTAGGAAGATTTTCAGATTTGAATGAGAAAGAAAGAAAGAAAATTCGAGATCTAGCTGGAGAAAGCGGGATAAATGGAGGTTTTTTTCCAATTTTAAATTTGGCAAATCTAGACGAAATTGCAGTTTTATACATCAAGGCTGACTCAAAAATTAAAGATCCTATTCAAATTTTATTTTCTTCTTCAACAAATGAAACCCCGATTTGCATTAATCAAAAATTGATAATTGTTTGTGAAAAAAATTCAAAAGCTAAAATAATACAACACCATGTTGGTTCCAATGAATCTGAATTTTTCGATAATTCAACGACAACTATTCTAGTGGACGAAGAAGCTCAAATAGATTTTTTCTTGATTAATCAAGTAACCGAAAAGGCTTCTAATTTTAATTCAATTCATGCTGATTTACGAAAAGGATCGTCTTTTAATTTTTTATCGGCCTCATTTGGAGGTTTTTTATCAAGGATTAGTTTAGGAATAGATTTGAATGGTATCAATGCCTCCTGTAACGTAGAAGGTGTTACTGTAGTAAAAAATTCTCAAATTTCTGATATTCATTCCAGAATTTCACACAATTATCCTTTATGTAAATCTTCTCAATTACAAAAAAACTTAATTTCCGATAAGGGTCATGCAATTTTTGCCGGTAAAGTCCAAGTACATAATGGAGCATATGAAACGGAATCAAACCAATTATGTAAATCTTTACTTTTATCTCAAACATCAAAAGTAGATTCCATGCCTATCTTAGAAATAAATAACGAAGATGTTAAATGCACTCATGGTTCAACTGTTTCAGATTTAGATCAAGAACAGCTTTTTTATTTTAAAAGCAGAGGAATTCCAATAGAAAAAGCTCGGTTTTTATTAACCATTGGATTTATCAAAGAAATAATCGAAAAATTACCCAAAGAA---TTGAATGAAAATTTATCTGAATCTGTGAATTACTTAATTAAAAAA
55529_Gtheta@XP_001713612_1                              ATGTTCATTAATATTAAAACATCTAATATGACAAATCCTATGAAACAAAATAAATGGTTAGAATCGTTTATTAAAACTCAAAACTCA---------------GACATGCATCTATCTAATTGGAAAAAAATTGGGCTTAAACTAATAAAAAACTATACATTTCCTTCAAAAAATGATGAAGTGTGGAGGTTTACTGATCTTAAAAAACTATATAATTTGAATTTCAATAAACATCCAAGTGAAGATATT---------------------CTAGAATTTTGTGATAAAATAAATATTAAAATAATTTTTGAAAACGGAAAGTTAGTTTATTTTGATAAAACACTAAGT------AATAAAATGATTGAAATAAAAAAGTTCACTGAATTAAATAATGATGAAAAAAAAAAAGTTCTAGAATTATCTAATGAATGTGGTATTAGTGGGGGATTTTTTTCTATTTTAAATATTACATCTATTAATGATATTTATATATTAAAATTTAATGAAGATTTTACAATAGAAACAAACATCAATCTTATTTCAATTGGTGCTTCTAATGAAAATGAGATAGGATTTTCTAAAAGACTTTTGGTACTCTTAGAAAATAAATCTGAAGTTAAATTTAATTTAATAAATACATCAACTAAGGAAGATATTTATTTTGAAAATTCATGCATTAATTTTTATTTGAAAGAAAATTCTAATCTTGTTTTACAAAACATAAACAATTCTGTAGGTAGTTCAAACATTATGAATACAATTCACGTTGATTTAAATAAAGGCTCGTTTTTCACATTTAACTCAATTTCTTTTGGTGGAGATTTTGAAAGAATCAATATTGGAGTCGATATGAACGGACCGGAATCACAATGTAAATTAAATGGTGTATTTATAAATCACCAAAATAAAATAGCTGATATACACTCAAGAATTTCCCACAATTTTCCAAATTGTAAATCTTCTCAATTTCAAAAAAACATATTGAACAATTTTTCTCATGCTATTTTTGCAGGAAAAATACAAATTCAATTTGGTGCAGAAAATTCCGAAGCTGAGCAACTATGCAGAACATTGATGTTATCTCCAAAAAGTAGAATTGATTCTATTCCTATATTGGAAATAAACAACGAGAATGTTAAATGTTCTCATGGTGCTACTGTTTCTGATATCGATGATGAACAAATGTTTTATCTTATAAGTAGAGGAATTGAAAAAAAAATAGCACAGTTAATATTAATTAAAGGTTTTATAAACGAATCTCTCATTCCTTTACCTTTATAC---CTTAAAAACAGTATTGAAAAGAAAATTTTTTCGTTATTAGAA---
2898_Cparamecium@XP_003239873_1                          ATGATTTTTTTCACATCGACACGA------------------AAAAATGCAATTTACATGGATTCTGGTCTAAGAGAACAACCAATTTTTAAAAATTCGGAGAATCAATTGTTTAAACATCTGAATCGTGCTGGAATTAGCTTTCTAAAAACAACTCCATTTCCTTTTCAACGCGAAGAATCTTATAAATTTGTTCCTTTAGACAGATTATTTGGCATGAATTTATTTACTGATAGCCAAAAAAATACA---------GTTCATTCACCGAAATTTTTTGCAGATAAAGAACAGATTGAAATTCATTTTTTAAACGGGTTTTGTTTAGAAAATTTTTCATCGACCAATCAGTCTTCTAAACATTTATATCTAGGATCATTCGAAGCATTGCCTAGTGAAAAAAAAAAATATTTATTAGACATATCGAATGAAAGTAGTGTAACTGGAGGTTTTTTCTCAGCTTTAAATACAGCGTGTTTAAGCCAAATATCAGTGCTTTTAATACCTGAAAACTATAATTGTGAAAAAGAAATCAATCTTTTTTTCCAACAAAATGATTATTGCTCTAAATTTTATTTAAACCAAAAATTAATAATAATAAGTGGAAGAAATTCTAATTCTAAAATTTCTCAATATCATTTTAGTTTTTCAAAATTAACTTATTTTGACAATACAAATGTTAATATAGTCCTTAAAGATTATTCGGTAATGAAATATTATGTTACAGCTAAAAATAATCAACTTTCATCTCAAATTTTTTCACTTTACGTAGATGTAAAAAAAAACGTATCTTTTGATCTTTCGATAGCGTCTTCGAATTCTTTTATTTCAAGAGTCAACGTAGGAATCGATATGAATGGAGTAAACTCAGATATCTGTATCAAAAGTATTTCTATTGTAAACGACGAAGGAATGACAGATTTTCACTCTAGAATAACGCATAATTATCCTCAATGCGTTTCTTCTCAGTTACACAAAAATTTAGTGGAAAAAAATGGTCATGGTATATTTTCAGGTAAAATCCAAGTCCACGGCACTGCCTTCAATAGCGAAGCTTGTCAATTGTGCAAATCTCTTTTATTGTCCAAAAAATCTAAGGTAGATATTATGCCAATTTTGGAAATTAACAACGATAACGTCAAATGCACACACGGATCAACGATTGCTGATTTAGATAAAAATCAAATCTTTTATCTTCAATCTAGAGGGATTTCTCTTGAAACATCGTATAAAATGCTAGTCAACAGTTTCATCAGAGACGTGATCGATAGCTTTCCCGATTTTTCTAAAAAAATTTTACTA------------------------------
35688_Ppurpureum@KAA8491838_1                            TTGGCGACTGCGGTAACGCGTGACAAGGTCAGCAACTTGGCGAAGAATGAGCTCTGGTGGGAGTCTGCGGTTCGCGCAGCACAGAAG---------------GATTCCGTACTGGTGCCATATGTCCACTCGGCACGAGGGAAAATGATCGACTCCATGTTCCCAGGCCGCAAGGAGGAGATGTGGCGATACACTGACATGCGCGCGCTCTTGGCAATGCGGCCTGAAACGAATTCTGCTGGAAGCCTCAGCGCATCAGACGCAGAGCGC------------CAAGACGCAGACGTGAACCTGGTCGTGGTCGACGGACGATTTGTGAGCAACTTGACGGGGCTTGATCTGCTCGCAAAAGGCGTCTACTTTGGGTCCATCTCTGATGCGCCGAAGGCTATCAAAGAGCGCGCGGTCGAACTGCTTTTGAAGCAAAGCTCTAAAGTGTCTGCATTCGAATGGCTGCAGGCCGTGTCGTCTCCGGACGCGCTCGTGCTCCACGTACCGAACAGGGTGCAGGTTCCCAACGCGGTCCATATTTTGTGTGCAGCAAGCAGCCAGAGCTCTGCCAGCATGTGCTCACCATCGATTGTAGTTTGCCTGGAGCAAGATGCGTCACTGGTTGTGACCGAGTCGCATCTTCTTCTGGACTCGTCCTCTGTGTTTGTCAACAGCCTGTGTGTCGCCGCACTTGCATCGAATGCCTCGCTAACCCATGCATTGGTGAGCGAGCCGGAGGGAAAGGGCGCACACCTGGGCGTGTGCGCGGCGAAGCTTGCCCAAGGCGCACAGTATGTGTGTACAACAATCAATGCGGGCGGCAGCCTTTCGCGTTGGGACGTGACGGTAGACTTGGATGAGAAAGAAGCATATGGCGAAGTTCACGGGCTTTGTTTTGCAGAACAAACTGCTGTCATGGACCTGCACTCCGAGATCAACCACAATGTACCACATTGCAAGAGCGAGCAGTTGCAAAAGAATGTTGCGCTAGATAAGGCCAAGTCTGTTTTTCGCGGGATGATCTACGTGGCTCCGCATGCCTCTCAAACCGATTCTGAGCAAATGTGTCGCTCTCTCCTGCTGAGCTCGAATGCCCGAGTGGATATCATGCCATCGCTGATTATCTACAATGAAGACGTGAAAGCGACGCACGGCGCCACGGTGTCAGACCTTAGCGACGAGGAGTTGTTTTACCTGCAGTCGCGCGGACTCTCTCCAGAAGATTCGCGCCTCTTGCTCTTGAAAGGATTCACCGGTGAGATTGTACAGCGCATTCCCTTGAAAGGAGTACAGGAGCGCTTGGAGCGCAAGTTTGCTGGGGTTGTGGATCGC
1169540_Vbrassicaform@CEM23918_1                         ATGTCCACTGCTGTCACTTCCAAACCTGTGGACGAGAGCGTGAAGGCCGACATGTGGTGGGACAAGATGCTCGAGCTGCAGCCACTC---------------AACGAGGATTTTGAGAAGCTGCATGAGAACGGCACGGCTGTGATGAAGGAGCTGTATGTGCCCGAGAGGAAGAGGGAGCCGTGGCGCTTCAAGGACCTCGAAACCATTTACAAGACCGATTTTGACGTGGCTTATGGCGAT------TCGACAGAGGACATCTCAGAGTACGTCATGAACGACACGGCTGCC---CTGCTGGTGATCAAGGACGGTTTGGTGGACAGGCGGCTGAGCCGCCTCGACGGGCTGCCGAATGGCACCTTCGTCGGCAGCATACACAACATGGAGGGTGCGCTCCGTGAGCGGTTCCTGTCAGAGCTGTACCAGCAGCAGTTCAAGATGGCCAAACTCTGCGCACTCAACATGGCTCACTTACGTGATGTGGCGTGTGTGCACGTGCCTGAGGGCACCACCATAGACAAACCAATACAAGTGTTGGTAGTGTCGACCGGCGACTCCGCCCTGCCGATCAGCAGCCCCAGGCTGCAAGTACTCATCGGCGACAAAGCCGACGTCACTTTGTCCCAGTCGCATGTGGGTCTCGCG---CGTAAGGGTTTCATCAACAGCGTGACGCGGGTCATCATGGGCCGCGAGTCGCGCTTCAACCACGACTACATCCAGGAGGCCGGGAGGGACGCCTGGCACTTCGAACAGCTCTCTGTTCTCAACGCACAGGCGGCCAACTACACATATCGGTCGGCGTCATGGGGCGCCCAGAGCTCCCGCATCAACGTCCAAGTTGTGGCCAACGAGAAGGAGTCTCGTACGGACCTGAGGAGTCTGCTGCTGGCTCGCCAGAAGCAGCTTCTGCAGACCTACCAGACGGTGTGGCACAACGCCAAGGACACCTACTCGGACTCATTCCACAGAAACATCGTTGCCGACTCGGCGACTGCTGTGTGGAAGGGGAGAGGTCGCCTGGAGCACATGTGCAACGGTGCCGACGCGAAGCAGCTGTGTCGCTCCCTCCTGCTGAACGAAAGATCAAAGGCTGTGTCCATCCCGGTGCTGGAGATGATGTCACCACAAATCAAAGCCGCACACGGTGCGACGGTGTCTGATTTGTCCCAGGACCAGATCATCTATCTGCGCACGAGGGGACTCTCAGACGAAGTCGCACGGTACTTGATGGTCAAGGGTTTTGCCAATGAGGTGTCCAACCCGATGGTCGACGAGACAGCCAAGAGGCGACTCAGCCGGCACATGGATTCGATCCTCTCCGAC
159749_Toceanica@EJK65832_1                              ATGTCCTCGTCGATCGCGACACAACCCCTTCCTCACATAACAGAATCTGACGCATGGTTTGCTTCACTTGTCGAGAGTGATGGG------------------CCCAGCTTCTTGGGCACGGTTAGCGAAGAACACCAACGTCGTTTGTATGGACTTCCCGTGCCTAGAAGGGGCGCCGAGGCATGGAGGCATTTCGATATCAATTCACTCGTCGCCGTCGACTATTCGGGAAGGCCCGAGGGCGTACTGTCTGACGAGAGCATTTTGGCATGGCAGGCAGATGATGAGGTGGAAGCACGGCTTGTCTACATCAATGGAAGGTTTTGCCCAGCCCTGTCCGATTTTTCGCGCCTTCCTGACGGTTTCACGGATGAGCTTGCAGCCGAGGTACCCGATGACAGCAATCATAAGTCTCTCGAAAACCTTAGTAAGGCCACAGGACAGACAGCTGCATTCGCAGCGCTGAATTCTATCAAGGCGGGGAGT------GTAGCTTATGTCGAGGCGAACGGTGACGCGACAAAACCTATCATCATCGTCAATGCCCAAACGTCAGGCGAACAAGGAGTGGCCTTCCACCCACGGACGCTGGCCGTGGCTAACGACGGGAGCGTATCATCACTCATTCAGATGTGCGTCGACTTAAATCCGTGCGCAACGCTGGTGAATGGATACACCCAGATTTTCGTTGGCGCCGATGCCAACATGACACACTCCTTCCTCGATGAGAGTGGGGGGGAATCCCCTCGCGTGGTCGAGTCAAGACGACCGGCACTTCAAAACTCCAACTTCCAAGCCTTCGATGTTCTAAGCGGAAACGGCAGATCGCGAGTGGCTATTTCTACTGCACTGCTGCGCCCGGGTGCTTCGGTATCGATCAACGGCTTCGCTCTCTCGGGAGGTGCGCAGCGAACAGATATGAGAACGAACATCCATCATATGGCACAGGGCACCATTTCTCGACAGGAACAACGCAACATGGTTGGCGGACGTTCCACCGCGTCGTTCAGGGGTCGCATTCGGGTCGAGCAGTCCGCCCAGCAGACTGACTCCGAACAACTTAGCCGCACGGTATTGCTTTCTGACAACGCCCGCATCTGGGCAACTCCTAGTTTGGAAATCATCGCAGATGATGTTCAGTGCACACATGGTGCTACTGTGTCAGACCTGAGCGAGGAGGAATTGTTTTACCTCAGGAGCCGTGGCCTGGATCTTCCCACAGCAAGAAACATGCTCATGTACGCCTTCGTAGAGGAGATTGGAAGTTCTGTGGACAAAACTGGATTGAGATCTAGGATAATCAAGCGGTTGGAGAACGTTGTTCCTGAG
1764295_Cprimus@QDZ19812_1                               ATGGCGGCGTGCGTGGCGTGCAGG---------------------------GAGTGGCTGGAGAAG------------------------------------TCGTGCGAGGCTCTTCAATTGCGGCGGGACGCCCTGGAG------AGCGCACCGGCGGCCCCCAAGAATAAGGACGAGGACTGGCGGTTCAGTCACTTGGCGAGGATCATGGGCGACCAGCCCAACGCCTCGACGGCCGAGGACTTG------TCGTCCTTGGCCTCCGAACTGGCGGAGGACCTCCAATCGGACCAGGTGCTGGTGAAGGACGGCGTCCTCGTCTCGGAGCCGCAA---------------GAGGGGGGCGTCGTCGTGACGACGGCCAGTGGCGTTGAAGGGGAGGAGGCCAAGGAGGCGATGGTGTTCCTGAGCGAGCACGAAGCGTTGGACGATTTCTTCGACCACTTGGGTAACGCGTTGGGGGAGGGCCTGCACGCGAGGCAGGTCGACGAAAGCAGCGGGGCCACGAACATCCTGCACGTCTTCCAAGTCGTGCCCAGGAAGAAGGAGACTGTTTGCTGGTCCCCCAAGACATCCGTCCTCGTGGAGGGGAACCAGAAACTCGTGCTGATCGAGGAGTTGGTCTACGAAGACCCCACTGCGAGGATCGTCCTGCCCAAGACCAGGGCTTACCTGCACCCGAGCGCGTCCTTCAAGCACACCGTCGTTCACAGTGGGGCAAAGAGGGACGTGAACGTGAGGACGATCCAAGTGACACAGGAGGAGGGGAGCAGCTACGACATGCTGGAAACGGCTTCGAACGCTTCGCTGTCTCGAGTGGAGGTGGACATGTGGCAACTGGGGGGGGAGACGAAGACCAACTTTAACTCCCTGTCTCTTATCGCGGCGGGCATCACGCACGAGCTGAGAACCAAGGCCAGGCTCTGCCACCCCGGGGGACAAATCAGCCAGGTGGCCAAGATGGTGGCCAGCGGATCGAGCCACTGCATTTTCGACGGCAAGGTTGACATCGAGAGGTATGCCCAGGAGACGGATGCCGCTCAGATCGCGAGGGGGCTCCTGTTGACAAAGAGGGCGACCATCAACGCCCGCCCGAACCTGAGGATTCAAGCCGACAACGTCGTTGCCTCCCACGGGTGCACCATAGCGGACCTGGAGGAGGAGCAGCTCTTCTACTTGGCGTCCAGGGGCCTGGACGAGAGGACAGCCAGGTCTGTCCTCACTGGCAGCTTCATCAGGGAAATCACGCAGGACATGCCGATGAACAAGCTGGCTGGCCGACTGGACGAGGCCGTCGAAGAGGCTTTCCTG---
