# Supplementary material for: Components of iron–Sulfur cluster assembly machineries are robust phylogenetic markers to trace the origin of mitochondria and plastids
Source: PLoS Biol. 2023 Nov 8;21(11):e3002374. doi: 10.1371/journal.pbio.3002374 (PMC10631705; doi:10.1371/journal.pbio.3002374)
Supplement: S1 Data — (ZIP) [file pbio.3002374.s017.zip › S1 Data/Concatenations/SUF/SUF_Cyano_Euka_nucleic/trimmed_alignments/SufS1_Cyano_Euka_RT.bmge.phy]

 104 1260
1173022_Cepipsammum@AFZ11927_1                     ATGACCTTCACCCAAGAAAAAACCATTGCTGATCAAGTTCGTGCCGACTTCCCCATCTTGCACCAAGAAGTCAACGGCAAACCCTTAGTTTACCTAGATAATGCTGCCACATCTCAAAAACCCTTATTTGTCCTCAATAAAATACGGGACTACTACGAGCAATATAATTCTAATGTGCATCGTGGGGTACATACCTTAAGCGCAAAAGCTACAGACGCTTATGAAGGTTCACGAATAAAAATTTCCAAGTTTATTAATGCTGCTTCCCCACAAGAAATTGTCTTTGCGCGTAATGCTTCCGAAGCAATTAACTTAGTAGCTTATGCTTGGGGATTAACTAATTTGCAACGGGGGGATGAAGTTATCCTTACCGTCATGGAACACCATAGTAATTTAGTTCCCTGGCAACTTGTCGCCCAAAAAACAGGCGCAGTTTTAAAGTTTGTTGAATTGACAGCAGATGAAGAATTTGATCTCGAACAATTCAAGAGTTTAATTACAGATAAAACCAAATTGGTTTCGGTTGTTCATGTTTCTAATACATTGGGTTGTATTAATCCAGTTAAAGAGATAAGTGCGATCGCGCATCATTACGGTGCTAAAGTTTTAATTGATGCTTGCCAAAGTGCGCCACATTTACCCCTAGATGTCCAAGATATTGATTGCGATTGGTTAGTAGCATCTGGACATAAAATGTGTGGTCCTACGGGAATTGGTTTCTTGTATGGGAAATTAGAAATACTTCGTGCTATGCCTCCATTTATGGGTGGTGGTGAGATGATTGCCGATGTATTTTTGGATCATTCTACTTATGCAGATTTACCTCATAAATTTGAAGCAGGAACACCAGCAATTGCGGAAGCGATCGCACTTGGTGCAGCAGTAGATTATCTTACTAATATAGGCATGGATAAAATTCACGCCTACGAAGATCAATTAACAGCTTATCTATTTGAGCAACTAGCAACAATTCCTGAAATCAAAACTTACGGACCACAACCTAGC---------AAAGGTAGAGCCGCGCTTGCATCATTTACTGCTGGAGATGTCCATCCTCACGACTTATCAACAATATTAGATCAAGCTGGTGTAGCGATTCGCGCAGGGCATCATTGTACACAACCATTACATCGTTATTTGAAAGCGCAGTCTACAGCAAGGGCGAGTTTGTATTTCTACAATACGCGAGAAGAAATTGATGTTTTCATTGCTTCTTTGAAAGAAGCAGTAGAGTTTTTTGGCAGTATCTTTGGG
1618023_Aatlantica@KJH70607_1                      ATGACTGTTACTAAAGAAAGAACTCTTGCCGATTTAGTCCGCGCCGATTTCCCGATTCTACATCAAGAAGTCAATGGCAAACCTCTAGTCTATTTGGATAATGCGGCTACTTCTCAAAAGCCTTTATTGGTTCTCAATACTTTAAAAGACTACTACGAGCAATATAATTCCAACGTGCATAGAGGCGTGCACACTCTAAGTGCTAAGGCGACAGATGCTTACGAAGGTGCGCGAGATAAAGTTGCTGCTTTTATAAAGGCGGCTTCGCGTCAAGAAATTGTCTTTACTCGCAATGCAACTGAGGCAATTAATTTAGTTGCTTATAGTTGGGGTAATAGTAATTTAAAAGCTGGTGATGAGATCGTGTTGTCGGTGATGGAACACCACAGCAATCTTATTCCTTGGCAGTTGCTAGCGCAAAGAACTGGTGCTGTACTCAAGTTTGTGGAATTAACCGAAACAGAAGAATTCGATCTCGAACAGTTCAAGTCTCTAGTTTCCGAGAAAACTAAGTTGGTTGCAGTTGTTCATGTTTCTAATACATTAGGTTGTATTAATCCGATTGCGGAAATTACGGCGATCGCGCATCAGTTTGGCGCTAAAGTATTACTGGATGCTTGCCAAAGTGTCCCCCATATGCCTATCGACGTGCAGAAATTAGACTGCGATTGGTTGGTAGCTTCTGGGCATAAAATGTGCGCTCCGACTGGAATTGGCTTTTTGTATGGCAAGTTAGATTTACTGCGCTCCATGCCTCCATTTTTGGGCGGTGGTGAGATGATTGCCGATGTATATCTAGATAGCGCTACCTATGCCGATTTACCGCATAAGTTTGAAGCCGGAACGCCAGCTATTGCAGAAGCGATCGCATTAGGGGCAGCGGTAGACTATCTTAGCAATATCGGTATGGATAAAATCTATACTTACGAGGCTGAATTAACTGGTTATTTGTTCGAGCAATTAGGGCAAATTCCTGAAATCCGCACTTATGGACCTTTACCCAAAGTAGCAGGTTTAGGTAGAGCGGCGCTGGCTTCTTTTACAGCAGGCGATGTTCATCCTCACGACTTATCTACGATCTTGGATCAAGCTGGGGTGGCGATTCGTGCGGGACATCATTGCACTCAACCTTTGCACCGCTACTTGAAGGCACAATCTACAGCTAGAGCTAGTTTATCTTTCTATAACACTCGCGAGGAAATTGATGTATTTATTACTGCTTTGCGGGAAGCTGTAGAGTTTTTTGGCAGTATCTTCGGT
2107693_Csp@PSB33443_1                             ATGACAATTACTAAAGAAAAAACTCTTGCTGATTTAGTCCGTGCTGACTTCCCAATTTTACACCAACAAGTTAACGAACATCCTTTAGTGTATTTGGATAATGCGGCTACTTCGCAAAAGCCAATCCAAGTTTTAAATGCTTTACGAGACTATTACAAACAGTATAATTCTAATGTTCATCGAGGTGTACATACTCTTAGCGCCAAAGCTACCGATGCTTACGAAGGTTCCCGCGATAAAATTGCCGCTTTTATAAATGCAGCTTCTCGTCAAGAAATTGTTTTTACTCGTAATGCAACCGAAGCAATTAATTTAGTTGCTTATAGTTGGGGTACTAGCAATTTAAAGACTGGCGATGAGATTATTTTGTCGGTGATGGAACACCACAGTAATTTAATTCCTTGGCAATTGTTGGCGCAAAAAACTGGAGCGGTACTAAAGTTTGTTGAATTAAATGAAACTGAAGAATTTAACTTAGAACAGTTTAAAACTCTAATTTCAGATAAAACAAAATTAGTCTCCGTTGTTCATGTTTCTAATACTTTAGGCTGTATTAATCCCGTTCAAGAAATTATTGCGATCGCTCACAAGTACGGTGCTAAGGTATTGCTAGATGCTTGCCAAAGTGTCCCTCATATGCCTATAGACGTACAAAAGCTAGATTGTGATTGGCTAGTCGCTTCTGGTCATAAAATGTGCGCTCCTACAGGTATCGGCTTTTTGTATGGAAAGTTGAAATTGTTGCGCTCTATGCCCCCATTTTTGGGCGGTGGTGAGATGATTGCCGATGTATACTTAAACCATGCTACCTATGCAGATTTGCCACATAAATTTGAAGCAGGTACGCCAGCTATAGCAGAAGCGATCGCATTAGGGGCAGCAGTAGATTATCTTACTAATATTGGTATGGATAAAATCTATACTTATGAAGCCGAATTAACCGGGTATTTATTTGAGCAACTAGCGCAAATTCCCGAAATTCGTACTTATGGCCCTTTACCTAAAGTAGCAGGTTTTGGTAGAGCCGCCCTTGCTGCTTTTACGGCGGGAGATGTGCATCCTCACGACTTATCTACCATGTTAGACCAAGCTGGGGTGGCGATTCGTGCAGGACATCATTGCACGCAACCATTACATCGATATTTAAAAGCTCAATCCACCGCACGCGCTAGTTTATCTTTTTATAATACTCGTGCAGAAATTGATGTTTTTATTACAGCTTTGAAAGAAGCTGTAGAGTTTTTTGGGAGCATTTTT---
1378066_Csp@PPS39801_1                             ATGACACTCACTAGAGAAAAAACCCTCGCCGATCGCGTTCGTAACGACTTCCCCATCCTCCACCAAGAAGTCAACGGCAAGCCCCTAGTTTACCTAGACAACGCCGCGACATCGCAAAAACCACTCCTTGTCCTCAATACACTGCGCGACTACTACGAGCAGTACAATTCCAACGTGCATCGTGGCGTACATACCCTCAGCGCCAAAGCTACCGATGCTTACGAAGCCGCCCGCGATAAAGTCGCAGCTTTCGTCAACGCCGCTTCACGTCAAGAAATTGTCTTCACGCGCAACGCCTCAGAAGCAATTAACTTAGTCGCCTATAGTTGGGGA---AGCAGCCTACAGCCAGGAGACGAAATTATTCTCTCTGTCATGGAACACCACAGCAATTTAATTCCTTGGCAACTCCTCGCCCAACGCAGTGGTGCAGTACTTAAATTTGTTGAACTTACACCCGACGAAGAATTTGATTTAGAACACTTCAAATCGCTGCTTTCGGATAAAACCAAACTCGTCGCGACAGTTCATGTCTCCAATACCCTAGGCTGTATCAATCCAGTCAAAGAAATTACAGCGATCGCGCACCAACACGGTGCCAAAGTCTTGATTGATGCTTGCCAAAGTGTCCCGCATATGCCCATCGACGTGCAGCAAATTGACTGCGATTGGCTCGTTGCTTCTGGACATAAAATGTGCGCGCCGACAGGTATTGGATTTCTTTACGGAAAGTTAGAGCTACTCCGCTCAATGCCGCCGTTTTTAGGTGGTGGTGAAATGATTGCGGATGTCTATTTAGACCACGCTACTTACGCAGATCTACCACATAAGTTTGAGGCAGGAACTCCCGCAATTGCCGAAGCGATCGCCCTTGGTGCAGCAGTAGACTACCTCAGTGCGATTGGTATGGAAAACATCTATGCGTACGAAGCTGAATTAACAGCTTACTTGTGGGAACAACTCGGACAAATTCCTGAAATTCGCACTTACGGTCCTAAACCCAAAGTAGCAGGTTTAGGTAGAGCGGCACTCGCTGCATTTACTGCGGGTGATGTTCATCCTCACGATTTATCGACAATTTTAGACCAAGCTGGTGTGGCAATTCGAGCCGGACACCATTGCACTCAACCACTACATCGGCATCTCAGCATTCAGTCTACTGCACGCGCCAGCTTATCTTTCTACAACACGCGTGAGGAAATTGATGTTTTTATTACTGCATTAAAAGAAGCTGTTGAATTCTTTGGTAGTATCTTTAGC
1781255_Dsp@OEJ73506_1                             ATGACTCTGGCACAAGAAAAAACCCTCGCCCAAAAAGTCCGCGCTGATTTTCCCATCCTCCATCAGGAGGTGAATGGTAAGCCCCTAGTTTACCTCGATAACGCCGCCACCTCCCAAAAACCCCTCGCAGTTCTCAATACACTGAGTACCTACTATGAAGGGTATAATTCCAACGTGCATCGCGGCGTCCATACCCTCAGCGCCAAAGCCACCGACGCCTATGAAGGGGCGCGCGATAAGGTAGCAGAGTTTGTAAACGCCCTATCGCGTCAAGAGATTGTCTTTACTCGCAACGCTAGTGAAGCCATCAACCTAGTCGCCTACAGTTGGGGAAATCAAAATATCCAAGCCGGAGATGAAATTATTCTCTCGGTAATGGAACACCACAGCAACCTGATTCCCTGGCAACTTCTGGCACAGCGTACCGGGGCGGTGCTAAAGTTTGTGGAACTGACGGAAACCCAAGAATTTGACTTAGAACAGTTCAAAACCCTGCTTGGCGATAAAACTAAGCTGGTGGCTGTCGTTCATGTTTCCAATACTCTAGGGTGCATTAACCCGGTTGAGGAAATTTGCCGCTTGGCGCATCACCAGGGTGCAAAAGTCTTAATTGATGCCTGTCAAAGCATCCCGCACATGAAAGTAGATGTGCAAGCCATCGACTGCGACTGGTTAGTGGCTTCGGGGCATAAAATGTGCGCGCCGACAGGGATTGGCTTTTTATACGGTAAACTCGACCTATTACGGGCAATGCCTCCCTTTTTAGGCGGTGGCGAGATGATTGCGGATGTGTTTCTCGACCATTCCACCTACGCAGATTTGCCCCATAAGTTTGAAGCCGGGACACCTGCCATTGCTGAGGCGATCGCGATCGGTGCTGCTGTCGATTATCTCACAGATATCGGCATGGACAAAATCCACGCCTACGAAGCCGAGCTAACCGCCTATCTGTTTGAACAGTTGCGCCAAATTCCCGAACTCAAACTCTATGGTCCCCAACCGGATGAAAATGGTGAAGGGAGAGCCGCATTAGCCTCATTTACCGCAGGCGACGTACACCCCCACGACCTATCCACCATCTTAGATCAAGCCGGAGTTGCCATCCGCGCTGGCCACCACTGCACCCAACCCCTACACCGTCACATCGGCGCGCAGTCTACTGCAAGAGCCAGTCTCTATTTCTACAACACCCGCGAGGAGATTGATATCTTTATCGCCTCTCTCAAAGAATCTGTAGAGTTCTTCGGCAGTATCTTCGGG
2055792_Mbacterium@HAT15874_1                      ATGACACTTATTCAAGAAAAAACATTAGCCTCAAAAGTGCGCGGTGACTTCCCAATTTTGAATGAAAAAGTCAACGGTAAACCCCTAGTTTATTTAGACAATGCAGCTACATCTCAAAAACCCCTAGCTGTCATCAACGCTTGGCGCGACTACTACGAAAAATACAATGCAAACGTCCATCGCGGAGCCCACACTCTCAGCGCACAAGCCACAGATGCTTATGAAGGTGCTAGAGATCAAGTTGCTGCTTTTATAAATGCGGCTTCGCGACAAGAAATTGTTTACACTCGTAATGCTACCGAAGCGATTAATTTAGTTGCTTACTCTTGGGGTTTGAAAAATCTGCAAGCAGGAGATGAAATCATCCTGTCAGTAATGGAACACCACAGCAATCTGGTGCCTTGGCAAATGATAGCTCAAAAAACGGGTGCGGTGCTGAAGTTTGTCGAGTTGACTGAGACTCAAGAGTTTGATTTAGAGCAGTTCAAAACGCTGATTTCCGATCAGACTAAATTAGTCTCAATCGTTCACGTTTCAAACACCTTGGGCTGCATCAATCCAGTCAAAGAAATCTGCGAAATTGCCCACACTTATGGCGCAAAAGTTTTAATTGATGCTTGCCAAAGCGTGCCACATATGGTAATAGATGTGCAGGCAATGGATTGCGATTGGCTAGTTGCTTCCGGGCACAAAATGTGCGCTCCCACTGGCATCGGTTTTCTGTATGGAAAGTTAGACTTGCTGAGAGAAATGCCTCCGTTTTTCGGCGGTGGCGAGATGATTGCTGACGTATTTTTAGAGCATTCAACTTATGCCGATTTGCCGCACAAATTTGAGGCCGGCACGCCTGCAATCGGAGAGGCGATCGCCCTTGGTGCCGCCGTCGATTATCTTACTAACATTGGCATGGATCAGATTCACGCTTGCGAAGCAGAATTAACGGCTTATCTGTTTCAAAAACTGCGGCAAATTCCAGAGATTAAAATCTATGGGCCGCAACCAGACAGCAACGGCGAAGGAAGGGCGGCGCTAGCGGCATTTACAGCCGGAGAAATTCACCCTCAAGACTTGTCTACGATGTTAGACCAAGAGGGAGTCGCGATTCGTTCCGGGCATCACTGCACGCAACCTTTGCACCGCTATTTGAACGTTTCATCTACTGCCAGAGCGAGTTTGTATTTTTACAATACTCGCGAAGAGATTGATGTGTTTGTGAAAGCATTGAAAGAGACGATCGACTTTTTTGGTGCGATTATGGGG
2107703_Fcyanobacteri@PSB59495_1                   ATGACTATCGCTCAAGAAAGAACCCTTGCCTCCAAAGTTCGCGCCGACTTTCCCATCCTGCATCAACAGGTGCATGGACACCCGCTCGTTTACTTAGATAATGCCGCCTCTTCACAAAAGCCCAAAGCGGTTTTAGAGGCATTACAGCATTATTACCAAACCGATAATGCGAATGTGCATCGTGGTGTACATACCCTCAGTTCACGGGCAACCGATGCCTATGAAGGGGCACGGGATAAGGTAGCGGCATTCGTCAATGCGGCAACTCGTGAGCAAATCGTTTATACGCGCAATGCCAGCGAAGCAATTAATTTGGTGGCGTATTCCTGGGGAATGAATCAGCTTCAGCCCGGTGATGAAATCATGCTGTCGGTGATGGAGCACCACAGTAATTTAATTCCCTGGCAGTTTGTCGCCCAGCGTACCGGAGCCGTTCTCAAATTTGTCGAATTAACGGACACCCAGGAATTTGATCTTGATCATTTTAGGTCGTTGATTTCAGACAAAACGAAGCTGGTTTCCGTCGTTCATGTCTCGAATACCTTGGGATGTATTAATCCGATCGAAGAGATTACGCGGATCGCCCATCAGTATGGAGCCAGGGTGTTGATCGATGCCTGCCAGAGTGTGCCCCATATGCCGATCGACGTGCAGGCGATCGACTGTGACTGGTTGGTGGCTTCGGGGCATAAGATGTGTGCGCCCACAGGGATTGGCTTTCTGTACGGCAAGCTGGATTTGTTGCGATCGATGCCTCCTTTTTTGGGTGGTGGCGAAATGATTGCTGATGTGTTTTTAGATCATTCCACCTACGCCGATCTACCCCACAAGTTTGAAGCCGGAACGCCTGCCATTGCAGAGGCGATCGGGTTAGGGGCGGCGGTTGATTACTTGACTAACATCGGCATGGACAAGATTCATGCCTATGAAGAGGAATTAACCCTTTATTTATTTGACCAACTGAATCAAATTCCTGAAGTCAAAACCTACGGGCCACAGCCCAATGCAACCGCCAGCAATCGAGCCGCACTCGCCTCCTTCACCACAGGAGCGGTTCATCCCCACGACCTCTCCACTATTCTGGATCAGGCAGGCATCGCCATCCGTGCGGGACACCACTGTACTCAGCCCTTGCATCGCTATCTGAATGCCCAATCCACTGCCAGAGCTAGCCTCTACTTTTACAATACCCGTGAAGAAATTGATGCATTCATCGTGTCATTGAAAGAGGCGATCGAGTTTTTCGGCAGCATTTTTGGG
864702_Ocyanobacteri@EKQ68504_1                    ATGACTATTGCAACTGAAAAACCTCTTGCCTTCAAAGTTCGTGCCGATTTCCCAATCCTAAATCAGGAAATTCATGGCAAACCTTTGATATACCTGGACAACGCTGCCACATCCCAAAAGCCGATCTCCGTCCTGGAAGCCTTGACTCATTATTACGAGTACGACAATGCCAATGTTCATCGGGGGGTGCATACGCTGAGTAATCGGGCGACAGATGCGTATGAAGGAGCACGAGATAAGGTTGCAGATTTCATTAATGCAGCCTCTCGACAAGAGATTGTGTATACCCGTAATGCCAGTGAAGCCATTAATCTGGTGGCTTATGCATGGGGTATGAATACTCTGCAAACTGGAGACGAAATCATTCTGACTGTGATGGAACACCACAGCAATTTGATCCCCTGGCAGTTTGTAGCGCAGCGGACGGGAGCCGTTCTCAAGTTTGTGGAATTAACGGAAACGGAAGAATTTGACTTTGACCATTTCAAATCTCTGTTGTCGGACAAGACAAAGCTGGTTTCAGTGGTTCATGTATCGAATACGCTGGGCTGCATCAATCCAGTGAAGGAGATTTGTGCGGAGGCGCATCGTTATGGGGCAAAAGTATTGGTAGATGCTTGCCAGAGTGCGCCTCACATGCTACTGGATGTGCAAGAGATTGACTGTGATTGGCTAGTGGCATCGGGTCATAAGATGTGTGCCCCAACGGGAATTGGATTTTTGTATGGCAAGTTAGAGTTATTACGCTCAATGCCTCCCTTTTTGGGTGGTGGCGAAATGATTGCCGATGTGTTTCTGGATCATGCAACCTATGCAGATTTGCCTCACAAATTTGAGGCGGGGACTCCTGCGATTGCTGAAGCGATCGCCTTAGGAGCAGCAGTTGATTATTTGACGGCGATCGGGATGGAGACAATTCACCGCTACGAAGAAGAACTGACTGCCTACCTGTTTAAGCAACTGGAGCAGGTACCGACCGTTCGTATTTATGGCCCCAAACCCGATGCTAATGGAGGTGGACGAGCCGCACTGGCAGCGTTCACCGCAGGCGATGTGCATCCCCACGATTTATCTACCATTTTGGATCAAGCAGGAGTAGCAATTCGGGCGGGGCATCACTGTACTCAGCCATTACATCGTCATTTGAGGGTTCAGTCTACGGCTCGTGCCAGTCTCTATTTCTACAACACGCAAGAAGATATTGATAGCTTCATTGCTGCCCTAAAAGAAGCCGTTGATTTCTTTGGCAGCATTTTTGGT
1296344_Mglauca@PSB01779_1__RT_shifts_1_contigs    ------------------------------------------------------------------------------------------------------------------------------------------------------------------GATAATTCTAACGTGCATCGAGGGGTTCACACCCTAAGCGGTAGAGCGACTGATGCCTACGAAGGTGCTAGGGTGAAGGTGGCTAATTTTGTTCAGGCTGCTTCTCATCAAGAAATTGTCTTTACCCGCAATGCTTCGGAAGCAATTAACTTAGTTGCATATTCCTGGGGTTTAGCTAATCTCCAGCAGGGAGATGAAGTGATTCTCTCGGTGATGGAACACCATAGCAATCTAGTTCCTTGGCAAATTATCGCGCAAAAAACGGGTGCGGTGCTAAAGTTTGTGGAACTGACACCAGAGGAAAGTTTCGATTTAGAACAGTATAAAGGGTTGGTGAGCGATCGCACTAAACTAGTATCGGTGGTTCATGTTTCTAATACCCTCGGTTGCATCAATCCAGTTACAGAAATCTGCCAGATTGCCCACAAATACGGCGCTAAAGTCTTAATCGATGCTTGTCAAAGCGTACCTCATTTACCCCTCAATGTTCGAGAGATTGACTGCGATTGGTTAGTGGCTTCTGGACATAAAATGTGCGCGCCGACGGGAATAGGCTTTTTATATGGCAAACTAGATTTATTGCGATCGATGCCGCCATTTTTAGGTGGTGGTGAGATGATTGCCGATGTGTTTCTAGAACGTTCTACCTACGCAGATCTTCCCCACAAGTTTGAAGCTGGAACTCCTGCGATCGCTGAAGCTGTCGGTTTAGGTGCAGCTATAGATTATCTTAGTAATATTGGTATGGAGCGGATTCATGACTACGAAACTGAATTAAGTACTTATCTGTACCAAAAACTGCAAGAAATTCCCCAAGTTAGAGTCTATGGACCAAATATAACT---------CAAGGAAGGGCTGCTTTAGCTGCTTTTACCGCAGGAGATGTCCATCCTCACGATTTATCTACCATTTTAGACCAAGCTGGGATCGCCATTCGCGCTGGTCATCACTGTACTCAACCCTTACACAGATATCTTAAAGCCCAATCAACCGCACGGGCGAGTTTATATTTCTATAACACCCGCGAGGAAATTGATGTGTTTATCGCAGCTTTACGAGAGGCGATCGACTTCTTTGGTAGTATCTTTGGT
47254_Lsp@PZV13215_1                               ATGACCTTCACCCAAGCTAAATCCCTTGCTGCCACAGTCCGCGCTGATTTCCCCGTTCTCAATCAAGTAGTGAACGGCAAACCGTTGGTCTATCTCGACAATGCCGCCACCTCCCAAAAGCCGATCGCGGTCTTGGATGCCCTACGGTATTACTACGAACACGACAACGCCAACGTGCATCGAGGCGCGCATACCCTCAGTTCTCGCGCGACGGATGCTTATGAGGGCGCACGGGACAAGATTGCCGCCTTTATTCACGCCGCTTCCCGCAATGAAATTATTTACACCCGCAACGCCAGCGAAGCGATAAACCTGGTTGCCTATAGCTGGGGCATGAACCACTTGCAGCCTGGAGACGAGATTATCTTAACGGTGATGGAACACCACAGCAATCTGGTGCCCTGGCAATTTGTGGCGCAGAGAACGGGCGCAGTGTTGAAGTTTGTGCAGTTAACCGATACGCAAGAATTTGACTTTGAACAGTTCAAATCACTGCTGTCGGACAAAACGAAGCTCGTATCGGTGGTGCATGTTTCTAATACTCTGGGCTGCATTAATCCAGTCAAGGAAATCTGTGCGGAGGCTCATCGCTATGGGGCAAAAGTATTGCTAGATGCCTGCCAGAGTGCGCCCCATTTGCCGCTAGATGTCCAGGATATCGATTGCGATTGGCTGGTGGCTTCCGGGCATAAAATGTGTGCGCCGACGGGGATTGGCTTCCTCTATGGCAAACTTGATCTGCTGAATGCCATGCCTCCGTTTATGGGCGGCGGTGAGATGATTGCCGATGTGTTTTTTGATCACTCCACTTACGCCGAACTGCCCCACAAGTTTGAAGCGGGAACGCCTGCGATCGCAGAAGCAATTGCCCTCGGTGCTGCGATCGACTACCTGAGCGCGATCGGGATGAATAAAATTCACGCCTATGAGGAAGAACTCACCGCTTACCTATTTCAACAGCTTAAGCAGATTCCCAACCTGCGAACCTTGGGACCCAAACCCAAGACAGACGGCAGCGGACGGGCAGCGCTAGCAGCCTTTACTGTGGGCGATATTCACGCAAATGATCTGTCAACCTTGCTCGATCAAGCCGGGGTCGCTATTCGGTCTGGACATCACTGCACCCAACCTCTACATCGCCTTTTGAATATTTCCTCCAGCGCTCGTGCCAGCCTCTACTTCTATAACACTCGCGCTGAAATCGATGTTTTTATCGCCGAACTAAGGGAAACCGTGGATTTTTTCAACGGCGTTTTTGAG
1880991_Ocyanobacteri@OCQ91732_1                   ATGACTATTACTCAAGCAAGAACCTTAGCCTCTAAAGTTCGTCCAGATTTCCCAATTTTAGACCAGCAAGTTAACGGCCAACCCCTTGTTTATTTAGATAATGCAGCTACTTCTCAAAAGCCTTTAGTTGTCCTCAATGTTTTGCGAGATTACTATCAACAAGATAATTCTAATGTCCATCGGGGTGCTCATACGCTTAGTGGTAGAGCTACTGATGCCTATGAAGCAGCGCGAGATAAGATTGCAGCTTTTATCAATGCGGCTTCTCGACAAGAAATTATCTATACTCGTAATGCGAGTGAAGCGATTAATTTAGTTGCCTATTCTTGGGGATTTAGTAACCTGCAACCAGGTGATGAAATTATCCTTTCAGTAATGGAACATCATAGCAATATTGTCCCTTGGCAATTTGTGGCAAAAAGGACTGGTGCGGTGCTAAAGTTTGTGGAATTAACTGATACTCAAGAATTTGATTTAGAACTGTTTAAAACTTTAGTTTCGGATCGAACTAAGTTGGTTTCTGTTGTTCATGTTTCTAATGCTTTAGGCTGTATTAATCCGGTGAAAGAAATTTGCGAAATTGCTCACCATTACGGGGCAAAAGTTTTAATTGATGGTTGCCAAAGTTTACCGCATTTGAAGGTAGATGTGCAGTCGATAGATTGTGATTGGCTAGTAGCTTCTGGTCATAAAATGTGCGCTCCTACTGGCATTGGTTTTCTGTATGGTAAGTTAGATTTACTGCGATCGATGCCTCCATTTATGGGTGGTGGTGAGATGATTGCTGATGTATTTCTTGACCATTCTACTTATGCTGATTTACCGCACAAATTTGAGGCGGGTACTCCGGCAATTGGAGAAGCGATCGCTTTGGGTGCAGCAATAGATTATTTAAGTAATATAGGTCTGGATAAAATTCATGCCTATGAAGCAGAATTAACCGCTTATCTCTTCCGAAAATTGCGCGAAATTCCTGATATTAAGCTGTATGGACCAAAGCCTGATATTAATGGTGAAGGGAGAGCCGCTTTAGCCGCTTTTAATGTTAAAGATTTGCATCCTAATGACTTATCTGAAATGTTAGATCAAGCGGGGGTTGCTATTCGCTCTGGTAATCATTGTACTCAGCCTTTGCACCGTTATTTATGTATTACAGCTAGTGCGCGGGCGAGTTTGTATTTTTACAATACTTGTGAGGAAATTGATGTATTTATTGCGGCTTTGAAGGATGCGATCGCATTTTTTGGGAGTAATATC---
1973482_Rcurvata@BAZ89915_1                        ATGACATTCACATCAACTAAAACCCTAGCAGATCAGGTTCGTCCAGACTTTCCCATTCTTAAACAAAAAGTTCATGATAAACCCCTAGTTTATCTCGATAATGCAGCCACTTCTCAAAAACCAACCTTAGTATTGAACACTTGGCGGAATTACTACGAAGAGTATAACTCCAACGTGCATAGGGGTGCGCATTTTTTAAGTGGAAAAGCTACGGATGCTTATGAAGCAGTAAGAGATAAAGTGGTTAATTTTATCCAAGCAAAATCCCGTCAGGAGATAGTTTTTACCCGCAATGCTAGTGAAGCCATTAATCTAGTGGCTTACAGTTGGGGAATGAACAATTTACAACCAGGAGATGAGATTATCCTCTCTGTAATGGAACACCATAGTAATATTGTCCCCTGGCAATTTGTGGCTCAAAAAACCGGAGCAGTCCTGAAATTTGTAGAATTGACACCTGCACAAACCCTAGATTTAGACCAGTTTAATAACCTAATTTGTGAAAAAACTAAACTGGTATCTATTGTGCATATTTCTAATACATTAGGTTGCATTAATCCAGTCCAAGAAATAGCTAAAATTGCCCATAGATATGGAGCAAAATTCCTACTAGATGGATGCCAAAGTGTTCCTCACACCCCCATCAACGTCCAAGACATTGACTGTGATTGGTTAGTTGCATCTGGACACAAAATGTTAGCTCCCACCGGTATTGGCTTCCTATACGGTAAATTGGAATTACTAGAATCCATGCCACCATTTTTGGGGGGTGGAGAAATGATTGCAGAAGTATATTTAGACCATTCTACCTATGCGGAACTCCCCCACAAGCTTGAAGCTGGTACACCTGCTATTGGGGAGGCCATAGCTTTGGGTGCAGCAATAGACTATTTAACTAATATAGGGATGGATAAAATCCATGCTTATGAAGCAGAATTAACTAGCTATTTATTTGAGCAACTAGCACAAATACCCCAACTAACAATCTATGGACCAAAGCCAGATATTCATGGTGAAGGCAGAGCCGCTTTAGCGTCTTTTACTGCCAAAGGTGTTCACGCTAATGATTTAGCCACGTTACTAGACCAAGAGGGTATAGCTATACGTTCTGGTCATCATTGTACACAACCATTACACCGTTATCTAGACTTGGCAGGGACTGCACGGGTAAGTTTATCTTTTTATAATACCAGGGAAGAGATAGACGTGTTTGTTAACGCTTTGAGAGAAACATTGAATTTTTTTGCCAGTGTTTTTAGT
1752063_Fsp@BAU08218_1                             ATGACTTTTACCCAAGAAAGAACCCTTGCTGATAAAGTCCGTCTTGACTTCCCGATTTTACACCAGGAAGTCAATGGCAAACCTTTAGTGTACTTTGACAACGCTGCGACATCCCAAAAACCTCTGTTCGTACTCGATACTCTCCGAGACTACTACGAGCAGTACAATGCTAATGTCCATCGTGGCGTACATACCCTCAGTGCTAAAGCTACAGAAGCTTACGAAGCAGCTAGAGATAAAGTTACTGCGTTCGTCAATGCTGCATCACGTCAGGAAATTGTTTTTACCCGCAATGCAACTGAGGCGATCAATTTGGTTGCTTACAGTTGGGGAATGAATAATTTGCAGCCAGGAGACGAGATTATTCTGTCGGTGATGGAACACCACAGTAATATTGTTCCTTGGCAGTTTGTTGCCGCTAAAACGGGTGCAGTACTGAAGTTTGTAGAATTGACACCAGAAGAAACATTGGATTTGGAACATTTCCAAAAGCTGCTTTCGGATAAAACAAAATTGGTGTCGGTGGTACATGTTTCTAATACTTTGGGTTGCATTAACCCAGTGGCAGAAATTTGCACCCTCGCACATAAATATGGAGCCAAAGTATTAATTGATGCTTGCCAAAGTGTCCCCCACATGCCCGTTGATGTGCAGCAAATTGGCTGCGACTGGTTAGTGGCTTCTGGGCATAAAATGTGCGCTCCCACTGGTATTGGTATTTTGTATGGCAAGCTGGAATTACTGCAAGCTATGCCGCCATTTTTAGGTGGTGGTGAGATGATTGCGGAGGTGTTTTTAGACCATTCTACCTACGCAGATTTACCACATAAATTTGAAGCTGGTACACCTGCCATTGGCGAAGCGATCGCCCTTGGTGCAGCAGTAGACTATCTTACTAAAATAGGCATGGACAAAATCCACACCTACGAAGCAGAATTAACTGCTTACCTATTCCAGCAATTAGAAAAAATACCCCAAATCAGAATATACGGGCCCAAACCAAATACTCAAGGTGAAGGTAGAGCTGCTTTAGCTGCATTCACCGCCGCCGAAGTTCATGCTAATGACTTATCAACATTATTAGATACAGAAGGGATTGCCATCCGTTCTGGACACCATTGTACCCAACCGTTACACCGCTATCTCAAAATTCCTGCCACCGCACGCGCCAGTCTCTCTTTCTACAACACCCGTGAGGAAATTGATGTATTCATCAAAGCCTTGAAAGAAACAATTGACTTTTTTGGCGGCTTGTTTGGT
52271_Asp@LUHI01000068_1_53                        ATGACTTACACTCCTACAAGAACCCTTGCTGATAAAGTCCGTGCTGACTTCCCGATATTGCATCAGGAAATCAATGATAAACCCTTGGTTTATTTAGATAATGCGGCGACATCACAAAAACCCTTATTTGTATTAAATGCTCTGCGCGATTACTACGAGCAATATAATGCTAACGTACATCGGGGAGCGCATACCCTCAGTGCTAAAGCCACCGACGCTTATGAAGGCGCACGGGATAAAGTCGCTAAATTTATCAATGCTGCATCCCGTCAAGAAATTGTTTTTACCCGCGACGCTAGCGAAGCCATTAACCTCGTCGCTTATAGCTGGGGAATGAACAATTTAAAAGCTGGGGATGAGATTATTTTGTCGGTGATGGAACACCACAGTAATATTGTTCCTTGGCAATTTGTGGCACAAAAAACAGGTGCAGTTCTCAAGTTTGTGGAATTGACACCAGAAGAAACTTTTGACTTGGAACAGTTTAAACAACTGATTTCCGAAAAAACTAAATTAGTCTCTATAGTTCATGTTTCTAACACACTGGGTTGTATTAATCCAGTGGCAGAGATTGCGAAAATTGCTCACAGATACGGCGCGAAATTCTTAGTTGATGCTTGTCAAAGTGTTCCCCATACACCTGTAGATGTCCAGCAAATTGGCTGTGACTGGTTAGTAGCATCTGGGCATAAAATGTGCGCTCCGACTGGTATCGGCTTTTTGTATGGTAAGTTGGAATTACTAGAGGGAATGCCACCATTTTTAGGCGGTGGTGAAATGATTGCGGAGGTGTATTTAGACCATTCTACCTATGCAGAATTGCCGCATAAATTTGAAGCTGGTACACCTGCAATTGGGGAAGCGATCGCCCTCGGTGCAGCAGTAGATTATCTTACTAATATAGGTATGGATAAAATCCACGCCTACGAAGCAGAATTAACCGCTTATTTGTTCCAACAATTAGCACAAATTCCCCAAGTCAGAATCTACGGGCCTAAACCCGATGCCAAAGGAGAAGGTAGAGCCGCTTTAGCAGCATTTACCGTTGCAGGTATCCACGCCAACGACTTATCTACATTATTAGATCAAGAAGGCGTAGCTATTCGCTCTGGACACCACTGCACACAACCATTACACCGCCACTTAGGTTTACCAGGCACCGCACGCGCTAGCCTATCTTTCTACAACACCCGCGAGGAAATTGATGTCTTCATCAAAGCACTCAAGGAAACCATTGACTTTTTTGCTGGTATCTTCGGT
551115_Nazollae@ADI63227_1                         ATGACATTCACTTCTACCAAAACACTAGGTGATAAGGTTCGCAAAGACTTCCCCATTTTACATCAGGAAGTTCACGGTAAGCCTTTGGTTTATCTTGATAATGCAGCTACTTCCCAAAAGCCTTTAGCTGTATTAAATGCTTGGCGCGATTATTACGAACAATATAATTCTAATGTCCACCGTGGCGCACATTTTTTGAGTGCAAAAGCCACTGATGCTTATGAAGCAGCACGGGATAAAGTTGCTAATTTTATTAATGCGAAATCACGTCAAGACATTGTTTATACGCGGAACGCTAGTGAGGCTATTAACCTAGTAGCTTACAGTTGGGGAATGAAAAATTTACAACCGGGAGATGAAATTATTCTCTCAGTGATGGAACACCATAGTAATATTGTTCCTTGGCAATTTGTTGCCCAAAAAACAGGCGCAGTCTTAAAATTTGTTGAATTGACACCAGAAGAAACTTTCGATTTGGAACAGTTTAAAAAACTGATTTCTGAAAAAACAAAACTGGTGTCAGTGGTTCATATTTCTAACACTTTGGGTTGTATCAATCCAGTTAAAGAGATAGCTGAAATTGCTCACAGATACGATGCGAAATTCTTAATGGATGCTTGCCAAAGTGTCCCTCATATGCCTATTGATGTCCAAGAAATTAACTGTGATTGGTTGGTAGCTTCTGGCCATAAAATGTGCGCTCCAACTGGTATCGGCTTTTTGTATGGTAAGTTGGAATTATTAGAAGCAATGCCACCATTTTTCGGTGGTGGTGAAATGATTGCTGAGGTATATTTAGACCATTCTACCTATGCAGATTTACCCCATAAATTCGAAGCTGGTACACCTGCTATTGGGGAAGCAATCGCACTGGGTGCAGCCATAGATTATCTTACTCATATAGGTATGGATAAAATCCATGCTTATGAAGCCGAATTAACAGCTTATTTGTTCGAGCAATTAGAACAAATACCCCAAATTAGAATCTATGGACCAAAACCTAATGCTCAAGGGGAAGGTAGATCCGCATTAGCAGCATTTACAGCAGAAGGTGTCCATGCCAATGATTTAGCAACATTGTTAGATCAAGAAGGTGTAGCCATACGTTCTGGACATCATTGTACACAACCATTACACCGTTATTTAGGTTTAGCGGGAACAGCACGAGCGAGTTTATCTTTTTACAATACTAGTCAGGAAATTGATGTTTTCATCAAGGCTTTGAAGGAGACGCTGGACTTTTTTGCTAGTGTATTCGGT
46234_Asp@AFW95763_1                               ATGGTCATCACTTCTACCAAATCTCTCGCTGATAAAGTTCGTTCTGACTTCCCCATTTTACATCAGGAAGTCCACGGTAAACCCCTGGTTTATCTCGATAATGCAGCTACTTCTCAAAAGCCTTTATTCGTATTAAATGCTTGGCGTGATTATTACGAACAATATAATTCAAATGTCCATCGTGGCGCACATTTTCTCAGCGGAAAAGCTACTGATGCTTATGAGGGTGCGCGTGATAAAATCGCTAAATTTATTAATGCCAAATCACGCCAAGAAATTGTGTACACCCGCAACGCAACTGAGGCTATTAACCTAGTCGCTTACAGTTGGGGAATGAACAATTTACAGCCAGGAGATGAAATTATTCTCTCGGTCATGGAACACCATAGTAATATCGTTCCCTGGCAATTTGTCGCTCAAAAAACGGGTGCAATATTGAAGTTTGTGGAGTTGACGACCGAAGAAACTTTTGATTTAGAGCAGTTTAAAAACCTGATTTCTGAAAAAACAAAACTGGTGTCTATTCTGCATATTTCTAATACTTTGGGTTGCATAAATCCAGCTAAAGAAATAGCCGAAATTGCTCATAAATACGGTGCGAAGTTCTTACTTGATGCTTGTCAAAGTGTCCCCCATACTCCTATTGATGTTCAAGAACTAGACTGTGATTGGTTGGTAGCTTCTGGACATAAGATGTGCGCTCCCACTGGCATTGGCTTTTTGTATGGTAAGTTGGAATTACTAGAAGCAATGCCGCCATTTTTCGGTGGTGGTGAGATGATTGCAGAGGTATTTTTAGACCATTCCACCTATGCAGAATTACCCCATAAATTTGAAGCTGGTACTCCGGCTATTGGGGAAGCGATCGCCCTTGGTGCAGCGATAGATTATCTTACTAATATTGGTATGGATAAAATCCATGCTTATGAAGCGGAATTAACGGCTTATTTATTCGCGCAATTAGGGCAAATACCCCAAATTAGAATCCACGGACCGAAACCCAATGCTGAAGGGGAAGGGAGAGCCGCATTAGCAGCTTTTACGGCAGAAGGTGTTCACGCTAATGATTTAGCAACTTTGTTAGATCAAGAAGGTGTGGCAATTCGTTCTGGACATCATTGTACTCAACCATTACACCGTCATCTAGGTTTAGCAGGAACTGCACGGGCCAGTTTATCTTTTTACAATACCCGTGAGGAAATTGATGTTTTCATCAAAGCTTTGAAGGAGACTTTGGACTTTTTTGCTGGAGTGTTTGCT
203124_Terythraeum@ABG53350_1                      ATGACTATTATTCAAGAAAGAACTTTGGCAGAAAAATTACGTGCAGATTTTCCAATTTTAAATCAGGAAATAAATGGTGAACCACTTATTTATTTAGATAATGCTGCTACTTCCCAAAAACCATTAGCAGTTATCAACGCTTGGCAAGAATATTACCTCAAATATAATTCTAATGTGCATCGGGGTATTCATACTTTAAGCTCGAAGGCAACAGATGCTTATGAAGGGGCAAGAGATAAAGTGGCTGCTTTGATTAATGCGGCATCTCGGAATGAAATTATTTATACTCGAAATGCTAGCGAAGCAGTTAATTTGGTTGCTTATTCTTGGGGTTTAAATAATCTTAAATCAGGAGATGAAATAATTGTCTCTGTGATGGAACATCATAGTAATTTTGTTCCCTGGCAAATGGTTGCTCAAAAAACTGGATCAGTTTTAAAATTTGTTGAGTTGAATGAAACTGAAGAACTTAATTTAGAACAATATAAAGCTCTAATTTCAGACAAAACAAAGTTAGTTGCATTAGCTCATGTTTCTAATGTTTTAGGTTGTATTAATCCAATTCAAGAAATTTGTTCAATTGCTCATAAAAATGGAGCTAAAGTATTAATAGATGCTTGCCAAAGTGTACCTCATTGTGTGGTAGATGTGCAGTCAATAGATTGTGATTGGTTAGTAGCTTCCGGCCATAAAATGTGCGCTCCTACTGGTATTGGTTTTTTGTATGGTAAGTTGGAATTACTAAAAGAAATGCCACCATTTTTAGGAGGGGGTGAAATGATTTCTGAGGTGTTTCTTGATCATTATACTTATGCAGAATTACCTCATAAATTTGAAGCAGGAACCCCAGCGATAGGAGAGGCGATCGCTCTTGGTGCAGCAGTAGATTATCTCACAAATATAGGTATGGAAAAAATTCATAATTATGAAGTAGAATTAACTACCTATTTATTTAATAAATTACGTCAAATTCCTCAAATTACTATTTACGGACCTCAACCAAATACCTATGGAGAAGGTAGAGGGACATTAGTATCTTTTACAGTAGAAAATATTCATCCTAACGATTTATCAACAATGTTAGATGAAGCAGGGATAGCAATTCGTTCTGGTCATCATTGTGCTCAACCTTTGCATCAATATTTAAAGGTTTCATCCACAGCAAGAGCAAGTTTATCTTTTTATAATACTCGTGATGATATTGATATTTTTGTTGATGCTTTGAAAGATACAATCAATTTTTTTGCTGATATTATGGGT
1671698_Hsp@OZH56020_1                             ATGACTATTATTCAAGACAGAACTTTGGCAGATAAAGTACGAGCAGATTTTCCGATTTTAAATCAGGAAATAAATGGTAAACCACTGGTTTATTTAGATAATGCTGCTACTTCCCAAAAACCTTTAGCAGTTATTAATGCTTGGCAGGAATATTACCTCAAATATAATTCTAATGTGCATAGGGGTATTCATACTTTAAGTGGAAAAGCAACAGATGCTTATGAAGGGGCAAGAGATAAAGTAGCTGCTTTTGTTAATGCAGCATCTCGGAATGAAATTGTTTATACTCGTAATGCTAGTGAAGCTATTAATTTAGTCGCTTATTCTTGGGGTTTAAATAATCTCAAACCAGGAGACGAAATTATTGTCTCAGTTATGGAACATCATAGTAATTTTGTTCCCTGGCAAATGGTTGCTCAAAAAACCGGAGCAGTTTTAAAATTTGTCGAATTGACTGAAACAGAAGAGTTTAATTTAGAACAATATAAAACCCTAGTTTCTGAAAAAACAAAGTTAGTAGCAGTTGCTCATGTTTCTAATGTTTTAGGTTGTACAAACCCAGTCAAAGAAATTTGCTCAATTGCTCATCAAAACGGAGCTAAAGTATTAATAGATGCTTGCCAAAGTTTACCTCATTGTGTGGTAGATGTACAGGCAATAGGTTGTGATTGGTTAGTAGGTTCTGGTCATAAAATGTGCGCTCCCACTGGCATTGGTTTTCTCTATGGAAAATTGGAATTACTAAACGAAATGCCACCATTTTTAGGAGGTGGTGAAATGATTTCCGAGGTGTTTTTTGACCATTCCACCTATGCAGAATTACCTCATAAATTTGAAGCAGGAACGCCAGCTATTGGAGAAGCGATCGCTCTTGGTGCAGCAGTAGATTATCTGACAAATATAGGTATGGAAAAAATCCATACCTATGAAGCAGAATTAACTACTTATTTATTTGATAAATTGAATCAAATTCCTGAAGTAACTATTTACGGACCTCAACCAAATACTAATGGAGAAAATAGGGCAGCATTAGCATCTTTTACAGTAGAAAATATTCACCCAAATGATTTATCAACTATGTTAGATGAAGCAGGGGTAGCAATTCGTTCTGGTCATCATTGCGCTCAACCTTTGCATCAATATTTAAAGATTTCATCCACAGCAAGAGCAAGTTTATATTTCTATAATACTCGTGATGATATTGATGCTTTTATTGTTGCTTTAAAAGACACAATAGAATTTTTTGGTAGTATTATGGGT
2420339_Cbacterium@RMH79036_1                      ATGGTAGTTACTCAACATAGAACCCTAGCCGATCGCGTGCGCGCCGATTTCCCCATCTTGACTCAGGAAGTCAACGAACGCCCCTTAGTCTATTTGGACAATGCGGCGACCTCCCAAAAGCCGATCGCCGTCCTCGACGCCTTACGCCACTATTACGAATGCGATAACGCCAACGTCCATCGCGGCGTACATACCCTCAGCGCCCGCGCCACCGACGCTTACGAAGCCGCCCGCGAAAAAGTCGCCCGCTTCGTCAATGCGGCGAGTTCGCAAGAAATCGTCTACACCCGCAACGCCAGCGAAGCGATTAACTTAGTCGCCTACAGTTGGGGGCTAAATACCCTTAAAGCCGGGGATGAGGTCATCCTCACGGTGATGGAACACCACAGTAATTTAGTCCCCTGGCAGTTGGTGGCGCAGAAAACTGGGGCAGTACTCAAGTTTGTCGAACTCGACGAGACCCAAGGGTTCGACCTGAACCAGTATCGTAGCTTGCTCTCGGAAAAAACCAAGCTGGTCTCCGTGGTTCACGCTTCCAATACCCTCGGTTGCGTCAATCCGGTGCAAGAGATCGCCCGACTCGCCCACGAGGTGGGGGCGAAGGTGTTAATCGATGCCTGTCAGAGCGTCCCTCACATGCCGATCGACGTGCAGGCGATCGATTGCGATTGGTTGGTGGCGTCGGGTCATAAAATGTGCGCGCCGACGGGGATCGGCTTTTTATACGGGAAACTGCACGTCCTGCGATCGATGCCCCCGTTTTTAGGCGGCGGCGAAATGATTGCCGATGTCTTTCTCGACCGTTCGACTTATGCGGACGTTCCCCACAAGTTCGAGGCGGGAACTCCGGCAATTGCGGAGGCGATCGCCCTCGGCGCCGCCGTCGATTACTTGAGCGAGCTGGGGATGGAGAATATTTATGCCTACGAGAAACAGCTCACGAGTTATCTGTTCGAGCAGTTAAATCAAATCCCCGAAGTCAAGGTATACGGACCGCAACCGAAGGCGGACGGCTCCGGAAGAACGGCTTTAGCGTCGTTTACTTGTGGCAACGTTCACCCCCACGACTTATCGACGATTTTGGATCGCGCCGGGGTGGCAATTCGCGCCGGACATCACTGCACTCAACCCCTTCACCGGGCGATCGGCGCCCAGTCTACGGCCCGGGTGAGTTTGTATTTTTACAATACCCGAGAAGAAATCGATGTCTTTATTGCCGCGCTCAAAGAGGCGATCGACTTCTTCGGCGATATTTTTGGT
1173025_Gsp@AFY66718_1                             ATGACCTTCACCCAAGCTAGAAGCCTCGCAGAAGCAGTCCGCAAAGACTTTCCGATTCTCAATCAGGAAGTCCACGGCAAGCCCCTGGTCTACCTCGACAACGCTGCCACTTCCCAAAAGCCCCAGGCGGTGCTGGACGCGCTCCGGCACTACTATGAACGCGACAACGCCAACGTCCATCGGGGCGTCCATACCCTGAGCGCTCGGGCCACCGATGCCTACGAAGGGGCGCGGGAGAAGGTCGCGCGCTTTGTGAATGCGGCGTCGTCCCAGGAGATTGTCTACACGCGCAACGCGACGGAGGCGATCAACTTGGTGGCCTACGCCTGGGGACAGCAAAATCTGGGGCCAGGAGACGAAATCATTCTGTCGGTGATGGAGCACCACAGCAACCTGATTCCGTGGCAGATGGTAGCCCAGCGGACCGGGGCGGTGCTGAAGTTTGTCGGTCTCGACAGCAATGAAGGCTTTGACTTGGAGCAGTATCGCGCTCTGGTGGGCGATCGCACCAAGCTGGTGTCTGTGGTCCACGTTTCCAATACCCTAGGCTGCGTCAATCCGGTGAAAGAAATCGCCGCGATCGCCCATCAGCACGGGGCGCGGGTGCTCATCGACGCCTGCCAGAGCGTGCCCCACATGCCCATTGATGTCCAAGACATCGACTGCGACTGGCTGGTCGCCTCGGGCCACAAGATGTGCGCGCCGACCGGGATCGGCTTCCTCTACGGCAAGCGCGAGGTGCTGCGCGCCATGCCGCCCTTTTTGGGCGGCGGCGAAATGATCGCCGATGTGTTCCTCGACCACGCCACCTACGCGGACCTGCCCCACAAGTTCGAAGCAGGCACTCCGGCCATCGGGGAGGCGATCGCCCTGGGAGCCGCCGTCGACTACCTAATGGGCCTAGGCATGGACACCATCTACGCCTACGAAAAAGAGCTGACCCGCTATTTGTTTGACCAGTTGCAGCCCCTCTCCCAGGTGCGCATCTATGGTCCCAAACCCGCCGCCGACGGCAGCGGTCGAGCCGCTCTTGCCTCCTTTACTGCAGGGGACGTCCATCCCCACGACCTATCGACCATCCTGGACCAAGCAGGCGTCGCCATTCGGGCTGGCCACCACTGCACCCAGCCCCTGCACCGCCACATCCAGGCCCAGTCCACCGCCCGGGCTAGCCTCTACTTCTACAACACCCGTGAAGAAGTAGACGTCTTTATTGCGGCCCTCAATGAGGCGATCGAGTTCTTCGGGGGCATCTTCGGC
1666905_Psp@KPQ36892_1                             ATGACCCTCGCCACTGCCCAAACCCTAGCCGATCGCACCCGCGCTGACTTCCCGATTCTGCATCAGGAGGTCAATGGCAAACCTCTGGTGTATCTGGATAATGCCGCCACCTCTCAAAAGCCCAAAGCGGTCATCGACGCTTTATCTCACTACTACAGTCGGGATAACTCCAATGTCCATCGTGGGGTTCATGCCCTCAGTGCTAGGGCAACGGACAACTATGAAGGAACTCGGGATAAAATCGTTCCGTTCATTAACGCCGAGTCTCGCAATGAAATCGTCTTCACCCGTAATGCTAGTGAAGCCATTAACTTAGTGGCCTATTCTTGGGGGTTAAATACACTCAAAGCCGGAGATGAGATTATCCTCTCGGTGATGGAACACCACAGCAACCTGATTCCTTGGCAAATGGTGGCCCAGAAAACGGGGGCGGTGTTGAAGTTTGTCGGCCTGACGGAGACGCAGGAGTTCGATTTTGAGCAGTATCAGTCTCTTCTGTCGGAGAAGACGAAACTGGTGGCGGTGGTTCATGTCTCCAATACCCTCGGTTGTATTAACCCCGTGAAGGAGATTGCTGAACTGGCCCATCGGCAGGGGGCCAAGGTTCTCATCGATGCTTGTCAGAGTGTGCCCCATATGCCCATCGATGTGCAAGATATCGATTGTGACTGGTTGGTGGCATCGGGCCATAAAATGTGTGCGCCGACGGGGATTGGCTTTCTCTATGGCAAATTGGCGTTACTCGAATCCATGCCGCCGTTTCTCGGGGGTGGGGAAATGATTGCTGATGTGGAACTGCACTCGTTTACCTGTGCCGAATTGCCCCATAAGTTTGAAGCGGGAACCCCGGCCATTGGTGAGGCGATCGCCCTGGGAGCGGCGATCGATTATCTGATGGAGATTGGCATGGAGGCGATCGCCGACTACGAACATGACCTCTGCCGCCATCTCTACGACAAACTGGCCACAGTCCCGGGCCTAACCCTCTACGGACCGAAACCCCAAGCCGACGGCAGTGGACGGGCCGCCTTAGCCTCGTTCACCTCTGCCGATGTCCACGCCAACGACCTCTCGACCCTCCTCGATGAGTCTGGAGTCGCCATTCGCACGGGACATCACTGCACCCAACCGCTGCACAAACTGCTGCAACAAACCTCAACGGCCCGAGCCAGTTTCTACTTCTACAACACCCATGCCGAGATTGACACCTTTATCGCCAGTCTCAAGGACACGATTAACTTCTTTCAGAACATCATGGGG
2099686_Cbacterium@PXCV01000481_1_8                ATGACCCTCGCCACTGCCCGAACCCTAGCCGATCGCACCCGCGCCGACTTCCCGATTTTGCATCAGGAGGTCAATGGTAAGCCTCTGGTGTATCTGGATAATGCCGCCACCTCTCAAAAGCCCAAAGCGGTCATTGATGCCTTATCTCACTACTACAGTCGGGATAACTCCAATGTCCATCGTGGTGTTCATGCCCTCAGTGCCAGGGCCACGGACAACTATGAGGGCACTCGGGATAAAATCGTCCCCTTCATCAAGGCCCAGTCTCGCAATGAAATCGTCTTCACCCGCAATGCTAGTGAAGCGATTAACCTGGTGGCCTATTCCTGGGGATTGAATCACCTCCAGGCGGGGGATGAGATTATCCTGTCGGTGATGGAACACCACAGCAACCTAATTCCTTGGCAAATGGTGGCCCAAAAGACGGGGGCGGTGTTGAAGTTTGTCGGCTTGACGGAGACTCAGGAGTTCGATGTTGAGCAGTATCAGTCTCTCCTGTCCGAGAAGACGAAACTGGTGGCGGTGGTTCATGTCTCCAATACCCTTGGTTGTATTAACCCCGTCAAGGAGATTACTGAACTGGCTCATCGTCACGGGGCCAAGGTTCTCATTGATGCTTGTCAGAGTGTGCCTCATATGCCCATCGATGTGCAAGACATCGATTGTGACTGGCTGGTGGCGTCCGGTCATAAAATGTGTGCGCCGACGGGGATTGGCTTTCTCTATGGCAAATTGGCGTTATTACAGTCGATGCCGCCGTTCCTCGGGGGTGGGGAGATGATTGCCGATGTGGAACTCGACTCCTTCACCTGTGCTGAACTTCCCCATAAGTTTGAGGCGGGAACCCCGGCTATTGGCGAGGCGATCGCCCTGGGGGCGGCGATCGATTATCTGACGGAAATTGGGATGGAGGCGATCGCCGAGTATGAACATGATCTCTGCCGCTACCTCTACGAAAAACTGGCCACAGTCCCGGGCCTAACCCTCTACGGACCCAAACCCCAAGCCGACGGCAGCGGACGGGCCGCCTTAGCCTCCTTCACCTCGGCCGATGTCCATGCCAACGACCTCTCAACCCTCCTCGATGAGTCTGGAGTGGCGATTCGCACGGGACATCACTGCACCCAGCCGTTGCACAAACTGCTGCAACAAACCTCAACGGCCCGGGCCAGTTTCTACTTCTACAACACCCATGCCGAGATTGACACCTTTATCGCCAGTCTCACGGACACCATTAACTTCTTTCAGAGCATTATGGGT
1643526_Gsp@LWRO01000008_1_90                      ATGACTCTTGCCACCGAAAAAACCCTTGCCGATCGAGTCCGCGACGACTTCCCGATTTTGCATCAGGAGGTTCACGGAAAACCCTTGGTTTATCTCGATAACGCAGCAACGGCTCAAAAACCACAGGCTGTCATCGAAGCCCTCGATCGATACTACCAACACGACAACTCCAACGTTCACCGAGGCGTTCACACCCTGAGCGTTCGCGCGACTGAAAGCTACGAAGCGACGCGGGATAAAGTCGCGGCCTTCGTCAACGCGGCTTCCCGCAACGAAATCATCTTCACTCGCAATGCCAGCGAAGCCATTAACTTAGTCGCCTATTCCTGGGGAACGAACACCCTAAAACCGGGAGATGAAATTATTCTTTCGGTCATGGAACACCACAGCAACCTCGTTCCTTGGCAGTTCGTGGCACAACGCACGGGTGCAGTTTTGAAGTTTGTCGAACTGACGGAAACGCAAGAATTTGATTTCGAGCAGTATCAAACGCTGCTGTCGGATAAAACAAAACTGGTTTCTGTGGTTCACGTTTCTAACGCCCTCGGCTGCATTAATCCCGTTCGGGAAATTACCGAACTAGCACATCAGCGAGGTGCCAAGGTTCTAATCGATGCCTGTCAAAGCGTACCGCACATGAACGTTGACGTGCGCGAGATCGGCTGTGATTGGCTCGTTGCGTCGGGACATAAGATGTGTGCGCCAACGGGCATCGGTTTCTTATATGGCAAACTCGATATATTGGAGGCGATGCCGCCATTTTTGGGGGGCGGTGAGATGATCGCTGAGGTGGATTTAGAGTCTTCGACGTATGCGGAACTGCCTCATAAGTTCGAGGCGGGAACACCTGCCATTGGCGAAGCCATTGCCCTCGGTGCGGCGGTGGATTATTTAACAAGTCTCGGCATGGATAAAATTGCCCAGTACGAACACGAGTTGTGTCGGTATTTGTTCGAGAAGATGGCTTCGGTTCCGGGAATTACGATGTACGGGCCGAAACCCCAGGCGGATGGCAGCGGACGGGCGGCTTTGGTGGCATTTACTTCCGCTGACGTTCATGCCAACGACCTTTCTGCACTGTTGGACGAGGCGGGAATTGCCATTCGCACGGGGCATCACTGCACGCAACCGTTGCATAAAATTTTAGGGCAATCTTCAACGGCGCGGGCGAGTTTGTATTTTTACAATACTCGAGAAGAGATCGATCGATTTGTTGCGGCATTAAAAGACACGATCTCGTTTTTTAAAAATATCATGGGC
2420338_Cbacterium@RMG06902_1                      ATGACTTTAACCAAAGAAAAAACGATCGCCGATCTCGTCCGTGCCGATTTTCCCATTTTGCACCAGGAAGTTCGCGGCAACCCCCTGGTTTATTTGGATAATGCGGCAACCTCCCAAAAACCGAAAGCGGTATTAGACGCCCTCCAGCACTATTACGAATTCGATAATGCCAACGTTCACCGAGGCGTTCATACCCTCAGCGTTCGAGCAACGGAAGCTTATGAATCCGCACGGGATAAAGTGGCGGCGTTTGTTAATGCTGCGTCTCGCAATGAAATTGTGTTTACCCGCAATGCCAGCGAAGCCATTAATTTGGTGGCGTATTCTTGGGGGATGAATACGTTAACAGCCGGGGATGAAATTATCCTGTCGGTGATGGAACACCACAGCAATCTCGTGCCATGGCAATTGGTAGCTCAACGGACGGGAGCGGTATTGAAGTTTGTGGAACTGACGGAAACGGAGGAGTTCGATTTCGAGCAGTTTAAAACGCTAATTTCTGACAAAACCAAACTGGTTGCTGTTGTTCACGTTTCTAATACGTTAGGCTGCATTAACCCCGTGGAAGAAATTACCGAAATTGCCCACCAATATGGCGCAAAAGTGTTAATCGATGCTTGCCAAAGTGTCCCGCATATGCCGATCAATGTCCGATCAATCAATTGCGATTGGTTGGTGGCTTCCGGGCATAAAATGTGCGCTCCTACGGGGATAGGGTTCTTATATGGCAAGTTGGATTTGTTGCGATCGATGCCGCCGTTTTTAGGGGGTGGAGAAATGATCGATAATGTCTTTTTAGACCATTCTACCTATGCCGATTTACCCCATAAATTTGAAGCGGGAACCCCTTCCATCGGCGAGGCGATCGCTCTGGGTGCGGCGGTGGATTATTTAACCCAGATCGGCATGGATAAAATTGCCGCATACGAACACGAATTGTGCGCTTATTTATTTGAAAAATTAGCCACGATTCCCCAACTTCGCATCTACGGACCTCAACCCAATCCCGATGGTAGCGGACGTGCGGCACTGGCTTCTTTTACGGCGGGAGAAGTCCACGCTAATGACCTTTCAGCCCTGTTAGACGAAGCGGGAATTGCCATCCGTACTGGGCATCATTGCACCCAACCCTTACACCAAATTCTCGGTGTTTCTTCCACCGCACGGGTGAGTTTGTACTTCTACAATACCCGCACAGAAATCGATGCGTTTGTGGTGGCATTGAAAGAGGCGATCGACTTTTTCAGCCAGTTTTTGGGG
2005462_Csp@BAZ07097_1                             ------------------ATGACTCTCGCTGAACAAATTCGTGACGATTTCCCGATTTTGCACCAGGAAATCAATGGTAAACCCCTCATTTACCTAGATAGTGCAGCTACATCGCAAAAACCGCGCTTTGTCCTGGATACCCTACGGGACTACTACGAGCGTTATAATGCTAACGTGCATCGCGGTGCCCATACCCTGAGTACAAAGGCTACCGATGCTTACGAAGCAGCTAGGGACAAGGTTGCAGCCTTTATCAATGCTAAATCTCGTAATGAAATAGTTTATACTCGCAATGCCTCCGAAGCGATAAACTTAGTAGCTTACAGCTGGGGAATGAATAACCTCAAACCGGGGGATGAAATCATCCTCTCGGTGATGGAACACCATAGTAATTTAGTTCCTTGGCAATTTGTCGCTCAAAAAACCGGTGCAACCCTGAAATATGTGGGTTTAACAAGCGAACAAACCTTAGATATTCAAGAATTTAAAAATTTACTATCAACTAACACCAAACTCGTAGCCATTGTCCACGTATCCAACACCCTGGGATGTACTAACCCGGTAACGGAAATTTGTCAATTAGCCCATCAATCGGGAGCCAAGGTATTAATTGATGCCTGTCAAAGTGTCCCCCATATGCCCATCAACGTCCAGGAAATAGACTGCGATTGGCTAGTGGCATCAGGACATAAAATGTGTGCCCCGACAGGAATTGGCTTCTTATACGGCAAAGAGGAAATTCTCACAGAAATGCCCCCCTTCCTCGGTGGGGGGGAAATGATAGCCGATGTATACTTAGAACATTCAACCTACGCAGAATTACCCCATAAATTTGAAGCCGGAACCCCAGCAATTGGAGAAGCGATCGCATTAGGTGCGGCTGTGGATTATCTTACCAAAATCGGCATGGATAGAATTCATGCCTACGAAGCGGAATTAACCAGCTATCTCTTCCAGCAACTCGCAAAAATCCCCGATATTCATCTCTATGGACCCCTACCCGACGCAAAAGGAGAAGGACGCGCAGCATTAGCATCATTTAACGTCGGCAAAATCCACGCTAGTGACCTATCAGCTTTACTAGACCAGGAAGGAGTAGCCATCCGTTCCGGACACCACTGCACCCAGCCTTTACACAGATACATTCAAGCATCCGGTTCCGCCCGTGCCAGTTTATCATTCTATAATACCCATAGGGAAATTGACATGTTCATCCATGCCTTGAAGGATACAGTTGACTTTTTTACCAGTATGATG---
1080068_Lsp@BAU44117_1                             ATGACCCTCGCCCAAGAACGCACCCTCGCCACCAAAGTCCGCGCTGACTTCCCCATCCTGCACCAGGACATTCACGGGAAGCCGCTGGTTTACTTTGATAACGCCGCCACGTCCCAAAAGCCGCTGGCGGTGCTGAATGCGCTGGAGGACTATTACAAGCGCTATAACTCCAACGTGCATCGCGGCGTGCATACCCTCAGCGGGCTGGCCACCGATGCCTATGAGGGGGCGCGGGATAAGGTGCAGCGGTTTGTGAATGCGGCACAGCGCGAAGAAATCATCTACACGCGCAATGCCAGCGAAGCGATTAACCTCGTCGCCTATGCTTGGGGCATGAACACGCTGCAACCGGGGGACGAAATCATCCTGACGGTGATGGAACACCACAGCAACCTGATTCCCTGGCAGTTGGTGGCGCAAAAGACCGGGGCAGTGCTGAAGTTTGTGCGGCTGACGAAGACGGAAGAGTTTGACTTCGAGCATTACCAATCGCTGCTGTCGGATAAAACCAAGCTGGTGTCGGTGGTGCATGTGTCCAACACGCTGGGCTGCATTAACCCGGTAACGGAAATCGCAGCGGCAGCGCACAAGGTTGGCGCAAAAGTGCTGATCGATGCCTGCCAGAGCGTGCCCCACATGCCGATCGACGTGCAGGCGATGGACTGCGACTGGCTGGTGGCATCGGGTCACAAAATGTGTGCGCCGACGGGTATCGGCTTCCTCTATGGCAAAAAAGAAGTGCTGCGGGCCATGCCGCCATTTTTGGGCGGGGGCGAAATGATTGCCGATGTGTTCCTTGACCACGCCACCTACGCCGACATTCCCCACAAGTTTGAAGCAGGAACCCCGGCCATTGCAGAGGCGATCGCCCTCGGTGCGGCCGTCGATTACCTGAGCGGCATCGGCATGGACAAAATTCACGCCTACGAAGCCGACCTCACCGCCTACCTGTTCCAGCGGCTGGCAGAACTGCCCGAAGTGCGAACCTACGGACCCAAGCCCGATGTCCAGGGCGAAGGTCGCGCCGCCCTAGCCGCCTTCACCACCGGCGCAGTGCATCCCCACGACTTATCCACCATTCTCGACCAGGCGGGCATCGCTATCCGCGCTGGCACCACTGCACCCCAA---------------------ACCCGCTGCACCGCGAAG---------------------------------------------------------------------------------------------
755178_Caponinum@AFZ53065_1                        ATGACTCTTACTTATAAAAAAACTATCGCCGATGAAGTTCGTCAAGACTTCCCTATTCTCCATCAAAAAATTCACGATAAACCCTTAATCTACTTTGATAATGCCGCAACATCTCAAAAACCTAGAGCGGTGATAGAAGCCTTAAGACACTACTATGAGTATGACAATGCTAATGTCCATCGTGGAGCACACACTTTAAGTGCAAGGGCAACGGATGCCTATGAAGGTGCAAGGGATAAGATAGCTAAGTTTATTAATGCTAAGAGTCGCAATGAAATTGTCTATACCCGGAATGCCAGTGAAGCAATTAATCTAGTTGCCTATAGTTGGGGTTTAGCACATCTCAAAGCAGGAGATGAGATTATTTTATCGGTAATGGAACACCATAGTAATATTGTTCCTTGGCAAATTATCGCTCAAAAAACAGAGGCAATTCTCAAGTTTGTGGAGTTAACCCCTTCTCAAGAATTTGATTTTAATCATTATCAGTCACTACTTTCGGAAAAAACTAAATTGGTTTCCCTTGTTCATGTTTCCAACACACTAGGTTGTATTAATCCCGTAACTGAGATTATTACCTCCGCCAGAGAAAAAGGGGCAAAAGTACTTATTGATGCTTGTCAGAGTTTACCCCATTTACCCATTGACGTTCAAGGAATGGACTGTGATTGGTTGGTTGGCTCTGGACATAAAATGTGTGCTACTACTGGTATTGGGTTTTTATACGGCAAAGAGGAATTATTAGAAGCAATGCCCCCCTTCCTCGGTGGTGGCGAAATGATTGCAGATGTGTTTTTAGATCATTTTACCTGTGGTGAATTACCCCATAAATTTGAAGCTGGAACTCCCGCTATTGGAGAAGCGATCGCATTTGGTACTGCTATTGATTACTTAAGCAATATTGGCATGGAAAATATCCATCAATACGAAGAAGAATTAACAGCTTATTTATTTCAACAATTAAATGAAATTCCTAACCTCACCATTTACGGTAATCAACCCACCACAGAAGGCAAAGGGAGAGCCGCTTTAGCCGCATTCAATGTCAAAGATATTCACGGTAGTGATTTATCAACACTGTTGGATCATGAAGGTATTGCAATCCGTTCAGGTCATCATTGTACCCAACCTTTACACCGTTATTTAAACATTTCTGGCAGTGCAAGGGCAAGTCTTTACTTTTATAACACCTTTGCGGAAATCGACGCTTTTATCGTTGCTTTAAAAGAAACTATTGATTTCTTCACCCAAATGAAT---
113355_Gherdmanii@CM001775_1_3249                  ATGACAATAACTCAAGTAAAAACTATTGCTGATGAGGTTAGGGGAGATTTTCCTATCCTTCATCAAAAAATTCACGATAAACCCCTGATTTATCTCGATAATGCGGCAACATCCCAAAAACCTAACGCTGTTATCGATGCTTTACGTCATTATTATGAATATGATAACGCTAATGTTCATCGAGGGGCGCATACTTTAAGCGGACGGGCTACGGATGGTTACGAAGGTGCTAGAGATAAAGTTGCCAAATTCATCAACGCTAGAAGTCGTAACGAAATTGTCTATGCGAGAAATGCTAGTGAAGCTATTAACATCGTTGCCTATACTTGGGGTTTAAATACGTTAAAAGCAGGAGACGAAATTATTTTAACAGTGATGGAACATCATAGTAATATTGTTCCTTGGCAAATTATCGCCCAAAAAACAGGCGCAATTATCAAGTTTGTGGAGTTAACTCCCACTCAAGAATTTGACTTTAATCACTATCAATCTCTCTTATCCGACAAGACAAAATTAGTGTCAGTTGTCCATGTTTCCAACACTTTAGGCTGTATTAATCCCGTTAAAAAAATCATCAATTTAGCTCATCAATACGGTGCTAAAGTTTTAATTGATGCTTGTCAGAGTTTACCCCATTTGTCGATCGATGTCCAAAGAATGGATTGTGATTGGCTTGTAGGTTCTGGTCATAAAATGTGTGCAACTACTGGCATCGGCTTCTTATACGGTAAGGAAGAATTATTGAATGCCATGCCTCCTTTTCTTGGTGGTGGCGAAATGATTGCAGACGTATATTTAGATCATTTTACCTGCGGTGAATTACCCCATAAGTTTGAAGCGGGTACACCTGCCATCGGAGAAGCCATTGCTTTAGGGGCGGCGGTGGATTATCTTACTAAAATTGGCATGGAGAATATTCACCATTACGAGGAGGAGTTGACTGCCTATCTTTTTAAACAGTTAAACGAAATACCAGACTTAGAAATTTATGGTAATCAACCCACCCCAGACGGCAAAGGAAGGGCAAGTTTAGCTTCTTTTAATGTTAAAGGGATTCACTGTAGCGATTTAGCCACACTTTTAGATCATGAAGGTATTGCAATTCGATCGGGTCATCATTGTACCCAACCCTTACACCGTTATTTAAACATATCGGGAAGTGCTAGAGCAAGTCTTTATTTTTACAATACTTTTGCGGATATTGATGCTTTTATTGTAGCCCTTAAAGGCTCGATCGACTTCTTCCGCCAAATGGAAGAA
2054282_Csp@AUC60895_1                             ATGACAGTAACTCAAGTAAGTGCGATCGATCCCAACATAAAAAAAGATTTTCCCATCCTTGACCAAGAAATCAACGGGCATCCCCTAATTTACTTCGATAACGCCGCCACATCTCAAAAACCCACCGCCGTTATCAACGCCCTCAGAAACTACTATGAGTTAAACAATGCCAACGTCCATAGAGGCGCCCATAGTCTTAGCGGAAGAGCAACCGATGATTACGAAGGGGCAAGGGATAAAGTAGCAAAATTCATTAACGCCCGTAGTCGGAACGAAATCGTCTATACCCGTAACGCCAGTGAAGCCATTAATGTGGTTGCCTATACCTGGGGTTTAACCAACCTCAAAGAAGGTGACGAAATTATCTTGAGCGTCATGGAACACCATAGTAACATAGTTCCTTGGCAAATTATCGCCCAAAAAACAGGGGCAAAAATCCGTTTTGTCGAACTTACCGACACCGAAGAATTTAACCTTCAACAATATAAAACCTTCCTCAACGAAAAAACCAAATTAGTATCCATCGTCCATGTTTCCAATACCCTCGGTTGCATCAACCCCGTAGAAGAAATCATTGATTTAGCCCATAAGCAGGGGGCAAAAGTATTAATTGATGCCTGTCAGAGTCTTCCCCATCTCCCCATCGATGTCCAAGCCATGGATTGTGATTGGTTAGTAGGCTCAGGACATAAAATGTGTGCTACCACAGGGATAGGATTTTTATACGGTAAGGAAGAATTATTATTAGAAATGCCCCCTTTCCTTGGGGGAGGAGAAATGATTGGGGAGGTATATCTTGACCATTTTACCTGCGGTGAATTACCCCACAAATTTGAAGCAGGTACCCCTGCCATCGGTGAAGCCATTGCCCTCGGTGCGGCGGTGGATTATTTAACGAATATTGGCATGGATAAAATTCACGCCTATGAGGAGGAATTAACGGCTTATTTATTTGAGAGGTTAAACAAAATTCCTAACCTAAAAATTTACGGCAATCAACCCACCCCAGAGGGTAAAGGAAGGGCTTGTTTAGCTGCTTTTAATGTTCAGGGTATCCATGCTAGTGATTTGGCTACACTCCTTGATAATGAAGGGGTTGCCATTCGTTCTGGGCATCATTGCACCCAACCTTTACACCGATATTTAGAAATTTCTGGTAGTGCGAGGGCTAGTCTTTATTTTTACAATACTTTTGAGGAAATAGATGTGTTTATTAAAGCTCTTCAAGAAACCATTGATTTTTTTACACAAATGATG---
111780_Scyanosphaera@AFZ34867_1                    ATGACTTTTACCCAAGCCAAAACTATTGCCGATTTAGTTCGTTCAGATTTCCCAATCTTAGCTCAAGAAATCCACGAAAAACCTTTAATTTATTTTGATAATGCTGCTACTTCTCAAAAACCTCAAGCAGTTTTAAATGCCTTGCTTAATTACTATGAAAAAGATAACGCTAATGTTCATCGTGGCGCACATAGTTTAAGTATTAGAGCAACTGAAGGTTATGAAGGAGCAAGAAATAAAGTTGCTAAATTTATTAATGCTGCTCATCGAGAAGAAATTATTTATACTCGTAATGCTTCGGAGGCAATTAATTTAGTTGCCTATAGTTGGGGTTTAAGTAATTTAAATCGCGGTGATGAAATTATTCTTTCTGTCATGGAACATCATAGTAACATCGTTCCTTGGCAAATTATTGCTCAGAAGACGGGTGCAGTCATTAAATACGTACAATTAACTGAGATAGAAGAATTTGATTTAGAACAATATAAATCTTTATTGTCAAACAAAACTAAACTTGTCGCAGTTGTTCACGTTTCTAATACTTTAGGTTGTATTAATCCTATTGAAAACATTATTGAATTAGCCCATCAATTCGGGGCGAAAGTATTAGTTGATGCTTGTCAAAGTGTCCCTCACATGGCTATTGATGTTCAACAAATTAATTGTGACTGGTTAGTAGCTTCTGGACATAAAATGTGTGGACCAACAGGAATTGGTTTTCTCTATGGCAAAAAAGAAATACTAACAGCAATGCCTCCTTTTTTAGGTGGCGGTGAAATGATTTCTGAAGTTTATTTTGACCATTCAACCTATGGAGAATTACCTCATAAATTTGAAGCGGGAACACCAGCGATTGGAGAAGCGATCGCTCTTGGAGCAGCCGTTGATTATTTAACTGCAATTGGTATGGAAAAAATTCATGCCTACGAAGAAGAATTAACTACTTATTTATTTAAAAAATTAGTGGAAATTCCCCAACTAAGAATTTATGGTGCAACCTCAAAACTTGATGGGAAAAATCGGGCTGCTTTAGCTGCATTTAATGTACAAGGAATTCACGCCAGTGATTTATCAACCTTACTCGATCATGAAGGAGTAGCAATTCGTTCTGGACACCATTGTACCCAACCATTACATCGTCTTTTTGATGCTTCTGGTAGTGCCAGAGCAAGCTTATATTTTTACAACACTCGTGCCGAAATTGATGACTTTATTATTGCTTTAAAAGATACAATCGATTTCTTTAGTGGCATGATGGCA
2420336_Cbacterium@RMF22004_1                      ---------------------------------------------------------------------------------------------------------------------------------------------CTTGTAAACTACTATCAAAAAGATAATGCTAATGTTCATCGTGGCGCACATACTTTAAGCAATCGCGCGACAGATGCTTATGAAGGTGCCAGAGATAAAGTAGCTAAATTCATTAATGCTAATTGTCGAGAAGAAATTGTCTATACTCGCAATGCTTCTGAGGCAATTAATTTAGTAGCTTATACTTGGGGTTTGGTTAATTTAAAACAAGGGGATGAAATCATTGTCTCTGTGATGGAACACCATAGCAATATAGTTCCTTGGCAAATTATCGCCCAAAAAACTGGTGCAGTAATTAAATATGTCCAGTTAGATGCAAATGAATCTTTTGATTTAAACCATTATAAATCTCTCTTATCAGATAAAACTAAACTTGTATCTGTCGTTCATGTTTCTAATACATTAGGTATCATTAATCCCGTTCAAAAAATTACTCAATTAGCTCATGAATACGGAGCAAAAGTATTAATTGATGCTTGCCAAAGTGTGCCTCATATGCCTGTAGATGTGCAGCAAATAAACTGTGATTGGTTAGTAGCTTCAGGACATAAAATGTGTGCGCCTACAGGGGTGGGTTTTCTCTACGGAAAGAAACAATTACTATTAGAAATGCCTCCTTTTTTAGGCGGAGGAGAAATGATTGATGAAGTATATTTAGATCATTTTACTTACGGTGAATTACCTCATAAATTTGAAGCAGGAACACCAGCTATTGGCGAGGCGATCGCTTTAGGTGCGGCGATCGATTATCTTAGTAATATCGGGATGGAGAGAATTCACGCTTATGAGGCAGAACTGACGGCTTATTTGTTCAAAAGACTGGCAGAAATTCCTAATTTGCGTATATATGGCACAAAACCTGATGAAAATGGCGAAGGTAGAGCAGCCTTAGCCGCATTTAATGTAGAAGGGATTCATGCTAGCGATCTGGCAACTCTTCTAGATCACGAAGGAATAGCAATACGTTCAGGGCATCATTGTACTCAACCATTACACCGTTTGTTTGATGCTTCTGGTAGTGCTAGAGCTAGTTTGTATTTCTATAATACTCGTCAAGAAATAGACCAATTTATTACTGCTTTAAAAGAGACAATTGAATTTTTCCAAAGCATGATGGAT
2005460_Csp@BAZ44515_1                             ATGACTGCAATCCAAGAAAAAACTTTAGGCGAACGCGTAAGAGATGATTTTCCTATCTTACATCAGGATGTTAATGGTAATCCTTTAATTTACTTTGATAGTGCTGCAAGCTCCCAAAAACCAAAAGCAGTATTGGATGCTCTGCAACATTATTATCAACAGGATAATGCCAATGTTCACCGAGGCGCACATACCCTAAGTGGTAGGGCAACAGATGCCTATGAAGGGGCAAGGGATAAAGTGGCGCAGTTTATTAATGCTGCTTGTCGTGAGGAAATTGTATACACTCGTAATGCTAGTGAAGCTATTAATTTGGTAGCCTATAGTTGGGGATTAAATAATTTACAACCAGCAGATGAGATTATCCTTTCGGTTATGGAACATCATAGCAATATTGTTCCTTGGCAGTTAATCGCCCAAAAAACTGGTGCAGTCATTAGATATGTTGAATTGACTCAAGAGGAAGAATTTGATTTCCAGCAATATAAATCCCTGTTATCAGACAAAACCAAGTTAGTCTCTATAGTTCATGTTTCCAATACTTTGGGTGTAATTAACCCCGTGGAAGAGATTACTAAAGAAGCTCATCAATACGGTGCTAAAGTTTTAATTGATGCTTGTCAGAGTGTTCCCCATATGCCCATAGATGTCCAGGCGATCGATTGTGATTGGCTAGTGGCTTCAGGACATAAAATGTGTGCTACTACAGGGATTGGTTTTCTCTATGGCAAAAAAGATATTTTGTTAGCTATGCCTCCTTTTATGGGTGGAGGAGAAATGATTGATGAAGTATTTTTAGACCATTCGACCTATGGAGACTTACCCCACAAATTTGAAGCTGGAACTCCTGCCATTGGTGAAGCGATCGCCCTGGGGGCAGCAGTAGATTATCTTACTAAAATCGGGATGGATAAGATACACGCTTATGAAGAAGAATTAACTGCTTATTTATTTAAAAAATTAGAAACTATTCCAGACATTAGAATCTACGGTAAAAAACCAACTCCAGAAGGTCAAGGTAGAGCAGCTTTAGCAGCTTTTAATATTGAGGGTATTCACGCCAGCGATTTAGCTACTTTATTAGATCACGAGGGTATTGCTATCCGCTCAGGACATCATTGTACCCAACCCCTACACCGCATTTTTAACGCCTCTGGTAGTGCTAGGGCTAGTTTGTATTTTTATAATACCCGTGCGGAGATTGATGCTTTTATTGAGGCATTGAAAAGTACAATTGAATTTTTCCAGAGTATGAATGAA
32049_Ssp@ACA99799_1                               ATGATCACAACCCAACCGAAACCCCTTGCCGAACAGGTTCGTGACGACTTTCCCATCCTGCACCAAACCGTGCACGGAAAGCCACTGATCTACTTCGATAACGCTGCCACCTCCCAAAAGCCCAAGGCCGTCCTCGATGCGTTGCTGCATTATTACCAGCAAGATAATGCCAATGTTCACCGGGGGATCCATAGTCTTAGTGCCCGGGCAACGGATGGCTACGAAGGGGCACGGGATAAAGTCGCCCGGTTTATCAATGCGGCCAGTCGTGATGAAATCGTCTACACCCGCAATGCCAGTGAAGCGATTAATCTTGTCGCCTACAGTTGGGGGTTGAGTAATCTAGGGCCGGGGGATGAAATTATCCTGTCGGTAATGGAACACCACAGCAATATTGTGCCTTGGCAAATGATCGCGGCGAAAACTGGCGCTGTCTTGAAGTATGTACCGTTAACCCAGGATGAAACCTTTGATTTTGAGCAATACCAAGCGCTACTTAGCGACAAAACGAAACTAGTCACAGTGGTTCATGTCTCCAATACTTTGGGCAATGTCAATCCGGTGACCGAGATCATTCAAGCGGCCCGTAAATATGGCGCGAAAATCCTTATCGATGCCTGCCAGAGTTTGCCCCATATGCCCGTTGATGTGCAGCAAATGGACTGTGACTGGCTTGTCGGCTCTGGTCACAAAATGTGTGCACCCACAGGAATTGGTTTTCTTTATGGAAAACGAGCAATTCTCGAAGCGATGCCCCCTTTCTTGGGCGGTGGAGAAATGATCGCCGAGGTCTTCTTTGATCATTCTACCTACGGTGAACTGCCCCATAAATTTGAAGCGGGAACCCCAGCCATCGGTGAGGCGATCGCCCTTGGAGCGGCGGTGGATTATCTCTCTCAAATTGGGATGGATCGCATCCATGCCTACGAAGCCGAACTCACTGCCTATCTTTTTAAGGGACTCCGGGACATCCCGAACCTAAAAATTTATGGCAAACAACCCGATGCCCAGGGGGAAGGTCGGGCGGCCCTCGCGGCCTTTAATGTTGCTGGTGTCCATGCCAATGACTTAGCGACCCTCCTCGACCACGAAGGGGTTGCGATTCGTTCGGGCCATCACTGCACCCAACCCCTCCACCGTCTGTTTGAGGCCTCTGGCAGTGCCCGCGCCAGCCTCTATTTTTACAACACCACCGCTGAAATCGATCAGTTTATTGCTGCCCTGAAGGACACCATTGATTTCTTTACCAGCATGGGTAGT
2107694_Ahegewaldii@PSF36042_1                     ATGACTATTATTCAAGAAAAAAATATAGCAGATAAAGTTCGTTCTGATTTCCCCATATTGAATCAGAAAATACACGATAAACCTTTAATTTATCTAGATAATGCCGCGACTTCACAAAAACCCGAAGCTGTATTAAAAGCATTACAACAATATTATGAATACGATAACGCCAATGTTCACCGAGGCGCACATACATTAAGTGTACGCGCAACAGAAGGATATGAAGCAGCAAGAAATAAAGTTGCAAAATTGATTAATGCTGCATCGCGTCAAGAAATTATTTATACTCGTAATGCCACAGAAGCCATTAATATAGTTGCTTATAGTTGGGGTTTAACTAATCTAAAAGCAGGTGATGAAATTATTCTTACCGTCATGGAACATCATAGTAACTTAGTTCCCTGGCGTATTATAGCCGAAAGAACAGGGGCAATTATAAAATATGTCGGTTTAACCGAAACAGAAACCTTTGACTTAGAACAATATAAAACCCTGCTAAGTGAGAGAACAAAACTTGTTGCAGTCGTGCATATTTCTAATACATTAGGTTGTATAAATCCTGTTGAAGAAATCGTAACACTGGCCCATCAAGTCGGTGCAAAAGTACTAATTGATGCTTGTCAAAGTGTTCCCCATTTTCCCATTAATGTACAACAAATCGACTGTGATTGGTTAGTCGCCAGTGGTCATAAAATGTGTGCGCCAACTGGGATAGGATTCTTATATGGGAAAAAAGAAATATTAGACGCAATGCCCCCATTTTTTGGCGGTGGTGAAATGATTGCCGATGTATATTTAGACCATTTTACCAGTAACGAATTACCCCACAAATTTGAAGCAGGAACCCCCGCAATTGGAGAAGCGATCGCCCTTGGTGCTGCGGTAGACTATTTAATGGGGCTAGGTATGGATAATATTCATGCTTATGAAGAAGAATTAACCGCATATTTATTTAAAAAACTTGCAGATGTGCCTAAACTAAGAATATATGGGCCAAAACCAACAACAGAAGGAAAAGGACGTGCAGCATTAGCCTCATTTAACGTAGAAAATATTCATGCTAGTGACTTATCTACCTTATTAGACCATGAAGGAATCGCCATTCGTTCTGGTCATCATTGTACCCAACCTTTACACCGTTTACTAGAGGCTTCAGGTAGTGCGAGGGCGAGTCTATATTTCTATAATACCCGTGAAGACATCGATCGATTTATTGTGGCGTTGCAAGATACGATCGATTTTTTCGGCAGTATGATGGAT
1641812_Maeruginosa@AKE63027_1                     ATGACAATTATCCAAGAAAAAACCCTCGCCCAAAAAGTCCGCGCCGATTTCCCTATCCTCCATCAAACCGTACACGATAAACCCCTTATCTACCTCGATAGTGCCGCCACTTCCCAAAAACCCATTCAAGTATTAGAAACCCTGCGAAACTATTACGAAAAAGATAACGCCAATGTGCATCGGGGGGCGCATACTTTAAGTGTCCGGGCAACGGAAGCCTACGAAGGGGCCAGAGATAAGGTGGCTAGGTTTATTAATGCCGCTTCTCGTCAGGAAATTGTCTATACTCGCAACGCCACGGAAGCGATTAATTTAGTCGCCTACAGTTGGGCATTAAATACCCTGAAAGCAGGGGATGAAATTATTCTCTCGGTTATGGAACACCACAGTAATTTAATCCCCTGGCAAATCGTCTGCCAAAAGACGGGGGCAGTGATTAAATATGTGCAGTTAACCAGCGAAGAAAGCTTTGATTTAGAACAATATAAATCCTTGTTATCTGACAAAACTAAATTAGTTGCTGTCCTCCATGTTTCTAATACATTAGGCTGTATTAATCCGGTTGCCGAAATAGTCAGCCTTGCCCATCAAGTCGGTGCGAAAGTATTAATTGATGCCTGTCAAAGTGTCCCCCATTTAGCCATTGATGTGCAGTCCATAGATTGTGATTGGTTGGTGGCTAGTGGTCATAAAATGTGCGCCCCCACCGGTATTGGATTTTTGTATGGCAAAGAGGCGATTTTAGAGGCAATGCCGCCCTTTTTTGGTGGTGGCGAAATGATTGCGGAAGTCTATTTAGACCATTTTACCTGTGCGGAACTGCCCCACAAATTTGAAGCCGGAACCCCCGCTATTGGCGAAGCGATTGCCCTCGGTGCTGCGGTAGAATATTTAATGGGTTTAGGGATGGATAATATTCATGCCTACGAAGAAGAGTTAACCGCCTATTTGTTCAAAAAATTAGGAGAAATTGAGGGTTTAAGAATTTACGGGCCGCCACCTAGTTTAACGGGCCAAGGTCGGGCTAGTTTAGCCGCCTTTAATGTGGAAGGGATTCATGCTAGTGATTTAGCTACTTTATTAGACCACGAAGGAATCGCTATTCGTTCTGGTCATCACTGTACCCAACCTCTACACCGCCTTTTTGATGCTTCTGGCAGCGCGCGGGCAAGTCTATATTTTTATAATACCCGCGAAGAAATTGATAGCTTTATTGTCGCTTTACAGGAAACTATTGATTTCTTTGCCAATTGTTTTTCT
423474_Cwatsonii@CCQ52535_1                        ATGACTGCTATCCAAGAAAAAACCCTAGCCTCAAAAGTCCGTAAGGATTTCCCTATTTTACACCAAGAAATTCACGGCAAACCCTTAGTATATTTAGACAACGCGGCTACCTCTCAAAAACCGGTAACTGTACTCGATGCCCTGCAAAATTATTATGGAAAAGATAACGCTAATGTTCATCGTGGGGCCCACAGTTTAAGTATTAGGGCAACAGAAGCTTATGAAGGATCAAGAGATAAGATAGCACAGTTTATTAATGCGGCTTCTCGCCAAGAAGTTATCTTCACCAGAAACGCCACCGAAGCGATCAATGTAGTGGCTTATAGTTGGGGATTACATCATCTGCAACCAGGGGATGAAATTATTACTTCAGTAATGGAACATCATAGTAATTTTGTTCCTTGGCAAATGATTGCTAAACAAACAGGGGCAGTGATTAAATATGTACCTTTAACTGATAATGAAGACTTCGATCTAGAAGAGTTTAAATCCTTGTTATCGGAGAAAACAAAGTTAGTTACCATTGTTCATGTTTCTAATACATTGGGCTGCATTAATCCCGTTGAAGAAGTAATTAAATTAGCCCATGAGAAGGGAGTGAAAGTATTAATTGATGCTTGCCAAAGTGTCCCCCATATGGCCATAGATGTACAGGCAATGGACTGCGACTGGTTAGTGGCTAGTGGTCATAAAATGTGTGGTCCATCTGGGGTAGGTTTTTTGTACGGAAAGCAAGAAGTACTAGAAGAAATGCCTCCCTTTTTAGGAGGTGGAGAAATGATCAATGAGGTGTTTTTTGATAGCTTTACCTGTGGAGAATTACCCCATAAATTTGAAGCCGGAACCCCTGCTATTGGAGAGGCGATCGCCTTAGGGGCAGCGGTTGATTATTTAACTGATATTGGTATGGATAAAATTCATGCTTGTGAAGAGGAATTAACCGCTTATTTATTTAGGAAACTGGCAGATATTCCTAACCTGAAAATTTACGGACCTTTACCCACCCCAGAAGGAAAAGGAAGGGCAGCTTTAGCCGCATTTAACATCGAAGGTATCCACGGTAGTGACTTATCAACCCTTTTAGATCAAGAAGGGGTTGCCATCCGTTCTGGACACCATTGCACTCAACCTTTACACCGTTTATTTGATGCTTCTGGAAGTGCCAGAGTTAGTTTATATTTTTATAACACTTACGACGAGATTGATCAATTTGTCATGGTTTTAAAAGAAACTATTGATTTCTTTACTAATATCATGGGA
1920663_Asacrum@GBF78650_1                         ATGACTGCTATTAAAGAAAAAACCATCGCCGTAAAAGTCCGTAAAGATTTCCCGATTTTACATCAAAAAATTCACGGCAAACCTTTGATTTATTTAGACAGTGCTGCTACTTCTCAAAAACCTGTTGCGGTACTTGATGCTTTACGCAATTATTACGAACAAGATAATTCAAATGTTCATCGTGGGGCCCATACTTTAAGTGTCAGGGCGACAGAAGCTTATGAAGGGGCAAGAGATAAGATAGCTAAGCTTATTAATGCAGCTTCTCGTCAAGAAATTATCTTTACCAGAAATGCAACTGAAGCTATCAATTTAGTAGCATATAGTTGGGGATTAAATAATCTAAAACCAGGGGATGAAATTATCACCTCTGTTATGGAACATCACAGTAATATTGTTCCTTGGCAAATCATCGCTAAAAAGACAGGGGCAGTGATTAAATATGTTCAATTAACTGCTGATGAAACCTTTGATTTAGAACACTTCAAATCTTTGTTATCTGACAAAACGAAGTTGGTTACAATTGTCCATATTTCTAATACATTAGGCTGTCTTAATCCTGTGAATGAGGTTATTAAATTAGCCCATAAATCAGGAATAAAAGTATTAATTGATGCTTGTCAAAGTGTTCCTCATACCCTTATTGATGTACAAGCAATGGGCTGTGATTGGTTAGTAGCGAGTGGTCATAAAATGTGTGGCCCATCTGGTATTGGTTTCTTGTATGGAAAGAAAGCAATATTAGAAGAAATGCCTCCATTTTTAGGCGGGGGAGAAATGATTAATGAAGTCTTTTTTGATGGCTTTACTTGTGGAGAATTACCCCATAAATTTGAAGCGGGAACCCCTGCTATTGGAGAAGCGATCGCTTTAGGGGCAGCCGTTGATTATTTAATGGGAATAGGTATGGATAATATTCATGCTTACGAAGAAGAATTAACTGCTTATTTGTTTAAGAAATTAGGAGAAATTCCTAATCTGAGAATTTATGGACCAAAACCTACAGAAGATGGCAAAGGAAGGGCAGCATTAGCTGCATTTAATATTGAAGGGATACATGGCAGTGACTTATCAACCCTCTTAGATCATGAAGGTTTTGCTATTCGTTCAGGACACCATTGTACTCAACCCTTACATCGATTATTTAATGCTTCTGGAAGTTGTCGAGTTAGTTTATACTTTTATAATACCCGTGAAGAAATTGATGCCTTTATTGTGGCATTAAAAGATACCATTGATTTTTTTACAAACATGATGGAA
41431_Csp@ACK64515_1                               ATGACTGCCATACAAGAAAAAACTCTAGCCGCTAAAACCCGTTCTGACTTTCCTCTTTTGCATCAACAAATCAATGGAAAGCCCTTAATTTATCTTGATAATGCGGCAACTTCTCAAAAGCCCTTAGCTGTTATTAACACCCTCAAAAATTACTACGAAAACGATAACGCCAACGTACACCGAGGAGCCCATAGTTTAAGTATACGGGCAACAGAAGCCTATGAAGGAGCAAGAGATAAAATTGCTCAATTTGTTAACGCTACTTCATCCCAAGAAATTGTTTTTACCCGTAATGCCACTGAAGCCATTAATTTAGTCGCCTATAGTTGGGGACTAACGAATTTAAAACCAGGAGATGAAATCATCATTTCTGTGATGGAACATCATAGTAATATTGTGCCGTGGCAAATGATCGCACAAAAGACAGGGGCAGTCATTAAATATGTCCCTTTAACAGAAACAGAAGAATTTGATTTAGAACAATTTAAAGCCCTATTATCCAATAAAACTAAATTAGTTGCCGTCGTCCATGTTTCTAACACCTTAGGCTGTATTAACCCCGTTGAAACCATTATTAATCTCGCCCATCAAGCCGGGGCAAAAGTCTTAATTGACGCTTGTCAAAGTGTCCCCCATTTAGCCATTGATGTCCAAGCAATAGACTGTGATTGGCTGGTTGCCAGTGGCCATAAAATGTGCGCTCCTACGGGGATTGGGTTCCTCTATGGCAAAAAAGCCATTTTAGAAGAAATGCCCCCTTTCCTGGGCGGAGGAGAGATGATAGGAGAGGTTTTTTTTGATGGGTTCACCTACGGAGAATTACCCCATAAATTTGAAGCCGGAACCCCCGCCATTGGAGAAGCGATCGCCCTAGGGGCAGCCGTGGATTATTTAACCACCCTTAGCTTTAAAGAAATTCATGCCTATGAAGAAGAATTAACTGCCTATTTGTTCAAGAAATTGCTCGAAATTCCTAAGCTAAGAATTTACGGACCAAAACCTACTATCGATGGCAAAGGAAGGGCTGCCTTAGCCTCATTTAATATCGAAGGAATCCACGCCAGCGACTTATCAACCTTGCTAGATAATGAAGGCATTGCCATCCGTTCAGGACACCACTGTACTCAACCTTTACATCGTCTGTTTGATGCGTCAGGAAGTGCCAGAATTAGCTTATATTTCTATAACACCCGCGAAGAAATTGATCGCTTTATTTTAGCCTTACAAGAAACTATCGATTTTTTTGGGATGATGCTG---
1228987_Cendosymbiont@BAP18450_1                   ATGATTTCTGTAAAAGAAAAAACTCTTGCTGCTAAAGTTCGTTCTGATTTTCCAATCTTACATCAAAAAATTAACGGAAAGTCCTTAATTTATCTCGACAGTGCTGCTACTTCCCAAAAACCTTTGATTGTCCTTGATACTCTGCGTCATTACTATGAAAAAGATAACGCCAATGTTCATCGAGGAGCGCATAGTTTAAGTGTGCGGGCAACAGAAGCATATGAAGGGGCGAGGGACAAGGTGGCAAAATTCATTAATTCCCAATCATCTCAAGAGCTTATTTTTACTCGTAATGCTACAGAAGCTATTAATTTAGTCGCTTATAGTTGGGGTTTAAGCAACTTAAAACCGGGAGATGAAATTATTATTTCCGTCATGGAACACCATAGTAATATTGTTCCCTGGCAAATAATAGCTAAAAAAACAGGGGCAGTAATCAAATATGTCTTTTTAACTGAGCAAGAAGAATTGGATTTAGATCATTTTCAATCCTTGTTATCGCGTAAGACAAAATTAGTAGCTATCGTCCATGTTTCCAATACGTTGGGCTGTATTAACCCAGTAAAAGAAATTACTTCTGCAGCCCATCAAGTGGGAGCAAAGGTGTTAATTGATGCTTGTCAAAGTGTGCCTCATTTATCTATTGATGTACAGCAAATTGGCTGTGATTGGTTGGTGGCTAGTGGACATAAAATGTGTGCTCCGACGGGAATTGGGTTTCTTTATGGTAAGAAAAAAGTTTTGGAAGAGATGCCTCCCTTTCTTGGTGGAGGAGAAATGATAGGAGAGGTATTTCTTGAGAGATTTACCTATGGAAAACTACCCCACAAATTTGAAGCAGGAACCCCTGCTGTTGGTGAAGTGATAGCCTTAGGAGCAGCGGTAGATTATTTAACAACTATTGGATTGGATAAAATCCATCTTTATGAAGAGGAATTGACTACCTATTTATTTAAAAACTTAACAGAAATTCCTAAGGTACGGATTTATGGCTCTATATCCAATTTAGACGGTAAAAGAAGAGCAGCATTAGCTTCTTTTAATGTCGAAGGAATTCATGGGAGTGACTTATCAACTTTATTAGATAATGAAGGAATTTCCATTCGGTCAGGAGACCATTGTACTCAACCCTTACATCGCCTATTTAATGCCTCAGGAAGTGCCAGAGTTAGTTTATATTTTTATAATACCTTTGAGGAAATTGACAAGTTTATTTTAGCTTTAAAAGAAACAATTGATTTTTTCACTGAAATAATG---
118163_Psp@AFY79657_1                              ATGACTCTAATTCAAGAAAAAATTCTCGCCAATAAAGTTCGTTCTGACTTCCCAATTTTGCATCAGGAAGTTAACGGAAAACCACTAATTTATCTTGATAGCGCCGCCACTTCTCAGAAACCTCTAGCGGTGCTCGATACCCTACGCAATTACTACGAGCGGGATAATGCTAACGTTCACAGAGGTGCTCATACTCTAAGCGTCAGAGCAACCGAAGCCTATGAAAGTGCAAGAGATAAAGTTGCTAAATTTGTCAATGCGGCTTCGCGCCAAGAAATCGTTTTTACTCGCAACGCGACAGAAGCGATTAATTTAGTCGCCTATAGTTGGGGACTCAATCATCTCAAAGCAGGAGATGAAATTCTTCTCTCGGTAATGGAGCATCACAGCAATCTTGTCCCTTGGCAAATTATCGCTCAAAAAACGGGCGCTGTTATCAAATATGTAGGACTGACGGATACAGAAGAATTAGATTTAGAACACTTTAATTCTTTACTTTCTGAGAAAACAAAACTGGTTGCGATCGTTCACGTTTCTAATACATTGGGTTGTATTAATCCAGTCGAAAAGATAGTTTCAATTGCTCATAAAAATGGCGCTAAAGTCTTAATTGATGCCTGCCAGAGCGTTCCCCATATGCCCGTTGACGTGCAAGCAATCGGATGCGATTGGCTAGTAGCTAGCGGTCATAAAATGTGCGCTCCGACGGGAGTTGGTTTTCTCTATGGCAAGCAAGAATTATTAGAGGAAATGCCTCCCTTTTTAGGCGGCGGTGAGATGATTTCTGAGGTATTTTTAGACCACTTTACCTGTGGAGAAGTGCCTCATAAATTTGAAGCCGGAACGCCTGCCATTGGCGAAGCGATCGCGCTCGGTGCAGCCGTCGATTATTTAACCACAATAGGAATGGATAAAATCCATGCCTACGAAGTAGAATTGACGACTTATCTGTTTGAGAAATTAGAGCAAATTCCTAACTTGAGAATATACGGACCAAAACCTACAAAAGATGGAAAAATAAGGGCAGCGCTAGCATCTTTTAATGTAAGAGAAATTCATGCTAGCGACTTATCTACTTTGTTGGATCAAGAGGGAATCGCAATTCGTTCGGGACATCATTGTACTCAACCATTGCATCGACTATTTGAAGCATCGGGAAGTGCAAGAGCGAGTTTATCTTTTTACAATACTCGCGAGGAAATTGATGTCTTTATTAAGGTGTTGAAAGAAACGATTGATTTCTTTAATAGCGTGATGGAG
1128427_Fcyanobacteri@KB904821_1_4642              ATGACTCTTACGCAAACTATTTCTCTTGCTAATCAGGTGCGTCAAGACTTTCCGATTCTGAGTCAAAACGTCCATGAGAAACCTTTAATTTACTTTGATAGCGCGGCAACTTCCCAAAAGCCGTTAGCTGTCCTCAATGCCCTGCGGGATTATTACCAGCAGGACAACGCCAATGTGCATCGCGGCGCACATAGCCTCAGTGTCCGGGCGACAGAGGCGTATGAAGGGGCGCGAGATAAGGTTGCTCGGTTTGTCAATGCGGCTTCGCGGGATGAGATTGTGTTTACCCGCAATGCCAGTGAAGCGATTAATCTGGTGGCGTATAGTTGGGGTTTGCACAATCTCCACGCGGGGGATGAGATTATTCTATCGGTGATGGAACACCACAGCAATTTAGTTCCCTGGCAGATGATTGCCCAGAAAACGGGCGCAATTATTAAGCACGTTCAAATCAGTGAAGATGAGGACTTAGATTTCGAGCATTTTCAGTCTTTACTCTCGAATCGTACCAAATTAGTTGCTTTGGTTCATGTGTCGAATACTTTGGGCTGTGTTAATCCGGTTGAGCAGATTATCCCCCTTGCTCACCAATATGGCGCGAAAGTTTTAGTGGATGCTTGTCAAAGTGTGCCGCATTTGCCGATTGATGTCCAGGCGATGGATTGTGATTGGTTGGTGGCTTCGGGCCATAAGATGTGTGCGCCGACGGGAATCGGCTTTTTATACGGCAAATTGGAAATTTTACAGGAAATGCCGCCGTTTATGGGGGGTGGTGAGATGATTCAGGATGTCTTTCTTGACCATTCTACCTATGCGGAGTTGCCTCACAAGTTTGAAGCGGGGACTCCGGCCATCGGGGAGGCGATCGCCCTCGGTGCTGCTGTCGATTATCTTAGTAATATCGGCATGGACAAGATTCACGCCTACGAAGTGGAATTGACTCGTTATTTGTTCGCGAAGTTGGCAGATGTACCGAAACTGCGCTTATATGGCCCTAAACCCAACGCAACCGGGGATAATCGCGCCGCCCTCGCTGCTTTCAATGTTGAAGGACTCGCCGCCAGTGACGTTTCTACCCTCTTGGACAGCGAAGGGGTAGCGATTCGGTCTGGACACCATTGTACGCAGCCTCTACACCGCATTTTGGACGTTTCCGGGAGTGCGAGGGCAAGTTTGTATTTTTACAACTCCACCGAAGAAATTGATAATTTTGTGGCGGCGTTGAAGGAGACGATTGATTTCTTTAGCAGTATGCTGGCT
2164131_Ssp@PZV23068_1                             ATGGTTATTACCCAAGAAAGAACCCTCGCTGCTAGAGTTCGTGCCGATTTTCCCATTCTTGATCAAGAAGTTAATGGAAATCCTTTAATTTATTTAGATAACGCCGCAACTTCCCAAAAACCCTTAGTCGTCCTTAATAGTTTACTAAATTACTATCAAAAAGATAACGCCAATGTTCACCGAGGAGCCCATACCCTCAGCACCAGAGCAACGGAAGCCTATGAAGGAGCAAGAGATAAAGTCGCTCAATTTATTAATGCGCGATCGCGTCAAGAAATTGTTTATACCCGTAATGCGACCGAAGCAATTAATTTAGTGGCTTATAGTTGGGGTTTAAATTTTCTCAAAGAAGGCGATGAAATTATTACCTCTGTGATGGAACATCATAGTAATTTAGTTCCTTGGCGCATGATCGCCGAAAAAACGGGAGCCATTATTAAATATGTGGAATTAGATGAAAATGAAGGATTTAATTTAGCGCAATTTAAAACCCTTTTATCCGAGAAAACTAAATTAGTGACCGTTGTTCATATTTCTAACACCTTGGGTTGTATTAATCCTATTGAAGAAATTACCAAACTAGCTCACCAAATTGGGGCAAAAGTGTTAATTGACGCTTGCCAAAGTGCGCCCCATTACCCTCTGGATGTTCAGGCGATCGATTGTGATTGGTTAGTTGCCAGTGGTCATAAAATGTGTGCGCCAACGGGGATTGGTTTTCTCTACGGAAAAGAAGATTTATTAGAAGCAATGCCGCCTTTTTTTGGAGGAGGTGAAATGATTTCCGAGGTCTTTTTGGATCATTTTACGGTTGGAGAATTACCCCACAAATTTGAAGCTGGAACTCCTGCCATTGGAGAGGCGATCGCGCTTGGTGCGGCAGTGGATTATTTAACCAATTTAGGAATGGGTAATATTCATACCTACGAAATGGAATTAACCGCCCATTTATTTAAACAATTAGTAGAAATTCCCCAATTGAAAATCTATGGGCCAAAGCCTGATCAAAAAGGTCAAGGTCGTGCGGCTTTAGCTTCTTTTAATGTAGAAAATATCCATGCCAGTGATTTATCAACCTTATTAGATCACGACGGGATCGCCATCCGTTCAGGGCATCATTGCACCCAACCCTTGCATCGTCTTTTTAATGCGTCAGGTAGTGCCAGAGCCAGTTTATCTTTTTATAATACCCACGCAGAAATTGATCGGTTTATTGAGGTATTAATACAAACGATTGACTTTTTTAATGGCATTGCTGAC
317619_Phollandica@KB235941_1_290                  ATGACCCAACTCCAAACCCCCACCTTAGCCTCCCAAGTCCGGGCCGACTTTCCGATCCTGGCCCAACAGATCCATGGTCAACCCCTGGTGTACTTGGACAACGCCGCCACCTCCCAAAAACCCCGATCGGTGCTGGATGCCCTCCAAGACTATTACCAGACCGACAACGCCAACGTCCATCGCGGTGCCCACACCCTCAGCGCCCGGGCCACCGATGCCTATGAAGGGGCACGGGAAAAAATCGCCCGCTTCATCAATGCCCCCAAGCCAGAGCAGGTGATTTACACCCGCAACGCCAGCGAAGCCATTAATTTGGTGGCCTATAGCTGGGGCATGGCCAACCTGACGGCGGGGGACGAGGTGATCCTGACGGTGATGGAACACCACAGCAATCTGATTCCCTGGCAAATGGTGGCCCAGCGCACGGGGGCGGTGTTGAAATTTGTGGGGCTGACGGAGAGGGAGGAGTTTGATCTGGACCAGTTCAAAACCCTGCTGACGGCCAAAACCAAGTTGGTGTCCCTGGTTCATGCCTCCAATACCCTGGGCTGCATTAATCCCGTGGCGGAGGTGATTGCCCTGGCCCACCAGCAGGGGGTGCCGGTGTTGGTGGATGCCTGCCAAAGTGCGCCCCACCTGGCCCTGGATGTCCAAGCCCTGGATTGCGATTGGCTGGTGGCTTCGGGCCATAAGATGTGTGGTCCCACGGGCATTGGCTTTTTGTATGGCAAAGCGGCCCTGCTGCGATCGATGCCCCCGTTCCTGGGGGGAGGCGAAATGATCGCCGATGTCTTTTTGGATCACGCCACCTATGCCGATATTCCCCATAAGTTTGAGGCGGGAACCCCGGCCATTGCCGAGGCGATCGCCCTGGGGGCAGCGGTGGACTACCTCACCCATCTAGGGATGGATCGCATCCACGCCTACGAAGCGGAACTCACCCACTACCTGTTTCAGCGCCTCGCCGAAGTGCCCACCCTGCGCCTCTATGGACCCCCACCCCAGGCCGATGGCAGTGGCCGCGCCGCCCTGGCGGCGTTCACCGCTGGGGACGTTCATCCCCACGATCTCTCCACGATCCTGGATCAAGCCGGGGTGGCCATCCGAGCCGGACACCACTGCACCCAACCCTTGCACCGGGTGATCAAGGCCCAATCCACCGCCCGCGTTAGCCTCTATTTCTACAACACCACCGCAGAAATCGATGTGTTCATCGCGGCCCTCAAGGAAGCAGTGGAGTTTTTCGGCAGTATTTTT---
2099687_Cbacterium@PXDR01000573_1_5                ATGACCGTCGCCCAAGCCCGCACCCTCGCCACCCGCACCCGCGCTGACTTTCCGATCCTGCATCAGCAGGTGAACGGCAAGCCTTTGGTCTATTTCGACAATGCTGCGACGTCTCAAAAGCCGACGGCGGTGCTGGAGGCGCTGCGACATTACTACGAACACGACAATGCCAACGTTCACCGGGGCATCCATGCCCTGAGTGCGCGGGCGACGGATGCCTATGAAGGGGCGCGGGATAAACTGGCGACGTTTGTGAATGCCGCTAGCCGCAATGAGATTGTCTATACCCGCAACGCCAGTGAGGCGATTAACCTGGTGGCCTACACCTGGGGCATGGCGACTTTGCAGGCTGGGGATGAAATCATCCTGTCGGTGATGGAGCATCACAGCAATCTGGTGCCCTGGCAGTTTGTGGCCCAGCGCACGGGGGCGGTGCTGAAGTTTGTGGAACTCGGCCCCGATCAAGGCTTTGATTTAGAGCAATACCGCTCGCTGCTCAACGACAAGACCAAGCTGGTGGCGGTCAACCACGTCTCAAACACCCTGGGCTGTGTCAACCCAGTGGCCGAGATTATTGAGCTGGCCCATCACCATGGGGCCAAGGTGCTGCTGGATGCCTGCCAGAGTGTGCCCCATATGCCCATCGACGTGCAGGCGCTCAACTGCGATTGGCTGGTGGCGTCGGGCCATAAGATGTGCGCGCCCACTGGCATTGGCTTTCTCTACGGCAAGCAGGCGCTGCTGGAAGCAGCACCGCCGTTTTTGGGCGGTGGCGAGATGATCGCGGATGTCTTTCTCGATCATTCCACCTATGCCGAACTGCCCCATAAGTTTGAGGCGGGTACCCCGGCGATCGCAGAAGCCATTGCCCTGGGGGCAGCGGTAGATTACTTGAGTGATTTGGGTATGGATGCGATCGCATCCTATGAACATGAGCTCACCGCCTATCTCTACCAAAGCCTGAGCCAACTGCCCCAGGTCAAGCTCTACGGGCCACCACCCGCCGCAGACGGCAGCGGTCGCGCCGCCCTCGCCACCTTCACCGTCGAGAACCTGCACGCCCAGGATCTCTCCACCTTTATTGACCAGTCCGGCGTCGCAATTCGCTCCGGGCACCACTGCACCCAGCCCCTTCACCGCATCTTGGGCGTGTCCTCAACCGCTCGGGCCAGCCTGTACTTCTACAACACCCAAGCCGAGATCGACACCTTCGTCGCCGCGCTAAAGGACACCATTGAGTTCTTCGGCAATATCTTTGAC
268115_Lantarctica@PZO36623_1                      ATGACCGTCGCCCAAGCCCTCACCCTCGCTGCCAAGGTTCGCGCCGACTTCCCGATCCTCCACCAGGAGGTGAATGGGCATCCGCTGGTGTATTTGGACAACGCGGCCACGTCGCAGAAACCTCAGGCGGTGATTGACGCCCTGAGTCACTACTATCAGAGCGATAACGCCAATGTGCACCGGGGCGTCCACAACCTCAGCGCCCGCGCCACCGACGCCTATGAAGGTGCCCGAGACAAGGTAGCCGCCTTCGTCCATGCCACCAGCCGCAACCAGATCGTCTTTACCCGCAATGCCAGTGAAGCGATCAACCTGGTGGCCTACGCCTGGGGTATGAATACCCTGAAGGCGGGCGACGAGATCATTCTCTCGGTGATGGAGCACCACAGCAATCTAGTGCCCTGGCAGTTAGTGGCTCAGCGCACCGGGGCGGTGCTGAAGTTTGTAGGGCTGACCGCCGACCAGGCCTTTGACCTCGATCAGTACAAAGAACTGATCAGCGACAAAACCCGGCTGGTGGCGGTGAACCACGTCTCCAACACCCTGGGCTGCGTCAACCCGGTAGCGGAAATTATCGAAATTGCCCACGCCCACGGCGCAAAAGTGCTGATTGACGGCTGCCAGAGTGCGCCCCACATGGCGTTAGACCTGCCCGCAATGGGCTGCGACTGGTTTGTGGCCTCGGGTCACAAGATGTGTGCCCCCACCGGCATTGGCTTTCTCTACGGCAAGCTGGAGATGCTCGAAGCCATGCCCCCCTTCATGGGCGGCGGCGAGATGATTGCCGATGTGTTTCTTGACCATTCCACCTATGCCGAACTGCCCCACAAGTTTGAGGCGGGGACGCCTGCCATTGCCGAGGCGATCGCCCTGGGGGCCGCCGTCGACTATCTCTCTGGGCTGGGCATGGACAACATCGCCGCCTACGAGCACGAGCTGACCGCCTACCTGTACCAGCAGATGCAGACCATCCCCGAAGTCACTCTTTACGGCCCTGCCCCCGAGGCCGATGGCAGCGGCCACGCCGCCCTGGCCACCTTTACCGTCGAAGGCGTTCACGCCCAGGATCTTTCAACTCTGATTGACCAGTCGGGCATTGCCATTCGCTCGGGGAACCACTGCACCCAGCCATTGCACCGCATTTTGGGCGCTGACTCCACCGCTCGGGCCAGCCTATATTTCTACAATACCAAAGCCGAGATCGACAGCTTTATCGTCGCCCTCAAAGACACCATCGACTTCTTCAAAGGCGTGTTTGAA
2099684_Cbacterium@PWRG01000117_1_17               ATGACCGTCGCCCAAGAACTCACTCTTGCCACCCAGGTCCGCGCTGACTTCCCGATTCTGCACCAGGAGGTCCACGGTCATCCCTTAGTGTATTTCGATAATGCAGCGACCTCCCAAAAGCCCAAGGCGATGCTAGAGGCGCTGCAGCACTACTACCAGCGGGACAATGCCAATGTGCATCGGGGCATCCACTGCCTCAGTGCCCGGGCCACTGATGCCTATGAAGGGGCCAGGGACAAGGTGGCGGCCTTTGTCAATGCCACTAGCCGCAACGAAATTGTCTTTACTCGTAACGCCAGCGAAGCCATCAATCTGGTGGCCTATAGTTGGGGCATGACCACCCTGCAGCCGGGGGACGAAATTGTGCTGTCGGTGATGGAGCACCACAGTAACCTGGTACCTTGGCAATTTGTGGCCCAGCGCACTGGGGCGGTCCTGAAGTTTGTAGGGCTTTCAGCCGATCAGGGCTTTGACCTAGAGCAGTATCGTGAGTTGGTCAGTGACAAGACCCGACTGGTGGCCGTGAACCATGTGTCTAACACCCTGGGCAGCCTGAACCCGGTTGAGGAGATCATTGCCATCGCCCACCGCTATGGGGCCAAAGTGTTGATCGACGGCTGCCAGAGCGCTCCGCACCTACCCTTGAACTTGCCGGCGATGGACTGCGACTGGTTTGTGGCCTCGGGTCATAAGATGTGTGGTCCCACTGGCATCGGCTTTTTGTACGGCAAGCTCGATCTGCTGGAGGCCATGCCCCCCTTCCTGGGCGGTGGCGAGATGATTGCCGATGTGTTTCTGGACCACGCCACCTATGCCGAGCTGCCCCACAAGTTTGAGGCGGGCACCCCGGCCATTGCCGAGGCGATCGCCCTGGGAGCCGCCGTTGACTATTTAGCCTCCCTCAGTATGGAGAAAATCGCCGCCTACGAGCACGAGTTGACCGCCTATCTGTACCAACACATCCAGACCATTCCTGAAGTCAAACTGTACGGTCCCCTGCCCCAGGCGGACGGTAGTGGGCGGGCGGCCCTAGCCACCTTTACCGTCGAGGGGGTCCATGCCCAGGACCTGTCCACTCTGTTGGATCAATCGGGCATTGCCATTCGCTCCGGTCACCACTGCACTCAGCCTCTGCATCGGCTGCTGGGGGTTGACTCCACCGCCCGGGCTAGTCTCTACTTTTACAACACCAAGGCCGAAATTGATGCTTTTATAGCGGCCCTAAAAGACACCATCGAATTTTTCCAGAGCGTGTTTGAG
1666911_Ppriestleyi@KPQ36779_1                     ATGACGCCAACTAAGCCTGTTCTCCTAGCAGATATTGTTCGTGGTGATTTTCCTATTCTTCACCAACAAGTCAACGGTCAGCCGCTAGTTTATCTCGACAATGCAGCGACCTCTCAAAAGCCCCAAGTGGTGATTGACGCGATGGTGAATTACTACGCGGCAAATAACGCCAATGTCCATCGAGGCGTTCATGCGCTAAGCGCTCGCGCGACTGATGCCTATGAAGGCGCTCGCGATAAGGTGGCTGCTTTTGTCAATGCGGCTTCTCGGGATGAAATTATTTTTACCCGCAATGCCAGCGAGGCGATTAATTTGGTGGCCTATGCCTGGGGGCTTAGTACGCTGCAACAGGGCGATGAGATAGTGCTATCTGTGATGGAGCATCACAGCAATTTGGTGTCCTGGCAGTTAATTGCTCAGCGCACGGGTGCGGTACTCAAGTACGTACCGCTGACCGATACACAAGAGTTTGATCTGGCTGCTTTTAATCAGCTAGTCACAGATAAAACCAAGCTGGTAGCGGTGAGTCATGTTTCTAACGTGCTGGGCTGTATCAATCCGGTTCAACAGATTGTCGAAACCGCTCACCAGTACGGTGCTCATGTTTTGATTGATGCCTGCCAGAGCGTACCGCATATGCGAGTAGATGTGCAGGCATTGGGCTGTGACTGGCTGGTCGCTTCGGGCCACAAAATGTGCGGGCCAACGGGCGCGGGCTTTTTGTACGGCAAGTTAGATGTGCTTCAGGCGATGCCGCCCTTCTTAGGCGGTGGCGAGATGATTCAAGACGTATTTTTAGATCATTCTACTTACGCTGAACTGCCGCACAAGTTTGAGGCGGGTACGCCTGCGATCGCTGAAGCTATTACATTAGGCGCAGCCGTAGACTACCTAAGCCAAATTGGTATGGATCGTATTGCTGACTACGAGCATCAGCTCACGGCCTATCTATATGAGCAGCTGAGCCAAGTGCCTCAGGTAACCCTGTATGGTCCAAAGCCGAATGCCGATGGGAGTGGCCGCGCGGCGATCGCGACCTTTACCGTAGAAGGCATTCACGCTCAAGATCTCTCCACCTTTTTAGATCAGTCTGGTGTGGCTATTCGCTCAGGGCATCATTGTACCCAGCCACTACATACTGTGCTTGGGGTCAGTTCTACTGCTAGAGCCAGCCTGTACTTTTACAATACGCCATCTGAAATAGATGCTTTTATCAAAGCGCTCAAAGAAACGATTGACTTCTTTAATAGCGTTTACGAG
1919135_Cbacterium@PSO92790_1                      ATGACCCTTACCCAGGAAAAAACCCTTGCAGCCAAAGCCCGCCCAGACTTCCCCATACTACAACAGAAAGTTAATGATTGCTCCCTAATTTATTTCGACAACGCGGCAACCACGCAAAAGCCGATTGCCGTTCTCGATAGCCTCCGTCACTACTACGAGTACGACAACGCCAACGTTCATCGGGCGGCACATGCCCTGAGTTCCAGAGCAACAGATGCTTATGAAGGCGCAAGAGACAAAGTTGCCCAGTTTGTGAATGCAGCCTCGCGCGACGAAATCGTTTTTACTCGCAACGCCAGTGAAGCGATTAACTTGGTTGCCTATAGCTGGGGACTGAATACCCTCCAGCCAGGGGATGAGATTATCCTCTCGGTGATGGAACACCACAGCAACCTGGTTCCTTGGCAAATCGTCGCCCAGAAAACAGGGGCAGTACTCAAATATGTGGAACTGAGTGAAGAGGAAGCATTTGACCTAGAACAGTTTAAGTCCCTGATTTCAGATAAGACTAAACTAGTTGCAGCGGTGCATATCTCTAACACGTTGGGGTGTATTAACCCAGTAGAAGAGATGATTGCGATCGCCCACCAGCATAACGCTAAAGTTCTAATAGATGCTTGCCAAAGTGTTCCCCATATGCCTATTGATGTCCAGGCAATGGACTGCGATTGGCTAGTCGCAAGTGGGCATAAAATGTGCGCCCCCACTGGCATTGGCTTTCTTCATAGCAAGCAAGAACTCCTCGAGGCGATGCCTGCCTTTATGGGGGGTGGCGAGATGATTGGGGAAGTATTTTTAGACCATTTCACTTACGCCGAATTGCCCCATAAATTTGAAGCCGGAACGCCTGCCATTGGGGAAGCAGTTGCCCTAGGTGCAGCAGTCGATTATCTCACTGGTTTAGGGATGGAGAATATCCGCACCTACGAAGCGGAATTAACTGCCTATCTTTACGCACAATTACAACAGGTCCCTGATTTAAAAATTTATGGTCCTCAACCGACAGCCGAGGGCAAAGGAAAGGCAGCACTGGCATCATTTAATGTTACTGGCTTGCATGCCAACGACCTTTCTACCCTAATCGACCACGAAGGCGTTGCCATCCGTTCTGGTCATCATTGTACCCAACCCCTCCACCGCATTTTCGGAATAACAGGTACAGCACGGGCAAGTCTATATTTCTACAACACCCGTGAAGAAATCGATGCTTTTATCGTTGCCTTGAAAGAAACGATTGATTTCTTTAAGGAAATGATGGAT
282423_Pagardhii@BBD56074_1                        ---ATGTTAACTCAAGAAAAAACCCTGGCTGAAATTGTTCGTCAAGATTTCCCTATTTTGCATCAGGAAGTCAACGGTCATCCTTTAGTCTATTTAGATAATGCGGCAACTTCTCAGAAACCCTTAGCGGTCTTAAATGCCCTGCAAGACTATTATCAAAATTATAATTCTAATGTGCATCGAGGGGTTCATGCGTTAAGTGCAAAAGCGACGGATACCTACGAAGCCGCCCGGTTGAAAGTTGCCCAATTTATTAAGGCTAAATCCTATAAAGAAATTGTTTATACCCGCAATGCCAGTGAAGCTATTAATATTGTAGCCTATTCTTGGGGATTAAATACCTTAAAAACCGGAGATGAAATTATTCTCAGTGTTATGGAACATCATAGTAATTTAGTTCCTTGGCAAATGGTCGCAAAAAAAACCGGAGCGGTGATTAAATTTGTCGAGTTAACAGAAACTCAAGAATTTGATTTAGAACAATTTAAAACCCTAATTTCTGACAAGACTAAATTAGTTTCGGTTGTTCATATTTCTAATACATTAGGTTGTATTAATCCCATTGAAGAAATTACTCAAATTGCCCATCAATACGGCGCAAAAGTATTAATAGATGCTTGCCAAAGTGCGCCCCATACTGCCTTAGATGTGCAGAAAATTGATTGTGATTGGTTAGTGGCATCTGGTCATAAAATGTGCGCTCCTACGGGTATCGGCTTTTTATATGGCAAATTAGAGGTATTAGAAGCCATGCCGCCGTTTTTTGGGGGAGGAGAAATGATTGATGAAGTGTTTTTAGATCATTTTACAGTGGGAGCATTACCCCATAAATTTGAAGCGGGAACTCCGGCGATTGGAGAAGCAATTGCTTTGGGTGCGGCTATTGATTATTTAACATTAATTGGTATGGATAAAATAGAAGATTATGAGCATGAATTAACCGCCTATTTATTTGAAAGATTGCGAGAAATTCCCGAATTAAAACTTTATGGCCCCCAACCCAATGCTAAGGGAGAAGGGAGAGCCGCCTTAGCTTCTTTTAGCGTGGATGGGATTCATGCCAATGATTTATCAACTATGTTAGATGATGGGGGGGTTGCTATTCGTTCAGGACATCATTGTACCCAACCCTTACATCGTTATTTAGGCTTAAATTCTAGCGCCAGAGCGAGTTTGTATTTCTACAATACTAAACAAGAAATTGATGTTTTTATTGTAGCATTAAAAGATGCGATCGCATTTTTTAAAGAAATAATGAGT
195253_Ssp@AFY62414_1                              ATGACAATGACCCAAACTCGCCCCCTTGCCGATTTAGTCCGCGCCGATTTTCCGATTCTTCAGCAACAAGTTCACGGCAAACCCCTCGTCTATTTAGATAATGCTGCCACCTCCCAAAAACCCCAGGCCGTGATTCAAACCCTTGTGGACTATTATCAGGGCTACAACGCCAACGTCCATCGCGGTGTCCATACCCTCAGTGACAAAGCCACAACAGCTTATGAAGGTGCTCGGGATAAAGTTGCTAAATTTATTAATGCCCGTTCTCGTCAGGAAATTGTCTATACCCGTAATGCCAGTGAAGCGATAAATTTAGTGGCCTATAGTTGGGGGTTAAGTCATCTCGGGCCTGGGGATGAAATTATCCTCACGGTTTTTGAACATCACAGTAATTTAATCCCTTGGCAACTGGTCGCTCAAAAAACGGGAGCTATCCTCAAGTTTGTAGAGTTGGATGCACAACAATCCTTCAACTTCCCCCAATTTCAAAGCCTATTATCGGATAAAACTAAACTGGTTGCAGTTGTTCATGTTTCTAACACCTTAGGCTGCATCACGCCTGTGGCCCAAATTGCCGAGTTAGCCCATGCTGTTGGCGCAAAGGTTTTAATTGATGCTTGCCAAAGTGCGCCCCACATGAAGCTGGATGTCCAGGCCCTTGATTGTGATTGGCTGGTGGCCTCAGGACATAAGATGTGTGCCCCGACGGGAATCGGCTTTCTCTATGGAAAACTGGATTTGCTCCGTTCCATGCCACCATTTTTGGGAGGCGGAGAAATGATTGCGGATGTCTTTTTTGACCATGCTACCTATGCCGACCTACCCCATAAATTTGAAGCCGGGACACCCGCCATTGGTGAGGCCATTGCCTTGGGTGCAGCCATAGATTATCTGAATGCCATTGGCCTGACAGCCATTCACAATTACGAAGCTGAATTAACCGCCTATTTATGGCAAAAACTGAGTGACATTCCCGAATTAACGCTTTACGGCCCAGCTCCTGATCCAGAGGGTTTCGGTCGCGCCGCCTTAGTCAGTTTTACCGCCGGTGACGTGCATCCCCATGATTTATCCACAATTCTCGATGAGTCAGGCATTGCGATCCGGGCCGGTCATCATTGCACCCAGCCATTACATCGCTATCTCAACGTTCAATCTACAGCCCGGGCCAGTTTATATTTCTACAACACCAAAGCTGAAATTGATGCCCTCGTGATTGCCCTCAAAGAAGCCATCAGTTTTTTTGCTGGGATATTT---
1140_Selongatus@ABB57768_1                         ATGACTGCGATCGCCCTGACCAATCTTGCGACTGAGGTTCGTGCCGACTTTCCGATCCTGCAGCAGCAGGTCAACGGTCAGCCCTTGGTCTATCTCGACAATGCGGCCACTTCGCAAAAACCGAGAGCGGTGATCCAGTCCCTCGTCGATTACTACGAGGGCTACAACAGCAACGTCCATCGCGGCGTCCACACCCTGAGCGGCAAGGCAACGGATGCCTACGAAGGGGCACGGCAAAAGGTGGCGCGGTTCATCAACGCCAAGACGGAACAGGAGATTGTCTACACCCGCAATGCCAGCGAGGCGATCAACCTCGTCGCCTACAGCTTCGGCATGAACTTTCTCCAAGCCGGTGATGAGATCATCCTCTCGGCGATGGAGCACCACAGCAACCTAATCCCTTGGCAGTTTGTGGCAGCGAAAACAGGAGCGGCGCTGAAATTCGTCGGGGTGACTGAGACCGGTCAGTTCGACCTCGAGCAGTTCCGTAGCCTCCTCAGCGATCGCACCAAACTGGTGTCGGTCGTCCATGTTTCTAATACGCTAGGTTGCTGCAATCCGGTCACGGAAATTTGTCAGCTCGCCCATGCCAAGGGTGCGCGGGTGTTGATTGATGCCTGCCAAAGTCTTCCCCACCAGGCGATCGATGTTCAGGCGATCGATTGCGATTGGCTGGTTGGCTCTGGCCACAAAATGTGTGCACCGACGGGCATTGGTTTCCTCTACGGCAAGCTCGACCTGTTGCGTCAAATGCCGCCCTTCCTCGGCGGTGGTGAAATGATCGCCGATGTCTTCCTTGATCACGCAACTTACGCCGATCTTCCTCACAAATTCGAAGCAGGAACACCGGCAATTGGAGAAGCGATCGCATTGGGCGCGGCGATTGATTATCTAACCGCGATCGGCATGGATCGCATTCACGCCTACGAACAGCAGCTAACCCAACACCTCTTCCAACGGCTGGCAGAAATTCCTGAGCTGACCGTCTACGGACCTACGCCGGAGCAAGAT---CGCGATCGCGCTGCCCTCGCCGCCTTTACCGCCGGTGCAGTCCATCCCCACGATCTCTCGACCATCCTCGACCAGTCAGGCATTGCGATTCGAGCCGGGCATCACTGCACTCAGCCACTGCACCGTGAATTACAAGTCCAATCAACGGCGCGGGCTAGTTGTTATTTCTACAATACGACTGACGAGATCGATCGTCTGATCGAGTCTCTCAAGGAAGCCGTTGAGTTCTTTGGAGCGATTTTCAGC
1173029_Ssubsalsa@JH980292_1_1103                  ATGACCTTCTTACAAGAACAAACCCTAGCCGAGCAAATCCGCGCAGACTTTCCCCTGTTAGACCAACGAATCCATGATAAAGCCCTAATCTATTTCGACAGTGCGGCCACCTCACAAAAACCCTTAGCGGTGCTGAGTAAATTAGAGGAATACTATCGGGGGTATAATGCCAATGTCCACCGGGGGGCGCATACCTTAAGCACCCTAGCGACGGAGAATTATGAGGGGACAAGGGATAAAATCGCTCAGTTTATTAACGCAGGCGATCGCAATGAAATTGTTTACACCCGCAATGCTACAGAGGCCATTAATTTGGTCGCCTACAGTTGGGGACTCAATACCCTAAAACCGGGGGATGAGATTATCCTCTCGGTGATGGAACACCACAGTAATTTAGTCCCTTGGCAAATGATCGCCCAAAAAACTGGGGCTGTGATTAAACATATCGGTTTAACCTCGACTCAAGAACTGGATTTAGACCACTTTAAAACCCTACTTTCTGAGAAAACGAAACTGGTTTCTGTGGTTCACGTTTCCAATACTTTGGGCTGTATTAATCCCATTGAGGAAATTGTGCAACAAGCCCAGCAAGTGGGAGCGAAAGTGTTAATTGATGCTTGTCAAAGTGTTCCCCATTTACCCCTTGATGTCCAGGCCATTGGCTGTGATTGGTTGGTGGCCTCGGGTCATAAAATGTGCGCCCCGACGGGGATTGGTTTCCTCTATGGGAAATTAGAGGTTTTAGAGGCAATGCCGCCTTTTTTGGGGGGTGGGGAGATGATTCAGGATGTGTTTTTAGATCATTCCACCTACGCGGGATTACCCCATAAGTTTGAAGCAGGAACTCCGGCCATTGGGGAGGCGATCGCACTTGGGACCGCCATTGACTACTTAACCCACTTGGGTATGGAGCGCATCCACGCTTACGAAGAGGAATTAACCGCCCATTTATTCGCCAAATTAGCCGAAATTCCCGACCTCCAAACCTATGGCCCCCAACCCACCCCCGAGGGCAAAGGACGGGCAGCCCTAGCCGCCTTTAACGTGGCCGGATTGAATGCTAGCGACCTCTCCACGCTGTTGGATCATGAGGGGGTGGCTATCCGTTCAGGCCACCACTGCACCCAGCCCTTACATCGCCTCCTAGGGGTCACAGGGAGCGCTCGGGCGAGTCTCTATTTCTACAATACCCGGGCGGAGATTGACTGCTTTGTGGTGGCCTTGCAGGAAACCATCGACTTTTTCCGTAGTACGTTGGAG
1919144_Cbacterium@PSO51417_1                      ATGACTATTGCTACGACTCAGTCACTTGCCAATCGAGTTCGCGCTGACTTTCCTATCTTAAATCAA---ACCGATGAGCAACCGCTGATTTATTTCGACAATGCAGCCACTTCCCAAAAGCCTTTATCTGTTCTGCAAGCGCTTGATCATTACTATCAATACAGCAATGCCAATGTCCACCGGGCGGCTCATCGTTTAAGCACTAAAGCCACAGAAGCGTTTGAAGGGGCGCGAGATAAAGTTGCTCACTTTATCAATGCCAACAGCCGCAATGAAATTGTTTTTACCCGCAATGCCACAGAAGCAGTTAACTTAGTGGCTTACAGTTGGGCGCTAAACCATTTGCAACCGGGAGATGAAATTATTACCTCTGTTATGGAACACCATAGCAATCTGGTTCCTTGGCAAATGGTCGCCCAAAAAACTGGTGCCACGCTCAAGCATGTGGGATTAACAGACGAACAAACTCTCGATTTTGAACAGTATAAAGCCCTGCTTTCCGATAAAACCAAATTAGTGGCATTTGTTCATATTTCTAACACCTTGGGCTGTATTAATCCGGTGGAAGATATTACCAAATTAGCCCATGAAAAAGGCGCAAAAGTGTTAATTGATGCTTGTCAAAGTGTGCCTCATCTTCCTGTGGATGTGCAACAAATTGATTGTGATTGGTTAGTTGCCAGCGGTCATAAAATGTGTGCCCCCACTGGCATTGGATTTTTATATGGAAAAGAGGATTTATTAACGGAAATGCCTCCATTTTTAGGGGGCGGTGAAATGATTGGGGAAGTTTCGTTAGATCATTTTACTTCTGCTGAACTCCCCCATAAATTTGAAGCCGGCACCCCCGCGATTGCAGAAGCCATTGCCTTGGGGGCAGCTGTGGATTACTTAAACAACATTGGCATGGCCAATATTCAGGCTTACGAAGAAGAATTAACGGCCTATCTTTTCCAAAAAATAGAATCGTTTTCTGACTTAAACATTTACGGACCCAAACCTACCTCGGAAGGAAAAGGACGGGTTGCTTTAGTTTCCTTTAACGTGGAAAATTTGCATCCTAATGATTTATCTCCATTGCTAGATTATGAAGGGGTTGCCATTCGCTCTGGGCATCATTGCACCCAACCATTGCATACGGTTTTAGGCGTTGCAGGCAGTGCCAGAGCGAGCCTTTATTTCTATAATACTACCGAAGAAATTGATACCTTTTGTACCGCTCTCAAAAGTACCATTGATTTCTTTCAGGAAATGATGGAA
13035_Dsalina@AFZ49976_1                           ATGACGATCGCCACTACTCCCACTTTAGCAACCCAAGTTCGCGCTGATTTTCCCATCTTAAATCAAGACATTAATGGTCAGTCTTTGATTTATTTTGATAATGCTGCCACTTCTCAAAAGCCCTTATCTGTTATTAACGCCTTAGAGGATTATTATCAGCAAGTTAACTCAAATGTTCATCGCGGGGCGCACAGTTTAAGCACAAAAGCCACAGAAAAATTTGAAGGGGCGCGAGATAAGGTAGCCCAATTTATTAATGCCACTTCTCGTAATGAAATTGTTTTTACTCGTAACGCGACAGAAGCGGTTAATTTAGTCGCCTATAGTTGGGCGATTAATCATCTTAAACCTGGGGATGAGATTTTAACCTCTGTCATGGAACATCATAGTAATCTTGTGCCTTGGCAGATGGTAGCTCAAAAAACAGGGGCAATTATTAAGCACGTGGGGTTAACAGCAGAACAAACTTTGGATTTAGAACAGTATAAAAGTTTGTTATCAGAAAAAACCAAATTAGTGGCTTTAGTTCATGTTTCTAATACGTTAGGCTGTATTAATCCAGTTGCAGAAATTACGAAACTGGCTCACGAAAAAGGGGCAAAAGTATTAATTGATGCTTGTCAAAGTGTGCCTCATTTACCTGTAGATGTGCAAGCGATTAATTGCGATTGGTTAGTGGCAAGTGGTCATAAAATGTGCGCTCCCACTGGTATTGGTTTCTTGTATGGAAAAGAAGATTTATTAGAAGCAATGCCACCTTTTTTAGGCGGTGGTGAAATGATTGGGGAAGTGTCTTTAGACAGTTTTACTTATGCGGAATTACCCCATAAATTTGAAGCGGGAACCCCTGCGATCGGAGAAGCCATTGCTTTAGGGGCTGCTGTGGATTATTTAAGCAATATTGGCATGGCAAAAATTCACGCCTACGAGGAAGAATTGACTGCTTATCTTTTCCAACAGTTAGAACCATTTGAAAACTTAAATCTTTACGGACCCAAACCGACTTCAGACGGAAAAGGAAGAGCGGCTTTAGCGACGTTTAATGTGGAGAATTTACACGCGAATGATTTAGCACCGTTGTTAGATTACGAAGGGGTTGCGATTCGATCGGGTCATCATTGTACGCAGCCGTTACATACGGTTTTAGGGGTAGCGGGAAGCGCGAGAGCCAGTCTTTATTTCTATAATACTCGTGAGGAGATCGATCGATTTGTTATTGCTTTGAAAAGCACGATCGAGTTTTTCCAAGAAATGTTGGAG
65093_Hsp@AFZ44317_1                               ATGACCATTGCAACCACTCCTTCTTTAGCCAGCCAAGTCCGTGCTGATTTTCCCATTCTTAACCAAGAATTCAATGGGCATCCCCTCATTTATTTTGATAATGCTGCCACTTCTCAAAAGCCTTTATCTGTCATCAAAGCCTTAGATGAATACTATGAATATACCAATTCTAATGTTCATCGGGGCGCACACAGTTTAAGTACAAAAGCAACAGAAGCCTTTGAAGGCGCACGGGATAAAGTTGCCCAATTTGTCAACGCCAGTTCTCGCAATGAAATTGTTTTCACTCGTAATGCCACCGAAGCAATTAATTTAGTTGCTTATAGTTGGGCTTTAAATAATCTCCAACCGGGTGATGAAATTATTACCTCGGTCATGGAACATCATAGTAATATTGTTCCGTGGCAAATGGTTGCACAAAGAACGGGTGCGGTTCTCAAGCACGTCGGTTTAACAGAAGAAGAAACTTTAGATTTAGAACAGTATAACAACCTGCTTTCTGACAAAACAAAATTAGTTGCGCTTGTTCATGTTTCTAACACCTTAGGCTGTATTAATCCCGTTGAAGAAATTACACGGGTAGCAAAAGAAAAAGGGGCAAAAGTATTAATTGATGCTTGTCAAAGCGTGCCTCATCTTCCCATAAATGTGCAAGCAATGGGTTGTGATTGGTTAGTGGCCAGTGGACATAAAATGTGTGGTCCGACAGGGGCTGGTTTTTTATATGGAAAGGAAGATTTATTAAATGCAATGCCTCCTTTTTTAGGCGGTGGTGAAATGATTGGAGAAGTGTCGTTAGATGCTTTCACTTGTGCGGAATTACCCCATAAATTTGAAGCAGGAACCCCTGCGATCGCGGAAGCCATTGCCTTAGGGGCAGCAGTAGATTATTTAACTGCAATTGGCATGGACAAAATTCATGCCTACGAAGAAGAATTAACCGCTTATTTATTCCACCAATTAGCAGGCTTTTCCAACTTAAGAGTTTATGGCCCCAAACCAACAGCAGAAGGAAAAGGAAGAGCAGCCCTTGCTGCATTTAATGTGGAAAATTTACACGCTAATGACTTAGCCCCCTTGTTAGATTATGAAGGAGTTGCCATTCGTTCGGGTCATCATTGTACGCAACCGTTACATACGGTTTTAGGAATTGCTGGAAGCGCGAGAGCGAGTCTTTATTTCTATAACACCAAAGACGAAATTGATGGCTTTATTACAGCGTTAAAAAATACCATTGATTTCTTTGCGGAAATGATGGAA
582515_Rlacunae@ERN42684_1                         ATGACTCTCACTCAGAACAAGCCTCTTGCTGCTGAAGTCCGCGCCGATTTCCCGATTCTCAACCAGGAGATCCACGGCAACCCGCTGATTTATTTCGACAACGCGGCAACTTCTCAAAAGCCAGTCGCCGTGCTGAATGCTTTACGCGACTATTACGAAAACGACAACGCCAACGTGCATCGCGGCGCGCACGCATTAAGCGCGCGGGCAACTGAGAAGTACGAGGCCGCTCGCGATAAGGTTGCGGCTTTTGTCAATTCAGCATCGCGCAACGAGATTGTCTTCACGCGCAACGCGAGCGAAGCCATCAACCTCGTTGCCCATACCTGGGGGGCGAGCAATCTACAAGCCGGTGACGAGATCGTCCTGTCGGTAATGGAACACCACAGTAACCTCGTGCCCTGGCAGATGCTGGCAAAGCGGACGGGTGCCGTACTCAAGTACGTCGAATTGACGCCTGACGAAACGTTCGATTTCGATGGGTATCGCGCGCTTGTCTCAGATAAAACCAAGCTCGTCGCGATCGTCCACGTGTCAAATACGCTCGGCTGTATCAATCCGGCTGCGGAGATTATCGCGATCGCCCACCGTTATGGCGCGAAGGTTCTGCTCGATGCCTGCCAGAGCGTGCCGCACATGCCCATCGACGTCCGGGCACTCGACTGCGACTGGTTGGTGGCCAGCGGTCACAAAATGTGCGCGTCGACCGGAATCGGCTTCCTCTACGGCAAGCTCGCGTTACTAGAGTCGATGCCGCCGTTCCTCGGCGGGGGCGAAATGATCGGCGAGGTCTTTCTCGATCGCTTCACAACGGCCGAACTCCCCCACAAGTTCGAGGCCGGCACGCCGGCGATCGGTGAGGCGATCGCTTTGGGAGCGGCAGTTGATTATCTGAGCGATCTTGGCATGGATCGCATACATGCTTATGAGGAAGAACTAACCACACATTTGTTCGCCAAGCTGCGGACGCTGCCCGAAGTGCGGATTTACGGTCCCCAACCAGCCGCAAATGGCTGCGATCGCGCTGCCCTGGCTTCATTTAACGTAACCGGAGCGCATGCCAGCGACCTCGCAACGTTGCTCGATCGAGACGGGATCGCAATTCGCTCGGGGCACCACTGCACGCAGCCGCTGCACCGGATTCTGGGTGCGTCGGGCTCGGCCCGCGCGAGCTTGTATTTTTACAACACGCACGCAGAAATCGACACCTTTGCTGCTGCCTTGTGCGAAACGATCGATTTCTTCTCGAGCGCCCTAAAT
1947889_Cbacterium@DIYQ01000113_1_19               ATGACGTTTACCCAGCCCAAACCCCTAGCTGCCCTTGTCCGAGATGATTTTCCTATTCTTCATCAGGAAGCTCACGGACATCCTTTAGTGTATTTGGATAATGCGGCGACTTCCCAAAAACCCAGGGTTGTTTTAGAGACTTTACAGCACTATTACCAGCGAGATAATGCCAATGTGCATCGGGGGGTTCATTTACTCAGTTGTCGCGCTACAGAAGCTTATGAAGGGGCTAGGGATAAGGTTGCAGGGTTTGTGAATGCGCGATCGCGTAATGAAATCGTCTTTACCCGGAATGCTAGTGAAGCGGTTAACCTCGTTGCCTATGCTTGGGGATTAAATACATTAAAGCCAGGGGATGAAATCATTACTTCGGTGATGGAGCATCATAGTAATTTAGTGCCTTGGCAAATGATTGCCCAGAAAACCGGCGCAGTCCTAAAGTTTGTCGAGCTAACAGACACGGAAGAATTCAATTTTGAGCAGTTTAAGTCCTTGCTCAGTTCCCAAACCAAATTAGTTACAGTTGTCCATGGTTCTAATACATTGGGCTGTATTAATCCAGTGGAAGACATCGTGCAGGAAGCCCATAAAATCGGAGCAAAAGTTTTAATTGATGCCTGCCAAAGTGCCCCCCATTTAAAGTTAGATGTTCAAGCCATTGACTGTGATTGGTTAGTGGCTTCTGGTCATAAGATGTGCGGTCCTACTGGCATTGGGTTCTTGTATGGCAAATTAGAATTACTTGAAGCGATGCCGCCCTTTTTGGGGGGTGGGGAAATGATTGCTGAAGTATTTCTCGATCGCGCCACCTATGCCGAACTGCCCCATAAATTTGAAGCCGGAACCCCTGCCATTGCCGAGGCGATCGCCCTGGGTGCAGCCGTCGATTATTTAACCGGTATTGGATTAGACAAAATACACGCCTACGAATTGGAGTTAACCGATTACTTGTTTGAGCAACTCCTACAGATTCCCGAAGTCAGAATTTATGGCCCAAAACCGAGGAAAAAC---AAGATTAGAGCTTCTCTAGCAACCTTTACCACGGGCGAGATTCACGTTAATGATATCTCCTCTCTGTTGGATCAATCGGGCGTAGCAATTCGTACCGGACACCATTGTACTCAACCCTTACACCGAATTTTAGGGATTAATTCCAGCGCTAGAGCGAGTTTATATTTCTATAATACGTTTGCAGAAATCGATCGCTTTATTGTTGCTCTGAAAGAGACTTTAGCGTTTTTCAAAAGTATTTTG---
102232_Gsp@ELR96801_1                              ATGACCTATACCCAAACTAAACCCCTCGCCGACGCGGTTCGTGATGACTTCCCCATCTTGCAACAACAAATTAACGGGAAACCCCTAGTTTATCTAGACAACGCCGCGACATCTCAAAAACCCAGACAAGTATTAAACGCCTGGCGCTACTACTACGAAAACGATAACGCCAACGTCCATAGGGGTGCTCATAGTCTCAGCACTCGCGCCACTGAAGCCTACGAAGCCGCAAGAGCTAAAGTAGCCCAGTTTATTGGAGCTTCCTCACCTAGGGAAATCGTCTTTACGCGCAATGCAACCGAAGCGATTAACCTCGTGGCTTATAGCTGGGGTTTGAATAATCTGCAACAGGGAGATGAAATTATTCTCTCGGTTATGGAACATCATAGTAATTTAGTTCCTTGGCAGATGATCGCCCAAAAAACCGGAGCTATTTTAAAATTTGTTCCTCTGACTCCCCTAGAAACCTTTGACATCGAAGCGTATAAGCAGCTAATTAGTACCAAAACTAAACTAGTAACAGTAGTTCACGTCTCCAATACCCTCGGCTGCGTCAATCCCGTGACAGATATAGTGACTATTGCCCATAATTACGGTGCCAAAGTCTTAATAGACGCCTGTCAGAGTGTACCTCATCTACCCATGGATGTTCAAGCTATTGACTGTGATTGGCTTGTAGCTAGTGGTCATAAAATGTGCGCACCCAGTGGTATTGGTTTTCTCTACGGGAAAGAAAGGATACTCGAGGAAATGCCGCCATTTTTAGGGGGAGGAGAAATGATCTCCGAAGTGTTCCTAGATTACTCCACCTATGGTGATTTACCTCATAAATTCGAAGCGGGAACCCCAGCTATTGGGGAAGCGATCGCCCTAGGCTCGGCCATCGACTACTTAAACAACTTAGGTATGGATTCCATTCACACCTACGAGGAAGAGTTAACCTGTTATCTGTTAGAAAAACTCACAAATATTCCCAGATTAAGAATCTATGGTCCCTTG---------------GAAAATAGGGCGGCTTTAGCGTCTTTTAACGTGGAGGGTATTCATTCTAGTGATCTGGCTACTCTTCTCGATAACGACGGCATAGCTATTCGTTCTGGTCATCATTGTACCCAACCATTGCACCATCTATTTAAAGCCAGTGGTAGCGCCCGAGCTAGTTTGTACTTCTACAATACTCGCGAAGAAATAGATAGGTTTGTGGTAGCTTTAAGAGAAACTATCGACTTTTTCTCCGATGTATTGGTA
111611_Gsp@LNDC01000104_1_16                       ATGACTCTCGCTCAAGAACCCACCCTTGCTCACCGCGTACGCACCGATTTCCCAATTTTAAACCAAGAAATCGAGGGAAATCCTTTGGTGTATTTCGACAATGCGGCCACTTCCCAAAAACCCAAAGCTGTGATCGAGGCCCTGCAAAACTACTACGAAAGGGATAATGCCAACGTTCATCGGGGCATCCACGAACTGAGTGCCAGGGCAACCGAAGCTTTTGAGGGAACTCGGGATAAAGTGGCGCGGTTGATCGATGCCGCTTCCCGCGAAGAAATTGTCTACACCCGCAATGCCACGGAAGCTGTCAATTTGGTGGCCTATAGCTGGGGGATGAATACCCTACAGCCGGGGGATGAAATTATTCTCACGGTGATGGAACACCACAGCAATTTGGTGCCCTGGCAGTTTGTGGCCCAAAAAACCGGTGCCACGCTGAAATTTGTGGAACCCACCGAAACCGGCGAGTTCAATCTCGACCAGTTTCAGTCGTTAATTTCCCATCGCACCAAGCTGGTGGGAGTGGTGCACGTTTCCAATATGTTGGGATGCATTTCCCCGGTGGTGGAAATTACTGATATTGCCCACCGCTACGGGGCCAAAGTGTTGGTGGATGCCTGTCAAAGCGTTCCCCACATGCCAGTAGACGTGCAGAAAATTGATTGCGACTGGCTGGTGGCTTCCGGACATAAAATGTGCGCTCCCACCGGTATTGGCTTTTTGTACGGAAAACTGGATTTGCTGCGGGAAATGTCCCCGTTTTTAGGCGGTGGGGAGATGATTGGTGAGGTGTTTTTGGACCATTCTACCTACGCGGATTTGCCCCACAAGTTTGAAGCGGGAACGCCGGCCATTGGCGAAGCCATTGCGTTGGGAGCGGCGGTAGATTACCTCAGCAATATTGGCATGGAAACCATCTATGCCTACGAAAAACAGCTGACCCAGTACCTGTTCAAACGCTTGGAAGAAGTTCCGGGCATGACCTATTACGGGCCCTCCCCGAATCCCGACGGCGGTGGCAGAGCTTCCCTGGTAACGTTTACTAACGCAACTGTGCATCCGCAAGATTTGGCGACCCTTTTAGACCGCGAAGGCATTGCCATTCGTTCTGGCCACCACTGTACGCAACCTTTGCATCGTCATTATGGGATTCAATCTACAGCCAGGGCTAGTGTGTATTTTTACAATACCCGCGAGGAAATCGATCGCTTTATTGCTGCTTTGCAAGAAACGATTGAGTTCTTTAGCAGCATTATGGAA
129961_Smajor@KV878783_1_2555                      ATGGTGTTCCTCGATAATTCGACCCTTGCCCGTGAAGTCCGTGGGGATTTTCCCATTTTGGATCAACAGGTGCATGATAAGCCGCTGATCTATTTTGACAGCGCGGCCACGTCCCAAAAACCGCAGGCGGTGATTGATGCCCTCGATCATTACTACGCCTTGGATAATTCCAATGTCCATCGTGGGGCCCATAGCCTCAGTGCGCGGGCGACGACGGCCTACGAGGCGGCACGGGATAAGGTGGCGGCGTTTATCAAGGCGCGATCGCGTAATGAGATTGTCTTCACCCGCAACGCCAGCGAAGCGATTAACCTCGTGGCCTACAGTTGGGGAGCGCAGACGCTCCAAGCCGGAGATGAGATCATTCTCTCGGTGATGGAACACCACAGCAATCTTGTGCCCTGGCAGATGTTGGCCCAACGGACGGGGGCAGTGCTGAAACATGTGCCCCTGACGGCCACAGAAGAATTTGATCTTGAGGCGTTTGATGCCCTCTTGAGCGATCGCACCAAACTCGTTGCCGTCGTCCATGTATCCAATACCCTCGGCTGCGTCAATCCCGTCGCGGAAATCATCGCCCGTAGCCATCGCGTTGGGGCGCGAGTCTTACTTGACACCTGCCAAAGTGTGCCCCACATGCCCATGGATGTGCAGGCCCTCGATTGTGATTGGCTCGTGGCATCGGGTCATAAAATGTGCGGCCCCACGGGGATCGGCTTCCTCTACGGTAAATTAGACCTCCTCGAAGCAATGCCGCCCTTTTTGGGCGGGGGCGAAATGATTGAAACGGTGTTTTTGGATCATTCCACCTATGCGGGGTTGCCCCATAAGTTTGAAGCGGGAACGCCTGCGATTGGAGAAGCGATCGCCCTCGGAGCCGCCGTCGATTATCTCAGCGGGATCGGCATGGAGCGCATTCACGCCTACGAGCAAGACTTGTCCAATTATCTCTACAGCCAATTGAGCGCGATCGAGGGTTTGCGCATCTACGGGCCGAACCCGAATCGC------AGCGATCGCGCCGCCCTCGCGGCCTTTAACGTCAAAGGATTCAACGCCAGCGACCTCGCCACCTTACTCGATCACGAAGGGGTTGCAATTCGTGTCGGTCACCACTGCACCCAACCCCTCCACCGCCTCCTCGGCATCACGGGCAGTGCCCGCGCCAGTCTCTACTTCTACAACACCCACGCCGAAGTTGATCAGTTCATCGCTGCCCTGCAAGAAACCCTGGTCTTCTTTCGCAGCATGAACGCG
1919134_Cbacterium@PSP18594_1                      ATGACGCTCGCTCAATCGCCAACCCTCGCGGCGCAAGTCCGGCCCGATTTCCCCATCCTGGACCAGCAGGTGCACGAGCAACCGCTGATCTATTTCGATAATGCGGCCACCTCGCAAAAGCCGCAGCCGGTCATTGAGGCCCTGCGCCGCTACTACCGCGCCGATAACGCCAACGTCCACCGGGGCGGGCACGCGCTGAGCGTGCGCGCGACCGAGGCCTTTGAAGGCGCGCGCGATAAAGTGGCCGGCTTTGTCAACGCAGCCTCGCGCAACGAAATCGTCTTTACGCGCAACGCCACCGAGGCCATCAACCTGGTGGCCTACAGCTGGGGCCTGAGCAACCTGCAGCCGGGGGACGAGATCCTGCTGTCGGTGATGGAGCACCACAGCAACCTCGTGCCCTGGCAGATGCTCGCCCGCCAGACCGGTGCCGTCCTCAAGCACGTGCCGCTCTCGGCCCAGGAAAGCCTGGACCTGGAGCAGTTCCGCGCCTTGCTATCGGAGCGCACCCGGCTGGTAGCGCTGGCCCACGTCTCCAACATGCTGGGCTGCATCAACCCCATCGCGGATGCGGCCGCGATCGCCCACCAGTACGGCGCGCGGGTGCTGGTGGATGCCTGCCAGAGCGTGCCCCACATGCCGGTGGATGCGCGCGCCCTGGACTGCGATTGGCTGGTGGCCAGCGGCCACAAGATGTGCGGCCCCAGCGGCATTGGCTTTCTCTACGGCCGCCAGGACTTGCTCGAGGCCATGCCCCCGTTTTTGGGCGGCGGCGAGATGATTGAGGAGGTGTGGCTGGATCGCTTCAGCTGCGCCGAGCTGCCGCAGAAGTTTGAAGCGGGAACACCTGCGATCGCCGAGGCTATCGGCTTAGGGGCAGCCGTCGATTACCTCAGCGGCATCGGCATGGAGGCCATCCATGCCTACGAGCGGCAGCTGGTGAGCTACCTCTACCAGCAGTTGGTGGCCGTGCCCGAGCTCCGCATCTACGGGCCAGCCCCCAACACCGACGGCAGCGGCCGGGCCGCGCTAGCGGCCTTCAACGTTGGCGAGCTGCACGGCAACGACATTGCCACCCTCATCGACCACGACGGTGTGGCCATCCGCTCGGGCCACCACTGCACCCAACCGCTGCACCGCGAGCTGGGCGTGGCGGGCAGCGCCCGGGCGAGCCTGTCGTTTTACAACACCATTGAGGAGATCGACGCGTTCGTCGCCGCGCTGCAAGAGACCATCGAGTTTTTCCAGACGGCGCTGGAA
1453429_CAthalassa@ADB95431_1                      ------------------ATGACTTTAATTCAAAATATTCGAAATGAGTTTCCAGTTTTAAATCAAACAATACAAGGCAAATCCTTAATTTATCTAGATAGTGCTGCAACGTCTCAAAAACCAACAGTTGTTCTTGATGCTTTACGCCATTACTATGAAAAAGATAATGCTAACGTTCATCGTGGTTCTCATTCCTTAAGTATTAGAGCTACAGAATCTTATGAAGCATCTCGTGATAAACTTGCAAAATTTATTAATTCAAATGATCGAGAAGAAATAATTTTCACAAGAAATGCTACAGAATCTATTAATTTAGTTGCTTATAGTTGGGGATTAAACAATCTTAAGCCAGGAGATGAAATATTGACTTCTGTGATGGAACATCATAGTAATTTAATTCCATGGCAAATAATTGCTAAACAGACAGGAGCCAACATAAAGTACATTCAATTAACGGAGAATGAAGATCTTGATCTAGATCATTTTAAATCTATTTTATCTAAAAAAACCAAACTGGTTTCCATAGTTCATGTCTCTAATATGCTAGGTTGCATGAACCCAGTTGAAGAAATAACTAGACTATCTCATAGTGTTGGAGCTAAAGTACTTATTGATGCATGTCAAAGTGTCCCACATACTCCAATTGATGTGCAGAATATTGACTGTGATTGGTTAGTCGCAAGTGGTCATAAAATGTGTGGTCCCTCAGGTATTGGCTTTTTATATGGAAAACGAGAAATCCTAGAATCAATGCCTCCATTCTTAGGTGGAGGGGAAATGATAGATAAAGTATTTCTTGATCATTTTACTTATGGAGAACTACCTCACAAATTTGAAGCAGGAACCCCAGCAATAGCAGAAGCAATAGCTTTAGGAAGAGCTGTTGATTATTTAACAGAGATAGGGATGGATACTATCCATTCTTATGAAGAACAGTTATCGAGTTATTTATTCCAAAGATTAGAAGAAATCCCAGACCTTAGGATTTATGGTGGTACAAAAATTAAAAATGGTACAGGAAGAGCTGCTCTAGCATCATTTAATGTAAATGGTATACATGGTAGTGATTTGTCAACTTTATTAGATAATGAAGGAATAGCTATTCGTTCTGGAGATCACTGCACTCAACCGTTACATCGTTTGTTACAAATCTCAGGAAGTGCTAGGGCAAGTTTATACTTTTATAATACTCTTGAAGAAGTAGATGAATTTATCGTAGCTTTAAAAGAAACTATTAATTTTTTTACAAAAATAATC---
2053605_Rsp@HAE05184_1                             ATGACTTTTACCCAAGAAAAAACCATTGCCAACAAAGTTCGTCGTGATTTCCCATTATTGCATCAGGAAGTCAACGGTAAACCCTTGATTTACTTAGACAGCGCTGCCACTTCCCAAAAGCCACAAGTTGTTATTAATGCCCTTCAAGATTACTATCAACAGTATAATTCCAATGTGCATCGTGGTGCACATACCCTCAGTTGTAAAGCTACTGATGCTTATGAGATAGCAAGGGATAAGGTAGCCAAGTTTATAAATGCTGCATCTCGCCAAGAACTTATTTTCACTCGCAATGCTACCGAAGCTATTAATTTAGTAGCATATAGTTGGGCAATGAATAATTTGCAACCAGGAGACGAAATTATTGTTACGGTGATGGAACATCATAGCAATCTTGTTCCTTGGCATTTTCTGGCAAAAAAAAATGGTGTAGTACTCAAATTCGTTGAATTGACACCAGCAAAAACCTTTGATCTTGATCATTTTAAAACTTTGCTTTCAGAGAGAACAAAACTAGTCTCCGTGGTTCATGTTTCCAATACATTGGGCTGTATTAACCCGGTATCAGAAATCAGCCGATTAGCACATTCATATGGGGCAAAAGTATTAATTGATGCCTGTCAGAGTACATCCCATATGTTTATTGATGTACAGCAAATCGATTGTGATTGGTTAGTGTCTTCTGGACATAAAATGTCTGCACCTACAGGAATTGGTTTCTTGTATGGTAAAAAAGAAGTACTAGAATCAATGCCACCTTTTTTAGGTGGTGGGTCAATGATTGCTGATGTATTTTTAGACTATTCCACTTATGGAGAATTACCATATAAATTTGAAGCAGGAACCCCTGCTATTGCAGAAGCAATTGCACTCGGTGTAGCCATAGATTATCTTAATAGTATAGGAATGAATGAAATTCATTCCTATGAAGCCGAGTTAACTGCTTATTTATTCCAACAATTAGATAAGATACCTCAAATAAAAACTTATGGCCCTTATCCTAATTCTCAGGTAGAAGGAAGAGCAGCATTGGCAGCATTCACAGCTGGGGGAGTTCATCCTAGCGACCTAGTAACATTATTAGACCAAGAAGGAGTTGCTATTCGTTCTGGGCACCATTGTACACAGCCTTTACACTATTATTTAGGCACTCCTGCCACTGCAAGGGTGAGTTTATCCTTTTATAACACCTATGAAGAAATAGATGTGTTTATTAAGGCATTGAATAATACATTAGATTTTTTTCATAATGTCTCCGGA
1880902_Lsp@OCQ94577_1                             ATGACCCTCACCTTGCCCCGCTCGATCGCCCAACAGGTGCGCCCCGATTTCCCGATCCTGGATCAACGGGTGCATGATCAGCCGCTGGTGTATTTGGACAATGCGGCGACTTCCCAAAAGCCCCGACAGGTGATTGATGCCTTGCGGCACTATTACGAGTGGGACAACGCCAATGTGCATCGCGGGGTTCACACCCTAAGTATGCGGGCCACGGATGCCTATGAAGCGGCGCGGGAAAAGGTGGCTAAGTTTGTGAATGCCCGATCGTTTCAGGAAATTGTGTTCACACGCAATGCCAGCGAAGCGATCAACGTGGTGGCCTACAGTTGGGGCATGAGCCAACTGCAAGCGGGCGATGAAATTATCCTGTCCGTGGCAGAGCACCACAGCAACTTAGTGCCCTGGCAATTGGTGGCCCAACGCACGGGGGCAGTGCTGAAATTCGTGGGCTTGGATGCCACGGAATCTTTGGATTTGGAGCAGTTGCGATCGCTGATTTCCGATCGCACCAAACTGGTCTCCCTGGTGCATGTGTCCAACACCTTGGGCTGTGTTTTGCCCGTGGCCGAGGTGGTGGCCGCCGCTCGATCGGTGGGAGCCAAAGTCTTGCTGGATGCTTGCCAAAGTGCGCCCCACTTGGCCCTGGATGTGCAAGCGCTGGATTGTGATTGGCTGGTGGCTTCTGGCCACAAAATGTGCGCCCCAACGGGTATTGGCTTCCTTTACGGCAAGCTGGAATTGCTGCGATCGATGCCGCCCTTTTTGGGAGGTGGGGAAATGATTGCCGAGGTGGATTTGGAGCGATCGACCTATGCGGACTTGCCCCATAAACTGGAAGCAGGCACACCGGCCATTGGCGAAGCGATCGCCCTGGGCGCGGCGATCGATTACCTAAGCGCGATCGGGATGGATGCCATTCATCACTACGAAGCGGAATTAACCCGCCACCTGTTCGATCGCCTTGGGGCCATTCCCGAAGTGCGCATTTATGGCCCCCGTCCCCAGGCGGATGGTTCCGGCCGGGCGGCTCTGGCGGCCTTCACCGTGGATGGGATTCACGCCCACGATCTCTCCTCATTTTTGGATCAAGAGGGAATCGCCATTCGATCGGGTCACCACTGCACCCAACCCCTGCACAAGTCCCTGAACATTGCTTCCACCGCCCGCGCCAGCCTGTATTTTTACAACACGATCGAAGAAATTGATCGGTTTGCCCAAGCCCTGCACGCCACGATCAACTTCTTCCAGTCCGTCACC---
1147_Ssp@AIE73528_1                                ATGGTTGCCCTAGAAGTTCCTAGTCTCGCCCTCACTGTTCGTCAAGATTTTCCCATCCTAAACCAGCAAATTAATGGTCATCCTTTAGTTTATTTTGACAATGCGGCCACCTCTCAAAAACCGAAGGTAGTGCTGGAAAAATTGCTGCATTATTACGAAAATGATAACGCCAACGTTCACCGGGGAGCCCATCAGTTGAGTGTACGGGCCACCGATGCCTACGAAGGGGTGCGGAGTAAAGTAGCTGAGTTTATCAATGCCCGATCGCCAAGGGAAATTGTTTATACCCGCAATGCCACGGAAGCAATCAATGTGGTGGCCTATAGTTGGGCCATGAATAATCTCAAGCCGGGGGACGAAATTATCACCACGGTAATGGAACACCATAGCAATTTAGTGCCTTGGCAGATGGTGGCGGCTAAAACTGGAGCAGTGTTAAGGTTCGTTCAGTTAAATGAGCAAGAGAGTTTTGATTTAGAACAGTTTAAAAGCCTACTTTCCGAAAGAACTAAGCTGGTTACTGTTGTTCACATTTCCAACACCATCGGGTGCTTAAACCCAGTGGAAGAAATTACCAGATTAGCCCATCAAGTTGGGGCAAAAGTGTTAATTGACGCCTGCCAAAGTGCGCCCCATTATCCTTTGGATGTGCAAGTTATTGATTGTGATTGGTTAGTGGCCAGTGGCCATAAAATGTGTGCCCCCACCGGCATTGGTTTTCTGTACGGTAAGGAAGCAATTTTGGAGGCAATGCCCCCCTTTTTTGGTGGCGGAGAAATGATTGCGGAAGTCTTTTTCGACCATTTCACCACCGGGGAACTGCCCCACAAATTTGAAGCGGGTACCCCTGCCATTGCCGAGGCGATCGCCCTGGGGGCGGCGGTGGATTATCTCAGCAGCCTGGGTATGGAAACTATCCATAACTATGAGGTGGGATTAACCCATTACCTCTGGCAAGGATTGGAGCAAATTCCCCAACTGCGACTCTACGGCCCTAGTCCCTACCAC------GGCGATCGGGCGGCCTTAGCTTCCTTCAACGTGGCCGGACTCCATGCCAGCGATGTGGCCACCATGTTAGATCAAGACGGCATTGCCATCCGTTCTGGACACCACTGCACCCAACCATTGCACCGCTTATTTGATGCTTCTGGCAGCGCTAGGGCCAGCCTATATTTCTACAACACCAAAGAAGAAATTGATTTATTCTTGCAGTCTTTGCAGGCAACCATTAGCTTCTTCGGCGACGATGACTTC
197221_Telongatus@BAC09620_1                       ATGACGATCGCCCCGAGCCGCTCCCTCGCTGACCTTTGCCGAGCTGATTTTCCGATTTTGGCGCGACAGGTACACGATCGCCCCTTGATTTACTTTGACAATGCGGCCACCTCCCAGAAACCCTTGGCAGTTCTCAATACCCTTGAGGACTACTATCGGCGCTACAACGCTAATGTCCATCGCGGAGTACACACCCTCAGTGCTGAGGCCACGACTGCCTACGAAGGGGCACGGGAAAAGGTAGCGCGTTTTATCAATGCTGCCCATGCCGAGGAAATTATCTATACTCGCAATGCCAGTGAGGCGATTAACCTCGTGGCCTACAGTTGGGGCATGAATACGCTGCGGGACGGAGATGAAATAATCCTGACGGTGATGGAGCACCACAGTAATTTGATTCCGTGGCAGTTTGTTGCCCAGAAAACCGGTGCTCGCCTCAAGTTTGTCGAACTGACGCCAGAGCAAACCTTTGACCTCAACCACTACGAAAGCCTTTTGAGCGATCGCACGCGGTTAGTGGCTGTGGCCCATGTGTCCAACACGCTGGGGTGCCTCAACCCGATTCCCGAGATTGTCCGTCTTGCCCATGCCAAGGGGGCGCGGGTATTGGTGGATGCCTGCCAAAGTGTGCCTCACCTCCCCATTGATGTACAGCAGTTGGGTTGCGATTGGCTGGTGGCTTCGGGCCATAAAATGTGTGCTCCCACGGGCATCGGCTTCCTCTGGGGACGGGCGGAACTCCTGCGGCAAATGTCCCCCTTCTTGGGCGGTGGTGAAATGATTGCCGATGTCTTTCTTGACCATGCCACCTACGCTGATATTCCCCATAAGTTTGAAGCTGGAACACCGGCGATTGCAGAGGCGATCGCCCTTGGGGCCGCGGTAGATTACCTGAGTCAGTGGGGGATGGAACACATCCATGCCTACGAGCAGGAACTCACGGCCTACCTCTTTAAACGCCTCCAGGAGCTTCCCGCTGTCACGGTCTATGGCCCTAAATCA------------GGCGATCGCGCTGCCTTGGCCAGCTTTACCGTTGGTGAGGTGCACCCCCACGATCTCTCGACCATCCTAGATCAGTCGGGAATTGCGATTCGAGCAGGACACCACTGCACCCAGCCTTTGCACCGCTATTTAGGGGTTCAATCCACGGCACGGGCCAGCCTTTACTTCTACAACACCCGCGCTGAAATTGATCAGTTTATTGCTGCCCTGGGGGAAGCGATTGCCTTCTTTAGCGATGTCTTTACC
321327_Ssp@ABC98610_1                              ATGGCGGTAGACGCTGCTGCCGACTTAGCTGCCCAGGTGCGGTCGGATTTTCCAATTTTGCAGCGCCAAGTCAACGGCCAGCCGCTCATCTATTTTGACAATGCGGCCACTTCCCAGAAGCCGCTGGCGGTTTTGCAGGCAATGGATTTCTACTATCGGCACAGCAACGCCAACGTGCACCGGGGAGTGCATACCTTGGGCAACGAAGCCACGGAGGCCTACGAGGGGGCGCGGGAGAAGATTGCCCGCTTTATCAACGCGCCTTCCCCGCAAGAGATCATCTACACCCGCAACGCCAGCGAGGCCATTAACCTGGTGGCCTACAGTTGGGGCATGAGCACCCTAGAGCGGGGGGATGAGATTATTCTGTCGGTGATGGAGCACCACAGCAATTTGATCCCGTGGCAATTCGTGGCTCAGAAGACGGGGGCCTGCCTCAAGTTTATCCAGATCACGCCCGAGGGCGAGCTGGATTTGGAGCACTACCGCTCTTTGCTGGGCGACCGCACCCGCCTAGTGGCTGTAACTCACGTCTCCAACATGCTGGGATCCATCAACCCTGTCCGGGAGGTGGTTGAGTTAGCCCATCGCTGTGGGGCCAAGGTGTTGCTGGATGCCTGTCAGAGCGTGCCCCACATGCCGGTGGATGTGCAGGCCCTAGACTGCGATTGGCTGGCCTTTTCTGGGCACAAGATGGGCGGCCCCACGGGGATCGGGGTGCTCTACGGCAAGCGGGAGCTGCTGCGGGCCATGCCGCCCTTTTTGGGCGGGGGCGAGATGATTGCCGAGGTGTACTGGGATCACGCCACCTACGCCGATATCCCCCACAAGTTTGAGGCGGGCACGCCGGCCATTGCCCAAGCGGTGGGTCTGGGGGCAGCCGTCGATTACCTAAGCCAGATCGGTCTGGAGCGCGTGCATGCCCATGAGCAAAAGTTAACCGCTCGCCTCCTAGAAGGGCTTCAGCGCATTCCAGGCATTACAATCTATGGCCCCAAGGACCCG---------ACGCGCCGGGCAGGACTGGTCAGCTTTTCGGCGGAGGGCATCCACCCCCACGACCTGTCCACCCTGCTGGATGAGCAGGGGATCGCCATCCGGGCTGGCCACCACTGCACCCAGCCGCTGCACCGCCACTTGCAGGTGCAGTCAACAGCGCGGGCCAGCGTTTACCTCTACAACACCCTGGCCGAGGTGGATCGCTTCCTCGAGGTGCTGGCAGAGGCAGTGGCGTTTTTCAGGGAGGCCTTGGGC
685565_Psp@BBC22511_1                              ATGACATTAACTTACGAAAAGACCTTAGCAGATCAGGTCAGAGCAGATTTTGATATTTTGAATCAAGAGGTTAACGGCAAGCCCCTCATTTATTTTGATAATGCTGCCAGTTCTCAAAAGCCTAAATCTGTGATCAATGCTTGGAAATATTACTACGAGCATGACAATGCCAATGTGCATCGGGGCGCACATACCCTCAGTGCTAGAGCTACGGATGCCTATGAAGGGGCAAGGGATAAGATCGCCAAATTTATCAATGCTAAATCATCTCAGGAGATTATTTATACCCGTAATGCCAGTGAAGCAATTAATCTAGTTGCCTATACATGGGGTTGGGCGAATCTCAAGGCAGGGGATGAAGTAATTCTCTCGGTAATGGAACATCACAGCAATATTGTACCTTGGCAGTTAATTGCTCAGCGTACAGGTGCGGTGTTGAAGTTCTTAGAACCAACTGATGAGGGAATATTAAGCGTAGAGCAGTTTAAATCTTTGCTCAATGCCAAAACTAAGCTCGTATCAATTGTCCATGTTTCCAATACCCTTGGCTGTGTCAATCCAGTGGAAGAGATTATTCCCTTAGCCCACGCTCAGGGGGCTAAAGTGTTGCTCGATGCTTGTCAAAGCATTCCCCATATGCCAATTGATGTTCAGGCTTTAGATTGCGATTGGTTAGTGGCTTCGGGGCATAAAATGTGTGCACCTACGGGAATTGGATTCCTGTATGGAAAGCGGGATATATTGCTAGCCATGCCTCCCTTTATGGGTGGTGGTGAAATGATTGCGGATGTATTTCTCGATCATTCGACCTATGCGGATTTACCTCATAAGTTTGAGGCAGGTACACCTGCGATTGGGGAAGCGATCGCGCTCGGTGCTGCCGTGGATTATTTAATGGCGATCGGTATGGATAAAATCCATGCTTACGAACAGGAATTAATTAATTACTTGATGGATTATCTCGTCGAGATTCCTGATATTAAAATTTATGGACCACGT---------------CATCATCGTGCAGGTTTAGCGGCTTTTACGATCGCCGGTATTCATGCTAATGACTTATCGGCAATGCTCGATCAAGAAGGAATTGCGATCCGTTCGGGACATCATTGTACCCAGCCATTGCATCGCTTTTTAGGGATTAGTGGTTCCGCGAGAGCAAGTGTTTATTTCTATAACACCAAAGCCGAAGTCGATACCTTTGTCACGGCTCTTAAAGAAGCGATCGCCTTTTTCAAAAATGTGATGGCA
82654_Psp@AFY71355_1                               ATGACTAGTATTCAAACCCTTACGATCGCCGATCGCACCAGAGCCGACTTCCCGATCCTGAATCAAGAAGTCAATGGCCAGCCGTTGATTTATTTCGACAATGCGGCCAGCTCCCAGAAACCGATCGCGGTGCTTGATGCTTGGCGCTATTACTATGAGCATGACAACGCCAATGTACATCGCGGCGCGCATACCCTCAGCGCCAGGGCGACCGATGCCTATGAACTAGCCAGGGAAAAAGTGGCTAAGTTTATTAATGCCCGGTCATCCCAGGAGATTGTCTATACCCGCAATGCCAGCGAGGCGATCAACCTGGTGGCCTATAGCTGGGGCATGGCTAATTTAAACAAAGGCGATGAAGTGATTCTGTCGGCAATGGAACACCATAGCAACCTGGTGCCCTGGCAAATGGTGGCACAAAAAACGGGTGCGGTGTTGCGGCATGTACAAATCACTGATTCCGGTGAGCTGGATCTAGAGCATTACAAAACGCTGCTGAGTGATAGGACAAAATTAGTCTCGATCGTCCATGTTTCCAATACGCTGGGCTGCATCAATCCGATCGCTGAGATCATCTCCCTAGCCCACGATCGCGGTATCAAAGTTTTGCTGGATGCCTGCCAGAGTGTGCCGCATATGCCGATCGATGTCCAGGCGATCGATTGTGATTGGCTGGTGGCTTCGGGGCATAAGATGTGTGCGCCGACGGGGATTGGTTTTTTATATGGCAAATTAGATTTACTGCGGGAGATGCCGCCGTTTCTAGGGGGTGGCGAGATGATCGCGGAGGTTTACTTAGATCATTCCACCTATGCGGATTTGCCCCACAAGTTTGAGGCGGGTACACCAGCAATCGGCGAGGCGATCGCCCTGGGTGCGGCGATCGATTATTTACAAAACATTGGCATGGACAAGATCTACGCCTATGAGCAGGAGTTGGCGGGCTACCTGTTGAAAAGAATGCTAGAAATCCCCGAAATTCAAATCTATGGCCCCCTC---------------GATCATCGTGCGGCGTTGGTGGCGTTTGCGCCGAAGGGTTTTCATGCTAATGATGTGGCGGAAATTCTGGATCAATCGGGCGTGGCGATCCGATCGGGGCATCACTGCACGCAGCCGTTGCATAGTCATTTTGGGATCACGGGGACGGCCAGGGCGAGTTTGTATTTTTATAATACGGTTGCGGAGATCGATGCGTTTATGGGGCATCTGCGGGAGGCGATCGCGTTTTTCAAAAATATTATGGGT
1173263_Ssp@AFY73647_1                             ATGATTTTACTAAACTCTGAAACCTTAGCTAATCAGACCCGCCCAGATTTTCCCATCTTAGATCAAGACATTAATGGACATCCCTTGATCTATTTTGATAATGCTGCCAGTTCCCAAAAACCACTTCAGGTTCTCAATGCTTGGCGTAACTATTATGAACATGATCATTCCAATGTGCATAGAGGGGCACATACTCTGAGCCGTAGAGCCACAGAAGGTTACGAAGCCGCCCGTGACAAAGTGGCAAAATTTATTAATGCTCGTTCTGCTCAGGAAATCATTTATACCCGCAATGCTACCGAGGCGATTAACCTAGTTGCCTATAGCTGGGGTATGGCAAACCTCAAAGCTGGGGATGAAGTAATTTTGTCGGCAATGGAACATCACAGCAATATTGTCCCTTGGCAAATAGTGGCGCAAAAAACCGGGGCGGTTCTGAAATTTGTGCAACTAACTAAAAGTGAAGAATTTGACCTAGATCACTACAAATCCTTGCTGAGTGATCGCACTAAATTAGTATCCATCGTTCATATCTCTAATACCTTAGGCTGTATTAATCCAATTGCCGAGGTAATTACCCTAGCACATCATTACGGTGCCAAAGTCCTAATCGATGCCTGCCAAAGTGTCCCCCACATGCCCATTAATGTCCAAGAGATTGATTGTGATTGGTTAGTTGCCTCTGGACATAAAATGTGTGCGCCCACAGGTATCGGCTTTCTGTATGGCAAATCCGAGATTTTGAATCAAATGCCACCTTTTTTGGGCGGAGGGGAAATGATTGCTGAGGTGTATTTAGATCACTCTACCTATGCCGATTTACCCCATAAGTTTGAAGCAGGAACTCCCGCCATTGGTGAAGCGATCGCCCTTGGTGCTGCCGTTGACTATTTAACAGCGATCGGGATGGAGCGAATTCATCGCTATGAACAGGAATTAATCAGTTACCTAATACCCCAGTTGCAGGATATTCCTGAGTTAAAAATCTATGGCAACCTT---------------AACCACCGTGCTGGATTAGCATCGTTTAGTGCTACGTATATCCATGCCCATGATATTGCCCAATTATTGGATCAAGAAGGCATTGCCATTCGGTCTGGACATCACTGTACACAGCCCCTCCACCGCTACTTAGGCATAACTGGTACCGCTAGAGCTAGTCTATATTTCTACAATACTAAAGCTGAAATTGATGCTTTTATATTCTCCCTCAAAGAAGCGATCTCCTTTTTCCTCTCCATAGATTTA
1947904_Cbacterium@DBAX01000041_1_4                ------------------ATGGCTCTAGGCGCCGCCACCCGCAATGATTTTCCCATTTTGGCGCAAACCATCCATGGTCAGCCGCTGATTTATTTCGACAATGCCGCTAGCTCCCAAAAGCCAACCGCCGTGCTGGATGCCTGGCAGCACTACTACCGCTGCGACCATGCCAATGTCCATCGCGGGGCCCATACCCTCAGCAACCGGGCTACCGCAGCCTACGAGCAATCCCGCATCAAAGTGGCCCAGTTTATTGGCGCCCGCACGCCCTACGAAATAGTTTTTACCCGGAATGCCAGCGAAGCCATCAACCTTGTGGCCCAAACCTGGGGGCTAAGCCGCCTCAAGCCCGGAGACGAAATTTTGCTTACTGTGATGGAACACCACAGCAACATCGTCCCGTGGCAGATCGTGGCCCAGCGCACCGGGGCAGTCCTGCGGTTTGTGCCAGTTACCGCCGACGGCTCCTTCGATGGCGATGCCTACCAGCGTCTCCTGGGCGATCGCACCAAAATCGTATCCTTTGTCCACGTTTCCAACACCCTCGGCTGCATCACCCCGGCGGCCGAAATTATTCGTTTGGCCCATGCCTGCGGCGCCAAGGTGCTGCTCGATGCCTGCCAGAGCGTTCCCCACATGCCTATTGACGTGCAGGAACTGGACTGCGACTGGCTGGTGGCCTCGGGCCACAAAATGTGCGCCCCCACGGGAATTGGGTTTCTTTTCGGCAAAGAACAGCTCCTAGAGGCTATGCCCCCGTTTCTGGGTGGTGGCGAAATGATCGCCGAGGTGTACCTTGACCATGCCACCTATGCCGAACTGCCCCACAAATTTGAAGCCGGTACCCCCGCCATCGGCGAGGCGATCGCCCTTGGTGCCGCCGTAGACTACCTCAGCCACCTGGGAATGGACACCATCCATGCCTACGAGGGGGAGTTGACCGCCCATCTGATGGCAGGATTGTCTGCCCTAGGGGATGTGACCATCTATGGGCCCACC------------------CAGCGCGCGGGACTCGCAGCCTTTACCGGTCCCGGCGTGCATGCCAACGACATCGCCGCCATGTTGGACCAGGAGGGAATCGCCGTGCGATCAGGGCACCACTGCACCCAGCCCCTGCACCGTAGCCTGGGATTGAGCGGCACTGCCCGTGCCAGTCTGTACTTCTACAACACCCACGCCGAGGTGGATCGGTTCTTGCTGAAGCTGGAGGAAGTTTTGGCATTTTTCCGGCGGCTGATG---
1188229_Glithophora@APB33545_1                     ATGACCGTGACCACCCTGCGGAATTTAGCGGCCATCACCCGGGGGGATTTCCCGCTCTTGGATCAGGAAATTCACGGCCACCCTTTGATTTATTTTGACAATGCGGCCACGTCCCAAAAACCCCGGCAGGTTTTGCAAAGTTTGCAGGGGTACTACGAATACGCCAATGCCAATGTGCATCGGGGCGTGCATACCCTGAGCAATCGGGCGACCGAGGCCTACGAAACCGCCCGCAATAAATGCGCCGAATTGATCCATGCACCCCAGGATGAATGTCTGATTTTTACCCGCAATGCCTCGGAAGCGATTAATTTGGTCGCCTATAGTTGGGGGATGACGCAACTGCAACCGGGGGATGAAATCATTCTGACGGTGATGGAACACCATAGCAATTTAGTCCCCTGGCAATGGGTCGCCCAACGCACGGGAGCCATACTTAAATTTGTGCCTTTAACAACCCAGGAAACCTTTGATCTACAGCATTACCAATCCCTTTTATCCAATCGCACCAAACTGGTGGCGTGTAGTTATGTTTCTAATACTTTGGGCTGTGTGAATCCGGTTGCAGAAATCATCCAATCGGCGCATCATTGGGGAGCCAAAGTACTGCTGGATGCCTGCCAAGCGGTGCCCCACATGGTCGTGGATGTGCAGGTTTTGGACTGTGATTGGTTGATGGCTTCCGGGCATAAAATGTGTGGCCCGACCGGGGCGGGATTTCTCTATGGGAAACCGGAACTTTTGCGCCAGATGCCCCCCTTTTTGGGTGGTGGGGAAATGATTGTGGATGTGTTTTTAGACCACAGTACCTATGCGGATATTCCCCACAAATTTGAAGCCGGTACGCCTGCTATTGCCGAAGCGATTATGTTAGGGGCGGCGGTGGATTATTTGCAGAATATTAGCTTAGATGCGATCCATGAGTATGAGCAGGAATTGGTGGCTGATTTGTGGCAAAAATTAAAGGCAATTCCGGGTATTCGTTTGCTGGGGCCGCCTCCC------------CCTGAACGGGCGGGATTGGTGGCGTTTACCCTGGCGGATATTCATCCCCACGATTTAGCCACGATTTTGGATCAGGCGGGGATTGCCATCCGGGCGGGGCATCATTGCACCCAGCCCTTGCATCGTTATTTGCAGGTGCAATCTACCGCCCGCGCCAGTCTGTATTTTTACAATACGGTGGCGGAAATTGACCGTTTTATTGCGGTGCTGAATGAGGCGGTGGAATTTTTTCATGGGGTGTTGCGG
195250_Ssp@CM001776_1_2785                         ATGTCTGCAACCGTCGATGACGCGCTGGCGGTGCAGGTGCGATCGCAGTTTCCGATCCTGTCGCGGCAAGTGAATGGCAAACCGTTGGTTTATCTGGATAATGCTGCCACATCGCAGAAGCCCGAGGCGGTGCTGCAGGCAATGGATCGCTACTATCGCAGCAGTAATGCCAACGTCCATCGGGGGGCACATACCTTAAGTCGGGAAGCCACAGACGCATACGAGCTCTCGCGGGTCAAGGTCGCTCAGTTTATCAACGCGACCTCTGCCAGAGAAATTGTTTTTACGCGCAATGCTAGTGAAGCGATCAACCTCGTTGCCTATAGCTGGGGGATGAATCACCTCGCGGCTGGAGATGAGGTGATTTTGTCAGTCATGGAGCACCACAGTAATTTGGTGCCCTGGCAGTTCGTGGCCCAAAAGACTGGCGCTACGCTCAAGTTCGTTCGTCTGACGGAAACTGGCGAATTCGATCTGGAGCATTACCGGAGTTTGCTGAGCGATCGCACTCAATTAGTGGCAACCGTTCACGTTTCCAATATGTTGGGCTGCGTCAACCCAGTGGCAGAGATTGCACAGTTGGCCCAGCAGTATGGGGCCAAAGTCTTGATTGACGCTTGCCAGAGTGTTCCCCATATGGCCGTTGACGTGCAGGCGCTTGGCTGTGACTGGTTGGTGGCTTCCGGGCACAAGATGTGCGGGCCGACCGGGAGTGGATTCTTATACGGCAAAGAGGATCTGCTGCTGTCGATGCCGCCGTTTTTGGGTGGGGGAGAGATGATTGCAGATGTGTCGCTAGAACGCTCCACCTATGCGGATTTACCCCACAAGTTCGAGGCGGGTACTCCGGCGATCGCTGAGGCGATCGGGTTGGGGGCGGCAGTCGATTATCTCAGCGAGATTGGCATGGATCGCATTCACGATCGCGAGCAAGCACTAACGGCTTACTTACTCGCAGGCATCTCCGAGATTGAGGGAGTGCGGGTATACGGCCCCAGTTGGACCGAGAGCGGCATCGATCGGGCAGGATTGGTGTCATTTACGGTGGAAGGAATCCACGCCAACGACATTGCGGCGCTATTGGATGAAGAGGGGGTAGAAATTCGCTCGGGCCACCACTGCACGCAACCGCTGCACGGCGAACTCGGGGTGTCTGCAACGGCTCGGGCAAGCGTTTATTTCTACAACACCCAAGCTGATATCGATGCGTTTCTCAAGGCTTTGAAGAGCACGATTGAGTTTTTTAGCGCGATGGCC---
2024880_Ssp@MAB54708_1                             ATGACCGCACATGGGTCTCTGACCCTCCCGGAACGGTTCCGCTCCGATTTTCCGATCCTGGAACAGTCCTCTGAGGGGCGACCGCTGATTTATCTCGATCATGCGGCCACGAGCCAGAAACCCAGGCAGGTTCTGGATGCTCTGCTTCATTACTACGCGTCGGACAACGCCAACGTCCATCGAGGGGCCCATCAGTTGAGTGCCAGGGCCACCGAGGATTTCGAAGCAGCGCGTTCATCAACGGCACGATTCATTTCGGCGGCCAGTCCACGGGAGATCGTGTTCACCCGCAACGCCAGCGAGGCCATCAATCTGGTGGCGCGCAGCTGGGGAGACGCCAATCTGCGTGAGGGTGATGAGGTGCTGCTCAGCGTGATGGAGCATCACAGCAACCTGGTGCCCTGGCAGCTGCTGGCGCAGCGAACCGGTTGTCTGCTGCGCTACGCGGGCATCAACGAATCCGGAGAACTCGATCTTGATGATTTCCACAGCAAGCTGACGGATCGCACCCGTCTGATCAGCCTGGTTCACATCAGCAATGTTCTGGGCTGTTGCAACCCTCTTGAGCAGGTGATCTCGTCCGGCCATGCCGCAGGTTCGCTCGTCCTGGTGGATGCCTGTCAGAGCCTTGCCCACAAGTCCATCGATGTCTCCACACTCGACGCCGATTTTCTGGTGGGGTCCTCCCACAAGCTCTGTGGGCCCACAGGCATGGGTTTCCTCTGGGCCAGGGAAGCCCTGCTGGAGGCAATGCCCCCTTTTCTGGGAGGCGGCGAAATGATTGAGGACGTGTTCCTGGATCACAGCACCTGGGCGACTCTCCCCCATAAGTTCGAGGCCGGCACTCCTGCGATCGGAGAAGCGGTGGGGATGGGAGCAGCCATCAGCTATCTCCAGGAGGTCGGTCTTGATGCGATTCAGGCCTGGGAGGCTGAACTCACCCGGCATCTCTTCGTCCGCCTGCATGCCATTGACGGTGTGCGTGTTCTCGGCCCCACGCCTGAGCAGCAG---CCGGATCGGGGCGCTCTCGCCACGTTCCTTGTTGATGGTGTTCACGCCAACGACATCGCGGAACTCATCGATGCCTCCGGCATCTGCATTCGCAGTGGCCACCACTGCTGCCAACCGCTCCATCGCCACTTCGGAGTCACTGCTTCAGCCCGAGCCAGCCTGAGCTTCATCACCACCATGGAAGAGATCGATCGCTTCAGTGAGGAACTTGCCTCCACCGTTTCCTTCCTGCGAGCCAACAGC---
84588_Ssp@CAE06837_1                               ATGACA---GATGATATGGGTGTGCTATCTGATCGATATCGTGCCGATTTCCCGATCCTTGACCAGCGCGCGGATGGCCATCCGCTGATTTACCTCGATCACGCCGCCACCAGTCAGAAGCCGCGCCAGGTGTTGCAGGCCCTGGAGCAGTACTACGCCGCAGACAACGCCAACGTTCATCGCGGTGCTCATCAGCTCAGTGCCCGGGCCACCGAATCCTTTGAAGCAGCCCGCACGGTGACGGCGGAGTTCGTGCGTGCCGCCAGCCCGCGCGAAATCGTGTTCACCCGTAACGCCAGCGAGGCGATCAATCTCGTCGCCCGCAGCTGGGGTGAAGCCAATCTGCGTGAGGGTGATGAGGTGCTGCTCACGCTGATGGAGCACCACAGCAATCTGGTGCCATGGCAGTTGCTGGCCCAGCGCACCGGCTGTGTTCTGCGCCATGTGGGAATCACGGAGGCCGGAGAGCTGGATCTCGAAGACTTCCGCAGCAAGCTCACCGACCGCACCCGCTTAGTGAGCCTGGTGCACATCAGCAATGCCCTGGGTTGCTGCAATCCCCTGGACCAGGTGATCCCCGCTGCCCATGCCGCTGGAGCCCTGGTGCTGGTGGATGCCTGCCAGAGCCTGGCTCACAAGCCAATTGATGTGGCTGGCCTCGACGTTGATTTTCTGGTGGGCTCCTCCCACAAGCTCTGCGGCCCAACGGGAATGGGCTTCCTTTGGGCGCGGGAAGCGCTGCTGGAGGCGATGCCACCGTTCCTGGGTGGCGGCGAGATGATTCAGGACGTGTTTCTCGACCACAGCACCTGGGCGGTACTGCCCCATAAGTTCGAGGCTGGCACCCCAGCCATCGGCGAAGCGGTGGGGATGGGCGCTGCGATTCGCTATCTGCAAGCCATCGGGCTGGAGGCGATTCAGGCCTGGGAAGCGCAGCTCACCCGCCACCTGTTCGGTCGGCTTCAGGCCATCGAGGGTGTACGGGTTCTGGGGCCCACGCCGGAGCAGCAG---TCGGATCGCGGTGCGCTTGCCACCTTCCTGGTGGACGGCGTCCATGCCAACGACATCGCTGCCTTGATGGATGCCTCAGGGATCTGTATCCGCAGTGGCCACCACTGCTGTCAGCCCCTGCACCGCCATTACGGCGTGACGGCATCGGCCCGGGCCAGCCTCAGTTTCATCAGCACCTTTGAAGAAATCGATCGCTTCAGCGAGGAGTTGACGTCCACCATCGGCTTCCTGAGGGAGCACGGT---
64471_Ssp@ABI47804_1                               ATGACAACAAACGCTGCCGTTACCCTTGCGGAACGGGTGCGTGCCGACTTCCCGATATTCGATCAGGTTTCATCTGGTCAGCCCCTGATTTATTTGGATCATGCGGCGACCAGTCAGAAGCCTCGTGTCGTGCTCGATGCGATTCAGCACTACTACGCCTGCGATAACGCCAATGTGCATCGCGGTGCCCACCAGCTCAGCGCGCGTGCCACGGAGTCGTTTGAAGCGGCGCGTGCCACGACCGCTGGATTGATCGGTGCATCGAGCTCGAAAGAGATTGTGTTCACGCGCAATGCAACCGAAGCCATCAATCTGGTGGCTCGCAGTTGGGGGGATGCTCAGCTGAAGGCTGGTGATGAAGTGCTGCTCACCGTGATGGAGCACCACAGCAATTTGGTGCCATGGCAATTGCTCGCTGATCGCACCGGTTGTGTGCTCAGGCATGTGGGTGTGACCCCAGACGGCACCCTTGACCTAGCCGACTTGCGCGAACAGCTCTCGGAGAAAACGCGCTTGGTGAGCTTGGTCCACATCAGCAACACCCTGGGGTGCTGTAACCCGATCGAAGAGATTGCAGTCCTTGCCCATGCTGTGGGTGCCAAAGTTTTGGTGGACGCTTGCCAAAGCCTGGCTCACAAATCCATTGCCGTGAAGACTCTCGGGGCCGATTTCCTTGTGGGCTCCTCTCACAAGCTGTGTGGCCCCACCGGAATGGGGTTTCTATGGGCTTCGGAAGAAATTTTGATGGCGATGCCACCCTTCCTCGGTGGTGGCGAGATGATTCAGGAGGTGTTCTTGGATCACAGCACCTGGGCGGAACTCCCCCACAAGTTTGAGGCGGGCACCCCAGCCATTGGTGAGGCGATTGGCATGGGTGCTGCGATTACTTATTTGCAAACGCTGGGACTCGATGCGATTCAGGCGTGGGAGGCAGAGCTCACCACCCATTTGTTTAGTCGGCTTCAATCGATTAACGGCCTGCGTATTCTTGGCCCCACGCCAGAGCAGCAG---CCTGAGCGAGGAGCTCTTGCCACGTTTGTGGTGGAGGGTGTTCATGCCAACGACATCGCGGCGATGCTTGATCTGGCCGGCGTCTGTATTCGCAGTGGTCATCATTGCTGCCAACCACTGCATCGGCTCTATGGCGTTACCGGATCAGCCCGTGCGAGCCTCAGTTTTTGTACAACTCATGCCGAGATTGATCGTTTTGCTGATGAACTCGTCAGCGTGATCGACTTTTTTCGTGAAAACGGC---
210768_Ssp@NQKX01000006_1_62                       CTGACCGGGGCCCCGGGCGAGAACCTGGCGGCGCTCACCCGGCCCGATTTTCCGCTGCTCGCCCAGCAGGCCCTGGGGCAACCGCTGATTTATCTCGATCACGCTGCCACCAGCCAGAAGCCGCGGCAGGTGCTGGAGGCGCTGCAGGGCTACTACTCCCACGACAATGCCAACGTGCACCGCGGCGCCCACCAGCTGAGCGCCCGGGCCACCGATGCGTTTGAAGGCGCTCGCGACAAGACCGCCCGCTTCATCGCTGCGGCCACCCCCAGGGAGATCGTGTTCACCCGCAATGCCAGCGAGGCGATCAATCTGGTGGCCCGCAGCTGGGGGGATGCATTCCTGCGGCCCGGCGACGAAATCCTGCTCACGGTGATGGAGCACCACAGCAATCTGGTGCCCTGGCAGCTGCTGGCAGCCCGCACCGGCGCCGTGCTGCGCCACGCCGGCCTCACCGACACCGGCGAGCTCGACATGGAGGATTTCAGCCGTCTGCTCAATGAACGCACGCGGCTGGTGAGCGTGGTGCAGATCAGCAACACGCTCGGTTGCCTCAATCCGATCGCGGCGATCGCCCAGCTCACGCACCAGGCCGGTGCTCTGCTGCTGGTGGATGCCTGCCAGAGCCTGCCGCACCTGCCGGTGAACGTGGCCGCGCTGGGCGCTGATTTCCTGGTGGGCTCTTCGCACAAGCTCTGCGGCCCCACCGGCATGGGCTTCCTCTGGGCCCGCGAGGCGCTGCTGGAGGCGATGCCGCCATTTCTGGGCGGCGGCGAGATGATCCAGGATGTGGGCCTTGACGTCAGCACCTGGGCGGAGCTGCCCCATAAGTTTGAAGCCGGCACCCCGGCGATCGGTGAAGCGGTGGGGATGGGCGCCGCGCTCGATTACCTCAATGCCATTGGTCTGGAGCGTATCCACGCCTGGGAGCAGGGGCTCACCCGCCACCTCTTCCAGCGGCTGCAGGCGATCGAAGGGCTCACGGTCCTCGGCCCCACGCCGGAGCAGCAA---CCCGATCGCGGCGCCCTGGCCGCCTTCACGGTGGAGGGCCTGCATGCCAACGACCTCTCGGCCCTGCTGGATGCCGGTGGCATCTGCATCCGCAGCGGCCACCACTGCACCCAGCCGTTGCATCGCCACTACGGCCTGTCGGCCACGGCGCGCGCCAGCCTGGCCTTCACCACCACCTTCGAAGAAATCGACCGCTTCGCCGACGAACTGCAGAGCAGCGTGGAGTTTCTGAAGGAGCACGGC---
2026889_Csp@PHX67885_1__RT_shifts_1_contigs        ------------GTCGCGCCAAATCTTGCGGCCCTCACCCGGCCTGATTTCCCCCTGCTGGCCCAAACGGCTCTTGGCCAGCCGCTTATATACCTGGATTACGCCGCCACCAGCCAGAAGCCCCGTCAGGTACTGGCGGCCCTGCAGCACTACTACGACCACGACAACGCCAACGTGCACCGCGGTGCCCACCAGCTCAGTGCTCGTGCCACCGAAGGCTTTGAGGCGGCCCGCAGCAAAACTGCCACCTTCATCGGTGCGGCCAACGCGCGCGAGATCGTGTTCACCCGCAATGCCAGCGAGGCGATCAACCTGGTGGCTCGCAGCTGGGGCGAGGCCAACTTG---------------------------------------------------------------------------------------------------------------------------------------------------------------------------------------------------------------------------------------------------------------------------------------------------------------------------------------------------------------------------------------------------------------------------------------------------------------------------------------------------------------------------------------------------------------------------------------------------------------------------------------------------------------------------------------------------------------------------------------------------------------------------------------------------------------------------------------------------------------------------------------------------------------------------------------------------
1655601_Cbacl30@KRO94778_1                         ATGACCACCGTGGTCGCGTCAAATCTTGCTGCTCTCACCCGGCCTGATTTCCCCCTGCTGGCCCAAACGGCTCTTGGCCAGCCGCTTATCTATCTGGATTACGCCGCCACCAGCCAGAAGCCCCGTCAGGTACTGGCGGCCCTGCAGCACTACTACGACCATGACAACGCCAATGTCCACCGCGGGGCCCACCAGCTCAGTGCCCGCGCCACCGACGGCTTTGAGGCTGCCCGGGCCAAGGTTGCTGCCTTCATAGGTGCGGCGAGTGCGAGGGAGATCGTGTTCACCCGCAACGCCAGCGAGGCGATCAACCTGGTGGCCCGCAGCTGGGGCGATGCCAATCTCGGCCCCGGCGATGAAGTGTTGCTCACGGTGATGGAGCACCACTCCAACTTGGTGCCCTGGCAGCTGCTGGCGGCCCGCACCGGCTGCGTGCTGCGTCACGCCGGCCTCACCGAAACCGGCGAGCTCGATCTCGACGATCTGCGCAGCCAGATCACTGAGCGCACCAAGCTGGTGAGCCTGGTGCAGGTGAGCAACACCCTCGGCTGCCTCAACCCGATCGAGCAGGTGGCGGCTCTGGCCCACGCCGCCGGCGCCCTGGTGCTGGTGGATGCCTGCCAGAGCCTGCCCCACCTGCCGCTGAATGTGGCGGCCCTCCGCGCCGACTTCCTCGTCGGCAGTTCCCACAAGCTGTGCGGCCCCACCGGCATGGGCTTCCTCTGGGCCCGCGAGGCCCTGCTGGAGGCCATGCCCCCCTTCCTGGGTGGTGGCGAGATGATTCAGGACGTGTATTTGGATCACAGCAGCTGGGCCGATCTGCCCCACAAGTTCGAGGCCGGCACGCCAGCGATCGCTGAGGCGATCGGCATGGGCGCCGCCCTCGACTACCTCAGTGCCATTGGTCTCGAGCGCATCCACGCCTGGGAGCAGCAGCTCACCCGCCAGTTGTTTGAGCGCCTGCAGGCGATTGAGGGCGTGCGGATCCTGGGCCCTACCCCCGAGCAACAA---CCCGACCGAGGCGCCCTGGCGGCCTTCACCGTCGACGGGTTGCATGCCAACGACATAGCTGCCCTGCTCGATTCAGCCGGCATCTGCATCCGCAGCGGCCACCACTGCACCCAGCCCCTGCACCGCCTCTACGGCCTCCCCGGCTCAGCCAGAGCCAGCCTGGGCTTCACCACCACCCCGGAAGAGATCGACCGCTTCGCTGAGGAACTGGAGGGCACGATCACCTTCTTGCGCGAGCACAGC---
292564_Cgracile@AFY28691_1                         ATGACAATCCCGGTGGTGGCCGACCTGGCGGTGCAGACCCGGCCCGATTTCCCCCTGCTGGCCCAGACGGCCCTGGGGCAGCCGCTGATCTACCTGGATTACGCCGCCACCAGCCAGAAGCCGCGCCAGGTGCTGGAGGCGCTGCAGCAGTACTACAGCCTCGACAACGCCAATGTGCATCGCGGCGCCCACCAGCTGAGCGCCCGCGCCACCGACCATTTCGAGGCGGCCCGGGGCAAGGTGGCCGCCTTCATCGGTGCCGCCAGCGCCCGGGAAATCGTGTTCACCCGCAACGCCACTGAGGCGATCAACCTGGTGGCCCGCACCTGGGGTGACGCCAACCTGCGGGAGGGCGATGAGGTGCTGCTGTCGGTGATGGAGCACCACAGCAACCTGGTGCCCTGGCAGCTGCTGGCGGCCCGGACGGGCTGCGTGCTGCGCCATGCGGGCGTCACCGAGAGCGGCGAGCTGGATCTGGAGGACTTCAAGGCCAAGCTCAGCGATCGCACCAAGTTGGTGAGCCTGGTGCACGTGAGCAACACCCTGGGCTGCCTCAATCCGATCGAGGCTGTGGCCGAGCTGGCCCATGGGGCCGGCGCCCTGCTGCTGGTGGATGCCTGCCAGAGCCTGCCCCACAAGCCGGTGGACGTGGCCGCCCTGGGGGCCGATTTCCTGGTGGGTTCCTCCCACAAACTGTGCGGGCCGACGGGCATGGGGTTCCTGTGGGCGCACGAGGCGCTGCTGGAGGCGATGCCGCCGTTCCTGGGGGGCGGCGAGATGATCCACGACGTGTACCTGGACCACAGCACCTGGGCCGATCTGCCCCACAAGTTCGAAGCCGGCACCCCGGCGATCGGTGAGGCGATCGGCATGGGCGCCGCCCTCGATTACCTGCAGAACCTGGGCATGGAGCGCATCCACGCCTGGGAGCAGCAGCTCACCCGGCGCCTGTTCGAGCGGCTGCAGGCCATCGACGGCGTGCGGATCCTGGGTCCAACGCCGGACCAGCAA---CCCGACCGGGCCGCGTTAGCGGCGTTCAGCGTGGAAGGCCTGCACGCCAACGACATCGCCGCCCTGCTCGATTCCGCCGGCATCTGCATCCGCAGCGGCCACCACTGCACCCAGCCCCTGCACCGTCACTACGGTCTGGCCAGTTCCGCCCGCGCCAGCCTGGGCTTCACCACCACTCCTGAAGAGATCGACCGCTTCGCCGAGGAGCTGGAGGGAACGATCGGATTTCTGAGGGAGCACAGC---
74547_Pmarinus@CAE21778_1                          ATGACCAGCGAAACTTCAGCGAACCTGGCAGAGCTCACGCGAGCGGATTTCCCGCTACTAGGCCAGACCGCCTTAGGTCAGCCCTTGATTTACATGGACCATGCGGCGACAAGTCAGAAGCCACGGCAGGTGCTGGATGCATTACAGCATTACTACGACCATGACAACGCCAATGTGCACCGTGGTGCCCATCAGTTGAGTGTTCGGGCTACTGAGGATTTTGAACGAGCACGTCAGAAGGTGGCTGATTTCATCGCTGCCTCAAGCGCGCGGGAAATCGTTTTCACAAGGAATGCGAGTGAGGCGATCAACCTGGTGGCTCGCACTTGGGGAGATGCCAACCTGCATGAAGGTGACGAGGTGCTGCTCACCTTGATGGAGCATCACAGCAACATTGTTCCTTGGCAGATGCTTGCAAAGCGAACAGGTTGCGTACTGCGCTTTGTCGACCTCACCGATTGCGGGGAGCTTGATTTAAACGATCTTCGGCACAAGCTCTCCGAGCGGACTCGTTTGATCAGCCTGGCTCATTTGAGCAATGTGCTGGGCTGTTTTAACCCGATCTCTGAGGTCACTGCAGAGGCTCATCGCTTTGGTGCTCTTGTGTTGCTGGATGCTTGCCAGAGCTTGCCACATATGCCTGTTGATGTTTCTCGGCTTGGATGTGACTTTCTCGTGGGTTCTTCCCACAAATTATGCGGTCCTACCGGGATGGGTTTTCTTTGGGCTCGAGAGGAGTTACTTGATGCCATGCCGCCTTTCCTCGGAGGTGGCGAAATGATTCAGGACGTTTATCTCGACCACAGCAGCTGGGCTGATCTGCCCTACAAGTTTGAAGCAGGTACCCCTGCTATTGGGGAAGCGATTGGTATGGGCGTTGCTCTCGACTACCTGAACCAGGTTGGCTTAGATCGTATTCACGCTTGGGAGCAGCAGCTCACGCTGCAATTGTTTGATCGCCTCCAAGCCATTGATGGGTTGACGATTCTGGGCCCAACTCCTCAGCAGGAG---CCTGATCGGGCGGTCTTGGCGGCTTTCACGGTGGATGGCTTGCATCCCAATGATGTTGGTGCCCTGCTTGATTCAGCAGGGATCTGTATTCGTAGTGGCCACCACTGCACCCAGCCTTTGCATCGTCACTATGGGATCCCTGGATCAGCTCGTGCCAGCTTGAGCTTCACCAACACACCAGAAGAAGTCGATCGTTTTGCTGAGGAATTGGTTGCGACGATTGGCTTCTTAAGAGAGCACAGC---
2162190_Psp@QCFN01000002_1_65__RT_shifts_1_contigs ---TCT---------ATTCAAAATCTTGCAGAATTGACTCGAGGTGATTTCCCTCTTTTGGATAACAAATCCAGTCAACATAAATTGATTTATTTTGATCATGCGGCGACTAGCCAGAAACCTAAAGATGTAATTAATGCTTTAACTAATTACTATAGCCATTACAATGCGAATGTTCATAGAGGTGCTCATCAATTAAGTGCTAGAGCTACCGAATCTTTTGAAGGCGCCAGAGAAATTACGGCAAATTTTGTCAAGGCTAATTCTTCACGGGAGATTATATTTACTCGTAATGCTAGTGAATCAATTAACTTGGTTGCCCGTTCTTGGGGTGAGGAAAATATTCGGGAAGGTGATGAAATATTACTTACAATTATGGAGCATCATAGTAATATTGTTCCTTGGCAGATTTTGGCAAAAAAAACAGGATGCAAGTTGCGTTTTGCAGAATTAACTGTTGATGGTGAATTAGATATTGAGGATTTCTTGAGCAAGCTTTCTCATCGCACAAAATTGGTAAGCTTGGTTCACATAAGTAATTCACTTGGTTGTTGTAATCCTATTCAAGAAGTTGTTTCTATTGCGCGTAAATTTGACACATTAATATTGTTAGACGCTTGTCAGAGTCTTGCACATAGAGCAATAGATGTGGCATCATTAGATGTTGATTTTTTGGTGGGTTCTTCACATAAGTTATGTGGACCTACAGGTATTGGATTCCTTTGGTCTCGAGAAGAGTTGTTGGATCAAATGCCTCCTTTTCTAGGTGGAGGTGAAATGATTCAGGAGGTTTTTCTTGATCAAAGTTCATGGTCTAATTTGCCACATAAATTTGAGGCTGGTACACCAGCCATTGCAGAGGCTATTGGTATGGGAGTGGCCATTAAATATCTCGAGAATTTGGGATTTGAAAAGATTCAGGATTGGGAAAAAACTTTAACCACTCATCTTTTTGATTCTTTGGAATCTGTTGAGGGAATTAAAATTTATGGGCCATCTATCAATAGGCAG---CCTAATAGAGGTTCCTTGGCTTCTTTCACAATTGATGGCGTGCATGTAAATGATTTGGCTGAGTTATTAGATACAAGAGGAATATGTATTCGTAGTGGTCACCATTGTTGTCAGCCTCTGCATCGCTATTATGGAATCCCTGGGACTGCAAGGGCTAGCCTAAGCTTTACATCAACTATTGAAGAAATTAACTATTTTAAGGATGAATTGATATCTATAGTTGACTTTTTGAAGGCTCAAATT---
316278_Ssp@CAK28918_1__RT_shifts_1_contigs         ---GCA---GCTCTTGGGCTGGATCTGGCACAGCGCACCCGTGGGGATTTCCCTGTGCTCGATCAGCAGATCCATGGCCGTCCGCTGATCTATCTCGATTACGCGGCCACCAGCCAGAAACCGCGCCAGGTGCTTGAAGCCCTGGATCACTACTACCGCTGCGACAACGCCAATGTGCACCGCGGTGCCCACAGCCTCAGTGCTCGTGCCACTGATGCCTTTGAAGCGGCCCGCAACACAACGGCAGCCTTGGTGGGATCGGCTGATCCAGCTGAAATCGTGTTCACCCGCAATGCCACCGAGGCCATCAATTTGGTGGCGATGACTTGGGCGCTCGATCAGCTCCAACCCGGAGACGAGATCCTCACCACGGTGATGGAGCACCACAGCAACCTGGTGCCTTGGCAGATGGTGGCAGCGCGGACGGGAGCCGTGTTGCGACATGTGGGGCTCACCGCCACCGGTGAGTTGGATCTCGATGATCTGCGCGGTCAGCTCAACGGGCGCACCCGCCTGGTCGCGTTGGCGCATGTCAGCAACACCCTGGGGTGCCTCAATCCCATCGCTGAGGTGGTGTCCCTCGCCCACGCCGTTGGCGCCCGAGTGCTGGTGGATGCCTGCCAAAGCCTTCCCCATCTGCCGGTTGATGTGAAGCAGCTGGAGTGTGATTGGTTGGTGGGATCCAGTCACAAGCTCTGTGGCCCCACAGGCATGGGCTTTCTTTGGGGTCGGCGTGAGTTGCTGGAGCAGGCCCCACCGTTCCTCGGTGGTGGCGAAATGATTGATGAGGTGTTCCTGGAGCGCAGCACCTGGGCTGCTTTGCCCCACAAATTTGAAGCGGGAACTCCAGCGATTGGTGAGGCCATCGGTATGGCTGCCGCCATCGACTACATCCAGGCGTTGGGTCTTGCGGCGATCCATCGGTGGGAGCAGCGCCTCACCGCCCGTCTTTGGGAGGGCTTGAGCCGCATTGATGGGGTGCGTTTGCTCGGCCCGAGCCCCGAGCAACAG---CCCGATCGCGGTGCTTTGGCTGCTTTTGTCGTTGATGGCCTGCATGCCAACGACTTGGCCGCCTTGCTCGATGCCAGTGGCATTTGCATTCGCAGCGGCCATCACTGCACCCAGCCGTTGCACAGGCTCTTAGGCCTGAGTGGATCGGCGCGCGCCAGTCTTGGTTTCACCACCACCGAAGCCGAGATCGACGCGTTCTTGGAGGAGTTGGCTTCATCGGCTGCATTTCTGCGTGAGCACGCC---
2055796_Sbacterium@HBU26773_1                      ATGAAC---GCCATTGTTAATGATTTGGCCCAGCGCTGTAGAGGCGATTTTCCTGTATTGAATCAAACCATAAATGGTAAACCACTTATTTATCTCGACCATGCGGCAACCAGTCAAAAGCCCAAGCGTGTATTAGATGCTTTAAATAATTATTACAGCCATGATAATGCTAATGTTCACCGCGGTGCCCATAGCCTCAGTGCAAGGGCTACCGATGCATTTGAAGCGGCGCGAACTAAAGTGGCTAAATTTATTGGCGCTAACGATTCCGCTGAGATTGTTTTTACTCGCAATGCTACTGAGGCGATCAATTTAGTTGCCTGCACTTGGGCTAATGCAAATTTGCAACCCGGTGATGAAATTCTCACATCAGTGATGGAGCATCACAGTAATTTAGTGCCGTGGCAACTGGTGGCCAACCGCACTGGAGCTGTTTTGCGCCATGTTGGCATTACTGCAAATGGAGAATTGGATATTGATGATTTTCGCGCCCAGCTTAATCAGCGCACTCGAATTGTACCGCTTGTTCAGCTAAGTAATAGCCTGGGTTGCTTAAATCCAATTGCCAACTTGGTTGAGTTGGCCCATGCTGTTGGTGCCAAGGTGCTGGTTGATGCTTGCCAGAGTGTTGCCCATATACCTGTGGATGTGCAAGCTTTAGCGTGTGATTGGTTGGTGGCTTCTAGCCACAAATTATGCGGCCCCACCGGCATGGGATTTCTTTGGGGGCGGCGTGAATTACTTGAAGAAGCGCCACCGTTCTTGGGTGGTGGCGAAATGATTGATGAGGTCTTCCTTAGCCACAGCACCTGGGCAGGGCTGCCCCATAAGTTTGAGGCGGGA---------------------------------------------------------------------------------------------------------------------------------------------------------------------------------------------------------------------------------------------------------------------------------------------------------------------------------------------------------------------------------------------------------------------------------
1608213_CSspongiarum@KKZ14302_1                    ATGACCACCGAGCGCCAGCTTGATCTGGCCCGTTTGACCCGCCCCGACTTTCCACTGCTGGACCAGTCCTTGCAGGGTCAACCCCTGGTGTACATGGACCATGCCGCCACCAGCCAAAAGCCACGGCACGTGATTGATGCCCTAGTGGACTACTACCGCTGCCACAATGCCAACGTGCATCGTGGCGCCCATACCCTCAGCGCACGAGCCACGGAGGCATTTGAATCAGCCCGCGCCACAGTGGCCCGCTTTGTTGGCGCTGCCGATGCCAGGGAAATTGTCTTCAGCCGCAATGCCACAGAGGCCATCAATCTGGTGGCCTATAGCTGGGCACTGGATCACCTCAAGCCCGGCGATGAAGTGGTGCTGAGTGTAATGGAACACCACAGTAACCTGGTGCCCTGGCAGTTGATGGCCCAGCGCACCGGCGCCGTGCTGCGCCATGTGGGCATTACCCCCCAAGGGGAGATGGATGTGGACCACTGCCAGCAGTTGCTCAATGAACGCACCCGGTTGGTCTCCTTTGTCCACCTGAGCAATACCCTGGGCTGCCTCAATCCTGCAGCAGAGATCACTGCCATGGCCCATGGTGTGGGCGCCCGGGTGCTGGTGGATGGTTGCCAGGCCCTGCCCCACCGCCCTGTGGACGTGCAGGCATTGGGCTGTGACTGGTACGTGGGCTCTGGCCATAAGCTCTGTGGCCCCACAGGGATTGGCTTCCTCTGGGGACGCGAAGATCTTTTGGAGACCATGTCCCCCTTCCTGGGTGGGGGAGAAATGATCGCCACGGTGCAATTGGGGACGAGCACCTGGGCGGAACTGCCCCATAAATTTGAAGCGGGGACCCCTGCCATTGCCGAAGCCATTGGTTTGGCGGCGGCGCTTGACTACCTCTCTGCCCTGGGCCTGGAGAAGATCCACGCCTGGGAGCAGCAGCTCACCCAACACTTGTTTGATCGCCTCCAGGCCATTGATGGTCTCACCATTTACGGCCCTGACCCCCGGAAGCAG---CCAGATCGTGGCGCCCTGGCCAGCTTCACTGTGGCTGGAGCCCATGCCCACGACGTGGCCGCCCTGCTGGACAGCACCGGCATTTGCATTCGCAGTGGCGACCACTGCACCCAACCCCTGCACAGGGCACTCCAGGTAACGGCAACAGCCCGGGCCAGCCTCAGCTTCACCAACACCATGGAGGAGATTGACCGCCTCGCCCATCAACTGCAGGAGGCGGTCAACCTGCTGCGGCAAGACGGCGAG
1928728_Pmicropora@BBL86392_1                      ATGGTGTCTAAAGAAACTAATACCCTCGCAGTAATAGCCCGTTCTGATTTTCCTACACTGAAACAAACTAATGAGGGTAAACCTTTAATTTATCTTGATCATGCAGCAACTAGTCAAAAACCTTATCAAGTATTACAGGTACTAGATCATTACTATAAGCATGATAATGCAAATGTACATAGAGGTGCTCATCAATTAAGTAGTCGTGCTACTGAAGCCTTTGAAAGCGCCCGTGAAATAACAGCGCAATTCGTAGGAGCGAAAGCATCGTCAGAGATTATATTTACACGTAACGCAAGTGAAGCAATTAATCTATTTACACGTTGTTGGGGAGACCTTACCATTAAGGCAGGAGATGAAATTTTACTAACGGTAATGGAACACCATAGTAATCTTGTTCCCTGGCAACTATTAGCAGCTCGTACTAACTGCCTGTTACGCTACGTCAGTATTACTGAGGATGGACAATTAGATGTCGAAGACTTTAAGGCCCAACTGAATGAGCGCACTAAACTTGTCAGCTTAGTACACGTAAGTAATACTTTGGGATGTATTAACCCTGTGACATTAATTAGTCAGTTAGCACATAGTGTTGGTGCTCTTGTACTAGTTGATGCTTGTCAAAGTCTGGCTCATTTACCTATAAATGTAAAACAGTTGGGTGCTGACGTTTTAGTAGGTTCCGCCCATAAACTTTGCGGTCCAACAGGAATTGGTTTCCTTTGGGCATCAGAATATCTCCTGGAAAGCTTACCACCATTTTTAGGAGGTGGTGAAATGATACAAGATGTCTTTTTATCTTACAGTAGTTGGGCAAAGCTTCCCCATAAGTTTGAAGCAGGCACTCCATCCATTGGTGAAGCAATCGGTATGGGAGCAGCAATCAGCTATTTGCAACATCTTGGATTAAATAGAATTCAAGAATGGGAGCAAATTCTCACTGAGCATCTGTTTACCGGTTTAAGCCAAATCCGTGGTCTTAGGATATTGGGACCTCAATTTTCACAACAG---ACTCATAGAGCTGCTTTGGCGTCATTTACACTTGAAGATATTCATGCTAATGACTTAGCAGCATTTTTAGATACAACTGGTATATGTATCAGAAGTGGTCATCACTGTACGCAACCGTTACATCGCCACTATGGAATAACTTCTAGCGCGCGTGCCAGTTTAAGTTTTACAACCACTCTAGAAGAAATTGATTATTTTGTACAAGAATTAACAGAGACAGTAGATTTTTTCAGAAAGCATAAC---
59919_Pmarinus@CAE18529_1                          ATGGAAATTATTTGTAAAAAAAACTTTCCTCTAATAGATAAAAAAGACTTTCCTTTATTAGAAAATAATTTCAACAAAAATACAATTATTTATCTAGATCACGCTGCAACAACCCAAAAACCAATCCAAGTTCTTGAAAAAATTGATGAATACTATAAGAATTTCAACGCAAACGTTCATAGAGGAGCTCATCAATTAAGTGCAAAAGCAACTGAAGAATTTGAGAATTCAAGATCTTTAATTGCAAAATATGTTAATGCTTATTCAACAAAAGAAATAATTTTTACAAGAAATGCAACTGAAGCTATAAATCTGGTTGCCAGATCATGGGGAGAATTTACTTTAAAAGAGAATGATGAAATTCTTCTATCAATAATGGAGCATCATAGTAATATTGTTCCTTGGCAAATGGTAGCTGCAAAAAACAAATGTAAACTGAAATTTGTGGGCATAGATCAAGACGGAAGATTAGATATAAATGATTTCAAGTCAAAATTAACAACGAAAACAAAACTAGTAAGCTTATTACATATAAGCAACACTTTAGGGTGCTGTAATCCAATAAAAGAAATAACTAAATTAGCTAGGGATAAGGGTTCTTTAGTTCTGCTTGATGCTTGTCAAAGTTTAGCCCATCAAAAGTTAGATATTAATGAACTAGGTATAGATTTTTTAGCCGGTTCAGGACATAAATTATGTGGCCCAACAGGCATAGGTTTCTTATGGTCCAGAAAAGAAATTTTAGAAAAAATTCCTCCTTTTTTTGGAGGTGGTGAAATGATTCAAGATGTTTTTGAAGAGAAAAGTACTTGGGCTGAACTCCCTCATAAATTTGAAGCTGGTACTCCAGCTATTGCTGAAGCAATAGGATTAGCTGCAGCGATTAATTACATTAACAATATTGGGTTAGATCGAATCAGTGAATATGAAAAGGAGATTACAAAATATTTATTTAAAAAATTAAAGCAAATAGAGGATCTTGAAATAATAGGTCCTTCTCCGAAAATAGAT---CCAAACAGAGCTGCATTGGCAACATTTTATGTTAAAGAAATACATTCAAACGATATCGCTGAAATTCTTGATTCTAAAGGTATTTGTATCAGAAGTGGACATCACTGTTGTCAACCTCTGCATAGACATATCGGAATAAATTCAACAGCTAGAATTAGTATGAATTTCACAACTACCAAAGAAGATATAAATACTTTTATCGAAAAACTTAAGGAAACTATTAGTTTTTTAAAACTAAATTCT---
59920_Pmarinus@AAZ58921_1__RT_shifts_1_contigs     ---AAC---AATTTAGTAAAAAATATTGCTGAAAAAAGTAGAAATGATTTCCCATTATTTAATGGAGATATTAAT---AAAAATTTAATATACTTAGATCATGCAGCGACTAGTCAAAAGCCTAAACAAGTTATAGATTCTCTAAAAAAATACTATAGCTTTCAAAATGCCAACGTTCATAGAGGTGCCCATCAACTAAGTGCACTCGCAACAGAAAAATTTGAAAATTCTAGAAAGTTAACAGCAAATTTTATAAATAGTAAGAATGAAAAAGAGATTATTTTTACTAGGAATGCTACGGAAGCTATAAACCTTGTGGCTTATACATGGGGCAATTATGAACTTCAGGAAAACGACGAAATCTTAATAAGTTTAATGGAGCATCACAGTAATATAGTCCCTTGGCAATTAATAGCCAAGGCAAAAAAGTGCAAGCTAATTTATATCAATATTGATAAAAACGGAGAATTAGATTTTGATGATTTTAAAAAAAAATTGAGTGATAAAACTAAAATAGTCAGCCTTGTTCACGTAAGTAATACACTAGGTTGTTGTAATCCTATCGAGGAAATTTCATCCCTTGCACACCAAAAAGGTAGCTTAGTTCTTTTAGATGCTTGCCAAAGTCTTGCTCATAAGCAGGTAGATATTAAAAAACTTGGTATTGATTTTCTGGCAGGATCTTCTCATAAACTTTGCGGTCCTACTGGAATAGGTTTTTTATGGGGTAGAGAAGAAATTTTAAAAAAAATTCCTCCTTTCCTTGGTGGAGGAGAGATGATTAATGAAGTTTTTAAGGACAACAGCACATGGGCAGAGTTACCGCATAAATTCGAAGCGGGTACTCCAGCTATTGGGGAAGCCATCGGTATGGGAACTGCACTTCAGTATTTACAGTCAATTGGATTAAACGAAATCCATAATTACGAAAAAGAATTAACAAAATATCTTTTCGAAAAATTAGAGGAAATAGATGATTTAAAAATTCTTGGTCCTAGCCCTTTAATTCAG---CCTGATAGAGGGCCTTTAGCAACATTTTATATTAAAGGTATTCACTCAAATGATGTTGCTGAGTTACTTGATAACAGCAATATTTACATAAGAAGTGGTCATCATTGCTGCCAACCACTTCATCGCTTCTATGGCATAAAAAGCACAGCCAGAGCAAGCTTGAGCTTTACATCTACTCCATCTGAAATTGATTCTCTTGCTGAAGAACTAAAATCAGTAATTTCTTTTTTAAAGAAAAATTCT---
2162204_Psp@QCJQ01000004_1_1                       ATGCAG---AATGACAAAGTAGATCTTGCTGAATTCACAAGAAAAGATTTCCCAATCTTTTCTCAAAATGCAACAGGTAAAAATCTAATTTATCTAGATCATGCTGCCACTAGCCAAAAACCTATTCAAGTTATCGAGGCTATACAAGATTATTACAAACATAAAAATTCCAACGTCCATAGAGGTGCTCATCAATTAAGTGCAATAGCAACGGCGGAATTTGAGAATGCTAGGGAAATAACTTCAAAATTTATTAAAGCTAAATCTTCTGCTGAAATAGTTTTTACTCGCAATGCAACCGAAGCAATCAATCTTGTGGCTCAATCATGGGCAAGAAAAAATCTAAATGAAGGCGATCAAATACTTCTTACAATTATGGAGCATCATAGCAATATTGTTCCATGGCAAATAATTGCTCAAGAAAAGAAAGTAAAAATTAATTTCGCAAATATTACGCCTAATGGAGAACTCGATCTTGAAGACTTCAAAAGTAAATTGAATGATAGAACACGTTTAATTAGTCTGGTTCATATAAGTAATACCATTGGATGTTGTAACCCTATTAAAAAGATTGCGAAATTAGCTCATGCAAATGGTTCTTTAGTTCTTTTAGATGCCTGTCAAAGTTTAGCTCACCAACCAATTGATGTAACATCCATGAATATTGATTTTCTTGCAGGCTCTTCTCATAAACTTTGTGGTCCAACAGGGATAGGTTTTCTTTGGGCAAGAGAAGAAATTCTAGAAGAGATGCCACCTTTTCTTGGAGGTGGAGAAATGATTAATGAAGTATTTCTTGAATATAGTAATTGGGCAGAATTACCACACAAATTCGAAGCAGGAACACCTGCAATAGGAGAAGCTATAGGTCTAGGGAAAGCATTAGTTTATCTAAATAAAATAGGTCTAGAAAAAATTCATGAATATGAAAAAAATCTCACAAGAATTCTCTTTAATCATTTAAAAGAAATTGATCGTTTAAAAGTCTTAGGGCCTGAACCTGAAAAACAA---TCAAATAGAGGTTCTTTAGCTACATTTATAGTAGAAGATATTCACTCAAATGATCTTGCTGAATTACTAGATAGTGATAATATTTGTATT------------------------------------------------------------------------------------------------------------------------------------------------------------
167539_Pmarinus@AAP99129_1                         ------ATGAAAAGTAAAAAGAATCTAGCTGAAATAACAAGAAAGGATTTTGAACTCTTTTCTTTAGGCTCTGAAAATAATGATTTAATTTATTTAGATCATGCAGCAACTAGTCAAAAGCCAAAATTTGTGATTGAGAGAATGGTTCATTATTACAAATATGAAAATGCAAATGTTCACAGAGGTGCTCATCAGTTAAGTGCCAAAGCAACTCAGGCATTTGAAGATGCCAGAGAAATAACATCACAATTTGTTCAAGCAAAGTCAAATAGAGAAATTGTTTTTACTCGCAATGCAACTGAAGCAATTAATTTAGTCGCATATTCATGGGGAGATTCTCAATTAAAAGAAGGAGACGAGATATTGATTACTTTAATGGAACATCATAGTAATCTTGTTCCATGGCAACTACTAGCAAAAAGAAAAGGTTGTAAGCTGCGTTATATTGGTATAACAAAAACAGGAGAATTAGATCTCAATGATCTAAAGAATAAAGTAAATGAAAAAACTAAATTAGTATGCCTTCTTCATGTCAGTAATACATTAGGAACCTGCAACCCTATTAAAAAAATCTCAGAAATTGCTCATAGTGCTGGAGCTTTAATACTCATAGATGCTTGCCAAAGCCTTGCCCACAAAAAAATAAATGTTGAAGCATTAGATATAGATTTTCTAGCTGGTTCATCTCATAAATTATGTGGACCAACAGGTTGTGGCTTTTTATGGGCTAAAGAAGAAATATTAGAAATAATGCCTCCTTTCTTAGCTGGAGGTGAAATGATACAAGATGTTTCTCTTCAAAAAAGTAACTGGTCCGATTTACCACACAAATTTGAAGCTGGAACTCCTGCAATAGGAGAAGCTATTGGTATGGGAGCAGCAATTTCTTATCTTCAGTCTATTGGTTTAGAGAATATAGGTTTATATGAGAAAGAACTGACACAATACTTGTTTAAAAATCTAGAAACTATAGAAGGAATTAGAATTTTAGGTCCCACTCCTGAACAACAG---CCCAATCGTGCACCTTTAGCAACCTTCTATATAGAAAATATACACTCTAATGATATAGCAGAATTATTAGATTCAAAAAATATTTGTATCAGAAGTGGCCATCATTGCTGCCAACCAATTCATGAATACTATGGAATAAGCTCAACTGCGCGTGCAAGTCTTAGCTTTACATCAACAAAAAAAGAAATAGATTTTTTTACTCAAGAACTGATGTCCAGTATTAATTTTATTAAGGAACATTCC---
1499498_Psp@KGG13312_1                             ------ATGCAAAAGAAAAATAATATCGCTGAAATTACAAGGATTGATTTCCCTTTAATATCC---------AATAATAAAAATCTTATTTACTTAGATCATGCCGCTACAAGTCAAAAACCATATAAAGTAATTGATGCTCTAAAGTATTACTATGAATTTGATAATGCAAATGTTCATAGGGGTGCACATCAATTAAGCTGTAGGGCGACCAAAGCATTTGAAAATGCTCGTGATATAACTGCAGGGTTTATTAATGCTGAATCTAGTAGAGAAATTGTTTTCACTAGAAATGCAACTGAAGCAATAAATTTAGTAGCTTATTCATGGGGAGATTCAAATTTAAAAGAAGGCGATGAAATATTAATTAGTTTAATGGAACACCATAGCAATATAGTACCTTGGCAACTTTTAGCAAAAAGAAAAAAATGTATAATTAAATATATAGGGATTACACATAATGGAGAATTAGATATTGATGATGCCTTTTCAAAAATAAATGAAAAAACTCGTATTTGCAGTATTCAACATGTAAGTAATGTTCTTGGCTGTTGCAATCCTATTAATAAAATTGCAGAAAAGGTACATAATTTTGGGGCTTTAATTATGATTGATGCTTGCCAAAGTTTAGCTCATCAACCTATCAATGTAAGGGATTTAAAAATAGATTTTCTTGCTGGTTCAGCGCATAAATTATGTGGTCCTACTGGGAGTGGCTTTTTATGGGCCAAAGAAAAAACTCTTGAGAATATGCCCCCATTTCTAGGTGGAGGTGAAATGATTCAAGATGTTTCTCTAGATAGTGCTACCTGGGCTGATTTGCCACATAAATTCGAAGCAGGAACACCTGCCATAGCAGAGGCTATAGGGATGGGAGCCGCATTAAAATATCTACAATCTATTGGACTACATAATATAAAAAGTTATGAGCGAGAGCTTACGGAATATCTATTTAAAAAATTAGAGCTTATAGAAGATATTTATATAATGGGTCCAAGGCCTGACAAAGAT---ATTAATCGCGCTCCACTGGCAACTTTTACAATCAAAAATATACATTCAAATGATATTGCATCCTTACTAGATGCTAACAATATTTGCATTAGAAGTGGACATCATTGCTGTCAGCCATTGCATAAATTTTTTGGAATCAATTCCTCAGCAAGGGCAAGTCTTAATTTCACATCTACAATAAATGAAATTGACCTCTTTGTTGAACAATTAATTTCAGTTATTAACCTGTTGAAAGACAATTCC---
436017_Olucimarinus@ABO95259_1                     ATGACGATT------AGAGTTTTAGTTAGTTTAGAAACACGAGGAGACTTTCCGATTCTCGACCAAAAGACATCAGGCGCCCAGCTGGTGTATCTGGACAACGCGGCGACGTCCCAGAAGCCGAATCAAGTCGTCGACGCGCACATGTTTTACTACAAGGATTATAACTCCAATGTCCATCGAGGGGTGCACTATCTGAGCAGCAAGGCCACGGATGCGTACGAGTTGTCGCGGAGAAAGGTGGCGGCGTTTGTCAACGCGACGACGGATAGGGAAATCGTCTTCACGAGAAACGCGAGCGAGGCGATCAATCTGGTGGCCAACACGTGGGGGACCAAGCACATCAAAGCCGGTGACGAGATAATTTTGAGCGTTTTAGAGCACCACTCAAATATCGTCCCGTGGCAACTGCTCGCTGAGCGGACGGGGTGCGTGTTGAAATTCGTTGAATTGACGAAGGATCAGGAACTGGACATGGATCAGCTTCGCTCTTTGGTGAACGAAAAGACGAGGCTCATCACGACGGCGCACGTGAGTAATGTCACCGGTGGTGTGGCACCAGTGAAGGAAATTATCGATCTCGCTCGAGGCGTCGGCGCCAAGGTGCTTCTCGACGCGTGCCAAAGCTTGCCGCACATGAAGGTGGACGTGCAAGCGCTCGGTGCGGATTGGATCGTGGGTAGCTCGCACAAAATGTGCGGACCGACTGGTATCGGATTTTTGTGGGGTCGTATGGACGTCTTAGAGACCATGCCGCCGTGGATGGGAGGCGGCGAGATGATCGCCGACGTGTACCTCGAAAAGAGCACGTACGCCGAACCTCCGTCACGGTTCGAGGCTGGGACGCCCGCGATAGCTGAGGCCATTGCCTTGGGCGAGGCGTGCGACTACCTCACAAAAATAGGCATGGATAGAATCCACGACTACGAGATCGAGATCGGGACGTACCTGTACGAAAAGCTCTCCGCCGTCCCTGGAGTGACGATATACGGCCCTCCGCCCGCG---------CGCGGCCGAGCCTCGCTTTGCGCTTTCAACGTCGACGGCATTCACGCCAACGACCTTTGCACCTTACTAGACCAAGCGGGAATCGCGTGTCGCAGCGGTCACCACTGCACTCAGCCCCTCCACCGTTACCTCGACGTTCCCGGGAGCGCTCGCGCCAGCCTCTACTTTTACAACCTCCCGAGCGACGTCGACGCCTTCATCGACGCCTTGACATCCACAATCGCGTTCTTCGCCGAGTTTGAAGAA
3218_Ppatens@PNR29084_1                            GTGGTGAAGACCGAGGCATCGTCTCTCGGTGAGATCACGAAAGGAGATTTCCCTATACTCGACCAGGAAGTGAACGGTTACAAGTTGGTTTACCTTGATAATGCCGCCACATCTCAAAAACCTGCGTCTGTTCTTAAGGCTCTGCGGGATTACTACGAGGGCTACAACGCAAATGTGCATCGTGGAATCCACGCTTTGAGTGCGAAGGCTACGGATGAATACGAATTGGCAAGGAAAAAGGTAGCGGACTTCATCAACGCGCCCAGCGATCGTGAGATCGTCTTCACTCGCAATGCCAGTGAGGCCATCAACCTTGTCGCATACACGTGGGGCCTCACCAACCTCAAGGAAGGTGATGAGGTTGTTTTGAGCGTGGCTGAGCACCACAGCAACATCGTACCTTGGCAGCTCGTAGCGCAGAAAACCGGGGCGAAGTTGAGATTTGTGGAATTAACACCTGAAGAAACTCTAGATCTGGAGCAGCTCAAAGGCTTTTTAAATGAACGTACCAAGCTGGTTACAACATTTCATGTCTCTAATGTGTTAGGTTGTGTGAATCCCATTGCGGACATTGTGCAATGGTCACATGCTGTGGGTGCGAAGGTTCTGGTAGACGCATGCCAAAGCGTGCCGCACATGCCTGTGGATGTGCAGGGCTTGGGTGGCGACTTTTTAGTTGCATCATCTCACAAGATGTGCGGACCCACGGGCATGGGATTTCTATGGGGGACAACAGAAATTCTTGAGTCAATGCCACCATTCCTAGGAGGAGGAGAGATGATCGTTGATGTTTTTCTAGATCGATCTACTTACGCTAGCCCACCTTCACGTTTTGAAGCTGGCACACCTGCAATTGGAGAAGCTATTGGGTTAGGGGCAGCATTGGACTACTTGAACAAGATTGGAATGGATCGTGTACACAAATACGAGATGGAACTGTCAAAATATTTGTACGACAGTCTATCAAAAGTCCCAGGCGTAAGGATCTATGGTCCTCCAGTAGGCCCTAATGGTGAAAACCGTGCATCTTTGTGTGCATTTAATGTGGAGGGTATTCACGCTACGGATCTATCAACGTTCCTAGATCAACAGGGGATTGCTGTGCGATCTGGTCACCACTGCACGCAACCTCTGCATCGGCATCTGGGCATCAATGCCAGTGCTCGAGCAAGCTTGTATTTCTACAACACCACCGATGAGGTTGACACATTTATCAAGGGCTTACAGGACACGATTGATTTTTTCACTGCATTTAACGGA
39947_Osativa@KAF2907454_1                         TCCACGGCCGAGTCGGCCGCCTCGCTGGGCGACCTCACCCGCGTCGACTTCCCTATCCTTGACCAGGAATTTGATGGTTCCAAATTAGTTTACTTCGACAATGGTGCAACTTCGCAGAAACCTTCTTGTGTAATGAAAACTTTGGATGAGTATTACCGGTTTTACAATTCGAATGTTCACCGTGGAATTCATGTTCTCAGTGCAAAGGCTACCGATGCATATGAGAGTGCAAGAACAAAAGTTGCAAATTTTGTCAATGCAGCTAATAGTAGAGAGATTGTTTTTACACGTAATGCTACTGAAGCTATCAATTTAGTAGCATATTCGTGGGGCATGTCCAACTTAAAACAAGGAGATGAGATTGTTCTTACGATTGCAGAGCATCATAGCGCTATTGTTCCTTGGCAATTTGTTTCCCAGAAGACTGGTGCTACTTTAAAGTATGTTGGGCTAACCAAAGAAGGGGTTCCAGACATTGAGCAGTTGAAAGGTCTTCTGTCAAACAAGACGAAGATTGTTGTTGTTCATCATGTCTCAAATGTACTCGGTTCAATGCTTCCTATTGAGGATATTGTAACATGGTCAAACAGAATTGGTGCTAAAGTTCTTGTCGATGCTTGTCAAAGTGTTCCTCATATGCCTGTCGATGTTCAGAGGCTTGGTGCAGATTTTCTTGTTGCATCATCACACAAGATGTGTGGCCCTACAGGCGTTGGATTCTTGCATGGAAAGTTTGACCTCTTATCATCCATGGAGCCTTTCTTAGGTGGTGGTGAAATGATTGCAGATGTGTTCCAAGACAAATCCACATATGCTGAGCCTCCTTCTAGATTTGAAGCTGGAACACCTGCGATTGGAGAAGCTATAGGATTGGGAACAGCAATTGATTATTTGTCACAAATTGGCATGCAGAAGATCCATGAGTATGAGAATGAGTTGGCGACCTATCTCTATGAGAGCCTTATTGCTGTTCCAAATGTTCGGATCTACGGTCCAGCTCCATGCCAAACT---GTTCACCGCGCCCCATTATGTTCTTTTAATGTTGAAAATGTTCATCCAACAGATATTGCCGAAATTCTTGACCTCCAGGGCGTGGCAATTCGGTCAGGCCATCATTGTGCACAGATATTGCATCGAACTCTTGGTATCAATGCAAGTGCTCGTGCTAGTCTTCACTTCTACAATACCAAAGAGGAGGTGGATGTCTTTGTCGATGCGCTGAAAGATACTATTGATTTCCTTACTTCTGAACAC---
3702_Athaliana@AEE28298_1                          CTATCCGTTTCCGAATCCGTCTCTCTCGGCCATCGCGTTCGAAAAGATTTCCGAATTCTCCACCAGGAAGTGAATGGGTCAAAGCTTGTGTACTTAGACAGTGCTGCAACTTCTCAGAAGCCAGCAGCTGTATTGGACGCTTTGCAGAATTACTATGAGTTCTATAATTCCAACGTTCATCGAGGAATACACTATTTAAGTGCTAAAGCTACAGATGAATTTGAGTTAGCTAGGAAAAAAGTTGCTCGTTTCATCAATGCTTCTGATAGTAGAGAGATTGTTTTTACAAGGAATGCCACTGAAGCCATCAATCTTGTAGCTTATTCATGGGGTCTTTCTAATCTTAAACCAGGAGACGAGGTTATACTTACAGTTGCTGAACATCATAGTTGCATTGTTCCTTGGCAAATTGTATCTCAAAAAACTGGAGCAGTTCTAAAGTTTGTGACTTTGAATGAGGATGAAGTCCCTGACATAAACAAGTTGAGAGAATTGATTTCTCCAAAGACAAAGCTCGTCGCTGTTCATCATGTTTCTAATGTTCTTGCATCTTCTCTTCCTATTGAAGAGATTGTGGTATGGGCACACGATGTTGGAGCGAAAGTTCTAGTGGATGCTTGTCAAAGTGTTCCTCACATGGTGGTTGATGTCCAGAAGCTTAATGCTGATTTTCTAGTTGCGTCTTCTCACAAGATGTGTGGACCTACAGGCATTGGGTTCTTATATGGTAAGAGTGATCTTCTACATTCCATGCCTCCATTCTTAGGTGGCGGAGAAATGATCTCAGATGTATTTCTTGACCATTCAACTTATGCGGAACCTCCATCCAGATTTGAAGCTGGAACACCTGCAATAGGAGAAGCAATTGCCCTTGGAGCAGCAGTTGATTACTTGTCAGGAATTGGCATGCCGAAAATCCATGAATATGAGGTAGAGATTGGTAAGTATTTGTACGAGAAACTGTCTTCCCTGCCTGATGTGCGGATATACGGTCCCAGACCTTCTGAAAGT---GTTCACAGGGGTGCTCTTTGTTCCTTCAATGTGGAGGGCTTGCACCCAACTGATTTGGCAACCTTTCTTGATCAGCAGGGAGTTGCAATAAGGTCAGGACACCACTGCGCACAGCCACTCCACCGGTATCTTGGAGTGAATGCAAGTGCACGCGCCAGCCTCTACTTTTACAACACAAAGGATGACGTTGACGCCTTCATCGTTGCGCTGGCAGACACTGTGAGCTTCTTCAACTCTTTCAAA---
3197_Mpolymorpha@PTQ46661_1                        CTTTTAGTCGCGGAGCAAAAATCTCTTGGAGAACTCACTCGAGATGATTTTCCGATACTTAACCAGGAAATAAATGGAAACAGACTAGTCTATCTAGATAACGCAGCAACATCTCAAAAGCCAGCTGCAGTTTTAAATGCTCTGAAAGACTACTATGAAGGATATAATTCCAATGTACACCGGGGCATACATACTTTAAGTGCAAAGTCTACAGACCAGTTTGAGATTGCAAGGAGCCGAATTGCCAAGTTCATTAATGCACCTTCACATGCAGATGTGGTTTTTACTCGTAATGCGACTGAGGCAATCAATCTTGTGGCGTATACATGGGCTCTTACAAATTTGCAACGAGGTGATGAGATTGTTCTAACTGTGGCGGAGCATCATAGCAACCTTGTTCCGTGGCAGCTCGTGGCAGAAAAAGTTGGTGTTGTTTTGAAGTTTGCAACATTGACTGAGGATGAGAGTATTGATATTGAACAACTCAAAGGATTAATCAGCAACCGAACTAAGCTCGTGGCTCTCCATCATGTCTCGAATACTCTAGGATCGATTATTCCAATGAAGGATATTATTGTGTGGGCTCACAAGTACGGAGCCAAAGTTCTCGTGGATGCATGTCAGAGTGTTCCGCACATGGCCGTGGATGTTCAAGATCTTGATGCAGATTTTCTTGTAGCTTCTTCTCATAAGATGTGTGGACCTACAGGAGTTGGGTTTTTGTATGGCAAGAGTGAAATCCTTGATCGCATGCCACCGTGGATGGGTGGGGGTGAAATGATTGCTGATGTTTATCTCGAGCATTCTACGTACGCAAATCCTCCTGCAAGGTTCGAAGCCGGCACTCCGGCAATTGGGGAGGCTATCGGTCTAGGTGCGGCCGTTGAGTACTTGTCGAATATAGGAATGGATAGAATCCACGCATATGAGATGGAGCTTTCAAAATACCTGTATGATAACTTGTCACTTGTCCCAGATGTAAAGATTTATGGTCCGGCCCCTGGTGCACATGGAGAGAATCGCGCCGCTCTGTGTGCATTTAATGTTGAGGGAATGCATGCAACTGACATTGCGACAGTCCTTGATATGGAGGGAATTGCAGTCAGGTCCGGACATCATTGTACACAACCTCTGCATCGACATTTGAATGTCAATGCAACGGCGAGAGCAAGCTTGTACTTTTACAACACCAAAGAAGAGGTCGATGCGTTTATTAGGGGTTTGAAAGAAAGTGTAGAATTCTTTAGCTCTTTCCGG---
1169540_Vbrassicaform@CEL93231_1                   ATGACCGTGCCCACATCTACCACTCTCGGCAGTCCCCTGCGCTCAGACTTTCCGATATTGGATGAGCGTATCGACGGCAAGCCGTTGGTGTACTTCGACAATGCAGCATCATCTCACATGCCGAAGCCTGTCCTAGAGGCCATTGAGAGGTATTACCAGCACCAACATTCGAACGTGCATCGAGGCGCGCACACACTGGCCCTGAGGGCGACTGAGGCGTTCGAGTCAGCTCGGTCCAGTGTGGCTGCTTTTCTCAACGCCCGGCGGCGAGAGGAGATAGTCTTTACGTCAGGTGCAACCGAGGGGATTAACCTTGTCGCCCAAACATGGGGTGAGGCGAACATCGGTGAGGGCGACGAGATCATTCTTAGTGTGATGGAGCATCACAGCAACATCGTCCCATGGCAGCTCCTCGCCAAGAGGAAGGGAGCTACTATCAAATACATACAGATGGACGAGAACGAGTGTTTGGACATGTCTTCGTTCGAGTCGCTCTTGTCGCCCAGGACCAAGATGGTGGGTATAGTGGCTGTCAGCAACACTCTCGGCTGCAGCAACCCTATCGCAGAGATCGTCCGCCAGAGCCATGCTGTTGGGGCCAAGGTTCTCGTCGATGCCTGTCAGGCAGTGCCCCACAAGAAGATCGACGTGAATGCCCTGGATTGCGACTGGCTGGTGGCGTCTGGTCACAAGATGATGGGGCCCACTGGGATTGGTGTGCTGTATGGCAAATATGAAGTGCTCGAGAGCATGCCGCCTTGGATGGGGGGAGGCGAGATGATTGAGGACGTGTATTTCGATCACTCGACGTACCTGGACCCTCCGTCTCGCTTCGAGGCTGGGACGCCACCCATTGCCCAGGCGGTCGCCCTGGGCGCTGCTGTGGACTACCTCAACAAACTGGGAATGGACAACATTGCCGAGTACGAGAAGGACGTGTCGAGTTACTTGTACCGTCGCCTTGGTGACATCCCTGACTTGAGGCTGTACGGCCCTGACCCCATCGCACAAGGCCACTCGCGGGCTGCACTTGTGGCCTTCAATCACGACAACATCCACGCGTCCGACCTGTCGACCTTCCTGGACCAAGAGGGCATTGCAGTGAGGGCTGGCCACCACTGCACTCAGCCACTGCATCGCCTGCTGGGCGCCGCCGGCAGCATTCGGGCCTCGCTCTATGTCTACAACACTCGGCAAGAAATCGACTGCTTCATCGACGCCCTGCACCGTGTGATCCAGATGTTCTCGGACATTCCCGAG
1460289_Csp_@KOO26391_1                            ATGTTCGTGGTGGCCGCCTCGTCGCTCGGAGCGCGCGTGCGGTCCGATTTCAAGCTGCTTGACCAAGATATAGAGGGCAAGCGGCTCGTGTACCTCGACTCAGCAGCCACATCGCAGAAACCGGCGTCGGTCGTGCGTGCGATGACAGAGCACCTCGAACGCGACAATGCCAACGTGCACCGTGGTGCGCACTCACTGGCGACTCGTTCGACGGCGTCATACGAGTCGGCGCGCGACAAGGTCGCTGCGTTCGTAGGCGCAGCCGACCGACGGGAGATAGTCTTCACGCGCGGTGCGACTGAGGCGATTAACCTGGTGGCGAACACATGGGGCGTATCCGAGCTCGGTGCCGGCGATGAGGTCGTGCTGAGCGTGATGGAACACCACTCCAACATGGTGCCCTGGCAGCAGCTGGCGAAATCACGTGGCGTGATCCTCAAGTACGCGCGGCTCGATGCGTTGGAGCGGCTTGACCTCGAGCACCTGCGCTCGTTGCTCGGCCCGCGGACGCGGCTGGTCTCGATCGCGCACGTTTCCAACACACTAGGTTGTGTCAACCCCGTCAAGGAGATTGCGGCTCTCGCGCACGCCGTGGGGGCCAAGCTTCTGGTGGACGCGTGCCAGAGCGTGCCGCACATGCCGATCGACGTGCGTGAGCTCGGGTGCGACTTCCTCGTCGCCTCGGGCCACAAGATGTGCGGCCCGACCGGCATCGGCTTCCTGTGGGGGCGACTCGAGCTCCTCGAGGCGATGCCGCCGTGGCAGGGCGGCGGCGAGATGATCGACACGGTCACCCTCGAGGGCGTGACGTACGCGCTGCCGCCTGGCCGATTCGAAGCTGGCACGCCCGCCATCACCCAAGCCATCGGGCTAGGGGCGGCATGTGACTACCTGCGCACGATCGGCATGGCCGAGGTCCAGGCCTACGAGCACGAGCTCGCCGCGCACCTGCACCGAGGCCTCTCCGCGATCCCCGGCATTCGAATCTACGGACCTCCAGTTGACGCCACGCATGCGCACCGCGCAGCTCTCTGCGCCTTCAACATCGAGGGCGTGCACGCCTCGGACCTCGCCACCTTCCTCGATCAGGAAGGCATCGCCATCCGCGCCGGCCACCATTGCACGCAGCCGCTCCACCATCAGCTCGGCGCGGCGGGCTCGGCGCGTGCCTCGCTCTATCTCTACAACACACACGATGAGATAGACGCGCTCTGCGTCGCCATCGCTGAGACCGTAGACATGCTGCGGATGCTCGAAGAT
2880_Esiliculosus@CBJ27325_1                       ATGGTGGTGGGGCTTGGCTTGTCGCTTGGCGAGAGGGTTCGAGCCGACTTTCCCATACTGGATCAGGAGGCGCCAGGCAAGCCGCTGGTGTATCTCGACAGCGCTGCTACCTCTCAGAAGCCGAAGGTTGTCATGGACGTCTTGCGAGACTACTACGAGCGCGATAACGCTAACGTTCACCGCGGAGCGCACCAGCTCTCCATCCGCGCCACCGAGGCATACGAGGCTGCAAGGGAGAAGGTGGGCGCGTTCGTGAACGCGGAGACATCGCGGGAGATCGTCTTCACCCGGGGGGCCACGGAGGCGATTAACCTTGTCGCGCAGACGTGGGGTCTGGACAACCTGGCGGCGGGAGACGAGATCGTTACGACGGTCATGGAGCACCACAGCAACATGGTCCCGTGGCAGCTGTTGGCGGAGCGGACGGGCGCGGTGCTGAAGTTCGCGCAGATCCGGGAGGACATGTCGCTTGACCTGGACCACATGAAGAGCCTCATCACCGACAAGACCAAGCTGGTAGCGGTGGTGCACGCCTCGAACGCCCTGGGCGGCGTCAACCCCGTGAGCGAGATCGCGGAAGCGGCCCACGCCGTCGGCGCCAAGGTGCTGGTAGACGGGTGCCAGAGCGTACCCAACATGCCCGTCGACGTACAGACTCTCGGCGTTGATTGGCTGGTTGCTTCGGGGCACAAGATGTGCGGCCCAACCGGGATCGGGTTCCTTTGGGGACGGATGTCCGTGCTCGAAACGATGCGGCCATGGCAGGGTGGGGGCGAGATGATCGACCAGGTATACTTCGACCACTCCACGTTTGCGGAGCCCCCGGCTAGGTTCGAGGCGGGCACCCCGGCGATCGCCCAGGCCGTCGGGCTTGGGGCCGCGTGTGACTACCTGTCGTCCATTGGGATGGAGAACGGGGCGGCATACGAGCACGAGATGTCCAAGTATCTTTGGGAGCGACTGTCGGAAGTGGAGGGGCTCGACTTTTACGGCCCGCCCCCGAACGCTTCGGGGGACAACAGAAACCCTCTTCTGGCCTTCAACAGCCGGGACGTTCACGCTCATGACCTCTCCTTTTTCATGGACCAGGAGGGCGTGGCGATTCGTGCGGGGCACCACTGCACGCAGGCTTTGCATCGACAGCTTGGGGCGGCCGGCAGCCTTCGGGCCAGCCTGTACATCTACAACACCAAGGACGACGTCGACCAATTCATCGAGGCGTTGCGATCAACCTTGGATATGTTCAAAGCAATGGATGGC
3055_Creinhardtii@PNW75399_1                       ATGACGACACCCGCCTCGCTCCAGCTGGGCGCGCCCCTGCGCAGCCAGTTCCCCATCCTTGACCAGACGGTCAACGGCCATCCCCTGGTCTACCTGGACAACGCCGCCACCAGCCAGAAGCCGCACGCCGTGCTGCGCGCGCTGTCGGACTGCTACCAGGAGTACAACGCCAATGTGCACCGCGGCGTGCACGCGCTGTCGGCGCGCGCCACGCAGGAGTACGAGGACGCGCGGGCCAAGGTGGCGGCGCTGATCGGCGCGCGCAACAGCCGCGAAGTGGTGATCACGCGCAACGCTACGGAGGCGATCAACCTGGTGGCCAACACCTGGGGGCTGCAGAACATCAAGCCCGGAGACGAGATCATCCTGTCTGTGGCCGAGCACCACGCCAACCTGGTGCCCTGGCAGCTGCTGGCGGCGCGCACCGGCGCCGTGCTGCGCCACGTGCGCCTCACGCCCGACACGCAGCTGGACATGAACCACTTCCGCACCCTGTTGTCGCCGCGCACCCGCCTCATCTCGCTGGTGCACGTGTCCAACGTGCTGGGCTGCGTGCTGGACGCCGCCTACGTGGCGGAGCAGGCGCGGGCCGTGGGCGCTCGCCTGCTGCTCGACTGCTGCCAGTCCGTGCCGCACTCCAGCCTGGACGTGACCACCCTGGGCGCAGACTGGATCGTGGCCTCCAGCCACAAGTTCTGCGGCCCCTCCGGCGTGGGCTTCCTGTGGGGCTCCTACGAGCTGCTGGAGGAGATGGGGCCGTGGATGGGCGGCGGCGAGATGATCCAGGATGTGTTCCTGGACCACAGCACGTACGCGCCGCCGCCGGCGCGGTTCGAGGCGGGCACGCCCGCCATCGCGGAGACCATCGGCATGGGCGCGGCGGCGGAGTGGCTGCGGGAGCTGGGCATGGGCCGCGTGCACGACTACGAGCAGGAGATTGGCACCTACCTGTGGGAGCGCCTCACCTCGCTACCGCGCATCACAGCCTACGGCCCGGCGCCCGGCTCGGGCGGCCGCGGGCGGGCGAGCCTGGTGGCTTTCAATGTGGAGGGTCTGCACGCCACCGACGTGTCCACACTGCTGGACCACGCGGGCGTGGCGGTGCGCAGCGGCCACCACTGCGCACAGCCCCTGCATCGGGAGCTGGGTGTGCCCGCCAGCGCGCGCGCCTCGGCCTACATCTACAACACGGCGGCGGAGGTGGATGCCTTCGTGGCCGCACTCAAGGACACCATCCAGTTCTTTGACGACGTGCACGGC
3075_Aprotothecoid@RMZ53652_1                      CTGGCCATACCTTCCCAGCAAGCGTCCGGGGAGCTGTGGCGACGTGACTTTCCCATCCTTGACCAGAGCGTTCACGGCCACCGGCTGGTGTACCTGGACAATGGCGCCACCAGCCAGAAGCCTGAGACGGTCATCCGGGCGCTGGATGACTACTACCGCTCCTACAACTCCAACGTGCACCGCGGCGTGCACGCCCTGAGCGCCAGGGCCACCGCTGCGTACGAGTCCGCGCGCGAGAAGGTGGCCGCCTTTGTCGGCGCCGCCTCGTCGCGCGAGATCGTGTTCACGCGCAACGCCAGCGAGGCCATCAACCTGGTGGCGCAGACCTGGGGCACGGCCACGCTGCGGCCGGGGGACGAAATCCTGCTGTCGGTGGCGGAGCACCACAGCAACCTGGTGCCCTGGCAGATGGTCGCTCAGCGCACGGGCGCCGTCCTGAGGCATGTCCCGCTAACCAAGGACGAGGAGCTGGACATGGCCGCCTTCCACGACCTCCTCTCCCCGCGGACGCGCCTGGTGGCGCTAGTCCACGTCTCCAACATGCTCGGCTGCATCGCTCCCGCCGCCGAGATCTGCGAGGCCGCGCACGCCGTGGGCGCGCGGGTCCTCCTGGACTGCTGCCAGTCCGTGCCCAACATGCCCGTGGACGTCGGCCGGCTGGGCGCCGACTGGATCGTCGCCTCAGCGCACAAGATG------------------------------------TACGAGCTGCTGGAGTCCATGCCGCCCTGGATGGGCGGCGGCGAGATGATCCAGGACGTGTTCCTGGACCGGTCGACGTACGCTGCGCCGCCCTCACGCTTCGAGGCGGGCACGCCCGCCATCGCGGAGGCGATTGGCCTGGGCGCAGCCTGCGACTACCTCACAACTCTTGGCATGCACCGCGTCGACGCCTATGAGCGGGAGCTGGGCGCGCACCTCCACGAACAGCTGCAGGCTGTTCCCGGGGTCCGGATCTATGGGCCCGGGCCCGAAGAGGGC---GTGGGGCGGGCAGCGCTGGCTTCCTTCAACGTGGATGGCATCCACCCCACCGACATCTCCACCATCCTGGACCAGTCTGGTGTGGCGGTACGCTCCGGCCACATGTGCACCCAGCCGCTGCATCGAGAACTGGGCATCTCCGCCTCGGTGCGGGCCGCGCCCTACCTTTACAACACAAAGCACGAGGTTGATGTGTTTGTGGAGGCGCTCAAGGAAGCCATATCCTTCTTCACGATG---------
1764295_Cprimus@QDZ20549_1                         ATGACGACGCGACTGACGGCCGAGGACGTGGCGGGCATCAGGAGGGAGTTCCCCATCTTGGAGAGGGAGGTGCACGGGAAGCGGCTGGTGTACCTGGACAACGCGGCGACGTCCCAGAAGCCGAGGAGGGTTCTTGGCGCAATGGAGGACTACTACGCGGACTACAACTCGAACGTTCACAGGGGCGTCCACGCGCTGAGCGCCAAGGCGACGGAGAGGTATGAAGAGGCCAGGGACAAGGTGGCCCGGTTCGTCGGCGCCGAGTCTTCGCGGGAGATCGTGTTCACCAGGAACGCGAGCGAGGCCATCAACCTCGTGGCTTACACTTGGGGGGAGGAGAACCTGGGGGAGGGAGACGAGGTCGTGCTGACGGTCGCGGAGCACCACAGCAACATCGTTCCCTGGCAGATCCTGAGCAGGAGGAAGAAGTTCACTCTCAAGTACGTCCGCCTCGACGAGGCGCAGACCCTGGACCTGGAGGGCCTGGGGGAGGCCATCGGGCCGAGAACCAAGCTCGTCACCGTGGGGCACGTGAGCAACGTCCTGGGGTGCGTCAACCCGGTCGGCGACATCGTGGCCCTGGCGCGGAGCCCGGGGTGCAAGGTGCTCCTGGACGCCTGCCAGTCGGTGCCCCACATGCCGGTGAACTTCAGCGAGCTCCAGGTGGACTTCGCCGTGTGCTCGGGCCACAAGATGTGCGCTCCCACCGGGATAGGCTTCCTGTGGGGAAAGATGGAGGTCCTCGAGGCGATGCCGCCTTTCATGGGAGGGGGGGAGATGATCCAAGACGTCTTTGAGTCCCACAGCACTTTTGCCAGGCCGCCGGGGAAGTTCGAGGCCGGTACCCCGGCCATCTGCGAAGCGATTGGCCTGGGGGCCGCTTGCGACTACCTGAGCGACATCGGGATGCACCGGCTCGAGGAATTCGAGCTGGAGATGGGGACGTACATGTACGAGGAGTTGGAGAAGATCGAGGGGATCGAAATTTATGGCCCGAGCCCCAAGCAG------GCACCGAGGGCCGCGCTGGCGGCCTTCAACGTGGAAGGGCTCCACGCCACGGACATCTCGATGATCTTGGACCAGTACGGCATCGCGGTGAGGTCGGGCCACCACTGCACGCAGCCTCTGCACCACCACCTCGGCATCAACGCCAGCGCGAGGGCTTCGCTGTACATGTACAACACGAAGGAGGAAATAGACCAGTTCGTCGCGAAGCTCAAGGACACGATCGACTTTTTCGGACAGGCTTCC---
448386_Gchorda@PXF45478_1                          ATGACTGTCGCCAGACCGCGTACTATAGCAGACCCA------TCCCTCTTTCCAATTCTCTCCGAAATCGTCAACGACAAACCGCTTGTCTACCTCGATTCCGCTGCCACCTCACAGAAACCGCGTCAGGTCATCGACGCTATTCTGTCCTATTATGCCGCCACTAATTCTAACGTTCACAGAGGTGCCCATTCGTTAGCATCTCGTGCAACAGACGCCTTTGAACATACTAGAGATCTTATCGCCAATTTGATCAACGCCAACTCTCGCGATGAAGTCGTCTATACCAGAAATGCTACTGAGGCTATCAACCTGGTCGCCAATACGTGGGCGTTGCACAACCTGCAAAAGGGCGATACTATTATCGTTTCTGTTATGGAACACCATGCAAACCTCGTTCCTTGGCAAATGATTGCGAGTCGTACTGGTGCAAAAGTTGTTGCAGTACCGCTCACCCCGCAGCAAACCTACGATATTCACGCGTATAAAAGGCTTATGGAACAGCATGTCAGGCTAGTTGCATGTTCACATGTATCAAATGTTCTCGGTTGCATTAATCCGGTCCGTCAAATCGTCGAGGAAGCTCGTAAACACCAAGCTCTAGTCCTGCTGGATGCTTGTCAATCCGTGCCTCACATGCCTGTCGACGTGCAACAACTCGATGTAGACTTTCTTGTCGCGTCTGCACACAAGATGTGCGGCCCCACGGGCGTAGGCTTTCTCTACGGTAAGCAACATATTCTAGAGGACATGCCTCCGTTTTTAGGCGGTGGAGAAATGATTCATGACGTCTTCATAGACAGCAGTACTTACGCAAAACCCCCGCATAAATTCGAAGCGGGAACGCCTGCAATTGGTGAAGTGGTTGGGTTTGCTGCCGCTATCGAGTATCTCCAATCTATTGGCATGGATAAAATTCATCACTTTGAAACTGAGATGGCGCAATATCTGTATAATCGACTCACTGCCTTTCAGGAAGTGGAGGTGTACGGACCGCCTCCACCG---------------CGAGCAGCGCTTTGTGCATTTAATGTCAAAGGCGTGCATAGCGGTGATCTGGCAGTCATGCTTGACCTTGAGGGAGTCGCTGTTCGATCGGGCCATCACTGTGCCCAACCTCTGCACCGTGAACTTGGTATCAATTCTTCTGCACGAGCTAGTTTGTACATTTATAACTCCCCTGATGAGGTTGACAAGTTTATCGACGCTCTCAAGGAATCGGTGGATCTACTGGGCGGCACACTCACT
35688_Ppurpureum@KAA8491171_1__RT_shifts_1_contigs ATGTCGCTCACGCCCGCGCAGCACATTCCGGCGCTGGATAGCGACTCGTTCCCGATTTTAAACCAGAAAGTGGATGACCGCCGCTTGGTGTACTTGGACAGTGCAGCCACGTCGCAAAAGCCCATAGTAGTGCTTGATGCTCTGAGAAGCTACTACACGAGTGACAACTCGAACGTGCACCGTGGGGCGCACTCGCTCTCTGCCCGCGCGACCGCGCGGTTCGAGTCGGCAAGGGATAAGGTGCAGCATCTTTTGCACGCGCCGTCGCGCGAAGAGATTATCTACACGCGCAATGCTACGGAAGCCATCAATCTTGTTGCGTACGCATGGGCGGGGTCCAATCTGCAGCCAGGTGACGTGATTGTGAGCAGCGTGATGGAGCACCACTCGAACTTGGTGCCATGGCAGATCGTTGCGAAGAACACAGGAGCGCGCTTGCGACACGTCGGGCTGAACGAGCATGAAATGTACGACCTTGACTCACTCAAACAAATCTTGAGCGAGAAAGTTAAGCTCGTGACGTGTAACCATGTGAGTAACATGCTTGGCTGCGTAAACCCGGTGCGAGAAATAGCTGCGCTGGCGGCTGAGGCAGGCGCAAAAGTTATGGTCGATGGATGCCAGTCAGTCCCGCATATGCCCGTCGACGTGGCTGCGCTTGGCTGTGATTTCTATGCGGTGTCTGGGCACAAGATGTGCGCTCCGACAGGCATCGGCATATTGTATGCCAGAAAGGAACTACTCGAATCCATGAATCCATTCATGGGTGGCGGAGAAATGATTGACGAGGTGCATCTAGACCATTCAACTTGGGCAATGCTGCCGCACAAGTTTGAGGCCGGCACGCCGTCAATCGGTGAAGCCGTGGGACTGGGCGCAGCTGTGGATTACTTGAACCAGCTCGGCATCGACGAGGTGCACGCGTTCGAGCAGCGCATCGGACGTTACTTGTACGATCGCCTCAGTGCGTTCAAGCAAGTCAAGATTTACGGTCCTCACCCTGACGTG------GCGGAGCGCGCGTCGCTGTGCTCATTCAATGTGGAAGGCGTTCACCCATCGGACCTCGCCACGATGATGGATCTGGACGGTGTGGCCGTGCGTTCGGGTCACCATTGTACGCAGCCTTTGCACCGGCATTTCTCGATTGACGCCAGTGCGCGCGCATCTCTGTATGTTTACAATTCAAGTCGGGACGTGGACGCGTTCATCGAGTCGCTCGTTCACTCGGTCGAACTCCTCGGAGAGCGCTTAACG
