# Supplementary material for: Components of iron–Sulfur cluster assembly machineries are robust phylogenetic markers to trace the origin of mitochondria and plastids
Source: PLoS Biol. 2023 Nov 8;21(11):e3002374. doi: 10.1371/journal.pbio.3002374 (PMC10631705; doi:10.1371/journal.pbio.3002374)
Supplement: S1 Data — (ZIP) [file pbio.3002374.s017.zip › S1 Data/Concatenations/SUF/SUF_Cyano_Euka_nucleic/trimmed_alignments/SufB_Cyano_Euka_RT.bmge.phy]

 112 1434
1641812_Maeruginosa@AKE63030_1                     ATGAGTGCAACCGTTAAAAACCTCGTTAACCAACCCTACAAGTACGGTTTCATCACCGATATCGAATCGGAAACCATCCCCCGCGGTTTGAATGAGGAGATTATTCGCCTAATTTCGGCGAAAAAGAAGGAACCGGAATTCATGCTCGATTTTCGTCTCCGGGCCTACCATCAATGGCAAAAGATGACCGAACCCAGTTGGCCGCACGTTTCCTATCCTGCCATTGATTATCAAAATATTATCTACTATTCTGCACCCAAACAGAAAAAAAAACTCAACAGTCTTGAAGAAGTTGACCCCACTTTAATCGAAACCTTTGAAAAATTAGGCATTCCCCTTTCGGAACAAAAACGCCTTTCTAACGTGGCCGTCGATGCTATCTTTGACAGCGTTTCTATCGCCACAACTTTTAAAGAAAAACTAGCAGAACAGGGGGTTATTTTCTGTTCTATTTCGGAAGCTTTACAGGAACATCCTGAATTAGTACAAAAATATCTCGGTACTGTAGTCCCCGTGGGTGATAATTATTTTGCCGCTCTTAATTCGGCCGTTTTTAGCGATGGTTCCTTTGTTTTTATCCCCAAAGGTGTCGCCTGTCCGATGGAATTGTCCACCTATTTTCGGATTAATAACGGTGAGACGGGACAATTTGAAAGAACTTTAATTGTCGCTGAAGAAGGGGCATCGGTAAGTTATTTAGAGGGTTGCACCGCTCCGATGTACGATAGTAATCAACTTCATGCCGCCGTTGTGGAATTAGTCGCCCTCGATAATGCGGATATTAAATATTCGACGGTACAAAATTGGTATGCTGGCGATGCCAATGGGAAGGGAGGTATTTACAATTTCGTCACTAAACGGGGTCTGTGTAAAGGAGTTAATTCTAAGATTTCTTGGACGCAGGTGGAAACCGGTTCAGCAATTACTTGGAAGTATCCCAGTTGTGTCTTAGTCGGCGATAATTCCGTTGGGGAATTCTACTCAATTGCCCTAACTAATAATAAACAACAGGCCGATACAGGTACGAAAATGATTCACATCGGCCGCAACACCAAGAGTACGATTATTTCTAAGGGAATTTCGGCGGGTAACTCCCAAAATAGCTATCGCGGGTTAGTGAAAATGGGACCGAAAGCCAAGGGAGCAAGAAATTACTCCCAGTGTGATTCTATGCTGATTGGAGATAATGCCGAAGCTAACACTTTTCCCTATATTCAGGTGGATAACAACAGTGCTAAAGTAGAACACGAAGCTTCTACCTCTAAAATCGGTGAAGACCAATTATTCTACTTCGCACAACGGGGTATTTCCGAGGAAGATGCTGTCTCTATGTTAGTCAGTGGTTTCTGTAAGGATGTCCTCAGTAAATTACCGATGGAATTCGCCGCCGAAGCCGATAAACTCCTCAGTCTCAAGCTAGAAGGAACCGTCGGA
2107694_Ahegewaldii@PSF36039_1                     ATGAGTGCGACCGTCAAAAACATCGTCAACCAACCTTACAAATATGGTTTTATCACGGATATCGAGTCCGAAACCGTACCCAGAGGGCTAACTGAAGACACCGTCCGCTTGATTTCGGCGAAAAAGAACGAACCCGAATTCATGTTAGAATTTCGCTTGAAAGCCTATCGGCAATGGCAAAAGATGACTGAACCGACTTGGCCGAATGTGAACTATCCAGCGATCGATTATCAGAATATCATTTATTACTCTGCACCGAAACAGAAAAAAAAGCTTAACAGTCTTGACCAAGTTGACCCCACTTTACTAGAAACCTTTGAAAAGCTGGGTATTCCCCTTTCTGAACAAAAACGACTGGGAAATGTGGCCGTTGATGCTATTTTTGACAGTGTTTCTATCGCTACCACCTTCAAAGAAAAATTAGCGAAAGACGGTGTTATTTTCTGTTCCATCTCGGAAGCATTACAAGAACATCCCGAACTCGTTCAGAAGTATCTCGGTAGTGTTGTTCCCGCAGGCGATAATTATTTTGCGGCCTTAAATGCTGCTGTCTTTAGCGATGGTTCATTTGTATTTATCCCCAAAGGCGTTACTTGTCCGATGGAACTATCGACTTATTTCCGCATCAATAACGGTGAAACGGGACAATTTGAACGAACTCTTATTATTGCAGAAGAAGGCGCATCGGTTAGTTATTTAGAAGGTTGTACCGCACCGATGTACGATAGTAATCAGCTTCATGCCGCAGTTGTGGAATTAGTCGCATTAGATAACGCCGATATTAAATATTCTACGGTGCAGAACTGGTATGCGGGTGATGCTAATGGGAAAGGTGGAATTTATAACTTTGTTACCAAGCGTGGACTCTGTAAAGGGGTTAATTCTAAGATATCTTGGACTCAAGTAGAAACCGGTTCCGCTATTACTTGGAAGTATCCCAGTTGTGTTTTAGTCGGTGATAACTCCGTTGGTGAGTTTTATTCCATTGCTTTGACTAATAACAAACAACAAGCCGATACAGGTACTAAAATGATCCATATTGGCAAAAATACCCGCAGTACGATTATTTCTAAAGGAATTTCGGCAGGCAACTCCCAAAATAGCTATCGTGGTTTAGTGAAAATGGGGCCAAAAGCAACAGGGGCCAGAAATTACTCTCAATGTGATTCTATGTTAATTGGGGATAATGCTGGAGCGAATACATTTCCTTATATTCAGGTAGATAATAACACTGCAAAAGTTGAACACGAGGCCTCTACTTCTAAGATAGGCGAAGACCAATTATTTTACTTCGCACAAAGAGGTATTTCTGAAGAAGATGCAATATCGATGTTAGTGAGTGGTTTCTGTAAAGATGTATTAAGTAAACTACCGATGGAATTTGCGGCCGAAGCAGATAAGTTATTGAGTCTGAAATTAGAAGGAACCGTCGGC
118163_Psp@AFY79654_1                              ATGAGTGCCACAGTCAAAAACATCGTCAACCAGCCATACAAGTACGGCTTCGTTACCAACATTGAGTCAGATACCATTCCTCGCGGACTCAATGAAGATATTATTCGCTTGATTTCTGCCAAAAAGAACGAACCGGAATTCATGCTGGAGTTTCGTCTCAAAGCCTATCGGCAATGGCAGAAGATGACGGAACCTACTTGGTCTCACGTGAGCTATCCGCCCATTGATTACCAGAATATCATTTATTACTCCGCACCTAAGCACAACAAAAAACTCAAAAGTCTCGAAGAAGTCGATCCCACGCTTTTAGAAACTTTTGAAAAGCTAGGCATTCCGCTATCGGAACAAAAACGACTCTCGAACGTCGCGGTAGATGCCATTTTCGATAGTGTTTCTATCGCCACTACCTTCAAAGAAAAACTCGCCGAACACGGGGTCATCTTCTGTTCGATTTCCGAAGCCTTACAAGAACATCCCAAACTGGTTGAGAAATATATCGGTAGCGTCGTTCCGGTTGGCGACAACTATTTTGCTGCCCTTAATTCTGCCGTTTTCAGCGATGGTTCCTTCGTCTACATTCCCAAAGGCGTACAATGCCCGATGGAACTTTCTACTTACTTCCGCATCAACAACGGAGAAACGGGACAGTTTGAACGCACGCTAATTATCGCCGATGAAGGTGCTTGCGTAAGTTATTTAGAAGGCTGTACCGCACCGATGTACGATAGCAACCAACTCCATGCAGCAGTGGTAGAATTAATTGCCTTAGACAACGCAGAAATCAAATATTCCACCGTGCAAAATTGGTTCGCTGGAGACGAAAATGGTAAAGGTGGAATTTATAACTTTGTCACCAAGCGCGGCTTGTGTAAGGGAGTTAATTCTAAGATTTCTTGGACGCAAGTCGAAACAGGCTCTGCAATCACTTGGAAGTATCCGAGTTGCGTGTTAATTGGGGATAATTCCGTCGGAGAATTTTACTCCATCGCCCTCACCAACAACAAGCAACAAGCCGATACGGGAACCAAGATGATCCATATTGGCAAAAACACTCGCAGCACGATTATTTCTAAGGGAATTTCTGCCGGAAATTCTAAGAATAGTTACCGAGGTTTGGTGAAAATGGGACCCAAAGCAACGGGTGCAAGGAATTATTCCCAATGCGATTCTATGCTGATTGGGGACAATGCCGAAGCTAATACTTTCCCCTATATTCAGGTCGATAATAACTCTGCCAAGGTAGAACACGAAGCCTCGACTTCTAAGATTGGAGAAGATCAGCTTTTCTACTTTGCCCAACGGGGAATTTCTGAAGAAGATGCGGTGTCAATGTTGGTAAGCGGCTTCTGTAAAGATGTCTTGAATAAATTGCCGATGGAATTCGCTGCAGAAGCTGATAAACTGTTAAGTCTAAAGTTGGAAGGAACTGTAGGC
423474_Cwatsonii@CCQ50232_1                        ATGAGTGCAACCGTCAAAAACCTAGTCAACCAACCTTATAAATACGGCTTTGTTACTGACATCGAAACCGAAACTATCCCTCGGGGTTTAAGTGAAGATGTAATTCGTCTTATTTCCGCTAAAAAGAACGAACCAGAGTTCATGCTGGAGTTTCGTCTTAAAGCCTATAAACAATGGTTGAAAATGACGGAACCTACCTGGCCTCACGTCCACTACCCAAAAATTGACTACCAGAATATTATATACTATTCTGCGCCTAAACAAAAGAAAAAATTAAAAAGTTTAGACGACGTTGATCCCACTTTAATAGAAACCTTTGAAAAGCTAGGTATTCCTTTATCTGAGCAAAAACGCCTAAGCAATGTGGCTGTAGATGCTATTTTTGATAGTGTGTCTGTGGCAACCACCTTTAAGGAAAAATTAGCCGAGGATGGGGTTATTTTCTGCTCTATTTCTGAAGCATTAGAGGAACATCCTGAGTTAGTAAGAAAGTATCTTGGTAGTGTGGTTCCTGTTGCGGATAATTTCTTTGCTGCGTTAAATTCTGCGGTGTTTAGCGATGGCTCTTTTATTTTCATTCCCAAAGGGGTAAAATGCCCCATGGAACTGTCGACTTATTTCCGCATCAATACAGGAGATACAGGGCAGTTTGAACGCACTTTAATTGTGGCGGAAGAGGGAGCATCTGTCAGCTATTTAGAAGGGTGTACCGCTCCCATGTATGATAGTAATCAACTTCATGCTGCAGTGGTTGAATTAGTAGCGTTAGATAACGCAGATATTAAATATTCTACGGTACAGAATTGGTACGCAGGGGATGAGAAAGGTAAGGGCGGAATTTATAATTTTGTGACTAAAAGAGGACTCTGTAAAGGGGTTAATTCTAAGATTTCTTGGACCCAAGTAGAAACAGGCTCTGCTATTACTTGGAAATATCCCAGTTGTGTGTTAGCAGGGGATAATTCTGTTGGGGAATTTTACTCCATTGCCTTAACTAATAATATGCAGCAAGCTGATACGGGAACCAAGATGATTCATCTTGGCAAAAACACCCGTAGCACCATTATTTCTAAAGGTATTTCTGCTGGTAACTCTAAAAATAGTTATCGGGGTTTAGTACAAATGGGACCCAGGGCAAAAGGAGCAAGAAACTACTCCCAATGTGATTCTATGTTAATTGGGGATAACGCCGAAGCTAATACCTTCCCCTACATTCAAGTTGATAATAATACGGCTAAAGTTGAACACGAAGCATCTACTTCTAAAATAGGAGAAGACCAACTATTTTACTTTGCTCAAAGAGGTATTTCTGAAGAAGATGCTGTCTCAATGTTAGTCAGTGGTTTCTGTAAGGATGTCTTGAGTGAATTACCTATGGAATTTGCTTCAGAAGCCGATAAGTTATTGAGTTTGAAGTTAGAAGGAACCGTCGGC
1920663_Asacrum@GBF78654_1                         ATGAGTGCAACGGTCAAAAACCTAGTCAACCAACCCTATAAATACGGCTTTGTTACTGACATTGAAGCTGATACTATTCCTCGCGGTTTAAATGAAGACGTTATCCGTCTTATTTCTGCGAAGAAAAATGAACCAGAGTTTATGCTTGAGTTTCGTCTCAAAGCCTATAAGCAATGGCAGAAAATGACAGAACCCACTTGGCCCCATGTCACTTATCCAACAATTGACTATCAAAATATTATCTACTATTCTGCCCCCAAACAAAAGAAGAAACTCAAAAATTTGGATGAAGTTGACCCTACTTTATTAGAAACATTTGAAAAGTTAGGTATTTCTTTATCGGAACAAAAACGCCTTAGTAATGTAGCCGTAGATGCTATTTTCGATAGTGTGTCCGTGGCCACAACTTTTAAAGAGAAATTAGCAGAATCTGGAGTTATTTTTTGTCCCATTTCTGAAGCACTACAAGAACATCCTGAGTTAATCAAAAAATATCTCGGTAGCGTCGTTCCTGTTAATGATAATTTCTTCTCTGCTCTCAATGCTGCTGTGTTTACTGATGGGTCTTTTGTCTTTATTCCTAAAGGGGTAAAATGTCCCATGGAATTGTCTACTTATTTTCGCATTAATAATGGCGATACGGGACAGTTTGAACGGACTTTAATTGTGGCCGAAGAAGGTGCATCCGTTAGCTATTTAGAAGGCTGTACAGCCCCTATGTATGATAGTAATCAACTTCATGCGGCAGTTGTAGAATTAGTGGCGTTAGATAATGCGGATATTAAATATTCTACGGTGCAAAATTGGTACGCTGGCGATGAAAATGGTAAAGGCGGAATTTACAACTTTGTGACGAAACGTGGCCTATGTAAAGGGGTTAACTCTAAGATTTCTTGGACTCAGGTAGAAACGGGTTCTGCTATTACTTGGAAGTATCCTAGTTGTGTGTTGGTAGGAGATAATTCTGTTGGAGAATTTTACTCTATTGCTTTAACGAATCATAAGCAGCAAGCTGACACCGGAACTAAAATGATTCATATTGGCAAAAATACCAAAAGTACCATTATTTCTAAAGGAATTTCTGCCGGAAATTCTAAGAATAGTTATCGCGGTTTAGTGAAAATCGGCCCGAAAGCAACGGGGGCGAGAAATTATTCTCAATGTGATTCTATGTTAATTGGGGATAATGCAGAGGCGAATACATTTCCTTACATTCAGGTAGATAATAACACATCAAAAGTTGAACATGAAGCCTCGACTTCTAAAATAGGGGAAGACCAACTTTTCTATTTTGCTCAACGGGGTATTTCTGAAGAAGATGCTGTCTCGATGTTAGTCAGTGGTTTCTGTAAAGATGTCTTGAGTGAGTTGCCGATGGAATTTGCATCCGAAGCTGATAAGTTATTAAGTCTCAAATTAGAGGGAACTGTGGGA
41431_Csp@ACK64512_1                               ATGAGTGCCTCAGTCAAAACCCTAGTCAACCAACCCTATAAGTATGGGTTTGTGACAGACATTGAGACAGATACTATTCCTCGCGGACTTAATGAGGATATTATTCGTCTGATTTCAGCTAAAAAGAACGAACCTGATTTTATGTTAGCGTTTCGTCTTAGAGCTTATCAACAATGGCAGAAAATGACGGAACCAACTTGGCCTCATGTTACTTATCCGCCCATTGACTACCAAAATATTATCTATTATTCTGCCCCAAAACAGAAGAAAAAGTTAGGCAGTTTAGATGAAGTTGACCCCACCCTATTAGAAACCTTTGAAAAGTTAGGCATTCCTCTTTCTGAACAAAAACGTCTGGGAAATGTGGCTGTTGATGCCATTTTTGATAGCGTTTCTATCGCTACCACCTTTAAGGAAAAATTAGCCGAGTCGGGTGTAATTTTCTGTTCTATTTCTGAAGCACTCCAAGAACATCCAGAATTAGTGAAAAAGTACCTTGGTACAGTAGTTCCAGTGGCGGATAATTTCTTTGCAGCCCTCAATTCTGCAGTCTTTAGTGATGGGTCTTTTGTGTTCATCCCTAAAGGGGTAAAATGCCCCATGGAATTGTCTACCTATTTCCGTATTAATAGTGGCGATACGGGACAGTTTGAACGGACATTGATTGTAGCAGAAGAAGGGGCTTCGGTGAGTTATCTCGAAGGCTGCACTGCTCCGATGTATGATAGTAATCAACTCCATGCTGCGATCGTAGAATTAGTTGCCCTAGATAATGCCGAGATTAAATATTCAACGGTTCAAAATTGGTATGCGGGTGACGAAAATGGCAAAGGCGGAATTTACAACTTTGTGACTAAGCGGGGACTCTGTAAAGGGGTTAATTCTAAGATTTCTTGGACGCAAGTAGAAACGGGTTCTGCTATTACTTGGAAGTATCCTAGTTGTGTATTAGTAGGCGATAATTCCGTTGGAGAATTTTACTCTATCGCTTTGACCAATAATAAACAACAGGCTGATACAGGAACCAAAATGATTCATATTGGCAAAAACACCCGAAGCACTATTATTTCTAAAGGTATCTCAGCCGGAGGTTCTAAGAATAGTTATCGGGGGTTAGTGAAAATAGGACCTAAAGCAGACGGCGCAAGAAATTACTCTCAATGTGATTCTATGTTAATTGGAGATAACGCCCAAGCTAATACTTTCCCTTACATCCAAGTTGACAACAATACTGCTAAAGTTGAACACGAAGCGTCAACCTCCAAAATTGGAGAAGATCAATTATTTTACTTTGCTCAACGGGGAATTTCTGAAGAAGATGCTGTCTCAATGTTAGTCAGTGGCTTTTGTAAAGATGTCCTCAACGAATTACCCATGGAATTTGCGGCTGAAGCTGATAAATTACTTAGCCTCAAGTTAGAAGGAACCGTTGGG
113355_Gherdmanii@CM001775_1_2390                  ATGAGCGCTTCTGTTAAAACTTTAGTTAATCAGCCTTATAAATACGGATTTATTACAGATATTGAGTCGGATACTATTCCTAAAGGTTTAAGTGAAGATGTGGTGAGATTGATTTCTCTCAAGAAAAATGAGCCTGAATTTATGTTAGAATTTCGTCTCAAGGCTTATCGTCAATGGTTGACAATGACTGAACCAGAATGGGCTCATGTGGGTTATCCTAGTATTAATTATCAAGATATTATTTATTACAGCGCGCCTAAACAACAAAAGAAATTGGATAGTCTTGATGAAGTTGATCCCACTTTATTAGAAGCCTTTGAAAAGTTAGGTATCCCATTATCTGAGCAAAAGCGCCTAGGAAATGTCGCCGTTGATGCTATTTTTGATAGTGTCTCGATCGCAACCACTTTTAAGGATAAACTAGCTAAAGATGGTGTTATTTTCTGCTCTATTTCCGAAGCATTGCAAGAGCATCCTGATTTAATTCAAAAATATTTAGGTAGTGTTGTACCTTCAGCAGACAACTATTTTGCGGCGCTTAATGGTGCAGTTTTTAGTGATGGTTCATTTGTATTTATTCCGAAAGGGGTAAAATGTCCTATGGAATTATCGACTTATTTTCGTATCAATAACGGTGATACGGGGCAGTTTGAACGTACTTTAATTGTAGCTGAAGAAGGGGCTTCCGTAAGTTATTTAGAAGGTTGTACTGCACCCATGTATGATAGTAACCAACTTCATGCGGCGGTGGTGGAATTGGTGGCTTTGGATAACGCTGATATTAAATATTCCACAGTACAAAATTGGTATGCAGGAGATGAAAAAGGTAAAGGTGGTATTTATAATTTTGTGACTAAGCGCGGTTTATGTAAAGGAGTTAACTCAAAAATTTCTTGGACTCAAGTGGAGACTGGTTCTGCGATAACATGGAAATATCCTAGCTGTGTTTTAGTGGGTGATAATTCTGTGGGAGAATTTTATTCGATCGCCTTGACAAATAATATGCAACAGGCGGACACTGGAACTAAGATGGTACATATTGGCAAAAATACCCGCAGTACAATTATTTCTAAGGGAATATCCGCAGGAAACTCGAAAAATAGCTATCGTGGCTTAGTGAAAATGGGTAATAAAGCCACTGGTGCAAGAAATTACTCTCAATGTGATTCCATGTTAATTGGTGACAATGCCGAAGCCAACACTTTCCCTTATATTCAAGTGGATAATAGTCGTGCTAAAGTCGAACATGAGGCTTCTACTTCTAAGATTGGCGAAGATCAACTGTTCTATTTTGCTCAACGGGGCATTTCCGAAGAAGATGCGGTGTCAATGTTGGTAAGTGGTTTTTGTAAAGATGTGTTAAACGAGTTACCCATGGAATTTGCGGCGGAAGCTGATAAACTTCTCAGTCTCAAGTTAGAAGGTAGTGTGGGT
2054282_Csp@AUC59752_1                             ATGAGTGCCACTGTAAAAACTTTAGTCAATCAACCTTATAAATACGGATTTATCACTGATATTGAATCTGATAGTATTCCCAAAGGATTAAGTGAAGAAGTCGTTAGGTTAATTTCTGCCAAGAAAAACGAACCTGAATTCATGTTGGAATTTCGCCTCAAAGCCTATCGCCAATGGTTGAAAATGACTGAACCACAGTGGGCTCATGTGGGCTATCCTAAAATTGACTATCAAAATATTATTTACTATTCTGCTCCAAAACAGGGTAAAAAGCTTAAAAGTTTGGATGATGTCGATCCTACTTTGCTAGATACCTTTGAAAAATTAGGTATTCCCCTATCAGAGCAAAAAAGATTGAGCAATGTTGCCGTTGATGCTATTTTTGATAGCGTTTCTATTGGTACTACCTTCAAGGAAAAATTAGCAGAAGATGGGGTTATTTTTTGTTCTATATCTGAAGCACTACAAGACCATCCTGATTTAGTTCAAAAATACTTGGGTACTGTTGTACCTACCGCTGATAACTTTTTCGCGGCTCTCAATTCCGCTGTATTTAGTGATGGTTCTTTTGTTTTTATTCCTAAAGGGGTAAAATGTCCCATGGAATTATCTACCTATTTCCGCATCAATAACGGAGATACAGGACAATTCGAGCGCACCTTAATTGTAGCAGAAAAGGGGGCATCAGTAAGTTATTTAGAAGGGTGTACCGCCCCCATGTACGACAGTAACCAACTCCATGCCGCCGTAGTAGAATTAGTCGCCCTTGACAATGCAGACATCAAATATTCCACCGTCCAAAACTGGTTTGCCGGGGATGAAAAAGGCAAAGGGGGTATTTATAACTTTGTAACCAAACGGGGATTATGTAAAGGAGTTAACTCCAAAATCTCTTGGACTCAAGTAGAAACTGGCTCGGCGATTACTTGGAAATATCCCAGTTGTGTATTAGTAGGCGATAACTCCGTTGGCGAATTTTACTCCATTGCCCTTACCAACAATATGCAACAGGCAGATACAGGTACAAAAATGGTTCATATCGGCAAAAATACCCGTAGCACCATCATCTCTAAAGGTATCTCCGCGGGAAACTCCAAAAATAGTTACCGTGGCTTAGTAAAAATGGGTAACAAAGCCAAAGGTGCAAGAAACTACTCTCAATGTGATTCCATGCTTATTGGTGACAATGCCGAAGCCAATACTTTCCCTTACATTCAGGTAGATAATAATACCGCAAGATTAGAGCATGAAGCCTCTACCTCCAAAATTGGAGAAGATCAACTGTTCTATTTTGCTCAAAGGGGTATTTCCGAAGAAGATGCTATCTCGATGTTGGTGAGTGGTTTTTGTAAAGATGTACTCAATGAATTACCCATGGAATTTGCCGCTGAAGCTGATAAATTATTAAGCCTCAAATTAGAAGGCACAGTGGGT
755178_Caponinum@AFZ54679_1                        ATGAGCGCTACTGTAAAAAACCTAGTTAATCAGCCCTATAAATACGGATTTATCACGGATATTGAATCAGATACGATCGCAAAAGGCTTAAATGAAGATGTAATTAGATTAATCTCCGCTAAAAAAAATGAGCCTGAATTTATGCTTGAATTTCGCCTCAAAGCCTATCGTCAATGGTTACAGATGAATGAACCAAAATGGGCTCATGTAGGCTATCCCGCTATCGACTACCAAAACATTATCTACTATTGCGCTCCTAAACAGCAAAAGAAATTAAATAGCTTAGATGAAGTTGATCCCACTTTGCTTGAAACCTTTGAAAAATTAGGGATTCCCCTTTCTGAACAAAAAAGATTAAGTAACGTAGCTGTTGATGCTATTTTTGATAGTGTTTCTATTGCCACTACTTTTAAAGAAAAATTGGCAGAAGTTGGAGTTATTTTCTGTTCTATCTCTGAAGCCCTCCACGAACATCCTGAATTAGTTCAAAAATATTTAGGTACTGTTGTTCCTACTGCTGATAATTATTTTGCCGCTCTCAATTCCGCAGTATTTAGTGATGGTTCTTTTGTGTTCATTCCTAAAGGGGTTAAATGTCCCATGGAATTATCAACTTATTTCCGCATTAATAACGGAGAAACAGGACAATTTGAACGCACTCTCATTGTGGCGGAAGAAGGGGCTTCTGTGAGCTATTTAGAAGGTTGCACTGCTCCTATGTATGATAGTAATCAACTTCATGCGGCGGTGGTGGAATTAGTTGCCTTAGATAACGCTGAGATTAAATATTCTACGGTGCAAAATTGGTTTGCTGGAGATGAAAACGGTAAGGGTGGTATTTATAACTTTGTGACTAAACGAGGTTTGTGTAAAGGGGTAAATTCAAAAATTTCTTGGACACAAGTGGAAACTGGTTCAGCAATAACATGGAAATATCCTAGTTGTGTTTTAGTGGGTGATAATTCCGTAGGGGAGTTTTATTCTATTGCTCTGACAAATAATATGCAACAGGCGGATACAGGTACAAAAATGGTGCATATTGGCAAAAATACCCGCAGTACAATTATTTCTAAGGGAATTTCGGCTGGTAAATCCAAAAATAGCTATCGTGGTTTGGTGAAAATGGGTAATAAAGCCACTGGTGCAAGAAATTACTCTCAATGCGATTCTATGTTAATTGGTGACAATGCAGAGGCTAATACTTTCCCTTATATTCAAGTGGATAACAATACCGCTAAATTGGAGCATGAGGCTTCTACTTCTAAGATTGGAGAGGATCAATTATTCTATTTTGCCCAAAGAGGTATTTCTGAGGAGGATGCCATTTCTATGTTGGTAAGTGGATTCTGTAAAGACGTATTAAATGAGTTACCCATGGAGTTTGCGGCGGAGGCTGATAAGTTACTCAGTCTTAAGTTAGAAGGTAGTGTTGGT
111780_Scyanosphaera@AFZ35004_1                    ATGAGTTCCACAGTCAAAAACTTAGTCAATCAACCTTATAAATACGGCTTTATCACTGAGATCGAGGCTGATACAATTCCTCGCGGACTGAATGAAGATATTATCCGCTTGATTTCAGCCAAGAAAAACGAGCCAGAATTTATGTTGCAGTTTCGCCTCAAAGCATATCACCAGTGGCTAAAAATGACTGAACCAACTTGGGCTCATGTAGGTTATCCTCCCATTGATTATCAAAACATTATTTACTATTCTGCACCTAAACAAAAGAAAAAACTCAATAGTCTCGATGAAGTCGATCCAGCTTTACTCGAAACCTTTGAAAAACTTGGTCTTCCTCTCTCAGAACAAAAAAGATTGAGCAATGTTGCAGTTGACGCGATTTTTGATAGTGTTTCCATCGCTACTACCTTTAAAGAGAAGTTAGCAGAAGAAGGAGTAATTTTCTGCTCAATTTCTGAAGCCCTACAAGAACATCCAGATCTGGTACAAAAATATTTAGGAAGTGTTGTTCCTGTAGCAGACAATTATTTTGCTGCCCTGAATTCGGCTGTTTTTAGTGATGGTTCGTTTGTGTTTATTCCCAAGGGTGTTAAATGCCCAATGGAATTATCTACCTATTTTCGCATTAACAACGGTGAAACGGGACAATTTGAAAGAACTTTAATTGTTGCCGAAGAAGGTGCTTCGGTTAGTTATTTAGAAGGTTGTACCGCGCCAATGTACGACAGTAACCAACTTCATGCTGCGGTAGTAGAATTAGTAGCTTTAGATGATGCCGAGATTAAATATTCTACAGTTCAAAACTGGTTTGCTGGCGACGAAAACGGCAAAGGAGGTATTTACAACTTTGTAACCAAACGCGGTTTGTGTAAGGGAGTGAATTCCAAAATTTCTTGGACTCAAGTAGAAACAGGTTCAGCCATCACTTGGAAATATCCTAGTTGTGTTTTAGTAGGGGATAATTCAGTAGGAGAATTTTATTCCATTGCTCTTACTAATCACAAGCAACAAGCAGATACAGGAACAAAAATGATTCATATCGGCAAAAATACCCGCAGTACAATTATTTCTAAAGGTATTTCGGCTGGAGAATCAAAAGGTAGTTATCGCGGTTTAGTTAAAATTGGACCAAAAGCAGACGGTGCGAGAAATTATTCTCAATGTGACTCGATGTTAATTGGGGATAACGCTGAAGCTAATACTTTCCCTTATATCCAAGTAGACAACAATAGTGCCAGAGTCGAACACGAAGCTTCTACAGCAAAAATTGGCGAAGAACAACTATTTTACTTTGCTCAACGTGGTATCTCTGAAGAAGACGCAGTTTCCATGTTAGTTAGTGGTTTTTGTAAAGATGTTTTAAATGAGTTACCAATGGAATTTGCAGCAGAAGCAGATAAGTTATTGAGTCTGAAGTTAGAAGGTACAGTAGGT
2005460_Csp@BAZ44565_1                             ATGAGTGCCAACGTCAAAACTTTAGTTAATCAACCTTATAAATACGGTTTTGTTACCGATATTGAGACTGATGCTATTCCACGCGGTTTGAGTGAAGATGTCATCCGTTTGATTTCGGCAAAGAAAAACGAACCAGAGTTTATGCTAGAGTTTCGCCTCAAAGCTTATCGTCAATGGCTTAAAATGAGTGAACCTAATTGGCCTCATGTGGAATATCCACCAATTGATTATCAAAATATAGTTTATTATTCTGCCCCTAAGAAAAAGTCAAAACTAGGTAGTCTTGATGATGTTGATCCAGCTTTATTAGAAACTTTTGATAAACTCGGTATTCCCCTATCAGAACAAAAACGTTTAAGTAATGTAGCTGTCGATGCCATTTTTGATAGTGTTTCAATTGGTACTACCTTCAAGGAAAAATTAGCAGAAGATGGCGTAATCTTTTGTTCCATCTCAGAAGCCCTTCAAGAACATCCAGAACTAGTACAAAAATATTTAGGTACTGTAGTTCCTGTTGCTGATAACTATTTTGCAGCTTTAAACTCGGCTGTATTTAGTGATGGTTCATTTGTCTTTATTCCTAAAGGGGTAACTTGCCCAATGGAATTATCAACCTATTTCCGTATTAATGATGGAGATACAGGACAATTCGAGCGTACCTTAATTGTGGCAGAGGAAGGAGCATCGGTAAGTTATTTAGAAGGTTGTACCGCCCCAATGTTTGATACTAATCAACTTCATGCTGCGGTGGTAGAATTAGTAGCTTTAGATAATGCCGATATCAAATACTCTACTGTGCAAAACTGGTTCGCAGGTGATGAAGAAGGTAAGGGGGGAATTTACAACTTTGTGACTAAAAGAGGTTTATGTAAGGGAGTAAATTCTAAAATATCTTGGACTCAAGTAGAAACAGGTTCAGCAATTACTTGGAAATATCCCAGTTGTGTCTTAGTTGGCGATAACTCTGTAGGTGAATTCTATTCCATCGCCCTAACTAATAACCTGCAACAAGCAGATACAGGGACAAAAATGATTCATGTGGGCAAAAATACTCGTAGCACAATTATATCTAAAGGTATCTCCGCAGGTAATTCCAAAGGTAGTTATCGAGGGTTAGTTAAAATTGGTAGTAAGGCGGATGGTGCGCGCAACTATTCCCAGTGTGACTCAATGCTAATTGGTGATAATGCAGAAGCAAACACTTTTCCTTATATCCAGGTGGATAATAATACCGCAAAATTAGAACATGAAGCTTCAACGGCTAAAATCGGCGAAGAACAGCTATTTTACTTTGCTCAACGGGGTATTTCTGAGGAAGACGCTGTTTCTATGTTAGTTAGTGGTTTCTGTAAGGATGTTCTTAACGAATTACCAATGGAATTTGCAGCCGAAGCTGATAAACTGTTGAGTTTAAAATTAGAAGGAACTGTTGGG
1147_Ssp@AIE73525_1                                ATGAGTTCCATTGTTAAAAACCTTGTCAACCAACCCTATAAATATGGCTTTGTCACCGACATTGAAGCGGATGCCATCCCCCGTGGCCTGAGCGAAGACGTGGTGCGACTCATTTCCGCCAAGAAAAATGAACCGGAATTCATGCTGGATTTCCGCCTGCGGGCCTATCGCCACTGGTTGACCATGACGGAACCCAATTGGCCTGCGGTGCATTATCCCCCCATCAATTACCAGGATATTATTTACTATTCTGCCCCCAAGCAGAGTAAAAAGTTGGAAAGCCTTGATGAAGTGGATCCAGCTCTGTTGGAAACCTTTGAAAAATTGGGTATTCCCCTATCGGAGCAAAAACGCTTGAGTAATGTGGCGGTGGATGCCATTTTTGACAGCGTTTCCATCGGTACAACTTTTAAGGAAAAATTAGCGGAAGACGGGGTGATTTTCTGCTCTATTTCGGAAGCGTTGCAGGAACATCCTGAGCTTGTGCAGAAATATTTGGGCAGTGTGGTGCCCACCGCCGACAACTTTTTTGCTGCCTTAAATTCTGCAGTATTCAGTGACGGTTCCTTTGTGTTTATTCCCAAGGGCGTGAAATGTCCCATGGAATTGTCCACCTATTTCCGCATTAATAATGGAGATACGGGGCAGTTTGAAAGGACATTGATCATTGCCGAAGAAGGGGCTTCCGTTAGCTATTTGGAAGGGTGCACAGCGCCCATGTACGATAGTAATCAACTCCATGCTGCGGTGGTAGAATTGGTGGCCTTGGATAATGCGGATATTAAATATTCCACTGTGCAAAACTGGTACGCCGGGGATGAAAATGGCAAAGGCGGAATTTACAACTTTGTCACCAAACGGGGGCTATGCAAAGGGGTTAATTCTAAAATTTCCTGGACCCAGGTGGAAACTGGCTCTGCCATTACCTGGAAGTATCCCAGTTGTGTGCTGGTGGGGGATAATTCCGTCGGGGAATTCTATTCCATTGCTTTAACTAATAATAAGCAACAGGCGGACACGGGCACGAAGATGATTCACATCGGCAAAAATACCCGTAGTACCATTATTTCCAAAGGGATTTCCGCTGGTAATTCCGCCAACAGTTACCGGGGTTTGGTGAAAATGGGCCCCAAAGCCCAGGGGGCACGCAATTATTCCCAATGTGACTCCATGCTCATCGGCGATCGGGCGGCAGCTAATACTTTCCCCTACATTCAAGTGGATAACAACACTGCCAAAGTGGAGCATGAAGCGTCCACTTCCAAAATTGGCGAAGACCAACTCTTTTACTTTGCCCAACGGGGCATTTCTGAAGAGGATGCGGTATCCATGTTGGTGAGTGGTTTCTGTAAAGATGTGCTCAACGAATTACCGATGGAATTTGCCGCGGAAGCTGACAAATTACTGAGCCTCAAACTAGAAGGCACTGTGGGT
1128427_Fcyanobacteri@KB904821_1_4639              ATGAGTTCTTCCGTCAAAACCTTAGTCAATCAGCCTTACAAATACGGTTTCATCACCGATATTGAAAAAGATACCCTGCCCCGCGGCCTCAGCGAAGACGTAATCCGCCTGATTTCCGCCAAGAAAAAAGAGCCAGAATTTATGCTCGAATTTCGGCTGCGGGCTTATCGTCGTTGGCTCGAAATGGCCGAACCCGCTTGGCCTCATGTCGAATATCCCCCCATCGATTATCAAAACATCGTCTACTACTCCGCCCCCAAGCAAAAAGACAAGCTCAACAGCTTGGACGAAGTAGACCCCACCCTTCTCGAAACCTTTGAAAAACTCGGCATTCCCCTTTCCGAGCAAAAACGCCTTAGCAACGTTGCCGTAGACGCAATTTTCGACAGCGTTTCCATTGGCACAACTTTCAAAGAAAAACTCGCCGAAGATGGCGTAATTTTCTGCTCAATTTCCGAAGCCGTCCACGACTATCCCGAACTCATCGAGAAATACCTCGGTAGCGTCGTTCCCGTTGGAGATAACTACTTCACCGCCCTCAACTCCGCCGTATTCAGCGATGGTTCTTTCGTGTACATTCCCAAAGGCGTAACCTGCCCCATGGAATTGTCCACCTATTTCCGCATCAACGACGGGGATACCGGGCAGTTTGAGCGCACCCTCATTGTTGCCGAAGAAGGGGCATCCGTGAGCTACCTCGAAGGCTGTACCGCCCCCATGTACGACACCAACCAACTCCACGCCGCCGTCGTCGAATTAGTCGCCCTCGACAACGCCGACATCAAATATTCCACGGTGCAAAACTGGTTTGCTGGCGATGAAAACGGCAAAGGCGGGATTTACAACTTCGTCACCAAAAGAGGATTATGCAAAGGCGTAAACTCCAAAATCTCTTGGACACAAGTCGAAACGGGTTCTGCGATTACCTGGAAATATCCCAGTTGCGTATTAGTGGGGGATAACTCCGTGGGTGAGTTTTACTCCATTGCCCTAACCAACAACAAGCAACAAGCCGACACCGGAACTAAAATGGTGCATATCGGGCGCAACACCAAAAGCACGATTATTTCCAAAGGGATTTCGGCGGGTGGCTCGAAAAATAGCTATCGCGGCTTAGTGAAAATGGGGCCAAAAGCCAAAGGTGCGCGGAACTACTCTCAGTGTGATTCGATGCTGATTGGCGACACTGCCGAAGCCAACACCTTCCCCTATATCCAAGCGGAAAATAATACTGCCAAAGTCGAACACGAAGCCTCTACTTCTAAAATCGGTGAAGACCAACTGTTTTTCTTCGCCCAACGGGGGATTTCGGCAGAAGACGCAATCTCGATGTTGATTAGTGGTTTCTGTAAAGATGTCTTCAATCAACTGCCGATGGAATTCGCCGCCGAAGCCGATAAGCTTCTCAGCCTCAAACTCGAAGGCACTGTCGGA
1173029_Ssubsalsa@JH980292_1_1108                  ATGACTGCTTCTGTTAAAACCTTAGTTAACCAGCCCTACAAATACGGTTTCATCACCGACATTGAGACTGACACCATCCCACGGGGGCTGAGTGAAGAAGTAGTCCGTCTCATCTCCGCCAAGAAAAACGAGCCGGAATTCATGCTGGAGTTTCGTCTGCGAGCCTATCGCCAATGGTTAAAGATGAGCGAACCCACTTGGGCGCACGTGGGCTATCCCCCCATTGATTATCAGAATATTATCTACTACTCTGCCCCAAAAACCAAAGGCAAATTAAAAAGTCTGGATGAAGTCGATCCCGCCCTCCTCGAAACCTTTGAGAAACTAGGGATTCCCTTATCTGAACAGAAGCGCTTAAGTAATGTAGCCGTTGATGCCATCTTTGATAGTGTCTCAATTGCCACCACCTTTAAAGAAAAACTGGCAGAAGCGGGGGTGATTTTTTGTTCCATTTCCGAGGCCATCCATGAGCATCCCGAGTTAGTTAAAAAATACCTAGGCTCCGTGGTACCCGTGGGCGATAATTACTTTGCCGCCCTCAACTCCGCCGTGTTTAGTGATGGTTCCTTTGTGTATATTCCCAAAGGAGTCACCTGTCCTATGGAACTCTCGACCTATTTCCGCATTAATAACGGGGATACCGGGCAATTTGAACGGACGTTAATTGTGGCCGAAGAAGGGGCTTCTGTGAGCTATTTAGAAGGCTGTACCGCCCCCATGTATGACAGCAATCAACTCCATGCCGCCATCGTGGAATTAGTGGCCTTAGATAACGCCAGCATTAAATATTCTACCGTTCAAAACTGGTACGCTGGAGACGAAAACGGCAAGGGCGGAATTTATAATTTCGTCACCAAACGGGGCCTCTGTAAAGGAGTCAATTCTAAGATTTCTTGGACTCAAGTAGAAACCGGTTCCGCGATTACTTGGAAATACCCCAGTTGTGTGTTAGTTGGGGATAATTCTGTCGGGGAATTTTATTCCATTGCCCTAACCAACAACAAGCAACAAGCAGACACCGGAACTAAAATGGTGCATATTGGCAAAAACACCCGTAGCACGATTATTTCTAAGGGAATTTCCGCCGGAAACTCCCAAAATAGCTATCGGGGCTTAGTAAAAATGGGACCCAAAGCCGTGGGCGCACGGAACTATTCTCAGTGTGATTCCATGTTAATTGGGGACTGTGCCGAAGCGAATACGTTTCCCTATATCCAAGTGGAACACAATTCCGCTAAGGTGGAACATGAAGCCTCCACTTCTAAGATTGGGGAAGACCAATTATTCTATTTTGCTCAACGGGGAATTAGTGCAGAAGATGCTATTTCTATGTTGATTAGCGGTTTCTGTAAAGATGTCTTTAATCAATTGCCCATGGAATTTGCAGCAGAAGCGGATAAACTGTTGAGTCTCAAGCTAGAAGGAACTGTAGGT
129961_Smajor@KV878783_1_2552                      ATGAGTGCATCTGTCAAAACCCTCGTCAATCAACCCTACAAGTATGGGTTTATCACCGACATCGAAGCTGACAGCCTTCCCCCAGGCCTCAGTGAAGACGTGATCCGGCTCATTTCTGCCAAGAAAAATGAGCCAGAATTCATGCTCGAATTTCGCCTTAAAGCCTATCGGCATTGGCTAACAATGGCCGAACCCGACTGGGCCCACGTCGGCTATCCCCCGATTAATTATCAAGACATCATTTACTACTCAGCGCCGAAAACCAAAGACAAGCTCAAGAGCCTAGATGATGTTGATCCCGCCCTCTTAGAAACCTTTGAGAAACTGGGGATTCCCCTTTCCGAGCAAAAGCGCCTGGGTAATGTGGCCGTCGATGCCATTTTTGACAGCGTTTCGATTGCCACCACATTTAAAGAAAAACTCGGCGAAGCAGGGGTAATTTTCTGCTCCATTTCCGAAGCCCTCCAAGAACACCCGGAACTGATTAAAAAATATCTCGGCACGGTGGTTCCCACGGCTGATAACTATTTTGCGGCGCTGAATTCGGCGGTGTTTAGTGATGGTTCCTTTGTGTTTGTGCCCAAAGGGGTCACCTGCCCGATGGAATTGTCCACCTATTTCCGGATGAATAGCGGCGATACGGGACAGTTCGAGCGCACCTTGATTGTGGCTGAAGAAGGGGCCTCGGTGAGCTATCTCGAAGGCTGCACCGCGCCCATGTACGACAGCAATCAACTACACGCTGCGATCGTGGAACTGGTGGCCCTCGATGATGCGGACATTAAATATTCCACCGTGCAAAACTGGTTTGCTGGCGATGAAAGCGGCAAAGGCGGAATCTATAATTTCGTCACCAAACGGGGACTGTGCAAAGGGAAAAACTCAAAAATTTCCTGGACTCAGGTGGAAACCGGATCGGCGATCACCTGGAAATATCCCAGTTGTGTCCTCGTGGGTGATAACTCCGTCGGCGAATTCTACTCCATCGCCCTGACGAACAATCACCAACAGGCGGACACCGGCACGAAGATGGTGCATATCGGCCGCAACACCCGCAGCCGGATCATCTCGAAAGGAATTTCGGCGGGGCAATCGAAGAACAGCTATCGCGGTCTAGTCAAGATGGGGCCCAACGCGAAAGGGGCGCGGAACTATTCCCAATGTGATTCGATGTTGATTGGCGATCGCGCCGAAGCCAACACCTTCCCCTACATCCAGGTAGACAACAACACCGCCAAAGTTGAACACGAAGCCTCCACCTCCAAAATTGGTGAAGACCAACTCTTTTACTTTGCCCAACGCGGGATCAGCTCCGAAGACGCGATTTCGATGTTGATCAGCGGCTTCTGCAAAGACGTGTTCAATCAACTGCCGATGGAATTTGCTGCCGAAGCGGATAAACTCCTCAGCCTCAAACTTGAAGGAACCGTGGGG
102232_Gsp@ELR96798_1                              ATGAGCGCTTCGGTAAAAACCCTCGTCAACCAACCTTATAAATACGGATTTGTCACCGATATTGAATCAGACAGTATCCCACGCGGACTGAACGAAGAGGTCATCAGGCTAATCTCAGAAAAAAAGAATGAACCCCAATTCATGCTCGACTTTCGCCTTAAAGCCTACCGTCAGTGGCAAAAAATGACAGAGCCAACCTGGGCTCACGTTAACTATCCTCCTATAGATTATCAAAATATTATCTATTACAGCGCTCCTAAACAGAGCAAAAAACTCAACAACTTAGACGAAGTAGATCCCGCTATTTTAGAAACCTTTGAGAAGTTAGGAATATCTCTATCAGAGCAAAAAAGACTAGCCAACGTCGCAGTAGATGCTATTTTTGATAGCGTTTCCATTGGTACCACTTTTAAAGAAAAACTAGCAGAATCAGGAGTAATCTTCTGCTCCATATCCGAAGCAGTACAAGAACATTCAGAACTAATCCAGCGTTATCTAGGTAGCGTGGTCCCCGTAGGCGATAATTACTATAGCGCCCTCAACTCTGCTGTATTTAGCGATGGTTCTTTTGTCTATATCCCCAAAGGTGTGACTTGTCCGATGGAACTATCTACTTATTTCCGGATTAATAACGGTGACACTGGACAATTCGAGCGCACTCTCATCATAGCTGAAGCAGGAGCCTCTGTGAGTTATCTAGAGGGATGTACCGCTCCCATGTACGATAGCAATCAACTTCACGCTGCGGTAGTAGAACTAGTAGCACTAGATAACGCAGATATCAAATACGCCACTGTACAGAATTGGTACGCGGGAGACGAAAATGGGAAAGGAGGAATTTATAACTTCGTCACCAAACGAGGATTATGCAAAGGAGTCAACTCCAAAATCTCCTGGACACAAGTAGAAACCGGTTCAGCGATTACCTGGAAATATCCCAGTTGTGTTTTAGTTGGGGATAATTCCGTGGGTGAATTTTACTCCATCGCTCTAACCAACAACCGTCAACAAGCCGACACGGGTACCAAAATGGTACATATAGGCAAAAATACCCGCAGCACGATTATTTCCAAAGGGATTTCCGCGGGACATTCTCAAAACAGCTACCGGGGTTTAGTTAAAATCGGACCAAAAGCTACTGGTGCTAGAAATTACTCCCAATGTGATTCAATGTTAATTGGAGATAATGCCCAAGCTAACACCTTTCCTTATATTCAGGTAGACCAAAATACTGCCAAAGTTGAACACGAAGCCTCAACATCGAAGATAGGGGAAGATCAACTCTTTTATTTCACTCAAAGAGGAATCTCAGAAGAAGATGCTATCTCTATGTTAGTGGGTGGTTTCTGTAAAGATGTGCTCAATAAGTTACCCATGGAATTCGCTGCCGAAGCTGATAAATTATTGAGCCTCAAATTAGAAGGAACGGTGGGT
2420338_Cbacterium@RMG14946_1                      ATGAGTGCAACCGTCAAAACCCTCGTCAATCAGCCTTACAAATACGGTTTTGTAACCGATATCGAAGCCGACGCCATTCCTCGCGGCTTGAGTGAAGATGTCGTGCGGCTGATTTCGGCTAAAAAGAACGAACCCGAGTTCATGTTGGAATTTCGCTTGAAAGCCTATCGCAAATGGCTGACGATGAGCGAACCCACTTGGTCCCACGTTCATTATCCCCCGATCGACTACCAAAATATCGTGTACTACTCCGCACCGAAGGTGAAGGAGAAGAAACAAAGCTTAGAAGAAGTCGATCCGACTTTGTTGGAGACTTTTGAGAAATTAGGGATTCCCCTATCGGAACAGAAGCGATTATCCAACGTAGCCGTAGATGCGATTTTCGACAGCGTTTCGATCGCTACTACTTTTAAAGAAAAACTCGCCGAGGCTGGGGTGATTTTCTGCTCCATTTCCGAGGCTTTGCAGGAGCATCCCGATTTGGTCGAAAAATACCTCGGGAGCGTCGTTCCCGTTGCCGATAACTACTACGCCGCACTCAATTCTGCCGTCTTTAGCGATGGCTCCTTCGTCTTCATTCCCAAAGGCGTCGAATGTCCCATGGAACTGTCTACCTACTTCCGAATTAATAACGGCGATTCGGGTCAGTTCGAGCGCACGTTAATCGTCGCTGAAGAAGGCAGTTCGGTGTCGTATTTGGAAGGCTGCACCGCTCCCATGTTCGACACTAACCAATTGCACGCTGCTGTGGTGGAATTGGTGGCACTCGACGACGCCAGCATCAAATATTCCACCGTGCAGAACTGGTTTGCTGGCGATGAAAACGGTAAAGGTGGAATTTATAACTTCGTCACCAAACGGGGACTGTGTAAAGGCAAGAATTCCAAAATTTCTTGGACTCAGGTAGAAACGGGTTCGGCAATTACTTGGAAGTAT------------------------------------------------------------------------------------------------------------------------------------------------------------------------------------------------------------------------------------------------------------------------------------------------------------------------------------------------------------------------------------------------------------------------------------------------------------------------------------------------------------------
1643526_Gsp@LWRO01000008_1_93                      ATGAGCGCGACAGTTAAAAGCCTAGTCAGCCAACCCTACAAATACGGTTTCGTCACCGACATTGAAGCCGACACGATCCCACGTGGCTTAAACGAAGACGTTATTCGCCTGATTTCAGCCAAAAAGAACGAGCCAGACTTCATGCTGGAGTTCCGTCTCAAAGCCTATCGCCAATGGCTGAAGATGGAAGAACCCAACTGGCCTCACGTCAACTATCCGCCAATCGACTACCAGGACATCGTTTACTACTCCGCACCAAAAGTTAAAGGCAAAAAGAAAAGCCTCGATGAAGTCGATCCCACCTTACTCGATACTTTCGAGAAACTGGGAATTCCGCTGTCCGAACAAAAGCGGTTGGCGAACGTCGCAGTTGACGCGATCTTCGACAGTGTCTCCGTCGCCACGACGTTTAAAGAAAAACTCGCTGAAGCGGGTGTGATCTTCTGCTCGATTTCCGAAGCATTGCAAGAACACCCCGAGTTAGTACAAAAATACCTCGGCAGCGTCGTTCCTGTGGGCGACAACTACTTCGCCGCACTCAACTCTGCTGTCTTCAGCGACGGTTCTTTCGTCTTCGTCCCCAAAGGTGTGAAATGTCCGATGGACTTATCCACCTATTTCCGGATTAACAACGGCGAATCGGGGCAGTTCGAGCGCACCCTCATCGTCGCCGAAGAAGGTGCTTCTGTCACCTATCTCGAAGGTTGCACCGCACCGATGTTCGACACCAACCAGCTTCACGCCGCCGTTGTGGAATTGGTGGTTCTCGACAATGCCGAGATTAAATACTCCACCGTTCAAAACTGGTTTGCGGGAGACGAAAACGGCAAAGGTGGCATTTACAACTTCGTCACCAAACGCGGCTTGTGCAAAGGGAAAAACTCCAAGATTTCTTGGACGCAGGTTGAAACGGGATCTGCTATTACTTGGAAATATCCCAGTTGCGTGTTAGTGGGTGAGAATTCCGTCGGCGAGTTTTACTCAGTTGCGCTCACCAACAACTACCAGCAAGCCGACACCGGTACCAAAATGGTTCACGTTGGGAAAAACACCAAAAGTACGATTATCTCGAAAGGGATTTCGGCTGGGAAGTCGAAAAACAGCTATCGCGGCTTGGTGAAAATGAGTCCCAAAGCAACGGGAGCGCGGAATTATTCTCAGTGCGACTCGATGTTGATTGGGGACAATGCCGAAGCGAACACGTTCCCGTACATCGACGTGAGTAACAACACGGCGAAAGTGGAACACGAAGCCTCGACTTCCAAAATTGGTGAAGATCAGCTATTCTACTTCGCGCAACGGGGTATCTCTGAAGAAGATGCGGTTTCCATGATTATCAGTGGATTCTGCAAGGATGTCTTCAATGAGTTGCCGATGGAGTTTGCAGCGGAAGCGGACAAGTTGCTGAGCTTGAAACTCGAGGGAGCTGTGGGT
2099686_Cbacterium@PXCV01000481_1_4                ATGAGCGCCAGCGTTAAAACCCTAGTCAACCAACCCTACAAATACGGTTTCACCACCGACATTGAAACCGAGAGCATGGCGCGCGGACTCAACGAAGATGTCATCCGCGCCATCTCCGCTAAAAAGAAAGAGCCGGAATTTATGTTAGACTTCCGCCTCAAAGCCTATCGTCAATGGCTAAAAATGGCGGAACCCGACTGGCAACACGCCAGCTATCCCCCGATTGACTATCAAAATATCGTCTACTACTCCGCCCCCAAGGTCAAAGACAAGAAGAAAAGCCTCGACGATGTTGACCCCACCCTCATCGAAACCTTTGAGAAACTGGGGATTCCCCTCTCGGAACAAAAGCGTCTGGCTAACGTAGCGGTGGATGCAATTTTTGACAGTGTCTCCGTCGCCACCACCTTCAAAGAAAAATTAGGGGAAGCGGGGGTCATCTTCTGTTCCATCTCTGAGGCCCTGCAGGAACACCCAGAACTGGTGAAGAAATACATCGGGACTGTGGTTCCCGTCGGCGATAACTACTTCGCCGCCCTCAACTCCGCCGTCTTCACCGATGGGTCGTTTGTCTTCGTTCCTAAAGGGGTGACCTGTCCGATGGACTTGTCCACCTACTTCCGCATTAACAACGGTGACTCGGGACAGTTCGAGCGGACTCTGATTGTCGCCGAAGAAGGCGCCTCCGTGACCTACCTCGAAGGCTGTACCGCCCCCATGTTTGACACCAACCAACTCCACGCCGCTGTGGTGGAATTGGTGACCTTGGACGACGCGGAAATTAAATACTCCACCGTGCAAAACTGGTTCGCCGGAGATGAAAACGGCAAAGGGGGTATTTACAACTTCGTCACCAAGCGGGGACTCTGTAAAGGCAAAAACTCCAAAATCTCCTGGACTCAGGTGGAAACCGGGTCTGCGATTACCTGGAAGTACCCCAGTTGTGTCCTGGTGGGCGATAACTCCGTCGGTGAGTTCTACTCGGTGGCGTTGACAAATAACTATCAGCAAGCCGATACGGGAACCAAGATGGTGCATATTGGCAAGAACACCAAAAGCACGATTATCTCCAAGGGGATTTCCTCTGGGAAGTCCAAAAACAGCTATCGCGGCTTGGTGAAGATGGGGCCGAAGGCGGAAGGGTCGCGCAATTACTCCCAATGTGATTCGATGTTGATTGGGGATAATGCCGAAGCCAACACCTTCCCCTATATCGACGTTCAGAACAATCTGGCCAAGGTCGAACATGAGGCCTCTACCTCGAAGATTGGCGAAGACCAGTTGTTCTATTTTGCCCAACGGGGTATCTCGGAAGAAGATGCGGTGTCCATGATTATTAGTGGCTTCTGCCGGGATGTCTTCAATGAGTTACCCATGGAGTTTGCGGCGGAAGCGGATAAACTCCTGAGTCTGAAGCTTGAAGGCGCTGTGGGC
1666905_Psp@KPQ36895_1                             ATGAGTGCCAGCGTTAAAACCCTAGTCAACCAACCCTACAAATACGGTTTCACCACCGACATCGAAACCGACAGCATCGCACGGGGACTCAACGAAGATGTCATCCGCGCCATTTCCCTCAAAAAGAACGAGCCGGAGTTTATGTTAGAGTTCCGGCTCAAAGCCTATCGTCAATGGCTGAAGATGGAAGAACCGGACTGGCAACACGCCAGTTACCCTCCCATTGACTATCAAAACATCGTCTACTACTCCGCCCCCAAGGTCAAAGACAAAAAGAAAAGTCTCGATGATGTTGACCCCACCCTCATCGAAACCTTCGAGAAGCTGGGGATTCCCCTCTCGGAACAGAAGCGTCTGGCCAACGTGGCGGTAGATGCCATTTTCGATAGCGTCTCCGTCGCCACCACCTTTAAAGAAAAACTTGGCGAAGCGGGAGTTATCTTCTGTTCCATCTCCGAGGCTTTGCAAGAACACCCGGAACTGGTGAAAAAATACATCGGCAGTGTGGTTCCCGTCGGCGATAACTACTTCGCTGCCCTCAACTCCGCTGTCTTCACCGATGGGTCCTTTGTTTTTGTTCCCAAAGGGGTAACCTGTCCTATGGACTTGTCCACCTACTTCCGGATTAACAACGGCGATTCGGGACAGTTCGAGCGGACTCTAATTGTGGCCGAGGAAGGGGCATCTGTCACTTATCTCGAAGGCTGTACCGCCCCCATGTTTGACACCAACCAACTCCACGCCGCCGTGGTAGAATTGGTGACCTTGGATGACGCGGAGATTAAATACTCCACCGTGCAAAACTGGTTCGCCGGGGACGAAAACGGTAAAGGTGGTATTTACAACTTCGTCACCAAGCGGGGACTCTGTAAAGGGAAAAACTCGAAGATTTCCTGGACGCAAGTCGAAACCGGTTCGGCCATTACCTGGAAATATCCCAGTTGTGTTCTCGTCGGCGATAACTCCGTCGGTGAGTTCTACTCCGTGGCCTTGACGAATAACTATCAGCAAGCCGATACGGGAACCAAGATGGTGCATATTGGCAAGAACACCAAAAGCACCATTATCTCGAAAGGGATTTCCTCTGGGAAGTCCAAAAATAGCTATCGCGGCTTGGTGAAGATGGGACCGAAGGCGGAAGGGTCGCGCAATTACTCCCAATGTGATTCGATGTTGATTGGGGATAACGCTGAGGCCAATACGTTCCCCTATATCGATGTTCAGAACAATCTGGCCAAGGTCGAACATGAAGCCTCGACTTCCAAAATTGGCGAAGACCAGTTGTTCTATTTCGCTCAACGGGGTATCTCGGAAGAAGATGCGGTCTCCATGATTATTAGTGGCTTCTGCCGCGATGTCTTCAATGAGTTACCGATGGAGTTTGCAGCCGAAGCCGATAAACTCCTGAGTCTGAAGCTCGAAGGCGCTGTGGGT
32049_Ssp@ACA99802_1                               ATGAGTGCGACCGTCAAAACCCTTGTCAATCAGCCCTATAAATATGGTTTCGTCACAGATATCGAGACGGAAAAAATTCCCCGTGGCCTCAGCGAAGATGTCGTTCGCTTAATTTCCGCCAAGAAAAACGAACCGGACTTTATGCTGGAGTTTCGTCTCAAGGCTTACCACCAGTGGCTTAAAATGGCTGAGCCAGAATGGGCCCATGTTAAATATCCCCCCATCGACTACCAGGACATCGTTTACTACGCTGCCCCCAAAAAAGAAACTAAAATCGAGAGCCTAGACGAAATTGATCCGGCCCTCCTAGAAACGTTCGAGAAGCTAGGCATCCCCCTTTCAGAACAAAAGCGTCTATCCAATGTCGCTGTAGATGCCGTTTTTGATAGCGTTTCCATTGCGACCACCTTTAAAAAAGACCTCGCCAAGCACGGTGTAATTTTCTGCTCCATTTCCGAAGCACTGCAGGAATATCCAGACCTGGTCAAAAAATATCTCGGTACCGTTGTGCCCACTTCTGACAACTACTTTGCGGCGCTCAACTCCGCCGTGTTTAGTGACGGTTCCTTCGTCTTTATTCCCAAAGGCGTGAAATGCCCAATGGAGTTGTCCACCTATTTTCGGATCAATGATGGGGAAACTGGTCAATTTGAACGGACGCTGATTATCGCCGAAGAAGGTGCCTCCGTGAGCTATCTCGAAGGTTGTACCGCACCGATGTTTGACACCAATCAGCTCCATGCTGCTGTGGTTGAACTGGTGGCCCTTGATAACGCTGACATCAAATATTCCACCGTCCAAAACTGGTTTGCGGGGGACGAAGAGGGCAAAGGCGGTATCTACAACTTCGTGACGAAGCGGGGCCTCTGTAAAGGTATCAATTCTAAGATTTCCTGGACTCAGGTAGAAACCGGCTCGGCGATCACCTGGAAATACCCCAGTTGTGTCTTGCTCGGCGATAACTCCGTGGGTGAATTTTATTCCATTGCTTTAACGAATAATCACCAGCAGGCTGACACAGGCACCAAAATGATCCACATCGGTAAAAACAGCCGTAGCACAATCATTTCTAAAGGCATTTCGGCGGGCAAATCGAAAAATAGCTACCGGGGCTTGGTGAAAATGCACCCCAAAGCCGACGGAGCGCGTAACTATTCCCAATGTGATTCGATGCTCATTGGCGATACAGCAGAAGCGAATACCTTCCCCTACATCCAAGTGGATAATCAAAATGCCAAGGTGGAACATGAAGCCTCCACTGCAAAAATTGGCGAGGAGCAGCTCTTTTACTTTGCCCAGCGGGGTATCGCCGAAGAGGACGCCATTTCAATGCTTGTTAGTGGCTTCTGTAAGGACGTACTCAGTGAGTTACCGATGGAATTTGCGGCTGAAGCGGATAAACTTCTCAGCCTCAAACTCGAAGGCACTGTTGGG
1671698_Hsp@OZH53012_1                             ATGACTGCTAAAGTAACAACCTTAGTTAATCAACCTTATAAATATGGTTTCGTCACTGATATTGAATCAGATACTATTCCTCGCGGACTCAGTGAAGATATAGTTCGTCTGATTTCTGCAAAAAAGAATGAACCAGAGTTTATGCTTAACTTTCGCCTCAAAGCATATCAGAAGTGGTTGCAAATGAAGGAACCAGTATGGGCGCAGGTTGACTATCCAAAAATAGACTACCAGAATATAATTTACTATTCAGCGCCAAAGGTTCAAGATAAGAAAAAAAGCTTAGATGAAGTAGATCCTACTTTGTTGGATACTTTTGAGAAACTGGGTATCCCTCTATCAGAGCAGAAACGTCTGAGTAATGTTGCAGTTGATGCTGTCTTTGATAGTGTTTCTGTTGCTACTACTTTTAAAGAAAAGCTTGCTGAAGAAGGAGTGATTTTTTGCTCTATTTCTGAAGCAGTAAAGGAATATCCAGAATTAGTGGAAAAATATCTGGGTAGTGTTGTACCAGTGGGGGATAATTTTTTTGCTGCTCTAAATTCTGCTGTATTTAGTGATGGGTCTTTTGTTTTTATTCCTAAAGGTGTACAATGTCCGATGGATTTGTCTACTTACTTTAGAATCAATAATGGCGACTCTGGGCAGTTTGAGCGGACTCTTATTGTAGCAGAAGAAGGTAGTTCTGTCACCTATTTGGAAGGTTGCACTGCTCCGATGTTTGATACTAACCAACTTCATGCTGCGGTTGTTGAACTTGTTGCTCTGGATAACGCTGATATTAAATATTCGACTGTGCAAAACTGGTTTGCTGGAGATGAAAATGGTAAGGGTGGTATCTATAATTTTGTGACTAAGCGCGGTTTGTGTAAGGGAGTAAATTCTAAAATTTCCTGGACGCAAGTAGAAACTGGTTCCGCTATTACCTGGAAATATCCTAGTTGTGTTTTAGTAGGTGACAACTCAGTAGGAGAATTTTATTCTGTTGCTCTAACTAATAATAAACAACAAGCAGATACAGGTACAAAAATGGTACATATCGGCAAAAATACTCGCAGTACAATTATTTCTAAGGGTATTTCTGCTGGAAATTCTGCTAATAGTTACCGTGGTTTAGTGAAAATGGGATCTGGTGCGAAGGGTGCGCGGAACTATTCTCAATGTGACTCAATGTTAATAGGCGATCGCGCTCAAGCAAATACTTTTCCCTATATTCAAGTAGATAATAATACTGCTAAGGTTGAGCATGAAGCTTCTACTTCTAAAATAGGAGAAGACCAACTTTTTTATTTTACTCAAAGAGGTATTTCTGCTGAAGATGCAGTGTCTATGATTATTAGTGGTTTCTGTAAAGATGTATTTAATGAATTACCGATGGAATTTGCTGCGGAAGCTGATAAGTTATTGAGTTTGAAATTAGAAGGAACGGTGGGA
203124_Terythraeum@ABG53347_1                      ATGACTGCTAAAGTAACAAGTTTAGTCAATCAACCTTATAAATATGGTTTTGTCACTGATATTGAGTCAGACACAATTCCTCGTGGACTAAGCGAAGACATAGTTCGTCTGATATCTGCTAAAAAGAATGAACCAGAGTTCATGCTCAACTTTCGTCTCAAAGCATACAAGAAGTGGCTGCAAATGAAAGAACCACTTTGGGCACATGTTGACTATCCAAAAATAGACTATCAGAATATTATTTACTATTCAGCACCAAAATTGCAAGACAAGAAGAAAAGTCTAGAGGAAGTAGACCCTACTTTGTTAGAAACTTTTGAGAAACTTGGCATTCCCCTCTCAGAGCAGAAACGTCTAAGCAACGTTGCGGTTGATGCTGTGTTTGATAGTGTTTCTGTTGCTACTACTTTTAAAGAAAAGCTGGCTGAGGAAGGGGTAATTTTTGGCTCTATATCTGAAGCAGTACAGGAACATCCAGAGTTAGTAGAAAAATATCTGGGTAGTGTTGTACCAGTGGGGGATAATTTTTTTGCGGCTCTTAATTCTGCTGTGTTTAGTGATGGGTCTTTTGTGTTTATTCCTAAAGGTGTAAAGTGTCCGATGGATCTATCGACATACTTTAGAATTAATAATGGTGAGTCTGGTCAGTTTGAGCGGACTTTAATTGTGGCAGAGGAGGGTAGTTCAGTAACATATTTGGAAGGTTGCACTGCTCCAATGTTCGATACTAACCAACTTCACGCTGCGGTAGTTGAGCTGGTTACCCTTGACAATGCTGAAATTAAATATTCAACTGTGCAAAATTGGTTTGCTGGGGATGAAAATGGTAAAGGTGGTATTTATAATTTTGTGACTAAGCGCGGTTTGTGTAAAGGAGTAAATTCTAAAATTTCTTGGACTCAGGTAGAGACTGGTTCAGCTATTACCTGGAAATATCCTAGTTGTGTTTTGGTGGGTGATAACTCAGTGGGAGAATTTTATTCTGTTGCTCTAACTAATAATAAACAACAAGCAGATACAGGCACAAAAATGGTACATGTTGGCAAAAATACTCGCAGTACAATTATTTCTAAAGGTATTTCTGCTGGGAACTCCGCTAATAGTTACCGTGGTTTAGTAAAAATGGGGCCTGGTGCTAAGGGATCACGGAACTATTCTCAATGTGACTCAATGTTAATAGGCGATCGCGCACAAGCAAATACTTTTCCTTATATTCAAGTAGATAATAATACTGCTAAGGTTGAACATGAAGCTTCTACTTCTAAAATTGGAGTTGACCAACTTTTCTATTTTGCTCAAAGAGGTATTTCTCCTGAGGATGCGGTTTCTATGATTATTAGTGGTTTTTGTAAGGATGTATTTAATGAATTACCAATGGAGTTTGCTGCGGAAGCTGATAAGTTATTGAGTCTGAAATTAGAAGGTACAGTAGGT
282423_Pagardhii@BBD56071_1                        ATGAGTGCTTCCGTTAAAACCCTGGTCAACCAACCGTACAAATACGGCTTTGTCACCGATATTGAGTCAGACACCATACCCCGTGGACTCAGTGAGGATGTTGTCCGCCTGATTTCAGCTAAAAAAAACGAGCCAGAATTCATGCTCAACTTCCGTTTACGAGCCTATAAGCAATGGCTAAAAATGGCAGAACCCACCTGGCCTCATGTCAACTATCCGGCCATTGATTATCAATCTATTATCTACTATTCCGCGCCCAAAGTTGAACAGAAAAAAACCAGTTTAGACGAAGTTGACCCGACTTTATTAGAAACCTTTGAAAAATTAGGCATTCCTTTAAACGAACAAAAACGCCTGTCTAATGTAGCCGTTGATGCGGTTTTTGATAGTGTTTCTATTGCCACCACCTTTAAAGAAAAATTAGCTGAAGATGGGGTAATTTTCTGTTCTATTTCTGAAGCAGTTAAAGAACATCCTGAACTGATTGAAAAATATTTAGGTAGTGTGGTTCCCGTTGCCGATAATTTCTTCGCCGCCTTAAATTCTGCCGTGTTTAGTGATGGGTCATTTGTTTATATTCCGAAAGGGGTACAATGTCCGATGGATTTGTCTACCTATTTTCGGATTAATAATGGAGATTCTGGACAGTTTGAACGCACCTTAATTGTAGCAGAAGCAGGCAGTTCTGTCACCTATTTAGAAGGTTGTACCGCCCCGATGTTTGACACGAATCAACTGCATGCGGCTGTGGTAGAATTGGTAACTTTAGATAATGCGGAAATCAAATATTCAACGGTGCAAAATTGGTACGCCGGAGATGAAGAAGGCAAGGGCGGAATTTACAACTTTGTCACCAAACGAGGATTATGTAAAGGAGTCAATTCTAAGATTTCTTGGACACAGGTAGAAACCGGGTCTGCTATTACTTGGAAATATCCCAGTTGTCTATTAGTTGGGGATAATTCCGTAGGAGAATTTTATTCTGTTGCGCTGACTAATAATAAACAACAAGCAGACACGGGAACCAAAATGATTCATATTGGTAAAAATACCCGCAGCACGATTATTTCTAAAGGAATTTCTGCCGGGAAATCCTCCAATAGTTATCGCGGTTTAGTTAAAATGGGGCCGAAAGCGGCTGGGGCGAGAAATTATTCCCAGTGTGATTCTATGTTAATTGGAGATAGGGCCCAAGCTAATACTTTTCCCTATATTCAAGTGGAAAATAATAGTGCCAAAGTTGAACACGAAGCCTCTACTTCTAAAATAGGAGAAGACCAACTTTTCTATTTTTCTCAACGGGGCATTTCTGCTGAAGATGCTATATCAATGATGATTAGCGGTTTCTGTAAAGATGTGTTCAGTAAATTACCGATGGAATTTGCCGTCGAAGCTGATAAATTATTGAGCTTAAAATTAGAAGGAACCGTGGGT
1982223_Asp@RAQ44041_1                             ATGAGTGCTTCAGTCAAAACCCTAGTTAACCAGCCCTATAAATACGGCTTTGTTACTGATATTGAGTCCGACACCATCCCCAAGGGGTTGAGTGAAGATGTGGTGCGGCTGATATCAGCGAAAAAAAATGAGCCGGAATTTATGTTAAATTTCCGTCTCAGGGCTTATCAGCAGTGGCAGAAAATGGCTGAACCCACCTGGCCCCATGTTCACTATCCCCCCATTGACTATCAAGACATTATCTACTATTCCGCCCCCAAAGTAGAGAAGAAAAAAGGCAGTTTAGAAGAAGTAGACCCGACCCTAATAGAAACCTTTGAGAAATTAGGGATTCCCCTATCCGAACAGAAACGGCGGGCTAATGTAGCAGTGGATGCCGTCTTGGATAGTGTGTCCATTGCCACCACTTTTAAAGAAAAACGCGCCGAAGAAGGGGTAATTTTCTGCTCAATTTCCGAAGCCGTAGAAAGCCACCCAGAACTGATTGAGAAATATTTGGGGAGTGTAGTTCCCGTCGGTGATAACTACTTCGCCGCCCTCAACTCAGCCGTGTTTAGTGATGGTTCCTTCGTGTACATTCCCAAAGGGGTTAAATGTCCCATGGATCTGTCTACTTATTTCCGCATTAATAACGGTGAATCTGGGCAGGTCGAGCGCACCTTAATTGTAGCAGAATCTGGCAGTTCTGTCACCTATTTAGAAGGCTGTACCGCCCCCATGTTCGATACCAACCAATTACACGCCGCTGTAGTCGAATTGGTCGCTTTGGATAATGCCACCATCGAATATTCTACCGTGCAAAATTGGTTTGCTGGGGACGAAAACGGGAAAGGCGGAATTTATAACTTTGTCACCAAGCGGGGACTCTGTAAAGGCGTAAATTCTAAGATTTCCTGGACTCAGGTAGAAACCGGGTCAGCCATTACTTGGAAATATCCTAGTTGTGTGTTGGTCGGTGATAATTCCGTCGGAGAATTTTACTCCGTCGCCCTCACCAATAACTGTCAACAGGCTGATACCGGAACCAAAATGGTTCATATTGGCAAAAATACCCGCAGCACTATTATTTCTAAAGGTATTTCGGCGGGTCGGTCTGCGAATAGCTATCGTGGCTTAGTGAAAATGGGTCCGAAAGCTGTGGGGGCGCGGAATTATTCCCAGTGCGACTCTATGTTAATTGGCGACTGTGGACAGGCTAATACTTTCCCTTATATTCAAGTCGAAAATAGTACCGCCAAGGTAGAACATGAAGCCTCAACTTCTAAAATTGGGGAAGACCAATTGTTTTACTTTACTCAACGGGGAATTTCTGAGGAAGATGCTGTGTCTATGATTATCAGCGGCTTCTGTAAAGATGTGTTTAATAAATTACCCATGGAGTTTGCAGCCGAAGCCGATAAACTGCTGAGTCTGAAACTAGAAGGCGCTGTCGGT
1752063_Fsp@BAU08221_1                             ATGAGTGCCACTGTTAAAACCCTAGTAAATCAACCCTACAAGTACGGCTTCGTCACCAACATCGAGGCAGACACAATTCCTCGGGGACTAAACGAGGATATCATCCGCATGATCTCTGCCAAGAAAAACGAGCCAGAATTCATGCTGGAGTTTCGCCTCAGAGCTTATCGCCAGTGGCAAAAAATGACAGAACCAACTTGGCCTAACGTTAAATACCCACCAATCGACTATCAAAATATAATTTACTACTCAGCCCCCAAGCAACAAGCCAAAAAGAAAAGCTTAGAAGAAGTAGATCCTACCCTTCTAGAAACCTTTGAAAAGTTGGGCATTCCTCTGTCAGAACAAAAGCGACTGGCGAACGTCGCCGTAGACGCTATTTTTGATAGCGTCTCAGTCGCCACCACCTTCAAAGAAAAACTGGCAAAAGAAGGGGTGATCTTCTGCTCTATTTCCGAAGCATTACAGGAACACCCAGAATTAGTCAAGAAGTACCTGGGTAGCGTCGTTCCCATTGCCGATAACTATTTTGCTGCTCTCAATTCAGCGGTATTTAGCGATGGTTCCTTCGTCTACATTCCCAAAGGCGTCAAATGTCCGATGGAACTGTCCACCTACTTCCGGATTAACAATGGTGAAACCGGGCAATTTGAGCGGACATTAATTGTCGCTGAAGAAGACAGCTATGTTTCCTACCTCGAAGGCTGTACAGCACCAATGTACGACAGCAACCAGCTACATGCTGCGGTTGTCGAACTTGTTGCCCTTGATAATGCCGAAATTAAATACTCCACCGTCCAAAACTGGTACGCCGGCGATGAAAAAGGCAGAGGCGGGATTTACAACTTCGTCACCAAGCGCGGTTTATGTCAGGGTGTTAATTCCAAAATTTCTTGGACACAAGTAGAAACTGGTTCTGCCATTACCTGGAAATACCCTAGCTGCGTACTGGTGGGTGATAACTCCGTGGGTGAATTTTATTCGGTAGCGCTGACTAACAATATGCAGCAAGCCGATACCGGTACAAAAATGATTCACATTGGGAAAAATACCCGCAGCACAATTATTTCTAAAGGTATCTCCGCTGGTAATTCTAGTAACAGTTACCGGGGTTTGGTAAAAATTAACCCGAAGGCAGAAAAAGCTAGAAACTACTCCCAGTGCGACTCCATGTTGATTGGGGATAATGCCCATGCTAATACTTTCCCTTACATCCAGGTACAAAACAATACTGCTAAAGTAGAGCATGAAGCTTCTACTTCCAAGATTGGGGAAGACCAGTTATTTTACTTTGCACAGCGAGGTATTTCCACAGAAGATGCGCTAAAGATGATGATTAGCGGCTTCTGTAAGGATGTGTTTAATAACCTGCCGATGGAATTTGCTGTGGAAGCTGATAAGCTATTGAGTTTGAAGTTGGAAGGTAGTGTTGGG
46234_Asp@AFW95766_1                               ATGAGCGCATCCGTCACCACCTTAGTCAACCAACCTTACAAGTACGGCTTTGTTACCGATATTGAAGCCGATACTATTCCTCGTGGGTTAAGCGAAGATGTTGTCCGCCTAATTTCCGCCAAAAAGAATGAGCCGGAATTTATGCTGGAATATCGTCTCCGAGCATATCATCAATGGCTGAAAATGACAGAACCAACTTGGTCTCATGTCCAATATCCGCCTATTAATTATCAGGATATTATTTATTATTCCGCACCGAAACAAAAGAAAAAACTCAACAGTTTAGACGAAGTTGATCCGACTTTATTGGAAACCTTTGCAAAATTAGGTATTCCTTTAAATGAACAAAAGCGATTAAGTAACGTTGCTGTTGATGCGATTTTTGATAGTGTTTCTGTTGCGACTACATATAAAGAAAAACTTGCCAAAGATGGCGTAATTTTCTGTTCTTTTTCGGAAGCTTTACAAGAACACCCAGAATTAATTAAAAAATATTTGGGTAGCGTTGTTCCCATTGCTGATAATTATTTCGCAGCTTTGAATGCGGCTGTGTTTAGTGATGGTTCTTTCGTTTATATTCCCAAAGGCTTAAAATGTCCAATGGAATTGTCTACCTATTTCCGCATTAATACCGGAGATACAGGACAATTTGAACGGACTTTAATTGTCGCCGAAGCAGGAAGTTATGTTTCTTATTTAGAAGGTTGTACAGCGCCAATGTACGACAGCAACCAATTACACGCGGCGGTTGTTGAATTGGTAGCTTTAGATAATGCGGAAATTAAATATTCTACTGTGCAGAACTGGTACGCTGGTGATGTCAATGGTAAAGGCGGAATTTACAACTTTGTAACTAAACGTGGTTTGTGTCAAGGTGTCAATTCTAAGATTTCTTGGACTCAAGTAGAAACAGGTTCTGCGATTACTTGGAAGTATCCCAGTTGTGTTTTGATTGGTGATAATTCTGTGGGTGAATTTTACTCGGTTGCATTAACAAATAATATGCAGCAAGCTGATACTGGAAGTAAGATGATTCACGTTGGGAAAAACACCCGCAGCACTATTATTTCTAAAGGAATTTCTGCTGGTAAATCTAGTAATAGTTACCGAGGTTTGGTGAAGATTAATCCCACTGCGAAAGGTGCAAGAAATTATTCTCAATGTGATTCGATGTTAATTGGGGATAATGCTCAAGCTAATACTTTTCCTTATATTCAAGTTCAGAATAATACGGGAAAGGTGGAACATGAGGCTTCTACTTCTAAAATTGGTGAAGATCAATTGTTCTTTTTTGCTCAACGGGGTATTTCTTCGGAAGATGCTATTTCGATGATGATTAGCGGTTTCTGTAAGGATGTTTTTAATCAGCTTCCTATGGAGTTTGCTGTTGAGGCTGATAAGTTGTTGAGTCTGAAACTAGAGGGTAGTGTGGGT
551115_Nazollae@ADI63224_1                         ATGAGCGCATCTGTCAAAACCTTAGTCAACCAACCTTACAAGTACGGCTTTGTCACTGATATTGAAGCCGACACTATCCCACGGGGACTAAATGAAGACGTTATTCGCCTGATTTCCGCAAAAAAGAACGAACCGGAATTCATGTTGGAGTATCGTCTCCGAGCCTACCACCAATGGCTGAAAATGATAGAACCAAGTTGGCCTCATGTCACTTATCCGCCAATTAATTATCAGGATATTATTTATTATTCTGCGCCGAAACAAAAAAAAAAACTCAACAGCTTAGATGAAGTTGATCCCACTTTATTGGAAACCTTCGAGAAATTAGGTATTCCTTTAAATGAACAAAAGCGATTAAGCAATGTAGCTGTTGATGCGATTTTTGATAGTGTTTCTGTTGCCACTACATTTAAAGAGAATCTTGCCAAAGATGGCGTAATTTTCTGTTCTATTTCTGAAGCACTTCAAGAACATCCAGAACTGATTAAAAAATATTTGGGTAGCGTTGTTCCTATTGCTGATAATTATTTTGCGGCTTTAAACGCTGCTGTGTTCAGCGATGGTTCTTTCGTCTACATTCCTAAAGGCGTAAAATGTCCAATGGAATTATCTACATATTTTCGTATTAACTCCGGTGATACAGGACAATTTGAAAGGACTTTAATTATCGCCGAAGAAGGTAGTTATGTTTCTTATTTAGAAGGTTGTACAGCCCCAATGTACGACAGCAACCAATTACACGCTGCGGTTGTAGAATTGGTTGCTTTGGATAATGCCGAAATTAAATATTCTACCGTGCAGAACTGGTACGCCGGTGATGCTAATGGTAAAGGTGGAATTTACAACTTTGTGACTAAGCGTGGTTTGTGTCAAGGTGTAAATTCTAAAATTTCTTGGACACAAGTAGAAACAGGTTCAGCTATTACTTGGAAGTATCCTAGTTGTGTTTTAGTTGGTGATAATTCTGTGGGTGAATTTTATTCTGTGGCGCTGACAAATAATATGCAGCAAGCTGACACAGGCACAAAAATGATTCACATCGGTAAAAACACTCGCAGTACAATTATTTCTAAAGGGATTTCTGCTGGTAAATCTAGTAATAGTTACCGGGGGTTAGTGAAAATTAATCCCACTGCAAAAGGCGCAAGAAATTATTCTCAATGTGACTCGATGTTAATTGGTGATAATGCTCAAGCTAATACTTTTCCTTATATTCAAGTTCAGAATAATAATGGAAAGGTTGAGCATGAAGCTTCTACTTCCAAAATAGGGGAAGATCAATTATTTTTCTTTGCTCAACGGGGTATTTCTTCGGAAGATGCTATTTCTATGATGATTAGCGGTTTCTGTAAGGATGTTTTTAATCAGCTTCCTATGGAGTTTGCTGTTGAGGCTAATAAGTTGTTGAGTCTGAAGTTGGAAGGTAGTGTGGGT
52271_Asp@LUHI01000068_1_50                        ATGAGTGCTACTGTCAAAACCTTAGTCAACCAGCCCTACAAGTACGGTTTCATAACGGATATCGAAACCGACACGATTCCGCGTGGACTAAACGAAGACGTTATCCGCTTAATCTCCGCCAAAAAGAATGAACCGGAGTTCATGTTGGAGTTCCGTCTCAGAGCTTACCGCCAGTGGCTGAAAATGACCGAGCCAACCTGGCCGAGCGTCACATATCCACCAATTAATTATCAGGATATCATCTACTACTCCGCACCTAAGCAAAAAAAAAAACTCAACAGCTTAGAAGAAGTAGATCCTACCCTGCTAGAAACCTTCGAGAAACTAGGTATTCCCCTATCTGAGCAGAAACGACTCGCCAACGTCGCCGTAGACGCGATTTTTGATAGCGTTTCCGTCGCCACCACCTTCAAAGAAACACTTGCCAAAGACGGCGTTATTTTCTGCTCAATTTCCGAAGCACTGCGGGAACACCCAGAACTCGTGCAGAAATATTTGGGTAGCGTTGTCCCCATTGCTGACAACTACTTCGCCGCCCTCAACTCGGCGGTATTTAGTGACGGTTCCTTTGTCTACATTCCCAAAGGCGTGAAATGTCCAATGGAATTGTCTACCTACTTCCGCATCAACTCCGGCGATACAGGACAATTTGAACGGACTTTGATTGTCGCAGAAGAAGGTAGCTATGTTTCCTACTTGGAAGGTTGCACCGCACCAATGTACGACAGCAACCAACTGCACGCGGCGGTAGTTGAACTCGTCGCCCTCGACAATGCGGAAATTAAATACTCCACCGTTCAAAACTGGTACGCCGGCGACGCTAACGGTAAAGGTGGTATTTACAACTTCGTCACCAAGCGCGGTTTGTGTCAAGGTGTAAATTCTAAAATTTCTTGGACACAAGTCGAAACTGGTTCGGCAATTACTTGGAAGTATCCCAGTTGTGTGTTAGTCGGTGATAACTCTGTCGGGGAATTCTACTCGGTGGCGTTGACTAACAATATGCAGCAAGCCGACACCGGAACGAAAATGATTCATGTCGGGAAAAATACCCGCAGCACTATCATTTCTAAGGGTATCTCCGCAGGTAATTCTAGTAATAGTTACCGGGGTTTGGTGAAGATTAATCCCAAGGCTGAAGGGGCGCGAAATTATTCTCAGTGTGACTCGATGTTAATTGGGGATAATGCTCAGGCGAATACTTTCCCTTATATTCAGGTACAGAATCATACGGGAAAGGTGGAACATGAGGCTTCTACTTCTAAGATTGGGGAAGATCAACTGTTTTACTTTGCTCAACGTGGTATTTCTGCGGAAGATGCTATTTCTATGATGATTAGCGGTTTCTGCAAGGATGTGTTTAATCAGCTACCTATGGAGTTTGCTGTTGAGGCTGATAAGTTGTTGAGTCTGAAGTTGGAAGGTAGTGTTGGT
1973482_Rcurvata@BAZ89918_1                        ATGAGCGCATCCGTCAAGACCCTAGTTAACCAACCTTACAAGTATGGCTTTGTCACCGACATTGAAACCGACACCATACCCCGTGGGCTAAATGAGGAAGTTATCCGCTTAATTTCCGCTAAAAAACAAGAGCCAGAATTCATGCTGGAATTTCGTTTGCGTGCCTACCGTCAGTGGTTAAAGATGACGGAACCAATTTGGGCTCATGTTAACTATCCACCTATTAATTACCAAGATATTGTTTATTATTCTGCACCCAAGCAAAAGAAAAAACTGAATAGTTTGGAAGAAGTTGACCCAACGCTACTAGAAACCTTTGAGAAGTTAGGTATTTCTCTATCGGAACAAAAGCGACTGGCCAATGTAGCTGTGGATGCAATCTTTGATAGTGTTTCCGTGGCCACCACATTTAAGGAAAAACTAGCGGAGGATGGGGTGATTTTCTGCTCTATTTCGGAAGCATTGCGGGAGCATCCAGAATTAGTCAAGAAATATCTTGGCAGTGTGGTGCCCATTGCTGATAATTATTTTGCTGCTTTAAACTCCGCTGTTTTTAGCGATGGTTCATTTGTATATATTCCCAAAGGGGTCAAATGTCCCATGGAATTATCTACCTATTTTCGCATTAACTCCGGTGATACGGGACAATTTGAAAGAACTTTAATTGTTGCGGAAGAAAGCAGCTATGTTTCCTATTTGGAAGGATGTACAGCACCAATGTATGATAGTAACCAATTGCACGCTGCTGTTGTGGAATTAGTTGCTTTGGATAATGCTGAAATTAAATATTCCACAGTGCAAAACTGGTATGCTGGTGATGAAAATGGCAAGGGAGGAATTTACAATTTCGTGACCAAACGGGGTTTGTGTCAAGGAGTGAATTCCAAAATTTCCTGGACTCAAGTAGAAACAGGCTCTGCTATTACGTGGAAATATCCCAGTTGTGTGTTAGTTGGTGATAATTCAATAGGTGAATTCTACTCTGTAGCTCTAACCAATAATCGCCAGCAAGCTGATACGGGAACTAAAATGATTCATATTGGTAAAAATACTCGTAGTACAATTATTTCTAAAGGTATTTCCGCAGGCAAATCAAGTAATAGCTACCGGGGTTTGGTCAAAATTAATCCTAGTGCCAAGGGTGCTAGAAATTATTCTCAATGTGATTCCATGTTGATTGGAGACAATGCCCAGGCCAACACATTTCCCTACATTCAGGTTCAGAATAATACAGGTAAAGTAGAACATGAAGCTTCCACCTCTAAAATTGGTGAAGACCAACTATTCTTTTTTGCCCAACGTGGTATTTCTGCTGAAGATGCGGTTTCAATGATGATTAGCGGTTTCTGTAAGGATGTTTTTAACCAGTTACCGATGGAATTTGCGGTAGAAGCTGATAAGTTATTGAGCTTGAAATTAGAAGGTAGTGTGGGT
2005462_Csp@BAZ07101_1                             ATGAGTGCCACTGTCAAAACCTTGGTAAATCAACCATACAAGTACGGTTTTGTCACCGACATAGAGACGGATACGATTCCCCGTGGATTGAGCGAGGATGTAATTCGTTTAATTTCCGCCAAGAAAAATGAACCAGAGTTCATGTTGGAGTTCCGTTTGCGTGCTTACCGTCAATGGTTGAAGATGACCGAACCGACATGGCCGAGCGTACACTATCCACCGATTAATTATCAAGATATTATTTATTATTCTGCTCCCAAGCAAGCGAAAAAACTAAATAGTCTCGATGAGGTTGATCCGACTTTATTGGAAACCTTTGAGAAACTGGGAATTCCCTTGAGTGAGCAAAAACGCTTGGCAAATGTAGCGGTGGATGCGATTTTCGATAGCGTATCTATTGCGACGACCTTCAAGGAAAAATTAGCGGAAGATGGGGTGATTTTCTGCTCGATCTCCGAAGCTTTGCAGGAACATCCCGAATTGGTGAAAAAATATTTAGGGAGCGTGGTGCCAATCGCCGATAATTATTTTGCGGCCTTGAATTCGGCGGTATTTAGCGACGGGTCATTTGTGTATATTCCCAAGGGTGTGAAGTGTCCGATGGAACTGTCTACCTATTTCCGGATTAATAGTGGGGATACGGGGCAATTTGAGCGGACATTGATTATTGCGGAGGATGACAGTTACGTTTCCTATTTAGAAGGTTGTACTGCACCGATGTATGATAGTAACCAATTACACGCTGCGGTGGTGGAATTGGTAGCGTTGGAAAATGCCGAAATCAAGTACTCGACCGTGCAAAACTGGTATGCAGGGGATGAGAACGGTAAAGGGGGAATTTACAACTTTGTCACCAAACGGGGATTGTGTCAGGGGAAAAACTCGAAAATTTCCTGGACGCAGGTGGAAACCGGTTCTGCGATTACTTGGAAATATCCTAGTTGTGTATTGGTGGGGGATAATTCCGTAGGTGAGTTTTACTCGGTCGCGTTGACTAATAATAAGCAACAAGCTGATACGGGGACCAAGATGATTCACATCGGGAAAAACACCCGTAGTACAATTATTTCCAAGGGGATTTCTGCTGGAGAGTCAAGTAACAGCTACCGGGGATTGGTGAAAGTTGGACCAAATGCAGAAGGAGCGCGGAATTATTCCCAATGTGACTCGATGTTAATCGGCGATCGCGCCCATGCTAACACGTTTCCCTACATTCAGGTACAAAACAACACTGGAAAAGTGGAACACGAAGCATCCACATCCAAAATCGGTGAAGACCAGTTATTTTACTTTAGTCAACGGGGAATCTCCGCAGAAGACGCAGTATCCATGATGATTAGCGGTTTCTGTAAGGATGTGTTCAATCAGTTACCGATGGAGTTTGCAGTGGAAGCGGATAAGTTATTGAGTTTGAAGTTAGAAGGTAGTGTGGGT
1080068_Lsp@BAU44121_1                             ---------------------------------------------------------------------------------------------------------------------------------------------------------------------------------------------------------------------------------------------------------------------------------------------------------------------------------------------------------------------------------------------------------------------------------------------------------------------------------------------------------------------------------------------------------------------------------------------------------------------------------------------------------------------------------------------------------------------------------------------------------------------------------------------------------------------------------------------------------------------------------------------------------------------------------------------------------------------------------------------------------------------------------------------------------------------------------------------------------------------------------------------------------------------------------------------------------------------------------------------------------------------------------------------------------------------------------------------------------------------------------ATGATGATTAGCGGCTTTTGCAAGGATGTGTTTAACCAACTGCCGATGGAATTTGCGGTGGAAGCCGATCGCCTCCTGGCGCTGAAGCTCGAAGGCAGCGTCGGC
2420339_Cbacterium@RMH79033_1                      ATGAGTGCAACCGCCAAAACCTTAGTCAACCAACCTTACAAATACGGATTCGTCACCGACATCGAATCCGACAGCCTCCCCCCCGGCTTAAACGAAGACGTCGTGCGTAAAATCTGGGCCCTCAAACAAGAACCCGAATTCATGCTCGACTTTCGGCTCAAAGCTTATCGCCAGTGGGAAAAAATGCAAGAACCCAACTGGCCCCACGTCAACTATCCCCCCATCGACTACCAAAAAATCGTTTACTACTCCGCCCCCAAGAAAAAAGACAAACTCAACAGCCTCGAAGAAGTCGATCCCGCCATCCTCGAAACCTTCGAGAAACTCGGCATCCCCTTATCCGAACAAAAACGCCTCAGCAACGTCGCCGTAGACGCCGTCTTCGATAGCGTCTCCGTCGCCACCACCTTTAGAGAAAAACTCGCCGAATCCGGAGTCATCTTCTGCTCGATCTCCGAAGCCGTGCGCGAATACCCCGACCTGATCCAAAAATACCTCGGCAGCGTCGTCCCCGTCGGCGACAACTACTTCGCCGCCCTCAATAGCGCCGTTTTCAGCGACGGTTCCTTCGTCTACATTCCCAAAGGCGTCAAATGTCCGATGGAACTGTCCACCTATTTTCGTATCAACAACGGCGAATCGGGTCAGTTCGAGCGCACCTTAATCGTCGCCGAAGACAATAGCTACGTCTCCTATCTCGAAGGTTGCACCGCGCCGATGTTCGACACCAACCAACTGCACGCCGCCGTCGTCGAACTCGTCACCCTCGACAACGCCGAAATCAAATACTCCACCGTGCAGAACTGGTACGCCGGAGACGAAAACGGGAAAGGCGGAATCTACAACTTCGTCACCAAACGGGGACTGTGCAAAGGTAAAAACTCGAAAATTTCCTGGACCCAAGTCGAAACGGGTTCGGCGATTACCTGGAAATATCCCAGTTGCGTCTTAGTCGGGGATAACTCCGTCGGCGAATTCTACTCCGTGGCCCTGACCAACAACAAACAACAAGCCGACACCGGAACCAAAATGGTGCATATCGGCAAAAATACGCGCAGCACGATTATTTCTAAAGGCATTTCCGCCGGAAACTCCGCCAACAGCTATCGCGGTTTGGTGAAAATGGGGCCGAAATCCGACGGGTCGCGCAACTATTCCCAATGCGACTCGATGCTGATTGGGGATAACGCCGAAGCGAATACCTTCCCCTACATCGACGTACAAAACGATAATGCCAAGGTCGAACACGAAGCCTCGACCTCGAAGATTGGCGAAGACCAACTCTTCTACTTCTCGCAACGGGGAATCTCCGCAGAAGATGCGGTCACGATGATGATTAGCGGCTTCTGCAAGGATGTATTTAACCAGTTGCCGATGGAATTCGCCGTAGAGGCAGACCGCTTGTTGAGTCTCAAATTAGAAGGTTCGGTCGGC
1378066_Csp@PPS39798_1                             ATGAGTGCCACTGTCAAAACCCTAGTCAATCAGCCCTACAAATATGGATTCGTCACTGATATTGAGGCAGATACAATCCCGCGTGGACTGAACGAAGATGTCATTCGGCTGATCTCTGCTAAGAAAGAAGAGCCAGAGTTCATGCTAGAGTTTCGTCTCAAAGCTTTTCGTCAGTGGCAGAAAATGACCGAACCGACTTGGCCTAATGTCAAGTATCCTCCTATTGACTACCAAGACATCATTTACTACTCCGCACCGAAAAAGAAACCCAAACTCAATAGCATTGAGGAAGTCGATCCTGCACTATTAGAGACTTTCGAGAAACTAGGCATTCCTTTATCCGAACAAAAGCGGCTTTCTAACGTAGCCGTCGATGCTATCTTTGATAGCGTTTCAGTCGCTACGACATTCAAGGAAAAGCTAGCGAAAGAGGGCGTGATCTTCTGTTCGATCTCCGAAGCGCTACGCGAGTACCCTGAACTCGTTCAAAAATATCTTGGTAGCGTTGTTCCTGTCGCAGATAACTACTTTGCAGCCTTAAATAGTGCAGTATTTAGCGATGGTTCCTTTGTCTACGTTCCCAAAAATACGAAATGTCCGATGGAATTATCGACCTACTTCCGCATCAACAGTGGTGACACGGGACAATTTGAACGGACACTGATCGTCGCTGAGGAAGGTAGCTATGTTTCTTACCTCGAAGGCTGTACTGCGCCAATGTACGACACTAATCAACTTCACGCAGCAGTCGTCGAACTAGTTGCCTTGGACAACGCAGAAATCAAATACTCTACCGTGCAAAACTGGTACGCGGGAGACGAGAATGGTAAAGGTGGAATCTACAACTTTGTCACCAAGCGTGGTTTGTGTCAAGGAGTCAACTCCAAAATTTCCTGGACGCAAGTCGAAACTGGTTCCGCAATTACTTGGAAATATCCTAGCTGCGTGTTAGTTGGCGATAACTCAGTAGGCGAGTTTTATTCGGTTGCTTTGACTAACAATATGCAGCAAGCTGATACGGGAACAAAGATGATACACGTTGGTAAAAATACCCGTAGCACGATTGTTTCTAAAGGAATTTCTGCAGGACGTTCCTCGAATAGCTATCGCGGTTTGGTGAAAGTTAGTCCAAACGCAAAAGGCGCGAGAAACTATTCGCAATGCGACTCAATGTTAATTGGAGATAATGCTCACGCAAATACGTTCCCTTACATTCAAGTACAAAACAACACTGCCAAAGTCGAACACGAAGCTTCTACTTCCAAGATTGGGGAAGAACAGCTATTCTACTTCGCGCAACGCGGTATTTCTGCAGAAGATGCTGTCTCGATGATGATTAGCGGTTTCTGTAAAGATGTCTTCAATCAGTTACCAATGGAATTTGCAGTAGAAGCAGATCGCTTGTTGAGTCTGAAGCTTGAAGGTAGTGTAGGC
1618023_Aatlantica@KJH70604_1__RT_shifts_1_contigs ---ATGAGTGCTATCAAAACATTAGTTAATCAGCCCTACAAGTACGGTTTTGTCACCAATATTGAGGCAGATACAATTGCCAGGGGTTTGAATGAAGACGTAATTCGCCTGATCTCAGCCAAAAAAGAAGAACCTGAGTTCATGCTAGAGTTTCGTCTCAAAGCTTACCGCCAGTGGCAGAAAATGACAGAACCTACTTGGCAAAATGTCAAGTACCCGACTATTGATTATCAAGATATTATCTACTATTCTGCGCCCAAACAGAAGGCAAAGCTCAATAGCTTAGAAGAAGTAGATCCAACTTTACTAGAAACCTTTGAAAAGTTAGGCATTCCCCTATCCGAGCAAAAGCGATTATCTAACGTAGCTGTCGATGCGATTTTCGATAGCGTCTCTGTCGCTACTACATTTAAAGAGAAGCTAGCAAAAGAAGGCGTAATTTTCTGCTCGATTTCGGAAGCATTGCGCGAACATCCCGAATTGGTGCAGAAGTATTTGGGTAGTGTAGTTCCTGTTGCCGATAATTACTTTGCGGCATTAAATAGCGCTGTATTTAGCGATGGCTCTTTTGTCTACATTCCTAAAAATACCAAATGCCCGATGGAGTTATCGACGTATTTCCGCATCAATAGCGGCGATACTGGGCAATTCGAGCGCACGCTAATCGTTGCAGAAGAAGGTAGTTCGGTTTCCTACCTAGAAGGCTGTACCGCGCCGATGTACGACACCAACCAGTTGCACGCCGCTGTAGTTGAATTAGTTGCCTTAGATAATGCTGAGATTAAGTATTCAACAGTGCAAAACTGGTACGCCGGAGATGAAAACGGCAAAGGCGGTATTTACAACTTTGTAACCAAGCGCGGCTTGTGTCAGGGAGTTAATTCTAAGATTTCTTGGACTCAAGTTGAAACTGGTTCAGCAATTACTTGGAAGTATCCTAGTTGCGTATTAGTAGGCGATAACTCAGTAGGTGAGTTTTATTCAGTAGCACTGACTAATCACAAGCAGCAGGCTGATACTGGTACGAAGATGATCCACGTGGGCAAAAATACTCGCAGTACGATTATTTCTAAGGGTATTTCTGCTGGTAGTTCTGCTAATAGCTATCGCGGTTTAGTAAAGATTAATCCCAAGGCGGAAGGCGCGCGCAATTATTCTCAGTGCGATTCGATGCTGATTGGGGATAACGCTCATGCTAATACTTTCCCTTACATTCAGGTGCAAAATCCTACAGCTAAGGTTGAGCATGAAGCTTCTACCTCTAAGATTGGCGAAGATCAGTTGTTCTATTTTTCTCAGCGCGGTATTTCAGCAGAAGATGCGATTTCAATGATGATTAGCGGCTTCTGTAAGGACGTATTTAATCAGCTACCCATGGAGTTTGCGGTTGAAGCTGATAGATTACTGAGTCTGAAACTAGAAGGAAGTGTTGGA
2107693_Csp@PSB33446_1                             ATGACTGCAACTGTCAAAACGTTAGTTAACCAACCCTACAAATACGGTTTTATTACCGACATTGAGTCAGACACGATTCCCCGTGGACTTAGTGAAGATGTAGTACGCTTAATTTCGGCGAAAAAAGAAGAACCGGAATTTATGTTAGAGTTCCGGCTTAAAGCCTATCGTCAATGGCTGAAAATGACCGAACCTACTTGGCCCAATGTCAAGTATCCAACTATTGATTATCAAAATATTATTTATTACTCTGCTCCTAAGCAAAAAGCAAAGCTCAATAGCTTAGATGAAGTAGATCCTACACTTTTAGAAACATTTGAAAAGCTAGGAATTTCGTTATCTGAGCAAAAACGTCTATCTAACGTAGCGGTAGATGCAATTTTTGACAGCGTATCTGTAGCTACAACTTTCAAAGACAAACTAGCTAAAGATGGCGTAATTTTCTGCTCAATTTCAGAAGCCTTAAAAGAACACCCAGAATTAGTCAAGAAATACTTAGGTAGTGTTGTTCCCGCCGCAGACAACTATTTTGCCGCCTTAAATGGCGCGGTATTTAGCGATGGCTCTTTTGTCTACATTCCCAAAAACACAAAATGCCCGATGGAACTATCTACGTATTTCCGCATCAATAGCGGCGATACAGGGCAGTTTGAGCGGACTTTGATTGTCGCAGAGGAAGGTAGCTCAGTTTCGTATCTAGAAGGCTGTACAGCCCCCATGTACGACACAAACCAACTACACGCGGCGGTAGTCGAGTTAGTTGCTTTAGACAATGCAGAGATTAAATACTCCACAGTTCAAAACTGGTACGCTGGCGACGCAAACGGCAAAGGTGGAATTTACAACTTTGTTACCAAGCGGGGATTGTGTCAGGGAGTCAATTCTAAGATTTCATGGACGCAAGTAGAAACAGGTTCGGCGATTACTTGGAAGTACCCCAGTTGCGTACTTGTAGGCGACAACTCGGTAGGTGAATTTTACTCGGTAGCACTTACCAATCACAAACAGCAAGCCGATACCGGGACAAAAATGATTCATGTGGGCAAGAATACCCGCAGTACAATCATTTCTAAAGGCATTTCGGCGGGTAACTCCTCTAATAGTTATCGGGGTTTGGTGAAAATCAACCCGAAAGCTGAAGGTGCTAGGAATTATTCGCAATGCGATTCAATGCTAATTGGCGATAACGCTAGCGCGAATACTTTTCCTTATATTCAGGTACAAAATCCGGCGGCGAAGGTAGAACATGAAGCGTCTACTTCCAAAATTGGCGAAGATCAATTATTTTACTTCTCCCAACGCGGTATTTCCTCAGAAGATGCGATTTCAATGATGATTAGCGGCTTCTGCAAGGATGTATTCAATCAATTGCCAATGGAATTTGCTGTAGAAGCGGATAGGTTGTTGAGTTTGAAGTTAGAAGGAAGTGTAGGG
1781255_Dsp@OEJ73509_1                             ATGACAGCCAGCGTCAAAACCCTCGTCAACCAACCCTACAAATACGGTTTCATCACCGACATCGAAGCCGACACCCTACCGCGCGGCTTAAACGAAGACATCATTCGCCTAATTTCCGCCAAAAAAGAAGAACCCGAATTCATGCTAGAGTTTCGGCTCAAAGCCTACCAAAGATGGCTAGAGATGACCGAACCCACCTGGCCCCACGTTAGCTATCCGCCGATTAATTATCAAGACATCATTTACTATTCCGCGCCTAAGAAAAAAGAGAAAAAAAGCAGCTTAGAAGAAGTTGACCCCGTTTTACTCGAAACCTTTGAAAAACTAGGCATTCCCCTTTCCGAACAAAAACGCCTCGCCAACGTCGCCGTAGACGCCATCTTCGATAGCGTTTCCGTCGCCACCACCTTTAGAGAAAAACTCGCTAAAGACGGCGTTATCTTCTGTTCCATCTCCGAAGCCCTCAAAGAGCATCCCGAACTCGTCCAAAAATACCTGGGTAGCGTCGTTCCCATCGGCGACAACTACTACGCCGCCCTCAACTCCGCCGTATTTAGCGATGGTTCCTTCGTCTACATTCCCAAAAACACGAAATGTCCGATGGAACTGTCCACCTACTTCCGCATCAACAGCGGCGATACCGGGCAATTTGAGCGCACCTTAATTATTGCCGAAGAAGGCAGTTCCGTCTCCTACCTGGAAGGCTGCACCGCCCCCATGTACGACACCAACCAACTGCACGCCGCCGTCGTCGAACTCGTCGCCCTCGACAACGCCGATATCAAATATTCCACCGTGCAAAACTGGTACGCCGGAGACGAAAACGGCAAAGGTGGTATCTACAACTTCGTCACCAAGCGCGGCTTGTGCAAAGGGGTAAACTCAAAAATCTCTTGGACGCAAGTTGAAACGGGTTCCGCCATCACCTGGAAATATCCCAGTTGCGTCTTAGTCGGCGATAACTCCGTGGGGGAATTCTACTCCGTCGCCCTCACCAACAACAAGCAACAAGCCGACACTGGAACCAAAATGGTACACATTGGCAAAAATACCCGCAGCACGATTATCTCCAAAGGGATTTCGGCCGGCAACTCTGCCAACAGCTATCGCGGCTTAGTGAAAATTAGCCCCAATGCAACGGGGGCGCGTAACTACTCGCAATGCGACTCCATGTTAATTGGCGATAACGCCCAAGCCAATACTTTTCCCTACATTCAGGTGCAAAACAATACCGGGAAAGTGGAACACGAAGCCTCTACCTCCAAAATTGGGGAAGACCAACTGTTTTACTTTGCTCAACGGGGCATTTCGGCTGAAGATGCAATTTCAATGATGATTAGCGGTTTCTGCAAAGATGTATTCAATCAACTACCGATGGAATTTGCCGTAGAAGCCGACCGCTTACTCAGCTTAAAGCTAGAAGGTTCTGTAGGT
1173022_Cepipsammum@AFZ11924_1                     ATGACTTCTAGCGTCAAGACCTTAGTTAATGAGCCTTACAAGTACGGCTTTGTCACCGACATTGAAACCGATCAAATTCCTCGTGGCTTGAACGAGGACATTGTACGCATGATCTCTGCTAAAAAAGAAGAACCAGAGTTCATGCTGGAATTCCGCCTCAGAGCTTATCGGCAATGGTTGAAGATGACAGAGCCAACCTGGCAGCACGTCACCTATCCGCCCATCAATTACCAAGACATTATCTACTACTCTGCTCCTAAGCAAAAGAAAAAGCTGAATAGCTTAGAAGAAGTAGATCCAATATTGCTGGAAACCTTTGAGAAACTGGGAATTTCCCTATCTGAGCAAAAGCGCCTATCTAACGTTGCAGTTGACGCAGTGTTTGATAGCGTCTCAGTTGCCACAACTTTTAAAGAAAAACTTGCTAAAGACGGTGTTATTTTCTGCTCAATTTCAGAAGCATTAACCGAACACCCTGAATTGGTGCAAAAATACCTCGGTAGCGTTGTCCCCGTTGCAGACAACTATTTTGCTGCTCTCAACTCAGCAGTATTCAGCGACGGTTCCTTCGTATATATTCCCAAAAACACCAAATGTCCGATGGACTTGTCCACCTACTTCCGAATTAACACCGGAGATAGCGGTCAATTTGAGCGGACATTGATTATTGCCGAAGAAGGTGCTTCCGTAACCTACCTCGAAGGTTGCACCGCGCCGATGTTTGACACCAACCAACTACACGCCGCAGTAGTAGAATTGGTTGCCCTCGACAATGCCGAAATCAAGTACTCCACAGTCCAAAACTGGTACGCCGGAGATGAGACAGGCAAAGGTGGTATTTACAACTTCGTCACCAAACGCGGTTTGTGCCAAGGCGTTAACTCCAAGATTTCTTGGACACAAGTAGAAACAGGTTCCGCGATTACTTGGAAGTATCCTAGTTGCGTGCTAGTTGGTGATAACTCTGTAGGTGAATTTTACTCAGTTGCTCTCACCAACAACTATCAGCAAGCCGATACTGGAACTAAAATGATCCATGTTGGCAAGAATACCCGCAGCACAATTATTTCTAAAGGTATTTCCTCTGGTCATTCCAAAAATAGCTATCGTGGCTTAGTAAAAATGAATCCAAAAGCACAAGGCGCACGCAACTACTCACAGTGCGACTCGATGCTTATTGGTGACAATGCTCAAGCTAATACCTTCCCTTATATCCAAGTGCAAAACAGCACAGCCAAAGTAGAACACGAAGCTTCTACATCAAAAATAGGCGAAGATCAACTATTTTTCTTTGCACAGCGCGGCATTTCCCAAGAAGATGCGATTTCAATGATGATTAGTGGCTTCTGCAAAGATGTCTTCAATCAGTTACCAATGGAATTTGCTGTTGAAGCAGATAGATTATTAAGCCTCAAACTCGAAGGTTCAGTTGGT
1296344_Mglauca@PSB00537_1                         ATGACTACCAGCGTCAAGAACCTAGTCAATCAGCCTTACAAATACGGCTTCGTCACCGACATTGAAAGTGACAGATTACCTCGCGGACTTAGTGAGGATACAGTTCGGACTATCTCTGCGAAAAAGAACGAACCGGAATTCATGCTAGAATTCCGCCTGAGAGCCTATCGCCAGTGGCTGAAAATGAGTGAACCCACTTGGCCCCATGTTACCTATCCTCCCATAAATTATCAAGATATTGTCTACTACTCTGCACCGAAGCAACAAGCCAAAAAAGCTAGCTTGGATGAAGTAGATCCCACTTTATTAGAAACTTTTGAGAAACTGGGTATTCCTCTATCAGAACAGAAGCGTTTGAGTAACGTGGCTGTAGATGCCGTATTTGATAGCGTTTCCATCGCTACTACCTTTAGAGAAAAGCTAGCTAAAGATGGCGTGATTTTCTGTTCGATTTCCGAAGCTTTAAAAGAATATCCAGAGTTGGTTGAAAAATACTTGGGTACAGTCGTCCCCATCGGCGATAATTATTTTGCAGCTTTGAATTCGGCTGTATTTAGTGACGGTTCCTTCGTCTACATCCCTAAAGATACCAAATGTCCGATGGAATTATCCACCTACTTCCGCATCAATAGTGGGGATACCGGACAGTTTGAAAGAACCTTGATAATTGCCGAATCAGGGAGTCAGGTTTCGTATTTGGAAGGTTGTACCGCACCCATGTACGATACTAACCAATTACACGCTGCTGTAGTTGAATTAGTTGCTTTAGATAACGCCGAAATCAAATATTCCACCGTCCAAAACTGGTACGCTGGGGATGAAAATGGTAAAGGCGGAATTTACAACTTCGTTACCAAAAGAGGTTTGTGTCAAGGAGTTAATTCTAAGATTTCTTGGACGCAAGTAGAAACAGGTTCCGCGATTACTTGGAAATATCCTAGTTGCGTACTAATTGGGGATAACTCAGTGGGTGAGTTTTATTCTGTGGCGCTAACTAACCACTATCAACAAGCTGATACTGGAACTAAGATGGTACACGTCGGCAAAAATACCCGTAGCACGATTATTTCTAAAGGTATATCGGCTGGTAGGTCTAAAAACAGCTATCGCGGTTTAGTGAAAGTCAATCCCAAAGCTGAAGGCGCGCGCAACTACTCCCAGTGTGATTCCATGTTAATTGGGGATAATGCCCAAGCTAACACTTTCCCTTACATTCAAGTCCAAAATCAGACAGCGAAAGTAGAACATGAAGCTTCTACCTCAAAGATTGGAGAAGATCAATTATTCTACTTTTCTCAAAGAGGTATTTCTCAAGAAGACGCTGTATCGATGATGATTAGCGGTTTTTGTAAGGATGTTTTTAACCAATTACCGATGGAATTTGCGGTAGAAGCAGATCGTCTTTTAAGTTTAAAACTTGAAGGTTCGGTAGGG
864702_Ocyanobacteri@EKQ68508_1                    ATGAGCGCATCTGTTCAAAACCTGGTCAACCAGCCTTACAAATATGGCTTCGTCACTCAAATTGAAGCAGATACAATTCCTCGCGGACTGAATGAGGATATTGTTCGTTTGATTTCTGAGAAGAAAGGCGAGCCTGAGTTCATGCTGGACTTTCGGTTAAGAGCATACCGGCAGTGGCTCAAAATGACTGAGCCTACCTGGCAACGTGCCACTTATCCGGCGATTGACTATCAAGACATCATTTACTATTCCGCTCCCAAGGTCAGCGAGAAGAAGAAGAGCCTGAATGAAGTAGATCCAGAGTTGCTCGAAACATTTGAAAAGCTGGGAATTCCTCTATCCGAACAAAAGCGTCTGGCAAATGTGGCAGTTGATGCTATTTTTGACAGTGTTTCGGTCGCTACGACCTTTAAAGAGAAATTGGCAAAAGATGGGGTTATCTTTTGTTCAATGTCAGAAGCACTTAAAGAGCATCCTGAACTTGTCCGAAAATATCTTGGCAGTGTCGTTCCTATTGCCGATAACTATTTTGCAGCGTTGAACTCTGCTGTATTTAGCGATGGCTCCTTTGTGTACATTCCCAAAGGAGTTCGTTGCCCAATGGAATTATCTACATACTTCCGTATCAACAATGGGGAGTCGGGTCAGTTTGAGCGGACACTAATCGTGGCAGAAGAAGGCAGCTATGTTAGCTATCTGGAAGGTTGCACCGCGCCCATGTATGACACCAACCAGCTTCATGCGGCAGTGGTAGAACTGGTGGCGCTGGATGATGCCGAAATCAAATACTCCACGGTACAGAACTGGTACGCCGGAGACAAAGATGGTAGGGGCGGCATTTATAACTTCGTCACCAAGCGCGGCTTGTGTCAGGGCAAAAACTCCAAAATTTCCTGGACTCAGGTAGAAACAGGTTCAGCAATTACCTGGAAGTATCCAAGTTGTGTGCTGGTAGGCGATAACTCTGTTGGTGAGTTCTATTCAGTAGCACTCACTAATCACTATCAGCAAGCCGATACGGGAACCAAGATGGTACATATTGGTAAAAATACTCGCAGCACTATCGTCTCAAAGGGCATTTCTGCGGGTCAGTCTAAGAATAGCTACCGTGGTCTGGTCAAAATTGGACCAAAGGCGACGGGTGCCCGCAACTATTCCCAATGCGACTCGATGCTGATTGGTGATAACGCTCAGGCAAATACCTTCCCCTATATCCAGGTGCAAAATAACTCCAGCAAGGTGGAACACGAAGCATCCACTTCCAAGATTGGTGAAGACCAGTTGTTCTACTTTCAGCAACGAGGTATCTCTGCAGAAGATGCCGTTTCCATGATGATCAGCGGTTTCTGTAAGGATGTGTTCAACCAATTACCAATGGAATTCGCCGTAGAAGCTGATCGCCTCCTCAGCCTCAAACTCGAAGGTAGCGTAGGG
317619_Phollandica@KB235941_1_294                  ATGAGTCCAACCGTTCAAACCCTGGTCAACCAACCCTATAAATATGGTTTTGTCACCGACATTGAAACCGACAAAATCCCCAAGGGGTTAAGTGAAGATGTCGTTCGCCTAATTTCCGCTAAAAAGGGCGAACCAGACTTTATGTTGGAATTTCGGCTCAAAGCCTACCGCCAGTGGCTGAAGATGGCGGAACCGGACTGGGCAGCCGTGGGCTATCCCACCATTGATTACCAAGATATTATTTATTACTCGGCCCCCAAGCAAAAGCCGAAGCTCAATAGCTTGGATGAAGTCGATCCGGCTCTATTGGAAACCTTTGAAAAACTGGGCATTCCCCTATCGGAACAGAAGCGCCTAGGCAATGTGGCCGTGGATGCAGTCTTCGACAGTGTTTCCATTGCCACCACCTTTCGGGCACAGTTGGCAGAGCATGGGGTTATTTTCTGCTCGATTTCCGAAGCGGTAGCCGAGTACCCCGACTTAATTAAGCGCTATCTGGGTAGTGTCGTCCCCGTGGCGGATAACTATTTTGCTGCCTTGAACTCAGCCGTCTTTAGTGATGGCTCTTTTGTCTATATCCCCAAAGGGGTGGCCTGCCCCATGGAATTGTCCACCTATTTCCGCATTAACAGCGGCGATTCGGGTCAGTTTGAGCGCACCTTAATTGTGGCAGAAGAAGGCAGTCAGGTGAGCTACCTGGAGGGCTGCACGGCTCCCATGTTTGACACCAACCAACTCCATGCGGCGGTGGTGGAATTGGTGGCCTTGGACAATGCGGACATTAAATATTCCACGGTGCAAAACTGGTATGCCGGGGATGAGAATGGCAAGGGTGGCATCTATAACTTTGTCACAAAGCGGGGACTCTGTAAGGGGGTGAATTCCAAAATTTCCTGGACCCAGGTGGAAACGGGATCGGCCATTACCTGGAAATACCCCAGTTGCATTTTGGTGGGGGATAATTCCGTCGGGGAATTTTACTCGGTGGCCCTCACCAACCACTGCCAGCAGGCAGACACGGGCACCAAAATGATCCATGTGGGCAAAAATACCCGCAGCACCATTATTTCTAAGGGAATTTCGGCAGGTCGCTCCCGCAATAGCTATCGCGGCTTGGTGAAAGTCGGTCCCAATGCCCAGGGGGCGCGGAACTATTCCCAGTGTGATTCCATGTTGGTGGGCGATCGTGCCCAAGCCAATACCTTCCCCTATATTCAGGTGCAAAATCCCAGCAGCAAGGTAGAACACGAAGCCTCTACTTCCAAAATTGGAGAAGATCAGCTTTTCTACTTCCAACAGCGGGGAATTTCTGCGGAAGATGCCATTTCCATGATGATTAGTGGCTTTTGTAAAGATGTCTTTAATCAGTTACCCATGGAATTTGCGGTGGAGGCCGATCGCCTGCTGAGCTTGAAGTTGGAAGGCAGCGTGGGC
1880991_Ocyanobacteri@OCQ91736_1                   ATGAGTGCTACAGTCCAAACCCTAGTCAATCAACCCTATAAATACGGCTTTATCACCGAAATTGAGTCAGATACCATCCCTCGCGGCCTCAGCGAAGATGTCGTCCGCCTAATTTCCTCCAAGAAAAATGAGCCCGCTTTCATGCTGGAATTTCGCCTCAAAGCCTATCGGCAATGGCTAAAAATGACCGAACCCACTTGGCCCCACGTCAGCTACCCCCCCATTAATTACCAAGAAATCATTTATTATTCTGCGCCTAAACAAAAGGCAAAACTCAACAGCCTCGATGAAGTTGACCCAGTTTTGTTAGAAACTTTTGAGAAATTAGGGATTTCTTTATCTGAACAAAAAAGGCTGAGTAACGTTGCCGTTGATGCCGTGTTTGATAGCGTTTCTGTCGCTACCACTTTCAGAGAAAAACTAGCTAAAGATGGCGTAATTTTCTGTTCGATTTCGGAAGCAGTAAAAGACTATCCCGAACTGATAGAAAAATATCTCGGTAGCGTTGTACCCGTAGGTGATAACTACTTCGCCGCCCTCAATTCTGCGGTATTTAGCGACGGTTCCTTTGTTTATATCCCCAAAAATGTCAAATGCCCAATGGAATTGTCCACATATTTTCGGATTAACAACGGTGATTCTGGGCAATTTGAACGCACATTAATCATCGCTGAATCAGGCAGTAGTGTGAGCTATTTAGAAGGTTGCACTGCACCGATGTTTGATACTAACCAATTACACGCTGCTGTTGTGGAATTAGTCGCCTTAGATAACGCTGACATTAAGTATTCAACGGTGCAAAATTGGTACGCCGGCGATGAAAATGGTAAAGGCGGCATTTACAACTTTGTCACTAAGCGGGGTTTGTGTCAAGGAGTCAATTCTAAGATTTCTTGGACGCAGGTAGAAACCGGTTCGGCAATTACTTGGAAATATCCTAGTTGTGTCCTAGTTGGTGACAATTCAGTGGGAGAATTTTACTCAGTGGCGCTGACAAATCACAAGCAGCAAGCTGATACTGGTACCAAAATGGTACATATCGGCAAAAACACCAAAAGCACGATTATCTCTAAGGGAATTTCGGCCGGCAAGTCATCCAATAGCTATCGCGGCTTGGTGAAAATGGGGCCAAATTCTCAGGGTTCTCGGAATTATTCTCAGTGCGATTCGATGCTAATTGGGGATAATGCTCAGGCTAATACTTTCCCTTATATTCAAGTGCAGAATAATACGGCGAGGGTGGAGCATGAAGCTTCTACTTCTAAAATTGGCGAAGATCAATTGTTTTTCTTTGCACAGCGGGGAATTTCCACAGAAGATGCGATTTCGATGATGATTAGTGGTTTCTGTAAGGATGTTTTCAATCAATTGCCGATGGAGTTTGCTGTGGAAGCTGACAAGTTATTAAGCTTGAAGTTAGAAGGCAGTGTTGGT
197221_Telongatus@BAC08042_1                       ATGTCGGCAACGGTACAATCCCTCGTCAATCAGCCCTACAAATACGGCTTTGTCACCCCCATTGAGACGGAAACCATTCCCAAAGGTCTCAACGAGGACATTATTCGCCTCATCTCCGCCAAGAAGAACGAGCCAGAGTTCATGCTGGAGTTTCGCCTGCGTGCCTATCGTCAATGGCTGAAGATGAGCGAGCCCCAATGGCCACGGGTGAGCTATCCCCCCATCAATTATCAAGACATCGTCTATTACTCAGCTCCGAAACAGAAGGAAAAGCTAAAAAGCTTGGATGAAGTAGATCCCGTTCTGCTGGAAACCTTTGAAAAACTAGGGATTCCCCTTTCAGAGCAAAAGCGGCTCACCAATGTAGCCGTAGATGCCATTTTCGATAGTGTGTCAGTGGCCACCACCTTCCGCGAGGAGTTGGCCAAGCAGGGGATCATTTTTTGCTCCATTTCTGAAGCGCTCCAGGACTATCCCGAGTTAGTGCAGAAATACTTAGGCAGTGTTGTTCCCATTGGCGATAATTTCTATGCTGCCTTGAACTCCGCAGTTTTTTCCGATGGCTCCTTCGTCTATGTTCCCAAGAATACCCGCTGTCCAATGGAGCTATCCACCTATTTCCGCATCAATAACGGTGAGTCGGGTCAGTTTGAGCGCACCCTGATCATTGCCGATGCCGGGAGCTACGTGAGCTATCTTGAGGGTTGTACTGCTCCCATGTTTGACACCAATCAACTCCATGCGGCAGTGGTGGAGCTGGTGGCTCTGGACAATGCCGAAATCAAATACTCCACTGTGCAAAACTGGTATGCCGGCGATGAAAATGGCAAAGGGGGCATTTACAACTTTGTGACGAAGCGGGGACTCTGCCTCGGCCGCAATTCCAAGATTTCCTGGACACAGGTGGAGACGGGTTCTGCCATTACTTGGAAATACCCCAGTTGTGTCTTGGTGGGGGATAACTCCGTGGGAGAATTTTACTCCGTTGCCCTCACCAATCACTACCAACAGGCGGACACGGGCACGAAGATGATCCACATTGGGAAAAATACCCGCAGCAGGATTGTCTCTAAGGGCATTTCGGCCGGCCACTCCCAAAATAGCTATCGCGGTCTGGTGAAAATTGGCCCCAAGGCCACAGGGGCACGCAACTACTCCCAATGCGATTCGATGCTCATTGGGGATACGGCCGCTGCCAATACCTTCCCCTATATTCAGGTGCAAAACCCCACTGCCCAGGTGGAGCATGAGGCTTCGACATCGAAAATTGGTGAAGATCAACTCTTCTACTTTGCCCAGCGGGGAATTTCCGCTGAAGATGCCGTCTCAATGATGATTAGTGGCTTCTGTCGCGATGTCTTTAATCAATTGCCGATGGAATTTGCAGTCGAGGCCGATCGCCTGCTGAGCCTGAAGCTAGAGGGAAGTGTGGGC
195253_Ssp@AFY61542_1                              ATGTCTGCTACGGTTCAGTCCCTTGTTAATCAACCCTATAAGTATGGTTTTGTCACCGAGATTGAGTCGGAAACCATTCCACGGGGCCTGGATGAAGATGTGATCCGCCTCATTTCTACCAAAAAGAATGAACCAGAATTTATGTTGGCGTTTCGTCTCAAGGCCTATCGGCAATGGTTACAAATGACCGAACCCACTTGGCCCCATGTTCATTACCCGCCGATTAACTACCAAGACATTATTTACTATTCGGCTCCCAAGCAAGCAGCCAAGTTGAATAGCCTGGAAGAGGTAGATCCGGTACTCTTGGAGACCTTTGAAAAGTTAGGGATTCCCCTCTCGGAACAGAAACGCTTGAGCAATGTTGCCGTAGATGCAGTCTTTGATAGTGTGTCTGTTGCGACCACCTTTCGGAAAGACTTAGCCAAGCATGGGGTAATTTTTTGCTCCATTTCCGAAGCCGTCCATGACTACCCAGAATTAGTCGAGAAATATCTTGGTAGTGTCGTTCCCGTGGGTGATAACTTTTTTGCCGCGCTCAATTCAGCCGTGTTCAGTGATGGCTCCTTTGTTTATATCCCCAAAGACACCAAATGCCCCATGGACTTGTCCACCTATTTTCGGATTAACAACGGAGATTCTGGGCAGTTTGAGCGGACTTTAATTATTGCTGAGTCGGGAGCTTCTGTTACCTATTTAGAAGGCTGTACCGCGCCGATGTTTGACACAAATCAACTCCATGCCGCAGTGGTAGAATTGGTGGCCCTTGACAATGCGGAAATTAAATATTCTACGGTGCAAAACTGGTATGCCGGGGATGTCAATGGCAAGGGGGGAATCTATAACTTTGTCACCAAGCGGGGTTTATGTCAGGGCAAAAACTCGAAAATCTCTTGGACACAAGTGGAAACCGGCTCAGCGATTACCTGGAAATATCCCAGTTGTGTCTTGATTGGTGATCATTCGGTTGGTGAATTTTACTCAGTTGCCCTGACCAATAACTGTCAGCAAGCGGATACCGGTACCAAGATGATTCATGTGGGCAAAAACACCCGCAGCACAATTATTTCTAAGGGGATTTCGGCAGGGCGTTCCCAAAATAGTTACCGGGGCCTGGTGAAGATGGGGCCAAAGGCGATTGGAGCCCGTAATTATTCCCAATGCGACTCAATGTTGATTGGTGACCAGGCCGGGGCTAACACCTTTCCCTATATTCAAGTTCAAAATCACACGGCCCAAGTCGAACATGAAGCCTCCACCTCCAAAATTGGCGAAGACCAGTTATTTTACTTTGCCCAGCGAGGTATTTCCGCCGAGGATGCGGTTTCGATGATGATTAGTGGATTTTGTCGGGATGTTTTTAACCAGTTACCGATGGAATTTGCAGTGGAAGCTGATCGGCTATTGAGTTTGAAACTAGAAGGCAGCGTTGGT
1497020_Nsphagnicola@KGF71869_1                    ATGAGTGCGACGGTTAAAACCTTAGTCAATCAACCCTACAAGTATGGCTTCGTCACTGATATCGAAGTCGATACCATTCCCAGAGGGTTGAATGAAGATGTGATTCGTTTGATCTCTGCCAAGAAATCAGAACCAGCCTTTATGCTGGAGTTCCGACTCAAAGCCTATCGTCACTGGCTGAAGATGGTGGAGCCAACATGGCCCCATGTGAGTTACCCCCCCATCGACTACCAGGACATTGTTTACTACTCAGCTCCAAAGCAACAGGAAAAGAAAAAGAGTCTGGATGAAGTGGATCCGACCCTGCTCGAAACCTTTGAGAAGCTGGGAATTTCTTTGTCTGAGCAAAAGCGGCTCACCAATGTAGCGGTGGATGCCATTTTTGATAGTGTTTCCGTTGCCACTACCTTCAAAGAGAAGCTGGCGGAACAGGGGGTGATTTTCTGCTCAATTTCAGAAGCGGTGAAGGAATATCCCGACCTGATCCAGCAATACCTCGGCAGGGTGGTTCCCGTTGGCGATAACTATTACGCTGCTTTGAACTCCGCCGTGTTTAGTGATGGCTCGTTTGTCTATATTCCCAAGGACACCCGCTGTCCCATGGAGTTGTCTACCTATTTCCGCATCAACAGTGGCGATACCGGGCAGTTTGAGCGCACCCTGATCATTGCTGAGGCCGGTAGCCAGGTCTCTTATCTGGAAGGCTGTACGGCTCCCATGTATGACACCAATCAACTCCATGCCGCAGTGGTGGAATTGGTTGCCTTAGACAATGCGGAAATTAAGTATTCCACGGTGCAAAACTGGTATGCCGGAGATGCCAATGGTAAGGGTGGAATCTATAACTTTGTCACCAAGCGGGGTCTCTGTGCCGGAGTGAATTCTAAAATTTCCTGGACCCAGGTGGAAACAGGTTCGGCAATCACCTGGAAGTATCCCAGTTGTGTCTTGGTGGGGGATAACTCCGTTGGTGAATTTTACTCCGTTGCCCTCACCAACCATTACCAGCAGGCGGATACAGGTACGAAGATGATTCATGTGGGTAAAAATACTCGCAGCACCATCATTTCCAAGGGGATTTCAGCGGGACACTCCAAAAATAGCTATCGAGGACTGGTCAAAATTGCCCCCCAGGCAATCGGTGCTCGGAACTACTCTCAGTGTGACTCAATGCTGATTGGCGATAATGCTGAGGCCAATACCTTCCCCTATATCCAGGTGCAGAATCACCGGGGCAGGGTGGAGCATGAGGCCTCGACATCGAAAATTGGCGAAGACCAACTGTTTTACTTCTCCCAGCGGGGCATCTCTGCTGAGGATGCTGTTTCCATGATCATCAGTGGCTTCTGTAAAGATGTGTTTAACCAGTTGCCCATGGAATTTGCGGTGGAGGCCGATCGCCTGTTAAGTCTGAAGCTTGAGGGCAGTGTTGGT
1880902_Lsp@OCQ94574_1                             ATGAGCGCATCCGTCAGCACCCTCGTTAACCAACCCTATAAGTACGGCTTCGTCACCGACATCGAGTCAGATACCCTGCCTCGGGGTCTGAGTGAAGAGACAATCTACGCCATTTCGGCCAAGAAAAACGAGCCAGAGTTCATGCTGGAATTTCGGCTGCGGGCCTACCGCCAGTGGCTGAAGATGACGGAGCCGACCTGGCCTGATGTGAACTATCCCTCGATCAACTATCAAGACATCATTTACTACTCCGCTCCGAAGCAAACGCAAAAGAAGCAGAGCCTAGATGAAGTTGATCCGACCCTGCTCGAAACCTTCGAGAAATTGGGAATTCCCCTTTCGGAGCAAAAGCGGCTGGCTAATGTGGCGGTAGACGCCATCTTTGACAGCGTTTCCGTGGCCACCACTTTCCGCGAAAAGCTCGCAGAACATGGGGTAATTTTCTGCCCCATTTCTGAGGCCCTCAAGGAGCATCCGGAGCTGGTTAAAAAATATTTGGGCAGCGTTGTCCCGATCGCGGATAACTACTTTGCGGCCCTCAACTCCGCTGTGTTTAGCGATGGCTCCTTTGTCTATATTCCCAAGGGCGTTGAATGCCCCATGGAATTGTCCACCTACTTCCGCATCAACAACGGGGATTCCGGTCAGTTTGAGCGGACGTTGATTGTGGCTGAAGAAGGCAGCTCCGTCAGCTATTTGGAAGGTTGCACGGCTCCTATGTATGACAGCAACCAACTCCATGCGGCGGTGGTGGAATTGGTGGCCCTGGACAATGCCAGCATCAAATATTCCACGGTGCAAAACTGGTATGCCGGGGATGCGAACGGGAAGGGCGGAATTTATAATTTCGTGACCAAGCGCGGCCTCTGCAAAGGCAGGAATTCCAAAATTTCTTGGACACAGGTGGAAACGGGATCAGCCATCACTTGGAAATATCCCAGTTGTGTGCTAGTGGGTGATAACTCGATCGGGGAGTTCTATTCCGTTGCCCTCACCAATAACTGTCAACAGGCCGACACCGGTACGAAGATGGTGCATATCGGCAAAAACACCCGCAGCACGATCGTCTCCAAGGGCATTTCGGCGGGCAAGTCCAAAAACAGCTACCGCGGCCTGGTGAAAGTGGGGCCCAATGCCGATGGGGCGCGCAACTATTCCCAATGTGATTCGATGTTGATTGGCAGCAATGCCCAAGCCAACACCTATCCCTACATCCAGGTGCAGAACGAGTTAGCCAGGGTGGAGCACGAAGCCACCACGTCCAAGATTGGCGAAGACCAATTGTTCTATTTGGCGCAACGGGGCATTTCCGCCGAAGATGCCGTTTCAATGATGATTTCGGGCTTCTGTAAGGATGTGTTTAACCAGTTGCCCATGGAATTTGCGGTGGAAGCCGACAAACTCCTCAGCCTGAAGTTGGAAGGCTCGGTGGGC
1947889_Cbacterium@DIYQ01000113_1_22               ATGTCCACTAGCGTTAAAACCCTAGTCAACCAACCCTACAAATACGGTTTCATCACCGACATTGAAACCGACAAAATCCCCAACGGCCTAAACGAAGACGTAGTCCGCCTGATTTCCGCCAAGAAAAACGAACCGGAATTCATGCTCAACTTCCGTCTCAAAGCCTACCGTCGATGGCTAGAAATGAAGGAACCGAATTGGCCCCATCTTCAATATCCCCCCATCGACTACCAAAACATCAGCTATTATTCAGCACCGAAACAGCAAGATAAAAAGAAAAGTCTCGATGAAGTTGACCCCGCTCTCCTAGAAACCTTCGAGAAACTCGGTATTCCCCTGTCCGAACAAAAACGCCTCTCTAACGTTGCCGTTGATGCCGTTTTTGATAGCGTTTCTATTGCTACAACTTTCCGGGAAAAACTCGCCAAAGAAGGTGTAATTTTCTGCTCCATTTCCGAAGCCGTTCATGACTATCCCGAACTGGTAGAAAAATATCTTGGTAGCGTAGTTCCCGTCGGAGACAATTACTTTGCGGCTCTCAACAGTGCCGTATTTAGTGATGGCTCCTTTGTGTATATTCCCAAAAATACCCAATGCCCCATGGAACTGTCCACCTATTTCCGGATTAACAGTGGAGATACCGGACAATTTGAGCGCACCTTAATTGTGGCTGATGAAGGGTCTCAGGTCTCCTACCTGGAAGGCTGTACGGCTCCAATGTACGATACGAACCAACTGCACGCAGCAGTCGTGGAATTGGTCGCGTTAGATAATGCTGATATTAAATATTCCACCGTACAAAACTGGTATGCAGGAGACGAAAACGGCAAAGGCGGAATTTATAACTTCGTGACCAAACGAGGAATTTGTAAAGGAGTCAATTCTAAGATTTCCTGGACTCAAGTGGAAACCGGTTCTGCAATTACCTGGAAATATCCCAGTTGCGTGTTAGTCGGCGATAATTCCGTCGGCGAATTTTACTCGGTTGCTCTCACCAACAATAAGCAGCAAGCCGATACAGGAACCAAGATGGTTCATGTGGGCAAAAACACCCGCAGCCGGATTATTTCTAAAGGCATTTCTGCCGGGGGTTCTGCCAACAGTTATCGGGGTTTGGTCAAGGTTAACCCGAAGGCAGAAGGGGCGAGAAACTATTCCCAATGTGATTCCATGCTGATTGGGGATAATGCCGAAGCCAATACATTCCCCTATATCCAGGTGCAGAATAATTCTGGAAAAGTGGAGCATGAAGCCTCGACTTCCAAAATTGGGGAAGACCAACTCTTTTATTTTGCCCAACGGGGAATTTCTGCCGAAGATGCCGTCTCGATGATGATTAGTGGCTTCTGTAAGGATGTGTTTAATCAACTGCCGATGGAATTTGCGGTAGAAGCGGATAAGTTATTGAGTTTGAAATTAGAAGGAACAGTGGGT
2053605_Rsp@HAE05181_1                             ---------------------------------------------------------------------------------------------------------------------------------------------------------------------------------------------------------------------------------------------------------------------------------------------------------------------------------------------------------------------------------------------------------------------------------------------------------------------------------------------------------------------------------------GATAACTATTTTTCAGCCCTAAATAGTGCTGTGTTTAGTGATGGCTCATTTGTATATATTCCCAAGGGTGTGAAGTGCCCAATGGAACTATCTACCTACTTCCGCATTAATTCTGGAGATACAGGGCAGTTTGAGCGTACATTGATTATTGCTGATGAAGGCAGTTATGTATCATATTTGGAAGGCTGTACCGCACCAATGTACGATACTAATCAGTTGCATGCGGCTGTGGTAGAACTTATTACCTTAGATAATGCGGAAATTAAGTATTCTACTGTCCAAAATTGGTATGCTGGCGATGAAAATGGGAAAGGAGGAATTTATAACTTTGTTACAAAACGAGGATTATGTCAGGGGATGAATTCCAAAATTTCCTGGACACAGGTTGAAACTGGTTCGGCAATTACTTGGAAGTACCCTAGTTGTGTATTAGTTGGTGATAATTCTGTAGGTAATTTTTACTCAGTGGCATTAACAAATAATATGCAGCAGGCTGATACAGGAACAAAAATGGTACATGTTGGCAATAATACTCGCAGTACTATCATTTCCAAGGGTATTTCTGCTGGTAAATCTAGTAATAGTTACCGCGGATTGGTAAAGATTAATCCTAATGCAGAGAGAACAATAAATTATTCCCAGTGCGACTCAATGTTAATAGGGGATAATGCTCATGCCAATACTTTCCCTTATATTCAAGTCCAAAATCAAACTGCAAAGGTGGAACATGAGGCTTCCATTTCCAGAATGGGAGAGGAGCAAATATTTTACTTTGCTCAACGGGGCATTTGCATGGAAGATGCAGTATCAATTATGGTCAGTGGCTTCTGCAAGGATGTGTTCAATCAATTACCAATGGAATTTGCCGTGGAGGCTGATAGACTGTTAAGTCTAAAGTTAGAAGGAAGTATTGGA
2055792_Mbacterium@HAT15871_1                      AGTTCTACCACAGCCCAAACCCTAGTCAACCAGCCCTACAAATACGGTTTCGTCACCGACATCGAGTCAGACACCATCCCCCGCGGCTTGAGCGAAGATGTAGTGCGGCTGATTTCCTCCAAGAAAAACGAACCGGAATTCTTGCTGCAATTTCGCCTCAAAGCATACCGCAAGTGGCTGACCATGACCGAGCCCACCTGGCCTCATGTCAACTATCCGGCGATCGACTACCAAAACATTATCTACTATTCCGCCCCCAAACAAAAGCCCAAACTCAACAGTTTGGACGAAGTTGATCCGACACTATTAGAAACCTTCGAGAAATTAGGAATTCCCCTATCCGAACAAAGGCGACTAGGAAATGTCGCCGTCGATGTCGTTTTCGACAGCGTTTCAATTGCGACAACCTTTAGAGAAAAACTAGCCAAAGACGGCGTAATATTCTGTTCCATCACAGAAGCCGTCAAAGATTATCCCGAACTAATCGAAAAATATCTCGGCACCGTCGTACCAGTCGGCGACAACTTTTTCGCAGCCCTAAACTCCGCCGTATTCACCGACGGTTCCTTCGTTTACATTCCCAAAGGCGTAAAATGCCCAATGGAATTGTCCACCTATTTCCGCATCAACAACGAAGATTCCGGCCAGTTCGAGCGCACCCTAATTATCGCAGAAGAAAACAGCTCTGTGTCTTACTTAGAAGGCTGTACTGCGCCGATGTTTGACACCAACCAACTCCACGCCGCCGTCGTGGAATTGGTAACAATGGACAATGCCGACATCAAATACTCAACAGTGCAAAACTGGTACGCCGGCGATGTTAATGGAAAAGGCGGCATTTACAACTTTGTGACTAAGCGCGGTTTGTGTCAAGGAGTCAATTCAAAGATTTCTTGGACGCAAGTAGAAACCGGTTCGGCGATTACTTGGAAATATCCCAGTTGCGTATTAGTCGGCGACAACTCCGTAGGTGAATTCTACTCAGTAGCGCTGACAAATAACAAACAGCAAGCTGACACCGGCACCAAAATGATCCACGTCGGCAAAAACACTCGCAGCACGATTATTTCTAAGGGAATTTCGGCGGGCAATTCTTCTAACAGCTATCGCGGCTTAGTGAAAATGGGGCCGAACTCTAAAGGCTCTCGCAATTATTCTCAGTGCGATTCGATGCTGATTGGCGATAACGCTCAAGCAAATACTTTCCCTTATATTCAAGTGCAGAACAATACTGCTAAAGTAGAACATGAAGCTTCGACTTCTAAAATAGGGGAAGAGCAATTGTTCTTTTTCGCACAGCGGGGAATTTCCGCAGAAAATGCTATTTCAATGATGATTAGCGGTTTCTGCAAAGATGTTTTCAATCAGTTACCGATGGAATTTGCTGCGGAAGCTGATAAGTTGTTGAGTCTGAAGCTCGAAGGAAGTGTCGGA
1140_Selongatus@ABB57765_1                         ATGAGCGCCACGGTGCAAGCGCTGGTTAACCAGCCCTACAAATACGGCTTCGTCACGGATATTGAGACCGAAAAAATTGCGAAAGGTCTCAGTGAAGAGGTCGTGCGTCTGATTTCTGCCAAGAAAGAAGAGCCGGAGTGGATGCTGGAGTTTCGGCTCAAGGCCTATCGTCGTTGGTTGACGATGGAGGAGCCCGATTGGGCGGCGGTGGGCTACCCCGCGATCGATTACCAAAACATCGTCTACTACGCAGCTCCCAAGCAAAAAGCTAAGAAGCAGAGCTTGGACGAAGTTGACCCAACGCTGCTGGAAACCTTTGAGAAGCTGGGGATTCCCCTTAGTGAACAGAAGCGGCTGGCGAATGTGGCCGTCGACGCCGTGTTCGACAGCGTTTCGATCGCAACCACCTTCCGCGAAAAGCTCGCCGAAGAAGGCGTGATCTTCTGCTCAATCTCCGAAGCCGTGCGGGAATATCCCGAGATGGTGAAGCAGTACCTCGGCAGTGTGGTGCCGATCGGCGATAACTACTTCGCGGCGCTCAACTCGGCGGTCTTTAGCGACGGCTCCTTTGTCTTCATTCCCAAGGGCGTGCGCTGCCCGATGGAACTGTCGACCTACTTCCGAATCAACAGTGGCGATACCGGTCAGTTTGAGCGGACGCTGATCGTTGCCGAGGAAGGCAGCCATGTCAGCTACTTGGAAGGCTGCACCGCACCGATGTTCGACACCAACCAACTGCATGCGGCGGTGGTAGAACTGGTGGCCTTGGATGATGCCGAGATCAAATACTCGACCGTCCAGAACTGGTACGCCGGCGATGAGAATGGCAAAGGTGGCATCTACAACTTCGTGACCAAGCGCGGCCTCTGTAAGGGTCGCAACTCCAAGATCTCTTGGACGCAGGTGGAAACCGGTTCGGCGATTACTTGGAAGTACCCAAGCTGCGTGCTGGTGGGTGACAACAGTGTCGGTGAGTTCTACTCAGTAGCGCTGACCAACAACTGCCAGCAAGCTGACACCGGCACCAAGATGGTGCACATCGGCAAAAACACCCGCAGCACGATCGTTAGCAAAGGCATTTCCGCTGGGCGATCGCAGAATAGCTACCGCGGCTTGGTCAAAGTGGGGCCACAGGCGACGGGGGCGCGCAACTACAGCCAGTGCGACTCGATGTTGATTGGCGATCGCGCCGCAGCCAACACCTTCCCCTATATCCAAGTCCAGAATGCTGGCGCTCAAGTTGAGCACGAAGCCTCGACCAGCAAGATTGGTGAAGACCAGCTCTTCTACTTCCAGCAACGCGGCATCTCCCTCGAAGACGCAGTGTCAATGTTGATCAGCGGCTTCTGCAAGGACGTTTTCAACCAGCTACCGATGGAATTTGCCGTCGAAGCCGATCGCTTGCTCAGCCTCAAACTGGAAGGCTCCGTCGGC
1173025_Gsp@AFY66715_1                             ATGACCACCACCCTTAAAAACGTTGTTAATCAGCCTTACAAATACGGCTTTGTCACCGACATCGAAACCGACTCGATCGCCCGGGGCCTCAACGAAGACGTCATTCGGCTGATCTCAGCCAAGAAAAATGAACCTGAGTTCATGCTGGAGTTTCGTCTCAAGGCCTATCGGCAGTGGCTGAAGATGGAGGAGCCCACCTGGCCCCACGTCAGCTATCCCCCCATCAACTACCAAGACATCGTTTACTACTCCGCTCCCAAGCAAAAGGAAAAGCTGGGCAGCCTCGACGAAGTCGACCCCAAACTGCTGGAGACTTTTGAGAAGCTGGGCATCCCCCTGTCCGAGCAAAAGCGCCTGTCCAACGTCGCCGTTGACGCGATCTTCGACAGCGTGTCCGTGGCCACCACCTTCAAGGAGAAGCTGGCCGAGGAAGGCGTGATCTTCTGCTCCATTTCGGAGGCCCTCCACCAGCACCCCGAACTGGTGAAGAAGTACCTGGGCACGGTGGTCCCGGTCGCCGACAACTATTTTGCGGCTCTGAACTCGGCGGTGTTCACGGACGGGTCTTTTGTGTTCATCCCCAAGGGCGTGAAGTGCCCCATGGACCTGTCGACCTATTTCCGGATCAACAACGGCGATTCAGGTCAGTTTGAGCGGACGCTGATCGTGGCCGAGGAAGGCGCTTCGGTGACCTACCTGGAAGGCTGCACCGCGCCCATGTTTGACACCAATCAGCTCCACGCCGCAGTGGTCGAGCTAGTGGCCCTGGACAATGCGGAAATTCGCTACTCCACGGTCCAAAACTGGTACGCCGGCGACGAAAACGGCAAGGGCGGCATCTACAACTTCGTGACGAAGCGAGGCTTGTGCAAGGGTGTCAACTCCAAGATTTCTTGGACCCAGGTCGAGACGGGCTCGGCGATCACCTGGAAGTATCCCAGCTGCGTGCTGGCCGGGGACAACTCGGTGGGTGAGTTTTATTCGGTGGCGCTGACGAACAACTGCCAGCAGGCCGACACGGGCACCAAGATGGTGCACATCGGCAAGAACACCCGCAGCACGATTATTTCTAAGGGGATCTCGGCGGGCCGCTCGAAGAACAGCTATCGCGGCCTGGTGAAGGTAAACCCGAGCGCTGAGGGAGCGCGCAACTACTCCCAGTGTGACTCGATGCTGATCGGCGACAGCGCCGAGGCCAACACGTTCCCCTACATCCAGGTGCAAAACAACACGGGGCGGGTGGAGCACGAGGCTTCGACGTCGAAGATTGGCGAAGACCAGCTGTTTTATTTCCAGCAGCGGGGCATCTCGACGGAGGACGCGGTGTCGATGATCATCAGCGGCTTCTGCAAGGACGTCTTCAATAAGCTGCCGATGGAGTTTGCGGTGGAGGCGGATCGCCTGCTGAGTCTGAAGCTGGAAGGATCTGTTGGC
82654_Psp@AFY70209_1                               ATGACTGCAACGGTTCAAAAGTTAGTCAATCAGCCATATAAATACGGTTTTGTGACCAAGGTTGAGTCGGATATCATTCCCCGTGGATTGAGTGAAGACGTGATCCGCACTATTTCGGCTAAGAAAAATGAGCCCGAATTTATGCTGGAGTTCCGTCTCAAGGCTTATCGCAAGTGGCTGACAATGACCGAACCAAGCTGGCCTAATGTCAAATATCCGAAGATTAACTATCAAGATATTATCTACTATTCTGCGCCCAAGGCTCAAGCTAAAAAGCAAAGTCTGGACGAAGTTGATCCAGCCATGTTGGAAACCTTCGAGAAGCTGGGTATCCCCTTGTCAGAGCAAAAGCGGCTCTCGAATGTGGCGGTGGATGCAGTATTTGACAGTGTTTCGATCGCCACTACCTTTAAAAAAGACCTGGCCAAGGTGGGTGTAGTGTTCTGCTCAATCTCCGAAGCAATGCATGAATATCCAGAGCTGATCGAAAAATATCTGGGCAGTGTGGTGCCGATCGGTGATAACTTTTTTGCTGCCCTCAACTCGGCGGTATTTAGTGATGGCTCTTTCTGCTACATTCCTAAAGGGGTGAAATGCCCAATGGACTTGTCCACCTATTTCCGGATTAATAACGGCGATTCGGGACAGTTTGAGCGCACTTTGATCGTGGCCGAAGAAGGTAGCTCGGTCAGCTATCTGGAAGGTTGCACCGCACCAATGTTTGACACCAATCAGCTCCATGCCGCAGTGGTGGAACTGGTGGCTTTGGATGATGCGGAAATTAAATATTCCACTGTTCAGAACTGGTACGCCGGTAATGAAGACGGCAAGGGTGGCATCTATAACTTTGTGACCAAGCGCGGTTTGTGTGCGGGTAAGAATTCTAAGATCTCCTGGACGCAGGTGGAAACAGGCTCAGCGATCACCTGGAAATATCCCAGTTGCGTGCTGGTGGGTGATAATTCCGTGGGTGAGTTTTACTCCGTGGCGCTAACCAATAACCATCAACAGGCTGACACGGGCACGAAAATGGTGCATGTGGGCAAAAACACCCGTAGCACGATCATCTCGAAGGGTATTTCAGCGGGGCAATCCAAGAATAGCTATCGTGGCCTGGTTAAGGTTGGTTCTAAAGCCAAAGGCGCTCGTAACTATTCCCAGTGTGATTCAATGCTAATTGGCGATCGCACCCAGGCCAATACCTTCCCCTACATTGAAGTGCAGAATAATACTGCCAAGGTGGAGCATGAAGCTTCGACCTCAAAAATTGGCGAGGAACAATTGTTCTATTTCCAACAGCGGGGCATTTCTATGGAAGATGCGGTCTCAATGATGATCAGCGGCTTTTGCAAGGATGTGTTTAATGAGTTGCCAATGGAGTTTGCGGTTGAGGCCGATAAGCTGCTGGCGCTCAAGCTGGAAGGCAGTGTTGGT
47254_Lsp@PZV13218_1                               ATGACTGCATCCGTTCAAAATCTGGTTAACCAGCCCTATAAGTATGGCTTCGTCACCAACATTGAATCCGATACGATTCCTCGTGGCTTAAGTGAAGACGTGGTTCGTCTCATTTCTAAGAAGAAAAACGAACCTGAGTTTATGCTGGAGTTTCGTCTGAAAGCCTATCGCCAATGGCTGAAGATGACTGAGCCAAATTGGGCAGAGGTGGGCTATCCCGCGATCGACTATCAAAACATCATTTACTACTCTGCACCTAAAGTGACAGAGAAGAAAAAGAGCTTGGATGAAGTTGATCCTGAACTGCTCGATACCTTTGAAAAACTAGGCATTTCCTTGTCTGAACAGAAGCGGCTCAGCAACGTGGCTGTAGATGCGATTTTTGACAGCGTTTCGATCGCCACCACCTTCAAAGAAAAGCTAGGAGAAGTGGGCGTTATCTTCTGTTCCATCTCCGAAGCGGTTCACGAACATCCTGAACTGATCAAAAAATATCTAGGCAGCGTTGTCCCCGTTGCCGATAATTACTTTGCTGCCCTCAATGCAGCAGTCTTCAGCGATGGCTCCTTTGTCTACATTCCCAAAGGCACAAAATGCCCGATGGAGCTTTCTACTTATTTCCGCATTAACAACGGCGACTCCGGGCAATTTGAGCGGACGCTGATTGTGGCAGAAGAAGGCAGTTCCGTCAGCTATCTAGAAGGCTGCACCGCCCCCATGTATGACACCAATCAGCTTCACGCGGCTGTCGTGGAACTGGTGGCAATGGACAATGCCGATATCAAATACTCCACCGTGCAAAACTGGTATGCCGGAGATAAAGAAGGCAAAGGCGGCATTTTCAACTTTGTCACCAAGCGCGGGTTATGCCAGGGCGTAAACTCCAAAATCTCCTGGACTCAAGTAGAAACCGGATCAGCCATCACCTGGAAATATCCAAGCTGTGTGCTGGTGGGCGACAACTCCGTGGGTGAGTTCTACTCGGTGGCGTTGACCAATAACTATCAACAAGCCGATACGGGCAGCAAGATGGTTCACATTGGCAAAAATACCAAAAGCACCATCATTTCTAAAGGCATCTCCGCTGGCAATTCTCAAAACAGCTATCGCGGCTTGGTCAAGATCAATCCCAAGGCAACGGGCGCGCGCAACTATTCCCAGTGCGACTCGATGTTGATTGGCGACAATGCCCAGGCAAATACGTTTCCCTACATTCAGGTGCAAAACGACAAGGGCAAAGTGGAACACGAGGCTTCGACTTCCAAGATTGGTGAAGACCAGTTGTTCTATTTCAAGCAGCGTGGCATTTCTGCGGAAGATGCAGTTTCCATGATCATCAGCGGCTTCTGTCGTGATGTCTTCAATCAACTGCCAATGGAATTCGCCGCCGAAGCCGATAAGCTCCTCGCCCTCAAACTTGAAGGCAGTGTGGGT
1947904_Cbacterium@DBAX01000040_1_1                ---------------------------------------------------------------------------------------------------------------------------------------------------------------------------------------------------------------GTCAGTTACCCTCCCATCGACTATCAAAATATTATTTACTACTCGGCGCCCAAGGTATCCCAGAAAAAGCAGAGTCTCGATGAAGTGGATCCCGAGCTGCTGGCAACCTTTGAGAAATTGGGTATTTCCTTGTCGGAGCAAAAGCGGCTCTCTAATGTGGCGGTCGATGCCATTTTTGATAGTGTTTCCATCGCCACCACATTTCGCAAGGATCTGGCCAAAGTCGGGGTGATTTTCTGCTCCATTTCCGAGGCTGTGCACGAGTACCCCGAGCTGCTGGAGCGCTATTTGGGCAGTGTGGTTCCCATTGGCGATAACTATTTTGCAGCCCTCAATTCGGCGGTTTTTAGCGATGGTTCCTTTGTCTACATCCCCAAGGGTGTGCGCTGCCCCATGGAGCTTTCCACTTATTTTCGGATCAATAATGGCGAATCGGGGCAATTTGAACGCACCCTGATCGTTGCCGATGATGACAGCTACGTCAGCTACCTGGAGGGTTGCACGGCACCAATGTTTGATACGAACCAACTCCATGCGGCGGTAGTGGAATTGGTCGCTTGCGATCGCGCTGAGATCAAGTATTCCACCGTGCAAAACTGGTACGCTGGCGACAAGGACGGGAAGGGGGGCATCTACAACTTTGTGACCAAGCGAGGACTTTGCCAGGGCCAATCTTCTAAGATTTCCTGGACCCAGGTGGAAACCGGTTCGGCAATTACCTGGAAGTATCCTAGCTGCGTTCTGGTTGGAGACAACTCCGTCGGTGAGTTCTATTCCGTTGCCCTGACTAACAACAAGCAGCAGGCGGACACAGGCACCAAAATGGTGCATATCGGCCGTAACACCCGCAGCAAGATCGTTTCTAAGGGCATCTCCGCTGGTGAATCGCAAAACAGTTACCGCGGACAGGTCAAAATTGCTGCCAAAGCTACCGGGGCGCGCAACTACTCCCAGTGTGATTCCATGCTGATTGGCGATCGCTCCCAAGCCAACACATTCCCCTACATCCAAGTCCAAAACCCAAGTGCCAAGGTTGAGCATGAAGCATCTACCTCCAAAATCAGTGCGGAGCAATTGTTCTATTTCCAACAGCGCGGCATTGCTGTCGAAGATGCGGTATCCATGATGATCAGTGGATTTTGCCGGGAGGTATTCAATGCCCTACCGATGGAATTTGCCGTTGAGGCCGACAAACTGCTAGCGTTGAAACTGGAAAATAGCGTTGGC
1173263_Ssp@AFY74967_1                             ATGACCGCAACGGTACAGGCATTAGTTAACCAACCTTATAAGTATGGATTTGTTACCCCCATTGAGTCAGACACTATTCCTAGGGGATTAAGTGAAGAAGTAGTTAGGATGATTTCCGCTAAAAAAAATGAGCCGGAATTCATGCTGGAGTTTCGATTAAGGGCATACCGTCAGTGGTTAAAAATGACTGAGCCTAAATGGGCAAATGTGGATTTTCCCAAGATTAATTACCAAGATATTGTTTACTATTCTGCCCCTAAGCAATCCAAGAAAAAATTAAGCCTTGATGAAGTTGATCCTGAACTCCTAGATACCTTTGAAAAGCTAGGTATTCCCATTTCAGAGCAGAAAAGGCTCTCTAATGTAGCTGTGGATGCAATTTTTGATAGTGTTTCCATTGCTACTACTTTCAGAAAAGATTTAGCAAAGGTAGGAGTGATTTTCTGCTCGATCTCTGAAGCACTGCATGATTATCCGGAGTTAGTTAAAAAGTACATGGGGAGTGTGGTTCCCATTGCCGATAATTACTACGCCGCCTTAAATTCCGCCGTATTTACCGATGGATCATTTTGCTATATTCCTAAAGGTGTGCGCTGTCCCATGGATTTGTCCACCTATTTCCGCATTAATAATGGTGATTCAGGACAGTTTGAACGTACCCTAATTGTGGCAGAGGAAGGTAGTTATGTTAGCTATTTGGAAGGTTGTACAGCCCCCGCCTTTGATACGAATCAACTTCATGCCGCCGTCGTTGAACTGGTAGCTATGGATAATGCCGAAATTAAATATTCTACAGTCCAAAACTGGTATGCAGGGGACAAGGAAGGTAAGGGTGGAATTTATAACTTTGTAACCAAGCGAGGTTTATGTCAAGGCGTAAATTCTAAAATTTCTTGGACTCAGGTGGAAACTGGCTCATCTATTACTTGGAAATATCCTAGTTGTGTCTTAGTTGGTGACAACTCTGTAGGTGAGTTTTACTCTGTGGCATTAACTAATAATAAGCAACAGGCAGACACTGGCACAAAAATGGTGCATATCGGTAAAAATACCCGTAGTAAAATTATTTCTAAGGGAATTTCGGCAGGCAAGTCGCAAAATAGCTACCGTGGTTTAGTCAAAGTTAGTCCCAAGGCAGTAGGAGCTAGAAATTACTCTCAGTGTGACTCCATGTTAATTGGTAGTGACTCACAAGCAAATACTTTCCCCTATATTGAAGTTCAAAATAGTACTGCTAAAGTTGAACATGAAGCTTCTACCTCGAAAATTGGCGAAGAACAACTGTTTTACTTTGCCCAACGGGGAATTGCGCCTGAGGATGCCGTATCCATGATTATTAGTGGCTTCTGCAAAGATGTATTTAATGCTCTACCGATGGAATTTGCCGTAGAAGCAGATAAGTTATTGGCTCTTAAACTTGAAGGTAGTGTTGGA
685565_Psp@BBC24007_1                              ATGACTGCAACGGTTCAAGCACTTGTCAACCAACCATACAAATACGGATTTGTTACGTCTATTGAGTCGGACACGATTCCTCGCGGGCTTAGCGAAGATGTCGTCCGCATGATTTCGGCTAAGAAAAATGAGCCAGAATATATGCTGGAATTTCGCCTCAAAGCGTATCGCCAATGGTTAAAGATGCAAGAACCGACTTGGGCGCATGTGGATTATCCAGCGATCGATTATCAAGATATCGTTTACTATTCCGCCCCCAAGCAGTCCAAGAAAAAGGCAAGCCTCGATGAAGTCGATCCCGAATTGCTCGATACCTTTGAGAAATTAGGTATTTCCCTATCTGAGCAAAAACGCCTTGCCAATGTTGCCGTTGACGCAATTTTTGACAGCGTTTCCGTTGCGACTACCTTTAAAAAAGATTTAGCCAAAGTCGGTGTAATTTTCTGCTCGATCTCCGAAGCGATGCACGAATATCCCGAACTCATCAAAAAATATTTAGGAAGCGTCGTCCCGATCGCCGATAACTATTTCTCCGCCCTCAATGCCGCCGTATTTAGCGATGGTTCCTTCGTCTACATCCCCAAAGGCGTGAAATGCCCCATGGACTTGTCCACCTATTTCCGCATTAACAATGGCGATTCTGGACAGTTTGAGCGTACTCTCATCGTTGCCGAAGAAGGCGCTTATGTCAGCTATCTTGAAGGCTGCACAGCACCAATGTTTGATACGAATCAATTGCACGCCGCAGTAGTAGAATTAGTCGCCCTAGATGATGCCGAAATTAAATATTCCACTGTGCAGAACTGGTACGCTGGCGATAAGAATGGCAAGGGTGGCATTTATAATTTCGTGACCAAACGCGGCTTGTGCCAAGGCAAAAATTCCAAAATCTCTTGGACTCAAGTAGAAACTGGTTCCGCAATTACTTGGAAATATCCTAGCTGTGTCTTAGTCGGCGAAAATTCCGTTGGTGAATTTTACTCGGTTGCACTTACTAATAACAAACAACAAGCTGATACAGGCTCAAAAATGGTGCATATCGGCAAAAATACCCGCAGCAAGATCGTTTCTAAGGGTATTTCCGCAGGTGGCTCCCAGAATAGCTATCGTGGCTTAGTAAAGATTTCACCAAAAGCAGAAGGCGCGAGAAATTATTCTCAATGCGACTCAATGCTAATTGGCGACTGCTCACAGGCAAACACTTTCCCCTATATTCAAGTCCAAAATAATACCGCCAGAGTTGAGCATGAAGCCTCCACTTCTAAAATTGGCGAAGAGCAACTCTTCTATTTCCAACAGCGCGGTATTGCGGTGGAAGATGCAGTCTCAATGATTATTAGCGGCTTCTGTAAGGAAGTATTTAACGCTTTGCCGATGGAGTTTGCAGTGGAAGCAGATAAGCTCTTGGCTTTGAAGTTGGAGAATAGCGTGGGT
1453429_CAthalassa@ADB95434_1                      ATGAATGCAACCGTCAAGAACCTAGTCAATCAACCTTATAAATATGGCTTTGTTACTGACATTGAATCTGATACTATTCCTTGCGGCTTAAATGAAGAAGTAGTACGTCTCATTTCAGCAAAGAAAGATGAACCAGATTTCATGCTTGATTTCCGTCTCAAAGCTTTTAAACAATGGCAGAAGATGGTAGAGCCTTCTTGGGCCCATGTTACATATCCAAAAATTGATTATCAAAATATTATTTATTATGCTGCTCCAAAGCAAAAAAAAAAACTTAATAATCTAGATGAAGTTGATCCTGCATTGATAGAAACTTTTAATAAACTTGGAATTTCTCTGTCAGAACAAAAACGTCTCAGTAATGTGGCTGTTGATGTCATTTTTGATAGTGTATCAATAGTTACAACATTTAAAGAAAAGTTATCTGAATCTGGAGTTATATTTTGTTCTATATCTGAAGCACTAAAGTTATATCCTGAGTTGGTTAAAAAATATCTCGGAAGTGTCATACCTATCACTGATAACTTTTTTTCTGCTTTAAATTCTGCTGTATTTAGTGATGGCTCTTTTGCTTTTATTCCTAAAGGTGTAAAGTGCCCTATGGAGCTTTCAACATATTTTCGTATTAACAATGGAAGTTCAGGACAATTTGAAAGAACTCTAATAGTAGCAGAAGAAGGGGCATCAGTTAGTTATTTAGAAGGTTGTACCGCTCCAATGTTTGATACTAATCAGTTGCATGCTGCAGTGGTTGAACTTGTCGCCTTGGATAATGCCAGTATTAAATATTCTACCGTTCAAAATTGGTATGCTGGTGACGAAAAAGGAAAAGGAGGGATTTATAATTTCGTTACTAAGAGGGGACTTTGCAAAGGAGTCAATTCTAAAATATCTTGGACTCAAGTAGAAACAGGCTCAGCCATTACCTGGAAATATCCAAGCTGTGTATTATTAGGGGATAATTCTATTGGAGAATTCTATTCTATTGCGCTTACTAATAATAAACAACAAGCAGATACTGGAACTAAAATGATACATATTGGGGAAAATACCCGCAGTACTATCATTTCAAAAGGAATTTCTGCAGGAAATTCTAAAAATAGTTATAGAGGCTTGGTCAAGATGAATCCTAAGGCTAAAGGGGCTAGAAATTATTCTCAGTGTGACTCCATGTTAATTGGGGATAATGCAGAAGCCAATACCTTTCCTTATATCCAAGCAAATAATAATACGACAAAGGTTGAGCACGAAGCTTCTACCTCTAAAATAGGAGAAGATCAATTGTTTTACTTCGCTCAGAGAGGTATTCCTGAAGAAGATGCAGTTTCAATTATAGTTAGTGGATTCTGCAAAGATGTATTAAATGAATTACCTATGGAATTTGCCTCTGAAGCGGATAAATTACTAAGCCTTAAGTTAGAAGGAAGCGTAGGT
2099684_Cbacterium@PWRG01000117_1_20               ATGAGTACTTCTGTTCAATCCCTTGTTACTCAGCCCTATAAGTACGGCTTCAAGACCGATATCGCGGCCGATGCCATTCCTCGTGGCCTCAGCGAAGATGTGGTACGGCTGATTTCTGCTAAAAAGAACGAACCGGAGTTCATGCTGGAGTTCCGGCTCAAAGCCTACCGGAAGTGGTTGACCATGGCCGAACCTACCTGGCCCAATGTCAACTATCCCCCCATTGACTACCAAAATATCGTCTACTATTCGGCGCCTAAGGCCAAAGACAAGTTGGGCAGCCTAGATGAGGTCGATCCGACGCTGCTCGACACCTTTGAAAAGCTAGGTATTCCCCTGTCCGAGCAAAAACGGCTAGCCAATGTGGCCGTAGATGCCATCTTTGACAGCGTCTCGGTGGCTACCACCTACAAAGAAAAGCTGGCGGAATCGGGGGTGATCTTCTGCTCAATTTCTGAGGCGCTGCAGGAGCATCCCGATCTGGTGGAAAAGTACCTGGGAACGGTGGTACCCATTGGTGATAACTACTTCGCGGCCCTCAACTCAGCGGTATTTAGCGACGGCTCCTTTGTCTACATCCCCAAGGACACTCAGTGCCCGATGGATCTGTCCACCTACTTTCGGATTAACAATGGCGACTCGGGGCAGTTCGAGCGCACCCTAATTGTGGCCGAATCCGGCAGTTCAGTGACCTACTTAGAGGGCTGCACCGCCCCCATGTATGACAGTAACCAACTCCATGCGGCGATCGTCGAGCTAGTGGCTCTCGACAACGCCGCCATCAACTACTCCACCGTACAAAACTGGTTCGCTGGAGACGAAAACGGCAAAGGCGGTATTTATAACTTCGTCACCAAGCGGGGGCTCTGTGCCGGTAAAAACTCTAAGATTTCCTGGACCCAGGTGGAAACCGGCTCCGCCATTACCTGGAAATACCCCAGTTGTGTGCTGGTGGGCGACAACTCTGTGGGTGAGTTCTACTCTGTGGCGCTGACCAACAATCTGCAGCAGGCCGACACTGGTACCAAAATGGTGCATGTGGGCAAAAACACTAAGAGCACCATTATTTCTAAGGGGATTTCGGCAGCCAAGTCGAAAAATAGCTACCGGGGGCTGGTGAAAATCGGTCCCAAGGCCACTGGAGCTCGTAACTACTCCCAGTGCGACTCGATGCTAATCGGCAACACCTCCAGTGCCAACACCTTCCCCTACATCCAGGTGCAAAACAGCACCGCCCAGGTAGAACACGAAGCCTCCACCTCCAAAATTGGGGAAGACCAGCTGTTCTACTTTGCCCAGCGGGGGATTTCCCCCGAAGATGCGGTATCGATGATCATCAGCGGCTTTTGCCGGGATGTGTTTAACAAGCTACCCATGGAGTTTGCCGCCGAAGCGGACAAGCTGCTGGCTCTGAAGCTGGAGAACACGGTGGGG
268115_Lantarctica@PZO39356_1                      ATGACTGCTTCTGTTCAAACCCTCGTTAGCCAGCCTTACAAGTACGGCTTCACCACCGATATTGAGGCCGATGTCATTCCCCGCGGTCTTAGCGAAGACGTGGTGCGAACGATCTCAGCGAAGAAAAATGAGCCAGCCTTCATGCTGGAGTTTCGGCTGAAGGCCTACCGCAAGTGGCTGACGATGAAAGAGCCAGCCTGGCCCAACGTCAGCTATCCCCCCATTGACTACCAAAACATCGTCTACTACTCGGCCCCCAAGACCCAAGCAAAGCTCGGCAGCCTAGATGAAGTCGATCCGACGATGCTTGAAACCTTTGAGAAGCTGGGCATTCCCCTCTCAGAGCAAAAGCGGCTGGCCAACGTAGCGGTGGATGCGATTTTCGACAGCGTTTCGATAGCTACCACCTTTAAAGAAAAGCTGGGGGAGTCGGGGGTGATTTTTTGCTCGATTTCTGAGGCGCTGCAAGAGCATCCCGAACTCGTTGAGAAGTATCTGGGCACGGTGATTCCCATCGGCGACAACTACTTTGCGGCGCTGAACTCGGCGGTGTTTAGCGACGGGTCCTTTGTGTACATTCCCAAAGACACCCAGTGCCCGATGGATTTGTCCACCTATTTCCGCATTAACAACGGCGACTCGGGCCAGTTTGAGCGCACGCTGATCGTGGCGGAAGCGGGCAGCTCGGTGACCTATCTGGAGGGCTGCACCGCCCCCATGTACGACAGTAACCAGCTCCATGCGGCGATCGTCGAGCTGGTGGCGATGGATGACGCCAGCATCAACTACTCCACCGTGCAGAACTGGTACGCCGGGGATGAGAACGGCAAGGGCGGCATCTACAACTTCGTCACCAAGCGCGGTCTCTGCGCGGGCAAAAACTCCAAAATCTCCTGGACTCAGGTAGAAACTGGCTCGGCCATTACCTGGAAGTACCCCAGCTGCTTGCTGGTGGGCGACAACTCTGTGGGCGAGTTTTACTCGGTGGCGCTGACCAACCACCACCAGCAGGCCGACACCGGCACCAAGATGGTGCACGTGGGCAAAAACACCCGCAGCACCATTATCTCTAAGGGCATTTCGGCAGCTAAATCCAAAAATAGCTACCGGGGTCTGGTGAAAATTGGGCCAAAAGCCACCGGGGCGCGCAACTACTCCCAGTGCGACTCGATGCTGATTGGCGACACCTCCAGCGCCAATACGTTCCCCTACATTCAGGTGCAGAACAGCACCGCCCAGGTGGAGCACGAAGCCTCGACTTCCAAAATTGGCGAAGACCAGCTGTTTTACTTTGCCCAGCGGGGCATTTCGCCGGAGGATGCGGTGTCGATGATCATCAGCGGCTTCTGTCGCGATGTGTTTAACAAGCTGCCCATGGAGTTTGCCGCTGAGGCGGACAAGCTGCTGGCCCTGAAGCTCGAAAACACCGTGGGG
2099687_Cbacterium@PXDR01000072_1_7                ATGAGTGCTAGCGTTCAGTCATTTGTCAGTCAGCCCTACAAGTATGGGTTTGTTACCGATATCGAAGCCGATGCGATCGCACGGGGTCTGAGCGAAGACGTTGTGCGGGCGATTTCGGCCAAAAAGAACGAGCCAGAATTCATGCTGGAATTCCGGCTAAAGGCTTATCGCAAGTGGCTGACCATGGCTGAACCCACTTGGCCAAACGTCAGCTACCCACCCATCGACTACCAAAACATCGTTTATTACTCTGCGCCCAAAAAGCAGGAGAAGCTGGGTAGTCTAGACGAAGTAGACCCCACCCTGCTGGAAACCTTCGAGAAACTGGGGATTCCCCTGTCGGAGCAAAAGCGTCTGGCCAATGTCGCCGTAGACGCCATTTTCGACAGTGTTTCCGTCGCCACCACCTATAAAGAGAAGCTAGCGGAAGCCGGGGTAATTTTCGGCTCTATCTCCGAGGCGCTCGAAGATCACGCTGACCTGATTGAAAAATATCTGGGCTCTGTCGTGCCCATTGGCGACAACTACTTTGCCGCCCTCAACTCAGCAGTCTTTAGCGATGGATCCTTTGTCTACATCCCCAAAGGGGTGAAGTGCCCGATGGATCTGTCCACCTACTTCCGGATTAACAATGGCGACTCCGGCCAGTTTGAGCGGACGCTGATTGTGGCCGAAGAAGGTAGTTCCGTCACCTACCTGGAGGGCTGCACTGCCCCCATGTATGACACCAACCAGCTCCACGCTGCTGTTGTAGAACTAGTGGCCTTAGATGACGCCAGCATCAACTATTCCACAGTGCAAAACTGGTTTGCTGGCGACGAAAACGGTAAGGGCGGCATCTATAACTTTGTCACCAAGCGGGGTCTGTGCCAGGGCAAGAACTCTAAGATCTCCTGGACTCAGGTGGAAACTGGCTCGGCCATCACCTGGAAATACCCCAGTTGCGTCCTCATCGGCGATAACTCGGTGGGCGAGTTCTATTCTGTGGCCCTGACCAACAACCACCAGCAGGCCGACACCGGCACCAAGATGGTGCACGTGGGTAAAAACACCCGCAGCACGATTATTTCTAAGGGAATTTCGGCAGGACAGTCGAAAAACAGCTATCGCGGTTTGGTCAAGGTGAACCCCAAAGCTGACGGGGCGCGGAACTATTCCCAGTGCGACTCCATGCTGCTGGGGGATCGCTCCAACGCCAACACCTTCCCCTACATCCAGGTGCAGAACAAAGGCGCTCAGGTTGAGCACGAAGCCTCTACCTCTAAAATCGGCGAAGACCAGCTCTTCTACTTTGCCCAGCGGGGCATTTCCCCAGAAGATGCGGTGTCGATG------------------------------------------------------------------------------------------------------
1666911_Ppriestleyi@KPQ36782_1                     ATGGTCTCCAGCGTTCAGTCTGTCGTTAGTCAGCCTTACAAGTACGGCTTCGTCACCGATATCGAATCCGACGCGCTTCCTCGTGGTCTTAGCGAGGATGTGGTACGCGCTATCTCAGCCAAAAAGAACGAACCAGAATTCATGCTTGATTTTCGGCTCAAAGCCTACCAGCGTTGGCTTCAGCTAGAAGAGCCTGCTTGGCCAAACGTCAAGTACCCCCCCATTGACTACAACGACATTGTTTACTACTCAGCGCCTAAACAGGCTGAGAAATTAGACAGCCTTGATGAAGTTGATCCTGCCCTGTTAGAGACTTTTGACAAGCTAGGAATCTCATTAAACGAACAAAAGCGGTTGGCCAATGTAGCTGTTGACGTTATTTTTGACAGCGTTTCTATCGCAACTACCTTTAAAGCAGATCTAGCAAAACATGGCATCATTTTTTGCTCGATCTCAGAGGCGATTCAAGAGCATCCAGAGCTAGTTGAAAAGTATATGGGCTCTGTGATTCCAGTGGGTGACAACTACTTCACCGCGCTCAATTCGGCAGTCTTTACCGACGGTTCGTTTGTTTATATTCCCAAGGGTGTGAAATGCCCTATGGATCTATCCACTTACTTTCGAATCAACAACGGTGACTCCGGTCAGTTTGAGCGCACGCTGATTGTGGCTGAAGAAGCCAGTTCCGTGACTTATTTGGAAGGCTGCACCGCACCGATGTATGACAGCAATCAGCTGCATGCTGCTGTTGTAGAGCTAGTCGCGCTAGACAACGCCGAGATTAAATACTCCACAGTACAAAACTGGTATGCCGGTGATGAGAATGGAAAAGGCGGTATTTATAATTTTGTGACTAAGCGCGGCCTGTGCAAAGGCGTCAACTCTAAAATTTCTTGGACTCAGGTAGAAACAGGCTCAGCCATTACTTGGAAATATCCTAGCTGCGTACTGGTTGGCGATAATTCTGTGGGTGAGTTCTATTCGGTTGCCCTAACCAATCACTATCAGCAGGCTGACACCGGTACCAAAATGGTGCATGTGGGCAAAAATACCCGCAGTACGATTATTTCTAAGGGAATTTCAGCAGGAAATTCTAAAAACAGCTATCGCGGATTGGTTCAGGTGAATCCTAAAGCCGACGGTGCTCGCAACTACTCGCAGTGCGACTCTATGCTGTTGGGGGATACCTCGAATGCCAATACTTTCCCCTATATTCAGGTGCAAAATAGCACTGCTCAGGTAGAGCACGAAGCCTCCACATCCAAAATTGGTGAAGATCAGCTATTTTACTTTGCACAGCGCGGAATTTCCCCTGAAGATGCGGTTTCAATGATCATTAGCGGTTTTTGTCGGGATGTATTTAACGAATTGCCCCTAGAGTTTGCTGCTGAGGCTGACAAACTGCTGAGCCTAAAGCTTGAAAATTCTGTGGGT
1228987_Cendosymbiont@BAP18453_1                   ATGAATGATTCAGTTAAGCTTCTGGTCAATCAACCCTATAAATATGGGTTTGTTACCGATATAGAGTCCGAGAAGATCCCTCATGGTATTAATGAGGATGTTATTCGCCTGATTTCTGCGAAAAAAAAAGAACCGAACTTTATGTTATCTTTTCGCCTAAAAGCTTATAGACAATGGCAAAAGATGACAGAACCAACTTGGTCTCATGTCACTTATCCGCCTATTGACTATCAGAATATTATTTGTTATTCTGCCCCTAAACAAAAGAAAAAATTAGGCAGTCTTGATGAAGTTGACCCGACTTTACTTGAAACTTTTGAGAAGTTAGGTATTCCTCTATCTGAACAAAAACGATTAGGAAACGTAGCAGTGGATGCTATTTTTGATAGCGTTTCTGTAGCAACAACTTTTAAAGAAAAATTAGCTGAATCTGGGGTTATTTTTTGTTCTATTTCAGAAGCTTTACAAGAACATCCCGATTTGGTTCTAAAATATATCGGCTCAGTAGTTCCAGCTAATGATAATTTCTTTGCTGCTCTCAATGCAGCAGTTTTTAGTGATGGGTCCTTTGTGTTTATTCCCAAAGGGGTTAAATGCCCTATGGAACTATCTACTTATTTTCGGATTAACAGCGGAGATACGGGGCAGTTTGAGCGGACATTAATTGTAGCTGAAGAAGAAGCTTCTGTTAGCTATCTGGAAGGGTGTACGGCACCGATGTATGACAACAATCAACTTCATGCAGCTGTGGTAGAGTTAGTGGCTTTAGATAATGCTGATATTAAATATTCTACTGTCCAAAATTGGTACGCAGGGAATGAAAATGGTCAAGGAGGAATCTATAACTTCGTCACTAAGCGAGGTTTATGTAAAGGGGTTAATTCTAAGATTTCTTGGACTCAGGTAGAAACAGGTTCTGCTATTACTTGGAAATATCCAAGTTGTCTCTTAGTGGGTGATAATTCGGTTGGAGAATTTTATTCCATTGCCCTCACTAATAATAAACAGCAGGCAGATACAGGAACGAAAATGCTCCATATTGGCAAAAATACTCGTAGTACCATTATTTCTAAGGGTATTTCTGCAGGAGGTTCTAAAAATAGTTACCGTGGATTAGTAAAAATGGGACGAAAAGCTACAGGCTCAAGAAATTACTCCCAATGTGATTCAATGTTAATTGGAGATAATGCTGAAGCTAATACCTTTCCTTACATTCAGGCAAATAACAATACTTCTACGATAGAACATGAAGCTTCAACCTCTAAAATTGGACAAGACCAATTATTCTACTTTGCTCAACGAGGGATTTCTGAAGAAGATGCTGTCTCTATGTTAGTGAGTGGTTTTTGCCAAGATGTCTTGAGTAAGTTGCCGATGGAATTCGCTGCCGAGGCTGATAGACTTCTAGGTCTGAAATTAGAAAAAACTGTCGGC
1080068_Lsp@BAU44122_1                             ATGTCTACCTCTGTCAAATCTCTCGTAAATCAGCCCTACAAATACGGCTTTGTCACCGAGATTGAGTCCGACACGATTCCGCGTGGGCTAAGCGAAGACGTGGTGCGGCTCATCTCTGCTAAAAAGAACGAGCCAGAATTCATGCTGGAGTTTCGTCTGAAGGCGTATCGCCAGTGGCTCAAAATGGAGGAACCCAACTGGGCTGCGGTGGGATATCCGCCGATCGACTATCAGAGCATCGTCTACTATTCCGCGCCCAAGCAGGCAAAAAAACTCAACAGCCTGGAAGACGTTGATCCAACCTTGCTGGAAACCTTTGAAAAGCTGGGCATTCCACTTTCGGAGCAAAAGCGGCTGTCCAACGTGGCGGTGGATGCCATCTTCGACAGCGTTTCGGTCGCCACGACCTTCCGCGAAAAACTGGCGAAGGAGGGGGTTATCTTCTGCTCGATCTCGGAAGCAATGCGTGAGTATCCAGATCTGATTCAGAAATACCTGGGTAGTGTCGTTCCAGTTGCAGACAATTACTTTGCAGCGCTGAATTCCGCTGTGTTTTCCGATGGATCGTTCGTCTACATTCCCAAGGGCGTTCGCTGCCCGATGGAGCTTTCCACCTACTTCCGCATCAACAACGGCGATTCGGGACAGTTTGAGCGGACGCTGATCATCGCGGAAGAAGGCAGTCACGTCAGCTATCTAGAAGGTTGCACTGCGCCGATGTTTGACACGAACCAGCTCCATGCCGCAGTGGTAGAGTTGGTGGCGCTGGACAATGCCGAAATCAAGTACTCTACCGTGCAAAACTGGTACGCGGGCGATGAAAACGGCAAGGGCGGCATTTATAACTTTGTGACGAAGCGTGGCTTGTGTCAGGGTGTGAATTCCAAAATCTCCTGGACGCAGGTCGAAACGGGGTCTGCCATTACTTGGAAGTATCCGAGCTGCGTGCTGGTGGGCGACAACTCCGTGGGCGAATTCTATTCCGTCGCGCTGACTAACAACATGCAGCAAGCCGACACGGGTACGAAGATGGTGCATGTTGGCAAAAACACCCGCAGCACGATTATCTCCAAGGGCATTTCCGCAGGGAAGTCGAAAAATAGCTATCGCGGGCTGGTGAAAATTGGCCCCAAGGCAGACGGCGCACGCAACTATTCCCAGTGCGACTCGATGCTGATTGGCGACACCGCAGGCGCAAATACATTTCCCTACATCCAGGTGCAAAACAACACAGCACGGGTGGAACATGAAGCGTCTACGTCCAAGATTGGTGAAGACAGTTGTTTTTTACTTGCAGCA------------------------------------------------------------------------------------------------------------------------GCGTGGCATCTCGGT
1919135_Cbacterium@PSO92793_1                      ATGACTGCCACAGCCAAAAACTTAATCGATCAACCTTACAAATACGGCTTTGTTACCGACGTTGAGTCGGACACCATTCCTAAGGGACTCAATGAAGATGTTATCCGGATGATTTCTGCCAAGAAAAACGAGCCGGAATTCATGCTGGATTTTCGCCTCAAAGCCTATAGGCAATGGCAGAAGATGAACGAGCCGAACTGGTTCCACGCCTCCTATTCTCCCATTGACTATCAAGACATTAGCTACTACTCCGCACCGAAGAACAACGACAAGAAACAGAGCCTTGATGAAGTTGACCCAGCCTTGCTAGAAACATTCGAGAAGCTGGGACTTCCCCTGTCAGAGCAAAAGCGGCTCAGTAATGTTGCTGTTGATGCTGTCTTCGATAGCGTCTCCATCGCCACTACGTTTAAGGAGAAACTCGCCAAAGAAGGCGTAATTTTCTGCTCGATTTCCGAAGCATTACAAGAATACCCTGAAATTGTCAAGAAGTATCTGGGTAGCGTGGTTCCCGTGGGCGACAACTTTTTTGCTGCCCTCAACTCCGCAGTCTTCACCGATGGTTCCTTCGTCTACGTTCCCAAAGGCGTAACCTGTCCGATGGAGCTATCCACCTACTTCCGAATAAATAGTGGAGAAACTGGGCAGTTCGAGCGCACTCTAATCGTAGCAGAGGACAGCAGCTACGTCAGCTACCTAGAAGGCTGCACTGCCCCCATGTATGACACCAATCAGCTACACGCTGCAGTGGTGGAATTGGTGGCACTGGATGATGCTGAAATCAAATACTCCACTACGCAAAACTGGTTCGCTGGCGACGAAAACGGCAAGGGCGGCATTTATAACTTTGTCACTAAGCGCGGTAAGTGCCAGGGCAAAAACTCCAAGATTTCCTGGACGCAAGTGGAAACGGGTTCTGCAATTACGCTGAAGTATCCCAGTTGTGTGCTAGTGGGCGATAATTCCGTGGGTGAGTTCTACTCCATTGCCCTCACTAACAATATGCAGCAAGCCGACACGGGCACAAAAATGGTGCATATTGGTAAGAATACCCGCAGCAAGATTATTTCTAAAGGAATCTCGGCGGGTAACTCCACCAACAGCTACCGAGGCTTGGTGAAAATGGGACCCAAGGCACATGGGGCACGAAATTATTCCCAGTGCGACTCCATGCTGATTGGGGATAACGCCGAAGCTAATACCTTCCCTTACATTCAGGTTGATAACGACACCACCAAAGTCGAACACGAGGCATCAACTTCTAAAATTGGCGAAGACCAATTGTTCTACTTCGCTCAGCGCGGGATTTCCGAAGAAGATGCAGTTTCGATGATGGTGAGTGGCTTCTGTCAGGAAGTCTTCAACCAGCTACCAATGGAGTTTGCTTCCGAAGCAGACAAGCTGTTGAGTCTGAAACTAGAAAATTCGGTGGGG
1919144_Cbacterium@PSO51415_1                      ATGACT---GCAACCAATACCTTAATTAACCAACCCTATAAATACGGCTTCGTCACTGATATTGAAGCTGAAACCTTACCCCGTGGACTGAATGAAGACATTATTCGCATGATCTCAGCGAAAAAGAACGAACCTGAGTTCATGCTAGACTTTCGCCTCAAAGCCTATCGTCAATGGCTCAATATGAAAGAGCCGAACTGGGCGCATGTCGGCTATCGTCCCATTGATTTCAATGATATTATTTACTACTCCGAGCCGAAACAACAAAAAAAAAAAGAAAGTTTAGACGAAGTTGATCCGGCATTATTAGAAACTTTTGAAAAATTAGGCATTCCCTTATCCGAACAAAAACGCCTCGGCAATGTCGCGGTAGATGCCATTTTCGACAGTGTTTCTGTTGCCACCACATTCAAGGAAAAACTAGCCGAAGAAGGGGTTATTTTCTGTTCCATTTCCGAAGCGCTGCAGGAATACCCAGAACTGGTGAAGAAATACATGGGCAGTGTGGTTCCCACTGGCGACAACTTCTTTGCTGCCCTCAACTCAGCGGTCTTTAGCGATGGGTCCTTTGTTTATGTTCCCAAGGGCGTGCAATGCCCCATGGAACTTTCCACCTACTTCCGGATTAATACCGACGAAGCAGGACAATTTGAGCGCACCCTAATTGTTGCCGAAGAAGGGGCTTCCGTTAGCTATTTAGAAGGTTGCACCGCGCCCATGTACGATTCCAACCAACTCCACGCGGCAGTTGTGGAATTAGTGGCACTAGATGACGCCAACATTAAGTATTCCACCGTGCAAAATTGGTTTGCTGGGGATGAAAATGGCAAAGGCGGCATTTACAACTTTGTCACCAAGCGCGGCCTATGCAAGGGCAATAATTCTAAAATTTCTTGGACGCAAGTGGAAACTGGGTCGGCAGTCACTTGGAAATATCCCAGTTGTGTTTTGGCAGGAGATAATTCCGTTGGCGAATTTTACTCCATTGCCTTAACCAACAACTATCAGCAAGCCGATACCGGCACTAAAATGATCCACATTGGGAAAAATACCAAAAGTACCATCATCTCGAAAGGGATCTCGGCAGGGCACTCCCAAAACAGCTATCGCGGCTTAGTCAAAATGGGACCGAAAGCAGATGGCGCCCGCAACTATTCCCAATGCGATTCCATGTTAGTAGGCGACCAAGCCGAAGCCAATACTTTCCCCTATATCCAAGTGGATAATAATCGCACTCAGGTGGAACACGAAGCATCCACCGCTAAGATTGGAGAGGAACAATTGTTCTACTTTGCGCAACGGGGAATTTCTGAGGAAGATGCCATCTCGATGATTGTTAGCGGTTTCTGTAAGGAAGTCTTTAATCAACTGCCCATGGAGTTTGCCTCGGAAGCTGATAAATTGCTGGGGCTGAAATTGGAAAATTCGGTTGGT
65093_Hsp@AFZ44320_1                               ATGACT---GCAACCAAAACCTTACTCAACCAACCCTACAAATACGGTTTTGTCACTGACATTGAAACCGAAACCTTACCCCGTGGACTCAACGAGGATATCATCCGCATGATCTCAGCGAAAAAGAATGAACCTGAGTTCATGTTAGATTTCCGCCTCAAAGCCTATCGTCAGTGGTTGAAGATGACAGAACCGAACTGGGCGCACGTCGGTTATAAGCCTATTGATTTTAACGATATTATCTACTATTCCGCGCCGAAAAAGAAAGAAAAGAAAGAAAGTTTAGACGAAGTAGATCCCGCACTCCTCGAAACCTTTGAAAAGTTAGGGATTCCCCTTTCCGAACAAAAACGCCTCGGTAATGTTGCGGTTGATGCCATCTTTGATAGCGTTTCCGTTGCGACGACATTTAAAGAAAAACTCGCTGAAGAAGGGGTCATTTTCTGTTCCATTTCCGAAGCCCTCCAAGAATATCCCGAGTTAGTGAAAAAATACATTGGTAGCGTTGTTCCCAGTGGTGATAACTTCTTCGCTGCTTTAAACTCGGCGGTATTTAGTGACGGATCATTTGTTTATGTTCCTAAAGGCGTACAATGCCCGATGGAACTTTCTACCTATTTCCGCATCAATACAGACGAAGCGGGACAATTTGAACGGACGCTCATCGTTGCCGAAGAAGGGGCTTCTGTTAGCTATTTAGAAGGCTGTACCGCGCCCATGTACGACTCCAACCAGCTTCATGCTGCCATTGTTGAACTGGTTGCTTTAGATGATGCCGATATTAAATATTCTACCGTTCAAAACTGGTTTGCTGGTGACGAAGAAGGAAAAGGCGGAATCTATAACTTTGTCACCAAGCGTGGACTGTGTAAAGGGAAAAATTCTAAAATCTCTTGGACCCAAGTAGAAACTGGTTCTGCGGTGACTTGGAAATATCCCAGTTGCGTGTTAGCTGGTGATAACTCTGTCGGTGAGTTTTATTCCATCGCGCTAACCAACAACTATCAACAAGCTGATACGGGTACGAAAATGATCCATATTGGGAAAAATACCAAGAGTACGATTATCTCGAAAGGAATTTCTGCGGGTCATTCTCAAAACAGCTATCGGGGTTTAGTGAAAATGGGACCCAAAGCTGATGGTGCACGAAATTACTCTCAGTGTGATTCCATGTTAGTTGGGGATCAAGCAGAAGCCAATACGTTCCCCTATATCCAAGTAGATAATAACCGTACGAAAGTGGAACATGAAGCCTCCACCGCTAAAATTGGAGAAGATCAACTCTTCTATTTTGCCCAACGGGGAATTTCAGAAGAAGATGCGGTTTCGATGATTGTCAGTGGTTTCTGTAAAGAGGTGTTCAATCAGTTACCGATGGAATTTGCAGCAGAAGCCGATAAATTGCTGGCGTTGAAGTTAGAAAATTCGGTTGGG
13035_Dsalina@AFZ49973_1                           ATGACC---ACAACCAAAACCTTAATCAATCAACCCTATAAATACGGCTTCGTCACCGACATTGAAACCGAAACCCTCCCTCGTGGTTTAAACGAAGACATTATCCGCGCCATCTCAGCGAAGAAAAATGAACCTGAGTTCATGTTGGACTTTCGCCTCAAAGCCTATCGTCAGTGGTTGAAAATGACAGAACCGAACTGGGCGCACGTGGGTTATCGTCCCATTGATTTTAACGACATTATCTATTATTCCGCACCAAAAGAGAAGGAAAAAAAACAAAGTTTGGATGAAGTTGATCCAGCATTGTTAGAAACCTTTGAAAAATTAGGGATTCCTCTCTCGGAACAAAAACGCCTCGGTAACGTTGCGGTAGATGCAATTTTTGATAGTGTTTCTGTCGCCACTACCTTTAAAGAGAAACTAGCAGAGGAAGGGGTGATCTTCTGTTCCATTTCTGAAGCCTTACAAGAGTATCCCGAACTGGTGAAGAAATATCTGGGAAGTGTTGTTCCCACTGGCGATAACTTCTTCGCCGCCCTCAATTCGGCGGTATTTAGTGATGGGTCATTTGTGTATGTTCCCAAAGGCGTCCAATGTCCGATGGAACTTTCTACTTATTTTCGGATTAATACCGACGAAGCGGGACAATTTGAACGAACTTTAATTATTGCAGAAGAAGGTGCATCCGTTAGCTATTTAGAAGGCTGTACCGCTCCCATGTATGATTCTAATCAGCTTCACGCTGCGATCGTGGAATTAGTCGCCTTAGACGACGCAGACATCAAGTATTCCACCGTCCAAAATTGGTTTGCTGGGGATGAAAATGGCAAAGGGGGAATTTATAACTTTGTCACCAAACGGGGATTATGCAAAGGGAAAAACTCGAAAATTTCTTGGACACAAGTCGAAACAGGTTCGGCGGTGACATGGAAATATCCCAGTTGCGTTTTAGCTGGAGACAATTCGGTTGGGGAATTTTATTCCATTGCGTTAACCAACAATTACCAACAAGCCGACACTGGCACAAAAATGATCCACATTGGGAAAAACACCAAAAGCACCATTATTTCTAAAGGAATTTCTGCGGGACATTCCCAAAACAGCTATCGCGGTTTAGTAAAAATGGGACCGAAAGCAGACGGCGCAAGAAATTACTCTCAATGTGATTCCATGTTAATTGGAGATCAAGCGGAAGCCAACACCTTTCCTTACATCCAAGTGGATAACAACCGCACCAAAGTTGAACACGAAGCCTCAACGGCAAAAATTGGCGAAGATCAACTTTTCTATTTTGCCCAAAGAGGAATTTCAGAAGAAGATGCGGTGTCAATGATTGTCAGTGGTTTCTGTAAAGAAGTATTTAATCAGCTACCGATGGAATTTGCCGCCGAAGCCGATAAATTACTCGCGTTGAAGTTGGAAAACTCTGTCGGT
321327_Ssp@ABD00330_1                              ATGTCTACGAGCGTCCGCACCCTCATTAGCCAGCCCTACAAGTACGGCTTTGTTACCGACATCCCTTCTGAGTCCATCGGCAAAGGCCTAAACGAGGACATCATCCGGCAAATTTGGGCCAAGAAGGGGGAGCCGGACTTTATGCTAGAGTTCCGGCTGCGGGCCTACCGCCAGTGGCTGAAGATGAGCGAGCCCACCTGGCCCAACGTCAGCTACCCGCCCATTGACTACCAAAACATTGTCTACTACTCGGCCCCCAAGGTGCAGCCCAAGAAAAAGAGCCTGGACGAAGTGGATCCGGTGCTGTTGGAGACCTTCGAGAAACTGGGGATCCCCTTGTCTGAACAGAAGCGGCTGGCCAATGTGGCGGTGGATGCCATCTTCGACAGCGTCTCGGTGGCCACCACCTTCCGGGAGAAGCTGGCCAAGGAAGGGATCATCTTCTGCTCCATGTCGGAGGCGCTGCGGGAGTACCCTGAGCTGGTGCGCAAGTACCTGGGCAGTGTGGTTCCCATTGCTGATAACTACTACGCGGCGCTGAACTCGGCAGTGTTCAGTGATGGATCCTTTGTCTATGTGCCCAAAGGGGTGCGCTGTCCCATGGAGCTTTCCACCTATTTCCGCATCAACAACGGCGAATCGGGCCAGTTTGAGCGCACCCTGATCATTGCCGACGAGGGATCCTACGTCAGCTACTTGGAAGGGTGTACTGCCCCCATGTTCGACACCAACCAACTGCATGCGGCGGTGGTGGAGTTAATTGCCCTAGACAATGCCGAAATTAAATACTCCACGGTGCAGAACTGGTATGCCGGCGACGAAAACGGCAAAGGGGGCATTTATAACTTTGTAACCAAGCGCGGCCTGTGTCAGGGGGCCAACTCCAAAATCTCTTGGACGCAAGTGGAGACCGGCTCCGCCATCACCTGGAAGTACCCCAGCTGTGTGCTGGTGGGGGAAAACTCGGTGGGCGAATTTTACTCGGTTGCCCTCACCAACAACTACCAGCAGGCCGATACCGGCACCAAGATGATTCACGTGGGCCGCAACACCCGCAGCAAAATTATCTCCAAAGGGATCTCGGCTGGGCACTCCAAAAACAGCTACCGCGGCCTGGTCAAAATCGGGCCGAAAGCGGAAGGTGCCCGCAACTTTTCCCAGTGCGATTCCATGTTGATTGGGGATCAGTGCAGCGCCAACACCTTCCCCTATATTGAGGTGCAAAACAACACCGCCAAAGTGGAGCACGAAGCTTCCACCTCCAAGATTGGAGAGGAGCAATTGTTCTATTTCCAGTCGCGCGGGATCGGCATGGAAGATGCCGTGTCCATGATCATCAGCGGCTTCTGCCGAGAAGTGTTCAACCAACTGCCGATGGAGTTTGCTGTAGAAGCCGATCGATTGCTGAGCCTAAAGTTAGAGGGATCCGTCGGC
582515_Rlacunae@ERN42681_1                         ATGACTGCAACTGCGAGAACTCTGGTCGATCGCCCCTACAAATACGGCTTCGTGACCGACATTGAATCGGACCGACTCCCTCCGGGTCTTGACGAGGAGGTCGTCCGCGCGATTTCGGCTAAGAAAGAGGAGCCGGACTTTCTACTAGAGTTTCGTCTGAAAGCGTTTCGGAAGTGGCAGAAGATGACGGAGCCCAAGTGGTTCCACGCGACCTACCCGCCCATCGACTACCAAGCAATTAGCTACTACTCCGCACCCAAGACGCAAGGCACGTTAGCAAGCCTGGACGAAGTCGACCCGGCTCTGCTCGAAACCTTTGAAAAGCTCGGGATACCGCTGTCGGAACAGAAGCGGCTGAGTAACGTTGCCGTGGATGCTGTTTTCGACAGCGTTTCAATCGCCACAACGTTCAAGGAGAAGCTTGCGAAGGAAGGGGTCGTTTTTTGCTCGATCGCCGAAGCCGTCCGCGAGCATCCCGAACTCATCGAGCGTTACCTGGGTAGCGTCGTCCCCGCTGGCGACAACTACTTTGCTGCCCTAAATTCCGCCGTATTCAGCGATGGTTCGTTTGTTTACATTCCTAAAGGCGTTACCAGCCCGATGGAACTATCGACGTACTTCCGCATCAACAGCGGCGATACCGGTCAGTTCGAGCGCACGTTGATCGTTGCAGATGACGACAGCTACGTCAGCTACCTCGAAGGCTGTACTGCGCCGATGTACGACACCAATCAGCTTCACGCTGCAGTTGTCGAACTGGTCGCGCTCGATCGTGCTGAAATTAAGTACTCGACCGTTCAGAATTGGTATGCGGGCGATGCCGAGGGCAAAGGCGGGATCTATAACTTCGTGACCAAGCGCGGCAAGTGCCAAGGCGTACGGTCGAAGATTTCTTGGACGCAGGTCGAAACGGGGTCGGCCATTACGCTCAAATACCCGAGCTGCGTCCTCGTTGGCGACGATTCCGCCGGCGAATTTTATTCGATCGCCTTGACAAACAACCTACAGCAAGCCGACACCGGTACGAAGATGGTGCACGTCGGTAAGAACACCAAAAGCACCATCATTTCCAAGGGAATTTCTGCCGGGCACTCGACCAACAGCTATCGCGGCTTGGTGAAGATGGGACCCAAGGCCGTCGGGGCGCGCAACTACTCACAGTGTGATTCGATGCTGATCGGCGATAATGCCGAGGCCAATACGTTCCCTTACATCCAATCCGATACCGATCGCGCCAAAGTAGAGCACGAGGCAACGACGGCGAAAATTGGCGAGGACCAGCTTTTCTACTTCGCCCAGCGCGGCATTTCTGAGGAGGCTGCGGTGTCGATGCTCGTGAGCGGATTTTGTCGAGACGTGTTCAATCAGCTGCCGATGGAATTTGCGGCAGAAGCCGATAAGTTGCTGAGCCTCAAGCTTGAAAATTCGGTCGGC
111611_Gsp@LNDC01000104_1_13                       ATGACTGCAACGGTACAAAATCTCGTCAATCAACCCTACAAATACGGTTTCGTTACCGACATCGAAGCGGAAACCGTTCCCAAAGGTCTTAACGAAGACATTGTCCGCGCCATTTCCGCCAAGAAAAACGAACCCGAATTCATGCTGGACTTCCGGCTGAAAGCCTATCGGAAATGGTTGCAAATGGAAGAACCCGATTGGTCGCGGATTCAGCACCGTCCCATCGACTTCCAAGATATCGTTTACTATTCCGCACCCAAGAAAAAAGAACAAAAACAAAGCCTGGACGAAGTGGATCCACAACTGCTGGAGACCTTTGAGAAACTAGGGATTCCGCTTTCCGAACAAAAGCGTCTGAGCAACGTTGCCGTAGATGCCATTTTTGACAGCGTTTCCGTTGCCACCACATTTCGGGAAAAACTAGCCGAACACGGCGTCATCTTCTGCTCGATTTCCGAGGCGTTACAGGAATATCCCGAGTTGGTGGAAAAATACATTGGCAGCGTGGTTCCCACCGGAGATAACTTCTTCGCCGCTTTGAACTCCGCTGTTTTCAGCGATGGTTCCTTCGTATACGTTCCCAAAGGGGTCACCTGTCCCATGGAACTGTCCACCTACTTCCGCATGAACAACGACGAGTCCGGACAGTTCGAGCGGACCCTGATTGTCGCCGAAGAAGGCAGCTCCGTCAGCTACCTAGAAGGTTGCACAGCCCCCATGTTCGACACCAACCAGTTGCACGCTGCCATTGTGGAACTGGTGGCTTTGGACAATGCGGAAATTAAATACTCCACCGTCCAAAACTGGTTTGCCGGCGACGAAAACGGCCAGGGCGGCATCTACAACTTTGTCACCAAACGGGGACTGTGCCAAGGCAAAAATTCCAAAATCTCTTGGACCCAAGTAGAAACGGGTTCTGCTGCCACCTGGAAATATCCCAGCTGTGTTTTGGTCGGCGATTGTTCCGTGGGCGAATTTTACTCGGTCGCCCTCACCAACAACTACCAGCAAGCCGACACCGGCACCAAAATGATCCATGTGGGTAAAAACACCCGCAGCACGATTATTTCCAAAGGCATCTCTGCCGGTCATTCGGAAAACAGCTACCGCGGGTTGGTGAAAGTATTACCCAAAGCTGAAAACGCGCGCAACTACACCCAGTGCGATTCCATGCTCATTGGCAATACCACCCAAGCCAACACCTTCCCGTACATCGAGGTGCAAAACGACACCGCCAATGTAGAGCACGAAGCTTCTACCTCGAAAATCAGCGAGGAGCAACTGTTCTACCTGCAACAGCGGGGGATTTCCGCAGAAGATGCCGTTTCCATGGTTGTCAGCGGCTTCTGCAAAGATGTGTTCAACCAACTCCCCATGGAGTTTGCATCCGAAGCCGACAATCTCCTCGGTTTGAAGCTCGAAGGTACGGTAGGC
1919134_Cbacterium@PSP18591_1                      ATGACTGCCACAGCCCAGACGCTAGCCAACCAACCCTACAAGTACGGCTTCGTCACCGACATTGAGACCGAGACTATCCCCAAGGGGCTCAATGAGGACATCATCCGCACGATCTCGGCCAAGAAAAACGAGCCCGAGTTCATGCTGGACTTTCGCCTCAAAGCCTACCGGCAGTGGCAGAAGATGGCCGAGCCCAACTGGTTCCATGCCTCCTACCCGCCCATCGACTACCAGGACATGGTCTATTACTCGGCCCCCAAAAGCCACAGCAAAAAGCAGAGCATGGACGAGGTGGATCCCCAACTGCGCGAGACCTTCGACAAGCTCGGGATCCCGCTGAGCGAGCAGAAGCAACTGGCAAACGTCGCCGTCGATGCCGTTTTCGATAGCGTCTCGGTCGCCACGACGTTCAAAGAGAAGCTGGCTGAGGACGGCATTATCTTCTGCTCCATTGCCGAAGCCGTACAGGAGCACCCGGAGCTGGTGCGCCAGTACCTGGGCAGCGTGGTGCCCAGCAGCGACAACTTTTTCGCCGCGCTCAACTCGGCCGCGTTCAGCGATGGCTCCTTTGTCTACATCCCCAAAGGGGTGACCTGCCCCATGGAGCTGTCCACCTACTTCCGCATTAACGATGGCGATAGCGGGCAGTTCGAGCGCACGCTCATCATTGCCGATGAGGGCAGCCAGGTGAGCTACCTGGAAGGTTGCACGGCGCCCATGTTCGATACCAACCAGCTCCACGCCGCGATCGTCGAGCTGGTGGCGCTGGATGACGCCGAGATCAAGTACTCCACGGTCCAGAACTGGTACGCCGGCGACGAGGAAGGCAAAGGCGGCATCTACAACTTTGTCACCAAGCGCGGCAAGTGCCAGGGCAAAAACTCCAAAATCTCCTGGACCCAAGTGGAGACTGGCTCGGCCATTACGCTCAAGTACCCCAGCTGCGTGCTGGTGGGCGATAACTCGGTGGGCGAGTTCTACTCCATCGCGCTCACCAACAACAAGCAGCAGGCCGATACGGGCACCAAGATGGTGCACGTGGGCAAAAACACCCGCAGCAAGATTATCTCCAAAGGCATCTCGGCGGGGCAGTCGCACAATAGCTACCGCGGCCTGGTCAAAATCATGCCCAAGGCCGAGGGGGCGCGGAACTACTCGCAGTGCGACTCCATGCTCGTCGGCAGCGAGGCCGAGGCCAACACCTTCCCCTACATCGATGTCAACAACCAGACTGGGCGCGTGGAGCACGAGGCCTCGACCTCCAAAATTAGCGAGGACCAGCTGTTCTATCTGGCCCAGCGCGGCATCTCGGAAGAGGACGCGGTCTCGATGATCGTCAGCGGCTTCTGCCAGGAGGTCTACAACCACCTGCCCATGGAGTTTGCCTCCGAGGCCGACAAGCTGCTGGGCCTGAAGCTGGAAGGTTCGGTGGGC
195250_Ssp@CM001776_1_2853__RT_shifts_1_contigs    ---ACGGCATCAGTAACTACCCTCGTCAACCAGCCTTATAAGTACGGCTTCGTCTCGAACATCGAGTCCGAAACGATCCCCAAGGGATTGAGCGAAGATGTCGTGCGGCTGATTTCGGCTAAGAAAAACGAGCCAGACTTTTTGCTAGAGTTTCGCCTGCGGGCGTATCGGCAATGGCTGACCCTGGCCGAGCCCCATTGGGCCAATCTGAACTATCCGGCGCTCGACTTTCAAAACATCATCTACTACTCTGCGCCCAAGCAGGGGAGCAAGGTCGAGAGTTTAGACGATCTCGATCCCGAATTGCTGGCCACCTTCGAAAAATTGGGTATTCCCCTCTCCGAACAAAAGCGCCTCGGCAATGTGGCGGTCGATGCTGTCTTCGATAGCGTCTCCATCGCTACTACGTTCAAGCAAGATTTAGCCAAGCACGGCATTATCTTCTGCTCGATCTCCGAAGCCGTCCACGATTATCCCGAGCTGGTTCGGAAATATCTCGGTAGCGTCGTGCCTGTTGGCGATAACTTCTTCGCCGCCCTCAACTCGGCAGTCTTCAGCGATGGCTCTTTTGTCTACATCCCCAAGGGCGTTAAATGCCCGATGGACCTATCTACCTATTTCCGCATTAACAATGGCGAGTCCGGCCAGTTCGAGCGCACCTTGATTGTGGCGGAAGAGGGCAGCTCGGTAACCTATCTGGAAGGTTGCACTGCGCCGATGTTCGACACTAACCAACTGCACGCGGCTGTGGTGGAGTTGGTGGCACTGGACAATGCCGAAATCAAGTATTCCACCGTGCAGAACTGGTACGCGGGGGATGAGAACGGCAAGGGCGGTATCTATAACTTCGTGACCAAGCGAGGATTGTGCAAAGGGGTCAATTCCAAGATTTCTTGGACTCAAGTGGAAACGGGCTCTGCCATTACCTGGAAGTATCCCAGTTGCGTTTTGGCGGGGGACAATTCTGCGGGCGAATTCTACTCGGTGGCCTTGACCAACAACTGCCAAGAGGCCGATACGGGGACCAAAATGATCCACATCGGCAAAAACACTTCCAGCACAATTATCTCGAAGGGAATCTCTGCAGGGCGATCGAATAACAGCTATCGCGGTCAGGTGAAAGTCGGCCCTAAAGCAGACGGGGCGCGCAACTACACCCAATGCGATTCCATGCTGATTGGCGATCGGTGCGAGGCCAGTACTTTCCCTTACATTCAGTCGCAAAACCCCACAGCCAAAGTCGAGCACGAAGCGTCTACCTCCAAGATTGGGGAAGACCAACTCTTCTACTTCCTGCAGCGGGGCATCTCGATGGAAGATGCAGTGTCGATGATTATCAACGGCTTTTGCAAAGACGTGTTCAACCAACTGCCGATGGAGTTTGCTTCGGAAGCGGATAAGCTACTCAGTCTCAAGCTAGAAGGCTCAGTCGGA
2055767_Cbacterium@HAN46948_1                      ATGTCGGCAACGGTGCAAGACCTCGTCGCCCAGCCCTACAAATATGGGTTTGTGACCCCCGTCGAAGCGGACACCATTCCCAAGGGGCTCAGCGAGGACGTGGTACGGGCCATTTCCCAGAAAAAAAACGAACCGGAGTTCATGTTGGAATTTCGGTTGAAGTCCTACCGGCAGTGGTTGCCGATGGCCGAGCCGACCTGGGCGGAAGTGTCCTATCCTCCCATTGATTACCAAGACATTGTGTACTATTCGGCGCCCAAGGCCCCCAAAAAGGCGGAAAGTCTGGAAGATATAGACCCGGAAATTTTGGCCGCCTTTGAGAAGTTGGGCATTCCGTTGTCGGAGCAAAAGCGTCTGGCCAATGTGGCGGTGGATGCGATTTTTGACAGCGTATCGATCGCCACGACCTTCAAAAAAGACCTTGCCAAAGCAGGGGTAATTTTCTGCTCGATTTCGGAAGCGTTGCAGGAATATCCCGAACTGGTGCGGAAGTATTTGGGCTCGGTAGTGCCCCCGGCCGACAACTACTATGCGGCCTTGAACTCGGCGGTCTTCAGCGATGGTTCCTTTGTGTACGTGCCGAAAGGTGTGCGGTGTCCGATGGATTTATCCACCTATTTCCGCATCAACAACGGTGAATCGGGGCAATTTGAGCGCACTTTGATTGTGGTGGAAGAGGGGGCCTACGTCAGTTATTTGGAAGGGTGTACTGCCCCGATGTTTGACACCAACCAATTGCACGCAGCGGTGGTGGAGTTGGTGGCCCTCGACGATGCCGAGATTCGGTATTCTACGGTGCAAAATTGGTACGCCGGCGACAAAGAAGGCAAAGGCGGCATTTACAACTTTGTCACGAAGCGGGGCTTGTGCAAGGGACGGAATTCCAAAATTTCTTGGACGCAGGTAGAAACCGGTTCGGCGATCACCTGGAAGTATCCCAGTTGTGTGCTGGTGGGCGACAATTCGGTAGGGGAGTTCTATTCGGTGGCGTTAACCAACCATCGGCAGCAGGCGGACACGGGCACCAAAATGGTACACATTGGCAAAAATACCCGCAGCAAAATTGTGTCGAAGGGGATTTCGGCGGGGCACTCGTGCAACAGCTACCGTGGGTTGGTGAAAATTGGGCCGAATGCCAGCGATGCCCGCAATTTCTCGCAGTGCGATTCGATGTTGATCGGCAGCGATTCCCAAGCCAATACCTTCCCGTATATGGACGTGCAGAACCCCACCGGGCGACTGGAGCACGAAGCCTCCACCTCCAAAATTGGGGAAGAGCAACTGTTTTACTTCCAGCAACGGGGTCTGGATCTGGAAACAGCGGTATCGGCGATGGTGAGCGGTTTTTGTCGGGAAGTGTTTAATGCTCTGCCGATGGAATTTGCCGTCGAAGCCGATAAACTCCTGGCCCTTAAACTCGAAAACAGCGTCGGT
1188229_Glithophora@APB33064_1                     AAGGAATCCACCCTGGATCAACTGGTCAGCCGTCCTTATCAGTATGGTTTTGTGACCCCGATTGAAGCGGATGTGATCCCGCGGGGGTTGAATGAGGACGTGATCCGGTTAATTTCTGCCAAAAAGCGGGAGCCGGATTTTATGCTGGAGTTTCGTCTGCGGGCCTATCGCCACTGGTTGACGATGCCAGTCCCCACCTGGGCACAGGTGCATTACCCGGCCATTGATTACCAAAATATCATTTACTATTCTGCGCCAAAAGCGAAAAAGCAACTGGAAAGTTTAGATGAAGTTGACCCGGAATTGTTGGAAACTTTTGAGAAATTAGGCATTTCCCTGTCGGAGCAAAAACGCCTGAGCAATGTGGCGGTGGATGCGATTTTTGATAGCGTTTCTGTCGCTACAACGTTCAAGAAAGATTTAGCCAAATACGGGATTATTTTTTGCTCCATGTCGGAAGCTTTGCAAGAGCATCCCGAACTGGTTAAAAAATATTTGGGTTCGGTGGTGCCGATTGGGGACAATTATTACGCCGCTTTGAACGCTGCCGTATTCAGTGATGGGTCATTTGTGTATATTCCGCCGGGGGTACGTTGCCCCCTGGAATTGTCAACTTATTTTCGGATCAACAATGGGGAATCGGGGCAGTTTGAACGCACTCTGATTGTGGCGGACAGGGACAGTTATGTGAGCTATTTAGAAGGCTGTACCGCCCCCATGTACGACACCAATCAACTACACGCCGCTGTGGTGGAATTGGTGGCTTTGGACAACGCCGAAATCAAATACTCCACGGTGCAAAATTGGTACGCCGGGGACAAGGATGGCAAAGGCGGGATTTATAATTTTGTTACCAAGCGGGGGTTGTGCCAGGGGCATCACTCGAAAATCTCTTGGACGCAGGTGGAAACGGGTTCAGCGATTACTTGGAAATACCCCAGTTGTGTGCTGGTGGGGGATCATTCCGTGGGCGAATTTTACTCGGTGGCCTTGACCAATCATTATCAACAGGCGGATACGGGGAGCAAGATGGTGCATGTGGGTCGCCATACCCGCTCCCGGATTGTCTCCAAGGGGATTTCGGCGGGGCATTCCCAAAACACCTACCGGGGCTTGGTGCGGGTGAATCCCAAAGCCCAGAATGCCCGCAATTACACCCAATGCGATTCGCTGTTGGTCGGCCACCATTCCCAGGCCAATACTTTGCCGGTAATTCAGGTACACAATCCCACCGCCCGGGTGGAACATGAAGCCTCCACTTCTAAAATTGGGGATGAGCAGTTGTTTTATTGTCAGCAACGGGGGTTGGGCACCGAAGCAGCGGTGGCGATGATGATCAGCGGTTTTTGTCGGGATGTGTTTAACCAACTGCCGATGGAATTTGCCGTGGAAGCCGACCGGTTGCTGAGCCTGAAACTCGAAGGCACGGTGGGG
2162190_Psp@QCFN01000002_1_62                      AGTCGAAATGCAGTCGGAGAACTTGTTTCGCAGCCATATAAGTATGGCTTCGTAACTGAAATAGAGACCGAGAAGATTGCTAAGGGTCTTAATGAGGATGTAATTAGATTGATTTCTTCTAAAAAACAAGAACCAGAGTTTTTATTAAATTTCCGCCTTCGGGCTTTTAGAAAGTGGTTGCAAATGAAGGAGCCGAACTGGGCTGAATTAGGATACCCTTCAATTGATTATCAGGATATAGTTTATTATGCGGCTCCCAAACAAAATCAAAAGAAATCAAGCTTGGATGAAGTTGACCCGAAATTATTAGAAACATTTGATAAACTTGGCATACCGTTGGGAGAACAAAAGAGATTGGCGAATGTTGCAGTAGATGCAGTATTTGATAGTGTTTCTATTGCCACAACTTATAAGGAGAAGTTGGCTGAAGATGGAGTTGTTTTTTGCTCTATCAGTGAGGCGGTTAGTGAATACCCTGAACTTATAGAGAAGTATTTAGGTACAGTTGTTCCTCCTGGAGATAACTTTTTTGCAGCATTAAATTCTGCAGTTTTTAGTGATGGTTCATTCGTTTATATACCTAAAGGAGTTGAGTGTCCCATGGAATTATCCTCGTACTTTCGAATAAATTCAGGCGATACTGGTCAGTTTGAAAGAACACTAATAATTGCTGAAGAGTATTCTTCCGTGAGTTATTTAGAAGGATGTACAGCTCCAATGTTTGATACAAATACCTTGCATGCAGCTGTAGTTGAACTTGTTGCGCTTGATGAGGCATCTATTAAATACTCAACTGTGCAGAATTGGTATTCTGGCGATGAAAAAGGTGTTGGTGGTATTTATAATTTCGTTACCAAGCGTGGTCTTTGCAAAGGGATTAATAGCAAAATAAGTTGGTCACAAGTTGAAACTGGCTCAGCAATTACATGGAAATACCCTAGCTGTATTTTGCAAGGTGAAGGATCGGTAGGTGAGTTTTATTCTGTAGCATTAACAAATCATTTTCAGAAGGCCGATACAGGGACAAAAATGGTTCATGTTGCTCCTAACACTCGCTCAACAATTGTTAGTAAAGGCATTAGTGCGGGAAAATCTAGCAATAGTTATAGAGGATTAGTGCAAATGGGGCCAAAGGCTTCTGGTGCAAGGAATTACAGCCAATGTGATTCGATGTTAATAGGTGATCTTGCTGCGGCAAATACTTATCCTTATATTCGTTCTCAGCAACCTGCAGCAAGTATTGAGCATGAAGCCAGCACTTGTAGAATTTCTGAAGATCAATTGTTTTATCTTCAAAGCCGAGGAATTGGTTTTGAGGAAGCTGTATCGATGATGGTCAGCGGCTTTTGCCGAGAGGTTTTTAACCAGTTGCCGATGGAATTTGCTGCAGAGGCTGACAAGCTTCTTTCTTTAAAGTTGGAGGGATCAGTCGGA
316278_Ssp@CAK28921_1                              GCCTCCAGCAATGTCAGCGACCTGGTTAGCCAGCCTTATCGCTATGGCTTTGTCACTGACATTGAAACGGAGAAGATCGCCAAGGGCCTCAGTGAAGAGGTTGTTCGGCTGATTTCGGCCAAAAAGAAGGAGCCCCAGTTCTTGCTGGATTTCCGCCTGCGTGCCTTCCGCCAGTGGCAGCGCATGGCTGAGCCCGATTGGGCTGCTTTGGGCTACCCGCCCATCGACTACCAGGACATCGTTTATTACGCCGCTCCCAAACAGGAGCAGAAGAAGGCCAGCCTCGATGAGGTCGACCCCAAGTTGCTGGAGACGTTCGACAAGCTTGGGATTCCGCTGAGTGAGCAGAAGCGTCTTTCCAATGTGGCGGTGGACGCTGTCTTCGACAGTGTTTCGATTGCCACCACCTACAAAGAGCAGCTGGCCGAGCATGGTGTCATCTTCTGCTCCTTCAGTGAAGCGGTTGAAGAGCACCCCGAGTTGATCGAGCGCTACCTGGGCAGCGTTGTTCCGATCGCTGATAACTATTTTGCTGCGCTGAATTCAGCGGTGTTCAGCGACGGTTCATTTGTTTTCATTCCCAAGGGCGTCACCTGCCCGATGGACCTCTCGACCTATTTCCGCATCAACAGCGGTGATACCGGTCAATTCGAGCGCACCTTGATCGTTGCCGAAGAGGGGGCGTCGGTGAGCTACCTCGAGGGCTGCACTGCCCCGATGTTTGACACCAACCAGCTGCATGCCGCGGTGGTGGAGTTGGTGGCCTTCGATGACGCCTCGATCAAGTACTCCACCGTTCAGAACTGGTATGCCGGCGATGAGAACGGCAAAGGCGGCATCTACAACTTCGTGACCAAGCGCGGCATCTGCAAGGGCGCCCGCAGTCACATCAGCTGGACCCAGGTGGAGACCGGCTCAGCCATCACGTGGAAATATCCCAGCTGTGTATTGGCTGGTGCTGATTCCGTTGGCGAGTTTTACTCCGTTGCTCTGACCAACAACTGCCAGCAGGCTGATACCGGCACAAAGATGGTCCATGTCGGTCCACGTAGCCGTTCAACGATCGTCAGCAAAGGGATTAGCGCTGGCCGCTCCGCCAACAGCTACCGCGGGCTCGTGCAAATGGGGGCTAAAGCGATTGGCGCTCGCAATTACAGCCAATGCGATTCGATGTTGATCGGCGATCAAGCGGCCGCTAACACCTATCCCTACATCCGCTCGCAGCAACCCCAGGCCACCGTTGAGCATGAGGCCAGCACCTGCCGGATTTCGGAAGATCAGCTCTTCTACTTGCAGAGCCGTGGCATCGCTTTTGAAGAGGCGGTGTCGATGATGGTCAGCGGTTTTTGCCGCGACGTCTTCAACCAGCTCCCGCTGGAATTTGCCGCTGAAGCTGACAAGCTGCTCGCCCTCAAGCTCGAGGGTTCCGTCGGT
74547_Pmarinus@CAE21781_1                          AGCCAAAGCCACGTTGGGCAGCTTGTTTCAGAGCCTTATAAGTATGGGTTCGTAACTGACATCGAAACTGAAAAGATCCCTAAGGGTCTTGATGAAGATGTGGTTCGCTTGATTTCGGAGAAGAAAAATGAGCCGCAATTCCTGCTTGATTTTCGGATCAGGGCCTATCGACACTGGCTTAAATTGCAGACGCCTGATTGGGCAGGCCTTGGTTATCCACCGATAGATTATCAAGATATTGTTTATTACGCGGCCCCTAAACAGAAGGAGAAAAAAAATAGCCTTGAAGAGGTTGATCCGACTTTGTTGGAAACTTTTGATAAGCTTGGTATCCCACTTAGTGAACAAAAGCGCTTGTCAAATGTGGCTGTTGATGCAGTATTTGACAGCGTTTCGATTGCAACCACCTATAAAGAAAAGCTTGCCGAGCATGGAGTGGTCTTTTGTTCGATTACTGATGCTGTGAATGAGCATCCAGAATTGGTTCGCAGATACCTTGGTACAGTTGTGCCTTCGAATGATAATTATTTTGCAGCGTTGAACTCAGCTGTGTTCAGCGATGGCTCTTTTGTTTTTATTCCTAGGGGTGTGGAATGCCCGATGGAATTATCTTCTTATTTTCGTATTAATTCGGGCGATATTGGACAATTTGAGCGGACTTTGATTGTTGCAGAAGAGGGGGCATCTGTGAGCTATCTTGAGGGTTGTACAGCTCCGATGTTTGATACCAATACACTCCATGCTGCTGTTGTGGAGTTGGTGGCACTTGATGATGCTTCGATCAAGTATTCCACGGTGCAAAACTGGTATGCTGGTGATGAGAATGGTGTTGGAGGTATTTACAACTTTGTCACCAAGCGGGGGCATTGCTGTGGCGCGCGCAGTAAAATTAGCTGGTCACAAGTAGAAACAGGCTCAGCGATTACTTGGAAGTATCCAAGTTGCATCTTGCAAGGTGCTGATTCCGTAGGTGAGTTTTATTCGGTTGCTCTCACAAATCATCGTCAGCAGGCAGATACTGGCACAAAAATGATCCATCTAGGGCCTCGTACTCGCTCTACAATTGTGAGCAAGGGCATCAGCGCAGGCCATTCGGCGAACAGCTATCGCGGTCTGGTGCAGATGGGTCCAAAGGCTGTCAATGCGAAGAATTACAGCCAGTGCGATTCCATGTTGATTGGTGACCAGGCTGGAGCCAACACCTATCCTTATATACGCAGTCAGCAGCCTGATGCCAGTATTGAGCACGAGGCCAGTACCTGCAGAATCTCAGAAGATCAGCTTTTTTATCTTCAGAGCCGGGGCATAGATTTTGAAGCTGCAATTTCGATGATTGTTAGTGGATTTTGTCGAGATGTTTTTAGTCAGTTGCCAATGGAGTTTGCTGCTGAGGCTGATAAGCTATTGGCTCTTAAATTGGAGGGTTCGGTTGGA
210768_Ssp@NQKX01000006_1_59                       ACAGCGCCCACCGTTGGTGATCTGGTCAGCCAGCCGTACAAGTACGGCTTCGTCACCGACATCGAAACCGAGAAGATCGCCAAGGGCCTCAGCGAGGACGTGGTGCGGCTGATCTCGGCCAAGAAGAACGAGCCCGCCTTCCTGCTGGATTTCCGCCTGCGGGCCTACCGGCAGTGGCTGCGCATGACTGAGCCCGATTGGGCAGCCCTTGGCCATGCCCCGATCGATTATCAGGAGCTGATCTACTACGCGGCGCCCAAGCAGCAGGAAAAGAAGGCCAGTCTTGATGAGGTGGATCCCAAGCTGCTGGAAACCTTCGACAAGCTCGGCATTCCGCTGAGCGAGCAGAAGCGGCTCAGCAATGTGGCTGTGGATGCGGTGTTCGACAGCGTGTCGATCGCCACCACCTACCGGGAGAAGCTGGCCGAGCACGGCGTGATCTTCTGCTCGATCAGTGAGGCGGTGAAAGACCATCCCGAACTGATCGCCCGTTATCTCGGCACGGTGGTTCCCAGCAACGACAACTTCTTCGCTGCTCTCAATTCGGCGGTGTTCAGCGACGGCTCCTTCGTGTTCATCCCGAAGGGGGTGGAGTGCCCGATGGAGCTCTCCACCTATTTCCGGATCAACTCCGGTGACACCGGCCAGTTCGAGCGCACCCTGATCGTGGCGGAGGAAGGCGCATCGGTCAGCTATCTGGAGGGCTGCACCGCCCCGATGTTCGACACCAACCAACTGCACGCCGCCGTTGTGGAGCTGGTGGCCCTCGATGATGCCTCGATCAAGTATTCCACCGTTCAGAACTGGTATGCCGGCGATGAGCACGGCAAGGGTGGCATCTACAACTTCGTTACCAAGCGGGGACAGTGCCGCGGCGATCGCAGCCACATCAGCTGGACCCAGGTGGAAACCGGCTCAGCGATCACCTGGAAGTATCCCAGCTGTGTTCTGCAGGGGGCTGATTCGGTGGGCGAGTTCTACTCCGTAGCCCTCACCAACAACCGCCAGCAGGCCGACACCGGCACCAAGATGATCCATCTGGGTCCGCGCAGCCGCTCCACGATCGTGAGCAAGGGCATCAGCGCCGGTCAGTCGTCGAACAGCTACCGGGGGCTGGTGCAGATCGGCCCCAAGGCCGTGGGCGCCAAGAACTACAGCCAGTGCGATTCGATGCTGATCGGCGACCAGGCCGCCGCCAACACCTACCCCTACATCCGCTCCCAGCAGCCGGATGCCGCGATCGAGCATGAGGCGAGCACCTGTCGCATCTCTGCCGATCAGCTGTTCTATCTGCAGAGCCGCGGCATCGGTTTCGAAGCGGCGGTGTCGATGATGGTGAGTGGCTTCTGCCGCGATGTGTTCAACCAGCTGCCGATGGAGTTCGCCGCCGAAGCCGACAAACTGCTGGCCCTGAAGCTCGAAGGCTCCGTGGGC
292564_Cgracile@AFY28694_1                         AGCAGCGCAACCGTCGGCGATCTGGTGAGCCAGCCGTACAAGTACGGCTTTGTCACCGACATCGAAACCGAGAAGATCGCCAAGGGGCTCAGTGAAGACGTGGTGCGGCTGATCTCCGCCAAGAAGAACGAGCCCGCCTTCCTGCTTGATTTCCGTCTGCGCTCGTACCGCCAGTGGCTGCAGATGGAGGAGCCCGACTGGGCGACCCTGGGCCATCCACCGATCGACTACCAGGAGATCATCTATTACGCGGCGCCCAAGCAGCAGGAGAAGAAGGCCAGCCTCGATGAGGTGGACCCGAAGCTGCTCGAAACCTTCGACAAGCTCGGCATCCCCCTGAGCGAGCAGAAGCGCCTCTCCAACGTGGCGGTGGATGCGGTGTTCGACAGCGTTTCGATCGCCACCACCTACCGTGAGAAGCTGGCCGAGCACGGCGTGATCTTCTGTTCGATCAGCGAGGCGGTGAAGGATCACCCCGACCTGATCGAGAAATACCTCGGCACGGTGGTGCCCGGAAACGACAACTACTTTGCCGCCCTCAATTCGGCGGTGTTCAGCGACGGCTCCTTCGTGTTCATCCCCAAGGGGGTGGAGTGCCCGATGGAGCTCTCCACCTATTTCCGCATCAACTCCGGCGACACCGGCCAGTTCGAGCGCACGTTGATCGTGGCCGAGGAAGGCGCCTCGGTGAGCTACTTGGAGGGCTGCACGGCGCCGATGTTCGATACCAACCAGCTGCACGCGGCGGTGGTGGAACTGGTGGCCCTCGATGACGCCTCGATCAAGTACTCCACCGTCCAGAACTGGTACGCGGGGGATGAGAACGGCAAGGGCGGCATCTACAACTTCGTCACCAAGCGGGGCCAGTGCCGCGGCGACCGCAGCCACATCAGCTGGACCCAGGTGGAAACCGGCTCGGCGATCACGTGGAAGTACCCCAGCTGCGTGCTGCAGGGGGCCGATTCGGTGGGCGAGTTCTACTCGGTGGCCCTCACCAACAACCGCCAGCAGGCCGACACCGGCACCAAGATGATCCACGTGGGCCCCCGCACCCGCTCCACGATCGTGAGCAAGGGGATCAGCGCCGGCCACTCCTCCAACAGCTATCGGGGGCTGGTGCAGCTGGGCCCCAAGGCCGTGGGCGCCCGCAACTACAGCCAGTGCGATTCGATGCTGATCGGCGACCAGGCCGCCGCCAACACCTACCCCTACATCCGCTCCCAGCAGCCCGATGCCCGCATCGAGCACGAGGCCAGCACCTGCCGCATCTCGGCCGACCAGCTCTTCTATCTGCAGAGCCGGGGGATCGCCTTCGAGGAGGCGGTGTCGATGATGGTGAGCGGCTTCTGCCGCGATGTGTTCAACCAGCTGCCGATGGAGTTCGCCGCTGAAGCCGACAAGCTCCTGGCCCTCAAGCTCGAGGGTTCGGTCGGC
2026889_Csp@PHX67884_1__RT_shifts_1_contigs        ---------------------------------------------------------------------------------------------------------------------------------------------------------------------------------------------------------------------------------------------------------------------------------------------------------------------------------------------------------------------------------------------------------------------------------------------------------------------------------------------------------------------------------------------------------------------------------------------------------------------------------------------------------GCCGATACGGGCCAGTTTGAGCGCACTTTGATCATTGCTGAAGAGGGCGCTTCTGTTAGTTATTTAGAGGGGTGCACTGCCCCGATGTTTGATACCAATCAGCTCCATGCTGCCGTTGTGGAGTTGGTGGTGCTCGATGATGCTTCTATTAAATACTCCACGGTTCAGAACTGGTATGCCGGTGACGAGCACGGCGTGGGCGGCATTTATAACTTCGTCACCAAGCGTGGCCAATGCCGAGGCGACCGCAGCCGGATCAGCTGGACTCAGGTGGAAACTGGCTCAGCAATTACCTGGAAGTATCCCAGTTGTGTGCTGCAGGGTGCTGACTCGGTGGGCGAGTTTTATTCGGTTGCCCTCACTAATAACTATCAGCAGGCTGATACTGGTACCAAGATGATTCACGTCGGTCCGAGGACCCGTTCAACCATTGTGAGCAAGGGCATTAGCGCTGGCCATTCATCTAATAGCTATCGCGGTCTTGTGCAGATTGGGCCTAAAGCTGTAGGCGCTAAGAATTACAGCCAATGTGATTCGATGTTGATTGGTGATCAAGCTGGCGCCAATACCTATCCCTATATCCGCTCTCAGCAACCGGATGCCGCAGTGGAGCATGAGGCAAGCACTTGCCGCATCTCCGCAGATCAACTCTTTTACCTGCAAAGCCGGGGCATTGGGTTTGAAGAGGCTGTTTCGATGATGGTCAGCGGTTTTTGCCGCGACGTGTTTAATCAATTGCCCATGGAATTTGCTGCTGAGGCAGACAAATTGCTTGCCCTCAAGCTCGAGGGATCCGTGGGC
1655601_Cbacl30@KRO94781_1                         AGCACTGCAACCGTTGGCGATCTAGTTTCGCAGCCGTACAAGCACGGTTTCGTCACTGATATTGAAACTGAAAAGATCGCCAAGGGTCTGAGTGAAGACGTTGTGCGTCTGATCTCCTCTAAGAAAAGTGAGCCAGAGTTTTTATTGGCTTTTCGGCTGCGGGCCTATCGGCAATGGCTGCAGATGCAGTCACCAGATTGGGCGGCACTGGGTTTCCCGGAGATTGATTATCAAAACATCATCTATTACGCAGCCCCTAAGCAGCAGGAGAAAAAAGCCAGCCTTGATGAGGTTGACCCCAAGCTGCTGGAAACATTTGAAAAGCTTGGCATCCCCCTAAGTGAGCAGAAGCGCTTATCGAATGTGGCAGTTGACGCCGTTTTTGACAGCGTCTCAATCGCCACCACCTATCGCGAAAAGCTGGCTGAGCATGGTGTTGTTTTTTGCTCAATAAGTGAGGCTGTCAAGGAGTATCCAGGCTTGGTTGAGAAGTACCTTGGCACAGTCGTCCCAAGTAATGACAACTATTTTGCTGCCCTGAATTCGGCGGTTTTTAGTGATGGTTCTTTTGTTTTTATTCCCAAGGGCGTAGCTTGCCCAATGGAGTTGTCAACATACTTCCGGATCAATTCCGCCGATACGGGCCAGTTTGAGCGCACTTTGATCATTGCTGAAGAGGGCGCTTCTGTTAGTTATTTAGAGGGGTGCACTGCCCCGATGTTTGATACCAATCAGCTCCATGCAGCCGTTGTGGAGTTGGTGGTGCTCGATGATGCTTCTATTAAATACTCCACGGTTCAGAACTGGTATGCCGGTGACGAGCACGGCGTGGGCGGCATTTATAACTTCGTCACCAAGCGTGGCCAATGCCGAGGCGACCGCAGCCGGATCAGCTGGACTCAGGTGGAAACTGGCTCAGCAATTACCTGGAAGTATCCCAGTTGTGTGCTGCAGGGTGCTGACTCGGTGGGGGAGTTTTATTCGGTTGCCCTCACTAATAACTATCAGCAGGCTGATACTGGTACCAAGATGATTCACGTCGGTCCGAGGACCCGTTCAACCATTGTGAGCAAGGGCATTAGCGCTGGCCATTCATCTAATAGCTATCGTGGTCTTGTGCAGATTGGGCCTAAAGCTGTAGGAGCTAGGAATTACAGCCAATGTGATTCGATGTTGATTGGTGATCAAGCTGGCGCCAATACCTATCCCTATATCCGCTCTCAGCAACCGGATGCCGCCGTGGAGCATGAGGCAAGCACTTGCCGCATCTCTGCAGATCAACTCTTTTACCTGCAAAGCCGAGGCATTGGTTTCGAAGAGGCTGTTTCGATGATGGTCAGCGGTTTTTGCCGCGACGTGTTTAATCAATTGCCCATGGAATTTGCTGCTGAGGCAGACAAATTGCTTGCCCTCAAGCTCGAGGGATCCGTGGGC
64471_Ssp@ABI46778_1                               ACCAGTACCTCCACACGCGAACTCGTCAGTCAGCCGTACAAGTACGGGTTTGTCACTGATATCGAAACAGAGAAGATCGCAAAAGGTCTTAGCGAGGAGGTGGTGCGACTGATTTCTGCTAAGAAAAATGAGCCGGAATTTCTCCTTGATTTTCGGCTCAAGGCTTATCGTCATTGGCTTAAGTTGCAAGAGCCTGACTGGGCTGCGTTGGGTTATAAAGAAATTGATTATCAGGAGATTGTTTATTACGCTGCGCCCAAGCAGCAGGAGAAAAAGCAAAGTCTCGATGAAGTTGATCCCAAGCTTCTTGACACCTTTGAAAAGCTTGGTATCCCTTTAAGCGAGCAAAAAAGGCTTAGTAATGTTGCTGTGGATGCTGTTTTTGACAGTGTTTCGATCGCAACTACGTACAAAGAAAAGCTTGCAGAGCACGGAGTAGTTTTTTGCTCCTTTAGTGAGGCGGTTGTAGAGCATCCTGAGTTGATCGAGAAGTACCTCGGTTCGGTTGTTCCTAGTAGCGATAATTATTTTGCGGCTTTGAATTCTGCTGTTTTTAGTGATGGATCATTCGTGTTTATTCCTAAGGGGGTGGAATGCCCAATGGAGCTTTCTACTTACTTCCGGATCAATTCTGGTGATACTGGGCAGTTCGAGCGCACGTTGATTGTTGCTGAAGAAGGTGCATCGGTGAGCTATTTAGAAGGTTGTACTGCGCCGATGTTCGATACGAATCAGCTTCATGCTGCTGTTGTGGAATTGGTTGTTTTGGATGATGCCTCTATAAAATATTCCACTGTCCAGAATTGGTATGCGGGAGATGAGAATGGCGTTGGCGGTATTTATAACTTTGTGACGAAGCGCGGTCAGTGCAGGGGAGACCGCAGCCGTATTAGTTGGACACAGGTCGAAACGGGTTCAGCCATTACTTGGAAATATCCAAGTTGTGTGTTGCAGGGTGCTGATTCGGTTGGCGAATTTTATTCAGTTGCTCTCACGAATAATCTTCAACAAGCTGATACCGGTACAAAAATGATTCATGTAGGACCCCGCACCCGCTCCACGATTGTGAGCAAAGGGATCAGCGCTGGTAGGTCCAGTAATAGTTATCGAGGCCTCGTTCAAGTTGGCCCGAATGCGACAGGTGCTCGAAACTACAGCCAATGCGATTCGATGTTGATTGGTGATCAAGCTGCAGCGAACACTTACCCATACATTCGTTCTCAGCAGCCTCAGGCTGCGATCGAACATGAAGCCAGTACTTGCCGCATGTCGGAAGACCAATTGTTTTATCTCCAAAGCCGTGGCATCGACTTCGAAGAAGCTGTCTCGATGATGGTGAGTGGCTTCTGCCGGGATGTGTTCAATCAACTCCCCATGGAGTTTGCGGCTGAGGCCGACAAGCTTCTCGCTCTCAAGCTTGAGGGTTCGGTGGGT
84588_Ssp@CAE06834_1                               ACCAGCACCTCCACACGGGACCTCGTCAGCCAGCCGTACAAATACGGCTTCGTCACCGAGATTGAGACCGACAAGATCGCCAAAGGTCTCAGCGAAGACGTCGTTCGTCTGATTTCGGCCAAAAAAGAGGAGCCAGCGTTTCTGCTGGAGTTTCGGCTGAAGGCCTTCCGTCATTGGCTCACCCTCGAGGAGCCCGACTGGGCTGCTTTGGGGTATCCGCTGATCGATTATCAGGACATCGTTTATTACTCCGCTCCGAAGCAGCAGGACAAGAAGTCCAGCCTTGATGAGGTGGACCCCAGGCTGCTGGAGACCTTCGACAAGCTTGGGATCCCCCTGAGCGAGCAGAAGCGCTTGAGCAACGTGGCTGTGGACGCTGTGTTCGACAGCGTTTCGATCGCCACCACGTACAAGGAGAAGCTGGCGGAGCACGGTGTGGTGTTCTGCTCCTTTAGTGAAGCGGTCAAGGAGCATCCCGAGCTGATCGAGCGCTACCTGGGTTCCGTGGTGGCCAGCAACGACAACTGTTTCGCGGCACTGAACTCAGCGGTGTTCAGTGATGGCTCCTTTGTCTTCATCCCGAAGGGTGTCGAGTGCCCGATGGAGCTCTCCACCTATTTCCGGATCAATTCCGGCGACACAGGCCAGTTCGAGCGCACGCTGATCGTCGCCGAAGAAGGGGCTTCTGTGAGCTACCTCGAGGGCTGCACGGCTCCGATGTTCGACACCAATCAATTGCACGCTGCCGTGGTGGAGCTGGTGGCCCTGGATGACGCCTCGATCAAGTACTCCACCGTTCAGAACTGGTACGCAGGTGATGAAGATGGCGTAGGCGGCATCTACAACTTCGTCACCAAGCGGGGGCAGTGCCGGGGTGCCCGCAGCCGCATCAGCTGGACGCAGGTGGAAACCGGCTCCGCCATCACCTGGAAATACCCGAGTTGTGTGCTGCAGGGGGCTGATTCGGTTGGCGAGTTCTATTCCGTGGCACTCACCAACAACCGGCAGCAGGCCGATACCGGAACAAAAATGGTTCATGTGGGGCCCCGCACCCGCTCCACGATCGTGAGCAAAGGAATCAGCGCCGGCCATTCCAGCAACAGCTACCGCGGTTTGGTCCAGATGGGGCCTGCAGCGAAGGGAGCCCGCAACTACAGCCAGTGCGACTCGATGTTGATCGGAGACCAGGCGGCCGCCAACACCTACCCCTACATCCGCTCCCAGCAGCCCCAGGCGGCCATCGAACACGAGGCCAGCACCTGCCGAATCTCTGAAGATCAGCTCTTCTATCTGCAGAGCCGCGGCATCGGTTTCGAAGAGGCGGTGTCGATGATGGTCAGCGGCTTCTGCCGTGATGTGTTCAACCAGCTGCCGATGGAGTTCGCCGCCGAGGCGGACAAGCTGCTGGCCCTCAAGCTCGAGGGATCCGTGGGC
1928728_Pmicropora@BBL86395_1                      ACCACTGACAAGGTTATTGATTTAGTTAGTCAGCCGTATAAATACGGCTTTGTAACCGATATTGAAACTGAAAAAATTGCCAAAGGGTTAAACGAGGAAGTTATACGCTTGATTTCCGCCAAGAAACAGGAGCCTGAGTTCTTACTGAGATTTCGGCTGAAAGCGTATCAGAATTGGCTACAGATGGAGGAGCCAAATTGGGCAGCACTAGGTCATCCACCTATTGATTATCAAGACCTGGTTTATTATGCAGCCCCTAAACAACAGGTAAAAAAAACTAGTCTTGATGAAGTTGATCCGAGGTTGCTAGAGACTTTCACCAAACTTGGAATTTCCCTTAGTGAACAAAAACGTCTATCAAACGTAGCTGTAGATGCTGTTTTTGATAGCGTTTCTATAGCGACAACCTACAAAGAGAAGCTGGCAGAGCATGGAGTGATCTTCCAGTCTATTAGTGAGGCAGTCAAGGATTACCCAGATTTGATTGAGAAGTATTTAGGTTCGGTTGTACCAGTAAATGACAATTATTTCGCAGCATTGAACTCGGCAGTTTTTAGTGATGGCTCCTTTGTACTCATTCCAAAAGGGATCGAATGTCCTATGGAATTATCGACATATTTTCGCATTAATTCTGGTGATACTGGACAATTCGAACGAACCTTAATCATTGCTGAAGAAGGGGCATCAGTTAGTTATTTAGAAGGTTGTACAGCTCCCATGTTTGATACTAATCAATTGCATGCAGCTGTCGTTGAATTAGTTGCGTTAGACAATGCTACAATTAAATACTCAACTGTTCAAAACTGGTATGCTGGTGACGAAAATGGTAAGGGAGGTATCTATAATTTCGTAACGAAAAGAGGTCAATGTCGAGGAGCCAATAGTCGAATTAGCTGGACTCAAGTCGAAACAGGCTCGGCAATCACATGGAAGTATCCCAGCTGTATACTGCAAGGCGAAAATTCAGTAGGAGAATTTTATTCTGTTGCTTTGACAAATAACCGCCAGCAAGCCGATACAGGAACTAAGATGGTTCACATAGGACCTCGAACACGTTCTACCATCGTCAGCAAGGGAATCAGTGCCGGTCAATCTAGTAACAGTTACCGGGGATTAGTCCACATTACTCCAAAAGCAACTGGAGCAAAGAACTATAGTCAATGCGACTCATTATTAATTGGTGATCAGGCAGCAGCGAACACTTATCCATATATAAGATCACAACAGCCTAAAGCATCCGTAGAGCACGAAGCTAGCACTTGCCGCATCTCGGAAGATCAATTATTTTACTTACAGAGCCGGGGAATTGCGTTCGAAGCCGCAGTTTCTATGATGGTTAGTGGTTTTTGTCGTGACGTCTTTAATCAACTCCCTATGGAATTCGCGGCCGAAGCTGATAAACTCCTGGCATTAAAATTGGAAGGTTCAGTAGGC
2024880_Ssp@MAB54705_1                             ------------------------------------------------------------------------------------------------------------------------------------------------------------------------------------------------------------------------------------------------------------GCGCCTAAAACCAAAGAGAAAAAACGAAGTCTCGATGAGGTCGATCCTGCCTTGCTGGACACATTTAGTCGTCTTGGTATTCCGCTCAGTGAGCAGAAGCGTTTAAGCAACGTTGCTGTTGATGCTGTTTTTGATAGTGTTTCAATTGCAACGACCTTTAAAGATAAATTGGCTGAACATGGAGTTGTGTTTTGTTCTATCGCTGAAGCTGTTAAAGAGCATCCGGAGTTGGTTGAAAAATATCTCGGTACTGTTGTAACCAGTAACGATAATTTCTTTGCTGCTCTCAATGCTTCAGTTTTTAGTGATGGAACGTTTGTTTATATCCCTAAGGGAGTCGAGTGCCCGATGGAGTTATCCTCATACTTCCGTATTAATTCCGGTGACGCCGGACAGTTTGAGCGAACTCTGATCGTGGCTGAGGAGGGTGCCTCTGTGAGTTATCTCGAGGGTTGTACGGCGCCGATGTTTGACACGAATCAATTGCATGCTGCTGTGGTTGAGTTGATTGCGCTGGATGATGCCTCAATCAAGTATTCCACCGTTCAGAATTGGTACCCTGGTGATGAGAATGGAGTGGGGGGAATTTACAATTTTGTGACCAAGCGCGGTCAATGTCGTGGAGCTAGAAGTTGTATCAGCTGGACGCAGGTTGAAACGGGTTCGGCAATTACATGGAAATATCCCAGCTGTGTCTTGTTGGGGGAAGATTCCGTCGGAGAGTTTTATTCTGTTGCTTTGACGCATCATCGTCAGCAAGCTGATACTGGCACCAAGATGATTCATATTGGCCCTCATACTCGCTCCACAATTGTGAGTAAAGGGATCAGCGCTGGGTCATCCAGTAATAGTTATCGCGGACTGGTTCAAATCGGACCTTCTGCAAAAGGCGCGCGAAATTACAGTCAATGTGATTCCATGTTGATCGGTGATCAGGCCAGTGCAAATACGTTCCCTTATATCCATTGTCAGCAGATGCATGCAGCAATCGAACACGAGGCGAGTACTTGTCGGATTTCTGAAGACCAGCTTTTTTATCTTCAAAGTAGAGGGATCGCTTTTGAAGAAGCCGTGTCAATGATGGTGAGTGGATTCTGTCAGGATGTCTATAATCAGCTTCCAATGGAGTTTGCCGCTGAAGCTGACAAACTTCTTGCCCTGCGTTTAGAGGGCTCTGTCGGT
2055796_Sbacterium@HBU26770_1                      CTTGGCTCAGAGCTCAGCGATCTGGTTCAACAGCCCTATCGCTACGGCTTTGTAACTGATATTGAAACCGATAAAATCGCCAAGGGTTTAGATGAAGATGTGGTGCGACTAATATCAGCAAAAAAGCATGAGCCAGAGTTCCTATTGAATTTTCGGCTCAAGGCTTTTCGCGTTTGGCAGCGCATGGAGGAGCCGGATTGGGCCGCTTTGGGTTATCCCAAGATTGACTACCAAAATATAATTTATTACGCTGCTCCCAAACAGCAGCAAAAAAAGTCAAGCCTCGATGAAGTTGATCCAAAGCTATTGGAAACCTTCGAGAAATTAGGAATACCCCTAAGTGAGCAAAAACGTCTTTCAAACGTAGCTGTTGATGCGGTGTTTGACAGCGTTTCAATTGCCACTACCTATAAGGAAAAACTCGCCGAAGATGGGGTAATTTTTTGTTCATTCACAGAAGCTGTTGATGAGCATAGGGATTTAATCGAACGCTATTTGGGTTCGGTTGTTCCCATTGGAGACAACTATTTCGCTGCATTAAATTCAGCTGTATTTAGTGATGGATCCTTTGTTTTTATTCCCAAAGGGGTTGCCTGCCCCATGGATCTTTCCACCTATTTTCGCATCAATAGTGGTGATACAGGTCAATTTGAACGCACTTTGATAGTGGCGGAAGAGGGGGCTTCGGTGAGCTATCTGGAAGGTTGTACTGCACCGATGTTTGATACCAATCAATTACATGCAGCCGTAGTTGAACTAGTTGCCCATACCGATGCTTCAATAAAGTATTCAACCGTTCAAAATTGGTATGCTGGTGATGAATCAGGTAAGGGTGGTATTTACAATTTTGTTACCAAACGTGGGATTTGTGAGGGACCCCGTAGCCACATCAGTTGGACCCAAGTGGAAACAGGTTCTGCAATTACCTGGAAATATCCCAGTTGCCTGCTTGTAGGTGATGATTCAGTTGGTGAATTTTATTCTGTTGCCCTCACCAACAACCATCAACAAGCTGATACGGGCACAAAAATGTTGCACGTGGGTGCCCGCACTCGCTCCACAATTGTTAGCAAGGGAATAAGTGCCGGCAAGTCTTCCAATAGCTATAGGGGTTTGGTGCAAATTGGCCCCAAGGCCTGCGGAGCCCGTAATTACAGCCAGTGCGATTCAATGCTCATTGGTGACAAGGCTGCAGCAAATACTTTCCCTTACATACGCTCCCAGCAACCTGATTCCACAATTGAACATGAGGCAAGCACCTGCCGAATTTCAGCGGATCAGCTTTTTTATCTGCAAAGCAGGGGGATTTCCTTTGAAGAGGCGGTTTCAATGATGGTTAGCGGCTTTTGTCGTGATGTTTTTAATCAGCTCCCCTTGGAGTTTGCGGCTGAGGCAGATAAATTGCTTGCCCTCAAATTGGAGGGTTCCGTTGGT
2162204_Psp@QCJQ01000004_1_4                       AATGCAAATACAGTTGATCAAATTGTTTCTAAACCATACAAATATGGTTTCACTACTGATATTGAAACAGAAAAGATAGATAAAGGTATTAACGAAGATATTGTGAGATTAATCTCACTCAAAAAGAAAGAGCCTGAATTTCTTTTAAATTTTAGACTTCGAGCATATAGTCAATGGTTAAAGATGAAAGAGCCCGATTGGGCGGAATTAAAATATCCTAAAATAGATTATCAAGATATTATTTATTATGCAGCACCAAAACAAAATCAAAAAAAAGCAAGTCTTGAAGAGGTTGATCCTAAACTATTAGAAACTTTTGATAAGCTTGGCATACCTTTAAGTGAGCAAAAAAGAATAGCAAATGTTGCTGTTGATGCTGTTTTTGATAGTGTTTCTATAGCTACAACCTATAAAGAAAAACTAGCAGAAAGTGGGGTTATCTTCTGCTCTATTTCTGAAGCTGTCTCTCTATATCCTGAACTTATTAAGCGTTATTTAGGCAGTGTAGTCCCAATAACAGACAATTTTTTTGCTGCACTTAATTCTGCAGTATTTAGTGATGGTTCCTTTGTTTTTATTCCAAAGGGAGTGAAATGTCCTATGGATTTATCCTCATATTTCAGAATTAATTCAGGAGATACTGGACAATTTGAACGAACCTTGATTATTGCAGAAGAAAGAGCATCGGTTAGTTATTTAGAAGGATGTACCGCTCCAATGTTTGATACAAATACTTTACACGCTGCCGTTGTAGAACTGATTGCTCTTGATGACGCTACTATTAAATATTCAACTGTGCAAAACTGGTATTCAGGAAATGAAAAAGGGGTTGGAGGTATATATAACTTTGTAACCAAAAGAGGAGAATGTCGAGGCAAAAGAAGCAAAATTAGCTGGTCTCAAGTCGAAACTGGTTCTGCCATAACTTGGAAATATCCAAGTTGCATTCTTAAAGGGAACGGGTCTGTTGGAGAATTTTATTCAATAGCGTTAACAAATAATTTCCAAAAAGCAGATACTGGGACAAAAATGATTCATGTTGGATCGAATAGTCGATCAAAAATAGTCAGTAAAGGAATAAGTGCTGGCAATTCAAACAATAGTTATCGTGGATTAGTACAAATTGGGCCTCAAGCTGAAAATGCTAGAAACTACAGCCAATGCGATTCTATGCTCATTGGAGATAAGGCATCAGCTAATACTTATCCTTATATCAAATCGAATCAACCAAATTCCAACATAGAACATGAAGCAAGCACATGCCGAATCTCTGAAGATCAATTATTTTACCTACAAAGTAGAGGGATTGATTTTGAAGAAGCAGTCTCAATGCTAGTTAGTGGATTTTGTAGTGATGTTTTTAACGAATTACCATTAGAATTCGCATCTGAAGCAGATAAACTTCTAGCTTTAAAACTAGAAGGTTCAGTTGGC
59920_Pmarinus@AAZ58924_1                          CAATCTAATACTGTTGAAGAAATTGTTTCCCAACCTTATAAATACGGTTTTATAACTGAAATTGAAACTGAAAAGATCCCAAAAGGATTGAATGAAGATGTCATTAGGTTAATTTCCGCCAAAAAAAATGAACCAGAATTTTTATTAAAATTTCGTTTAAGAGCTTATGAGCAATGGTTGAAGATGAAAGAACCTGATTGGTCAGGTTTAACTTATTCCAAAGTAGATTATCAGGATCTTGTTTATTATTCAGCCCCAAAACAAGACATTAAGAAGAAGAGTTTAGATGAAGTCGATCCTAAATTACTTGAAACTTTTGAAAAGCTTGGAATACCACTTAGTGAACAAAAAAGATTATCTAATGTAGCTGTAGATGCTGTCTTTGACAGTGTTTCTATAGCAACTACATATAAGGAAAAGCTAGCTGAACATGGAGTAATTTTCTGCTCTATTAGCGAGGCAATTAGCGAATACCCTGATCTAATTGAAAAATATATGGGTACAGTCGTTCCTATAAATGATAACTTTTTTGCGGCTCTAAATTCTGCAGTTTTTAGTGACGGTTCGTTTGTTTACATACCCAAAGGTGTCGAATGTCCAATGGAACTATCATCTTATTTTAGAATAAATTCTGGCGACACTGGTCAATTCGAACGAACTTTAATTATTGCCGAAGAATCCTCCTCCGTTAGTTATCTAGAGGGCTGTACAGCGCCTATGTTTGATACCAATACACTCCATGCTGCTGTTGTTGAGCTTGTCGCGCTCGATAATGCATCTATCAAATATTCAACTGTGCAAAATTGGTATGCAGGTAATGAAGAAGGAGTTGGAGGAATATATAACTTCGTCACAAAAAGAGGGGAATGTAGAGGAAAGAAAAGCAAAATAAGCTGGTCTCAAGTCGAAACAGGTTCTGCAATTACATGGAAATACCCAAGTTGCGTATTACAAGGAGACAATTCCATTGGTGAGTTTTATTCAATTGCACTTACTAATAATTGTCAGAAAGCGGATACTGGGACAAAAATGATTCATATAGGAAAAAATACAAAATCAAAAATCGTAAGTAAAGGTATCAGTGCTGGAAAGTCTAAGAATAGCTATCGAGGTCTTGTATCCATAAGCCCAAATGCTGAGGGCGCTCGAAATTACAGTCAATGTGACTCAATGTTGATCGGTGACAAAGCCAGTGCAAATACATATCCATATATTCAATCCAAACAACCTCAGTCAAATATTGAACATGAAGCTAGTACTTGTAGGATTTCAGAAGATCAACTTTTTTACTTACAAAGTAGAGGAATTGATTTCGAGGAATCAGTCTCAATGTTAGTCAGTGGATTTTGTAGTGATGTTTTCAATGAACTGCCTATGGAGTTTGCATCTGAGGCAGACAAACTTTTAGCTTTAAAATTGGAGGGTTCGGTTGGA
59919_Pmarinus@CAE18532_1                          AGTGAAAATTTAGTTAAAGATGTCGTATCTGAACCATACAAATATGGTTTCGTTACTGATATCGAAACTGAAAAGATTTCCAAAGGCCTAAATGAAGATACGATTCGATTAATTTCAGAAAAAAAAGAAGAGCCAAAATATCTTCTTAATTTCAGACTTAATGCCTTTCGGAAATGGCAAAGAATGGAGGAGCCTAACTGGGCAGACCTAGGTTACAAAAAGATTGATTATCAAGATATAATTTATTATTCTGCACCTAAACAAAAAGAAAAGATTTCTAGCTTAGATGAAGTTGATCCCAAACTCCTAGAAACTTTTGATAAATTAGGAATTCCTCTTACTGAACAAAAAAAACTTACAAACGTTGCTGTTGATGCAGTATTCGATAGTGTATCTATTGCAACAACCTTCCGAAAAGAACTTGCTGAGCATGGTGTAATATTTTGTTCTATAAGTGAAGCAGTAAAAGATCACTCAAATTTAATAGAAAAATATTTAGGTTCTGTTGTACCAGCTAATGATAACTATTTTGCTGCATTAAACTCAGCTGTTTTTAGTGATGGTTCATTCGTTTACATCCCAAAAGGAGTTAAATGCCCGATGGATCTCTCATCATATTTTAGAATCAACAGTGGAGACTCTGGTCAGTTTGAAAGAACTTTAATTATCGCAGAAGAATCTAGCTCCGTCAGTTACCTTGAAGGATGTACAGCTCCAATGTTTGATACGAATACTCTGCACGCAGCGGTAGTTGAACTTATTGCCTTAGACGACGCCTCAATTAAATATTCAACAGTACAAAATTGGTATGCTGGGAATGAAGAAGGAGTTGGAGGAATCTTTAATTTTGTCACCAAAAGGGGGAAATGTTTAGGTAAGAGAAGTAAAATAAGCTGGTCTCAAGTAGAAACAGGCTCTGCCATAACATGGAAATATCCTAGCTGTATACTTTTAGGAGAGGAATCGGTAGGAGAATTTTATTCTGTAGCTCTCACTAATAACCTTCAACAAGCCGATACAGGTACAAAAATGATTCACATCGGTCCTAGAACTAAATCAACAATAGTTAGTAAAGGAATTAGTGCTGGCAATTCAATTAATAGTTACAGAGGTCTTGTAAAAATGGGTTCAAAAGCTTCTGGATCAAGAAATTATAGTCAATGTGATTCAATGTTAATAGGCGATCAAGCTGCTGCGAATACATTTCCTTATATTCACTCTCAACAACCAAATTCAGAAATTGAGCATGAAGCAAGTACATGTAGAATTTCTGAAGATCAACTTTTTTATTTACAAAGTAGAGGTATTGAATTTGAAGAGGCTGTATCAATGATGGTAAGTGGCTTTTGTAGAGATGTTTTCAATCAACTGCCATTGGAATTTGCGGCTGAAGCCGATAAGCTGCTTGCCCTCAAATTAGAAGGTTCGGTTGGA
1608213_CSspongiarum@KKZ14301_1                    AGTGCCGCCACCGTAGAGGCCCTTAACAAAACGCCTTACCGCTACGGCTTTGTAACAAACATTGAGACCGAGAAAATTTCCAAGGGCCTGGATGAGTCGGTGGTGCGCCTGATTTCATCCAAGAAGCGGGAACCGGATTTTCTGCGGCAATTTCGCCTCAAGGCCTATGCCCAGTGGCAAGCCATGGAAGAGCCCAACTGGGCTGCCCTAAACCATCCCGCCATTGACTATCAAAATATTGTCTACTACTCGGCTCCCCGTCAAAAACAACAGAAAGCCAGCCTGGATGATGTGGATCCCGCTCTTCTGGAAACCTTTGACAAGCTGGGTATTCCCCTGAGTGAACAGAAGCGTCTCAGCAACGTGGCTGTGGATGCGGTGTTTGACAGTGTGTCCATTGCCACCACCTATAAGCAGAAACTGGCGGAGCACGGCGTGGTGTTCTGTTCCATGGGCGAGGCCATCAGAGATCACCCGGAGTTGGTGGAGCGCTATCTGGGTTCGGTGGTTCCCATTGCGGATAACTTCTTCGCCGCGCTCAATTCTGCGGTGTTCAGCGATGGCTCCTTTGTGTACATTCCCAAAGGGGTGCAGTGCCCCATGGAACTCTCCACTTACTTCCGCATCAATAGCGACGACGCAGGACAGTTTGAGCGCACCCTGATCATCGCTGAGGAAGGGGCCAGCGTCAGCTACCTGGAAGGATGTACGGCGCCCATGTTTGACACCAACCAGCTTCATGCAGCCGTGGTGGAACTGGTGGCCCTGGATGATGCCTCCATCAAGTACTCCACCGTTCAGAACTGGTATGCTGGCGACGAGAATGGCAAGGGGGGAATCTATAACTTCGTCACCAAGCGGGGCCTCTGTCAAGGCCGGCGCAGCCGCATCAGTTGGACCCAGGTGGAAACAGGCTCAGCCATTACCTGGAAGTACCCCAGTTGTGTGCTCCGGGGCCAGGCTTCCGTTGGCGAGTTTTATTCCGTGGCCCTAACCAATCATTATCAACAAGCGGATACGGGCACCAAGATGATTCACATTGGTCCTGGCAGCCGCTCCACCATTATCAGCAAAGGCATCAGCAGCGGCCACTCTGCCAACAGCTATCGGGGACTGGTCAATATCGGCCCGCAAGCCCGTGGAGCCCGCAACTTCAGCCAGTGTGATTCCATGCTCATCGGGGATCAGGCGGCAGCCAATACCCATCCCTACATCCAATCGCGTCAACCTGAAGCCACCATTGAGCACGAGGCCAGCACCTGCACCATTTCCGAAGACCAACTCTTCTACCTACAGTCTCGCGGCATTGAGCCGGAGGCGGCAGTCTCCATGTTGGTGAGTGGATTTTGCCGCGACGTTTTTAATCAATTACCCATGGAGTTTGCCGCTGAAGCCGATAAACTCCTGGCCCTCAAGCTGGAAGGTTCCGTTGGC
167539_Pmarinus@AAP99132_1                         AAAAACAAAACGGTATCGCAAGTTCTCGAGAAATCATATGAGTATGGTTTTCTCACAGATGTGGAGTCTGAAAAAATTCCCAAGGGAATTAACGAAAGTATTATTCGTTTGATTTCAGAAAAAAAAAGTGAGCCAGACTTTCTGTTGGAATTTCGTTTGAAAGCTTTTAGGAAGTGGGAAAAGATGGAAGAACCAAAATGGGCAGATTTAAACTATCCCCCCATTAATTATCAAGATTTAGTTTATTATTCTGCACCAAAAGATATAGAAAAGAAAACTAGTCTTGATGATGTTGATCCAGAAATATTAGCTACTTTTGATAAACTTGGAATTCCCCTTAATGAGCAAAAAAGACTTACTAATGTAGCTGTAGATGCTGTATTTGATAGTGTCTCAATTGCAACTACTTTTAAAGAGAAATTAGCGGAAGATGGAGTTATTTTTTGTTCAATTAGTGAAGCAATTCAAAAATACCCTGAACTTGTAGATAAATATTTAGGCACAATAGTTCCAATGAGCGATAATTTTTTCGCAGCCTTAAATTCAGCTATATTTAGTGATGGATCCTTTGTATATATACCCAAAGGTGTTAATTGTCCTATGGAGCTATCCTCATATTTTAGAATCAATTCTGGAGATACTGGGCAATTTGAAAGAACATTAATTATCGCCGAAGAAAAATCATCAGTAAGTTACTTGGAGGGATGCACAGCGCCAATGTTTGATACCAACACTCTTCATGCAGCTGTTGTAGAATTAATTGCTTTAGATGACGCATCAATCAAATATTCAACCGTTCAGAATTGGTATGCAGGAGATAAAAATGGGATTGGAGGTATTTATAATTTTGTCACCAAACGAGGAAGATGCAAAGGGAAAAGAAGCAAGATTAGTTGGTCTCAAGTTGAAACTGGCTCTTCTATAACATGGAAATATCCAAGTTGTATTCTAGAAGGAGATGGTGCAGTTGGTGAATTTTACTCTGTAGCACTAACTAATAATAAGCAAATAGCAGATACAGGGACAAAAATGATTCATATTGGAAAAAACACAAAATCAACTATTATCAGCAAAGGTATAAGTGCTGGAAAATCAAAAAATAGTTATAGAGGATTAGTTCATATGGGAAGCAAAGCATTTGGCGCCAAAAATTATAGCCAATGTGATTCATTATTAATTGGAGATCAAGCTTCTGCTAATACATATCCCTATATACATTCAAAACAAATGAATTCTAGTATTGAGCATGAAGCAAGTACTTCTAAAATATCTGAAGATCAATTATTCTACCTGAAAAGTCGAGGTATTAATTCTGAGGAGGCTGTGTCAATGATGGTAAGTGGATTTTGTCAGGATGTATTCAATAAATTACCAATGGAATTTGCATCAGAAGCTGATAGTCTATTGGGGCTTAAACTGGAAGGAACTATAGGA
1499498_Psp@KGG13309_1                             ACAACCAGCTCAATTGAAGAAATTGTATCTAGTTCTTATAAATATGGGTTTTCGACAAATGTCATAACCGAAAAAATACCTAAAGGTTTGAATGAAGATATTATTAGATTAATTTCAGCCAAAAAAAATGAGCCTAACTTTCTCCTAGATTTCCGAATAGATGCTTATAGAAAATGGGAAAAGATGAAAGAGCCTAAATGGGCTGATCTAAGCTATCCAGAAATTAATTATCAAGATATAGTTTATTATTGCGCACCCAAAGATATCGAAAAGAAAAAAAGCCTTGATGAAGTAGATCCAGAAATATTAGAAACTTTTGAAAAGCTAGGAATACCACTTAATGAACAAAAACGTTTAACTAATGTTGCCGTTGATGCAGTTTTTGATAGTGTTTCTATTGCAACGACTTTCAAAGAAAAGCTGGCTGAAGATGGAGTTATATTCTGCTCAATCAGTGAAGCTGTTCAAAAATACCCAGAACTAGTGAAGCGTTATTTAGGAACCGTAGTCCCTAAAAATGATAATTTCTTTGCAGCCTTAAACTCTGCAGTATTTAGTGATGGTTCATTTGTATTTATACCAAAAGGTGTCAATTGCCCGATGGAATTATCATCATATTTTAGAATTAACTCAGGAGAATCAGGTCAATTTGAAAGAACATTAATTATTGCAGAAGAAGGCTCATCTGTAAGTTATTTGGAGGGTTGCACTGCACCAATGTTTGACACTAATACACTACACGCCGCAGTAGTAGAGTTAATTGCTCTTGATGACTCTTCTATTAAATATTCAACAGTTCAGAATTGGTATGCAGGTAATGAAGAAGGTGTTGGCGGTATTTATAACTTTGTTACTAAAAGAGGTCACTGTAGGGGTAAAAACAGCAAAATCAGTTGGTCTCAAGTAGAAACAGGTTCTGCAATAACATGGAAATATCCCAGTTGTCTTTTGATAGGGGAGAATTCTATAGGAGAGTTTTACTCTGTAGCTTTAACAAATAACAAGCAGATAGCAGATACAGGGACTAAGATGATACATATTGGGAATAAAACACGTTCTACGATAATAAGTAAGGGGATAAGTGCTGGCAATTCTAAAAATAGTTATAGAGGCCTAGTCGAAATGCGAGCTGGTGCTAAAGGTGCAAAAAACTTTAGTCAATGTGATTCATTACTAATTGGAGCTGAAGCAGAAGCCAATACTTATCCTTATATCCACTCAAAGCAACCCTCCGCCAATGTTGCACATGAAGCAAGTACATCCAAAATTTCGGAAGAGCAATTATTTTATCTTCAGAGTAGAGGAATTAGTAACGAAGAGGCATTATCGATGATGGTAAATGGATTCTGTAAAGATGTATTTAACCAGTTGCCAATGGAATTTGCTTCTGAAGCCAACAGCCTACTTGCACTCAAGCTAGAAGGCTCCGTAGGG
77922_Cgloeocystis@SUFB_1                          AAAAATACTGATTTAGATTTTTTTCTAAATAAACCCTATAAATATGGTTTTAGTACTTCTATAAATACTGAAACAATTAAAAAAGGGTTAACAGAAGAAACAATAAAAGAAATTTCAAAAAAAAAAAATGAACCCGATTTCCTATTGGAATTTCGATTACGCGCTTATTATTATTGGTTAGAAATGAAAGAACCTCAATGGGCTCATATAAGTTATCCTTTAATTGATTATCAAAATATAACATATTATTCTGCACCAAAAGTTAAAGAAAAATTAAACAGTTTAGATGAAGTTGATCCCAAACTTTTAGAAACCTTCGAAAAATTAGGAATTCCTTTAACTGAACAAAAAAAATTTGCAAACGTAGCTGTGGATGCTATATTTGATAGTGTTTCAGTTGCAACAACCTTTAAAGAAGAGTTAGCTAAAGAAGGCGTTATTTTTTGTCCTATATCAGAAGCTGCTCAGAAATACCCTAATTTAGTAAAAAAATATTTAGGTAGTGTTGTTCCAATTTCAGATAATTATTTTGTTAGTTTAAATTCTGCAGTTTTTAGTGATGGCTCTTTTTGTTATATTCCAGAAAATGTACATTGCCCTTTAGAACTATCAACTTATTTTCGAATTAATAATGGAGAATCGGGTCAATTTGAACGAACTTTAATTATTGCAGATAAAGGTAGTTATGTTAGTTATTTAGAAGGTTGTACAGCGCCTCAGTTTGATACAAATCAATTGCATGCAGCGGTTGTAGAATTAGTTGCATTAGAAAACGCAGAAATTAAATATTCTACGGTTCAAAATTGGTATACTGGCGATAGTGAAGGTAATGGTGGAATTTATAACTTTGTTACAAAACGTGGATTATGTGTAGGTAAGAATTCGAAAATTTCTTGGACACAAGTAGAAACAGGTTCGGCAATTACATGGAAATATCCTAGTTGTGTTTTAGTCGGCGAAAATTCAGTAGGCGAATTTTTTTCTGTTGCATTAACTAATCATTATCAACAGGCAGATACTGGAAGTAAAATGATTCATATAGGTAAAAACACAAAAAGTAAAATAATTTCAAAAGGAATTTCTACCGGAAATTCTAAAAATAGTTATAGAGGTTTTGTTAAAATCGGATCAAATGCTTTTAATGCAAGAAATTATTCACAATGTGATTCCTTATTAATCGGTAATAATTCTCAAGCAAATACTTTTCCACATATGCAAATTCAAAATTCTACCGGAAAAGTAGAACATGAAGCATCTACTTCAAAAATAGGAGAAGAACAAATATTTTACTTTTTACAACGTGGAATTGGCGTTGAACAAGCGGTTTCTTTAATTGTAAGTGGTTTTTGTAAAGATGTGTTAAATGAATTACCTATGGAATTTTCATTAGAGGCTGATTTGTTATTAGGTTTGAAATTAGAAGGAAGTGTGGGA
2762_Cparadoxa@SUFB_1                              ---AATTCAGGTTTAGAAAATTTAGTGAACCAACCATATAAATATGGTTTACCACTGATATTTGAAATCGAAACAATATCTAAAGGATTAACCGAAGAAACAATTCGTTTAATTTCTGAAAAAAAAAATGAACCTCAATTTATGCTTGAATTTCGACTTCAAGCTTATCGAAAATGGTTAGAAATGAGTGAGCCAGAATGGGCACATCTTAATTACCCAAAAATAAATTACCAAGATATGGTATATTATTCAGCTCCAAAACAAAAAAAAAAATTACAAAGTTTAGATGAAGTTGACCCCACTTTATTAGAAACATTTGAAAAATTAGGCATCCCATTGACAGAACAAAAACGTCTCGCTAATGTTGCTGTAGATGCTATTTTTGATAGTGTTTCTGTTGCAACCACTTTTAAAGAAGAATTAGCAAAAGAAGGCGTTATTTTTTGTCCTATATCAGAAGCTGTTCAGAAATATCCTGATTTAATTAAAAAATATTTAGGAAGTGTTGTCTCTACATCCGATAATTATTTTTCTTGTTTAAATGCAGCTGTTTTTAGTGATGGTTCTTTTTGCTATATACCAAAAAATGTTCGTTGTCCTTTAGAATTATCAACGTATTTCCGTATAAATAATGGTGAATCCGGACAATTTGAAAGAACATTAATTGTGGCAGATGAGGGAAGTTATGTCAGTTATTTAGAAGGTTGTACTGCTCCTCAATTTGATACTAATCAATTACATGCTGCGGTTGTAGAATTAGTAGCATTAGATAATGCAGAAATTAAATATTCAACTGTTCAAAACTGGTATGCAGGAGATGAAAATGGAAAAGGTGGTATTTATAACTTTGTAACTAAAAGAGGATTATGCGCAGGAAAAAATTCAAAAATTTCTTGGACACAAGTGGAAACTGGTTCAGCAATTACTTGGAAATACCCTAGTTGTGTTTTACTAGGAGATAATTCAATTGGAGAATTTTATTCTGTTGCATTAACAAATCGTTATCAACAAGCTGATACCGGAACAAAAATGATTCATATTGGAAAGAATACGCGAAGTAGAATTATTTCTAAAGGGATTTCAGCCGGTCATTCTCAAAATAGTTATCGAGGACTTGTTAAAATTGGTCCAAAAGCTGTAGGTGCTCGAAATTATTCTCAATGTGATTCATTACTTATTGGAGATAATTCACAAGCAAATACTTTTCCACATTTACAAATTAAAAATCCAACAGCAAAAGTAGAACACGAAGCTTCTACTTCTAAAATTGGAGAAGAACAAATTTTTTACTTTTTACAACGGGGAATTAATGCTGAAGAAGCTATTTCTTTAATTATTAGTGGATTTTGTCGTGAAGTCTTTAATAATTTACCTATGGAATTTGCTTTAGAAGCTGATAAACTTTTAGGTCTTAAATTAGAAGGAAGCGTAGGA
1789788_Gincrassata@SUFB_1                         ---AATTCAAATACATTAAATCAAATAAATAAACCTTATAAATACGGTTTTAATACATCGATAGATGTAGATACTATCTCTATAGGTTTAAATGAAAAGACAATTCGATTAATTTCAGCAAAGAAGAATGAACCTACATTTATGCTTGAATTTCGGTTAGGAGCTTATTATCGATGGTTAGAAATGAACGAACCAAAATGGGCTCAATTGGTCTATTCACCAATAAAATATAATAAGGTTGTTTATTATTCTGCTCCAAAAGTTGATAAAAAATTGAATAGTTTAAATGAAGTTGATCCTAAATTAATCGAAACATTTGAGAAACTAGGCATCCCTTTGGCCGAACAAAAAAGATTAGCAAATGTTGCTGTTGATGCAATTTTCGATAGTGTGTCAGTAACAACAACTTTTAAAGATGAATTAGCAAAAGAGGGGGTTATTTTCTGTCCAATATCTGAAGCTATTCATAAATATCCGAATTTAATTAAGAAGTATTTAGGTAGCGTTGTGCCCATAACCGATAATTATTTTACAAGTTTAAATTCAGCAGTATTCAGTGATGGATCATTTTGTTATATACCACCTAATGTTCGTTGTCCATTTGAATTATCAACGTATTTTCGAATTAATAATGGAAATATGGGTCAGTTTGAACGAACCCTAATTGTCGCAGACAAAGGAAGTTATGTAAGCTATTTAGAAGGTTGTACAGCGCCGCAATATGATACAAATCAGTTACACGCAGCAGTGGTTGAACTTATTGCATTAGACGATGCCGAAATTCAATATTCAACAGTACAAAATTGGTACGCTGGTGATATAGATGGTAAGGGAGGAATTTATAACTTTGTTACAAAAAGAGGATTATGTGCTGGAAAAAATTCCAAAATATCTTGGACACAAGTCGAAACTGGTTCAGCTATTACTTGGAAATACCCAAGTTGCATTTTAATGGGTGAATCTTCAATCGGGGAATTTTACTCAGTAGCCCTTACAAATAATTATCAACAGGCAGATACTGGTAGCAAAATGATACACTTAGAAAAAAATACACGAAGTAGAATAATATCAAAGGGTATTTCCGCCGGTTATTCCCAAAATAGTTATCGCGGATTAGTGAAAATGGGACCAAGAGCATTTAATGCCCGAAATTATTCCCAATGTGACTCTTTATTAGTTGGACAGAATTCACAAGCAAATACATTTCCTCATATGCAAATCCAAAATCGAACGGCCAAAGTTGAACACGAAGCATCAACATCCAAAATTGGAGAAGAGCAGATTTTTTATTTTCTACAAAGGGGTATTGATTCCGAAGAAGCTATTTCTATTATGATTAGTGGATTTTGTAGAGAAGTTTTAAATAAATTACCAATGGAATTTGCTTTAGAAGCAGATAAATTATTAGGTCTTAAATTAGAAGGAAGCGTAGGA
2164131_Ssp@PZV23070_1                             AGCGCGACCACAGTTAAAACCCTCGTTAACCAACCCTACAAATACGGTTTCATCACAGACATTGAATCGGATACCATTCCCAAGGGTCTGAGTGAGGATGTCGTCCGTCTCATTTCGGCGAAAAAGAACGAACCCGAATTTATGTTGGAGTTTCGTCTGAAAGCCTATCGACACTGGTTAAAAATGACCGAGCCGACCTGGCCCCATGTCCATTATCCCGCGATCGATTACCAAAATATTATCTATTATTCCGCTCCTAAACAACAAAAAAAGTTAGGTAGTTTAGATGAAGTTGATCCTACCTTGTTAGAAACCTTTGAAAAATTAGGCATTCCTTTATCGGAGCAAAAACGATTAAGCAATGTGGCAGTGGATGCGATTTTTGACAGTGTTTCTATCGGGACAACCTTTAAAGAAAAATTAGCAAAAGACGGCGTAATTTTCTGCTCAATTTCTGAAGCCCTCCAAGAACATCCTGAATTAGTTAAAAAATATTTAGGTAGTGTAGTTCCGACTGCTGATAATTATTTTGCGGCTTTAAATGCGGCAGTTTTTAGTGATGGCTCCTTTGTTTTTATTCCTAAAGGTGTTAAATGCCCGATGGAATTATCTACTTATTTCCGCATTAATAATGGAGATACGGGACAGTTTGAAAGAACCTTAATTATCGCCGAAGACGGGGCTTCTGTGAGCTATTTAGAAGGCTGTACTGCGCCCATGTATGACAGTAATCAACTCCATGCCGCCGTTGTTGAATTAGTCGCTTTAGACAATGCGGAAATTAAATATTCAACGGTACAAAATTGGTATGCAGGCGATGAAAATGGGAAAGGTGGAATTTACAATTTCGTTACCAAACGAGGTTTATGTAAAGGTGTTAATTCTAAAATTTCCTGGACACAAGTCGAAACGGGTTCTGCGATTACTTGGAAATATCCTAGTTGTGTTTTAGTCGGCGATAATTCCGTTGGAGAATTTTATTCGATCGCGTTAACGAATAACAAACAACAAGCGGATACGGGAACCAAGATGATCCACATCGGCAAAAATACTCGAAGCACGATTATTTCTAAAGGGATTTCTGCCGGGAATTCTCAAAATAGTTATCGTGGTTTAGTGAAAATGGGGCCGAATGCAAAAGGAGCCAGAAATTATTCTCAATGCGATTCTATGCTCATTGGGGATAACGCTGAAGCCAATACGTTTCCCTATATTCAAGTTGATAACAATACGGCTAAAGTAGAACATGAAGCTTCTACCTCTAAAATTGGGGAAGATCAACTTTTTTACTTTGCCCAACGGGGAATTTCCGAAGAAAATGCAGTTTCCCTTTTAGTTAGTGGCTTCTGTAAAGATGTTCTCAATGAATTACCGATGGAATTCGCCTCCGAAGCTGATAAATTACTCAGCCTAAAACTCGAAGGAGCCGTTGGT
3218_Ppatens@PNR55025_1                            ------------------------------------------------------------------------------------------------------------------------------------------------------------------------------------------------------------------------------------------------------------------------------------------------------------------------------------------------------------------------------------------------------------------------------------------------------------------------------------------------------------------------------------------------------------------------------------------------------------------------ATGGAAATCTCTACATATTTTAGGATCCACGCCATAGAAACTGGACAATTTGAGAGGACTCTCATTGTTTGCAATGAAAATGCATATATGAGGTACTTGGAGGGGTGTACTGCCCCTTCATACGACAAGAGCAAGCTACATGCCGCAGTAGTGGAGCTGTACTGTTCATCGGGTGCAGGTATCAAGTATTCTACTGCGCAGAATTGGTATGCAGGGGACTTGGAGGGCAAGGGAGGGATTTATAATTTTGTCACAAAGCAAGGGTTGTGCGATGGAGCGAGGTCTAAAATTTCATGGACGCAAGTGGAGACAAGATCAGTTATTACATGGAAATATCCTAGTATTGTATTGAAGGGAGATAATTCAATTGGGAAATTTTACTCAGTTTGCTTG---------------------------------------------------------------------------------------------------------------------------------------------------------------------------------------------------------------------------------------------------------------------------------------------------TTCCTCTTC---------------------------------------------------------------------------------------------------------------------------------------------
3218_Ppatens@PNR60943_1                            AGTGATGACACCATTCAGCAGTTTCTGAAGAGGGACTATAAATATGGATTCGTGAGTGACATAGAGTCGGTTTCGATTCCCAAGGGTTTGTCGGAGGAGACAGTTAGATTGATTTCAGCGAAGAAAAACGAGCCCGAATGGATGCTGAATTTTCGGTTAAATGCTTTTAAGCAGTGGCAGAAAATGAAGGAGCCTACATGGTCTGATAACAAGTATCCCCAGATCGACTTTCAAGACGTCTGCTATTACACAGAGCCGAAGAAGAAGGAAACAAAACAGAGTCTTGATGAGGTGGACCCCGACCTTCTTGAGACTTTCGCCAAGTTAGGAATTCCGCTGAGCGAGCAAAAACGTCTTGCCAATGTGGCTGTGGATGCCGTGTTCGATAGTGTTTCTATTGCCACCACTCACAGGAAGACCCTCATGGCCGCGGGAGTAATTTTTTGCTCCATCTCGGAAGCTATTCGGGAGTATCCAGATCTTGTGAAGAAATACCTTGGAAAAGTGGTTCCTGTGGCCGACAACTACTACGCCGCATTGAATTCTGCAGTGTTCAGTGATGGCTCCTTCTGCTATGTTCCGAAGGACACGGTCTCCCCGATGGAAATCTCTACATATTTCAGGATCAACGCCATGGAAACTGGACAATTCGAGAGGACTCTCATCGTTTGCGATGAAAATGCATATGTGAGCTACTTGGAGGGGTGTACTGCCCCTGCATATGACAAGAACCAGCTACATGCCGCAGTAGTGGAGCTGTACTGTGCATCTGGTGCAGAAATCAAGTATTCTACTGTGCAGAATTGGTATGCAGGTGACTCGGAGGGCAAGGGAGGGATTTATAATTTTGTCACAAAGCGAGGGTTGTGCGATGGAGCGAGGTCTAAAATTTCATGGACGCAAGTGGAGACAGGATCAGCTATTACATGGAAATACCCCAGTGTTGTGTTGAAGGGTGATAATTCCATTGGGGAATTTTACTCAGTTGCTTTGACTAACAATAAGCAACAGGCTGACACGGGTACTAAGATGATTCACGTCGGCAAGAACACGCGGAGTCGGATTGTGTCAAAGGGTATTTCGGCAGGGAACTCGGTCAATTGCTACAGAGGCCTTGTCCAGGTTCAACCCTCAGCTCATAATGCCAGAAATTTCTCACAATGTGATTCTATGCTTATTGGAGATCAAGCTGGAGCTAATACTTATCCATATATTACAGTGAAAGACCCATCTGCCAGAGTGGAGCATGAAGCTAGTACTTCAAAAATTGGTGAAGATCAGCTGTTCTATTTTCAACAGAGAGGAATTGATGCAGAAAAAGCTGTGGCTGCCATTATTGGAGGGTTCTGCAGGGAAGTCTTCAAGGAGCTTCCTCTTGAATTTGCTGCTGAGGTCAATCAATTGATGAGCTTGAAGTTGGAGGGAAGCGTTGGT
3075_Aprotothecoid@RMZ53370_1                      GAGAAGCGGGACCTGCAGCGCATGTTGAGCAAGCCGTACAAGTACGGCTTCAAGACGTTCATAGAGTCTGACGTCTTTCCCAAGGGCCTGGATGAGGACGTGGTGCGGGCTATCTCCCTCAAGAAGGAGGAGCCGGAGTGGCTCCTGGAGTTTAGGCTCAAGGCGTGGCGCAGGTGGCTGGCCATGGAGGAGCCGACCTGGTCGGACAACGACTACCCTGCCATTGACTACCAGGCCTACAGCTACTACTCCGCCCCGCGCCAGAAGGAGAAGAAGGGGTCCCTGGAAGAGGTGGACCCAGAGCTGCTGGCCACTTTTGACAAGCTGGGCATCCCCCTGGCCGAGCAGAAGCGGCTGGCCAACGTCGCCGTCGATGCCGTGTTTGATTCGGTGTCCATCGCCACCACCTTCCGCGAGGAGCTGGGAAAGGCCGGCGTCATCTTCTGCTCCATCTCCGAGGCTGTGCGCGAGTACCCGGACCTCATCCGCAAGCACCTGGGCTCGGTGGTCCCCACCAGCGACAACTACTTTGCGGCCCTGAACTCTGCCGTCTTCTCCGACGGCTCCTTTGTCTACATCCCGCGCGGGGTGCGCTGCCCCATGGAGCTGTCCACCTACTTCCGCATCAACGCCGCGGAGACGGGGCAGTTTGAGCGCACGCTGATCGTGGCAGAGGAGGGGTCCCACGTGTCCTACCTGGAGGGCTGCACCGCCCCCGCCTACGACACCAACCAGCTGCACGCGGCGGTGGTGGAGCTCAGCGCGGCCGCGGATGCAGAGATCAAGTACTCCACGGTCCAGAACTGGTACGCGGGGGACGCCGCGGGGCGCGGCGGCATCTACAACTTCGTGACCAAGCGCGGCGTGTGCGCCGGCGCGCGCTCCAAGATCTCCTGGACCCAGGTGGAGACCGGGTCGGCCATCACCTGGAAGTACCCCTCGGTGGTGCTGGCGGGGGCGGACTCGGTGGGCGAGTTCTACTCCGTGGCCCTGACCAACAACCGGCAGCAGGCCGACACGGGGACAAAGATGATCCACGTGGGGCCGCGCACGCGATCGCGCATCGTGTCCAAGGGCATCTCCGCCGGCCAGTCGCGCAACGTCTACCGCGGCCTGGTCAGCATCGGCCCCGGGGCCGACGGCGCGCGCAACCACTCCCAGTGCGACTCCATGCTGATCGGGGACGAGGCCGGGGCCAACACCTACCCGTACATCCAG---------------------------CACGAGGCCTCCACCTCCAAGATCGGAGAGGACCAGCTGTTCTACTTCCAGCAGCGTGGCGTGGCGGTGGAGGAGGCGGTGGGCATGATCATCTCGGGCTTCTGCCGCGAGGTGTTTAACGAGCTGCCCCTGGAGTTTGCCGCGGAGGTCAACCAGCTGATGAGCCTGAAGCTGGAGGGCAGCGTCGGG
1764295_Cprimus@QDZ24465_1                         GAGAAGAAGGAGATAAAGGATATTCTGGCGAAACCCTACAAGTTTGGCTTCGTCTCTGACATCGAGTCGGAAGCCATCCCAAAGGGCCTCTCGGAGGAGACGGTCCGCATGATCAGCAAGAAGAAGAATGAGCCCGAGTGGATGCTGGAGTTCAGGCTGAAAGCGTACAGAAAGTGGCTGACGATGGAGGAGCCCGACTGGAGCGACAACAGGTACCCCAAGATAGATTTCCAGGACATCGTGTACTACTCGGAGCCAAAGCAGAAGGAGAAGAAGCAGAGCCTCGATGAGGTGGACCCTGAGCTTCTGAGGACGTTCGACAAGCTCGGAATCCCTTTGGGAGAGCAGAAGAGGCTTGCGAACGTGGCAGTGGACGCGGTGTTCGACTCGGTCTCGATCGCGACCACGTTCAGGGAGGACCTGCTCAAGGCCGGCGTCATCTTCTGTTCCATCAGCGAAGCCGTGCACGAGTACCCGGACCTGGTGAAGAAATACATGGGGAGCGTGGTCTCCGAGGGTGACAACTACTACACCGCGCTCAACTCTGCCGTCTTCAGTGACGGCAGCTTCTGCTACATCCCGAAGGGGGTGAAGAGCCCCATGGAGCTCTCGACGTACTTCAGGATCAACGCGAGCGACACCGGGCAGTTCGAAAGGACTCTGATCGTTGCGGAGGAAGGGTCCTACGTTTCGTATCTCGAGGGTTGCACAGCGCCAAGCTACGACACCAACCAGCTTCACGCGGCAGTGGTGGAGCTCTACTGCGCAAAGGACGCGGAGATCAAGTACTCCACCGTGCAGAATTGGTACGCCGGGGACGAGACTGGAAAGGGAGGCATCTACAACTTTGTGACCAAGAGAGGACTGTGCGCCGGGGAGAATGCGAAGATATCTTGGACTCAGGTGGAGACGGGGTCAGCGATCACCTGGAAGTACCCAAGCGTTGTGCTCAAGGGGGACAACTCCGTGGGCGAGTTTTACTCGGTCGCGCTCACCAACAACTACCAGCAGGCGGACACGGGGACCAAGATGATCCATTTGGGCAAGAACACCCGGAGTAGAATCGTTTCCAAGGGCATCAGCGCTGGCAAGAGCCAGAATTGTTACAGAGGCCTGGTTCAGATGGGTGGGAACGCCGAGAATGCGAGGAACTACTCGCAGTGCGACAGCATGCTCATCGGGGACACGGCGCACGCTAACACTTACCCTTACATTGAGGTGAAGGAGCCCTCTAGCCGTGTGGAACACGAGGCCAGCACCAGCAAGATCTCAGAGGACCAGCTGTTTTACTTCCAGCAGAGGGGAATCGACGCCGAGGAGGCCGTTGGGATGATCATTAGTGGCTTTTGCCGGGAGGTCTTCCAGGAGCTGCCGATGGAGTTTGCGGCGGAGGTGAACCAGCTCATGAGCTTGAAGCTAGAAGGAAGCGTTGGG
436017_Olucimarinus@ABO97340_1                     ---------------------ATGCTCAATAAGCCCTACAAGTGGGGGTTCAGCACGGATGTCGACACGGAGACGATTCCCGCTGGATTGAACGAAGAAGTCGTGCGCATGATCTCTGCGAAAAAAGAAGAGCCCGAGTGGATGCTCGACTTTCGATTGAAGGCGTTCCGTAAGTGGTTGACGATGGAGGAGCCGGATTGGAGCGACAATCGCTATCCGCAAATCGACTACCAGGCGTCGTCGTATTACAGCGCGCCAAAGTCGATGGAGAAGAAGAAGAGCTTAGATGAGGTCGATCCGGAGTTATTGGCCACGTTCGACAAGCTCGGAATTCCACTGAACGAACAAAAGCGATTGACGAACGTCGCCGTGGACGCGGTGTTTGACTCCGTGTCCATCGGGACGACGTTCAAGGAAGATTTGCTCAAGGCTGGGGTGATCTTTTGCTCCATCTCAGAGGCGGTGCACGAGTACCCGGAATTAGTCAAGCAATATCTCGGATCGGTAGTGCCGGTGGCGGACAACTATTTCACCGCCCTGAACAGCGCGGTGTTTAGCGACGGCTCCTTTGTGTACATTCCCAAGGGCGTCGTATCGCCGATGGAACTGTCGACGTACTTCCGCATCAACGCCGAATCTTCGGGTCAATTCGAGCGCACGCTCATCGTTGCTGAAGACGACTCTTATGTGAGCTATTTGGAAGGCTGCACGGCCCCGGCGTATGACGAGAACCAGTTGCACGCCGCCGTCGTCGAGATTAGCGCGGGGAAAAACGCTGAAGTGAAGTATTCGACGGTCCAGAACTGGTACGCGGGTGATGAGGACGGAAAGGGTGGCATTTACAACTTTGTCACGAAGCGTGGCTTGTGCAAGGGGGACAACTCGAAGATTTCGTGGACTCAAGTCGAAACTGGCTCGTCCATCACGTGGAAGTACCCGTCCGTCGTGCTCGCGGGAGACAACTCGATTGGTGAGTTCTACTCAGTCGCTTTGACGAACAACGCACAGCAAGCGGACACTGGGACTAAGATGATTCACATCGGTAAAAACACGCGGAGTCGCATCGTGAGCAAGGGAATTAGCGCCGGTAAGAGTAAAAACGTATACAGAGGTTTGGTGCAAGTGGGTCCAAACGCCTCCGGCGCGCGCAACTACTCTCAATGCGATTCGATGCTCATCGGCGATAAGGCCGGTGCGAACACGTATCCATACATCCAAGTCAAAGAACCGAGCTCTCGCGTCGAGCACGAAGCGAGTACATCCAAGATTGGTGAGGATCAATTGTTCTACTTCCAGCAACGTGGCATCTCTCCGGAGGAAGCCGTCGGCGTCATCATCTCTGGCTTTTGCCGAGAAGTCTTCAACGAACTACCTTTAGAATTCGCGGCCGAAGTCAACCAGCTCATGAGTCTCAAACTCGAGGGATCGGTGGGC
3055_Creinhardtii@PNW72802_1                       GAGAAGCGTGATATTCAGAAGATCCTGGACCGGCCCTACAAGTATGGCTTCAAGACCATCATTGAGTCGGACACTTTCCCCAAGGGCCTCAACGAGGACGTCGTCCGCGCCATCTCCGCCAAGAAGGGCGAGCCCGAGTGGATGCTTGAATTTCGCCTTAAGGCCTTCCGCAAGTGGCTTACTATGGAGGAGCCCAAGTGGTCCGATAACGCGTACCCGGAAATCGACTACCAGGACGTCAGCTATTACTCGGAGCCCAAGTTCAAGGAGAAGCTGGAGAGCCTGGACCAGGTGGACCCGGAGCTGCTGAAGACGTTTGAGAAGCTGGGCATTCCGCTGAACGAGCAGAAGCGCCTGTCGAATGTCGCGGTGGATGCCGTGTTCGACTCGGTCTCCATCGCGACCACCTTCAAGGCGGACCTGCTGAAGCACGGCGTCATCTTCTGCTCCATCTCGGAGGCGCTGAAGGACTATCCGGAGATGGTCCGCAAGTACATGGGCAGCGTGGTGCCTGTGGGTGACAACTATTTCGCGGCGCTCAACTCGGCGGTCTTCAGCGACGGCTCTTTCGTGTTCGTGCCCAAGGGCGTCAAGTGCCCAATGGAGCTGTCCACCTACTTCCGCATCAACGCCAGCGAGACCGGCCAGTTTGAGCGCACCCTCATTGTGGCGGAGGAGGGCGCCTACGTGTCGTACCTGGAGGGCTGCACCGCCCCCGCGTACGACAACAACCAGCTGCACGCCGCGGTGGTGGAGCTGTACTGCGACAAAGACGCAGAGATCAAATACAGCACCGTACAGAACTGGTACGCCGGTGACGTCAACGGCAAGGGTGGCATCTACAACTTCGTGACCAAGCGCGGCCTGTGCTCCGGCTCCCACTCCAAGATTAGCTGGACGCAGGTGGAGACGGGCAGCAGCATCACCTGGAAGTACCCCTCTGTGGTTCTGGCGGGCGACAACAGCGTGGGCGAGTTCTACTCCGTGGCGCTCACCAACAACCGCCAACAGGCCGACACGGGCACCAAGATGATCCACGTGGGCCGCAACACGCGCTCCCGCATCGTGTCCAAGGGCATCAGCGCTGGCAACAGCCGCAACTGCTACCGCGGCCTGGTGCAGGTCCAGCCCTCTGCCCGCGGCGCCCGCAACTTCAGCCAGTGCGACTCCATGCTCATTGGCGACAACGCAGCTGCCAACACCTACCCCTACATTCAGGTGCGCGAGCCCTCGGCTGTGGTGGAGCACGAGGCCTCCACCAGCAAGATCAGCGAGGACCAGCTGTTCTACTTCCAGCAGCGCGGCATCGACCCGGAGAAGGCCGTGGGCGCCATCATCTCGGGATTCTGTCGCGAGGTGTTCAACGAGCTGCCGCTGGAGTTCGCGGCCGAGGTGAATGAGCTCATGAGCCTCAAGCTGGAGGGCACCGTCGGG
3197_Mpolymorpha@PTQ39800_1                        AGTGATGACACCGTACAGGAGTTTCTGAAAAGGGATTACAAATGGGGCTTTGTTTCAAATATCGAGTCGGACTCCATTCCCAAGGGTTTGTCCGAAGATACCGTGCGGTTTATCTCTGCGAAGAAGAAAGAACCAGAGTGGATGCTGCAATTTCGCTTGTCTGCTTTTAGGCAGTGGCTGAAGATGAAGGAGCCGACCTGGTCAGACAACCGATATCCGACTATCGATTTTCAAGATATTTGCTACTATTCGGAACCCAAGCAAAAAGAGAAGAAGGCCAGTCTTGACGAAGTCGATCCAGATCTTCTAGAAACGTTCGAGAAGCTAGGAATTCCGATCACAGAGCAAAAGCGACTCGCGAATGTTGCTGTGGATGCAGTGTTCGACAGTGTTTCCATTGCCACCACTCACAGGAAAACTCTCATGGCCTCGGGTGTAATTTTTTGTTCTATCTCAGAGGCTATCCGGGAATACCCTGATCTTATTAAAAAGTACCTAGGAAAGGTCGTGCCTGTCGCTGACAATTACTACGCTGCACTGAACTCCGCCGTGTTCAGTGATGGTTCCTTCTGCTACATCCCCAAAGATACTGTGTCACCCATGGAGATTTCAACATACTTTCGAATCAATGCTATGGAAACTGGCCAATTTGAGCGAACGCTGATAATCGCCGACGACCGGAGTTTTGTGAGCTACTTAGAGGGGTGTACTGCACCATCGTACGACAAGAATCAGCTGCATGCGGCTGTGGTGGAGCTTTACTGTGGGGAAGGTGCAGAAATTAAGTACTCCACTGTCCAAAATTGGTACGCGGGAAACGAGCAGGGTGTTGGAGGAATCTACAACTTTGTCACTAAGAGGGGTTTGTGCGACGGCAAGAGCTCTAAGATATCCTGGACCCAAGTTGAAACTGGGTCAGCAATCACATGGAAGTATCCTAGTGTAGTTTTGAAGGGCGATAACTCAGTTGGGGAGTTTTACTCCGTTGCTTTGACGAACAACATGCAACAGGCTGATACAGGGACGAAGATGATCCATGTGGGCAAGAACACAAAGAGCCGTATTGTCTCGAAGGGAATATCTGCAGGTCGTTCTGTAAATTGTTACAGAGGTCTGGTACAGGTCCAGCCAACTGCTCACAATGCCAGGAACTTTTCTCAGTGTGATTCTATGCTGATTGGAGACGAAGCTGGAGCGAACACTTACCCTTACATCCAGGTGAAGGATCCTACGGCGCGAGTGGAACACGAAGCAAGTACTTCAAAAATTGGCGAAGACCAACTTTTTTACTTCCAGCAAAGAGGAATTGACGCGGAGAAGGCAGTTGCAGCTATAATTGGTGGCTTCTGCAGGGATGTGTTTAATGAATTGCCTTTGGAGTTTGCTGCCGAAGTGAACCAGCTTATGAGCTTGAAACTGGAAGGCAGTGTAGGA
2769_Ccrispus@CCP38184_1                           TTAAACTTAAAATTAAACACTTTAATAAAACAACCATACAAATATGGCTTCCATACTAAAATAGATTCTGAAGCTTTCCCTAAAGGGCTAAACGACAAAATTATTCAATTAATTAGTAAAGAAAAAAAAGAACCTGAATATTTAACAAATTTTCGTTTGAAAGCATATAATAAATGGAAAAAAATGGATGAGCCTAAATGGAGTCAATTAACATATAATAAAATTAATTACAACGATATTATATATTATTCTGTACCTAAATATCAAAAACAATTAAATAGTTTAGAAGAAGTAGATCCTACTATTTTAGAAACTTTTGAAAAATTAGGTATACCTTTAAATGAACAAAAAAGATTAAGCAATGTTGCTGTTGATGCCGTATTTGATAGTGTGTCTATTGCAACTACATTTAAAGAAGAATTAGCATCTGTTGGCGTTATTTTTTGTTCTATATCTGAAGCAATTCATAAATACCCAGAATTAATTAAAAAATATTTAGGATCTATTGTTCCTATAGGAGATAATTATTTTGCAGCTCTTAACTCTGCTACTTTTAGCGATGGTTCGTTTTGCTATATTCCCCCAAATGTAAAATGTCCGCTGGAATTATCTACTTATTTCAGAATCAACAATAAAGAATCAGGGCAATTTGAAAGAACTTTAATTATTGCTGATAAAAATAGTTACGTAAGCTATTTGGAAGGATGTACAGCACCTCAATTTGATACAAATCAATTGCATGCTGCTGTTGTAGAATTAGTAGCTCTTGAAAATGCAACTATTAAATACTCTACAGTTCAAAATTGGTATTCAGGAGATTCTACAGGTAAAGGAGGTGTATATAATTTTGTTACTAAACGCGGTTTATGCATAGGTAATAAATCTAAAATTTTATGGACACAAGTTGAAACAGGTTCAGCAATTACATGGAAATATCCTAGCTGTATATTAGCTGGTTATAATTCTATAGGTGAATTCGCGTCTGTAGCTTTAACTAATAATTATCAGCAGACAGATACGGGAAGTAAAATGATTCATTTAGGAGAAAAAACACGAAGTAAAATTATTTCTAAAGGTATATCTGCTGGTAATTCAATAAACAGTTATCGTGGTTTAGTAAAAATTGGACCAAAAGCCAATCATGCTCGAAATTATTCGCAATGTGATTCTTTACTAATAGGAAATAAATCTCATGCAAATACTTTTCCTTATATACAAGTACAAAATTCATCCGCAAAAGTTGAGCACGAAGCTTCAATCTCTAAAATAGGTGAAGAACAAATTTTCTATTTCTTGCAAAGAGGTATTAATTTAGAAGATGCGATATGCTTAATGATAAGTGGTTTTTGTAAAGATGTTTTTAACGAACTGCCGATGGAATTTGCTATGGAAGCAGATAGACTATTAAATTTAAAATTAGAAGGAACAATAGGT
159749_Toceanica@ADB27540_1                        TTAAATAATAATATAACCAAGTTAGTTAATCAACCATATAAATATGGATTTTCAACTACTATTGAAAAAGACATTATAGAAAAAGGGTTAAACGAAAAGATTATTCGTTTATTATCTAAAAAAAAGAATGAGCCTCAATTTTTATTAGAGTTTCGATTAAAAGCTTATAAAAAATGGAAACAAATGACATGTCCAGAATGGGCTCAATTAAAATTTTCAGAAATTGATTATCAGGACATTATTTATTATTCGGCTCCTAAAACAAAAAAAAAGTTAAATAGTCTTGATGAAGTTGATCCTGAACTATTAGAAACATTTGATAAATTAGGTATTACACTTAGTGAACAAAAACGTTTAACAAATGTAGCAGTTGATGTTGTATTCGATAGTGTTTCGATTGCAACAACTTTTAAACAAGAATTAGCTGAATATGGTGTTATATTTTCATCGATTTCTGAAGCCATTCATGATTATGAAGAGCTTGTTGAAAAATATTTAGGAACTGTTGTTCCAATTGGTGATAATTATTTTTCTGCATTAAATTCAGCTGTTTTTACAGATGGTTCATTTTGTTATATTCCAAAAGATATTATTTGTCCTTTGGATTTGTCAACTTATTTCCGAATTAATGATGAAAATTCAGGCCAATTTGAACGAACTTTAATTGTTGCTGAAGAAAATAGTCAAGTCAGTTATTTAGAAGGTTGTACAGCTCCTCAATATGATAATAATCAGCTTCATGCAGCGATTGTTGAATTAATTGCTTTAAATAATGCTAGTATAAAATATTCAACCGTTCAAAATTGGTATTCTGGGGATGAAAAAGGACAAGGAGGAGTTTATAATTTTGTAACAAAACGAGGTTTGTGTAGTGGTACAGCTTCTAAAATTTCATGGACTCAAGTTGAAACAGGCTCTTCTATAACGTGGAAATATCCAAGTTGTTTATTAGTTGGAGAAAATACTCAAGGAGAATTTTATTCTGTTGCTTTAACAAATAATTATCAACAAGCTGATACTGGAACAAAAATGATTCATATAGGAAAAAATAGTCGAAGTCGGATTGTTTCAAAAGGTATTTCTGCTGGAAATTCGAAAAATACTTATCGAGGATTTGTTAATATTAATAAAAAAGCAATAGGAGCTAGAAATTATTCTCAATGTGATTCTTTATTAATAGGCAATTTATCTAATTCAAACACATTTCCTTTTATATCAGTTCAAAATTCTAGTACGAAAATCGAGCATGAAGCTTCTACCTCGAAAATTGGTGAAGAGCAAATATTTTATTTTTTACAACGTGGTATTTCAATTGAAAAAGGAATTGAACTTATGATTAGTGGTTTTTGCCGCGAAGTTTTTACAGAATTACCTTTAGAATTTGCTTCTGAAGCAGATCGTTTATTAAGTTTAAAATTAGAAGGGAGTGTAGGA
55529_Gtheta@NP_050730_1                           AGCAAACGTAGTTTAAGAGAATTGGTTTCACAACCTTATAAATATGGTTTTCATACAGATATTGAAAATGAAGAATTTCCAAAAGGTCTTGATGAAGACATTATCAAAGAAATTTCTAAATTGAAATGTGAACCAAGTTATATGTTAGATTTTCGCCTGAAATCTTATATTTTATGGAAAAAAATGTCGTTACCTGAATGGGCTTGTTTAACCTATTTAAATATAAATTACCAAGATATTGTTTACTACTCTGCACCTAAAAATTCTACAAAGTTAGATAGTTTGGAAGATGTTGATAAGAAAATTTTAGAAACATTTGATAAGTTAGGTATTCCATTGAATGAACAAAAAAAGTTAGCTAATGTTGCTGTAGACGCTATTTTTGATAGTGTTTCCGTTGGTACAACTTTTAAACAAGAACTTTCAAATGTTGGGGTTTTATTTTGTCCTCTATCTGAGGCAACAAACAAATATTCAACTTTAGTTGAAAAATATTTAGGTTCTGTTGTCCCAATTGGTGATAATTATTTTGCAGCTTTAAATTCTGCGGTTTTTAGTGAAGGTTCATTTTGTTATATACCTCCTAATGTGAAATGTCCATTAGAATTATCTACTTATTTTCGAATTAATAATGAAAATTCTGGGCAATTTGAACGTACTTTGATTATTGCTGACTTTAATAGTTATGTAAGTTATCTAGAAGGTTGTACTGCTCCAATGTATGATAAAAATCAATTACATGCTGCTGTAGTTGAACTAATAGCTTTAGAAAATGCAGAAATTCGTTATTCAACTGTTCAAAATTGGTATTCTGGGGACACTAATGGTAAAGGTGGAATTTATAATTTTGTAACAAAACGTGGTTTATGTGCTGGTAAAAGTTCAAAAATTTCTTGGACGCAAGTTGAAACCGGTTCTGCTATAACTTGGAAATATCCAAGTTGTATTTTAGTAGGTGAAGATTCAGTGGGTGAATTTTATTCAGTTGCACTAACAAATAATTATCAGCAAGCTGATACAGGTACAAAAATGATCCATGTTGGTCGAGGATCAAAAAGTCGTATTATTTCGAAAGGGATATCTGCAGGTTATTCAAAAAATACTTATCGCGGACAAGTAAAAATTAATATAAATGCATTGGGTAGTATTAATAATTCGCAATGTGATTCGATGTTAATTGGTCCTTATTCACAAGCTAATACTTATCCTTATATTCAAGTTAGTAATGCTATGAGTCGTGTTGAACATGAGGCTTCGACATCTAAAATTGAAGAAGAACAGTTGTTTTATTTTCTGCAACGAGGAATTAGTGTAGAGCAAGCTATAAGTCTCCTAATTAGTGGTTTCTGTCGTGATGTATTTGTAAAATTACCTATGGAATTTGCGGTTGAAGCAGATAAATTGTTGAGTGTAAAATTAGAAGGAACAGTTGGT
3702_Athaliana@AED95095_1                          TCTGATAAACTTCAACAGTATTTCCAGAATCAAGATTACAAATACGGATTCCTTGAAAACATCGATTCCTTCACAATCCCTAAAGGTTTATCTGAAGAAACGATTCGCTTGATATCGAAGTTGAAAAAGGAACCAGCTTGGATTCTTGAGTATAGGCTCAAAGCTTATGCTAAGTTTCTAAAATTAGAAGAACCTAAATGGTCAGATAATAGGTACCCTTTGCTTGATCTCCAAGATATGTGTTTTTACTCTGCTCCTAAAAAGAAACCAACTTTGAATAGTTCAGATATAGCTGATCCTAAGCTTCTTGAGGAATTTGATAGATTAGATGTTCCTTTAACAAAGAAGAAGAAATGTTCAAAAGTTGCGGTTGATGCGGTTTATAATAGTGAATCGATAGCTATTACTAATAAGGAGCCTCTAGAGAAGTCAGGTGTGATCTTCTGTTCGATATCCGAAGCTATAAGGAAGTATCCGGATTTGATCAAGAAGTATTTAGGAAGAGTTGTGCCTAGTGATGATAACTACTACGCGGCTTTGAATACCGCGGTTTTCAGCGATGGATCGTTCTGTTATATACCGAAAAACACTAGATGTCCGATGCCTCTTTCGAGTTATTTTCGGATGAATTCTGAAAACACTGGTCAGTTTGAAAGAACTTTGATTGTTGCTGAGGAAGGTAGTTTTGTTGAGTATTCAGAAGGATGCACTGCTATTTCTCATGACAAGAATCAGCTTCACGCTGCTGTTGTTGAGCTCTATTGCGCTGAAGGAGCGGAGATTAAGTACTCGACG---------------------------------------------------------------CGTGGTCTCTGCGCTGGTGATCGTTCCAAGATCTCATGGACTCAAGTTGAGAAAGGGTTCGCGATAACTTGGAAGTATCCAAGCGTGGTTTTAGAAGGAGATGATTCCGTTGGAGAA---------------------------------------------------------------------------------------------------------------------------------------------------------------GCTGAGAACGCTAGAAATACTTCGACTTGTGACTCGATGCTTATTGGTGACAATGCAGCCGCTAATACATATCCTTACATACAGGTAAAGAATCCATCGGCGAGAATAGAGCATGAAGCAAGTACTTCAAAGATTGGAGAAGATCAGATTTTCTATTTTCAACAGAGAGGTATCGATCATGAGAGAGCATTAGCGGCAATGATCTCTGGATTTTGCAGAGATGTTTTCAACAAGTTGCCTAATGAATTTGGAGCCGAAGTTAACCAGCTTTTGAGCATTAAGCTTGAAGGATCAGTGGGT
3702_Athaliana@AEE82423_1                          ACTGATAAACTTCAACAGTATTTCCAAAATCTCGATTACAAGTACGGATTCGTTGAAGATATCGATTCCTTCACAATCCCTAAAGGTTTATCTGAAGAGACGATTCGTTTGATTTCGAAATTGAAAGAGGAACCAGATTGGATGCTTGAGTTTAGGTTCAAAGCTTATGCTAAGTTTCTGAAACTAGAAGAACCTAAATGGTCAGATAATAGATATCCTTCGATTAATTTCCAGGATATGTGTTATTACTCTGCTCCTAAAAAGAAACCAACTTTGAATAGTTTAGATGAAGTTGATCCTCAGCTTCTTGAGTATTTCGATAAGTTAGGTGTTCCTTTAACAGAGCAGAAACGTTTGGCTAATGTCGCGGTTGATGCGGTTATCGATAGTGTTTCGATTGCTACTACTCATAGGAAGACTTTAGAGAAGTCTGGTGTTATCTTCTGTTCGATATCTGAAGCTATTAGGGAGTATCCGGATTTGATTAAGAAGTATTTAGGTAGAGTTGTGCCTAGTGATGATAATTACTACGCTGCTTTGAACTCTGCGGTTTTCAGCGATGGGTCTTTCTGTTATATACCGAAGAACACTAGATGTCCGATGCCTATTTCGACTTATTTCCGGATTAACGCGATGGAGACTGGTCAGTTCGAGAGGACTTTGATTGTTGCTGAGGAAGGGAGTTTTGTTGAGTATTTAGAAGGATGTACTGCTCCTTCTTATGATACGAATCAGCTTCATGCTGCTGTGGTTGAGCTCTATTGTGGGAAAGGAGCTGAGATTAAGTACTCCACGGTGCAGAATTGGTATGCTGGGGATGAACAAGGTAAAGGTGGGATTTATAATTTTGTCACAAAGCGTGGTCTTTGCGCTGGGGATCGTTCCAAGATCTCGTGGACTCAGGTTGAGACAGGGTCTGCGATAACTTGGAAGTACCCGAGCGTGGTTTTAGAAGGCGATGATTCTGTTGGCGAGTTTTACTCCGTGGCATTGACTAATAACTATCAGCAAGCTGATACAGGGACTAAGATGATTCACAAAGGAAAGAATACCAAAAGTAGAATCATTTCAAAGGGAATTTCGGCCGGGCATTCGAGAAATTGTTACCGTGGTCTTGTTCAGGTGCAGTCCAAAGCTGAGGGTGCTAAAAATACTTCGACTTGCGACTCAATGCTTATCGGAGACAAAGCAGCTGCAAATACCTATCCTTACATCCAGGTAAAGAATCCATCGGCGAAAGTAGAGCACGAAGCGAGTACCTCTAAGATTGGAGAAGATCAGCTATTCTATTTCCAGCAGAGAGGAATCGATCACGAGAGAGCATTAGCGGCAATGATCTCTGGTTTCTGCAGAGATGTTTTCAACAAGTTACCTGATGAGTTTGGAGCTGAAGTTAACCAGCTTATGAGCATCAAGCTTGAAGGATCAGTGGGT
2898_Cparamecium@YP_003359225_1                    GAAGATTCTTCGGTAAAAGATTTGATCCATTCCTCATATCAGTATGGTTTCAAGACAGATATTGTCACTGAGGCATTTCCTAGAGGTATCACTGAGGACATTGTCATGTTGATATCTGGAAAAAAAAAGGAACCTTCCTTTGTATTGAGCTTTCGTTTAAGGGCTTACAGTGTATGGGTTAGGATGGCTTACCCAGAGTGGGCTTGTCTATCTTATGCTCCAATAGATTATAATAATATATTATGTTATTCTATGCCTAAGTTTGATAAAAAGCTTTCTTCACTGTCTGAAGTTGATGGTAAAATTTTGAAAACTTTTGAAAAATTAGGTGTTCCGTTAGGTGAACAAAAAAGGTTGGCGAATGTAGCTGTAGATGCAATTTTTGACAGCGTTTCAGTAGGCACGACCTTTAGGGAAGAGTTATTAAAAGTTGGGGTTATTTTTTGCCCATTGTCTGAGGCTTTTATTCATTACCCTCACGTAGTTGAGAGGTATTTTGGAAGCGTTGTCCCAATTGGGGATAATTATTTTTCAGCATTGAACTCAGCTGTTTTTAGCGAGGGTTCTTTTTGTTATGTTCCAAAGGGAGTGTGTTGTCCCTTAGACTTATCCACTTATTTTAGGATTAATGCTGAAAATTCTGGTCAGTTTGAAAGAACTTTGATTGTAGCTGATGACTCTAGTAAAGTGACTTATCTTGAGGGTTGTACTGCCCCTAAATTTGACACGAATCAATTGCATGCTGCTGTTGTTGAATTAGTTGCTTTGAGAAATGCTGAGATTAGGTACTCCACAGTTCAGAATTGGTATTCGGGTGATGCTGGTGGGTTAGGTGGTATTTATAACTTTGTTACTAAGCGTGGTGTATGCTCTGGTTTTGGTTCTCGCATATCTTGGACGCAAGTTGAAACAGGTTCATCTCTCACTTGGAAGTATCCTAGCTGTCTTTTGGTTGGGGATGAGTCTGTAGGTGAATTTTATTCTGTTGCGCTGACAAACAATTATCAGCAGGCAGATACTGGCACGAAAATGGTTCATGTTGGGAAAAAAACGAGGAGTCGAATTGTTTCCAAGGGTATTTCAGTAGGTAATTCTAAGAATACATATCGCGGGCAGGTTAGAATACTTCCTAAGGCTTTGGGAAGCTCAAATTATTCGCAGTGTGACTCTCTACTAGTTGGTAGTAAGTCGCAAGCAAATACTTTCCCGCATGTGAAGGTTGGAAATTCTCATAGCCGAGTTGAGCATGAAGCTTCTACTTCTAAAGTGGAAGAAGAGCAACTATTTTATTTATCTCAGAGAGGAATAGGTTTGGAGGAGGCTATTAATTTATTGGTAAGTGGTTTTTGCAGGGAAGTTTTTAATAAGCTTCCAATGGAGTTTGCTGTGGAGGCTGATCGGCTTCTTAGTCTTAAATTAGAAGGAGGTGTAGGT
39947_Osativa@KAF2953116_1                         GAATCGGAGACGCTGCAGAACCTGCTGAAGAGGGAGTACAAGTATGGGTTCGTGTCTGATTTCGAGTCCTTCTCCATCCCCAAGGGGCTCTCCGAGGCCACGGTCCGCCGCATCTCGGAGCTCAAGGCGGAGCCGGCGTGGATGCTCGACTTCCGCCTCGCCGCCTACCGCCGGTTCCTGACCATGGTGCAGCCCACCTGGAGCGACAACGTGTACGAGCCGGTGGATCTCCAGTCCATCTGCTACTACTCCGCGCCCAAGACCAAGCCCAAGCTCAACAGCCTCGACGAGGTCGACCCGGAGCTTCTCAACACCTTCGATCGCCTCGGGATCCCGCTCAGCGAGCAGAAGCGCCTCGCCAACGTCGCCGTCGATGCCGTCATCGACTCCACCTCCATCGCCACCACCCACCGGGAGGAGCTCATGAAGAAGGGCGTCATCTTTTGCTCCATTTCCGAGGCCATCCGCGAGTACCCGGACCTTGTCAAGCGCTACCTTGGCAGCGTCGTGCCGCCGGCAGATAACTACTATGCTGCCCTCAATTCGGCCGTGTTCAGCGATGGGTCGTTCTGCTATGTGCCCAAGGATACGGTTTGCCCAATGGAGATATCGACATACTTTAGGATCAACGACAAGGAGACCGGGCAATTTGAGAGGACTCTAATTGTGGCTGATGAGAGGAGCACGGTTAGCTATCTGGAAGGGTGTACTGCTCCAGCTTATGACTCCAACCAGCTCCATGCGGCGGTTGTGGAGCTTGTGTGTGAGGAGCAGGCAGAGATCAAGTACTCTACGGTGCAGAATTGGTACTCTGGTGATGAGGAGGGGAAGGGGGGCATTTACAACTTTGTTACTAAGAGAGGACGGTGCAAAGGGCGGGGCTCTAAGATCTCATGGACACAGGTTGAGACAGGTTCAGCAATTACATGGAAGTACCCAAGTGTGGAGCTTCTTGGGGATGATACTGTTGGAGAGTTCTACTCAGTTGCACTGACGAAGGATTACCAGCAGGCAGACACAGGGACAAAAATGATCCACAAGGGAAAGAATTCGCGGAGTCGGATTATATCCAAAGGTATCTCAGCTGGGAAGTCACGGAATTGCTACCGTGGGTTGGTCCAGATAAACTCAGGCGCAGAAAATGCTTATAATTCTTCACAGTGTGATTCTTTGCTGATTGGGGATAACGCTGCTGCCAACACCTATCCGACTATTCAGGTGGGTTGCATTTCTAGTCGTGTTGAGCATGAGGCAAGCACTTCAAAAATAGGGGAGGACCAGCTATTTTATTTCCAACAAAGGGGGATAGACCATGAAAAGGCTGTTGCAGCGATGATTGGTGGATTCTGCAGGGCTGTTTTCGAGAATCTTCCTTACGAGTTTGCACATGAGATGGATGCACTTATGAACCTGAAGCTTGAGGGATCAGTTGGT
38269_Gwittrockiana@SUFB_1                         ACAACTTCAAAACTTGAAACAATTTTAAATAAACCATATCAATATGGTTTTTCTACACCTATTCAAGCTGAAACAATTGCTAAAGGTTTAACAAAAAATACAATTAGATTAATTTCTGCAAAGAAAGCTGAACCATTTTTTATGTTTCAATTTAGGTTACGTGCTTTTTGTCGTTGGATGACTATGAAAGAAGCACATTGGGCACAAACTAATTATTTACCAATTCGTTACCAAGAAATTAGTTACTACTCAGCTCCTAAAACACGTCAAAAGTTAAATAACTTAGATGCAATAGATTTGCAATTATTTTCTACATTTGAAAAATTAGGTATTCCTTTGATAAAAAAAAAAAGCCTTTCAAAAATAGCTATTGATGCTATTTTTGATAGTGTTTCCGTTGCTACTACATTTAAGGAAGAACTAATGCAAGAAGGTGTTTATTTTCTTCCAATATCAGAAGCCTTACATAAGTATCCTGATCTTGTAGAAAAGTATTTTGGAAGTGCAATTTCTTTAACTGATAATTTTTTCGCTAGCCTAAACTCTGCTGTATTTAGCGATGGTTCTTTTTGCTATGTTTCAAAAAATGTTATTTGTCCGGTAGAATTATCAACTTATTTTCGTATAAATGATGGTAATTCTGGTCAATTTGAACGTACGCTTTTAATTGCGGATAAAAGTAGTTATGTAAGTTATATTGAAGGTTGTACTGCTCCTCAATATGATAAAAACCAACTCCATGCCGCAGTTGTTGAATTAATAGCTTTAGAAAAAGCAGAAATAAAATATTCTACTGTTCAAAATTGGTATACTGGGGGAATCGATGGTAAAGGGGGCATTTATAATTTTGTTACTAAACGTGGTGTTTGTGCTGGTAAAGATTCAAAAATATCATGGACACAAGTAGAAACAGGTTCTTCCTTAACTTGGAAATATCCTGGTTGTTTATTAGTTGGAGAGAATGGTATTGGCGAATTTTTTTCAGTTGCATTAACAAATAATTATCAATTAGCAGATACTGGAACAAAAATGATTCATACCGGAAAAAATACGCGAAGTCATATTGTTTCAAAAGGTATATCCGCAGGTAATTCTGAAAATAGTTATCGTGGTTTAGTAAAGATAGGACCTGATGCATCCCAAGCACGTAGTTTTGCTCAGTGTGACTCACTTCTTGTTGGATGTAATTCTCAGGCAAACACATTTCCTAACATACAAGTTTTTAATAGTGGTTCAAACATAGAACATGAAGCTTCTACTTCAAAAATAGGGGAAGAACAAATTTTTTATTTTATGCAAAGAGGTATAAGCCCAGAGGATGCCATATCATTAATAGTAAGTGGATTTTGTGTTGAAGTATTTAATACTTTACCTATGGAATTTGCTTTAGAAGCAAATAAATTAATTGATTTTAAATTTGAAGGAGGTATTGGA
227086_Bnatans@XP_001712812_1                      ATAAAAAAATCATTTAGAACTTTTCAGCAAGAAAGCTATAAATATAAATTAAAATCATTTTCTGAATGTGAAACTATTCGAAAATCATTGAATAGTAACACTTTAAAGTCTATATCCTTAAAGAATCTAGAACCGCTATGGATTATCAAATTTAGACTGGATGCTCTGAAATCGTTATACAACAGAGACACCCCAAAGTGGTCAGAATTTAATAGTTACAATTTTGATATCAATAACTCTATTTATTACTCAGCT---------------------------TTAATCAAAAAAGACACTGCATTAGTTAGTTCGAATAACGAAACAAGTATTATTTCGTCATCGTCAAAGAAA------AAAACAGCTATTGATTTAGTATTGGATTCTATTTCTATTGATACTTCTTATCAAAAAGAATTGGGTAAGCATGGTGTGATTTTCACTAATTTATCAAATTCTTTAAAAAATTATTCGGACTTAATCAGTAATTTTATGGGAAGTGTAGTATCACTAAGAGACAATTATTATACAAGCCTAAATTCCGCAGTTTTTTCTGAAGGCTCATTCATCTATATCCCAGCTAATCTAGTATGCCCACTAGATTTATCGACATACTTCAGAATTAATGGAAATGTTATCGGACAGTTTGAAAGGACTTTAATAGTAACAGAGAAAAATGCCAGCGTCACTTACCTTGAAGGATGTACTGCACCTTATTTTACAGAAAACCAGCTTCATGCTGCTGTAGTTGAGCTTTGCGCAGAGGAAGGCTCAGAGATTAAATACTCCACTGTTCAAAATTGGTATCCTGGAGACTCTATGGGCAAAGGAGGTATTTTTAATTTTGTTACTAAAAGAGGGCTATGTAACGGGTCTAGATCAAAAATATCTTGGACACAAGTAGAAACAGGATCATCCTTAACATGGAAATATCCTAGTGTAATACTAAAGGGTGATAACTCGGTAGGAGAGTTTTATTCAATTGCCCTTACTAAATTAAGACAACAAGCGGATACTGGTTCTAAGATGATACATATCGGTCGAAAAACATTTAGCAAAATAATTTCTAAAGGGATCTCCTTAGGAAATTCAAAAAATTGTTATAGAGGGCTAGTATTAATTCACAATAAATCATTAAAATCCAAAAATACTACTCAGTGTGACTCAATAATTTTTGGTGACAGTTCTTCGGCTAATACTTATCCATATGTCACCGTCAGAGATTCCTCTGCGTGGCTTGAACATGAAGCTAGTATTGCTAGGATTCAAGATGACCAAGTTTTTTATTTACAACAACGTGGTTTAGGATTTGAAGAAGCTATAAACTTAATAGTTGGAGGCTTTTGCAAAGAAGTCATAGAGGAACTGCCTTTTGAATTTTTAACCGAGGTAAATGAGCTATTAAATTCGTCAATGATTAAAAAAATCGGT
