# Supplementary material for: Components of iron–Sulfur cluster assembly machineries are robust phylogenetic markers to trace the origin of mitochondria and plastids
Source: PLoS Biol. 2023 Nov 8;21(11):e3002374. doi: 10.1371/journal.pbio.3002374 (PMC10631705; doi:10.1371/journal.pbio.3002374)
Supplement: S1 Data — (ZIP) [file pbio.3002374.s017.zip › S1 Data/Concatenations/SUF/Reference_tree_Cyanobacteria/tree/Concat_If2_RpoB_RpoC_Cyano_ExtGroup.Iqtree.tree]

(113355_Gherdmanii@CONCAT:0.0895727,(((((((((((((1140_Selongatus@CONCAT:0.214474,(((((316278_Ssp@CONCAT:0.0495008,1947895_Cbacterium@CONCAT:0.0622841)100:0.0424008,2055796_Sbacterium@CONCAT:0.0564102)100:0.0981997,(((2026889_Csp@CONCAT:0.0021379,1655601_Cbacl30@CONCAT:1.4632e-06)100:0.0795446,292564_Cgracile@CONCAT:0.0415306)99:0.0192817,210768_Ssp@CONCAT:0.0918383)100:0.0258544)76:0.019406,(((64471_Ssp@CONCAT:0.0606785,(2024880_Ssp@CONCAT:0.0351373,84588_Ssp@CONCAT:0.0293157)100:0.0360707)100:0.0168857,(2162190_Psp@CONCAT:0.0608143,(((167539_Pmarinus@CONCAT:0.0630701,1499498_Psp@CONCAT:0.063369)99:0.0164929,59919_Pmarinus@CONCAT:0.175157)100:0.0219537,(2162204_Psp@CONCAT:0.0673238,59920_Pmarinus@CONCAT:0.07767)99:0.0140826)100:0.0254781)100:0.0189731)90:0.0097624,74547_Pmarinus@CONCAT:0.0492182)100:0.0684494)98:0.0750413,1608213_CSspongiarum@CONCAT:0.240872)100:0.501407)100:0.0792668,317619_Phollandica@CONCAT:0.265916)99:0.0368288,((((197221_Telongatus@CONCAT:0.133156,195253_Ssp@CONCAT:0.162432)100:0.143503,1188229_Glithophora@CONCAT:0.626542)92:0.0282015,((((1947904_Cbacterium@CONCAT:0.222709,685565_Psp@CONCAT:0.13535)100:0.0837459,(1173263_Ssp@CONCAT:0.168481,82654_Psp@CONCAT:0.211978)99:0.0273965)96:0.0292889,2055767_Cbacterium@CONCAT:0.328907)100:0.0742478,(((((((1906137_CGphascolarcto@CONCAT:0.0933653,((1916230_CGbacterium@CONCAT:0.157395,1916228_CGbacterium@CONCAT:0.101671)86:0.0290809,1899017_CMbacterium@CONCAT:0.0488413)87:0.0254314)100:0.180457,2029980_CGsp@CONCAT:0.282546)100:0.171867,((1801606_CMbacterium@CONCAT:0.216299,1801604_CMbacterium@CONCAT:0.173699)100:0.108941,1801610_CMbacterium@CONCAT:0.153875)98:0.064239)100:0.201378,758823_Vchlorellavor@CONCAT:0.563311)100:0.212821,((1801607_CMbacterium@CONCAT:0.141423,1801608_CMbacterium@CONCAT:0.092923)100:0.412059,1906166_CCbioreactoric@CONCAT:1.20069)100:0.274574)100:1.04723,251221_Gviolaceus@CONCAT:0.375001)99:0.074215,(195250_Ssp@CONCAT:0.22456,321327_Ssp@CONCAT:0.20749)100:0.172011)100:0.0613614)100:0.0370427)100:0.0296155,(((1666911_Ppriestleyi@CONCAT:0.212327,((268115_Lantarctica@CONCAT:0.0508645,2099684_Cbacterium@CONCAT:0.0633463)100:0.0936201,2099687_Cbacterium@CONCAT:0.184359)96:0.0331841)100:0.0737914,1173025_Gsp@CONCAT:0.12848)71:0.0184719,(((1080068_Lsp@CONCAT:0.121999,2107703_Fcyanobacteri@CONCAT:0.141233)99:0.0278681,(864702_Ocyanobacteri@CONCAT:0.0494978,47254_Lsp@CONCAT:0.102004)100:0.0771329)73:0.0197359,1497020_Nsphagnicola@CONCAT:0.156221)59:0.00288877)89:0.0153018)96:0.00896122)100:0.00829786,(1880902_Lsp@CONCAT:0.248598,(1781255_Dsp@CONCAT:0.120402,1947889_Cbacterium@CONCAT:0.345137)100:0.065659)97:0.0316158)85:0.0112966,((((282423_Pagardhii@CONCAT:0.12958,1982223_Asp@CONCAT:0.131487)100:0.0755032,(2055792_Mbacterium@CONCAT:0.0920803,1880991_Ocyanobacteri@CONCAT:0.107194)100:0.0819012)98:0.0189865,(1671698_Hsp@CONCAT:0.0250327,203124_Terythraeum@CONCAT:0.0340245)100:0.22937)100:0.0636623,((((1643526_Gsp@CONCAT:0.0763524,(2099686_Cbacterium@CONCAT:0.0726061,1666905_Psp@CONCAT:0.00331736)100:0.122907)100:0.0991211,2420338_Cbacterium@CONCAT:0.195815)100:0.0845661,111611_Gsp@CONCAT:0.346964)90:0.0156901,2420339_Cbacterium@CONCAT:0.169875)71:0.0154555)92:0.00973015)86:0.0146292,(((52271_Asp@CONCAT:0.0450578,(46234_Asp@CONCAT:0.0853386,(551115_Nazollae@CONCAT:0.0387434,1973482_Rcurvata@CONCAT:0.0906482)86:0.0136383)100:0.0295794)100:0.019144,((1752063_Fsp@CONCAT:0.0534215,2005462_Csp@CONCAT:0.102264)99:0.0099197,2053605_Rsp@CONCAT:0.1453)100:0.0120514)100:0.0743319,(1378066_Csp@CONCAT:0.0670739,(2107693_Csp@CONCAT:0.0810354,1618023_Aatlantica@CONCAT:0.0420652)100:0.0822129)100:0.0289272)100:0.0949628)100:0.0403141,(1173022_Cepipsammum@CONCAT:0.142452,1296344_Mglauca@CONCAT:0.215143)100:0.0537219)100:0.0611507,((((65093_Hsp@CONCAT:0.0341465,13035_Dsalina@CONCAT:0.076032)100:0.0294016,1919144_Cbacterium@CONCAT:0.093245)100:0.177455,582515_Rlacunae@CONCAT:0.164344)100:0.0363403,(1919135_Cbacterium@CONCAT:0.114248,1919134_Cbacterium@CONCAT:0.271426)100:0.0546629)100:0.0649593)94:0.0162773,((1128427_Fcyanobacteri@CONCAT:0.164648,1173029_Ssubsalsa@CONCAT:0.137448)100:0.0359221,129961_Smajor@CONCAT:0.18796)100:0.0719567)100:0.0237199,(((2005460_Csp@CONCAT:0.176064,111780_Scyanosphaera@CONCAT:0.0839757)100:0.0398104,2420336_Cbacterium@CONCAT:0.194973)100:0.0345084,32049_Ssp@CONCAT:0.250855)100:0.0222753)100:0.0354275,((((1147_Ssp@CONCAT:0.130113,2164131_Ssp@CONCAT:0.117716)100:0.0569718,(((1453429_CAthalassa@CONCAT:0.12602,423474_Cwatsonii@CONCAT:0.0671247)100:0.0726149,1920663_Asacrum@CONCAT:0.091397)98:0.0159644,(41431_Csp@CONCAT:0.0724267,1228987_Cendosymbiont@CONCAT:0.102825)100:0.045765)100:0.0515716)100:0.0182687,118163_Psp@CONCAT:0.133738)99:0.0178884,(1641812_Maeruginosa@CONCAT:0.148066,2107694_Ahegewaldii@CONCAT:0.142475)100:0.0636043)100:0.0252782)100:0.0407024,102232_Gsp@CONCAT:0.22804)100:0.2858,2054282_Csp@CONCAT:0.112491)96:0.0257977,755178_Caponinum@CONCAT:0.0908267);
