# Supplementary material for: Components of iron–Sulfur cluster assembly machineries are robust phylogenetic markers to trace the origin of mitochondria and plastids
Source: PLoS Biol. 2023 Nov 8;21(11):e3002374. doi: 10.1371/journal.pbio.3002374 (PMC10631705; doi:10.1371/journal.pbio.3002374)
Supplement: S1 Data — (ZIP) [file pbio.3002374.s017.zip › S1 Data/Concatenations/SUF/Reference_tree_Cyanobacteria/concatenation/Concat_If2_RpoB_RpoC_Cyano_ExtGroup.fasta]

>113355_Gherdmanii@CONCAT
MPKTQTFYNTVIDKGSLKKLISKTFTQYGSARCATVCDKLKTMGFRYATQAAVSISVEDLKVPEAKKAMLAVAESTIKDTLNRYANGEITEVERFQKVIDTWNDTSESLKDEVVRNFRQSDLNSVYMMAFSGARGNISQVRQLVGMRGLMADPQGEIIDLPIKTNFREGLTVTEYIISSYGARKGLVDTALRTADSGYLTRRLVDVSQDVIIRETDCGTTRGVTVLPMKDGPLGDRLLGRVLGEDVIDKTGEVIGTRNQAIDAHLAKKIGDTVEQVKVRSPLTCDAARSVCQKCYGWSLAHGDWVNMGEAIGIIAAQSIGEPGTQLTMRTFHTGGVFTGEVARITTPAGTVKFDKLKVRDTRTRHGDQKLLVEIAGNILVGDTKINVPAASLLAVREGDTVKVDDLLAEVMP-KTRSTERVTKDVSSDLSGEVYFADISPESKTDRQGNTTTTVTRNGLIWVLSGQVYNLPPGAEPVVKNGDKITDGSVLAETKLKTKSGGVCRFEGSREIEIITASVSLDQADVYLEHNGTQQQYVIHTTKGDRFALKVVPGTKVQNNQVVAELIDDTFRTGTGGIMRYAGLETGRGNRKQGYEVTKEGTLIWIPEESHEINKDISLLLVEDGQYVEAGTEVVKDIFCQSSGIVEVIQKNDILREIIIKPGQLYMDDPELDGIIIPPGTEIALGSVTEEEFLAEFVDTNEGVGLLLRPMRQYEIYNTTQSPSQESLINLRPVLRTFFKDGERVKSVEGVQLVTTQLVLETNMSADIELVPHDEDRLQIVVLESVVLRREMEIDS---NVITRLLVTDGQEIAPGAVVATTEILCLEDGIIQIKEGVEAIRRVLVVRNEDLININNPSCKINDLVKEGLIAENVTAPTSGKVTQISIILRYARPYRVSAGAILHIEQGDLVQRGDNLVLLVFERAKTGDIVQGLPRIEELLEARKPKEPALLAKRPGVCQVEYRDDEAIDVKVIEDDGTISEYPLNQNQNIIVNDNQRVEVGEPLTDGLPSPHEMLEVQPMYDAALALQKAQLFLVNQVQGVYQSQGIDISDKHIEVIVRQMTSKVRVDDGGDTIRLPGELVELREIEKDNETMSITGGAPIQYTPMLMGITKSSLNTDSFISAASFQETTRVLTEAAIEGKSDWLRGLKENVIIGRLIPAGTGFNAYDEDVIIDDHVARVLSMTN--LLPDLIEIQRSSYKWFLEHGIIEELNSFTPITDYAGKLELHFIGERYRLKEPKYNIEEAKKRDATYGVQIYVPTLLLKKETGERIEKEVFIGDLPLMTDRGTFLINGAERVIVNQIVRSPGVYFKSELDKNGKRTYSASVIPNRGAWLKFETDKHGVVWVRIDKTRKISAQVLLKAMGLSDKEILDRLRHPEFYEKTLEKEGNPSTDEALMELYRKLRPGEPPTVSGGQALLETRFFDPKRYDLGKVGRYKMNKKLRLNVAENTRVLTVEDILCVVDYLINLEFDIGKVDDIDHLGNRRVRSVGELLQNQVRVGLSRLERIIRERMTVGDPNTLEPGALVNPKPLVAAIKEFFGSSQLSQFMDQTNPLAELTHKRRISALGPGGLSRDRAGFAVRDIHPSHYGRICPVETPEGPNAGLIGSLATYARVNEYGFIATPYYKVEHGKVRWDLPPEYLTADEEDDKRVAPGDLSTDENGVILGESVPIRYRQEFSTTSPNQVDYVAVSPVQIVSVATSMIPFLEHDDANRALMGSNMQRQAVPLLRAERPLVGTGLEGQAARDSGMVIVSRDYGTITYADAKKIKLDDTYNLQKYERSNQDTCLNQKPLVDEGEEVVPGQVLADGSATEGGELALGNNITVAYMPWEGYNYEDAILISERLVQEDIYTTVHIEKHEIEARQTKLGPEEITREIPNVGEDSLLNLDEQGIIRVGAWVESGDILVGKVTPKGESDQPPEEKLLRAIFGEKARDVRDNSLRLPNGEKGRVVYVRVFTREQGDELPPGANMVVRVYIAQKRKIQVGDKMAGRHGNKGIISRILAREDMPYCPDGSPVDIVLNPLGVPSRMNVGQVFECLLGWAGEHLGYRYKMTPFDEMYGEEASRNTVNGLLKEASQKPGKEWVFDENNPGKIQLYDGRTGEPFDRPVTVGKAYMLKLVHLVDDKIHARSTGPYSLVTQQPLGGKAQQGGQRFGEMEVWALEAYGAAYTLQELLTVKSDDMQGRNEALNAIVKGRTIPRPGTPESFKVLLRELQSLGLDVSVHKVLDGQVEINLM---NRTPKRPTYESLGQ---DDDMKNGKVRIYDLSKELELDNRDVLEICSRLSIDVKNHSSTITESQADNIKEVAKKQEILAIYSLTPPRAPS-----PSKPTIKSPPSLDRSPKVKRPPRPDAAKPKLHRPPKPIKKPLEKGETWDDDDDEGKAVKKRRLIDDDDDDLVYLDFLNLALARPEKEV--PRLDKKLKAEKPPEFIVLKSPTLRELADLLNTPDTEIIKLLFFKSIAVNITETLDMEIAKIVAADLGVEVITEEEKASAKKTEMIMETDLDSLQHRPPVVTIMGHVDHGKTTLLDSIRNTKVVQGEAGGITQHIGAYHVDVEHEGKQQIVFLDTPGHEAFTAMRARGAKVTDIAVLVVAADDGVRPQTKEAISHARAAKVPIVVAINKVDKPDANPDRVKQELVDLQLVPEDWGGDTVMVPVSALNGQNLDTLLEMIVLVAEMEQLSANPDRLAKGTVIEAHLDRARGPVATLLVQNGTLRVGDVIVAGSVAGKIRAMIDDRGDKVEAASPSFAVEVLGLNEVPAAGDEFDVYKNEKEAKAIAESRAEALRDTRLQQALSRRVTLSTLSAQAQQGDLKELNLIIKADVQGSAEAILGSLKQLPQKEVQIRVLLSGAGEVTETDVDLAAASGAVVIGFNTTLAPNARQAAEQEGVDIREYNVIYKLLDEIEGAMEGLLDPEEIEESLGVAQVRAVFAVGKGAVAGCYVQSGKVLRNRFIRVIRNGKVVYNGNLDSLRRVKDDVKEVAAGFECGIAINKFADWQEDDRIEAYEMVFKRRTLTQ
>1140_Selongatus@CONCAT
MAEQIVYFNSVLNPGKLRQEIAESKGQQAEARMLMLADDLKALGFRYATRAGVSISIDDLKVPGSKAELLESAEKRIQETEDRYTRGEITEVERFQKVIDTWANTNDELTDRVVQTLRESDLNSVYMMAFSGARGNISQVRQLVGMRGLMANPQGEIIDLPIKTNFREGLTVTEYIISSYGARKGLVDTALRTADSGYLTRRLVDVSQDVIIHEVDCGTSRGLFVEAMTDGPISQRLLGRVTAEAVLDSTDEVLAEAGQDINEDLANRIEKAIKKVKVRSPLTCEAARSVCQKCYGWSLAHAQMVDMGEAVGIIAAQSIGEPGTQLTMRTFHTGGVFTGETALLRAPAGTIKLGKARTRPYRTRHGEEALLAEANFDLVLE-GKFAILQGSTIFVQDGDKVAAEAILAEVPVSTKRTVEKATKDVATDLAGEIRFQDIVPEEKTDRQGNTTRIAQRGGLLWVLAGDVYNLLPGAEPTVKNGDRVEVGDVLAETKLTTERGGTVRMGTHREVEIITASVVLDTATVKAEASQGREHYVIETKGGQRFNLLAAPGTKVTTGHVVAELIDSRYRTQTGGLLKYSGVEISKGRAKQGYEVTKGGTLLWIPEETHEVNKDISLLNVEDGQLVEAGTEVVKDIFCQTTGIVSVTQNNDILREIVIKPGDVHVLDPDAEGRLVNAGEEVFPGLTAEQLVWAEAVDGTDGPLLLLRPVQELVIPDEPPVPSQDSSIRLRAVQRLQFQDGERIKSVEGVDLLRTQLVLESELSADIELLPDDPERLQLVIIEPVVIRRDVASDTTHGSTHTELRVKDGQKVKPGAVIACTQIQCKEAGVVRIQEGSEAVRRLLVERERDCVTLDDTQLQPGSLIVAGQLVDGIIAPESGEVRAIALQLRIARPYRVSQGAVLHVEDKGLVQRGDNLVLLVFERAKTGDIIQGLPRIEELLEARKPKEACILARRPGVAHINYSDDDAIDIQVIEADGTQADYPVGPGQPLIISDGETVDAGQALTDGPANPHDLLEILGDYEAALELRRVQALLVNEVQSVYQSQGIDISDKHIEVIVRQMTSKVRIDDGGDTIMLPGELHELREVYNSNNTMALTGMAPAQFTPVLLGITKASLNTNSFISAASFQETTRVLTEAAIEGKSDWLRGLKENVIIGRLIPAGTGFKAYEEDVVIDDRAARSYTMAEQTHLPDLVAIQRNSFRWFLEEGLIEELESFSPITDYTGKLELHFLGKQYKLKRPKYDVDEAKRRDGTYSVQMYVPTRLINKETGEIKEQEVFIGDLPLMTDRGTFIINGAERVIVNQIVRSPGVYYKSERDKNGRLTHNASLIPNRGAWLKFETDKNGLVWVRIDKTRKLSAQVLLKALGLSDNEIYDKLRHPEYYQKTIDKEGQFSEDEALMELYRKLRPGEPPTVSGGQQLLESRFFDPKRYDLGRVGRYKLNKKLGLNVADTVRTLTSEDILAAIDYLINLELDLGEVDDIDHLGNRRVRSVGELLQNQVRVGLNRLERIIRERMTVSDSDSLSPASLVNPKPLVAAIKEFFGSSQLSQFMDQTNPLAELTHKRRLSALGPGGLTRERAGFAVRDIHPSHYGRICPIETPEGPNAGLIGSLATHARVNDYGFIETPFWRVEEGRVRKDLAPVYMTADQEDDLRVAPGDVATDDAGYILGTTIPVRYRQDFTTTTPERVDYVALSPVQIISVATSLIPFLEHDDANRALMGSNMQRQAVPLLRPERPLVGTGLEPQAARDSGMVITSPVDGTISYVDATHIEVTGGYALQKYQRSNQDTCLNQRPIVFEGDRVQRGQVIADGSATEKGELALGQNILVAYMPWEGYNYEDAILISERLVYDDVYTSIHIEKFEIEARQTKLGPEEITREIPNVGEDALRQLDENGIIRVGAWVESGDILVGKVTPKGESDQPPEEKLLRAIFGEKARDVRDNSLRVPNGEKGRVVDVRLFTREQGDELPPGANMVVRVYVAQKRKIQVGDKMAGRHGNKGIISRILPCEDMPYLPDGTPLDIVLNPLGVPSRMNVGQVFECMLGWAGQLLDARFKVTPFDEMYGAEASRLTVNAKLSEAREQTGQPWVFSDDEPGKIQVYDGRTGEPFDRPVTVGRAYMLKLVHLVDDKIHARSTGPYSLVTQQPLGGKAQQGGQRFGEMEVWALEAYGAAYILQELLTVKSDDMQGRNEALNAIVKGKAIPRPGTPESFKVLMRELQSLCLDIAVYKAEDYEKEVDLMADVRRTPSRPTYESMSVGDIDDDMNNGKVRIYELSKELNLDNKDVLAVCDRLEIPYKSYSSTLSEEQVVQVRQVLAKQEIVSVRRIAPPRRPAPIKPAPAAAELRKPPERPTRPKIERPPKPIKPGPELKRPPPPLRRPTRPARPWEEEEDGNKAKAKRRIQDDDDDDLLAEQNLAMSLARPSKPKRKPRQRRMEREQVRPELISLRSMTVQELAQLMVVPETDIIKSLFFKGIAATVTQSLDVATIEQVAEEFGILVEQETEESGARKTQMVEDADAESLQTRPPVVTVMGHVDHGKTTLLDAIRKTRVAAGEAGGITQHIGAYHVDVEHNGDHQIVFLDTPGHEAFTAMRARGARVTDIAILVVAADDGVRPQTLEAISHAKAAEVPLIVAINKCDKEEAQPDRVKQELTEYGLVPEEWGGETVMVPVSAIKGENIDQLLEMILLVTEVEELVANPDRAARGTVIEAHLDKARGPVATLLVQNGTLRVGDVLVAGSVLGKVRAMVDDRGDRVEAATPSFAVEVLGLGDVPAAGDEFEVYSDEKSARAVATSRADEQRQSRLQQAMSRRVSLGTVSAQAQEGELKELNLILKADVQGSVEAILGSLEQLPQKQVQVRVLLAAPGEITETDVDLAAASGAVIVGFNTTLASGAKRAADEAGVDVRDYDIIYKLLEDIQAAMEGLLEPELVEEPLGQVEVRAVFSIGRGAVAGCYVQSGKAIRNCNIRVRRGSNLVYTGTLDSLKRMKEDVKEVNSGYECGIGLDSFSAWQEGDIIETYRMVTKRRTLEV
>316278_Ssp@CONCAT
MTEQIVYFNCVLDPGQLREDISGSKGQQTEARMLMLADDLKDLGFRFATQAAVSISVDDLRVPGDKSTLLQEAEDQITATEERYRLGEITEVERHTKVIDTWTETNERLVQSVRIDVDENRLNSVWMMANSGARGNMSQVRQLVGMRGLMANPQGEIIDLPIRTNFREGLTVTEYVISSYGARKGLVDTALRTADSGYLTRRLVDVAQDVIVREDDCGTTRSIKVAADDNGKYKSRLVGRLLAEDVVDGAGEVIATRNTEVDPPLSARIEAAIAQVQVRSPLTCEAARSVCRKCYGWALAHNELVDLGEAVGIIAAQSIGEPGTQLTMRTFHTGGVSTAETGVVRSVEGSVEFSAAKVRPHRTPHGVEAQLAETDFSLTVKSGKLDVTAGSILFVNAGGSVPNDTILAQISSGVKKSVEKATKDVVCDLAGQVRYEDVIPKEVPDRQGNITLKAQRLGRLWVFSGDVYNLPPNAMPVVQGGANVKTGEVLAESRQVSEFGGAVRLRDSREVEIVTSSLTLKDCKLVATTTHSGQIWHLESKDNTRYRLNTEPGTKIANGEVIAELADDRFRTQTGGLVKFAGLAIKKRSAKNGFEVSKGGTLLWIPQETHEINKDISLLMIEDGQWIEAGTEVVKDIFSQTAGIVTVTQKNDILREIIVRSGQLHLVDSKAGGKMVNPGEEIAPGLKAEAMHMVEAVDTPEGGALLLRPVEEYAIPNEAHMPELGSVMGLKAVQRLAFKDGELVKSVEGVELLRTQLLLETFMTVDVESAQDAKTRLQLTILETHLVRRDTLSDASHGSTHTEVKVADGDNIKRGDVVATVQILCKDDGVAQDRKDDEPIRRLIVERPSDTITVDGLSLKAGQRVVEGDLGGGLTCPHSGQVEEVKLTLRVGRPYMVSPDSILHVRDGDLVLRGDTLAQLVFERAKTGDIVQGLPRIEELLEARRPRESAVLCRKAGTIKVEQPEEDNPTVSVNEGEELHTEYPILLGRTVMVSDGQEVKAGDLLTDGPINPHELLEVLPTMDAANQIGRLQTALVQEVQNVYKSQGVTIDDKHLEVIVRQMTSKVRIEDAGDTTLLPGELIELRQVDQVNQAMAITGGAPAEFTPVLLGITKASLNTDSFISAASFQETTRVLTEAAIEGKSDWLRGLKENVIIGRLIPAGTGFSGFDETAVLDDPSDTELEMS-SAYLPDLVEVQRGSFKWFLEKGLIEELESFSPITDYTGKLELHFVGSEYRLKRPRHDVEEAKRRDATFASQMYVTCRLVNKETGEIKEQEVFIGELPLMTERGTFIINGAERVIVNQIVRSPGVYFKDEQDKNGRRTYNASLIPNRGAWLKFETDKNDLLHVRVDKTRKINAHVMMRAIGLSDNDVLDKLRHPEYYKKSINEEGISSEDQALLELYKKLRPGEPPSVSGGQQLLHSRFFDPKRYDLGRVGRYKMNKKLRLTIPDAVRTLTPEDVLSTLDYLINLELDVGCLDDIDHLGNRRVRSVGELLQNQVRVGLNRLERIIKERMTVGETDSLTPAQLVNPKPLVAAIKEFFGSSQLSQFMDQTNPLAELTHKRRISALGPGVLTRERAGFAVRDIHPSHYGRICPIETPEGPNAGLIGSLATHARVNEYGFIETPFWKVTDGVVDKSGDPIYLSADLEDECRVAPGDVATDADGRITAELIPVRYRLDFETVPPNQVDYVQLSPVQVISVAASLIPFLEHDDANRALMGSNMQRQAVPLLRPERPLVGTGLETQVARDSGMVPITRVNGEVVFVDSTQIIVQGYHLLQKYQRSNQDTCLNQRPIVQQGDQVIAGQVLANGSACEGGEIALGQNCLIAYMPWEGYNYEDAILVSERLVRDDLYTSVHIEKYEIEARQTKLGPEEITREIPNVAEESLGNLDEMGIIRIGAFVESGDILVGKVTPKGESDQPPEEKLLRAIFGEKARDVRDNSLRVPNTERGRVVDVRIYTREQGDELPPGANMVVRVYVAQRRKIQVGDKMAGRHGNKGIISRILPLEDMPYLPDGTPIDIVLNPLGVPSRMNVGQVFEC----------------------------------------------------P------DG-AGPP------------TTLIPASRSSRSTRCTELKSLV--KPLRATSK-----------------------------KRRSSQG--------VSGSTTPR-----------------------------------------TPARSN------------TSGGKVRIYELSRDLGLDNRDVLNAAEKLSIAAKSHSSSISDGEAAKIKALLNGNQILSLKKAPSRKVAKPSAPPPVRPAPLRPPPQPSRPARPAPSRPGKPLMQLQKPPRPPNRPNRPAGRWDDSARRSRQKQRQKIIGENDDSLAQTGVLQASLARPSKPKRRRKALRQAREAIRPEMLVVENLTVQELADKLSVESSEIIKSLFFKGIIATVTQTLDLESIEKVSQEFGVPVLQDDIEEAAKKVEMIEESDLDHLIRRPPVVTVMGHVDHGKTSLLDAIRKTRVAAGEAGGITQHIGAYQVDVDHAGAKKVTFLDTPGHEAFTAMRARGTKVTDVAILVVAADDGVRPQTLEAISHARAAEVPIVVAINKVDKEGAQIDRVKQELSDQSLLAEDWGGDTVMVPVSALKGEGLDKLLEMILLVTEVEDLKANPERMAKGTVVEAHLDKAKGPVATLLVQNGTLRPGDVVAAGPVLGKVRAMVNDSGRRVKEAAPSSAVEVLGFSEVPAAGDEFEVYPDEKAARSVVGDRASEARATRLAQQMSRRVSLTSMSGQASEGELKELNLILKADVQGSVEAILGMLEQLPQGEVQVRVLLSAPGEVTETDVDLAAASGAVIVGFNTTLASGARRAAELAGVDVRDYNVIYKLLEDIQAAMEGLLEPELVESPLGEAEVRAVFSIGKSAVAGCYVTSGSIQRNCKIRVHRGKQLVFSGDLDSLKRMKNDVKEVNTGFECGFGCDRFADWQEGDRVEAFAMVTQRRTLAT
>65093_Hsp@CONCAT
MTEQIVYFNSVLEAGTLREEIANAKGQQSEARLLMLADELKNMGFRYATQAGVSISVEDLQVPPSKREMLESAENTIADTEERYRIGKITEVERFQKVIDTWNVTSEALKDEVVQDLQATSANSVYMMSQSGARGNLSQVRQLVGMRGLMADPQGEIIDLPIKTNFREGLTVTEYIISSYGARKGLVDTALRTADSGYLTRRLVDVSQDVIVREEDCGTERGITLTSMTDGPLSDRLFGRTLAEDVVDETGEVIKTTARHIDEPLAEKIAAAVKEVKVRSPLTCEAARSVCQCCYGWSLAHGRPVDKGEAVGIIAAQSIGEPGTQLTMRTFHTGGVFTGDIAQVTSPEGTVVIPKLRTRKVRTRHGEEREQVEVSGEISVKLAEIPVTPGSLLMVNNGETVQAGQLIVEVATP-KRSTEKATKDVSSDLAGEVEFQDLIPEEKTDRQGNMTRTAQRGGLLWVLSGEVYNLLPGAEPVVKNGSQVQPGDILAETKLVTSKGGVVRLGGKREIEIITASVQLDQAQIRRSSIGSGEQYVIHSANNQRFALKTTPGSKVRHGEVIAELMDDTYHTETGGIVKYAGVEVEKGKAKNGYEVTQGGTLLWIPEECHEINKDIGLLRVEDGEYVEAGAEIVENMYCQSSGVVEVVQKNDILREIVIKSGEIHLSQEP--EQLVHPGEEIIPGLTADELRYVQYVETPEGNAILQRPVVEYTIPDQPDIPSQTSIIELRASQRLFYKDGERVKSVNGLELMRTQLVLNIEISVDIELLEREEEVLQMVILESLAIRRENEGDAFSGSPQTRILVEDGQEIPSGEVVARTEIQCREAGEVRIREGAEAIRRILVVREADKTTIPTPQVEEGDLVVANPLAGDVVAPESGKVIAVRIVLRNARPYRVSNGAVLHVENGSLVQRGDNLVLLIYERSKTGDIVQGLPRIEELLEARKPREACVLARRSGTAQVEYKDDETVDVKIIEADGVISDYPISTGQNMLVTDGQWVDVGTPLTDGPANPHEILEVKGMYEAALLLQKVQQFLVDEVQGVYQSQGIDISDKHIEVIVRQMTSKVKVEDGGDTIRLPGELADLREVHKDNETMYIIGGAPVEYKPNLLGITKASLNTDSFISAASFQETTRVLTEAAIEGKSDWLRGLKENVIIGRLIPAGTGFSVHEEGGLVDDQTARNYQMSNLALLPDLIEIQRASFRWFLEKGLIEELDSFSPISDYTGKLELRFIGENFRLKQPKYDVDEAKRRDSSYSVQMYVPTRLINKETGEIKEQEVFIGELPLMTERGTFIINGAERVIVNQIVRSPGVYYKPETDKNNRRTYSASLIPNRGAWLKFETDKNDLVWVRIDKTRKLSAQVLLKAIGLQDNEINDGLRHPDYYQKTLDKEGNPSEEEALLELYRKLRPGEPPTVAGGQQLLDSRFFDPKRYDLGRVGRHKLNRKLNLSTPETVRVLTPQDILAAVDYLVNLEFDLGTTDDIDHLGNRRVRSVGELLQNQVRVGLNRLERIIRERMTVSEAESLTPTSLVNPKPLVAAIKEFFGSSQLSQFMDQTNPLAELTHKRRISALGPGGLTRERAGFAVRDIHPSHYGRICPVETPEGPNAGLIGSLATCARVNDFGFIATPYYPVEDGRVLRDRAPVYLTADEEDDKRVAPGDIATDEEGNILGHTVAVRYRQEFTTTSPKEVDYVAISPLQIVSVATSLIPFLEHDDANRALMGSNMQRQAVPLLRPERSLVGTGLEAQAARDSGMVVVSRTYGTVHYVDATVVRVKPEYPLQKYQRSNQDTCLNQRPLVFAGEDVVPGQVLADGSATEGGEIALGQNVLIAYMPWEGYNYEDAILISERLVQDDVYTSIHVEKYEIEARQTKLGPEEITREIPNVGEDALRQLDERGIIRIGAWVEAGDILVGKVTPKGESDQPPEEKLLRAIFGEKARDVRDNSLRVPNGEKGRIVDVRVFTREQGDELPPGANMVVRCYVAQKRKIQVGDKMAGRHGNKGIISRILPVEDMPYLPDGRPIDVALNPLGVPSRMNVGQVFECLLGWAGENLNARFKLTPFDEMYGEQASRDSVDAKLKEAANRPGKDWIFNENHPGKIQLYDGRTGEPFDRPITVGQAYMLKLVHLVDDKIHARSTGPYSLVTQQPLGGKAQQGGQRFGEMEVWALEAYGAAYTLQELLTVKSDDMQGRNEALNAIVKGKPIPRPGTPESFKVLMRELQSLGLDISVHRVDDGGVEVDLMADSRRTPSRPTYESLSRADIESEMT--KVRIYDLSRELDLENKQVLDICNKLNITAKTHSSSIPEEDAERIRADVQQQKILEVRHLAPPRRPKQETPSSESKELIGPPSKPKKPTLKKPP-PEKPKPKMLKPPQPPKRVERTGKKWEEEEEEAKQPKKRRIIEDDDEELEELDIALRSLERPPKPESKPKQQRQEKEQERPETITLTELAVPALAELLAVSETEIIKNLFFKGIQVNITQTLEIETARMVAEDLGVNVEIPEEKSAATKTEMLDTEDLENLQSRPPVITIMGHVDHGKTSLLDSIRKTKVAEGEAGGITQHTGAYHVDVDHEGEKQVVFLDTPGHEAFTAMRARGAKVTDIAVLVVAADDGVQPQTQEAISHAKAAGVPIVVAINKMDKEGAQPDRVKQELTEHELVPEEWGGNTPMVGVSAITGDNLDELLEMIILVAELEELSANPDRLAKGTVIEANLDRARGPVATLLVQNGTLRIGDVIVAGPCFGKIRAMIDDRGERVEVASPSFAVEILGLSEVPSAGDEFAVYKDEKEARAIAEQRTAEMRSSRLQRAASRRVTLSNVSEQAQEGELKELNLIIKADVQGSVEAIQSSLAQLPQNEVQIRVLYAAPGEVTETDVDLAAASGAVIIGFNTTLASNTKAAADKEGVDIREYDIIYKLLDEIQGAMEGLLDPEEVESPLGTAEVRAVFPVGRGSVAGCYVQSGRIVRNRQMRVRRDGEVVYQGNIDSLKRVKEDAKEVQSGFECGIGSNKFNNWKEGDIIEAYEMVMKRRTLNP
>1147_Ssp@CONCAT
MT----FYNYTIDKGRLKKLIALAYRRYGSARCSQLADELKELGFRFATKAGVSISVDDLTIPPEKKQMLEAAEKEIRITEERYARGEITEVERFQKVIDTWNSTSEELKDQVVVNFRKTDLNSVYMMAFSGARGNMSQVRQLVGMRGLMADPQGEIIDLPIKTNFREGLTVTEYVISSYGARKGLVDTALRTADSGYLTRRLVDVSQDVIVREQDCGTERSLRVTAMTDGSLADRLFGRLLAKDVVS-DGEIIAKRNDEIDEALANRIAAVTDEVYVRSPLTCEAARSVCQNCYGWSLAHGHKVDLGEAVGIIAAQSIGEPGTQLTMRTFHTGGVFTGEVAQEKAPNGTVKWGKLNTRKVRTRHGEDAEQVEIAGDLIWKGKKYSLTPGSLLFVQDGQTVTAGQLMTEISLSTQRSTERATKDVAGDLAGEVLFDRLVPEEKTDRQGNTTRIAQRGGLVWILSGEVYNLPPGAEPVVKNDEQVEVGSIMAETKLVTNDGGVVRLVSNREIEIITASVLLDQAQVKLESSGGREQYVIYTADKQRFLLKAAPGTKVQNHSIVAELIDDRYRTTTGGMIRYAGVEVAKGGRKQGYEVTKGGTLLWIPEETHEINKDISLLIVEDGQYVEAGTEVVKDIFCQSSGIVEVVQKNDILREIIIKPGDFYQDDPGSSGQLLQPGQDVFPGVTVSTLSQAEWIESPEGNGLLLRPVEEYKVFDEPAAPSQGSQIELRSVQRLFYKDGDRVKSVEGAPLLSTQLVLEIYLSADIELQDDEEDRLQLVILESLVLRRDQESDPLGGASKTRLLVQDGDQIPPGAVVARTEIQCKEAGIVRIKEGQESIRRVLLEREADRLVMDPPDVKPGQLLVAGELLPGVKLEESGKVLEINLVLRRARPYRVSPGAVLHIEDGDLVQRGDNLVLLVFERAKTGDIVQGLPRIEELLEARKPKEACVLARAPGVCQVEYLEDESVDIKVLEDDGTVSEYPLLPGQNAMVTDGQRIDVGHALTDGYNNPHEILDVDGCYQAALKLQAAQKFLVNEVQTVYQSQGVDISDKHIEVIVRQMTAKVRIDDGGDTTMLPGELVELRQVEQVNEAMGITGSAPARYTPVLLGITKASLNTDSFISAASFQETTRVLTEAAIEGKSDWLRGLKENVIIGRLIPAGTGFSSHEEDL-LDDTRARAYAMTNLAMLPDLIEIQHASFHWFLEEGLIEELNSFSPISDYTGKLELHFLGKDYKLKQPKYDVDESKRRDASYSVQMYVPTRLINKETGEIKEQEVFIGDLPLMTERGTFIINGAERVIVNQIVRSPGVYYKKELDKNGRRTYSASLIPNRGAWLKFETDKNGLVYVRIDKTRKLSAQVLLKAIGLSDNEILDSLSHPEFYQKTLDKEGNPTEEEALVELYKKLRPGEPPTVSGGQQLLESRFFDPERYDLGRVGRYKLNKKLRLNEADTTRVLTPQDILAAINYLINLEFDVGTTDDIDHLGNRRVRSVGELLQNQIRVGLNRLERIIRERMTVSESDALTPASLVNPKPLVAAIKEFFGSSQLSQFMDQTNPLAELTHKRRISALGPGGLTRERAGFAVRDIHPSHHGRICPVETPEGPNAGLIGSLATCARVNDYGFIETPYFRVESGRVRKDLDPVYLTADEEDDMRVAPGDIPTDEEGNIIGESVPIRYRQEFSTTSPEQVDYVAVSPVQIISVATSMIPFLEHDDANRALMGSNMQRQAVPLLRPERPLVGTGLEAQAARDSGMVIVSRTHGIVTYVDATEIRVKGVYPIQKYQRSNQDTCLNQRPLVYAGEDVVPGQVLADGSATEGGELALGQNILVAYMPWEGYNYEDAILISERLVYDDVYTSIHIEKFEIEARQTKLGPEEITREIPNVGEDALRNLDENGIIRIGAWVESGDILVGKVTPKGEADQPPEEKLLRAIFGEKARDVRDNSLRVPNGEKGRVVDVRVFTREKGDELPPGANMVVRIYVAQKRKIQVGDKMAGRHGNKGIISRILPIEDMPYLPDGRPIDIALNPLGVPSRMNVGQVFECLLGWAGENLGVRFKITPFDEMYGEEASRDTVHGLLEEASQRPNKDWVFNQDHPGKIQVFDGRTGEPFDRPITVGQAYMLKLVHLVDDKIHARSTGPYSLVTQQPLGGKAQQGGQRFGEMEVWALEAYGAAYILQELLTVKSDDMQGRNEALNAIVKGKSIPRPGTPESFKVLMRELQSLGLDIAAHKVEDGEAEVDLMIDSRRAPNRPTYESLHTEDLEEEMNNAKVRIYDLSKELNLENRDILDICERLNVAAKSHSSTISESDADRIKAAAQQQKILAIHHRTPPPRPKPKAPTPTAPRLAGPPSRPAKPAPPKP-RPEEPKVELRRPPKPLKRPTRLGKPWEDDEDKAKNKGKRR-MDEDDDDLDEGDLVSLSIARPPKPKKKPTSDRRDRKEQKPEVIMLNSLTVRDLADLLKVSETDIIKRLFLKGVAVQITQTLDEETARMVAESFEVAVETPEKVAAAAKTEMLDEADLDNLVRRPPVVTIMGHVDHGKTTLLDSIRKTKVAQGEAGGITQHIGAYHVEVEHNGKEQIVFLDTPGHEAFTAMRARGAKVTDIAILVVAADDGVQPQTREAISHAKAAGVPLIVAINKVDKPEANPDRIKQELSELGLLAEEWGGDTIMVPVSALNGDNLDGLLEMILLVSEVEELVANPNRQAKGTVIEANLDRTRGPVATLLIQNGTLRVGDAIVVGAVYGKIRAMIDDRGDKVEEASPSFAVEILGLGDVPAAGDEFEVFTNEKDARLQAEARAMEDRQTRLQQAMSRKVTLSSISAQAQEGELKELNIILKADVQGSVGAILGALEQLPQGEVQIRVLLASPGEVTETDVDLAAASGAIIIGFNTTLATGARQAADREGVDIREYDIIYKLLDDIQGAMEGLLDPEEIESSLGTAEVRAVFPVGRGNIAGCYVQSGKIIRNRNLRVRRGDQVVFEGNIDSLKRIKEDAREVNAGYECGIGCSKFNEWKEGDIIEAYEMTMKRRTLAT
>282423_Pagardhii@CONCAT
MAEQVVYFNAVLNPGRLREEIAVAKGQQAEARLLMLADELKELGFTYATKAGVSISVDDLQIPPSKKALLEEAEEEIRNTERRYIKGEITEVERFQKVIDTWNGTSEALKDRVVQDLKASNLNSVYMMAFSGARGNISQVRQLVGMRGLMADPQGEIIDLPIKTNFREGLTVTEYIISSYGARKGLVDTALRTADSGYLTRRLVDVSQDVILREIDCGTSKGIWTRSMTDGPIKDRLMGRVLGADVHHETGEIIAVKNHSVSEELAVAIQEAVEEVLLRSPLTCEANRSVCQHCYGWSLAHGHNVNLGEAVGIIAAQSIGEPGTQLTMRTFHTGGVFTAEAAMIRAGNGVVKFSKLRVRPFRTRHGDDAFIVESTGQIIVDGSGHSITQGTTIIVQEGQQVKANEILAEIAAGARKTTEKATKDVATDLAGEVKFADVVPEEKTDRQGNMTRIAQRGGLIWVLGGEVYNLPPAAEPLVKNGDPVHPGSVLAQTKLVSEHGGLVRIRLPREIEIITASVLLDQALVRLVQMQGREQYIIETNSNHRFMLKVSPGSKVENHDVIAELMDDSYRTKTGGIIKYAGVEVAKGKGKQGYEVTQGGTLLWIPEECHEVNKDISLLLTEDGQYVEAGMEVVKDIFCQSNGVIEVTQKNDILREIVIKPGELHLVDPEMDGQIVNPGQEVIPGIISDNLRYVEYVETPEGPALLLRPVVEFSVPENPTVPSQESLIVLRAVQRLTYKDGERVRSVEGVELLRTQLVISIGLAADIELLPDDPDKLQLVILESLVIRRDAIADATQGSTLTRLMVKDGDEIEKGAVVTRTEIMCKEDGIIQIRSGSEIVRRCLVVRESDQMTIQPPTVKLGQLLVEGEIAEGVNLSESGQVIAVGITMRRGRPYRVSPGAILHIKDGDLVQRGDNLVLLVFERAKTGDIIQGLPRIEELLEARKPKEACILARRPGTAQVTMDDDIT-ELRVIENDGTVTDYPLGSGQSPIVSDGYKVEAGQTLTDGPSNPHEILEVEGMYDAALGFRHCQAFLVNEVQSVYQSQGIDISDKHIEVIVRQMTSKVRIDDGGDTTMLPGELVELRQVEQVNDAMSITGSAPAKYTPVLLGITKASLNTDSFISAASFQETTRVLTEAAIEGKSDWLRGLKENVIIGRLIPAGTGFNAYEEDVVLDDKTARVYNMASLTVLPDLIEIQRSSFRWFLEAGLIEELESFSPITDYTGKLELHFLAKDYKLKRPKYDVDEAKRRDSTYAVQMYVPTRLINKETGEIKEQEVFIGDLPLMTERGTFIINGAERVIVNQIVRSPGVYYKSEIDKNGRRTYSASLIPNRGAWLKFETDKNDLVWVRIDKTRKLSAQVLLKALGLTNNEIFDALRHPEYFEKTIEREGEFSEDDALMELYRKLRPGEPPTVAGGEQLLNNRFFDAKRYDLGRVGRYKLNKKLRLTIPDTTRVLTSVDILSAIDYLINLEFDIGETDDIDHLGNRRVRSVGELLQNQIRVGLNRLERIIRERMTVSDADALTPASLVNPKPLVAAIKEFFGSSQLSQFMDQTNPLAELTHKRRLSALGPGGLTRERAGFAVRDIHPSHYGRICPIETPEGPNAGLIGSLATLARVNPYGFIATPYNKVENGKVRLDLPAVYMTADEEDDLRVAPGDISTDAEGTILGDIVPVRYRQEFTTTTPMQVDYAAVSPVQIVSVATSLIPFLEHDDANRALMGSNMQRQAVPLLRPERPLVGTGLEAQAARDSGMVIVSRMDGEISYIDGSRIIVNSEYELQKYQRSNQDTCLNQRPLVYEGDQVVAGQVLADGSSTEGAELALGHNILVTYMPWEGYNYEDAILISERLVQEDIYTSIHVEKYEIEARQTKLGPEEITREIPNVGEDSLRQLDGNGIIRVGAWVESGDILVGKVTPKGESDQPPEEKLLRAIFGEKARDVRDNSLRVPNGEKGRVVDVRVFTREQGDELPPGANMVVRVYVAQKRKIQVGDKMAGRHGNKGIVSRILPIEDMPYLPDGRAVDIVLNPLGVPSRMNVGQIFECLLGWAGQNLKKRFKVVPFDEMHGPEMSRETVHGKLKEARDKTKKDWLFNENYPGKSIVYDGRTGEPFDQPVTVGIAYMLKLVHLVDDKIHARSTGPYSLVTQQPLGGKAQQGGQRFGEMEVWALEAFGAAYTLQELLTVKSDDMQGRNEALNAIVKGKTIPRPGTPESFKVLMRELQSLCLDIAVHKVDEGGVEVDLMADINFAPAKPTYDSSSV---EEDMNNAKVRIYELSRELNLDNKDILAVCERLNISVKSHSSTISESDKERIEKYVARQEILEIQKVTPPKKPTPTAPASEAAPLSAPPIRPAKPVLKKPPKPESPISDLQAPPRPLTRPNRTGKRWEEEEETKALKAKRRSLDEDDDDMNALSMISVSLARPPKPKKKPAGRRTEAKPERPEKVIVPPMTVQELASALILPETEIIKRLFSQGIAVNITETLDYNTILLICQDLGVEVENEKLKSGAIKDNILNAEDLEHLQRRPPVVTIMGHVDHGKTTLLDAIRETKVAQGEAGGITQHIGAYHVDMEHEGKQQVVFLDTPGHEAFTAMRARGARVTDVAILVVAADDGVQPQTIEAISHAKAAGVPMIIAINKIDKEGAQPDRVKQELTEFALVPEEWGGDTIMVPVSAIRGENLDTLLEMILLVAEVEDLYANPDRAAKGTIIEAHLDKSRGPVATLLVQNGTLRVGDIVVAGSVLGKVRAMVDDRGDRVDNASPSFAVEVLGLRDVPAAGDEFEVFESEKEASALATQRAETKRETRLIKG---RISLSEFSARAQQGELKELNLILKGDVQGSIEAIVGALKKLPQKEVELQLLLAAPGEITETDIDLAAASNAVLLGFNTTLAHGARQAADRAGVDIRDYNIIYNLLDDVQAAMEGLLEPELVEEHLGQVEVRAIFPVGRNTIAGCYVLSGKVIRNCKVRIRRKNEVVHEGVLDSLKRMKEDAKEVNAGYECGVALDNFNDWAMGDIIEAYRMTTKRRTLSL
>197221_Telongatus@CONCAT
MPEQIVYFNSVLDPGQLRQEILNSKGQQAEARMLMLADKIKDLGFHYATRAGVSISVDDLLVPPKKQELLEAAEKEIKTAQERYSRGEITEVERFQKVIDTWNSTNEELKNEVVQELRNTDLNSVYMMAFSGARGNLSQVRQLVGMRGLMANPQGEIIDLPIKTNFREGLTVTEYIISSYGARKGLVDTALRTADSGYLTRRLVDVSQDVIIREEDCETERGITLRSMTVGALQDRLLGRVVLNDVRHQTGEVLVAKNQAISADLAKKIVDAIEEVVVRSPLTCEATGSVCRLCYGWSLAHARLVDMGEAVGIIAAQSIGEPGTQLTMRTFHTGGVFTGEVAQERAPAGTVEYGKLRVRPYRTRHGDDAFIVETAGKLVVK---FDLSQGSIVLVADGETVAAGQLLAEVAQAVRKATEKVTKDVASDLAGQVKFVNLDAEEKRDRQGTTTRIAPKGGLIWVLSGEVYNLPPGAEPVVKNGDRIEAGAVLAETTVKTEHGGVVRLPGGREVEIITASVMLDKAKVLKETQQGREHYIIETATGQRFSLKAAPGTKVANGQVVAELIDDRYHTTTGGILKYADIEVAKGKAKQGYEVLKGGTLLWIPEETHEVNKDISLLMVEDNQYVEAGTEVVKDIFCQNSGVVEVIQKNDILREIIIKPGELHLVDPEAHGTLARPGEEVLPGLVVDTLSQVDYLETPEGPAILLRPVQEFSVPDEPSVPSQDSSIRLRAVQRLPYKHDERVKSVDGVDLLRTQLVLEIGLAADIEIVTDDPERLQLVILESLIIRRDIAADQTQGSTFTSLLVKDGDHIGPGAVIARTDIKAKQAGEVQIVRSGESVRRILVVTDSDRLRVENPTVKVGDLVRPGELAKGVTAPETAAVMAVAVILRLARPYLVSPGAVLQIEEGDLVQRGDNLALLVFERAKTGDIIQGLPRIEELLEARHPKEKCVLAVRPGTCQVTYNSDDSVEIKVIEEDGTIQEYPVLPGQNPLVVDGQKVNLADPLTDGPVDPHDILSIQGLLKAAQTLEKVQSFLVNEVQSVYLSQGIEIADKHIEVIVRQMTSKVRIDDAGDTILLSGELMTLRQAEQANEPMALTGGAPAQYTPVLLGITKASLNTDSFISAASFQETTRVLTEAAIEGKSDWLRGLKENVIIGRLIPAGTGFNSYEEDVLIDDETARDFEMASNQTLPDLVEIQRASFRWFLEEGLIEELESFSPITDYTGKIELHFLAKDYRLKEPKYSVDEAKRRDATYSMQMYVPTRLINKENGNIIDQDVFIGDLPLMTDRGTFIINGAERVIVNQIVRSPGVYYKSETDKNGRRTYNASLIPNRGAWLKFETDKNDLLWVRIDKTRKLSAHVLLKALGLTDSEILERLRHPEYYQKTVEKEGKFSEEEALIELYKKLRPGEPPTVSGGQQLLESRFFDPKRYDLGRVGRYKLNRKLQLNIPDSVRILTPEDILAAIDYLINLEFDLGTIDDIDHLGNRRVRSVGELLQNQVRVGLNRLERIIRERMTVSDTDSLTPTSLVNPKPLVAAIKEFFGSSQLSQFMDQTNPLAELTHKRRLSALGPGGLTRERAGFAVRDIHPSHYGRICPIETPEGPNAGLIGSLATHARVNEYGFIETPFYPVKDGRVLKDQPPIYMTADEEDDKRVAPGDVPTDENGYILGDVVPVRYRQDFTTTTPDQVDYVAVSPVQIISVATSLIPFLEHDDANRALMGSNMQRQAVPLLRPQRPLVGTGLEAQAARDSGMVILSQTNGVVSYVDANQIRVNGTYTLQKYQRSNQDTCLNQRPIVFVGDRVQAGQVIADGSATEGGELALGQNILVAYMPWEGYNYEDAILISERLVQEDVYTSIHIEKYEIEARQTKLGPEEITREVPNVSEEALRQLDENGIIRIGAFVEAGDILVGKVTPKGESDQPPEEKLLRAIFGEKARDVRDNSLRVPNGEKGRVVDVRVFTREQGDELPPGANMVVRVYVAQKRKIQVGDKMAGRHGNKGIISRILPVEDMPFLPDGRPVDIVLNPLGVPSRMNVGQVYECLLGWAGACLGRRFKITPFDEMHGKEKSRETVHAKLQEARDVTGQDWVFNPENPGKMVVYDGRTGEPFDRPVTVGMAYMLKLVHLVDDKIHARSTGPYSLVTQQPLGGKAQQGGQRFGEMEVWALEAYGAAYILQELLTVKSDDMQGRNEALNAIVKGQSIPRPGTPESFKVLMRELQSLCLDISVRKAFDDDPEVDLMVDVRRTPARPTIDYSALDDTDDKMSIGKVRIYDLSKELNLDNRDLLAICEQLGIAYKSHSSTISDADADRIREAAKTQQIVAVHTLKPPARPQPTRPTPAVPTLVPPPTRPTRKELKKKPRIEKPLPELQPPPKSVSKVIKDRHRFDEEESKRKRVVKLRIIDEEELELTRLVDVSQSLQRPPKPK--PAHRRPEEPAPPPDHITIAPMSVQELATLVRRPEAEIIKTLFFKGIAATINQTLEVETIELVAKELGITVETAEHKVEATKTEMLESSDLDHLQRRPPVVTIMGHVDHGKTTLLDAIRNAKVAQGEAGGITQHIGAYHVDVEHNGEHQVVFLDTPGHEAFTAMRARGARVTDIAVLVVAADDGVQPQTIEAISHAKAAKVPIIVAINKIDKESAQPERIKQELTEYGLVPEEWGGDTIMVPVSALQQQNLDTLLEMILLVAEVEDLYANPNRPAKGTVIEAHLDRARGPVATLLVQNGTLRVGDILVAGACFGRVRAMIDDRGQRVEAATPSFAVEVLGLAEVPAAGDEFEVLSDEKAARALAEERAAAQRQSRLAQAAARRVSLTSLSSQAREGELKELNLILKADVQGSVEAILTALNQLPQDQVQLRVLLAAPGEITETDVDLAAASSAVIIGFNTTLASGARQAAEQHNVDIREYNIIYKLLDDIQGAMEGMLEPELVEEELGQAEVRAIFPLSKGVVAGCYVLNGKLVRNCKVRVLRQQQVIHTGILSSLKRLKDDVREVAAGYECGVRLDDFQQWQEGDIIYAFQTVTKRRSLGS
>64471_Ssp@CONCAT
MTEQIVYFNCVLDAGQLREEIAGSKGQQTEARMLMLADQLKDLGFKYATQAAVSISVNDLKVPAAKKDLLDQAEELITETEESYRLGVITEVERHTKVIDTWTETNERLVDAVKIDVNDNTLNSVWMMANSGARGNMSQVRQLVGMRGLMANPQGEIIDLPIRTNFREGLTVTEYVISSYGARKGLVDTALRTADSGYLTRRLVDVAQDVIVREDDCGTMRSIMVKA-EDGRFGNRLVGRLTADQVLGADGEVIAERNSEIDPPLSKRFEAAVSALMVRSPLTCEANRSVCRKCYGWALAHNQLVDLGEAVGIIAAQSIGEPGTQLTMRTFHTGGVSTAESGVVRSKEGTVEFGSAKVRPYRTPHGVNAQQSDVDFSLTIKSGSIEITNGSLLFVDDGQKIASDVTVATIAAGVQKSVEKATKDVICDLAGQVSYDPTIPREVTDRQGNITHKAQRLGRMWVLAGDVYNLPPNARPVVSSGGSVIESQVLAEASQASEYGGAIRLRDSREVQIVTTSMTLRDFKLLGESTHAGEIWNLEAKDGTRYRLNTIPGSKIGNAEVIAELADDRFRTQTGGLVKFAGLAIKKRSAKNGYEVNKGGTLLWIPQETHEINKDISLLMITDGQWIEAGTEVVKDIFSQTAGIVSVTQKNDILREIIVRSGSFHLCEKKEDGVMVNPGEAIAKGISSDAMVFVQAVETPEGTGLLLRPVEEYTIPNEAQLPDLGHVLGIKATQRLAFKDNELVKSVEGVELLRTQLMLETFMTVDVEAVPDAKTRLQLVILESILVRRDTISDSSHGSTHTELQVEDGQSIKAGDVVATTQILCKQAGVAEEATEDEPVRRLIVERPEDTITIN-PVVTVGQRVVDGELAQGQPSDCCGEVEQVSVTMRLGRPYMISPDSLLHVRDGDLVQRGDGLALLVFERQKTGDIVQGLPRIEELLEARRPRESSILCKKPGTVEIKQGEDEFTTVTVIESDDAIAEYPILLGRNVMVSDGQQVNAGELLTDGPINPHELLECKPLMDAAQEIAKLQHRLVTEVQNVYKSQGVSIHDKHIEVIVRQMTSKVRIEDAGDTTLLPGELIELRQVENTNQAMSITGGAPAEFTPVLLGITKASLNTDSFISAASFQETTRVLTEAAIEGKSDWLRGLKENVIIGRLIPAGTGFSGFEETALLDDPSAADLEMSSSAYLPDLVEVQRASFKWFLDKGLIEELESFSPITDYTGKLELHFVGSEYRLKRPRHDVEEAKRRDATFASQMYVTCRLVNKETGEIKEQEVFIGELPLMTERGTFIINGAERVIVNQIVRSPGVYFKDEQDKNGRRTYNASVIPNRGAWLKFETDKNDLLHVRVDKTRKINAHVLMRAMGLSDNDVVDKLRHPEYYKKSINDEGISSEDQALLELYKKLRPGEPPSVSGGQQLLQTRFFDPKRYDLGRVGRYKINKKLRLTIPDSVRTLTHEDVLSTLDYLINLELDVGSLDDIDHLGNRRVRSVGELLQNQVRVGLNRLERIIKERMTVGETDSLTPAQLVNPKPLVAAIKEFFGSSQLSQFMDQTNPLAELTHKRRISALGPGGLTRERAGFAVRDIHPSHYGRLCPIETPEGPNAGLINSLATHARVNEYGFIETPFWRVENGVVQKSGDPIYLSADLEDECRVAPGDVATDADGQILAELIPVRYRQDFEKVPPEQVDYVQLSPVQVISVATSLIPFLEHDDANRALMGSNMQRQAVPLLRPERPLVGTGLETQVARDSGMVPISRVNGTVTFVDATAIVVEGTHFLQKYQRSNQDTCLNQRPIVRQGDPVIIGQVLADGSACEGGEIALGQNVLIAYMPWEGYNYEDAILVSERLVNDDLYTSVHIEKYEIEARQTKLGPEEITREIPNVAEESLGNLDEMGIIRIGAFVESGDILVGKVTPKGESDQPPEEKLLRAIFGEKARDVRDNSLRVPSTERGRVVDVRIYTREQGDELPPGANMVVRVYVAQRRKIQVGDKMAGRHGNKGIISRILPREDMPYLPDGTPVDICLNPLGVPSRMNVGQVFELLMGWAAANLDCRVKIVPFDEMYGPEKSQQTVQAYLKEAASQPGKDWIYNPEDPGKLLLRDGRTGEPFDQPVAVGYSHFLKLVHLVDDKIHARSTGPYSLVTQQPLGGKAQQGGQRLGEMEVWALEAYGAAYTLQELLTVKSDDMQGRNEALNAIVKGKPIPRPGTPESFKVLMRELQSLGLDIAVFT-DEGK-EVDLMQDVRSTPSRPTYESLGVADYDEDTSSGKVRIYELSKDLGLENKDVLDAAEKLSIAARSHSSSISETEAGKIRTLLKGKAILSVRKAAKPS---PEAPLPS-PRPTAPPPRPTKPELVQPPRPTKPLMQLQKPPPPVSRPTRPQRRWDDSAKRSKQKQRQKIIGENDDALTETGVLSASLARPSKPRRKRRALRAAREAVRPEMIVVENLTVQELADMLSIESSEIIKSLFFKGVIATVTQTLDMPTIEAVAQEFGVPVLQDDVEEAAKKVEMIEEKDHAHLIRRPPVVTVMGHVDHGKTSLLDAIRQARVAAGEAGGITQHIGAYQVEIQHNDSQRLTFLDTPGHEAFTAMRARGTKVTDVAVLVVAADDGVRPQTLEAISHARAAEVPVVVAINKIDKEGASPDRVKQELSEQNLLAEDWGGDVVMVPVSALRGENIDKLLEMILLVTEVEDLQANPDRLAKGTVIEAHLDKAKGPVATLLVQNGTLRTGDVLAAGPVLGKVRAMVDDGGGRLKEAGPSCAVEALGFSEVPTAGDEFEVYPDEKSARAVVGDRASDARASRLAQQMSRRVSLTAMSGQAKEGELKELNLILKADVQGSVEAILGSLEQLPKDEVQVRVLLSAPGEVTETDVDLAAASGAVIVGFNTSMASGAKRAADANSVDVRDYDVIYKLLEDIQLAMEGLLEPELVEESLGEAEVRAVFTIGKSAVAGCYVTTGKLQRNCKVRVRRGKEIVFAGDLDSLRRNKDDVKDVATGFECGIGCDRFANWKDGDIVEGYKLVTQRRKLAT
>52271_Asp@CONCAT
MREQIVYFNSVLSPGNLREEIGTAKGQQAEARLLMLADKLKDLGFRYATRAGVSISVDDLMVPPTKRSLLDAAEEEIRATEARYQRGEITEVERFQKVIDTWNGTSEALKDEVVQELKQTSLNSVYMMAFSGARGNISQVRQLVGMRGLMADPQGEIIDLPIKTNFREGLTVTEYIISSYGARKGLVDTALRTADSGYLTRRLVDVSQDVIIREIDCGTTRGIPLRAMTEGKLSTRLLGRVVGEDVIHTTKEVIAPRNTPISDDLAKEIEKAVKEVVVRSPLTCEAARSVCQHCYGWSLAHAKMVDLGEAVGIIAAQSIGEPGTQLTMRTFHTGGVFTGEVAQVRSKDGTVKIPRLRTRPYRTRHGEDALYVETNGTLILEAETIQVTQGSTLYIFDGQQVKIGQLLAEVALGTRANTEKAVKDVASDLAGEVKFAEVVPEQKTDRQGNTTTTAARGGLIWILSGEVYNLPPGAELVVNNGDSVATNGVLAETKLTTLHGGVVRLPSTREIEIITASVILDQATVTVQSSQGRNNYLVTTGNNQVFNLRATPGTKVQNGQVVAELIDDRYRTTTGGLLKFAGVEVQKGKAKLGYEVVQGGTLLWIPEETHEVNKDISLLLVEDGQYVEAGTEVVKDIFCQNNGVVEVTQKNDILREVVIKPGELLMVDPEADDTFLPAGEELL-GRVFNELRYIQYVESPEGPALLSRPVVEFAVPEHPDVPSTTSVIQMRAVQRLPYKDSERVKSVEGVELLRTQLVLEIELAADIELVADNPERLQLVILESLIIRRDIAADATQGSTQTALEVKEGDTIAPGAVVARTQILSKEGGIVRLQKGTEAVRRCLVLRRTDMATLNNPTVKAGNLIVAGEIAPGVFAEESGQVVSVKVTIRAGRPYRVSPGAVLQVEDGDLVQRGDNLVLLVFERAKTGDIIQGLPRIEELLEARKPKEACILAKRGGEVKVVYGDDEAIAVKVIESNGVVTDYALGPGQNLIVPDGSHVSAGQPLTDGPSNPHEILETEGVYACASHLQKVQTFLVNEVQMVYQSQGIDIADKHIEVIVRQMTNKVRIDDGGDTTMLPGELVELRQVEQVNEAMAITGGARAQYTPVLLGITKASLNTDSFISAASFQETTRVLTEAAIEGKSDWLRGLKENVIIGRLIPAGTGYNTYDEDMVLDDRTARAYNMTSENLLPDLIEIQRSSFRWFLEEGLIEELNSFSPITDYTGKLELHFLGQNYKLKEPKYSVEEAKRRDSTYAVQMYVPTRLLNKETGDIKEQEVFIGDLPLMTDRGTFIINGAERVIVNQIVRSPGVYYKSEIDKNGRRTYSASLIPNRGAWLKFETDRNDLVWVRIDKTRKLSAQVLLKALGLSDNEIFDALRHPEYFQKTIEKEGQFSEEEALMELYRKLRPGEPPTVLGGQQLLDSRFFDPKRYDLGRVGRYKLNKKLRLSVPETVRILTPSDILAAVDYLINLEYDIGSVDDIDHLGNRRVRSVGELLQNQVRVGLNRLERIIRERMTVSDAEVLTPASLVNPKPLVAAIKEFFGSSQLSQFMDQTNPLAELTHKRRLSALGPGGLTRERAGFAVRDIHPSHYGRICPIETPEGPNAGLIGSLATHARVNQYGFLETPFRPVENGRVIFDKPAVYMTADEEDDLRVAPGDIPLDENGYILGPQVPVRYRQEFSTTTPEQVDYVAVSPVQIVSVATSMIPFLEHDDANRALMGSNMQRQAVPLLKPERPLVGTGLEAQGARDSGMVIISRTDGEVTYADATEIRVNSKYTLSKYQRSNQDTCLNQKPLVRIGEHVVAGQVLADGSSTEGGELALGQNIVVAYMPWEGYNYEDAILISERLVQDDIYTSIHIEKYEIEARQTKLGPEEITREIPNVGEDALRQLDEQGIIRIGAWVESGDILVGKVTPKGESDQPPEEKLLRAIFGEKARDVRDNSLRVPNGEKGRVVDVRLFTREQGDELPPGANMVVRVYVAQKRKIQVGDKMAGRHGNKGIISRILPIEDMPYLPDGSPVDIVLNPLGVPSRMNVGQVFECLLGWAGYNLGVRFKITPFDEMYGEESSRRIVHGKLQEARDETGRNWVYNPDDSGKIMVFDGRTGEPFDRPVTVGVAYMLKLVHLVDDKIHARSTGPYSLVTQQPLGGKAQQGGQRFGEMEVWALEAFGAAYTLQELLTVKSDDMQGRNEALNAIVKGKAIPRPGTPESFKVLMRELQSLGLDIAVHKVADGSVEVDLMADQRRTPPRPTYESLSRESLEDEMNNGKVRIYELSKELNLDNKELLAICDQLNIAVKSHSSTISETEAESIRAEAEQQQILEIRKPSPPKTPVPTRPVPEKPQLAAPPARPVKPILKRQPKPTRPAADGQRPPPDLKRPTRPPKGWQEEEIKSKVKGKRVILEDDEDDLEGRLQVSLSIARPPKPKITPAERQQEVEEERPTKLVVTPMTVQEIADGLVVADTEIVKILFMKGMAVSITQNLDIPTITLVAKELEVEVETAEPEAEARKTEMLDVDDLENLQRRPPVVTIMGHVDHGKTTLLDSIRKTKVAAGEAGGITQHIGAYHVDIEHEGKQQIVFLDTPGHEAFTAMRARGARVTDIAILVVAADDGVRPQTIEAISHAQAAEVPIVVAINKIDKEGAQPDRVKQELTQYGLTPEEWGGETIMVPVSAIKGENLDTLLEMILLVAEVEELSANPERLAKGTVIEAHLDKAKGAVATLLIQNGTLHVGDILVAGSAFGKVRAMVDDRGHRVDVASPSFAVEVLGLSDVPAAGDEFEVFDNEKEARAIASDRADKQRLSRLLQG---RVTLTTLSAQAQEGELKELNLILKADVQGSVEAIVGSLKQIPQNEVQIRMLLATAGEITQTDIDLAAASGAVIIGFNTTYASGARQAADEAGVDVREYNIIYKLLEDIEGAVEGLLEPELVEEPLGQTEVRAVFPVGRGAVAGCYVQSGKLVRNCKVRIRRGGKVIYEGVLDSLKRMKEDVREVNAGYECGVGLDKFHDWAEGDIIDAYQMVTKRRTLAL
>1643526_Gsp@CONCAT
MPEQIVYFNAVLNAGKLREEISNAKGQQAEARLLMLADRLKDLGFRYATRAGVSISVEDLQVPPSKQQLLAAAQKEIDITEARYTRGEITEVERFQKVIDTWSTTSEELKDDVVQELRDSNLNSVYMMAFSGARGNISQVRQLVGMRGLMANPQGEIIDLPIKTNFREGLTVTEYIISSYGARKGLVDTALRTADSGYLTRRLVDVSQDVIVREVDCGTQRAIPLRSMRSGPLEDRLIGRVLARDVVHETGEVVARRNQSISSELAQAIVDAVEEVFVRSPLTCEAARSVCQHCYGWSLAHAEMVDLGEAVGIIAAQSIGEPGTQLTMRTFHTGGVFTGEVAPAKSPDGTARYSKLRTRAFRTRHGDDALVVEQAGELFIDVDAISLPQGSTLMVKNGVSVKTDQFVAEVPIGTRKNTEKATKDVATDLGGEVKFAGVVPEEKKDRQGNTTVIAARGGLIWILSGEVYNLPPGAEPVVKNGREVKQGDVLAVTETPTENGGIVRLKIPKEVEIITASVRLDSAKVNTISSQGRDQFVIETQQGQEFTLTATPSTKVRNGQVVAELIDDTYKTQTGGILKYGDIEVAKGKGKAGYEITKGGTLLWIPEETHEINKDISLLEVEDGQFVEAGTEVVKDIYCQNSGIVNVEQKNDILREISIKPGDLHLLGKNEDRSIATPGQEIAPDLVAERLCYVESVMTPEGPGVLLRPVQEFQVPDTPPVPNQQPAIALRAVQRLSFKDGDRIKSVDGQELIRTQLILDIGLEADIELVNADIDRLQLVVLESLTIRRDAALDPFSTTTMTRLLVEDGDQIEPGAVVARTEICCKTNGLVRLREETEATRRILVERWSDRFSIDGPMVKVGDLLVSGELASSVFLEDSGQVVSIELVLRYARPYRVSPGAILHVDDGGLVQRGDNLVLLVFERAKTGDIIQGLPRIEELLEARKPKEACLLNRRPGSAQVFYEEDESVEIRIVEEDGAIAEYKPSPGQNVLVVDGQRVDVAEPLTDGPANPHEILECSGTYEAALKFQSVQTFLVNEVQSVYQSQGIDIADKHIEVIVRQMTSKVKIDDGGDTTMLPGELIELRQVEQVNEAMSITGGAPARYTPMLLGITKASLNTDSFISAASFQETTRVLTEAAIEGKSDWLRGLKENVIIGRLIPAGTGFNAYEDDVVLDDRTARAYNMTNPTHLPDLVEIQRSSFRWFLEEGLIEELNSFSPITDYTGKLELHFLGKNYKLKEPKYDVDEAKRRDSTYAVQMYVPTRLINKETGEIKEQEVFIGDLPLMTERGTFIINGAERVIVNQIVRSPGVYYKSEVDKNGRRTYNASLIPNRGAWLKFETDRNGLVWVRIDKTRKLSAQVLLKALGLADSEIFDALRHPEFFQKTIEKEGQFSEEEALMELYRKLRPGEPPTVSGGLSLLESRFFDPKRYDLGRVGRYKLNKKLRLNVPDTVRVLTAQDILASIDYLINLEFDMGQIDDIDHLGNRRVRSVGELLQNQVRVGLNRLERIIKERMTVSDADTLTPASLVNPKPLVAAIKEFFGSSQLSQFMDQTNPLAELTHKRRLSALGPGGLTRERAGFAVRDIHPSHYGRICPIETPEGPNAGLIGSLATHARVNAYGFVETPYYRVANGRVCREESPVYMTADEEDDLRVAPGDVPINAEGYIQGDLVPVRYRQDFTTTTPDQVDFVAVSPVQIISVATSLIPFIEHDDANRALMGSNMQRQAVPLLRPERPLVGTGLEAQAARDSGMVIVSRTDGVVTYVDSQRIRVKEEYELQKYQRSNQDTCLNQRPIVFEGDEVEAGQVMADGSATEGGELALGQNILVTYMPWEGYNYEDAILISERLVYDDVYTSIHVEKYEIEARQTKLGPEEITREIPNVGEDSLRHLDETGIIRIGAWVEAGDILVGKVTPKGESDQPPEEKLLRAIFGEKARDVRDNSLRVPNGEKGRVVDVRVFTREQGDELPPGANMVVRVYVAQKRKIQVGDKMAGRHGNKGIISRILPIEDMPYLPDGTPVDIVLNPLGVPSRMNVGQIFECLLAWAGDNLGARFKMVPFDEMHGSEQSRQTVNRKLQQGRNKTGKDWLFDPEDAGKIQVYDGRTGEPFDRPVTVGKAYMLKLVHLVDDKIHARSTGPYSLVTQQPLGGKAQQGGQRFGEMEVWALEAFGAAYTLQELLTVKSDDMQGRNEALNAIVKGKAIPRPGTPESFKVLMRELQSLCLDIAVHKVEDGAVEVDLMADVRRTPSRPTYESMAKDEDDX-MNNGKVRLYDLSRELNVDNKQVLAFCDRLDIAYKSHSSTITEADADRIRQAARKQQILKIEHISTPKRPKPSQSAPNRPKLIGPPPRPQKPTVQEVPR--RPVPKLKRP-IDLQRPKRKAKAHSEEEEAAKPKNKRR-IRDDDDDFDDLLEVSLSIARPPKPPKAPPADRRDRTTERPTEVELSTLTVRELADILCIPETEIIKRLFLQGIAVNVTQTLDVPTATLVAQELGVDVKTLEEDSEARKTEMLDEGDLENLERRPPVVTIMGHVDHGKTTLLDFIRKTKVAQGEAGGITQHTGAYHVDVEHEGNQQIVFLDTPGHEAFTAMRARGARVTDIAILVVAADDGVQPQTIEAISHAKAAEVPIVVAVNKIDKEESNPDRVKQELMEYGLVPEEWGGDAVMVPVSAIAGTNVDTLLEMICLVAEVEELVANPNRPAKGTVIEAHLDKARGPVATLLVQNGTLRVGDVLVAGSVFAKVRAMVDDLGDRVEEAKPSFSVEVLGMNEVPDAGDEFEVFTSEKEARAEASRRADQKHQSRLQQTMSRRVTLGSLSARASEGELKELNLILKADVQGSVEAILGALEQLPQDEVQLRVLLAAPGEVTETDIDLAAASDAVILGFSTTFASGARQAADREGVDVREYNVIYKLLDDIQGAMEGLLDPELVEEELGQVEVRAIFPSGRGFVAGCYVLSGQVVRNCKVRILRGGEVVHEGILDSLRRMREDVKEVNFGYECGIGLDSFNSWKEGDIIYAYRLATKRRTLSS
>1947904_Cbacterium@CONCAT
MAEQIVYFNAVICPGKLREQIDNSKGQQAEARLLMLAQVLRVLVVRWAIAAGSLVTVDDLQVPSVKKELLAAADAEIVSTENRYTRGEITEVERFQKVIDTWNLTNEKLKNEVLHTLRTNKLNSVYMMATSGARGNVSQVRQLVGMRGLMANPQGEIIDLPIKANFREGLTVTEYIISSYGARKGLVDTALRTADSGYLTRRLVDVSQDVIIREVDCGTTRGVRLRAMKDGKLEDRMFGRVLAEDVYDQTGALIAARNQDISEELSKKIVKAVEEVTLRSALTCESTRSVCQMCYGWSLGHGKLVDIGEAVGIIAAQSIGEPGTQLTMRTFHTGGVFTGEVAQRRAPTGTVQFDPLKTRPMRTKHGDDAFLVEFNSEFKLVAPDFQVTQGSTLLVSDGQVVQAQQLVAEIVPSSRKSTEKAQKSLNTDLAGEIMFADLAIEEKKDRQGNTSYLARERGRIWVLSGEVYNLPPGAEPTVANGDQVAPGDVIAETRLITEHGGLVRFTHDREVEIITASVVLDQATVLEESYQGREHYVLETRGGQRFSLKTTPGSKVINNQVVAELIDDTYHTTSGGILRYAGVEISKAKSKQGYEVVKGGTLLWIPEETHEVNKDSSLLQVEENQYVEAGTEVVKDIFSQSAGIVEVVEKNDILRELVIKPGNLHYVDPQAHETFAYPGTEVVEGLTVEEICYLEFVETPNGSALLLRPVVEYVVPDMPTVPSQESVISLRAVQRIQFKDGDRVKSIDGVELLKIQLLLEVDVTADIEFITDQPDRLQLVILESLVIRQDTSSETGQNHIRTRLLVNDGDRIEPKSVVARTEILCKQGGEVRGRSSNERTRRILLVTDEDRMVVPH---RVGDLLRAGVIDSGTRSPESGYVVAAGITLRRGRPYLVSTGALLQVEDASLVQRGDVLAYLVFERAKTGDIIQGLPRIEELLEARKPKEMCVLARIPGVVQVTYD-DELPVLKILGDDGTVEDYFISAGQSLIVSDGQRVQAGEALTDGPANPHDILDIKGTRDAAVLLQKVQEFLMNEVQSVYQSQGVDISDKHIEVVVKQMTSKVRIDDGGDTTRLPGELVDLHQVEQINEAMEITGGAMADYTPVLMGITKASLNTDSFISAASFQETTRVLTEAAIEGKSDWLRGLKENVIIGRLIPAGTGFNAYDNDLLIDDRSAPTYTMNKPTTLPDLVEIQRESFRWFLEEGLIEELDSFSPITDYTGKMELHFVARNYKLKRPKYTVEESKRRDATYAVQMYVPTRLVNKETGEIKEMEVFIGDLPLMTDRGTFIINGAERVIVNQIVRSPGVYYKEEVDKNGRRTFNASLIPNRGAWLKFEIDKNDLVWVRIDKTRKLSAQVLLKAIGLADNEILDAFTHAEFFQKTIDKEGQFDEDEALKELYRKLRPGEPPTESGGRELLRSRFFDPKRYDLGKVGRYKLNKKLRLTIPDQVRVLTEKDILAVVNYLINLKFDLGQIDDIDHLGNRRVRSVGELLQNQVRVGLNRLERIIRERMTVADVDSLTPTSLVNPKPLVAAIKEFFGSSQLSQFMDQTNPLAELTHKRRLSALGPGGLTRERAGFAVRDIHPSHYGRICPIETPEGPNAGLIGSLATHARVNQYGFIETPYYRVENGRVRRDLPPVYLTADEEDEFRVAAGDLPTTTDGQITIDLVTVRYRQEFGTAARHEVDYVAVSPVQIISVAASLIPFLEHDDANRALMGSNMQRQAVPLLRPERPLVGTGLEPQAARDSGMVVISRVEGEVSYVSADEIRVQGVYRLQKYQRSNQDTCLNQRPLIFVGDRVKAGQVIADGSSTEGGELALGQNVLVAYMPWEGYNYEDAILISERFVYEDVYTSIHVEKFEIEARQTKLGPEEITREIPNVGEEALRQLDEQGIIRPGAWVQSGDILVGKVTPKGESDQPPEEKLLRAIFGEKARDVRDNSLRVPNGERGRVVDVRVFTREQGDELPPGANMVVRVYVAQKRKIQVGDKMAGRHGNKGIISRILPKEDMPYLADGTPIDIVLNPLGVPSRMNVGQVFECLLGWAAENLDVRFKVVPFDEMYGEEASRALIHHQLRNAQSATGDEWIFNPDNCGKLQVFDGRTGEPFDQPVTVGRAYMLKLVHLVDDKIHARSTGPYSLVTQQPLGGKAQQGGQRFGEMEVWALEAYGAAYTLQELLTVKSDDMTGRNEALNAIVKGNAIPRPGTPESFKVLVRELQSLCLDVSVHKLDDGSTEVDLMVDLRRTPSRPTYESFRSDDFDED---------------------------------------------------------------------------------------------------------------------------------------------------------------------------------------------------------------------------------------------------------------------------------------------------------------MDVEQGGQQQIVFLDTPGHEAFTAMRARGAKVTDVAILVVAADDGVQPQTIEAISHARAAKVPIIVAINKVDKLDSQPDRIRQELTEFGLVAEEWGGDTIMVPVSALKGTNLDLLLEMILLVSEVEDLQANPDRPARGTVIEAHLDKARGPVATFLVQNGSLRVGDVFVAGAVLGRVRALIDDRGDRVDVAGPSFAVEVLGLSDVPAAGDEFEVFPDERQARTLADQRLSEQRQLRL-QTMSRRVTLGTLSEKAQEGDLKELNLVLKADVQGSVEAILSSLKQLPQNEVQLRILLSAPGEITENDVSLAAASDAVVLGFNSSLAPGARQAADNLGVDVRDYNIIYKLLEDVQGAMEGLLDPEMVEEHLGQAEVRATFPIGKGMVAGCYVQSGKLQRNCHVRIRRGRDIVHQGILDSLKRMKDDVKEVATGFECGVSLDRFHTWQIGDLIEAYKMVSKRRTLSV
>1378066_Csp@CONCAT
MREQIVYFNAVLSPGKLREEIANAKGQQAEARLLMLADRLKDLGFRYATKAGVSISVDDLMVPPSKRALLEAAEAEIRATEERYTRGEITEVERFQKVIDTWNSTSEALKDEVVQELRATNLNSVYMMAFSGARGNISQVRQLVGMRGLMADPQGEIIDLPIKTNFREGLTVTEYIISSYGARKGLVDTALRTADSGYLTRRLVDVAQDVIIREIDCGTTRGISLRAMRDGPLSSRLLGRVAATDVVHQTQEVLLERNQPISDEVATQIEKAVEEVIVRSPLTCEAARSVCQHCYGWSLAHAEMVDLGEAVGIIAAQSIGEPGTQLTMRTFHTGGVFTGEVAQVRSEEGTVRIPSLRTRPFRTRHGEDALIVEANGSLTIEVTSIPVTQGSTLYITDGQSVKVGELLAEVAIGTRAHTEKATKDVASDLAGEVKFADVVPEEKTDRQGNTTTTAARGGLIWILSGEVYNLPPGAEPSVINGQKVEANSVLAETRLNTVYGGTVRIPGGREIEIITASVVLDTAKVRVEHSQGRDHYLIETNNNQMFSLLATPGTKVQNNQVVAELISDEYRTTTGGLIKYSGIELAKGKAKQGYEVVKGGTILWIPEETHEVNKDISLLMVEDAQYVEAGTEVVKDIFCQNSGVVEVTQKNDILRELVVKPGELLMVDPEADGTFGQPGEEILPGHTLSDLRYIEYVESPEGPALLLRPVTEFAVPDEPSVPSTQS-ITLRAVQRVPYKDSERVRSVEGVELLRTQLVLEIEMLADIELVPDDPNRLQLVILESLVIRRDIAADATQGSTQTRLLVEDGQTIEPGAVVARTEIQCKEAGEVRIREGAEAIRRILVVRSSDQFTVTKPHVKVGDLLIAGEIAPGVVLKESGQVLEV-VVLRIARPYRVSPGAVLQVEDGGLVQRGDNLVLLVFERAKTGDIIQGLPRIEELLEARKPKEACVLARRPGTVEVGRLEDETVAIRVVEDSGAVTEYPIGPGQNAVVHDGARVEVGMPLTEGPANPHEILEIQGTYAAALELQQVQTFLVNEVQTVYQSQGIDIADKHIEVIVRQMTSKVRVDDGGDTTMLPGELVELRQIEQVNEAMSITGGAKAQYTPMLLGITKASLNTDSFISAASFQETTRVLTEAAIEGKSDWLRGLKENVIIGRLIPAGTGFNAYEEDVVLDDRTARAYNMTNETLLPDLIEIQRSSFRWFLEDGLIEELNSFSPITDYTGKLELHFIGQNYKLKRPKYDVDEAKRRDSTYAVQMYVPTRLINKETGEIKEQEVFIGDLPLMTDRGTFIINGAERVIVNQIVRSPGVYYKSEVDKNGRRTYSASLIPNRGAWLKFETDRNDLVWVRIDKTRKLSAQVLLKALGLSDNEIFDALRHPEYFQKTIEKEGQFSEEEALMELYRKLRPGEPPTVLGGQQLLDSRFFDPKRYDLGRVGRYKLNKKLRLSIPETTRVLTPNDILAAVDYLINLEFDIGTTDDIDHLGNRRVRSVGELLQNQVRVGLNRLERIIRERMTVSDAEALTPASLVNPKPLVAAIKEFFGSSQLSQFMDQTNPLAELTHKRRLSALGPGGLTRERAGFAVRDIHPSHYGRICPIETPEGPNAGLIGSLATHARVNQYGFLETPFRAVENGRVRFDLSPVYMTADEEDDLRVAPGDTPVDENGYILGPQVPVRYRQDWTTTTPEQVDYVAVSPVQIVSVATSMIPFLEHDDANRALMGSNMQRQAVPLLKPERPLVGTGLEAQAARDSGMVIVSRTDGVISYVDANRIRVNGEYQLSKYQRSNQDTCLNQRPLVHKGDRVVAGQVIADGSATEGGELALGQNIMIAYMPWEGYNYEDAILISERLVQEDIYTSIHIEKYEIEARQTKLGPEEITREIPNVGEDALRQLDEQGIIRIGAWVEAGDILVGKVTPKGESDQPPEEKLLRAIFGEKARDVRDNSLRVPNGEKGRVVDVRVFTREQGDELPPGANMVVRVYVAQKRKIQVGDKMAGRHGNKGIISRILPVEDMPYLEDGTPVDIVLNPLGVPSRMNVGQVFECLLGWAGHNLGVRFKVTPFDEMYGEESSRTVVHGKLSEASKQTGKDWLFDPEAPGKIKVFDGRTGEPFDRPVTVGIAYILKLVHLVDDKIHARSTGPYSLVTQQPLGGKAQQGGQRFGEMEVWALEAFGAAYTLQELLTVKSDDMQGRNEALNSIVKGKAIPRPGTPESFKVLMRELQSLGLDIAVHKVADGSVEVDLMADTRRTPSRPTYESLTREALEDDMNNGKVRIYDLSKELNLDNKELLAICDQLNIAVKSHSSTISENEAERIRALAEKQQILEIRKAVAPRSPAPPRPVPKKPQLVEPPARPVRPILKQAPKPASEVPELQRPVPELKRPTRPQKGWQEEEIKGKTKAKRMIIDFDEEDLDVDLKVSLSIARPPKQKPVGGDRRREPEQERPEKIVVTTMTVQELAQMLVVPDTEIVKILFLKGIAVNITQNLDIPTLTMVANELGVEVETAEPEAEARKTEMLDVEDLENLQRRPPVVTIMGHVDHGKTTLLDSIRKTKVAQGEAGGITQHIGAYHVDVEHNGQQQVVFLDTPGHEAFTAMRARGARVTDIAILVVAADDGVRPQTIEAISHAQAAEVPIIVAINKIDKEGAQPDRVKQELTQYGLTPEEWGGDTIMVPVSAIKGENLDTLLEMILLVAEVEELSANPDRLAKGTVIEAHLDKAKGPVATLLVQNGTLHVGDVLVAGSAFGKVRAMVDDRGRRVEIASPSFAVEVLGLSDVPAAGDEFEVFPHEKEARAIAEERANKQRQSRLMQG---RATLTSASAQAQEGELKELNLILKADVQGSVEAIVGALKQLPQNEVQIRLLLAAPGEITETDIDLAAASNAVIIGFNTTLASGARQAADEAGVDVREYNIIYKLLEDIEGALEGLLEPELVEEALGQAEVRAVFPVGRGAVAGCYVLSGKLIRNCKLRVRRGSKIVYEGSLDSLKRMKEDVREVNAGYECGIGVDRFNEWAEGDIIEAFQMVTKRRTLGA
>2026889_Csp@CONCAT
MSEQIVYFNCVLDAGQLRGDIAASKGQQTEARMLMLA--------------------------------------------------------------------------------------------------------------------------------------------------------------------------------------------------------------------------------------------------------------------------------------------------------------------------------------------------------------------FDEDGALI----------------------------------------------------------------------------------------------------------------------------------------------SRYLLTTVG---------------------------------------------------------------------------------------------------------------------------------------------------------------------------------------------------------------------------------RVVINHTI-------------------------------------------------------------------------------------------------------------------------------------------------------------------------------------------------------------------------------------------------------------------------------------------------------------------------------------------------------------------------------------------------------------------------------------------------------------------------------------------------------------------------------------------------------------------------------------------------------------------------------------------------------------------------------------------------------------------------------------------------------------------------------------------------------------------------------------GRICPIETPEGPNAGLIGSLATHARVNEYGFIETPFWSVEEGIVHKSGDPIYLSADLEDECRVAPGDVPTNSDGYITADLVPVRYRQDFEKVPPEQVDYVQLSPVQVISVATSLIPFLEHDDANRALMGSNMQRQAVPLLRPERPLVGTGLETQVARDSGMVPITRVNGTVTFVDATAIVIQGVHHLQKYQRSNQDTCLNQRPIVRQGDPVIAGQVLADGSACEGGEIALGQNVLIAYMPWEGYNYEDAILLSDRLVHDDLYTSVHIEKYEIEARQTKLGPEEITREIPNVAEESLGHLDEMGIIRIGAYVESGDILVGKVTPKGESDQPPEEKLLRAIFGEKARDVRDNSLRVPSTERGRVVDVRIYTREQGDELPPGANMVVRVYVAQRRKIQVGDKMAGRHGNKGIISRILPQQDMPYLPDGTPIDIVLNPLGVPSRMNVGQVFECLMGWASSHLDCRVKVVPFDEMHGAEKSKQTVQAYLEEAAKLPGKEWVYNPDNPGKIQLIDGRSGEPFDQPVTVGYAHILKLVHLVDDKIHARSTGPYSLVTQQPLGGKAQQGGQRLGEMEVWALEAYGAAYTLQELLTVKSDDMQGRNEALNAIVKGKPIPRPGTPESFKVLMRELQSLGLDIAVYT-DAGE-EVDLMQDVRSTPSRPTYESLGVADYDDDTSSGKVRIYELSRDLGLENKDVLDAAEKLGVAAKSHSSSISDDEATRIRSLIEPKAILSVKKAAKPVRPAPNKPPPTSPSPARPPARPAKPQLV--PRPQKPLMQLQKPPPELVRPSRAAGRWDDSAKRSRQKQRTKIIGENDDALTETGVLQASLARPAKPRRKRKALRATREAVRPEMLIVENLTVQELAEKLGVESSEIIKSLFFKGVIATVTQSLDLSTIEAVAEEFGVPVLEDDVEAAAAKVEMIEESDRAHLIRRPPVVTVMGHVDHGKTSLLDAIRKTRVAAGEAGGITQHIGAYQVEIPHAGERKITFLDTPGHEAFTAMRARGTKVTDVAVLVVAADDGVRPQTLEAISHARAAKVPIVVAINKIDKEGASADRVKQELSGLELVAEDWGGDTVMVPVSALKGENVDRLLEMILLVTEVEDLQANPNRMARGTVIEAHLDKAKGPVATLLIQNGTLKAGDVLAAGPVLGKVRAMVDDTGKRVKEAGPSYAVEALGFSEVPTAGDEFEVYPDEKTARSVVGDRANEARATRLAQQMSRRVSLASMSGQASEGELKELNLILKADVQGSVEAILGSLERLPQGEVQVRVLLSAPGEITETDVDLAAASGAVIVGFNTSMAPGAKRASDATGVDVRDYDVIYKLLEDIQMAMEGLLEPELVEESLGEAEVRAVFTIGRSAVAGCYVTSGKLQRNCKVRVWRGKEKVFEGDLDSLRRNKDDVKEVATGFECGIGTDRYTGWQEGDRVEAFKLATQRRTLTI
>1641812_Maeruginosa@CONCAT
ML--EMFYNQTVDKGKLKKLIAWAYQNYGSARCSQMADELKNLGFRFATKAGVSISVDDLTVPPAKRQMIESAEQEIRQTEQRYVRGEITEVERFQKVIDTWNSTSESLKDEVIRNFQVTDLNSVYMMAFSGARGNMSQVRQLVGMRGLMANPQGEIIDLPIKTNFREGLTVTEYVISSYGARKGLVDTALRTADSGYLTRRLVDVSQDVIVREADCGTNRYIELTAMTDGPLSDRLLGRSLAEDVVV-NGEVIATRNQIIDDETAEKLGKLVDKIKVRSPLTCEAARSVCQTCYGWSLAHGHPVDMGEAVGIIAAQSIGEPGTQLTMRTFHTGGVFTGEVAQVRSPEGTVRFLPLSIRNVRTRHGDERDQVEAPGEIKLTDKTYSLTPGSLLFVTDGATVSEEQLLAEITSDVQKSTEKATKDVTSDLAGEVLFSQLVPEEKTDRQGNTTRIAQRGGLLWILSGEVYNLPPGAEPVVSNGDQVQVGDVLAETKLVSTNGGLVRLANSREIDIVTASVSLDQAEVKVESSAGREQFIIHTADGQRFLLKTTPGTKVQNHAIVAELIDDRYQTHTGGMIKYVDIEVSKGSRKQGYEITKGGTILWIPEETHEVNKDISLLQVEDGQYVEAGEEVVKDIFCNSSGVVEVIQKNDILREIIVKPGLLFMDEPESQEQLIYPGTQLTPEVTIEELRQAEWVETNEGLGLLLRPVQEFTVQDQSTSPTQGSAIELRSVQRIFFKDGERVKSVEGCQLISTQLVLEISLTADIELEPIDSDRLQLVILESLVLRRDSDSDPLGGNIQTRVLVQDGDEIPPGAVVARTEIQCKEVGEIRIRKGSEAVRRLLIVSDRDEFILPPPTVKAGDLVIAEEIGAGVLAPNSGQVLAVDIRLRSARPYRVSAGAILHIDEGDLVQRGDNLVLLVFERSKTGDIIQGLPRIEELLEARKPKEACVLARKPGFCQVEYQDSEIVDIKVVEDDGTISEYPLLGSQNPLVSDNQRIDVGQALTDGQANPHEILEVLGSYEAALKLEKTQMFLVDQVQSVYQSQGIDIADKHIEVIVRQMTSKVRIDDGGDTSMLPGELLELRQVETVNEAMSITGGAAAKYTPVLLGITKASLNTDSFISAASFQETTRVLTEAAIEGKSDWLRGLKENVIIGRLIPAGTGFNSHENDMILDDQTARAYAMNNLTLLPDLIEIQHSSFRWFLEEGLIEELNSFSPISDYTGKLELHFLGQDYRLKEPKYNVDEAKRRDSTYSVQMYVPTRLINKETGENIEQEVFIGDLPLMTERGTFIINGAERVIVNQIVRSPGVYYKAEIDKNGRRTYSASLIPNRGAWLKFETDKNGLVWVRIDKTRKLSAQVLLKAIGLSDNEIFDSLRHPEFYQKTLDKEGNPSEEESLLDLYRKLRPGEPPTVTGGQQLLESRFFDNKRYDLGRVGRYKLNKKLRLNVPDNQRVLTTTDILAAIDYLINLEFDIGNTDDIDHLGNRRVRSVGELLQNQVRVGLNRLERIIRERMTVSESQNLTPASLVNPKPLVAAIKEFFGSSQLSQFMDQTNPLAELTHKRRISALGPGGLTRERAGFAVRDIHPSHHGRICPVETPEGPNAGLIGSLATYARVNDYGFIETPCYVVENGRVRYDLPVKYLTADEEDDLRVAPGDVATDENGYILGETIPVRYRQEFSTTSPEQVDYVCVSPVQIVSVATSLIPFLEHDDANRALMGSNMQRQAVPLLRPERPLVGTGLEAQAARDSGMVIVSRTNGVVSYVDANRIRIFGEYEIQKYQRSNQDTCLNQRPLVYQGEQVVPGQILADGSATEGGEIALGQNILVAYMPWEGYNYEDAILISERLVAQDVYTSIHIEKYEIEARQTKLGPEEITREIPNVGEDALRNLDERGIIRVGAWVEASDILVGKVTPKGESDQPPEEKLLRAIFGEKARDVRDNSLRVPNGEKGRVVDVRVFTREQGDELPPGANMVVRVYVAQKRKIQVGDKMAGRHGNKGIISRILPLEDMPYLPDGRPVDIVLNPLGVPSRMNVGQVFECLLGWAGENLGVRFKITPFDEMYGEEASRLTVHGLLENASKKPNRDWVFKEEHAGKVTVYDGRTGEPFDRPVTVGMAYMLKLVHLVDDKIHARSTGPYSLVTQQPLGGKAQQGGQRFGEMEVWALEAYGAAYTLQELLTVKSDDMQGRNEALNAIVKGKPIPRPGTPESFKVLMRELQSLGLDIAVHKVPDGTVEVDLMVDVRRAPSRPTYESLTTEDLEEE----------------------MDICDQLNIEYKSHSSTISEEEAQRIKAIAAKQKILALHKLSPPRKPLKTPPTPTSPTLIAPPNRPSRPEPREPPKPTEPTAELKRPPGPLKRPTRMAKKWEEEEETAKGKNKRRALFEDDDDLEELSSFTLSTARPPKPPKRPSSSERQEPQKRPESIIITSLTVRDLSELMKVPETEIIRTLFFKGMAVNITQTLDVDTIEMIARDFEMTVETPSTQSAAIKTEMIDVSDWESLQRRPPVVTIMGHVDHGKTTLLDSIRKTKVAQGEAGGITQHIGAYHVDVEHNGKEQIVFLDTPGHEAFTAMRARGARVTDIAVLVVAADDGVQPQTKEAISHARAAEVPIVVAINKVDKPSANPDRIKQELTEQGLVAEDWGGETIMVPVSALRGENLDNLLEMILLVAEVEELVANPDRLAKGTVIEANLDRTKGPVATLLVQNGTLRVGDSIVAGSVFGKIRAMIDDRGQKVEAATPSFAVEILGLSDVPAAGDEFDVYESEKEARSIADQRAIEQRNTRLQQALSRRVSLSTLSIQAQEGQLKELNLILKADVQGSVEAILGALKQLPQNEVQIRVLLASPGEITETDVDLAAASGAVVVGFNTTLASGARAAADREGVDIRDYNIIYKLLDDIQGAMEGLLDPEEVEEHLGFAEVRAVFTVGRGAVAGCYVQSGKLVRNRFLRVRRGKEIVYQGVLDSLKRMKEDAREVATGFECGVGVSKFNDWKEGDIIEAYEMVMKRRTLSS
>1453429_CAthalassa@CONCAT
MT----FYNQIVDKRRLKKLIALAFRNYGSAHSSQVADDLKNLGFRYATKAGVSISIDDLTVPPAKRGMLQSAEQEISRTEARYARGEITEVERFQKVIDTWNSTSEELKDEVVRNFRKTDLNSVYMMAFSGARGNMSQVRQLVGMRGLMADPQGQIIDQPIKTNFREGLTVTEYVISSYGARKGLVDTALRTADSGYLTRRLVDVSQDVIVREIDCGTRRGLMVKAMKDGALGDRLLGRVLAEDVIV-GNDILAKRNQAIDAELAAKIGASVEYVIVRSPLTCEAARSVCQSCYGWSLATGRFVDLGEAVGIIAAQSIGEPGTQLTMRTFHTGGVFTGEVAQIKSPEGIIRWNKLSARKVRTRHGEDAFQVEVGGELNWCSKNYSITPGSVLFVADGDSVQKDKMLAEVTSATTCATERATKDVSTDLAGEVFFASLVSEEKTDRQGNTTHIAQRGGLVWILSGEVYNFPPGAEPTVSNGDQVVEEDVLAETKLVSMNGGIVRYLESREIDIITASVSLDKAEIRRESSGGHEQYIIYTAENQRFLLKATPETKVQNHAVIAELIDNRCETSTGGILRYGGIEVAKGSRKTGYEILGGGTLLWVPEETHEVNKDISLLIVEDGQYVEAGTEVVKDIFCQSSGVVEVVQKNDILREIIIKPGEFHLDDPNENEDLVPPGTEVLPGVVSTDLCQVEWIESTEGQGLLLRPVEEYNINHKPKVPSQNSIIELRTVQKLFYKDGERVKSVDGVHLLNTQLVLEIELVADIELKDDKKDRLQLVILESLTLRRDLDTDPYGGIIKTSVLVSNGDQISPGDIVAKTQIRCKENGRIRIKDGLEAVRRLLVVRNEDIQVFTNPKVKENDLVVAGELASGVITAESGLISSINVTLRLARPYRVSAGAILHVDDGDLVQRGDNLVLLVYERAKTGDIIQGLPRIEELLEARKPKEACILARKPGVCQIEYSDNEILSMKVVEEDGAETDYPILLNQNVIVSDNQKVDIGEHLTDGPANPHELLEVKGVYEAALILQEAQKFLVDQVQVVYQSQGIDISDKHIEVIVRQMTAKVRVDDGGDTTMLPGELVELRQIEQVNEAMSITGGAPAMYTPVLLGITKASLNTDSFISAASFQETTRVLTEAAIEGKSDWLRGLKENVIIGRLIPAGTGFNVHEENMILDDNIARAYTMNNLILLPDLIEIQHLSFRWFLEEGLIEELNSFSPITDYVGKLELHFLGNNYKLKEPKHDVDEAKRRDSTYSVQMYVPTRLINKETGEIKEQEVFIGDLPLMTDRGTFIINGAERVIVNQIVRSPGVYYKAETDKNGRRTYSASLIPNRGAWLKFETDKNGLVWVRIDKTRKLSAQVLLKAIGLNDNEIFDSLRHPEFYQRTLEKEGNPTEEDALLELYRKLRPGEPPTVSGGQQLLESRFFDSKRYDLGRVGRYKLNKKLRLTAPDTMRVLRQQDILSAIDYLINLEFDIGTVDDIDHLGNRRVRSVGELLQNQVRVGLNRLERIIRERMTVSESDSLTPASLVNPKPLVAAIKEFFGSSQLSQFMDQTNPLAELTHKRRISALGPGGLARERAGFAVRDIHPSHHGRICPVETPEGPNAGLIGSLATYARVNQYGFIETPYYRVENGRVRRDLDPTYLTADEEDDLRVAPGDISTDTDGNIIGSVVPTRYRQEFFITSPDQVDFVAVSPVQIISVATSMIPFLEHDDANRALMGSNMQRQAVPLLRPERPLVGTGLEAQAARDSGMVIVSRTEGIVSYVDANKIRVVGQYILQKYQRSNQDTCLNQRPLVYVGEDVVPGQVLADGSATEGGELALGQNILVAYMPWEGYNYEDAILISERLVFDDIYTSIHVEKFEIEARQTKLGPEEITREIPNIGEDSLKNLDEQGIIHIGAWVEAGDILVGKVTPKGESDQPPEEKLLRAIFGEKARDVRDNSLRVPNGEKGRVVDVRVFTREQGDELPPGANIVVRVYVAQKRKIQVGDKMAGRHGNKGIISRILPIEDMPYLPDGRPMDIVLNPLGVPSRMNVGQVFECLLGWAGENLGVRFKITPFDEMYGEESSRKTVHGLLAKAAEKPRKNWVYENNHPGKIAVYDGRTGEKFDRPITVGQAYMLKLVHLVDDKIHARSTGPYSLVTQQPLGGKAQQGGQRFGEMEVWALEAYGAAYTLQELLTVKSDDMEGRNEALNAIVKGKPIPRPGTPESFKVLMRELQSLGLDIAVHKVDDGTVEVDLMIDSRRSPNRPTYESLTTEDLEAEMNNVKVRIYDLSKELNLENKEILEICAQLNIAVKSHSSTITESQVERIKVMAEKQQILAIHHMAAPKKPIIKSPKPDKENFEKPPSR--KPSLE--PKPKKPKPDLKKS-PKLKRPTRIFKKWEEEEEASKTKAKRRALEDEDDDFEESESLSLSIARPPKPKKKPTSERKERKERQPEKVILENLTVRELSERLHISETEIIKLLFTKGTAVNITQTLDQETAKMVTESFGIIVEIPEEDSAAIKTEMIDEGDLDNLQRRPPVVTIMGHVDHGKTTLLDSIRKTKVAQGEAGGITQHIGAYHVDIEHDNKQQLVFLDTPGHEAFTAMRARGARITDIAILVVAADDGVQPQTREAISHAKAAEVPIVVAINKIDKLESNSDRIKQELSDLGLVPEEWGGDTIMVPVSALKGDNLDQLLEMLVLVSEIEDLLANPDRLAKGTVIEAHLDKNRGPVATLLIQNGTLRVGDSLVAGPVFGKIRAMVDDRGDKVKEASPSFAVEILGLSSVPAAGDEFDIYLSEKEARAVADKNAKDSRQTRLQQALSRRVTLSTLSAKAKDGELKELNLILKADVQGSIEAILGSLEQLPQTEVQIRVLLAAPGEVTETDVDLAAASGAVIIGFNTNLANGVKTAADQEEVDIREYDIIYKLLDDIQGAMEGLLEPEEIESPLGQAEVRAVFPVGRGAVAGCYVLSGKVVRNRFIRVVRDGNTIYQGTLDSLKRMKEDVREVNSGYECGIGIDKFSNWNEGDTIEAFEMIMKRRTLIG
>1906137_CGphascolarcto@CONCAT
MTEQVIYFNSVLDGAEIRAELEMGVTSQTEARMLMLANSLKNLGYKYATRSGVTISINDLSVPAVKKELLQEAEAEIEKSTNRYLKGEITEVERYTKVIDTWSETTSKLTEQVVKNLADR-LNPVYMMAFSGARGNLSQVSQLVGMRGLMADAQGQIIDLPIKSNFKEGLSVTEYIISSYGARKGLVDTALKTADSGYLTRRLVDVAQDVIIRDVDCHTTKAINMKAIMDGPLIDRLLGRTIAEDILDQG-NVIVPSGTTMNRDDIRKVAKILTELRVRSGLTCGLEYGICQKCYGWAMTTQKPVDIGEAIGIIAAQSIGEPGTQLTMRTFHTGGVFKGSGATVDANAGEVISNV--TRELRTRHGDIVQVSNYEADIEVKGEKYHIPAGSKVFFKNGMKVEKGFKLAEYEPVGSRLTEKATKDITTDLSGEVIFEDFVADERKDRQGNISRTTNKQGIIWVLGGDVYNLPGGSKVLVKDGQKIKAGEKLAETLTISEHSGEVRFGQGKEITIVIASIVPGNATFEQTKKE--QIWTVPTT-GEKYIVKAPVDTTVENGMIIAELIDEDCVVSSSGEIRYVDVEVDENQI-----ITKPGKVIFIPEEIHQINKDSALKMVENGTQVTAGTEIVKDIYCHLDGIVEFKEYNDVIHEITIRPGSIHTLSVSEEGEVVKKGTVIADGIKAKETSIVTIMDSNQPIQILVRPVQVLDVKQRDVSIKFDTTIDIVNVTQLQYKDGARVRNLDGSTITRTSLVLQMQLKGMVEVD----ENLRIVVLENLIVRREVDSNSLMSSMQTELLVKDGQIIDAKTPVAKTQVLAIEDGVASMKNTTEDARRLLLTSETFETTIPKAVVSKGDFVRMDVIAEGEKTEVSGQVIAVNITIRTGRPYLISPGTMLQVDSGALVLRGDNIATLVFERQKTGDIVQGLPRVEELLEGRKPKDCAILAEEEGIAEIVTDED--LRLYIVNENG-RTEIKYTVDSNIIVNNKQKISKGQPLTSGPLNPQDVIRLCG-------PEAAQQYLVDEVQRVYRSQGVEIADKHIEIIVRQMTKKVKVLESGDTTLLPGDYVELQTFEKANEEAIAGGKNPATCEYQLLGITKASLKTDSFISSASFQETTKILTEAAVEGKKDLLRGLKENVIIGRLIPAGTGFHHLTNSAILEEIETPDFAMSNYADLPDLIEVQKKSFEWFLKEGLKEELLSFSPVKDYTGRLELHFL-PNYTFDNAKYTIEEARIHDATYAKQLRVMVRLVNRDSGEIKEQEVYIGDIPTMTDKGTFIVNGAERVIVSQIVRSPGVYFKREISPAGKRLYNATMIPNRGAWLKIETDSNDLIYVKIDKNRKILATTLLKAMGITVSEMESLFTHFEFLKKTLDKDTTETTDDALIEVYKKLRPGDPASAQGGRQILESRFFDEKKYDIGRVGRYKLNKKLNLNIPKNQRTLTVQDIVASIEYLINLTYDEGVVDDIDHLGNRRIRSVGELLQNQFRVGLSRIERIVKERMTLQDSETLTPLNLLNTKPLIASLKEFFGSSQLSQFMDQTNPLAELTHKRRISALGPGGLMRERAGFAVRDIHPSHYGRICPVETPEGPNAGLIGSLATHAKVNDYGFVESPFFVVKDGVVTDEVV--YMTADEDENYRVAPSDIQLNPDNSIKAEYVPVRYRSEFTMGESKKVDYVGVSPIQIISVATSLIPFIEHDDANRALMGSNMQRQAVPLLITQRPVVGTGLEARAAKDSGMVAVAECDGTVTRVVGEEIIVQGVHQLMKYVRSNQDTCINQRPIVHEGDKVKAGDVIADGASTSQGELSLGKNVLVAYMPWEGYNYEDAILLSERCVHDDIFTSVHIEKLEIDARQTKLGPEEITREIPNVSEDALRHLDERGIVRIGARVFADDILVGKVTPKGESEHPPEEKLLRAIFAEKARDVKDNSLRVPHGEGGRVLDVKVFDREKGDELPPGANTVIRVYIAQKRKVSVGDKLSGRHGNKGIVSRILPKEDMPFLPDGTPVDIVLNPLGVPSRMNVGQTYELLLGLAAYLTGNHYEAPSFDERYGDNQSEIVTREELMKGIKESGCDWVLPS---GKVKLIDGRTGETFDEPVAVGLSYILKLVHLVDDKIHARSTGPYSLVTQQPLGGKAQFGGQRFGEMEVWALEAYGAAYTLQEMLTIKSDDVNGRNRAYEAIVKGDNIPRPGIPESFKVLVRELQSIGLDITVAKK-DG-IEVDLMTDMKAAPRR-TLSDID-SELETPMSFEPIRINELAKELGIPSKEIVEKYTQMGITGKTHSSTVTPDQIRRLKEFISKPKAFVVKKEAAPRE--VVKPK-----TARPRTE--KPERGKP-RPQ--GAQNKFPPRP--RPFRSNQTPENREQDNKNTRKR------DA------------ANKKKTKERISHKRSQREEEAVTQLVVTAMTISELSDKIQRTPAEIVKFLMLNGIMATLNQLIDVEVIKKICAEFEIEVLEEDEELEKEQSKALEEVDKKLLKKRAPVVSIMGHVDHGKTTLLDSIRASKIVATEVGGITQSIGAYTVYVE----KKVVFLDTPGHEAFTEMRARGAKATDIAILVVAADDGIMPQTIEAINHAKAAEIPIIVAVNKIDKPGANPDKILQQLTEHGLVPEEWGGDTITVKVSALQGVGIDELLEYILLVADMEELKANPKAEASGVVIEANLDKGKGPVATLLVQNGTLRVGNCIVVGTACGRVRALLSDSGERIQKAEPSTPVEILGLTEVPQAGDYFEVVQNEKEMKSIIDKRKERERDKRI-EATPAHIR---REAVAGDNDIPQLNLIIKANTHGSAEAVSQAIAQLESQLIKTKIIHVGVGDISEADVMLASASGALILGFTVKEDSNALAAAEKEGVVIKKYDIIYQILEDIEKTMLSLLQPETKEVQLGKAEIRQIFTIGKTTIAGCYVTEGKIIRSKNAVLIRDGKEIFTGVIDQLKRFKDDVKEVAQGFECGISFAKFNDLQIGDIIQVSTTEEVERTSL-
>1666911_Ppriestleyi@CONCAT
MPEQIVYFNAVLDPGQLRETIATSKGQQSEARLLMLADEIKSLGFKYATRAGVSISVQDLEVPPSKKAMLETAEGEIRATEERYTRGEITEVERFQKVIDTWNETSEHLKDKVQMGLRDNNLNSVYMMSNSGARGNISQVRQLVGMRGLMANPQGEIIDLPIKTNFREGLTVTEYIISSYGARKGLVDTALRTADSGYLTRRLVDVSQDVIVREIDCGTERYIPVRPMTDGPLKDRLLGRVPAEDVKHKTGEVIVARNQAITDDIAEAIGEAVKEVKARSALTCEAARSVCQHCYGWSLAHSHMVDLGEAVGIIAAQSIGEPGTQLTMRTFHTGGTFTGELAQVRAKAGTIHIPEMRVRPFRTRHGEDALMMEGNNQISMDS-NVSLPQGSILFAKEGDELSKGDLIAEMPNTVRKVTEKASKDVTSDLSGEVLFDGLVQEEKTDRQGNMTRLAQRGGLIWVLSGEVYNLPPGAEPIVKNGDRVEAQGVLAETKLITERGGIVRLTGGREVEIITASVILDQSEVEVESGQGREHYFLKSASGQKFSLNATPGTKVSSGQVVAELVDDTFRTQTGGIIKFAGVEVAKGKAKSGYEVVKGGTILWIPAEAHEVNKDISLLMVESGQYVEAGTEVVKDIFCQTSGVVEVTQKNDILREVVIRPGDLHMVSPDANDTIVNAGEEVIPGVVADALRYVEYVETPEGAALLLRPVQEFEVPDEAQLPSQLSVIKLRAVQRILYKDGERVKSVDGIEILRTQLVLDIELTADIELKADDEDRLQLVVLETLVVRRDIEADQTQGSTKTRLLVTDGDEIQPGAVIARTEIRCKEAGEIRIREDLESVRRVLVVRDADRVVIDAPVVSEGDLLVDDSIAEGIKTIESGQVIEVGVVMRIARPYRVSTGAVLHIDNGDLVQRGDGLVLLVFERAKTGDIIQGLPRIEELLEARKPKEACILAERPGVAQVVYSDDETVEIKVVESDGVVSDYPVTPGQNLVVSDGQKVDVGEALTDGPSNPHQILEVKGTHEASMLLEKVQSFLVNEVQSVYQSQGVDISDKHIEVIVRQMTSKARLEDGGDTTMLPGELVEIRQLEQVNEAMSITGMAPADYTPVLLGITKASLNTDSFISAASFQETTRVLTEAAIQGKSDWLRGLKENVIIGRLIPAGTGFNAYEEDMVLDDRTARAYDMTDSTLLPDLVEIQRASFRWFLSEGLVEELESFSPITDYTGKLELHFLGRDYRLKAPKYMVDEAKRRDSTYSVQMYVPTRLINKETGEIKEQEVFIGDLPLMTDRGTFIINGAERVIVNQIVRSPGVYYKAETDKHGRRTYTANLIPNRGAWLKFETDKNDLVWVRIDKTRKLSAQVLLKALGLSDGEIFDSLRHPEYFQKTIEKEGQFSEEEALLELYRKLRPGEPPTVNGGQQLLDSRFFDPKRYDLGKVGRHKLNRKLRLNIPEATRVLTPQDIVAAIDYLINLEFDIGNPDDIDHLGNRRVRSVGELLQNQVRVGLNRLERIIRERMTVSDADSLTPASLVNPKPLVAAIKEFFGSSQLSQFMDQTNPLAELTHKRRISALGPGGLTRERAGFAVRDIHPSHHGRICPIETPEGPNAGLIGSLATHARVNDFGFIETPFFPVVNGQIIKDNPAVYMTADEEDDLRVAPGDVPIDLNNNILGESVPVRYRQDFTVTSPKEVDYVAVSPVQIISVATSLIPFLEHDDANRALMGSNMQRQAVPLLRPERALVGTGLEAQAARDSGMVIISRTDGVVTYLDANWIKVEGTYELQKYQRSNQDTCLNQRPLVYEGAEVVAGQVMADGSATEGGEIALGQNVLITYMPWEGYNYEDAILISERLVYEDVYTSIHIEKYEIEARQTKLGPEEITREIPNVGEDALRQLDETGIIRIGAWVSSGDILVGKVTPKGESDQPPEEKLLRAIFGEKARDVRDNSLRVPNGEKGRVVDVRVFTREQGDELPPGANMVVRVYVAQKRKIQVGDKMAGRHGNKGIISRILPVEDMPYLPDGTPIDIVLNPLGVPSRMNVGQVFEALLGWAGQNLGARFKVTPFDEMYGEEASMETTHGKLKEAKEMTGKDWIFNPDNPGKIQLYDGRSGEPFDQAVTVGQSYMLKLVHLVDDKIHARSTGPYSLVTQQPLGGKAQQGGQRFGEMEVWALEAFGAAYTLQELLTVKSDDMQGRNEALNAIVKGKAIPRPGTPESFKVLMRELQSLCLDIAVHKLEDGTTEVDLMADVRRTPSRPTYESVSRSDLDDDMNKGKIRIYELSKELELENRDILAICEKLDIAVKSHSSTISEEEANRIRGVAKEQQILEIRRTMAPTKPAPTSPDPVKPRLVEPPSRPTKPVLKRDPRPSAPVTELRRPPDPLRRPTRPPKRPEGDEERPKAKTKRQIVED-DEDFDDLEQISLSLMRPPKPK--PTRRERRQEVEKPEMIVLTGISVHDLADQLAVPQTEIIKLLFFKGIATNVNQTLDMPTAEMVAEEFGVESVTAEEAPEARKTTMVGAEDADALQPRPPVVTIMGHVDHGKTSLLDYIRQAKVTEGEAGGITQHIGAYHVDLQSDRKGQIVFLDTPGHEAFTAMRARGTRVTDIAILVVAADDGVRPQTIEAISHAKAAGVPIVVAINKIDKEAANPDRVKQELMEYELVPEEYGGDTIMVPVSAITGENVDTILEMLLLVSEVEDLQANPDRLARGTVIEAHLDKARGPVATLLVQNGTLKIGDAFAAGPVFGRVKAMVDDRGNRSLQATPSFAVEVLGLNDVPPAGEEFEVYSEERDARAAADRKAIEQRQSRLQQTMSRRVTLNSLSEQAKEGDLKELNLILKADVQGSLEAILGSLQQLPQNEVQIRVLMAAPGEVSETDVDLAAASGAVIIAFNTTLASGARQSADNLGVDVQDYDIIYKLLEDIEGAMEGLLEPEMVEEPLGKVEVRAVFPVRKGTVAGCYVLSGKVTRNCRVRVMRGEENVYEGNLDSLKRMKDDSKEVAAGFECGIAVGGFNDWKEGDIINAFKLISQRRTLAP
>1080068_Lsp@CONCAT
MPEQIVYFNSVLSPGQLREEIATAKGQQAEARLLMLADELKDLGFKFATRAGVSISVDDLQVPPSKRKLLDEAEDEIRKTEERYTRGDITEVERFQKVIDTWNSTNEDLTSAVVQELRESNLNSVYMMAFSGARGNISQVRQLVGMRGLMANPQGEIIDLPIKTNFREGLTVTEYIISSYGARKGLVDTALRTADSGYLTRRLVDVAQDVIIRELDCNTERGIPIRSMTDGPLKDRLLGRVPAEDVIHETGEVIVPRNEPISDDMAEEIGRAVEEVVVRSPLTCQASRSVCQRCYGWSLAHAHLVDMGEAVGIIAAQSIGEPGTQLTMRTFHTGGTVTGEQATIRASNGTVHLKLLRSRPFRTRHGEDALIIESSVEVIVEH-GHTITQGSILFAQEGQSVVTDQILAELPATVRKVTEKASKDVASDLAGEVKFADLVPEEKRDRQGNITRIAQRGGLLWVLSGEVYNLPPGAEPVVKNGDRVEANSILAKTKLVTENGGTVRLPAGREVEIITASVLLDQARVIAESQQGREHYIIETQHNQRFSLIATPGTKVVNKQVVAELIDDRYHTQTGGIIKFSGIELEKGKAKQGYEVVKGGTILWIPEESHEVNKDISLLLVEDGQFVEAGTEVVKDIFCQSSGVVEVTQKNDILREIVIKPGELHMVNPEANGTIANPGEELLPGLELTDLRYVEYVDSPEGPALLLRPVTEFSVPDEPSVPSQSSTIQLRAVQRTMYKDGERVKSVEGLELLRTQLVLEIDLAADIELVPDDPERLQLVILESLVIRRDVPADQTQGSTLTTLLVKDGDQISPGDEVARTEILCKEGGEVRVGSN-ESARRILVVRESDKLTVDQPSVKAGDLLVAGAIADGVTIEESGQVLSVSVQLRLARPYRVSAGAVLHIDDGDLVQRGDNLVLLVFERAKTGDIIQGLPRIEELLEARKPKEACVLARRPGTAQVVYSDDDTVQVKVVEADGVITEYPIGPGQNMLIIDGQEVGAAEPLTDGPANPHEILEILGVHEASLILEKVQTFLVNEVQSVYQSQGIEISDKHIEVIVRQMTSKARVDDGGDTTMLPGELVELHQIQQVNEAMSITGGAPAEYTPVLLGITKASLNTDSFISAASFQETTRVLTEAAIEGKSDWLRGLKENVIIGRLIPAGTGFNAYEEDVVLDDLTARSYDMT--TTLPDLVEIQRASFRWFLEEGLIEELDSFSPITDYTGKLELHFLGKDYKLKRPKYDVDEAKRRDSTYAVQMYVPTRLINKETGEIKEQEVFIGDLPLMTDRGTFIINGAERVIVNQIVRSPGVYYKAETDKNGRRTYNASLIPNRGAWLKFETDKNDLVWVRIDKTRKLSAQVLLKALGLSDGEIFDALRHPEYFQKTIDKEGQFSEEEALMELYRKLRPGEPPTVSGGQQLLDSRFFDPKRYDLGRVGRYKLNKKLRLSVPETVRVLTPQDILAAIDYLINLEFDIGMVDDIDHLGNRRVRSVGELLQNQVRVGLNRLERIIRERMTVSDADTLTPASLVNPKPLVAAIKEFFGSSQLSQFMDQTNPLAELTHKRRLSALGPGGLTRERAGFAVRDIHPSHYGRICPIETPEGPNAGLIGSLATHARVNPYGFIETPFYEVKEGRVLKEKPPVYMTADEEDDLRVAPGDVSVDENGYIMGEQVPVRYRRDFTTTTPAEVDYVAISPVQIISVATSLIPFLEHDDANRALMGSNMQRQAVPLLRPERPLVGTGLEAQTARDSGMVIVNQFDGEVSYVDANRIRVNGEYILQKYQRSNQDTCLNQRPIVNVGDRVVAGQVLADGSAAEGGEIALGQNILVAYMPWEGYNYEDAILISERLVYDDVYTSIHIEKYEIEARQTKLGPEEITREIPNVGEDALRQLDETGIIRIGAWVEAGDILVGKVTPKGESDQPPEEKLLRAIFGEKARDVRDNSLRVPNGEKGRVVDVRVFTREQGDELPPGANMVVRVYVAQKRKIQVGDKMAGRHGNKGIISRILPLEDMPYLPDGRPVDIVLNPLGVPSRMNVGQVFECLLGWAAENLGVRFKMTPFDEMYGQEASRLTTHAKLQEAAEKTGQPWVFNPDNPGKIQVYDGRTGEPFDQPVTVGKAYMLKLVHLVDDKIHARSTGPYSLVTQQPLGGKAQQGGQRFGEMEVWALEAFGSAYILQELLTVKSDDMQGRNEALNAIVKGKAIPRPGTPESFKVLMRELQSLCLDIAAHKLEDGTVEIDLMADVRRAPSRPTYESISRDELDDSM-NGKVRIYELSKELNLDNREILDVCEQLNIPVKSHSSTISEAEAARIRSAAEKQQILEVRRSAPVRPDRPATPVPEQPSLMGPPSKPVRPVLKRSG-PTAKVLELRR-PPPLKKPTKVAKRWEEEDEVAKVKSKRRVLDDDEDDLDVLDALSISLMRPPKPKPTQRSDRREQQEQRPEIITLTSLTVAELADMLVVPETEVIRALFMKGIMTTVNQVLDIPTATMVAEEMGILVDTEAPEAEAKKTEMLDAGDLENLQRRPPVVTIMGHVDHGKTTLLDSIRKTKVAQGEAGGITQHIGAYHVDVEHNGEQQVVFLDTPGHEAFTAMRARGARVTDIAILVVAADDGVRPQTIEAISHAKAAEVPIVVAINKIDKEEAQPDRVKQELTEYGLVAEEWGGDTIMVPVSALTGENLDTLLEMILLVSEVEDLYANPDRPAKGTVIEAHLDKAKGPVATLLIQNGTLRVGDILVAGSVFGKVRAMVDDRGKRVEEGKPSFAVEVLGLSDVPAAGDEFDVYLDEKEARAIASNRTDQQRLSRLQQAMSRRVSLNTISSQAQEGDLKELNLILKADVQGSVEAILAALQQLPQKEVQVRVLLAAPGEITETDVDLAAASSAVIIGFNTTFASGARQAADQADVDVRDYTVIYALLDDIQGAMEGLLEPELVEEPLGQVEVRAVFTVGKGAVAGCYVKEGKVIRNSKLRVRRGGEVIFEGNLDSLKRMKEDAKEVNAGYECGIGVDNFKDWQEGDIIEVYRLITKRRTLSA
>1801607_CMbacterium@CONCAT
MSEQVIYFNQVLNPGKLRQELSEATGSQSEARMLMMANNLKDLGFRFATKAGVTISIEDLCVPEKKKKLISDAEKQIEEAQKRFERGDITEVERYNKVIDTWSETTEVLTEEVVKDLDGD-KNPVYMMAFSGARGNISQVRQLVGMRGLMADSQGQIIDLPIKTNFKEGLNVTEYIISSYGARKGLVDTALKTADSGYLTRRLVDVAQDVAVREIDCHSKRGIYVHPLYEAPISDRVIGRVAAEDINVSSKEIIVKRNEIIDRVKSKKVDESVPSVKVRSPLVCDLPYGICQMCYGWSLTTNTPVDIGEAVGIIAAQSIGEPGTQLTMRTFHTGGVVAGAAKQIKSPDDVLKYDI--TREIRTKYGDLVLQTIKDGRIKV----FYMPAGSQIRFPSGTKVEKDTPVGEYIEVG--LIERATKDIISDHPGQILFEGFTADERRDRQGNISRTANKNGIIWVMEGDVYNLPPGSRLSVQDGQQVKKTEILSETMIIAERGGEVRFNQGRELSIVIARVGAENAKLESTKQG--NSWKIKAAPEESYTIKVVPEEVLENKSVIAELVDDGLAVTTAGEIRYDGLEVDESRI-----ITQPGRIVFIPEEVHYLSKDVTLKLVENGDRVKAGQEIVQEVFTHLDGIVEIKIDNDIIHEVIVRPGEIYDIEPANDGELVKENTEIYPGIVTDSPRVITLIEEKGTVKLLLRPVQIFPIEPKKVFFQGYSTIALIAVTQMLFRDGERVRNFNGGPLSKTSLVLTMSLKGKVEIGKE---ELQIIVQENIVLRREQDTN------VTQLLVGDHDHIAPGVAVAKTQVLARANGEVSLSTQLE--KRLLLITSNDLIKQETPTVKVGEFIKFGKIGGQTEAACSGQVVSIDVVIRKGRPYLVNTGAQLQCDQGHLVQRGDQLAALIYERIKTADIVQGLPRVEELLEGRKPREACILAEMAAKVKIVQEED--VKLSLVAGDV-EKEVSIPLGLNLSVEHGQEVKLGQPLTDGPANPHDILNLLG-------VEAVQQYLLDEVQKVYRSQGVEIADKHVEIIIRQMTRKVRIEDAGDTILLPGELVELKDIEEETQKARSKDARPPSYKPILLGITKASLNTESFISAASFQETTRILSEAAIKGKKDWLRGLKENVIIGRLIPAGTGYLR---DFGEVTSEQPSLNMTITPVLPDLAEIQKASFEWFLREGLSEELKSFSPIRDYTGRLELYFLHDNYSFEDPKKTPQEARDNDQSYTKKLYIQMRLVNRDTGEIKENKMFVGEIPMMTDRGTFIINGAERVVVSQIVRSPGIYYKRDVDPNGKRTFNATLIPNRGAWLKLESDNNDLIHVKIDKNRKLYATTLLKALGYTVNEMETLFHHFDLLQKTLEKDPADNREQALIEVYKKLRPGDPTSVEGGRQILESRFFDDKRYNLGKVGRYKINKKLGLSVPEDVRVLTRDDIVASIDYLINLHYDEGQIDDIDHLGNRRIRSVGELLQNQFRVGLSRLERIIKERMTLQDADTLTPANLLNPKPLIAAIREFFGSSQLSQFMDQTNALAELTHKRRLSALGPGGLSRERAGFAVRDIHPSHYGRICPVETPEGPNAGLIGSLATHARVNQYGFIETPYRKVVNGIVISEVQ--YLSADEEDNFRVAPGDVALDENGKFKTEFVPVRYKSEFIVVPPEEVDFVGVSPLQIVSVGTALIPFLEHDDANRALMGSNMQRQSVPLITTERPFVGTGIEKQTARDSGMVIVAHDYGEVTYVSSQKIRVDSEYTLIKFNRSNQDTCLNQKSIVELGDKIIPGQILADGPATDKGELALGKNVLVAYMPWEGYNFEDAFLISERLVQEDVYTSIHIEKLEIDARSTKLGPEEITREVPNVSEESLRHLDESGIVRIGARVFADDILVGKITPKGESDHPPEERLLRAIFGEKARDVRDNSLRVPHGEGGRVVDVKVFDREKGDELPPVANKVVRVFVAQKRKISVGDKVAGRHGNKGIIAKILPVEDMPFLPDGTPIDIVLNPLGVPSRMNIGQTYETLLGLAAAMTGNHYEVPPFDEMYGAGSSEVLVSTEVNKAKKQQGIEWIGDN---GKVYLTDGRTGEKFDNPCLVGKSYMMKLVHLVDDKIHARSTGPYSLVTQQPLGGKAQFGGQRLGEMECWALEAYGAAYTLQEMLTVKSDDVSGRSRAYEAIVKGENIPRPGVPESFKVLVRELQSLGLDVTVLRRHDGKEEVDLTTDEKTQPNI-SLSSRDISDLEQEMTITKPRVYDLARAITLDTKQIISICEGLGYPVKNGSSSIDEGLITKIIPVLN-----GIKEVQEPVKKQRIKPTPP-------ASEVTKPTIKRIPKPQ-------TPS----EPSN----------ANKIETRK--------------AQPIQPFRVAKPTKRPHKKETETVATKPVLVTITAMTVKELAERLILPETEVVKNLFAKKIIKTVNQTVELEIAIECAKSFGYEVSTKIEEEEKNLQPDISTEADEDLVPRPPVVTIMGHVDHGKTTLLDAIRETKITEQESGGITQHIGAYQVEIVYDGNRKITFLDTPGHEAFTAMRARGAQVTDIAILVVAADDGVMPQTIEAIDHAKAAGVPIVIALNKIDKDGAQPDKILGQLTEHDLLIEDYGGKTVCAKISAKKRLNLDDLLTKITLVADAEKLRANPNRNAAGAVIEAQLSKERGPIAHLLVQNGTLKKGDCLVAGKVAGRVRAMFNDHGKEIEEAPPSMPIEIIGLPDVPNAGDTFQVYDTYQKAKEIAQEKQIKEKERH------RAFGLVDFASKVREGQIHELKIIVKADVKGSAEAVAKEIINLSTKDVLVRLIHVGTGNISENDINLAASTGAILIGFHVSVDPNAQKIAQEEGVDVRIYEIIYKITEDLEKAVLGLLEPEKEEVKLGAAEIRKIFTYGKGSIAGSYVTEGKIQRNQIAKLIRDGKVIHEGKIDNLKRFKDDAREVQTGFECGISFEGFNGIEEGDKIECWTIIEKERTS--
>1801606_CMbacterium@CONCAT
MSEQVIYFNSVLEQGSLRNELAHAGSSQTEARMLMLADRLKNLGFKYATKAGTTISIDDLDVPEVKKALLKNAEDEIDKSMHRYLKGEITEVERYTKVIDTWSETTEKLTQSVVDN-----TNPVYMMAFSGARGNISQVSQLVGMRGLMADAQGQIIDLPIKSNFTEGLSVTEYIISSYGARKGLVDTALKTADSGYLTRRLVDVGQDVIISQNDCGTERGIEIEAILDSSLGERLIGRTIVEDVKDDG-KMVIPKFTTLSNPEVAIINELIKKIKIRSPLTCATEHGICQSCYGWSLTNNKPVDVGEAIGIIAAQSIGEPGTQLTMRTFHTGGVFRGSGSQVKAKGGKVVTEL--TRELRTRHGDNVKVSSRENKLEIEDSTYNIPYGATLFVNKGDEVKKGDVIAEFEPVSGRLTEKATKDITSDIGGKIMFEGFSVDEKRDRQGNISRTANKGGRMWVLSGDVYGLPGSSTILVDNEQEVKAGDVLAETITVSEHGGEVRIPGGKEITIVIASLTPKNAVFETTKKE--QLWKVEGE-DEIHIVKSPVDTIVENGMVISELIEEENRVPSSGEIRYDGVEVDENQV-----ITKPGKIIFIPEEIHQISKDSTLKMVESGTFVTAGTEVVKDVVTHIDGIVEIKEYNDIIQEVIIRPGEVIKVDINTDGEIVQEGTEVAPGVFAPQKSIVNIIT--KSAEVLIRPIQEYEIHPRDVKIKFESTIKLVPVTQIQYRDGARIRHLEGANLTRTSLVLQMELKGLVELYPKEPENLKVVVLENLIVRRETEAASEKASLQTELLVKSGQVIEPKTPISKTQVLTRNDAKVSLKKSEDEVRRLLLVSPESKQTVTKPIIKEGDFISVDVISAGEKTKISGKITKIKVEVHLARPYLLSVGTQLQVENEGLVQRGDLLATLVFERQKTGDIVQGLPRVEELLEARKPKESAILAEDSGEAEIEYDEE--VKLLLVTESG-RTEIKIPLDSNIMVSDKQKITKGQALTSGPLNPHDIIRLSG-------IDTVQKYLVDEVQRVYRSQGVEIADKHVEVVVRQMTKKVKIEDSGDTKLLPGELTESKLVDIENDKAKEIGGAPATHYPVLLGITKASLNTESFISAASFQETTRVLTEAAVEGKKDQLRGLKENVIIGRLIPAGTGYYHLTNSAILEEIESPEFAMAKYSQMPDLTEIQKKSFEWFLKEGLKEELLAFSPIKDYTGRLELHFL-PTYRFDDPKYTIEEARLHDASYTKKLYILMRLVNRDTGEIKEQEVYIGDIPMMTDRGTFVVNGAERVIVSQIVRSPGIYYKREIAPTGKRLYNATLIPNRGAWLKIETDINDVIYVKIDKNRKILVTAFLKALGIGISEMTSMFRHSEFLKKTFDKDATETSDEALIEVYKKLRPGDPASASGGKSIIDSRFFDDKRYDLGRVGRYKLNKKLGLNLPETKRTLTVQDITASVEYLINLTYDEGFVDDIDHLGNRRIRSVGELLQNQFRIGLTRLERIVRERMTLQDAETLTPINLLNTKPLIAAIKEFFGSSQLSQFMDQTNPLAELTHKRRLSALGPGGLARERAGFAVRDIHPSHYGRICPVETPEGPNAGLIGSLSTYARVNEYGFIETPYYVVKDGMVTDEIH--YLSADEEDNFRVAPGDVPFNDNGKITVEMVPIRYRSEFTLTEASKVDYVGVSPIQIVSVGTSLIPFLEHDDANRALMGSNMQRQAVPLMVTTRPVVGTGLEKRSARDSGMVILAEQDGVIEYVSGDEIRIAGKYTLMKFIRSNQDTCLNQKPIVDLGDKVKKGHPLADGASTNMGELALGKNVLVAFMPWEGYNYEDAILISDRLVHDDVFTSIHIEKLEIDVRTTKLGPEEITREIPNVSEDSLRHLDERGIVRIGARVYADDILVGKITPKGESEHPPEEKLLRAIFAEKARDVKDNSLRVPHGEGGRVIDVKVFDREKGDELPPGANTVIRVYIAQKRKISVGDKMAGRHGNKGIISKVLPKEDMPFLPDGTAVDIVLNPLGVPSRMNVGQTYETLLGMASYLTGNYYEIPPFDERSGEEASKKSTTNEMMTGINKTGYNWVLPT---GKVTLYDGRTGEAFDNPVSVGLAYIMKLVHLVDDKIHARSTGPYSLVTQQPLGGKAQFGGQRFGEMEVWALEAYGAAYTLQEMLTTKSDDVNGRSRAYESIVKGENLQRPGIPESFKVLVRELQSIGLDITVAKR-GG-LEVDLMSDTKAVPKR-TLSDVD-SELQTPMAAEKIRVYDIARKLNLSNKEVVTALEKLGVTVKSHSSTISPEEAVKLESLLKPPR--LIKRVTQPTKPERVEPLPEKPEPQRPPFRPGRPPMSRPPRPPPP-----RPPPP--KPQSQTQA------PGEEQAKRR-----EV--------------PKKKDERLELKKREEEVEIAKEVIIDQLTVGELAAKLNLSIAAVIKQLMMSGIMATVNQVIDVETAKEAAKAFEYTIIEPEAEKKAAEKPAKKEQDESKLLHRAPVVTIMGHVDHGKTTLLDSIRKTKIVSTEAGGITQSIGAYRAEVN----RKIVFIDTPGHAAFTAMRARGAKVTDIVILVVAADDGIMPQTIEAINHAKAAKVPIIVAVNKIDKEGADPDRVLQQLTEYELVPEKWGGETITVEVSALQGLNIDELLEYIILVADVEELSANPGAPASGVIIESKLDKGKGAVATFLVQSGTLKVGDFIVAGTVGGRIRALIDDSGERVQQAGPSTPVEVLGLSEVPEAGEFFEAVENDRMMKDLVNKRSDITRMTRL-EAIPMQVKREML-LKGLEGETKELNIIIKSGTHGAAEAVNNALQQLESKKIFIKVVHLGVGDISEADVMLASASNAILVGFGVKEDPNALRVAADEGVVIRKYDIIYKMMEDIEQTMLGLLEPEYKEIEIGTAEIRQVFTVGKTTIAGCYVLDGKIIRNKEAKLLRNGKEIYKGTIGQLKRFKDDAKEVASGYECGISFDKFNDIEIGDIIKVLSKEKIERHTLV
>2107703_Fcyanobacteri@CONCAT
MNERVLYFESVTEPGELRVEIAEATTEQAEARLLMLADELKDLGFRFATKAGVSISVDDLQVPPSKRGLLEAAEDEIKETEARYTRGEITEVERFQKVIDTWNGTSEELKNEVVYDLKKNNLNSVYMMAFSGARGNISQVRQLVGMRGLMANPQGEIIDLPIKTNFREGLTVTEYIISSYGARKGLVDTALRTADSGYLTRRLVDVSQDVIIRELDCNTERGVMLRSMTDGPLKEKLLGRVAARDVLHQTGEVLVARNQSISDDTAKLVADAVEEVFVRSPLTCNATRSVCQLCYGWSLAHASMVDLGEAVGIIAAQSIGEPGTQLTMRTFHTGGTFTGEVAQVRANDGTVH----------------------------------------------------------------------------------------------------------------------------------------------------------------------------------------------------------------------------------------------------------------------------------------------------------------------------------------------------------T----------------------------------------------------------------------------------------------------------------------------------------------------------------------------------------------------------------------------------------------------------------------------------------------------------------------------------------------------------------------------------------------------------------------------------------------------------------------------------------------------MSNLTTLPDLVEIQRASFRWFLEEGLIEELDSFSPITDYTGKLELHFLGKDYKLRRPKYDVDEAKRRDATYAVQMYVPTRLINKETGEIKEQEVFIGDLPLMTDRGTFIINGAERVIVNQIVRSPGVYYKKEIDKNGRSTFNASLIPNRGAWLKFETDKNDLVWVRIDKTRKLSAQVLLKALGLSDGEIFDALRHPEYFQKTIEKEGQFSEEEALMELYRKLRPGEPPTVSGGQQLLDSRFFDPKRYDLGRVGRYKLNKKLRLNVPEATRILTPQDILASIDYLINLEFDIGNIDDIDHLGNRRVRSVGELLQNQVRVGLNRLERIIRERMTVSDADALTPASLVNPKPLVAAIKEFFGSSQLSQFMDQTNPLAELTHKRRLSALGPGGLTRERAGFAVRDIHPSHYGRICPIETPEGPNAGLIGSLATHARVNAYGFIETPYCRVENGRVRRDIPPTYMTADEEDDLRVAPGDIPIDEEGRILGEQVPVRYRQDFTTTSPEEVDYVAVSPVQIISVATSLIPFIEHDDANRALMGSNMQRQAVPLLRPERPLVGTGLETQAARDSGMVIVSRTDGEVSYVDANRIRVEGEHLLQKYQRSNQDTCLNQRPIVFAGDRVVAGQIMADGSATEGGELALGQNVLVAYMPWEGYNYEDAILISERLVYDDVYTSIHIEKYEIEARQTKLGPEEITREIPNVGEDALRQLDETGIIRIGAWVESGDILVGKVTPKGESDQPPEEKLLRAIFGEKARDVRDNSLRVPNGEKGRVVDVRVFTREQGDELPPGANMVVRVYVAQKRKIQVGDKMAGRHGNKGIISRILPEEDMPYLPDGTPVDIVLNPLGVPSRMNVGQVFECLLGWAGHNLDVRFKMIPFDEMYGMEASRLTTHAKIQEARDKTGQDWVFNPDEPGKIQVYDGRTGEPFDRPVTIGKAYMLKLVHLVDDKIHARSTGPYSLVTQQPLGGKAQQGGQRFGEMEVWALEAFGAAYILQELLTVKSDDMQGRNEALNAIVKGKAIPRPGTPESFKVLMRELQSLCLDIAAHKLEDGTVEIDLMADLRRTPSRPTYESISRDEMEEV------------------------MC---------------------IRD---------------------------------------------------------------------------------------------------------------------------------------------------------------------------------------------------RTEMLDATDLDSLQRRPPVVTIMGHVDHGKTTLLDAIRKTKVAQGEAGGITQHIGAYHVDMGAEGEQQVVFLDTPGHEAFTAMRARGARVTDIAILVVAADDGVQPQTIEAISHAKAAEVPIIVAINKIDKEDASPDRVKQELTEYGLVPEEWGGDTIIVPVSAIKGENLDGLLEMILLVAEVEDLYANPDRLAKGTVIEAHLDKAKGPVATLLIQNGTLRVGDVLVAGSVFGKVRAMVDDRVERVEAAGPSFAVEVLGLSDVPAAGDEFEVYKEEKEARSVASSRTVQQRQSRLQQAMSRRVSLNSLSAQAQEGELKELNLILKADVQGSVEAILGSLQQLPQKEVQVRVLLAAPGEITETDVDLAAASNAVIIGFNTTFASGARHAADELGVDVRDYNIIYKLLEDVQGAMEGLLEPELVEEPLGQAEVRAIFQIGRGIVAGCYIQSGKMIRNCRVRVLRNKQVIHEGNLDSLKRMKEDVKEVNAGYECGIGVDSFKDWNEGDIIESFRLVTKRRTLSM
>268115_Lantarctica@CONCAT
MAEQIVYFNAVLDAGKLREEIANSKGQQSEARLLMLADRIKELGFKYATRAGVSISVEDLQVPKEKKGMLAAAEEDIRITEERYTRGEITEVERLTKVIDTWNDTSEELKDQVVLDIKENNLNSVYMMAFSGARGNISQVRQLVGMRGLMANPQGEIIDLPIKTNFREGLTVTEYVISSYGARKGLVDTALRTADSGYLTRRLVDVSQDVIIREHDCGTTRGIPLRSMTDGPLENRLLGRVMAEDVVHKTGEVLLKKDQPVSPEIAEMLAEAVERVVVRSPLTCEATRSVCRLCYGWSLAHSELVDLGEAVGIIAAQSIGEPGTQMTMRTFHTGGTFTGEVARIRASDGTVKLPKLKTRAFRTRYGEDALMLESNADVTIEG-SESLPQGTILFVNNGETVKKEQLLAELPSATRKVTEKASKDVTSDLSGEVQFAGLVQEEKTDRQGNTTRLAQRGGLLWVLAGDVYNLPPSAEPVVRNGDYVNADDTLAETKLTTERGGLVRLPGTREVEIITASVMLDQAQVRKEQGQGREHYFIETASGQRFSLIATPGAKVTSGQVIAELEDDQFHTQTGGIIKFSGVDVAKGKGKQGYEVVQGGTLLWIPEEAHEVNKDISLLMVEDGQYLEAGTEVVKDIFCQNSGVVEVTQKNDILREILVKPGDIHMVAPEDDGTIVNAGEEVMPGLVADALRYVEYVETPDGPALLLRPVEEYTVPNEPAVPSQDSAIKLRAIQRIPFKDGERVKSVAGVELLRTQLVLDIEVVADIELVPDDADRLQMVVLETQVIRRDVVADQTQGSTVTRLLVEDGQQIEPGAVVARTEIRCKESGEVRIREGQEAIRRVLVVREADRMKVDQPTVKVGDLVVADELAPGLTYEESGEVTAIDISLRLARPYRVSTGAVLHIEDGDLVQRGDNLVLLVFERAKTGDIIQGLPRIEELLEARKPKEACVLSERPGNAQVVYSDDETVEVKIVEDDGVVTEYPVSPGQNVIVSDGQRVNTSEHLTDGPANPHQILEVQGIHDAALGLQEVQSFLVNEVQSVYQSQGIDISDKHTEVIVRQMSSKCRIEDGGDTTMLPGELVEIYQVEQVNEAMAITGGAPAEYTPVLLGITKASLNTDSFISAASFQETTRVLTEAAIEGKSDWLRGLKENVIIGRLIPAGTGYNAYEEDVVLDDFTARSYDMTETTVLPDLVEIQRSSFRWFLEEGLIEELESFSPITDYTGKLELHFLGRQYKLKSPKYDVDEAKRRDATYAVQMYVPTRLINKETGEIKEQEVFIGDLPLMTDRGTFIINGAERVIVNQIVRSPGVYYKSETDKNGRRTYNANLIPNRGAWLKFETDKNDLVWVRIDKTRKLSAQVLLKALGLTDNEIFDSLRNPEYFQKTIEKEGQFSEEEALLELYRKLRPGEPPTVAGGEQLLHSRFSDPKRYDLGRVGRYKINRKLRLNVPDATRVLTPTDILSAIDYLINLEFDVGSIDDIDHLGNRRVRSVGELLQNQVRVGLNRLERIIRERMTVSDSDSLTPASLVNPKPLVAAIKEFFGSSQLSQFMDQTNPLAELTHKRRISALGPGGLTRERAGFAVRDIHPSHYGRICPIETPEGPNAGLIGSLATHARVNEFGFIETPFFKAENGRVFKDVEPIYMTADEEDDLRVAPGDIATDENGYIIGDTIPVRYRQDFTTTDSTEVDYVAVSPVQIISVATSLIPFLEHDDANRALMGSNMQRQAVPLLQPERPLVGTGLEAQAARDSGMVIISRTDGEIVYLDADLIKVEGEYELQKYQRSNQDTCLNQRPIVFPGEKVQSGQVLADGSATEGGELALGQNVLVAYMPWEGYNYEDAILLSERLVYDDVYTSIHIEKFEIEARQTKLGPEEITREIPNVGEDSLRQLDETGIIRIGAWVDSGDILVGKVTPKGESDQPPEEKLLRAIFGEKARDVRDNSLRVPNGEKGRVVDVRVFTREQGDELPPGANMVVRVYVALKRKIQVGDKMAGRHGNKGIISRILPIEDMPYLPDGTPIDIALNPLGVPSRMNVGQVFECLLGWAADNLDARFKVIPFDEMYGEEASRNSTHGKLMEARETSGKDWIFNPDDPGKIVLRDGRTGERFDKAITIGRAYMLKLVHLVDDKIHARSTGPYSLVTQQPLGGKAQQGGQRFGEMEVWALEAFGAAYTLQELLTVKSDDMQGRNEALNAIVKGKSIPRPGTPESFKVLMRELQSLCLDIAVHKVEDGTTEVDLMADVRRTPSRPTYESIAREELEEAM-NGKVRIYELSKELSLDNKDILAIASRLDIAAKSHSSTIAESEAEQIRAAAHKQQILEIRRPTAPARPGPSRPGPVRPELVGPVSRDRRPVIRESPRPTVTKPRLRRPDGPLRRPSRHRRD-EDEDDASKGKTKRRVLGEDDEDLDDLEQLSISLARPPKPKHRPQGRRGEAQPERPEFIVLSGLTVHELAEQILVPETELIKSLFFKGIAANINQTLDIETAKMVAEEFEVMVETSEIESEAKKTEMLDAADLDSLQRRPPVVTIMGHVDHGKTTLLDSIRKTKVAQGEAGGITQHIGAYHVDVEHDGVHQIVFLDTPGHEAFTAMRARGTRVTDIAILVVAADDGVRPQTIEAISHAKAAEVPLIVAINKVDKETANPDRVKQELMEHGLVPEEWGGDTIMVPVSALSGENLDSLLEMIVLVAEVGDLQANPDRLARGTVIEANLDKARGPVATLLVQNGTLRVGDSIVAGPILGKVKAMLDDRLRRVKVASPSFAVEVLGLNDVPAAGDEFEVYPDEKTARAVADRRMLDQRQSRLQQSMSRRVTLNTISAQVQEGDLKDLNLLLKADVQGSIEAILAALQQLPQNEVQTRVLLAAPGEISETDVDLAAASGAVIIGFNTTLAPGARQSADRQGVDVRDYEVIYNLLDDIQGAMEGLLDPEMVEEPLGQVEVRAVFPVRKGAVAGCYVLSGKVTRNCNLRVVRGGEAVYTGKLDSLKRMKEDTKDVAAGFECGIGIDNFSDWKEGDIIDAFKMVTKRRTLAM
>1801608_CMbacterium@CONCAT
--EQVIYFNQVLNPGKLRQELALSSGSQSEARMLMMADALKNLGFHFATKAGVTISIEDLTVPEDKKDLISSAEEQIEDAQKKFERGDITEVERYNKVIDTWSETTEKLTEKVVKDFDIR-LNPVYMMAFSGARGNISQVRQLVGMRGLMADSQGQIIDLPIKTNFKEGLNVTEYIISSYGARKGLVDTALKTADSGYLTRRLVDVAQDVTIRAHDCGSKRGVVVHALFEGGIVERVIGRVAVEDIISKTKEVIVKRNELIDRQKSKLIEEHVASAKVRSPLVCDLPYGICQTCYGWSLTTNTIVDIGEAIGIIAAQSIGEPGTQLTMRTFHTGGVVAGAAKQIRSPSDILKFDI--VKEIRTRYGDTVLQTTKEGKIKI----FFLPAGSQIRFKSGAKIEKDTVVAEYTEIG--LIEKATKDIISDHSGQILFEGFSVDERRDRQGNISKTANKNGIIWIMEGDVYNLPAGSKLIPEDGQHVKVSDILAETLIISERGGEVRFNQGREVSIVIARVGAENAKLESTKQG--NSWKVKATPEELYTIKVVPGETIENKSVIAELVDDGMAVTTAGEIRYDGLEVDESRI-----ITQPGKIIFIPEEVHYLSKDVSLKLVENEDRVKAGQEIVKDVFTHLDGFIEIKVDNDIIHEVIVRPGELFDIEPSLDEEIVKEGMEIYPGIKINDTKVVTLIEEKGTVKLLLRPVQTFAIEPKKVFFQGYSTIALLAVTQMLYRDGERVRNFNGGPLSKTSLVLTMGLKGKVEIGKD---ELQIIVQENIVLRREQDTN------VTQLLINNNDHIAPGVALAKTQVLARSNGEVSLSTQQE--KRLLLITINDLIKQETPAVKVGDFVKLGKLAGGTESACSGQIVSAEVIIRKGRPYLVNAGAQLQCDQGHLVQRGDQLAALIYERVKTADIVQGLPRVEELLEGRKPKDAAILSEFNAKVKIIEEDD--ARLILASGET-EQEVSIPPGLNVIVENGQAVKIGEPLTDGPANPHDILNLLG-------IEAVQQYLLDEVQKVYRSQGVEIADKHVETIIRQMTRKVRIEDAGDTILLPGELVELADIKKETEKARSKDARPPAYKPILLGITKASLNTESFISAASFQETTRILSEAAIQGKKDWLRGLKENVIIGRLIPAGTGYLY---DYGQLTSEEPSLNMTVAPVLPDLAEIQKASFEWFLREGLSEELKSFSPIRDYTGRLELYFLHDNYSFEDPKKTPQEARDNDQSYTKKLYIQMRLVNRDTGEIKENKMFVGEIPMMTDRGTFIINGAERVVVSQIVRSPGIYYKRDVDPNGKRTFNATLIPNRGAWLKLESDNNDIVHVKIDKNRKLYATTLLKALGYTANEMETLFHHFDFLHKTLEKDPAENREQALIEVYKKLRPGDPTSVEGGRQILESRFFDDKRYNLGKVGRYKINKKLSLSVPEDVRVLTRDDIVASIDYLINLHYDEGQIDDIDHLGNRRIRSVGELLQNQFRVGLSRLERIIKERMTLQDADTLTPANLLNPKPLIAAIREFFGSSQLSQFMDQTNALAELTHKRRLSALGPGGLSRERAGFAVRDIHPSHYGRICPVETPEGPNAGLIGSLATHARVNQYGFIETPYRKVINGTVASEVQ--YLSADEEDNFRVAPGDVPLNEDGSFKAEFIPARYKSEFIVVPPEEVDFVGVSPIQIVSVGTALIPFLEHDDANRALMGSNMQRQSVPLITTERPYVGTGIEKQTARDSGMVIVAGDFGEVTYVSSQRIRIKSEYSLTKFNRSNQDTCLNQKPIVSTGDKVIPGQVLADGPATDCGELALGKNILVAFMPWEGYNFEDAILVSERLVMDDVFTSIHIEKLEIDARSTKLGPEEITREVPNVSEEALRHLDENGIVRIGARVFPDDVLVGKITPKGESDHPPEERLLRAIFGEKARDVRDNSLRVPHGEGGRVVDVKVFDREKGDELPPVANKVVRVFIAQKRKISVGDKVAGRHGNKGIIAKILPVEDMPFLSDGTPVDIVLNPLGVPSRMNIGQTYETMLGLASMLNNTHYEVPPFDEMYGSEASKTLVLNEINNAKKNKNVEWIDDN---GKVKLIDGRTGEPFDNPCSVGKIYMMKLVHLVDDKIHARSTGPYSLVTQQPLGGKAQFGGQRLGEMECWALEAYGAAYTLQEMLTVKSDDVSGRSRAYESIVKGENIPRPGVPESFKVLVRELQSLGLDVTVLRRREGNEEIDLTSDERTQPNI-SLSSRDIEPLEKEMTTTKARIYDITRVVTSDTKQIISICENLGYPVKSASSSIDDTVMGKILIALQ-----ELKEVPEPPKKQRIKPPPQ------PPGEPGSSAVK-I--ES-------SPP-------R----------KKEVEPKK--------------NLPIQPFRVAKPTKRP-KKEPETSAAKPAVVVIPALSVKELADRLLLPETEVVKNLFAKGIIKTVNQTIELEVAIECAKSLGYEVVTETEEEEKNLQADISLEAEADLLPRPPVVTIMGHVDHGKTSLLDAIRETKITDQEAGGITQHIGAYQVEILYDGRRKITFLDTPGHEAFTAMRARGAQVTDIAILVVAADDGVMPQTIEAINHARAAGVPIVIALNKIDKPEAQPDKLLGQLTEHDLLVEDYGGKTVCSKISAKKRLNLDDLLTKITLVADAEKLRANPNRLAVGAVIEAQLSKERGPVAHLLVQNGTLRKGDCLVAGKVAGRVRAMFDDHSKEVEEAPPSMPVEIIGLPDVPNAGDTFQVYKTYQEAKEVAGQRLLKEQESH------RVFGLMDFASKVREGQAHELKIIIKADVHGSAEAVAKEIVNLSTKDVLVRPVHVGSGNISENDINLAASTNAIVIGFHVNADANAQKAATDQGVDIRLYEIIYKITEDLEKAVLGLLEPEKEEVKLGVAEVRKIFTYGKGNIAGCYVTEGKVQRNQIAKVKRSGKIIFEGKIDGLKRFKDDAREVQTGFECGISFDQFQDLEEGDQVECFTIIEKERTSS-
>1752063_Fsp@CONCAT
MPEQIVYFNSVLSPGTLREEITTAKGQQAEARLLMLADKLKDLGFRYATKAGVSISVEDLMVPPSKRSLLEAAEAEIRATEERYQRGEITEVERFQKVIDTWNGTSEALKDEVVQELKKTNLNSVYMMAFSGARGNISQVRQLVGMRGLMADPQGEIIDLPIKTNFREGLTVTEYIISSYGARKGLVDTALRTADSGYLTRRLVDVSQDVIIREFDCGTTRGIPIRAMTEGRLETRLMGRVVAEDVVHTTGEVIAPRNTPISDDLAKIIEKSVTEVVVRSPLTCEAARSVCQHCYGWSLAHAKMVDLGEAVGIIAAQSIGEPGTQLTMRTFHTGGVFTGEVAQERAVDGTVRFPRLRTRPYRTRHGEDALYVETNGTLTLDAGNIAVTQGSTLYVVDGQQVKQGQLIAEVALGTRANTEKAVKDVASDLAGEVKFADVVAEQKTDRQGNTTTTAARGGLIWILSGEVYNLPPGAELVVKENDTVATNGVLAETKLTTQHGGVVRLPSTREIEIITASVVLDQATVTVQSSQGKNNYLVSTGNNQVFNLRATPGTKVQNGQVVAELIDDRYRTTTGGMLKYAGVEVQKGKAKQGYEVVQGGTLLWIPEETHEVNKDISLLLVEDGQYVEAGTEVVKDIFCQNSGVIEVTQKNDILREVVIKPGDLLMVDPEADNTFVQPGEELL-GQTFNELRYIQYVETPEGPALLSRLVVEYAVPNYPDVPSTTSVIQLRAVQRLPYKDSERVKCVEGVELLRTQLVLEIELAADIELVPDDPERLQLVILESLTVRRDITADATQGSTNTTLEVEDGQTIAPGAVVARTQILCKEGGIVRVKKGTEAVRRCLVLRQQDMIKMNAPKVKPGDLVVEGEIAPGVFAEESGQVVAVKVTIRVGRPYRVSGGAILQVEDGDLVQRGDNLVLLVFERAKTGDIIQGLPRIEELLEARKPKEACILAKRAGEVKVIYGDDEAIAVKVIEPNGVVTDYTIGPGQNLVVTDGQTVSAGQPLTDGPANPHEILEVEGVYACASHLQKVQTFLVNEVQMVYQSQGIDIADKHIEVIVRQMTSKVRVDDGGDTTMLPGELVELRQIEQVNEAMAITGGAKAQYTPVLLGITKASLNTDSFISAASFQETTRVLTEAAIEGKSDWLRGLKENVIIGRLIPAGTGFNTYEEDMVLDDRTARTYNMTNDTLLPDLIEIQRSSFRWFLEEGLIEELNSFSPITDYTGKLELHFLGQNYKLKEPKYDVDEAKRRDSTYAVQMYVPTRLINKETGEIKEQEVFIGDLPLMTERGTFIINGAERVIVNQIVRSPGVYYKSEIDKNGRRTYSASLIPNRGAWLKFETDRNDLVWVRIDKTRKLSAQVLLKALGLSDNEIFDALRHPEYFQKTIEKEGQFSEEEALMELYRKLRPGEPPTVLGGQQLLDSRFFDPKRYDLGRVGRYKLNKKLRLQVPETMRVLTPQDILAAVDYLINLEYDIGSIDDIDHLGNRRVRSVGELLQNQVRVGLNRLERIIRERMTVSDAEVLTPASLVNPKPLVAAIKEFFGSSQLSQFMDQTNPLAELTHKRRLSALGPGGLTRERAGFAVRDIHPSHYGRICPIETPEGPNAGLIGSLATHARVNQYGFLETPFRPVENGRVRYDLPPVYMTADEEDDFRVAAGDAPIDENGHLIGPEVPVRYRQEFSTTTPEQVDYIAVSPVQIVSVATSMIPFLEHDDANRALMGSNMQRQAVPLLKPERPLVGTGLEAQGARDSGMVIVSRTDGDVTYVDATKIRVPPEYILSKYQRSNQDTCLNQKPLVRVGERVVAGQVLADGSSTEGGELALGQNIIVAYMPWEGYNYEDAILISERLVQDDVYTSIHIEKYEIEARQTKLGPEEITREIPNVGEDALRNLDEQGIIRIGAWVEAGDILVGKVTPKGESDQPPEEKLLRAIFGEKARDVRDNSLRVPNGEKGRVVDVRIFTREQGDELPPGANMVVRVYVAQKRKIQVGDKMAGRHGNKGIISKILPIEDMPYLPDGSPVDIVLNPLGVPSRMNVGQVFECLLGWAGHVMGVRFKITPFDEMYGEEASRTIVHGKLQEARDETGKNWVFNPDDPGKIMVYDGRTGEPFDRPVTVGVAYMLKLVHLVDDKIHARSTGPYSLVTQQPLGGKAQQGGQRFGEMEVWALEAFGAAYTLQELLTVKSDDMQGRNEALNAIVKGKAIPRPGTPESFKVLMRELQSLGLDIAVHKVTDGSVEVDLMADNRRTPPRPTYESLSRESMEEEMNNGKVRIYELSKELNLDNKELLAICDQLNIAVKSHSSTITESEAERIRSQAEKQELLEIRKPLPPRTPVPIRPVPEKPQLVAPPTRPARPILKRDPRPGKGAGDTPRPPPELKRPTRQPKTWQPEEEKARAKGKRIIVDDEEEDLDEDAAVSNAIVRPPKPKPKPTDQRRPQEQERPEKLIVTTMTVQELADALVVADTEIVKILFLKGMAVSITQSLDIPTITLIANELGTEVETQQPEAEARKTEMIDVADLENLQRRPPVVTIMGHVDHGKTTLLDSIRNTKVAAGEAGGITQHIGAYHVDVEHDGKQQVVFLDTPGHEAFTAMRARGARVTDIAILVVAADDGVRPQTIEAISHAKAAEVPIVVAINKIDKEGAQPDRVKQELTNYGLTPEEWGGDTIMVPVSAIKGENLDTLLEMILLVAEVEELSANPDRPAKGTVIEAHLDKAKGAVATLLVQNGTLRVGDILVAGSVFGKVRAMIDDRARKVEAATPSFAVEVLGLSDVPAAGDEFEVFHNEKEARALANERAEKQRQSRLMQG---RVTLAGISAQAQEGELKELNLILKADVQGSVEAIVGSLKQIPQNEVQIRLLLAAAGEITQTDIDLAAASGAVIIGFNTTYASGARQAADEAGVDVREYNIIYKLLEDIQGALEGLLEPELVEEPLGQAEVRAVFPVGRGAVAGCYVQSGKLVRNCKVRVRRGGKVVYEGILDSLKRMKEDAREVNTGFECGVGIDKYSDWTEGDIIEAYQMVTKRRTLSA
>2024880_Ssp@CONCAT
MTEQIVYFNCVLDAGQLREDINGSKGQQTEARMLMLADKLKDLGFRYATQAAVSISVDDLKVPDAKKDLLGEAEEQITATEERYRLGEITEVERHTKVIDTWTETNERLVDAVRINVNQNALNSVWMMANSGARGNMSQVRQLVGMRGLMANPQGEIIDLPIRTNFREGLTVTEYVISSYGARKGLVDTALRTADSGYLTRRLVDVAQDVIVREDDCGTTRLITVEA-EDGRFGNRIVGRLTAVQVVGAEGEVLAERDTEIDPPLS--FEKAVTAVSVRSPLTCEANRSVCRKCYGWALA-NELVDLGEAVGIIAAQSIG-PGT-LTMRTFHTGGVSTAESGVVRSTSGTVEFAAASVKPYRTPHGVNAQQAEVDFNLTIKSGK---ENGSLLFVDNGQAIDADVTVAQIATGVIKSVEKATKDVICDLAGQVRYEEAIPREVTDRQG-ITLKAQRLG-MWVLAGDVYNLPP-AQPVVAGETEVVEGQVLAEASQR-EFGGEVRLRDSREVQIVTTAMTLKDFKLLEESTHSGEIW--EAKDGTRYRLNTIPGSKIGSGEVIAEL--DRFRTNTGGLVK-AGLAI-KRSAKNGYEVN-GGTLLWIPQETHEI-KDISLLMITDGQWIEAGTEVVKDIFSQTAGIVTVTQKNDILREIIVRSGDFHLS-DKEDGQMVNPGEEVSKGLSAEEMKFVQTVETPEGKGLLLRPVEEYTIPNEAQLPELSHVLGIKATQR-AFKNE--IKSVEGVELLKTQLLLETFMTVDVEKAPDAKTRLRLVILESILVRRDTISDSSHGSTHTELQVEDKVSVKAGDVVATTQILCKQKGVAQEATEA-PVRRLIVERAQDTTTIS-PLVTVGQRIVDGLLAEGQPTSCCGEVEVVS--TRIGRPYMVSPDSVLHVRDGDLVQRG-GLALLVFERQKTG--IVGLPRIEEL--ARRPRESTIL-KKPGTVEIKRDENESITVTVIESD-AIGEYPILLGRNVMVS--QQV-AGELLTDGPI-PHELLECKPLMDAAQEIANLQHRLVTEVQNVYKSQGVS-DDKHIEVIVRQMTSKVRV-DAGDTTLLPGEL-ELRQVE-TNQAMAITGGAPAEFTPVLLGIT-ASLNT-SFISAASFQETTRVLTEAAIEGKSDWLRGLKENVI-GRLIPAGTGFSGFEETAVLADPSDA-LEMSSSAYLPDLVEVQRASFKWFLDQGLIEELESFSPITDYTGKLELHFIGSEYRLKRPRXDVEEAKRRXATFASQMYVTCRLVXKETGXIKEQEVFIGEXPLMTERGTFIINGAERVXVNQIVRSPGVYFXDEMDKNGRRTYNASVIPNRGAWLKFETDKXDLLHVRVDKTRKINAHVLMRAMGLSDNDVLDKLRHPEFYKKSINDEGIXSEDQALLELYXKLRPGEPPSVSGGQQLLQTRFXDXKRYDLGRVGRYKINKKXRLTIPDTVRTLTHXDVLSTLDYLINLELDVGSLDDIDHLGNRXVRSVGEXLQNQVXVGLXRLERIIKXRMTVGETXSLTPAXLVNPKPLVAAIKEFFGSSQLSQFMDQTNPLAELTHKRRISALGPGGLTRERAGFAVRDXHPSXYGRLCPIETPEGPXAGLINSLATHARVXEYGFIETPFWKVTDGVVIKSGDPIYLSAXREDEVRVAPGDVATDDDGRITSDXIPVRXRQDFEKVPPEQVDFVALSPVQVISVATSLXPFLEHDDANRALMGSNMQRQAVPLLRPERALVGTGLETQVARDSGMVPISRVNGTVVFVDANAIVVEGTHFLQKYQRSNQDTCLNQRPIVRCGDPVIVGQVMADGSACEGGEIALGQNVLIAYMPWEGYNYEDALLVSERLVTDDLYTSVHIEKYEIEARQTKLGPEEITREIPNVAEESLGNLDEMGIIRVGAFVESGDILVGKVTPKGESDQPPEEKLLRAIFGEKARDVRDNSLRVPGTERGRVVDVRIYTREQGDELPPGANMVVRVYVAQRRKIQVGDKMAGRHGNKGIISRILPREDMPYLPDGTPVDIVLNPLGVPSRMNVGQVFELLMGWAAANLDCRVRIVPFDEMHGPEMSQQTVETYLKEAAKQPGKEWVYQPEDPGKLLLRDGRTGQPFDQPVAVGYSHFLKLVHLVDDKIHARSTGPYSLVTQQPLGGKAQQGGQRLGEMEVWALEAYGAAYTLQELLPVKSADMQGRNEALNAIV----------------------------------------------------------------------------------------------------------------------------------------------------------------------------------------------------------------------------------------------------------------------------------------------------------------------------------------------------------------------------------------------------------------------------------------------------------------------------------------------------------------------------------------------------------------------------------------------------------------------------------------------------------------------------------------------------------------------------------------------------------------------------------------------------------------------------------------------------------------
>1920663_Asacrum@CONCAT
MT----FYNHIVDKGRLKKLIAWTYRNYGSARSAQMADFLKDLGFRFATKAGVSISIDDLKIPSSKRALLDSAEQEIRTTQERYARGEITEVERFQKVIDTWNSTSEELKDEVIRNFQETDLNSVYMMAFSGARGNMSQVRQLVGMRGLMADPQGEIIDLPIKTNFREGLTVTEYIISSYGARKGLVDTALRTADSGYLTRRLVDVAQDVIIREVDCGTSRSLKVTAMKDGPLVDRLLGRVLAEDIVV-DGQILAKRNQSIDPELAVAISEKVDEVMVRSPLTCEAARSVCQTCYGWSLAVGKQVDLGEAVGIIAAQSIGEPGTQLTMRTFHTGGVFTGEVAQEKAPIGKVKWGKLSTRKVRTRHGDDAFAVEVAGDLTWVTTGYSVTPGSLLFVDNGQSVIKDQLLAEVTSAVAKSTERATKDVSTNLAGEIFFANLVAEEKTDRQGNTTRIAQRGGLIWVLSGDVYNLPPGAESVVSNGSQVKVGSVLAETRLTSIGGGVVRHENSREIEIITASVLLDRSEVRKESSSGHDQYVIHTTDNQRFLLKAAPETKVQNHAIIAELIDDRYQTTTGGILRYADIEIAKGSRKAGYEVIKGGTLLWIPEETHEVNKDISLLQVEDGQFVEAATEVVKDIFCQSSGVVEVVQKNDILREIIVKPGDFHLDDPDETGQLIPPGTEVLPGVVTTDLRQAEWIESTEGLGLLLRPVMEYPVSDEPAAPSQGSIIELRSVQRLFYKDGERVKSVDGTHLLSTQLVLEITLSADIELYNDESDRLQLVILESLVLRRDLENDPYTGLIETTVLVTDGQQIPPGSVVAKTEIQCKEDGEVRIKRGQEAIRRVLIVREEDRKTIVPPTVSAGDLVVASELAPGVIASDSGQVLEVKITLRLARPYRVSAGAILHIDDGDLVQRGDNLVLLVFERSKTGDIIQGLPRIEELLEARKPKEACVLARKPGVCQVEYLEDESVDVKIIEDDGSISEYPILPNQNVMVSDNQRLDVGDPLTDGPANPHEILEVEGVYEAAMKLQAAQKFLVNQVQTVYQSQGIDISDKHIEVIVRQMTAKVRLDDGGETTMLPGELVELRQVEQVNEAMAITGGAPARYTPVLLGITKASLNTDSFISAASFQETTRVLTEAAIEGKSDWLRGLKENVIIGRLIPAGTGYNIHEDHMILDDNIARAY-MSNLVLLPDLIEIQHSSFRWFLEEGLIEELNSFSPITDYTGKLELHFLGENYKLKEPKYDVDEAKRRDSTYSVQMYVPTRLINKETGEIKEQEVFIGDLPLMTDRGTFIINGAERVIVNQIVRSPGVYYKAEIDKNGRRTYSASLIPNRGAWLKFETDKNGLVWVRIDKTRKLSAQVLLKAIGLSDNEILDSLRHPEFYQRTLDKEGNPTEEDALLELYRKLRPGEPPTVSGGQQLLESRFFDCKRYDLGRVGRYKLNKKLRLSVADTIRVLQPTDILCAIDYLINLEFDTGNVDDIDHLGNRRVRSVGELLQNQVRVGLNRLERIIRERMTVSESDSLTPASLVNPKPLVAAIKEFFGSSQLSQFMDQTNPLAELTHKRRISALGPGGLTRERAGFAVRDIHPSHHGRICPVETPEGPNAGLIGSLATYARVNQYGFIETPYYKVENARARRDLDPVYLTADEEDDRRVAPGDLATDEDGNILGELVPIRYRQEFSTTSPEQVDYVAVSPVQIVSVATSMIPFLEHDDANRALMGSNMQRQAVPLLRPERPLVGTGLEAQAARDSGMVIVSRTEGIVTYVDANEIRVYGTYLLQKYQRSNQDTCLNQRPLVYVGEDVVPGQVLADGSATEGGELALGQNILVAYMPWEGYNYEDAILISERLVYDDVYTSIHVEKYEIEARQTKLGPEEITREIPNVGEDALRHLDEQGIIRKGAWVEAGDILVGKVTPKGESDQPPEEKLLRAIFGEKARDVRDNSLRVPNGEKGRVVDVRVFTREQGDELPPGANMVVRSYVAQKRKIQVGDKMAGRHGNKGIISRILPIEDMPYLPDGRPVDIVLNPLGVPSRMNVGQVFECLLGWAGENLGVRFKVTPFDEMYGEESSRNTVHGLLESAAKKPRKNWIYDPENPGKIQVFDGRTGEPFDRPVTVGEAYMLKLVHLVDDKIHARSTGPYSLVTQQPLGGKAQQGGQRFGEMEVWALEAYGAAYILQELLTVKSDDMQGRNEALNAIVKGKPIPRPGTPESFKVLMRELQSLGLDIAVHKVEDGTVEVDLMIDTRRTPSRPTYESLTTEDLEEEMNNAKVRIYDLSKELNLENKDILEICAQLSITVKSHSSTISESQAERIKAMADKQEILAIHHLAPPRKPQSQKPTTEEATLMGAPQRVKKPTLK--PKPQKQKPELNRPSEKLKRPSRPSSKWEEEEEASKPKAKRRHLEDDEDDLDNLDSVSLSIARPPKPKKKPTADRREQPEQRPEYIILDNLTVRELAERLNIAETEIIKSLFSKGIAVNITQTLDLETARLVTEELGVLIEVPEVIAAATKTEMLDAKDLEHLQRRPPVVTIMGHVDHGKTTLLDSIRKTKVAQGEAGGITQHIGAYHVDVEHNGVQQIVFLDTPGHEAFTAMRARGARVTDMAILVVAADDGVQPQTREAFSHAKAAGVPVVVAINKIDKPDANPDRIKQELSELGLVPEEWGGETIMVPVSALKGENLDTLLEMLLLVSEVEELVANPNRLGKGTVIEANLDRARGPVATLLVQNGTLRVGDAIVAGGVFGKIRAMIDDRGQKVEAASPSFAVEILGLNNVPSAGDEFEVYPTEKEARLIAEKTAETQRNSRLQLAMSRRVTLTTLSAQAQEGELKELNLILKADVQGSVEALLGALTQLPQNEVQIRVLLAAPGEITETDVDLAAASGAVVVGFNTTLASGARASADHEGVDIREYDIIYKLLDDIQGAMEGLLEPEEIESSLGQAQVRAVFPVGRGAVAGCYVQSGKVVRNRLVRIRRGNEVVYQGSLDSLKRMKEDSREVNAGYECGVGIDKFNDWKEGDIIEAYEMTMKRRTLAG
>755178_Caponinum@CONCAT
MTKNKTFYNKVIDKGGLKKLIAKTFTEQGSARCASVCDQLKTLGFRYATQAAVSISVEDLKIPPIKKEMLAEAESTIKNTLSRYANGEITEVERFQKVIDTWNDTSESLKDEVVKNFRETDLNSVYMMAFSGARGNISQVRQLVGMRGLMADPQGEIIDLPIKTNFREGLTVTEYIISSYGARKGLVDTALRTADSGYLTRRLVDVSQDVIIRENDCGTHRGIEVTPMKDGPLSDRLFGRVLAEDVIDDTGEVIATRNQAIDDDLAKAIGKAVDKVKVRSPLTCETARSVCQKCYGWSLAHGDWVNMGEAIGIIAAQSIGEPGTQLTMRTFHTGGVFTGEVARITTPSGTVKFSKLKVRETRTRHGDQKLVVEVTGDVIVGAEKISVPKDSLLAVREGDVIQENDLIAEVMP-KTRSTEKVTKDVATDLSGEVHFADIAPESKTDKQGNTTTTASRNGLIWVLSGQVYNLPPGAEPAVKNGDKVKPGSVLAETKLKTKSGGVCRFEGSREIEIITASVSLDQADIYLEHHGSQQQYVIHTQKGDRFALKVVQGTKVQNNQVVAELIDDTYTTNTGGLIRYAGLETGRGNKKQGYEVIKEGTIVWIPEESHEINKDISLLLVEDGQYVEAGTEIVKDIFCQSSGVVEVVQKNDILREIIVKPGQLYLDDPDLEDNIIPPGTQIAPNNITEEEYFAQFVDTNEGVGLLLRPIRQFEVINTTQSPSQESLINLKPVMRTFFKDGERVKSVEGVQLVTTQLVLETHMSADIELVPHEEGRLQIVVLESVLLRRELETEP---NIITRVLVEDGQEIAPGDVVGTTQILCQEEGIIQVREGVEAIRRVLVVRKSDMIDIQEPTCKAGDFVTQGLLAENITSPESGKVLKVEVVLRYARPYRVSAGAILHIEQGDLVQRGDNLVLLVFERAKTGDIVQGLPRIEELLEARKPKEPALLARRPGFCQVEYRDDEAIDVKVIEDDGTITEYPLSPNQNIIVNDNQRVETGDPLTDGLASPHELLEIQGMFECALALEKAQLFLVNQVQGVYQSQGIDISDKHIEVIVRQMTSKVRVDDGGDTIRLPGELVELRQIEKDNETMSITGGAPVQYTPLIMGITKSSLNTDSFISAASFQETTRVLTEAAIEGKNDWLRGLKENVIIGRLIPAGTGFNAY-EDVIIDDQSARTYSMKT--LLPDLIEIQRSSYKWFLEHGLIEELNSFTPITDYAGKLELHFIGEKYRLKEPKYHIEEAKKRDATYSVQVYVPTLLLNKETGERKEQEVFIGDLPLMTDRGTFLINGAERVIVNQIVRSPGVYFKSEVDKNGKRTYSASVIPNRGAWLKFETDKHGVVWVRIDKTRKISAQVLLKAMGLTDREIMDRLRHAEFYHKTLEKEGNPSTDDALMELYRKLRPGEPPTVSGGQALLESRFFDPKRYDLGKVGRYKMNKKLRLTVPYNVRVLTIEDILSVVDYLINLEFDIGQVDDIDHLGNRRVRSVGELLQNQVRVGLSRLERIIRERMTVGDPNTLTPAALVNPKPLVAAIKEFFGSSQLSQFMDQTNPLAELTHKRRISALGPGGLSRDRAGFAVRDIHPSHYGRICPVETPEGPNAGLIGSLATYARINEYGFITTPYYKVENGKVRWDLTPEYLTADEEDDKRVAPGDISTDEEGNILGESVPIRYRQEFSTTTPNQVDYVAVSPVQIVSVATSMIPFLEHDDANRALMGSNMQRQAVPLLRAERPLVGTGLEAQAARDSGMVIVSRHYGKITYVDAKTIKLEGVYNLQKYERSNQDTCLNQKPLVDEGEEVVPGQVLADGSATEGGELALGNNITVAYMPWEGYNYEDAILISERLVQEDIYTTIHVEKHEIEARQTKLGPEEITREIPNVGEDALLNLDEQGIIRVGAWVESGDILVGKVTPKGESDQPPEEKLLRAIFGEKARDVRDNSLRLPNGEKGRVVYVRVFTREQGDELPPGANMVVRVYVAQKRKIQVGDKMAGRHGNKGIISRILPREDMPYMPDGSPVDIVLNPLGVPSRMNVGQVFECLLGWAGEHLGYRFKMTPFDEMYGEEASRNTVNGLLKDASKKPGKDWIFDENNPGKIQLYDGRSGEPFDRPVTVGKAYMLKLVHLVDDKIHARSTGPYSLVTQQPLGGKAQQGGQRFGEMEVWALEAYGAAYTLQELLTVKSDDMQGRNEALNAIVKGQPIPHPGTPESFKVLLRELQSLGLDVSVHKVVEGSVEVDLM---GRAPKRPTYKSLGQ---DDDMKNGKVRIYDLSKELALDNKDVLEICSQLSIEVKNHSSTITESQAQDIKEAVKKQEILAVYKLSPPRQPSKKAPNPSKPELKSPPELKKRSEVAKS-QPRLAKPKLQKPPKPIRKPKKTTENWDDDDDSGKKKVKKRLVIDDDDDLEYFDVIDLALARPPKPK--PKTERKGKQEEKPEFIVLKAPTVRELADLLVTPDTEVIKLLFFKGIAVNITETVDLEIAEMVAKELGVEVITEEEKASAAKTDMLTEADLDKLQKRPPVVTIMGHVDHGKTTLLDSIRNTKVVQGEAGGITQHIGAYHVDVEHEGEQQVVFLDTPGHEAFTAMRARGTKVTDIAVLVVAADDGVRPQTKEAISHARAAKVPIVVAINKIDKPEANPDRVKQELAELELVPEDWGGDTVMVPVSALTGDNLDALLEMIVLVSEVEELLANPDRNAKGTVIEAHLDRARGPVATLLVQNGTLRVGDVIVAGSVMGKIRAMIDDRGAKVEVASPSFAVEILGLSELPEAGDEFEVYSNEKDARAIAESRASAKRDNRLQQAMSRRVSLSSLSAQAQQGELKELNLILKADVQGSVEAILGSLKQLPQNEVQIRVLLSGAGEVTETDVDLAAASGAVVIGFNTTLAPGARQAAEQEGVDIREYNVIYKLLDEIEGAMEGLLDPEEVEESLGKAEVRAVFSVGKGAVAGCYVLSGKVVRNRFIRVLRNGTEIYNGNLDSLRRVKDDVKEVASGFECGIAVNKFSQWQEGDIIEAYEMVFKRRTLSA
>2162190_Psp@CONCAT
-------------------------------------------------------------------------------------------------------------------------LNSVWMMANSGARGNMSQVRQLVGMRGLMANPQGEIIDLPIRTNFREGLTVTEYVISSYGARKGLVDTALRTADSGYLTRRLVDVAQDVIVREEDCGTTRSILVRA-EDGRFGSRLVGRLTASPVLNSDGEVLAERDKEIDPELSLKFEKAIKEVSIRSPLTCEAARSVCRKCYGWALAHNELVDLGEAVGIIAAQSIGEPGTQLTMRTFHTGGVSTAETGVVRSTSGKVEFGSARIRGYRTPHGVEAQQAEVDFALSIKSGKIDITNGSLLFVQNGDDIEADVTVAQIAAGVKKSVEKATKDVICDLAGQVRYEGAIPREVTDRQGNITLKAQRLGRLWVLAGDVYNLPPNALPVVQGNVKVKEGQVLAEASQSSEFGGEIRLRDSREVQIVTTAMTLKDFKLIGESTHSGEIWHLEAKDGTRYRLNTIPGSKIGNAEVIAELADDRFRTKTGGLAKFAGLSIKKRSAKNGFEVSKGGSLLWIPQETHEINKDISLLMIKDGQWIEAGTEVVKDIFSQTSGIVTVTQKNDILREIIIRGGSFHLCEAKEDGQMVNPGEAIAKGISSDQMVFVQSVETPEGSGLLLRPVEEYTIPNEAQLPELAHVLGIKATQRLSFKDGELVKSVEGVELLKTQLNLETFMTVDVEVLRDTKTRLRLVILESILVRRDTMSDSSHGSTHTELQVNDEQMVKAGDVVATTQILCKQQGIVQDVREGDPIRRLIVEREEDTTTLT-PNVEIGQRIVDGALSSDDLTTCCGEVEKVEVTLRLGRPYMVSPDSVLHVRDGDLVQRGDALALLVFERQKTGDIVQGLPRIEELLEARRPRDSSVLCKNPGIVEIKQGEDDSVVVTVIESDDAISEYPILLGRNVMVSDSQHVQAGELLTDGPINPHELLDCKPLMDAAQEIAKLQHRLVTEVQNVYKSQGVSIDDKHIEVIVRQMTSKVRIEDAGDTTLLPGELIELRQVEDTNQAMAITGGAPAEFTPVLLGITKASLNTDSFISAASFQETTRVLTEAAIEGKSDWLRGLKENVIIGRLIPAGTGFGGFVEGAVLDDPSDEDLEMSRSAYLPDLVEVQRASFKWFLEKGLIEELESFSPITDYTGKLELHFVGSEYRLKRPRHDVEEAKRRDATFASQMYVTCRLVNKETGEIKEQEVFIGELPLMTERGTFIINGAERVIVNQIVRSPGVYFKDEQDKNGRKTYNASVIPNRGAWLKFETDKNGLLHVRVDKTRKINAHVLMRAMGLSDNDVIDKLRHPEYYKKSINEEGISSEDQALLELYKKLRPGEPPSVSGGQQLLQTRFFDPKRYDLGRVGRYKINKKLRLTIPDTVRTLTHEDVLSTLDYLINLELDVGSLDDIDHLGNRRVRSVGELLQNQVRVGLNRLERIIKERMTVGETDSLTPAQLVNPKPLVAAIKEFFGSSQLSQFMDQTNPLAELTHKRRISALGPGGLTRERAGFAVRDIHPSHYGRLCPIETPEGPNAGLINSLATHARVNQYGFIETPFWRVEDGRVMKEGDPIYLSADLEDECRVAPGDVATDSDGKIIAELIPVRYRQDFEKVPPEQVDYVQLSPVQVISVATSLIPFLEHDDANRALMGSNMQRQAVPLLRPERPLVGTGLETQVARDSGMVPISKVNGTVTFVDATAIVVDGTHYLQKYQRSNQDTCLNQRPIVRQGDPVIVGQVLADGSACEGGEIALGQNVLVAYMPWEG--------------------------------QT---------------------------------------------------------------------------R---------------------------------------------------GX------------------------------------------------------------------------------------------------------------------------------------------------------------------------------------------------------------------------------------------------------------------------TSSGKIRIYELSRDLGLESKDVLDAAKKLSISAKSHSSSISDDEAKSIRNLLRGKEILSVKKAKRPTTPSPTAPLPT-PRPKAPASTPNRPELVQPSRQNKPLMQLQKPPPPTNRPNRPPRRWDDSAKRNKQKQRQKIIGENDDALTETGILSASLARPSKPKRKRKALRAAREAIRPEMLIVENLTVQELADMLSVESSEIIKSLFFKGIIATVTQTLDLPTIEAVAKEFDVPVLQDDIEEAAKKGEIIEESDLEHLIRRPPVVTVMGHVDHGKTSLLDAIRKARVASGEAGGITQHIGAYQVEVEHSGERKITFLDTPGHEAFTAMRARGTKVTDVAVLVVAADDGVRPQTLEAISHARAAEVPIVVAINKIDKEGSSPDRVKQELSDQNLLAEDWGGDVVMVPVSAVKGENINKLLEMILLVTEVEDLQANPKRLAKGTVVEAHLDKAKGPVATLLIQNGTLNTGDVLAAGPVLGKVRAMVDENGSRVKNAGPSFAVEALGFSEVPTAGDEFEVYPDEKSARSVVGERASDARASRLAQQMSRRVSLSGMSGQASEGQLKELNLILKADVQGSVEAILGSLEQLPKDEVQVRVLLSAPGEITETDVDLAAASGAVIVGFNTSMATGAKRAADANGVDVRDYEVIYKLLEDIQLAMEGLLEPEMVEEALGQAEVRAIFSIGKSSVAGCYVTTGKLQRNCRVRVQRASQVVFEGDLDSLRRNKDDVKEVATGFECGIGCDRFANWESGDIVDAFKLTTQRRKLIT
>167539_Pmarinus@CONCAT
MTEQIVYFNCVLDEGQLREEITGSKGQQTEARMLMLADNLKDLGFKYATQAAVSISVDDLKVPEAKQDLLGQAEEQITATEECYRLGEITEVERHTKVIDTWTETNERLVDAVKIDVNHNGLNSVWMMANSGARGNMSQVRQLVGMRGLMANPQGEIIDLPIRTNFREGLTVTEYVISSYGARKGLVDTALRTADSGYLTRRLVDVAQDVIVREEDCGTTRAILINA-EDGRFGNRLVGRLVAEDIVDQEDAVIAKRDTAIDPELSKKIEKAVNGVMIRSPLTCEATRSVCRKCYGWALAHNQLVDLGEAVGIIAAQSIGEPGTQLTMRTFHTGGVSTAETGVVRSNAGKVEFGPARVRGYRTPHGVEAQQAEVDFLLHIKTEKVEISSGSLIFVEDGQEVDADVTLAQIAAGIKKSVEKATKDVICDLAGQVRYEEAIPKEVTDRQGNITLKAQRLGRLWVLAGDVYNLPPNAKPVIASNANVQAGKVLAEASQSSEFGGEVRLRDSREVQIVTTSMTLKDYNLLEESNHSGEIWNLEANDGTRYRINSIPGSKIGNNEVIAELSDDRFRTKTGGLVKYAGLAIKKRSAKNGFEVSNGGSLLWIPQETHEINKDISLLMIQDRQWIEAGTEVVKDIFSQTAGIVTVTQKNDILREIIVRSGEFHLCDSNEEGQIVNPGETIAKGIKPEAMVFVQTIETTEGKGVLLRPVEEYTIPDKAQLPELSHVLGLKATQRLGYKDGELIKSVEGVELLKTQLILETFMTVDVEVTEDTKTRLRLVILESILVRRDTISDSSHGSTHTELQVKDQQIVKAGDIVATTQILCKEKGIVQEMKEDEPIRRLIVERQEDTVTLT-PVVKIGQRVIDGLLSNEEPINCCGEIEAIKVTLRLGRPYMVSPDSVLHVKNGDLVQRGDGLALLVFERQKTGDIVQGLPRIEELLEARRPRDSAILCKRRGIVEINQGDDDSVVVKVIESDDLIEEYPILLGKNVMISDGQEVKAGELLTDGPVNPHELLECKPLMEAAQEIAKLQHRLVTEVQNVYKSQGVAIDDKHIEVIVRQMTSKVRIEDAGDTTLLPGELIEIRQVEDTNQAISITGGAPAEFTPVLLGITKASLNTDSFISAASFQETTRVLTEAAIEGKSDWLRGLKENVIIGRLIPAGTGFSGFVETSVLDDPSDADLEMSRSAYLPDLVEVQRASFKWFLEKGLIEELENFSPITDYTGKLELHFIGSEYRLKRPRHDVEEAKRRDATFASQMYVTCRLVNKETGEIKEQEVFIGELPLMTERGTFIINGAERVIVNQIVRSPGVYFKDEQDKNGRRTYNASVIPNRGAWLKFETDKNDLLHVRVDKTRKINAHVLMRAMGLSDNDVIDKLRHPEYYKKSIDDEGISSEDQALLELYKKLRPGEPPSVSGGQQLLQSRFFDAKRYDLGRVGRYKINKKLRLTIPDSVRTLTHEDVLSTIDYLINLELDVGTLDDIDHLGNRRVRSVGELLQNQVRVGLNRLERIIKERMTVGETDSLTPAQLVNPKPLVAAIKEFFGSSQLSQFMDQTNPLAELTHKRRISALGPGGLTRERAGFAVRDIHPSHYGRLCPIETPEGPNAGLINSLATHARVNSYGFIETPFWKVEEGRVIKVGDPIYLSADLEDECRVAPGDVATDKDGMILADLIPVRYRQDFEKVPPAQVDYVQLSPVQVISVATSLIPFVEHDDANRALMGSNMQRQAVPLLRPERPLVGTGLETQVARDSGMVPISQVNGTVTYVDANSIVVEGLHELQKYQRSNQDTCLNQRPIVRNGDKVIIGQVLADGSACEGGEIALGQNVLIAYMPWEGYNYEDAILVSERLVKDDLYTSVHIEKYEIEARQTKLGPEEITREIPNIAEESLGNLDEMGIIRVGAFVESGDILVGKVTPKGESDQPPEEKLLRAIFGEKARDVRDNSLRVPSTEKGRVVDVRIYTREQGDELPPGANMVVRVYVAQRRKIQVGDKMAGRHGNKGIISRILPREDMPYLPDGTPVDIVLNPLGVPSRMNVGQVFELLMGWAAANLDCRVKVVPFDEMYGAEKSYETVQLYLKEAAKQPGKEWVFNPDDPGKLLLRDGRTGEAFDQPVAVGYSHFLKLVHLVDDKIHARSTGPYSLVTQQPLGGKAQQGGQRLGEMEVWALEAYGAAYTLQELLTVKSDDMQGRNEALNAIVKGKPIPRPGTPESFKVLMRELQSLGLDIGVYT-DEGK-EVDLMQDVRSTPSRPTYESLG-SDYQEDTSSGKIRIYELSRDLHLENKDVLDAANKLSISAKSHSSSISDEDATKIKKLLLNKEILTLKKKEIPTPPSKVQPTKTAPQPIAPPPRPK-------RRPSKPLMQLQKP-PPANRPTRTSSRWDDAAKRNKQKQRQKIIGENDDALTETSVLSASLARPGKPKRKRKALRAAREAIRPEMIVVENITVQELADKLSVESSEIIKSLFFKGITATVTQSLDLSTIETVAEEFGVPVLQDDIEEAAKKVEMIEETDIKHLTRRPPVVTVMGHVDHGKTSLLDAIRKARVAAGEAGGITQHIGAYQVEVEHEKKRTLTFLDTPGHEAFTAMRARGTKVTDVAVLVVAADDGVRPQTLEAISHARAAKVPIVVAINKIDKEGASPDRVKQELSEQELVAEEWGGDVVMMPVSAIKGENIDKLLEMILLVTEVEDLQANPARLAKGTVIEAHLDKAKGPVATLLVQNGTLKAGDVVAAGPVLGKVRAMVDENGKRLKEAGPSCPVEALGFNEVPTAGDEFEVYPDEKSARSVVGERASDARATRLAQQMSRRVSLSAMSGQVNDGDLKELNLILKADVQGSVEAILGSLEQLPKDEVQVRVLLSAPGEITETDVDLAAASGAVIIGFNTSMASGAKKAADANSVDVRDYEVIYKLLEDIQLAMEGLLEPDLVEEKIGEAEVRAIFTIGKSAVAGCYITNGKLQRNCKVRVKRADQIVFNGDLDSLRRNKDVVKDVSSGFECGIGCDRFANWKEGDTIEGYKLVTQRRKLNT
>46234_Asp@CONCAT
MREQIVYFNSVLAPGTLRDEIEKAKGQQAEARLLMLADKLKELGFRYATRAGVSISVDDLMIPPAKKEMLEAAEMEILVTEERYQRGEITEVERFQKVIDTWNSTSEALKDEVVQEIQKTDLNSVYMMAFSGARGNISQVRQLVGMRGLMADPQGEIIDLPIKTNFREGLTVTEYIISSYGARKGLVDTALRTADSGYLTRRLVDVSQDVIVREFDCGTNKGLTIGAMVEGKLATRLMGRVVGEDVVHVTGEIIALRNTPIDDDLAIAIQKSVQKVTVRSPLTCEAARSVCQHCYGWSLAHAKMVDLGEAVGIIAAQSIGEPGTQLTMRTFHTGGVFTGEVAQVRSKAGTVKIPRLQTRPYRTRHGEDALYVEANGTLTIESGTIAVTQGSTLYIHNGQQVLAEHLVAEVALGTRTNTEKAVKDVASDLAGEVKFADLVAEPKTDRQGNTTTTASRGGLIWILSGDVYNLLPGAELIVKNGDAIATNGVLAQTKLTTVHGGVVRLPGTREIEIITASVVLDQAAITVQSSQGRNSYLITTTNNQVFNLRATPGTKVQNGQVVAELIDDQYRTTTGGLLKFAQVEVQKGKAKLGYEVVQGGTLLWIPEETHEVNKDISLLLVEDGQYVEAGTEVVKDIFCQTGGVVEVTQKNDILREVVVKPGELLMVDPETDNTFLQPGEELQ-GMVATELRYIQYVETPEGPALLSRPVVEFAVPTHPDVPATTTVIQLRAVQRIPYKDSERVKSVEGVELLRTQIVLEIELAADIELITDNEERLQLVILESLVVRRDITADATQGSTETNLEVADGDTIEPGAVVARTKILCKEGGIVRVQQGAETVRRCLVLRPNDLVTIGNPNIKKGDLVVEGEIAPGIFAAESGQVVEVVITLRVGRPYRVSPGAVLQVEDGDLVQRGDNLVLLVFERAKTGDIIQGLPRIEELLEARKPKEGCILARRPGEVKIVYGDDEVTSIKIVEANGTVTDYPLGPGQNLIVPDGAQIVAGQPMTDGPSNPHEILEIDGVYACASHLQKVQTFLVNEVQMVYQSQGIEISDKHIEVIVRQMTNKVRIDDGGDTTMLPGELVELRQVEQVNEAMSITGGARAEYTPMLLGITKASLNTDSFISAASFQETTRVLTEAAIEGKSDWLRGLKENVIIGRLIPAGTGYNTYEEDMVLDDRTAKLYNMTNDDLLPDLIEIQRSSFRWFLEEGLIEELNSFSPITDYTGKLELHFLGNNYKLKEPKYSVEESKRRDSTYAVQMYVPTRLLNKETGDIKEQEVFIGDLPLMTDRGTFIINGAERVIVNQIVRSPGVYYKSEIDKNGRRTYSASLIPNRGAWLKFETDRNDLVWVRIDKTRKLSAQVLLKALGLSDNEIFDALRHPEYFQKTIEKEGQFSEEEALMELYRKLRPGEPPTVLGGQQLLDSRFFDPKRYDLGKVGRYKLNKKLRLSAPDTMRVLTPGDILAAIDYLINLEYDIGSIDDIDHLGNRRVRSVGELLQNQVRVGLNRLERIIRERMTVSDAESLTPASLVNPKPLVAAIKEFFGSSQLSQFMDQTNPLAELTHKRRLSALGPGGLTRERAGFAVRDIHPSHYGRICPIETPEGPNAGLIGSLATHARVNLYGFLETPFRPVENGKVLFDVLPVYMTADEEDDLRTATGDVPLDENGYIKGPHVPVRYRQDWTTTGPEQVDYVAVSPVQIVSVATSMIPFLEHDDANRALMGSNMQRQAVPLLRPERPLVGTGLEAQAARDSGMVIVSRTDGDVVYVDATEIRVKGKYKLSKYQRSNQDTCLNQKPLVRIGEKVVAGQVLADGSSTEGGELALGQNIVVAYMPWEGYNYEDAILISERLVQEDVYTSIHIEKYEIEARQTKLGPEEITREIPNVGEDALRQLDEQGIIRIGAWVDAGDILVGKVTPKGESDQPPEEKLLRAIFGEKARDVRDNSLRVPNGEKGRVVDVRLFTREQGDELPPGANMVVRVYVAQKRKIQVGDKMAGRHGNKGIISRILAAEDMPYLADGSPVDIVLNPLGVPSRMNVGQVFECLLGWAGHNLGVRFKITPFDEMYGEETSRRLVHGKLQEARDETTKDWIYNPDNAGKIMVYDGRTGEPFDRAITVGVAYMLKLVHLVDDKIHARSTGPYSLVTQQPLGGKAQQGGQRFGEMEVWALEAFGAAYTLQELLTVKSDDMQGRNEALNAIVKGKAIPRPGTPESFKVLMRELQSLGLDIAVHKVADGSVEVDLMADQRRTPPRPTYESLSRESLEGEMNNGKVRIYDLSKELNLDNKELLAICDQLDIAVKSHSSTISEAEAEQIRSAAEKQQILEIRKPAPPRTPVPTRPVSEKPQLVSPPARVDKPLLKRSPRPTRPGGDIQRPPPDLKRPTRLNKGWQEEEIKAKPKGKRVIVEDDDEDLDDGLQVSLSIARPPKPKAAPTDRQENVEQDRPATLDVTPLTVQELAESLVIADTEIVKILFMKGMAVSITQNLDIPTITLVAKELEVEVQIVEREAEARKTEMIDVADLAHLIRRPPVVTIMGHVDHGKTTLLDSIRKTKVASGEAGGITQHIGAYHVDIVHEGKQQIVFLDTPGHEAFTAMRARGARVTDIAVLVVAADDGVRPQTIEAISHAKAANVPIVVAINKIDKEGAQPERVKQELTNYGLTAEDWGGETIMVPVSAIKGENLDTLLEMIMLVSEVAELSANPDRVAKGTVIEAHLDKAKGAVATLLIQNGTLHVGDMLVAGSAFGKVRAMVSDRGKRVDVASPSFAVEVLGLSDVPAAGDDFEVYENEKEARSVASDRADKQRQSRLLQG---RVTLTTLSAQAQEGELKELNLILKGDVQGSVEAIIGSLRQIPQNEVQIRMLLATAGEITETDIDLAAASNAVIIGFNTTYASGARQAADEAGVDVREYNIIYKLLEDIQGALEGLLEPELVEEPLGQTEVRAVFPVGRGAVAGCYVQSGKLVRNCKVRVRRYNKVVYEGVLDSLKRMKEDAREVNAGYECGIGIDKFHDWVENDIIESYQLVTKRRTLTM
>1188229_Glithophora@CONCAT
MTEQVVYFNAVLNPGYLRQEIITAKGQQAEARVLMLADFIKSMGFRYATQAGVSISIDDLRVPPSKPELLQLAEEVIQTTKERYDRGEITKVEQFQKVIDTWNATSETLKDDLMQDLEQTDLNPVYMMATSGARGNVSQVRQLVGMRGLMADPNGEIIEQPIKANFREGLTVTDYIISSYGARKGLVDTALRTADSGYLTRRLVDVAQDMIIREVDCGTQKGIILRTLQVGPLRERLIGRVAARDILHETQAVLVVRNQSISSDLAKAIVKAVTEVMVRSPLTCEASHSICQNCYGWNLAHGQLVDMGEAVGIIAAQSIGEPGTQLTMRTFHTGGVFTGDVALTRAPAGVMELGNAPTRTHRTRHGEDALVAEGDTILKLV---FTLTKGSIVLVQPGTQVRPGQVLAEKPITTRRTTEKATRDVSTDIPGEVYCADLQVEEKLDRQSATIRSTQRAGLIWVLAGEVYNLPPGAEPVVQTGQEIQAETVLSQTDLISEHGGLVRLSGSREIKIITSSVLLDQAKVIKETLHGSEHYMLETRAGQRFALKVSPGSKVTHATVVAELQDSQYRTQTGGIVRYSGLETIRGRGKQGYEVTQGGTLLWIPEETHEVNKDISLLLVAAGESVEAGTEIVKDIFCQNAGVVEVVEKNDILREVVLKPGQVFLVDPNLHESLAHPGETVLPGLQVEALSFLEYVDTPAGAALLLRPVVEYTIATEPAVPSQEAMIRLRTVQRLSYKDTERVKSKDGVELLRTQLVLEIGLAADIEFMPDDDARLQLVILESLVVRADEEADQIQGRTQTQILVQDGQTIAPASPVARTVMLSRTGGFVGIIQEGGTTRKLVVVTSEDQFQLPGAQVRAGQMLRAGELAPGVTAPESGQVVQVKVTLRLARPYLASAGATLHVGHGDLVQRNERLVTLVFERVKNSDIIQGLPRIEELLEARKPKDSCNLAPRSGQVQVTRSPDDTYQIKIIASDGQENDLKTDPGQNLVVTDGEIVQAGEPLTDGPINPHELLELESPYEACRHLEKVQTHLVNEVQGVYRNQGIEISDKHIEVVVRQMTAKVLVEDGGDTMRLPGEMMTLREIESLNNTVP---GAPAQYGPKLMGITKAALNTDSFISAASFQETTKVLTEAAIEGRVDYLRGLKENVIIGRLIPAGTGFFAESSEDMVDDSTPRQVLMSQ--LLPDLIEIQRSSFRWFLEEGLIEELKNFSPITDYTGKVELHFLGDQYKLKRPKYDVEEAKRRDASYAVQVYVPAQLMNKETGEIITQEVFIGDLPLMTDRGTFIINGAERVIVNQIVRSPGIYYKEDKDKNNRRTYSASLIPSRGAWLKFETDKNDLVWVRIDKTRKLSLLVLLKAMGLADNEIFDGLRYPDYLAKTSAKEGNPTEEEALLELYRKLRPGEPPTVGGGEQLLHSRFFDPKRYDLGKVGRHKLNKKLELAVPEEMRVLTRDDILKAVNYLINLEHGTGEVDDIDHLGNRRVRSVGELLQNQVRVGLNRLERIIKDRMTSAEAERLTPVNLVNPKPLVAAIKEFFGSSQLSQFMDQTNPLAELTHKRRISALGPGGLSRERAGFAVRDIHPSHYGRICPIETPEGPNAGLIGSLATYARVNQYGFIETPFYRVDHGRIRRDLPPVYMTADQEDERRVAPGDIRSDEQGQILEPLITVRYNRAVTQCERQEVEFVAVSPVQVVSVATSMIPFLEHDDANRALMGSNMQRQAVPLLRPQRPFVGTGLEAQAARDSGMVAVSRTDGEVTYVDASRILVQGTYPMQKYQRSNQDTCINQRPLVFVGDEVQRGQVLADGSATEGGELALGRNVLVAYMPWEGYNYEDAILISERLISEDVYTTIHVEKYEIEARQTKLGPEEITRELPNVGEDALGQLDENGIIRVGAWVESGDILVGKVTPKGESDQPPEEKLLRAIFGEKARDVRDNSLRVPNGEKGRVVDVRVFNKDYKDELPPGVNMVVRVYVAQKRKIQVGDKMAGRHGNKGIISRILARQDMPHLPDGTPIDIVLNPLGVPSRMNVGQVFECLLGLAGLHLGKRFKLIPFDEMYGAEASKKLVHGKLQEAARKTRKPWLFSAQHPGKVILTDGRTGEPFDRPVTVGCAYMLKLVHLVDDKIHARSTGPYSLVTQQPLGGKAQQGGQRFGEMEVWALEAFGVAHILQELLTVKSDDTRGRNEALNAIVKGRPIPEPGTPESFKVLMRELQSLCIDIAAYKNVTGEIEVDLMTDPRRVPPRPAYESLGR---DEEMSNDRVRIYDLSRDLNLDNKSVLELCDRLNVSYKTCSSTITEDEADRIRQAAQELQIRSYTYREAPRQPAPQRPTPA-PT--SPPRRPAVPALKRSP-PE-PTVEVVFPP----KPDKPAKRREQELAMNKLKGKRREVEEEDTEVNLLETASMYLMRPPKPKNRPQSDT--AARSKPELLELTSLTVQQLAEQLAVHDTEVIKTLFLKGKMVTVTQALDMATIELVCQELGVEVHTIEASSSARKTEMLEATDLDNLHHRPPVVTVMGHVDHGKTTLLDAIRKTRVAQGEAGGITQHIGAYHVDVPHEDSKRIVFLDTPGHEAFTAMRARGAKVTDVAILVVAADDGVRPQTIEAIRHAQAAQVPIIVAINKIDKDGAQPDRVKTELMTYALVAEEYGGDTIMVPVSALKGHNLETLLEMIVLVSEVTDLYANPDRPAKGTVIEAHLDRARGPVATLLVQNGTLRVGDPLVAGAVFAKVRAMVNDQGQRLEAAPPSSAVEVWGLTEVPTAGDEFEVYGEEKQARALAQERAQLERTRQL----NRQISLGTFSQQAQEGKLKELNLILKADVQGSVEAIVNSLKQLPQQEVQLGILLSAPGEVTETDVDLAAASGAVIIGFNTTLASGARKAADIAGVDIREYNIIYKLLEDIQGAMEGLLEPELVEEPLGQAEVRAVFTLSKGVVAGCYVQSGKLQRNCHVRLHRGNQVVWQGTLESLRRVKDDVREVAAGYECGVSCSDFQAWQENDQIEAFLRVTQRRKLT-
>1173263_Ssp@CONCAT
MTEQIVYFNAVLDVGKLREEISSSKGQQAEARLLMLADELKSLGFRYATQAGVSISVDDLQIPPKKKELLREAEAEIESTENRYTRGEITEVERFQKVIDTWNQTNESLKDEVVYSLKSNNLNSVYMMAFSGARGNISQVRQLVGMRGLMANPQGEIIDLPIKTNFREGLTVTEYIISSYGARKGLVDTALRTADSGYLTRRLVDVSQDVIIREIDCGTDRGITVGAMKDGKLEDRLFGRVAAEDIVNQTGEVIVARNEAISDELSKEVVKAVEKVLIRSALTCASTRSVCQACYGWSLAHAKFVDIGEAVGIIAAQSIGEPGTQLTMRTFHTGGVFTGEVAQYRAGDSTVKFTKLRVRPLRTRHGEDALIVEADGDISLE-GGLSVSQGSTLLVKDGEKVKVGRLIAEVPAAARKTTEKATKDVVSDLSGEVLLPDLIPEQKRDRQGNTSYIAPRGGLIWVLGGEVYNLPPGAEPVVKNGDRINIEGVLAETRLITEHGGVVRLNNSREVEIITASVVLDEAKVEKEIHQGGEHYILEAQSGQRFSLKATPGTKVITNQVIAELIDDTYRTNSGGIIKYSGVEVAKSKGKQGHEVVKGGTLLWIPEECHEVNKDISLLLVEDGQYIEVGTEVVKDIFAQSSGVVEVTQKNDILREIVIKPGDLYLTDPQTHGNLANPSDEVMPGLISQELRYVEYVETPEGSALLLRPVEEFEVPDQPPVPSQESVIKLRAVQRLPYKDGERVKSIDGLDLLHTQLVLEIDLAADIEFVADDPDKLQLVILESLIVRQDIAADPTQGSTSTQILVSDGEAIAPGAVVALTQILCKQSGIVRIREGDELVRRILLVTDEDLLRINNAKIKVGDLVKSGVLGSNAVLPESGQVIEVGAIIRKGRPYLVSQGAVLQISDTDLVQRGDSLALLVFERAKTGDIIQGLPRIEELLEGRKPKEMCILAQRGGKVQVVYDADENVEVKILEDDGTVTDYLIGPGQSLIVSDGQILHAAEPITDGPANPHDILEIDSIKDAALKLQKVQEFLVNQVQSVYQSQGVDISDKHIEVVVKQMTSKVRIDDGGDTTRLPGELVDLHQVEQINEAMAITGGVPAEYTPVLMGITKASLNTDSFISAASFQETTRVLTEAAIEGKSDWLRGLKENVIIGRLIPAGTGFNAYENDMIIDDRIARTY-MNKPTALPDLVEIQRESFRWFLEEGLIEELDSFSPITDYTGKMELHFVGKEFKLRSPKYSVDEAKRRDATYAVQMYVPTRLINKETGEIKEQEVFIGDLPLMTDRGTFIINGAERVIVNQIVRSPGVYFKLDIDKNSRRTYNASLIPNRGAWLKFETDKNDLVWVRIDKTRKLSAQVLLKALGLTDAEIFDSLRHPEYFQKTIDKEGQFGEEEALMELYRKLRPGEPPTVSGGHQLLESRFFDPKRYDLGKVGRYKLNKKLHLNIPDDKRVLTSEDILASINYLINLEFDVGQIDDIDHLGNRRVRSVGELLQNQVRVGLNRLERIIRERMTVSDSDSLTPASLVNPKPLVAAIKEFFGSSQLSQFMDQTNPLAELTHKRRISALGPGGLTRERAGFAVRDIHPSHYGRICPIETPEGPNAGLIGSLATHARVNQYGFIETPYYPVEAGRVRRDLAPVYMTADEEDELRVAPGDIPTDESGKITSDLVPVRYRQEFGTASPTEVDYVAVSPVQIISVATSLIPFLEHDDANRALMGSNMQRQAVPLLRPERPLVGTGLEPQAARDSGMVVVSRTDGYVSYVSADEIRVGGAYYLHKYQRSNQDTCLNQRPIVFVGDRVVTGQVMADGSATEGGELALGQNILVAYMPWEGYNYEDAILINERLVYDDVYTSIHIEKFEIEARQTKLGPEEITREIPNVGEDTLRQLDEQGIIRTGAWVEAGDILVGKVTPKGESDQPPEEKLLRAIFGEKARDVRDNSLRVPNGEKGRVVDVRVFTREQGDELPPGANMVVRVYVAQKRKIQVGDKMAGRHGNKGIISRILSKEDMPYLEDGTPLDIVLNPLGVPSRMNVGQVFECLLAWAGENRDVRFKITPFDEMHGEEMSRASVHEQLAQAQRETGDEWLFNPENPGKLTVYDGRTGEPFDQPVTVGKAYMLKLVHLVDDKIHARSTGPYSLVTQQPLGGKAQQGGQRFGEMEVWALEAFGAAYTLQELLTVKSDDMTGRNESLNAIVKGKAIPRPGTPESFKVLVRELQSLCLDVSVHKLEDGKTEVDLMVDIRRVPARPTYES-YNKD-DEDMN--KVRVYELTRELGLETKDIIALCEQLSIAVKTASSSISEADAEKIRSLAPKQQIVTVSKEVKPDAPSPLKPLPKNPTVAKPPKPPTKPTLPTSP-PEQP-----RPPPPGRTPIRLAKRKKEDEEKAKRPNKRFVIDED--DIIDLEQVSLSLARPARPKNKVVD-RSPVEAEKPTKVTLQSISVQELAHQMSLPETDIIRTLFMKGVMANINQTLDIPTASMVATELGYEVEITSVDAPARKTEMIEIGDLESLQRRPPVVTIMGHVDHGKTTLLDSIRKTKVAQGEAGGITQHIGAYHVDVEHDGKQQIVFLDTPGHQAFTAMRARGARVTDVAILVVAADDGVQPQTIEAISHAKAAKVPIIVAINKVDKLESQPDRIRQELTEYGLVDEAWGGDTIMVPVSALKGENLDSLLEMILLVSEVEDLQANPDRPARGTVIEAHLDKARGPVATLLIQNGTLRVGDILVAGSSFGKVRAMVDDRMRMVKVASPSFAVEVLGLSDVPAAGDEFEVYTDEKLARGIANDRSMEQRQSRLQQAMSRRVTLGTVSAKAQEGELKELNLILKGDVQGSLEAILGSLEQLPQGEVQVRVLLSAVGEITENDVELAAASDAIIIGFNTSMAPGARQASDSMGVDVRDYSIIYKLLEDIQGAMEGLLEPELIEEHLGIAEVRALFPIGRGVVAGCYVQSGKLVRNSRIRIKRRGELVHESALDSLKRMKDDVKEVAAGFECGIALPKFQEWEEGDSIEAFRMITKRRTLLM
>2162204_Psp@CONCAT
MTEQIVYFNCVLDVGQLREDITSSKGQQTEARMLMLADNLKDLGFRYATQAAVSISVDDLKVPQAKQDLLGEAEEQITATEECYRLGEITEVERHTKVIDTWTETNERLVDAVKIDLNQNALNSVWMMANSGARGNMSQVRQLVGMRGLMANPQGEIIDLPIRTNFREGLTVTEYVISSYGARKGLVDTALRTADSGYLTRRLVDVAQDVIVREEDCGTTRSILIKS-EDGKFGSRLVGRLTAEKVLGPEGEVLAERDTAIDPQLSQRLESLVASVMVRSPLTCEATRSVCRKCYGWALAHNQLVDLGEAVGIIAAQSIGEPGTQLTMRTFHTGGVSTAETGVVRSTAGKVEFGPASIRGYRTPHGVEAQQAEVDFTLSVKNGSIEITNGSLLFVEDGQEIASDVILAQITAGVKKSVEKATKDVICDLAGQVRYEKVIPREVTDRQGNITLKAQRLGRLWVLAGDVYNLPPNAQPVVDGSVKVTEGQVLAEASQASEFGGEVRLRDSREVQIVTTSMTLKDFKLLEESTHSGEIWNLEATDGTRYRLNTIPGSKIGNSEVVAELADDRFRTQTGGLVKYSELTIKKRSAKNGFEA-----------------------------------------------------------------------------------------------------------------------------------------------------------------------------------------------------------------------------------------------------------------------------------------------------------------------------------------------------------------------------------------------------------------------------------------------------------------------------------------------------------------------------------------------------------------------------------------------------------MSRSAYLPDLVEVQRSSFKWFLDQGLIEELESFSPITDYTGKLELHFIGEEYRLKSPRHDVEEAKRRDATFASQMYVTCRLVNKETGEIKEQEVFIGELPLMTERGTFIINGAERVIVNQIVRSPGVYFKDEQDKNGRRTYNASVIPNRGAWLKFETDKNDLLHVRVDKTRKINAHVLMRAMGLSDNDVIDKLRHPEYYKKSINEEGISSEDQALLEIYKKLRPGEPPSVSGGQQLLQTRFFDPKRYDLGRVGRYKINKKLRLTIPDAVRTLTHEDVLSTLDYLINLELDVGTLDDIDHLGNRRVRSVGELLQNQVRVGLNRLERIIKERMTVGETDSLTPAQLVNPKPLVAAIKEFFGSSQLSQFMDQTNPLAELTHKRRISALGPGGLTRERAGFAVRDIHPSHYGRLCPIETPEGPNAGLINSLATHARVNEYGFIETPFWKVEKGRVIKQGDPVYLSADVEDECRVAPGDVATDSEGNILSDLIPVRYRQDFEKVPPEQVDFVQLSPVQVISVATSLIPFLEHDDANRALMGSNMQRQAVPLLRPERPLVGTGLETQVARDSGMVPISKVNGNVTYVDANMIIVDGSHFLQKYQRSNQDTCLNQRPIVFQGDEVIVGQVLADGSACEGGEIALGQNVLIAYMPWEGYNYEDAILVSERLVKDDLYTSVHIEKYEIEARQTKLGPEEITREIPNVAEDTLGNLDEMGIIRIGAFVESGDILVGKVTPKGESDQPPEEKLLRAIFGEKARDVRDNSLRVPSTERGRVVDVRIYTREQGDELPPGANMVVRVYVAQRRKIQVGDKMAGRHGNKGIISRILPREDMPYLPDGTPVDIVLNPLGVPSRMNVGQVFELLMGWAASNLDCRVKVVPFDEMYGPEMSNETVQAYLKEAAKIPGREWVFNPDNPGKLLLTDGRTGEPFDQPVAVGYSHFLKLVHLVDDKIHARSTGPYSLVTQQPLGGKAQQGGQRLGEMEVWALEAYGAAYTLQELLTVKSDDMQGRNEALNSIVKGKPIPRPGTPESFKVLMRELQSLGLDIGVYT-DEGK-EVDLMQDVRSTPSRPTYESLGVSDYDEDTSSGKIRIYELSRDLNLDNKHVLDAAKKLSISAKSHSSSINAGEANQIKDYLQTKEILSVKKIQKTKKPSPIKPVKVTPQPLTPPSRPNRVELVRRPRPIKPLMQLQKPAPPVNRPNRPPRRWDDSAKRNKQKKREKIIGENDDALTETSLLSASLARPAKPKRKRRALRAAREAIRPEMIVVENLTVQELADLLSVESSEIIKSLFFKGITATVTQSLDLATIETVAEEFNVPVLQDDVEEAAKKFEMIEETDKKHLTRRPPVVTVMGHVDHGKTSLLDAIREARVAAGEAGGITQHIGAYQIEVKHDGERKLTFLDTPGHEAFTAMRARGTKVTDVAVLVVAADDGVRPQTLEAISHARAAEVPIVVAINKIDKEGASPDRVKQELSEQELIAEEWGGDTVMVPVSAIKGENIKKLLEMILLVTEVEDLQANPARLAKGTVIEAHLDKAKGPVATLLVQNGTLHTGDVLTAGPVLGKIRAMVNEHGTRLKAAGPSFPVEALGFSEVPTAGDEFEVYPDEKSARAIVGERASDARASRLAQQMSRRVSLSAMSGQASDGELKELNLILKADVQGSVEAILGSLEQLPKDEVQVRVLLSSPGEITETDVDLAAASGAVIIGFNTSMASGAKRAADSAGVDVREYEVIYKLLEDIQLAMEGLLEPEMIEESLGTAEVRAIFTIGKSAVAGCYITNGKLQRNCKVRVKRDNQIVFEGDLDSLRRNKDDVKDVATGFECGIGCDRFANWAEGDLVQAYKLVTQRRKLNP
>2107694_Ahegewaldii@CONCAT
-----MFYNYTVDKNRLKKLIAWTYQNHGSARCAQMADDLKDLGFRFATKAGVSISVDDLTVPPAKRNMLESAEQEIRLTEQRYAKGEITEVERFQKVIDTWNSTSEALKDEVIRNFRETDLNSVYMMAFSGARGNMSQVRQLVGMRGLMANPQGEIIDLPIKTNFREGLTVTEYVISSYGARKGLVDTALRTADSGYLTRRLVDVSQDVIVREHDCGTKTFITVSPMKDGPLSDRLFGRVLAEDIVV-DGEVIAKRNDFIDAEMSMKIEKMVESVKVRSPLTCEAVRSVCQQCYGWSLAHGHLVDMGEAVGIIAAQSIGEPGTQLTMRTFHTGGVFTGEVVQVKANDGTIRFGELSTRRIRTRHGEEREQVEVNAEFTLVNKKYSVTPSSLLFVEDGQKVTFEQLLAEVANALQRSTERATKDVTTDLAGEVLFSQLVPEEKTDRQGNTTRIAQRGGLLWVLSGDVYNLPPGAEPVVKNGEQVYVGTVLAETKLVSNSGGVVRLENSREIDIVTASVLLDQAQVRVESSGGREQFIIYTADGQRFLLKTTPGTKVQNNAIVAELIDDRYHTHSGGLIQYGGLEVSKGSRKQGYEITRGGTILWIPEETHEVNKDISLLQVEDGQYVEAGEEVVKDIYAQSSGVVEVIQKNDILREIIIKPGKLYLDDPEASGQVLNAGTQITPLLVADELRMAEWVETTEGYGLLLRPVQEFTVSDEPDVLSQGSIIRLRSVQRIFFKDGERVKSVDGTQLITTQLVLEMSLAADIELKPDDAERLQLVMLETLVLRRDTESDPLGGNISTRVLVHDNQEIPPGAVIARTEIQCKEAGQIRIKSGIEAIRRILIVRNSDLIKIESPKVKVGDLVIAEEMAPGVHAPYSGQVVEIDVTIRGARPYRVSAGAILHIDDGDLVQRGDNLVLLVFERTKTGDIIQGLPRIEELLEGRKPKEACILARKPGICQVEYGEDDSLGIKIIEDDGTVSEYPLLTNQSLLVTDGQRVETATPLTDGPANPHEILEILGVYEASLRLQKAQIFLVDQVQSVYQSQGIDISDKHIEVIVRQMTSKVRIDDGGDTTMLPGELVELRQVEQVNDAMSITGGATARYTPVLLGITKASLNTDSFISAASFQETTRVLTEAAIEGKSDWLRGLKENVIIGRLIPAGTGYNAHEHDIVLDDQTARAMSMSNLNLLPDLIEIQRSSFRWFLEEGLIEELNSFSPITDYTGKLELHFLGADYKLKEPKYSVEEAKRRDSTYSVQMYVPTRLLNKETGEIKEQEVFIGDLPLMTERGTFIINGAERVIVNQIVRSPGVYYKVEIDKNGRRTYSASLIPNRGAWLKFETDKNGLVWVRIDKTRKLSAQVLLKAIGLSDNEIMDSLRHPDFYQKTLDKEGNPTEEEALLELYRKLRPGEPPTVSGGQQLLESRFFDNKRYDLGRVGRYKLNRKLRLSVPDTLRILTPGDILSAIDYLINLEFDIGSTDDIDHLGNRRVRSVGELLQNQVRVGLNRLERIIRERMTVSEAESLTPASLVNPKPLVAAIKEFFGSSQLSQFMDQTNPLAELTHKRRLSALGPGGLTRERAGFAVRDIHPSHHGRICPVETPEGPNAGLIGSLATYARVNQYGFIETPYHKVENGRVRRDLDPVYLTADEEDDVRVAPGDVATDEKGIILGDMVPVRYRQDFSTTTPVQVDYVAVSPVQIVSVATSMIPFLEHDDANRALMGSNMQRQAVPLLRPERPLVGTGLEAQAARDSGMVIVSRTHGIVTHVDATRITVEGTYPIQKYQRSNQDTCLNQRPLVYNGEQVVPGQILADGSATEGGELALGQNILVAYMPWEGYNYEDAILISERLVSEDVYTSIHIEKYEIEARQTKLGPEEITREIPNVGEDALRNLDERGIIRSGAWVEAGDILVGKVTPKGESDQPPEEKLLRAIFGEKARDVRDNSLRVPNGEKGRVVDVRVFTREQGDELPPGANMVVRIYVAQKRKIQVGDKMAGRHGNKGIISRILPLEDMPYLPDGRPVDIVLNPLGVPSRMNVGQVFECLLGWAGENLGVRFKITPFDEMYGAEASRLTVHRLLEDGTQRPGKHWIFNPEHPGKVVVYDGRTGEPFDRPITVGQAYMLKLVHLVDDKIHARSTGPYSLVTQQPLGGKAQQGGQRFGEMEVWALEAYGAAYTLQELLTVKSDDMQGRNEALNAIVKGKPIPRPGTPESFKVLMRELQSLGLDIAVHKVPDGTVEVDLMTDLRRAPSRPTYESLTTEDLEAENNSSKVRIYELSKELNLENKDILDICEQLNISVKSHSSTITESEADRIKSVAAKQQILAVHYLAPSRRPSSSAPSPSEPELQSPPSTPKRPEIKKPPRDRIPTVELKRPPKPPKKSIRQSKRWEDGEDSGKGKNKRRLFDEEDDDLDELLSISLSMARPPKPNKKPSSDRQDNKEKRPESITLNSLTIRGLSELMKVPETEIIKNLFFKGVPVNITQTLDQETIEMIAADFEIKVETGQIKAAATKTEMIDVADLDNLQTRPPVVTIMGHVDHGKTTLLDSIRKTKVAQGEAGGITQHIGAYHVDVEHNGKQQIVFLDTPGHEAFTAMRARGARVTDIAILVVAADDGVQPQTREAVSHAKAAGVPIIVAINKVDKLDSNPDRIKQELSELGLVPEAWGGDTIMVPVSALKGENLDTLLEMILLVSEVEELSANPNRPAKGTVIEAHLDRNKGPVATLIVQNGTLRVGDTVVAGSVFGKIRAMIDDRGDKVDAATPSFAVEVLGLGDVPAAGDEFDVFINEKEARITAEGRSDAQRQTRLQQALTRRVTLSTISAQAQEGKLKELNLILKTDVQGSVEAILTAMNQLPQKEVQIRVLLAAPGEVTETDVDLAAASGAVIVGFNTTLATGSRAAADREGVDIREYNIIYKLLDEIQGAMEGLLEPEQVEEHLGFAEVRAVFPVGRGTVAGCYVLSGKLVRNRFIRVRRKGEVVHEGNLDSLKRMKEDTREVNAGYECGVGLPKFNTWLEGDQIEAYEMVMKRRTLSV
>2107693_Csp@CONCAT
MREQIVYFNAVLSPGSLREEIANAKGQQAEARLLMLADRLKDLGFRYATVAGISISVDDLKVPPTKKLLLEAAETEILATEERYTRGEITEVERFQKVIDTWNSTSESLKDEVVQELKATDLNSVYMMAFSGARGNISQVRQLVGMRGLMADPQGEIIDQPIKTNFREGLTVTEYIISSYGARKGLVDTALRTADSGYLTRRLVDVAQDVIVRELDCGTTRGIMVRPMVENPLSSRLLGRVPLNDVVHKTKAVICPKNQSMCDETAIAIQKAVEEVMVRSPLTCEAARSVCQHCYGWSLAHAKLVDLGEAVGIIAAQSIGEPGTQLTMRTFHTGGVFTGEVAQVRSEKGTIRIPKLRTRPFRTRHGEEALFVEANGDLMLEASGIPVTQGSTIYIVDGQEVKADQLLAEVAIGNRAHTEKATKDVSSDLAGEVKFAELVPEEKTDRQGNTTTTATRGGLIWILSGEVYNLPPGAEPSVVNGDRVDENSVLAEAKIHTLHGGIVRSASSREIEIITASVVLDTATVRVEQSSRQDHYIIETNHGAMFSLLATPGTKVQTGQVVAELISEEYRTNTGGLIKYSGIETAKGKGKQGYEVVKGGTILWIPEETHEVNKDISLLLVEDAQYVEAGTEVVKDIFCETNGVVEVTQKNDILRELVIKPGELLMLDPESDGTFTQPGEELIPGYIASDLRYIEYIESSNGPALLLRPVTEFSVPDSPSVPSTKS-IELRAVSRLPYKDSERVKSVEGVELLRTQLVLEMDIVADIELVTDNSERLQLVILESLIIRKDIPADVTQGSTSTKFNVVEGQEILPKAVVAKTEVLCKESGIVRVREGAEAIRRILILREKDCFTIVNPRFKVGSLLIAGEIAPGVFTEESAQVIEI-VTLRIARPYRVSPGAMLQVDDAGLVQRGDNLVLLVFERTKTGDIIQGLPRIEELLEARKPKEACILAVRPGTVELTRVEDETHAIKVIEDNGTITDYPLGPGQNPVVSDGSVVDVGMQLTDGPANPHEILEVQKDATPSTKLQKVQNFLVNEVQLVYQSQGIDIADKHIETIVRQMTAKVRVDDGGDTTILPGELIELRQIEQVNVAMSITGGALAQYTPMLLGITKASLNTDSFISAASFQETTRVLTEAAIEGKSDWLRGLKENVIIGRLIPAGTGFNAYEEDVVLDDRTARAYSMTTDQLLPDLIDIQRSSFRWFLEEGLIEELNSFSPITDYTGKLELHFLGNNYKLKQPKYDVDEAKRRDSSYAVQMYVPTRLINKETGEIKEQEVFIGDLPLMTDRGTFIINGAERVIVNQIVRSPGVYYKSEVDKNGRRTYSASLIPNRGAWLKFETDRNGLVWVRIDKTRKLSAQVLLKALGLSDNEIFESLRHPEYFQKTIEKEGQFSEDDALMELYRKLRPGEPPTVSGGNQLLESRFFDPKRYDLGRVGRYKINKKLRLSIPDTTRVLTPIDILAAVDYLINLEFDMGSIDDIDHLGNRRVRSVGELLQNQVRVGLNRLERIIRERMTVSDPDTLTPASLVNPKPLVAAIKEFFGSSQLSQFMDQTNPLAELTHKRRLSALGPGGLTRERAGFAVRDIHPSHYGRICPVETPEGPNAGLIGSLATHAKVNQYGFLETPFRPVEKGIVQFDKQPVYMTADEEDDLRVAPGDLPIDENGQILGKKVTVRYRQEFASTTPDQVDYVAVSPVQIVSVATSLIPFLEHDDANRALMGSNMQRQAVPLLKPERPLVGTGLEAQAARDSGMVVVSRTDGEVIYVDATKIRITPEYPISKYQRSNQDTCLNQRPLVRFGDRVVAGQVLADGSSTEGGELALGQNITVAYMPWEGYNYEDAILICEKLVQDDVYTSIHVEKYEIEARQTKLGPEEITREIPNVGEDALRQLDEQGIIGKGAWVDSGDILVGKVTPKGESDQPPEEKLLRAIFGEKARDVRDNSLRVPNGEKGRVVDVRVFTREQGDELPPGANMVVRVYVAQKRKIQVGDKMAGRHGNKGIISRILPVEDMPYLPDGSPVDIVLNPLGVPSRMNVGQVFECLLGWAGENLGLRFKITPFDEMYGEESSRTIVHGKLAEAREETGKDWLFDPEQPGKIQLYDGRTGEPFDRPVTVGIAYMLKLVHLVDDKIHARSTGPYSLVTQQPLGGKAQQGGQRFGEMEVWALEAFGAAYTLQELLTVKSDDMQGRNEALNAIVKGKAIPRPGTPESFKVLMRELQSLGLDIAVHKVSDGSVEIDLMADTRRTPNRPTYESLSREALEEEMNNIKVRIYDLSKELNLDNKELLAICEQLDISVKSHSSTISEDEAERIRTAAEKQQILEIRKRNPPV---PTRPADQ-TRQFEPPSRPMRPLLRQQDRPTSQGVELNRPPTELKRPTRPVKGWQEEEITGKTKLKRLIIDLEEEDLDALDQVSLSVARPPKQKAAPIDRRHEPEEERPEKIVVTNLTVQELAQELSVPDTDIVKILFIKGMAVNITQNLDIPTIKMVASEIGTEVEVEAPEAEARKTEMVEVEDLDYLQRRPPVVTIMGHVDHGKTTLLDSIRKTKVAQGEAGGITQHIGAYHVEVDHDGKMPIVFLDTPGHEAFTAMRARGARVTDIAVLVVAADDGVRPQTIEAISHAQAAKVPIVVAINKIDKEGAQPDRVKQELTQFNLTPEEWGGDTVMTSVSAIKGENLDTLLEMILLVAEVEELSANPDRLAKGTVIEAHLDKAKGSVATLLVQNGTLRVGDVLVAGSAFGKVRAMVDDRGKRVDAASPSFAVEVLGLSEVPAAGDEFDVFESEKEARAIAQLRADKQRQSRLMQG---RATLTTLSAQAQEGELKELNLIIKADVQGSLEAIIGSLRQLPQNEVQIRLLLAAPGEITETDIDLAAASNAVIVGFNTTLASGARQAADEAGVDVREYNIIYKLLEDIQGALEGLLEPELVEESLGQTEVRAVFTVGRGAVAGCYVLSGKLVRNCKVRVNRNGKVVFDGALDSLKRMKEDVREVNAGYECGIGIDKFNDWVENDIIDAYQMVTKRRTLTM
>317619_Phollandica@CONCAT
MPEQIVYFNSVLDPGRLREEINSAKGQQAEARLLMMADDLKALGFEYATRAGVSISVDDLKVPPEKKALLQAAEEEIRTTEARYTRGEITEVERFQKVIDTWHGTNEELKDEVVHNLKRNQINSVYMMAFSGARGNISQVRQLVGMRGLMANPQGEIIDLPIKTNFREGLTVTEYIISSYGARKGLVDTALRTADSGYLTRRLVDVSQDVIVREYDCGTQRSLPVRNVRDGALSDRLLGRVLAEDAIHETGEVLIPKYTSLSPELCTKIKTALEEVIVRSPLTCDSARSVCQLCYGWSLAHQHLVDMGEAVGIIAAQSIGEPGTQLTMRTFHTGGVFTGEVASVKAKEGVVRYPDGRTRAFRTRHGDDAWVVEGPFKLVLQ---EVLPQGTTLYISDGKTVLPETIIAETPLGTSKSTEKATKDVTSDLSGEVFFKDIMPEEKKDRQGNITRIAQRGGLMWVLSGEVYNLPPLAEPVVKNGDRVTVGDVLAETKLCTEHGGVVRLPGNQEVEIITASVVLDQALVRAESSHGQKHYVIETGNGQRFNLTAAPGTKVVHNQVVADLISDQYCTQTGGILKYAGVEVSKKRAKTGYEVIKGGSLLWIPEETHEVNKDISLLLVEDGQYVEAGTEVVKDIYCQSSGVVEVTQKNDILREIVIKPGDLHLLDPDAHEQLIYPGQEVLPGLTVEVLRYGEYVETPEGGALILRPVVEYTVSDEPAVPSQSSNICLRATQRLLYKDDERVKAVQGLNLLQTQLMLEINLVADIELVPDQDDRLQLVILESLMIRRDVSADSVQGQTKTDLLVQDQDKIDPGAVVARTATLCKETGIVQIREGSEVVRRLLIVREADQFQVEPPSLKPEDLVVAGPLAPDLEAPESGQIIECDLTFRIARPYRVSGGAVLHVEDKSLVQRGDNLVLLVFERAKTGDIIQGLPRIEELLEARKPKEACILAREPGVAQVIYDGDDVVEIKVIEDDGTVREYEITPGHNVIVSDGQRVNPADALTDGPSNPHEILDIRGLYEAAIDFGKVQKFLVDAVQAVYRSQGIDISDKHIEVIVRQMTAKARIEDGGDTTMLPGELVEMRQIYQVNQAMAITGGAPAKYEPVLLGITKASLNTDSFISAASFQETTRVLTEAAIEGKSDWLRGLKENVIIGRLIPAGTGFNAYEEGVVIDDSHAHIHDMTTPTTLPDLVEIQRSSFRWFLEEGLVEELESFSPISDYTGKLELHFLGKSYRLKSPRYDLAEAKRRDGTYAVQMYVPTRLINKETGEIKEQEVFIGDLPLMTDRGTFIINGAERVIVNQIVRSPGVYYKSETDKNGRRTYNASLIPNRGAWLKFETDKNSLVWVRIDKTRKLSAQVLLKALGLTDNEIFDALRHPEYFQKTIEKEGQYSEDEALMELYRKLRPGEPPTVGGGHQLLESRFFDPKRYDLGRVGRYKLNKKLHLTVPDSTRVLTPQDILAAIDYLINLEFDIGNIDDIDHLGNRRVRSVGELLQNQVRVGLNRLERIIRERMTVSDADSLTPASLVNPKPLVAAIKEFFGSSQLSQFMDQTNPLAELTHKRRLSALGPGGLTRERAGFAVRDIHPSHYGRICPIETPEGPNAGLIGSLATHARVNSYGFIETPFRKVDNGRIRWDLAAQYMTADEEDDLRVAPGDLSTDEDGYILGETVPVRYRQDFTTTTPDQVDYVAVSPVQIISVATSLIPFIEHDDANRALMGSNMQRQAVPLLRPERPLVGTGLEAQAARDSGMVIVSRTDGEVVYVDANQIVVEGEYTIQKYHRSNQDTCLNQRPLVFEGDEVVAGQVLADGSATEGGELALGQNVLVAYMPWEGYNYEDAILISERLVQEDVYTSIHIEKYEIEARQTKLGPEEITREIPNVGEDALRHLDENGIIRIGAWVDAGDILVGKVTPKGESDQPPEEKLLRAIFGEKARDVRDNSLRVPNGEKGRVVDVRIFTREQGDELPPGANMLVRVYVAQKRKIQVGDKMAGRHGNKGIISRILPIEDMPYLPDGTPLDIVLNPLGVPSRMNVGQIFECLLGWAGENLATRFKITPFDEMYGAEISRETVNGKLEAARRRKGK-WVFNPEEPGKIQVYDGRTGEPFDRPVTVGKAYMLKLVHLVDDKIHARSTGPYSLVTQQPLGGKAQQGGQRFGEMEVWALEAFGAAYTLQELLTVKSDDMQGRNEALNAIVKGKSIPRPGTPESFKVLMRELQSLCLDISVHKLDGSLTEVDLMLDPRRPPSRPTYESISRDDSDDDMNNGKVRIYELSKELDLDNKDILAVCERLDIAVKSHSSTISEEEAGLIRSKALKQQILEIRSLKPPTRPVPTAPVPSAPTLQGPPQRPQRPVLRSPPKPVPPVMELRRPP--LNRPRRTNRKWESEEEALKTKTKRRIIDEDEDDLNALNLNNLSLVRPPKPKRKPRSRERQMPPQRPESVVLAGATVQQLADLLVTPETDIIRTLFFKGIMANITQTLDLPTIELVAKEFGVTIEKPEQVSKATKMEVLDLSDMDRLKRRPPVVTVMGHVDHGKTTLLDSIRKTKVAQGEAGGITQHIGAYHVDVEHGGLQQVVFLDTPGHEAFTAMRARGARVTDIAILVVAADDGVRPQTIEAISHAKAAKVPIIVAINKVDKEDANPDRVKQELMEHGLVPEEWGGDAIMVPVSAIKGENLDTLLEMILLVSEVEELSANPDRAAKGTIIEAHLDKARGPVASLLVQNGTLKVGDVLVAGSVFGKVRAMIDDQGNRVDSAAPSVPVEILGLSNVPAAGHEFEVFLDEKEARSVAITRTMEQRTSRLQQALSRRVTLTSMSAQAQEGELKELNLLLKADVQGSLEAILGSLDQLPQKEVQLRTLLAAPGEISETDVDLAAASGAVILGFNTTLASGAKRAADEAGVDVREYDIIYKLLEDVQGAMEGLLEPEMVEEPLGQAEVRAVFAVGRGSVAGCYVQSGKLIRNCNVRVHRGNTLVYTGNLDSLRRIKDDVKEVNSGYECGVSVDSFNTWQDGDIIESYRMATKRRTLSA
>2005460_Csp@CONCAT
MREQVVYFNAVLDPGQLREQINDAKGQQAEARLLMLADSLKELGFRYATVAGVSISVDDLKVPPIKAEMLEAAEAEIRETEQRYARGEITEVERFQKVIDTWNSTSENLKDEVVQDLRATTLNSVYMMAFSGARGNLSQVRQLVGMRGLMADPQGEIIDLPIKTNFREGLTVTEYIISSYGARKGLVDTALRTADSGYLTRRLVDVSQDVIVREVDCGTQRGIHLQAMKDGQLSDRLLGRVLAEDVKDKTGEVIAKRNQDMDRELAKELGDRVEDVLVRSPLTCEAARSVCQKCYGWSLAHGHMVDMGEAVGIIAAQSIGEPGTQLTMRTFHTGGVFTGEVAQIRAKDGKVKFGPLTTRPIRTRHGDERNQVETVGDIQLIPNKNALTAGSLIYVQDGQEVKKDQLLVEVAKVVQKSTEKAAKDVASDLAGEVVFADLVPEDKKDRQGNTTRIAQKPGLLWILSGEVYNLLPGAEALVKNGDKIKPGDVLAQTRLTAANGGVVRMINSREIEIVTASVSLDQAKVKIESDGGREQYIIYTADERKFLLRATPGTKVQNNQIVAELIDDRYKTETGGIIKYGGIAIGKGNRKQGYEVEKGGTLLWIPEESHEVNKDISLLIVEDGEYVEAGTEVVKDVFCQSSGIVEVVQKNDILREIIIKPGEIHQLDTK-HEQIIQPGTEVFPGVIVEELRYGEVVETTEGPALILRPVKEFEVADEPSIPSQASIIELRSVQRIFYRDGERVKSVNSLSLLSTQLVLEIALSADIELQPEDPTRLQMVILESLVLRRDTDVDPHSGEIQTRVLVEDGQEIAKGATIARTEIQCKSTGEVQIREGSEAIRRILVVRDSDLITHKDCIYKPGDLLVSGELAKGVHLEQSGQVVKVTVVFRHTRPYRVSQGAILHIDHGDLVQRGDNLVLLVFERSKTGDIIQGLPRIEELLEARKPKESSVLSRSSGVCQVVYEENETVDIKIIEQDGVISDYPIKPGQNAIVSDGQVVEAGEPLTDGPANPHEILETKGCYQASLILQQAQLFLVRQVQSVYQSQGIDISDKHIEVIVRQMTNKVRIDDGGDTIILPGELLELRQIEQVNEAMSITGGAPAQYTPVLLGITKASLNTDSFISAASFQETTRVLTEAAIEGKSDWLRGLKENVIIGRLIPAGTGFNAHDENVILDDHTARAY-MTNLTLLPDLIEIQRSSFRWFLEEGLIEELNSFSPITDYTGKFELHFMGENYRLKEPKYSMEEAKRRDSTYNVQVYVPTRLIDKESGEIKEMEVFVGDLPLMTDRGTFIINGAERVIVNQIVRSPGVYYKAETDKNGRRTYSASLIPNRGAWLKFETDKNGLVWVRIDKTRKLSAQVLLKAIGLSDNEIMDGIRHPDFYQKTLDKEGNPTEEEALLELYRKLRPGEPPTVSGGQQLLESRFFDPKRYDLGRVGRYKLNKKLRLTVPDTTRVLTTTDILAAVAYLINLEFDGGSTDDIDHLGNRRVRSVGELLQNQVRVGLNRLERIIRERMTVSEANSLTPAALVNPKPLVAAIKEFFGSSQLSQFMDQTNPLAELTHKRRLSALGPGGLTRERAGFAVRDIHPTQYGRICPVETPEGPNAGLIGSLATYARVNPYGFIATPYYRVENGRVFKEAEPVYLTADEEDDMRVAPGDVATDENGYILGETIAIRYRQEFSTCAPDEVDYVAISPVQIVSVATSLIPFLEHDDANRALMGSNMQRQAVPLLRPERPLVGTGLEAQTARDSGMVVVSRTHGTVTYVDANEVRVPGTYKLQKYQRSNQDTCLNQRPLVYAGEDVVPGQVLADGSSTEGGELALGQNVLVAYMPWEGYNYEDAILISERLVYDDVYTSIHVEKFEIEARQTKLGPEEITREIPNVGEDALRNLDERGIIHIGAWVEAGEILVGKVTPKGESDQPPEEKLLRAIFGEKARDVRDNSLRVPNGEKGRVVDVRVFTREQGDELPPGANMVVRIYVAQKRKIQVGDKMAGRHGNKGIISRILPIEDMPYLPDGTPIDIALNPLGVPSRMNVGQVFECLLGWAGENLAMRFKIMPFDEMYGKEASRETVHGKIQEAARKPGKGWVYDEENPGKIQVFDGRTGEPFDRPITVGKAYMLKLVHLVDDKIHARSTGPYSLVTQQPLGGKAQQGGQRFGEMEVWALEAYGAAYTLQELLTVKSDDMQGRNEALNSIVKGKPIPRPGTPESFKVLMRELQSLGLDIAVHKLEDGSVEVDLMADTRRTPNRPTYESLQREETAEEMNNGKVRIYELSKELNLDNKDIKEICEQLNIPVKSHSSTIDASEAERVKAVVAQQQILAIHHLSPPNRPQPSQVKPPAKSSISPPIKPKSPSPS--PK--IPLPKLNRP-KTLKRPLRKVK-WENEEDLGKSKKRRALLDD-DEDFEDASAFSISTARPAKPKRKPAPRQAKAKDTLPESITIVNLTVRELAERLNTPETDIIKSLFFKGIPVNITQTLEIDTARMVTEELGVIVETPEEKSAATKTEMLDANDLENLQSRPPVVTIMGHVDHGKTTLLDSIRKSAVASGEAGGITQHIGAYHVDVEHNGNQQIVFLDTPGHEAFTAMRARGTRVTDIAILVVAADDGVQPQTKEAISHAKAAEVPLLVAINKIDKPEANPDRIKQELTDQGLVPEDWGGDTTMVAVSALTGANLDELLEMILLIAEVEELSANPDRPAKGTVIEANLDRNRGPVATLLVQNGTLRVGDSIVAGSVLGKVRAMIDDTGAKVEAATPSFAVEILGLNDVPEAGDEFDVYQNEKEARAIADQRAVKQRDSRLLQSLARRISLSTISAQAQEGELKELNLIIKADVQGSAEAIVGSLQQLPQNEVQIRILLASPGEVTETDVDLAAASGAIIIGFNTTLASGARQAADREGVDIRQYNIIYKLLDEIQGAMEGLLDPEEVEEHLGQVEVRAVFPVGRGAVAGCYVLSGKIVRNCKIRVRRSNKVVYEGELNSLKRMKEDVKEVNTGFECGVGASKFSDWQERDIIEAYDLVFKRRTLSS
>2005462_Csp@CONCAT
MREQIVYFNSVLSPGNLREEITLAKGQQAEARLLMLADKLKDLGFRYATRAGVSISVDDLMVPPSKRSLLDAAEEEIRSTEERYQRGEITEVERFQKVIDTWNGTSEALKDEVVQDLKKTNLNSVYMMAFSGARGNISQVRQLVGMRGLMANPQGQIIDLPIKTNFREGLTVTEYIISSYGARKGLVDTALRTADSGYLTRRLVDVSQDVIIREVDCGTTQGIPLRAMREGKLSSRLLGRVVAVDVVDKTGEVIATRNTPISDDLAKRIEDAVEEVIVRSPLTCEAARSVCQHCYGWSLAHGKMVDLGEAVGIIAAQSIGEPGTQMTMRTFHTGGVFTGEVAQVRADGGVIKFPKLRTRPFRTRHGEDALYVEMNGVITLEGSDISVTQGSTLYITDGKQVKLGQLIAEVALGSRVNTEKAVKDVVSDLAGEVRFADVIPEQKTDRQGNTTTTAARGGLIWILGGEVYNLPPGAELVVKDGDEVATNGVLAETKLTSQHGGVVRLPGTREIEIITASVVLDQATVTVQSSQGRNSYLVTTANNQVFNLLATPGTKVQNGQVVAELVDDHYRTTTGGLLKFAGVEVQKGKAKQGYEVVKGGTLLWIPEETHEVNKDISLLLVEDGQYVNAGDEVVKDIFCQNSGVIEVTQKNDILREVVIKPGELLMVDPEAHETFVQPGEEFM-GQVATELRYIEYVESPEGPALLSRPVVEFPVPDHPDVPSTTSVIQMRAVQRTPYKDSERVKSVEGVELLRTQLVLEIDLAADIELIEDNSERLQLVILESLVVRRDIAADATQGSTQTNLEVEDGQTIAPGEVVARTQILAKEGGVVRVQKGTETVRRCLILRKTDIAEITNPNLKPGDLIIAGEVSKGVYAEESGQVIGVEVTIRSGRPYRVSPGAILQVEDGDLVQRGDNLVLLVFERAKTGDIIQGLPRIEELLEARKPKEACLLAKRAGEVKLVYGDDEAIGIKIVEDNGVVTDYNLGPGQNLVVSDGERVEAGQALTDGPANPHEILELDGAYACANYLQKVQTFLVNEVQMVYQSQGIDVADKHIEVIVRQMTSKVRVDDGGDTTMLPGELVELRQIEQVNEAMAITGGARAEYTPMLLGITKASLNTDSFISAASFQETTRVLTEAAIEGKSDWLRGLKENVIIGRLIPAGTGFNTYEEDMVLDDRTARSYNMTNESLLPDLIEIQRASFRWFLEEGLIEELNSFSPITDYTGKLELHFLGQNYKMKEPKYSVEDSKRRDSTYAVQMYVPTRLINKETGEIKEQDVFIGDLPLMTDRGTFIINGAERVIVNQIVRSPGVYYKSEIDKNGRRTYSASLIPNRGAWLKFETDRNDLVWVRIDKTRKLSAQVLLKALGLSDNEIFDALRHPEYFQKTIEKEGQFSEEDALMELYRKLRPGEPPTVLGGQQLLDSRFFDPKRYDLGKVGRYKLNKKLRLQVPDTVRVLTSTDILAAVDYLINLEYDIGSIDDIDHLGNRRVRSVGELLQNQVRVGLNRLERIIRERMTVSDAEVLTPASLVNPKPLVAAIKEFFGSSQLSQFMDQTNPLAELTHKRRLSALGPGGLTRERAGFAVRDIHPSHYGRICPIETPEGPNAGLIGSLATHARVNPYGFLETPSRPVEGGRVRFDLPIVYMTADEEDDLRVAAGDAAIDENGYLIGPQVPVRYRQEFSTTTPDQVDFIAVSPVQIVSVATSMIPFLEHDDANRALMGSNMQRQAVPLLKPERPLVGTGLEAQAARDSGMVIVSRTDGDVTYVDATEIRVGARYPISKYQRSNQDTCLNQRPLVRIGERVVAGQVLADGSSTEGGELALGQNIVVAYMPWEGYNYEDAILISERLVQDDIYTSIHIEKYEIEARQTKLGPEEITREIPNVGEDALRQLDENGIIRIGAWVEAGDILVGKVTPKGESDQPPEEKLLRAIFGEKARDVRDNSLRVPNGEKGRVVDVRLFTREQGDELPPGANMVVRVYVAQKRKIQVGDKMAGRHGNKGIISKILPVEDMPYLPDGSPVDIVLNPLGVPSRMNVGQVFECLLGWAGHNLGVRFKITPFDEMYGEESSRRIVHGKLQEARDETGRSWLYNPDEPGKIMVYDGRTGEPFDRPVTVGVAYMLKLVHLVDDKIHARSTGPYSLVTQQPLGGKAQQGGQRFGEMEVWALEAFGAAYTLQELLTVKSDDMQGRNEALNAIVKGKAIPRPGTPESFKVLMRELQSLGLDIAVHKVADGSVEVDLMADQRRTPPRPTYESLSRESVEEEMNNGKIRIYDLSKELNLENKELLAICETLNIAVKSHSSTITESEAENIRLQAAKQQLLEIRQPSPPRTPVPIRPTPTKPQLAAPPSRPTKPILKRPP-PAHPAGEGQRSPDNLKRPTRPVKGWMEEEESSKIKNKRNILDDEEEDLDDEGLVSNAIVRPPKPK--PKQKQREPEVERPEILVVTSMTVQELADALVIADTEIVKILFMKGMVVSITQSLDVQTINIVAEELGVEILTQEPEAEARKTEMIDVADLDNLQRRPPVVTIMGHVDHGKTTLLDSIRKTKVAAGEAGGITQHIGAYHVDIEHNGTQQIVFLDTPGHEAFTAMRARGARVTDIAVLVVAADDGVRPQTIEAISHAQAAEVPIVVAINKIDKESAQPDRVKQELTQYGLTPEEWGGETIMVPVSAITGENLDTLLEMILLVAEVAELSANPNRTAKGTVIEAHLDKAKGAVATLLIQNGTLRVGDNLVAGSVFGKVRAMVDDRGKRVEEATPSFAVEVLGLSDVPAAGDEFEVFLVEKEARAIAAERAEKQRQSRLMQG---RVTLTSISAQAEQGELKELNLILKADVQGSLEAIIGALRQIPQNEVQIRMLLSAAGEITQTDIDLAAASGAVIIGFNTTYASGARAAADEAGVDVREYNIIYKLLEDIQGALEGLLEPELVEEHLGIAEVRAVFSIGRGAVAGCYVQSGKLLRNAKIRVQRGGKVIYEGVLDSLKRMREDVREVSAGYECGVGVDKFTDWQEGDSIEAYQMVTKRRTLTN
>2055767_Cbacterium@CONCAT
-------------------------------------------------------------------------------------------------------------------------------------------------------------------------------------------------------------------------------------------------------------------------------------------------------------------------------------------------------------------------------------------------------------------------------------------------------------------------------------------------------------------------------------------------------------------------------------------------------------------------------------------------------------------------------------------------------------------------------------------------------------------------------------------------------------------------------------------------------------------------------------------------------------------------------------------------------------------------------------------------------------------------------------------------------------------------------------------------------------------------------------------------------------------------------------------------------------------------------MSQNSTLPDLVEIQRESFKWFLREGLIEELESFSPISDYTEKMELHFLAKDYKLRSPKYGVDEAKRRDATYGVQMYVPTRLIDKETGNIQEQEVFIGDLPLMTDRGTFIINGAERVIVNQIVRSPGVYFKQEIDKNGRRTYSANLIPNRGAWLKFETDKNDMVWVRIDKTRKLSVQVLLKAMGLTDTEIFDALRHPEYLQKTIEKEGQFTEEEALMELYRKLRPGEPPTVAGGQQLLDSRFFDPKRYDVGRVGRYKLNKKLRLNTPDQVRVLTPEDILKVVDYLINLKFDIGQIDDIDHLGNRRVRSVGELLQNQVRVGLNRLERIIRERMTVSEAESLTPASLVNPKPLVAAIKEFFGSSQLSQFMDQTNPLAELTHKRRLSALGPGGLTRERAGFAVRDIHPSHYGRICPIETPEGPNAGLIGSLATHARVNSYGFIETPYHVVEDGVVRKDKPPVYMTADEEDEYRVAPGDTPVDASGRITVDLVSIRYRQEFALVPPQEVDRVQVSPVQIISVATSLIPFLEHDDANRALMGSNMQRQAVPLLRPERPLVGTGLEPQAARDSGMVVVSRTDGEVTYVSSEEIRVDGRYYLQKYQRSNQDTCLNQRPLVWAGDRVLTGQVLADGSATEGGELALGQNITVIYMPWEGYNYEDAILINERLVQEDLYTSIHIEKFEIEARQTKLGPEEITREIPNVSEDSLRQLDDQGIIRIGAWVTSGDILVGKVTPKGESDQPPEEKLLRAIFGEKARDVRDNSLRVPNGEKGRVVDVRVFTREQGDELPPGANMVVRVYVAQKRKIQVGDKMAGRHGNKGIISRILPKEDMPFLADGTPVDIVLNPLGVPSRMNVGQIFECLLGWAAHHRDVRFKIVPFDEMHGAEMSRQTIDAELEKARRETGENWMFTPEHPGKLMVYDGRTGEPFDQPVTVGKAYMLKLVHLVDDKIHARSTGPYSLVTQQPLGGKAQQGGQRFGEMEVWALEAYGAAYILQELLTVKSDDMTGRNEALNAIVKGHAIPRPGTPESFKVLVRELQSLGLDVSVHKLDDGSTEVDLMVDTRRTPPRPVYESYGSDD-DDDQSTGKVRIYDLTKELNLETKEVMSICQQLDIAVKSHSSTIAEEDAERIRATATRLQIVTVNRSVPPVRPVPTKPPPEKPELVRPPSRPERPKPKRPPRPEGPTPPLAIPP--LQRPEKPPKKRKDEEASTTTKGKRYFVDEDDDIIDELDLNSLAIARPARPKSAPAGRQERQEEAKPTGAVINSLTVQELAQKLAISETDIIRNLFLKGTAVTINQALDVDTAKALAIELGYELEEETVTAAASKTEMLEMEDLENLHRRPPVITIMGHVDHGKTTLLDYIRRSKVAQGEAGGITQHIGAYHVDLERDGQHPLVFLDTPGHEAFTAMRARGAKVTDLAVLVVAADDGVRPQTVEAIGHAKAAKVPIVVAINKIDKYEAQPDRVKQELTEYGLLAEDWGGDTVMVPVSALNGTGVDNLLEMLMLVAEVEDLQANPDRLAKGTIIEAHLDKARGPVATFLVQNGTLRVGDVLVAGPVFGKVRAMLDDRGQRVEAASPSFAVEVLGLNDVPAAGDEFEVYADEKQARALADARVIEQRQTRLQQSLSRRVTLGTLSAKAQEGDLKELNLIIKGDVQGSVEAIVGSLNQLPQQQVQLRILLTGAGEITANDVDLAAASEAIIIGFNTTLATGARQAADDLGVDIRDYNIIYKLLEDIQGAMEGLLEPELIEEPLGQAEVRAVFPAGKNSVAGCYVQNGKLMRNCRTRVHRGKEVIFESNLDSLRRMKDDVKEVASGFECGVGLDKFNAWQEGDIIEAFRLITKRRSLTV
>1916230_CGbacterium@CONCAT
MSEQVIYFNNVIDPAEIRTELAGHVTSQTEARMLMLADTLKNLGYKYATRSGVTISIADLTVPESKKELLKEAEQEIEKSTNRYLKGEITEVERYTKVIDTWSETTAKLTEQVVRKLADK-LNPVYMMAFSGARGNLSQVSQLVGMRGLMADAQGQIIDLPITSNFKEGLSVTEYIISSYGARKGLVDTALKTADSGYLTRRLVDVAQDVIIRAEDCGGDKYINMKPICDGPLIDRLLGRTVAQDVFDDGTTLLVAKDTTLDRKDIKKLAHLLQELKVRSGLTCGLEYGVCQKCYGWAMTTQKLVDVGEAIGIIAAQSIGEPGTQLTMRTFHTGGAVGVKEAEIHATAGTVESKL--TRELRTRHGDVVRVSIYEADIEVKGAKYHIPAGATVFFEDGMKIDKNFKLAEYKPSAGRLTEKATKDINADMSGMVLFEDFVADEKKDRQGNISRTANKNGIVWIIGGDVYNLPGGSKVLVSDEQKVKAGDRLAETIMISEHGGEVRYSQGKEITIVIASLMPANATFEQTKKE--QLWTVKKT-GEKYIVKAPIDTTVENGMIIAELIDDECSVSSSGEIKYVDIEVDDNQI-----VTKPGNIVFVPEEVHQINKDASLKMVDNGTFVTAGTEVVKDVYCHIDGIVEFKEFNEVIHEVTIRPGEVHTLNVSEEGSVVEAGTTIAKGIKAKETSIVTIMEEDKPIQILVRPVQPMFIEPKDVTIGFNTTINIVPVTQLQYKDGARVRNLDGATLTRTSLVLQMQLKGLVELD----EELKIVVLETLIVRRELEGNSMNSSLQTELLVENGQVIEPKTPIAKTEVLALNDGVASIKGDVTESRRLLLNCANFETVIDKPTVKKGDFIKLDVLAEGEAATVSGKIVDVSVTIRNGRPYLISPGTMLQVEEGSLVLRGDMLATLVFEREKTGDIVQGLPRVEELLEARKPKDCAILAETDGVAEIEIEDD--VRLFLATEGGSRTEIKFAIDASIVVQNKQKIKKGQPLTSGPLNPHDVIRLCG-------PEEAQQYLVDEVQRVYRSQGVEIADKHIEIIVRQMTKKVRVVDSGDTNLLPGELVEVQTFENENKAVREHDGQEATCEYMLLGITKASLNTESFISAASFQETTRILTEAAVDGKKDLLRGLKENVIIGRLIPAGTGFHHLTYAAILEEIEAPELP-----DLPDLIDVQKKSFEWFLKEGLKEELLSFSPVKDYTGRLELHFL-PNYTFDNAKYTVEEARIHDATYAKQLRVMVRLVNRDSGEIKEQEVYIGDIPTMTDKGTFIVNGAERVIVSQIVRSPGVYFKREISPTGKRLYNATMIPNRGAWLKIETDSNDIIYVKIDKNRKILATTLLKAMGITVSEMESLFTHFEFLKKTLDKDTTETTDDALIDLYKKLRPGDPASAQGGRQILESRFFDEKKYDIGRVGRYKLNKKLNLNISKNQRTLTVQDIVASIEYLINLTYDEGSLDDIDHLGNRRIRSVGELLQNQFRVGLSRIERIVKERMTLQDSETLTPLNLLNTKPLVASLKEFFGSSQLSQFMDQINPLAELTHKRRISALGPGGLQRERAGFAVRDIHPSHYGRICPIETPEGPNAGLIGSLATHARVNDYGFIESPFFVVKDGVVTDEVV--YMTADEDENFRCAPADVQLNPDNTFKAAQIPVRYRSEFIMSDSSKVDYMGVCPIQIISVATSMIPFIEHDDANRALMGSNMQRQSVPLLITERPVVGTGMERRVAKDSGMVVCAKVDGVVERVVGEEIIINGLHTLMKYVRSNQDTCINQKPIVHEGDKVHAGDVIADGASTSCGELSIGKNILVAYMPWEGYNFEDAILLSERCVHDDIFTSVHIEKLEIDARQTKLGPEEITREIPNVSEEALRHLDERGIVRIGARVYADDILVGKVTPKGESEHPPEEKLLRAIFAEKARDVKDNSLRVPHGEGGRVLDVKVFDREKGDELPPGANTVIRVYIAQKRKVSVGDKLSGRHGNKGIVSRILPKEDMPFLPDGTPVDIVLNPLGVPSRMNVGQTYECLLGLAAYLTGEHYEAPSFDERYGDNQSEIATKAELIRGIKESGCDWVRED---GKVYLIDGRTGEPFDEPIAVGLSYILKLVHLVDDKIHARSTGPYSLVTQQPLGGKAQFGGQRFGEMEVWALEAYGAAYTLQEMLTIKSDDVNGRNRAYEAIVKGDNIPRPGIPESFKVLVRELQSIGLDITVAKK-NG-VEVDLMSDMKAAPKR-TLSDID-SELDTS--MDSIRVSELAKELGLTSKEVIEKFAEVSIVVKSHSNTVTPTQIRKLKEHLGKPKAFVVKKVAAPTE--RVQRV--AVEKAEPKTE--KPVVRRT-SRI--EIVRKAPPKP--RP----SKPFNKQAEGKPSKRK------DG--------------KKKEKEMISKKKSHKEEAEVKQIVVNAMTISELADKIHKTPAEIVKFLMFQGIMATVNQLIDVDTIKKVCAEYELEVLEEDEELEKEQQKALTEVDKKLLKKRAPVVSIMGHVDHGKTTLLDSIRASKIVATEVGGITQSIGAYTVYLD-NKNKKIVFVDTPGHEAFTEMRARGAKATDIAILVVAADDGIMPQTIEAINHAKAAEVPIIVAVNKCDKPGANPDKVLQQLTEHGLVPEAWGGETITVNVSALQGTGIDELLEYILLVAEVQDLKANPKAEASGVVIEANLDKGKGPVATLLVQNGTLRTGNCIVVGTACGRVRALLSDSGERIVKAEPSTPVEVLGLTEVPNAGDFFEVVKNEKEMKAIIEKRKEKERNKRL-DAMPAHMR---REAGDAEGDVPQLNLIIKANTHGSAEAVSQAIAQFESKEIVTKIIHVGVGDISEADVMLASASNALILGFTVKEDSNALAAAEREGVTIKKYDIIYQILEDIEKTMISLLSPEVKEITTGQVEIRQIFTIGKIQIAGCYVTEGKINRNDTATIYRDGKEIFKGAVDQLKRFKDDVKEVAQGFECGLSFVKFNDIQEGDIVKFTTKQEIERSELE
>111780_Scyanosphaera@CONCAT
MREQIVYFNAVLDPGKLRQEIEEAKGQQSEARLLMLADQLKEMGFRYATKAGVSISVDDLKVPPVKQELLEAAETEIRQTEQRYARGEITEVERFQKVIDTWNSTSENLKDEVVQELKASVLNSVYMMAFSGARGNLSQVRQLVGMRGLMADPQGEIIDLPIKTNFREGLTVTEYIISSYGARKGLVDTALRTADSGYLTRRLVDVAQDVIVREIDCGTQRAVTLRAMTDGPLSDRLMGRVLARDAMDKTGEVIAQRNQNIDEDLSLEIGRRAEEVMVRSPLTCEAARSVCQHCYGWSLAHGKMVDMGEAVGIIAAQSIGEPGTQLTMRTFHTGGVFTGEVAQIRAEVGKVKYSKLITRRVRTRHGDEREQVEVAGDILLVPSKYPVTPGSYVHVFDGDQVEKGQLLAEINSAVQKSTEKAAKDVSSHLAGEVLFADLIPEEKTDRQGNTTRIAQRAGLLWILSGEVYNLLPGAEPVVKNGDQVQPGDILAQTRLMSASGGVIRMTGSREIEVITASVLLDQAKVKVESDGGREQYIIYTADDQRFLLKTTPGTKVQNHQVVAELIDDRYKTSTGGIIKYAGVEISKGSRKQGYEISQGGTILWISEESHEVNKDISLLLVEDGQYVEAGTEVVKDVFCQSSGVAEVIQKNDILREIIIKPGELHLLDID-DGQLIQPGTEVIPGVTVEELKYGEIVETTEGVALLLRPVVEYQVSDEPAAPSQASIIELRSVQRLFFKDGERVQSVEGVSLLSTQLVLEIDLSADIELKPDDPDRLQLVILESLVIRRDTDADPYSGNIQTRVLVEDGQEIPKGATIARTEIRCKEAGEVRIRKGGEALRRILVVRNSDRVSYEACQCREGDLLVAGELVSGTKLVESGQVVEITVVLRLARPYRVSAGAILHIDNGDLVQRGDNLVLLIFERAKTGDIIQGLPRIEELLEARKPKEACVLSRRPGVCQVVYEQDETVDVKIIEEDGVVSDYPVGPGQNAMVSDGQKVGPGEPLTDGPANPHEILEVKGCYEASLILQQAQKFLVTQVQSVYQSQGIDISDKHIEVIVRQMTSKVRVDDGGDTTMLPGELVELRQIEQVNEAMSITGGAPAQYTPVLLGITKASLNTDSFISAASFQETTRVLTEAAIEGKSDWLRGLKENVIIGRLIPAGTGFNTHEENVILDDQTARAIIMTNLSLLPDLIEIQRSSFRWFLEEGLIEELNSFSPITDYTGKFELHFLGENYKLKEPKYTVDEAKSRDSTYNVQMYVPTRLINKETGVINEMEVFIGDLPLMTDRGTFIINGAERVIVNQIVRSPGVYYKAETDKNGRRTYSASLIPNRGAWLKFETDKNGLVWVRIDKTRKLSAQVLLKAIGLTDNEIFDGLRHPDFYQKTLDKEGNPSEEEALLELYRKLRPGEPPTVSGGQQLLESRFFDPKRYDLGRVGRYKLNKKLRLNVADTVRVLTPTDILAAIDYLVNLEFDVGSIDDIDHLGNRRVRSVGELLQNQVRVGLNRLERIIRERMTVSEAETLTPAALVNPKPLVAAIKEFFGSSQLSQFMDQTNPLAELTHKRRLSALGPGGLTRERAGFAVRDIHPSHYGRICPVETPEGPNAGLIGSLATYARVNEFGFIATPYYRVENGRVDRDRDPIYLTADEEDDLRVAAGDVPTDEQGYILGESSPIRYRQEFSTCKPDEVDYVAVSPMQIVSVATSLIPFLEHDDANRALMGSNMQRQAVPLLRPERPLVGTGLEAQAARDSGMVVVSRTHGIVTYLDAKVIRVPGEYKLQKYQRSNQDTCLNQRPLVYIGEEVVPGQVLADGSATEGGELALGQNILVSYMPWEGYNYEDAILISERLVYDDVYTSIHVEKFEIEARQTKLGPEEITREIPNVGEDALRNLDERGIIHIGAWVEAGDILVGKVTPKGESDQPPEEKLLRAIFGEKARDVRDNSLRVPNGEKGRVVDVRVFTREQGDELPPGANMVVRVYVAQKRKIQVGDKMAGRHGNKGIISRILPIEDMPYLPDGTPVDIVLNPLGVPSRMNVGQVFECLLGWAGEHLGMRFKITPFDEMYGKEASRETVHGKIKEATYKPGRNWVFDDENPGKIQVFDGRTGEPFDRPVTVGKAYMLKLVHLVDDKIHARSTGPYSLVTQQPLGGKAQQGGQRFGEMEVWALEAYGAAYTLQELLTVKSDDMQGRNEALNAIVKGKPIPRPGTPESFKVLMRELQSLGLDIAVHKIEDGSVEVDLMADTRRTPNRPTYESLNREDLQEEMNNGKVRIYELSKELNLDNKDIKDLCEKLNIAVKSHSSTITESQAERVRTAATKQQILAIHHLEPPKKPQSSNPTPTKPKLVSPPSRPQKPVAP---KPEQPLPKLQRPPEKLKRPDRKGKTWEEEEEKAKNKAKRRLVDDDDDDFDELDAVSLATARPARPKKKPTADKRDRAVGPPESVVLSNLTVRELADLLNTPETDIIKSLFFKGIAVNITQSLELETARAVAEELGVKVETPEIKSAAAKTEMLDAADLDNLQTRPPVVTIMGHVDHGKTTLLDSIRQSKVAQGEAGGITQHIGAYHVDIEHNGNQQIVFLDTPGHEAFTAMRARGTRVTDIAILVVAADDGVQPQTREAISHAKAAEVPIIVAINKIDKPESNPERIKQELTELGLVAEDWGGDTIMVPVSALKGENLDNLLEMILLVAEIEELSANPDRLAKGTVIESNLDRARGPVATLLVQNGTLRVGDNIVAGSVFGKIRAMVGDRGNKVEAATPSFAVEVLGLNDVPEAGDEFDVYPTEKEARVVAEARAEQQRDSRLQQAMSRRITLSSLSAQAQEGELKELNLILKADVHGSVEAILGSLQQLPQNEVQLRILLAAPGEVTETDVDLAAASGAVIIGFNTTLASGSRQAADREGVDIRQYNIIYKLLDDIQGAMEGLLDPEEVEEPLGQAQVRAVFPVGRGTVAGCYVQSGKMVRNAQMRVRRGNAVIYTGVMDSLKRVKEDAKEVNAGYECGIGSSKFNDWQEGDIIEAYEMVFKRRTLSV
>1671698_Hsp@CONCAT
--------------------------------------------------------------------------------------------------------------------------------------------------------------------------------------------------------------------------------------------------------------------------------------------------------------------------------------------------------------------------------------------------------------------------------------------------------------------------------------------------------------------------------------------------------------------------------------------------------------------------------------------------MEAGTEIVKDIFCQSNGVAEVHQKNDILREVVIKPGELHSGDLGDDGQIATPGQEVIPGLVTSELKYIEYIETPDGPGLLLRPVTEFHVPDEPGVPSQKSIIELRAVQRIPFKDGERVKSVEAIELLRTQLVLEIGLAADIELSPDEEGRLQLVILESLVIRRDVVADTTHGSTNTRLLVKDGDVIEAGAVVARTEILSKQSGEVRIREGVEAIRRVLIVREADLIKIPNPSVAPGDLLVAGEIAAGTVIQNSGMVSQVEVILRKGRPYRVSTGAVLLTMDGDLVQRGDSLVLLVFERTKTGDIIQGLPRIEELLEARKPKESCVLVKYPGQAQVHAN-DDNIEVSVVSSDGTITDYPLGHGQNVIVADGQSVQVGEALTDGPQNPHEILETESIYEACLRFEACQKFLVNQVQAVYQSQGIDISDKHIEVIVRQMTAKVRIDDGGDTTMLPGELIELRQVEQVNEAMSITGGATAQYTPMLLGITKASLNTDSFISAASFQETTRVLTEAAIEGKSDWLRGLKENVIIGRLIPAGTGFNAYEDSVVLDDQTARSLEMTHDTNMPDLIEIQRASFRWFLEYGLIEELESYSPITDYTGKLELHFIAKNYKLKQPKYSVEESKRRDSSYAVQMYVPTRLINKETGEIKEQEVFIGDLPLMTDRGTFIINGAERVIVNQIVRSPGVYYKSETDKSGRRTYNASLIPNRGAWLKFETDKNDLVWVRIDKTRKLSAQVLLKALGLGDSEIFDSFRHPDYFQKTIEKEGQYGEEEALLELYRKLRPGEPPTIAGGEQLLHSRFFDQKRYDLGRVGRYKLNNKLRLNLPNTVRVLTKEDILASIDYLINLEYDIGQTDDIDHLGNRRVRSVGELLQNQIRVGLNRLERIIRERMTVSEADTLTPTSLVNPKPLVAAIKEFFGSSQLSQFMDQTNPLAELTHKRRISALGPGGLTRERAGFAVRDIHPSHYGRICPIETPEGPNAGLIGSLANHAKVNGYGFIETPYYPVENGRVLRDGKPIYMTADAEDDLRVAPGDIMTDAEGKILGDVVPVRYRQDFTTTSPQQVDYVAVSPVQVVSVATSLIPFLEHDDANRALMGSNMQRQAVPLLNPDRPLVGTGLEAQAARDSGMVVVTRTDGEVSYVDSTKISVEGDYPLHKYQRSNQDTCLNQRPLVYEGDQVVAGQVLADGSSTEGAELALGQNVLVAYMPWEGYNYEDAILISERLVYDDVYTSIHIEKFEIEARQTKLGPEEITREIPNVGEDGLRNLDEQGIIRVGAWVQSGDILVGKVTPKGESDQPPEEKLLRAIFGEKARDVRDNSLRVPNGEKGRIVDVRVFTREKGDELPPGANMVVRVYVAQKRKIQVGDKVAGRHGNKGIISRILPIEDMPYLPDGRPLDVVLNPLGVPSRMNVGQIFECLLGWAGEILSVRFKCVPFDEMHGAEKSRETVHRMLQLARDNSGQDWAFDENHPGKLWVYDGRTGERFDRPVTVGVAYMLKLVHLVDDKIHARSTGPYSLVTQQPLGGKAQQGGQRFGEMEVWALEAFGAAYTLQELLTVKSDDMQGRNEALNAIVKGKAIPRPGTPESFKVLMRELQSLCLDIAAHKVDDGTVEVDLMADIKRTPSRPVYESLSS---ENEMNNGKVRIYELSKELNLDNKDILAVCQRLNISVKSHSSTITESEAELIRTTAEKQQILEIRKVTPPNAPSPNSPVPDVPKLVAPPARPAKPNQKKPPK--KPQVQEKKPPKPPNKPTKAKKGWDEEEENAKAKAKRRMLEDEDEELALLNTMSLSLARPAKPKSNIKSSEQTQPAKPVEKLVISSMTVQELALALAVPETEIIRRLFMKGIAVNITESLDIPTIEMVVQEEGIPIEIPEEQSAAKKTEMLEDADLESLERRPPVVTIMGHVDHGKTSLLDSIRATKVAAGEAGGITQHIGAYHVDVEHEGKQQVVFLDTPGHEAFTAMRARGARVTDVAILVVAADDGVQPQTIEAISHAKAAEVPLIVAINKIDKEEANPDRVKQELMEHGLVPEEWGGDAIMVPVSAIQKQNLDTLLEMILLVSEVEDLQANPERLAKGTVIEANLDKARGPIATLLVQNGTLKVGDIVVAGSVYGKVRAMIDDRGDRVDQASPSFAVEVLGLRDVPQAGDEFEVLENEKEASAITGERADAKRESRIM----RRTSLGAVSARAQEGELKELNLILKADVQGSIEAIVGALRQLPQKEVQLRLLLSGAGEVTETDIDLAAASEAVIIGFNTTMASGARPAADAAGVDVREYDVIYKLLDDIQGAMEGLLDPELVEEPLGEVEVRAVFTINRGAVAGCYVLSGKVVRNCKVRVRRNGEVIHQGILDSLRRMKDDVKEVNAGYECGISFDSFSNWSEGDIIEGYQMVTKRRKLST
>2055792_Mbacterium@CONCAT
-----------------------------------------------------------------------------------------------------------------------------------------------------------------------------------------------------------------------------------------------------------------------------------------------------------------------------------------------------------------------------------------------------------------------------------------------------------------------------------------------------------------------------------------------------------------------------------------------------------------------------------------------------------------------------------------------------------------------------------------------------------------------------------------------------------------------------------------------------------------------------------------------------------------------------------------------------------------------------------------------------------------------------------------------------------------------------------------------------------------------------------------------------------------------------------------------------------------------------------------------------------------------------------------------------------------------------------------------------------------------------------------------------------------------------------------------------------------------------------------------------------------------------------------------------------------------------------------------------------------------------------------------------------------------------------------------------------------------------------------------------------------------------------------------------------------------------------------------------RSNQDTCLNQRPLSYEGDRVVAGQVLADGSSTEGAELALGHNILVAYMPWEGYNYEDAMLISERL--------XHIEKYEIEARQTKLGPEEITREIPNVGEDALRQLDEQGIIRKGAWVEASDILVGKVTPKGESDQPPEEKLLRAIFGEKARDVRDNSLRVPNGEKGRVVDVRVFTREQGDELPPGANMVVRVYVAQKRKIQVGDKMAGRHGNKGIVSRILPKEDMPYLPDGTPVDMVLNPLGVPSRMNVGQIFECLLGWAGENLSMRFKMVPFDEMHGAEKSRETVHGKLQEARDKTGKPWVFNEKHPGKTIVYDGRTGEAFDRPITVGIAYMLKLVHLVDDKIHARSTGPYSLVTQQPLGGKAQQGGQRFGEMEVWALEAFGAAYTLQELLTVKSDDMQGRNEALNAIVKGKAIPRPGTPESFKVLMRELQSLCLDIAVHKVDDGSVEVDLMADVRRSPSRPTYESLSRDEFDEEMNNGKVRIYDLSRELNLDNKDILAVCERLNISVKSHSSTITESEAERIRKTAEKQQILEIRSVTPPKKPNPTVPSPESARLTSPPVRPAKPVLKKTPRPSGPKTQLARPPTPLERPSRPAKKWEEDDEAAKGKVKRR-IDEDDDDLEGLDMVSLSLARPAKAKKRPGGRGKTAEAERPETLILSPMTVQELAGTLAVPETEIIKRLFSKGIAVNITETLDIAAVRMVAEEMGIEVETPEKVAPALKIEMLDATDMEYLQRRPPVVTIMGHVDHGKTTLLDSIRKTKVAQGEAGGITQHIGAYHVDVVHEGKQQVVFLDTPGHEAFTAMRARGTRVTDIAILVVAADDGVRPQTIEAISHAKAAKVPIVVAINKIDKEGAQPERVKQELTEYGLVADDWGGDVTMVPVSAIRGENLDTLLEMILTVAEMENLNANPNRAAKGTVIEANLDKARGPVATLLVQNGTLRVGDIVVAGSALGKVRAMIDDRGARVEQATPSFAVEVLGLREVPRAGDEFDVFANEKEAAAIASGRATSQRDSRLLQG--GRISLSGFSQQAKEGVLKELNLILKADVQGSLEAIVGALTQLPQKEVQLRLLLSAPGEVTETDIDLAAASNAVIIGFNTTLATGARQAADQAGVDVREYSIIYNLLDDIQGAMEGLLEPELVEEPLGSVEVRAVFAIGRGAVAGCMVLSGKVIRNCKVRVRRGNNVIYEGILDSLKRMKEDAKEVNAGYECGISLSGFSDWAQGDLIEAYRMVTKRRTLSQ
>2055796_Sbacterium@CONCAT
-----------------------------------------------------------------------------------------------------------------------------------------------------------------------------------------------------------------------------------------------------------------------------------------------------------------------------------------------------------------------------------------------------------------------------VKKSIEKASKDVICDLAGQVRYEDVIPKEVPDRQGNITLKAQRLGRLWVFGGDVYNLPPNAFPVVKGASNVHNGDVLAESRQISEYGGSVRLRDSREVEIVTSSLLLKDCKLIATTTHSGQIWHLEGKDNIRYRLNTEPGTKIANGEVIAELTDDRFRTQTGGLIKFAGLGIKKRSAKHGYEVSKGGTLLWIPQETHEINKDISLLMIEDGQWIEAGTEVVKDIFSQTAGIVTVTQKNDILREIIVRSGTLHLVDSKSEGKMVNPGEEIAAGLVAESMLFVESVDTPEGGALLLRPVEEYAIPDEAHLPELGTVLGLKAVQRLTFKDAELVKSVEGVELLRTQLILETFMTVDVEMVPDAKTRLQLVILESHLVRRDTLSDASHGSTHTEVKVADGDSIKRGDVVATVQILCKEDGVVQDSVEGEPIRRLIVERPDDLLVVKQPSAAIGQRIVEGQLASDLIAPHSGQVESIGISLRVGRPYMVSPDSILHVRDGDLVLRGDTLAQLVFERAKTGDIVQGLPRIEELLEARRPRDSAVLCRKAGSVKIEQKEEDAPTVSVIEGDELSTEYPILLGRTVMVSDGQLVESGDLLTDGPINPHELLEVNASMDAANQISRLQTALVQEVQNVYKSQGVTIDDKHIEVIVRQMTNKVRVEDAGDTTLLPGELIELRQVDQVNQAIAITGGAPAEFTPVLLGITKASLNTDSFISAASFQETTRVLTEAAIEGKSDWLRGLKENVIIGRLIPAGTGFSGFEEAAVLDDPSDDELQMS-SAYLPDLVEVQRGSFKWFLEKGLIEELDSFSPITDYTGKLELHFVGTEYRLKRPRHDVEEAKRRDATFASQMYVTCRLVNKETGEIKEQEVFIGELPLMTERGTFIINGAERVIVNQIVRSPGVYFKDEQDKNGRKTYNASLIPNRGAWLKFETDKNDLLHVRVDKTRKINAHVMMRAIGLSDNDVLDKLRHPEYYRKSINEEGISSEDQALLELYKKLRPGEPPSVSGGQQLLHSRFFDPKRYDLGRVGRYKINKKLRLTIPDAVRTLTPEDVLSTIDYLINLELDVGTLDDIDHLGNRRVRSVGELLQNQVRVGLNRLERIIKERMTVGETDSLTPAQLVNPKPLVAAIKEFFGSSQLSQFMDQTNPLAELTHKRRISALGPGGLTRERAGFAVRDIHPSHYGRICPIETPEGPNAGLIGSLATHARVNEYGFIETPFWRVENGHVIKTGDPIYIAADLEDECRVAPGDVATDSDGKITAELVPVRYRQDFETVPPNQVDYVQLSPVQVISVATSLIPFLEHD---------------------------------------------------------------------------------------------------------------------------------------------------------------------------------------------------------------------------------------------------------------------------------------------------------------------------------------------------------------------------------------------------------------------------------------------------------------------------------------------------------------------------------------------------------------------------------------------------------------------------------------------------------------------------------------------------------------------------------------------------------------------------------------------------------------------------------------------------------------------------------------------------------------------------VAADDGVRPQTLEAISHARAAEVPIVVAINKVDKEGAQLDRVKQELSDQNLLPEDWGGDTVMVPVSALKGTGIDSLLEMILLVTEVEDLKANPDRMAKGTVIEAHLDKAKGPVATLLIQNGTLRPSDVLAAGPVLGKVKAMVDDTGKRVKQAGPSSAVEVLGFSEVPAAGDEFEVYTDEKAARAVVGDRASEARATRLAQQMSRRVSLTSMSGQASEGELKELNLILKADVQGSVEAILGMLEQLPQGEVQVRVLLSAPGEITETDVDLAFASGAVIIGFNTSLASGAKRAAEAAGVDVRDYDVIYKLLEDIQLAMEGLLEPELVEQPLGEAEVRAVFSIGKSAVAGCYVTSGSLQRNCKFRLFRGKQQVYAGDLDSLKRVKNDVKEVNTGFECGIGCDRFADWQDGDRIVAYKMVTQRRTLSS
>59919_Pmarinus@CONCAT
MTEQIVYFNCVLDVGELREEITNSKGQQTEARMLMLADNLKDLGFKYATQAAVSISVNDLKVPEAKQDLIGQAEAQITATEECYRLGEITEVERHTKVIDTWTETNERLVDAVKIDVNQNTLNSVWMMANSGARGNMSQVRQLVGMRGLMANPQGEIIDLPIRTNFREGLTVTEYVISSYGARKGLVDTALRTADSGYLTRRLVDVAQDVIVREEDCGTERSIVINS-EDGKFGSRLIGRLSAEDILDSEGNLIVPKNTAIDPSLSKTLETSISKVNIRSPLTCEANRSVCRKCYGWALAHNHLVDLGEAVGIIAAQSIGEPGTQLTMRTFHTGGVSTAESGVVRSKKGKVEFGSAKIRGYRTPHGVEAKQAEVDFLLKIITGSIEVTSGSLLFVEDGQDIDSDITVAQITSGVKKSVEKATKDVICDLAGEVRYDKVIPKEVTDRQGNITLKAQRLGRLWVLAGDVYNLPPNAKPVVSTETKVEQGTVLAEASQSSEFGGEVRLRDSREVQIVTTSMLLSNFKLIEESTHSGELFHLESNDGTIYRLNTSPGSKISSGEVIADLADERFRTKTGGLVKYAGLSVKKRSSKNGFEVSQGGTLLWIPQETHEINKDISLLMTEDMEWIEAGTEVVKDIFSQTSGIVTVTQKNDILREITVRNGSFHECDEESEGKLVNPGEKIIDGVDNDEILFVQKLETSKGKGLLLRTVEEYTIPNEAELPELSHVLALKAIQRLSYKDGELIKSVEGVELLKTNLSIESFMTIDVETIQDDKSRLNLVILESILVRRDTISDSSHGSTHTELQINNNQLVKAGDVIATTQILCKERGVLQDSVEGEPIRRLIVERNEDKIKIN-AVVKTGDRVVDGLISKGVKSTSCGEIEEVSVILRIGRPYMVSPDSVLHVKDGDLVLRGDGLALLVFERQKTGDIVQGLPRIEELLEARRPRDSSILCKKSGVVQIKEGTEESVSLSVIERDDSISEYQLLMGQNIMVSDGQQVTGGELLTDGPINPHDLLDCKPLMEAAQEISKLQRKMVNEVQNVYKSQGVAISDKHIEVIVRQMTSKVRIEDAGDTTLLPGELIELRQVEDTNQAMSITGGAPAEFTPVLLGITKASLNTDSFISAASFQETTRVLTEAAIEGKSDWLRGLKENVIIGRLIPAGTGFSGFVETAILDDPSDEDLEMSSSAYLPDLVEVQRASFKWFLEKGLIEELKSFSPITDYTGKLELHFVGEEYRLKRPRHDVEEAKRRDATFASQMYVTCRLINKETGEIKEQEVFIGELPLMTERGTFIINGAERVIVNQIVRSPGVYFKDEMDKNGRRTYNASVIPNRGAWLKFETDKNNLLYVRVDKTRKINAHVLMRAMGLSDNDVVDKLRHPEFYKQSINDEGINSEDQALLELYKKLRPGEPPSVSGGQQLLHSRFFDPKRYDLGRVGRYKINKKLRLTVPNEVRTLTHEDVLSTIDYLINLELDIGSLDDIDHLGNRRVRSVGELLQNQVRVGLNRLERIIKERMTVGETDSLTPAQLVNPKPLVAAIKEFFGSSQLSQFMDQTNPLAELTHKRRISALGPGGLTRERAGFAVRDIHPSHYGRLCPIETPEGPNAGLINSLATHARVNEYGFIETPFWEVEKGRVMKEGNPVYLSADLEDECRVAPGDVATDKSGNILADLIPVRYRQDFEKVPPHQVDYVQLSPVQVISVATSLIPFLEHDDANRALMGSNMQRQAVPLLRPERPLVGTGLESQVARDSGMVPITKVNGIVSYVDANEIVVDGVHFLQKYQRSNQDTCLNQRPIVKNGDQVISGQVLADGSACEGGEIALGQNVLIAYMPWEGYNYEDAILVSERMVTDDLYTSVHIEKYEIEARQTKLGPEEITREIPNISEESLNNLDEMGIIRTGAFVESGDILVGKVTPKGESDQPPEEKLLRAIFGEKARDVRDNSLRVPKTEKGRVLDVRIYTREQGDELPPGANMVVRVYVAQRRKIQVGDKMAGRHGNKGIISRILPREDMPYLPDGTPVDIVLNPLGVPSRMNVGQVFELLMGWAASNLNCRVKVVPFDEMYGAEKSHQTVQAFLEEASKQDGKDWVYNPKDPGKLLLKDGRTGEPFDQPVAVGYSHFLKLVHLVDDKIHARSTGPYSLVTQQPLGGKAQQGGQRLGEMEVWALEAYGAAYTLQELLTVKSDDMQGRNEALNAIVKGKPIPRPGTPESFKVLMRELQSLGLDIGVYT-DEGK-EVDLMQDVRNTPSRPTYESLGTSEYAEDMTSDKIRVYELSRDLKLENKDILDAAQKLSISVKSHSSSISLEDAKKIKNLINKKPLLNIKNVTTPNKPLTARP-PKTPELVGAPIRPKRPGGQREPRPNKPLMQLQKT-PSAKKPARSTKKWDDSAKRNKQKQRQKIIGENDDSLTETSILSASLARPKKEKKKKKALRAAKDAVRPEMIIIENLTVQELADKLSLESSEIIKSLFFKGITATVTQSLDLATIETVAEEFGVPVLQDDVQEAAKKVDMIETDDIESLIKRPPVITVMGHVDHGKTSLLDSIRESRVASGEAGGITQHIGAYQVEFEHESKKKLTFLDTPGHEAFTAMRARGTKVTDVAVLVVAADDGCRPQTLEAISHARAAKVPIVVAINKIDKEGASPDRVKQELSEKDLIAEDWGGDVVMVPVSAIKKQNIDKLLEMILLVSEVEDLQANPERLAKGTVIEAHLDKAKGPVATLLVQNGTLKAGDVLAAGSVLGKIRAMVDEHGNRIKEAGPSCPVEALGFSEVPTAGDEFEVYRDEKSARAIVGDRATDARATKLAQQMSRRVSLSSLSTQANDGELKELNLILKADVQGSVEAILGSLEQLPKNEVQVRVLLSAPGEITETDIDLAAASGSVIIGFNTSLASGAKRAADANDVDIREYEVIYKLLEDIQSAMEGLLEPDLVEESLGQAEVRATFAVGKGAIAGCYIQSGKLQRNCSLRVLRSDKVIFEGNLDSLKRSKDDVKEVNTGFECGVGCDKFSTWSEGDIISAFKFVTKKRTLNK
>41431_Csp@CONCAT
MT----FYNYIVDKGRLKKLIAWAYRNYGSARSSQMADNLKDLGFRFATKAGVSISIDDLTIPPTKRGLLESAQESIRITESRYAKGEITEVERFQKVIDTWNSTSEELKDEVIRNFQETDLNSVYMMAFSGARGNMSQVRQLVGMRGLMADPQGEIIDLPIKTNFREGLTVTEYVISSYGARKGLVDTALRTADSGYLTRRLVDVSQDVIVRETDCGTQRGLMVSAMKDGPLVDRLYGRVLAADVVV-DGEVLAKRNQSIDPELAAFLSERVEEVMVRSPLTCEAARSVCQNCYGWSLAVGRLVDKGEAVGIIAAQSIGEPGTQLTMRTFHTGGVFTGEVAQVKAPRGKISWGKLNTRKVRTRHGDDAEQVEIAGDLVWTTDGFSVTPGSFLFVTQGQTVETDQLLAEVTNTVQKSTERATKDVTTDLAGEVLFSQLVPEEKTDRQGNTTRIAQRGGLLWVLSGQVYNLPPGAEPVVSNGDSVEPGTVLAETKLISVHGGVVRRPGSREIEIITASVLLDHAEVKMESSGGREQYIIHTQDGQRFLLLAAPDTKVQNHAIIAELIDDRYQTNTGGILRYGGIEVSKGSRKMGYEVTQGGSLLWIPEETHEVNKDISLLVVEDGQYVEAGTEVVKDIFTSISGVVEVIAKNDILREIIIKPGEFYLDGSSGNGDLVPPGTEVLPGIVTEELHYAEWVESTEGVGLLLRPVEEFPVSDSPATPKQGSIIELRSVQRIFYKDGERVKSVDGTQLLSTQLVLEIELTADIELKEDKIERLQLVILESLVLRRDLDTDPHGGLIKTNVLVKNGEQIPPGAVVAATEIQCSVGGEVRIKQGIEAIRRILIVRDEDKARLVDPSVGVNSLIVESELAPGMPSDVSGRVIAVNLILRKARPYRVSAGAILHIDDGDLVQRGDNLVLLVFERSKTGDIIQGLPRIEELLEARKPKEACILARKPGVTQVEYLEDESVDVKIIEEDGTISEYPILPNQNVLVSDGTRVDVGEPITDGPANPHEILEVLGVYEAALKLRAAQQFLVDQVQTVYQSQGIDISDKHIEVIVRQMTSKVRVDDGGDTTMLPGELVELRQIEQVNEAMAITGGAPARYTPILLGITKASLNTDSFISAASFQETTRVLTEAAIEGKSDWLRGLKENVIIGRLIPAGTGFHLSEDNMVLDDNIARAYAMTNLTLLPDLIEIQRSSFRWFLEEGLIEELDSFSPISDYTGKLELHFLGENYKLKQPKYDVDEAKRRDSTYSVQMYVPTRLINKETGEIKEQEVFIGDLPLMTERGTFIINGAERVIVNQIVRSPGVYYKAEIDKNGRRTYSASLIPNRGAWLKFETDKNGLVWVRIDKTRKLSAQVLLKAIGLSDAEILDGLRHPDFYQRTLDKEGNPSEEEALLELYRKLRPGEPPTVTGGQQLLDSRFFDSKRYDLGRVGRYKLNKKLRLNAPDTIRVLRPADIMAAIDYLINLEFDVGSTDDIDHLGNRRVRSVGELLQNQVRVGLNRLERIIRERMTVSESDGLTPASLVNPKPLVAAIKEFFGSSQLSQFMDQTNPLAELTHKRRISALGPGGLTRERAGFAVRDIHPSHHGRICPVETPEGPNAGLIGSLATYARVNQYGFIETPYYKAENGRVRRDLDPVYLTADEEDDLRVCPGDAATDAEGNILGESVPIRYRQEFSTTSPEQVDYVAVSPVQIVSVATSMIPFLEHDDANRALMGSNMQRQAVPLLRPERPLVGTGLEAQAARDSGMVIVSRTYGIVTYVDASEIRVLGTYLLQKYQRSNQDTCLNQRPLVYVNEEVVPGQVLADGSATEGGELALGQNILVAYMPWEGYNYEDAILISERLVYDDVYTSIHVEKYEIEARQTKLGPEEITREIPNVGEDSLRNLDEQGIIRIGAWTEAGDILVGKVTPKGESDQPPEEKLLRAIFGEKARDVRDNSLRVPNGEKGRVVDVRVFTREQGDELPPGANMVVRVYVAQKRKIQVGDKMAGRHGNKGIISRILPIEDMPYLPDGRPVDIVLNPLGVPSRMNVGQVFECLLGWAGENLGVRFKVTPFDEMYGEETSRKTVHGKLQEASHKRGKSWIYQEENPGKIQVFDGRTGEPFDRPVTVGQAYMLKLVHLVDDKIHARSTGPYSLVTQQPLGGKAQQGGQRFGEMEVWALEAYGAAYTLQELLTVKSDDMQGRNEALNAIVKGKPIPQPGTPESFKVLMRELQSLGLDIAVHKVEDGTVEVDLMVDTRRTPSRPTYESLTSEDLEEEMNNAKVRIYDLSKELNLDNKDILEICTQLNISVKSHSSTITESEAERIKAMAAKQQILAIHHLTPPKKPNAQEPAPQSPSLMQPPQLSKKPV--RPPKAETPKADLQRPGPKLKRPTRPSKQWEEEEEASKGKGKRRRLEDEDEDFEELNTVSLSTARPPKPKKKPLTDRRERQEQRPEQIILDNLTVRELANRLEIPETEIIKNLFSKGIAVNITQTLDLQTARLVTEELGVEVITPEEKAAATKRELLDEYDLENLQRRPPVVTIMGHVDHGKTTLLDSIRKTKVAQGEAGGITQHIGAYHVDLDHNGVEQIVFLDTPGHEAFTAMRARGAKVTDIAILVVAADDGVQPQTREAISHAQAAKVPIVVAINKIDKPQANSDRIKQELSELGLLSEEWGGETIMVPVSALTGENLDTLLEMILLVSEVEELVANPDRRAKGTVIEANLDRTRGPVATLLVQNGTLRVGDAIVVGSVFGKIRAMIDDRGNKVEAASPSFAVEILGLNSVPSAGDEFEVYENEKEARAIAEQLAQEQRQTRLQQAMSRRVTLSTLSAQAQEGELKELNLILKADVQGSVEAILGALEQLPQGEVQIRVLLAAPGEITETDVDLAAASGAVVVGFSTTLASGARAAADREGVDIREYDIIYKLLDDIQGAMEGLLEPEEVESPLGQAQVRAVFTVGRGAVAGCYVQSGKVVRNRLVRVRRGKDIVYQGNLDSLKRIKEDAREVNAGYECGIGTDKFNDWQEGDIIEAYEMVMKRRTLAG
>1497020_Nsphagnicola@CONCAT
MPEQIVYFNAVLNAGQLREEIAVAKGQQAEARLLMLAD----------------------------------------------------------------------------------------------AEGNL----------------------------------ISQYI-----------------------------------------------------------------------------------------------------------------------------------------------------------------------------------------------------------------------------------------------------------------------------------------------------------------------------------------------------------------------------------------------------------------------------------------------------------------------------------------------------------------------------------------------------------------------------------------------------------------------------------------------------------------------------------------------------------------------------------------------RTTPG-----------------------------------------------------------RIIYN------------------------------------------------------KTVHE-----------------------------------------------------------------------------------------------------------------------------------------------------VLAD-------MTQNYTLPDLIEIQRESFRWFLEEGLIEELDSFSPITDYTGKLELHFLGKDFKLKRPKYDVDEAKRRDGTYAVQMYVPTRLINKETGEIKEQEVFIGDLPLMTDRGTFIINGAERVIVNQIVRSPGVYYKSEIDKNGRRSYNANLIPNRGAWLKFETDKNDLVWVRIDKTRKLSAQVLLKALGLTDNEIFDGLRHPEYFQKTIEKEGQFSEEDALMELYRKLRPGEPPTVSGGQQLLDSRFFDPKRYDLGKVGRYKMNKKLRLNVPETMRVLQSQDILAAIDYLINLEFDIGSIDDIDHLGNRRVRSVGELLQNQVRVGLNRLERIIRERMTVSDADSLTPASLVNPKPLVAAIKEFFGSSQLSQFMDQTNPLAELTHKRRLSALGPGGLTRERAGFAVRDIHPSHYGRICPIETPEGPNAGLIGSLATHARVNAYGFIETPFYPVENGRVRRDLSPVYMTADEEDDLRVAPGDIPMDKNGYILGDTVPVRYRQDFTTTTPTEVDYVAVSPVQIISVATSLIPFLEHDDANRALMGSNMQRQAVPLLRPERPLVGTGLEAQAARDSGMVIVSRTDGEVVFVDANAIRVQGEYQLQKYQRSNQDTCLNQRPLVFVGDRVLAGQVLADGSATEGGELALGQNILVAYMPWEGYNYEDAILISEKLVQHDTYTSIHVEKYEIEARQTKLGPEEITREIPNVGEDSLRQLDENGIIRKGAWVEAGDILVGKVTPKGESDQPPEEKLLRAIFGEKARDVRDNSLRVPNGERGRVVDVRLFTREQGDELPPGANMVVRVYVAQKRKIQVGDKMAGRHGNKGIISRILPIEDMPYLEDGRPVDIVLNPLGVPSRMNVGQVYECLLGWAAENLEVRFKLTPFDEMHGVEASRSTVHGKLLTAREETGKDWMFDPNNPGKIQVFDGRTGEPFDRPVTVGKAYMLKLVHLVDDKIHARSTGPYSLVTQQPLGGKAQQGGQRFGEMEVWALEAYGAAYTLQELLTVKSDDMQGRNEALNAIVKGKAIPRPGTPESFKVLMRELQSLCLDVAVHKLEDGSLEVDLMADVRRAPSRPTYESISREELEEE----------------------------------------------------------------------------------------------------------------------------------------------------------------------------------------------------------------------------------------------------------------------------------------------------------------------------------------------------------------------------------------------------------------------------------------------------------------------------------------------------------------------------------------------------------------------------------------------------------------------------------------------------------------------------------------------------------------------------------------------------------------------------------------------
>2420336_Cbacterium@CONCAT
MREQIVYFNAVLDPGQLREEITTAKGQQAEARLLMLADELKSMGFRYATKAGVSISVDDLQIPPSKQKMLEAAEAEIRTTEERYAKGEITEVERFQKVIDTWNKTSEQLKDEVVQDLRETELNSVYMMAFSGARGNLSQVRQLVGMRGLMANPQGEIIALPIKTNFREGLTVTEYVISSYGARKGLVDTALRTADSGYLTRRLVDVAQDVIVREVDCGTERSVIVKPMTSGPLSDRLFGRILAEDIIDETGETVATRNQDVNRELAEKIEQIRKEVQVRSPLTCQAARSVCRHCYGWSLAHGSMVDMGEAIGIIAAQSIGEPGTQLTMRTFHTGGVFTGEVAVVKADPGTIKFSKLVTRKVRTRHGDERLQADTAGDVILIPDKYNVTPGSLLTVEEGDKVETGQLIAEVANTAQKSTERASKDVASDLAGEVLFDGFEPEEKTDRQGNTTRIAQKSGLLWVLSGEVYNLLPGAEPVVKNGQRVEVGTVLAETRLVSTSGGVVRMKGEREIEIVTASVVLDQATVKIESSAGREQYILTTAEGQQFLLKATPGTKVQNGAVIAELIDDRYKTKTGGIVRYAGVEIGKGSRKQGYEIVSGGTLLWIPEESHEVNKDISLLLVEDGQYVEAGTEVVKDIFCQSSGIVEVIQKNDILREIIIKPGKLHLIEVEDDEQIISPGTEIVKGIVAEELCYSQIVETTEGIAILLRPVIEFEINDEPAVPSQVSIIGLKSVQRLYYKDGER----------------------EIEIVT------------------------------------------------------------------------------------------------------------------------------------------------------------------------------------------------------------------------------------------------------------ASVV------------------------------------------------------------------------------------------------------------------------------------------------------------MSNNTLLPDLIEIQRSSFRWFLEEGLIEELNSFSPITDYTGKFELHFIGEKYKLKEPKYTVEEAKSRDSTYNVQMYVPTRLINKESGEIKEMEVFIGDLPLMTDRGTFIINGAERVIVNQIVRSPGVYYKSETDKNGRRTYSASLIPNRGAWLKFETDKNGVVWVRIDKTRKLSAQVLLKAIGLSDSEIMDGLRHPDFFQKTLDKEGNPTEEEALLELYRKLRPGEPPTVSGGQQLLESRFFDNKRYDLGRVGRYKLNKKLRLNVPDTIRVLTPTDILAAVDYLINLEFDVGNIDDIDHLGNRRVRSVGELLQNQVRVGLNRLERIIKERMTVSEAESLTPAALVNPKPLVAAIKEFFGSSQLSQFMDQTNPLAELTHKRRLSALGPGGLTRERAGFAVRDIHPSHYGRICPVETPEGPNAGLIGSLATYARVNQYGFIETPYYRVEDGRVIREGQPIYLTADQEDDKQVAPGDIPTDEEGYILGDTIPVRYRQEFSTTTPDLVDYVAISPLQIVSVATSLIPFLEHDDANRALMGSNMQRQAVPLLRPERPLVGTGLEAQAARDSGMVVVSRSHGLVTHVDSQVIKVPGEYKLQKYQRSNQDTCLNQRPLIYAGEEVVPGQVLADGSATEGGEIALGQNILVAYMPWEGYNYEDAILISERLVYEDVYTSIHIEKQEIEARQTKLGPEEITREIPNVGEDALRNLDEQGIIRIGAWVEAGDILVGKVTPKGESDQPPEEKLLRAIFGEKARDVRDNSLRVPNGEKGRVVDVRVFTREKGDELPPGANMVVRVYIAQKRKIQVGDKMAGRHGNKGIISRILPIEDMPYLPDGTPVDIVLNPLGVPSRMNVGQVFECLLGWAGENLGMRFKITPFDEMYGQQASRETVHGKIEEASRRPGKDWVYDEQNPGKIQVYDGRTGEPFDRPITVGKAYMLKLVHLVDDKIHARSTGPYSLVTQQPLGGKAQQGGQRFGEMEVWALEAYGAAYTLQELLTVKSDDMQGRNEALNAIVKGKPIPRPGTPESFKVLMRELQSLGLDISVHKLESGDIEVDLMSDARRTPSRPTYESLTTEDLVEEMNNTKVRIYELSKELQLDNNDIIAICKKLNIQVKSHSSTITTSQAEQVKKELAKQHIVSLKHLSPPQKENKASQTPKKADLIAPPRREKEPSSRKPPKAKEPPPKLQGPPPPLKRTAK-GKKWDEEEDAGKTKLKKRLIDDDEDVFEELETVSLSMARPPKPKNRPKADKKERQVGPVEIVTLTNLTVRELSDKLNISPTEIITKLFLKGVAVNITQTLDLETATMVAEELGVSVDTPEQKAAAAKTEMLDEADLEHLQSRPPVVTIMGHVDHGKTTLLDSIRKTKVAQGEAGGITQHIGAYHVDVEHNGKQQIVFLDTPGHEAFTAMRARGTRVTDIAILVVAADDGVQPQTREAISHAKAAQVPIIVAINKMDKPDAEPDRIKQELTELGLVPEEWGGDTIMVPVSALKGDNLDQLLEMIVLVSELEELSANPDRPAKGTIIEAHLDRARGPVATLLVQNGTLRVGDCIVAGSVFGKIRAMVDDLGEKVEAAGPSFAVEVLGLNDVPSAGDEFDVFPNEKEARAVAETRSIEQRDSRLQSMSSRRVTLSSLSAQAQEGELKELNIILKADVQGSVEAILGSLQQLPQDEVQIRVLLAAPGEITETDVDLAAASGAVIIGFNTTLASGAQSAADNEGVDIRQYNIIYKLLDDIQGAMEGLLDPEEVEEGLGEAQVRAVFPVGKGSVAGCYVQSGKLVRNAMVRIMRGNKLLYEGNLDSLKRMKEDVREVNSGYECGVGLAKFNNWQEGDIIQCYQMVYKRRTLAG
>2420339_Cbacterium@CONCAT
MPEQIVYFNAVLNPGSLREEIANSKGQQAEARLLMLADRLKDLGFRYATKAGVSISVDDLMIPPSKRELLDEAEREIYETETRYTRGEITEVERFQKVIDTWNSTSENLKDEVVQELKSSDLNSVYMMAFSGARGNISQVRQLVGMRGLMADPQGQIIGLPIKTNFREGLTVTEYIISSYGARKGLVDTALRTADSGYLTRRLVDVSQDVIVREIDCSTMRGIPLRAMTDGPLRDRLLGRALARDVIDKTGEIYAVRNQPISDELARAIEAAVEEVFVRSPLTCEATRSVCQHCYGWSLAHAHLVDMGEAVGIIAAQSIGEPGTQLTMRTFHTGGVFTGEVATVVAPDGTVRYEAMRVRPFRTRHGQDAFVVESNAQLSVVDGQFSLTQGSTVFVADGGAIAATKIVAEVLAASRKTTEKATMDVDADLAGEALFADLVPEEKKDRQGNTTRIAQRGGLIWILSGEVYNLLPGAEPVVKNGDRVEAGSVLAETKLVTENGGVVRLAGPREVEIITASVLLDRAIVRSESMGGHDRYIIETAGNQLFSLKATPGTKVLNHQVVAELIDERYRTQTGGILKYGGVEVQKGKAKQGYEVVKGGTLLWVPEECHEVNKDISLLQVEDGQYVEAATEVVKDIKCSSSGVVEVTQKNDILREITIKPGELHMVDPDESGQLAYPGQEVVPGLTVDELRYVEHVETPEGPAILLRPAIEFAVPDEPAIPSQDSIIRLRAVQRIPYKDGERVKSVEGLELLRTQLILEIELAADIELVPDDPERLQLVILESLVIRRDVAADPTQGSTATRLLVSDGDEIAPGAVVARTEIQCKEAGEVQIREGGEAIRRVLVVREADLVKVTTPSCQPRDFLVSGEVAPGEVLEESGQVMAIAVTLRTGRPYRVSPGAVLHVEDGSLVQRGDNLVILVFERAKTGDIIQGLPRIEELLEARKPKEACILAKGAGTAQVIYNDDESVEIKVVEPDGNVEDYPIGPGQNALVSDGEQVEAAQALTDGPANPHEILEILGVYEAALEFAKVQTFLVNEVQSVYQSQGIDISDKHIEVIVRQMTNKVRIDDGGDTTMLPGELVELRQVEQVNEAMSITGGAPAEYTPMLLGITKASLNTDSFISAASFQETTRVLTEAAIEGKSDWLRGLKENVIIGRLIPAGTGFNAYEEDIVLDDRTARSYSMNNPTTLPDLVEIQRSSFRWFLEEGLIEELDSFSPITDYTGKLELHFIGKDYKLKRPKYDVDEAKRRDSTYAVQMYVPTRLINKETGEIKEQEVFIGDLPLMTERGTFIINGAERVIVNQIVRSPGVYYKSDTDKNGRRTYNASLIPNRGAWLKFETDKNDLVWVRIDKTRKLSTQILLKALGLTDNEIFDALRHPEYFQKTIEKEGQFTEEEALMELYKKLRPGEPPTVSGGSQLLESRFFDPKRYDLGRVGRYKLNRKLRLNVPETTRVLTPQDILTAIDYLINLKFDIGSTDDIDHLGNRRVRSVGELLQNQVRVGLNRLERIIRERMTVSDADSLTPASLVNPKPLVAAIKEFFGSSQLSQFMDQTNPLAELTHKRRLSALGPGGLTRERAGFAVRDIHPSHYGRICPIETPEGPNAGLIGSLATHAKVNAYGFIETPYYPVEDGRVLRDRPPIFMTADEEDDLRVAPGDIPMDADGYILGDTVPVRYRQDFTTTSPDQVDYVAVSPVQIISVATSLIPFLEHDDANRALMGSNMQRQAVPLLKPERPLVGTGLEAQAARDSGMVVVARTNGTVTFCDATKIRVTGEYALQKYQRSNQDTCLNQRPLVFEGDEVEVGQVLADGSATEGGELALGQNILVAYMPWEGYNYEDAILISERLVYDDVYTSIHIEKYEIEARQTKLGPEEITREIPNVGEDALRQLDENGIIRIGAWVEAGDILVGKVTPKGESDQPPEEKLLRAIFGEKARDVRDNSLRVPNGEKGRVVDVRVFTREQGDELPPGANMVVRVYVAQKRKIQVGDKMAGRHGNKGIISRILPVEDMPYLPDGRPVDIVLNPLGVPSRMNVGQIFECLLGWAGECLNSRFKVVPFDEMHGPQKSRESVHAKLGEAREKLHKDWIFNEEHPGKTMVYDGRTGEPFDRPVTVGKAYMLKLVHLVDDKIHARSTGPYSLVTQQPLGGKAQQGGQRFGEMEVWALEAFGAAYTLQELLTVKSDDMQGRNEALNAIVKGKAIPRPGTPESFKVLMRELQSLCLDIAVHKVDDGTVEVDLMADVRRTPSRPTYESVSKEALEEDMNNGKVRIYELSRELNLENKDILAVCEQLNIAVKSHSSTISEDEADRIRAYSDKQQILEIRKDTPPPPPSFDRPVPQSPQLKRPPTRPNKPILKKGEKPAKPVPELQRPPTELKRPTRPPKRYEEEEETSKSKSKRRPIDDEEEELDDNDDVSLSTARPNKPKKNKKHRRQDKAEQRPEHLVLRALTVRELATELETAETEIVKILFFKGIAVNVTQTLDIPTAKMVAEELGVEVETAEAESEAKKSEMLDADDLENLQSRPPVVTIMGHVDHGKTTLLDAIRKTKVAQGEAGGITQHIGAYHVDVEHNDAHQIVFLDTPGHEAFTAMRARGTRVTDIAVLVVAADDGVQPQTLEAIGHARAAEVPLVVAINKIDKEGAQSDRVKQELSEHGLVPEEWGGDTIMVPLSAIKGENLDTLLEMIVLVAEIEELMANPDRPAKGTVIEANLDKAKGPVATLLVQNGTLRVGDILVAGSAMGKVRAMVDDRGQRVEAASPSFAVEVLGLGDVPAAGDEFEVFGNEKEARAVADSRAEESRQSRLQQAMSRRVTLNSLSARAQEGELKELNLILKADVQGSVEAILGSLRQLPQNEVQVRVLLSAPGEISETDVDLAAASDAVIIGFNTTLATGARQAADRSGVDIREYNIIYKLLDDIQGAMEGLLEPEMVEEAIGEAEVRAVFPVGRGAVAGCYIQNGKMIRNAKVRVRRQNQVIYEGVLDSLKRVKDDVKEANSGFECGIGIDRFSDWEEGDIIEAYRLVAKRRTLSP
>2420338_Cbacterium@CONCAT
MAEQIVYFNAVLSPGSLREEIAGAKGQQAEARLLMLADALKDLGFRYATRAGVSISVEDLQVPPKKQELLAAAQKEIDETEARYIRGEITEVERFQKAIDTWNATSEELKDEVVVELRKTDLNSVYMMAFSGARGNISQVRQLVGMRGLMADPQGEIIDQPIKTNFREGLTVTEYIISSYGARKGLVDTALRTADSGYLTRRLVDVSQDTIVREFDCGTTRGITVRSMTNGPLEDRLLGRVLAEDVV-IGGETIAERNQAITQDLADLFKERVQEVTLRSPLTCESARSVCQHCYGWSLGHAKLVDLGEAIGIIAAQSIGEPGTQLTMRTFHTGGVFTGEVALVKSSGGTIQYSRLRVRPLRTRHGEDALVAEQGGELRLLGGDVAVAAGSTVFVRDGETVAAGRPLAEVPVGTRKTTEKATKDVASDLAGEVKFADIVPEERQDRQGNITTIAQRGGLMWVLSGQVYNLPPGAEPAVKKGDRIASGSILAVTKILTEHGGIVRIPIPREVEIVTASVLLETAQVREISTQSRDRHIIETQEGQQFALTATPGTKVRHHQVVAELIDDSYRTTTGGLLRYSGIEVAKGKGKGGYDVVKGGSLLWIPEETHEINKDISLLEVEDSQYVEAGTEIVKDIFCQSAGIVEVVQKNDILREISIKPGDLHLIDPSQSGSIVNPGQQVLPDLTADKLCYLEWVDTPEGQGILLRPVIEYAVPDVPPVPNQGSVIGLRAVQRLPYKDGERIKSVDGLELLRTQLVLEMGLEADIELVPDDPERLQLVVLESLTIRREVTAEPMSQGTTTRLLVEEGQVVGAGAEIARTELRATDEGEVQVRLGESAQRRILIVSPSDRCDVEGPALSVGQLLVEGDVASGIRAAESGQVVAVSYTLRVGRPYRVSPGAVLHVDDGSLVQRGDNLVLLVFERAKTGDIIQGLPRIEELLEARKPKEPCILARRPGMAQVVYEEDESVEIKVVEADGVVTEYRPMPGQNVMVSDGQEVNTGDRLTDGPANPHEILEVNGSHEAALAFQSVQTFLVNEVQSVYQSQGIDISDKHIEVIVRQMTNKVRIEDGGDTTMLPGELIELRQVEQVNEAMSITGGAPARYTPVLLGITKASLNTDSFISAASFQETTRVLTEAAIEGKSDWLRGLKENVIIGRLIPAGTGFNAYEDDDIIDDRTARAFGMTNQSYLPDLVEIQRSSFRWFLEVGLIEELNSFSPITDYTGKLELHFLGKKYKLKEPKYDVDEAKRRDSTYAVQMYVPTRLINKETGEIKEQEVFIGDLPLMTDRGTFIINGAERVIVNQIVRSPGVYYKSETDKNGRRAYNASLIPNRGAWLKFETDKNDLVWVRIDKTRKLSAQVLLKALGLADNEIFDALRHPEYFQKTIEKEGQFSEEEALMELYRKLRPGEPPTVSGGRALLESRFFDPKRYDLGRVGRYKLNKKLRLNVPDTMRVLTPQDILAAVDYLINLEFDMGQTDDIDHLGNRRVRSVGELLQNQVRVGLNRLERIIKERMTVSESESLTPASLVNPKPLVAAIKEFFGSSQLSQFMDQTNPLAELTHKRRLSALGPGGLTRERAGFAVRDIHPSHYGRICPIETPEGPNAGLIGSLATHAKVNAYGFIETPYHRVHNGRVLLEEPPIYMTADEEDELRVAPGDLPVDADGVIRGDSVTVRYRQDFTTTSPDQVDFVAVSPVQIISVATSLIPFLEHDDANRALMGSNMQRQAVPLLKPERPLVGTGLEAQAARDSGMVIVSRTPGVVTYVDAQRIRVDGEYELQKYHRSNQDTCLNQRPIVFEGDEVVTGQVMADGSATEGGELALGQNILVAYMPWEGYNYEDAILISERLVYDDVYTSIHIEKYEIEARQTKLGPEEVTREIPNVGEDALRHLDEGGIIRVGAWVEAGDILVGKVTPKGESDQPPEEKLLRAIFGEKARDVRDNSLRVPNGEKGRVVDVRVFTREQGDELPPGANMVVRVYVAQKRKIQVGDKMAGRHGNKGIISRILPIDDMPYLPDGTPVDIVLNPLGVPSRMNVGQIFECLLAWAGECLGSRFKIVPFDEMHGQEMSRETINSKLMQAREKTGKDWLFSDAHPGKTVVYDGRTGEPFDRPITVGKAYMLKLVHLVDDKIHARSTGPYSLVTQQPLGGKAQQGGQRFGEMEVWALEAFGAAYTLQELLTVKSDDMQGRNEALNAIVKGKAIPRPGTPESFKVLMRELQSLGLDIAVHKVEDGSSEVDLMADLRRPPSRPTYESMLSDDIET-----------------------------------------------------------------------------------------------------------------------------------------------------------------------------------------------------------------------------------------------------------------------------------------------------------------------------------------------------------------------------------------------------------------------------------------------------------------------------------------------------------------------------------------------------------------------------------------------------------------------------------------------------------------------------------------------------------------------------------------------------------------------------------------------
>864702_Ocyanobacteri@CONCAT
MPEQIVYFNAVLNPGKLREEIATSKGQQAEARLLMLADKLKDLGFKFATRAGVSISVDDLQVPATKRKLLEAAEETIRETEERYIRGEITEVERFQKVIDTWNGTNEELKDEVVQDLKTNNLNSVYMMAFSGARGNISQVRQLVGMRGLMANPQGEIIDLPIKTNFREGLTVTEYIISSYGARKGLVDTALRTADSGYLTRRLVDVSQDVIIREVDCGTQRGIAVRSMRDGPLKNRLLGRVAAQDVVHETGEVIVPRNQSISDDLAELIGKAVEEVVVRSPLTCEAVRSVCQQCYGWSLAHAKMVDIGEAVGIIAAQSIGEPGTQLTMRTFHTGGVFTGEMAQERASDGVIHYPKLRVRPFRTRHGEDAFVVDSSLKITLTAEDFSVAQGATLLVRDGQKIKAGQILAEVPITSRKTTEKAAKDVASDIAGEVRFADLVPEEKKDRQGNTTRIAQRGGLLWILSGEVYNLPPGAEPVVKNGDRVEAGGVLAETKLITEHGGIVRLPGGREVEIITASVLLDQAQVRVESYQGRDHYLIETNHNQLFSLKATPGTKVTNNQVVAELIDDSYRTQTGGIIKYSGVEVAKGKAKQGYEVVKGGTLLWIPEEAHEVNKDISLLLVEDGQYVEAGTEVVKDIFCQSNGVVEVTQKNDILREIVIKPGDLHMINPDDEAILVNPGQQVMPGLVVDELKYVEYIESPEGPALLLRPVTEFSVPDEPSVPSQESSIRLRAVQRMPYKDGERVKSVEGLELMKIQLVLEIDLAADIELLPDNPDRLQLVILESLVIRRDIAADQTQGSTLTRILVKDGDQIAPGAVVARTEIQCKEEGEVRIHEGAEAIRRVLVVRSADLITVSQPTVKVGDLLVAGEIAAGITLEESGFVVQVNVVLRLARPYRVSPGAVLHIDDGDLVQRGDNLVLLVFERTKTGDIIQGLPRIEELLEARKPREACVLAERSGTAQVVYGEDDSVEVKVIESDGNLREYQINPGQNVIVSDGQEVSAGERLTDGPANPHELLEVLGVHDSSLHLREVQMFLVNEVQSVYQSQGIDISDKHIEVVVRQMTSKARIDDGGDTTMLPGELVELYQVEQVNEAMSITGGAPAEYTPVLLGITKASLNTDSFISAASFQETTRVLTEAAIEGKSDWLRGLKENVIIGRLIPAGTGFNAYEEDVVLDDRTARTYGMTN--TLPDLVEIQRESFRWFLEEGLIEELDSFSPITDYTGKLELHFIGKDFKLKRPKYDVDEAKRRDSTYAVQMYVPTRLINKETGEIKEQEVFIGDLPLMTDRGTFIINGAERVIVNQIVRSPGVYYKSETDKNGRRTYNASLIPNRGAWLKFETDKNDLVWVRIDKTRKLSAQVLLKALGLSDGEIFDALRHPEYFQKTIEKEGQYGEEEALMELYRKLRPGEPPTVSGGQQLLDSRFFDPKRYDLGKVGRYKLNRKLRLNVPETMRVLTPQDILAAIDYLINLEFDIGAIDDIDHLGNRRVRSVGELLQNQVRVGLNRLERIIRERMTVSDADSLTPASLVNPKPLVAAIKEFFGSSQLSQFMDQTNPLAELTHKRRLSALGPGGLTRERAGFAVRDIHPSHYGRICPIETPEGPNAGLIGSLATHARVNAYGFIETPFYKVENGRVRRDTSPVYMTADEEDDLRVAPGDIPMDEDGNILGEQVPVRYRQDFTTTAPDEVDYVAVSPVQIISVATSLIPFLEHDDANRALMGSNMQRQAVPLLRPERPLVGTGLEAQAARDSGMVIVSRTDGEVTFVSADRIRVNGEYQVQKYQRSNQDTCLNQRPIVFIGDRVSVGQVLADGSATQEGELALGQNILVAYMPWEGYNYEDAILISERLVYNDVYTSIHIEKYEIEARQTKLGPEEITREIPNVGEDALRQLDETGIIRIGAWVEQGDILVGKVTPKGESDQPPEEKLLRAIFGEKARDVRDNSLRVPNGEKGRVVDVRVFTREQGDELPPGANMVVRVYVAQKRKIQVGDKMAGRHGNKGIISRILPVEDMPYLPDGTPVDIVLNPLGVPSRMNVGQVYECLLGWAAENLGVRFKVVPFDEMHGEEKSRETVHAKLKEASDERGADWVFNPNDPGKIQVFDGRTGEPFDRPVTVGIAYMLKLVHLVDDKIHARSTGPYSLVTQQPLGGKAQQGGQRFGEMEVWALEAFGAAYTLQELLTVKSDDMQGRNEALNAIVKGKAIPRPGTPESFKVLMRELQSLCLDVAVHKLEDGTTEVDLMADVRRAPSRPTYESISRDELDDGMNSGKVRIYELSRELNLDNKDILAVCEQLNISVKSHSSTISDSEAERIRSAAEKQQIVAIKSAAKAIKPAPELPAPSSPELVSPPQRADRPILKKAP-PRQQIVELRRPPDDLQRPTRTSKKWEEEEEASKTKTKRRDLDEDE-DLELLAQVSLSLVRPAKPKPKARDDRRDQETEKPDKITLKSLTVQELAAIMVVPETDIIRTLFMKGIMATVTQTLDIETAKMVAEDLGVAVETGEQESKARKTEMLDAADLENLHRRPPVVTIMGHVDHGKTSLLDAIRKTKVAQGEAGGITQHIGAYHVDVEHDGEQQVVFLDTPGHEAFTAMRARGARVTDIAILVVAADDGVQPQTVEAISHAKAAEVPIVVAINKIDKEGAQPDRVKQELTEYQLVPEEWGGETIMVPVSALTGENLDTLLEMILLVAEVEDLYANPDRPAKGTVIEAHLDKAKGPVATLLVQNGTLRVGDVLVAGSVFGKVRAMVDDRGQRVKEASPSFAVEVLGLTDVPAAGDEFDVFLDEKEARSTASNRTDEQRQSRLLAAMSRRVSLNTLSARAQEGELKELNLVLKADVQGSVEAILGAFKQLPQNEVQVRVLYAAPGEITETDVDLAAASSAVIIGFNTTLAPGARQAADRLGVDVRDYNIIYKLLDDIQAAMEGLLEPELVEEALGQAEVRAVFPVGRGQVAGCYVQSGKVIRNCKIRIHRGSNVIHEDNLDSLKRMKEDVREVNAGYECGIGVDSFNSWEIGDIIEAYRMISKRRTLSK
>1916228_CGbacterium@CONCAT
MSEQVIYFNSVIDGGEIRNELAGNVTSQAEARMLMLADALKHLGYKYATVSGTTISIADLSVPSIKKDLLKSAEEEIEKSTNRYLKGEITEVERYTKVIDTWSETTAKLTEQVVRKLVDK-LNPVYMMAFSGARGNLSQVSQLVGMRGLMADAQGQIIDLPIKSNFKEGLSVTEYIISSYGARKGLVDTALKTADSGYLTRRLVDVAQDVIIRADDCHTEKYINMKPITDGPLIDRLLGRTVAQDIVDDG-NVLVANGKTMDRDDIKKISGLLHELKVRSGLTCGLEYGVCQKCYGWAMTSQKLVDIGEAIGIIAAQSIGEPGTQLTMRTFHTGGAVGVKEAEIIARAGKVVSKI--ARELRTRHGDIVQVSMYEADIEVKGEKYHIPAGATLFITDGMEVAKGFKMAEHAPSSSRLTEKATKDITTDISGEVVFEDFKADEKKDRQGNVLRTTNKQGIVWVLGGDVYTLPGGSKVLVKDGQKISKGEKLAETLTICEHGGEVRVGQGKELTIVIASLQPENASFEQTKKE--QLWTVDKT-GEKYIVKAPVDTTVENGMIIAELIDDDCTVSSSGEIRYVDVEVDENQI-----ITKAGKVVFIPEEVHQINKDSTLKMVENGTTVTAGTEIVKDVYCHIDGVVEFKEYNDVIHEITVRPGEVHTLNISEEGEVVKKGTVIADGIKAKETSIVTIMDANQPVQILIRPVQVLEVNQKDVSIQFNTTIDIVPVTQLQYKDGARVRNVDGATITRTSLVLQMQLKGMVELD----SNLRIVVLENLIVRREIEGA-ANAALQTELLVKDGETIDPRTPVAKTQVLAVNDAVASIKNAEEDARRLLLISDSSSTTVSKAVVKKGQFVKADVLAEGETSPVSGLVTAVNIQIRNGRPYLISPGTMLQIDSGALVLRGDLIATLVFEREKTGDIVQGLPKVEELLEGRKPKDCAILAENDGTAKIEIDDD-GFRLFLLDENGSSTEIKYAIDANVIVSNGQKITKGQPLTSGPMNPHDVMRLCG-------PEAAQQYLVDEVQRVYRSQGVEIADKHIEIIVRQMTKKVKITDAGDTKLLPGELIEMQTFEKENKAAEEAGKAPATCEYMLLGITKASLNTESFISAASFQETTRILTEAAVEGKKDLLRGLKENVIIGRLIPAGTGFHHLINSAILEEIESPDFN-----DLPDLIEVQKKSFEWFLKEGLKEELLSFSPIKDYTGRLELHFL-PNYTFDNAKYTVEEARIHDATYAKQLRVMIRLVNRDSGEIKEQEVYIGDIPTMTDKGTFIVNGAERVIVSQIVRSPGVYFKCDPSPTGKRLYNATMIPNRGAWLKIETDSNDIIHVKIDKNRKILATTLLKAMGITVSEMESKFTHFEFLKKTLEKDTTETTDDALIELYKKLRPGDPASPQGGRQILESRFFDEKKYDIGRVGRYKLNKKLNLNIPKNQRTLTVEDIVSTIEYLINLTYDEGQLDDIDHLGNRRIRSVGELLQNQFRVGLSRIERIVKERMTLQDSETLTPLNLLNTKPLVASLKEFFGSSQLSQFMDQTNPLAELTHKRRISALGPGGLQRERAGFAVRDIHPSHYGRICPIETPEGPNAGLIGSLATHAKVNDYGFVESPFFVVKDGVVTNEVV--YMTADADENYRCAPADVKLTKDRKFVEKVVPARYRSEFIMCDASKIDFVGVCPIQIISVATSMIPFIEHDDANRALMGSNMQRQAVPLLITERPRVGTGLESRVAKDSGMVIVADVDGTVERVVGEEIVIHGIYTLMKYVRSNQDTCINQKPIVHEGDKVKAGDVIADGASTCGGELSLGKNILVAYMPWEGYNFEDAILLSERCVHDDIFTSLHIEKLEIEARQTKLGPEEITREIPNVSEDALRHLDERGIVRIGARVYADDILVGKVTPKGESEHPPEEKLLRAIFAEKARDVKDNSLRVPHGEGGRVLDVKVFDREKGDELPPGANTVIRVYIAQKRKVSVGDKLSGRHGNKGIVSRILPKEDMPFLPDGTPVDIVLNPLGVPSRMNVGQTYELLLGLAAYLTRDYYEAPAFDEMYGENQSEIATKAELLRGIKESGCDWVGED---GKVLLIDGRTGEPFDRPVAVGWTYFLKLVHLVDDKIHARSTGPYSLVTQQPLGGKAQFGGQRFGEMEVWALEAYGAAYTLQEMLTIKSDDVNGRNRAYEAIVKGDNIPRPGIPESFKVLVRELQSIGLDITVAKK-DG-QEVDLMTDMKAAPKR-TLSDVD-SELETPMSYETVRISELAKELGLPSKEVVEKFAKIGVTNKTHSSTVTMEQIARLKDFIAKPKAFVVKKESMHKEK-VVRPK--STS--TPPTR--KPYNN---RPQ--NGERKFPPRP--RPVQ----GENKDFENKPVKRK------DG--------------KKKEKERISHKKVQRVEEEVKQIVVTPMTISELSEKIKKTPAEIVKFLMLNGVMATVNQLIDVDVIKKVCAEYGLEVLEEDQELEKEEAKALTEVDKKLLKRRAPVISIMGHVDHGKTTLLDSIRASKIVASEVGGITQSIGAYTVYLG-DKNKKIVFLDTPGHEAFTEMRARGAKATDIAILVVAADDGIMPQTIEAINHAKAAEIPIIVAVNKIDKPGANPDRVLQQLTEHGLVPEAWGGDTITVNVSALQGTGIDELLEYILLVADVQDLKANPKAEASGVVIEANLDKGKGPVATLLVQNGTLRAGNCIVVGTACGRVRALLSDSGERIQKAEPSTPVEILGLSEVPQAGDHFEVVKNEKEMKAIVADRKEKERDKRL-ENMPAHIR---RESVAGDDDIPHLNLIIKANTHGSAEAVAQAIAGVESKEITTKIIHVGVGDISEADVMLAAASNALILGFTVKEDGNALASAEREGVTIKKYDIIYQLLEDIEKTLLSLLEPEVKEVELGKAEVRQVFTIGKTNIAGCYVTEGKIVRSKDAVLYRDGQEIFRGAIDQLKRFKDDVKEVAQGFECGISFSKFNDIQIGDIIEVSTKEEVERKSL-
>2099684_Cbacterium@CONCAT
MPEQIVYFNAVLDPGKLREDIASSKGQQSEARLLMLADRIKDLGFKYATRAGVSISVEDLQVPQEKRQLLAAAEEDIRATEDRYTRGEITEVERLTKVIDTWNDTSEELKDQVVLDIKINSLNSVYMMAFSGARGNISQVRQLVGMRGLMANPQGEIIDLPIKTNFREGLTVTEYVISSYGARKGLVDTALRTADSGYLTRRLVDVSQDVIIREHDCGTERGIPLTSMTDGSLESRLLGRVVAENVVHETGEVILEKNQAVSPEIAEDIVNALESVMVRSPLTCEATRSVCRLCYGWSLAHSDMVDLGEAVGIIAAQSIGEPGTQMTMRTFHTGGTFTGEVARIRAKDGTVKLPKLKTRVFRTRYGEEAMMLEANSDIVIEG-SESLPQGTILFVRDGDTVIKEQLLAELPSATRKVTEKATKDVTSDLAGEVRFDGLVQEEKTDRQGNTTRIAQRGGLLWVLAGDVYNLPPGAEPVVRNGDQVNADDTLAETRLTTERGGIVRLPGSREVEIITASVMLNQAQVRKEHGQGREHYFIETANGQRFSLIATPGAKVTSGQVIAELEDDQYHTQTGGIVKFSGVEVAKGKGKQGYEVTQGGTLLWIPEEAHEVNKDISLLMVEDGQYLEAGTEVVKDIFCQNSGVVEVTQKNDILREILIKPGDIHMVAPEDDGTIVTAGEEIMPGLVADDLRYVEYVETPEGPAILLRPVEEYPVPDEPSVPSQDSAIRLRATQRIPFKDGERVKSVDGVELLRTQLIMDIEVVADIELVPDDADRLQMVVLETQVIRRDVIADQTQGSTVTRLLIEDGQQIEPGAVLARTEIRCKESGEVRIREGQEAIRRVLVVRDSDRVKVDQPTVKVGDLVVANPLANGISYEESGEVTGINVLLRLARPYRVSTGAVLHIEDGDLVQRGDNLVLLVFERAKTGDIIQGLPRIEELLEARRPKEACVLSKRPGTAQVVYSDDETVEVKVVENDGAIAEYPISPGQNVLVSDGQMVTTA------------------IHDAALHLQNVQSFLVNEVQSVYQSQGIDISDKHTEVIVRQMSSKCRIDDGGDTTMLPGELVEIYQVEQVNEAMAITGGAPAQYTPVLLGITKASLNTDSFISAASFQETTRVLTEAAIEGKSDWLRGLKENVIIGRLIPAGTGYNAYEEDVVLDDRTARNYDMTEPIVLPDLVEIQRSSFRWFLEEGLIEELESFSPITDYTGKLELHFLGKNYKLKRPKYDVDEAKRRDATYAVQMYVPTRLINKETGEIKEQEVFIGDLPLMTDRGTFIINGAERVIVNQIVRSPGVYYKAETDKNGRRTYNASLIPNRGAWLKFETDKNDLVWVRIDKTRKLSAQVLLKALGLNDSEIFDSLRHPDYFQKTIEKEGQFSEEEALLELYRKLRPGEPPTVSGGEQLLYSRFSDPKRYDLGRVGRYKLNRKLRLNIPDATRVLTPTDILTAIDYLINLEFDLGSIDDIDHLGNRRVRSVGELLQNQVRVGLNRLERIIRERMTVSDADSLTPASLVNPKPLVAAIKEFFGSSQLSQFMDQTNPLAELTHKRRISALGPGGLTRERAGFAVRDIHPSHYGRICPIETPEGPNAGLIGSLATHARVNDFGFIETPFFRVDDGRVCKDEAPLYMTADEEDDLRVAPGDVATDEAGYILGDTIPVRYRQDFTTTTPNEVDYVAISPVQIISVATSLIPFLEHDDANRALMGSNMQRQAVPLLQPERPLVGTGLEAQAARDSGMVIISRTDGNVVYLDADLIKIEGEYELQKYQRSNQDTCLNQRPIVFPGEQVQAGQVLADGSATEGGELALGQNVLIAYMPWEGYNYEDAILLSERLVFDDVYTSIHIEKFEIEARQTKLGPEEITREIPNVGEDALRQLDETGIIRIGAWVESGDILVGKVTPKGESDQPPEEKLLRAIFGEKARDVRDNSLRVPNGEKGRVVDVRVFTREQGDELPPGANMVVRVYVAQKRKIQVGDKMAGRHGNKGIISRILPVEDMPYLPDGTPIDIALNPLGVPSRMNVGQVFECMLGWAADNLDARFKVIPFDEMYGEESSRNSTHGKLAEAREYTGNDWVFNPEDPGKIQLRDGRTGEAFDKAITVGRAYMLKLVHLVDDKIHARSTGPYSLVTQQPLGGKAQQGGQRFGEMEVWALEAFGAAYTLQELLTVKSDDMQGRNEALNAIVKGKSIPRPGTPESFKVLMRELQSLCLDIAVHKVEDGTIEVDLMADVRRTPSRPTYESIAREEVEETM-NGKVRIYELSRELNLDNKDILAICDRLDIAVKSHSSTIPESEADQIRQEAKKQQILEIRRSPPPSRPAPSRPEPLKPELVVPPSRGRRPVIKEH----VPKPKLRRPPALLRRPSRHKRK-DDEDDAGKSKTKRRVLDEDEEDLEELGNLSMSLARPPKPKHKPPSDRREAAPERPELIVLSGLTVHELAERILVPETELIKSLFFKGIAANINQTLDIETAKMVAEEFDVLVETSEAESEAKKTDMLDEADLDNLQRRPPVVTIMGHVDHGKTTLLDSIRKTKVAQGEAGGITQHIGAYHVDVEHEGAHQIVFLDTPGHEAFTAMRARGTRVTDIAILVVAADDGVRPQTIEAISHAKAAEVPLIVAINKVDKETANPDRVKQELMEHGLVPEEWGGDTIMVPVSALAGDNLDSLLEMIVLLAEVEDLQANPDRFARGTVIEANLDKARGPVASLLIQNGTLRVGDSLVAGPILGKVKAMLDDRLQRVQEAGPSFAVEVLGMNDVPAAGDEFEVYSDEKTARAVADKRMLEQRQSRLQQSMSRRVTLNTISAQAQEGALKDLNLLLKADVQGSIEAILAALQQLPQDEVQIRVLLAAPGEISETDVDLAAASGAVIVGFNTTLAPGARQSADRLGVDIRDYEVIYNLLDDIQGAMEGLLDPEMVEEPLGQVEVRAVFPVRKGAVAGCYVLSGKVTRNCNLRVVRGGDVVYTGKLDSLKRMKEDAKDVAAGFECGIGIDNFSDWKEGDIIDAYRLVTKRRTLTM
>2099687_Cbacterium@CONCAT
MPEQIVYFNAVLDPGSLREEIANSKGQQSEARLLMLADLVKDLGFKYATQAGISISVDDLQVPDTKRAMLSTAEEDIRTTEDRYTRGEITEVERFQKVIDTWNTTSEELKDEVVHELKDNTLNSVY---------------------------------------------I---------------------------------------------------------------------------------------------------------------------------------------------------------------------------------------------------------------------------------------------------------------------------------------------------------------------------------------------------------------------------------------------------------------------------------------------------------------------------------------------------------------------------------------------------------------------------------------------------------------------------------------------------------------------------------------------------------------------------------------------------------------------------------------------------------------------------------------------------------------------------------------------------------------------------------------------------------------------------------------------------------------------------------------------------MTELTILPDLVEIQRASFRWFLEEGLIEELEGFSPITDYTGKLELHFLGQQYRLKSPKYDVDEAKRRDSTYAVQMYVPTRLINRETGEIKEQEVFIGDLPLMTDRGTFVINGAERVIVNQIVRSPGVYYKSETDKNGRRTYNASLIPNRGAWLKFETDKNGLVWVRIDKTRKLSAQVLLKAIGLSDSEIFDALRHPEYFQKTIEKEGQFSEDEALLELYRKLRPGEPPTVSGGQQLLESRFFEAKRYDLGRVGRYKLNKKLRLNVPDTVRVLTAQDILTAIDYLINLEFDIGSIDDIDHLGNRRVRSVGELLQNQVRVGLNRLERIIRERMTVSDSDTLTPASLVNPKPLVAAIKEFFGSSQLSQFMDQTNPLAELTHKRRISALGPGGLTRERAGFAVRDIHPSHHGRICPIETPEGPNAGLIGSLATHARVNAYGFIETPFFRVQAGQVMREEAPVYLTADEEDDLRVAPGDLPTDEDGFILGDSISVRYRQDFDRVIPEEVDYVAMSPVQIISGATSLIPFLEHDDANRALMGSNMQRQAVPLLRPERPLVGTGLEAQAARDSGMVIVSRHDGEVTYVDAERITVEGIYDLQKYQRSNQDTCLNQRPIVFEGDQVLAGQVLADGSATEGGELALGQNVLVAYMPWEGYNYEDAILISERFVSDDVYTSIHIEKHEIEARQTKLGPEEVTREIPNVGEDSLRQLDEQGIIRIGAWVESGDILVGKVTPKGESDQPPEEKLLRAIFGEKARDVRDNSLRVPNGERGRVVDVRVFTREQGDELPPGANIVVRVYVALKRKIQVGDKMAGRHGNKGIISRILPVEDMPFLPDGTPIDIALNPLGVPSRMNVGQVFECMLGWAAENLDARFKITPFDEMYGEEASRKTTHGKLEEAKEQPGKDWVYDPENPGKIQLRDGRTGEPFDQPITVGKAYMLKLVHLVDDKIHARSTGPYSLVTQQPLGGKAQQGGQRFGEMEVWALEAFGAAYTLQELLTVKSDDMQGRNEALNAIVKGKQIPRPGTPESFKVLMRELQSLGLDIAVHKLEDGTTEVDLMADVRRAPSRPTYESINREEFEEV----------------------------------------------------------------------------------------------------------------------------------------------------------------------------------------------------------------------------------------------------------------------------------------------------------------------------------------------------------------------------------------------------------------------------------------------------------------------------------------------------------------------------------------------------------------------------------------------------------------------------------------------------------------------------------------------------------------------------------------------------------------------------------------------
>2099686_Cbacterium@CONCAT
--------------------------------------------------------------------------------------------------------------------------------------------------------------------NFREGLTVTEYIISSYGARKGLVDTALRTADSGDLTRRLVDVSQDTIVRELDCGTQRSIPLQSMRSGPLETRLLGRVLAEDVHHKTGEVISRRNQVMCQELADAIVAALNEVRVRSPLTCESARSVCQHCYGWSLAHAELVDLGEAVGIIAAQSIGEPGTQLTMRTFHTGGVFTGEVAPAKAPDGTARYSKLTARPYRTRHGEEAYMVEQAGDLIIESGKISLPQGSTLIIRDGDGVSADQFIAEVPIGTRKNTEKATKDVATDIGGEVKYAGVIPEEKKDRQGNTTIIAARGGLMWGLKGEVYNLPPGATPVVKNGHSVVAGDVLAVTETPSETGGIVRIPIPKEVDIITASVRLDSAKVTTVTSQGRDHYIVSTQQGQEFTLTATPGTKVRNGQVVAELIDDTYKTHTGGILKYGDIEVAKGKGKAGYEITKGGTMVWIPEETHEINKDISLLEVEDGDFVEAGTEVVKDIYCQNSGIVEVVQKNDILREISIKAGDFHLLSSNKEQSLVYPGQEIAPGLVAETLCFVESVTTPEGSGVLLRPVQEFQVPDTPSVPSQQPAIALRPVQRLPFKDGERIKSVEGQELIRTQLILDIGLEADIELVPDDDERLQLVVIESLTVRRETNVDPFTSTTSTRLLVQDGDQIEPGSVVARTEIACRNPGMVRIREGTEATRRVLIVSEEDRFSVDGPQVKDGDLLVSGTIADGVTLEESGQVVDIQVIFRHARPYRVSPGAILHVDDGSLVQRGDNLVLLVFERAKTGDIIQGLPRIEELLEARKPKEACVLNRRPGTAQVIYEDDDSVEIRVVEDDGTVSEYRTLSGHNVLVVDGQRVDVAEPLTDGPSNPHEILECSGTYEAALTFSNVQTFLVNEVQSVYQSQGVDISDKHIEVIVRQMTSKVKIDDGGDTTMLPGELIELRQVEQVNEAMSITGGAPAQYTPMLLGITKASLNTDSFISAASFQETTRVLTEAAIEGKSDWLRGLKENVIIGRLIPAGTGFNAYEEDVVLDDRTARAYNMTNTTHLPDLVAIQRSSFRWFLEQGLIEELNSFSPITDYTGKLELHFIGNNYKLKEPKYSVDESKRRDSSYAVQMYVPTRLINKETGEIKEQEVFIGDLPLMTERGTFIINGAERVIVNQIVRSPGVYYKSDVDKNGRRTYNASLIPNRGAWLKFETDRNGLVWVRIDKTRKLSAQVLLKALGLSDAEISDRIRHYDFFEKTIEKEGQFSEEDALMELYRKLRPGEPPTVSGGLSLLESRFFDPKRYDLGRVGRYKLNKKLRLNVPDSTRVLTSDDILAAVDYLINLEFDMGQIDDIDHLGNRRVRSVGELLQNQVRVGLNRLERIIKERMTVSDADTLTPASLVNPKPLVAAIKEFFGSSQLSQFMDQTNPLAELTHKRRISALGPGGLTRERAGFAVRDIHPSHYGRICPIETPEGPNAGLIGSLATHARVSNYGFIETPYYRVENGRVMRENAPIYMTADEEDDLRVAPGDIPINPEGYIQGDQVPVRYRQDFTTTTPDQVDFVAVSPVQIISVATSLIPFIEHDDANRALMGSNMQRQAVPLLRPESPIVGTGLEQRAAKDSRAIISAEGDGEVVYVSGNEIRIEGSYRLQKFERSNQDTTVNQRPIVSVGDKVKEGQAIADGCSTEKGELALGRNLLVAFMPWRGYNFEDAIVISERIVQDDVYTSIHITEFEQQVRDTKRGEEELTREIPNVSEEATRNLDEQGIVRVGAKVNHGDILVGKITPKGETDPTPEEKLLRAIFGDKAGDVKDASLKTPPGVSGVVINTKLFSRKRDEQ------------ISRKEEKKLVEQENERHTRK--------------------------------------ISELNSKWA-------------DKMYS------------------------------------------------------------LLRDK-----TSPYNGVELIPTG-------------E----------------------------------------------------------------------------------------KYK----KSV---MNNGKVRLYDLSRELNVDNKQVLAFCDQLDIAYKSHSSTITEADAARIRQEAEKQQILKIEHLDKPVRPKPQEPSPEVPQLIGPPPRPQRPTIAKPPKPSEPVPKLKRPP--LKRPKRKAKTRTTEEDANKNKPKRRPIDDDDEDFEDLNEVSLSIARPPKASRKPANDRRERANERPELVEIRNLTVRELADLLCVPETEIVKRLFMQGIAVNVTQTLDVPTATMVAEELDVLVETPEKEEEARKTDMIDATDLDSLQRRPPVVTIMGHVDHGKTTLLDSIRKTKVAQGEAGGITQHTGAYHVDVEHEGVQQIVFLDTPGHEAFTAMRARGARVTDIAILVVAADDGVQPQTIEAISHAKAAGVPLVVAVNKMDKEQANPDRVKQELMEHGLVPEEWGGDTVMVPVSAITGDNLDTLLEMIILVSEVEELSANPDRPARGTVIEAHLDKARGSVATLLVQNGTLRVGDTLVAGSVFAKVRAMIDDRGNRVDEAKPSFAVEVLGMNEVPEAGDEFEVFTNEKEARSEADRRKDEHRQSRLQQTMSRRVTLSSLSARASEGELKELNLVLKADVQGSLEAILGSLEQLPQDEVQLRVLYAAPGEIAETDIDLAAASDAVILGFNTTLASGARQAAEREGVDVRDYSVIYNLLDDIQGAMEGLLDPEMVEEELGQAQVRAIFPSGRGQVAGCYVLSGQLVRNAKVRILRNDKVVHENVLDSLRRMREDVRDVKSGYECGLGIDRFSDWQEGDIVYCYRMASKRRTLAS
>13035_Dsalina@CONCAT
MAEQIVYFNSVLEPGKLREEVSNAKGQQSEARLLMLADALKDMGFHYATKAGVSISVEDLQVPPSKREMLDSAETTIAETEERYRIGKITEVERFQKVVDTWNVTSEALKDEVVHDLQATSVNSVYMMSQSGARGNLSQVRQLVGMRGLMADPQGEIIDLPIKTNFREGLTVTEYIISSYGARKGLVDTALRTADSGYLTRRLVDVSQDLIVREDDCGTERGITVTSMTDGPLEERLFGRTLAENVVDETGEVIAERNQEVDQPLAERIGKTVKTVKVRSPLTCESARSVCKCCYGWSLAHGKPVDRGEAVGIIAAQSIGEPGTQLTMRTFHTGGVFTGDIAQVTAPQGTVIVPKLKTRKVRTRHGEEREQVEVAGEISVQLANIAVTPGSLLMANNNETVEAGQLIVEVATP-KRSTEKATKDVSSDLAGEVLFQDLIPEEKTDRQGNMTRTAQRGGLLWVLSGEVYNLLPGAEPVVSNGSKVESGDILAETKLITSKGGVVRLGGKREIEIITASIQLDQAYIRRSSIGSGEQYIIHSANDQRFALKATPGSKVKHGDVIAELMDDTYRTETGGMVKYAGVEIDKGKAKNGYEVTQGGTLLWIPEECHEINKDIGLLRVEDGEYVEAGVEIVENMFCQSSGIVEVIQKNEILREIIIKSGEVHLSQEP--DQLVHPGEAITPDLTADSLRYVQYVETPEGNAILLRPVVEYTIPDEPDIPSQSSMIELKASQRLFYKDGERVKSVNGIELMRTQLVLNINISVDIELMEREEDFLQMVILESLAIRRENEGDAFSGSPQTRILVKDGQEIPPGEIVARTEIQCREAGEVRIREGGEAIRRVLVARDADLTIVPTAQVEEGDLVVANPLTKKVVAPESGQVIAVKIVLRNARPYRVSSGAVLHVDNGSLVQRGDNLVLLIYERTKTGDIIQGLPRIEELLEARKPREACVLAARSGTAQVEYKDDETVDVKIIEPDGVISNYAIGAGQSMLIADGQTVEAGDPLTDGPANPHEILEVMGTYEAALRLQKVQQFLVDEVQRVYQSQGIDISDKHIEVIVRQMTSKVKVEDGGDTIRLPGELAELRDVHKDNETMSIIGGAPVDYKPNLLGITKASLNTDSFISAASFQETTRVLTEAAIEGKSDWLRGLKENVIIGRLIPAGTGFSVHEDGDLVDDQTARNYQMSNLALLPDLIEIQRASFRWFLEKGLIEELDSFSPISDYTGKLELRFVAENFRLKPPKYEVDEAKRRDSSYSVQMYVPTCLINKETGEIQEQEVFIGELPLMTERGTFVINGAERIIVNQIVRSPGVYYKPETDKNNRRTYSASLIPNRGAWLKFETDKNDLVWVRIDKTRKLSAQVLLKAIGLQDNEINDGLRNADYFQKTLDKEGNPTEEEALLELYRKLRPGEPPTVSGGQQLLDSRFFDPKRYDLGRVGRHKLNRKLNLTTPETTRVLTQQDILAAIDYLINLEFDLGTTDDIDHLGNRRVRSVGELLQNQVRVGLNRLERIIRERMTVSEANTLTPTSLVNPKPLVAAIKEFFGSSQLSQFMDQTNPLAELTHKRRISALGPGGLSRERAGFAVRDIHPSHYGRICPVETPEGPNAGLIGSLATCARVNHFGFIATPYYPVEDGRVLRDQDPIYLTADEEDDKRVAPGDIATDEEGYILGNTVAVRYRQEFTTTSPKEVDYVAISPLQIVSVATSLIPFLEHDDANRALMGSNMQRQAVPLLRPERPLVGTGLEAQSARDSGMVVVSRTYGTVDYVDATIVRVEPEYPLQKYQRSNQDTCLNQRPLVFAGEEVVPGQVLADGSATEGGEIALGQNVLIAYMPWEGYNYEDAILVSERLVQDDVYTSIHVEKYEIEARQTKLGPEEVTREIPNVGEDALRQLDERGIIRVGAWVEAGDILVGKVTPKGESDQPPEEKLLRAIFGEKARDVRDNSLRVPNGEKGRIVDVRVFTREQGDELPPGANMVVRCYVALKRKIQVGDKMAGRHGNKGIISRILPIEDMPYLPDGRPLDVALNPLGVPSRMNVGQVFECLLGWAAENLNARFKLTPFDEMYGEQASRDTVDAKLKEAASRPGKEWAFDENNPGKMTLYDGRTGEPFDRPITVGQAYMLKLVHLVDDKIHARSTGPYSLVTQQPLGGKAQQGGQRFGEMEVWALEAYGAAYTLQELLTVKSDDMQGRNEALNAIVKGKPIPRPGTPESFKVLMRELQSLGLDISVHRVDDGTLEVDLMADSRRTPSRPTYESLSRKDIETEMT--KVRIYDLSRELNLENKQVLDICNQLNITAKTHSNSISEADAERIRATVESHQILEVRHLGPPRKPKVETPPPPGKELIGPPSKPKKPTLKKPPKPEKPKPKMLKPTQPPKRVDRTGKKWEEEEEEAKAQKKRRIIEDDDEELEELGIALRSLERPPKPESKPKQQRQEKEPERPESIILTGVAVPELAEMLAVSETEIIKNLFIRGIQANITQTLELETARLVAEDLGVQVETPEEKSAATKTEMLDTEDLDHLQFRPPVITIMGHVDHGKTSLLDSIRKTKVAAGEAGGITQRTGAYHVDVEHEGERQVVFLDTPGHEAFTSMRARGAKVTDIAVLVVAADDGVQPQTQEAISHAKAAGVPIVVAINKMDKEGAQPDRVKQELTEHELVPEEWGGNTPMVGVSAITGENLDELLEMIILVAELEELSANPDRLAKGTVIEANLDRARGPVATLLVQNGTLHVGDVIVAGPCFGKIRAMIDDRGQKVEAASPSFAVEILGLGEVPRAGDEFAVYADEKQARAIASERTAEMRSSRLQRAASRRVTLSNVSEQAQEGELKELNLIIKADVQGSVEAIQSSLSQLPQSEVQIRVLYAAPGEVTETDVDLAAASGAVIIGFNTTLASNAKAAADREGVDVREYDIIYKLLDEIQGAMEGLLDPEEVESPLGTAEVRAVFPVGRGFAAGCYVQSGRLVRNRRMRVRRNGEVVYDGNMDSLKRVKEDAKEVQSGFECGVGSNKFNDWKEGDIIEAYEMVMKRRTLKT
>1128427_Fcyanobacteri@CONCAT
MA-EPIFFNRIIDKKQLRRLISWAYTNYGSARCSQVADFIKELGFHYATKAGVSISVDDLQVPPVKKEMLSQAETVVAATEQRYRTGEITEVERFQKVIDTWNSTSESLKDEVVRNFRATDLNSVYMMAFSGARGNLSQVRQLVGMRGLMADPQGKIIALPIKTNFREGLRVTEYIISSYGARKGLVDTALRTADSGYLTRRLVDVSQDMIVREVDCGTKRHIVLQPMKDGPLKDRLLGRVVAEDVIDETGEVVAVRNQAIDDDLAAAIGAAVDEIAVRSPLTCEAARSVCQCCYGWSLAHGTPVDMGEAVGIIAAQSIGEPGTQLTMRTFHTGGVFTGEVAIVTAEEGTIEFSSLRTRGVRTRHGDEREQVEVAGDLVLTTAKYPVTPGSLLFVTNGENVESGQMLAEVALRRLGSTEKATKDVSSDLAGEVLFEGLISEEKTDRQGNITHIAQRGGLLWVLSGEVYNLLPGAEPVVENGTHVEPGTILAQTQLMTQHGGVVRCVDSREIEIITASVQLDRSLVQKEN----NRYVIHAASGDRFLLKATPGTKVLNHQTIAELVDDRYRTHSGGIVKYAGVEVSKGRSPKGYEITKGGALLWIPEECHEVNKDISLLMVEEGQFVEAGTEVVKDIYAQTSGVVEIVQKNDILREIAIKQGDLHMLEPP-DGQLLQPGTEVLPGVELEELRYGEYIDTPEGMALLLRPAFEYAIADEPDVPSQDSIISLRAIQRLHYKDGERVKSVEGVELLSTQLVLEIDLSADIELIPEDNDQLQIVILESLVIRRDVEADTTSGGTRTRILVTDGDEIPKGAVVARTEIQCKESGEVRIRSGSEAIRRILIVREADRVKVTAPEIKAQDLLVTGTITSNVPSPESGQVVAVNVVLRKARPYRVSAGAILQINEGDLVQRGDNLVLLVFERAKTGDIIQGLPRIEELLEARRPKEACILARRPGVAQVEYGEDESVDVKIIEDDGVVADYPISPGQNALVSDGQQVEVARPLTDGPANPHSILETKGVYEAAMILQKAQLFLVNNVQSVYQSQGIDISDKHIEVIVRQMTSKVRIDDGGDTTMLPGELVELRQVEQVNDAMGITGGAPARYTPVLLGITKASLNTDSFISAASFQETTRVLTEAAIEGKSDWLRGLKENVIIGRLIPAGTGFNSTEEDMVLDDHTARNYSMSRNTLLPDLIEIQRSSFRWFLETGLIEELNSFSPISDYTGKLELHFIGENYKLHEPKYDVDEAKRRDASYAVQMYVPTRLVNKETGEIKEQEVFIGDLPLMTDRGTFIINGAERVIVNQIVRSPGVYYKAEIDKNGRRTYSASLIPNRGAWLKFETDKNDLVWVRIDKTRKLSAQVLLKALGLSDNEILDALRHPDYYQKTLDKEGNPSEDEALLELYRKLRPGEPPTVNGGKQLLESRFFDNKRYDLGKVGRYKLNRKLRLNVADTMRVLTPEDILSAVDYLINLEFDVGNTDDIDHLGNRRVRSVGELLQNQVRVGLNRLERIIRERMTVSEADSLTPASLVNPKPLVAAIKEFFGSSQLSQFMDQTNPLAELTHKRRLSALGPGGLTRERAGFAVRDIHPSHYGRICPVETPEGPNAGLIGSLATYARVNEYGFIETPYHRVENGRVRYDEGAAFLTADEEDDRQVAPGDINTDAEGNILGDRVPVRYRQEFSTTTPTQVDYVAVSPVQIISVATSLIPFIEHDDANRALMGSNMQRQAVPLLKPERPLVGTGLEAQAARDSGMVVVSEHHGVVKYVDAERIHVQGEYELQKYQRSNQDTCLNQRPLVFENEPVVPGQVLADGSATEGGELALGQNILVTYMPWEGYNYEDAILISERLVIDDVYTSIHVEKYEIEARQTKLGPEEITREIPNVGEDALRHLDERGIIRIGAWVEAGDILVGKVTPKGESDQPPEEKLLRAIFGEKARDVRDNSLRVPNGEKGRVVDVRVFTREQGDELPPGANMVVRVYVAQKRKIQVGDKMAGRHGNKGIISRILPMEDMPYLPDGRPVDIVLNPLGVPSRMNVGQVFECLLGWAGENLGVRFKMTPFDEMYGEEASRLTVHSKLEEASHKPGRDWVFDPEKPGKIQLYDGRTGEPFDQPVTVGMAYMLKLVHLVDDKIHARSTGPYSLVTQQPLGGKAQQGGQRFGEMEVWALEAYGAAYTLQELLTVKSDDMQGRNEALNAIVKGKPIPRPGTPESFKVLMRELQSLGLDIAVHKVEDGGVEVDLMADARRTPSRPTYESLTTEDLQEDMNNGKTRIYELSKELNRENKDILEICKELNIEVKSHSSTVADEAVERIRAMVKKPQIREILKSTPPQKPKPSSPTPEKPELLTPPPRPAAPIIKKKPQ--KPKPKLNQPPPPLKRPTRQAPKWEEDEDSSKSTKKRRIVEDDEEELDSLNNVSLSIARPPKPSRKPTSRRREEAEKLPESVQLPNLTVQELSDLLTIPETEIIKKLFFKGIAVNITQTIDYNTAKLITEDLGIEVETPDTQAAATKTEMLEEADLESLQRRPPVVTIMGHVDHGKTTLLDSIRKTKVAQGEAGGITQHIGAYHVDVEHEDNQQVVFLDTPGHEAFTAMRARGTRVTDIAILVVAADDGVQPQTKEAISHARAAGVPLIVAINKIDKPEASPDRIKQELTEQGLVPEEWGGDTIMVPVSAIQGENLDQLLEMILLVAEIEELEANPNRTARGTVIEAHLDKARGPVASLLVQNGTLKVGDVLVAGSTFGKIRAMTDDRGQRVETAEPSFAAEVLGLNDVPNAGDEFDVYENEKEARAIADERAIAERQSRLQRAVSRRVSLSSLSAQAQEGELKELNLVIKADVQGSLEAILSSLKQLPQQEVHVRTLLAAPGEVTETDIDLAAASGAVVIGFNTALASGSRAAADQEGVDIREYNIIYNLLDDIQAAMEGLLEPEEVEEPLGTAEVRAVISVTKGAVAGCYVQSGKVVRNRFIRVKRGDETIYKGMLDSLKRFKEDVREVKSGFECGIGVSKFNDWKEGDIIEAYQMVLQRRTLST
>582515_Rlacunae@CONCAT
MKEQIVYFNAVLDPGQLREEIASSKGQQCEARLLMLSDQLKAMGFRYATQAGVSISVEDLQVPPIKRQLLEQAEAEIANTEDRYRRGQITEVERFQKVIDTWNGTSEELKDEVIHDLRATNLNSVFMMSQSGARGNMSQVRQLVGMRGLMADPQGEIIDLPIKTNFREGLTVTEYIISSYGARKGLVDTALRTADSGYLTRRLVDVSQDVIVRETDCGTQRGLRLRSMTDGPLSDRLFGRVLAVDVVDATGEVLAQRNQSLDEAMTKRIHKAVDEVFVRSPLTCEAARSVCQACYGWSLAHGRMVDMGEAVGIIAAQSIGEPGTQLTMRTFHTGGVFTGEVAQQRASSGTIAVPNVRTRKVRTRHGDERDQVEIAGDLLLTLDDFSLTPGSLLHVRTGDKVDAGQLLAEVAAQPRKSTEKAVKDVTSDMAGEVLFDDLIPEEKTDRQGNTTRIAQRGGLLWVLSGEVYNLLPGAEPVVKNGDSVEVGSVLAESRLTSVKGGIVRLTGKREIEIITASVQLDRARIRRSSTGAGDQYIIHTANGQRFALKTTPGTKVQHGQVIAELIDDRYHTETGGLIKYAGVEVDKGKAKHGYEVTKGGTLLWIPEECHEVNKDISLLLVEDGQYVEAGTEVVKDIYCQSSGVVEVVQKNDILREIAVKPGELHLCEPP-GGQLVNPGEEILPGVSVSELRYAEVVETPEGTAVLLRPTLEFAVPDKPDVPSQTSMIELRAVQRLFYKDGERVKSVSGLELLRTQLSLSIAIWVDIELTDVSEEILQMVIIESLSIRRDSDADPMGGSPRTRILVQDGDEIPPGHVVARTEILCREAGEIRIREGAEAIRRILLVRDADRFSVPEPTVAVGDLIVAGPLGGNATTSESGQVIGVEVVMRTARPYRVSAGAVLFVESGGLVQRGDNLVLLVFERSKTGDIIQGLPRIEELLEARKPKEACVLARRPGVAQVIYNDDESADVKVIEADGAIGDYPISSGQSLIVTDGQQVEAAHALTDGPANPHEILEILGVHAAALELQQVQKFLVNEVQSVYQSQGIDISDKHIEVIVRQMTSKVRVDDGGDTTMLPGELVELRQIEQVNDAMSITGGAPARYTPVLLGITKASLNTDSFISAASFQETTRVLTEAAIEGKSDWLRGLKENVIIGRLVPAGTGFSFHEEEVVLDDQTAREYSMTNLSFLPDLIEIQRASFRWFLEQGLIEELNSFSPISDYTGKLELHFLGDQYRLKEPKYDVDEAKRRDSTYNVQMYVPTRLINKETGEIKEQEVFIGDLPLMTERGTFIMNGAERVIVNQIVRSPGVYYKAETDKNNRRTYSASLIPNRGAWLKFETDKNDLVWVRIDKTRKLSAQVLLKAIGLQDNEIVDALRHPDYFEKTLEKEGNPSEDDALLELYRKLRPGEPPTVSGGQQLLESRFFDPKRYDLGRVGRYKLNKKLRLNTPSTVRVLTPQDILSAIDYLINLEFEIGTTDDIDHLGNRRVRSVGELLQNQVRVGLNRLERIIRERMTVSEADALTPASLVNPKPLVAAIKEFFGSSQLSQFMDQTNPLAELTHKRRLSALGPGGLTRERAGFAVRDIHPSHYGRICPVETPEGPNAGLIGSLATCARVNDFGFIETPYYRVEGGRVLRDK-PVYLTADEEDDMRVAPGDVATDEDGYIIGTNVPVRYRQEFSTTTPEQVDYVAVSPVQIVSVATSMIPFLEHDDANRALMGSNMQRQAVPLLRPERPLVGTGLEAQAARDSGMVVVSKTPGIVSYVDANIVRINGEYPLQKYQRSNQDTCLNQRPLVYFGEDVVPGQVLADGSATEGGEIALGQNVTVAYMPWEGYNYEDAILISERLVSDDVYTSIHVEKFEIEARQTKLGPEEITREIPNVGEDALRQLDERGIIRIGAWVEAGDILVGKVTPKGESDQPPEEKLLRAIFGEKARDVRDNSLRVPNGEKGRVVDVRVFTREQGDELPPGANMVVRVYVAQKRKIQVGDKMAGRHGNKGIISRILPIEDMPYLPDGRPVDIVLNPLGVPSRMNVGQVFECLLGWAGEHLGARFKLTPFDEMYGEQASRNTVHSKLREAAARDGKQWVFEENHPGKIVVYDGRTGEPFDRPIAVGVAYMLKLVHLVDDKIHARSTGPYSLVTQQPLGGKAQQGGQRFGEMEVWALEAYGAAYTLQELLTVKSDDMQGRNEALNSIVKGKPIPRPGTPESFKVLMRELQSLGLDVSVHKVEDGTVEVDLMADSRRLPSRPTYESLSREDLEEQ--MSKIRIYELSKELDLDNRDILGICEDLGINVKSHSSTITDDDAERIRVRARQQQILALRKLAPPRKPQAASPPPSKPRLLGPPGKPVKPRPEAPP-PPSPRPRRAKPPKPLKRPERTSSPWDEEEKAAKTKAKRR-VDEDDVELDGLDTNALSLERPPKPAKKPISRRRDRREQRPELIVLTGLTVRDLAEMLAVPETEIVKSLFFKGIAINVTQTLDLPTAQTIAEEMGVMVDVPEEQAEATKTEMLDDTDLEHLTLRPPVVTIMGHVDHGKTSLLDSIRKTRVAQGEAGGITQHIGAYHVDVDRGGEKQVVFLDTPGHEAFTSMRARGARVTDVAILVVAADDGVQPQTREAVSHARAAEVPLIVAINKIDKEGSEPDRVKQELAELGLLPEEWGGETVMVPVSALRGDGLDTLLEMILLVTEVEELSANPNRLARGTVIEANLDRARGPVATLLVQNGTLRVGDAFVAGPVFGKIRAMIDDRGDRVESAPPSFPVEVLGLTDVPAAGDEFEVFANEKEARALAERCLQEQRQTRLQRASSRRVSLSGLSAQAQEGELKELNLIVKADVQGSVEAIEGSLEQLPQNEVQVRVLMAAPGEVTETDVDLAAASGAVILGFNTTLASGAKAAADREGVDVREYDVIYRLLDDVQGAMEGLLEPEEVEQPLGEAEVRAMFPVGRGTVAGCYVLSGKIVRNRFMRVRRGSEVVYQGNIDSLKRVKEDAREVNAGYECGINSTKFNDWKEGDIIEAYEMVMKRRTLTP
>758823_Vchlorellavor@CONCAT
VSEQVIYFNSVLDPGGLKQELEEITGSQTEARMLMMANNLKDLGFRYATKAGVTISIDDLSVPEAKKGLINEAEAEIERATQRFMKGEITEVERYTKVIDTWSETTEKLTKSVVRQVLQR-LNPVYMMAFSGARGNISQVRQLVGMRGLMADAQGQIIDLPIKSNFREGLSVTEYIISSYGARKGLVDTALKTADSGYLTRRLVDVAQDVIIQEADCGTTNGIPMRAIMEGSLVDRVISRAAAVNVVNDG-EVLVPAGEIITLALADVIEKSIKEILMRSVLTCESQVGICQKCYGWSLTSNKIVDIGEAIGIIAAQSIGEPGTQLTMRTFHTGGVFSSLGKLFKAKDGEVTSKL--TREFRTRHGDTVEMTTRDCTLEIKGADYNLPFNTQVMVSAGDKVKKDQIIASFEPT-GRKTERATKDITGNMSGEVWFDGFDADEKRDRQGNISRTANRPGTIWVLGGDVYNLPTGAKHMVQDGQVLNVGEIIAETHVVSEHGGEVRIPNGKDLTIIIASISPSNAELVQTKKE--QLWKVGED-EETYIVKSPQGTSLENGSVVAELVDESMSVPTSGQIRYLDVEVDEQRI-----LTQTGKILFLPEEIHQVSKDISLKVIESGMEVTAGTEIVKGITCQTDGIVDIVEENDIIREVVVRPGKLYRVDISTDGTVVSKGTEVAPGIKATQDCVVTV----EYAEVLLRPYQEFIIEPRKVKIDFESTITIVPVTQLQVKDGDKIRHIEGAPILRTSLVLQMKLKAVAEIK-DKKENLKVVVLENLTIRRENPSGSQKTATQTQLLVEDGQVIDKRSPVVKTQVITHTKGRVSLGNAANDVRRVLLITDDHETIIESPTVKVGDFVTMDEIAA-DKTPISGQVTGVDVTIRESQPYLISGGTLLQVENRALTQRGDLIASLIFERQKTGDIVQGLPRVEELLEGRKPKESAIIAPVDGSVEIIWEED--VRLYLTSING-REEISIPVGSNIVVENKQTVKAGQALTDGPINPHDILVVSG-------IEAVREYLVEEVQRVYRSQGVEIADKHIEVIVRQMTKKVRVDEAGDTTLLGGELVDEKAGAEANRVIEKEGKLPAEYHPVLLGITKASLNTESFISAASFQETTRVLTEAAVEGKRDFLRGLKENVIIGRLIPAGTGFPHFKDSAILEEIESPEISMAA-TQLPDLAEIQKNSFNWFITEGLKEELLSFSPIRDYTGRLELYFL-PEYSFDKPKHTVESARLHDTTYARQLRIMLRLVNRDTGEIKEQEAYIGEIPMMTDRGTFIINGAERVIVSQIVRSPGIYYKKDQALNGKRIFNATMIPNRGAWLKFETDINDVIYVKIDKNRKILATTLLRALGLSIAEMENQFRHFDYLKKTLDKDPTETTEEALIEVYKKLRPGDPPSVSGGRSLLESRFFDEKRYDLGKVGRYKVNKKLGLSAPDTVRVLTNEDIVSAIDYLINLNYDDGQVDDIDHLGNRRIRAVGELLQNQFRVGLTRLERIVKERMTLQDIDTLTPNNLLNPKPLLAAIREFFGSSQLSQFMDQTNPLSELTHKRRLSALGPGGLTRERAGFAVRDIHPSHYGRICPVETPEGPNAGLIGSLATYARVNEYGFLETPYWEAKDGKLTGEIH--FLSADEEDKYRVAPGDATRSEDGTLTGSAVPVRYRNEFTITEPDTVDYVGVSPIQIVSVGTALIPFLEHDDANRALMGSNMQRQSVPLVSAERPMVGTGLERRVAMDSGMSLVSEIEGKVERVTGESIDIDGSYPMIKYLRSNQDTCLNHRPIVRAGESVDAGQVIADGAASQQGELALGRNIMVAFMPWEGYNFEDAILISERLIHDDVYTSIHIEKLEVDARTTKLGPEEITREIPNVGEDALRNLDERGIVRVGARMFAGDILVGKITPKGESEHPPEEKLLRAIFAEKARDVRDNSLRVPHGEGGRVVDVKVFDREKGDELPPGANTVVRVYLAQKRKISVGDKVAGRHGNKGIVSKILPIEDMPFMPDGTPIDIVLNPLGVPSRMNVGQTYETLLGLAAHLTGKHYEVPPFDEMYGEEASRTAVTKELQTAIDDAGIDWIFSD---GKAVLYDGRNGEPFANRVAIGRMYVMKLVHLVDDKIHARSTGPYSLVTQQPLGGKAQFGGQRFGEMEVWALEAYGAAYTLQEMLTIKSDDVVGRSRAYEAIVKGENLNRPSIPESFKVLVREIHSIGLDITVKKRKDGRVEIDLMADEARAPKR-EFASAG-NELANSMTSPKVRVHEISKILGVSNAAVIDLLKNHGVQVKSHSSTVDQTVADRLISQFK-----AVSEQAPPQAPEAETPSPGRPQYQQPPGAPQRPAQS--PQPQ-------SPP----RPGRPGQG--------------------------------------RPGRRPSIREEEQAAALPKITRIDPIVVRDLAEKLRLRETEIIKHLFMKGMMVTVNQTLDIDFAKGVAKEFGFEVEETAEYSHLGASKKLDETKFEHLQERAPVVSIMGHVDHGKTTLLDSIRESKVVDSEAGGITQSIGAYTV----EKGQRVVFLDTPGHEAFTSMRMRGAQSTDIAILVVAADDGVMPQTIEAINHAKAAKIPIIVAVNKIDKADADPDRVLVQLADYGLSAEKWGGDTLTVEVSALQKLGLDDLLDSILLVSELLELKADSTVPGEGLIIEAQLDKRMGPVATALVQNGNLKVGDNVLIGSVGGRVRALIDDHGSRIQHAGPSTPVEILGLDGVPNAGDTFRVVRNDKEFKQSLAAGKQKERDQRI---GSRSVAFSGRSEIESDNAVKEFNLLVKADTQGSLEAVVDVLQRMTNDEVKINIVHSATGDISEADVMLASTANALIIAFNAKVDTTPQRLADQEGVTIKRYDVIYHITEEIEKWVLGQLEPETEEVHTGSAEVRQIFKVGKTGIAGCMVTSGKLIRNAKAVVLRNGKEVFSGTLNNLKRFKDDVKEVATGYECGISFDKFQGLQEGDVIDVFTTKALERTSL-
>1608213_CSspongiarum@CONCAT
-------------------------------------------------------------------------------------------------------------------------------------------------------------------------------------------------------------------------------------------------------------------------------------------------------------------------------------------------------------------------------------------------------------------------------------------------------------------------------------------------------------------------------------------------------------------------------------------------------------------------------------------------------------------------------------------------------------------------------------------------------------------------------------------------------------------------------------------------------------------------------------------------------------------------------------------------------------------------------------------------------------------------------------------------------------------------------------------------------------------------------------------------------------------------------------------------------------------------------MS-SAHLPDLVEVQRSSFKWFLEKGLIEELNSFSPITDYTGKLELHFIGDQYRLKHPRHDVEEAKRCDATYASQMYVTCRLINRESGEIKEQDVFIGELPLMTERGTFIINGAERVIINQIVRSPGVYFKDDQDKNGRRTYNASMIPNRGAWLKFETDKNGLLHVRVDKTRKINGHVMMRAIGLSDTDVLDKLRHPEYYRKTIVEEGISSEDQALIVLYKKLRPGEPPSVSGGQQLLQSRFFDPKRYDLGRVGRYKVNKKLRLTVPDSVRILTPEDVLSTLDYLINLELDVGSLDDIDHLGNRRIRSVGELLQNQMRVGLSRLERIIRERMTVGEADTLTPAQLVNPKPLVAAVKEFFGSSQLSQFMDQTNPLAELTHKRRISALGPGGLTRERAGFAVRDIHPSHYGRICPIETPEGPNAGLIGSLATHARVNEYGFIETPFWKCENGRVIKEGDPIYLAADVEDECRVAPGDVATDSEGYIRTELVPVRYRQDFEKVPPDQVDYVQLSPVQIISIATSLIPFLEHDDANRALMGSNMQRQAVPLLRPTRPLVGTGLEPQLTRDSGMVPITRVDGVVSFVDSATIVVDGVHYLQKYQRSNQDTCLNHRPIVHVGDHVIRGQVLADGSACQGGELALGQNLTVAYMPWEGYNYEDAILISERLVLDDLYTSIHIEKYEIESRQTKLGPEEITREIPNLAEEALANLDENGIVRIGAFVTAGDVLVGKVTPKGESDQPPEEKLLRAIFGEKARDVRDNSLRVPFKEKGRVVDVRVYTREQGDELPPGANMVVRVYVAVRRRIQVGDKMAGRHGNKGIISRILPRQDMPYLPDGSPVDIVLNPLGVPSRMNVGQVFECLMGWAAEHLGIRVKVIPFDEMHQPEMSKKTVTSFLEQAAAQKGKEWVYNPKYPGKIQLTDGRTGEPFDQPVTVGKAHILKLVHMADDKIHARSTGPYSLVTQQPLGGKAQQGGQRLGEMEVWALEAYGAAYTLQELLTVKSDDMQGRNEALNAIVKGKPIPRPGTPESFKVLMRELQSLGLDIAAYK-ENGT-EVDLMQDVRRTPSRPTYESLGIPDYDD-----------------------------------------------------------------------------------------------------------------------------------------------------------------------------------------------------------------------------------------------------------------------------------------------------------------------------------------------------------------------------------------------------------------------------------------------------------------------------------------------------------------------------------------------------------------------------------------------------------------------------------------------------------------------------------------------------------------------------------------------------------------------------------------------
>423474_Cwatsonii@CONCAT
MT----FYNQIVDKGRLKKLVAWAYRNYGAARSSQVADNLKDLGFRYATRAGVSISIDDLTVPPTKRGMLDSAEKEINSTEAKYARGEITEVERFQKVIDTWNSTSEELKDEVVRNFRQTDLNSVYMMAFSGARGNMSQVRQLVGMRGLMADPQGQIIDQPIKTNFREGLTVTEYVISSYGARKGLVDTALRTADSGYLTRRLVDVSQDVIVREIDCGTHRSLKVTAMKDGALGDRLLGRVLAEDVVV-GDEIIGSRNQYIDGDLAAKIGKSVESVRVRSPLTCEAARSVCRYCYGWSLATGRPVDLGEAVGIIAAQSIGEPGTQLTMRTFHTGGVFTGEVAQIKAPEGTVKWGKLSTRKVRTRHGEDAFQVELAGDLIWTSGSYSVTPGSVLFAADGDNVEKEQMLAEVTAASTRSTERATKDVSTDLAGEVFFANLIAEERTDRQGNTTHIAQRGGLVWVLSGEVYNLPPGAEAVVENEDTVTEGTILAETQLVSVNGGVVRYQESREIDIITASVLLDQAEVRKESSAGHEQYVIDTAAGQQFLLKATPDTKVQNHAIIAELIDDRYQTSTGGILRYGGLEVAKGSRKTGYEVVEGGTLLWVPEETHEVNKDISLLVVEDGAYVEAGTEVVKDIFCQSSGAIEVVQKNDILREIIIKPGEFHLDDPEENEDLIPPGTEVLPGVVTTDMRQAEWIESTEGMGLLLRPVEEYPVSNEPTVPSQGSIIELRSVQRLFHKDGERVKSVEGISLLNTQLLLEIELAADIELKNDDEDRLQLVILESLILRRDLDTDPHGGIINTSVLVTDGDQIAPGAVVAKTEIQCKEEGQVRIKSGAEAVRRVLVVQEEDLENITQPKVAKGDLIVAGELAPGVKATESGFVVAINLKLRLARPYRVSAGAILHIADGDLVQRGDNLVLLVYERAKTGDIIQGLPRIEELLEARKPKEACVLARKPGVCQVEYLEDESVDVKVIEDDGTVSEYPVLLNQNAIVSDNQKVDVGDHLTDGPANPHELLEVKGGYEAALVLQAAQKFLVDQVQMVYQSQGIDISDKHIEVIVRQMTAKVRVDDGGDTTMLPGELVELRQIEQVNEAMSITGGAPARYTPVLLGITKASLNTDSFISAASFQETTRVLTEAAIEGKSDWLRGLKENVIIGRLIPAGTGFNAHEENMILDDNIARAYTMTTLILLPDLIEIQHASFRWFLEQGLIEELNSFSPISDYTGKLELHFLGENYKLKEPKYDVDEAKRRDASYSVQMYVPTRLINKETGEIKEQEVFIGDLPLMTDRGTFIINGAERVIVNQIVRSPGVYYKAETDKNGRRTYSASLIPNRGAWLKFETDKNGLVWVRIDKTRKLSAQVLLKAIGLSDNEILDSLRHPEFYQRTLDKEGNPTEEDALLELYRKLRPGEPPTVSGGQQLLESRFFDSKRYDLGRVGRYKLNKKLRLNAPDVMRTLRSEDILSAIDYLISLEFDIGTVDDIDHLGNRRVRSVGELLQNQVRVGLNRLERIIRERMTVSESDSLTPASLVNPKPLVAAIKEFFGSSQLSQFMDQTNPLAELTHKRRISALGPGGLTRERAGFAVRDIHPSHHGRICPVETPEGPNAGLIGSLATYARVNNYGFIETPYYRVENGRVRRDLDPVYLTADEEDDLRVAPGDISTDEEGNILGNAVPTRYRQEFFITGPAQVDYVAVSPVQIISVATSMIPFLEHDDANRALMGSNMQRQAVPLLRPERPLVGTGLEAQAARDSGMVIVSRTEGIVTYADANEIRVVGQYILQKYQRSNQDTCLNQRPLVYVGEDVVPGQVLADGSATEGGELALGQNILVAYMPWEGYNYEDAILISERLVYDDVYTSIHVEKFEIEARQTKLGPEEITREIPNVGEDSLRNLDEQGIIRIGAWVEAGDILVGKVTPKGESDQPPEEKLLRAIFGEKARDVRDNSLRVPNGEKGRVVDVRVFTREQGDELPPGANMVVRAYVAQKRKIQVGDKMAGRHGNKGIISRILPIEDMPYLPDGRPMDIVLNPLGVPSRMNVGQVFECLLGWAGENLGVRFKITPFDEMYGEESSRKTVHGLLEKASNKPRKDWVYNEEHPGKIDVYDGRTGEKFDRPVTVGEAYMLKLVHLVDDKIHARSTGPYSLVTQQPLGGKAQQGGQRFGEMEVWALEAYGAAYTLQELLTVKSDDMQGRNEALNAIVKGKPIPRPGTPESFKVLMRELQSLGLDIAVHKVDDGTVEVDLMIDSRRAPNRPTYESLNNEELEEE--------------MNLENKDILEICGQLNIAVKSHSSTITESDAERIKGMVDKQQILAVKQTVPPKPPVLQKPAPEPTSLLEPPQRVKKPTKNSPPKPTKPKPDIKRPPPKLKRPARISKRWDEEEDANKNKAKRRVIEDDDDDFEELNSLSLSTARPPKPKKKPTNERKERTEQKPEKIVLDNLTVRELSEQLCLAETEIIKHLFSKGIAVNITETLDQDTAKIVTEAFGIEVEIPEIQSAATKTEMLDEQDLENLQRRPPVVTIMGHVDHGKTTLLDSIRQTKVAQGEAGGITQHIGAYHVDIDHEDKQQIVFLDTPGHEAFTAMRARGARVTDMAILVVAADDGVQPQTREAISHARAAEVPIVVAINKIDKPEANPDRIKQELSELSLVPEEWGGDTIMVPVSALKGENLDGLLEMLVLVSEVEELVANPDRLAKGTVIEANLDRTRGPVATLLIQNGTLRVGDAIVAGSVFGKIRAMIDDRGNKVEEASPSFAVEILGLNSVPAAGDEFDVYPSEKEARLVAEENAENQRQTRLQQAMSRRVTLSTLSAQAQEGELKELNLIIKADVQGSIEAILGSLEQLPQDEVQIRVLLASPGEVTETDVDLAAASGAVIIGFNTTLASGARGAADNEGVDIREYDIIYKLLDDIEGAMEGLLEPEEVESSLGQAQVRAVFPVGRGAVAGCYVQSGKVVRNRYIRVLRGNKVVYEGTLDSLKRIKEDVREVNSGYECGIGIDKFSDWQESDTIEAYEMVMKRRTLAG
>129961_Smajor@CONCAT
MKEQIVYFNAVLDPGRLREEIAGAKGQQAEARLLMLADYLKEMGFRYATRAGVSISVDDLQVPSVKKAMLAEAEAEVAITEERYRTGKITEVERFQKVIDTWNVTSEELKDEVVADLRDNLLNSVYMMAFSGARGNLSQVRQLVGMRGLMADPQGEIIALPIKTNFREGLTVTEYIISSYGARKGLVDTALRTADSGYLTRRLVDVSQDVIVRESDCGTQRSVTAEAMKDGNLSTRLMGRALAEDAIHETGEVIATRNQFIDDDLGDAIEKSIEKIQVRSPLTCEAARSVCQHCYGWSLAHGKLVDLGEAVGIIAAQSIGEPGTQLTMRTFHTGGVFTGEVASFKADAGKLQFGKLRTRPVRTRHGDDREQVEVPGDLILTSTSYPLTAGSLLFVTKGDTVEAGQLLAEVSLT-QKSTEKATKDVASDLSGEIRFDRLVSEEKTDRQGNITHIAQRGGLLWVLAGEVYNLLPGAEPVVKNGDRVEFGDVLAQTQLRTIHGGVVRLSGSREIEIITASVQLDQASVRRATSGTREQYIIQTAHGQQFFLKATPGTKVQNHQVIAELNDDHYRTQTGGTVKYAGVETGKGK-KQGYEVIQGGTLLWIPEECHEVNKDISLLMVEEGQYVEAGTEVAKDIFCQSAGIVEVVQKNDILREMVIKAGDLHMLEPP-DGQLLQPGTELFPGFTVSELKYGEYVDTPEGLALLLRPVVEYQISDKPDVPSQDSIMGLRAIQRLFFKDGERVKSVDGVELLSTQLVLEIEMSADIELIPDDDNQLQIVVLESLVIRRDMDADTTSGGTRTHVVVQDGDEIAPGSVVARTEIQCKEGGLIQIQTETEAMRRILVTRNTDLITLSDPIVKEGDLVVASELAPGVSTFESGQVLTITLILRRARPYRVSAGALLQVGDGDLVQRGDNLVLLVFERSKTGDIIQGLPRIEELLEARRPREACVLARRPGVGQVVYDADESVDIKVVESDGTISDYPISPGQNALVSDGQEVNIAEPLTDGPANPHEILETIGDYQAALILEKAQLFLVDQVQGVYQSQGIDISDKHIEVIVRQMTSKVRIDDGGDTTMLPGELIELRQVEQVNDAMGITGGAPARYTPVLLGITKASLNTDSFISAASFQETTRVLTEAAIEGKSDWLRGLKENVIIGRLIPAGTGFNATEDNMVLDDQTARAYQMTKLTLLPDLIEIQRSSFRWFLETGLIEELKSFSPITDYTGKLELHFIGDKYKLHAPKYDVDEAKRRDASYSVQMYVPTRLINKETGLIKEQEVFIGDLPLMTDRGTFIINGAERVIVNQIVRSPGVYYKAETDKNGRRTYSASLIPNRGAWLKFETDKNSLVWVRIDKTRKLSAQVLLKAIGLSDNEIMDGLRHPDFYQKTLDKEGNPSEEEALMELYRKLRPGEPPTVNGGRQLLESRFFDNKRYDLGKVGRYKINKKLRLNTPDTVRVLTNEDIMAAINYLINLEFDAGYTDDIDHLGNRRVRSVGELLQNQVRVGLNRLERIIRERMTVSEASSLTPASLVNPKPLVAAIKEFFGSSQLSQFMDQTNPLAELTHKRRLSALGPGGLTRERAGFAVRDIHPSHYGRICPVETPEGPNAGLIGSLATYARVNEYGFIETPYYRVENGYVHYEEDPEFLTADQEDDLQVAPGDVATDDEGKILGDRVPVRYRQEFSTTVPEQVDYIAVSPMQIVSVATSLIPFLEHDDANRALMGSNMQRQAVPLLRPERPLVGTGLEAQAARDSGMVVVSRHHGTVSYVDAERVRIDGEYEVQKYQRSNQDTCLNQRPLVYQDEPVVPGQVLADGSATEGGELALGQNILVSYMPWEGYNYEDAILISERLVMDDVYTSIHIEKYEIEARQTKLGPEEITREIPNVGEDALRNLDERGIIRIGAWVESGDILVGKVTPKGESDQPPEEKLLRAIFGEKARDVRDNSLRVPNGEKGRVVDVRVFTREQGDELPPGANMVVRVYVAQKRKIQVGDKMAGRHGNKGIISRIMPMEDMPYLPDGRPVDIVLNPLGVPSRMNVGQVFECLLGWAGENLGVRFKMTPFDEMYGEEASRTAVHGKLEESTQRAGKDWVFDPENPGKITVRDGRTGEPFDSPVTVGIAYMLKLVHLVDDKIHARSTGPYSLVTQQPLGGKAQQGGQRFGEMEVWALEAYGAGYILQELLTVKSDDMQGRNEALNAIVKGKPIPRPGTPESFKVLMRELQSLGLDIAVHKVTDGNTEVDLMADVRRTPSRPTYESLTTEDLQEDMNNGKTRIYELSKELNLENKDIITICETLKIAVKSHSSTITEEEVTQIRAAAQKPQIRGIVRLSPPSKPAPRRPDPSSLELLSPPARPRKPVKPRDPRPKKPVVQLVKP-PP--RPQRPSTRWDEEDDKTKTKGKRKLIEDDDDEFDDQQAVSISIARPPKPNSRPTNAREQQKAKPPEVVTLTSMSMRELSELIKIPETEIIRDLFTKGIAINITQTLDLETSTKVIQELGIEVETPEAKSAATKSEMLDLDDLENLQTRPPVVTIMGHVDHGKTTLLDSIRKTKVAQGEAGGITQHIGAYHVDVEHNGKQQVVFLDTPGHEAFTAMRARGTKVTDIAILVVAADDGVQPQTREAISHAKAAGVPLIVAINKVDKPDSEPDRIKQELTEQGLVPEEWGGETIMVPVSAIKGDNLDTLLEMILLVSEMEELSANPDRPARGTVIEAHLDKSRGPVATLLIQNGTLRVGDSVVAGATLGKIRAMVDDRGDRVESATPSFAVEVLGMNDVPSAGDEFSIFASEKEARAVADERAAERRENRLQQAMSRRVTLSSLSAQAQEGELKELNLILKADVQGSVEAIAASLEKLPQGEVQIRMLLAAPGEISETDVDLAAASGAVIIGFNTDLASGAASAADREGVDIREYTIIYNLLDDVQAAMEGLLEPEEVEEYLGTVEVRAVFPVGKGSVAGCYVLSGKVIRNRRMRVMRGDQVIHDGIMDSLKRIKEDVREVNAGYECGIGSDKFNDWQEGDRIEAYQMIMKRRTLSM
>2054282_Csp@CONCAT
MSKPQVFYNRIIDKGALKKLIAKTFTEFGSARCAAVCDQLKTMGFHYATQAAVSISVEDLKVPDAKKMMLAEAETTIKTTMNRYANGEITEVERFQKVIDTWNDTSESLKDEVVRNFRQSDLNSVYMMAFSGARGNISQVRQLVGMRGLMADPQGEIIDLPIKTNFREGLTVTEYIISSYGARKGLVDTALRTADSGYLTRRLVDVSQDVIIRETDCGTHKGVWIEPMKDGPLGDRLLGRVLADDVVHITGEVIALRNQSIDQDLAKIIGNTVEKVKVRSPLTCETARSVCQKCYGWSLAHGEWVNMGEAIGIIAAQSIGEPGTQLTMRTFHTGGVFTGEVARIISPAGKVKFDKLKVRENRTRHGDQKLLVEVNGNLIIGDQKILVPVNSLLAVREGDEVIQEQLLAEVMP-KTRSTERVTKDVASDLAGEVIFQEVDPLTTTDRQGNNTITASRNGLIWVLSGEVYNLPPNAEPVVKNGEKIKKNSVLAESKLKTKSGGVCRLEGSREIEIITASVSLDQADIFLEHHGNQQQYVIHTPRGDRFSLKVSPGTKVQNNQIVAELIDDTFTTETGGIMRYAGLETGRGNKKQGYEVTTEGTLIWIPEESHEINKDISLLMVEDGQYVEAGTEVVKDVFCQSSGIVEVIQKNDILREIIIKPGKLYMDDPEMDGTILAPGTEIMAGITTEDECISEFVDTNEGVGLLLRPMKQYEVINTTQSPSQESLINLRPVLRTFFKDGERVKSVEGVQLVTTQLVLETTMSADIELIEDNDDRLQIVVLESVMLRRELETEP---NIVTTVTVSDGQEIMPGDVVATTQILCQENGIIRIREGVEAIRRILVVRENDIIEIEE---QEGDFVTQGLIAEGVKAPDSGYVMETEISLRHARPYRVSTGAILHIEQGDLVQRGDNLVLLVFERAKTGDIVQGLPRIEELLEARKPKEPAILARRPGVCQVEYKDDEAIDVKVIEDDGTISEYSLGPNQNIIVGDDQRVNTGDSLSDGLVSPHELLEVMGAYDAALGMQKAQLFLVNQIQGVYQSQGIDISDKHIEVIVRQMTSKVHIDDGGDSIRLPGELVELRDIEKDNETLSLTGGAPIEYTPKLMGITKSSLNTDSFISAASFQETTRVLTEAAIEGKSDWLRGLKENVIIGRLIPAGTGFNAYDEDVIIDDKTARVLSMRT--LLPDLIEIQRSSYKWFLEHGIIEELNSFSPITDYAGKLELQFIGEKYRLKEPKYNIEEAKKREASYEVQIYVPTRLMNKETGDIKEQEVFIGQLPLMTDRGTFLINGAERVIVNQIVRSPGVYFKSELDKNGKRTYSASVIPNRGAWLKFETDKNGVVWVRIDKTRKITAQVLLKAMGLSDREIMDRFRHADFYQRTIDKETNPSTDEALMELYRKLRPGEPPTVSGGQALLETRFFDPKRYDLGKVGRYKMNKKLRLSVPENMRVLTIDDILSTVDYLINLEFDIGSTDDIDHLGNRRVRSVGELLQNQIRVGLSRLERIIKERMTVGDPNTLSPTALVNPKPLAAAIKEFFGSSQLSQFMDQTNPLAELTHKRRISALGPGGLSRDRAGFAVRDIHPSHYGRICPVETPEGPNAGLIGSLATYARVNEYGFIATPYYKVENGKVRWDLTPEYLTADEEDDKRVAPGDLSTDEEGNILGESVPIRYRQEFSTTSPDQVDYVAVSPVQIVSVATSMIPFLEHDDANRALMGSNMQRQAVPLLRPERPLVGTGLEGQAARDSGMVIVSRDHGTISHVDSKTIKLEGVYNLQKYERSNQDTCLNQRPLVDEGEEVVPGQVLADGSATEGGELALGQNITVAYMPWEGYNYEDAILISERLVQEDVYTTIHVEKHDIESRQTKLGPEEITREIPNVGEDALSNLDENGIIRVGAWVEAGDILVGKVTPKGESDQPPEEKLLRAIFGEKARDVRDNSLRLPNGERGRVVYVRVFTREQGDELPPNTNMIVRVYIAEKRKIQVGDKMAGRHGNKGIVSRILPREDMPYLPDGSPVDIVLNPLGVPSRMNVGQVFECLLGWAGEHLGYRFKMTPFDEMYGEEASRNTVNGLLRDAAKKHGKDWVFNENHPGKIQVYDGRTGEPFNNPVTIGKAYMLKLVHLVQHKIHARSTGPYSLVTQQPLGGKAQHGGQRFGEMEVWALEAYGAAYTLQELLTVKSDDMQGRNEALNAIVKGKSIPHPGTPESFKVLLRELQSLGLDVSVHKVIDGSVEIDLM---QRAPKRPTYESLGQ---EDDMKNGKIRIYDLSKELALENKDVLEICSQLSIDVKTHSSTISESQAQSIKEAAKKLEIVALYKLTPPRRPS-----PSRPELKSPPAPPKRSVAKKPPQ--SPKPKLQKPPKPVKKPL-KDSPWEDEDDENKAAKKRRVLEDEDEDLIYLDPLNLALARPDKPAQKPKSNNKKVKQQVPEEIVLKSLTLRQLADNLNTPDTEIIKMLFFKGIAVNITETLDLEIAKMVAEELGVTVITEEEKASATKTEMLAETDLDKLITRPPVVTIMGHVDHGKTTLLDSIRNTKVVQGEAGGITQHIGAYHVDVEHEGTQQIVFLDTPGHEAFTAMRARGAKVTDIAILVVAADDGVRPQTREAISHAKAAKVPIVVAINKIDKPEANADRVKQELSELELVPEDWGGDTVMVPVSALNGQNLDTLLEMIVLVSEVEDLSANPDRPAKGTVIEAHLDRARGPVATLLVQNGTLRVGDVFVAGSVAGKIRAMIDDRGDKVEAASPSFAVEVLGLNEVPQAGDEFDVYPSEKEARAIAEGRAEEDRTSRLQQALSRRVTLSTLSAQAQQGELKELNIILKADVQGSIEAILGSLKQLPQKEVQIRVLLSSAGEITETDVDLAAASGAVVVGFNTTLAPNARQAAEQEGVDIREYNVIYKLLDEIEGAMEGLLDPEEVEEALGKAEVRAVFPVGKGAVAGCYVLSGKVVRNRFIRVLRNGEIVYNGNLDSLRRVKDDVKEVASGFECGISINKFGNWKEKDIIEAYEMVFKRRTLSQ
>2164131_Ssp@CONCAT
MT----FYNQIVDKGRLKKLISGAFRIHGSARCSQLADDLKDLGFRFATKAGVSISIEDLTIPPSKKEMLESAEKEIRTTESRYARGEITEVERFQKVIDTWNSTSEELKDEVVRHFRETDLNSVYMMAFSGARGNMSQVRQLVGMRGLMADPQGEIIDLPIKTNFREGLTVTEYIISSYGARKGLVDTALRTADSGYLTRRLVDVSQDVIVREVDCGTDRSVKVTAMIEGPLVDRLVGRLLAKDVIV-DGEVIGTRNQQIDDDLAIKLSKAVDEIYVRSPLTCEAARSVCQSCYGWSLAHGHLVDLGEAVGIIAAQSIGEPGTQLTMRTFHTGGVFTGEVAQVKDFKGTVKWGPLITRKVRTRHGEEAEQVEVAGDLIWKGKKIPLTPGSLVFVQNGDSVEANQLLTEVSLSAQRSTERATKDVSSDLAGEVMFANLVPEEKTDRQGNTTRIAQRGGLVWVLSGEVYNLPPGAEAVVKNGDEVKRGSVMAETKVVSVNGGIVRLEGSREIEIITASVLLDQAQVKLESGGGREQYVIYAADGKRFLLKTSPGTKVQNHAIVAELIDDRYRTNTGGMIRHAGVEIAKGSRKQGYEITKGGTILWIPEETHEINKDISLLIVEDGQYVEAGTEVVKDIFCQSNGVVEVVQKNDILREIIIKPGEFHLDDPDAAGQLVQPGTEVLPGVMVTELRQAEWIESTEGLGLLLRPVEEYPISDEPATLSQGAQIELRSVQRLYYKDGERVKSVEGSQLLSTQLVLEFTLAADIELQDDENDRLQLVILESLVLRRDVETDPHSGTTQTRVLVKDGQHIPAGEVLARTEIQCKEAGIVRIKDGDEAVRRVLLVRESDRHTLEAPTVKEGELLVAGEIAPGVKLAESGQVLAIKLVLRNARPYRVSGGAVLHVDDGDLVQRGDNLVLLVFERAKTGDIIQGLPRIEELLEARKPKEACVLARKPGICQVEYQDRESVDIKIIEDDGTISEYPLLPGQNAIVADEQRVNVGDPLTDGLANPHEILDVKGCYEAALMLQAAQKFLVNQVQTVYQSQGVDISDKHIEVIVRQMTSKVRIDDGGDTTMLPGELIELRQVEQVNEAMSITGAAPARYTPVILGITKASLNTDSFISAASFQETTRVLTEAAIEGKSDWLRGLKENVIIGRLIPAGTGFNTHEDDMVLDDKIAREFTMTN--LLPDLIEIQHSSFRWFLEEGLIEELDSFSPITDYTGKLELHFLGKDYKLKEPKYYVDEAKRRDATYSVQMYVPTRLINKETGEIKEQEVFIGDLPLMTERGTFIINGAERVIVNQIVRSPGVYYKKELDKNGRRTYSASLIPNRGAWLKFETDKNGLVWVRIDKTRKLSAQVLLKAIGLGDNEIMDSLRHPEFYQKTLEKEGNPTEEEALIELYKKLRPGEPPTVSGGQQLLESRFFDPKRYDLGRVGRYKLNKKLRLSELDVTRVLTPKDILSAIDYLINLEFDTGTTDDIDHLGNRRVRSVGELLQNQIRVGLNRLERIIRERMTVTESDALTPASLVNPKPLVAAIKEFFGSSQLSQFMDQTNPLAELTHKRRISALGPGGLTRERAGFAVRDIHPSHHGRICPVETPEGPNAGLIGSLATCARVNSYGFIETPYYKVENGRVLRNTEPIYLTADEEDDMRVAPGDISTDAEGNILGESVPIRYRQEFSTTTPTQVDYVAVSPVQIVSVATSMIPFLEHDDANRALMGSNMQRQAVPLLRPERPLVGTGLEAQAARDSGMVIVSRTHGVISYVDATTIKVAPTYDLQKYQRSNQDTCLNQRPLVYQGEEVVPGQILADGSATEGGELALGQNILVAYMPWEGYNYEDAILISERLVYHDTYTSIHVEKFEIEARQTKLGPEEITREIPNVGEDSLRHLDEQGIIRIGAWVESGDILIGKVTPKGEADQPPEEKLLRAIFGEKARDVRDNSLRVPNGEKGRVVDVRVFTREKGDELPPGANMVVRVYVAQKRKIQVGDKMAGRHGNKGIISRILPIESMPYLPDGRPVDIVLNPLGVPSRMNVGQVFECLLGWAGENLGLRFKVTPFDEMYGAEASRETVNGLLADAAKKPNKDWVFNPETAGKIQVFDGRTGEPFDRPVTVGQAYMLKLVHLVDDKIHARSTGPYSLVTQQPLGGKAQQGGQRFGEMEVWALEAYGAAYILQELLTVKSDDMQGRNEALNAIVKGKPIPRPGTPESFKVLMRELQSLGLDIAVHKVEDGTVEVDLMVETRRAPSRPTYESLNVGDLEEEMNNAKVRIYDLSKELHLENRDLLDICEKLNISVKSHSSTISESDAERIKTAAEKQQILAIHHLAPPASPPKNPPKPSASQLIKPPSQPSKPSSPEEPKPERPKIELNRPPKPLKRLTRPAKRWEEEEEKAKAKNKRRLLDDDDDDDAALSLVSLSIARPAKPARKAPTDRRDRKEERPESILLSSLTIRELAELLVVSEMEIIKHLFQKGTAVQITQTLDEATARSVAEDFGVEILTEEVIAAATKTEMLDATDLEYLERRPPVVTIMGHVDHGKTTLLDSIRKTKVAQGEAGGITQHIGAYHVDIEHNGKEQIVFLDTPGHEAFTAMRARGARVTDLAILVVAADDGVQPQTREAISHAKAAEVPIIVAINKVDKEGANPDRIKQELSELGLVSEEWGGDTIMVPVSALRGQNLDTLLEMILLVSEVGELVANPNRAAKGTVIEANLDRTRGPVATLLVQNGTLRVGDVIVAGAVLGKIRAMIDDRGNKVDAATPSFAVEVLGLNGVPSAGDEFDVFANEKEARALSEQRTDSNRQTRLQQQMSRRVTLSTLSAQAQEGELKELNLILKADVQGSVEAIVGSLSQLPQNEVQIRVLLAAPGEITETDVDLAAASGAVVVGFNTTLATGSRQAADREGVDIREYDIIYKLLDDIQGAMEGLLDPEEIETPLGQAEVRAVFAVGRGAVAGCYVLSGKIVRNRNLRVRRGGNVVYQGMIDSLKRMKEDAREVNAGYECGIGISKFTDWKEGDIIEAYEMSMKRRSLSP
>1228987_Cendosymbiont@CONCAT
MT----FYNHIVDKGRLKKLIAWAYRNYGSTKSSQMADNLKDLGFRYATKAGVSISIDDLTIPPTKKGLLDSAEQSIRATQDRYAKGEITEVERFTKVIDTWNSISEELKNEVIRNFQETDLNSVYMMAFSGARGNMSQVRQLVGMRGLMADPQGEIIDLPIKTNFREGLTVTEYVISSYGARKGLVDTALRTADSGYLTRRLVDVSQDVIVRELDCGTKRGLKVVAMKDGPLADRLLGRVLAEDIVV-DGQVLAQRNQSIDPELASLISEHVEEVMVRSPLTCEAARSVCQQCYGWSLAAGRLVDLGEAVGIIAAQSIGEPGTQLTMRTFHTGGVFTGEVAVIKAPNGTVTWGKLSTRKVRTRHGDEAFQVEIAGDIIWTNGSNSVTPGSFIFVADGTEVGPDQLLAEVTNAIQKSTERATKDVTTDLAGEVLFAQLMPEEKTDRQGNSTRTAQRGGLLWVLSGQVYNLPPAAEPVVANGDKVKPGTILAETKLVSVSGGVVRTVGSREIEIITASVLLDEAEVKMEGTGSREQYVIHTAEGQQFLLLAAPQTKVQNHSIIAELIDDRYQTNTGGILRYGGIEVSKGSRKTGYEITKGGSLLWIPEETHEVNKDISLLLSEDGQFVEAGTEVVKDIFCASSGVVEVVQKNDILREIIIKPGDFYFDDPDKNGALIPPGTQVLSDVTTGSLCQGEWIESPDGLGLLLRPVEEYLVSDEPLAPSQGSIIELVPCQKLFFKDGERVKSVDGTQLLSTQLVLEIYLVADIELKTDNANRLQLVILESLVLRRDLDSDPHGGKIQTNILVSNGEQIPPGAVVAKTEIQSTSIGEVRIKQGIEAIRRILVVRDDDLETITDPIVRPEDLMVADELAAGVKVQSSGRVVAVSVVLRRARPYRVSPGAILHIDDGDLVQRGDNLVILVFERSKTGDIIQGLPRIEELLEARKPKESCILARKPGITQVEYSDDEMVDVKIIEDDGTVSEYPILPPQNVMVSDGTRVEVGDQLTDGPANPHEILEVLGVYGAAVKLRAAQKFLVNQVQMVYQSQGIDISDKHIEVIVRQMTAKVRVDDGGDTTMLPGELVELRQIEQVNEAMAITGGAPARYTPILLGITKASLNTDSFISAASFQETTRVLTEAAIEGKSDWLRGLKENVIIGRLIPAGTGFHTHEEDMVLDDNIARAYTMTNLILLPDLIEIQRSSFVWFLEEGLIEELNSFSPITDYTGKLELHFLGENYKLKQPKYDVDEAKRRDSTYSVQMYVPTRLINKETGEIKEQEVFIGDLPLMTERGTFIINGAERVIVNQIIRSPGVYYKAETDKNGRRTYSGSLIPNRGAWLKFETDKNGLVWVRIDKTRKLSAQVLLKAIGLSDSEILDSLRHPDFYQQTLDKEGNPSEEEALLELYRKLRPGEPPTVSGGQQLLDSRFFDSKRYDLGRVGRYKLNKKLRLNTADTIRVLRSEDILSAIDYLINLEFDIGNTDDIDHLGNRRVRSVGELLQNQVRVGLNRLERIIRERMTVSESDSLTPASLVNPKPLVAAIKEFFGSSQLSQFMDQTNPLAELTHKRRISALGPGGLTRERAGFAVRDIHPSHHGRICPVETPEGPNAGLIGSLATYARVNSYGFIETPYYKVENSRVRRDLNPVYLTADEEDDLRVCPGDAATDEEGNILGDTVPIRYRQEFSTTSPAQVDYIAVSPVQIVSVATSMIPFLEHDDANRALMGSNMQRQAVPLLRPERPLVGTGLEAQAARDSGMVIVSRTNGIVTYVDASEIRVLGVYLLQKYQRSNQDTCLNQRPLVYVNEDVVPGQVLADGSATEGGELALGQNILVAYMPWEGYNYEDAILISERLVYDDVYTSIHVEKYEIESRQTKLGPEEITREIPNVGEDALRSLDEQGIIRVGAWTDAGDILVGKVTPKGESDQPPEEKLLRAIFGEKARDVRDNSLRVPNGEKGRVVDVRVFTREQGDELPPGANMVVRVYVAQKRKIQVGDKMAGRHGNKGIISRIMPIEDMPYLPDGRPVDIVLNPLGVPSRMNVGQVFECLLGWAGENLGVRSKITPFDEMYGAEASRNTVYGLLKKASQKHKRSWIYQPENPGKIQVFDGRTGEPFDRPVTVGQVYMLKLVHLVDDKIHARSTGPYSLVTQQPLGGKAQQGGQRFGEMEVWALEAYGAAYTLQELLTVKSDDMQGRNEALNAIVKGKPIPEPGTPESFKVLMRELQSLGLDIAVHKVADGTVEVDLMVDTRRTPNRPTYESLTTKDLEEEMNNAKVRIYDLSKELNLENKDILEICTQLNIPVKSHSSTISESQAERLKAMASTQQILAIHHLAPPRKPQQKSPQTKTPTLLNPPQLSKKPEPT--PKAEKIKLDLQRPVPKLKRPTRPSKQWEEEEEKNKAKAKRRRLDEEDEDFETTGTASLSTARPPKPQKKPMQERRERQEQRPETIILDNLTVRELANRLQIPETEIIKNLFSKGIAVNITQTLDLETAQLVTKELGVEVEVPEVKAAATKTEMLDEHDLDNLQRRPPVVTIMGHVDHGKTTLLDSIRQTKVAQGEAGGITQHIGAYHVDIKHNGQEQIVFLDTPGHEAFTAMRARGTKVTDIAILVVAADDGVQPQTREAISHAKAAKVPLLVAINKVDKPEANPDRIKQELAELGLLSEEWGGETIMVPVSALKGENLDTLLEMIILLSEVEELVANPNRLAKGTVIEANLDRTRGPVATLLIQNGTLRVGDAIVAGSVFGKIRAMIDDRGEKVEAASPSFAVEVLGLSNVPSAGDEFDVYANEKEARVVAEQGAADQRQTRLQQATSRRVTLSTISAQAQEGELKELNLIVKADVQGSVEAILGSLEQLPQDEVQIRILLAAPGEITETDVDLAAASGAVVIGFNTTLASGSRAAADHEGVDIREYDIIYKLLDDIQGAMEGLLEPEEVESPLGQAEVRAVFPLGRGAVAGCYVQSGKVVRNRFVRVRRSDNIVYQGNLDSLKRVKELAREVNAGYECGVGIDKFSDWQAGDIIEAYEMVMKRRTLAG
>1618023_Aatlantica@CONCAT
MREQIVYFNAVLAPGSLREEIGNAKGQQAEARLLMLADRLKDLGFRYATKAGVSISVDDLMVPPKKRALLEAAEAEIRATEERYTRGEITEVERFQKVIDTWNSTSEALKDEVVQELKASNLNSVYMMAFSGARGNISQVRQLVGMRGLMADPQGEIIDQPIKTNFREGLTVTEYIISSYGARKGLVDTALRTADSGYLTRRLVDVSQDVIVREIDCGTTRGISVKAMVENPIGSRLLGRVPLDDVIHKTKEVICPKNEPMSDDVAVAVQKAVEEVIVRSPLTCEAARSVCQHCYGWSLAHAKLVDLGEAVGIIAAQSIGEPGTQLTMRTFHTGGVFTGEVAQVRSDEGTIRIPKLRTRPYRTRHGEDALFVEANGDLMLEVASIAVTQGSTIYIVDGQKVQAGQLLAEVAIGNRAHTEKATKDVSSDLAGEVKFADLVPEEKTDRQGNTTTTATRGGLIWILSGEVYNLPPGAEPVVVNGDRVEANSVLAETKIHTIHGGIVRSTSAREIEIITASVVLDTATVRVEHNQRQDHYIIETSNGAEFSLLATPSTKVQNNQVVAELISDEYRTNTGGLIKYSGVELAKGKGKQGYEVVKGGTILWIPEETHEVNKDISLLLVEDAQYVEAGSEVVKDIFCETSGVVEVTQKNDILRELVIKPGELLMLDPESDGTFTQPGEELIPGYVTEELRYIEFVESPNGPALLLRPVKEFPVPDSPSVPSTKS-IELRAVCRLPYKDSERVKSVEGVELMRTQLVLEMDMAADIELVTDDPERLQLVILESLAIRKDVPADVTQGSTNTRFNVEEGQEIAPGAVVARTEILCKEAGIVRVKEGAEAIRRILILREADCTNINPPRVKAGDLVVAGEIAPEVFAEESGQVLEI-INMRNARPYRVSPGAVLQVEDSGLVQRGDNLVLLVFERTKTGDIIQGLPRIEELLEARKPKEACILAVRPGTVELTRIEDETVAIRVIEEGGAIAEYPLGPGQNPVVSDGSVVEAGMQLTDGPANPHEILEVQKGYSAATELQKVQTFLVNEVQLVYQSQGIDIADKHIEVIVKQMTAKVRVDDGGDTTMLPGELVELRQIEQVNVAMSITGGAAAQYTPVLLGITKASLNTDSFISAASFQETTRVLTEAAIEGKSDWLRGLKENVIIGRLIPAGTGFNAYEEDVVLDDRTARAYSMTTETLLPDLIEIQRSSFRWFLEEGLIEELNSFSPISDYTGKLELHFLGQNYKLKQPKYDVDEAKRRDSSYAVQMYVPTRLINKETGDIKEQEVFIGDLPLMTDRGTFIINGAERVIVNQIVRSPGVYYKSEVDKNGRRTYSASLIPNRGAWLKFETDRNGLVWVRIDKTRKLSAQVLLKALGLSDNEIFDALRHPEYFQKTIEKEGQFSEDEALMELYRKLRPGEPPTVSGGNQLLESRFFDPKRYDLGRVGRYKINKKLRLAIPDTTRVLTPIDILAAVDYLINLEFDMGSIDDIDHLGNRRVRSVGELLQNQVRVGLNRLERIIRERMTVSDPESLTPASLVNPKPLVAAIKEFFGSSQLSQFMDQTNPLAELTHKRRLSALGPGGLTRERAGFAVRDIHPSHYGRICPVETPEGPNAGLIGSLATHAKVNQYGFLETPFRAVDKGRVLFDQPPVYMTADEEDDLRVAPGDIPVDEDGYIKGPKVTVRYRQEFATTTPDQVDYVAVSPVQIVSVATSLIPFLEHDDANRALMGSNMQRQAVPLLKPERPLVGTGLEAQAARDSGMVIVSRTDGEVSYVDATKIRIQGEYPISKYQRSNQDTCLNQRPIVKQGDRVVAGQVLADGSSTEGGELALGQNITVAYMPWEGYNYEDAILISEKLVQEDTYTSIHVEKYEIEARQTKLGPEEITREIPNVGEDALRQLDEQGIIRIGAWVEAGDILVGKVTPKGESDQPPEEKLLRAIFGEKARDVRDNSLRVPNGEKGRVVDVRVFTREQGDELPPGANMVVRVYVAQKRKIQVGDKMAGRHGNKGIISRILPLEDMPYLPDGTPVDIVLNPLGVPSRMNVGQVFECLLGWAGVNLDMRYKITPFDEMYGEESSRTIVHGKLMEAREQTGKDWLFDLESPGKIQLYDGRTGEPFDRPVTVGIAYMLKLVHLVDDKIHARSTGPYSLVTQQPLGGKAQQGGQRFGEMEVWALEAFGAAYTLQELLTVKSDDMQGRNEALNAIVKGKAIPRPGTPESFKVLMRELQSLGLDIAVHKVADGSVEVDLMADPRRTPNRPTYESLSREALEEEMNNGKVRIYDLSKELNLDNKDILSICDQLNIAVKSHSSTISESEAERIRSAAEKQQILEIRKASQPRPPPPNRSIPDPPQPIAPPNRPARPILRQQTRPTGQGTETNRPVTELQRPTRPVKGWQEEEIPGKAKLKRLIIDLEEEELAELGQVSLSVARPPKQRTTAADRRSEPEQDRPEKIIVTTMTVQELANELAVPDTDIVKILFIKGMAVNITQNLDIPTVIMVAGELGVEVETAEPEAEARKTEMVEAEDLEHLQRRPPVVTIMGHVDHGKTTLLDSIRKTKVAQGEAGGITQHIGAYHVDIEHDGKQQIVFLDTPGHEAFTAMRARGARVTDIAVLVVAADDGVRPQTIEAISHAQAAEVPIVVAINKIDKEGAQPDRVKQELTQYGLTPEEWGGETIMTPVSAIKGENLDTLLEMLLLVAEVEELSANPDRLAKGTVVEAHLDKAKGSVATLLVQNGTLRVGDVLVAGSAFGKVRAMVDDRGQRVDAASPSFAVEVLGLSEVPAAGDEFDVFENEKEARAIASDRADKQRQSRLMQG---RATLTTLSAQAQEGELKELNLIVKADVQGSLEAIVSSLRQLPQNEVQIRLLLAAPGEITETDIDLAAASNAVIVGFNTTLASGARQAADEAGVDVREYNIIYKLLEDIQGALEGLLEPELVEEPLGQTEVRAVFTVGRGAVAGCYVLSGKLVRNCKVRVNRGGKVVFEGSLDSLKRMKEDVREVNAGYECGIGIDKFNDWAEGDIIDAYQMVTKRRTLTL
>1880902_Lsp@CONCAT
MATQPIFYNRVIRKGQLRNLIAWAFTHYGTARTSQLADALKDLGFKFATRAGVSISVDDLQIPPIKRQLLEAAEEEIRRTETKYVRGEITEVERFQKVIDTWNGTSENLKDEVVRNFESNDLNSVYMMAFSGARGNLSQVRQLVGMRGLMANPQGEIIDLPIKTNFREGLTVTEYIISSYGARKGLVDTALRTADSGYLTRRLVDVSQDTIIRETDCGTERGIPVRAMTDDPISSRLLGRVVAVDVVHQTGEVLAARNQDISDELAKEIEAAVEEVIVRSPLTCEAARSVCQKCYGWSLAHGSMVDMGEAVGIIAAQSIGEPGTQLTMRTFHTGGVFTGEVAQIRAPDGVVKYPKLRARSFRTRHGEDALLLEAPTKLTVE-AGFEASQGSILIARSGEEVKLGQMLVEVQAQTRKSTEKATKDVPSDMAGEVLFDGVYPEEKKDRQGNTTRIAQRSGLIWVLSGEVYNLPPGAEPTVKNGSVVEANSILAETRLVTEHGGVVRLPGSREIEIITASVLLNEARIRTESAQGRDHYLIETDRGQLFSLIATPGTKVLHNQVVAELIDDHYRTSTGGILRYSGVEVAKAKGKQGYEVLQGGTLLWIPEETHEINKDISLLMVEDGQYVEAGTEIVKDIFCQSAGIVEVIQKNDILREISIKPGDLRMVDPDLDGQIITPGQDIIPGLPAEELVCVEYVETPEGSGLLLRPVIEFTVPDEPAVPSQDSAIKLRAVQRIPFKDGERVKSVEGIDLLRTQLILEMDLAADIELVDDDEDRLQLVILESLVVRRDVSADPTQGSTHTRLLVKDGDRVDPGAVVARTEIQAKDGGEVRIRGDGESLRRLLIMRPTDQVTVAQPTVKVDDLVVAGEIAPGQVSAESGQVLSIGLVLRVARPYRVSSQAVLHIDDGDLVQRGDNLVLLVFERTKTGDIIQGLPRIEELLEARKPKEACVLARRPGTAQVVYGEDDTVEVKIIENDGTLAEYPIRAGQNVQVVDGQTANVAEPLTDGPANPHETLEIMSPYEAALDLQRVQKFLVDEVQSVYQSQGIEISDKHIEVIVRQMTSKVRIDDGGDTTMLPGELVELQQVERVNEAMSITGAAPALYTPVLLGITKASLNTDSFISAASFQETTRVLTEAAIEGKSDWLRGLKENVIIGRLIPAGTGFNAYEEDVVLDDRTARAYEMTDKLLLPDLIEIQRASFRWFLEEGLIEELDSFSPITDYTGKLELHFIGKNYKLKRPKYDVDEAKRRDATYSVQMYVPTRLINKETGEIKEQEVFIGDLPLMTERGTFIINGAERVIVNQIVRSPGVYYKFEIDKSGRRTYSASLIPNRGAWLKFETDKNDMVWVRIDKTRKLSAQVLLKALGWTTAEILDGLRHPEYFQRTIEKEGDFSEEEALMELYRKLRPGEPPTVSGGQQLLDSRFFDPKRYDLGKVGRYKINRKLHLNIPDTVRVLTPQDILSAIDYLINLEFDLGSTDDIDHLGNRRVRSVGELLQNQVRVGLNRLERIIRERMTVSDADSLTPASLVNPKPLVAAIKEFFGSSQLSQFMDQTNPLAELTHKRRLSALGPGGLTRERAGFAVRDIHPSHHGRICPIETPEGPNAGLIGSLATHARVNPYGFITTPVFPVENGRVRLDRSPIYMTADEEDDVRVAPGDVPMDENGYILGESVPVRYRQEFTTTSPDQVDYIAVSPVQIISVATSLIPFLEHDDANRALMGSNMQRQAVPLLRPERPLVGTGLEAQAARDSGMVIVSRTAGEVVYVSAKEIRVDGEYELQKYQRSNQDTCLNQRPLVYSGERVVAGQVLADGSSTEGGELALGQNVTVVYMPWEGYNYEDAILISERLVAEDVYTSIHVEKFEIEARQTKLGPEEITREIPNVGEDALRQLDEHGIIRIGAWVESGDILVGKVTPKGESDQPPEEKLLRAIFGEKARDVRDNSLRVPNGEKGRVVDVRVFTREQGDELPPGANMVVRVYVAQKRKIQVGDKMAGRHGNKGIISKILPVEDMPFLPDGSPVDVVLNPLGVPSRMNVGQVFECLLGWAGEQLGMRFKVTPFDEMYGAEASRLAVHGKLQEARDETGKDWLFEPTNPGKITVYDGRTGEPFDRPVTVGKGYMLKLVHLVDDKIHARSTGPYSLVTQQPLGGKAQQGGQRFGEMEVWALEAFGAAYILQELLTVKSDDMQGRNEALNAIVKGKAIPRPGTPESFKVLMRELQSLCLDIAVHKSDDGTVEVDLMIDIRRAPTRPTYEVFAREGFDDEMSTGRVRIYDLARELHLENREILVICEQLNIPFKSHSSTITESEAAQIRAAARKQQILEIRKRAPPKRPEPAQPSPGKPELVGPPSRPAKPAESEPPRPGPPIVELRRPPKPLNRPTRPTKKWEAEEEKDKGKNKRRVEFEDEDDFEDDEQVSLSIARPPKPKPKPVPERREQQVERPELITLTGLTVAELAEKLAVPETEVVKRLFLKGMAVSITQTLDVPTATMVAEELGVMVETAEKESEARKTEMLDVADLESLQRRPPVVTIMGHVDHGKTTLLDSIRKTKVAQGEAGGITQHIGAYHVQVDQEGGKKVVFLDTPGHEAFTAMRARGARVTDIAILVVAADDGVQPQTIEALSHARAAEVPIVVAINKIDKEGANPDRVKQELAERGLVPEEWGGDTIMVPVSALKGLYLDDLLENLLLVAEVEDLMANPDRLARGTVIEAHLDRARGPVATLLVQNGTLRVGDILLAGPALGKVRAMIDDRGHRVDAATPSFAVEVLGLSEVPAAGEEFEVFANEKDARAIASQRSDQQRQSRLQQAMSRRVSLTSISGQAQEGELKELNLVLKADVQGSLEAILGSLQQLPQNEVQVRVLLAAPGEISETDIDLAAASSAVVVGFNTTLAPGARRSADEAGIDVREYSVIYKLLDDIQAAMEGMLDPEEVEEPLGQAEVRGVFPVGRGTVAGCYVQSGKLIRDCLLRVRRGKELVFQGRMDSLKRFKEDTKEVNSGYECGVNSSGFNDWQMGDIIEAYRLVAKRRTLSL
>1801604_CMbacterium@CONCAT
MSEQVIYFNNVLDPGELREELKNAGSSQTEARMLMLSDQLKNLGFKYATQAGTTISIEDLTIPQAKKQLIKNAEDEIERATYRYLKGEITEVERYTKVIDTWSETTEKLTQSVVSGVLTS-TNPVYMMAFSGARGNLSQVSQLVGMRGLMADAQGQIIDLPIKSNFKEGLSVTEYIISSYGARKGLVDTALKTADSGYLTRRLVDVAQDVIIREEDCKTEKFIEIEAIKDASLHDRLLGRTILEDILDDG-NVLLKKTATLNNEDIRRIESLLKKIKIRSPLTCESEYGICQKCYGWALTKNNPVDIGESIGIIAAQSIGEPGTQLTMRTFHTGGVFRGSSSQINSKAGKIITAF--TKDLRTRHGDDVQVSTREGKLEIEDAKYNIPYGATMFHNKGDVVKAGDAIAEYEPGGGRLTERATKDITTDIGGKIYFDGFSVDEKRDRQGNISRTANRSGKIWILSGDVYNLPGGSEILVKDGQLVKKGDVLAETVTLSEHGGEVRLSNGKEITIVIASITPKNAELESTKKE--QIWKVQGC-EETYVIKSPIDTLVENGMVIAELIDEENSVTSSGEIRYAGVETDENQI-----VTTPGKVVFIPEEIHQISKDSTLKMVESGTYVVAGTEVVKDVRTHIDGVVEIKEYNDIVHEVIVRPGQLIKLDANLDGEIVDKGTEIAKGVKAKEKSMVSIISTSKSIEVLIRPVQEYDITPKEVKIAFNTTIEIVPVTQLQYRDGARIRQLDGASLTRVSLVLQMSLKGLVELTLKDSENLKIVVLDNLIVRRETETGSEKASLQTELLVQSGQVIEPKTPVSKTQVLARNDAKVSLGSTEKEMRRLLLISPESKEIVKKPVVKEGDLISLDIISEGEKAQIAGRVFEINVVIHKSRPYLISQGAQLQVVNDSLVQRGDFLATLVFERMKTGDIVQGLPRVEELLEGRKPKESAILAEENGEAVLEYEED--ARLFLVSETG-RSEIKVPIDSSIIVTDKQKIIQGQPLTSGPLNPHDVIRLSG-------VEAVQQYLLDEVQRVYRSQGVEIADKHVEVIVRQMSKKVKVDESGDTKLLPGELTETQTVEAENKAVGELGGELATWHPVLLGITKASLNTESFISAASFQETTRVLTEAAVEGKKDMLRGLKENVIIGRLIPAGTGYYHLTHSAILEEIEAPDFSMKA--QMPDLTEIQKNSFEWFLKEGLKEELLSFSPIKDYTGRLELHFL-PNYTFDNPKYTVEEARIHDASYTKQLRIMMRLVNRDTGEIKEQEVYIGDIPMMTDRGTFIINGAERVIVSQIVRSPGIYYKREIATTGKRVYNATLIPNRGAWLKIETDINDVIYVKIDKNRKILATTFLKALGIGVNDMESVFRHSDFLKKTMDKDTTQTNDEALIEVYKKLRPGDPASASGGKSIIESRFFDDKRYDLGKVGRYKLNKKLGLNLHETQRTLTVQDIVASIEYLVNLTYDEGVVDDIDHLGNRRIRSVGELLQNQFRIGLTRLERIVRERMTLQDAETLTPLNLLNTKPLIAAIKEFFGSSQLSQFMDQTNPLAELTHKRRLSALGPGGLARERAGFAVRDIHPSHYGRICPVETPEGPNAGLIGSLATYARVNEYGFIETPYYVVKDGIVTDEIN--YLSADEEETSRVAPGDIPIDPDGKISVDQVPFRYRSEFTIGESVKVDYVGVSPIQIISVGTSLIPFVEHNDANRALMGSNMQRQAVPLYKAERPVVGTGLEKRAACDSGMVLVSEHEGVVDYVTSDEVRIQGKYALMKFVRSNQDTCLNQKPIVRAGMSVKKGDPLADGASTDQGELSLGKNVLVAFMPWEGYNYEDAILISDRVSHDDVYTSIHIEKLEIDARTTKLGPEEITREIPNVSEDSLRHLDERGIVRVGAMVQADDILVGKITPKGESEHPPEEKLLRAIFAEKARDVKDNSLRVPHGEGGRVVDVKVFDREKGDELPPGANTVIRVYIAQKRKIRVGDKMAGRHGNKGIISKILPKEDMPFLPDGTPVDIVLNPLGVPSRMNVGQTYETLLGLAAYLTGNYYEVPAFDERCGTEASLNATSNEVQKGIDKTGYDWVNTN---GKVTLYDGRTGEPFDNPVSVGLAYILKLVHLVDDKIHARSTGPYSLVTQQPLGGKAQFGGQRFGEMEVWALEAYGAAYTLQEMLTIKSDDVNGRSRAYEAIVKGENLQRPGIPESFKVLVRELQSIGLDITVAKR-GG-FEVDLMSDTRAVPKR-TLSDID-SELQTP--------------------------------------------------------------------------------------------------------------TP--KPESLGKE------RLKNKNEF----------------------LKKKDEKQALKKREEQEEKVTEVYFGQLTVGELAEKLNFSVAEVIKELMMSGIMATVNQTIDIATAKLITEKLGLTVIEEEVKSEEAEEEVVEKVDETKLKERAPIVTIMGHVDHGKTTLLDSIRKSKIVTGEVGGITQSIGAYTATVN----KKIVFIDTPGHEAFTAMRARGAQATDIVILVVAADDGIMPQTIEAINHAKAAKVPIIIAVNKIDKPGADPDRVLQQLTEYELVPEKWGGSTITVEVSALQGLNLDELLEYILLVAEIEQLKADPTKPATGVVIESKLDKGEGAVATFLVLEGTLKVGDFVVAGTVGGKVRALINDLGERLHKVGPSTPVEILGLTDIPQSGDHFEVVKSDKKMKEIMTERKNNEKIDRF-EAMATQVKREML-LQTGQGETKDLNIIIKAGTNGAAEAVTSSLRQLESKQIFVKVVHLGIGDITEADVMLASASNAIIVGFGVKEDQNALRVSQEEGVLIRKYEIIYQLLEDIEKTMLGLLEPEYKEIEVGTAEVRQVFTVGKTSIAGCYVLEGKIIRNKEAKVFRNDKEIFKGIINQLKRFKDDAKEVNAGYECGISFDKFNDIEEGDIIKVLTKEEIIRHSLV
>47254_Lsp@CONCAT
MPEQIVYFNAVLNPGKLREEIAASKGQQAEARLLMLADMVKDMGFKFATRAGVSISVDDLQIPPTKRKLLDAAQETIRETEEKYTRGEITEVERFQKVIDTWNGTNEELKDEVVHDLKSNNLNSVYMMAFSGARGNISQVRQLVGMRGLMSNPQGEIIDLPIKTNFREGLTVTEYIISSYGARKGLVDTALRTADSGYLTRRLVDVSQDVIIRELDCGTQRGIPLTSMTDGPLKNRLLGRVAARDIVHETGEVIIARNQAISDEQAEKIAEAVEEVMLRSPLTCDATRSVCQNCYGWSLAHAHMVDIGEAVGIIAAQSIGEPGTQLTMRTFHTGGVFTGEMAQERANDGTIKFPKFRTRAFRTRHGEDALVVESNTKVVLDGGSFSILQGATLLVRDGQKVKAGHILAEVPLTSRKTTEKAAKDVASDMAGEVQFADLVPEEKKDRQGNTTRIAQRGGLLWILSGEVYNLPPGAEPIVKNGDSIQAAGVIAETKLVTEHGGIVRLPGGREVEIITASVLLDQAQIRAESFQGRDHYLIETNHNQTFSLKATPGTKVTNGQVVAELIDDRYRTQTGGIIKYSGVEVGKGKAKQGYEVIKGGTLIWIPEEAHEVNKDISLLMVEDGQYVEAGTEVVKDIFCQSNGVIEVTQKNDILREIVVKPGDLHMVNPDDEAVLANPGQEIMPGLTINELKYVEYVETPEGPAMLVRPIMEFTVPDEPSVPSQESSIRLRAIQRMPYKDGERVKSVEGLELLKIQLVLEIDLAADIELVPDDPDRLQLVILESLVIRRDISADPTQGRTQTRVLVQDGDQIAPGAVVARTEILCKEAGEVRIREGAEAIRRILVVRDADLVTINKPTVNPGDLVVAGKVAPGFSLEESGLVVQVNLTMRLARPYRVSPGAVLHIDHGDLVQRGDHLVLLVFERSKTGDIIQGLPRIEELLEARKPREACILAERDGTAQVVYEDNETTEVKVIESDGNLREYPISPGQNVIVSDGQQVSAGERLTDGPSNPHELLEVMGVHDSALRLREVQTFLVSEVQSVYQSQGVDISDKHIEVVVRQMTSKARVDDGGDTTMLPGELVELYQVEQVNEAMSITGGAPAEYTPVLLGITKASLNTDSFISAASFQETTRVLTEAAIEGKSDWLRGLKENVIIGRLIPAGTGFNAYEEDVVLDDRTARTYGMTE--TLPDLVEIQRESFRWFLEEGLIEELDSFSPITDYTGKLELHFVGKDYKLKRPKYDVDEAKRRDSTYAVQMYVPTRLINKETGEIKEQEVFIGDLPLMTDRGTFIINGAERVIVNQIVRSPGVYYKSETDKNGRRTYNASLIPNRGAWLKFETDKNDLVWVRIDKTRKLSAQVLLKALGLSDGEIFDALRHPEYFQKTIDKEGQYGEEEALMELYRKLRPGEPPTVSGGQQLLDSRFFDPKRYDLGKVGRYKLNRKLRLNVPEVMRVLTPQDILSAIDYLINLEFDIGTIDDIDHLGNRRVRSVGELLQNQVRVGLNRLERIIRERMTVSDADSLTPASLVNPKPLVAAIKEFFGSSQLSQFMDQTNPLAELTHKRRLSALGPGGLTRERAGFAVRDIHPSHYGRICPIETPEGPNAGLIGSLATHARVNAYGFIETPFRKVENGRVCRDIAAAYMTADEEDDLRVAAGDVPMDETGLILGDEVPIRYRQEFTTATPDEIDYVAVSPVQIISVATSLIPFLEHDDANRALMGSNMQRQAVPLLRPERPLVGTGLEAQAARDSGMVIVSRTDGEVIFVSADRIRVQGDYQVQKYQRSNQDTCLNQRPIVFLGDRVIAGQILADGSATESGELALGQNILVAYMPWEGYNYEDAILISERLVFNDIYTSIHIEKYEIEARQTKLGPEEITREIPNVGEDALRQLDETGIIRIGAWVQQSDILVGKVTPKGESDQPPEEKLLRAIFGEKARDVRDNSLRVPNGEKGRVVDVRVFTREQGDELPPGANMVVRVYVAQKRKIQVGDKMAGRHGNKGIISRILPIEDMPYLPDGTPIDIVLNPLGVPSRMNVGQVYECLLGWAAENLGVRFKVIPFDEMHGEEKSRETVHAKLQEGSDHKGEDWIFNPKDPGKIQTYDGRTGEPFDRAVTIGIAYMLKLVHLVDDKIHARSTGPYSLVTQQPLGGKAQQGGQRFGEMEVWALEAFGAAYILQELLTVKSDDMQGRNEALNAIVKGKAIPRPGTPESFKVLMRELQSLCLDVAVHKLEDGTSEVDLMADVRRAPSRPTYESISRDEMDENMNSGKVRIYEISRELNLDNKDILAICEQLSISVKSHSSTIADSEAERIRVAAQKQQIVAIKSTTPPSMETSPKPVPQTTTLAAPPPRPERPILKRAPRSVQQIVELRRPPADQPKPARTVKKWQDGEDSPKTKAKRRDLDAEEEDLDLLDQVSLSLVRPAKPKQKPKDE-RREEVEKPTNITLLSLTVQELAAKMETPETDIIRALFMKGIMATVTQTLDIDTATMVALELGVEAEVGVRQAAATKTEMLDADDLERLQRRPPVVTIMGHVDHGKTSLLDSIRKTKVAQGEAGGITQHIGAYHVDVEHNGEQKVVFLDTPGHEAFTAMRARGARVTDVAILVVAADDGVQPQTIEAISHAKAAEVPIVIAINKIDKEGAQPDRVKQELTEYGLVPEEWGGDTIMVPVSALNGDNLDTLLEMILLVTEIEELSANPDRVAKGTVIEAHLDKAKGPVATLLVQNGTLRVGDVLVAGSSFGKVRAMVDDRGQRVKEAGPSFAVEVLGLADVPAAGDEFDVFSDEKEARAVSSDRSDEQRQSRLLAAMSRRVSLNTLSARAQEGELKELNLVLKADVQGSVEAILSSLKQLPQNEVQVRVLYAAPGEISETDIDLAAASSAVIIGFNTTLATGARQAADRLGVDVRDYNIIYNLLDDIQGAMEGLLDPELVEEPLGQVEVRAVFPVGRGQVAGCYVQSGKIVRNCKIRIRRNNNVVFEGNLDSLKRMKEDVKEVNTAFECGIGIDNFNSWEVNDIIEAYRMISKRRTLSK
>292564_Cgracile@CONCAT
MSEQIVYFNCVLDKGQLREDINNSKGQQTEARMLMLADELKDLGFHYATQAAVSISVDDLRIPGDKAVLLEEAEEQITATEERYRLGEITEVERHTKVIDTWTETNERLVAAVRIDVNDNSLNSVWMMANSGARGNMSQVRQLVGMRGLMANPQGEIIDLPIRTNFREGLTVTEYVISSYGARKGLVDTALRTADSGYLTRRLVDVAQDVIVREEDCGTHRFIPINADERGRFGTKLVGRLAAQPVVDSDGVVIVDRNGEIDPAISAAIEKAIATVMVRSPLTCEASRSVCRKCYGWALAHNELVDLGEAVGIIAAQSIGEPGTQLTMRTFHTGGVSTAETGVVRSLDGVVEFGPARVRDHRTPHGVEAKLAETDFTLTLKSGKIDITNGSILFVADGDPVAHDIILAQISSGVKKSVEKATKDVICDLAGQVRFEDVIPREVTDRQGNITHKAQRLGRLWVFSGDVYNLPPNALPVVETDKPVTTGDVLAESRLQSEYGGAVRLRDSREVQIVTASLTLKDCKLVGESSHTGESWHLEGKDNTRYLVKTQPGTKIGAGEVIAELTDDRFRTQTGGMVKFAGLSIKKRSAKHGFEVSKGGTLLWIPQETHEINKDISLLMIEDGQWIEAGTEVVKDIFSQTAGIVTVTQKNDILREIIVRSGELHLVDAKADGKMVNPGEEIAPGLKAEAMKFVEKVDTPEGGALLLRPVEEYAIPDAAHLPELSTVLGLKATQRLTFKDGELIKSVEGVELLRTQLILETFMTVDVEAVADAKTRLQLVILETLLVRRDTLSDASHGSTHTELQVEDGITVKRGDVVATTQILCKEDGVVQDPVPGEPIRRLIVERADDTRSLDGPTVAVGDRIVDGVLADGVISPCCGQVEAIDLTIRLGRPYMVSPDSVLHVRDGELVQRGDGLALLVFERQKTGDIVQGLPRIEELLEARRPRESAVLCRKSGTVQIKQGEDDSITVSVIETDDVITEYPILLGRNVMVSDGQQVSAGEMLTDGPINPHELLDCKPTMEAAQEISKLQFRMVTEVQNVYKSQGVSISDKHIEVIVRQMTSKVRIEDAGDTTLLPGELIELRQVEQVNSAMGVTGGAPAEFTPVLLGITKASLNTDSFISAASFQETTRVLTEAAIEGKSDWLRGLKENVIIGRLIPAGTGFGGFEEAAVLDDPSEEDLEMS-SAYLPDLVEVQRASFKWFLEKGLIEELDSFSPITDYTGKLELHFIGDQYRLKRPRHDVEEAKRRDATFASQMYVTCRLVNKETGEIKEQEVFIGELPLMTERGTFIINGAERVIVNQIVRSPGVYFKDEQDKNGRKTFNASLIPNRGAWLKFETDKNDLLHVRVDKTRKINAHVLMRAIGLSDNDVLDKLRHPEYYQKSINEEGISSEDQALLELYKKLRPGEPPSVSGGQQLLHSRFFDPKRYDLGRVGRYKINKKLRLTIPDAVRTLTAEDVLSTIDYLINLELDVGCLDDIDHLGNRRVRSVGELLQNQVRVGLNRLERIIKERMTVGETESLTPAQLVNPKPLVAAVKEFFGSSQLSQFMDQTNPLAELTHKRRISALGPGGLTRERAGFAVRDIHPSHYGRICPIETPEGPNAGLIGSLATHARVNEYGFIETPFWRVENGIVLKQGDPLYLSADLEDECRVAPGDVPTDATGRITVDLVPVRYRQDFEKVPPEQVDYVQLSPVQVISVATSLIPFLEHDDANRALMGSNMQRQAVPLLRPERPLVGTGLETQVARDSGMVPITKVNGTVSFVDATAIVIQGTHFLQKYQRSNQDTCLNQRPIVRQGDPVIAGQVLANGSACEGGEIALGQNVLIAYMPWEGYNYEDAILVSDRLVQDDLYTSVHIEKYEIEARQTKLGPEEITREIPNVAEESLGHLDEMGIIRIGAYVESGDILVGKVTPKGESDQPPEEKLLRAIFGEKARDVRDNSLRVPSTERGRVVDVRIYTREQGDELPPGANMVVRVYVAQRRKIQVGDKMAGRHGNKGIISRILPREDMPYLPDGTPIDIVLNPLGVPSRMNVGQVFECLMGWASSHLDCRVKVVPFDEMYGPEKSKQTVQAYLEEAAKLPGKDWVYNPANPGKIQLIDGRSGEPFDQPVTVGYAHILKLVHLVDDKIHARSTGPYSLVTQQPLGGKAQQGGQRLGEMEVWALEAYGAAYTLQELLTVKSDDMQGRNEALNAIVKGKPIPRPGTPESFKVLMRELQSLGLDIAVYT-DAGE-EVDLMQDVRSTPSRPTYESLGVADYDDDTSSGKVRIYELSKDLGLDNKDVLDAAEKLSIAAKSHSSSISDDEASRIRSLIGAKAILAVKK-PAPRAASAGAPVPAAPAAAAPPTKPLRPQLVQPPRPIRSLIQLQKPPEGVTRPTGPAPGWDDSAKRSRQKQRQKIIGENDDALTETGVLQASLARPAKPRRKRKALRASREALRPEMLIVENLTVQELADRLGVESSEIIKSLFFKGIIATVTQTLDLHTIETVSEEFGVPVLQDDIEAAAKKVEMIEESDMAHLIRRPPVVTVMGHVDHGKTSLLDAIRKTRVAAGEAGGITQHIGAYQVDVPHGEERKITFLDTPGHEAFTAMRARGTKVTDVAVLVVAADDGVRPQTLEAISHARAAEVPIVVAINKIDKEGAQPDRVKQELSGLDLVAEDWGGNTVMVPVSAIKGENIDKLLEMILLVTEVEDLQANPDRMARGTVIEAHLDKAKGPVATLLIQNGTLKAGDVLAAGPILGKVRAMVDDTGKRVKQAGPSSAVEALGFSEVPTAGDEFEVYADEKSARAVVGDRATEARATRLAQQMSRRVSLASMSGQASEGELKELNLILKADVQGSVEAILGSLEQLPQEEVQVRVLLSAPGEITETDVDLAAASGAVIVGFNTSMASGAKRAADATGVDVRDYDVIYKLLEDIQMAMEGLLEPEMVEEGLGEAEVRAVFTIGKSAVAGCYVTSGKLQRNCRIRVHRGKELVYEGDLDSLRRNKDDVKEVATGFECGIGCDRFTGWQDKDRVEAFKLVTQRRTLST
>102232_Gsp@CONCAT
----MVFYNKIIDKSGLKKLIAWAFSQYGSARTAQVADELKALGFRYATKAGVSISIEDLQVPLIKREMLKSAEEEIERTENRYAKGEITEVERFQKVIDTWNSTSEALKNEVVRNFRETDLNSVYMMAFSGARGNMSQVRQLVGMRGLMANPQGEIIDLPIKTNFREGLTVTEYIISSYGARKGLVDTALRTADSGYLTRRLVDVAQDMIVREHDCGTIRSVTVEPMRNGPLSDRLFGRVLAEDVRDKTGEIVGNRNDEINEELAKNIGKAVEKVKVRSALTCEAARSVCQKCYGWSLAHGHLVDLGEAVGIIAAQSIGEPGTQLTMRTFHTGGVFTGEVAQVKAEAGKLVF-KVNTRRVRTRHGDEVEQVEIAGDIVIE-GGIPVTPGSVLYAREGENVVKNQLLVEITTAHQKSTEKATKDVASDLAGEVLFADLSSEEKIDRQGNTTRTASRGGLLWILSGEVYNLPPGAESVVSNGDLVEPGTVLAETKLVTNSGGVVRLEGSREVEIITASVALDRAEVKIESSGGSEQYVIDIPNGERFRLIATPGMKVQNHQVVAELIDDRYQTQSGGILKYAGVETAKGARKQGYEITQGGTLLWIPEETHEVNKDISLLEVEDGQYVEAHTEIVKDIFCQTAGVVEVVQKNDILREIIVKQGAYYQDDPTRDGSVVNPGTEIMPGIVVDELSYCEFLETTTGYGILLRPVEEYHIPTNAGTPSQDSIIQLRSVQRLFYKDGERVKSVDGVSLLSTQLVLEIALSADIELIPDDEERLQLVVLESLGLRRDSDNDPLSGIILTKLLVQDGQEIPPGAIVARTEIQSKASGIVRIRQGVEAIRRILIMRSADLIKINPTKVKIGDLIVGEEIAPGVKTPESAQVIAIEITLRIARPYRVSPGAILHINDGDLVQRGDYLVLLVFERSKTGDIIQGLPRIEELLEARKPKEACVLSRSPGACQVEYWEDDTVEVKIVEDNGTISEYPISPGQNLVVSDNQRVEAGQPLTDGPPNPHEILETKGIYEGALSLEKTQKFLVDQVQSVYQSQGIDISDKHIEVIVRQMTSKARVDDGGDTTMLPGELIELRQIEQVNEAMAITGGAPARYTPVLLGITKASLNTDSFISAASFQETTRVLTEAAIEGKSDWLRGLKENVIIGRLIPAGTGFNAYEENVVLDDRTARAYAMSN-TLLLDLIEIQRSSFRWFLEEGLIEELESFSPIKDYTGKLELHFIGKEYKLKEPKYDVDEAKRRDSSYAVQMYVPTRLQNKETGEIKEQEVFIGDLPLMTERGTFIINGAERVIVNQIVRSPGVYYKSEVDKNGRRTYSASLIPNRGAWLKFETDKNGIVWVRIDKTRKLSAQVLLKAIGLSDNEIFDSLRHPEYYQKTLDKEGNPTEEEALLELYRKLRPGEPPTVTGGQQLLEARFFDNKRYDIGKVGRYKLNKKLRLNVPDTERVLTRTDILAVIDYLINLEFDTGSIDDIDHLGNRRVRSVGELLQNQVRVGLSRLERIIKERMTVSESDTLTPTSLVNPKPLVAAIKEFFGSSQLSQFMDQTNPLAELTHKRRISALGPGGLTRERAGFAVRDIHPSHYGRICPVETPEGPNAGLIGSLATYARINPYGFIETPYYRTENGKVFKNESPIYLTADEEDDLRVAPGDVPTDDEGNILVNAVPVRYRQEFSITTPEQVDYVAVSPVQIVSVATSLIPFLEHDDANRALMGSNMQRQAVPLLRPERPLVGTGLEAQAARDSGMVIISKTHGVVSYVDAEKIKVPGEYELQKYHRSNQDTCLNQRPLVYPGEEVARGQVLADGSSTEGAELALGQNILVAYMPWEGYNYEDAILISERLVYDDVYTSIHVEKHEIEARQTKLGPEEITREIPNVGEDALRNLDEEGVIRVGAWVESGDILVGKVTPKGESDQPPEEKLLRAIFGEKARDVRDNSLRVPNGERGRVVDVRVFTREQGDELPPGANMVVRVYVAQKRKIQVGDKMAGRHGNKGIISRIMAKEDMPYLPDGTPVDIVLNPLGVPSRMNVGQVFECLLGWAGEHLGLRFKITPFDEMHGEEASRNTVNSLMEEGSRKRGKHWIYNPETPGKIKVYDGRTGEPFDRPITVGKAYMLKLVHLVDDKIHARSTGPYSLVTQQPLGGKAQQGGQRFGEMEVWALEAYGAAYTLQEILTVKSDDMQGRNEALNAIVKGKPIPRPGTPESFKVLMRELQSLGLDIAVHKVEDGTLEVDLMADVVRTPSRPTYESFSSEDLEEMMNHEKVRIYDLSKELDIDNKEVLEICAQLNIVVKSHSSTITESQAEQIRAKAEKPEILAVHHLLTPAKPQPTDPSSQSSQLLQPPVRPEKPSPKKSPQPE--LPRLIRPPKPIK---KPEKAWEEEEEAAKPKNKRRVIEEDEEDLDLLEVMNLAIARPPKPK--AKKENKETKVELPAEIELSSLTVRSLAELLKISETEIIKNLFAKGIAVNITQTLELETATQVAQDLGVKVTSATVEAAATKTEMLDISDLEKLVRRPPVVTIMGHVDHGKTTLLDSIRKTKVAQGEAGGITQHIGAYHVDVEHNGKQQVVFLDTPGHEAFTAMRARGTKVTDIAVLVVAADDGVQPQTREAISHAKAAGVPLVVAINKVDKIEANPDRIKQELMELSLVPEEWGGETIMVPVSALKGENLDTLLEMILLVAEVEELSANPDRLAKGTIIEAHLDRAKGPVATLLVQNGTLKVGDIILAGSVFGRIRAMIDDRGAKVERATPSFAVEILGLNQVPAAGDEFEVFFSEKEARLMAEARGDEQRQTRLQQNLSRRVSLTTFSEQAREGQLKELNLILKADVQGSVEAILGALQQLPQNEVQLRILLSSAGEVTETDVDLAAASGAVIIGFNTTLASGARSAADQESVDIREYNIIYKLLDDIQGAMEGLLDPEEIEEYLGTAEVRAVFTVGRGSVAGCYIQSGKVIRNRLLRVRRQEQVVFQGSVDSLKRMKEDVKEVNAGYECGIGSNKFNEWQERDVIEVYQMVMKRRTLST
>2053605_Rsp@CONCAT
MREQIVYFNSVISPGKLREDITNAKGQQSEARLLMLADKLKDVGFRYATKAGVSISVDDLMVPPSKRSLLDEAEAEIRSTEERYQRGEITEVERFQKVIDTWNSTSEALKDEVVQEVKETNLNSVYMMAFSGARGNISQVRQLVGMRGLMADPQGEIIDLPIKTNFREGLTVTEYIISSYGARKGLVDTALRTADSGYLTRRLVDVSQDVIIREIDCGTHEGIPITAMKEGPLATRLIGRVVCKDIRHTSDEVIAPRNSPIDEDLANTIERLVKEVFVRSPLTCEAARSVCQHCYGWSLAHAKMVDRGEAVGIIAAQSIGEPGTQLTMRTFHTGGVFTGEVAQVRADDGTIHIPSLKTRPFRTRHGEDALYVEANGFMILEGSNITVTQGSTLFIGNGKEVKQGQLLAEVALGTRVNTEKAVKDVASNLAGEVKFADVVAEQKTDRQGNTTTTATKGGLIWVLSGEVYNLPPGAELVVKNNDIVHTNGVLAETRLTTAHGGVVRLPSTREIEIITASVLLNQATVTVQSYQGRNNYLIHTSNNQQFNLRATPGTKVQNGQVVAELIDDNYRTNTGGLLKYAGIEIQKSKAKQGYELVQGGTLLWIPEETHEVNKDISLLLVEDGQYIDTGTEVVKDIFCQNSGVLEVTQKNDILREVVIKPGELLMVDPETDDTFIQPGEEFL-GKTFTELRYIQYLDSPEGPAILSRPVVEFPVSSKPDIPSTTSVIELRAVQRLPYKDSERVKSVEGVE------------------------------------------------------------------------------------------------------------------------------------------------------------------------------------------------------------------------------------------------------------------------------------------------------------------------------------------------------------------------------------------------------------------------------------------------------------------------------------------------GHNYKLKEPKYDVEEAKRRDSTYAVQMYVPTRLINKETGEIKEQEVFIGDLPLMTERGTFIINGAERVIVNQIVRSPGVYYKSEIDKNGRRTYSASLIPNRGAWLKFETDRNDLVWVRIDKTRKLSAQVLLKALGLSDNEIFDSLRHPEYFQKTIEKEGQFSEEEALMELYRKLRPGEPPTVLGGQQLLDSRFFDSKRYDLGKVGRYKLNRKLRLQIPDTVRVLTPQDILASADYLINLEYDIGSTDDIDHLGNRRVRSVGELLQNQVRVGLNRLERIIRERMTVSDAEVLTPASLVNPKPLVAAIKEFFGSSQLSQFMDQTNPLAELTHKRRLSALGPGGLTRERAGFAVRDIHPSHYGRICPIETPEGPNAGLIGSLATHAKVNMYGFLETPFRPVKNGQVRFDLPAEYMTADEEDDLRVAPGDTKLDENGCILGTQVPVRYRQDWLTTTPEQVDYVAVSPVQIVSVATSMIPFLEHDDANRALMGSNMQRQAVPLLKPERPLVGTGLEAQAARDSGMVVVSRTDGHVTYVDATEIRVQQKYSLSKYQRSNQDTCLNQKPLVRIGERVLAGQVLADGSSTEGGELALGQNIIVAYMPWEGYNYEDAILISEHLVQDDVYTSIHIEKYEIEARQTKLGPEEITREIPNVGEDALRNLDEQGIIRIGAWVTSGDILVGKVTPKGESDQPPEEKLLRAIFGEKARDVRDNSLRVPNGEKGRVVDVRLFTREQGDELPPGANMVVRVYVAQKRKIQVGDKMAGRHGNKGIISRILPIEDMPYLPDGSPVDIVLNPLGVPSRMNVGQVFECLLGWAGLNLGVRFKITPFDEMYGEESSRRIVNDKLQEARDETGRNWVFNPEDAGKIQVYDGRTGEPFDRPVTIGVAYMLKLVHLVDDKIHARSTGPYSLVTQQPLGGKAQQGGQRFGEMEVWALEAFGAAYTLQELLTVKSDDMQGRNEALNAIVKGKAIPRPGTPESFKVLMRELQSLGLDIAVHKVTDGSLEVDLMVDNRRTPSRPTYESLSRESIEEEMNNGKVRIYELSKELNLDNKELLAICDQLSIAVKSHSSTITELDAERIRTAAMKQKILEIRRHSPPKPPAPTRPIANKQQLVSPPSRPSRPVLKRDPRPAEP-----RPPSDLKRPTRLNKVKSEEVEPGKSKGKRSIVEDDEDDLDDLDQVSNAIVRPPKPKAAPLEGRKELEIERPTSLTITTMTVQELAGALAVADTEIVKILFLKGMAVSITQNLDIPTITLVANELEIEVEIREPEAEARKTEMLDVTDLENLQRRPPVVTIMGHVDHGKTTLLDSIRKTKVAAGEAGGITQHIGAYHVDIENNGKQQIVFLDTPGHEAFTAMRARGARVTDIAILVVAADDGVRPQTIEAISHAQAAKVPIVVAINKIDKEEAQPDRVKQELTKYNLTPEEWGGETIMVPVSAIQGENLDTLLEMLLLVSEVEELSANPNRPAKGTVIEAHLDKAKGAVATLLIQNGTLSVGDLVVAGPVFGKVRAMVNDHGYRVDKAYPSFAVEVLGLSDVPAAGDEFDVFQNEKEGRTLAAQRTEKQRLSRLLQG--GRVTLTSISAQAQEGDLKELNLILKADVQGSIEAIVGSLKQIPQNEVQLRLLLASAGEITQTDIDLAAASGAVIVGFNTTYASGSRHAADEAGVDVREYNIIYKLLEDIQDALEGLLEPELIEETLGQAEVRAVFAVGKGAVAGCYVQSGKLLRNCRVRIMRNGALIHENALDSLKRIKDDVKEVNAGYECGVGIDKYTNWEQGDMIEAFQMVTQRRTLSV
>1919144_Cbacterium@CONCAT
MAEQIVYFNAVLEAGTLREEIANAKGQQSEARLLMLADELKNMGFHYATQAGVSISVEDLQVPPNKREMLDVAEDTITQTEERYRRGKITEVERFQKVIDTWNITSEALKDEVVQDLQVSDANSVYIMSQSGARGNLSQVRQLVGMRGLMSDPQGEIIDLPIKTNFREGLTVTEYIISSYGARKGLVDTALRTADSGYLTRRLVDVSQDLIVREEDCGTQRGVTLTSMTDGPLENRLFGRALAEDVVDETGEVIARRNEEMDEALAKKVASVAKEVSVRSPLTCQAARSICQCCYGWSLAHGRHVDKGEAVGIIAAQSIGEPGTQLTMRTFHTGGAFTGDIAQVTAPQGTVNIPKLRTRKIRTRHGEEREQVEVAGEISIQLVDITVTPGSVLMVNNGEMVQAGQLIVEIAVP-KLSTEKATKDVSSDLAGEVLFQDLIPEEKTDRQGNITRIAQRGGLLWVLSGEVYNLLPGAEPVVKNGSQVQPGDILAETKLVSNKGGVVRLGGKGEIEIITASVQLDQADIRRSNLGSGEQYVIYAANNQRFALKTTPGSKVRHGDVIAELMDDTYHSETGGIVKYAGIEVEKGKAKDGYEVIKGGTLLWIPEECHEINKDISLLMVEDGEYVEAGAEIVKDMYSQSSGVVEVVQKNDILREIVIKSGEIHLSEKP--DQLVHPGEEIAPGLTADSLRYVQYVETPEGNAILLRPVVEYTIPDEPDIPSQTSMIELKASQRLFYKDGERVKSVNGLELMQTQLVLNIKMSVDIELIEKDPDFLQMVILESLAIRRENEGDAFGGSPKTRILVEDGQEIPAGEVVARTEIQCQEAGEVRIREGAEALRRILVVREADLTAVPEPQVQVNDLVVANAVSADATAPDSGQVVDVKIVLRKARPYRVSANAVLHVDNGSLVQRGDHLVLLIYERSKTGDIIQGLPRIEELLEARKPREACVLARRPGTAQVEYKDDETVDVKIIEDDGVISDYPINTGQSLLISDGQWVDAGMAITEGPAKPDEILEIKGMYEAALQLQKVQQFLVDEVQGVYQSQGIDIADKHIEVVVRQMTSKVKVEDGGDTIRLPGELAELRDVHKDNETMSIIGGAPVQYKPILLGITKASLNTDSFISAASFQETTRVLTEAAIEGCSDWLRGLKENVIIGRLIPAGTGFSVNEEGDLVDDQTARNYQMSNLTLLPDLIEIQRSSFRWFLEKGLIEELDSFSPISDYTGKLELRFIGENFKLKPPKYDVDEAKRRDSTYAVQMYVPTRLINKETGEIKEQEVFIGELPLMTERGTFIINGAERVIVNQIVRSPGVYYKPETDKNNRRTYSASLIPNRGAWLKFETDKNDLVWVRIDKTRKLSAQVLLKAIGLQDSEINDGMRHPDYYQKTLEKEGNPTEEEALLELYRKLRPGEPPTVAGGQQLLESRFFDPKRYDLGRVGRHKLNYKLNLRTPETVRVLTQQDILAAIDYLVNLEFDIGATDDIDHLGNRRVRSVGELLQNQVRVGLNRLERIIRERMTVSEAESLTPTSLVNPKPLVAAIKEFFGSSQLSQFMDQTNPLAELTHKRRISALGPGGLTRERAGFAVRDIHPSHYGRICPIETPEGPNCGLMGSLATCARVNEFGFIATPYYPVEDGQVRRDREPVYLTADEEDDKRVAPGDIATDEQGNILGNTVAVRYRQEFTTASPKEVDFVAISPLQIVSVATSLIPFLEHDDANRALMGSNMQRQAVPLLRPERPLVGTGLEAQAARDSGMVVVSRNYGTVDYVDATVVRIQKEYPLQKYQRSNQDTCLNQRPLVYAGEEVVPGQVLADGSATEGGEIALGRNVLIAYMPWEGYNYEDAILVSERLVKDDVYTSIHVEKYEIEARQTKLGPEEITREIPNVGEDALRQLDERGIIRIGAWVEAGDILVGKVTPKGESDQPPEEKLLRAIFGEKARDVRDNSLRVPNGEKGRIVDVRVFTREQGDELPPGANMVVRCYVAQKRKIQVGDKIAGRHGNKGIISRILPVEDMPFLPDGRPLDVALNPLGVPSRMNVGQVFECLLGWAGENLASRFKLTPFDEMYGEQASRNTVEEKLKQAASRPHKDWIYDEENAGKLILYDGRTGEPFDRPITVGQAYMLKLVHLVDDKIHARSTGPYSLVTQQPLGGKAQHGGQRFGEMEVWALEAYGAAYTLQELLTVKSDDMQGRNEALNAIVKGKPIPRPGTPESFKVLMRELQSLGLDISVHRVEDGTLEVDLMADSRRTPSRPTYESLSREDITTEMT--KVRIYDLSKELNLENKQVLDICNKLNIAAKTHSSSIPEEDAERIRANVQNQQILEVRHLTPPRKSKSEADLPQKSELIGPPTPPQKPTLKKSPQPVKPKPKMLKPPQPSKRPDRPGDKWEEEEE-GKAAKKRRVLEEDEEDFDEEEVASRSLERPPKPESKPKQQRQDKQSERPQKITLSELTVLELAEMLEISETEIIKNLFIRGIKANITQTLELDTARLVAEDLGVEVEIPEQKSGAEKTEMLDTEDLENLQPRPPVVTIMGHVDHGKTSLLDSIRKTKVAEGEAGGITQHTGAYHVDVEHEGEKQVVFLDTPGHEAFTAMRARGAKVTDIAVLVVAADDGVQPQTQEAISHAKAAGVPIVVAINKMDKEGAQPDRVKQELTDQGLIPEEWGGETPMVGVSAITGEYLDDLLEMIILVAELEELSANPDRLARGTVIEANLDRARGPVARLLVQNGTLYIGNIIVAGSCFGKIRAMVGDRGERVQKASPSFAVEVLGLNDVPGAGDEFDVYKDEREAREVAEKRAEQERNSRLQRAASRRVTLSSASEQAEQGELKELNLIIKADVQGSVEAIQSSLSQLPQNEVQIRVLFAAPGEVTETDVDLAAASGAVIIGFNTTLASNAKAVADQEGVDIREYDIIYKLLDEIQGAMEGLLDPEEVESPLGEAEVRAVFPVGRGYAAGCYVRSGRIIRNRQMRVRRNGEVVYEGNIDSLKRVTEDAKEVQSGFECGIGSKRFNKWQEGDIIEAYEMVMKRRSLNS
>1499498_Psp@CONCAT
MTEQIVYFNCVLDIGTLREEITGSKGQQTEARMLMLADNLKDLGFKYATQAAVSISVDDLKVPEAKQDLLGEAEQQITATEECYRLGEITEVERHTKVIDTWTETNERLVDAVKFDINQNALNSVWMMANSGARGNMSQVRQLVGMRGLMANPQGEIIDLPIRTNFREGLTVTEYVISSYGARKGLVDTALRTADSGYLTRRLVDVAQDVIVREEDCGTSRSKLVKA-EDGRFGNRLVGRLTAEQIDSADGVVIAKKNTAIDPELSKRIEDAIEGVMVRSPLTCEATRSVCRKCYGWALAHNHLVDLGEAVGIIAAQSIGEPGTQLTMRTFHTGGVSTAETGVVRSTAGKVEFGSARVRGYRTPHGVEAQQAEVDFTLKVKSGSIEISNGSLIFVDNGQEIASDVTVAQIAAGVKKSVEKATKDVICDLAGQVRYESVIPKEVTDRQGNITLKAQRLGRLWVLAGDVYNLPPNARPVVERNVEVKCGQVLAEASQASEFGGQIRLRDSREVQIVTTSMTLDDFKLLEESTHSGEIWNLEAQDGTKYRLNTAPGSKISSGEVIAELADDRFRTKTGGLVKYAGLAIKKRSAKNGFEVSNGGTLIWIPQETHEINKDISLLMIKDRQWIEAGTEVVKDIFSQTAGIVTVTQKNDILREIIVRSGEFHLCESKEEGQMVNPGETIAKGLKAEFMCLVQTVESKEGKGLLLRPVEEYTIPDEAQLPELSHVLGLKATQRLAFKDGELIKSVEGVELLKTQLILETFMTVDVEVLPDAKTRLKLVILESILVRRDTMSDSSHGSTHTELQVKDNQIVNARDVVATTQILCKEEGVVQQTAEGDPIRRLIVERVEDTTVLT-PLLKVGQRVVDGLLSEGEPIQCCGEVENVKVTLRLGRPYMVSPDSVLHVRDGDLVQRGDGLALLVFERQKTGDIVQGLPRIEELLEARRPRDSAVLCKKQGVVEIKQ-EDESIVLKVIESDDSLSEYPILLGKNVMVSNGQSVNAGESLTDGPINPHELLECKPLMEAAQEIAKLQHRLVNEVQNVYKSQGVSIDDKHIEVIVRQMTSKVRIEDAGDTTLLPGELIEIRQVEDTNQAISVTGGAPAEFTPVLLGITKASLNTDSFISAASFQETTRVLTEAAIEGKSDWLRGLKENVIIGRLIPAGTGFSGFVETSVLDDPSDEDLEMSRSAHLPDLVEVQRASFKWFLEKGLIEELENFSPITDYTGKLELHFIGSEYRLKRPRHDVEEAKKRDATFASQMYVTCRLINKETGEIKEQEVFIGELPLMTERGTFIINGAERVIVNQIVRSPGVYFKDEQDKNGRRTYNASVIPNRGAWLKFETDKNDLLHVRVDKTRKINAHVLMRAMGLSDNDVIDKLRHPEYYKKSIDEEGISSEDQALLELYKKLRPGEPPSVSGGQQLLQSRFFDAKRYDLGRVGRYKINKKLRLTIPNSVRTLTHEDVLSTIDYLINLELDVGTLDDIDHLGNRRVRSVGELLQNQVRVGLNRLERIIKERMTVGETDSLTPAQLVNPKPLVAAVKEFFGSSQLSQFMDQTNPLAELTHKRRISALGPGGLTRERAGFAVRDIHPSHYGRLCPIETPEGPNAGLINSLATHARVNDYGFIETPFWKVEQGRVIKEGKPIYLSADLEDECRVAPGDVATDKEGMILADLIPVRYRQDFEKVPPEQVDYVQLSPVQVISVATSLIPFLEHDDANRALMGSNMQRQAVPLLRPERPLVGTGLETQVARDSGMVPISQVNGKVTYVDANSIVVEGVHYLQKYQRSNQDTCLNQRPIVNNGDQVIIGQVLADGSACEGGEIALGQNVLIAYMPWEGYNYEDAILVSERLVKDDLYTSVHIEKYEIEARQTKLGPEEITREIPNIAEESLGNLDEMGIIRIGAFVESGDILVGKVTPKGESDQPPEEKLLRAIFGEKARDVRDNSLRVPSTERGRVVDVRIYTREQGDELPPGANMVVRVYVAQRRKIQVGDKMAGRHGNKGIISRILPREDMPYLPDGTPVDIVLNPLGVPSRMNVGQVFELLMGWAASNLDCRVKVVPFDEMYGAEKSYQTVTAYLKEAASQPGKDWVYNPEDPGKLLLRDGRTGEPFDQPVAVGYSHFLKLVHLVDDKIHARSTGPYSLVTQQPLGGKAQQGGQRLGEMEVWALEAYGAAYTLQELLTVKSDDMQGRNEALNAIVKGKPIPRPGTPESFKVLMRELQSLGLDIGVYT-DEGK-EVDLMQDVRSTPSRPTYESLG-SDYQEE---------------------MLNAAKKLSIAVKSHSSSISDEEANQIKAFLSGKEILSVKKNALKTKPKPTSPSPNLPNASTPPKRPNRPIAPRQPKNNKPLMQLQKPPQPVNRPSRPPRRWDDAAKRNKQKQRQKIIGENDDALTETSLLSASLARPSKPKRKRKALRQAREAVRPEMIIIENLTVQELADKLSVESSEIIKSLFFKGITATVTQSLDLQTIETVAEEFGVPVLQDDVEEAATKSGMLDEADKDHLIKRPPVVTVMGHVDHGKTSLLDAIREARVASGEAGGITQHIGAYQVDINHENKRKLTFLDTPGHEAFTAMRARGTKVTDVAVLVVAADDGVRPQTLEAISHARAAKVPIVVAINKIDKEGASPDRVKQELSEQELVAEEWGGDVVMVPVSAIKGENINKLLEMILLVSEVEDLQANPDRLAKGTVIEAHLDKAKGPVATLLVQNGTLKSGDVVAAGPVLGKVRAMVNENGDRIKAAGPSYPVEALGFNEVPSAGDEFEVYPDEKSARTVVGDRASDARATRLAQQMSRRVSLSSMSGQANEGDLKELNLILKADVQGTIEAILGSLEQLPKDEVQVRVLLSAPGEVTETDVDLAAASGAVIVSFNTSMASGAKKAADANGVDVRDYDVIYKLLEDIQLAMEGLLEPDMVEENLGEAEVRAIFTIGKSAVAGCYITNGKLQRNCRVRVKRDSQIVFEGDLDSLRRNKDVVKEVGNGFECGVGCDRFANWKEGDIIEGYKLVTQRRKLNT
>118163_Psp@CONCAT
MV----FYNHIVDKNRLKKLIAWAYRQYGSARCAQMADELKDLGFRYATKAGVSISVDDLTIPPTKRKLLDSAEQEIKVTEQRYARGEITEVERFQKVIDTWNSTSESLKDEVVRNFQETDLNSVYMMAFSGARGNMSQVRQLVGMRGLMADPQGEIIALPIKTNFREGLTVTEYIISSYGARKGLVDTALRTADSGYLTRRLVDVAQDVIVREIDCGTTRGIRVTAMKDGPLADRLMGRVLAEDVVV-GGEVIAKRNDSIDPELASKLGKLVDSVLVRSPLTCEAARSVCQHCYGWSLAHGHMVDLGEAIGIIAAQSIGEPGTQLTMRTFHTGGVFTGEVAQIRAQSGTVRYSSLSTRKVRTRHGEDREQVEVAGDLILESDSYSTTPGSTLFVAEGERVEAGQLLAEVAMALQRSTERATKDVASDLAGEVLFANVVPEEKTDRQGNTTRIAQRGGLVWILSGEVYNLPPGAEPVVNNGDRVEIGTVLAETRLITNNGGVVRLTGSREIDIVTASVLLDKAQVKLESTGGREQYTIYTAEGQRFLLKAAPGTKVQNHAIVAELIDDRYRTETGGMIRYAGVEVSKGTRKQGYEVTKGGTILWIPEETHEVNKDISLLIVEDGQYVEAGTEIVKDIFCQMSGVVEVIQKNDILREIIVKPGDLHLDDPDALGQLVRPGTEILPGVVVSDLRQAEWVETTEGLGLLLRPVVEYQVFDEPAAPSQGSIIELRSVQRTYFKDGERVKSVEGCQLLSTQLVLEISLSADIELQEDAEGRLQLVILESLVLRRETDIDPHGGSIQTRVLVEDGQQIPPGAVVARTEIQCKEPGQVRIRSGNEAIRRVLVVRNSDLVTLSAPSVADGDLIVAGQIAPGYQASESGQVLSVRVILRVARPYRVSAGAILHVDNGDLVQRGDNLVLLVFERAKTGDIIQGLPRIEELLEARKPKEACVLSRKPGICQVEYLEDETVDLKIVEDDGTVTQYPILPGQNLMVSDGQRVGVGEPLTDGPANPHEILEVKGVYEAALKLQATQSFLVDQVQSVYQSQGIDIADKHIETIVRQMTSKVRVDDGGDTTMLPGELVELRQIEQVNEAMAITGGAPAQYTPVLLGITKASLNTDSFISAASFQETTRVLTEAAIEGKSDWLRGLKENVIIGRLIPAGTGFNAHEDNMILDDRIARAYAMTNLTLLPDLIEIQHASFRWFLEEGLIEELDSFSPITDYTGKLELHFIGSDYKLKEPKYSVDEAKRRDSTYSVQMYVPTRLINKETGDMIDQEVFIGDLPLMTERGTFIINGAERVIVNQIVRSPGVYYKAETDKNGRRTYSASLIPNRGAWLKFETDKNGLVWVRIDKTRKLSAQVLLKAIGLSDNEIIDTLRHPEYYQKTLDKEGNPSEEEALLELYRKLRPGEPPTVSGGQQLLDSRFFDPKRYDLGRVGRYKLNRKLRLNVPDTLRVLTPTDILAAIDYLINLEFDTGNTDDIDHLGNRRVRSVGELLQNQVRVGLNRLERIIRERMTVSEADKLTPASLVNPKPLVAAIKEFFGSSQLSQFMDQTNPLAELTHKRRLSALGPGGLTRERAGFAVRDIHPSHYGRICPVETPEGPNAGLIGSLATYARINQYGFIETPYYQVENKRVRRDLPPVYLTADEEDDLQVAPGDVPTDAEGNILGETVPVRYRQEFSTTTPDQVDYVAVSPVQIVSVATSLIPFLEHDDANRALMGSNMQRQAVPLLKPERPLVGTGLEAQAARDSGMVVVSRHEGKVTHVDATQIKVTGVYRLQKYERSNQDTCLNQRPLVYIGEDVVPGQVLADGSATEGGELALGQNILVAYMPWEGYNYEDAILISERLVYDDVYTSIHVEKYEIEARQTKLGPEEITREIPNVGEDALRNLDERGIIRTGAWVEAGDILVGKVTPKGESDQPPEEKLLRAIFGEKARDVRDNSLRVPNGEKGRVLDVRVFTREQGDELPPGANMVVRVYVAQKRKIQVGDKMAGRHGNKGIISRILPIEDMPYLPDGRPVDIVLNPLGVPSRMNVGQVFECLLGWAGENLGMRFKVTPFDEMYGEEASRHTVHGLLQDAAAKPGKNWIYNAEHPGKIQVYDGRTGEPFDRPVTVGQAYMLKLVHLVDDKIHARSTGPYSLVTQQPLGGKAQQGGQRFGEMEVWALEAYGAAYTLQELLTVKSDDMQGRNEALNAIVKGKPIPRPGTPESFKVLMRELQSLGLDIAVHKVEDGTVEVDLMADFRRTPSRPTYESLTAEDLEEEMNNGKVRIYELSKELNLDNKDILEICDRLNIAVKSHSSTITETEAERIKVMAEKQQILAIHHLTPPRKSQPTSPQPTAPQMLKPPMRLTQPTVASAPKPEKPQLELKRPPPKLKRPTRSAKSWEEEEEASKGKGKRRIVDDLEEDFEELESISLSTARPPKPKRKAAAERRDRKEQRPDKVVLTSLTVRELAQLLVVPETEIIKNLFLKGIPVNITQTLDLETARLVAEELGTTVETAPEEALAAKTEMIDVADLENLQRRPPVVTIMGHVDHGKTTLLDSIRKTKVAQGEAGGITQHIGAYHVDVEHDGKEQIVFLDTPGHEAFTAMRARGARVTDIAVLVVAADDGVQPQTREAISHARAAGVPIVVAVNKIDKPEANPDRVKQELSELGLVPEEWGGDTIMVPVSALKGENLDGLLEMILLVSELEELSANPDRPAKGTVIEANLDRTRGPVATLLVQNGTLRVGDIIVAGSVFGKIRAMIDDRGEKVEVATPSFAVEVLGLNDVPAAGDEFEVFENEKEARTLAERRAEEKRQSRLQQAMSRRVTLADISAQAQEGELKELNLILKADVQGSVEAILGALQQLPQKEVQIRVLLAAPGEVTETDVDLAAASGAVIIGFNTTLASGARAAADREGVDIREYDIIYKLLDDVQGAMEGLLEPEEIESPLGQAEVRAVFPAGRGMVAGCYVQSGKIIRNRYLRVRRGGQVIHEGMVDSLKRFTEDAREVAAGYECGIGTAKFNDWKQGDIIEVYEKVMKRRTLSV
>111611_Gsp@CONCAT
MAEQVVYFNAVLNPGELRQNIAVSKGQQAEARLLMLADELKDLGFRYATKAGVSISVDDLQVPPVKRQMLDEAEQEINKTELRYSRGEITEVERFQKVIDTWNGTSEALKDEVVHDLNSRSLNSVYMMAFSGARGNMSQVRQLVGMRGLMADPNGEIIDLPIKTNFREGLTVTEYIISSYGARKGLVDTALRTADSGYLTRRLVDVSQDVILREPDCGTVRGIEMAPARSGPLKDRLLGRLLAEPVYHDTGELIADRNAEIDEELADRIVNALESAVVRSPLTCEAGRSVCQKCYGWSLAHGRLVDLGEAIGIIAAQSIGEPGTQLTMRTFHTGGVFTGEVAQVKAKPCTVRYN-LRTRPFRTRHGDQAYQAEQNGEIQLVGKSHSITQGTTIMVAPGTEVNTGDVVAEVPLASRRSVEKATKEVSSDLAGEVQFQGIVQEEKTDRQGNITRSAQRGGLVWVLSGEVYNLPPGAEPTVKNSDRVEIGSVLAETKVVSEHGGIVRLPTPREVEIITASVILNHAEVHTQSTGTSDRHLLRSASGQEFSLKATPGTKVQNGQVVAELMDERYHTATGGTIKYGGIEVDKGKAKQGYEVKKGGTLLWIPEESHEVNKDISLLLVESGQYVEAGTEIVKDVFCQTAGVVDVVQKNDILREIVIKPGEVQLVEPIDEGVLVHPGQEI-PGLTSDRLTYVESVATPEGMAVLLRTVQEFPVADEPQVPQQETLLQLKAVQRIPFKDGDRIKSVEGVELVRTQLVLEIGLAADIELVPDDPDRLQLVILESLVIRRDILAMEMHGHLQTELMVEDGTIIPAGAVVACTRILCKESGEVRIREGAEAIRRVLVVRDADLFNVESNSYEEGDLLVAGEVAPGVSLEESGQVIRSSLVLRTARPYRVSTGATLFVDEGSLVQRGDAMVLLIFERAKTGDIIQGLPRIEELLEARKPKEACVLAKRAGMVQVEMFE-ESATIKVIEDDGAIAEYPASQGQSVLVSEGQRVNIGTPLTDGPSNPHEILDIIGTYEASLKFEEVQKFLVNEVQSVYQSQGIDISDKHIEVIVRQMTSKVRITDGGDSTMLPGELIDLRQIEQINTAMSITGGAPAEYTPVLLGITKASLNTDSFISAASFQETTRVLTEAAIEGKSDWLRGLKENVIIGRLIPAGTGFNAYEEESLLDDRTARTYGMTNNSTLPDLVEIQRASFRWFLQDGLIEELSSFSPITDYTGKLELHFLAADYKLKEPKYGVDEAKRRDSTYAVQMYVPTRLVNKETGEIKEQEVFIGDLPLMTERGTFIINGAERVIVNQIVRSPGVYYKSDIDKNGRRTFNASIIPNRGAWLKIETDKNDLVWVRIDKTRKLSAQILLKALGLSDSEIFDSLRHPEYFQKTLDREGQFSEEEALMELYRKLRPGEPPTVAGGSQLLESRFLDPKRYDLGKVGRYKLNRKLRVNVPDQVRVLTPEDILAAVDYLINLEYDIGATDDIDHLGNRRVRSVGELLQNQVRVGLNRLERIIRERMTVSESDNLTPASLVNPKPLVAAIKEFFGSSQLSQFMDQTNPLAELTHKRRLSALGPGGLTRERAGFAVRDIHPSHYGRICPIETPEGPNAGLIASLATHARVNEYGFLETPFYPVENGRVLQDGPPIFMTADEEDDVRVAPGDIPVDENGYILGDTVAVRYRQDFTTTTPDQVDYLAISPVQVISVATSLIPFLEHDDANRALMGSNMQRQAVPLLCPERPLVGTGLEAQAARDSGMVVVSQLEGVVSYVDATHVTIDGTYVLQKYQRSNQDTCLNQRPIVQEGERVVPGQILADGSATEGGELALGHNILVVYMPWEGYNYEDAILISERLVHDDVYTSIHIEKYEIEARATKLGPEEITREIPNVGEDALSNLDESGIIRIGAWVESGDILVGKVTPKGESDQPPEEKLLRAIFGEKARDVRDNSLRVPNGERGRVVDVRVFTREQGDELPPGANMVVRVYVAQKRKIQVGDKMAGRHGNKGIISRILPIEDMPYLPDGTPADIVLNPLGVPSRMNVGQIFECLLGWGGYLLDERYKLIPFDEMHGSEMSRESVHAKLQEARETTGHDWVFDQDNPGKVTVYDGRTGEPFDRPVTVGIAYMLKLVHLVDDKIHARSTGPYSLVTQQPLGGKAQQGGQRFGEMEVWALEAFGASYTLQELLTVKSDDMQGRNEALNAVVKGQPIPRPGTPESFKVLMRELQSLGLDVSVHKVEEGEVEVDLMAEK--APRQPTIEISQAEEIREQM-NNRVRIYELSKELNLDNKDILAVCEQLNIAVKSHSSTISESDAERIRTYASKQEILEIRKKQPPRSPEPSQPPPKAPQLTPPPVRPNKPTPQKPPKPETP-----RPPETAKRPKRSSKKREKREPKAKKKAKRPIKDEDEEDIDSLSTVNRSMERPPKPNAAPKSAAKQQSEQRPEEITVKDMTVQELAELLVVPETEIVKRLFMKGIAANVTQSLDTSTIEMVASEIGVQVKTEAEESAARKSEFLEESDLEHLELRPPVVTVMGHVDHGKTTLLDSIRKTNVASGEAGGITQHIGAYHVEVEHNGSEKVVFLDTPGHEAFTAMRARGARVTDIAILVVSADDGVQPQTVEAISHAKAAGIPLVVAINKIDKEGAQPDRVKQELMEHGLVPEEWGGETIMVPVSAVSGENLETLLEMLLLVAEIEQLSANPNRPARGTVIEAHLDKSRGPVANLLVQNGTLRVGDALVVGPTFGRVRATIDDRGERVEEVGPSSAVQILGLNDVPSAGDDFEVFENEKDARALAEKRAEEQRQSRIL---SRGVTLGSLSAQVKEGELKQLNLILKADVQGSVEAIRASLKQLPQKEVQIRLLLAAPGEISEADVDLAAASDAVIIGFNTTFAPGSRTAADRAGVDVREYNVIYNLLSDVKAAMEGLLEPELVEEDLGEAEVRAVFPVGRGTVAGCYVRSGKLVRNSKLRVKRGNELLYEGNIDSLKRVKDDVKEVQSGYECGVGTNNFNDWKEGDSIECYRMATKRRTLSE
>1947895_Cbacterium@CONCAT
---------------------------GTAATAVM--DELKDLGFKFATKAAVSISVEDLRVPSDKVSLLQQAEDQITETEERYRLGEITEVERHTKVIDTWTETNERLVQSVRRNFNENDLNSVWMMANSGARGNMSQVRQLVGMRGLMANPQGEIIDLPIRTNFREGLTVTEYVISSYGARKGLVDTALRTADSGYLTRRLVDVAQDVIVREDDCGTTRSIVVAADDNGKYKARLVGRLIAEDVVDADGTVIATRNTEVDPSLSKAIETAIQKVQVRSPLTCEAARSVCRKCYGWALAHNELVDLGEAVGIVAAQSIGEPGTQLTMRTFHTGGVSTAETGVVRSVEGTVEFGSAKVRPHRTPHGVEAQLAETDFVLSVKSGKLDVTAGSILFVADGASIPNDTILAQISSGVKKSVEKATKDVVCDLAGQVRYEDVIPKEVPDRQGNITMKAQRLGRMWVFAGDVYNLPPNAFPVVERGADVTSGEVLAESRQITEYGGAVRLRDSREVEIVTASITLKDCKLIATSTHSGQIWHLEGKDSTRYRLNTEPGTKIANGEVIAELADDRFRTQTGGLVKFAGLAIKKRSAKNGYEVNKGGTLLWIPQETHEINKDISLLMIEDGQWIEAGTEVVKDIFSQTAGIVTVTQKNDILREIIVRSGQLHLVDSKAGGKMVNPGEEIASGLTAEAMHLVEAVDTPEGGALLLRPVEEYAIPDAAHLPDLSSVMGLKSMQRLAYKDGELVKSVEGVELLKTQLLLETFMTVDVEAVPDAKTRLQLTILETHLVRRDTLSDASHGSTHTEVKVADGDSIKRGDVVATVQILCKENGVVQDSSGDEPIRRLIVERPDDTIPLDGVAISVGQRVVEGALGEGVVSPHSGQVESIDLTLRVGRPYMVSPDSILHVRDGDLVLRGDTLAQLVFERAKTGDIVQGLPRIEELLEARRPREAAVLCRKPGSVKVEQAEEDNPTVSVTEGEELSTDYPILLGRTVMVSDGQEVVAGDLLTDGPINPHELLEVLPSMDAANQISALQTKLVQEVQNVYKSQGVTIDDKHIEVIVRQMTSKVRVEDAGDTTLLPGELIELRQVDQVNQAMAITGGAPAEFTPVLLGITKASLNTDSFISAASFQETTRVLTEAAIEGKSDWLRGLKENVIIGRLIPAGTGFSGFDEAAVLDDPSDSELE------------------------------------------------------------------------------------------------------------------------------------------------------------------------------------------------------------------------------------------------------------------------------------------------------------------------------------------------------------------------------------LAELTHKRRISALGPGGLTRERAGFAVRDIHPSHYGRICPIETPEGPNAGLIGSLATHARVNEYGFIETPFWKVENGVVNKTGDPIYLSADLEDECRVAPGDVATDDDGRITADLIPVRYRLDFETVPPNQVDYVQLSPVQVISVAASLIPFLEHDDANRALMGSNMQRQAVPLLRPERALVGTGLETQVARDSGMVPITRVNGEVVFVDSTQIIVDGYHLLQKYQRSNQDTCLNQRPIVKQGDQVIAGQVLANGSACEGGEIALGQNMLIAYMPWEGYNYEDAILVSQRLVREDLYTSVHIEKYEIEARQTKLGPEEITREIPNVAEESLGSLDEMGIIRIGAFVESGDILVGKVTPKGESDQPPEEKLLRAIFGEKARDVRXXXXXTP-------------------------------------------------ANKGM---------------------------------------------------SFPLAP---------------------------TWL------GSMSLNAARSR---------------------------------------------------------WATRWPAA------MATKESSVAFCRWKICHICLMALPLTSSSIPWVFPVVX----------------------------------------------------------------------------------------------------------------------------------------------------KPLMQLQKPPKPPNRPNRPAGRWDDSAKRSRQKQRQKIIGENDDSLAETGVLQASLARPSKPKRRRKALRQAREAVRPEMLVVENLTVQELADRLGVESSEIIKSLFFKGIIATVTQTLDLETIETVSDEFGVPVLQDDVEEAAKKVEMIEESDLDHLMRRPPVVTVMGHVDHGKTSLLDAIRKTRVAAGEAGGITQHIGAYQVDVEHSGDKKVTFLDTPGHEAFTAMRARGTKVTDVAILVVAADDGVRPQTLEAISHARAAEVPIVVAINKMDKEGAQVDRVKQELSDQNLLPEDWGGDTVMVPVSALKGEGLDTLLEMILLVTDVEDLKANPERMAKGTVIEAHLDKAKGPVATLLVQNGTLRPGNVLAAGPVLGKVRAMVNDNGRRVKEAGPSAAVEVLGFSEVPAAGDEFEVYTDEKSARAVVGDRASEARATRLAQQMSRRVSLTSMSGQASEGELKELNIILKADVQGSVEAILGSLEQLPQGEVQVRVLLSAPGEVTETDVDLASASGAVIVGFNTTLASGARRAAEAAGVDVRDYDVIYKLLEDIQAAMEGLLEPELVESPLGEVEVRAVFSIGKSAVAGCYVTSGSIQRNCKIRVHRGKQVVFSGDLDSLKRMKNDVKEVNTGFECGIGCDRFADWQEGDRIEAYSMVTQKRTLTT
>82654_Psp@CONCAT
MATPAVFINQTVDKKQLKNLISWAFTHHGTARAAYMADEIKALGFRYATQAGVSISVEDLQIPPSKKQLLAEAEEEIEATENRYSRGEITEVERFQKVIDTWNVTNENLKNEVVKNFKVNNLNSVYMMAFSGARGNISQVRQLVGMRGLMADPQGAIIDLPIKTNFREGLTVTEYIISSYGARKGLVDTALRTADSGYLTRRLVDVSQDVIIRETDCGTTRGVVTQAMKDGPLRDRLFGRTAAIDVTDKTGEVIVAAGQCFSEELSIAVEKSVKLVKVRSALTCESTRSVCQTCYGWSLAHAKIVDIGEAVGIIAAQSIGEPGTQLTMRTFHTGGVFTGEIAQSRAKVGSIKFSKLRLRPIRTRHGDDAYIVEAPGEFMLESKEYSVTQGSTLLVQDGQQVEKDQLMAEVAISTKKSTEKAKKELKTNLSGEALFSGLVPEEKKDRQGNTSYIATRSGLIWILGGQVYNLLPGADPVVKNGDRVEIDDVLAVTELVTEHGGVVRLKHNREVEIITASVVLDRAKVEEEVSQSREHYILHTASGQRFLLKAAPGTKVTSNQVVAELIDDTYHTNSGGIIKYSDLEVAKSKAKQGFEVLKGGTLLWIPEEAHEVNKDISLLLVEDGQYLEAGTEVVKDIFCQSSGVVEVTQKNDILREIVIKPGDLHLVDPQSNETLAQPGTEILPGLASEELRYVEYVETPEGPAILLRPVQEFSVPDKPSIPSQDSIIRLRAVQRIPYKDGERVKSISGLELLRTQLLLEIDIAADIEFVADDPERLQLVILESLIIRQDTASDPTQTNTRTRILVEEAQQIAPGEVVARTEILCKQSGEIRIKEGAELVRRILVVTEEDRISIPAPQVAVGDLLRIGSVGSNTIASESGQVRAIEVIVRIGRPYLISPGAVLQIDNADLVQRGDILAFLVFERAKTGDIIQGLPRIEELLEARKPKEMCVLAQRAGTVQVTYFEDDNFELKILEADGTLTEYSINPGQSLIVSDGQQLDAAEPLTDGPSNPHDILDIVGIKEAALILQKVQEFLVNEVQTVYQSQGVDISDKHIEVVVKQMTSKVRIDDGGDTTRLPGELVDLHQVEQINEAMEITGGAPAEYTPVLMGITKASLNTDSFISAASFQETTRVLTEAAIEGKSDWLRGLKENVIIGRLIPAGTGFNAYDNDVIIDDNTARNYRMNKPTALPDLVEIQRESFRWFLEEGLIEELASFSPITDYTGKIELHFVGKDYKLKKPKYAVDEAKRRDATYSVQMYVPTRLINKETGEIKEQEVFIGDLPLMTDRGTFIINGAERVIVNQIVRSPGVYYKSETDKNSRRTYNASLIPNRGAWLKFETDKNDLVWVRIDKTRKLSAQILLKALGLSDADIFDSLRHPEYFQKTIEKEGQYNEEDALLELYRKLRPGEPPTVAGGQQLLESRFFDPKRYDLGRVGRYKINRKLRLNVAETTRVLTPEDILSAINYLINLEYDVGQTDDIDHLGNRRVRSVGELLQNQVRVGLNRLERIIRERMTVSEADVLTPASLVNPKPLVAAIKEFFGSSQLSQFMDQTNPLAELTHKRRLSALGPGGLTRERAGFAVRDIHPSHNGRICPIETPEGPNAGLIGSLATHARVNQYGFIEAPYLPVEDGLIRYDLTPIYMTADEEDEFRVAPGDVPMNEEGWITADFVPVRYRQEFGTAEPNDLDYVAVSPVQIISVATSLIPFLEHDDANRALMGSNMQRQAVPLLRPERPLVGTGLEAQAARDSGMVIVSRSDGEVIYSSADEIRVGGNYYLQKYQRSNQDTCLNQRPIAARGDRVVKGQILADGSATEGGELALGQNILVAYMPWEGYNYEDAILINERLVIDDVYTSIHIEKYEIEARQTKLGPEEITREIPNVGEDSLRQLDEQGIIRVGAWVEAGDILVGKVTPKGESDQPPEEKLLRAIFGEKARDVRDNSLRVPNGEKGRVVDVRLFTREQGDELPPGANMVVRVYVAQKRKIQVGDKMAGRHGNKGIISRILPKEDMPYLEDGTAVDIVLNPLGVPSRMNVGQVFECLLGWAGQNKDVRYKITPFDERHGEEMSRNSVHQQLKEAQRAIGEEWIFNPDNPGKLTVYDGRTGEKFDQPVTVGKAYMLKLVHLVDDKIHARSTGPYSLVTQQPLGGKAQQGGQRFGEMEVWALEAFGAAYTLQELLTVKSDDMTGRNESLNAIVKGHAIPRPGTPESFKVLVRELQSLCLDVSVHKLDDGSTEVDLMVDMRRTPSRPTYESIYRSE-DEEMSISRVRVYELKRELDLETKEILGICDRLGIPVKSHSSTITEAEADRIRNFAQKQEILTVSRAEPPAEPSATKPSPAQPELAKPPAAPAKPELIAISSPTQPRPQLHRPPPPLA---RPNKRKREEEERAKNRLKRYVIEDDIDDIDDLESTARPTARPPKPKNKPIDRSSQPEKEKPELIELSSVTVQELADQMLVSETEVIRTLFMKGVMVNINQTLDVPTARMVAEELGYEVEEIETDAPARKTEMIDLEDIESLVRRPPVVTIMGHVDHGKTTLLDSIRESKVAQGEAGGITQHIGAYHVDVEHEDGKQVVFLDTPGHEAFTAMRARGARVTDIAILVVAADDGVQPQTIEAISHAKAANVPIVVAINKVDKPEAQPDRIRQELTEYGLVDEEWGGETIMVPVSAIEGSNLDTLLEMILLVAEIEDLQANPDRTARGTIIEAHLDKARGPVATFLVQNGTLRVGDVFVAGSVFGKVRAMIDDRGERVDAADPSFAVEVLGLNEVPAAGDEFQVYLEEKKARSLASDRAEQQRQSRLQQTMSRRVTLGTVSAQAQEGELKELNLILKADVQGSVEAILGSLEQLPQEEVQIRVLLSAPGEITENDVELAAASDAVIIGFNTSMATGARQAADNLGVDVRDYDVIYKLLEDIRDAMEGLLEPELVEEHLGQAEVRALFTVGKGVVAGCYVQSGKLIRNCKVRVLRKGEVITTGSLDSLKRMREDAKEVASGFECGVGIDRFASWQEGDIVDAYRMVTKRRTLKS
>84588_Ssp@CONCAT
MTEQIVYFNCVLDPGQLREEINGSKGQQTEARMLMLADKLKDLGFRYATQAAVSISVNDLQVPEAKKALLGEAEEQITATEERYRLGEITEVERHTKVIDTWTETNERLVDAVKIGVNQNALNSVWMMANSGARGNMSQVRQLVGMRGLMANPQGEIIDLPIRTNFREGLTVTEYVISSYGARKGLVDTALRTADSGYLTRRLVDVAQDVIVREDDCGTTRHIVVEA-EDGRFGNRLVGRLTASQVVSAVGEVLAERDTEIDPPLSKRIEKAVTAVSVRSPLTCEANRSVCRKCYGWALAHNELVDLGEAVGIIAAQSIGEPGTQLTMRTFHTGGVSTAETGVVRSVAGTIEFSAARVRPYRTPHGVNAQQAEVDFNLSIKVGKIEITNGSLLFVENGQTIDADVTVAQIAAGVKKSVEKATKDVICDLAGQVRYEEAIPREVTDRQGNITLKAQRLGRMWVLAGDVYNLPPNAQPVVQGDTEVTEGQVLAEASQRSEYGGDVRLRDSREVQIVTTAMTLKDFKLLEESTHSGEIWNLEAKDGTRYRLNTIPGSKIGSGEVVAELADDRFRTGTGGLVKFAGLAIKKRSAKNGYEVNKGGTLLWIPQETHEINKDISLLMITDGQWIEAGTEVVKDIFSQTAGVVTVTQKNDILREIIVRSGDFHLSDSKEDGHMVNPGEEIAKGLSIQDMKYVQTVETPEGKGLLLRPVEEYTIPNEAQLPELSHVLGIKATQRLAFKDNELIKSVEGVELLKTQLILETFMTVDVEKAPDAKTRLRLVILESILVRRDTMSDSSHGSTHTELQVEDGISVKAGDVIATTQILCKQAGVAQEATEADPVRRLLVERPEDTTTLS-PVVAVGQRIVDGLLAEGDPSSCCGEVEAVDVTLRLGRPYMVSPDSVLHVRDGDLVQRGDGLALLVFERQKTGDIVQGLPRIEELLEARRPRESAVLCKKPGTVEIKQGDDESLTVTVIEADDAIGEYPILLGRNVMVSDGQQVTAGELLTDGPINPHELLECKPLMDAAQEIANLQHRLVTEVQNVYKSQGVSIDDKHIEVIVRQMTSKVRVEDAGDTTLLPGELIELRQVEDTNQAMAITGGAPAEFTPVLLGITKASLNTDSFISAASFQETTRVLTEAAIEGKSDWLRGLKENVIIGRLIPAGTGFSGFEETAVLDDPSDADLEMSSSAYLPDLVEVQRASFKWFLDLGLIEELESFSPITDYTGKLELHFIGSEYRLKRPRHDVEEAKRRDATFASQMYVTCRLVNKETGEIKEQEVFIGELPLMTERGTFIINGAERVIVNQIVRSPGVYFKDEMDKNGRRTYNASVIPNRGAWLKFETDKNSLLHVRVDKTRKINAHVLMRAMGLSDNDVLDKLRHPEFYKKSINDEGISSEDQALLELYKKLRPGEPPSVSGGQQLLQTRFFDPKRYDLGRVGRYKINKKLRLTIPDTVRTLTHEDVLSTLDYLINLELDVGSLDDIDHLGNRRVRSVGELLQNQVRVGLNRLERIIKERMTVGETDSLTPAQLVNPKPLVAAIKEFFGSSQLSQFMDQTNPLAELTHKRRISALGPGGLTRERAGFAVRDIHPSHYGRLCPIETPEGPNAGLINSLATHARVNEYGFIETPFWKVENGVVIKDGDPIYLSADREDEVRVAPGDVATESDGRIKADLIPVRYRQDFEKVPPEQVDYVALSPVQVISVAASLIPFLEHDDANRALMGSNMQRQAVPLLRPERALVGTGLETQVARDSGMVPISRVNGTVIFVDATAIVVDGTHYLQKYQRSNQDTCLNHRPIVRCGDQVIVGQVMADGSACEGGEIALGQNVLIAYMPWEGYNFEDALLVSERLVTDDLYTSVHIEKYEIEARQTKLGPEEITREIPNVAEESLGNLDEMGIIRVGAFVESGDILVGKVTPKGESDQPPEEKLLRAIFGEKARDVRDNSLRVPGTERGRVVDVRIYTREQGDELPPGANMVVRVYVAQRRKIQVGDKMAGRHGNKGIISRILPREDMPYLPDGTPVDICLNPLGVPSRMNVGQVFELLMGWAASNLDSRVRIVPFDEMHGAEMSQETCEAFLKEAAKQPGKAWVYNPDDPGKLVLRDGRTGQPFDQPVAVGYSHFLKLVHLVDDKIHARSTGPYSLVTQQPLGGKAQQGGQRLGEMEVWALEAYGAAYTLQELLTVKSDDMQGRNEALNAIVKGKPIPRPGTPESFKVLMRELQSLGLDIAVYT-DEGK-EVDLMQDVRSTPSRPTYESLGVADYDED------------------------------------------------------------------------------------------------------------------------------------------------------VLSASLARPAKPKRKRKALRAAREAVRPEMLIVENLTVQELADMLSVESSEIIKSLFFKGIIATVTQTLDMNTIETVAEEFGVPVLQDDVEEAAKKVEMIEEADKEHLIRRPPVVTVMGHVDHGKTSLLDAIRKARVAAGEAGGITQHIGAYQVEIDHNDERKLTFLDTPGHEAFTAMRARGTKVTDVAVLVVAADDGVRPQTLEAISHARAAEVPIVVAINKIDKEGASPDRVKQELSEQNLLAEDWGGDVVMVPVSAIKGENIDKLLEMLLLVTEVEDLQANPDRLARGTVIEAHLDKAKGPVATLLVQNGTLKTGDVVAAGPVLGKVRAMVDDNRQRLKEAGPSFAVEALGFSEVPTAGDEFEVYPDEKSARAVVGDRASDARATRLAQQMSRRVSLTAMSGQANEGELKELNLILKADVQGSVEAILGSLEQLPKDEVQVRVLLSAPGEVTETDVDLAAASGAVIVGFNTSMASGAKKAADATGVDVRDYDVIYKLLEDIQLAMEGLLEPELVEEALGEAEVRAVFTIGKSAVAGCYVTTGKLQRNCKVRVHRGSQVVYDGDLDSLRRNKDDVKEVATGFECGVGTDRFANWEDGDRIEAFKMVTQRRKLTT
>1880991_Ocyanobacteri@CONCAT
MAEQIVYFNAVLNAGQLREEISGAKGQQSEARLLMLAED---------------------------------------------------------K----------------------------------------------------------------------DGVMLFQYI-----------------------------------------------------------------------------------------------------------------------------------------------------------------------------------------------------------------------------------------------------------------------------------------------------------------------------------------------------------------------------------------------------------------------------------------------------------------------------------------------------------------------------------------------------------------------------------------------------------------------------------------------------------------------------------------------------------------------------------------------RTTAG-----------------------------------------------------------RIIYHQ-----------------------------------------------------------------------------------------IQSAINS--------------------------------------------------------------------------------------------------------------------------MSNQPTLPDLIEIQRASFRWFLESGLIEELDSFSPISDYTGKLELHFMGKDFKLKRPKYDVDEAKRRDSTYAVQMYVPTRLINKETGEIKEMEVFIGDLPLMTERGTFIINGAERVIVNQIVRSPGVYYKSETDKNGRRSYNASLIPNRGAWLKFETDKNDLVWVRIDKTRKLSAQVLLKALGLTDSEILDSLRHPEYFQKTIEKEGQFGEEEALMELYRKLRPGEPPTVAGGEQLLNSRFFDPKRYDLGKVGRYKLNKKLRLNIPDSVRTLTPTDILTCVDYLINLEFDVGTCDDIDHLGNRRVRSVGELLQNQVRVGLNRLERIIRERMTVSDAESLTPASLVNPKPLVAAIKEFFGSSQLSQFMDQTNPLAELTHKRRLSALGPGGLTRERAGFAVRDIHPSHYGRICPIETPEGPNAGLIGSLATHARVNPYGFLETPFYPVVKGKIVRDRPPIYMTADEEDDLRVAPGDIRTDADGNIQGESVPVRYRQEFTTTTPMQVDYVAVSPVQIISVATSLIPFLEHDDANRALMGSNMQRQAVPLLLPERPLVGTGLEAQAARDSGMVVVSKFDGEVIYIDATRIIVNSEYELQKYQRSNQDTCLNQRPLIYEGDFVVAGQVLADGSSTEGAELALGHNILVVYMPWEGYNYEDAMLISEKLVYGDVYTSIHIEKYEIEARQTKLGPEEITREIPNVGEDALRQLDEQGIIRIGAWVEASDILVGKVTPKGESDQPPEEKLLRAIFGEKARDVRDNSLRVPNGEKGRVVDVRVFTREQGDELPPGANMVVRVYVAQKRKIQVGDKMAGRHGNKGIVSRILPVEDMPFLPDGTPVDLVLNPLGVPSRMNVGQIFECLLGWAGENLGMRFKIVPFDEMHGAEKSRESVHGKLQEAREKTGKDWIFSEEHPGKSKVYDGRTGEAFDRPVTVGVAYMLKLVHLVDDKIHARSTGPYSLVTQQPLGGKAQQGGQRFGEMEVWALEAFGAAYTLQELLTVKSDDMQGRNEALNAIVKGKAIPRPGTPESFKVLMRELQSLCLDIAVHKVEDGSVEVDLMADVRRSPSRPTYESISRDEIEDDMNNGKVRIYELSRELNLDNKDILAVCEGLNISVKSHSSTISESDAERIRKTAEKQQILEIRRTTPPKKPNPSRPNPNQPKLTSPPVRPDRPVLKKTPRPSRPATELRRPPSPLDRPTRPAKKWEEDDESAKAKAKRRLIDDDDDDLDNLEVVSLSLARPSKPKKKPGQRRQTTEVERPEKLVLSSMTVQELAIALGVVETDIIRRLFSKGMAVSITETLDISAIHLIAEELGIPVETAEKEAEAKKIEMLSEEDLDNLQRRPPVVTIMGHVDHGKTTLLDSIRKTKVAQGEAGGITQHIGAYHVDVAHEGKQQVVFLDTPGHEAFTAMRARGARVTDVAVLVVAADDGVRPQTIEAISHAKAAQVPMVVAINKIDKEGAQPERVKQELTQYGLVAEDWGGDTIMVPVSAIKGENLDTLLEMILLVSEVADLQANPNRAAKGTVIEANLDKARGPVATLLIQNGTLRVGDVVVAGSALGKVRAMIDDRGKRVDVAGPSFAVEILGLRDVPRAGDEFDVFPSEREAAAIAGVRVNRARESRLLQG---RISLSGFSQQAKEGELKELNLILKGDVQGSVEAIVGALRQLPQKEVQLRLLLAAPGEITETDIDLAAASSAVIIGFNTTLASGARQAADREGVDVREYNIIYNLLDDVQGAMEGLLEPELVEEPLGNVEVRAVFPISRGAVAGCYVLSGKIIRNCKVRVRRGANVLYEGILDSLKRMKDDVKEVNAGYECGISLNAFTGWAEGDMIESYRMVTKRRTLSS
>1906166_CCbioreactoric@CONCAT
MNEQVIYFNSVIDPGQLKDELKTAKVSQAEARMLMLADLLKDIGFEYATFAGITIGIEDLDIPDAKKELIEEADKKVLQAKRAYEKGDITEVERYNRVIDTWSETTDKLTQEVVDE----KLNPVRMMAFSGARGNISQVRQLIAMRGLMADSAGKIIDQPITSNFREGLTVTEYIISSYGARKGIVDIALKTADSGYLTRRLVDVAQDVIVNGDDCGTQKAIKLVAIKNRSLEKRLFSRTLAQDIIDKTKEVIAKRNQIVDRKLAKKICATIKEVLIRSAFTCENTYGVCAKCYGASLATNTPVSEGEAIGIIAAQSIGEPGTQLTMRTFHTGGAVAGISSEIKNKEGILTFDE-YTREIRNRYGENVKETTRDLVLKI----YKMPTGATIRFSSGTKIEKNQVFAEYNDSP--LTEKAFKDLLSDRSGQVVFSDFEVDEKQDRFGNISRSATRSGTIWVMEGQVYNLPASSEILVDDSQRVKEGEVFSETKTLCEHSGRIKFSKGKEINIVIASIEAKNAKVEENSQGG-YSWIVN--ENEKYLLRLHPNESVEDMATIGELKSDIPRVNCSGEVRYGGLESLD---RRNLEPNQEGIIYFIPEEIHSISKDISLKYVETGDKVTAGQEVVKDVIARIDGIVELKIENDIIYEVIIRPGELYEINPEDEDTIIESGTLVLPGVKVKETSIVNLIEETGQIKVFVRPVQTFKIKEPNIKLKFNTSINIDVITHILYKNGERVRNLEGSALLRTNLVLKMSLKAFVEYKNH---EFKIVIQDSIILKKESEYS------ETYLLVDEDSEVKENDVIAKIQVLSDYDGEVRLCKDDD--RKIMLITKDHLLYYPKSEIKVGTYIREGIIDEKLKVDISGQVVGLTIILLKGRPFLISPGTQLQVESGSFVQRGDQLAVLIFEQQKTGDIVQGLPKVEELLEGRKPKEAALLAPIDGIVNL----DEEGKIKITNEQEEV-SIDILMGQNVLIENNQKISRGDVLTDGSANPHQIVEMLG-------QEAVQIYLVDEVQKVYCNQGVEISDKHIEIIVKQMSMKVKVEESGDTIFLPGELVELNELNEANRKIKEEGGEEATYKNVLLGITKASLNTQSFMSAASFQETTRILTESALEGKSDKLRGLKENIIVGKLIPGGTGYAYMKREASLENIESRQFKMSKSKILPDLAEIQKNSFEWFLKEGLAEELKAFSPIKDYTGRLELSFMHEDYFFEEDKKTPAEARSNEQSYTKKFYAKIKLVDRENAEVKESKMFIGEIPMMTEKGTFIVNGAERVVVSQITRSPGIYYKKEIDLNGKRIFNATLIPSRGSWLKLEGDANDILYAKIDKNRKIPVTTFLMCLGYSREEIPKLFHHGEFLEKTLEKDPVQNKEQALIELYKRLRPGEPPSVQGGLQTLNSRFFDSKRYDLGKVGRYKLNNKLSLNTHESITVLTREDLVASVDYLISLYYEIGILDDIDHLGNRRIRAVGELLRDQFRVGLNRLERIIRERMTLADAETLTPSSLLNPKPLIAAIKEFFGSSQLSQFMDQTNPLAELTHKRRISALGPGGLSRERAGFAVRDIHPSHYGRICPVETPEGPNAGLIGSLATFARINSFGFLETPYKKVVEGKVTDEVF--YLSAIEEDIFRIAPGDTKTDKKGNIIEEFVPVRYKGDFLRAIPEQVDFISVNPVQIVSLGTALIPFLEHDDANRALMGANMQRQAVPLLKAERPIIGTGLERQVARDSGMCCIARKDGKIVSISSKEIEIETKYALSKFLRSNQDTCVNQRPIVGLNEEVKAGQVLADGPSSQDGELALGKNLLAAFMPWEGYNFEDAILISEQLIQDDVYTSIHIEKFEIDARITKLGPEEITREIPNVSEDSLKHLDEDGIVRVGSMVKSGDILVGKITPKGESEQPPEEKLLRAIFGEKAKDVKDNSLRVPHGESGRVISVHVLDRNKGDELPPVANKMVRVHLAQKRKMRVGDKMAGRHGNKGIVSKILPVEDMPFLPDGTPIDIVLNPLGVPSRMNVGQIYETTLGLAGWLLGESYELMPFDERFGEQASANLIKEKIKEAKEKTGFDWITDD---GKIHLIDGRTGEPFDQPATVGRMYMLKLVHLVDDKMHARSTGPYSLVTQQPLGGKAQFGGQRLGEMECWALEAYGAAYNLQEMLTVKSDNVIGRSKVYEAIVKGQILPPPSVPESFKVLVCELQSLGLDVRVVSTKSGTRTADILGEIKELPKGPLFSSIVGSNVEQEMSEKKIRIYDLAKNLVPNTKRILEICKELGVVVKTASSSLEKEFVAKVLLYIDISRVVRIVKLNSSE--------KETKEMKFPPIQEKKSIIQES------EIQINKT---IELPKK----LKENFDKDK------IIENTENKIEEIKIGKNQPYRVAKPVAKPQFKGRDTLSEKPSIIEVNTLTIHDLAEKLGISDTEIIRCLFMQGIMRTINQVLEKDLIIKVAKEFNCEVLWEEASTGSSDTEKLKQKDESVLEKRSPVVTIMGHVDHGKTTLLDAIRKSDITSTESGGITQHIGAYQIKIKHEGKRKITFLDTPGHEAFTALRSRGAQVTDIAILVVSADDGVMPQTLEAISHARAANVPIIVAVNKIDKPDANVNRVLGQLADNNLVVEDYGGPVVCSHISAKQRINLDDLLAKITLVSDIEKLMADPNARAVGAVIESTLSSNKGSIATLLIQSGTLKKGDVIVAGGVFGRVRAILDDEGKEIDSAPPSTPVQILGIDGQPQAGDTFEVVKDAQTAKAQAEAHNQREN-------LSGR-SLERFSSMVREGEAKELPVIIKTDVQGSAEAITLELSKLNTEEVFVKIIHCASGRVTESDINLAATAGAIIVNFNSIMDYNASKMAQDNNVSVYTYNIIYQVTEAVKKALSGLLEDEKIEIKHGSAEVRDVFSVGKNKIAGCYVLDGKILNGSIVKIYRNKKELITASLSSLKRFKDNAKEVLQGFECGVIIDGFNDFEQGDIIESWGVQLKERVLS-
>1899017_CMbacterium@CONCAT
MSEQVIYFNNVLDAGEIRTELAGTVNSQTEARMLMLANSLKNLGYRYATKSGTTISIADLQVPAIKKELLQEAESEIEKSTNRYLKGEITEVERYTKVIDTWSETTAKLTSQVVRNLADR-LNPVYMMAFSGARGNLSQVSQLVGMRGLMADAQGQIIDLPIKSNFKEGLSVTEYIISSYGARKGLVDTALKTADSGYLTRRLVDVAQDVIIRADDCHTTKSINMKPITDGPLIDRLLGRTIAEDIKDDG-TVLVSAGTTMNRDDIKKVSHLLQELKVRSGLTCGLEYGICQKCYGWAMTTQKLVDIGEAIGIIAAQSIGEPGTQLTMRTFHTGGAVGVKDAEVIAKDGEVISSV--TRELRTRHGDIVNISNYETDIELKGAKYHIPAGSTVFFTNGMKVKKGFKLAQFEPAGSRLTEKATKDITSDLSGEVLYEDFVADEKKDRQGNISRTTNKQGIIWVLGGDVYNLPGGSKVLVKDGQAIKEGEKLAETLTISEHGGEVRFGQGKELTIVIASLMPENATFEQTKKE--QLWTVDKT-GEKYIVKAPVDTTVENGMIIAELIDDDCAVASSGEIRYVDVEVDENQI-----ITKPGSVVFIPEEIHQINKDSSLKMVENGTHVTAGTEVVKDVYCHIDGIVEFKEYNDIIHEITIRPGEVHTLSVSEEGEVVKKGTVIADGIKAKETSIITIMDSNQPIQILVRPVQVLDVQQKNVSIKFNTSIDIVPVTQLQYKDGARVRNLDGATITRTSLVLQMQLKGMVELD----ENLRIVVLENLIVRREFEGNATMSSLQTELLVKDGQTIDPKTPVAKTQVLAINDGVASIKGNKEDARRLLLTSTTYETKISKASVKKGDFVRLDVLADGETSTVSGMVIAVNITIRNGRPYLISPGTMLQVEAGALVLRGDNIATLVFERQKTGDIVQGLPRVEELLEGRKPKDCAILAEEDGIAEIETDDD--LRLFLVTENG-RTEIKYAIDANIVVQNKQKITKGQPLTSGPLNPHDVIRLCG-------PEAAQQYLVDEVQRVYRSQGVEIADKHVEIIVRQMTKKVKIVDAGDTTLLPGELVEMQTFEKENQEVEEKGGTPATCEYMLLGITKASLNTESFISAASFQETTRILTEAAVDGKKDLLRGLKENVIIGRLIPAGTGFHHLSNSAILEEIEAPDFQMSNYADLPDLIEVQKKSFEWFLKEGLKEELLSFSPIKDYTGRLELHFL-PNYTFDNAKYTIEEARIHDATYAKQLRVMVRLVNRDSGEIKEQEVYIGDIPTMTDKGTFIVNGAERVIVSQIVRSPGVYFKRDISPAGKRLYNATMIPNRGAWLKIETDSNDIIYVKIDKNRKILATTLLKAMGITVSEMESLFTHFDFLKKTLDKDTAETTDDALIEVYKKLRPGDPASAAGGRSILESRFFDEKKYDIGRVGRYKLNKKLNLNIPKNQRTLTVQDIVASIEYLINLTYDEGTVDDIDHLGNRRIRSVGELLQNQFRVGLSRIERIVKERMTLQDSETLTPLNLLNTKPLVASLKEFFGSSQLSQFMDQINPLAELTHKRRISALGPGGLMRERAGFAVRDIHPSHYGRICPIETPEGPNAGLIGSLATHAKVNDYGFVEAPFFVVKDGKVTDEVV--YMTADEDEEYRCAPADVQLNPDNTFKDEYVPIRYRSEFTMGESSKVDFVGVSPIQIISVATSLIPFIEHDDANRALMGSNMQRQSVPLLITQRPVVGTGMEKRAAKDSGMVEVADCDGVVERVVGEEIIIHNVHTLMKYVRSNQDTCINQKPLVHEGDKVKEGDVIADGASTNCGELSLGKNVIVAYMPWEGYNYEDAILLSERCVHDDIFTSVHIEKLEIDARQTKLGPEEITREIPNVSEDALRHLDERGIVRIGARVYADDILVGKVTPKGESEHPPEEKLLRAIFAEKARDVKDNSLRVPHGEGGRVLDVKVFDREKGDELPPGANTVIRVYIAQKRKVSVGDKLSGRHGNKGIVSRILPKEDMPFLPDGTPVDIVLNPLGVPSRMNVGQTYELLLGLAAYLTGNYYETPSFDERYGDNQSERATKAELLKGIKESGCDWVNED---GKVRLIDGRTGEPFDEPVAVGLSYILKLVHLVDDKIHARSTGPYSLVTQQPLGGKAQFGGQRFGEMEVWALEAYGAAYTLQEMLTIKSDDVNGRNRAYEAIVKGDNIPRPGIPESFKVLVRELQSIGLDITVAKK-DG-QEVDLMTDMKSAPRR-VLSDMD-SELETPMSFETIRINELAKELGLTSKEVLDKFAKISVTGKTHSSTVTMEQVKKLKDFIAKPKAFVVKKKSVPKE--IVKPK--STD--RP-----RPSRNRG-RPE--KGERNFPP-------RSKDGPFEKPSENKNGRRR------DG--------------KKKGKERISKKRSHKEEKQVTQVVVNAMTISELSEKIQHTPAEIIKFLMLNGIMATVNQLIDVDVIKKICAEYELEVLDEDEELEKEEEKKLTEVDKKLLKKRAPVVSIMGHVDHGKTTLLDSIRASKIVASEVGGITQSIGAYTVYLD-NNKKKIVFVDTPGHEAFTEMRARGAKATDIAILVVAADDGIMPQTIEAINHAKAADVPIIVAVNKIDKPGANPDRVLQQLTEHGLVPEEWGGDTITVKVSALQGTGIDELLEYILLVADVQDLKANPKAEASGVVIEANLDKGKGAVATLLVQNGTLRVGNCIVVGTACGRVRALLSDSGERIQKAEPSTPVEILGLSEVPQAGDYFEVVKNEKEMKTIVQERKEKERDKRL-DAMPAHVR---HEAVAGEEDIPQLNLIIKANTNGSAEAVSQAIAQLESNEIKTKIIHVGVGDISEADVMLASASNALILGFTVKEDANALAAAEKEGVTIKKYDIIYQILEDIEKTMLSLLEPEVKEVELGKAEVRQVFTIGKTTIAGCYVTEGKIVRSKDAVLYRDGKEIFRGAIDQLKRFKDDVKEVAQGFECGISFAKWNDIEEGDIIEVSTKEEVERQSL-
>59920_Pmarinus@CONCAT
MTEQIVYFNCVLDIGQLREDIATSKGQQTEARMLMLADNLKDLGFRYATQAAVSISVDDLKVPEAKQDLLGQAEELITATEECYRLGEITEVERHTKVIDTWTETNERLVDAVKIDVNQNTLNSVWMMANSGARGNMSQVRQLVGMRGLMANPQGEIIDLPIRTNFREGLTVTEYVISSYGARKGLVDTALRTADSGYLTRRLVDVAQDVIVREEDCGTTRSILISA-EDGKFGNRLVGRLTSEQVVNADEEVLAERDTPIDPQLSKKFEQSMQGVRVRSPLTCEATRSVCRKCYGWALAHNQLVDLGEAVGIVAAQSIGEPGTQLTMRTFHTGGVSTAETGVVRSTSGKVEFGSARVRGYRTPHGVEAQQAEVDFNLSIVTSGIDIPIGSLLFVDNGQNIDIDVTVAQIASGVQKSVEKATKDVICDLAGQVRYETIIPREVTDRQGNITLKAQRLGRLWVLAGDVYNLPPNALPVVSGNVSVKEGQVLAEASQASEFGGEVRLRDSREVQIVTTSMTLDDFKLLEESTHSGEIWHLEAQDNTRYRLNTIPGSKIGNNEVIAELSDDRFKTETGGLIKYAGLTIKKRSAKNGYEVSKGGTLLWIPQETHEINKDISLLMIKDRQWIEAGTEVVKDIFSQTAGIVTVTQKNDILREIIVRSGTFKLCESKDDGQIVNPGETIAKGIKTDSMVMVQSVETPEGKGLLLRSVEEFNIPDQAQLPELKHVLGVKASQRLAYKDGELIKSVEGVELLKTQLMLETFMTVDVEVIQDSKGRLKLVILESILVRRDTTSDSSHGSTHTELQIENAQVVSAGDVVATTQILCKQEGVVQDAVDGDPVRRLIVEREEDTITID-TLLKVGQRVVDGFVSKDQSIDACGEIENIDVKLRLGRPYMVSPDSVLHVRDGDLVQRGDGLALLVFERQKTGDIVQGLPRIEELLEARRPRDSAILCKKSGTVDIKKGDDDSVVVSIIEDNDVISEYPILLGRNVMVRNSQQVIAGEFLTDGPVNPHELLECKPLMDAAQEIAKLQHRMVSEVQNVYKSQGVAIDDKHIEVIVRQMTSKVRIEDAGDTTFLPGELIELRQVEDTNQAISITGGAPSEFTPVLLGITKASLNTDSFISAASFQETTRVLTEAAIEGKSDWLRGLKENVIIGRLIPAGTGFSGFVETAVLDDPSEEDLEMSRSAYLPDLVEVQRSSFKWFLDKGLIEELDNFSPITDYTGKLELHFIGAEYKLKRPRHDVEEAKRRDATFASQMYVTCRLVNKETGEIKEQEVFIGELPLMTERGTFIINGAERVIVNQIVRSPGVYFKDEQDKNGRRTYNASVIPNRGAWLKFETDKNDLLHVRVDKTRKINAHVLMRAMGLSDNDVIDKLRHPEFYKKSINEEGISSEDQALLELYKKLRPGEPPSVSGGQQLLQTRFFDPKRYDLGRVGRYKINKKLRLTIPDNLRTLTNEDVLSTLDYLINLELDVGTLDDIDHLGNRRVRSVGELLQNQVRVGLNRLERIIKERMTVGETDSLTPAQLVNPKPLVAAIKEFFGSSQLSQFMDQTNPLAELTHKRRISALGPGGLTRERAGFAVRDIHPSHYGRLCPIETPEGPNAGLINSLATHARVNEYGFIETPFWKVENGRLIKEGDPIYLSADLEDECRVAPGDVATNEEGKIMAELVPVRYRQDFETVSPEQVDYVQLSPVQVISVAASLIPFLEHDDANRALMGSNMQRQAVPLLRPERPLVGTGLETQVARDSGMVPISKVNGKVTYVDANAIVVEGTHYLQKYQRSNQDTCLNHRPIVFNGDPVIVGQVLADGSACEGGEIALGQNVLIAYMPWEGYNYEDAILVSERLVKDDLYTSVHIEKYEIEARQTKLGPEEITREIPNVSEENLGNLDEMGIIRIGAYVESGDILVGKVTPKGESDQPPEEKLLRAIFGEKARDVRDNSLRVPSTERGRVVDVRIYTREQGDELPPGANMVVRVYVAQRRKIQVGDKMAGRHGNKGIISRILPREDMPYLPDGTPVDICLNPLGVPSRMNVGQVFELLMGWAASNLDCRVKIVPFDEMYGPEMSNQTVQAYLKKAAKQPGKSWVYNPKDPGKLLLKDGRTGEPFDQPVAVGYAHFLKLVHLVDDKIHARSTGPYSLVTQQPLGGKAQQGGQRLGEMEVWALEAYGAAYTLQELLTVKSDDMQGRNEALNSIVKGKPIPRPGTPESFKVLMRELQSLGLDIGVYT-DDGK-EVDLMQDVRSTPSRPTYESLG-KEYEE-TSSGKIRIYELSKDLSLDNKDVLDAARKLAIAAKSHSSSISSLEANQIKDFLKDKQILSVKKISQGSFPAPNKPLKSEPKPLAPPSRPKTLELVRKPRPNKPLMQLQKPPPPVNRPTRPPRRWDDSAKRNKQKQRQKIIGENDDALTERGVLSASLARPSKPKKKRKALRASREAVRPEMIVVENLTVQELADMLSVESSEIIKSLFFKGITATVTQSLDLATIETVAEEFGVPVLQDDVEEAAKKVEMIEEGDLKYLIRRPPVVTVMGHVDHGKTSLLDAIRKARVAAGEAGGITQHIGAYQIETEHDGSKKLTFLDTPGHEAFTAMRARGTRVTDVAILVVAADDGVRPQTLEAISHARAAKVPIVVAINKIDKEGSSPDRVKQELSEQDLLSEEWGGDVVMVPVSAIKGENIDKLLEMVLLVTEVEDLQANPDRLAKGTVIEAHLDKAKGPVATLLVQNGTLKSGDVVAAGPVLGKVRAMVDENGSRIKEAGPSCPVEALGFSEVPTAGDEFEVYPDEKAARAVVGERATDARAARLAQQMSRRVSLSSMSGQASEGELKELNIILKADVQGSLEAILGSLEQLPKDEVQVRVLLSAPGEITETDIDLAAASGAVIVGFNTSMASGAKRAADANGVDVREYEVIYKLLEDIQLAMEGLLEPEMIEEALGVAEVRAIFSIGKSAVAGCYVTNGKIQRNCRARVKRGKQIVFEGDLDSLKRNKDDVKDVSTGFECGIGCDRFANWEEGDQIEAFKLVTQRRKLNN
>1919135_Cbacterium@CONCAT
MKEQVVYFNAVLDPGELREEIAQAKGQQSEARLLMLADQLKDMGFHYATKAGVSISVEDLQVPPGKRQMLDQAEAEINATEDRYRTGKITEVERFQKVIDTWNSTSEALKDEVVQELQATDLNSVYMMSQSGARGNLSQVRQLVGMRGLMADPQGEIIDLPIKTNFREGLTVTEYIISSYGARKGLVDTALRTADSGYLTRRLVDVSQDVIVREFDCGTQRSISLTSMSDGPLSDRLFGRVLAQDVSDNTGEIIAQRNQSVDDPLSKKIAAVVEEVKVRSPLTCEAARSVCQHCYGWSLAHNRPVDLGEAAGIIAAQSIGEPGTQLTMRTFHTGGVFTGEVAQVRAPEGTVSLSQLRTRMVRTRHGDEREQVEVAGELILSSESFSVTPGSLLLVKDGETVSAGQLLAEVAMAPQRSTERAVKDVSTDLAGEVLFDSLLPEEKTDRQGNMTRIAQRSGLMWVLSGEVYNLLPGAEPEVKNGEKVEPGSVLAETKLASTGGGVVRLRSRREIEIITASVRLAQAGIHRDRSGTREQYILHTANNQRFALKAAPGTKVQNNQVIAELIDDRYHTQTGGTIKYAGVDIDKGKAKQGYEVTQGGTLLWIPEECHEVNKDISLLLVDEGQYVEAGTEVVKDIFCQSSGVVEVVQKNDILREIIIKPGELHLSEPPS--QIVNPGEEVISGVEVSELRYAEYIDTSEGKAVFLRPVTEYRVPDQPDVPSQTSIIELQARQRLFYKDGERVKSVEGLELVRTQLILKIDIWADIELIESNSELLQMVILESLSVRRDTDADPLGGTPKTSLSVQDGDEIAPGAVVARTEIRCSEAGEVRIREGAEAIRRVLVVRDADRTTIPEPQVQVGDLVVAGSLSSGATAPDSGQIVEVNVTMRLGRPYRISAGAVLHIEDGGLVQRGDNLVLLVYERAKTGDIIQGLPRIEELLEARKPREACVLARRAGTAQVIYGDDETVDVKVIEADGVVSDYPVGSGQNVLVSDGQEVGIGEPLTDGPANPHEILETMGVYEAAVFLQKAQQFLVNEVQSVYQSQGIDISDKHIEIIVRQMTSKVRVDDGGDTTMLPGELVDLRQIEQVNEAMAITGGAPARYTPILLGITKASLNTDSFISAASFQETTRVLTEAAIEGKSDWLRGLKENVIIGRLIPAGTGFNTHENDVVLDDQTARAYNMSNLTFLPDLIEIQHSSFRFFLERGLIEELNSFSPITDYTGKLELHFLGENYKLKRPKYDVEEAKRRDSTYAVQMYVPTRLINKETGEIKEQEVFIGDLPLMTERGTFIINGAERVIVNQIVRSPGVYYKAETDKNNRRTYSASLIPNRGAWLKFETDKNDLVWVRIDKTRKLSAQVLLKAIGLSDHDIMDALRHPDYYQKTLDKEGNPSEDEALTELYRKLRPGEPPTVNGGQQLLDSRFFDSKRYDLGRVGRYKLNKKLRLNIPDTVRVLTQEDILASVDYLINLEFDAGQTDDIDHLGNRRVRSVGELLQNQVRVGLNRLERIIRERMTVSEADVLTPASLVNPKPLVAAIKEFFGSSQLSQFMDQTNPLAELTHKRRLSALGPGGLTRERAGFAVRDIHPSHHGRICPVETPEGPNAGLIGSLATYARVNEYGFVETPYYPVENGRVLREREPDYLTADEEDELRVAPGDVPTDEEGNILGDSVPMRYRHEFSTTSPDQIDYVAVSPMQIVSVGTSLIPFLEHDDANRALMGSNMQRQAVPLLRPERSLVGTGLEAQAARDSGMVLVSRTQGTVTDVDASVVRI--DYPLQKYQRSNQDTCLNQRPLVHKGQEVVPGQVLADGSATEGGEIALGRNILVAYMPWEGYNYEDAILISERLVHDDVYTSIHVEKYEIEARQTKLGPEEITREIPNVGEDALRQLDERGIIRIGAWVEAGEILVGKVTPKGESDQPPEEKLLRAIFGEKARDVRDNSLRVPNGEKGRVVDVRVFTREQGDELPPGANMVVRVHVAQKRPIQVGDKMAGRHGNKGIISRILPVEDMPYLPDGSPVDVILNPLGVPSRMNVGQVYECLLGWAGEQLGDRFKVTPFDEMYGEQASRNTVQEKLSQAQNQLDKQWVYDQDNPGKIQVYDGRTGEPFDRPVTVGQAYMLKLVHLVDDKIHARSTGPYSLVTQQPLGGKAQQGGQRFGEMEVWALEAFGAAYTLQELLTVKSDDMQGRNEALNAVVKGKPIPRPGTPESFKVLMRELQSLGLDMSVHKVEDGTVEVDLMADSRRTPSRPTYESLTREDLEEEMNKGKVRIYEISRELSLENKEVLGICQQLNIPVKSHSSTITESQAERIRAAAEQQHILAVRKLTPPKKPQPNQPEPTPPQLMEPPSIPKRPTLKKKPKPSQPPPKLKQPPPPLKRPIRPAKRRDSEEEEEKTKSKKRVIEDDEEELESEQASMLSLERPAKPEKKQATKRREKVKKLPEKVVLSEVTVRDLAERLNVSETEIIKKLFFKGVPVNVTQTLDVPTARMVAEEIGVSVETPEEKSSAEKTEMLDTEDLENLQPRPPVVTIMGHVDHGKTSLLDSIRKTKVAQGEAGGITQHIGAYHVDVEHHGQKQVVFLDTPGHEAFTAMRARGARVTDVGILVIAADDGVQPQTKEAVSHAKAAGISIVVAINKVDKPGADPERVKQELTQQDLVPEEWGGDTIMVPVSATQGENLDTLLEMILLVTEIEELSANPNRLAKGTVVEANLDRARGPVATLLVQNGTLRVGDTIVAGSVFGRIRAMIDDRGERVEAASPSFAVEVLGLGNVPSAGDEFDVFEQEKEARAVAAQRSEQQRQSRLQQAMSRRVSLSGLSAQAQEGELKELNLIVKADVQGSVEAILGALEQLPQNEVQVRVLLAAPGEITETDVDLAAASGAVIVGFNTTLASGATTAADQEGIDVREYNVIYRVLDDIRAAMEGMLEPEEVEESLGKAEVRAVFPVGRGAVAGCYILSGKVVRNRRVRVRRGDEVVYEGALDSLKRVKDDVREVNAGFECGIGAPKFSDWKEGDIIEAYQMVTKRRSLSP
>1919134_Cbacterium@CONCAT
MREQVVYFNAVLDPGNLREEIAGAKGQQSEARLLMMSDELKDMGFWYATKAGVSLSIDDLEVPSAKRQMLEAAEEEIDTTQDRYRRGQITEVERFQSVIDTWNSTSEALKDEVVQSLEDSALNSVYMMSQSGARGSMAQVRQLVGMRGLMADPQGEIIDLPIKTNFREGLTVTDYIISAYGARKGLVDTALRTADSGYLTRRLVDVSQDVIIRELDCGTQRGIPLSSMSDGPLSDRLFGRILAQDVTHETGETLAQRNQSLDEALAKHIAELHDEVVVRSPLTCEATRSVCQHCYGWNLAHRHTVDLGEAVGIIAAQSIGEPGTQLTMRTFHTGGAHTGEVAQVRAQEGTVHFEQLRTRQVRTERGDQREQLEVAGELTLHSTGVALTPGSQLLVRDGEAVKAGQLLAEIATG-QQSTERAVKDVSADLAGEAIFDGLMPEEKNDRQGNITRVAQRGGLIWVLSGEVYNLLPGAEPTVQNGDWVEPDSVLAETRVSSAAGGVVRLRSRQDIEILTASLQLDRARVSRDRSGSSEQYLIRTADERTFALKAAPGTKIQHNQAVAELVDERYQTATGGIVKYADLEVDKGKAKQGYEVTQGGTLLWIPEECHEVNKDLSLLLVEHGQYVEAGTEIVKDIFCQSSGVVEVVQKNDILREIAIKPGELHLSEEP---QLVNPDTEVLPGVEVSELRYAESLQSPQGKALLLRPAIEYRIPEDPELPSQRSLIGLKATQRVLYKDGERVKSVDGVDLVRTQLVLDVG-WVDVELVDSGSELLQLVVLEPLAVRRNSDDDPLGGNAQTTIAVQDGDEIEAGAVVARTEIRCLDTGEVRIREGLEAVRRILIVREADRATVTQAQVAAGDRVVAGSLASDATAPDSGRVVSVEIALRLGRPYRVSQGAVLHVTDGGLVQRGDNLVLLIFERAKTGDIIQGLPRIEELLEARKPREACVLARRPGTAQVSYREDDTAEVKIVEADGTVSDYPIAPGQNVLVADGQAVGMAQALTDGAANPHELLDIIGTYEAALYLRRAQQFIVDEVQSVYQSQGIDIADKHIEIVVRQMSSKARIDDGGDTTMLPGELLEVRQIEQVNEAMAITGGAPARYTPVLLGITKASLNTDSFISAASFQETTRVLTEAAIEGRSDWLRGLKENVIIGRLIPAGTGFSAHQDEVVLDDRTARAYSMSELTLLPDLIEIQRASFRWFLEQGLIEELNSFSPITDYTGKLELHFLGDDYKLKRPKYDVEEAKRRDTTYGVQMYVPTRLIDKETGEIKEQEVFIGDLPLMTERGTFIINGAERAIVNQIVRSPGVYYKAETDKNNRRTYSASLIPNRGAWLKFETDKNDLVWVRIDKTRKLSAQVLLKAIGLADNEITDALRHPDYYQKTVDKEGNPSRDEALMDLYRKLRPGEPPTVEGGQQLLDSRFFDGKRYDLGRVGRYKLNKKLRLNVPDTVRVLTAEDILAAVDYLINLEFDAGQTDDIDHLGNRRVRSVGELLQNQVRVGLNRLERIIRERMTVSESNALTPTSLVNPKPLVAAIKEFFGSSQLSQFMDQTNAMAELTHKRRLSALGPGGLTRERAGFAVRDIHPSHYGRICPIETPEGPNCGLIGSLATYARVNEYGFIETPYYPVENGRICHERGVEYLTADEEDELRVSPGDLPTDEEGNIQGDSVPVRYRHEFSTTSPDRVDYVSVSPNQIVSVATSLIPFLEHDDANRALMGSNMQRQAVPLLCPERPLVGTGVEPQAARDSGMVAVSRQPGTVSHVDAQTIRVRGTHPLHKYQRSNQDTCLNQRPLVKEGERVAPGQVLADGSATEGGELALGQNVLIAYMPWEGYNYEDAILVSERLVRDDTYTSVHIEKYEIEARQTKLGPEEITREVPNVGEDALRQLDERGIIRIGAWVEAGDILVGKVTPKGESDQPPEEKLLRAIFGEKARDVRDNSLRVPNGEQGRVVDVRVFTREQGDELPPGANMVVRVFVAQKRKLQVGDKMAGRHGNKGIISEILPPEDMPFLPDGRPVDVILNPLGVPSRMNVGQVYECLLAWAGEQLGQRFKVTPFDEMYGEQASRNSVHQKLDEASQQPGREWAYDPNSPGKIQVYDGRTGEPFDRPVTVGGAYMMKLVHLVDDKIHARSTGPYSLVTQQPLGGKAQQGGQRFGEMEVWALEAYGASYTLQELLTVKSDDMQGRNEALNAIVKGGPIPRPGTPESFKVLMRELQSLGLDMSVHKVEDGSVEVDLMADARRTPSRPTYESLSREDLEAVMTDGKIRIYELSRELKLKNKEILRLCEELDIAVKSHSSTITASQAEQIRTAAGQQEILAVRKSQPPQSPQ-----PSKPELAGPPAQPQRPQQASEPQPPKP-----RPPEPPKRPEK-----QDERPPPKGRTKRPKVEEDEASLDQLETSARSLERPSRPGKKPTAQRRQEPAQLPDKVVLEELTVRELAERLNIAETDIVKQLFFQGVAANVTQTLDSATARAVAEERGVTIETPERSSAAQKSEMLDSEDLEYLQLRPPVVTVMGHVDHGKTSLLDAIRQTKVVEGEAGGITQHVGAYHVNVEQEGEKQVVFLDTPGHEAFTAMRARGARITDIAVLVVAADDGVKPQTQEAVSHAQAAGIPIVVALNKVDKPEADPDRVKQELTELDLIPEEWGGQTVVVPVSAVQGENLDSLLEMLLLVAEIEELSANPQRPAKGTVIEAHLDRARGPVATLLVQNGTLRVGDPIVAGWVFGKVRALTDDRGERVEAASPSFAVEVLGLGDVPSAGDEFEAFRDERAARETAEERSEQQRERRLQQAMSRRVTLSGLSTQAQQGELKELNLVIKTDVQGTVEAILGALQQLPQKEVQVRVLLAAPCEISEADIDLAAASGAIVVGFNTSLASGARNTADREGVDIREYEVIYKLVDDIQGAMEGLLEPEEVEQPLGEAEVRAVFPVGRGTVAGCYIRSGRVARNRNIRVRRGDAVIYEGNLDSLKRVQDDVKEVSAGYECGIGAHKFNDWQEGDTIEAYEMVVQRRSLAD
>195253_Ssp@CONCAT
MPEQIVYFNSVLNPGQLREEIAASKGQQAEARLLMLADKIKDLGFRYATRAGVSISVDDLLVPPKKQELLQSAEKEIKSAQERYSRGEITEVERFQKVIDTWNTTNEELKNEVVQELQETDLNSVYMMAFSGARGNLSQVRQLVGMRGLMANPQGEIIDLPIKTNFREGLTVTEYIISSYGARKGLVDTALRTADSGYLTRRLVDVSQDVIIREEDCGTQRGLPLRSMTVGKLEDRLLGRMPLVDVIDRTQAVIVEKNQPVSAEIAQQIAAAVEEVVVRSPLTCDAARSVCQKCYGWSLAHAQLVDMGEAVGIIAAQSIGEPGTQLTMRTFHTGGVFTGEVAQERAPVGTVKYKALRARPFRTRHGDDAFLVETNGTLLLT---YEVIQGSILLAKDGAKVKVGQLLAEVAQATRKSTEKVTKDVASDLAGQVKFVNLEPEEKRDRQGIMTRVAPKGGLIWVLSGEVYNLPPGAIPDVNNGDRIEADSVLAETRIVTEHGGVVRLPGGREVEIITASVLLDKAQVIKETYQGREHYVLETQAGQKFSITAAPGTKVINSQVVAELIDDHYRTQTGGILKYAGVEVSKGKAKQGFEVIQGGTLLWIPEETHEVNKDISLLLVEDGQFVEAGTEVVKDIFCQSSGVVEVVQKNDILREIIIKPGDLHLIDPEVSGSLTQPGQEVMPGLEVTELRYQEFLEGPDGPALLLRPVVEYAVPDEPSIPSQESSIRLRAVQRLPFKHDERVRSVEGVDLLRTQLILEIGLAADIEVVNDDSDRLQLVILESLVIRRDMAADQTQGSTHTSILVQDGEEIKPGAVVARTEIRAKQGGEVQILRSGELVRRILVITEADRLAIPKPTVAVGDLLRAGDVAIGVIAPETGEVIAVKVILRIARPYLVSPGAVLQIDDGDLVQRGDNLALLVFERAKTGDIIQGLPRIEELLEGRHPKEKCALAIRPGICRVIYNDDDSVEIKVDEGDGTIQDYPVMPGQSAIVADGQTVDVGDPLTDGPSDPHDILSIQGLLDAAQALQRVQTFLVNEVQSVYLTQGIEISDKHIEVVVRQMTSKVRIDDGGDTVSLPGEMMDLRQAEESNIPMSVTGGAPAQYTPILLGITKASLNTDSFISAASFQETTRVLTEAAIEGKSDWLRGLKENVIIGRLIPAGTGFNIYEDNLLIDDQLGRLLPMASNQTLPDLVEIQRASFRWFLEEGLIEELASFSPITDYTGKIELHFLAQNYKLKQPKYSVDEAKRRDATYSMQMYVPTRLINKENGNIIDQDVFIGDLPLMTDRGTFIINGAERVIVNQIVRSPGVYYKSETDKNGRRSYNASLIPNRGAWLKFETDKNDLIWVRIDKTRKLSAHVLLKALGLSDGEIMERMRHPEYYQKTIEKEGKFTEEDALLELYRKLRPGEPPTVSGGQQLLESRFFDPKRYDLGRVGRYKLNKKLQLTIPDTTRVLTPEDILAAIDYLINLEFDLGSVDDIDHLGNRRVRSVGELLQNQVRVGLNRLERIIRERMTVSDTDNLSPASLVNPKPLVAAIKEFFGSSQLSQFMDQTNPLAELTHKRRLSALGPGGLTRERAGFAVRDIHPSHYGRICPIETPEGPNAGLIGSLATHARVNEYGFIETPFYPVKDGKVLKEQAPLYMTADEEDDKRVAPGDIPTDEQGYILGEVVPVRYRQDFTTTTPDQVDFVAVSPVQIISVATSLIPFLEHDDANRALMGSNMQRQAVPLLRSTRPLVGTGLESQAARDSGMVILSRTDGEVTYVAANLIKVQGSYYLQKYHRSNQDTCLNQRPLVFAGDQVKAGQVIADGSATEGGELALGQNIMVAYMPWEGYNYEDAILISERLVQEDIYTSIHVEKYEIEARQTKLGPEEITREVPNVSEDSLRQLNETGIIRVGAYVESGDILVGKVTPKGESDQPPEEKLLRAIFGEKARDVRDNSLRVPNGERGRVVDVRVFTREQGDELPPGANMVVRVYVAQKRKIQVGDKMAGRHGNKGIISRILPAEDMPFLPDGTPVDIVLNPLGVPSRMNVGQVYECLLGWAGQNLGMRFKITPFDEMHGLEKSRETVHEKLRQAREATGHDWVFDPENPGKLQVFDGRTGEPFDRPITVGMAYMLKLVHLVDDKIHARSTGPYSLVTQQPLGGKAQQGGQRFGEMEVWALEAYGAAYILQELLTVKSDDMQGRNEALNAIVKGQSIPRPGTPESFKVLMRELQSLCLDISVKKVDDDFPEVDLMADVRRAPARPTYESLNAEDLDESMSNGKVRIYDLAKELNRDNKDLLTICEKLAISVKSHSSTISDEEAAQIRQEAESQQIVAVHSLEQPSRPVSLQPPPLLPTLQGPPPRPRAPPRKRSP-PK--VHKLQPPP--VNRVLRGRRTAQEEEERAKAKGKRRGIEEEELDFGDSLDVSQSLVRPPKPKAKPAGRDRQEEETRPEKITLDSLTVQELAMKLVVPESEVIKVLFFKGIAATINQALDLETAEMVTKELGIEVEAGTQESAAKKTEMIEAGDLDYLQRRPPVVTIMGHVDHGKTSLLDAIRHAKVAQGEAGGITQHIGAYHVDVEHNGEAQVVFLDTPGHEAFTAMRARGARVTDVAVLVVAADDGVQPQTIEAISHAKAAGVPIVVAINKIDKESAQPDRVKQELTEFNLVPEEWGGDTIMVPVSALQRENLDTLLEMILLVSEVEDLYANPDRPARGTVIEAHLDKARGAVATFLVQNGTLRVGDVFVAGACLGKVRAMIDDRGQRVEAAGPSFAVEVLGLTDVPAAGDEFEVFIDEKAARSLADQRTMEQRQVRLAQAMARRVSLTTLSDQAREGELKELNLVLKADVQGSLEAILASLGQLPQDQVQLRILLSAPGEITETDVDLAAASSAVIVGFNTTLASGARQAADQNNVDIREYNIIYKLLDDLQAAMEGLLDPEMVEEELGQAEVRATFAVAKGVVAGCYVQAGKLVRNCKIRVQRGNQTVHSGVLTSLKRMKDDAKEVATGFECGVRLDDFQGWQEGDVIAAYQTVAKRRTL--
>195250_Ssp@CONCAT
MTEQVVYFNAVIDPGSLREGIATSRGQQAEARLLMLADKLKALGFRYATKAGVSISVEDLQIPPKKKELLAQAEAEIESAQERYTRGEITEIERYQKVIDTWNQTNDDIKNEMVQELETNNLNSVYMMSNSGARGNISQVRQLVGMRGLMANPRGEIIDLPIKTNFREGLTVTEYIISSYGARKGLVDTALRTADSGYLTRRLVDVSQDVIVREQDCGTDRGIVMESLWDAELKDRLVGRTLAQDVVDQTGETIARRNDPIDQELTDIIVASVEQVMVRSPLTCEANRSVCRTCYGWSLAHSRPVDIGEAVGIIAAQSIGEPGTQLTMRTFHTGGVFTGEIAQIKAPDGKVSFPKFRSRPLRTRHGDDALQVEVANTFTLTGDEIEATPGSTVLVKEGERVQEGQMIAEVAAAARKSTEKAQKDVAADLAGEIRFESLPFEEKTDRQGNTTFMVQRQGIIWVMSGQVYNLPPGAEPVVENGDRIEAGAVIAATSLMTEHGGVVRLPGGREVEIITASVVLDQAKVRAESHQGREQFMLDTAAGQSFLLKTTPGTKVGNNEVVAELQESEYRTQTGGLVKFAGLEVAKGKAKQGYEITKGGTLLWIPEESHEVNKDISLLNVEDGQYVEAGTEVVKDIFCQTSGVVEVTQKNDILREITIKPGSLHLINQADSGTLVQPGQEAISGVVAESLAYLEQLETTEGPAVLLRPVEEFEIPDEPSVPSQESVIRLLAVQRVPFKDGERIKSIGGVELLKTQLLLEIDLKADIELVADDPERLQLVILETLLVRRDIDADLTQGRTQTGLLVQEGDTIEPGSVVARTEIQAKQAGITRLKGDGEPVRRLLTITDHDFVQVPSTSLTSGDIVRVGTIAPGTIAPESGQVMAISLTLRIGRPYLVSAGAILQVGDGDLVQRGDNLALLVYERAKTGDIIQGLPRIEELLEARKPKEMCVLCKNSGVVQLTRDDDQM-DVKILEEDGTIADYPLLPGQNPIVVDGQQVQAGEPLTDGPANPHDLLDALGIDRAAMLIREVQRFFVNEVQNVYRSQGVDIADKHIEVVVRQMTSKVRVDDGGDTILLPGELVDLYQIQQTNATMAIAGMAPAQYTPVLLGITKASLNTDSFISAASFQETTRVLTEAAIEGKSDWLRGLKENVIIGRLIPAGTGFNTYTE--ILPDDAERPYPMNSLTTLPDLVEIQRKSFLWFLGEGFEEELLSFSPIIDYTGKLELHFLSKGYKIHPPRYDAEEAKRRDATYQAQIRVPTRLINKETGEIKDMDVFIGDLPLMTDRGTFIINGAERVIVNQIVRSPGVYYKEEVDKNGRRTYNASLIPNRGAWLKFETDKNDLVWVRIDKTRKLSAAVLLKALGLSDAEINDGLRHPEYIQKTVEKEGQFSEEEALMELYRKLRPGEPPTVAGGQQLLESRFFDPRRYDLGRVGRYKLNRKLNLSTPENIRVLTTTDILSAIDYLINLEFDIGQTDDIDHLGNRRIRSVGELLQNQVRVGLNRLERIIRERMTVSESESLTPASLVNPKPLVAAIKEFFGSSQLSQFMDQTNPLAELTHKRRLSALGPGGLSRERAGFAVRDIHPSHYGRICPIETPEGPNAGLIGSLATHARINQYGFIESPYWPVEGGVVQKEQRPIYLTADEEDEYRVAPGDIPLDEDNRILGELVPVRYRQEFGTAHPDEVHYVQVSPVQVISVGTSLIPFLEHDDANRALMGANMQRQAVPLLKPERPLVGTGVEAQAARDSGMVVVCRSNGVVTRVTSQEVIVAGEYTLQKYQRSNQDTCLNQRPIVEVGDRVVAGQVLADGSATEGGELALGQNILVAYMPWEGYNYEDAILLSERLVFDDVFTSVHVEKFEIEARQTKLGPEEITREIPNVGEDSLRNLDEQGIVRVGAWVTSGDILVGKVTPKGESDQPPEEKLLRAIFGEKARDVRDNSLRVPNGEKGRVVDVRVFTREQGDELPPGANMVVRVFIALKRKIQVGDKIAGRHGNKGIISRILPCEDMPYLPDGTPVDIVLNPLGVPSRMNVGQVFECLLGWAADNLGVRFKLMPFDEMHGEEASRATVRAKLEEAREKTNKDWIYTDSGPGKMTVYDGRTGELFDQPVTVGRAYILKLVHLVDEKIHARSTGPYSLVTQQPLGGKAQQGGQRFGEMEVWALEAFGAAYTLQELLTVKSDDMIGRNEALNAIVKGQPIPRPGTPESFKVLMRELQSLGLDVSVYKVLDGTTEVDLMADSRRTPSRPTYESVTTEDLEENRHSAKVRIYDLSRELGRDNKDILDACDELGIVYKSHSSTISADDAVRIRERLGGLQIVEVRKAAAPSTPKPPKPQPTAPEVKPPPAAPTKPLAQRDPKPQAPLPELVGPPAP--RPPRLTKRAGSEDDASRTKRKRRLASEDEGEVDEL-QAELAALKPLRPGTRTAAKPVEPAVEVPTILELESLTVQELAARMKLPETEIIKVLFLKGVMANINQTLDVPTAEMVAVELGYEVEHKEIQAAATKTEMLDVEDIEHLLLRPPVVTIMGHVDHGKTTLLDSIRETKVAAGEAGGITQHIGAYHVDLTVEGEKRVVFLDTPGHEAFTAMRARGTKVTDIAILVVAADDGVQPQTLEAISHAKAAEVPIVVAINKIDKEGANPDRVKQELAERGLVPEEWGGDIPMVGVSALAKQNLDELLEMLLLVAEVGELQANPDRPAKGTVIEANLDKARGPVATLLVQNGTLRVGDTLVAGSVMGRVKAMVDDRGDRVQEAGPSSAVEVLGMNDVPAAGDEFDVFAEDKQARQVAETRAAERRQSRLQQAMSRRVSLGSLSAQAQEGELKELNLILKADVQGSVEAILGSLEQLSQEEVQIRVLMAAPGEITETDIDLAAASSAIIVGFNTTLAPGSRAAADRYGVDIREYDIIYNLLEEITAAMEGLLEPEEVEEWLGRVEVRMLIQIGKGVVAGSYVQSGKVVRNSFVRVMRGGEQVYEGRIDSLKRFKEDVREVASGFECGIAIDKFNDWKEGDVMEVYQLVAKRRTLAA
>1173022_Cepipsammum@CONCAT
MTKEMIFNNRVVDKGQLKKLVSWAFSSYGSARTAHMADQLKDLGFRYATKAGVSISVDDLVVPPVKRAMLEAAETEIRLTEQRYSRGEITEVERFQKVIDTWNITSESLKDEVVRNFKTTDLNSVYMMAFSGARGNLSQVRQLVGMRGLMADPQGEIIDLPIKTNFREGLTVTEYIISSYGARKGLVDTALRTADSGYLTRRLVDVSQDVIVRETDCGTTRGIFVKPMVDNPLSDRLLGRVVGEDVIHKTGEIIAQRNQEISDPLAEEIGRAVEQVFARSPLTCEAARSVCQLCYGWSLAHGHFVDMGEAVGIIAAQSIGEPGTQLTMRTFHTGGVFTGEVAQVSAPEGIVRL-SVRSRPVRTRHGEDREQVEFAAELILEVKGVSLTAGSLLLVKEGQKVEAGALLAEVAMAARRSTEKAVKDVATGLAGEVVFADLVPEEKTDRQGNTTRIAQRGGLIWVLSGEVYNLPTAAEPVVKNGDQVEIGSVLAETKLISANGGVVRI-GEREIDIITASVLLDEAQVKSESNGGREHYVIYTTDNQRFSLLAAPGTKVQNHAVVAELVDNRYRTHTGGIIKYAGVEVAKGKAKQGYEVVQGGTLLWIPEECHEVNKDISLLNVEDGQYVEAGTEVVKDIFCQTGGIVEVVQKNDILREMVIKPGELHLLDPEANGSLVYPGQAILPGLEVTELRYLEYVETPEGAALLVRPVVEYKVPDEPSVPSQASIIELRALQRLPFKDGERVKSVEGVELLRTQLVLEMDIAADIELVPDGNEKLQLVILESLVIRRDTAADPLGGSTETRILVKEGDAIAPGAVVARTEIQCKEAGEVRIREGVEAIRRILIMRESDRMTVPPSKVKVGTMLVAGPLAEGLPTPESGQVVARNVTLRIARPYRVSNGAILHIEDGDLVQRGDNLVLLVFERAKTGDIIQGLPRIEELLEARKPKEACIMARRAGVASVVYSDDEATEVKVIEPSGLIQDYPLGPGQNVIVSDGQEVIAGEPLTDGLSNPHEILELHGVYEGALLLQQAQAFLVNEVQSVYQSQGIEISDKHIEVIVRQMTSKVRIDDGGDTTMLPGELVELRQVEQVNEAMAITGGAPAEYTPVLLGITKASLNTDSFISAASFQETTRVLTEAAIEGKSDWLRGLKENVIIGRLIPAGTGFNAYEDDVVLDDRTARNYSMAKTDMLPDLVEIQRSSFRWFLEEGLIEELNSFSPITDYTGKLELHFLGKNYKLKRPKYDVDEAKRRDASYAVQMYVPTRLINKETGEIKEMEVFIGDLPLMTDRGTFIINGAERVIVNQIVRSPGVYYKSETDKNGRRTYSASLIPNRGAWLKFETDKNDLVWVRIDKTRKLSAQVLLKALGLSDNEIYDALRHPEYYQKTLDKEGNPSEEEALMELYRKLRPGEPPTVTGGQQLLDSRFFDPKRYDLGRVGRYKINKKLRLNIPDTLRVLTAQDVLAAIDYLINLEFDIGSTDDIDHLGNRRVRSVGELLQNQVRVGLNRLERIIKERMTVSDAETLTPASLVNPKPLVAAVKEFFGSSQLSQFMDQTNPLAELTHKRRLSALGPGGLTRERAGFAVRDIHPSHYGRICPIETPEGPNAGLIGSLATHARVNQYGFIETPFWPVEKGRVLKDKPALYMTADEEDDLRVAPGDIPVDENAMILGESVPVRYRQEFTTTTPDQVDYVAVSPVQIISVATSLIPFLEHDDANRALMGSNMQRQAVPLLRPERPLVGTGLEAQAARDSGMVIVSKTVGEVSYVDATSIRVSGEYPLQKYQRSNQDTCLNQRPLVFEGEDVKVGQILADGSSTEGGELALGQNILVAYMPWEGYNYEDAILISERLVSEDVYTSIHIEKFEIEARQTKLGPEEITREIPNVGEDSLRQLDETGIIRVGAWVESGDILVGKVTPKGESDQPPEEKLLRAIFGEKARDVRDNSLRVPNGEKGRVVDVRVFTREQGDELPPGANMVVRVYVAQKRKIQVGDKMAGRHGNKGIISRILPLEDMPYLPDGRAVDIVLNPLGVPSRMNVGQVFECLLGWAGENLGLRFKLTPFDEMYGEESSRSTVHGLLQDSVKKTGKDWLFDPENAGKTAVYDGRTGEAFDRPITVGMGYMLKLVHLVDDKIHARSTGPYSLVTQQPLGGKAQQGGQRFGEMEVWALEAFGAAYTLQELLTVKSDDMQGRNEALNAIVKGKAIPRPGTPESFKVLMRELQSLGLDIAVHKVEDGTVEVDLMADVRRTPTRPTYESLSRDELEEDMNNGKVRIYDLSKDLNLDNKDVQLICDQLNIAVKSHSSTISESEAERIRAAAEKPQILQIKHLAPPQRQSVSRPVPVKPQLVEPPARQTKPVLKKVIKPTAPLPDLQRPTTLLKRPTRQVKKWEKEEEAKKAKAKRRIIEEDDDDLDALNQVSLSVARPPKQKKKPKSNRREQKPERPEKIVLTSLTVRELAIALAVPETEIIKKLFFKGMAINITQTLDIPTASMVAEDMGVAVETAEEQAPATKTEMIDAADLENLIKRPPVVTIMGHVDHGKTTLLDAIRKTKVAQGEAGGITQHIGAYHVDVDHDGKQQVVFLDTPGHEAFTAMRARGARVTDIAVLVVAADDGVRPQTIEAIRHAQAAEVPLVVAINKVDKPEAQPDRVKQELTEFGLVSEEWGGQTIMVPVSALKGENLDTLLEMILLVSEIEELSANPNRPARGTVIEAHLDKAKGPVATLLVQNGTLRVGDTLVAGHVFGKVRAMVDDRGARVEAASPSFAVEVLGLSNVPAAGDDFEAYASEKEARAIAQERSDQQRQSRLQQMMSRRVTLNSLSAQAQEGELKELNLVLKADVQGSAEAILGSLKQLPQNEVQVRVLLANAGEITETDVDLAAASGAVIIGFNTTLATGARASADQSGVDIREYNVIYKLLDDIQGAMEGLLEPEMVEEPLGQVEVRAVFAVGRGAVAGCYVLSGKAIRNCKIRVHRGGKVIHEGGLDSLKRIKEDAKEVNAGYECGIGLDRFNDWAEGDIIETYQLVSKRRTLSP
>1173025_Gsp@CONCAT
MPEQIVYFNAVLNPGKLREEIATSKGQQAEARLLMLADELKGLGFQYATRAGVSISVDDLKVPPSKRQLLESAEQKIRATEERYSRGEITEVERFQKVIDTWNGTSEELKDEVVQDLRSNDLNSVYMMAFSGARGNISQVRQLVGMRGLMADPQGEIIDIPIKTNFREGLTVTEYIISSYGARKGLVDTALRTADSGYLTRRLVDVSQDVIIREIDCGTERGITIRPMTDGPLGDRLLGRVLARDVVHETGEVIATRNQDISEDLARLIDRSVASVVVRSPLTCEATRSVCQHCYGWSLAHAHFVDLGEAVGIIAAQSIGEPGTQLTMRTFHTGGVFTGEMALVRAPDGVIRHPKLRARAFRTRHGDDALVIESNIEVILEGENISIPQSSTLYTQDGDRVIKDQMLAEVLLGGRKSTEKATKDVASDLAGEVRFDQVQPEEKKDRQGNTTRIAQRGGLIWVLSGEVYNLLPGAEPTVKNGDRVGDNDVLAETKLVTEHGGLVRLPGGREVEIITASVLLDQAQVRAESYQGREHYLIETSNGQRFSLKAAPGTKVLSNQVVAELIDDRYRTNTGGIIKFSGVEVSKGKAKQGYEVIQGGTILWIPEEAHEVNKDISLLMVEDGQYVEAGTEVVKDIFCQSSGVVEVTQKNDILREIVIKPGDLHMVHPDEDGSLANAGQEVLPGVTATELRYIEYVETPEGPAVLLRPVTEFHVPDDPAVPSQESTIRLRAIQRIPYKDGERVKSVEGLELLRTQLILEIDLAADIELIPDDSERLQLVILESLVIRRDVAADPTQGSTHTRLLVQDGDQIAAGAVVARTEIQCKEAGEVRIREGSEAIRRVLVVRSADRFSINEVTVKPGDLIVAGTLAPGLVAEESGQVVGVTIVLRIARPYRVSPGAVLHVDDGSLVQRGDNLVLLVFERAKTGDIIQGLPRIEELLEARKPKEACVLAVRPGNAQVVFNEDEAVEIKIIEDDGVITEYPIGSGQNVIVSDGQRVNVAERLTDGPANPHEILESKGVHEAALILEAVQTFLVNEVQSVYQSQGIDISDKHIEVIVRQMTSKARIDDGGDTTMLPGELVELYQVEQVNEAMSITGGAPAEYTPVLLGITKASLNTDSFISAASFQETTRVLTEAAIEGKSDWLRGLKENVIIGRLIPAGTGFNAYEENVVLDDRTARSYGMTDQLTLPDLVEIQRASFRWFLEEGLIEELDSFSPITDYTGKLELHFIGKDYKLKSPKYDVDEAKRRDSTYAVQMYVPTRLINKETGEIKEQEVFIGDLPLMTERGTFIINGAERVIVNQIVRSPGVYYKSEIDKNGRRTYNASLIPNRGAWLKFETDKNDLVWVRIDKTRKLSAQVLLKALGLSDNEIFDALRHPEYFQKTIEKEGQYSEDEALMELYRKLRPGEPPTVSGGAQLLESRFFDPKRYDLGKVGRYKINRKLRLSVPEGTRVLTPQDILAAIDYLINLEFDIGSIDDIDHLGNRRVRSVGELLQNQVRVGLNRLERIIRERMTVSDADSLTPASLVNPKPLVAAIKEFFGSSQLSQFMDQTNPLAELTHKRRLSALGPGGLTRERAGFAVRDIHPSHYGRICPIETPEGPNAGLIGSLATHARVNAYGFIETPFSRVENGRVLKDQAPMYMTADEEDDLRVAPGDIPMDEEGYIQGETVPVRYRQDFTTTTTNEVDYVAVSPVQIISVATSLIPFLEHDDANRALMGSNMQRQAVPLLRPERPLVGTGLEAQAARDSGMVIVSRTDGEVTYVDARRIRVNNDYQIQKYQRSNQDTCLNQRPIVFVGDRVRAGQILADGSATEGGELALGQNILVTYMPWEGYNYEDAILISERLVHDDVYTSIHIEKYEIEARQTKLGPEEITREIPNVGEDALRQLDETGIIRIGAWVEAGDILVGKVTPKGESDQPPEEKLLRAIFGEKARDVRDNSLRVPNGEKGRVVDVRVFTREQGDELPPGANMVVRVYVAQKRKIQVGDKMAGRHGNKGIISRILPIEDMPYLPDGTPVDIVLNPLGVPSRMNVGQVFECLLGWAGEHLDVRFKITPFDEMHGPETSRETVHGKLQEAQDHRQQDWLYNPQDPGKIQVYDGRTGEPFDRPVTVGKAYMLKLVHLVDDKIHARSTGPYSLVTQQPLGGKAQQGGQRFGEMEVWALEAFGAAYTLQELLTVKSDDMQGRNEALNAIVKGKAIPRPGTPESFKVLMRELQSLCLDVAVHKIDDGTEEVDLMADVRRAPSRPTYESISREEMIEEMNNGKVRIYELSRELNLDNKDILAVCDQLNIAAKSHSSTISEADAERIRASAEKPQILEVRHSQPSSRPTPARDEPVAAELLGPPSRPSRPILKRAP---RSVPELRRPPDPLKRPTRLKRVQREDDEPTKPKSKRRFLEDDEEDIDDLELVSLSLMRPAKPKKPPTSREQRQETERPTKITLSELTVQELADELVVAETEVVKILFMKGIMATVTQTLDIPTARIVAEELGVELEAAEQAAEARKTEMIDANDLESLTRRPPVVTIMGHVDHGKTTLLDSIRKTKVAAGEAGGITQHIGAYHVDVEHDGREQVVFLDTPGHEAFTSMRARGARVTDIAILVVAADDGVRPQTIEAISHAKAAEVPIVVAVNKIDKESAQPDRVKQELMEYGLVPEEWGGDTIVVPVSALNGENLDTLLEMILLVAEVEDLQANSDRAARGTVIEANLDKARGPVATLLVQNGTLRVGDILVVGSVFGKVRAMVNDRGKRVDIASPSFAVEVLGLGEVPAAGDEFEVYRDEKEARQTASSRAAQQRQSRLQQTMSRRVSLNSFSAQAQEGELKELNLILKADVQGSVEAILGALQQLPQKEVQVRVLLAAPGEVTETDVDLAAASSAVIIGFNTTLASGSRAAADHAGVDVREYDIIYNLLDDVQAAMEGMLEPEMVEEPLGQVEVRAVFPVGRGAVAGCYVQSGKAIRNCKVRVQRRGQVVYEGNLDSLKRMKEDVKEVNSGFECGIGIDKFSAWEMGDIIETFRMVSKRRTLSM
>1173029_Ssubsalsa@CONCAT
MSKEPVFFNRIVDKGQLKKLIAWAFTNYGSARCSQVADQLKELGFRYATRAGVSISVDDLQVPPVKKQMLQEAEEEVRITENRYRTGQITEVERFQKVIDTWNKTSETLKDEVVRNFKDTNLNSVYMMAFSGARGNLSQVRQLVGMRGLMADPQGEIIGLPIKTNFREGLTVTEYIISSYGARKGLVDTALRTADSGYLTRRLVDVSQDVIVREVDCGTERGVMVEAMKDGPLANRLFGRVLAEDVIDKTGEVVAERNQPIDEDVAERVQNAVERVKVRSSLTCEAARSVCQHCYGWSLAHGKMVNMGEAIGIIAAQSIGEPGTQLTMRTFHTGGVFTGEVANVQAEPGTVGFDSLRTRPVRTRHGDEREQVEVAGELLL-LENYSVTAGSLLFVKVGQKVEKDELLAEVALPRQRSTEKATKDVTSDLAGEVLFDRLVEEEKTDRQGNTTHIVQRGGLIWVLSGEVYNLLPGAEPVVENGAMLERGDVLAQTKLATAHGGVVRLTGSREIEIITASVQLDQARVQRTATGGREQYIIQTALGQRFLLKATPGTKLLNHQVVAELIDDRYRTHTGGIVKYAGVEVGRGRAKQGYEVTQGGTLIWIPEECHEVNKDISLLLVEEGQYVEAGTEVVKDIFCQSSGVVEVVQKNDILREMVIKPGDLHLLEPP-DGQLLPPGTEVLPGVVLEEMRFGQYLDTPEGVALLLRPVVEYQVADQPDVPSQDSIISLRAVQRLHYKDGERVRSVEGVELLSTQLVLEIELTADIELIPDETDLLQIVILESLVIRRDVDADSLSGGTRTEILVEDGQEIPKGAVVARTAIQCKEAGEVRILKSAEALRRILLVRASDRFEINEPKVKVGDLVVAGELAPGIRSSDSGQVVSIQVTLRYARPYRVSAGAILQIGNGDLVQRGDNLVLLVFERSKTGDIIQGLPRIEELLEARRPKEACLLARRPGTAQVVYGEDESVDIKIIEEDGVITDYPLSPGQNVIVSDGQQVEVAEPLTDGPSNPHEILETKGVYEAALILQKAQMFLVESVQGVYQSQGIEISDKHIEVIVRQMTCKVRIDDGGDTTMLPGELVELRQVEQVNEAMGITGAAPARYTPVLLGITKASLNTDSFISAASFQETTRVLTEAAIEGKSDWLRGLKENVIIGRLIPAGTGFHLHEDDVVLDDQTARAYSMTNPTLLPDLIEIQRSSFRWFLETGLIEELNSFSPITDYTGKLELHFIGEKYKLHAPKYDVDEAKRRDASYAVQMYVPTRLINKETGEIKEQEVFIGDLPLMTERGTFIINGAERVIVNQIVRSPGVYYKSETDKNGRRTYSASLIPNRGAWLKFETDKNDLVWVRIDKTRKLSSQVLLKAIGLGDNEILDALRHPDYYHKTLEKEGNPSEDDALMELYKKLRPGEPPTVSGGRQLLDSRFFDNKRYDLGKVGRYKLNRKLRLNVPDSTRVLTPTDILAAIDYLINLEFDVGNVDDIDHLGNRRVRSVGELLQNQVRVGLNRLERIIRERMTVSEADSLTPASLVNPKPLVAAIKEFFGSSQLSQFMDQTNPLAELTHKRRISALGPGGLTRERAGFAVRDIHPSHYGRICPVETPEGPNAGLIGSLATFARVNDYGFIETPYRRAQNGRVCLDEPVVYLTADEEDDRQVAPGDVATDENGYILGDEIPVRYRQEFSTTTPDQVDYVAISPMQIVSVATSLIPFLEHDDANRALMGSNMQRQAVPLLKPERPLVGTGLEAQAARDSGMVVVSRHQGIVSYVDAERVKIAPEYELQKYQRSNQDTCLNQRPLIFPGEPVVPGQVLADGSASEGGEIALGQNILLAYMPWEGYNYEDAILISERLVMDDVYTSIHIEKYEIEARQTKLGPEEITREIPNVGEDALRHLDERGIIRIGAWVESGDILVGKVTPKGESDQPPEEKLLRAIFGEKARDVRDNSLRVPNGEKGRVVDVRVFTREQGDELPPGANMVVRVYVAQKRKIQVGDKMAGRHGNKGIISRILPMEDMPYLPDGRPVDIVLNPLGVPSRMNVGQVFECLLGWAGENLGARFKITPFDEMYGEEASRLTVHGKLEEASRKAGRDWVFDPENPGKIQVYDGRTGEPFDRPVTVGIAYMLKLVHLVDDKIHARSTGPYSLVTQQPLGGKAQQGGQRFGEMEVWALEAYGAAYTLQELLTVKSDDMQGRNEALNAIVKGKPIPRPGTPESFKVLMRELQSLGLDIAVHKVKNGDVEVDLMADVRRTPNRPTYESLTSEDLQEDMNNGKTRIYELSKELNLENRDILNICEQLNIAVKSHSSTITESQVERIRAASKKPQIRGIVKLPPPSMNK-----PVAPDLLSPPPRPQRPVLKRKPSPK--PPKLQKPPPPLKRPPSRSKRWEEEEETSKAKPKRRLLDEDEDDLDALDSVSLSTARPPKPNRRAKQNRNRDRKDRPESVVLQNFNIRELSELVNVPETDIIKQLFSKGIAVNITQTLDLDTAKLVVGELGIAVETPEERAAATKTEMLDLEDLEKLQRRPPVVTIMGHVDHGKTTLLDSIRKTKVAQGEAGGITQHIGAYHVDVEHEGQHQVVFLDTPGHEAFTAMRARGTKVTDVAVLVVAADDGVQPQTKEAISHARAAEVPIVVAINKMDKIQSEPDRVKQELAEQGLLAEEWGGDTVMVPVSAIKGENLDTLLEMIILVSEMAELSANPDRPAKGTVIEANLDKSRGPVATLLVQNGTLRVGDCIVAGSSFGKIRAMIDDRGDRVDVATPSFAVEVLGLNDVPSAGDEFDVFPSEKEARAIAQDRAQVQRESRLQQAVSRRVTLSSLSAQAKEGELKELNLIIKADVQGSVEAILGSLAQLPQNEVQIRVLLSAPGEITETDVDLAAASGAVVVGFNTDLAPGAQHAADQEGVDVREYNIIYKLLDDIQGAMEGLLEPEEIEEYLGTVEVRAVFTIGKGAVAGCYVQSGKVMRNRRIRVRRKGEVIYDGPLDSLKRMKDDVREVNTGFECGIGVNKFHDWQEGDSIEAYQMVTKRRTLSP
>1655601_Cbacl30@CONCAT
MSEQIVYFNCVLDAGQLRGDIAASKGQQTEARMLMLA--------------------------------------------------------------------------------------------------------------------------------------------------------------------------------------------------------------------------------------------------------------------------------------------------------------------------------------------------------------------FDEDGALI----------------------------------------------------------------------------------------------------------------------------------------------SRYLLTTVG---------------------------------------------------------------------------------------------------------------------------------------------------------------------------------------------------------------------------------RVVINHTII-----------------------------DAVAAT------------------------------------------------------------------------------------------------------------------------------------------------------------------------------------------------------------------------------------------------------------------------------------------------------------------------------------------------------------------------------------------------------------------------------------------------------------------------------------------AERVIVNQIVRSPGVYFKDDQDKNGRKTFNASLIPNRGAWLKFETDKNDLLHVRVDKTRKINAHVLMRAIGLSDNDVLDKLRHPEYYQKSINDEGISSEDQALLELYKKLRPGEPPSVSGGQTLLHSRFFDAKRYDLGRVGRYKINKKLRLTIPDAVRTLTPEDVLSTIDYLINLELDVGSLDDIDHLGNRRVRSVGELLQNQVRVGLNRLERIIKERMTVGETESLTPAQLVNPKPLVAAIKEFFGSSQLSQFMDQTNPLAELTHKRRISALGPGGLTRERAGFAVRDIHPSHYGRICPIETPEGPNAGLIGSLATHARVNEYGFIETPFWRVEEGIVHKSGDPIYLSADLEDECRVAPGDVPTNSDGYITADLVPVRYRQDFEKVPPEQVDYVQLSPVQVISVATSLIPFLEHDDANRALMGSNMQRQAVPLLRPERPLVGTGLETQVARDSGMVPITRVNGTVTFVDATAIVIQGVHHLQKYQRSNQDTCLNQRPIVRQGDPVIAGQVLADGSACEGGEIALGQNVLIAYMPWEGYNYEDAILLSDRLVHDDLYTSVHIEKYEIEARQTKLGPEEITREIPNVAEESLGHLDEMGIIRIGAYVESGDILVGKVTPKGESDQPPEEKLLRAIFGEKARDVRDNSLRVPSTERGRVVDVRIYTREQGDELPPGANMVVRVYVAQRRKIQVGDKMAGRHGNKGIISRILPQQDMPYLPDGTPIDIVLNPLGVPSRMNVGQVFECLMGWASSHLDCRVKVVPFDEMHGAEKSKQTVQAYLEEAAKLPGKEWVYNPDNPGKIQLIDGRSGEP---------------------------------------------------------------------------------------------------------------------------------------------------------------------------------------------------------------------------------------------------------------------------------------------------------------------------------------------------------------------------------------------------------------------------------------------------------------------------------------------------------------------------------------------------------------------------------------------------------------------------------------------------------------------------------------------------------------------------------------------------------------------------------------------------------------------------------------------------------------------------------------------------------------------------------------------------------
>551115_Nazollae@CONCAT
MREQIVYFNSVLAPGKLREEIENAKGQQAEARLLMLADKLKDLGFRYATKAGVSISVDDLMVPPSKRSLLEAAETEILSTEARFKRGEITEVERFQKVIDTWNSTSESLKDQVVQELKKTNLNSVYMMAFSGARGNISQVRQLVGMRGLMADPQGEIIDLPIKTNFREGLTVTEYIISSYGARKGLVDTALRTADSGYLTRRLVDVSQDVIIREFDCGTTRGIPLRDMTEGPLSTRLMGRVVAEDVVHVTGEVIAPRNTPISDDLAAVIGKSVKEVIARSPLTCEAARSVCQHCYGWSLAHAKMVDLGEAVGIIAAQSIGEPGTQLTMRTFHTGGVFTGEVAQVRSKDGTVKISRLKTRPYRTRHGEDALYAETNGTLVLEAKNISITQGSTLYIMPGQQVKAAQLLAEVALGARANTEKAVKDVASDLAGEVQFADVVAEQKTDRQGNTTTTASRGGLIWILSGEVYNLPPGAELVVNNGDAIASNGVLAETKLTSVHGGVVRLPATREIEIITASVVLDQATVTVQSSQGRNHYLIHTGSSQTFNLRATPGTKVQNGQVVAELIDDRYRTTTGGFLKFAGIEVQKGKAKLGYEVVTGGTLLWIPEETHEVNKDISLLLVEDGQYVEAGTEVVREIFCQTSGVIEVTQKNDILREVVIKPGELLMVDPEADNTFVQPGEEFQ-GTIATELRYIQYIESPEGPALLNRPVIEFDVPNNPDVPS-TSVIQLRAVQRLPYKDSERVKSVEGVELLRTQLVLEIELAADIELVPDNAQRLQLVILESLVVRRDITADATQGSTQTTLEVEDGLTIAPGAVVARTQILCKDGGVVRVRKGTEAVRRCLVLRDSDMITISTPKVKKGDLLVEGEIAPGVFAPESGQVVEIRITVRVGRPYRVSPGAVLQIEDGDLVQRGDNLVLLVFERAKTGDIIQGLPRIEELLEARKPKEACILCRRPGEVKVVYGDDEALAIKVLESNGVVTDYPLGPGQNLMIPDSAHVLAGQPLTDGPSNPHEILEIDGIYACASHLQKVQSFLVNEVQMVYQSQGIDIADKHIEVIVRQMTNKVRIDDGGDTTMLPGELVELRQVEQVNEAMSITGGAKAQYTPVLLGITKASLNTDSFISAASFQETTRVLTEAAIEGKSDWLRGLKENVIIGRLIPAGTGYNTYDEDMVLDDRTAKLYSMTNETLLPDLIEIQRSSFRWFLEEGLIEELNSFSPITDYTGKLELHFLGDKYKLKEPKYSVEESKRRDSTYAVQMYVPTRLLNKETGDIKELEVFIGDLPLMTDRGTFIINGAERVIVNQIVRSPGVYYKSELDKNGRRTYSASLIPNRGAWLKFETDRNDLVWVRIDKTRKLSAQVLLKALGLSDNEIFDALRHPEYFQKTIEKEGQFSEEEALMELYRKLRPGEPPTVLGGQQLLDSRFFDPKRYDLGRVGRYKLNKKLRLSVPDTMRILTPGDILAAVDYLINLEYDIGSIDDIDHLGNRRVRSVGELLQNQVRVGLNRLERIIRERMTVSDAEVLTPASLVNPKPLVAAIKEFFGSSQLSQFMDQTNPLAELTHKRRLSALGPGGLTRERAGFAVRDIHPSHYGRICPIETPEGPNAGLIGSLATHARVNQYGFLETPFRPVENGKVRFDVQPIYMTADEEDDLRTATGDIPVDENGYIKGPQVPVRYRQDWATTTPEQVDYVAVSPVQIVSVATSMIPFLEHDDANRALMGSNMQRQAVPLLKPERPLVGTGLEAQGARDSGMVIVSRTDGDVVYVDAAQIRVQGRYVLSKYQRSNQDTCLNQKPLVRIGEKVVAGQVLADGSSTEGGELALGQNIVVAYMPWEGYNYEDAILISERLVQDDIYTSIHIEKYEIEARQTKLGPEEITREIPNVGEDALRQLDERGIIRIGAWVEAGDILVGKVTPKGESDQPPEEKLLRAIFGEKARDVRDNSLRVPNGEKGRVVYVRLFTREQGDELPPGANMVVRVYVAQKRKIQVGDKMAGRHGNKGIISRILPAEDMPYLPDGSPVDIVLNPLGVPSRMNVGQVFECLLGWAGHNLGVRFKITPFDEMYGEESSRRIVHGKLQEARDETGKNWVYNPHDPGKIMVYDGRTGEPFDRPVTVGVAYMLKLVHLVDDKIHARSTGPYSLVTQQPLGGKAQQGGQRFGEMEVWALEAFGAAYTLQELLTVKSDDMQGRNEALNAIVKGKAIPRPGTPESFKVLMRELQSLGLDIAVHKVADGSVEVDLMADQRRTPPRPTYESLSRESLEEDMNNGKVRIYELSKELNLDNKELLAICDQLNIAVKSHSSTISESDAEEIRTAAQKQQILEIRKSSPPRTQVPTRPVPEKPQLVDPPSRPAKPILKRLPSPTRPSIDVQRPPPDLKRPLRIAKGWQEEEIKAKPKGKRAILDDDEEDLDDGLQVSLSIARPSKPKYAPTDRQQEVEVERPEKLIVTPLTVQELAEGLVMADTEIVKILFMKGMAVSITQNLDIPTITLVAKELEVEVETAEPEAEARKTEMIDIADLEHLIRRPPVVTIMGHVDHGKTTLLDSIRKTKVAAGEAGGITQHIGAYHVDLENEGKQQIVFLDTPGHEAFTAMRARGARVTDIAILVVAADDGVRPQTVEAISHAQAAGVPIVVAINKIDKEGAQPERVKQELTNYGLTAEDWGGETIMVPVSAIKGENLDTLLEMVLLVAEVGELSANPNRVAKGTVIEAHLDKAKGAVATLLIQNGTLHVGDMLVAGSAFGKVRAMVDDRGKRVEAASPSFAVEVLGLSDVPAAGDDFEVFANEKEARSLASDRADKQRQSRLLQG---RVTLTTLSAQAQEGELKELNLILKGDVQGSVEAIISSLKQIPQNEVQIRMLLATAGEITETDIDLAAASNAVIIGFNTTYASGARQAADEAGVDVREYNIIYKLLEDIQGALEGLLEPELVEEPLGQTEVRAVFPVGRGAVAGCYVQSGKLLRNCKVRVRRGNKVVYEGVLDSLKRMKEDVREVNSGYECGIGIDKFHDWAEGDIIESYQMVTKRRTLTL
>2029980_CGsp@CONCAT
MA------------------------SQTEARMLMLANNLKDLGFKHATKAGTTISIKDLSVPDEKKALLDDANKQIEESTHRYMKGEITEVERYTKVIDTWSETTAKLTDSVVRKVLSA-RNPVYMMAFSGARGNISQVSQLVGMRGLMADAQGQIIDLPITSNFKEGLSVTEYIISSYGARKGLVDTALKTADSGYLTRRLVDVAQDVIIRQADCSTVKSIRMSTIKDGPLVARLLGRTIAEDIKDKG-NVLVAKNTTISREDLEKIKAILQEVDVRSALTCDLEYGICQKCYGWALTTQKIVDIGEAIGIIAAQSIGEPGTQLTMRTFHTGGVFRGAGVAIFAPDGTVKTKI--TREFRTRHGDVVQIAIKEVDIKLETTKIHIPQGATVLVQDGLEIKKGDKIAEFEPFGGRLTEKATKDITSDISGEVVFEDFVVDEKKDRQGNISRTSNKSGIVWVLGGDVYTLPAGSKVLVADGQKIKKGEKLAETLVVPEHGGEVRVGSGKELTIVIASIQPTNAKFEHTKKE--QIWNVDKT-GDKFIVKCPIDTTVENGMIIAELIDEEHRVSSSGEIRYNGIEVDDNQV-----ITKAGEVVFVPEEIHQISKDSSLKLVESGTYVEAGSEVVKDLYTHIDGIVEIKEFNDIIHEVIIRPGELHTLSINDEGEVIEAGTVVAGKIKAKVDSIVTIVEGKQSVQILIRPIQRFMIEPKSASIEFDTTIEIVPLTQLQYKDGARVRNLDGAILTRTSLVLSMSLKGLVELD----KELKIVVLENLIIRREQEDISVLSSTQTELLVEDGQIIEPRTPVAKTQVLSVNNSIASIKHPEKELRRLLLISENYEEKIEKPSVKVGDFVRLDVISVGEKSSVSGKVVKADISVRSGRPHLISQGTLLQVDNSALILRGDLLATLIYEKQKTGDIVQGLPRVEELLEARKPKDSAIVAEDDGTVEIEYEED--QSLYLVTDAG-RMEIKVPIESSVIVQDKQKIKVGHPLTSGPLNPHDVIRLRG-------AAVAQQYLVDEVQRVYRSQGVDIADKHVEVIVRQMIKKVKVVDSGTTRLLPGELVELKEIETENAIVEQEGGIKATYESILLGITKASLNTESFISAASFQETTRILTEAAVEGKKDLLRGLKENVIIGRLIPAGTGYYHLINSAILEEIETPDFSMSTYADLPDLIEIQKKSFEWFLKEGLKEELLSFSPIKDYTGRLELHFL-PQYTFDNPKYS---------------------------------------------------------------------------------------------------------------------------------------------------------------------------------------------------------------------------------------------------------------------------------------------------------------------------------------------------------------------------------------------------------------------------------------------------------------------------------------------------------------TG----------------------------------------------------------------------------------------------------------------------------------------------------------------------------------------------------------------------------------------------------------------H-----ILP---------------------------------------------------------------------------------------------------------------------------------------------------------------------------------------------------------------------------------------------------------------MCNVYMRVHELAKELNINAKDLIDRAKELDLTLKSHSATVSQAMTDKIRGLYKKPKAFIVKKGVAPD---AVEPVPQKTTEQEPPAT--VPAAERT-RPSKPEAKRAAPPSA--APA--KKHKEDATGTNQFRNKK----------------------KKKEGERISKKRTQATEEVITQVVIDPMTVSELSSKIGKTPAEIIRFLMMEKIMVTVNTPIDIETSKKVAESFELEVLEEDEETEKEESKVLSEADEKLLGARAPVVTIMGHVDHGKTTLLDSIRAAKLVSGEVGGITQSIGAYTVWLD----KKIVFIDTPGHEAFTSMRMRGAQATDIAILVVAADDGVMPQTIEAVNHAKSAGVPIIVAVNKMDKPAANPDRVLQQLTEHGLVPEEWGGDTIVVKVSALQKTGIDELLEYILLVAEMQNLKAIKDRPGTGVIIEANLDKGKGPVATMLVQNGTVKVGDSIVVGTVGGKIRALLDDSGQRVKKAGPSTPVEVLGLNEVPQAGDSFEVVGSEKAMKQIVASKKQKERSSRL-EALAAHVKKDTVS----NEDIVTLNLIIKANTHGSAEAVSQAIQNVKSKIVIPKIIHVGVGDISEADVMLAAASNAIILGFTVKEDANTRAAAEKSKVQIKKYDIIYQVLEDVEKTMVSLLEPEIKQVELGMAEVRQIFTVGKTGIAGCYVLEGKIIRGKTAKVIRNNKEIFKGEIDQLKRFKEDVKEVATGFECGISFAKFNDLEEGDIIEVSTTEEIARSSLV
>251221_Gviolaceus@CONCAT
MPEQVVYFNAVLNPGRLRADLGESKGQQAEARLLMLADNLKNLGFRFATRGAVSISVEDLQVPDSKVNILETAEREIQRAEERFTRGEITEVERFQKVIDTWAGATQELTEGVKQELQERSLNSVGMMAFSGARGNLSQVRQLVGMRGLMANPQGEIIDLPIKANFREGLNVTEYIISSYGARKGLVDTALRTADSGYLTRRLVDVSQDVIVREEDCTTQRGIFLGSLRDGSLEERLVGRVAGRDVVHVTGEVLAPRNTQFDYDSAARIARSVDAVMVRSPLTCEANRSVCRMCYGWSLAHSHLVDIGEAVGIIAAQSIGEPGTQLTMRTFHTGGVFTGEVAPLKAPDGKIKFSSLKARPMRTRHGDDAYQADQAGTMSLEGSDVTITPGSLLLVRDGQRIEAGTMYAELALVARKSTEKAQKEVFSDLAGEIKFADLVPEVKTDRQGNETQYASRLGLLWVLSGEVYNLPPGAETSLERGGKVEQGGVIAETRLVTEHGGGVRLKGGREVEIITASVMLDKAIVHEEKSQGREHYSLETDNGQVFALKVSPGTKVNNGQVVAERVDDRYMTKSGGLIKYSGVEVAKARGKQGYEVLKGGTLLWIPEETHEVNKDISLLEVEDGQYVEAGVQVVKDIYCLTSGVVAIAQRNDILREVVIKPGELHLLAPSDHESFAYPGTEVIPGVVTTDLRYVEQVETPEGLAVLLRPVEEFPVPDEPDAPSQEA-IRLRGMQRIPYRDGDRVKAIDGIELLKTQLVLEITLAADIEFVPDDPSRLQLVILETLLIRRDVAADLLHGSTLTHILVKDGERIGPGAIIARTEILAKQAGTVRISRVGQTVRRILLVTQSDLVNVPELTVKPGDLLRAGKLAKDFASPESGQVVLAEVVVRIGRPYLVSGGAILLVVDGDLIQRGDNLALLVFERAKTGDIIQGLPRVEELLEGRKPKEMCVLVERPGKVQITQMPDESYQVSVVEDDGGVTNYPII-GQSLVVVDGQQVQTGESITDGPSNPHDILRI--AREGLQKIESVQRYLVNEVQQVYRSQGVEIHDKHIEIIVRQMTSKVRVEDGGDTTFLPGELVELRQIEQVNEAMAVTGGAPADCTPVLLGITKASLNTDSFISAASFQETTRVLTEAAIEGKSDWLRGLKENVIIGRLIPAGTGFNAYEE-------------MSNTTLLPDLVEIQRESFRWFLEEGLIEELLSFSPITDYTGKMELHFL-QDYKLKEPKYSVEEAKRRDSTYSVQMYVSTRLVNKETGEIKEQQVFIGELPLMTDRGTFIINGAERVIVNQIVRSPGVYYKQELDTNGRKTFNASLIPNRGAWLKFETDANDLVWVRIDKTRKLSAVVLLKALGLSDNEILDAFRHPEYFQKTIEKEGNYSEEEALLELYRKLRPGEPPTVSGGQQLLETRFFDPKRYDLGRVGRYKLNKKLRLSVPETTRILTPQDILASIDYLINLEFDIGSPDDIDHLGNRRVRSVGELLQNQVRVGLNRLERIIRERMTVSEAETLTPASLVNPKPLVAAIKEFFGSSQLSQFMDQTNPLAELTHKRRLSALGPGGLTRERAGFAVRDIHPSHYGRICPIETPEGPNAGLIGSLATHARVNSYGFIETPYKVVKDGRLSGEIK--YLTADEEDEFRVAAGDVAVDEGGNILANPVTIRYRQEFGLASPAEVDYVAVSPIQIVSVATSLIPFLEHDDANRALMGANMQRQAVPLLRPERPLVGTGLEGQAARDSGMVIVSDIDGAITYVSGEQIRVNGAYPLQKYQRSNQDTCLSQRPIVNVGDQVRNGQILADGSATEGGELALGQNILVAFMPWEGYNYEDAILISERLVYDDVFTSIHVEKFEIEARQTKLGPEEITREIPNVGEDSLRNLDERGIVRIGAWMEAGDILVGKVTPKGESDQPPEEKLLRAIFGEKARDVRDNSLRVPNGEKGRVVDVRVFTREQGDELPPGANMVVRVYLAQKRKVQVGDKVAGRHGNKGIISKILPKEDMPYLPDGRPVDIVLNPLGVPSRMNVGQVFETLLGWAGACLNVRFKVTPFDEMYIKEASRYLVHEKLMEAREVTGDPWVYSDTGKGKIQVYDGRTGEAFDRPVTVGQIYMMKLVHLVDDKIHARSTGPYSLVTQQPLGGKAQQGGQRFGEMEVWALEAFGAAYTLQELLTVKSDDMTGRNEALNAIVKGKAIPRPGIPESFKVLVRELQSLGLDVSVHKIHDGSVEVDLMADVRRTPNRPTYENIGGREMSEDNMQGKIRIYDLARDLGRDNRDVMAVCQRLGIAHKTHSSTISEQEADSIREAFQKQQILEVRRTAVPTQPLPELPVPLAQTVVEAPAAPTEPEPT--PQPV-------RPPQPPRRPQ-----------AQPRPEKRGLIAPNRGGLQ-----------PTRPVKKGARDEREAAVEQPKILLLSNISVQDLAQRMHVPTTEIIKTLFMKSVMVNINQTLDQATAELVARELGYEVQAETAVAQATKTEMLDVGDIESLEVRPPVVTIMGHVDHGKTSLLDAIRSARVAEGEAGGITQHIGAYQIEVPTEAGRKLVFLDTPGHEAFTAMRARGAKVTDITVLVVAADDGVKPQTIEAISHAKAAGVPILVAINKVDKPDANPERVKQELTEYDLVPEEWGGKTVMVPVSAKQKLNLDLLLENLLLVADYEELMANPNRQAKGTIIEANLDKARGPVATALVQNGTLHVGDIIVVGSIFGKVRALYDDRGNRVDAAPPSMPVEVLGLTDVPQAGDEFEVYSDEREARRIADERTSKARENRLQQQMSRRVSLGAFSAQAQEGELKELALIIRADVQGSVEAIRASLEKLPQDKVQLRVLQAAAGEVSETDIDLAAASNAVILSFSTTLASGARQAAEQAGVDVREYDVIYKLLEDIQLAMEGLLDPELVEEALGGAEVRQVFPVGKGQVAGCYVKEGKLLRNAQMRVRRGKEVVFEGHVDSLKRFKEDAKEVATGFECGVGSDKFASWQPGDLIECFRMVTQKRTLN-
>1296344_Mglauca@CONCAT
MREQIVYFNSVLSPGNLRKEMETAKGQQCEARLLMLADKLKELGFRYATQAGISISVDDLQVPPAKRTMLNAAETEIQATEERYLRGEITEVERFQKVIDTWNSTSESLKDEVILEIEATGLNSVYMMSSSGARGSMAQVRQLVGMRGLMADPQGQIIDQPIKTNFREGLTVTEYIISSYGARKGLVDTALRTADSGYLTRRLVDVSQDVIVREADCGTIRGVRIVPMKDGPLGDRLLGRVLAEDVVDKTGEVVVPRNLPLSDELIAKVVGTVEEVIARSPLTCEAGRSICQMCYGWSLAHGKLVDLGEAVGIIAAQSIGEPGTQLTMRTFHTGGVFTGEVALVKAPNGIVKLSELRTRGVRTRHGEEREQVETGGELILLSGKVPVTAGSLLLVKEGDVVETDQLLAEVALAVRHSTEKAVKDVSTAIAGEVVFADISPEEKTDRQGNTTRIAQRGGLMWVLSGEVYNLPPGAEPVVKNGDRLSVGSVLAETKLITSSGGVVRL-SDREIDIITASVLLDQAQIRAESTAGREHYVINSTENQSFSLLAAPGTKVQNHAPVAELIEDRYRTNTGGLLKYVGVEVQKRKVKQGYEVVKGGTLLWIPEECHEVNKDLSLLYVENGQYVEAGTEIVKDIYCQNSGIVEVIQKNEILREMVVKPGELHLIEPP-EGIILHPGSSVLPGLPVEELKYVEYVETPEGPALLVRPVIEFQVPDEPNLPSQASIIELRAVQRLPFKDGERVKSVEGVELVRTQLVLEMDLAADIELIPDDADRLQLVILESLVVRKDAGADPLGGNTRTEVLVTDGMQIPPGAVVARTEIQCKEAGLVRIREGAEAIRRILIVRDQDLVDIPECQLKVGTLVVAGQLAPGVKAPESAQIVTRKVKLRLARPYRVSSGAILHIDDGDLVQRGDNLVLLVFERAKTGDIIQGLPRIEELLEARKPKEACVLTRRPGTVSVVYSEDEVTEVKIIEDDGVISDYPIGPGQNAMVLDGQRVESGEPLTDGLTNPHEILEVLGVHEAAKVLYQAQAFLVNEVQSVYQSQGIDISDKHIEVIVRQMTSKVRIDDGGDSTYLPGELVELREVHNFNETMSITGKAPADYTPVLLGITKASLNTDSFISAASFQETTRVLTEAAIEGKSDWLRGLKENVIIGRLIPAGTGFNAYEEDMVVDDRTARNYTMTNQTILPDLVEIQRSSFRWFLEEGLIEELNSFSPITDYTGKLELYFNAKDYKLKRPKYDVDEAKRRDATYAVQMYVPTRLVNKETGNINDQEVFIGDLPLMTDRGTFIINGAERVIVNQIVRSPGVYYKSEVDKNGRRTYNASLIPNRGAWLKFETDKNDIVWVRIDKTRKLSAQILLKALGLSDNEILDGLRHPEYYQKTLDKEGNPTEEEALLELYRKLRPGEPPTVSGGQQLLESRFRDPKRYDLGRVGRYKMNRKLRLNVPDTVRILTPQDILAAVDYLINLEFDIGNEDDIDHLGNRRVRSVGELLQNQVRVGLNRLERIIRERMTVSDSEILTPASLVNPKPLVAAIKEFFGSSQLSQFMDQTNPLAELTHKRRLSALGPGGLTRERAGFAVRDIHTSHYGRICPIETPEGPNAGLIGSLATHARVNQYGFIETPFWPVKNGRVLKDTPPNYMTADEEDDLRVAPGDVAVDENWMIIGKAIPVRYRKEFSIVTPDQVDYIAVSPVQIISVATSLIPFLEHDDANRALMGSNMQRQAVPLLKPSRPLVGTGLEAQAARDSGMVIIAKAPGEVTYIDANRIRVEGEYQLQKYQRSNQDTCLNQRPLVELGDRVEVGQVLADGSATEGGEIALGQNILVAYMPWEGYNYEDAILISERLVREDVYTTIHIEKFEIEARQTKLGPEEITREIPNVGEDSLRNLDENGIIRKGAWVEAGEILVGKVTPKGESDQPPEEKLLRAIFGEKARDVRDNSLRVPNGEKGRVVDVRVFTREQGDELPPGANIVVRVYVAQKRKIQVGDKMAGRHGNKGIISRILPVEDMPYLPDGTPVDIVLNPLGVPSRMNVGQVFECLLGWAGKNLGLRFKITPFDEMYGTEASRETVHGLLSAAKEQVGKSWVFNEDHPGKIRLYDGRTGEPFDRPITIGMAYMLKLVHLVDDKIHARSTGPYSLVTQQPLGGKAQQGGQRFGEMEVWALEAFGAAYTLQELLTVKSDDMQGRNEALNAIVKGKAIPRPGTPESFKVLMRELQSLGLDIAVHKVEDGTVEVDLMMETRRTPSRPTYESLTREDLEEEMNNAKVRIYELSKELNLENKDLLTICEQLNIAVKSHSSTISEIDAERIKNAAEKPQILQIKHVTPPNRPSPSRPVPPETQLTKPPASPRKPLIKKAPRPS-------RPPPGLKKPTRAPKRWEEEEEANKVKGKRRMIED-DDDFADLELNISAIARPPKQKKKPKEQKRDVKVERPESVILKGLTVRELAELLVVPETEIIKNLFFKGLAVNITQTLDLPTASMVTEELGVKVETVEEAAPATKTEMLDVADLDNLQHRPPVVTIMGHVDHGKTTLLDAIRQTKVAQGEAGGITQHIGAYHVDVEHNGQQQVVFLDTPGHQAFTAMRARGARVTDIAILVVAADDGVRPQTVEALKHAQAAEVPIIVAINKVDKPDAQPDRVEQELTQYGLVSEKWGGNTTMVHVSALKGQNLDELLEMILLVAELEELSANPDRPARGTVIEAHLDKAKGPVATFLVQNGTLRVGDILVVGHVLGKVRAMVDDRGDRVEAATPSFAVEVLGLNDVPSAGDEFEVFTHEKEARAIAEGRADQQRQSRWQQAMSRRVTLNTISEQVKEGSLKELNLLLKSDVQGSLEAILGALKQLPQREVQIRVLFAAPGEISETDVDLAAASGAVIVGFNTTLASGARQAADRAGVDVREYNIIYKLLDDIQAAMEGLLDPEMVEEPLGQVEVRAIFPVGRGTVAGCYVLSGKAIRNCNIRVQRSGRVVYQGILDSLKRVKDDVKEVNAGYECGIRIDNFSDWVEGDIIETFQMVSKRRTLAT
>1781255_Dsp@CONCAT
MTDKLIFRNRVVDKGQLKKLIAWAFTHYGTARTAQMADDLKELGFHYATRAGVSISVDDLQVPPSKRQLLEAAEAQIRTTEARYTRGEITEVERFQRVIDTWNSTSEALKDEVVRYFRATDLNSVYMMAFSGARGNISQVRQLVGMRGLMADPQGEIIDLPIKTNFREGLTVTEYIISSYGARKGLVDTALRTADSGYLTRRLVDVSQDVIIREIDCGTTRGIPVQPMRDGPLKDRLLGRVLAEDAIDRTGEVVARRNQDICDELAIAIGQAIEQVMVRSPLTCEAARSVCQHCYGWSLAHAKMVDLGEAVGIIAAQSIGEPGTQLTMRTFHTGGVFAG-AAQILAPNGTIRF-ELKTRKVRNVRGEEELFVDSAGKLILMESSIPIPMGATLLVKDGSEVTAGQLLVNVPSSVQRSTEKATKDVATDLAGEVQFADILPEEKRDRQGNTTRIARGGGLIWILSGEVYNLPPGAEPVVKNGSKVETNSVIAETNIRTEHGGIVRLLSGREIEIITASVLLDQARVEVSSTQGKEQYIIVSSDNQRFSLKATPGTKVTNNQVVAELIDDTYRTSTGGIIKYAGVEAKRGKAKQGYEVTQGGTLLWIPEESHEVNKDISLLMVEDGQFVEAGTEVVKDIFCQSSGVVEVTQKNDILREIVIKPGDLHMIEPGDEESIIHPGEEVLSGITFNELRYVESVETPEGPAILFRPVTEFHVPDEPSVPSQESSIRLRSVQRLSYKDGERVKSVEGLELLRTQLVLELDLAADIELIPDDPDRLQLVILESLIIRRDVAADPTQGSTNTRLLVSDGEQIDPGAVVARTEILCKEAGEVRIKEGGEAVRRVLIVRSADLITIDQPTANKGDLLVAGEVAPGVSLSESGLVVKVEVTLRIARPYRVSPGAILHIDDGDLVQRGDNLVLLVFERAKTGDIIQGLPRIEELLEARKPKEACVLAERPGVAQVIYSEDESVSVKVMEEDGTLTDYPLTPGQNAILLDGSQVAAAQPLSDGPANPHQILEVQSDHEAALALQQVQTFLVNEVQSVYQSQGIDISDKHIEVIVRQMTSKARVDDGGDTTMLPGELVELYQVQQVNEAMAITGGAPASYEPVLLGITKASLNTDSFISAASFQETTRVLTEAAIEGKSDWLRGLKENVIIGRLIPAGTGFNAYEEDVVLDDRTARSYRMNQTTMLPDLVEIQRASFRWFLEEGLIEELDSFSPISDYTGKLELHFIGKDYKLKRPKYEVDEAKRRDATYAVQMYVPTRLINKEAGTMIEQEVFIGELPLMTDRGTFIINGAERVIVNQIVRSPGVYYKSETDKNGRRTYNASLIPNRGAWLKFETDKNDLVWVRIDKTRKLSAQVLLKALGLSTNEILDALRHPDYFQKTIDKEGDYSDEDALMELYRKLRPGEPPTVTGGAQLLESRFFDPKRYDLGKVGRYKLNKKLHLNVPETKRVLTPEDILSAIDYLINLEYDIGSIDDIDHLGNRRVRSVGELLQNQVRVGLNRLERIIRERMTVSDAEHLTPTSLVNPKPLVAAIKEFFGSSQLSQFMDQTNPLAELTHKRRLSALGPGGLTRERAGFAVRDIHPSHYGRICPIETPEGPNAGLIGSLATHARVNQYGFIETPFYPVETGRVLRDRLPAYMTADEEDDLRVAPGDIPTDEAGKILGDIIPVRYRQEFTTTSPDQVDYVAVSPVQIISVATSLIPFLEHDDANRALMGSNMQRQAVPLLKPERPLVGTGLEAQAARDSGMVIISKYDGEVTYVDATQIRVSAAYEVQKYQRSNQDTCLNQRPIVRVGDKVKSGQVLADGSATEGGELALGQNILVAYMPWEGYNYEDAILISERLVYDDIYTSIHIEKYEIEARQTKLGPEEITREIPNVGEDALRQLDEDGIIRIGAWVEAGDILVGKVTPKGESDQPPEEKLLRAIFGEKARDVRDNSLRVPNGEKGRVVDVRVFTREQGDELPPGANMVVRVYVAQKRKIQVGDKMAGRHGNKGIISRILPIEDMPYLPDGRPVDIVLNPLGVPSRMNVGQVFECLLGWAGENLEKRFKVVPFDEMHGDQMSRETVHGKLQEAADETGYDWLFNSDHPGKTQVFDGRTGEPFDRPVTVGKAYMLKLVHLVDDKIHARSTGPYSLVTQQPLGGKAQQGGQRFGEMEVWALEAFGAAYTLQELLTVKSDDMQGRNEALNAIVKGKAIPRPGTPESFKVLMRELQSLCLDIAVHKVEDGTVEVDLMADVRRSPNRPTYESITPEELEDEMNNGKVRIYELSKELNLDNKDILAVCEQLNIAVKSHSSTISESDAERIRAYAEKQQILEIRKRNPPNRPVPAREAPEESALIGPPDKPAKPILKKT--PTAPVPELRRPPTDLKRPTKPPKRREEEEEVGKTKAKRRVIDDEDEDLDDLDEVSLSLMRPAKPKSAPKADRRD-QPERPEKISLTGITVRELANQMAVQETEIVRLLFLKGIAATVTQTLDLPTVNLVAQELGIEVETKARESEARKTEMLDADDLENLQRRPPVVTIMGHVDHGKTTLLDSIRKTKVAAGEAGGITQHIGAYHVDLDHAGEQQIVFLDTPGHEAFTAMRARGARVTDIAILVVAADDGVRPQTIEAISHAKAAEVPIVVAINKVDKEGAQPDRVRQELTEYGLVAEEWGGETIMVPVSAINGENLDTLLEMILLVSEVEELSANPDRAARGTVIEANLDKSRGPVATLLVQNGTLRVGDILVAGAALGKVRAMVDDRGKRVDVASPSFAVEVLGLSDVPAAGDEFEVFEDEKQAKAIASERANQQRESRLQQAMSRRVTLNTLSARAQEGELKELNLVLKADVQGSVEAILGSLKQLPQNEVQVRVLLAAPGEITETDVDLAAASSAVIIGFNTTLATGARSAADEAGVDVREYDVIYQLLDDIQGAMEGLLDPEMVEEPLGQVEVRAVFPVGKGAVAGCYVLSGKAIRNCNARVRRQGTVIYEGTLDSLKRMKDDAKEVNAGFECGIGIDKFNDWKESDIIETFRMVTKRRTLSH
>1947889_Cbacterium@CONCAT
----MIFKNRVIDKGQLKKLIAAAFTQYGSARTSQMADRLKNLGFRFATRAGVSISVDDLQIPPSKQELLEAAEEQIREIELRYSKGEITEVERFQRVIDTWNSTSEALKDEVVRYFKATNLNSVYMMAFSGARGNISQVRQLVGMRGLMADPQGEIISLPIKTNFREGLTVTEYIISSYGARKGLVDTALRTADSGYLTRRLVDVSQDVIIRELDCGTARGITVEAMCEGPLADRLLGRSLAEDVVSETGELVAKRNDWLSEDLAKAVAKHTKTVKVRSPLTCEAARSVCQACYGWSLAHHAPVDLGEAVGIIAAQSIGEPGTQLTMRTFHTGGVFSG-AADILAPGGKINYAEVKTRKIKTQQGQE-IRVETGGELIVDSEEIPISAGSRLLVEDGQMIKPGTIIANTPPSASRSTERATKDVSTDIAGEVCFEGIIPEEKRDRQGATTVIARTGGLIWVLSGEVYNLPSDAKPVVKNQDRMQSLDVLAMSTITTKHGGLVRLPEGREVEIITAQVTLDQATVTIKDKGSKEIYLITTREGEQFSLLATPGSKVTSGQVVAELIDQSYRTLTGGTIRYAGIETKRGTSKYGQEVVKGGTLLWIPEESHEVNKDISLLMVEDGQYVEAGTEVVKDIFCQTSGIVTVVQKNDILREIIIKPGTLHLIDPE-TEGIVRP-PEVVMGQEIEQLCTLEIVQTPEGMGALLRPVAEYPVSDSPSGPSTST-IQLRTAQRLPYKDGERIKSVQGVDLVRTHLILEINLVADIELVPNDGERLQLVILESLLIRREGIADLTQGQIRTQLLVEDGAQVGAGDVIASTEILCNSPGEIALRDEDEQVRRLLVVRGSDRRTLDQLQVKEGDLLVAGEVAPGIRLPESSKVEFIDLVLRAARPYRVSPGAVLHLGDGGLVQRGDKLVLLVFERAKTGDIIQGLPRIEELLEARKPKEACVLARRPGEIQTVEGEDDVRAIRVVEVDGTLTTYTLLPGQSLMVVEGERVEAGGPISDGQQNPHELLEIQGHYEAAMALAEVQQFLVDAVQGVYQSQGIDIADKHIEVIVRQMTSKVRLDDGGDTTMLPGELMELYQVEQVNEAMSITGGAPARYTPVLLGITKASLNTDSFISAASFQETTRVLTEAAIEGKSDWLRGLKENVIIGRLIPAGTGFNAYEDDLVVDDRTAYRLDMNQITTLPDLVEIQRSSFRWFLEEGLIEELDSFSPISDYTGKLELHFIGKNYKLKRPKYEVDEAKRRDATYAVQMYVPTRLINKETGEIKEQEVFIGELPLMTDRGTFIINGAERVIVNQIVRSPGVYYKSETDKNGRRTYNASLIPNRGAWLKFETDKNGLVWVRIDKTRKLSAQVLLKALGMSTGEILEGLRHPDYFQKTIEKEGDFSDEEALLELYRKLRPGEPPTVNGGQQLLESRFFDPKRYDLGKVGRYKLNRKLGLTVPASIRVLTPKDIMSAINYLINLEFDLGSIDDIDHLGNRRIRSVGELLQNQVRVGLNRLERIIRERMTVSDSDSLTPTSLVNPKPLVAAIKEFFGSSQLSQFMDQTNPLAELTHKRRLSALGPGGLTRERAGFAVRDIHPSHYGRICPIETPEGPNAGLIGSLATHAKVNEFGFIATPYYRVENGYVRRDLAPLFMTADEEDDLQVAPGDISCDEEGKILGEIIPVRYRQEFTTAAPTQVDYVAVSPVQIISVATSLIPFLEHDDANRALMGSNMQRQAVPLLRPERPLVGTGLEPQAARDSGMVIVSKTNGVVSFVDATRIQVEGEYQLQKYQRSNQDTCLSQRPIVYEGDRVLVGQILADGSATEGGELALGQNILVAYMPWEGYNYEDAILISERLVSEDLYTSIHVEKYEIEARQTKLGPEEITREIPNVGEDSLRNLDEGGIIRKGAWVESGDILVGKVTPKGESDQPPEEKLLRAIFGEKARDVRDNSLRVPNGEKGRVVDVRIFTREEGDELPPGANMVVRVYVAQKRKIQVGDKMAGRHGNKGIISRILPLEDMPYLPDGTPVDIVLNPLGVPSRMNVGQVFECLLGWAGENLERRFKLQPFDEMHSREMSRATVHNKLKEAAHYTGKEWLYDPKNAGKIQLFDGRTGEAFDRPITVGKAYMLKLVHLVDDKIHARSTGPYSLVTQQPLGGKAQQGGQRFGEMEVWALEAFGAAYTLQELLTVKSDDMQGRNEALNAIVKGKAIPRPGTPESFKVLMRELQSLCLDIGVHKVEDGDVEIDLMQEGRRSPNRPTYESIST-DFSDQMNNGKVRIYELSKELNLDNHYVLNLCDQLNITYKSHSSTISESEAERIRAWAEKQQILEIRRLSPPSSPSPVAPEPSKTQLIGPPVRPSKPGKPRLPKPSDP-----RPPEPLRRPMRPTKKRSEEEDAGKVTKKRRIIEDDDDDLDDLDEVSLSLVRPAKPK--PAHRRNKGTEEKPEKITLKELMVRDLAALLAVPETEVVKRLFTKGIAATVTQTLDLETAIWVTEDLGVEVETVVAQSEATKTQMLEEEDLEHLHRRPPVVTIMGHVDHGKTTLLDAIRQTKVVDSEAGGITQHIGAYHVDVEHDENQQIVFLDTPGHEAFTAMRARGAKVTDIAILVVAADDGVRPQTIEAISHAKAAQVPIVVAINKIDKEGASPDRVKQELMEHGLVPEEWGGDTIMVPVSAIQGENLDGLLEMLILVSEIEELSANPDRLAKGTIIEAHLDKARGPVATLLVQNGTLRVGDAVVAGATMGKVRAMIDDRGDRVEEALPSFAVEVLGLNELPSAGDEFECMADEKEARAIANSRAEAQRETRLQQALSRRVTLSSLSAQVKEGELKELNLLLKADVQGSVEAILGSLQQLPQNEVQLRILLAAAGEVTETDVDLAAASNAVIISFNTTFASGARAAADQTGVDVREYDIIYKLLDDIQGAMEGLLDPELVEEDLGQVEVRAVFTIGKGAVAGCYVLSGKAIRNCNLRVMRGQNLIYEGFLDSLRRERDDVKEVNSGFECGIGVDKFTTWEVGDVIETYRMVTKRRTLSS
>685565_Psp@CONCAT
MAEQIVYFNAVLNPGRLRTDIENSKGQQAEARLLMLADQLKALGFRYATQAGVSISIDDLQVPASKKALLAAAEQEIEETANRYIRGEITEVERFQKVIDTWNVTNENLKDEVVYALKSNNLNSVYMMAFSGARGNISQVRQLVGMRGLMADPQGEIIDLPIKTNFREGLTVTEYIISSYGARKGLVDTALRTADSGYLTRRLVDVSQDVIVRENDCGTTRGIKLKAMRDGKLSDRLFGRVAAEDIVDNTGEVIVMRNQEISEDLSLAVQKAVEEVCVRSAFTCESTRSVCQMCYGWSLAHAELVDIGEAVGIIAAQSIGEPGTQLTMRTFHTGGVFTGEVAQQRAPDGVVKYSKLKVRPMRTRHGEDAFIVESNGDFTLESAEYAVTQGSTLLVRDGQKVTQAQLMAEVSATSRKTTEKATKALNTGLAGEVLFSDLAIEEKKDRQGNTSYVAREKGRVWVLAGEVYNLPPGAEPTVKNEQQVVEGDVLAETRLITEHGGVVRLSHNREVEIITASVVLDQAIVKEESYQGREHYILETQGGQSFSLKASPGTKLTNNQVVAELIDDTYHTKSGGIIKFAGVEVAKSKGKQGYEVVKGGTLLWVPEETHEVNKDASLLMVEENQFIEAGTEVVKDIFSQTAGVVEVFQKNDILREIVIKPGDLHLVDPQTNGSLAYPGTEIMPGLTSPELRYVEYLDSTEGPALLLRPVEEYQVPDVPTVPSQESVIGLRAVQRIPYKDGDRVKAIDSVELLKTQLLLEVDLAADIEFIPNDPGRLQLVILESLVIRQDTSGDPAHSNSRTRLLVNDGDRIEPGAVVARTEILCKRAGQIRIRQGSEVVRRLLVVTEADCITTEPPSVQPGDLLRAGEIGAGVITEESGQVLKVEVVFRIGRPYLVSPGALLQIHDADLVQRGDNIALLVFERAKTGDIIQGLPRIEELLEARKPKEMCVLARTSGTAQVTYDSDDNPEVKILGDDGTLDDYSFNAGQSVIISDGQKVLAGEAITDGPANPHDILDILGVRQAALLLQKVQEFLMNEVQSVYQSQGVDISDKHIEVIVKQMTSKVRIEDGGDTTRLPGELVELHQVEQINEAMEITGGAPADYTPVLMGITKASLNTDSFISAASFQETTRVLTEAAIEGKSDWLRGLKENVIIGRLIPAGTGFNAYDTDVIIDDNTARNYQMNKPTVLPDLVEIQRESFRWFLEEGLIEELESFSPITDYTGKMELHFIAKDYKLKRPKYSVDESKRRDATYAVQMYVPTRLINKETGEIKEQEVFIGDLPLMTDRGTFIINGAERVIVNQIVRSPGVYYKQEIDKNGRRTYNASLIPNRGAWLKFETDKNDLVWVRIDKTRKLSAQVLLKAIGLSDAEILDALTHREYFQKTIDKEGQFDEDEALKELYRKLRPGEPPTESGGRELLRSRFFDPKRYDLGKVGRYKLNKKLRLNTPDTVRVLTEKDILTAINYLINLKFDIGEIDDIDHLGNRRVRSVGELLQNQVRVGLNRLERIIRERMTVSDVDALTPASLVNPKPLVAAIKEFFGSSQLSQFMDQTNPLAELTHKRRLSALGPGGLTRERAGFAVRDIHPSHYGRICPIETPEGPNAGLIGSLATHARVNQYGFIETPYYAVENGKVLKNQEPIYMTADEEDEFRVAPGDVATNEEGYIFNEIVPIRYRQEWGTASPEEIDYVAVSPVQIISVATSLIPFLEHDDANRALMGSNMQRQAVPLLRPERPLVGTGLEAQAARDSGMVIVSRVTGEVSYVSADEIRVTGIYRLQKYQRSNQDTCLNQRPLVWVGDSVVAGQVLADGSATEGGEIALGQNILVAYMPWEGYNYEDAILINERLVIDDVYTSIHVEKYEIEARQTKLGPEEITREIPNVGEDSLRNLDEQGIIRIGAWVSSGEILVGKVTPKGESDQPPEEKLLRAIFGEKARDVRDNSLRVPNGEKGRVVDVRVFTREQGDELPPGANMVVRVYVAQKRKIQVGDKMAGRHGNKGIISRILPKEDMPFLPDGTPLDIVLNPLGVPSRMNVGQVFECLLGWAAENLNARFKIVPFDEMYGEEASRELVHGQLEHARNHTGKDWIFNDGFPGKLTVYDGRTGEPFDQPVTVGKAYMLKLVHLVDDKIHARSTGPYSLVTQQPLGGKAQQGGQRFGEMEVWALEAFGAAYILQELLTVKSDDMTGRNEALNAIVKGHAIPRPGTPESFKVLVRELQSLCLDVSVHKLEDGSTEVDLMVDVRRTPSRPTYESIYRGDIDEDMSSNRVRLYELSRELDLDTKDVIAVCEQLNIVVKSHSSTITESEAELVRTKAPKQQILVVSKGTPPLEPSPSRPLPQKPELITPPVPPKTPRVEKAPRPKRPRPKLNRPPPELEKPTNKANKKSKEEEKNRNKPKRYDFADDDDD--DLDQISLSLARPARPKIKPTDRHQQVEVEKPTSVEIEGMTVAVLAKRLVLSETEVIRTLFMKGIMANINQTLDVGTAKMVATELGYEVHDPEVVELALKTEMIDIGDLDKLERRPPVVTIMGHVDHGKTTLLDAIRKSKVAQGEAGGITQHIGAYHVDVEHNGEQQIVFLDTPGHEAFTAMRARGTKVTDIAVLVVAADDGVQPQTIEAISHARAAKVPIVVAINKVDKIEAQPDRIRQELTEYSLVAEEWGGDTIMVPVSAIRRENLDTLLEMILLVAEVEDLQANPNRTAKGTVIEAHLDKAKGPVATLLVQNGTLRVGDIFVAGAAFGKVRAMVDDRGARVGKASPSFAVEVLGLGDVPAAGDEFEVYLDEKQARAIADQRTMDQRQTRLIQAMSRRVTLGTLSEKVKEGDLKELNIILKADVQGSLEAILGALAQLPQREVQLRILLSAPGEITENDISLAAASSAVVLGFNTTMAPGARQAADDLGVDFRDYNVIYKLLEDIQDAMEGLLDPEMVEEYLGQAEVRAIFTIGKGAVAGCYVQNGKLLRNCNVRVKRGNEVVHSAVLESLRRVKDDAKEVASGFECGVSLAKFSSWKEGDIIEAYRMVTKRRTLAT
>1801610_CMbacterium@CONCAT
MSEQVIYFNSVLNPGGIKDELASVGSSQTEARMLMLANVLKDLGFKYATKAGTTISIEDLDVPKAKKDLLRKAEDEIDRATNRYLKGEITEVERYTKVIDTWSETTEKLTKEVVSAILSA-LNPVYMMAFSGARGNISQVSQLVGMRGLMADAQGQIIDLPIKANFKEGLSVTEYIISSYGARKGLVDTALKTADSGYLTRRLVDVAQDVIIRVEDCETSIGINMATISHGSLADRLLGRTNATDIVDEG-NVIVPANTLLNRIEVEKVVKAIKEVKVRSALTCELEYGICQKCYGWALTSNKAVDIGEAIGIIAAQSIGEPGTQLTMRTFHTGGVFRGTSTEIKSNSGKIISKI--TRELRTRHGDLVEVSTKDSKMEIEDKNFNIPQGSTVFYSTGKEIEKGQVIGEFEPGEGRLTERATKDITADLSGQIIFDGFNVDEKRDRQGNTSRTANRSGKIWVLSGDVYNLPGGSKILVKDQLDVKKGDILAETTTVSEHGGEVKLGNGKEITIVIASITPANAVLEKTKKE--QLWKVEKT-GETYIIKSPVDTVVENGMTIAELIDDEYTVNSSGEIRYAGIEVDEHHI-----ITKPGKVIFIPEEIHQVSKDSTLKMVESGTYVTVDTEIVKDVRARIDGVVEIKEYNDIIHEVIIRPGELHKVNVSTDGDIVEAGTEIAPGIAAKEKSMVTIMSKEEKVDILLRPVQEFDIKPKEVSIKFSSTIDMASVTQLQYRDGSRIRQLEGANLTRTSLVLQMQLKGLVELEPKAEENVKIVVLENLIIRREIEDVTGVSSLQTELLVEDGQIIEPKVPVSKTQVLARNNAKVSLNENTEEIRRLLLISSELETKIEKPIINVGDLVKVDIISEGEISKLSGQITGIKVTIRGGRPYLISAGTQLQVDSNGLVQRGDLLATLVFERQKTGDIVQGLPRVEELLEGRKPKESAILAEEDGEAEIEYDED--TRLFIVSESG-RQEIKVPIDSNIIVSDKEKIKKGQPLTDGPLNPHDIIRLSG-------PKAVQQYLVDEVQRVYRSQGVEIADKHIEVIVRQMTKKVKVDDSGDTKLLPGELVELYTLEAENSEVEKLGGNPATYHPVLLGITKASLNTDSFISAASFQETTRVLTEAAVEGKKDQLRGLKENVIIGRLIPAGTGYYHLNHSAILEEIESPDFTMAE---LPDLTEIQKNSFEWFLKEGLKEELLSFSPIKDYTGRLELHFL-PNYTFDNPKYTVEEARIHDASYTKQLRVMMKLVNRDTGEIKEQEVYVGDIPMMTEKGTFIINGAERVIVSQIVRSPGIYYKRDIAPTGKRLYNATLIPNRGAWLKIETDINDIVYVKIDKNRKILATTLLKALGISVSEMETIFRHSEFLRKTLDKDTTKNTDEALIEVYKKLRPGDPASASGGRSIIESRFFDEKRYDLGKVGRYKLNKKLGLNLPETQRTLTVQDIVASIEYLINLTFDEGNVDDIDHLGNRRIRSVGELLQNQFRIGLTRLERIVKERMTLQDTETLTPTSLLNTKPLVAAIKEFFGSSQLSQFMDQTNPLAELTHKRRLSALGPGGLARERAGFAVRDIHPSHYGRICPVETPEGPNAGLIGSLSTFARVNEYGFIETPYLSVRDNKVTEEVH--YLSADEEDNFRVAPGDITLNPDRSISTELVPIRYRSEFTMGESSKVDYVGVSPIQIISVGTALIPFLEHDDANRALMGSNMQRQAVPLLRAQRPMVGTGIEKRAATDSGMVIVAQQDGVIERVTGDEIQIAGKYTLMKYVRSNQDTCLNQKPVAKAGQKVQKGDVIADGAATEFGELALGRNVLVAFMPWEGYNFEDAILISDRLVHDDVFTSIHIEKLEIDARTTKLGPEEITREVPNVSEDSLRHLDERGIVRIGARVYADDILVGKVTPKGESEHPPEEKLLRAIFAEKARDVRDNSLRVPHGEGGRVVDVKVFDREKGDELPPGANTVIRVYIAQKRKISVGDKMAGRHGNKGIISKILPKEDMPFLPDGTAVDLVLNPLGVPSRMNVGQTYETLLGLAAFLTGKYYEVPPFDEMFGEEASGVATTKEIIEGIEKTNLNWVQED---GKVTLYDGRTGESFDQPVSVGMIYLMKLVHLVDDKIHARSTGPYSLVTQQPLGGKAQFGGQRFGEMEVWALEAYGAAYTLQEMLTIKSDDVNGRSRAYEAIVKGENLQRPGIPESFKVLVRELQSIGLDITVAKR-GG-LEVDLMSDTKSAPKR-TLSDLD-SELQTP----------------------------------------------------------------------------------------------------------------------------------------------------------------------------------------------------------------------------------------------------------------------------------------------------------------------------------------------------------------------------------------------------------------------------------------------------------------------------------------------------------------------------------------------------------------------------------------------------------------------------------------------------------------------------------------------------------------------------------------------------------------------------------------------
>74547_Pmarinus@CONCAT
MTEQIVYFNCVLDPGQLREEISSSKGQQTEARMLMLADNLKDLGFRYATQAAVSISVEDLKVPEAKQDLLGQAEAQITATEECYRLGEITEVERHTKVIDTWTETNERLVDAVKIDVNQNALNSVWMMANSGARGNMSQVRQLVGMRGLMANPQGEIIDLPIRTNFREGLTVTEYVISSYGARKGLVDTALRTADSGYLTRRLVDVAQDVIVREDDCGTTRGIIVKA-EDGGFGSRLVGRLTAEQVVNVDGEILAERNTEIDPPLSKRFEKAITEVMVRSPLTCEANRSVCRKCYGWALAHNELADLGEAVGIIAAQSIGEPGTQLTMRTFHTGGVSTAETGVVRSTAGTVEFGPARVRGYRTPHGLEAQQSEVDFTLTVKSGKIDITTGSLLFVSDGQEIEADVTVVQIAAVVKKSVEKATKDVICDLAGQVRYEQVIPREVKDRQGNITLKAQRLGRLWVLAGDVYNLPPNAEPVVQGNVKVERGQVLAEASQASEFGGEVRLRDSREVQIVTTSMTMKDFKLLGESTHSGELWHLEAKDGTRYRLNTIPGSKIGNGEVVAELADDRFRTQTGGLVRFAGLAIKKRSAKNGFEVNKGGTLLWIPQETHEINKDISLLMIEDGQWIEAGTEVVKDIFSQTAGIVTVTQKNDILREIIVRSGSFHLCETKEDGQIVNPGETIAKGINSEAMVFVQTVDTPEGTGLLLRPMEEYTIPNEAQLPELTHVLGIKATQRLAFKDGELIKSVEGVELLKTQLILETFMTVDVEAVRDAKTRLRLVILESILVRRDTISDSSHGSTHTELQIEDGQSVKASDVVATTQILCKQEGIAQVVQEGDPVRRLIVERDEDTITVT-PLVEVGQRLVDGSLAKDEPSSCCGEVEEVDITLRLGRPYMVSPDSVLHVRDGDLVQRGDGLALLVFERQKTGDIVQGLPRIEELLEARRPRESAVLCKKPGTVEIKQGEDESITVTVIEADDAIGEYPILLGRNVMVSNGQQVHAGELLTDGPINPHELLDCKPLMDAAQEIAKLQHRLVTEVQNVYKSQGVSIDDKHIEVIVRQMTSKVRIEDAGDTTLLPGELIELRQVEDTNQAMAITGGAPSEFTPVLLGITKASLNTDSFISAASFQETTRVLTEAAIEGKSDWLRGLKENVIIGRLIPAGTGFSGFQETAVLADPSDADLEMSSSAYLPDLVEVQRASFKWFLDEGLIEELDSFSPITDYTGKLELHFVGNEYRLKRPRHDVEEAKRRDATFASQMYVTCRLVNKETGEIKEQEVFIGELPLMTERGTFIINGAERVIVNQIVRSPGVYFKDEQDKNGRRTYNASVIPNRGAWLKFETDKNDLLHVRVDKTRKINAHVLMRAMGLSDNDVIDKLRHPEYYKKSINEEGISSEDQALLELYKKLRPGEPPSVSGGQQLLQTRFFDPKRYDLGRVGRYKINKKLRLTIPDTVRTLTHEDVLSTLDYLINLELDVGSLDDIDHLGNRRVRSVGELLQNQVRVGLNRLERIIKERMTVGETDSLTPAQLVNPKPLVAAVKEFFGSSQLSQFMDQTNPLAELTHKRRISALGPGGLTRERAGFAVRDIHPSHYGRLCPIETPEGPNAGLINSLATHARVNQYGFIETPFWKVENGRLIKEGDPIYLSADLEDECRVAPGDVATDADGQILAELIPVRYRQDFEKVPPEQVDYVQLSPVQVISVATSLIPFLEHDDANRALMGSNMQRQAVPLLRPERPLVGTGLETQVARDSGMVPISRVNGMVTFVDATAIIVDGTHYLQKYQRSNQDTCLNQRPIVCQGDAVIVGQVLADGSACEGGEIALGQNVLVAYMPWEGYNYEDAILVSERLVKDDLYTSVHIEKYEIEARQTKLGPEEITREIPNVAEESLGNLDEMGIIRIGAFVESGDILVGKVTPKGESDQPPEEKLLRAIFGEKARDVRDNSLRVPSTERGRVVDVRIYTREQGDELPPGANMVARVYVAQRRKIQVGDKMAGRHGNKGIISRILPREDMPFLPDGTPVDIVLNPLGVPSRMNVGQVFECLMGWAAANLDCRVKVVPFDEMYGAEKSQQTVEAYLKEAAKQPGKEWVYNPDNPGKLQLIDGRSGEPFDQPVTVGYAQILKLVHLVDDKIHARSTGPYSLVTQQPLGGKAQQGGQRLGEMEVWALEAYGAAYTLQELLTVKSDDMQGRNEALNAIVKGKPIPRPGTPESFKVLMRELQSLGLDIAVYT-DEGK-EVDLMQDVRSTPSRPTYESLGVADYDEDTSSGKIRIYELSKDLGLENKDVLHAAEKLSIAAKSHSSSISDDEAKRIRGLLREKTILSVKKAPIPTRPSPTRPAPA-PRANKPPVPPSKPELVKPPRPIKPLMQLQKPPPPVER-TRPPRRWDDSAKRNKQKQRQKIIGENDDALTETSVLTASLARPAKPKRKRKALRAAREAVRPEMLIVENLTVQELADMLSIESSEIIKSLFFKGITATVTQSLDLPTIEAVAEEFGVPVLQDDIEEAAKKTEMIEETDLAHLIRRPPVVTVMGHVDHGKTSLLDAIRKARVAAVEAGGITQHIGAYQVEIDHGGQRKITFLDTPGHQAFTAMRARGTKVTDIAVLVVAADDGVRPQTLEAISHARAAKVPIIVAINKTDKEGASPERVKQELSDQNLLSEEWGGDVVMVPVSAIKGENIDKLLEMILLVTEVEDLQANPDRLAKGTVIEAHLDKAKGPVATLLIQNGTLKTGDVLAAGPVLGKVRAMVDDSGARLKEAGPSGAVEALGFSEVPTAGDEFEVYPDEKSARVVVGERASDARATRLAQQMSRRVSLAAMSGQASDGELKELNLILKADVQGSVEAILGSLEQLPKDEVQVRVLLSAPGEITETDVDLAAASGAVIVGFNTSMASGAKRAADATGVDVRDYDVIYKLLEDIQMAMEGLLEPELVEESLGEAEVRAVFTIGKSAVAGCYITAGKLQRNCRVRVRRAKQVVFEGDLDSLRRNKDDVKEVATGFECGIGCDRFANWEERDIIEAHKLVTKRRTLSS
>32049_Ssp@CONCAT
MKEQIVYFNAVLDPGELREGIANSKGQQAEARLLMLADELKTLGFRYATQAGVSISVDDLQVPPIKRQMLDSAEQEIKTTEARYSRGEITEVERFQKVIDTWNSTSESLKDEVVQDLRETTPNSVYMMAFSGARGNLSQVRQLVGMRGLMADPQGEIIDLPIKTNFREGLTVTEYIISSYGARKGLVDTALRTADSGYLTRRLVDVSQDVIVREEDCGTARGLKLRAMTDGSLEDRLFGRVLNADVVDKTGEVIAQRNQDIDADLAKKIATTVAEVEVRSPLTCEAARSVCRKCYGWSLAHGHMVDMGEAVGIIAAQSIGEPGTQLTMRTFHTGGVFTKEAATIKASAGTIQFKDLSTRRMRTPHGDEVEQVEVAGTLVLKSDNHALSPGSFVLVAEGASVKKGDLLVEVGAGTQKSTERATKDVSSDLAGEVLFDNLIAEEKTDRQGNTTRSAQRSGLMWVLAGDVYNLPAGAEPVVENGTHVNVGDILAETKLVSLSGGVVRLINSREIEIVTASVLLDEAKVLHETGGGSEQYIIETSKGDQFLLKTAPGTKVQNNANIAELIDDRYRTTTGGIIKYSGVEVAKGTKKQGYEVLKGGTLLWIPEETHEVNKDSSLRIVEDGQYVEAGTEVVKDIFSQSAGVAEVIEKNDILREVIIKPGELHLTEAI-HEQLIQPGEEVIPGVTIDKLSYGEKVISTEGVALLVRPVEEFQVEDTPVEPSQGSIIELHAVQRLFFKDGERVKSVDGVSLLSTQLIIEIGLYADIELQDDDDERLQLVILESLILRRDSDSDPFGGQVQTRLMVEDGQEIVPGAVVARTEIQCKEPGEVRIRSGQEAIRRLLIVRDSDRQTLADAKVKENTLVVAGEIAEGVVIEDSAQVLKVSIVLRHARPYRVSGGAVLHIDEGDLVQRGDNLVLLVFERAKTGDIIQGLPRIEELLEARKPKEAAVLARRPGTCQVEYLDDETVDVKVIEDDGVISEYPVSLNQSVMVVDGQRVGPAEPLTDGLNNPHEILEIKGIYEAALILRESQRFLVEEVQRVYQSQGIDISDKHIEVIVRQMTAKVRIDDGGDTTMLPGELIELRQVEQVNEAMSITGGAPARYTPVLLGITKASLNTDSFISAASFQETTRVLTEAAIEGKSDWLRGLKENVIIGRLIPAGTGFASQNDSEILDDQTARAFTMTHITLLPDLIDIQRSSFRWFLEKGLIEELNSFSPITDYTGKLELHFIGEKYRLKEPKYSMSEAKSRDSTYGVQMYVPTRLINKETGEIKEQEVFIGDLPLMTDRGTFIINGAERVIVNQIVRSPGVYYKSEVDKHGRRTYSASLIPNRGAWLKFETDKNNIVWVRIDKTRKLSAQVLLKAMGLSDSEILDALRHADFYQKTLEKEGNPSEEEALLELYRKLRPGEPPTVSGGQQLLESRFFDNKRYDLGKVGRYKINKKLRLNIPDTVRVLTPTDILSAIDYLINLEFDTGNIDDIDHLGNRRVRSVGELLQNQVRVGLNRLERIIRERMTVSEADTLTPASLVNPKPLVAAIKEFFGSSQLSQFMDQTNPLAELTHKRRLSALGPGGLTRERAGFAVRDIHPTQYGRICPVETPEGPNAGLIGSLATYARVNEYGFIETPYYKVENGKILFDQGSVYLTAGEEDDLRVAPGDVPRDEDGNILGETVPVRYRREFSTTTPEQVDYVAVSPLQIVSVATSLIPFLEHDDANRALMGSNMQRQAVPLLRPERPLVGTGLEAQAARDSGMVIVSRCDGVVTFVDATVIRVDAVYPLQKYQRSNQDTCLNQRPLVDIGEDVVAGQVLADGSATEGGEIALGQNVTIAYMPWEGYNYEDAILISERLVYDDVYTSIHIEKFEIEARQTKLGPEEITREIPNVGEDALRHLDEQGIIRIGAWVESGDILVGKVTPKGESDQPPEEKLLRAIFGEKARDVRDNSLRVPNGEKGRVVDVRVFTREQGDELPPGANMVVRVYVAQKRKIQVGDKMAGRHGNKGIISRILPIEDMPYLPDGSPVDIVLNPLGVPSRMNVGQVFECLLGWAGEHLNARFKMMPFDEMHGAEASRETVHGKIREAAKKPNKDWVFNEDEPGKIQVYDGRTGESFDRAVTVGKAYMLKLVHLVDDKIHARSTGPYSLVTQQPLGGKAQQGGQRFGEMEVWALEAYGAAYTLQELLTVKSDDMQGRNEALNAIVKGKPIPRPGTPESFKVLMRELQSLGLDIAVHKVDDGTVEVDLMMDNRRAPNRPTYESVTNEDLVEEMNNEKVRIYELSKELDLENKDILEFCGQLSIDVKSHSSTITTEEADKIRAIATKQEILSVQHLSPPSRGKPAQPEPKKPKLMGPPPRPTTPDASTA-K--APAPKL-RPPPPPKKAIKPSKRWEDEEEKTKSKLKRRVIDDDDDDFGTTNSVSLSIARPPKPKKKPAQQRRDRPDTPPAEITLTTMTLREMADILCIAETDIIRRLFSKGIAINITQTLDYDTAQMVAEEFDVKVIAPEVKSAAEKTEMLDVADLEHLQHRPPVVTIMGHVDHGKTTLLDSIRETKVAQGEAGGITQHIGAYHVDIEHNGKGQIVFLDTPGHEAFTAMRARGAKVTDIAILVVAADDGVRPQTLEAIRHAQAAKVPIVVAINKMDKLGAEPDRVKQELSEQGLVPEEWGGETIMVPVSALKGENLDTLLEMILLVSEIEELSANPDRLARGTIIEAHLDRARGPVATLLVQNGTLRVGDIIVAGSVMGKIRAMISDRGEKVTDATPSFAVEILGLSEVPAAGDEFEVYSSEKEARAIADERAEGKRQSRLQQAMSRRVSLSSLSAQAQEGELKELNLVLKADVQGSVEAILGSLQQLPQDEVQIRVLLSAPGEISETDVDLAAASGAIIIGFNTTLAPGARQAAEQEGVDIREYNVIYRFLEEIQGAMEGLLDPEEVEEPLGRAEVRAVFPVGRGSVAGCYVQSGKVVRNRMIRVRRGDVVVYDGSLDSLKRVREDVREVNSGYECGIGVDKFSTWKEGDIIEAYEMVFKRRTLAG
>321327_Ssp@CONCAT
MAEQVVYFNAVVDPGQLREEIASARGQQAEARLLMLADALKALGFKYATQAAVSISIEDLRIPPSKRQLLAQAEAEIEAATERYTRGEITEVERYQKVIDTWNQTNDQIKEEMLQDLRQNDLNSVYMMANSGARGNVSQVRQLVGMRGLMANPQGEIIDLPIKTNFREGLTVTEYIISSYGARKGLVDTALRTADSGYLTRRLVDVSQDVIVRESDCGTDQGILLEPLMDASLEERLVGRVLARDVVHQTQEILARRNQEVDHDLAKAIVEAIRQVMVRSPLTCEANRSVCRMCYGWSLAHSRLVDLGEAVGIIAAQSIGEPGTQLTMRTFHTGGVFTGEVAQIRAPAGVVRFPKLRTRPFRTRHGDDALQLEANNQIVLEGPDFDMTQGSTLLVRDGAQVQRDQLIAEVTVAVRKSTEKAQKEVVADLAGEIRFADLPIEEKTDRQGNTTCTAQRQGLIWVMSGQVYNLPPGAEPVVKNGDRVQAGDVIAETSLVTEHGGIVRLPSGREVEIINAAVVLHEARVRVESHQGREQFLLDTASGQTFVLKATPGTKVGNDEVVAELIENNFRTQTGGLVKFAGVEVARGKAKQGYEVIRGGTLLWIPEETHEVNKDISLLNVEDGQYVEAGTEVVKDIFCQNAGVVEVIQKNDILREIVIKPGSLHLVDPADTGTLIQPGQKLLSSIVPDRLVYLEQVETPEGPGLLLRPVYEYEIPDRPVVPSQESTIRLRAVQRVPFKDGERVKSVGPVELLRTQLVLEIDLKADIELIQDDPSRLQLVILETLLLRRDVEADLTQGSTHTRLLVSEGDSIGRGGVIARTEIQAKKAGIVQIRQGAEVVRRVLVVTDDDLLTVPTASVEVGALVRAGELAPGIPAPESGQVMQIAVVLRLARPYLVSAGAILQVRDGDLVQRGDSLALLVFERAKTGDIIQGLPRIEELLEARKPKEMCVLAKRPGTVQLSWRGEEP-DLRVIEADGTVTEYSVMPGQNLIVVDGQPVQVGDPLTDGPANPHDLLEILGDDQAARLLREVQRFLVNEVQNVYRSQGVEIADKHIEIVVRQMTSKVRVDDSGDTVLLPGELVELREIQQTNATMAITGGAPAKYTPVLLGITKASLNTDSFISAASFQETTRVLTEAAIEGKSDWLRGLKENVIIGRLIPAGTGFSTYEEPVVLPELPPR---MTQLATLPDLVEIQRESFLWFLREGFEEELLSFSPIVDYTGKLELHFLSKGYKINKPRYDPEEAKRRDATYQAQIRVPTRLINKETGEIKDMDVFIGELPLMTDRGTFIINGAERVIVNQIVRSPGVYYKSELDKNGRRTYSASLIPNRGAWLKFETDKNGLVWVRIDKTRKLSAAVLLKALGLSDSEIYDSLRHPEFFQKTMEKEGHYSEEEALMELYRKLRPGEPPTVSGGQQLLESRFFDPKRYDLGRVGRYKLNKKLNLNVAENVRVLTVTDILAVIDYLINLEYDIGHVDDIDHLGNRRVRSVGELLQNQVRVGLNRLERIIRERMTVSESENLTPASLVNPKPLVAAIKEFFGSSQLSQFMDQTNPLAELTHKRRLSALGPGGLSRERAGFAVRDIHPSHYGRICPIETPEGPNAGLIGSLATHARVNQYGFIESPYYRVENGVVRKDLGMVYLTADEEDEYRVAPGDVPVDAEGRITADLVPVRYRQEFTTAHPSEVHYVQVSPVQLISVATSLIPFLEHDDANRALMGANMQRQAVPLLKPDRPYVGTGLEAQAARDSGMVVVSRTSGVVTYVSADEIVVGGVYRLQKYQRSNQDTCLNQRPLVYAGDRVVPGQVLADGPATEGGELALGQNVLVAYMPWEGYNYEDAILISERLVYDDVFTSVHIEKYEIEARQTKLGPEEITREIPNVGEDALRNLDENGIVRIGAWVEAGDILVGKVTPKGESDQPPEERLLRAIFGEKARDVRDNSLRVPNGERGRVVDVRIFTREQGDELPPGANMVVRVYIALKRKIQVGDKIAGRHGNKGIISRILPIEDMPYLADGTPVDVVLNPLGVPSRMNVGQVYECLLGWAAEHLGVRFKLMPFDEMHGLEASRLTVEAKLREAREKTGKDWIFNPEGKGKIQVFDGRTGEPFDQPVTVGRAYMLKLVHLVDDKIHARSTGPYSLVTQQPLGGKAQQGGQRFGEMEVWALEAFGAAYILQELLTVKSDDMVGRNEALNAIVKGKPIPRPGTPESFKVLVRELQSLCLDVSVHKVSDGQVEVDLMADVRHTPSRPTYESVTSEDLEEDM-TDRVRLYEIAREMGCDNREVLEVCEQLGIPFKSHSSTISPEQAELVRSKLSPQHIVGIRRLGPPRRPASTRPEPSRPTVLPPPRRPERPGLASPPRPQAPRLELVGPPAP--RPAK-LKRVEEEDEAGRAKRKRRRREEGDGDLDVLSNALKPLARPTKPPPRPAAAPEAAAEPEEKVLLLESLTVQELARRLRVAETEIIKTLFFKGVRVTINQVLDESLAESVAKELGYEVRRPEAEPKAKKTEILDLEDIDHLVPRPPVVTIMGHVDHGKTTLLDAIRHTNVAQREAGGITQRIGAYHVDVDFEGQRRIVFLDTPGHQAFTAMRARGARVTDIAVLVVAADDGVQPQTLEALSHARAAQVPIIVAINKIDKPGSQPERVKQQLAEHGLLPEEWGGDTPMVEVSALTRRNLDALLEMILLVADVAELQANPNRPARGTVIEAHLDKARGPVATLLVQNGTLRVGDTLVAGAVLGRVKAMMDDRGQRLQEAGPSSAVQLLGLEEVPAAGDEFQVYADEKEARRIAEERAEALRQARLQQALSRRVSLGSISAKAQEGQLKELNLIIKTDVQGSAEAIQTALQDLPQEEVRLRVLLAAPGEITETDVDLAAASDAIILGFNTSFAPGARQAADDKGVDVREYDIIYNLLDDLRAAMEGLLEPEEVEEPLGQAEVRKVIPISRGAVAGSYVLSGKVQRNALVRVRRKGEVVYQGRLDSLKRFKDDVREVAAGFECGIGIEKFDAWQEGDLIEVYQMVTKRRTLAP
>210768_Ssp@CONCAT
MTEQIVYFNCVLEKGQLREDIAGSKGQQTEARMLMLADELKDLGFHYATQAAVSISVEDLRIPVQKVRLLEEAEQQITDTEERYRLGEITEVERHTKVIDTWTETNERLVEEVKIDVNDNVLNSVWMMANSGARGNMSQVRQLVGMRGLMANPQGEIIDLPIRTNFREGLTVTEYVISSYGARKGLVDTALRTADSGYLTRRLVDVAQDVIVREDDCGTTRGIPIQADEKGRFQAKLVGRLAAEPVVASSGEVLVERDGEIDKPITALIEAAVRTVLVRSPLTCEAARSVCRKCYGWALAHNQLVDLGEAVGIIAAQSIGEPGTQLTMRTFHTGGVSTAETGVVRSLEGVAEFGPARVRQHRTPHGVEAQIAETDFTLSVISAKVDVTGGSILFVSNGQSIPADTVLAQISAGVKKSVEKGTKDVICDLAGQVRYEDVIPREVTDRQGNITLKAQRLGRMWVLAGDVYNLPPNAQPVVAGNKPVTTGDVLAESRLVSEHGGAVRLRDSREVQIVTASLTLKDCKLVHESTHSGETWHLEGKDNSRYVVRTHPGSKIGTGEVIAELADDRFRTQTGGMVKYAGLSIKKRSAKNGYEVSKGGTLLWIPTETHEINKDISLLMIEDGQWIEAGTEVVKDIFSQIAGIVTVTQKNDILREIIVRSGTLHLVDSKGEGKLHNPGEEIAPGLVTEAMVYVEAVDTPEGGALLLRPVEEYTIPDQAHLPELGTILGLKATQRLTYKDGEVIKSVEGVELLRTQLILETFMTVDVEVVPDAKTRLQLVILETLLVRRDTLSDASHGSTHTKLQVEDGMAVKSGDVVATTQILCKENGLVQDPVDGEPVRRLIVERAHDTKDVDGIAVTVGQRLVDGLLAEGIRADCCGQVEAISITIRLGRPYMVSPDSVLHVRDGELVQRGDALALLVFERQKTGDIVQGLPRIEELLEARRPRESAVLSRRSGTVQIKQGEDDTVTVTVIESDDAQTDYQLSHGRNAMVNDAQQVSAGEMLTDGPINPHELLECKPSMEAAQEISKLQFRMVQEVQNVYKSQGVTIDDKHIEVIVRQMTSKVRIEDAGDTTLLPGELIELRQVEQVNQAMAITGGAPAEFTPVLLGITKASLNTDSFISAASFQETTRVLTEAAIEGKSDWLRGLKENVIIGRLIPAGTGFGGFEEPAVLDDPSEDELDMS-SAYLPDLVEVQRASFKWFLEKGLIEELDSFSPITDYTGKLELHFVGDQYRLKRPRHDVEDAKRRDATFASQMYVTCRLVNKETGEIKEQEVFIGELPLMTERGTFIINGAERVIVNQIVRSPGVYFKEEPDKTGRKTYNASVIPNRGAWLKFETDKNELMHVRVDKTRKINAHVLMRAMGLSDVDVLDKLRHPDYYRKTINVELITSQDQALLELYKKLRPGEPPSVSGGQQLLDSRFFDAKRYDLGRVGRYKINKKLRLTVPDETRVLTKEELLSTLDYLIGLQLGQPEVDDIDHLGNRRVRSVGELLQNQVRVGLNRLERIIKERMTVGETESLTPAQLVNPKPLVAAIKEFFGSSQLSQFMDQTNPLAELTHKRRISALGPGGLTRERAGFAVRDIHPSHYGRICPIETPEGPNAGLIGSLATHARVNEYGFIETPFWRVEDGIVLKQGDPIYLSADLEDECRVAPGDVATDAEGRIQAELVPVRYRQDFETVPPTQVDYVQLSPVQVISVATSLIPFLEHDDANRALMGSNMQRQAVPLLRPERPLVGTGLETQVARDSGMVPITRVNGVVTFVDATAIVIDGPHLLQKYQRSNQDTCLNQRPIVKQGDAVIAGQVLANGSACEGGEIALGQNVLIAYMPWEGYNYEDAILVSERLVQDDLYTSVHIEKYEIEARQTKLGPEEITREIPNVAEESLGNLDEMGIIRIGAYVESGDILVGKVTPKGESDQPPEEKLLRAIFGEKARDVRDNSLRVPNTERGRVVDVRIYTREQGDELPPGANMVVRVYVAQRRKIQVGDKMAGRHGNKGIISRILPREDMPYLPDGSPIDIVLNPLGVPSRMNVGQVFECLMGWASSHLGCRVKVVPFDEMHGDETSKNTVQKYLEEAANQPGKDWVYDPENPGKIQLIDGRTGEKFDQPVTVGYAHILKLVHLVDDKIHARSTGPYSLVTQQPLGGKAQQGGQRLGEMEVWALEAYGAAYTLQELLTVKSDDMQGRNEALNAIVKGKPIPRPGTPESFKVLMRELQSLGLDIAVYT-DEGV-EVDLMQDVRSTPNRPTYESLGVADFDDDTSSGKVRIYELSKDLGLDNKDVLDAAEKLSIAARSHSSSISDDEAARIRKLIRGKAILAVKKPAPVKVQSPTAPLPAMPAPEAPPTSPRKPQLIAPPRPQKPLMQLQKPPSPGPRPTRTAGKWDDSAKRSKQKLRQKIIGENDDALTETGVLQASLARPAKPRRKRKALRAAREATRPEMLIVENLTVQELADRLGVESSEIIKSLFFKGIIATVTQTLDLSTIETVSEEFGVPVLEDDVQEAAKKVDMIEESDLQHLIRRPPVVTVMGHVDHGKTSLLDAIRKTRVAAGEAGGITQHIGAYQVTIPHAGERRITFLDTPGHEAFTAMRARGTKVTDVAVLVVAADDGVRPQTLEAISHARAAEVPIVVAINKIDKEGAQPDRVKQELSGQQLVAEDWGGDTVMVPVSAIKRENIDKLLEMILLVSEVEDLQANPDRMAKGTVIEAHLDKAKGPVATLLIQNGTLRAGDVVAAGPVLGKVRAMVDDTGKRVKTAGPSSAVEALGFSEVPTAGDEFEVYPDEKTARSVVGERATEARATRLAQQMSRRVSLASMSGQASEGDLKELNLILKADVQGSVEAILGSLEQLPQGEVQVRVLLSAPGEITETDVDLAAASGAVIVGFNTSMAPGAKRAADATGVDVRDYDVIYKLLEDIQLAMEGLLEPEMVEETLGEAEVRAVFSIGKSAVAGCYVTNGKLQRNCKVRVHRGKQIVFEGDLDSLRRNKDDVKDVATGFECGIGCDRFANWQDGDRVEAYKLVTQRRTLST
>203124_Terythraeum@CONCAT
MPEQIVYFNAVLEPGKLREEIANSKGQQAEARLLMLANKLKDLGFRYATKAGVSISVDDLQVPPSKRQLLDEAEQEIRNTTERYTKGKITEVERFQKVIDTWNSTSENLKNEVVQSLRSTDLNSVYMMAFSGARGNISQVRQLVGMRGLMADPQGEIIDLPIKTNFREGLTVTEYIISSYGARKGLVDTALRTADSGYLTRRLVDVSQDVIVREADCGTKRGVMVTSMKDGPVKDRLLGRVLADDVKDKTGEIVAVKNQVLTEDLAKAIGKAVENVFVRSPLTCESPRSVCQTCYGWSLAHGHMVDMGEAIGIIAAQSIGEPGTQLTMRTFHTGGVFTGEVAQFVASGGVVKYPSVRTRSFRTRHGDEAMIAENNFDMIILGVDIPIAQGSILMVQNNQQVSAGIVLAEVPKVVRKTTEKVTKEVASDLAGELKFAQLVQEEKVDKQGTTTRIAQRGGLIWILEGEVYNLPPGAEAMVKNGTRININSVLAETKLVTEHGGVIRISLPREIEVITASVRLDQAKVRLESISNREQYIIETQNDQRFALKVTPGSKVGNHEVIAELLDENYQTSTGGIIKYAGVEVLKGKAKQGYEVVKGGTLLWIPEECHEVNKDISLLLVEDGQYVEAGTEIVKDIFCQSNGVTEVHQKNDILREVVIKPGKLHSGDLGDDGQIATPGEEVIPGLVTSELKYIEYIETPEGPGLLLRPVTEFHVPDEPGVPSQKSIIELRAVQRIPFKDGERVKSVEGIELLRTQLVLEIGLAADIELLPDEEGRLQLVILESLVIRRDVVADTTQGSTSTRLLVKDGDVIEAGGVVSRTQILSKKSGEVRIREGSEAIRRILIVREADLVKIPNPSVVEGDLLVAGEIAPGIVIPRSGLVSKVEVILRKGRPYRVSTGAVLLTMDGDLVQRGDILVLLVFERTKTGDIIQGLPRIEELLEARKPKESCILVKYPGQAQVNVN-DDNVEVSVVSSDGTITDYPLGHGQNVIVADGQNVNVGEALTDGPQNPHEILETESAYEACLRFEACQRFLVNQVQAVYQSQGIDISDKHIEVIVRQMTAKVRIDDGGDTTMLPGELIELRQVEQVNEAMSITGGATAQYTPMLLGITKASLNTDSFISAASFQETTRVLTEAAIEGKSDWLRGLKENVIIGRLIPAGTGFNAYEDSVVLDDQTARSLEMTYNTNMPDLIEIQRASFRWFLEYGLIEELDSYSPITDYTGKLELHFIAKNYKLKQPKYSVEESKRRDSSYAVQMYVPTRLINKETGEIKEQEVFIGDLPLMTDRGTFIINGAERVIVNQIVRSPGVYYKSETDKSGRRTYNASLIPNRGAWLKFETDKNDLVWVRIDKTRKLSAQVLLKALGLGDSEIFDSLRHPDYFQKTIEKEGQYGEEEALLELYRKLRPGEPPTIAGGEQLLHSRFFDQKRYDLGQVGRYKLNNKLRLNLPNTVRVLTKEDILASIDYLINLEYDIGQTDDIDHLGNRRVRSVGELLQNQIRVGLNRLERIIRERMTVSESETLTPTSLVNPKPLVAAIKEFFGSSQLSQFMDQTNPLAELTHKRRISALGPGGLTRERAGFAVRDIHPSHYGRICPIETPEGPNAGLIGSLANHAKVNSYGFIETPYYPVENGRVLRDRTPIYMTADAEDDLRVAPGDIMTDAEGKILGDVVPVRYRQDFTTTNPQQVDYVAVSPVQVVSVATSLIPFLEHDDANRALMGSNMQRQAVPLLNPDRPLVGTGLEPQAARDSGMVVVTRTDGEVSYVDSTKISVEGDYPLCKYQRSNQDTCLNQRPLVFEGDQVVAGQVLADGSSTEGAELALGQNVLVAYMPWEGYNYEDAILISERLVYDDVYTSIHIEKFEIEARQTKLGPEEITREIPNVGEDGLRNLDEQGIIRVGAWVQSGDILVGKVTPKGESDQPPEEKLLRAIFGEKARDVRDNSLRVPNGEKGRIVDVRVFTREKGDELPPGANMVVRVYVAQKRKIQVGDKVAGRHGNKGIISRILPIEDMPYLPDGTPIDVVLNPLGVPSRMNVGQIFECLLGWAGEILSVRFKCVPFDEMHGPEKSRETVHLMLKLARDNSGKDWVFDEKHPGKIWVFDGRTGERFDRPVTVGIAYMLKLVHLVDDKIHARSTGPYSLVTQQPLGGKAQQGGQRFGEMEVWALEAFGAAYTLQELLTVKSDDMQGRNEALNAIVKGKAIPRPGTPESFKVLMRELQSLCLDIAAHKVDDGTVEVDLMADLKRTPSRPIYESLST---EGNMNNGKVRIYELSKELNLENKDILAVCQRLNISVKSHSSTITESEAELIRTTAEKQQILEVRKVTPPNRVGPNSSLPQVPKLVAPPARPAKPNQKKPPKPTKP--QEQKPPKPPSKPTKDKKVWEEEEENAKAKNKRRLLEDEDEELALLNTMSLSLARPAKPKSNLKSNEQTQSAKPVEKLVISSMTVQELALALAIPETEIIRRLFMKGIAVNITESLDIPTIEMVVKEEGIPIEVPEEQSAAKKTEILEETDLASLQRRPPVVTIMGHVDHGKTSLLDSIRATKVAAGEAGGITQHIGAYHVDVEHEGQQQVVFLDTPGHEAFTAMRARGARVTDVAVLVVAADDGVQPQTIEAISHAKAAEVPLIVAINKIDKEEANPDRVKQELMEHGLVPEEWGGDAIMVPVSAIQKQNLDTLLEMILLVSEVEDLQANPERLAKGTVIEANLDKARGPVATLLVQNGTLKVGDIIVAGSVYGKVRAMIDDRGYRVDKASPSFAVEVLGLRDVPQAGDEFKVFKNEKEASAITTERADAKRESRIM----RRTSLGAVSVRAQEGELKELNLILKGDVQGSIEAIVAALRQLPQKEVQLRLLLSGAGEVTETDIDLAAASEAVIIGFNTTMASGARQAADAAGVDVREYNVIYKLLDDIQGAMEGLLDPELIEEPLGQVEVRAVFTINRGAVAGCYVLSGKVVRNCKVRVRRNGEIVYQGILDSLRRMKDDVKEVNAGYECGVSFDNFNNWSEGDIIEAYQMVTKRRKLST
>1973482_Rcurvata@CONCAT
MREQIVYFNSVLAPGKLRGEIESAKGQQAEARLLMLADKLKDLGFRFATKAGVSISVDDLMVPPSKKSLLQAAEAEILSTEAKFKRGEITEVERFQKVIDTWNSTSENLKDEVVQDLKTTNLNSVYMMAFSGARGNISQVRQLVGMRGLMADPQGEIIDLPIKTNFREGLTVTEYIISSYGARKGLVDTALRTADSGYLTRRLVDVSQDVIIREVDCGTLRGVPVRDMTEGPLGTRLVGRVVAKDVIHTTGEILAARNTPISDELAAEIHKAVKEVLVRSPLTCEAARSVCQHCYGWSLAYAKMVDLGEAVGIIAAQSIGEPGTQLTMRTFHTGGVFTGEVAQVRAKPGTIKFSRLKTRPYRTRHGEDALYAETNGNLILESTTISVTQGSTLYIIPGQKVEVSELLAEVALGTKANTEKAVKDVASDLAGEVVFADVLAEQKTDRQGNTTTTATRGGLIWILSGEVYNLLPGAELVVKNGDKITANGVLAETRLNTVHGGVVRLPPTREIEIITASVILDQATVTVHSSQGKNNYLIHTGQSQTFNLRATPGTKVQNGQVVAELIDDRYRTTTGGMLKFAGIEVQKGKAKLGYEVVTGGTLLWIPEETHEVNKDISLLLVEDGQFVEASTEVVKDIFCQTSGVVEITQKNDILREIVIKPGELLMVDPEADNTFVHPGEELL-GTTVTEMRYIQYVESPEGPALLSRPVVEFEVSSHPDLPSTTSVIQLRAIQRLPYKDGERVKAVDGVELLRTQLVLEIELAADIELVPDNPERLQLVILESLALRRDMAADATQGSTHTTLEVEDGITIPPGSVVARTQILSKEGGIIRVRPGAEAVRRCLILRDTDMIIVKNPTVKKGDLLVQGEIAPGVTAPVSGQLVDISLKIRTGRPYRVSPGAVLQIEDGGLVQRGDNLVLLVFERAKTGDIIQGLPRIEELLEARKPKEACILSRRSGEVKVVYGEDENLSVKVVESDGVVIDYPLGPGQNLIVPDGAMVEAGQPLTDGPSNPHEILEIDGLYACASHLQKVQSFLVNEVQMVYQSQGIEIADKHIEVIVRQMTNKVRIDDGGDTIMLPGELVELKQVEQVNEAMSITGGARSQYTPVLLGITKASLNTDSFISAASFQETTRVLTEAAIEGKSDWLRGLKENVIIGRLIPAGTGYNTYEEDMVLDDRTAKLYSMNNENLLPDLIEIQRSSFRWFLEEGLIEELNSFSPITDYTGKLELHFLGHNYKLKEPKYSVEESKRRDSTYGVQMYVPTRLLNKETGDIKEQEVFIGDLPLMTDRGTFIINGAERVIVNQIVRSPGVYYKSEIDKNGRRTYSASLIPNRGAWLKFETDRNDLVWVRIDKTRKLSIQVLLKALGLSDNEILDALRHPEYFQKTIEKEGQFSEEEALLELYRKLRPGEPPTVMGGQQLLESRFFDPKRYDLGRVGRYKLNKKLRLSVPDTTRVLTPGDILSAVDYLINLEYDIGSIDDIDHLGNRRVRSVGELLQNQVRVGLNRLERIIRERMTVSDAEVLTPASLVNPKPLVAAIKEFFGSSQLSQFMDQTNPLAELTHKRRLSALGPGGLTRERAGFAVRDIHPSHYGRICPIETPEGPNAGLIGSLATHARVNQYGFLETPFRPVENGRVCYEKPAVYMTADEEDDLRVAPGDIPVDDNGQILGIQVPVRYRQEFSTTTPEQVDYVAVSPVQIVSVATSMIPFLEHDDANRALMGSNMQRQAVPLLKPERPLVGTGLEAQGARDSGMVIVSRTDGDVVYVDATEIRVKPKYVLSKYQRSNQDTCLNQKPLVRIGEKVIAGQVLADGSSTEGGELALGQNVIVAYMPWEGYNYEDAILISERLVQEDVYTSIHIEKFEIEARQTKLGPEEITREIPNVGEDALRQLDEQGIIRVGAWVESGDILVGKVTPKGESDQPPEEKLLRAIFGEKARDVRDNSLRVPNGEKGRVVDVRLFTREQGDELPPGANMVVRVYVAQKRKIQVGDKMAGRHGNKGIISRILPLEDMPYLPDGTPVDIVLNPLGVPSRMNVGQVFECLLGWAGHNLGVRFKITPFDEMYGEESSRRIVHGKLWEAREETSKDWVYNPENPGKIMVYDGRTGEPFDRAVTVGIAYMLKLVHLVDDKIHARSTGPYSLVTQQPLGGKAQQGGQRFGEMEVWALEAFGAAYTLQELLTVKSDDMQGRNEALNAIVKGKAIPRPGTPESFKVLMRELQSLGLDIAVHKVTDGTVEVDLMADQRRTPPRPTYESFSRDSLDEDMNNGKVRIYELSKELNLDNKELLAICDQLNIAVKSHSSTISETEATQIREVSQQQQILEIRKLSQPRTLAPTRPIPPKPQLVSPPSRPAKPILKRQSKPIK-SGDIQRPPPPLKRPTRSVKTWQEEEIKSKIKSKRVILEDDEDDMNQGLQVSLSIARPPKPKAPPTDRQQPEVEERPNKLIVTAMTVQELAEALLVADTEIVKILFMKAMAVSITQSLDIPTITLVAKELEVEVETAEPEAEARKTEMIDIEDLDHLIRRPPVVTIMGHVDHGKTTLLDSIRKTKVAAGEAGGITQHIGAYHVDLEHEGKQQIVFLDTPGHEAFTAMRARGARVTDIAILVVAADDGVRPQTIEAISHAQAAGVPIVVAINKIDKEGAQPERVKQELTNYGLTAEDWGGETIMVPVSAIKGENLDTLLEMVLLVAEVAELSANPNRAAKGTVIEAHLDKAKGAVATLLIQNGSLHVGDMLVAGSAFGKVRAMVDDRGRRVDAATPSSAVEVLGLSDVPAAGDEFEVFENEKEARAIAGERADKQRQSRLLQG---RVTLTTLSAQAQEGELKELNLILKGDVQGSVEAIIGSLKQIPQNEVQIRLLLATAGEITETDIDLAAASNAVIIGFNTTYASGARQAADEAGVDVREYNIIYKLLEDIQGALEGLLEPELVEEPLGQTEVRAVFPVGRGAVAGCYVQSGKLVRNCKVRIRRHSKVIYEGVLDSLKRMKEDVREVNSGYECGIGIEKFHDWIEGDIIEAYQMVTKRRTLTL
>1982223_Asp@CONCAT
MSNKKIFRN------------------QAEARLLMLADELKDLGFKYATRAGVSISVDDLQIPQSKKDLLEEAEEEIRRTERRYTKGEITEVERFQKVIDTWNGTSEALKDEVVLDLRSTNLNSVYMMAFSGARGNISQVRQLVGMRGLMADPQGEIIDQPIKTNFREGLTVTEYIISSYGARKGLVDTALRTADSGYLTRRLVDVSQDVILREIDCGTERGITLGDMTDGPLKDRLMGRVLGEDVKNETGEIIAVRNQVVCDDLASAICNAVKKVFVRSPLTCEANRSVCRHCYGWSLAHAEMVDLGEAIGIIAAQSIGEPGTQLTMRTFHTGGVFTAEAAFLRAPDGTVKFPKLRLRAFRTRHGDDSFLAESNGCLTVE---INISQGSTVVVHDGQAVNADQVLVEIMAGARKTTEKATKDVATDLAGEVKFADVVPEEKLDRQGNMTRIAQRGGLLWVLAGEVYNLPPGAEPVVKNGDRVEPGSVLAQTKLQTEHGGIVRITLPREIEIITASVLLDQALVRLQSELGREQYVIETNSNHRFSLKVTPGSKVENHEVIAELMDDSYRTTTGGIIKYAGVEVAKSKGKQGYEVTSGGTLLWIPEECHEVNKDISLLIVEDGQYVEAGTEVVKDIFCQSKGVIEVTQKNDILREIVVKPGELHLVDPEMDGQIKNAGEEVIPGVTATELNYVEYVETPEGPALLLRPVVEFHVPETPPIPSQESLISLQAVQRLSYKDGERVRSVEGVELLRTQLVINIGLAADIELIPDNPERLQLVILESLVIRRDIIADSTQGSTRTRLLVHDGQEIEPGAVVTRTEILGKDGGVVGIRSGAEILRRCLIVRDTDMMTIQPPTVKVGQLVVEDEIAPGVKLSQSGQVVAINIVLRIGRPYRVSSGAVLHLSDGDLVQRGDNLVLLVFERPKTGDIIQGLPRIEELLEARKPKEACILAKQPGTAQLEVF-DDLVQLRVIESGGAATEYPLTPGQTVIVSDGQTVDVGQPLTDGPANPHEILEVDGVYEAALKFQKCQIFLVNEVQSVYQSQGIDISDKHIEVIVRQMTSKVRIDDGGDTTTLPGELTELRQVEQVNEAMFITGGAPARYTPVLLGITKASLNTDSFISAASFQETTRVLTEAAIEGKSDWLRGLKENVIIGRLIPAGSGFNAYEDDVILDDHSARAYSMTNTTGLPDLIEIQRSSFRWFLETGLIEELESFSPISDYTGKLELHFLARDYKLKQPKYDVDDAKRRDSTYSVQMYVPTRLINKETGEIKEQEVFIGDLPLMTERGTFIINGAERVIVNQIVRSPGVYYKSEIDKNQRRTYSASLIPNRGAWLKFETDKNDLVWVRIDKTRKLSAQILLKALGLTNNEIFDALRHPDYFQKTIEKEGEFSEEDALMELYRKLRPGEPPTITGGEQLLQNRFFDPKRYDLGRVGRHKLNRKLRLSVPDSTRVLTPTDILSAIDYLINLEYDIGETDDIDHLGNRRVRSVGELLQNQIRVGLNRLERIIRERMTVGDAETLTPASLVNPKPLVAAIKEFFGSSQLSQFMDQTNPLAELTHKRRLSALGPGGLTRERAGFAVRDIHPSHYGRICPIETPEGPNAGLIGSLATHARVNPYGFIETPYYPVENGRVRRDLLPVYMTADEEDDLRVAPGDISYDSEGHILGDLVPVRYRQDFTKTSPDQVDYVAVSPVQIVSVATSLIPFLEHDDANRALMGSNMQRQAVPLLRPERPFVGTGLEAQAARDSGMVIVSRTDGEVSYVDGAKIRVEGEYELQKYQRSNQDTCLNQRPLVYEGDQVVAGQVLADGSSTEGAELALGHNVLVAYMPWEGYNYEDAILISERLVYDDVYTSIHIEKFEIEARQTKLGPEEITREIPNVGEDSLRQLDASGIIRIGAWVESGDILVGKVTPKGESDQPPEEKLLRAIFGEKARDVRDNSLRVPNGEKVRVVDV---------------------------------------------------------------------------------------------------------------------------------------------------------------------------------------------------------------------------------------------------------------------------------------------------------------------------------------------------------------------------------------------------------------------------------------------------------------------------------------------------------------------------------------------------------------------------------------------------------------------------------------------------------------------------------------------------------------------------------------------------------------------------------------------------------------------------------------------------------------------------------------------------------------------------------------------------------------------------------------------------------------------------------------------------------------------------------------------------------------
>1666905_Psp@CONCAT
MPEQIVYFNAVLNPGKLREDISNSKGQQAEARLLMLADHLKDLGFRYATRAGVSISIEDLQIPPSKPQLLATAQQEIDVTEARYTRGEITEVERFQKVIDTWSTTSEELKDDVVRELKQSDLNSVYMMAFSGARGNISQVRQLVGMRGLMANPQGEIIDLPIKTNFREGLTVTEYIISSYGARKGLVDTALRTADSGYLTRRLVDVSQDTIVRELDCGTQRSIPLQSMRSGPLETRLLGRVLAEDVHHKTGEVISRRNQVICQELADAIVAALEEVRVRSPLTCESARSVCQHCYGWSLAHAELVDLGEAVGIIAAQSIGEPGTQLTMRTFHTGGVFTGEVAPAKAPDGTARYGKLTARPYRTRHGEEAYMVEQAGDLVIESGKIFLPQGSTLIIRDGDSVSADEFIAEVPIGTRKNTEKATKDVATDIGGEVKYAGVIPEEKKDRQGNTTIIAARGGLMWVLKGEVYNLPPGATPVVKNGHSVAAGDVLAVTETPSETGGIVRIPIPKEVDIITASVRLDSAKVTTVTSQGRDHYIVSTQQGQEFTLTATPGTKVRNGQVVAELIDDTYKTHTGGILKYGDIEVAKGKGKAGYEITKGGTMIWIPEETHEINKDISLLEVEDGDFVEAGTEVVKDIYCQNSGIVEVVQKNDILREISIKAGDFHLLSSNKEQSLVHPGQEVAPGLVAESLCFVESVTTPEGTGVLLRPVEEFQVPDTPSVPSQQPAIALRPVQRLPFKDGERIKSVEGQELIRTQLILDIGLEADIELVPDDDERLQLVVVESLTVRRETNVDPFTSTTSTRLLVEDGDQIEPGSVVARTEIACRNAGMVRIREGTEATRRVLIVSKEDRFSLDGPQVKEGDLLVSGTVAEGVTLEESGQVVEIHIVLRHARPYRVSPGAILHVDDGSLVQRGDNLVLLVFERAKTGDIIQGLPRIEELLEARKPKEACVLNRRPGTAQVIYEDDDSVEIRVVEDDGTVSEYRTLSGHNVLVVDGQRVDVAEPLTDGPSNPHEILECSGTYEAALTFSNVQTFLVNEVQSVYQSQGVDISDKHIEVIVRQMTSKVKIDDGGDTTMLPGELIELRQVEQVNEAMAITGGAPAQYTPMLLGITKASLNTDSFISAASFQETTRVLTEAAIEGKSDWLRGLKENVIIGRLIPAGTGFNAYEEDVVLDDRTARAYNMTNTTHLPDLVAIQRSSFRWFLEEGLIEELNSFSPITDYTGKLELHFIGRNYKLKEPKYSVDESKRRDSSYAVQMYVPTRLINKETGEIKEQEVFIGDLPLMTERGTFIINGAERVIVNQIVRSPGVYYKSDVDKNGRRTYNASLIPNRGAWLKFETDRNGLVWVRIDKTRKLSAQVLLKALGLSDAEISDRIRHYDFFEKTIEKEGQFSEEDALMELYRKLRPGEPPTVSGGLSLLESRFFDPKRYDLGRVGRYKLNKKLRLNVPDSTRVLTSDDILAAVDYLINLEFDMGQIDDIDHLGNRRVRSVGELLQNQVRVGLNRLERIIKERMTVSDSDTLTPASLVNPKPLVAAIKEFFGSSQLSQFMDQTNPLAELTHKRRISALGPGGLTRERAGFAVRDIHPSHYGRICPIETPEGPNAGLIGSLATHARVSNYGFIETPYYRVENGRVMRENAPIYMTADEEDDLRVAPGDIPINPEGYIQGDQVPVRYRQDFTTTTPDQVDFVAVSPVQIISVATSLIPFIEHDDANRALMGSNMQRQAVPLLRPERPLVGTGLEAQAARDSGMVIVSRTPGVVTYVDSERILVNGEYELQKYQRSNQDTCLNQRPIVFEGDEVEAGQVLADGSATEGGELALGQNILVAYMPWEGYNYEDSILISERLVIDDVYTSIHIEKYEIEARQTKLGPEEITREIPNVGEDSLRHLDESGIIRIGAWVESGEILVGKVTPKGESDQPPEEKLLRAIFGEKARDVRDNSLRVPNGEKGRVVDVRVFTREQGDELPPGANMVVRVYVALKRKIQVGDKMAGRHGNKGIISRILPQEDMPYLPDGTPLDIVLSPLGVPSRMNVGQIFECMLAWAGDNLNARFKMVPFDEMHGTDQSRQTVNRKLQQARDKTGKDWVYNPQNAGKIQVYDGRSGEPFDQPVTVGKAYMLKLVHLVDDKIHARSTGPYSLVTQQPLGGKAQQGGQRFGEMEVWALEAFGAAYTLQELLTVKSDDMQGRNEALNAIVKGKAIPRPGTPESFKVLMRELQSLCLDIAVHKVEDGNAEVDLMSDVRRAPNRPTYESMSKGDDED-MNNGKVRLYDLSRELNVDNKQVLAFCDQLDIAYKSHSSTITEADAARIRQEAEKQQILKIEHLDKPVRPKPKKPIPEVPQLIGPPPRPQRPTVAKPPKPSEPVPKLKRPP--LKRPKRKAKTRTAEEDANKNKPKRRPIDDDDEDFEDLNEVSLSIARPPKASRKPANDRRERANERPELVEIRNLTVRELADLLVVPETEIVKRLFMQGIAVNVTQTLDVPTATMVAEELDVLVETPEKEEEARKTDMIDATDLDSLQRRPPVVTIMGHVDHGKTTLLDSIRKTKVAQGEAGGITQHTGAYHVDVEHEGVQQIVFLDTPGHEAFTAMRARGARVTDIAILVVAADDGVQPQTIEAISHAKAAGVPLVVAVNKMDKEQANPDRVKQELMEHGLVPEEWGGDTVMVPVSAITGDNLDTLLEMIILVSEVEELSANPDRPARGTVIEAHLDKARGSVATLLVQNGTLRVGDTLVAGSVFAKVRAMIDDRGNRVDEAKPSFAVEVLGMNEVPEAGDEFEVFTNEKEARSEADRRKDEHRQSRLQQTMSRRVTLSSLSARASEGELKELNLVLKADVQGSLEAILGSLEQLPQDEVQLRVLYAAPGEIAETDIDLAAASDAVILGFNTTLASGARQAAEREGVDVRDYSVIYNLLDDIQGAMEGLLEPEMVEEELGQAQVRAIFPSGRGQVAGCYVLSGQLVRNAKVRILRNDKVVHENVLDSLRRMREDVRDVKSGYECGLGIDRFSDWQEGDIVYCYRMASKRRTLAS
