# Supplementary material for: Components of iron–Sulfur cluster assembly machineries are robust phylogenetic markers to trace the origin of mitochondria and plastids
Source: PLoS Biol. 2023 Nov 8;21(11):e3002374. doi: 10.1371/journal.pbio.3002374 (PMC10631705; doi:10.1371/journal.pbio.3002374)
Supplement: S1 Data — (ZIP) [file pbio.3002374.s017.zip › S1 Data/Concatenations/SUF/Reference_tree_Cyanobacteria/alignments/If2_Cyano_ExtGroup.fasta]

>251221
MT--------NANM-QG-KIRIYDLARDLGRD--------------NRDVMAVC-QRLGIAHKTHSSTISEQEADSIREAFQRGLPPGGRKKAKIQ---------------------------------------Q-----QGAA----AANKQQIL--------------EVRRPPVGY---QPPVRTEVSQ----------------------ILVSTV-TPAVPT-----------EA-------------QPLP---------------------IPTL-----------------PELPVPEQVA--------------------EQAAAPSVQEAV----------------------------------------------------EPI-------AVS-------------PVTS------PLP-IDAADVEADNYTADEDSMPISIAQT--------VVEA----------------PAA----------------PTSEAA---------------------------------------P----P---------------------------------------------------------EPEPT-----------PLP------------------------------------------------APAAEAP----------------------------Q---------------PV----------------------------------------------------------------------------------------------------------------------------------RPPAP---------PAP-----------AK-PTP------------------------APAPAPRPT----------------------------------------AE--QP---------------SEPR---RPQ------PP---------------------------------------------------------AQP--PSRPEKR---G-GP-LIAPN---RG-G---LQ-------------------------------PT-RPVPAQPAP-QTPTRS----GSGIAKKGAITKA-GSGS-GGGRPG-GPMRR--RDE--RE-AAVVDEQPKILLL-SGNISVQDLAQRMHVPTTEIIKTLFM-KSVMVNINQTLDQATAELVARELGYEV--QAET------AVAQATK-TEMLDV------GDIESLEVRPPVVTIMGHVDHGKTSLLDAIRSA--RVAEGEAGGITQHIGAYQIEVP----TEAGPRKLVFLDTPGHEAFTAMRARGAKVTDITVLVVAADDGVKPQTIEAISHAKAAGVPILVAINKVDKPDANPERVKQELTEYDLVPEEWGGKTVMVPVSAKQKLNLDLLLENLLLVADYEL--ELMANPNRQAKGTIIEANLDKARGPVATALVQNGTLHVGDIIVVGSIFGKVRALYDDRGNRVDAAPPSMPVEVLGLTDVPQAGDEFEVYSDEREARRIADERTSKARENRLQQQMASRRVS--LGAFSAQAQEGELKE--LALIIRADVQGSVEAIRASLEKLPQDKVQLRVLQAAAGEVSETDIDLAAASNAVILSFSTTLASGARQAAEQAGVDVREYDVIYKLLEDIQLAMEGLLDPELVEEALGGAEVRQVFPVGKGQ-VAGCYVKEGKLLRNAQMRVRRGKEVVFEGHVDSLKRFKEDAKEVATGFECGVGSDKFASWQPGDLIECFRMVTQKRTLN---------
>2107694
M-----------NN-SS-KVRIYELSKELNLE--------------NKDILDIC-EQLNISVKSHSSTITESEADRIKSVAAKQAQNPTHHHKAQG--------------NPSNEGS------------------------HSSS----GEKKQQIL--------------AVHYKNNRP---NSPNNGQD--------------------------VAPA-LVAPSR--------------------------RPSHSNSNST-------------LANPPLDH---------------SSAPSSESQTYES-----------------QTSEEPSETPTGV--------------------D--PI--NLNQTDLNQTKREKLAPNNN----KPV------IQAE------------KKPIQ------PSA-------------PQRTAKMPSQEPEILDLEAGNLQSPTNS----------PDSPST----------------PKVG--------------------------------------ERTP-VNQKLIQPQDRS------------------------G----------------------TPRPEIK---------LDRNP-KPQTDR-------------PGRASEVS---------------NKVGNSLTRKNPTTGT------------VEALIKPK---DR-------------DRDRLR---------------------EKDKDKEREKKV-----------------------------------------------------------------------------AEIPK------ATVELK-RPT--------R----P-----------IA-PQK-----------------------LQTSVIDDLA----------TDEPEEIDSPIDE---ADDLL------TDVAG--KPK--------------QKPK---KSI------PI-----R-Q-----------SKRQ---EWEDGED-DKED---------KSK-------SGKLAKTGKNKR---RSQV-LFDEE---DD-D---LD----AELLA---------NQASASISLSMARPP-KPNSSNSRM-PIAAAV--NTTANKPKKPSSKSE-SS----------NSRSK--NDR--QD-NKEENKRPESITL-NGSLTIRGLSELMKVPETEIIKNLFF-KGVPVNITQTLDQETIEMIAADFEIKV--ETGQ------IKAAATKTTEMIDV------ADLDNLQTRPPVVTIMGHVDHGKTTLLDSIRKT--KVAQGEAGGITQHIGAYHVDVE----HNGKPQQIVFLDTPGHEAFTAMRARGARVTDIAILVVAADDGVQPQTREAVSHAKAAGVPIIVAINKVDKLDSNPDRIKQELSELGLVPEAWGGDTIMVPVSALKGENLDTLLEMILLVSEVE---ELSANPNRPAKGTVIEAHLDRNKGPVATLIVQNGTLRVGDTVVAGSVFGKIRAMIDDRGDKVDAATPSFAVEVLGLGDVPAAGDEFDVFINEKEARITAEGRSDAQRQTRLQQALSTRRVT--LSTISAQAQEGKLKE--LNLILKTDVQGSVEAILTAMNQLPQKEVQIRVLLAAPGEVTETDVDLAAASGAVIVGFNTTLATGSRAAADREGVDIREYNIIYKLLDEIQGAMEGLLEPEQVEEHLGFAEVRAVFPVGRGT-VAGCYVLSGKLVRNRFIRVRRKGEVVHEGNLDSLKRMKEDTREVNAGYECGVGLPKFNTWLEGDQIEAYEMVMKRRTLSV--------
>1920663
------------MN-NAQKVRIYDLSKELNLE--------------NKDILEIC-AQLSITVKSHSSTISESQAERIKAMADKYVANQTSGHGSEP----------------------------------------------SLK----GERKQEIL--------------AIHHKQTHR---RSSSDSPNSSQ----------------------DSSPT-LVAPPR--------PPI---------------KPQAPVG-----------------VTL-------------------SQKPTPV-----------------------IPAPNQGVT--------------------------------------------------------PP-------EKS-Q-----------MPIK------TEQ---------------APKKVKEPEAT--------LMGA----------------PQR----------------VK-------------------------------------------P----T--VKSL----------------------------DKSSIEKLEV-------------KPTLK------------------------------------SEIPM----PKKPG------------VVSPPSP----------------------------K------------PALPQ-----------------------------------------P------------------------------------------------------Q-------------IGVKKQV---QGKVKPELN-RP---------L----S-----------PK-SDL------DDIPELI-----------APSVKP---------------LSDLTDDGAID----EETI------ETPIG--EK---------------PKLK---RPS------PP-----R-P-----------SSKR-Q-KWEEEEE-EES----------KAK-------ASK--VAPKAKR---R-AN-HLEDD---ED-D---LD----ANLDS---------NPIPLSVSLSIARPP-KPKSQNKSP-VAAN---------KPKKPTLKPD-GT----------TVRAK--SDR--RE-QPEVNQRPEYIIL-DSNLTVRELAERLNIAETEIIKSLFS-KGIAVNITQTLDLETARLVTEELGVLI--EVPE------VIAAATKQTEMLDA------KDLEHLQRRPPVVTIMGHVDHGKTTLLDSIRKT--KVAQGEAGGITQHIGAYHVDVE----HNGVSQQIVFLDTPGHEAFTAMRARGARVTDMAILVVAADDGVQPQTREAFSHAKAAGVPVVVAINKIDKPDANPDRIKQELSELGLVPEEWGGETIMVPVSALKGENLDTLLEMLLLVSEVE---ELVANPNRLGKGTVIEANLDRARGPVATLLVQNGTLRVGDAIVAGGVFGKIRAMIDDRGQKVEAASPSFAVEILGLNNVPSAGDEFEVYPTEKEARLIAEKTAETQRNSRLQLAMSSRRVT--LTTLSAQAQEGELKE--LNLILKADVQGSVEALLGALTQLPQNEVQIRVLLAAPGEITETDVDLAAASGAVVVGFNTTLASGARASADHEGVDIREYDIIYKLLDDIQGAMEGLLEPEEIESSLGQAQVRAVFPVGRGA-VAGCYVQSGKVVRNRLVRIRRGNEVVYQGSLDSLKRMKEDSREVNAGYECGVGIDKFNDWKEGDIIEAYEMTMKRRTLAGK-------
>1228987
------------MN-NAQKVRIYDLSKELNLE--------------NKDILEIC-TQLNIPVKSHSSTISESQAERLKAMASKYVASQTTEEKEKT----------------------------------------------SPN----EKNTQQIL--------------AIHHKQIHK---SSSNQASRQPQ----------------------GSSPT-LVAPPR--------LPT---------------KPQLSRP-------------------PVNS----------------QKSPQKA-----------------------SNKEETVVNPSE----------------------------------------------------KPK-----------------------LTEK------TKL-SENLITT-----LVEDSQELEPTPT--------LLNP----------------PQL----------------SK-------------------------------------------P----L--VQSS----------------------------QKSPSGKSGLKLTS---------KPEPT------------------------------------ERVEP----QKKLS------------LETTSTP----------------------------K------------TVSAE----------------------------------------TP--------------------------------------------------------------------APNKKIT---KIKAKLDLQ-RP---------Q----V-----------GR-QPK------EETLELI-----------APSVK---------------LPSDEIDDSDVV---DDDVL------ETPLK--PK---------------PTLK---RPT------SA-----R-P-----------SKQK---KWEEEEE-ERE----------SKV-------KNK--GAAKAKR---R-TK-RLDEE---DE-D---FE----STTGL---------NPIPLTASLSTARPP-KPQSQTKLA-AVS----------KPKKPMPKPD-TGG------GS-TTRQK--TER--RE-RQEVIQRPETIIL-DSNLTVRELANRLQIPETEIIKNLFS-KGIAVNITQTLDLETAQLVTKELGVEV--EVPE------VKAAATKDTEMLDE------HDLDNLQRRPPVVTIMGHVDHGKTTLLDSIRQT--KVAQGEAGGITQHIGAYHVDIK----HNGQSEQIVFLDTPGHEAFTAMRARGTKVTDIAILVVAADDGVQPQTREAISHAKAAKVPLLVAINKVDKPEANPDRIKQELAELGLLSEEWGGETIMVPVSALKGENLDTLLEMIILLSEVE---ELVANPNRLAKGTVIEANLDRTRGPVATLLIQNGTLRVGDAIVAGSVFGKIRAMIDDRGEKVEAASPSFAVEVLGLSNVPSAGDEFDVYANEKEARVVAEQGAADQRQTRLQQATSSRRVT--LSTISAQAQEGELKE--LNLIVKADVQGSVEAILGSLEQLPQDEVQIRILLAAPGEITETDVDLAAASGAVVIGFNTTLASGSRAAADHEGVDIREYDIIYKLLDDIQGAMEGLLEPEEVESPLGQAEVRAVFPLGRGA-VAGCYVQSGKVVRNRFVRVRRSDNIVYQGNLDSLKRVKELAREVNAGYECGVGIDKFSDWQAGDIIEAYEMVMKRRTLAGR-------
>41431
------------MN-NAQKVRIYDLSKELNLD--------------NKDILEIC-TQLNISVKSHSSTITESEAERIKAMAAKYVANQSNKPTQEP----------------------------------------------SYP----GERKQQIL--------------AIHHKQIRK---GRSPDAQRPSS----------------------EASPA-LVTPPK--------PPA---------------KPNAPTP-----------------STP-------------------AQEPAPRE----------------------SISEQPEAVPI-----------------------------------------------------KPE-----------------------LSAK------PQA-PGT------------KTKEVKASPS--------LMQP----------------PQL----------------SK-------------------------------------------P----K--VKSG----------------------------EKPSPDKPSP-------------KPV---------------P-RPEPV----------------GKIEQ----AKKPS------------LVGAPTP----------------------------K------------IVSAE----------------------------------------AP--------------------------------------------------------------------VSGKTPT---KVRAKADLQ-RP---------Q----G-----------PK-PEK------EILPELV-----------APSVKP---------------ALEETDDIDIV----DDTL------ESVLK--PK---------------PTLK---RPT------SV-----R-P-----------SKQK-Q-KWEEEEE-EEV----------KAK-------ASK--VPGKGKR---R-TN-RLEDE---DE-D---FE----SELNA---------NPIPLTVSLSTARPP-KPKSQAKPV-AATA---------KPKKPLLKPE-TG----------VTRTK--TDR--RE-RQEVVQRPEQIIL-DSNLTVRELANRLEIPETEIIKNLFS-KGIAVNITQTLDLQTARLVTEELGVEV--ITPE------EKAAATKDRELLDE------YDLENLQRRPPVVTIMGHVDHGKTTLLDSIRKT--KVAQGEAGGITQHIGAYHVDLD----HNGVPEQIVFLDTPGHEAFTAMRARGAKVTDIAILVVAADDGVQPQTREAISHAQAAKVPIVVAINKIDKPQANSDRIKQELSELGLLSEEWGGETIMVPVSALTGENLDTLLEMILLVSEVE---ELVANPDRRAKGTVIEANLDRTRGPVATLLVQNGTLRVGDAIVVGSVFGKIRAMIDDRGNKVEAASPSFAVEILGLNSVPSAGDEFEVYENEKEARAIAEQLAQEQRQTRLQQAMSSRRVT--LSTLSAQAQEGELKE--LNLILKADVQGSVEAILGALEQLPQGEVQIRVLLAAPGEITETDVDLAAASGAVVVGFSTTLASGARAAADREGVDIREYDIIYKLLDDIQGAMEGLLEPEEVESPLGQAQVRAVFTVGRGA-VAGCYVQSGKVVRNRLVRVRRGKDIVYQGNLDSLKRIKEDAREVNAGYECGIGTDKFNDWQEGDIIEAYEMVMKRRTLAGK-------
>1453429
------------MN-NVHKVRIYDLSKELNLE--------------NKEILEIC-AQLNIAVKSHSSTITESQVERIKVMAEKYITKQSMTQGNDA----------------------------------------------TMS----GEKKQQIL--------------AIHHKQIQS---STEEGLDDQANDLEVPD---------------TSVSSQ-MPAAPK--------PPE---------------KPISSTS---------------------------------------IKSPKTDR----------------------ISLSKPSIS--------------------------------------------------------KE-------KTS-------------KSESI-DFDLPDS----------------------SKEN--------FEKPVNK-------------PSR------------------------------------------------------------------T---------------------------------------------------------KPSLEGK----------------------------------NKVKL-----------------------SKRTP--------------------KGIS---LK---------------PK------------EKPEITGSTNE---------------------------------------------------------------------------------V-----QSKKKPN-----IGKPDLK-KS---------S----------------SH-PVE---E--EKK--------------YTMPFDPLD-------------SSLIIDDDDDE---SDEIL------DIELK--PK---------------PQLK---RPT------TP-----R-I-----------FKKK---TWEEEEE-EEEEN--------KAK-------ASK--ASTKAKR---R-FK-ALEDE---DD-D---FE----SESES---------NTVSLSLSLSIARPP-KPKSEHQTA-EVVHKP---------KKPTLKTI-GS--------G-SERSR--SER--KE-RKETPRQPEKVIL-EKNLTVRELSERLHISETEIIKLLFT-KGTAVNITQTLDQETAKMVTESFGIIV--EIPE------EDSAAIKNTEMIDE------GDLDNLQRRPPVVTIMGHVDHGKTTLLDSIRKT--KVAQGEAGGITQHIGAYHVDIE----HDNKKQQLVFLDTPGHEAFTAMRARGARITDIAILVVAADDGVQPQTREAISHAKAAEVPIVVAINKIDKLESNSDRIKQELSDLGLVPEEWGGDTIMVPVSALKGDNLDQLLEMLVLVSEIE---DLLANPDRLAKGTVIEAHLDKNRGPVATLLIQNGTLRVGDSLVAGPVFGKIRAMVDDRGDKVKEASPSFAVEILGLSSVPAAGDEFDIYLSEKEARAVADKNAKDSRQTRLQQALSSRRVT--LSTLSAKAKDGELKE--LNLILKADVQGSIEAILGSLEQLPQTEVQIRVLLAAPGEVTETDVDLAAASGAVIIGFNTNLANGVKTAADQEEVDIREYDIIYKLLDDIQGAMEGLLEPEEIESPLGQAEVRAVFPVGRGA-VAGCYVLSGKVVRNRFIRVVRDGNTIYQGTLDSLKRMKEDVREVNSGYECGIGIDKFSNWNEGDTIEAFEMIMKRRTLIGRTT-----
>423474
----------------------------MNLE--------------NKDILEIC-GQLNIAVKSHSSTITESDAERIKGMVDKYLAQQGTAQAKDE----------------------------------------------EAS----KDKKQQIL--------------AVKQVRPRP---APKASKNLQPNL----------------------MSPR-TPVPPK--------------------------PPVTQTP---------------------------------------LQKPAPP-----------------------TASELPKVT--------------------------------------------------------PQ------VPSQ-------------PSNP------PEK---------------APSQPEPAPTS--------LLEP----------------PQR----------------VK-------------------------------------------S----P--VKAVLE-----------------------------TPQKTVT-------------KPTKN-K-----------P-SPEGK----------------NKVKP----AKKAG------------KNSPPKP-------------------KDKPQ----K---------------PTIS--------------------------------------KPEGSKNK-----------------------------------------------------PTIV-----KNLKKPN-----TSKPDIK-RP---------V----P-----------PQ-AEE------EQKTLTL----------VAPSVKPTP---------------EIIEEEDDN----DDTI------ETVLK--PK---------------PQLK---RPA------PP-----R-I-----------SKRK---TWDEEED-EQEN---------KAK-------ANK--ASNKAKR---R-FQ-VIEDD---DD-D---FE----SELNA---------NPVSLSLSLSTARPP-KPKSSSKPT-TTTQ---------KPKKPTLKTA-DN--------S-GESNR--TER--KE-RTEVRQKPEKIVL-DRNLTVRELSEQLCLAETEIIKHLFS-KGIAVNITETLDQDTAKIVTEAFGIEV--EIPE------IQSAATKSTEMLDE------QDLENLQRRPPVVTIMGHVDHGKTTLLDSIRQT--KVAQGEAGGITQHIGAYHVDID----HEDKTQQIVFLDTPGHEAFTAMRARGARVTDMAILVVAADDGVQPQTREAISHARAAEVPIVVAINKIDKPEANPDRIKQELSELSLVPEEWGGDTIMVPVSALKGENLDGLLEMLVLVSEVE---ELVANPDRLAKGTVIEANLDRTRGPVATLLIQNGTLRVGDAIVAGSVFGKIRAMIDDRGNKVEEASPSFAVEILGLNSVPAAGDEFDVYPSEKEARLVAEENAENQRQTRLQQAMSSRRVT--LSTLSAQAQEGELKE--LNLIIKADVQGSIEAILGSLEQLPQDEVQIRVLLASPGEVTETDVDLAAASGAVIIGFNTTLASGARGAADNEGVDIREYDIIYKLLDDIEGAMEGLLEPEEVESSLGQAQVRAVFPVGRGA-VAGCYVQSGKVVRNRYIRVLRGNKVVYEGTLDSLKRIKEDVREVNSGYECGIGIDKFSDWQESDTIEAYEMVMKRRTLAGKSS-----
>2107693
------------MN-NI-KVRIYDLSKELNLD--------------NKELLAIC-EQLDISVKSHSSTISEDEAERIRTAAEKQIKQTVGIPPQRK------------ESTANSKAN-------------SQMSNVT-----KPK---PAPNKQQIL--------------EIRKPKINL---ANSDNPELQDTDYESEI---------------QSPSVS-RNNPPVA-----------------------------------------------------------------------PTRPAPA-----------------------RLSR-------------------------------------------------------------PNG--EFNLENQ-------------NASE------DQS-IASV-------------------TR--------QFEP----------------PSR----------------PM-------------------------------------------A----A--KIAQ----------------------------TANLSANAPE-------------RPLLR-K-----------H-QQQNA----------------IEATP----------------------DGVRSD--------------------ASPD----R---------------PT------------RRTS-------------------------PVGARAD--------------------------------------------------------------VTPRSQP-------GVELN-RP---------R----P-----------IR-GSD--------AVS-P------------KPMRPKA------------TAAIGDDIDRPD---DDDSV------RLNDE--TE---------------ELLK---RPT------LP-----R-P-----------VKGGAK-KWQEEEI-IDDGQ-------DSVK-------TGK--AATKLKR---L-KP-IIDLED--EE-D---LD----DALD----------SDSPVQVSLSVARPP-KQKAARVTP-AGSPIT-------TTAAPIRGRK-SS--------S-SRSDN--RRR--HE-PEEKQERPEKIVV-TGNLTVQELAQELSVPDTDIVKILFI-KGMAVNITQNLDIPTIKMVASEIGTEV--EVEA------PEAEARKVTEMVEV------EDLDYLQRRPPVVTIMGHVDHGKTTLLDSIRKT--KVAQGEAGGITQHIGAYHVEVD----HDGKKMPIVFLDTPGHEAFTAMRARGARVTDIAVLVVAADDGVRPQTIEAISHAQAAKVPIVVAINKIDKEGAQPDRVKQELTQFNLTPEEWGGDTVMTSVSAIKGENLDTLLEMILLVAEVE---ELSANPDRLAKGTVIEAHLDKAKGSVATLLVQNGTLRVGDVLVAGSAFGKVRAMVDDRGKRVDAASPSFAVEVLGLSEVPAAGDEFDVFESEKEARAIAQLRADKQRQSRLMQG----RAT--LTTLSAQAQEGELKE--LNLIIKADVQGSLEAIIGSLRQLPQNEVQIRLLLAAPGEITETDIDLAAASNAVIVGFNTTLASGARQAADEAGVDVREYNIIYKLLEDIQGALEGLLEPELVEESLGQTEVRAVFTVGRGA-VAGCYVLSGKLVRNCKVRVNRNGKVVFDGALDSLKRMKEDVREVNAGYECGIGIDKFNDWVENDIIDAYQMVTKRRTLTMVAAAS--K
>1618023
------------MN-NG-KVRIYDLSKELNLD--------------NKDILSIC-DQLNIAVKSHSSTISESEAERIRSAAEKQMKQPASVASARK--------------ESAVHAK------------NIPAANIN-----RPK---PAPNKQQIL--------------EIRKPKIVE---RANQDGSEPQIANS------------------SESQLK-APSQPR--------PHN---------------PPPAPI-------------------KPAQ-----------------PNRSISP-----------------------NAA--------------------------------------------------------------PK-------EAL-------------ETQSA----APDNRVAPIRER---------EREIAQPPQ--------PIAP----------------PNR----------------PA-------------------------------------------V----A--KVAQ------------------------------NVQLNIGD-------------RPILR-K-----------H-QQQNA----------------PESAV------------------------GTRT--------------------ETPE----R---------------PT------------RRPP-------------------GS----PIGTRTD--------------------------------------------------------A-----PVGRGQP-------GTETN-RP---------K----V-----------GR-VLE--------PIS-P------------KPVRPKA-------------PSIETEIGAID--EDIDGD------RLIDE--TE---------------ELLQ---RPT------LP-----R-P-----------VKGGVK-KWQEEEI-DEGQD--------SIK-------PGK--AAAKLKR---L-KP-IIDLEE--EE-E---LA----DELG----------IDAPVQVSLSVARPP-KQRAPKQAQ-QSSPAA--------PTTAAVKSK-KT--------S-SRSDN--RRR--SE-PEQKRDRPEKIIV-TGTMTVQELANELAVPDTDIVKILFI-KGMAVNITQNLDIPTVIMVAGELGVEV--ETAE------PEAEARKVTEMVEA------EDLEHLQRRPPVVTIMGHVDHGKTTLLDSIRKT--KVAQGEAGGITQHIGAYHVDIE----HDGKPQQIVFLDTPGHEAFTAMRARGARVTDIAVLVVAADDGVRPQTIEAISHAQAAEVPIVVAINKIDKEGAQPDRVKQELTQYGLTPEEWGGETIMTPVSAIKGENLDTLLEMLLLVAEVE---ELSANPDRLAKGTVVEAHLDKAKGSVATLLVQNGTLRVGDVLVAGSAFGKVRAMVDDRGQRVDAASPSFAVEVLGLSEVPAAGDEFDVFENEKEARAIASDRADKQRQSRLMQG----RAT--LTTLSAQAQEGELKE--LNLIVKADVQGSLEAIVSSLRQLPQNEVQIRLLLAAPGEITETDIDLAAASNAVIVGFNTTLASGARQAADEAGVDVREYNIIYKLLEDIQGALEGLLEPELVEEPLGQTEVRAVFTVGRGA-VAGCYVLSGKLVRNCKVRVNRGGKVVFEGSLDSLKRMKEDVREVNAGYECGIGIDKFNDWAEGDIIDAYQMVTKRRTLTLVAK-----
>1378066
------------MN-NG-KVRIYDLSKELNLD--------------NKELLAIC-DQLNIAVKSHSSTISENEAERIRALAEKYVAERSSSRRESN-------------ITHANQIN------------KTK---------PKPN----LPPKQQIL--------------EIRKPKTPP---RLNQNQAESQVASNSSS---------------SQSQGN-APVAPR--------PFA---------------SPAGPN-------------------KPMTPP---------------PPRPVRP-----------------------AAMEEA-----------------------------------------KVVANSEHRDE-------PK------ASQV-------------EVQK------PKE--------------------VPQKPQ--------LVEP----------------PAR----------------PV-------------------------------------------A----P------------------------------------TPQLNLPE-------------RPILK-R-----------D-QAQRP----------------KPAAE---------------------------P-----------------RADKGSE----K---------------PA-------------------------------------R--RPGGQKPE--------------------------------------------------------Q-----PVAKSEP-------VPELQ-RP---------K----V-----------SR-FNE--------P---------------AIANRPKL-------------AGATSTEVEEEAIQQPAAL------LEIEE--PE---------------KLLK---RPT------PP-----R-P-----------QKGG-K-KWQEEEI-DEGLE--------SGS-------KGK--AGTKAKR---M-KP-IIDFDD--EE-D---LD----DVDLD---------IEAPIKVSLSIARPP-KQKAARPSG-SGAVTS---------PVGGVKSK-KT--------T-PARDQ--NRR--RE-PEQKEERPEKIVV-TGTMTVQELAQMLVVPDTEIVKILFL-KGIAVNITQNLDIPTLTMVANELGVEV--ETAE------PEAEARKVTEMLDV------EDLENLQRRPPVVTIMGHVDHGKTTLLDSIRKT--KVAQGEAGGITQHIGAYHVDVE----HNGQVQQVVFLDTPGHEAFTAMRARGARVTDIAILVVAADDGVRPQTIEAISHAQAAEVPIIVAINKIDKEGAQPDRVKQELTQYGLTPEEWGGDTIMVPVSAIKGENLDTLLEMILLVAEVE---ELSANPDRLAKGTVIEAHLDKAKGPVATLLVQNGTLHVGDVLVAGSAFGKVRAMVDDRGRRVEIASPSFAVEVLGLSDVPAAGDEFEVFPHEKEARAIAEERANKQRQSRLMQG----RAT--LTSASAQAQEGELKE--LNLILKADVQGSVEAIVGALKQLPQNEVQIRLLLAAPGEITETDIDLAAASNAVIIGFNTTLASGARQAADEAGVDVREYNIIYKLLEDIEGALEGLLEPELVEEALGQAEVRAVFPVGRGA-VAGCYVLSGKLIRNCKLRVRRGSKIVYEGSLDSLKRMKEDVREVNAGYECGIGVDRFNEWAEGDIIEAFQMVTKRRTLGATKS-----
>1947904
--------------------------------------------------------------------------------------------------------------------------------------------------------------------------------------------------------------------------------------------------------------------------------------------------------------------------------------------------------------------------------------------------------------------------------------------------------------------------------------------------------------------------------------------------------------------------------------------------------------------------------------------------------------------------------------------------------------------------------------------------------------------------------------------------------------------------------------------------------------------------------------------------------------------------------------------------------------------------------------------------------------------------------------------------------------------------------------------------------------------------------------------------------------------------------------------------------------------------------------------------------------------------------------------------------------------------------------------------------------------------------------------------------MDVE----QGGQRQQIVFLDTPGHEAFTAMRARGAKVTDVAILVVAADDGVQPQTIEAISHARAAKVPIIVAINKVDKLDSQPDRIRQELTEFGLVAEEWGGDTIMVPVSALKGTNLDLLLEMILLVSEVE---DLQANPDRPARGTVIEAHLDKARGPVATFLVQNGSLRVGDVFVAGAVLGRVRALIDDRGDRVDVAGPSFAVEVLGLSDVPAAGDEFEVFPDERQARTLADQRLSEQRQLRL-QTMGSRRVT--LGTLSEKAQEGDLKE--LNLVLKADVQGSVEAILSSLKQLPQNEVQLRILLSAPGEITENDVSLAAASDAVVLGFNSSLAPGARQAADNLGVDVRDYNIIYKLLEDVQGAMEGLLDPEMVEEHLGQAEVRATFPIGKGM-VAGCYVQSGKLQRNCHVRIRRGRDIVHQGILDSLKRMKDDVKEVATGFECGVSLDRFHTWQIGDLIEAYKMVSKRRTLSV--------
>685565
------------MSISN-RVRLYELSRELDLD--------------TKDVIAVC-EQLNIVVKSHSSTITESEAELVRTKAPQPHPKTADPKAAEK--------------KAAATAK------------HKESEA--------------RIAKQQIL--------------VVSKPTIRL---NSPPVSANV------------------------------GATPPL-------NPPA-------IA------EPSSETPAKTAV--NP--P---LPMPPASSL------------IKPPSRPLVSDSE-------------------------------------------------------------------LAISETTPASK------------IELTSETA---------LI-TPES------PQV-TKETQ----------SPLPLESKPE--------LITP----------------PVP----------------PK-------------------------------------------S----S--DKSDKNDKADKTVVTNSVKAPVDETIRVTVPKEQPHKDHAPKDHA------ARKETPRVE-R--------PQAD-KAERP----------------LTPKQSLMSVSPP---------P---QVKLTKP--------------------VAPE----R---------------PK-PP-------VAIAPKAIVAPKPPAAKPSEDTRVVAK---VNQGRSEHIK---------TEK--GGN-------------------------------EAGDAPKQE--AVKTNRPE-------RPKLN-RPVEPPAPAGGR----PQSRVPKL----VK-DSVLIERGITAPTEPPHNLRPPMPTLMRAPEKPVI-------------ADKSGKKSDAV--------------GGFAPVLPEL----------------LE---KPT------LP-----N-K-----------ANKR-K-GKSKEEE-EKDLL--------ELKE------KNR---LNKPKR---Y-LR-DFADD---DD-D--------ATDLDA---------AAELAQISLSLARPAARPKAVAVP--SKPTMA-------ADIKPTQKGK-RS--------A-PSRDR---RH--QQ-VEVIPEKPTSVEI-EEGMTVAVLAKRLVLSETEVIRTLFM-KGIMANINQTLDVGTAKMVATELGYEV--HDPE------VVELALK-TEMIDI------GDLDKLERRPPVVTIMGHVDHGKTTLLDAIRKS--KVAQGEAGGITQHIGAYHVDVE----HNGEKQQIVFLDTPGHEAFTAMRARGTKVTDIAVLVVAADDGVQPQTIEAISHARAAKVPIVVAINKVDKIEAQPDRIRQELTEYSLVAEEWGGDTIMVPVSAIRRENLDTLLEMILLVAEVE---DLQANPNRTAKGTVIEAHLDKAKGPVATLLVQNGTLRVGDIFVAGAAFGKVRAMVDDRGARVGKASPSFAVEVLGLGDVPAAGDEFEVYLDEKQARAIADQRTMDQRQTRLIQAMASRRVT--LGTLSEKVKEGDLKE--LNIILKADVQGSLEAILGALAQLPQREVQLRILLSAPGEITENDISLAAASSAVVLGFNTTMAPGARQAADDLGVDFRDYNVIYKLLEDIQDAMEGLLDPEMVEEYLGQAEVRAIFTIGKGA-VAGCYVQNGKLLRNCNVRVKRGNEVVHSAVLESLRRVKDDAKEVASGFECGVSLAKFSSWKEGDIIEAYRMVTKRRTLATS-------
>1173263
------------MN----KVRVYELTRELGLE--------------TKDIIALC-EQLSIAVKTASSSISEADAEKIRSLAPEKKLTIPPTSTKIK--------------------------------ESKESSN--------------QVSKQQIV--------------TVSKPTVNL---ISPPMVSSPTQELK------------------KVDSPQ-ELVKPD--ITSLVNPGGNQEVNQSIAQQSEVVAPSFVA-------------------KPPTFSRE-------------PLKPLAR----------------------AASDSSNGSSNAVN----------------------------------NSVTKTPASAP------KPV---------------------I-ETKK------PKV-TVEMIAPVS------SNSTPNTNPT--------VAKP----------------PKPQQPVTIIKQPK-----PTSPS----------------------------------------P----V--TASTTPR------------------------INTPIANTIVS-------------KPTLP-T-----------D-TSPKQ----------------PKAAI----------------------TLNQSP--------------------TGRS--------------------PE-----------EEKPAIKAVAKPRLDKPTKPST--------P-----------------------------------------------------------SNPS-----PRPSQPT-------------RP---------L----P-----------VK-DSVLIERGITAPNDPPRPMRTPNAPPLRSPDRPTP-------------PSSPRKETDLV--------------AIAPIS-PPI--------------LPGRG--TPI------PT-----R-L-----------AKRG-K-SKKEDEE-QDLLE--------QKE-------KAK--LNRPNKR---F-LK-VIDED------D---II----EDLE----------TTDIAQVSLSLARPASRPKQRSIKV-TTPDSL------TSANKVVKRGT-------------SHRDR----R--SP-VEAPPEKPTKVTL-QESISVQELAHQMSLPETDIIRTLFM-KGVMANINQTLDIPTASMVATELGYEV--EITS------VDAPARKVTEMIEI------GDLESLQRRPPVVTIMGHVDHGKTTLLDSIRKT--KVAQGEAGGITQHIGAYHVDVE----HDGKKQQIVFLDTPGHQAFTAMRARGARVTDVAILVVAADDGVQPQTIEAISHAKAAKVPIIVAINKVDKLESQPDRIRQELTEYGLVDEAWGGDTIMVPVSALKGENLDSLLEMILLVSEVE---DLQANPDRPARGTVIEAHLDKARGPVATLLIQNGTLRVGDILVAGSSFGKVRAMVDDRMRMVKVASPSFAVEVLGLSDVPAAGDEFEVYTDEKLARGIANDRSMEQRQSRLQQAMASRRVT--LGTVSAKAQEGELKE--LNLILKGDVQGSLEAILGSLEQLPQGEVQVRVLLSAVGEITENDVELAAASDAIIIGFNTSMAPGARQASDSMGVDVRDYSIIYKLLEDIQGAMEGLLEPELIEEHLGIAEVRALFPIGRGV-VAGCYVQSGKLVRNSRIRIKRRGELVHESALDSLKRMKDDVKEVAAGFECGIALPKFQEWEEGDSIEAFRMITKRRTLLMN-------
>2107703
----------------------------------------------------MC----------------------IRD------------------------------------------------------------------------------------------------------------------------------------------------------------------------------------------------------------------------------------------------------------------------------------------------------------------------------------------------------------------------------------------------------------------------------------------------------------------------------------------------------------------------------------------------------------------------------------------------------------------------------------------------------------------------------------------------------------------------------------------------------------------------------------------------------------------------------------------------------------------------------------------------------------------------------------------------------------------------------------------------------------------------------------------------------------------------------------------------------------------------------------------------------------------------------------------------------------------------------------------------------RTTEMLDA------TDLDSLQRRPPVVTIMGHVDHGKTTLLDAIRKT--KVAQGEAGGITQHIGAYHVDMG----AEGETQQVVFLDTPGHEAFTAMRARGARVTDIAILVVAADDGVQPQTIEAISHAKAAEVPIIVAINKIDKEDASPDRVKQELTEYGLVPEEWGGDTIIVPVSAIKGENLDGLLEMILLVAEVE---DLYANPDRLAKGTVIEAHLDKAKGPVATLLIQNGTLRVGDVLVAGSVFGKVRAMVDDRVERVEAAGPSFAVEVLGLSDVPAAGDEFEVYKEEKEARSVASSRTVQQRQSRLQQAMASRRVS--LNSLSAQAQEGELKE--LNLILKADVQGSVEAILGSLQQLPQKEVQVRVLLAAPGEITETDVDLAAASNAVIIGFNTTFASGARHAADELGVDVRDYNIIYKLLEDVQGAMEGLLEPELVEEPLGQAEVRAIFQIGRGI-VAGCYIQSGKMIRNCRVRVLRNKQVIHEGNLDSLKRMKEDVKEVNAGYECGIGVDSFKDWNEGDIIESFRLVTKRRTLSM--------
>1080068
------------M--NG-KVRIYELSKELNLD--------------NREILDVC-EQLNIPVKSHSSTISEAEAARIRSAAERLAHSPSASHTPPV-------------HRPTSTPS------------SMPQRKQS-----AVQ---PPVKKQQIL--------------EVRRHR--P---AVEPPKRPEV--QPA-----------------PTPQPT-SSAPVR--------------------------PDRPAA-------------------EPAEARTVEPRPIATPPAVQKPATPVSE----------------------APKSEAP-----------------------------------------KEVEPPPVEA-----------------PQP-------------PPVR------PEV-AESA-------------PLPEEQPS--------LMGP----------------PSK----------------PV-------------------------------------------R-----------------------------------------TESVSSVS-------------RPVLK-KAS---------D-RSDQV----------------VMRVG-----------------------GDGQG--------------------LRRS--------------------PT-----------ASRPESRS----GEASESAPRR-------IGITETSE--------------------------------------------------------P-----PVLRAKP-------VLELR-R----------K----P-----------VR---------------------------------PTA-------------PGASEESSAAD-TRSAVSM------PILAE--PP----------------TLKP--KPT------PP----TK-V-----------AKRG-K-EWEEEDE-EN-----------PNK-------VAK--AGVKSKR---RSPN-VLDDD---EDID---LD----EVLDGTDRD-----DSAPTALSISLMRPP-KPKSQKAP--AKPVAV-------AAPTQRRRGG-SS--------N-ERFSR--RDR--RE-QQETRQRPEIITL-TGSLTVAELADMLVVPETEVIRALFM-KGIMTTVNQVLDIPTATMVAEEMGILV--DTEA------PEAEAKKVTEMLDA------GDLENLQRRPPVVTIMGHVDHGKTTLLDSIRKT--KVAQGEAGGITQHIGAYHVDVE----HNGETQQVVFLDTPGHEAFTAMRARGARVTDIAILVVAADDGVRPQTIEAISHAKAAEVPIVVAINKIDKEEAQPDRVKQELTEYGLVAEEWGGDTIMVPVSALTGENLDTLLEMILLVSEVE---DLYANPDRPAKGTVIEAHLDKAKGPVATLLIQNGTLRVGDILVAGSVFGKVRAMVDDRGKRVEEGKPSFAVEVLGLSDVPAAGDEFDVYLDEKEARAIASNRTDQQRLSRLQQAMSSRRVS--LNTISSQAQEGDLKE--LNLILKADVQGSVEAILAALQQLPQKEVQVRVLLAAPGEITETDVDLAAASSAVIIGFNTTFASGARQAADQADVDVRDYTVIYALLDDIQGAMEGLLEPELVEEPLGQVEVRAVFTVGKGA-VAGCYVKEGKVIRNSKLRVRRGGEVIFEGNLDSLKRMKEDAKEVNAGYECGIGVDNFKDWQEGDIIEVYRLITKRRTLSA--------
>864702
------------MN-SG-KVRIYELSRELNLD--------------NKDILAVC-EQLNISVKSHSSTISDSEAERIRSAAEKYAASSSMKPIP---------------NRQGSNTS------------AQEGKSRS-----SV----PVQKKQQIV--------------AIKSVTRQP---SLEPPTPPNYTGQSS-----------------STVQPQ-APAKAI--------PLS---------------KPAPAV-------------------DAEEAEIAEDE-------VQLPELPAA--------------------------SETP-----------------------------------------CNVEDTAPTAS---------------VVDM-------------KPEQ------PSS-APSL------------NPPPQASPE--------LVSP----------------PQR----------------AD-------------------------------------------S----P--PPVVT-------------------------------KSNLSN-------------RPILK-R-----------E-KAEQL----------------AASAS----------------------ANASKP--------------------ESST--------------------PR-----------PSKPSIRSVP---APTKPSQGK-------QPVGKGAE-------------------------------------------------------KP-----VRPQQQT-------IVELR-RP---------K----P-----------VR-SDV--EDG-------------------ASSKLPNL-------------AGGEEGGLKLR-PKREADSSIP---AVLPG--DDL--------------QQLQP--RPT------LP-----R-T-----------SKKA-K-DWEEEEE-GKEF---------AGK-------ASK--VGTKTKR---RAQP-DLDED---E--D---LE----LLLAEEDEE-----EETADQVSLSLVRPA-KPKSMRQPA-AKPVAA-------TAPKARKSAP---------------RDR--RDR--RD-QETKVEKPDKITL-KGSLTVQELAAIMVVPETDIIRTLFM-KGIMATVTQTLDIETAKMVAEDLGVAV--ETGE------QESKARKITEMLDA------ADLENLHRRPPVVTIMGHVDHGKTSLLDAIRKT--KVAQGEAGGITQHIGAYHVDVE----HDGEMQQVVFLDTPGHEAFTAMRARGARVTDIAILVVAADDGVQPQTVEAISHAKAAEVPIVVAINKIDKEGAQPDRVKQELTEYQLVPEEWGGETIMVPVSALTGENLDTLLEMILLVAEVE---DLYANPDRPAKGTVIEAHLDKAKGPVATLLVQNGTLRVGDVLVAGSVFGKVRAMVDDRGQRVKEASPSFAVEVLGLTDVPAAGDEFDVFLDEKEARSTASNRTDEQRQSRLLAAMSSRRVS--LNTLSARAQEGELKE--LNLVLKADVQGSVEAILGAFKQLPQNEVQVRVLYAAPGEITETDVDLAAASSAVIIGFNTTLAPGARQAADRLGVDVRDYNIIYKLLDDIQAAMEGLLEPELVEEALGQAEVRAVFPVGRGQ-VAGCYVQSGKVIRNCKIRIHRGSNVIHEDNLDSLKRMKEDVREVNAGYECGIGVDSFNSWEIGDIIEAYRMISKRRTLSK--------
>1173025
------------MN-NG-KVRIYELSRELNLD--------------NKDILAVC-DQLNIAAKSHSSTISEADAERIRASAEKLAGSHASAVAIKP-------------NSPSHGAGTM----------SQESKGR------------PAVKKPQIL--------------EVRHREPSS---SQESDDSTLKAG---------------P----APVRPA-SVQPSS--------------------------RPTPPV-------------------RPAKPA---------------PARDEAASAE-------------------VKESAAPA---------------------------------------------------------TPT-------RNA-------------ASEG------PVT-PPVS---------RPAVRQVRSAAE--------LLGP----------------PSR----------------PS-------------------------------------------S----Q--QADDD---------------------------DQGIRPSQVE-------------RPILK-R-----------D-RADQD----------------TETRE----------------------ARTGEP--------------------RRRE--------------------------------------------------------------------------------------------------------------------------GGRPP-----ERTDRST-----SSVPELR-RPT--------K----P-----------VR---------------------------------PTR-------------STGETEDEGEE----IAVT------SVDDQ--DP---------------LELK---RPT------PP-----R-L-----------KRVAGK-KQREDDE-SEEF---------ADK-------PTK--AAPKSKR---RHQE-FLEDD---EE-D---ID----SDLEDGQ-------GDGATLVSLSLMRPA-KPKAEGTSK-PTGTHQ------RARKPPTRNSG-DS--------N-QRSSR---RE--QR-QETKRERPTKITL-SNELTVQELADELVVAETEVVKILFM-KGIMATVTQTLDIPTARIVAEELGVEL--EAAE------QAAEARKVTEMIDA------NDLESLTRRPPVVTIMGHVDHGKTTLLDSIRKT--KVAAGEAGGITQHIGAYHVDVE----HDGRVEQVVFLDTPGHEAFTSMRARGARVTDIAILVVAADDGVRPQTIEAISHAKAAEVPIVVAVNKIDKESAQPDRVKQELMEYGLVPEEWGGDTIVVPVSALNGENLDTLLEMILLVAEVE---DLQANSDRAARGTVIEANLDKARGPVATLLVQNGTLRVGDILVVGSVFGKVRAMVNDRGKRVDIASPSFAVEVLGLGEVPAAGDEFEVYRDEKEARQTASSRAAQQRQSRLQQTMASRRVS--LNSFSAQAQEGELKE--LNLILKADVQGSVEAILGALQQLPQKEVQVRVLLAAPGEVTETDVDLAAASSAVIIGFNTTLASGSRAAADHAGVDVREYDIIYNLLDDVQAAMEGMLEPEMVEEPLGQVEVRAVFPVGRGA-VAGCYVQSGKAIRNCKVRVQRRGQVVYEGNLDSLKRMKEDVKEVNSGFECGIGIDKFSAWEMGDIIETFRMVSKRRTLSMA-------
>47254
------------MN-SG-KVRIYEISRELNLD--------------NKDILAIC-EQLSISVKSHSSTIADSEAERIRVAAQKYTAAPSSSVKPVA--------------RPVANAS------------AAEPKQRV-----SV----PVQKKQQIV--------------AIKSVTRSP---HAEPPIPP-------------------------------TYTPPS--------------------------METGSL-------------------APTKT----------------SPKPVEL-----G--------------RPERSSDLNEAPSTQS----------------------------------AKVESPNSFAD---------------EVKE-------------LPAS------PQS-DLSSGSS--------STASDEDTTT--------LAAP----------------PPR----------------PE-------------------------------------------P----V--TPTVP---------------------------RSSLVPNTSS-------------RPILK-R-----------V-RAEEP----------------FSPTD----------------------SVTRQP--------------------ISAA----R---------------SV------------QPPAKPSAP---GAKPVMPAR-------QPVGRSVE-----------------------------------------------------GRPV-----PRPQQQT-------IVELR-RP---------K----P-----------VR-PDA-----------------------DAAPIDGRM-------------PGAMDDLVRPE-LRVNRPTRTPAMGDVAAG--ADS--------------LLQP---KPA------LP-----R-T-----------VKKG-K-DWQDGED-EES----------QLK-------SPK--VGTKAKR---RVQP-DLDAE---EE-D---LD----ALLDGEGGE----DGEGGNQVSLSLVRPA-KPKGTRQAP-TRPPIA-------ITQKPKKGGS-------------GSRDR--RE---RR-EEVKVEKPTNITL-LGSLTVQELAAKMETPETDIIRALFM-KGIMATVTQTLDIDTATMVALELGVEA--EVGV------RQAAATKVTEMLDA------DDLERLQRRPPVVTIMGHVDHGKTSLLDSIRKT--KVAQGEAGGITQHIGAYHVDVE----HNGEMQKVVFLDTPGHEAFTAMRARGARVTDVAILVVAADDGVQPQTIEAISHAKAAEVPIVIAINKIDKEGAQPDRVKQELTEYGLVPEEWGGDTIMVPVSALNGDNLDTLLEMILLVTEIE---ELSANPDRVAKGTVIEAHLDKAKGPVATLLVQNGTLRVGDVLVAGSSFGKVRAMVDDRGQRVKEAGPSFAVEVLGLADVPAAGDEFDVFSDEKEARAVSSDRSDEQRQSRLLAAMSSRRVS--LNTLSARAQEGELKE--LNLVLKADVQGSVEAILSSLKQLPQNEVQVRVLYAAPGEISETDIDLAAASSAVIIGFNTTLATGARQAADRLGVDVRDYNIIYNLLDDIQGAMEGLLDPELVEEPLGQVEVRAVFPVGRGQ-VAGCYVQSGKIVRNCKIRIRRNNNVVFEGNLDSLKRMKEDVKEVNTAFECGIGIDNFNSWEVNDIIEAYRMISKRRTLSKT-------
>1781255
------------MN-NG-KVRIYELSKELNLD--------------NKDILAVC-EQLNIAVKSHSSTISESDAERIRAYAEKHVTNHSPSPKSAS--------------SPKAKLS------------IPEAGG-------------PLKKKQQIL--------------EIRKHLTSN---GTTAANPNSASG---------------------SQSPL-RLNPPN--------------------------RPVNDR----------------------------------------PAREATE----------------------SEMTEKSILIQSQ--------------------------------------------------------------SNT-------------PQSE------PEL-EPSAQSE--------AVPPARDESA--------LIGP----------------PDKLTELQNQSSPERAA-APA-------------------------------------------PTPPQA-VEPQKPELQAEKPVRKDVEAQPP----RV---ERPVTATSSVS-------------KPILK-R-----------L-KTTQD----------------SETTEA-----------------------------------------------------------------------PT-----------------------GAQAEVTPKR-------EPLKKINRA----------PSR-------------------------------------SEGEPE-----RAAKAPS-------VPELR-RP---------R----P-----------IK-AEA-----------------------GADLERPAK--------------ASPGDEPEIE--------------EIEDPL-TD---------------LDLK---RPT------PP-----K-P-----------PKRL-K-KREEEEE-EEELL-------KTPK-------VGK--AATKAKR---R-PL-VIDDE---DE-D---LD----DDLDD---------ENAAAEVSLSLMRPA-KPKSASAAT-KAPAAA-------PRSAPKRPGT-QD--------N-SRAAR--RDR--RD--QPKQERPEKISL-TGGITVRELANQMAVQETEIVRLLFL-KGIAATVTQTLDLPTVNLVAQELGIEV--ETKA------RESEARKVTEMLDA------DDLENLQRRPPVVTIMGHVDHGKTTLLDSIRKT--KVAAGEAGGITQHIGAYHVDLD----HAGETQQIVFLDTPGHEAFTAMRARGARVTDIAILVVAADDGVRPQTIEAISHAKAAEVPIVVAINKVDKEGAQPDRVRQELTEYGLVAEEWGGETIMVPVSAINGENLDTLLEMILLVSEVE---ELSANPDRAARGTVIEANLDKSRGPVATLLVQNGTLRVGDILVAGAALGKVRAMVDDRGKRVDVASPSFAVEVLGLSDVPAAGDEFEVFEDEKQAKAIASERANQQRESRLQQAMASRRVT--LNTLSARAQEGELKE--LNLVLKADVQGSVEAILGSLKQLPQNEVQVRVLLAAPGEITETDVDLAAASSAVIIGFNTTLATGARSAADEAGVDVREYDVIYQLLDDIQGAMEGLLDPEMVEEPLGQVEVRAVFPVGKGA-VAGCYVLSGKAIRNCNARVRRQGTVIYEGTLDSLKRMKDDAKEVNAGFECGIGIDKFNDWKESDIIETFRMVTKRRTLSHN-------
>82654
------------MS-IS-RVRVYELKRELDLE--------------TKEILGIC-DRLGIPVKSHSSTITEAEADRIRNFAQNRDQSAKLDKSEPEV------------AEPVSSANKE----------------------SSTA----SASKQEILIN------------TVSRPATIK-----------------------------------QLQKPT-AAEPPAP-----SRPVV--------------VEPSPQEQ-----------------AEPAVA----------------ATKPSKKNSK-------------------ATTNTKGTAQNTDN----------------------------------GAIAKAPTSSSSA-------------QLKQ-------------PPAR------PAE-SAGEVVEIS------EIAPANDQPE--------LAKP----------------PAAKAKSKAAQEAA-----PAANT----------------------------------------A----S--NAASK--------------------------AEQNKAEQKPEATL------AK--KPELI-KPV------PRST-AIEQP----------------AQTAAIAGN--------------SSSSTSSTSS--------------------ANPV----S---------------PT---------SSGKKASKTSKP--GKSAEPDKTTI----------------------------------------------------------------SVGSAPK-----NNREQPA-------RPQLH-RP---------K----P-----------VK-DAVLIERGITAPTE-PKPQQI-----LQPPVRPTA-------------KPVAKDDEATE----TDGA------EIAAK--PPG--------------LELAA-----------PP----ER-PIKLSRVAAKV-NKRG-K-TKREEEE-EEDTEV-----------------RAK--KPNRLKR---Y-K--VIEDD---ID-D---ID----DDLENGDLD-----DASNLSTARPTARPP-KPKQARSTG--------------AENKPIPAKP-SR--------K-PARDR---RS--SQ-PEKQIEKPELIEL-SDSVTVQELADQMLVSETEVIRTLFM-KGVMVNINQTLDVPTARMVAEELGYEV--EEIE------TDAPARKITEMIDL------EDIESLVRRPPVVTIMGHVDHGKTTLLDSIRES--KVAQGEAGGITQHIGAYHVDVE----HEDGVKQVVFLDTPGHEAFTAMRARGARVTDIAILVVAADDGVQPQTIEAISHAKAANVPIVVAINKVDKPEAQPDRIRQELTEYGLVDEEWGGETIMVPVSAIEGSNLDTLLEMILLVAEIE---DLQANPDRTARGTIIEAHLDKARGPVATFLVQNGTLRVGDVFVAGSVFGKVRAMIDDRGERVDAADPSFAVEVLGLNEVPAAGDEFQVYLEEKKARSLASDRAEQQRQSRLQQTMSSRRVT--LGTVSAQAQEGELKE--LNLILKADVQGSVEAILGSLEQLPQEEVQIRVLLSAPGEITENDVELAAASDAVIIGFNTSMATGARQAADNLGVDVRDYDVIYKLLEDIRDAMEGLLEPELVEEHLGQAEVRALFTVGKGV-VAGCYVQSGKLIRNCKVRVLRKGEVITTGSLDSLKRMREDAKEVASGFECGVGIDRFASWQEGDIVDAYRMVTKRRTLKS--------
>1140
------------MN-NG-KVRIYELSKELNLD--------------NKDVLAVC-DRLEIPYKSYSSTLSEEQVVQVRQVLAGAAPSEPVAAASAA---------------------------------------------DSPK----AERKQEIV--------------SVRRPTPQA---AGGAKPEIVGRPTASEKP--------------QAERPN-IVAPPR--------------------------RPAAAN-------------------EPAKA----------------PIKPARP----------------------EKSAEKPEIVTPR----------------------------------------PPAPAASA----EPA---------------K-------SPSR------PAP-AATPRPVAE------TKKPKPAAAEL-------LRKPEIVRRSEAK-------PER------------TSEAPT-------------------------------------------P--------------------------------------------------------------RPKIE-R-------------RPEQT---------------------------------------GPARPQLGQPVAGN-----------GVSKPAKPV----K---------------PI------------ELVAPPSRPKVAASASGVPAAASRV---LP--------------------------------------------------------------------NKPQKPTA----PGGPELKQRP---------K----P-----------AA-------------------------------------------------PASGEDLAATV--------------DVFQPV-PP---------------LELR---RPT------AP----AR-P-----------ARPR-K-GWEEEED-ERAAA--------NRKA------GNK--AAAKAKR---R-QL-IQDDD---DD-D---LL----TAEQELA-------AADALNLAMSLARPS-KPKVPQAKP-AVAVMP------TKGRKPRRESA-------------RERQH--RRR--ME-REQKPVRPELISL-RSSMTVQELAQLMVVPETDIIKSLFF-KGIAATVTQSLDVATIEQVAEEFGILV--EQET------EESGARKTTQMVED------ADAESLQTRPPVVTVMGHVDHGKTTLLDAIRKT--RVAAGEAGGITQHIGAYHVDVE----HNGDQHQIVFLDTPGHEAFTAMRARGARVTDIAILVVAADDGVRPQTLEAISHAKAAEVPLIVAINKCDKEEAQPDRVKQELTEYGLVPEEWGGETVMVPVSAIKGENIDQLLEMILLVTEVE---ELVANPDRAARGTVIEAHLDKARGPVATLLVQNGTLRVGDVLVAGSVLGKVRAMVDDRGDRVEAATPSFAVEVLGLGDVPAAGDEFEVYSDEKSARAVATSRADEQRQSRLQQAMASRRVS--LGTVSAQAQEGELKE--LNLILKADVQGSVEAILGSLEQLPQKQVQVRVLLAAPGEITETDVDLAAASGAVIVGFNTTLASGAKRAADEAGVDVRDYDIIYKLLEDIQAAMEGLLEPELVEEPLGQVEVRAVFSIGRGA-VAGCYVQSGKAIRNCNIRVRRGSNLVYTGTLDSLKRMKEDVKEVNSGYECGIGLDSFSAWQEGDIIETYRMVTKRRTLEV--------
>1752063
------------MN-NG-KVRIYELSKELNLD--------------NKELLAIC-DQLNIAVKSHSSTITESEAERIRSQAEKVAATHQMSKKEHH-------------GAISHKPN------------TAQIPSRN-----RPA----ASQKQELL--------------EIRKPKPPK---NSPGNALEASAATNSQF---------------ASSEVN-PLLPPR--------PFA---------------TPVSSM-------------------KPTA-----------------PIRPVSR-----------------------NQSEAIKET---------------------------------------AALDADNTPKSN----QPK-------EKM-------------AAEK------PES-TSPA--------PNKPKPEKPQKPQ--------LVAP----------------PTR----------------PA-------------------------------------------A----D--KPQT------------------------------TPQPHQPE-------------RPILK-R-----------D-RDQTR----------------DQVKG----------------------KGKSQPGTNV----------EAGQTTQQPP----R---------------PG----------------------------------------RPVTGQPKS-------------------------------------------------------E-----QKGNKGVPV-----AGDTP-RP---------K----PP----------TR-PTP-----------------------APAAVGPQKP-----GPV--SPKSQIVNEVETE--------------TEEDT--PEI--------------IELK---RPT------PP-----R-Q-----------PKTG-K-KWQPEEE-IDEVK--------ETG-------KAR--VGAKGKR---I-KP-IVDDED-FEE-D--FLD----DEDAEL--------AAAAVAVSNAIVRPP-KPKTSKPAQ-PAAVVA--------APKPTKKAP-----------A-AARDQ---QR--RP-QEQKRERPEKLIV-TGTMTVQELADALVVADTEIVKILFL-KGMAVSITQSLDIPTITLIANELGTEV--ETQQ------PEAEARKVTEMIDV------ADLENLQRRPPVVTIMGHVDHGKTTLLDSIRNT--KVAAGEAGGITQHIGAYHVDVE----HDGKVQQVVFLDTPGHEAFTAMRARGARVTDIAILVVAADDGVRPQTIEAISHAKAAEVPIVVAINKIDKEGAQPDRVKQELTNYGLTPEEWGGDTIMVPVSAIKGENLDTLLEMILLVAEVE---ELSANPDRPAKGTVIEAHLDKAKGAVATLLVQNGTLRVGDILVAGSVFGKVRAMIDDRARKVEAATPSFAVEVLGLSDVPAAGDEFEVFHNEKEARALANERAEKQRQSRLMQG----RVT--LAGISAQAQEGELKE--LNLILKADVQGSVEAIVGSLKQIPQNEVQIRLLLAAAGEITQTDIDLAAASGAVIIGFNTTYASGARQAADEAGVDVREYNIIYKLLEDIQGALEGLLEPELVEEPLGQAEVRAVFPVGRGA-VAGCYVQSGKLVRNCKVRVRRGGKVVYEGILDSLKRMKEDAREVNTGFECGVGIDKYSDWTEGDIIEAYQMVTKRRTLSAAAR-----
>1973482
------------MN-NG-KVRIYELSKELNLD--------------NKELLAIC-DQLNIAVKSHSSTISETEATQIREVSQKLTAARMTQEKELG--------------INNHKPN------------SQKPGFRN-----RSA----APRQQQIL--------------EIRKPKILR---NTTSNALEASVATNGQFA-SSDS------VNTTDPSVL-LPSQPR--------TFA---------------TLASPM-------------------KPTA-----------------PTRPIPK-----------------------NQSENPHKS---------------------------------------VVDTDHKANT-------PA------PEKI-------------KGEK------PPA----P----------KPRPEKPQKPQ--------LVSP----------------PSR----------------PA-------------------------------------------G----E--KTSA------------------------------TEPPSTAE-------------KPILK-R-----------E-RQQRR----------------EEEHG---------------------KPRSTKSPTD-------------Q---APPQ----KTG---RPTP-----PPI----------------------------------------RA--------------------------------------------------------------E-----HRGAK---------SGDIQ-RPT--------R----P-----------TK-PSE--------T---------------AGETSLKP-------------MVGGGKKDLLV--------------EEVIA--PPL--------------LDLK---RPT------PP-----R-S-----------VKTG-K-KWQEEEI-IDELKE-----------------KSK--VGIKSKR---V-KP-ILEDDF--ED-D-DLMN----EQGLE---------IPASVQVSLSIARPP-KPKAPKATQ-QPALAV---------APPTGRHK-KP--------S-VQRDQ-NRRQ--QPTEVEVQERPNKLIV-TGAMTVQELAEALLVADTEIVKILFM-KAMAVSITQSLDIPTITLVAKELEVEV--ETAE------PEAEARKVTEMIDI------EDLDHLIRRPPVVTIMGHVDHGKTTLLDSIRKT--KVAAGEAGGITQHIGAYHVDLE----HEGKTQQIVFLDTPGHEAFTAMRARGARVTDIAILVVAADDGVRPQTIEAISHAQAAGVPIVVAINKIDKEGAQPERVKQELTNYGLTAEDWGGETIMVPVSAIKGENLDTLLEMVLLVAEVA---ELSANPNRAAKGTVIEAHLDKAKGAVATLLIQNGSLHVGDMLVAGSAFGKVRAMVDDRGRRVDAATPSSAVEVLGLSDVPAAGDEFEVFENEKEARAIAGERADKQRQSRLLQG----RVT--LTTLSAQAQEGELKE--LNLILKGDVQGSVEAIIGSLKQIPQNEVQIRLLLATAGEITETDIDLAAASNAVIIGFNTTYASGARQAADEAGVDVREYNIIYKLLEDIQGALEGLLEPELVEEPLGQTEVRAVFPVGRGA-VAGCYVQSGKLVRNCKVRIRRHSKVIYEGVLDSLKRMKEDVREVNSGYECGIGIEKFHDWIEGDIIEAYQMVTKRRTLTLTK------
>46234
------------MN-NG-KVRIYDLSKELNLD--------------NKELLAIC-DQLDIAVKSHSSTISEAEAEQIRSAAEKVAATNLASKKEQS--------------TNGHKPN------------SSQ---------NRTN----AHHKQQIL--------------EIRKPKILI---NTTTNSTDISVATD-------------------ATDAN-PPAPPR--------PFA---------------TPVSSMN-----------------IKPAA-----------------PTRPVPR-----------------------NQSETPLKP---------------------------------------NPTQPEQVSN-------PE----SVTEKV-------------RAEK------SEK-ISTP----------RAKPEKPQKPQ--------LVSP----------------PAR----------------VD-------------------------------------------G----A--KAAE------------------------------TPVLATSE-------------KPLLK-R-----------D-RSQPV----------------EEDPQP-------------------VRSKVNRPSSD-------------QGSPSAPP----RPS---RANS----GAPT----------------------------------------RP--------------------------------------------------------------E-----QRSGRPSV------GGDIQ-RP---------R----P-----------AR-PSE--------PAA------------IPTATPPRH-------------HAGGAKKEGLD--------------EIPVA--PDL--------------LDLK---RPT------PP-----R-L-----------NKGG-K-KWQEEEI-IDEIKE-----------------KAK--VGPKGKR---V-KQ-IVEDDL--DE-D-D-LD----EDGLE---------NSAATQVSLSIARPP-KPKGTRSGM-PTVAVV---------AAPTTRGK-KS--------S-SSRDHNNRRQ--EN-VEQKPDRPATLDV-TGPLTVQELAESLVIADTEIVKILFM-KGMAVSITQNLDIPTITLVAKELEVEV--QIVE------REAEARKVTEMIDV------ADLAHLIRRPPVVTIMGHVDHGKTTLLDSIRKT--KVASGEAGGITQHIGAYHVDIV----HEGKPQQIVFLDTPGHEAFTAMRARGARVTDIAVLVVAADDGVRPQTIEAISHAKAANVPIVVAINKIDKEGAQPERVKQELTNYGLTAEDWGGETIMVPVSAIKGENLDTLLEMIMLVSEVA---ELSANPDRVAKGTVIEAHLDKAKGAVATLLIQNGTLHVGDMLVAGSAFGKVRAMVSDRGKRVDVASPSFAVEVLGLSDVPAAGDDFEVYENEKEARSVASDRADKQRQSRLLQG----RVT--LTTLSAQAQEGELKE--LNLILKGDVQGSVEAIIGSLRQIPQNEVQIRMLLATAGEITETDIDLAAASNAVIIGFNTTYASGARQAADEAGVDVREYNIIYKLLEDIQGALEGLLEPELVEEPLGQTEVRAVFPVGRGA-VAGCYVQSGKLVRNCKVRVRRYNKVVYEGVLDSLKRMKEDAREVNAGYECGIGIDKFHDWVENDIIESYQLVTKRRTLTMTK------
>551115
------------MN-NG-KVRIYELSKELNLD--------------NKELLAIC-DQLNIAVKSHSSTISESDAEEIRTAAQKLAATSVTPKKELG--------------TNNHKPN------------SLQTGGRN-----RPA----ATHKQQIL--------------EIRKPKILR---NTTSRPDSDSITTNNQVP-SSDS------LQ-DGALVN-SPSPPR--------PFA---------------TQVSPM-------------------KPTA-----------------PTRPVPR-----------------------NQSETPQKP---------------------------------------KIPETDKTTNPN-----PP-----ESEKI-------------AAEK------PEK-TVSP----------RPKPEKTPKPQ--------LVDP----------------PSR----------------PA-------------------------------------------E----E--TEPV------------------------------SEQLSQAV-------------KPILK-R-----------E-RLKRG----------------DEEREQ-------------------GKPKVGKPSTE-------------QRARSTPS----S---------------PT----------------------------------------RP--------------------------------------------------------------E-----PRGNRPSPL--GTSSIDVQ-RP---------R----P-----------SR-HSE--------PPA------------APVATPPRQI------------AGVGAKKEGLD--------------DTPIT--PDL--------------LDLK---RPL------PP-----R-I-----------AKGG-K-KWQEEEI-IDEIKE-----------------KAK--VGPKGKR---A-KP-ILDDDF--EE-D-DLLD----EDGLA---------IPATVQVSLSIARPS-KPKVTRSPQ-QPTLAA---------YAPTTKNK-KS--------G-SYRDQ-NRRQ--QE-VEVKRERPEKLIV-TGPLTVQELAEGLVMADTEIVKILFM-KGMAVSITQNLDIPTITLVAKELEVEV--ETAE------PEAEARKVTEMIDI------ADLEHLIRRPPVVTIMGHVDHGKTTLLDSIRKT--KVAAGEAGGITQHIGAYHVDLE----NEGKQQQIVFLDTPGHEAFTAMRARGARVTDIAILVVAADDGVRPQTVEAISHAQAAGVPIVVAINKIDKEGAQPERVKQELTNYGLTAEDWGGETIMVPVSAIKGENLDTLLEMVLLVAEVG---ELSANPNRVAKGTVIEAHLDKAKGAVATLLIQNGTLHVGDMLVAGSAFGKVRAMVDDRGKRVEAASPSFAVEVLGLSDVPAAGDDFEVFANEKEARSLASDRADKQRQSRLLQG----RVT--LTTLSAQAQEGELKE--LNLILKGDVQGSVEAIISSLKQIPQNEVQIRMLLATAGEITETDIDLAAASNAVIIGFNTTYASGARQAADEAGVDVREYNIIYKLLEDIQGALEGLLEPELVEEPLGQTEVRAVFPVGRGA-VAGCYVQSGKLLRNCKVRVRRGNKVVYEGVLDSLKRMKEDVREVNSGYECGIGIDKFHDWAEGDIIESYQMVTKRRTLTLTK------
>52271
------------MN-NG-KVRIYELSKELNLD--------------NKELLAIC-DQLNIAVKSHSSTISETEAESIRAEAEKLAATNGTPKKELG--------------TISHKPN------------SAQSGSRN-----RPA---PPQKQQQIL--------------EIRKPKILK---NHTSNASDASAA----------------------SEVN-PPSPPK--------P-A---------------TPVSPM-------------------KPTA-----------------PTRPVPR-----------------------NQSESPQQP---------------------------------------AATNPEPAPK-------PQ-----ASEKT-------------AAQK------PEK-VAPA----------KPKLEKPQKPQ--------LAAP----------------PAR----------------PV-------------------------------------------A----E--KAEV------------------------------PQQLSTAE-------------KPILK-R-----------E-RQRRS----------------EEEREQ-------------------PKPRASRPTQT-------------EASQGTGQ----KQG---RPHP-----GPT----------------------------------------KP--------------------------------------------------------------E-----HRGQRPGA-----PAADGQ-RPT--------R----P-----------AR-PPE-------VAAAIP------------VATPPKP-------------MAEVSKRGEAS--------------DTVVT--PDL--------------LDLK---RPT------PP-----R-P-----------PKGG-K-KWQEEEI-IDEIKE-----------------KSK---TVKGKR---V-KP-ILEDDF--ED-D-EFLE----DGRLE---------IPAAVQVSLSIARPP-KPKAARPAQ-PASANV-------ATITPASKKK-KF--------GPAAREQ-NRRQ--QE-VEEKRERPTKLVV-TGPMTVQEIADGLVVADTEIVKILFM-KGMAVSITQNLDIPTITLVAKELEVEV--ETAE------PEAEARKVTEMLDV------DDLENLQRRPPVVTIMGHVDHGKTTLLDSIRKT--KVAAGEAGGITQHIGAYHVDIE----HEGKKQQIVFLDTPGHEAFTAMRARGARVTDIAILVVAADDGVRPQTIEAISHAQAAEVPIVVAINKIDKEGAQPDRVKQELTQYGLTPEEWGGETIMVPVSAIKGENLDTLLEMILLVAEVE---ELSANPERLAKGTVIEAHLDKAKGAVATLLIQNGTLHVGDILVAGSAFGKVRAMVDDRGHRVDVASPSFAVEVLGLSDVPAAGDEFEVFDNEKEARAIASDRADKQRLSRLLQG----RVT--LTTLSAQAQEGELKE--LNLILKADVQGSVEAIVGSLKQIPQNEVQIRMLLATAGEITQTDIDLAAASGAVIIGFNTTYASGARQAADEAGVDVREYNIIYKLLEDIEGAVEGLLEPELVEEPLGQTEVRAVFPVGRGA-VAGCYVQSGKLVRNCKVRIRRGGKVIYEGVLDSLKRMKEDVREVNAGYECGVGLDKFHDWAEGDIIDAYQMVTKRRTLALAR------
>2420339
------------MN-NG-KVRIYELSRELNLE--------------NKDILAVC-EQLNIAVKSHSSTISEDEADRIRAYSDKYVAAHPEAKTSGS--------------GKGHRSKA-----------TAESG-------GSAE----GKKKQQIL--------------EIRKHKSSG---DKNQRAETSSA----------------------------DETPPP--------APQ---------------PPSPPSP-----------------SEVTT-----------------FDRPVYA-----------------------KPSETSPQEDVHQ-----------------------PS--------------------------EPS-----PEELP-------------ALQK------PQL-ASTETDDTES-GSQATTSSEVESPQ--------LKRP----------------PTR----------------PN-------------------------------------------P----P--TTAS-----------------------------DSTSAPLKE-------------KPILK-K-----------P-KGDGA----------------GSPSS----------------------PKKSDE--------------------AIPG----K-----------EREAPA------------------------ASAESSGDR-------AP--------------------------------------------------------------K-----QVKRKPE------SVPELQ-RP---------R----P-----------SK-GKG------DEEVA-------------ASGDRPGA--------------GRSFDEETSV--------------DEEIE--TEG--------------LKLK---RPT------PP-----R-P-----------PKRS-K-KYEEEEE-DIQEF--------PAK-------TSK--TGSKSKR---R-AK-PIDDED--EE-E---LD----LDNDK---------QSAAIDVSLSTARPN-KPKTSQGPR-QGTSGP-----SSAPKNKKSSPT-RD--------S-GSRHR--GRR--QD-KAEKKQRPEHLVL-RQALTVRELATELETAETEIVKILFF-KGIAVNVTQTLDIPTAKMVAEELGVEV--ETAE------AESEAKKVSEMLDA------DDLENLQSRPPVVTIMGHVDHGKTTLLDAIRKT--KVAQGEAGGITQHIGAYHVDVE----HNDAIHQIVFLDTPGHEAFTAMRARGTRVTDIAVLVVAADDGVQPQTLEAIGHARAAEVPLVVAINKIDKEGAQSDRVKQELSEHGLVPEEWGGDTIMVPLSAIKGENLDTLLEMIVLVAEIE---ELMANPDRPAKGTVIEANLDKAKGPVATLLVQNGTLRVGDILVAGSAMGKVRAMVDDRGQRVEAASPSFAVEVLGLGDVPAAGDEFEVFGNEKEARAVADSRAEESRQSRLQQAMASRRVT--LNSLSARAQEGELKE--LNLILKADVQGSVEAILGSLRQLPQNEVQVRVLLSAPGEISETDVDLAAASDAVIIGFNTTLATGARQAADRSGVDIREYNIIYKLLDDIQGAMEGLLEPEMVEEAIGEAEVRAVFPVGRGA-VAGCYIQNGKMIRNAKVRVRRQNQVIYEGVLDSLKRVKDDVKEANSGFECGIGIDRFSDWEEGDIIEAYRLVAKRRTLSPN-------
>1173022
------------MN-NG-KVRIYDLSKDLNLD--------------NKDVQLIC-DQLNIAVKSHSSTISESEAERIRAAAEKYSPRPAVARRVNS-----------------NDPT------------ERRPGAPSMPGNGRNN----IEQKPQIL--------------QIKHRPNSG---SDSTES-----------------------------EMK-LAAPPQ--------MPV---------------RQSTAAP-----------------IKPSI-----------------VSRPVRQSD---------------------QQNNIPKEATGN----------------------------------------------ST--AD-ES-------PAT-------------VVKS------PVNKVLTPKATPKVSAPPVVAAPPEPKPQ--------LVEP----------------PAR----------------QT-------------------------------------------V----A--PKNYGI-------------------------DEHLAQEAKLD-------------KPVLK-K-----------A-KVEQS------------------------------------------AGGGARI--------------------PSPA----K---------------PTG---------------------------------EKR----PISK-----------------------------------------------------------P-----EQVAAPV-------LPDLQ-RPQ--------R----T-----------VR-PPL------------------------APGSKPEIAARGADGQRIPRRPGSQPEGSENQ--------------DSTIE--TLD--------------LDLK---RPT------PP-----R-Q-----------VKKT-K-TWEKEEE-EDTDI------------------AKK--APAKAKR---R-TPLIIEED---DD-D---LD----GALN----------ALTPAQVSLSVARPP-KQKVASTPA-AAPAAR--------AKKPKTDRG----------EQ-KVDSR--SNR--RE-QKPVEERPEKIVL-TGSLTVRELAIALAVPETEIIKKLFF-KGMAINITQTLDIPTASMVAEDMGVAV--ETAE------EQAPATKVTEMIDA------ADLENLIKRPPVVTIMGHVDHGKTTLLDAIRKT--KVAQGEAGGITQHIGAYHVDVD----HDGKTQQVVFLDTPGHEAFTAMRARGARVTDIAVLVVAADDGVRPQTIEAIRHAQAAEVPLVVAINKVDKPEAQPDRVKQELTEFGLVSEEWGGQTIMVPVSALKGENLDTLLEMILLVSEIE---ELSANPNRPARGTVIEAHLDKAKGPVATLLVQNGTLRVGDTLVAGHVFGKVRAMVDDRGARVEAASPSFAVEVLGLSNVPAAGDDFEAYASEKEARAIAQERSDQQRQSRLQQMMASRRVT--LNSLSAQAQEGELKE--LNLVLKADVQGSAEAILGSLKQLPQNEVQVRVLLANAGEITETDVDLAAASGAVIIGFNTTLATGARASADQSGVDIREYNVIYKLLDDIQGAMEGLLEPEMVEEPLGQVEVRAVFAVGRGA-VAGCYVLSGKAIRNCKIRVHRGGKVIHEGGLDSLKRIKEDAKEVNAGYECGIGLDRFNDWAEGDIIETYQLVSKRRTLSPA-------
>1947895
------------------------------------------------------------------------------------------------------------------------------------------------------------------------------------------------------------------------------------------------------------------------------------------------------------------------------------------------------------------------------------------------------------------------------------------------------------------------------------------------------------------------------------------------------------------------------------------------------------------------------------------------------------------------------------------------------------------------------------------------------------------------------------------------------------------------------------------------------------------------------MRKPVS---PGELMQLQ-KPGA-------R----P-----------PQ-QG----------------------------DGPRRP----------PARPG------------------------TEAPRKP--------------GEGPN---RPN-A-PAAPPRRPGYR-PAA----APGT-AGRPRRPDWDDSAK-------------LEAL-------RSR--SPQKQRQ---K-VH-IIGEN---DD-S---LA----AETGGFA------GGQDALVLQASLARPS-KPKKLAGNS-GARPVA--------LRRRKKETT-RQ-------RQ-RRRAM--ELR--QA-REAKQVRPEMLVVPEGNLTVQELADRLGVESSEIIKSLFF-KGIIATVTQTLDLETIETVSDEFGVPV--LQDD------VEEAAKKTVEMIEE------SDLDHLMRRPPVVTVMGHVDHGKTSLLDAIRKT--RVAAGEAGGITQHIGAYQVDVE----HSGDNKKVTFLDTPGHEAFTAMRARGTKVTDVAILVVAADDGVRPQTLEAISHARAAEVPIVVAINKMDKEGAQVDRVKQELSDQNLLPEDWGGDTVMVPVSALKGEGLDTLLEMILLVTDVE---DLKANPERMAKGTVIEAHLDKAKGPVATLLVQNGTLRPGNVLAAGPVLGKVRAMVNDNGRRVKEAGPSAAVEVLGFSEVPAAGDEFEVYTDEKSARAVVGDRASEARATRLAQQMASRRVS--LTSMSGQASEGELKE--LNIILKADVQGSVEAILGSLEQLPQGEVQVRVLLSAPGEVTETDVDLASASGAVIVGFNTTLASGARRAAEAAGVDVRDYDVIYKLLEDIQAAMEGLLEPELVESPLGEVEVRAVFSIGKSA-VAGCYVTSGSIQRNCKIRVHRGKQVVFSGDLDSLKRMKNDVKEVNTGFECGIGCDRFADWQEGDRIEAYSMVTQKRTLTT--------
>316278
M-----------TS-GG-KVRIYELSRDLGLD--------------NRDVLNAA-EKLSIAAKSHSSSISDGEAAKIKALLNSNGKAAGGAK-------------------------------------------------APAK----PDAGNQIL--------------SLKKAPSTP---SQSAGAPASAPPSRKPEIVAKPAAP----ASPAKPAPS-APPSRK--------PEI---------------VAKPAAP-----------------ASPAKPA---------------PSAPPSR---------KPEV---------------------------------------------------------VAKPAAPAS---------PA---------K-------------PAPK------PVA--KPVAKP--------ASAPAPARPA-------QPLRPQAS-----------NRPPQ---------------QPS-----------------------------------------NRP----P--ARPA---------------------------AKPPVVMSKPTAP---------PPRPARPGA-----------P-APRRDQNRPAV---------PMRPPNQ------------------QQRPSPQRS--------------------GPP-----RSGAPIRPGAPQRPGMPG-RGG------APQQRRGPGGPGG---RPPSSLELVGK----PIRREPNAP---------QGR------QGGAPS--------------------------RPGGP-----GGMRKPVS---PGELMQLQ-KPGS-------R----P------------T-PG----------------------------DGPRRP----------PARPG------------------------SEAPRRP--------------GEAPN---RPN-A-PTAPPRRPGYR-PAA----APGM-AGRPRRPDWDDSAR-------------LDAL-------RSR--SPQKQRQ---K-VH-IIGEN---DD-S---LA----AQTGGFA------GGQEALVLQASLARPS-KPKNLPGNK-GARPVA--------LRRRKKETT-RQ-------RQ-RRRAM--ELR--QA-REAKQIRPEMLVVPEGNLTVQELADKLSVESSEIIKSLFF-KGIIATVTQTLDLESIEKVSQEFGVPV--LQDD------IEEAAKKTVEMIEE------SDLDHLIRRPPVVTVMGHVDHGKTSLLDAIRKT--RVAAGEAGGITQHIGAYQVDVD----HAGASKKVTFLDTPGHEAFTAMRARGTKVTDVAILVVAADDGVRPQTLEAISHARAAEVPIVVAINKVDKEGAQIDRVKQELSDQSLLAEDWGGDTVMVPVSALKGEGLDKLLEMILLVTEVE---DLKANPERMAKGTVVEAHLDKAKGPVATLLVQNGTLRPGDVVAAGPVLGKVRAMVNDSGRRVKEAAPSSAVEVLGFSEVPAAGDEFEVYPDEKAARSVVGDRASEARATRLAQQMASRRVS--LTSMSGQASEGELKE--LNLILKADVQGSVEAILGMLEQLPQGEVQVRVLLSAPGEVTETDVDLAAASGAVIVGFNTTLASGARRAAELAGVDVRDYNVIYKLLEDIQAAMEGLLEPELVESPLGEAEVRAVFSIGKSA-VAGCYVTSGSIQRNCKIRVHRGKQLVFSGDLDSLKRMKNDVKEVNTGFECGFGCDRFADWQEGDRVEAFAMVTQRRTLAT--------
>2055796
----------------------------------------------------------------------------------------------------------------------------------------------------------------------------------------------------------------------------------------------------------------------------------------------------------------------------------------------------------------------------------------------------------------------------------------------------------------------------------------------------------------------------------------------------------------------------------------------------------------------------------------------------------------------------------------------------------------------------------------------------------------------------------------------------------------------------------------------------------------------------------------------------------------------------------------------------------------------------------------------------------------------------------------------------------------------------------------------------------------------------------------------------------------------------------------------------------------------------------------------------------------------------------------------------------------------------------------------------------------------------------------------------------------------------------------------------VAADDGVRPQTLEAISHARAAEVPIVVAINKVDKEGAQLDRVKQELSDQNLLPEDWGGDTVMVPVSALKGTGIDSLLEMILLVTEVE---DLKANPDRMAKGTVIEAHLDKAKGPVATLLIQNGTLRPSDVLAAGPVLGKVKAMVDDTGKRVKQAGPSSAVEVLGFSEVPAAGDEFEVYTDEKAARAVVGDRASEARATRLAQQMASRRVS--LTSMSGQASEGELKE--LNLILKADVQGSVEAILGMLEQLPQGEVQVRVLLSAPGEITETDVDLAFASGAVIIGFNTSLASGAKRAAEAAGVDVRDYDVIYKLLEDIQLAMEGLLEPELVEQPLGEAEVRAVFSIGKSA-VAGCYVTSGSLQRNCKFRLFRGKQQVYAGDLDSLKRVKNDVKEVNTGFECGIGCDRFADWQDGDRIVAYKMVTQRRTLSS--------
>210768
M-----------TS-SG-KVRIYELSKDLGLD--------------NKDVLDAA-EKLSIAARSHSSSISDDEAARIRKLIRPNGSGISRPTPPSM---------------TAPKPA------------------------TPPL----AEPGKAIL--------------AVKKAAPVT---PPATAAASSVAAPEPPP--ARPPAPPVIVAQPARPAVS-PPAPVK--------PVL---------------VQSAAQP-----------------AAQKPPSTTPPPA-----R---PTAPLPT---------RAP------A-AGSSPPSRPP----------------------------------------AAPPSAAAK---------PA-----PS-R--------------PVAP------PARPATPVSK-------------APAMPA------RKPEAPAAS------------TPTS----------------PR------------------PVAAPATSPRPSTSPRPVPRGNA--P--------------------------------------SSRPAPPQRPSAPTR----ADGGGKPQLIGR----------V--APGQP-------QPR-----PAAPSP--------------------SAGTSNRP--------------------APPS---GRPALSQRPA-----GAPQ------------RTPAPSPRPVQ----ARSPLELVGK----PIRRDAAGP-------GAPGK-------PGPPIR-------------------------AGGMP-----QGMRKPVA---PGELMQLQ-KPGT-------R----P-----------TA-P------------------------------PPRRP----------ERGEIA----------------------------SP--------------ADAGP---RPT-ATPPAAPRRPGFR-TPQ----P----AGKARRPEWDDSAK-------------LEAL-------RSK--SPQKLRQ---K-VH-IIGEN---DD-A---LT----AETGGFA------GEHEAQVLQASLARPA-KPRTRQSAPAAKPVVA--------MRKRKKETT-RQ-------RQ-RRRAM--ELR--AA-REAKATRPEMLIVPEGNLTVQELADRLGVESSEIIKSLFF-KGIIATVTQTLDLSTIETVSEEFGVPV--LEDD------VQEAAKKTVDMIEE------SDLQHLIRRPPVVTVMGHVDHGKTSLLDAIRKT--RVAAGEAGGITQHIGAYQVTIP----HAGEERRITFLDTPGHEAFTAMRARGTKVTDVAVLVVAADDGVRPQTLEAISHARAAEVPIVVAINKIDKEGAQPDRVKQELSGQQLVAEDWGGDTVMVPVSAIKRENIDKLLEMILLVSEVE---DLQANPDRMAKGTVIEAHLDKAKGPVATLLIQNGTLRAGDVVAAGPVLGKVRAMVDDTGKRVKTAGPSSAVEALGFSEVPTAGDEFEVYPDEKTARSVVGERATEARATRLAQQMASRRVS--LASMSGQASEGDLKE--LNLILKADVQGSVEAILGSLEQLPQGEVQVRVLLSAPGEITETDVDLAAASGAVIVGFNTSMAPGAKRAADATGVDVRDYDVIYKLLEDIQLAMEGLLEPEMVEETLGEAEVRAVFSIGKSA-VAGCYVTNGKLQRNCKVRVHRGKQIVFEGDLDSLRRNKDDVKDVATGFECGIGCDRFANWQDGDRVEAYKLVTQRRTLSTN-------
>292564
M-----------TS-SG-KVRIYELSKDLGLD--------------NKDVLDAA-EKLSIAAKSHSSSISDDEASRIRSLIGVNVASPTPARPGSP---------------TRPE--------------------------PAPP----APPAKAIL--------------AVKKAAPAP-----VSIPRSGAAPVAPAA--AAPPAP---------PASR--PPAPR--------PVA---------------AASAQAP-----------------ARPEPPAARPRP----------AGAPVPA---------RPR-----PV-EAGKPAGQPPTI--------------------------------------MGKPAATAA---------PA--------AA-------------PTAK------PAAPGAPARP-------------APAAPA-----RPAAAAP----------------PTK----------------PL------------------------AAPKP-TGPAPVNRASQP-PVRVGSPQRPPAP-------------------------APGRPAQAGTPTRP--------PATRPQLVGR-----------P-QPGQS------------------------------------------GPTSSRP--------------------APPS---AR---PQRPGA----PAPI-RPGS----AGARTGSAPGRP------GPTPLELVGK----PIRRDSAGP-------GT---------FVGGPSDVPP---------------------AARASP-----RGCARSMA---PGELIQLQ-KPTG-------C----P-----------GA-P------------------------------PPRRP----------DHSEGGTE---------------------AVGEKEG-----------------VT---RPT-ATPQAAPRRPGFG-PPT----PAGARAPGARRPDWDDSAK-------------LEAL-------RSR--TPQKQRQ---K-VH-IIGEN---DD-A---LT----AETGGYA------GEQEALVLQASLARPA-KPRTPAGAQ-AKPTVA--------VRKRKKETT-RQ-------RQ-RRRAM--ELR--AS-REAKALRPEMLIVPEGNLTVQELADRLGVESSEIIKSLFF-KGIIATVTQTLDLHTIETVSEEFGVPV--LQDD------IEAAAKKTVEMIEE------SDMAHLIRRPPVVTVMGHVDHGKTSLLDAIRKT--RVAAGEAGGITQHIGAYQVDVP----HGEEHRKITFLDTPGHEAFTAMRARGTKVTDVAVLVVAADDGVRPQTLEAISHARAAEVPIVVAINKIDKEGAQPDRVKQELSGLDLVAEDWGGNTVMVPVSAIKGENIDKLLEMILLVTEVE---DLQANPDRMARGTVIEAHLDKAKGPVATLLIQNGTLKAGDVLAAGPILGKVRAMVDDTGKRVKQAGPSSAVEALGFSEVPTAGDEFEVYADEKSARAVVGDRATEARATRLAQQMASRRVS--LASMSGQASEGELKE--LNLILKADVQGSVEAILGSLEQLPQEEVQVRVLLSAPGEITETDVDLAAASGAVIVGFNTSMASGAKRAADATGVDVRDYDVIYKLLEDIQMAMEGLLEPEMVEEGLGEAEVRAVFTIGKSA-VAGCYVTSGKLQRNCRIRVHRGKELVYEGDLDSLRRNKDDVKEVATGFECGIGCDRFTGWQDKDRVEAFKLVTQRRTLST--------
>74547
M-----------TS-SG-KIRIYELSKDLGLE--------------NKDVLHAA-EKLSIAAKSHSSSISDDEAKRIRGLLRQGSAANSA---------------------------------------------------PPSK----SEPEKTIL--------------SVKKAAPTA-----IKDVAPPIRK-------ATSSSE----ISHVKPSAP-ANPIPT--------SPA---------------RPSTESV-----------------AHPAP-----------------PTRPANP---------TPT-----P----------------------------------------------------TSSPPKTAAR--------PI--------NA-------------PISR------PAIPSRPTAPT----------------PR-------SANKP--------------SSPVP----------------PSAGGKDPRAGQTSTTS--KATTVSGGGPRPKIVSR---------P----Q--SPTA---------------------------PGRSAPPAKPSIPS-----ERKAPKPELVGR-----------P-KPKRPVVAP-----------PSRPDPEG------------QRPDKKRPGISPRP-------------------IGGPN---QRANTSQRP------GAPI-RQG----------KTRPGQPRS----AGNTLELVGK----PIRRDRSDA-------GSAGR--DSNNRPGAPT--------------------------RPGMP-----TGMRKPVA---PGELMQLQ-KPTG-------R----P-----------GT-P------------------------------PPRRP----------DGTSVGTRGG-------------------SEGATPP-----------------VE---R-T-ATAPTAPKRPGHR-PAQA--PAAGA-PRRPGRPEWDDSAK-------------LEAL-------RNK--SPQKQRQ---K-VH-IIGEN---DD-A---LT----AETSGYA------GEKQAVVLTASLARPA-KPKSQKKPA-SKPVAA--------LRKRKKETT-RQ-------RQ-RRRAM--ELR--AA-REAKQVRPEMLIVPEANLTVQELADMLSIESSEIIKSLFF-KGITATVTQSLDLPTIEAVAEEFGVPV--LQDD------IEEAAKKTTEMIEE------TDLAHLIRRPPVVTVMGHVDHGKTSLLDAIRKA--RVAAVEAGGITQHIGAYQVEID----HGGQPRKITFLDTPGHQAFTAMRARGTKVTDIAVLVVAADDGVRPQTLEAISHARAAKVPIIVAINKTDKEGASPERVKQELSDQNLLSEEWGGDVVMVPVSAIKGENIDKLLEMILLVTEVE---DLQANPDRLAKGTVIEAHLDKAKGPVATLLIQNGTLKTGDVLAAGPVLGKVRAMVDDSGARLKEAGPSGAVEALGFSEVPTAGDEFEVYPDEKSARVVVGERASDARATRLAQQMASRRVS--LAAMSGQASDGELKE--LNLILKADVQGSVEAILGSLEQLPKDEVQVRVLLSAPGEITETDVDLAAASGAVIVGFNTSMASGAKRAADATGVDVRDYDVIYKLLEDIQMAMEGLLEPELVEESLGEAEVRAVFTIGKSA-VAGCYITAGKLQRNCRVRVRRAKQVVFEGDLDSLRRNKDDVKEVATGFECGIGCDRFANWEERDIIEAHKLVTKRRTLSSS-------
>2162190
M-----------TS-SG-KIRIYELSRDLGLE--------------SKDVLDAA-KKLSISAKSHSSSISDDEAKSIRNLLRNGKRSDSS---------------------------------------------------QKSK----VQPGKEIL--------------SVKKAITPQ-----KKDAQIDLKPDRKTK--SHTSKS----ITPVAPSAS-APKRPT--------PAF---------------TPSSKTP-----------------VKPAR-----------------PTAPLSN---------KAS-----S----------------------------------------------------KVTPQKNVTK--------PI-------SIS-------------PENR------PTPINRLTAPA----------------PR------PTPKAP---------------SAST----------------PNILNRPGK--QSQTNL--PKSNIPAKASNHKTSPK---------P----P--TPGS---------------------------PNRPLNTTKPT---------SQAPRPELVGR-----------P-QPKRP-AAP-----------PSRPDN--------------QRQDRRRPGSPTRS-------------------IGSQN---PRNGLPQKPGQGQRYGNQN-RQG----------INRPGQPRS----AGNSLELVGK----PIRRDRSNS-------NSPTR--DSNSRSGPNN--------------------------RQGMP-----PGMRKPVA---PGELMQLQ-KPTG-------R----P-----------GT-P------------------------------PPRRP----------DGTPVGQKQK-----------------PSSDSATPP-----------------TN---RPN-QPTPPSAKRPNHR-PGS----GAGA-PRRAGKPDWDDSAK-------------LEAL-------RNK--SPQKQRQ---K-VH-IIGEN---DD-A---LT----AETGGFA------GEKQALILSASLARPS-KPKSKQKAA-QKPVAA--------MRKRKKETT-RQ-------RQ-RRRAM--ELR--AA-REAKQIRPEMLIVPESNLTVQELADMLSVESSEIIKSLFF-KGIIATVTQTLDLPTIEAVAKEFDVPV--LQDD------IEEAAKKSGEIIEE------SDLEHLIRRPPVVTVMGHVDHGKTSLLDAIRKA--RVASGEAGGITQHIGAYQVEVE----HSGEARKITFLDTPGHEAFTAMRARGTKVTDVAVLVVAADDGVRPQTLEAISHARAAEVPIVVAINKIDKEGSSPDRVKQELSDQNLLAEDWGGDVVMVPVSAVKGENINKLLEMILLVTEVE---DLQANPKRLAKGTVVEAHLDKAKGPVATLLIQNGTLNTGDVLAAGPVLGKVRAMVDENGSRVKNAGPSFAVEALGFSEVPTAGDEFEVYPDEKSARSVVGERASDARASRLAQQMASRRVS--LSGMSGQASEGQLKE--LNLILKADVQGSVEAILGSLEQLPKDEVQVRVLLSAPGEITETDVDLAAASGAVIVGFNTSMATGAKRAADANGVDVRDYEVIYKLLEDIQLAMEGLLEPEMVEEALGQAEVRAIFSIGKSS-VAGCYVTTGKLQRNCRVRVQRASQVVFEGDLDSLRRNKDDVKEVATGFECGIGCDRFANWESGDIVDAFKLTTQRRKLIT--------
>64471
M-----------TS-SG-KVRIYELSKDLGLE--------------NKDVLDAA-EKLSIAARSHSSSISETEAGKIRTLLKQGGSPVAS---------------------------------------------------APAK----PAPGKAIL--------------SVRKASSPA--------------------------AP----SMPSKPAAP-AAAKPS--------PKP---------------------------------------SAPSR-----------------PEAPLPLIV------QKPV----SR----------------------------------------------------QAAPQKPVSRQS-----TPA-------AAA-------------PAAA------PSA-PAPSAPT----------------PR------PKPTAPKASAPAPTA--SAPSAPPR----------------PTSARPTPAPARPTGTSPVKRPGSEASSPRPTA------------P----P--TRPQ---------------------------PKAPVNRGAPARP---------APKPELVGR-----------P-QPKRAA--------------PGAP----------------VRQIGQRPGVSPRP-------------------SGPPG---QRANMPQRPAGSQRPGAPT-RPG--------NAPSKPGQPRS----GASSLELVGK----PIRRDGSND-------GAGGRS-DGQGRPPGAP--------------------------RPGAPRPGGMPGMRKPVA---PGELMQLQ-KPNS-------R----P-----------SA-P------------------------------PPRRV----------DGTPVATRSGEAA--------------AGGAKATPP-----------------VS---RPT-ATPPAAPRRPGFR-PGP----GAGG-QRRPGRPDWDDSAK-------------LEAL-------RSK--SPQKQRQ---K-VH-IIGEN---DD-A---LT----AETGGFA------GERQAMVLSASLARPS-KPRTKHKPA-PKPVAA--------IRKRRKETA-RQ-------RQ-RRRAM--ELR--AA-REAKQVRPEMIVVPEDNLTVQELADMLSIESSEIIKSLFF-KGVIATVTQTLDMPTIEAVAQEFGVPV--LQDD------VEEAAKKTVEMIEE------KDHAHLIRRPPVVTVMGHVDHGKTSLLDAIRQA--RVAAGEAGGITQHIGAYQVEIQ----HNDSPQRLTFLDTPGHEAFTAMRARGTKVTDVAVLVVAADDGVRPQTLEAISHARAAEVPVVVAINKIDKEGASPDRVKQELSEQNLLAEDWGGDVVMVPVSALRGENIDKLLEMILLVTEVE---DLQANPDRLAKGTVIEAHLDKAKGPVATLLVQNGTLRTGDVLAAGPVLGKVRAMVDDGGGRLKEAGPSCAVEALGFSEVPTAGDEFEVYPDEKSARAVVGDRASDARASRLAQQMASRRVS--LTAMSGQAKEGELKE--LNLILKADVQGSVEAILGSLEQLPKDEVQVRVLLSAPGEVTETDVDLAAASGAVIVGFNTSMASGAKRAADANSVDVRDYDVIYKLLEDIQLAMEGLLEPELVEESLGEAEVRAVFTIGKSA-VAGCYVTTGKLQRNCKVRVRRGKEIVFAGDLDSLRRNKDDVKDVATGFECGIGCDRFANWKDGDIVEGYKLVTQRRKLAT--------
>84588
----------------------------------------------------------------------------------------------------------------------------------------------------------------------------------------------------------------------------------------------------------------------------------------------------------------------------------------------------------------------------------------------------------------------------------------------------------------------------------------------------------------------------------------------------------------------------------------------------------------------------------------------------------------------------------------------------------------------------------------------------------------------------------------------------------------------------------------------------------------------------------------------------------------------------------------------------------------------------------------------------------------------------------------------------------------------------------------------------------------------------------------------------------------------MVLSASLARPA-KPKSQRKAA-PKPMAA--------MRKRKKETT-RQ-------RQ-RRRAM--ELR--AA-REAKQVRPEMLIVPEDNLTVQELADMLSVESSEIIKSLFF-KGIIATVTQTLDMNTIETVAEEFGVPV--LQDD------VEEAAKKTVEMIEE------ADKEHLIRRPPVVTVMGHVDHGKTSLLDAIRKA--RVAAGEAGGITQHIGAYQVEID----HNDEARKLTFLDTPGHEAFTAMRARGTKVTDVAVLVVAADDGVRPQTLEAISHARAAEVPIVVAINKIDKEGASPDRVKQELSEQNLLAEDWGGDVVMVPVSAIKGENIDKLLEMLLLVTEVE---DLQANPDRLARGTVIEAHLDKAKGPVATLLVQNGTLKTGDVVAAGPVLGKVRAMVDDNRQRLKEAGPSFAVEALGFSEVPTAGDEFEVYPDEKSARAVVGDRASDARATRLAQQMASRRVS--LTAMSGQANEGELKE--LNLILKADVQGSVEAILGSLEQLPKDEVQVRVLLSAPGEVTETDVDLAAASGAVIVGFNTSMASGAKKAADATGVDVRDYDVIYKLLEDIQLAMEGLLEPELVEEALGEAEVRAVFTIGKSA-VAGCYVTTGKLQRNCKVRVHRGSQVVYDGDLDSLRRNKDDVKEVATGFECGVGTDRFANWEDGDRIEAFKMVTQRRKLTT--------
>59920
M-----------TS-SG-KIRIYELSKDLSLD--------------NKDVLDAA-RKLAIAAKSHSSSISSLEANQIKDFLKKSNTINTT---------------------------------------------------IKSS----KNLDKQIL--------------SVKKNPVKT-----QKDQKTEPKKKNHDQ--TELSQAKL--NTLLKPSQTLIKSQGS--------SQANNQ--K--ALKNK--FPAKQQI-----------------TSPSK-----------------PNKPLPP---------NPR------V-EVKPIISKPLTQAE------------------------------------RAIPQSEQKKDGQ-FINQPK--------RS-------------ELAK------KSI-GQPKQI-------------NPQEPK-------RPLAP----------------PSR----------------PKIDIQDKKPLQPNN-------------QKAKTR---INQGEIS-PQKVGQGNIQKIKS------------------------QNKQNAPSRTPQPPT-------KGNTLELVGA-----------PIRKEKPVNKPHTNEVRNKPVMPSRPGAPK------------PPTAANRQGLSNRP--------------------GSNN----RIGGTGRP------GSPN-RQGPNRGGVANRTTQGQNRPGA--------NNRAGA----PVRSGSPNRGGMQNRPGVPTR------SLGGPNRSNN----------------------RPGVP-----SGMRKPVA---PSELMQLQ-KPQA-------R----P-----------NA--------------------------------PQRK-----------TDSPTSLRPKR----------------ENSTGARPP-----------------VN---RPT----PAAPKKPAHR-PGG----TAAA-PRRTGRPDWDDSAK-------------LDAL-------RNK--SPQKQRQ---K-VH-IIGEN---DD-A---LT----AERGGFA------GEQQAVVLSASLARPS-KPKVGKRNN-GKPLTA--------LKKRKKETT-RQ-------RQ-RRRAM--ELR--AS-REAKLVRPEMIVVPEDNLTVQELADMLSVESSEIIKSLFF-KGITATVTQSLDLATIETVAEEFGVPV--LQDD------VEEAAKKTVEMIEE------GDLKYLIRRPPVVTVMGHVDHGKTSLLDAIRKA--RVAAGEAGGITQHIGAYQIETE----HDGSTKKLTFLDTPGHEAFTAMRARGTRVTDVAILVVAADDGVRPQTLEAISHARAAKVPIVVAINKIDKEGSSPDRVKQELSEQDLLSEEWGGDVVMVPVSAIKGENIDKLLEMVLLVTEVE---DLQANPDRLAKGTVIEAHLDKAKGPVATLLVQNGTLKSGDVVAAGPVLGKVRAMVDENGSRIKEAGPSCPVEALGFSEVPTAGDEFEVYPDEKAARAVVGERATDARAARLAQQMASRRVS--LSSMSGQASEGELKE--LNIILKADVQGSLEAILGSLEQLPKDEVQVRVLLSAPGEITETDIDLAAASGAVIVGFNTSMASGAKRAADANGVDVREYEVIYKLLEDIQLAMEGLLEPEMIEEALGVAEVRAIFSIGKSA-VAGCYVTNGKIQRNCRARVKRGKQIVFEGDLDSLKRNKDDVKDVSTGFECGIGCDRFANWEEGDQIEAFKLVTQRRKLNN--------
>2162204
M-----------TS-SG-KIRIYELSRDLNLD--------------NKHVLDAA-KKLSISAKSHSSSINAGEANQIKDYLQKGINNTKT----------------------------------------------------KNI----SSPTKEIL--------------SVKKASPKI-----EEKNNSPIKA-------PQSAAQ----KILKTPTGP-IQQKTK-------KPLSRKTEG----------KPSNNEK-----------------SQTKNPSLRSTVS-----Q---PIKPVAP---------KPR------K-EVKPSPPTPPIILNK-------ERKHSQDTLNTKSTKHSPN---GNNQHRNSIPSKEATKTNS--LNKPS--------QT-----------------------KVTPRKPINKS--------ELVNAPTTPQ-------RPLTP----------------PSR----------------PNIQSNNTK-------------------LKPKTN---LNQKA---P----SLQKSGINN-------------------------QNRQGSHNKPGQPP------NKANRVELVGA-----------PIRRKNP-------EPNNKDL-------------------------NTRTGTANRP--------------------GAPN----R-----------QQGGPI-RQG------------GPNRPGA-------PNRQQGG----PIRQGGPNR------PGAPNR-------PGAPNRPNT----------------------RSGIP-----SGIRKPVA---PGELMQLQ-KPTG-------R----A-----------GT-P------------------------------PPRRN----------DGTPVKPRK------------------EGAEKAKPP-----------------VN---RPN----PAPPKKPSHR-PGG-----SPA-PRRAGRPDWDDSAK-------------LEAL-------RNK--SPQKKRE---K-VH-IIGEN---DD-A---LT----TETSGFA------GGQEAVLLSASLARPA-KPKSSKKSS-AKPIAA--------VRKRRKETT-RQ-------RQ-RRRAM--ELR--AA-REAKLIRPEMIVVPEENLTVQELADLLSVESSEIIKSLFF-KGITATVTQSLDLATIETVAEEFNVPV--LQDD------VEEAAKKTFEMIEE------TDKKHLTRRPPVVTVMGHVDHGKTSLLDAIREA--RVAAGEAGGITQHIGAYQIEVK----HDGEERKLTFLDTPGHEAFTAMRARGTKVTDVAVLVVAADDGVRPQTLEAISHARAAEVPIVVAINKIDKEGASPDRVKQELSEQELIAEEWGGDTVMVPVSAIKGENIKKLLEMILLVTEVE---DLQANPARLAKGTVIEAHLDKAKGPVATLLVQNGTLHTGDVLTAGPVLGKIRAMVNEHGTRLKAAGPSFPVEALGFSEVPTAGDEFEVYPDEKSARAIVGERASDARASRLAQQMASRRVS--LSAMSGQASDGELKE--LNLILKADVQGSVEAILGSLEQLPKDEVQVRVLLSSPGEITETDVDLAAASGAVIIGFNTSMASGAKRAADSAGVDVREYEVIYKLLEDIQLAMEGLLEPEMIEESLGTAEVRAIFTIGKSA-VAGCYITNGKLQRNCKVRVKRDNQIVFEGDLDSLRRNKDDVKDVATGFECGIGCDRFANWAEGDLVQAYKLVTQRRKLNP--------
>167539
M-----------TS-SG-KIRIYELSRDLHLE--------------NKDVLDAA-NKLSISAKSHSSSISDEDATKIKKLLLAQKSSNSSS--------------------------------------------------PPAK----QKPNKEIL--------------TLKKAITSP---PTKSEANAKTNA-------SLDKTS----SLKNKPASP-KKEIPT--------SPK---------------PPSAAKQRVDA------------IKKPT-PSISKNNS-----L---KVQPTIK---------KPS----LVS-PKQPNIPSPPIAPNKGIKPTIKRQDSNNENLETNKTKAKPN--------IVSKPQARQIKQSSDLINRSP---------------------------------KTSPKQPIQE---------IQTNKPKAPQ-------RPIAP----------------PPR----------------PKVQSQFNQ---------------------------------------------------------------------------------------------------------------------------------------------------------------------KPGNNNLR--------------------GGPN---QRKGIPQ--------GAPSGQPG--------STKHPRNLPTGS--YKGNRVELVGA----PIRRNTKPD-----NGGRGAR--DGNFRQGGPNQGPPISRQGGARRQEGGGGRGQQMRPRTGMP-----PGMRKPVA---PGELMQLQ-KPTS-------S----------------AT-P------------------------------PIKRG----------DLNKGPKKDG-------------------ISTAKPP-----------------AN---RPT---PSAAPKRPPAR-T-G----APG--SSRKRKPDWDDAAK-------------LEAL-------RNK--SPQKQRQ---K-VH-IIGEN---DD-A---LT----AETSGFA------GGGQAVVLSASLARPG-KPKASKKSG-SKPTGA--------LRKRKKEST-RQ-------RQ-RRRAM--ELR--AA-REAKQIRPEMIVVPEDNITVQELADKLSVESSEIIKSLFF-KGITATVTQSLDLSTIETVAEEFGVPV--LQDD------IEEAAKKTVEMIEE------TDIKHLTRRPPVVTVMGHVDHGKTSLLDAIRKA--RVAAGEAGGITQHIGAYQVEVE----HEKKLRTLTFLDTPGHEAFTAMRARGTKVTDVAVLVVAADDGVRPQTLEAISHARAAKVPIVVAINKIDKEGASPDRVKQELSEQELVAEEWGGDVVMMPVSAIKGENIDKLLEMILLVTEVE---DLQANPARLAKGTVIEAHLDKAKGPVATLLVQNGTLKAGDVVAAGPVLGKVRAMVDENGKRLKEAGPSCPVEALGFNEVPTAGDEFEVYPDEKSARSVVGERASDARATRLAQQMASRRVS--LSAMSGQVNDGDLKE--LNLILKADVQGSVEAILGSLEQLPKDEVQVRVLLSAPGEITETDVDLAAASGAVIIGFNTSMASGAKKAADANSVDVRDYEVIYKLLEDIQLAMEGLLEPDLVEEKIGEAEVRAIFTIGKSA-VAGCYITNGKLQRNCKVRVKRADQIVFNGDLDSLRRNKDVVKDVSSGFECGIGCDRFANWKEGDTIEGYKLVTQRRKLNT--------
>2026889
M-----------TS-SG-KVRIYELSRDLGLE--------------NKDVLDAA-EKLGVAAKSHSSSISDDEATRIRSLIEGGSNGSKAA--------------------------------------------------APAA----AAPPKAIL--------------SVKKAETAA---VPSPAPPQPATS--------------------PRPVAP-AAAKPV-------MPPA---------------RPAAAPA-----------------GKPAL-----------------PNKPPLA--------SKP------------PLASKPQVVAKPQ----------------------------------LVSKQPELVKQPE-VVKQPA-----------------------AASK------PTLVSKPPAPARPA----TASASKPASPSKPVVIASKPARPATP------------SPAR----------------PA-------------------------------------------P----A---------------------------------APAPAASRKPELPM-----RPAPGKPQLVGR-----------P---------------------ISTPAG---------------------GTTSSRP--------------------APPA---GRAPLSQRP------ASPQ-RTG-------VPAPTRPGQPGAGGRPGPTPLELVGK----PIRRDSEAP-------GAPIGL-GAPGRPAAPG--------------------------RPGMP-----AGMRKPMA---PGELMQLQ-KPSG-------R----P-----------TA-P------------------------------PPRRP---------GDRSEAPAGA------------------PSGPGGTPE-----------------LV---RPS-ATPPAAPRRPGFR-APT----PAGA-AGRPRRPDWDDSAK-------------LEAL-------RSR--TPQKQRT---K-VH-IIGEN---DD-A---LT----AETGGYA------GEQEAYVLQASLARPA-KPRTASTPA-AKPMAA--------MRKRKKETT-RQ-------RQ-RRRAM--ELR--AT-REAKAVRPEMLIVPEGNLTVQELAEKLGVESSEIIKSLFF-KGVIATVTQSLDLSTIEAVAEEFGVPV--LEDD------VEAAAAKTVEMIEE------SDRAHLIRRPPVVTVMGHVDHGKTSLLDAIRKT--RVAAGEAGGITQHIGAYQVEIP----HAGEQRKITFLDTPGHEAFTAMRARGTKVTDVAVLVVAADDGVRPQTLEAISHARAAKVPIVVAINKIDKEGASADRVKQELSGLELVAEDWGGDTVMVPVSALKGENVDRLLEMILLVTEVE---DLQANPNRMARGTVIEAHLDKAKGPVATLLIQNGTLKAGDVLAAGPVLGKVRAMVDDTGKRVKEAGPSYAVEALGFSEVPTAGDEFEVYPDEKTARSVVGDRANEARATRLAQQMASRRVS--LASMSGQASEGELKE--LNLILKADVQGSVEAILGSLERLPQGEVQVRVLLSAPGEITETDVDLAAASGAVIVGFNTSMAPGAKRASDATGVDVRDYDVIYKLLEDIQMAMEGLLEPELVEESLGEAEVRAVFTIGRSA-VAGCYVTSGKLQRNCKVRVWRGKEKVFEGDLDSLRRNKDDVKEVATGFECGIGTDRYTGWQEGDRVEAFKLATQRRTLTI--------
>1499498
-------------------------------------------------MLNAA-KKLSIAVKSHSSSISDEEANQIKAFLSKQKKGTISG--------------------------------------------------KNKP----QQQGKEIL--------------SVKKALPTP---RQQNDQKINLAKKPSAD--SKPPKTN---RIIAKPSTA-NPALKT--STAKTNPAI----------TS---KPKPPVQNL---------------IQPQK-----------------PTSPSLKSTNKQVQEDRPSKTNNIPV----QSKSKPPVTANQ-----------------------------------------------------PR--------------------NL-PKQK------PNILGKPKSPTNKV---NTPLAQKPPLPN-------KASTP----------------PKRIAN------------QPN----------------------------------------------------------------------------------------------------------RPIAP------------AP-RQKQQ---------------------------------L-----QKDFPRHSKPLSG-----------------NAPQ----KNDLGRRPFN----QANN-QNG-------QRFPKKPGQPLQ----KNNPVELVGA----PIRRNNKP--------GNPKGYRDGGYRSGPPNRNNSSNNQSGQQRRDLKGPMRQQ-RPGPGMP-----SGMRKPVA---PGELMQLQ-KPTG-------RS---P-----------QN-P------------------------------SPRRP-----------GAPPSQRQDATK--------------NKPTGPKQP-----------------VN---RPS---TATAPKKPSHR-PTG-----SGA-PRR--RSDWDDAAK-------------LEAL-------RNK--TPQKQRQ---K-VH-IIGEN---DD-A---LT----TETSGFA------AGQDAVLLSASLARPS-KPKTSQKSD-SKRTVV--------TRKRKKEST-RQ-------RQ-RRRAM--ELR--QA-REAKQVRPEMIIIPEDNLTVQELADKLSVESSEIIKSLFF-KGITATVTQSLDLQTIETVAEEFGVPV--LQDD------VEEAATKTSGMLDE------ADKDHLIKRPPVVTVMGHVDHGKTSLLDAIREA--RVASGEAGGITQHIGAYQVDIN----HENKKRKLTFLDTPGHEAFTAMRARGTKVTDVAVLVVAADDGVRPQTLEAISHARAAKVPIVVAINKIDKEGASPDRVKQELSEQELVAEEWGGDVVMVPVSAIKGENINKLLEMILLVSEVE---DLQANPDRLAKGTVIEAHLDKAKGPVATLLVQNGTLKSGDVVAAGPVLGKVRAMVNENGDRIKAAGPSYPVEALGFNEVPSAGDEFEVYPDEKSARTVVGDRASDARATRLAQQMASRRVS--LSSMSGQANEGDLKE--LNLILKADVQGTIEAILGSLEQLPKDEVQVRVLLSAPGEVTETDVDLAAASGAVIVSFNTSMASGAKKAADANGVDVRDYDVIYKLLEDIQLAMEGLLEPDMVEENLGEAEVRAIFTIGKSA-VAGCYITNGKLQRNCRVRVKRDSQIVFEGDLDSLRRNKDVVKEVGNGFECGVGCDRFANWKEGDIIEGYKLVTQRRKLNT--------
>59919
------------MTISD-KIRVYELSRDLKLE--------------NKDILDAA-QKLSISVKSHSSSISLEDAKKIKNLINKNSSKKILSVSKSAI------KAKNENPKNNDNKN------------NKNFSNPSHPEKLSKE----GLNKKPLLIKPTNKVVNSLVSSNIKNPNPPTIVSNLKSQALSKNQN---------------------KTNTS-VITTPN--LKDKKNPSALQDK-----------KPLKNSS-----------------GSPAKT----------------TARP--------------------PI----QLIEKPKNLANS-----------------------------------NRNINANKINNSV---NQKA-QSLNRADNN-------------KLSRADNNNFPKK--------------NLNSPNVKSTPE--------LVGA----------------PIRRED-------------PKINTNR--------------------------------------PN---S--------------------------------NSRQPSSNTQIS-----------ANRPGGQNRQG--------VPNREGGP----------------------------------------YRQGSPNRP--------------------GTPY----RQGAPNRPGGQNRQGVPN-REG--------GGPYRQGSPNR----PGTPNR-PGT----PYRQGAPNRPGGQNRQGVPNREGGGPYRQGSPN--------------------------RPGTPYRQGASGIRKPVA---PNELMQLQ-KTNA-----SNK----------------EK-PNI------------------------------------------SNVNKQKIEGANQK----TKAP------NSRLNTSPS---------------PTAK---KPA-------------R-S------FASN-TKKPGRTDWDDSAK-------------LEAL-------RNK--NPQKQRQ---K-VH-IIGEN---DD-S---LT----SETSGYS-------GEKVSILSASLARPK-KEKSEEIKS-QKPSKQ--------FKKKKKETT-RQ-------RQ-KRRAM--ELR--AA-KDAKQVRPEMIIIPEDNLTVQELADKLSLESSEIIKSLFF-KGITATVTQSLDLATIETVAEEFGVPV--LQDD------VQEAAKKTVDMIET------DDIESLIKRPPVITVMGHVDHGKTSLLDSIRES--RVASGEAGGITQHIGAYQVEFE----HESKKKKLTFLDTPGHEAFTAMRARGTKVTDVAVLVVAADDGCRPQTLEAISHARAAKVPIVVAINKIDKEGASPDRVKQELSEKDLIAEDWGGDVVMVPVSAIKKQNIDKLLEMILLVSEVE---DLQANPERLAKGTVIEAHLDKAKGPVATLLVQNGTLKAGDVLAAGSVLGKIRAMVDEHGNRIKEAGPSCPVEALGFSEVPTAGDEFEVYRDEKSARAIVGDRATDARATKLAQQMASRRVS--LSSLSTQANDGELKE--LNLILKADVQGSVEAILGSLEQLPKNEVQVRVLLSAPGEITETDIDLAAASGSVIIGFNTSLASGAKRAADANDVDIREYEVIYKLLEDIQSAMEGLLEPDLVEESLGQAEVRATFAVGKGA-IAGCYIQSGKLQRNCSLRVLRSDKVIFEGNLDSLKRSKDDVKEVNTGFECGVGCDKFSTWSEGDIISAFKFVTKKRTLNK--------
>2005462
------------MN-NG-KIRIYDLSKELNLE--------------NKELLAIC-ETLNIAVKSHSSTITESEAENIRLQAAKLEATLSPRKERST---------------TTHKQN------------TKNINGLS----KRPE----TSNKQQLL--------------EIRQPKLEN---SATSNTSNTNDG---------------------SAQTH-PPSPPR--------PFA---------------TPVSPM-------------------KPTA-----------------PIRPTAP-----------------------KQADTTSLTDSD-----------------------------------KVKPAPEKTTA-------PA-------EKT-------------VAEK------PTP---------------RPKPDKTPKPQ--------LAAP----------------PSR----------------PT-------------------------------------------P----E--QTASPS-------------------------VPPTSPVSKVE-------------KPILK-R-----------D-RPAGG----------------NSPERR---EQSPGG----------KGKGQKAPGGEG------------NVASSKPS--------------------PA---------------------------------------NKPE-------------------------------------------------------------------LKQSHPTP---PVKAGEGQ-RS---------R----P-----------TR-PSE--------APE-------------KVATPPRS-------------PARVVDALDIG--------------VIEPK--DNI--------------LELK---RPT------PP-----R-P-----------VKGS-K-RWMEEEE-EKE----------ALK-------SSK--AAIKNKR---N-KP-ILDDEF--EE-D--LLD----EDEGQ---------SSIEVLVSNAIVRPP-KPKSAKPAP-TTATIA-----------PKTRKS----------PG-QRPQQ--TKQ--RE-PEVKRERPEILVV-TGSMTVQELADALVIADTEIVKILFM-KGMVVSITQSLDVQTINIVAEELGVEI--LTQE------PEAEARKVTEMIDV------ADLDNLQRRPPVVTIMGHVDHGKTTLLDSIRKT--KVAAGEAGGITQHIGAYHVDIE----HNGTQQQIVFLDTPGHEAFTAMRARGARVTDIAVLVVAADDGVRPQTIEAISHAQAAEVPIVVAINKIDKESAQPDRVKQELTQYGLTPEEWGGETIMVPVSAITGENLDTLLEMILLVAEVA---ELSANPNRTAKGTVIEAHLDKAKGAVATLLIQNGTLRVGDNLVAGSVFGKVRAMVDDRGKRVEEATPSFAVEVLGLSDVPAAGDEFEVFLVEKEARAIAAERAEKQRQSRLMQG----RVT--LTSISAQAEQGELKE--LNLILKADVQGSLEAIIGALRQIPQNEVQIRMLLSAAGEITQTDIDLAAASGAVIIGFNTTYASGARAAADEAGVDVREYNIIYKLLEDIQGALEGLLEPELVEEHLGIAEVRAVFSIGRGA-VAGCYVQSGKLLRNAKIRVQRGGKVIYEGVLDSLKRMREDVREVSAGYECGVGVDKFTDWQEGDSIEAYQMVTKRRTLTNVTR-----
>1296344
------------MN-NA-KVRIYELSKELNLE--------------NKDLLTIC-EQLNIAVKSHSSTISEIDAERIKNAAEKYTVRTHTVKRQEN-----------PDRTSSHRGN------------TSVLKPP-----AHPP----TEHKPQIL--------------QIKHKSTSG---STSS-----------------------------DSMTQ-VATPPN--------PPA---------------RPSRPSN-----------------FNP-------------------PSRPVKAESNG-------------------------------------------------------------------------------------------------------------EEIS------PPL-----------------TGTGDTETQ--------LTKP----------------PAS---------------QPR---------------------------------------------------KHTV------------------------------VESPSSIE-------------KPLIK-KAP-----SKLAP-KATQA----------------ETTST----------------------AVVPKP----------------VSELLRPQ----R------------LSPPS----------------------------------------------------------------------------------------------------------------------------------RPDGV--V---K----P-----ELA---AK-PTL---QG-------------------VTSLKPKP-----------AIGVGGTKEAGET---------------SVVS--PGI--------------LELKP--KPT------PP-----R-A-----------PKRAGK-VWEEEEE-ETP----------ESK-------ANK--AGVKGKR---R-PA-MIED----DD-D---FA----EDLEDL--------EAASILNISAIARPP-KQKAATPAP-IAAPTA------SKIKKPKLESA-------------KTEES--HQK--RD-VKVDAERPESVIL-KDGLTVRELAELLVVPETEIIKNLFF-KGLAVNITQTLDLPTASMVTEELGVKV--ETVE------EAAPATKVTEMLDV------ADLDNLQHRPPVVTIMGHVDHGKTTLLDAIRQT--KVAQGEAGGITQHIGAYHVDVE----HNGQMQQVVFLDTPGHQAFTAMRARGARVTDIAILVVAADDGVRPQTVEALKHAQAAEVPIIVAINKVDKPDAQPDRVEQELTQYGLVSEKWGGNTTMVHVSALKGQNLDELLEMILLVAELE---ELSANPDRPARGTVIEAHLDKAKGPVATFLVQNGTLRVGDILVVGHVLGKVRAMVDDRGDRVEAATPSFAVEVLGLNDVPSAGDEFEVFTHEKEARAIAEGRADQQRQSRWQQAMASRRVT--LNTISEQVKEGSLKE--LNLLLKSDVQGSLEAILGALKQLPQREVQIRVLFAAPGEISETDVDLAAASGAVIVGFNTTLASGARQAADRAGVDVREYNIIYKLLDDIQAAMEGLLDPEMVEEPLGQVEVRAIFPVGRGT-VAGCYVLSGKAIRNCNIRVQRSGRVVYQGILDSLKRVKDDVKEVNAGYECGIRIDNFSDWVEGDIIETFQMVSKRRTLATN-------
>118163
------------MN-NG-KVRIYELSKELNLD--------------NKDILEIC-DRLNIAVKSHSSTITETEAERIKVMAEKYTPSQAARKSHGA---------------AQDKGS------------DRSS--------PTAK----GERKQQIL--------------AIHHKQDRP---STAADAQ---------------------------ASAQ-LATPPR--------PPV---------------KSQPPTP---------------------------------------PTSPQAS-----------------------RPATAPSLAVAT--------------------------------------SQAEASKQ-------PS-----KSQLP-------------QTEE------PTT-----------------TAARVEAPQ--------MLKP----------------PMR----------------LT----------------------------------------------------------------------------------------------------------QPTVA-REK----EAGRQP-SAESA----------------QTTQA-----------------------ATAQP---------------IQQATKKAE----K-------------ALPE-----------------------------------------P------------------------------------------------------------GVR-----AMAEKPAEKRQTPIQLELK-RP--------------P-----------QR-PQE--RKP-----------------VLEESVEATV-----------ELESEPLETAGLE---GEELL------DLSKK--PK---------------QKLK---RPT------LP-----R-S-----------AKSH---AWEEEEE-EEQRE-------TVSK-------ASK--VSGKGKR---R-PV-IVDDLD--EE-D---FE----DELES---------TVIPSSISLSTARPP-KPKSLESAA-VATGAK--------ARKAAPKVD-SS----------AVKAK--AER--RD-RKEVAQRPDKVVL-TSSLTVRELAQLLVVPETEIIKNLFL-KGIPVNITQTLDLETARLVAEELGTTV--ETAP------EEALAAKSTEMIDV------ADLENLQRRPPVVTIMGHVDHGKTTLLDSIRKT--KVAQGEAGGITQHIGAYHVDVE----HDGKQEQIVFLDTPGHEAFTAMRARGARVTDIAVLVVAADDGVQPQTREAISHARAAGVPIVVAVNKIDKPEANPDRVKQELSELGLVPEEWGGDTIMVPVSALKGENLDGLLEMILLVSELE---ELSANPDRPAKGTVIEANLDRTRGPVATLLVQNGTLRVGDIIVAGSVFGKIRAMIDDRGEKVEVATPSFAVEVLGLNDVPAAGDEFEVFENEKEARTLAERRAEEKRQSRLQQAMSSRRVT--LADISAQAQEGELKE--LNLILKADVQGSVEAILGALQQLPQKEVQIRVLLAAPGEVTETDVDLAAASGAVIIGFNTTLASGARAAADREGVDIREYDIIYKLLDDVQGAMEGLLEPEEIESPLGQAEVRAVFPAGRGM-VAGCYVQSGKIIRNRYLRVRRGGQVIHEGMVDSLKRFTEDAREVAAGYECGIGTAKFNDWKQGDIIEVYEKVMKRRTLSV--------
>111780
------------MN-NG-KVRIYELSKELNLD--------------NKDIKDLC-EKLNIAVKSHSSTITESQAERVRTAATKYVPEKTVNESVAH------------------EGD------------------------ERAK----DKLKQQIL--------------AIHHKQNLP---YSASQSSRK------------------------ESNSV-LAEPPK--------LLA---------------KPQAKSS-----------------NPPTSLS---------------SSNPTQSQL---------------------KQPPKPTLETNS-----------------------------------------------------PA----ESVEKT-------------VVER------PTA----------------------AKPK--------LVSP----------------PSR----------------PQ-------------------------------------------L----V--KAPA-----------------------------RDAQKQASS-------------KPVAP-------------------------------------------------------------------------------------EEEIASPE---LK------------VATPEKT-------------------------------------------------------------------------------------------------VNKAKA-----KIKSQPS-------LPKLQ-RP---------Q----P-----------PK-PVD------EIKEEVA-----------VTAVDEEV--------------AEETEEFDLD--------------SGVKK--EKK--------------LKLK---RPD------LP-----R-K-----------GKTA---DWEEEEE-EESLD--------SAKAG-----KAK--TANKAKR---RPKP-LVDDD---DD-D---FD----TELDS---------SLISTAVSLATARPA-RPKSLEKQP-VAATAN-------KVKKPTQKTE--------------KAAK--VDK--RD-RAVVTGPPESVVL-SHNLTVRELADLLNTPETDIIKSLFF-KGIAVNITQSLELETARAVAEELGVKV--ETPE------IKSAAAKETEMLDA------ADLDNLQTRPPVVTIMGHVDHGKTTLLDSIRQS--KVAQGEAGGITQHIGAYHVDIE----HNGNQQQIVFLDTPGHEAFTAMRARGTRVTDIAILVVAADDGVQPQTREAISHAKAAEVPIIVAINKIDKPESNPERIKQELTELGLVAEDWGGDTIMVPVSALKGENLDNLLEMILLVAEIE---ELSANPDRLAKGTVIESNLDRARGPVATLLVQNGTLRVGDNIVAGSVFGKIRAMVGDRGNKVEAATPSFAVEVLGLNDVPEAGDEFDVYPTEKEARVVAEARAEQQRDSRLQQAMSSRRIT--LSSLSAQAQEGELKE--LNLILKADVHGSVEAILGSLQQLPQNEVQLRILLAAPGEVTETDVDLAAASGAVIIGFNTTLASGSRQAADREGVDIRQYNIIYKLLDDIQGAMEGLLDPEEVEEPLGQAQVRAVFPVGRGT-VAGCYVQSGKMVRNAQMRVRRGNAVIYTGVMDSLKRVKEDAKEVNAGYECGIGSSKFNDWQEGDIIEAYEMVFKRRTLSVN-------
>317619
------------MN-NG-KVRIYELSKELDLD--------------NKDILAVC-ERLDIAVKSHSSTISEEEAGLIRSKALEIFPSGSATAQRPA--------------SLDKRPR------------------------KPSS----DGQKQQIL--------------EIRSHYPSS---NDPDSQ----------------------------SDAT-LVKPPT--------------------------RPVPSPS-----------------TSPTTPSVTA------------PTAPVPA-----------------------TPSPAPKPVAT------------------------------------------------------PA-----VIESK-------------PPIS------PSP-----------------TSPAADAPT--------LQGP----------------PQRSATP-ATATIAPS---PQVSGAD---------------------------------GSRKSPS---P--KPQSPNKN--------------------GVSGTKAVTTAPAD-------------RPVLR-------------PKSPTAA----------------PSSPGD-----------------SNGESNGDRP------------------VRAKPI----K---------------PVVR----------RSADGKGLPSREGKGEGRPEGRLGEG-KPPE-------------------------------------------------------------K-----KVAKPPQ-------VMELR-RP---------R----P-----------LR-PND-----------------------PPVATPPNP------------PDEEETDTLPLD---KDDT-------------------------------PELN---RPR-R-SIEPP-----R-T-----------NRKV-K-VWESEEE-DEE----------KRK-------ALK--AGTKTKR---R-PH-IIDED---ED-D--PLN-----ALNGD-------GDGDSTLNNLSLVRPP-KPKSTTAVS-KPTPTS--------GRKPRSESS-------------RETSR-QRRE--RQ-MPPARQRPESVVL-AGGATVQQLADLLVTPETDIIRTLFF-KGIMANITQTLDLPTIELVAKEFGVTI--EKPE------QVSKATKVMEVLDL------SDMDRLKRRPPVVTVMGHVDHGKTTLLDSIRKT--KVAQGEAGGITQHIGAYHVDVE----HGGLVQQVVFLDTPGHEAFTAMRARGARVTDIAILVVAADDGVRPQTIEAISHAKAAKVPIIVAINKVDKEDANPDRVKQELMEHGLVPEEWGGDAIMVPVSAIKGENLDTLLEMILLVSEVE---ELSANPDRAAKGTIIEAHLDKARGPVASLLVQNGTLKVGDVLVAGSVFGKVRAMIDDQGNRVDSAAPSVPVEILGLSNVPAAGHEFEVFLDEKEARSVAITRTMEQRTSRLQQALASRRVT--LTSMSAQAQEGELKE--LNLLLKADVQGSLEAILGSLDQLPQKEVQLRTLLAAPGEISETDVDLAAASGAVILGFNTTLASGAKRAADEAGVDVREYDIIYKLLEDVQGAMEGLLEPEMVEEPLGQAEVRAVFAVGRGS-VAGCYVQSGKLIRNCNVRVHRGNTLVYTGNLDSLRRIKDDVKEVNSGYECGVSVDSFNTWQDGDIIESYRMATKRRTLSA--------
>32049
------------MN-NE-KVRIYELSKELDLE--------------NKDILEFC-GQLSIDVKSHSSTITTEEADKIRAIATQKRPQAPKAQ--------------------------------------------------RPQ----RKKKQEIL--------------SVQHQPQGA---KPQASKSESADANHPTS------------TAKKLERPK-LQSPPS--------------------------RGKET-----------------------------------------PAQPEESPANN-------------------GAKAEPVAKTTS----------------------------------------------------------------------------------------PKA---------------EPAAPAAPKPK--------LMGP----------------PPR----------------PT-------------------------------------------P-------KSSAPK-------------------------------------------------TPDAS-------------PATAETS---------------SGATQA---------------------------------------------DVRAKSL---SK-------------------------------------------------------------------------------------------------------------------------------NTAEAPA------KAPKL--RP---------K----P-----QIVGTVSKKPTP------------------------VQAIEPEL------------DEEPDTNNVEGD---DDATP------EVLLA--PPK----RPA-------AKPK---KAI------GP-----K-P-----------SKRK---VWEDEEE-DES----------ESK-------KTK---TSKLKR---R-PV-VIDDD---DD-D---FG----TTTNN---------NAEVPSVSLSIARPP-KPKSASSSP-SPSKPS-----PSKPKKPAAKRS-GSG------GS-GQSQK--EQR--RD-RPDVKTPPAEITL-TETMTLREMADILCIAETDIIRRLFS-KGIAINITQTLDYDTAQMVAEEFDVKV--IAPE------VKSAAEKSTEMLDV------ADLEHLQHRPPVVTIMGHVDHGKTTLLDSIRET--KVAQGEAGGITQHIGAYHVDIE----HNGKPGQIVFLDTPGHEAFTAMRARGAKVTDIAILVVAADDGVRPQTLEAIRHAQAAKVPIVVAINKMDKLGAEPDRVKQELSEQGLVPEEWGGETIMVPVSALKGENLDTLLEMILLVSEIE---ELSANPDRLARGTIIEAHLDRARGPVATLLVQNGTLRVGDIIVAGSVMGKIRAMISDRGEKVTDATPSFAVEILGLSEVPAAGDEFEVYSSEKEARAIADERAEGKRQSRLQQAMSSRRVS--LSSLSAQAQEGELKE--LNLVLKADVQGSVEAILGSLQQLPQDEVQIRVLLSAPGEISETDVDLAAASGAIIIGFNTTLAPGARQAAEQEGVDIREYNVIYRFLEEIQGAMEGLLDPEEVEEPLGRAEVRAVFPVGRGS-VAGCYVQSGKVVRNRMIRVRRGDVVVYDGSLDSLKRVREDVREVNSGYECGIGVDKFSTWKEGDIIEAYEMVFKRRTLAGRTS-----
>2099686
------------MN-NG-KVRLYDLSRELNVD--------------NKQVLAFC-DQLDIAYKSHSSTITEADAARIRQEAENAPAVSEPTRPSGS---------------------------------------------GPNN----HRKKQQIL--------------KIEHRSLNA---KPAVQGSDPDSNVDNSP--NSNA------TSSDLDSPE-LVDKPV--------------------------RPKSPSPANS--------------QPPKTPPVEATS----------PQEPSSSPAPSRD-----------------ESDSAPVEPAAR----------------------------------------------------EPK-------APE-------------PDPK------PE-------------------EKPEDVPQ--------LIGP----------------PPR----------------PQ-------------------------------------------P----R--AKKS-----------------------------KGRDKPTVE-------------RPTIA-K-----------D-KPSSS----------------PRPPA------------------RNKDTDSSRP-------------------VSSPQ----K---------------PS------------R-PAAREERVEEPVSAGTPSR--------P------------------------------------------------------------------------EPK-----RPVPKLK-RP--------------P-----ELVRLNAK----------------------------TEEVEPETP----------DNEPLAVEPEDET----DETE------Q-----------------------LTLK---RPK------LP-----R-K-----------AKTK-K-RRTTEED-PVES---------LEA-------ANK---ANKPKR---R-VR-PIDDD---DE-D---FE----ADLNTD--------STGAMEVSLSIARPP-KASKSKSES-RPSTQQ--------RRKPAPQQR-GSGDSSGGSSS-SSRNR--RDR--RE-RANKVERPELVEI-RDNLTVRELADLLCVPETEIVKRLFM-QGIAVNVTQTLDVPTATMVAEELDVLV--ETPE------KEEEARKVTDMIDA------TDLDSLQRRPPVVTIMGHVDHGKTTLLDSIRKT--KVAQGEAGGITQHTGAYHVDVE----HEGVMQQIVFLDTPGHEAFTAMRARGARVTDIAILVVAADDGVQPQTIEAISHAKAAGVPLVVAVNKMDKEQANPDRVKQELMEHGLVPEEWGGDTVMVPVSAITGDNLDTLLEMIILVSEVE---ELSANPDRPARGTVIEAHLDKARGSVATLLVQNGTLRVGDTLVAGSVFAKVRAMIDDRGNRVDEAKPSFAVEVLGMNEVPEAGDEFEVFTNEKEARSEADRRKDEHRQSRLQQTMASRRVT--LSSLSARASEGELKE--LNLVLKADVQGSLEAILGSLEQLPQDEVQLRVLYAAPGEIAETDIDLAAASDAVILGFNTTLASGARQAAEREGVDVRDYSVIYNLLDDIQGAMEGLLDPEMVEEELGQAQVRAIFPSGRGQ-VAGCYVLSGQLVRNAKVRILRNDKVVHENVLDSLRRMREDVRDVKSGYECGLGIDRFSDWQEGDIVYCYRMASKRRTLASR-------
>1666905
------------MN-NG-KVRLYDLSRELNVD--------------NKQVLAFC-DQLDIAYKSHSSTITEADAARIRQEAENAPAVSEPARPSGS---------------------------------------------GPNT----HRKKQQIL--------------KIEHRSLNA---KPAVQGRDPESNGDNRP--NSDS------TSSTMDSPE-LVDKPV--------------------------RPKSPSPAKP--------------QPPNTPPVEAAT----------PKKPISPKAPSSD-----------------TDNSEDRVQPAV----------------------------------------------------EPK-------AAE-------------PDTQ------PEP----------------ETQEPEEVPQ--------LIGP----------------PPR----------------PQ-------------------------------------------P----R--AKKG-----------------------------KMRDKPTVE-------------RPTVA-K-----------D-KPSSS----------------SHTPA------------------RDDEAQTPRP--------------------SSPK----K---------------PS------------RAPAARDERAESPAEASSPSR--------P------------------------------------------------------------------------EPK-----RPVPKLK-RP--------------P-----ELVRLNAK----------------------------TEEVKPEAP-----------EEPLAVEPEDET----DDTE------Q-----------------------LTLK---RPK------LP-----R-K-----------AKTK-K-RRTAEED-PVES---------LEV-------ANK---ANKPKR---R-VR-PIDDD---DE-D---FE----ADLNSD--------SSGAVEVSLSIARPP-KASKSKSES-RPSAQQ--------RRKPAPQQR-GSGDSGGGSSS-SSRNR--RDR--RE-RANKVERPELVEI-RDNLTVRELADLLVVPETEIVKRLFM-QGIAVNVTQTLDVPTATMVAEELDVLV--ETPE------KEEEARKVTDMIDA------TDLDSLQRRPPVVTIMGHVDHGKTTLLDSIRKT--KVAQGEAGGITQHTGAYHVDVE----HEGVMQQIVFLDTPGHEAFTAMRARGARVTDIAILVVAADDGVQPQTIEAISHAKAAGVPLVVAVNKMDKEQANPDRVKQELMEHGLVPEEWGGDTVMVPVSAITGDNLDTLLEMIILVSEVE---ELSANPDRPARGTVIEAHLDKARGSVATLLVQNGTLRVGDTLVAGSVFAKVRAMIDDRGNRVDEAKPSFAVEVLGMNEVPEAGDEFEVFTNEKEARSEADRRKDEHRQSRLQQTMASRRVT--LSSLSARASEGELKE--LNLVLKADVQGSLEAILGSLEQLPQDEVQLRVLYAAPGEIAETDIDLAAASDAVILGFNTTLASGARQAAEREGVDVRDYSVIYNLLDDIQGAMEGLLEPEMVEEELGQAQVRAIFPSGRGQ-VAGCYVLSGQLVRNAKVRILRNDKVVHENVLDSLRRMREDVRDVKSGYECGLGIDRFSDWQEGDIVYCYRMASKRRTLASR-------
>1643526
------------MN-NG-KVRLYDLSRELNVD--------------NKQVLAFC-DRLDIAYKSHSSTITEADADRIRQAARNAVDSSLPPPPTSA---------------------------------------------PSKK----HRKKQQIL--------------KIEHKVRSD---ETVESGDLDR------------------------PTPN-ITSTPKV-TPELVGKPV---------------RPKLPSP------------------SPDVVAP--------------PSQSAEP-----------------------NVSETPPCPPA------------------------------------------------------PV-------AAK-------------DDAQ------PNN-----------------PPVTAERPK--------LIGP----------------PPR----------------PQ-------------------------------------------L----S--KPRI----------------------------E----------------------KPTVQ-K-----------PVEVVEE----------------ASGEPT--------------------VKPKPKP--------------------ARPT---KR---------------------------------------GDQGKDKDKEVE----------------------------------------------------------------------S-----DKAKRP--------VPKLK-RP---------E-----------LVRLNAK-ADE----------------------EEVSSVES--------------PDSKAKSEGDSS--------------ESEGE--IDT--------------LTLQ---RPK------PP-----R-K-----------AKAK-K-RHSEEEE-TVEF---------AEK-------AAK---TPKNKR---R-RP--IRDD---DD-D---FD----SDLLDE--------NATSVEVSLSIARPP-KPPKPKADN-RPTTTA-------RKKAPPSRGD-SS----------RSTAR--RDR--RD-RTTKPERPTEVEL-SNTLTVRELADILCIPETEIIKRLFL-QGIAVNVTQTLDVPTATLVAQELGVDV--KTLE------EDSEARK-TEMLDE------GDLENLERRPPVVTIMGHVDHGKTTLLDFIRKT--KVAQGEAGGITQHTGAYHVDVE----HEGNVQQIVFLDTPGHEAFTAMRARGARVTDIAILVVAADDGVQPQTIEAISHAKAAEVPIVVAVNKIDKEESNPDRVKQELMEYGLVPEEWGGDAVMVPVSAIAGTNVDTLLEMICLVAEVE---ELVANPNRPAKGTVIEAHLDKARGPVATLLVQNGTLRVGDVLVAGSVFAKVRAMVDDLGDRVEEAKPSFSVEVLGMNEVPDAGDEFEVFTSEKEARAEASRRADQKHQSRLQQTMGSRRVT--LGSLSARASEGELKE--LNLILKADVQGSVEAILGALEQLPQDEVQLRVLLAAPGEVTETDIDLAAASDAVILGFSTTFASGARQAADREGVDVREYNVIYKLLDDIQGAMEGLLDPELVEEELGQVEVRAIFPSGRGF-VAGCYVLSGQVVRNCKVRILRGGEVVHEGILDSLRRMREDVKEVNFGYECGIGLDSFNSWKEGDIIYAYRLATKRRTLSSR-------
>2099684
------------M--NG-KVRIYELSRELNLD--------------NKDILAIC-DRLDIAVKSHSSTIPESEADQIRQEAKQVRSSGGPTRPTRP---------R-----------------------PMPAKN-------GRR----PEQKQQIL--------------EIRRHRVTP---KSESAAAEPPSA---------------------------SAPPPS--------KPQ---------------RPAVEGL-----------------SRP-------------------PSRPEESEE--QTD-------------RLEVKKPKPQISPNR------------------------PA---VTSQD-VDVPEVTPA---------PE-SSHLEAEAP-------------KLEK------PLS-------------------PPKPKPE--------LVVP----------------PSR----------------GR-------------------------------------------A----A--DDDDE---------------------------SQKVEAPRPP-------------RPVIK-R-----------G-EHKSA-----------------------------------------------------------------------------------------------------------------------ADDDARPARGS-----IPIRE-----I-----------------------------------------------------D-----AEDDVPR----LKPKPKLR-RPQA------------PE-------------PAA-------------------------------------------KEETAKSGTTSEG----DDSI------SVIGVD-ALD-----AE-------SRLR---RPS------PP-----R-H-----------KRKE-R---DDEDD-EMEM---------REK-------AGK---ASKTKR---RGQA-VLDED---EE-D---LEV-LAEELGDDG-Q-----PSEVTNLSMSLARPP-KPKGASSGR-PSSPTV-------KSHKPPQHRD-SS--------S-SSRSR--RDR--RE-AAPKQERPELIVL-SEGLTVHELAERILVPETELIKSLFF-KGIAANINQTLDIETAKMVAEEFDVLV--ETSE------AESEAKKVTDMLDE------ADLDNLQRRPPVVTIMGHVDHGKTTLLDSIRKT--KVAQGEAGGITQHIGAYHVDVE----HEGAIHQIVFLDTPGHEAFTAMRARGTRVTDIAILVVAADDGVRPQTIEAISHAKAAEVPLIVAINKVDKETANPDRVKQELMEHGLVPEEWGGDTIMVPVSALAGDNLDSLLEMIVLLAEVE---DLQANPDRFARGTVIEANLDKARGPVASLLIQNGTLRVGDSLVAGPILGKVKAMLDDRLQRVQEAGPSFAVEVLGMNDVPAAGDEFEVYSDEKTARAVADKRMLEQRQSRLQQSMASRRVT--LNTISAQAQEGALKD--LNLLLKADVQGSIEAILAALQQLPQDEVQIRVLLAAPGEISETDVDLAAASGAVIVGFNTTLAPGARQSADRLGVDIRDYEVIYNLLDDIQGAMEGLLDPEMVEEPLGQVEVRAVFPVRKGA-VAGCYVLSGKVTRNCNLRVVRGGDVVYTGKLDSLKRMKEDAKDVAAGFECGIGIDNFSDWKEGDIIDAYRLVTKRRTLTMA-------
>268115
------------M--NG-KVRIYELSKELSLD--------------NKDILAIA-SRLDIAAKSHSSTIAESEAEQIRAAAHQSRSSSGPNRPDRP---------R----------------------PPTPVKT-------VAR----PERKQQIL--------------EIRRHRVTP---KADTVADSPAPA---------------------------PATAPA----AQGAAPV---------------RPGSGDL-----------------SRP-------------------PSRPGAAAGSGQG-----------------DIRPRPPVSLNR------------------------PG------AE-PEAPEAPEA---------PEIAPELLTEAP-------------VADA------PVK----------------------VRPE--------LVGP----------------VSR----------------DR-------------------------------------------T----E--TSDS-----------------------------AESEAARPS-------------RPVIR-R-----------P-ESRSR----------------EERAT-----------------EDRSADSNGAP----------------------------R---------------PT----------------------------------------IPIRE-----I-----------------------------------------------------D-----AGEEVTR----LKPKPRLR-RPTT------------DA-------------DTA-------------------------------------------RNESERSEKAAAG----NDSI------SVIGAS-GPD------E-------THLR---RPS------PP-----R-H-----------RRDE-R---EDEDD-DQKM---------REK-------ASK---VGKTKR---RGQG-VLGED---DE-D---LDA-LVGDLEEGEEQ-----PSEEAQLSISLARPP-KPKGPGGGT-KPSPNV-------KGHRPQHRDS-SS--------G-GGRGR-RGRR--GE-AQPTQERPEFIVL-SEGLTVHELAEQILVPETELIKSLFF-KGIAANINQTLDIETAKMVAEEFEVMV--ETSE------IESEAKKVTEMLDA------ADLDSLQRRPPVVTIMGHVDHGKTTLLDSIRKT--KVAQGEAGGITQHIGAYHVDVE----HDGVEHQIVFLDTPGHEAFTAMRARGTRVTDIAILVVAADDGVRPQTIEAISHAKAAEVPLIVAINKVDKETANPDRVKQELMEHGLVPEEWGGDTIMVPVSALSGENLDSLLEMIVLVAEVG---DLQANPDRLARGTVIEANLDKARGPVATLLVQNGTLRVGDSIVAGPILGKVKAMLDDRLRRVKVASPSFAVEVLGLNDVPAAGDEFEVYPDEKTARAVADRRMLDQRQSRLQQSMASRRVT--LNTISAQVQEGDLKD--LNLLLKADVQGSIEAILAALQQLPQNEVQTRVLLAAPGEISETDVDLAAASGAVIIGFNTTLAPGARQSADRQGVDVRDYEVIYNLLDDIQGAMEGLLDPEMVEEPLGQVEVRAVFPVRKGA-VAGCYVLSGKVTRNCNLRVVRGGEAVYTGKLDSLKRMKEDTKDVAAGFECGIGIDNFSDWKEGDIIDAFKMVTKRRTLAMA-------
>1880902
------------MS-TG-RVRIYDLARELHLE--------------NREILVIC-EQLNIPFKSHSSTITESEAAQIRAAARQQFANRPAPSSPGQ------------SSAPSVNPASSNPPDLSP--SDTPTEGRD----SAPA----MQKKQQIL--------------EIRKPKLRP---NTEGAAPEATPPVN-------------------------RPAPPKL-VSPKRAEPA---------------RPEAAKSEAAK-----SE-----AVKPEIVAPVNV-----------PAQPSDSPVAPPAA----------------SVDLAPAEPSAPRR----------------------PA------AS-GDRPAASATP-------EPI--AEKKAELK-------------TPPR------PGT-----------------APRPVKKPE--------LVGP----------------PSR----------------PA----------------------------------------------------------------------------------------------------------KPAES-K-----------PAEPRAG--------------------------------------------APSRP--------------------SRPT----R---------------PGEA----------KGPAAGG----------------------P--------------------------------------------------------------------GKGAPPT-------IVELR-RP---------K----P-----------VR-PTE---------------------------------------------ATADGSADGTA----AAPA------AKLLE--KPT----RPASSGEDYENKLN---RPT------LN-----R-P-----------TKKG-K-DWEAEEE-ERARIA-----------------KDK---AGKNKR---R-NQ-VEFED---ED-D---FE----EDDELMMEG--VDGQPAPFQVSLSIARPP-KPKGVTPPK-PAP-----------QPKPVTKKG-----------A-SRPPQ--RER--RE-QQVKKERPELITL-TEGLTVAELAEKLAVPETEVVKRLFL-KGMAVSITQTLDVPTATMVAEELGVMV--ETAE------KESEARKVTEMLDV------ADLESLQRRPPVVTIMGHVDHGKTTLLDSIRKT--KVAQGEAGGITQHIGAYHVQVD----QEGGSKKVVFLDTPGHEAFTAMRARGARVTDIAILVVAADDGVQPQTIEALSHARAAEVPIVVAINKIDKEGANPDRVKQELAERGLVPEEWGGDTIMVPVSALKGLYLDDLLENLLLVAEVE---DLMANPDRLARGTVIEAHLDRARGPVATLLVQNGTLRVGDILLAGPALGKVRAMIDDRGHRVDAATPSFAVEVLGLSEVPAAGEEFEVFANEKDARAIASQRSDQQRQSRLQQAMASRRVS--LTSISGQAQEGELKE--LNLVLKADVQGSLEAILGSLQQLPQNEVQVRVLLAAPGEISETDIDLAAASSAVVVGFNTTLAPGARRSADEAGIDVREYSVIYKLLDDIQAAMEGMLDPEEVEEPLGQAEVRGVFPVGRGT-VAGCYVQSGKLIRDCLLRVRRGKELVFQGRMDSLKRFKEDTKEVNSGYECGVNSSGFNDWQMGDIIEAYRLVAKRRTLSL--------
>1919135
------------MN-KG-KVRIYEISRELSLE--------------NKEVLGIC-QQLNIPVKSHSSTITESQAERIRAAAERFVASNASAKGSRN--------------TTSEKET------------SSPSVKPN----GQPH----KERQQHIL--------------AVRKHKRSD---PEPSSPPSEKSEQ--------------------SQTPE-LATPPK--------HPT---------------KPQPPSK---------------------------------------PNQPEPPTQSS-------------------EEAENPTADN--------------------------------------------------------------------------------ESEQ------PTH-----------------AAAESDPPQ--------LMEP----------------PSI----------------PK-------------------------------------------Q----K------------------------------------GARETQPE-------------RPTLK-R-----------P-KKTEP----------------STSRS----------------------EPTPAP----------------NRGAKNQS----K---------------PSVAE-------------------SSSGSEATPVGDA------P-------------------------------------------------------------GS-----KESRQPA-----KAPPKLK-QP--------------P-K---------PK-SSQ------VSKQEEI-----------TTSTEPET---------------ETVEEDTQA--------------QTLSE--PPE-----RQ-------PQLK---RPI-------P-----R-P-----------AKRK---ARDSEEE-STQET------------------EEK--ASTKSKKR--RPKP-VIEDDE--EE-E---LE----SSEQEI--------SAPSPASMLSLERPA-KPESRSGSS-APKATPT---STSKPKKQAPKTG-GV-------PS-KQETR--EKR--RE-KVKTPKLPEKVVL-SGEVTVRDLAERLNVSETEIIKKLFF-KGVPVNVTQTLDVPTARMVAEEIGVSV--ETPE------EKSSAEKVTEMLDT------EDLENLQPRPPVVTIMGHVDHGKTSLLDSIRKT--KVAQGEAGGITQHIGAYHVDVE----HHGQQKQVVFLDTPGHEAFTAMRARGARVTDVGILVIAADDGVQPQTKEAVSHAKAAGISIVVAINKVDKPGADPERVKQELTQQDLVPEEWGGDTIMVPVSATQGENLDTLLEMILLVTEIE---ELSANPNRLAKGTVVEANLDRARGPVATLLVQNGTLRVGDTIVAGSVFGRIRAMIDDRGERVEAASPSFAVEVLGLGNVPSAGDEFDVFEQEKEARAVAAQRSEQQRQSRLQQAMASRRVS--LSGLSAQAQEGELKE--LNLIVKADVQGSVEAILGALEQLPQNEVQVRVLLAAPGEITETDVDLAAASGAVIVGFNTTLASGATTAADQEGIDVREYNVIYRVLDDIRAAMEGMLEPEEVEESLGKAEVRAVFPVGRGA-VAGCYILSGKVVRNRRVRVRRGDEVVYEGALDSLKRVKDDVREVNAGFECGIGAPKFSDWKEGDIIEAYQMVTKRRSLSPS-------
>1173029
------------MN-NG-KTRIYELSKELNLE--------------NRDILNIC-EQLNIAVKSHSSTITESQVERIRAASKRYKSGQMGNKQSSH--------------------------------PATNSGGTSN---PKPK----GPRKPQIR--------------GIVKHAEET---GEVSSA---------------------------NGSPT-LTPPPS--------RQG---------------MNKVSSQVSS------------------------------------------------------------------EEESSPLVK-------------------------------------------------------PPA------RPNP-------------KVQA------PVK-PAASSEA-------VQPPAEVEAPD--------LLSP----------------PPR----------------PQ-------------------------------------------P----P--QKNKLEV------------------------------------------------RPVLK-R-----------N-RKGEG----------------EEKEK----------------------APVAAP-------------------AVKGE----S---------------PKIG--------------------------ETEVK-------------------------------------------------------------------------------------------PPKLQ-KPQK------PK----P----PKA----LK-PDG---KG----KDVV-----------VKDLNDEE------------PDSETAEEVIEE--------------ETLLA--PPE----RPQ-------PKLK---RPP-------------S-R-----------SKRR---DWEEEEE-ETEETAKASKSGKASK-------TSK--TSAKPKR---RSQTLLLDED---ED-D---LD-----ALDAD--------GENGLSVSLSTARPP-KPNQNKPAT-PTVAAS-------KGRRAKPKTDGGE-------QR-GRSQR--ENR-ANR-DRKNTDRPESVVL-QGNFNIRELSELVNVPETDIIKQLFS-KGIAVNITQTLDLDTAKLVVGELGIAV--ETPE------ERAAATK-TEMLDL------EDLEKLQRRPPVVTIMGHVDHGKTTLLDSIRKT--KVAQGEAGGITQHIGAYHVDVE----HEGQSHQVVFLDTPGHEAFTAMRARGTKVTDVAVLVVAADDGVQPQTKEAISHARAAEVPIVVAINKMDKIQSEPDRVKQELAEQGLLAEEWGGDTVMVPVSAIKGENLDTLLEMIILVSEMA---ELSANPDRPAKGTVIEANLDKSRGPVATLLVQNGTLRVGDCIVAGSSFGKIRAMIDDRGDRVDVATPSFAVEVLGLNDVPSAGDEFDVFPSEKEARAIAQDRAQVQRESRLQQAVSSRRVT--LSSLSAQAKEGELKE--LNLIIKADVQGSVEAILGSLAQLPQNEVQIRVLLSAPGEITETDVDLAAASGAVVVGFNTDLAPGAQHAADQEGVDVREYNIIYKLLDDIQGAMEGLLEPEEIEEYLGTVEVRAVFTIGKGA-VAGCYVQSGKVMRNRRIRVRRKGEVIYDGPLDSLKRMKDDVREVNTGFECGIGVNKFHDWQEGDSIEAYQMVTKRRTLSPA-------
>1128427
------------MN-NG-KTRIYELSKELNRE--------------NKDILEIC-KELNIEVKSHSSTVADEAVERIRAMVKRQGPKERRAPNRSL------------------NDP------------------------PRPK----GPRKPQIR--------------EILKSKPES---GQGNGQSPVAE----------------------TSSPT-SLTPPQ--------PPA---------------KPKLKA----------------------------------------PSSPTPSPSGD-------------------GNPEPPSSAKTG------------------------------------------------------------------------------DEVA------PEK-------------VMGDASEQEQKPE--------LLTP----------------PPR----------------PA-------------------------------------------S----K--TPPS----------------------------QTEAKPTLSE-------------APIIK-K-----------P-KKKVK---------------------------------------------TASP----------------------------Q---------------------------------------ADKGQSEESDRQV---------------------------------------------------------------------S-----KGASKPQ----RLSKPKLN-QP--------------P-----------SK---------------------------GKTASAPET----------------DDDSDDND----SVEE------ATLLE--PPT-----RP-------QKLK---RPT------SL-----R-Q-----------APKRTP-EWEEDED-ELKGG-------KSAK-------SSKS-SKSTKKR---RTQL-IVEDD---EE-E---LD----ASLNSG--------SGSSPNVSLSIARPP-KPSGMTRPS-QPSKPS-------KTRKPTKADA-NT-------SK-GNDSR--DRR--REREAEENKLPESVQL-PENLTVQELSDLLTIPETEIIKKLFF-KGIAVNITQTIDYNTAKLITEDLGIEV--ETPD------TQAAATKTTEMLEE------ADLESLQRRPPVVTIMGHVDHGKTTLLDSIRKT--KVAQGEAGGITQHIGAYHVDVE----HEDNVQQVVFLDTPGHEAFTAMRARGTRVTDIAILVVAADDGVQPQTKEAISHARAAGVPLIVAINKIDKPEASPDRIKQELTEQGLVPEEWGGDTIMVPVSAIQGENLDQLLEMILLVAEIE---ELEANPNRTARGTVIEAHLDKARGPVASLLVQNGTLKVGDVLVAGSTFGKIRAMTDDRGQRVETAEPSFAAEVLGLNDVPNAGDEFDVYENEKEARAIADERAIAERQSRLQRAVSSRRVS--LSSLSAQAQEGELKE--LNLVIKADVQGSLEAILSSLKQLPQQEVHVRTLLAAPGEVTETDIDLAAASGAVVIGFNTALASGSRAAADQEGVDIREYNIIYNLLDDIQAAMEGLLEPEEVEEPLGTAEVRAVISVTKGA-VAGCYVQSGKVVRNRFIRVKRGDETIYKGMLDSLKRFKEDVREVKSGFECGIGVSKFNDWKEGDIIEAYQMVLQRRTLST--------
>2164131
------------MN-NA-KVRIYDLSKELHLE--------------NRDLLDIC-EKLNISVKSHSSTISESDAERIKTAAEKYASYPPGSRRP-----------------------------------------------EPQP----VERKQQIL--------------AIHHKKERS---GEAISPNPTP-----------------------VTTSV-LTAPPA--------------------------SPPSSNLSH---------------STPERSPVTE------------KNPPKANVS---------------------EPRPRPEGAP------------------------------------------------------RPI-----------------------SPVA------PSS-NGASSGTTE-----NRQPRTSAASQ--------LIKPSINRDREAALRDRGQAPSQAASQT-----------PS-----------------------------------------QTP----S--QPPS---------------------------------------------------KPSSP-------------PSEERSR------------------------------------------ESKVSKP---VIITLK--------DSLVKKS---EK--------------APE------------KAPNK---------------------------------------------------------------------------------------T-----GGLQRPGE--KVKAKIELN-RP---------K----P-----------PQ-DED------DNLPELL-----------EFPLDGES--------------AKNTDDDLLD----DPAT------ELLKQ--KP----------------QLK---RLT------AP-----R-P-----------AKRS---KWEEEEE-EQREN------------------KAK--AAAKNKR---R-PS-LLDDD---DD-D---DA----AALSAS--------AAQAALVSLSIARPA-KPASMMAAT-KTKAPS----VGHRPRKAPVKAD-GS--------N-TGRTK--TDR--RD-RKEVIERPESILL-SSSLTIRELAELLVVSEMEIIKHLFQ-KGTAVQITQTLDEATARSVAEDFGVEI--LTEE------VIAAATKVTEMLDA------TDLEYLERRPPVVTIMGHVDHGKTTLLDSIRKT--KVAQGEAGGITQHIGAYHVDIE----HNGKSEQIVFLDTPGHEAFTAMRARGARVTDLAILVVAADDGVQPQTREAISHAKAAEVPIIVAINKVDKEGANPDRIKQELSELGLVSEEWGGDTIMVPVSALRGQNLDTLLEMILLVSEVG---ELVANPNRAAKGTVIEANLDRTRGPVATLLVQNGTLRVGDVIVAGAVLGKIRAMIDDRGNKVDAATPSFAVEVLGLNGVPSAGDEFDVFANEKEARALSEQRTDSNRQTRLQQQMSSRRVT--LSTLSAQAQEGELKE--LNLILKADVQGSVEAIVGSLSQLPQNEVQIRVLLAAPGEITETDVDLAAASGAVVVGFNTTLATGSRQAADREGVDIREYDIIYKLLDDIQGAMEGLLDPEEIETPLGQAEVRAVFAVGRGA-VAGCYVLSGKIVRNRNLRVRRGGNVVYQGMIDSLKRMKEDAREVNAGYECGIGISKFTDWKEGDIIEAYEMSMKRRSLSPSN------
>1147
------------MN-NA-KVRIYDLSKELNLE--------------NRDILDIC-ERLNVAAKSHSSTISESDADRIKAAAQKFTPQQPKKPRVAN---------------------------------RSESK-------QDKS----DPKQQKIL--------------AIHHKQEKP---GASVPA---------------------------------RPTPPP--------------------------RPKLQA----------------------------------------PKAPTPPQAVV-------------------AKAPAPKASKQEE-----------------------P----LNETT-KAVPAPPLAP-------PPV--PSLQAPPS-------------KVAA------PTP----------------PAKKTAPAPR--------LAGP----------------PSR---------------TPA-------------------------------------------P----S---------------------------------------------------------KPAPP------------APAKPKTN-----------------------------------------------------------------------------R---------------PEIVSLK-----------------DNRGQTRSAEREEKVV------------------------------------------------------------------------IAAPEPP-----KPKVELR-RP---------K----P-----------PR-PEED-----ENLPE-------------LLEFPPLS-------------RGKGGDGDSDT----DDGD------LLSTE--KPK--------------PKLK---RPT------PP-----R-L-----------GKPD---QWEDDED-EKAN-------------------KAK--AANKGKR---R-PK--MDED---DD-D---LD----MEGDN---------GPKPTLVSLSIARPP-KPKSLAKPS-APTVA--------KVKKPTLKSEAGSSP-----GG-NSRSR--GDR--RD-RKEVVQKPEVIML-NRSLTVRDLADLLKVSETDIIKRLFL-KGVAVQITQTLDEETARMVAESFEVAV--ETPE------KVAAAAKTTEMLDE------ADLDNLVRRPPVVTIMGHVDHGKTTLLDSIRKT--KVAQGEAGGITQHIGAYHVEVE----HNGKTEQIVFLDTPGHEAFTAMRARGAKVTDIAILVVAADDGVQPQTREAISHAKAAGVPLIVAINKVDKPEANPDRIKQELSELGLLAEEWGGDTIMVPVSALNGDNLDGLLEMILLVSEVE---ELVANPNRQAKGTVIEANLDRTRGPVATLLIQNGTLRVGDAIVVGAVYGKIRAMIDDRGDKVEEASPSFAVEILGLGDVPAAGDEFEVFTNEKDARLQAEARAMEDRQTRLQQAMSSRKVT--LSSISAQAQEGELKE--LNIILKADVQGSVGAILGALEQLPQGEVQIRVLLASPGEVTETDVDLAAASGAIIIGFNTTLATGARQAADREGVDIREYDIIYKLLDDIQGAMEGLLDPEEIESSLGTAEVRAVFPVGRGN-IAGCYVQSGKIIRNRNLRVRRGDQVVFEGNIDSLKRIKEDAREVNAGYECGIGCSKFNEWKEGDIIEAYEMTMKRRTLAT--------
>1641812
--------------------------------------------------MDIC-DQLNIEYKSHSSTISEEEAQRIKAIAAKGVTSGISKNSTGQ------------------RES------------------------ASPA----EEKKQKIL--------------ALHKHNRPE---TGEDGLTYPGSVGS-------------------SAKPT-LISPPR--------PPV---------------KPLVAP--------------------PGRDAVAE------------KTPPTAAE----------------------MPSQAPSVKET-----------------------------------------------------------------------------------------PTE----------------TPLVPEVSPT--------LIAP----------------PNR----------------PSLT-----------------------------------------P---KP--RPGSASD------------------------------------------------RPEPRPKNAPGSNDRPPCP-EPSRR--------------GGEKRERG-------------------ESENAPSPER--------------RVSLAKPE----K---------------PTLN----------RKPDGKS-------------------------------------------------------------------------------------------PKLAEPAR--EVRETAELK-RP-----V---R----P-----------GM-PAK-----------------------ISATGEEETD----------TTKKSGVDGTEID----TDTG------LLGAD--GP---------------KKLK---RPT-----MPP-----R-M-----------AKKS---TWEEEEE-EEKK---------AAK-------TAK--TAGKNKR---R-TQ-ALFED---DD-D---LE----SELSG---------LINTPSFTLSTARPP-KPPSAKATT-PGTPTA------VKVKRPSKPTA-------------HTGSP--KSE--RQ-EPQEEKRPESIII-TGSLTVRDLSELMKVPETEIIRTLFF-KGMAVNITQTLDVDTIEMIARDFEMTV--ETPS------TQSAAIKTTEMIDV------SDWESLQRRPPVVTIMGHVDHGKTTLLDSIRKT--KVAQGEAGGITQHIGAYHVDVE----HNGKPEQIVFLDTPGHEAFTAMRARGARVTDIAVLVVAADDGVQPQTKEAISHARAAEVPIVVAINKVDKPSANPDRIKQELTEQGLVAEDWGGETIMVPVSALRGENLDNLLEMILLVAEVE---ELVANPDRLAKGTVIEANLDRTKGPVATLLVQNGTLRVGDSIVAGSVFGKIRAMIDDRGQKVEAATPSFAVEILGLSDVPAAGDEFDVYESEKEARSIADQRAIEQRNTRLQQALSSRRVS--LSTLSIQAQEGQLKE--LNLILKADVQGSVEAILGALKQLPQNEVQIRVLLASPGEITETDVDLAAASGAVVVGFNTTLASGARAAADREGVDIRDYNIIYKLLDDIQGAMEGLLDPEEVEEHLGFAEVRAVFTVGRGA-VAGCYVQSGKLVRNRFLRVRRGKEIVYQGVLDSLKRMKEDAREVATGFECGVGVSKFNDWKEGDIIEAYEMVMKRRTLSS--------
>102232
------------MN-HE-KVRIYDLSKELDID--------------NKEVLEIC-AQLNIVVKSHSSTITESQAEQIRAKAERISQVKQSEVEQSW---------------------------------------------ETIT----SKNKPEIL--------------AVHHKQHQD---DFNPDMSPSNTVN---------------------TKPE-LTLTPAA-------RPP---------------KPQLT-----------------------------------------PTDPSTTDS-------------------------------------------------------------------------------------------------------------------------SQQ---------------ISTDHMLESSQ--------LLQP----------------PVR----------------PE-------------------------------------------K----P--KPQVKPL---------------------AK-------------------------KPSPKQEKN------PDVPVKSKRE---------------IEKVKAP---ETEISISETLPTEEKAKVKVKVRP--------------------KAKS---EQ--------------EPE------------------------KNQEEGSVR-------------------------------------------------------------------------------------------LPRLI-RPQL------PK----P-----------AK-PKS------------------------TEGLDPGLD----------LESELGIEGAEKE---TDSDE------AILLE--KPK-----RN-------KQIK------------LT-----K-P-----------EKAK---KWEEEEE-EDN----------KAK-------AAK--LAPKNKR---R-SV-VIEED---EE-D---LD----ALLEA---------AGSSTVMNLAIARPP-KPKSENPVS-VTKPSQI----------AKLKKT-GE----------KTEKR--VEN--KE-TKVVEELPAEIEL-SGSLTVRSLAELLKISETEIIKNLFA-KGIAVNITQTLELETATQVAQDLGVKV--TSAT------VEAAATKTTEMLDI------SDLEKLVRRPPVVTIMGHVDHGKTTLLDSIRKT--KVAQGEAGGITQHIGAYHVDVE----HNGKNQQVVFLDTPGHEAFTAMRARGTKVTDIAVLVVAADDGVQPQTREAISHAKAAGVPLVVAINKVDKIEANPDRIKQELMELSLVPEEWGGETIMVPVSALKGENLDTLLEMILLVAEVE---ELSANPDRLAKGTIIEAHLDRAKGPVATLLVQNGTLKVGDIILAGSVFGRIRAMIDDRGAKVERATPSFAVEILGLNQVPAAGDEFEVFFSEKEARLMAEARGDEQRQTRLQQNLSSRRVS--LTTFSEQAREGQLKE--LNLILKADVQGSVEAILGALQQLPQNEVQLRILLSSAGEVTETDVDLAAASGAVIIGFNTTLASGARSAADQESVDIREYNIIYKLLDDIQGAMEGLLDPEEIEEYLGTAEVRAVFTVGRGS-VAGCYIQSGKVIRNRLLRVRRQEQVVFQGSVDSLKRMKEDVKEVNAGYECGIGSNKFNEWQERDVIEVYQMVMKRRTLSTN-------
>2005460
------------MN-NG-KVRIYELSKELNLD--------------NKDIKEIC-EQLNIPVKSHSSTIDASEAERVKAVVAKSPRVEKPSNNLKQ------------------EPRV-----------------------PQAP----GKRQQQIL--------------AIHHKTDTP---NLSSQTMQSK----------------------LGTSPK-LVSPPN--------------------------RPQSSTSDN---------------NSPTSESLIK------------PSQVKDNNKSS-------------------ELKPSPSNQ-------------------------------------------------------KPS----DSISKP-------------STVK------PPK---PVNAA-------VKPEVSKSAKS--------SISP----------------PIK----------------PKIKSVE--------------------------------------P--------------------------------------------------------------SPSPS-------------P-------------------------------------------------SPSPNP---------------------------VK-------------------------F-------------AEKKQATEETEK----------------------------------------------------------------------------KKKVIPS-------LPKLNQRP--------------------------QK-AQT--------------------VAKVAKPLDEDNI----------DLDDAVVDNIAEP----EIDS------DEIIE--KTEV---KKI-------ARLK---RPL------PP-----R-K-----------VK-----EWENEED-DDEQ---------QAK-------LGKG-KVSKKRR---APKP-LLDD----DE-D---FE----SDASS---------IQVDTAFSISTARPA-KPKSLQQQP-TASVAK-------KPRKPAFKTE-KA-------------PK-VERQ--AK-AKDAATLPESITI-VDNLTVRELAERLNTPETDIIKSLFF-KGIPVNITQTLEIDTARMVTEELGVIV--ETPE------EKSAATKETEMLDA------NDLENLQSRPPVVTIMGHVDHGKTTLLDSIRKS--AVASGEAGGITQHIGAYHVDVE----HNGNKQQIVFLDTPGHEAFTAMRARGTRVTDIAILVVAADDGVQPQTKEAISHAKAAEVPLLVAINKIDKPEANPDRIKQELTDQGLVPEDWGGDTTMVAVSALTGANLDELLEMILLIAEVE---ELSANPDRPAKGTVIEANLDRNRGPVATLLVQNGTLRVGDSIVAGSVLGKVRAMIDDTGAKVEAATPSFAVEILGLNDVPEAGDEFDVYQNEKEARAIADQRAVKQRDSRLLQSLSARRIS--LSTISAQAQEGELKE--LNLIIKADVQGSAEAIVGSLQQLPQNEVQIRILLASPGEVTETDVDLAAASGAIIIGFNTTLASGARQAADREGVDIRQYNIIYKLLDEIQGAMEGLLDPEEVEEHLGQVEVRAVFPVGRGA-VAGCYVLSGKIVRNCKIRVRRSNKVVYEGELNSLKRMKEDVKEVNTGFECGVGASKFSDWQERDIIEAYDLVFKRRTLSSN-------
>2420336
------------MN-NT-KVRIYELSKELQLD--------------NNDIIAIC-KKLNIQVKSHSSTITTSQAEQVKKELASGANLSATAPQSKD-------------------------------------------KSKNGS----GKQKQHIV--------------SLKHNKNQN---RTEKSQAAGQKAN--------------------VSTQT-LASPPQ--------RNL---------------KENNSQQ--------------------------------------LKASQTKTNSNT-------------------ANTTELSAS-------------------------------------------------------QP----------------------------------PKT-SETLLAA-------PKPPVSQPKAD--------LIAP----------------PRR----------------EK-------------------------------------------M----S--QNKT-----------------------------NQGNQTKLS-------------EPSSR----------LTAPNKPKLT-------------------------------------------KKAQKP-------------------INKKT---EK---------------AKILSL--------------------------------------------------------------------------------------------------DKQ-----SKVKEPK----EIKPPKLQ-GP--------------P-----------QR-PTK----------------------SVVKEITPNVN----------ELEEENIDSLETE----DTDL------NTLLE--PPKR-------------PKLKDKKRTA--ETSVKS-----K-------------GKKG-K-DWDEEED-EDVVVLAGK---SKNK-------AGKV-AGTKLKK---RPKP-LIDDD---ED-V---FE----DELEEL--------TASNNTVSLSMARPP-KPKSMLAKQ-TTTATN-------KTNRPKKSLG-RN-------DS-SRSAR--ADK--KE-RQVQAGPVEIVTL-TDNLTVRELSDKLNISPTEIITKLFL-KGVAVNITQTLDLETATMVAEELGVSV--DTPE------QKAAAAKNTEMLDE------ADLEHLQSRPPVVTIMGHVDHGKTTLLDSIRKT--KVAQGEAGGITQHIGAYHVDVE----HNGKKQQIVFLDTPGHEAFTAMRARGTRVTDIAILVVAADDGVQPQTREAISHAKAAQVPIIVAINKMDKPDAEPDRIKQELTELGLVPEEWGGDTIMVPVSALKGDNLDQLLEMIVLVSELE---ELSANPDRPAKGTIIEAHLDRARGPVATLLVQNGTLRVGDCIVAGSVFGKIRAMVDDLGEKVEAAGPSFAVEVLGLNDVPSAGDEFDVFPNEKEARAVAETRSIEQRDSRLQSMSSSRRVT--LSSLSAQAQEGELKE--LNIILKADVQGSVEAILGSLQQLPQDEVQIRVLLAAPGEITETDVDLAAASGAVIIGFNTTLASGAQSAADNEGVDIRQYNIIYKLLDDIQGAMEGLLDPEEVEEGLGEAQVRAVFPVGKGS-VAGCYVQSGKLVRNAMVRIMRGNKLLYEGNLDSLKRMKEDVREVNSGYECGVGLAKFNNWQEGDIIQCYQMVYKRRTLAGKDN-----
>129961
------------MN-NG-KTRIYELSKELNLE--------------NKDIITIC-ETLKIAVKSHSSTITEEEVTQIRAAAQSYQPNPQDQGAIAT-----------------------------------PAIK------KAER----GPRKPQIR--------------GIVRHQSES---GTLNKPKTPPEATP-----------D---DSEAGSDAR-LISPPS--------RPS---------------KPASGKT------------------APS------------------PRRPDRGDK---------------------GDSPSPSGG-------------------------------------------------------KPK------NPAP-------------PPER------PSE-RMASRDN-------APSNDDDSSLE--------LLSP----------------PAR----------------PR-------------------------------------------K----Q--KAARTT-------------------------GNELPSASSPA-------------KPVKP-K----------LPQRDRRS--------------SPAASET---------------------APAAAAP----------------------------R---------------PK------------------------------------------------------------------------------------------------------------------KPD-------VVQLV-KP---------K----------------AK-PES------------------------------------------VDLDDQDDDTITPD----DAPQ------KTLLA--PPE---------------------RPQPK----PK-----R-P-----------STRKGK-DWDEEDD-DAD----------KAKLGKA--AKTK--TGTKGKR---K-PL-LIEDD---DD-E---FD----LDQQGE--------DDTSTAVSISIARPP-KPNQSKSNT-PQIMPK-----GRKPSRPTKDRS-------------ESNNR-NAAR--EQ-QKAAAKPPEVVTL-TGSMSMRELSELIKIPETEIIRDLFT-KGIAINITQTLDLETSTKVIQELGIEV--ETPE------AKSAATK-SEMLDL------DDLENLQTRPPVVTIMGHVDHGKTTLLDSIRKT--KVAQGEAGGITQHIGAYHVDVE----HNGKVQQVVFLDTPGHEAFTAMRARGTKVTDIAILVVAADDGVQPQTREAISHAKAAGVPLIVAINKVDKPDSEPDRIKQELTEQGLVPEEWGGETIMVPVSAIKGDNLDTLLEMILLVSEME---ELSANPDRPARGTVIEAHLDKSRGPVATLLIQNGTLRVGDSVVAGATLGKIRAMVDDRGDRVESATPSFAVEVLGMNDVPSAGDEFSIFASEKEARAVADERAAERRENRLQQAM-SRRVT--LSSLSAQAQEGELKE--LNLILKADVQGSVEAIAASLEKLPQGEVQIRMLLAAPGEISETDVDLAAASGAVIIGFNTDLASGAASAADREGVDIREYTIIYNLLDDVQAAMEGLLEPEEVEEYLGTVEVRAVFPVGKGS-VAGCYVLSGKVIRNRRMRVMRGDQVIHDGIMDSLKRIKEDVREVNAGYECGIGSDKFNDWQEGDRIEAYQMIMKRRTLSMV-------
>195253
------------MS-NG-KVRIYDLAKELNRD--------------NKDLLTIC-EKLAISVKSHSSTISDEEAAQIRQEAETFTPPVAPKPMRPA---------------------------------QAPARP-------KPSVPMPVKKSQQIV--------------AVHSTHSRP---TPALAPTSEG-----------------------NSTPG-LVEQPS--------------------------RPVPQLH-----------------RPPAREG---------------SLQPPIKPI---------------------VRAPQPPAP--------------------------------------------------------PA-------PAT-------------PEVE------PLV----------------QAQEPAPLPT--------LQGP----------------PPR----------------PR-------------------------------------------S----T--PSAA----------------------------ETAASASSLEGI-----------APPRKVRLP-------DPP-RSQQL--------------------------------------------QHPEP-------------------LKVPG--------------------PKIS---------------------VSGSEPVPPDVLPK----P----------------------------------------------------------------------------------VHKLQ-PPP--------RLLDAP-----------VR-PAP-----------------------------PKP-------------PGTGTSEDAIE-----------------------V----LQN-------DSVN---RVL------ST-----R-G-----------RRTRGK-TAQEEEE-EL---------------------RAK--NAAKGKR---R-TS-GIEEED--EL-D---FG----ADSLL---------KLQTIDVSQSLVRPP-KPKATKSSR-PVTVKP--------EAKPAPKKA-DK--------N-DRRGH-RGRD--RQ-EEEEVTRPEKITL-DGSLTVQELAMKLVVPESEVIKVLFF-KGIAATINQALDLETAEMVTKELGIEV--EAGT------QESAAKKVTEMIEA------GDLDYLQRRPPVVTIMGHVDHGKTSLLDAIRHA--KVAQGEAGGITQHIGAYHVDVE----HNGEPAQVVFLDTPGHEAFTAMRARGARVTDVAVLVVAADDGVQPQTIEAISHAKAAGVPIVVAINKIDKESAQPDRVKQELTEFNLVPEEWGGDTIMVPVSALQRENLDTLLEMILLVSEVE---DLYANPDRPARGTVIEAHLDKARGAVATFLVQNGTLRVGDVFVAGACLGKVRAMIDDRGQRVEAAGPSFAVEVLGLTDVPAAGDEFEVFIDEKAARSLADQRTMEQRQVRLAQAMAARRVS--LTTLSDQAREGELKE--LNLVLKADVQGSLEAILASLGQLPQDQVQLRILLSAPGEITETDVDLAAASSAVIVGFNTTLASGARQAADQNNVDIREYNIIYKLLDDLQAAMEGLLDPEMVEEELGQAEVRATFAVAKGV-VAGCYVQAGKLVRNCKIRVQRGNQTVHSGVLTSLKRMKDDAKEVATGFECGVRLDDFQGWQEGDVIAAYQTVAKRRTL----------
>197221
------------MS-IG-KVRIYDLSKELNLD--------------NRDLLAIC-EQLGIAYKSHSSTISDADADRIREAAKTYQPHSASPRKVSK--------------------------------TSPPVKK-------APA----PQKTQQIV--------------AVHTQPRSE---TPEA------------------------------PKPQ-LQKPPA--------------------------RPQPPQA---------------------------------------PTRPTPP-----------------------APVAPKPVE--------------------------------------------------------PV-------AAK-------------PPAP------PAK---------------PEPTPPRPVPT--------LVPP----------------PTR----------------PT-------------------------------------------K----K--EEKVAA--------------------------------TPPP-------------RKELK-----------EPP-KKEKG------------------------------------------AIAAAKP--------------------SSQD----R---------------IEIV---------------------QRAVPPAPAKP----------------------------------------------------------------------P-----EMAPKPA-------LPELQ-PPP--------K----P-----------VRAPNP-----------------------------PKP------------V---------------TETV------EVLDD--KS-----------------VS---KVI-------------K-D-----------RHRH-K-DFDEEES------------------------KRK--SSRVVKL---R-EE-IIDEEE--EL-E---LT----SRLVGV--------HQVTVDVSQSLQRPP-KPKVPRPAR-PVT--------------PAAKTE-KSSE-----KK-QSRHR--DRR--PE-EPAEAPPPDHITI-AGPMSVQELATLVRRPEAEIIKTLFF-KGIAATINQTLEVETIELVAKELGITV--ETAE------HKVEATKVTEMLES------SDLDHLQRRPPVVTIMGHVDHGKTTLLDAIRNA--KVAQGEAGGITQHIGAYHVDVE----HNGEKHQVVFLDTPGHEAFTAMRARGARVTDIAVLVVAADDGVQPQTIEAISHAKAAKVPIIVAINKIDKESAQPERIKQELTEYGLVPEEWGGDTIMVPVSALQQQNLDTLLEMILLVAEVE---DLYANPNRPAKGTVIEAHLDRARGPVATLLVQNGTLRVGDILVAGACFGRVRAMIDDRGQRVEAATPSFAVEVLGLAEVPAAGDEFEVLSDEKAARALAEERAAAQRQSRLAQAAAARRVS--LTSLSSQAREGELKE--LNLILKADVQGSVEAILTALNQLPQDQVQLRVLLAAPGEITETDVDLAAASSAVIIGFNTTLASGARQAAEQHNVDIREYNIIYKLLDDIQGAMEGMLEPELVEEELGQAEVRAIFPLSKGV-VAGCYVLNGKLVRNCKVRVLRQQQVIHTGILSSLKRLKDDVREVAAGYECGVRLDDFQQWQEGDIIYAFQTVTKRRSLGSGSD---RN
>582515
---------------MS-KIRIYELSKELDLD--------------NRDILGIC-EDLGINVKSHSSTITDDDAERIRVRARNGGKGAASSGGNSA------------SGNGSSSGGGA-----KPQLRSSGSKK--V--QPPVK----KPRQQQIL--------------ALRKGVRPA---PPLPTNAD-------------------------GDAPQ-LVAPPR--------PPALN-------------KPQPSSA-----------------VAPSETS---------------AASPPQSK----------------------PQLIGPPGQNA------------------------------------------------------PT------VPVL-------------KPLQ------PSP-PPVSADAPSS-LETPPTREPIRKPR--------LLGP----------------PGK----------------PVI------------------------------------------P----S---------------------------------------------------------KPRPE-R----------PP-APRKP------------------------------------------GAGEPTP--------------------------------------------PPSRH--------------------GSSESESSVSV------------------------------------------------------------------------------VQSPL-------RPRRALKP---------K----P-----------SR--------------------------DEYAETKPQQ-----------AQATDDTDSSDDV----DDSV------EVLLE--KPK----RQT-------PKLK---RPE------------TR-T-----------SSPR-R-DWDEEEK-EQA--------------------AAK--SGTKAKR---RPKP--VDEDE--DV-E---LD-----GLDAD--------KDVSVTNALSLERPP-KPAALVRNK-PAPKPQ------SKPKKPISRAA-RASS---DQGGAGGGSA--SRR--RD-RREAPQRPELIVL-TEGLTVRDLAEMLAVPETEIVKSLFF-KGIAINVTQTLDLPTAQTIAEEMGVMV--DVPE------EQAEATKTTEMLDD------TDLEHLTLRPPVVTIMGHVDHGKTSLLDSIRKT--RVAQGEAGGITQHIGAYHVDVD----RGGEQKQVVFLDTPGHEAFTSMRARGARVTDVAILVVAADDGVQPQTREAVSHARAAEVPLIVAINKIDKEGSEPDRVKQELAELGLLPEEWGGETVMVPVSALRGDGLDTLLEMILLVTEVE---ELSANPNRLARGTVIEANLDRARGPVATLLVQNGTLRVGDAFVAGPVFGKIRAMIDDRGDRVESAPPSFPVEVLGLTDVPAAGDEFEVFANEKEARALAERCLQEQRQTRLQRASRSRRVS--LSGLSAQAQEGELKE--LNLIVKADVQGSVEAIEGSLEQLPQNEVQVRVLMAAPGEVTETDVDLAAASGAVILGFNTTLASGAKAAADREGVDVREYDVIYRLLDDVQGAMEGLLEPEEVEQPLGEAEVRAMFPVGRGT-VAGCYVLSGKIVRNRFMRVRRGSEVVYQGNIDSLKRVKEDAREVNAGYECGINSTKFNDWKEGDIIEAYEMVMKRRTLTPAAATSSRR
>1919134
------------MT-DG-KIRIYELSRELKLK--------------NKEILRLC-EELDIAVKSHSSTITASQAEQIRTAAGRLRASDGGAGSRGK-----------PSGTNRRRSAT-----------NGRSGA-------NQQ----PGSQQEIL--------------AVRKRSQAA---SATAGSAEAQ-----------------------GGQSQ-SPQPPQ--------------------------SPQPPQA-------------------------------------------------------------------------------------------------------------------------------------APE---------------------------------PSK---------------APAAQSPQKPE--------LAGP--------------PKPAQ----------------PQ-------------------------------------------A----S---------------------------------------------------------RPQQA-AAP---------P-SETTE----------------AAAST----------------------QPAVKP--------------------ATPP----Q---------------PPPQ--------------------------------------------------------------------------------------------------------------RNKPQ-------------RPE--------R----P-----------QS-PPS------------------------AKTSEPSK----------------------------TEPA------ARPSG--EPS-----TT-------PKPK---RPE----TAAP-----K----------------------QDERP-ERQ----------AGK-------PPK---SGRTKR---P-KP-KVEED---EA-S---LDM---AQLETETAEPTESSAPAQSTSARSLERPS-RPGSQATKA-PATKAP------SRPKKPTRKPS-AA----------KSQAR-QQQR--RQ-EPAEPQLPDKVVL-ERELTVRELAERLNIAETDIVKQLFF-QGVAANVTQTLDSATARAVAEERGVTI--ETPE------RSSAAQK-SEMLDS------EDLEYLQLRPPVVTVMGHVDHGKTSLLDAIRQT--KVVEGEAGGITQHVGAYHVNVE----QEGETKQVVFLDTPGHEAFTAMRARGARITDIAVLVVAADDGVKPQTQEAVSHAQAAGIPIVVALNKVDKPEADPDRVKQELTELDLIPEEWGGQTVVVPVSAVQGENLDSLLEMLLLVAEIE---ELSANPQRPAKGTVIEAHLDRARGPVATLLVQNGTLRVGDPIVAGWVFGKVRALTDDRGERVEAASPSFAVEVLGLGDVPSAGDEFEAFRDERAARETAEERSEQQRERRLQQAM-SRRVT--LSGLSTQAQQGELKE--LNLVIKTDVQGTVEAILGALQQLPQKEVQVRVLLAAPCEISEADIDLAAASGAIVVGFNTSLASGARNTADREGVDIREYEVIYKLVDDIQGAMEGLLEPEEVEQPLGEAEVRAVFPVGRGT-VAGCYIRSGRVARNRNIRVRRGDAVIYEGNLDSLKRVQDDVKEVSAGYECGIGAHKFNDWQEGDTIEAYEMVVQRRSLADKKQ-----
>65093
------------MT----KVRIYDLSRELDLE--------------NKQVLDIC-NKLNITAKTHSSSIPEEDAERIRADVQKGGVSKNYDNGNGK-----------------ANPRN-----------------------GKPS----KKHQQKIL--------------EVRHNKREE---GKDPHGKNGDES---------------------GDGPQ-LKAPPR--------RPTAK------SDVDQDIRPKPKMK------------------KTA------------------QETPSSVSP---------------------DTSETTENLQKP-----------------------------------VAGSEGSVQKQAE----KPK---APEAKPS-------------PSVK------SEA-PAPTEAN-------LESSASSESKE--------LIGP----------------PSK----------------PK-------------------------------------------P----P--KKEG----------------------------KKVEKPKKPE-------------KPTLK------------SP-KPKPE----------------PAPEK-------------------------AEPA-------------------------------------------PE---------------------------AKTEEKPA-----------------------------------------------------------------------------PKKPA-------KPKMLAKPKRA----ADQ--QAP--------------PKD------------------------EDQLGKTA------------KEEETSEEETSD------DN------ELLLE--QPK-------R------PRPK---RVE------AP----TR-T-----------GKKK---GWEEEEE-DTEKV------------------EAK---AQPKKR---RPKP-IIEDDD--DE-E-LALE----NELDQ---------PEQDSIALRSLERPP-KPEALQKKA-TTPQPK------AAPSKPKKNRG-GS--------Q-PSTQR--TQR--QE-KEQSKERPETITL-TQELAVPALAELLAVSETEIIKNLFF-KGIQVNITQTLEIETARMVAEDLGVNV--EIPE------EKSAATK-TEMLDT------EDLENLQSRPPVITIMGHVDHGKTSLLDSIRKT--KVAEGEAGGITQHTGAYHVDVD----HEGETKQVVFLDTPGHEAFTAMRARGAKVTDIAVLVVAADDGVQPQTQEAISHAKAAGVPIVVAINKMDKEGAQPDRVKQELTEHELVPEEWGGNTPMVGVSAITGDNLDELLEMIILVAELE---ELSANPDRLAKGTVIEANLDRARGPVATLLVQNGTLRIGDVIVAGPCFGKIRAMIDDRGERVEVASPSFAVEILGLSEVPSAGDEFAVYKDEKEARAIAEQRTAEMRSSRLQRAASSRRVT--LSNVSEQAQEGELKE--LNLIIKADVQGSVEAIQSSLAQLPQNEVQIRVLYAAPGEVTETDVDLAAASGAVIIGFNTTLASNTKAAADKEGVDIREYDIIYKLLDEIQGAMEGLLDPEEVESPLGTAEVRAVFPVGRGS-VAGCYVQSGRIVRNRQMRVRRDGEVVYQGNIDSLKRVKEDAKEVQSGFECGIGSNKFNNWKEGDIIEAYEMVMKRRTLNPKK------
>13035
------------MT----KVRIYDLSRELNLE--------------NKQVLDIC-NQLNITAKTHSNSISEADAERIRATVEKGDVIKQQQNGNGS-----------------GNARN------------------------GKK----SQKSHQIL--------------EVRHNKSRV---ENQSSAERNGENG--------------------GDSPQ-LKGPPR--------RPEEPK----YKDAGKEVKPKPKMK------------------KPTAAT---------------VETPPSVSS---------------------ESSQEIKEE-----------------------------------------------KQPE----KPT---VEETKPTVEQETKVEQKEKVSSVT------PPT-PPASKSV-------ETPSEESEGKE--------LIGP----------------PSK----------------PK-------------------------------------------P----P--KKEG----------------------------KTGDKSKKVE-------------KPTLK------------SA-KPKPQ----------------PQPEP---------------------KEVKEEPVE------------------AKEA----K---------------PE---------------------------TKTEEKPV----------------------------------------------------------------------------KPKKPV-------KPKMLAKPTRGK---VEK--EKT--------------PPD------------------------DSDLDKTA------------KDDEGAEEETTD------EN------ELLLE--QPK-------R------PRPK---RVD------AP----TR-T-----------GKKK---GWEEEEE-DPEKV------------------EAK----AQKKR---RPKP-IIEDD---DE-E-LALE----EELGT---------TEEQSIALRSLERPP-KPEALQKTA-SPSSPP----PKAAPSKPKKNKG-GS-------SQ-QSSQR--NQR--QE-KEPEKERPESIIL-TEGVAVPELAEMLAVSETEIIKNLFINRGIQANITQTLELETARLVAEDLGVQV--ETPE------EKSAATK-TEMLDT------EDLDHLQFRPPVITIMGHVDHGKTSLLDSIRKT--KVAAGEAGGITQRTGAYHVDVE----HEGETRQVVFLDTPGHEAFTSMRARGAKVTDIAVLVVAADDGVQPQTQEAISHAKAAGVPIVVAINKMDKEGAQPDRVKQELTEHELVPEEWGGNTPMVGVSAITGENLDELLEMIILVAELE---ELSANPDRLAKGTVIEANLDRARGPVATLLVQNGTLHVGDVIVAGPCFGKIRAMIDDRGQKVEAASPSFAVEILGLGEVPRAGDEFAVYADEKQARAIASERTAEMRSSRLQRAASSRRVT--LSNVSEQAQEGELKE--LNLIIKADVQGSVEAIQSSLSQLPQSEVQIRVLYAAPGEVTETDVDLAAASGAVIIGFNTTLASNAKAAADREGVDVREYDIIYKLLDEIQGAMEGLLDPEEVESPLGTAEVRAVFPVGRGF-AAGCYVQSGRLVRNRRMRVRRNGEVVYDGNMDSLKRVKEDAKEVQSGFECGVGSNKFNDWKEGDIIEAYEMVMKRRTLKTK-------
>1919144
------------MT----KVRIYDLSKELNLE--------------NKQVLDIC-NKLNIAAKTHSSSIPEEDAERIRANVQKEGVSKQQENGKGK-----------------PNAKN------------------------GKS----RKKNQQIL--------------EVRHNKQRA---EEDASQANSQQAGR-------------------GNSQQ-LKTPPR--------RPVEN------TEANQDLKSKPQVK------------------KPA------------------SEADLSASS---------------------NASNTASES--------------------------------------------------L----KPQQSGSPAAKAEAPQS---------PSVS------PQS-EETHQTS-------AAQPPSQEKSE--------LIGP----------------PTP--------------KKPQSS-----------------------------------------PS-EQP--KTEG----------------------------KKVEKP-KPK-------------KPTLK-----------SAPTKSKSQ----------------SQSEA---------------------ASGEKEPS---------------------------Q---------------PV---------------------------EKTEPKPA-----------------------------------------------------------------------------VKKPA-------KPKMLDKPKRAG---SEK--SAP--------------SKQ------------------------EETVAKTG------------QSEQDSEQETSS----QNDT------QFPVE--QPK-------R------SRSK---RPD------AP----TR-P-----------GDKK-K-GWEEEEE-------------------------GK----AAKKR---RPKP-VLEEDE-DEE-D-LVFD----SEEEQETL------TQEQSVASRSLERPP-KPESLQKKS-SPQTKS-------APSKPKKNRG-SN-------QQ-GTQQR--SQR--QD-KQSQKERPQKITL-SHELTVLELAEMLEISETEIIKNLFINRGIKANITQTLELDTARLVAEDLGVEV--EIPE------QKSGAEK-TEMLDT------EDLENLQPRPPVVTIMGHVDHGKTSLLDSIRKT--KVAEGEAGGITQHTGAYHVDVE----HEGETKQVVFLDTPGHEAFTAMRARGAKVTDIAVLVVAADDGVQPQTQEAISHAKAAGVPIVVAINKMDKEGAQPDRVKQELTDQGLIPEEWGGETPMVGVSAITGEYLDDLLEMIILVAELE---ELSANPDRLARGTVIEANLDRARGPVARLLVQNGTLYIGNIIVAGSCFGKIRAMVGDRGERVQKASPSFAVEVLGLNDVPGAGDEFDVYKDEREAREVAEKRAEQERNSRLQRAASSRRVT--LSSASEQAEQGELKE--LNLIIKADVQGSVEAIQSSLSQLPQNEVQIRVLFAAPGEVTETDVDLAAASGAVIIGFNTTLASNAKAVADQEGVDIREYDIIYKLLDEIQGAMEGLLDPEEVESPLGEAEVRAVFPVGRGY-AAGCYVRSGRIIRNRQMRVRRNGEVVYEGNIDSLKRVTEDAKEVQSGFECGIGSKRFNKWQEGDIIEAYEMVMKRRSLNSNK------
>113355
------------MK-NG-KVRIYDLSKELELD--------------NRDVLEIC-SRLSIDVKNHSSTITESQADNIKEVAKNYPMTSVNNQVKKT--------------TTTHHKEQ-----------KNPASP------ELKT----KNKKQEIL--------------AIYSSNQSS---TDGST----------------------------KDSPM-LLTPPR---------PQ---------------APS---------------------------------------------------------------------------DGGKNIAETGA---------------------------------------------------KP------------------------PKIE------PSR-----------------PQVSANKPT--------IKSP----------------PSL----------------DRDNVVND-------------------------------------P----E--KEQKS--------------------------------------------------SPKVKLSFN----EEDKKP-RPKTA----------------NKTSP---------------------------P-----------------RRGNNKN---NRKDF----------DTPDIV----------------------SGDLDNNIKPSKP----SVAKQETGEK-----------------------------------------------------------ENFKAAP-------KPKLH-RP--------------P-----------QR-PVA--------------------------VVEPELD-------LDEDMDETALTSSDDD----FDGE------PILLE--KPN----RIK-------QKIK---KPL-------------E-K-----------GETA---VWDDDDD---------------SK-------EGK---KAVKKR---R-AQ-LIDDD---DD-D---LV----DYLDGE--------DGDNEFLNLALARPE-KEVSQQPKP-PEKTRA-----------PRKQKP-KF--------D-KTELK--VDK--KL-KAEKEKPPEFIVL-KQSPTLRELADLLNTPDTEIIKLLFF-KSIAVNITETLDMEIAKIVAADLGVEV--ITEE------EKASAKK-TEMIME------TDLDSLQHRPPVVTIMGHVDHGKTTLLDSIRNT--KVVQGEAGGITQHIGAYHVDVE----HEGKTQQIVFLDTPGHEAFTAMRARGAKVTDIAVLVVAADDGVRPQTKEAISHARAAKVPIVVAINKVDKPDANPDRVKQELVDLQLVPEDWGGDTVMVPVSALNGQNLDTLLEMIVLVAEME---QLSANPDRLAKGTVIEAHLDRARGPVATLLVQNGTLRVGDVIVAGSVAGKIRAMIDDRGDKVEAASPSFAVEVLGLNEVPAAGDEFDVYKNEKEAKAIAESRAEALRDTRLQQALSSRRVT--LSTLSAQAQQGDLKE--LNLIIKADVQGSAEAILGSLKQLPQKEVQIRVLLSGAGEVTETDVDLAAASGAVVIGFNTTLAPNARQAAEQEGVDIREYNVIYKLLDEIEGAMEGLLDPEEIEESLGVAQVRAVFAVGKGA-VAGCYVQSGKVLRNRFIRVIRNGKVVYNGNLDSLRRVKDDVKEVAAGFECGIAINKFADWQEDDRIEAYEMVFKRRTLTQ--------
>2054282
------------MK-NG-KIRIYDLSKELALE--------------NKDVLEIC-SQLSIDVKTHSSTISESQAQSIKEAAKNYRMTSSNHKKGKN----------------HDHQKN-----------KNQVPE-------SKS----HKPKLEIV--------------ALYKKNRSE---EQNPGQPQESQNDT-------------------QDAPT-LLTPPR---------PQ---------------RPSADQGK--------------------------------------------------------------------SESGEKQEKSTS--------------------------------------------------------------LRN-------------PPPR------PSS-PNGNRN--------NGEEKNAPRPE--------LKSP----------------PAP----------------PKSS-----------------------------------------S----D--QEEKSSS-----------------------G----------------------KPRSVAKLMDSI---EGDRKP-KPKIK----------------------------------------------GKPS----------------RGGKTKQ---DQ-----------------------------------------SPDLDTQEKKVTP----PVATKDDGE----------------------------------------------------RKT-----LGLKSPP-------KPKLQ-KP--------------P-----------ER-PAA---------------------------VEQEPD-------LDEDI--DNTSNNEDD----FDNE------PVLLE--KPK----RTK-------QKVK---KPL--------------VK-----------DSPA---VWEDEDD--------------SGK-------ENK---KAAKKR---R-SF-VLEDE---DE-D---LI----DYLDDD--------NEGENPLNLALARPD-KPASKSPKP-ADRIKS------PRRQKPKLDRSDNS--------S-SSKSN-DNNN--KK-VKQEKQVPEEIVL-KESLTLRQLADNLNTPDTEIIKMLFF-KGIAVNITETLDLEIAKMVAEELGVTV--ITEE------EKASATK-TEMLAE------TDLDKLITRPPVVTIMGHVDHGKTTLLDSIRNT--KVVQGEAGGITQHIGAYHVDVE----HEGTTQQIVFLDTPGHEAFTAMRARGAKVTDIAILVVAADDGVRPQTREAISHAKAAKVPIVVAINKIDKPEANADRVKQELSELELVPEDWGGDTVMVPVSALNGQNLDTLLEMIVLVSEVE---DLSANPDRPAKGTVIEAHLDRARGPVATLLVQNGTLRVGDVFVAGSVAGKIRAMIDDRGDKVEAASPSFAVEVLGLNEVPQAGDEFDVYPSEKEARAIAEGRAEEDRTSRLQQALSSRRVT--LSTLSAQAQQGELKE--LNIILKADVQGSIEAILGSLKQLPQKEVQIRVLLSSAGEITETDVDLAAASGAVVVGFNTTLAPNARQAAEQEGVDIREYNVIYKLLDEIEGAMEGLLDPEEVEEALGKAEVRAVFPVGKGA-VAGCYVLSGKVVRNRFIRVLRNGEIVYNGNLDSLRRVKDDVKEVASGFECGISINKFGNWKEKDIIEAYEMVFKRRTLSQ--------
>755178
------------MK-NG-KVRIYDLSKELALD--------------NKDVLEIC-SQLSIEVKNHSSTITESQAQDIKEAVKKVSMTSAQNQVNKN------------------TPDK-----------SKTSSS------SIKK----PNKKQEIL--------------AVYKNDKQS---EQEKNN---------------------------ANSPV-LLSPPR--------PP----------------QPSKDY----------------------------------------KKAPNHSEMVQE------------------NDNGSPNNVQSM-----------------------------------------------------------DKSLKQ-------------PPAR------PSL---------------------VEKPE--------LKSP--------------SAPEL----------------KK-------------------------------------------S----S--TINKANS-----------------------NSKEGDEKKVVS-------------RSEVAVSTS----EEEKRA-KSKNN----------------NKSKN---------------------------------------------NSRRTKN---NQ-------------NLPRRN-------------DKES---IGSAKLTTEEKDSLPKPAKPVIKDAKNS----------------------------------------------------ADL-----DKLKLAP-------KPKLQ-KP--------------P-----------QR-PPA--------------------------IIDSDLD--------DDDLETKAKSTDEDD----LDSE------PMLLE--KPK----------------IR---KPK------QK-----KST-----------TENS---SWDDDDD-DSDK-------------------SGKK-DAKKVKK---R-RS-LVIDD---DD-D---LE----DYFDDD--------QEDSTVIDLALARPP-KPKKEATKA-TEKTRA-----------PKKQPV-KK--------D-KAETK--SER--KG-KQEKQEKPEFIVL-KNAPTVRELADLLVTPDTEVIKLLFF-KGIAVNITETVDLEIAEMVAKELGVEV--ITEE------EKASAAK-TDMLTE------ADLDKLQKRPPVVTIMGHVDHGKTTLLDSIRNT--KVVQGEAGGITQHIGAYHVDVE----HEGETQQVVFLDTPGHEAFTAMRARGTKVTDIAVLVVAADDGVRPQTKEAISHARAAKVPIVVAINKIDKPEANPDRVKQELAELELVPEDWGGDTVMVPVSALTGDNLDALLEMIVLVSEVE---ELLANPDRNAKGTVIEAHLDRARGPVATLLVQNGTLRVGDVIVAGSVMGKIRAMIDDRGAKVEVASPSFAVEILGLSELPEAGDEFEVYSNEKDARAIAESRASAKRDNRLQQAMSSRRVS--LSSLSAQAQQGELKE--LNLILKADVQGSVEAILGSLKQLPQNEVQIRVLLSGAGEVTETDVDLAAASGAVVIGFNTTLAPGARQAAEQEGVDIREYNVIYKLLDEIEGAMEGLLDPEEVEESLGKAEVRAVFSVGKGA-VAGCYVLSGKVVRNRFIRVLRNGTEIYNGNLDSLRRVKDDVKEVASGFECGIAVNKFSQWQEGDIIEAYEMVFKRRTLSA--------
>1947889
------------MN-NG-KVRIYELSKELNLD--------------NHYVLNLC-DQLNITYKSHSSTISESEAERIRAWAEKHPPSETPAGKPTH--------------------------------HRSKSQG------SEKP----IKKKQQIL--------------EIRRHSSEG---DKNSGSTPDAPRIP------------------SEDAVS-LQSPPSRL------------------------SPSPVSE----------------VSKPTL-----------------PVAPEQKAEEH-------------------PVASRPPEQ--------------------------------------------------------PA---AEKSAEP-------------SPHS------PSK----------DVTPPLSMPDADQKTQ--------LIGP----------------PVR----------------PS-------------------------------------------Q----P--TKPLKV--------------------------EAKTAPVTVEGTVSAPPAPA---KPGKPNRSP-------KPP-RLKRSG-------------NGAKPES-----------------EEVKKTQGTKP----II-LKDKEG----GKSEKPNG--DK-------------KRPS-----------------------GSGEATAVSSKPRK----PAKPEAIAN----------------------------------------------------RDK-----DKLSDPL-------------RP---------R----P-----------VR-PGA--------------------------------------------STKGKTEEMDDE---DLVTT------PLDNS--EPEETLE----------LELR---RPM-------P-----R-P-----------TKKV-K-KRSEEED-EDDRQ---K---ANAK-------AGK---GVTKKR---R-PQ-IIEDDL--DD-D---LD----DDLD----------DDNATEVSLSLVRPA-KPKGLSAPA-AKPTGV-----------PAAKKR-SS----------NRDHR--GRRMANK-GTEKVEKPEKITL-KGELMVRDLAALLAVPETEVVKRLFT-KGIAATVTQTLDLETAIWVTEDLGVEV--ETVV------AQSEATK-TQMLEE------EDLEHLHRRPPVVTIMGHVDHGKTTLLDAIRQT--KVVDSEAGGITQHIGAYHVDVE----HDENSQQIVFLDTPGHEAFTAMRARGAKVTDIAILVVAADDGVRPQTIEAISHAKAAQVPIVVAINKIDKEGASPDRVKQELMEHGLVPEEWGGDTIMVPVSAIQGENLDGLLEMLILVSEIE---ELSANPDRLAKGTIIEAHLDKARGPVATLLVQNGTLRVGDAVVAGATMGKVRAMIDDRGDRVEEALPSFAVEVLGLNELPSAGDEFECMADEKEARAIANSRAEAQRETRLQQALASRRVT--LSSLSAQVKEGELKE--LNLLLKADVQGSVEAILGSLQQLPQNEVQLRILLAAAGEVTETDVDLAAASNAVIISFNTTFASGARAAADQTGVDVREYDIIYKLLDDIQGAMEGLLDPELVEEDLGQVEVRAVFTIGKGA-VAGCYVLSGKAIRNCNLRVMRGQNLIYEGFLDSLRRERDDVKEVNSGFECGIGVDKFTTWEVGDVIETYRMVTKRRTLSS--------
>1671698
------------MN-NG-KVRIYELSKELNLD--------------NKDILAVC-QRLNISVKSHSSTITESEAELIRTTAENLPHSPSKSAAPEK------------------SNSH-----------SSDSTA-------NYN----EQKKQQIL--------------EIRKPKPLL---EKSQQKNYSK-----------------------IDNNL-VTTPPN--------PSVLD---------NQLKAPSRPR----------------------------------------PNSPVKSEVVK-------------------DQSG-------------------------------------------LEVGNNSLAQHPN----QPL------NKDR-------------T---------PDQ-------------KDTTEKQTAEVPK--------LVAP----------------PAR----------------PA-------------------------------------------P----P--SLNR------------------------------NPRNTSIS-------------KPNQKNK-------------KPKQE----------------GKKRK----------------------DKEEKPAEKQ-------------PFVSKKD---NKDTP---------------------------------------HRDKESVKTS------PPAPETSPQ----------------------------------------------------AKP-----KHREKPTV---KLKQVQEK-KP---------Q--LAPK-------------PKL------------------------TTSVTEESTD------IV--VDVEAKEQEENV----IETV------NYDLE--KPR----RKA-------IAPN---KPT------LA-----K-A-----------KKGS---KWDEEEE-DPNEI--------AQK-------NAK--STAKAKRL--RPKP-MLEDE---DE-E---LA----ELLN----------KPAPVTMSLSLARPA-KPKSFTEKN-KPQSGS-------NTSNIKKKSS-QS-------RE-SVKSE--SSE--QT-QPAELKPVEKLVI-SASMTVQELALALAVPETEIIRRLFM-KGIAVNITESLDIPTIEMVVQEEGIPI--EIPE------EQSAAKKITEMLED------ADLESLERRPPVVTIMGHVDHGKTSLLDSIRAT--KVAAGEAGGITQHIGAYHVDVE----HEGKMQQVVFLDTPGHEAFTAMRARGARVTDVAILVVAADDGVQPQTIEAISHAKAAEVPLIVAINKIDKEEANPDRVKQELMEHGLVPEEWGGDAIMVPVSAIQKQNLDTLLEMILLVSEVE---DLQANPERLAKGTVIEANLDKARGPIATLLVQNGTLKVGDIVVAGSVYGKVRAMIDDRGDRVDQASPSFAVEVLGLRDVPQAGDEFEVLENEKEASAITGERADAKRESRIM-----RRTS--LGAVSARAQEGELKE--LNLILKADVQGSIEAIVGALRQLPQKEVQLRLLLSGAGEVTETDIDLAAASEAVIIGFNTTMASGARPAADAAGVDVREYDVIYKLLDDIQGAMEGLLDPELVEEPLGEVEVRAVFTINRGA-VAGCYVLSGKVVRNCKVRVRRNGEVIHQGILDSLRRMKDDVKEVNAGYECGISFDSFSNWSEGDIIEGYQMVTKRRKLST--------
>203124
------------MN-NG-KVRIYELSKELNLE--------------NKDILAVC-QRLNISVKSHSSTITESEAELIRTTAENLPHSPSLSAAPEK------------------SNSQ-----------NQDSGI-------GYN----EQKKQQIL--------------EVRKPKPLL---EKSQQKNHSK-----------------------INNNL-VTTPPN--------TSVLN---------NQVERVGISR----------------------------------------PNSSLKSETLK-------------------DNS---------------------------------------------EVGDNSLVQHPN----RPL------NKDN-------------TVKE--N-YVPQK-------------TDSNEKSKVEVPK--------LVAP----------------PAR----------------PA-------------------------------------------P----P--SLNR------------------------------NLRNTGVN-------------KPNQKNK-------------KPKQE----------------GKKRK----------------------DKEEKPFEKP-------------AIVSKKE---NKDTS---------IEKPTIA----------SKKENK-----DTFQNRESVKTS--------ASDTSSQ----------------------------------------------------LKP-----KHREKPTV---KLK--QEQ-KP---------Q--LAPK-------------PKL------------------------TTPLKEESTD------VNLGLDLEGKEPEDNV----AETV------SYDLE--KPR----RKT-------IAPS---KPT------LT-----K-D-----------KKVS---KWEEEEE-DTSEV--------IQK-------NAK--SSAKNKRL--RLKP-LLEDE---DE-E---LA----ELLN----------KPAPVTMSLSLARPA-KPKSFTEKN-KPQPGS-------NISNLKKKSS-QS-------HE-SVQSE--SNE--QT-QSAELKPVEKLVI-SASMTVQELALALAIPETEIIRRLFM-KGIAVNITESLDIPTIEMVVKEEGIPI--EVPE------EQSAAKKTTEILEE------TDLASLQRRPPVVTIMGHVDHGKTSLLDSIRAT--KVAAGEAGGITQHIGAYHVDVE----HEGQMQQVVFLDTPGHEAFTAMRARGARVTDVAVLVVAADDGVQPQTIEAISHAKAAEVPLIVAINKIDKEEANPDRVKQELMEHGLVPEEWGGDAIMVPVSAIQKQNLDTLLEMILLVSEVE---DLQANPERLAKGTVIEANLDKARGPVATLLVQNGTLKVGDIIVAGSVYGKVRAMIDDRGYRVDKASPSFAVEVLGLRDVPQAGDEFKVFKNEKEASAITTERADAKRESRIM-----RRTS--LGAVSVRAQEGELKE--LNLILKGDVQGSIEAIVAALRQLPQKEVQLRLLLSGAGEVTETDIDLAAASEAVIIGFNTTMASGARQAADAAGVDVREYNVIYKLLDDIQGAMEGLLDPELIEEPLGQVEVRAVFTINRGA-VAGCYVLSGKVVRNCKVRVRRNGEIVYQGILDSLRRMKDDVKEVNAGYECGVSFDNFNNWSEGDIIEAYQMVTKRRKLST--------
>2055792
------------MN-NG-KVRIYDLSRELNLD--------------NKDILAVC-ERLNISVKSHSSTITESEAERIRKTAEKYVASHSSPGKPAP---------------PERAAAP-----------SRESGP------HPND----QQKKQQIL--------------EIRSPKVRP---QAGANSQQSGN------------------EERKKPQAT-VATPPKSPVAQQLQPPA---------------KPNINRPVLSK-----------------------------------PTVPSATAESE-------------------TVSETVSETVGAI----------------------------ALETD-TQAA-VSIVP-------QPS---------------------------------PEK---------AERKERMAIAPPGPSAR--------LTSP----------------PVR----------------PA-------------------------------------------G----E---------------------------------SANRTQLSQGN-------------KPVLKLA-------------KTEQE----------------QSEQA----------------------ENLEAP--------------------AKPS----R---------------PSRP--------------------APGGTESRAQRPR---------------------------------------------------------------------R-----EGALGPV-------KTQLADRPQPG---------GGP-----------RR-SLA----------------------PATSATGLRSR---------GGDTGAAGDDSDDN---EEDN--------------TPL----LGI-------TLLE---RPS------LP-----R-P-----------AKKT-QVIWEEDDE-ENSD---------AAK-------AAK---AGKVKRS--RLKP--IDED---DD-D---LE----NGLD----------MPAPVMVSLSLARPA-KAKSQAAPK-STPTPGAPG-SSGKNKRPGPSHDKSS-------SG-STGGR-GSRG--KT-AEAKVERPETLIL-SRPMTVQELAGTLAVPETEIIKRLFS-KGIAVNITETLDIAAVRMVAEEMGIEV--ETPE------KVAPALKVIEMLDA------TDMEYLQRRPPVVTIMGHVDHGKTTLLDSIRKT--KVAQGEAGGITQHIGAYHVDVV----HEGKSQQVVFLDTPGHEAFTAMRARGTRVTDIAILVVAADDGVRPQTIEAISHAKAAKVPIVVAINKIDKEGAQPERVKQELTEYGLVADDWGGDVTMVPVSAIRGENLDTLLEMILTVAEME---NLNANPNRAAKGTVIEANLDKARGPVATLLVQNGTLRVGDIVVAGSALGKVRAMIDDRGARVEQATPSFAVEVLGLREVPRAGDEFDVFANEKEAAAIASGRATSQRDSRLLQG---GRIS--LSGFSQQAKEGVLKE--LNLILKADVQGSLEAIVGALTQLPQKEVQLRLLLSAPGEVTETDIDLAAASNAVIIGFNTTLATGARQAADQAGVDVREYSIIYNLLDDIQGAMEGLLEPELVEEPLGSVEVRAVFAIGRGA-VAGCMVLSGKVIRNCKVRVRRGNNVIYEGILDSLKRMKEDAKEVNAGYECGISLSGFSDWAQGDLIEAYRMVTKRRTLSQ--------
>1880991
------------MN-NG-KVRIYELSRELNLD--------------NKDILAVC-EGLNISVKSHSSTISESDAERIRKTAEKYVASHSAPSKPAP---------------PDRANGP-----------HRDSGN-------RSN----DPKKQQIL--------------EIRRPKVRP---GANSRHSGGSNERSPNVN-----------EENSNPQPT-TATPPKLPTSQQLPAPA---------------KPNINRRE--------------------------------------PSRPNVN-----------------------SPVAAPEHLGDR------------------------------RETD-NAGAESSIVPQN-----NPS---------------------------------PNQ-------------GRPINSPPPPQPK--------LTSP----------------PVR----------------PD-------------------------------------------G--------------------------------------NPNRVPGNQGN-------------RPVLKGA-------------KTETE----------------SAESV----------------------QTTTQP--------------------ARPA----R---------------PSRGG---------AKP--------GGSEEKEGSRPR---------------------------------------------------------------------------RDGERPGR---PQQATELR-RPSTG------R--NAP---------------------------------------AVASAIAPNRR---------GIDPSTIVDENDEP---DED---------------SPL----AEI-------SLLD---RPT------LP-----R-P-----------AKKA-P-VWEEDDE-ENPDF--------PNK-------SAK--AAAKAKRS--RVKP-LIDDD---DD-D---LD-----NLE----------MPEPIVVSLSLARPS-KPKGFSAPK-AAPPISTPGPSGGKNKKPGAAKD-SS-------NG-DRNQRGNNRR--QT-TEVKAERPEKLVL-SGSMTVQELAIALGVVETDIIRRLFS-KGMAVSITETLDISAIHLIAEELGIPV--ETAE------KEAEAKKVIEMLSE------EDLDNLQRRPPVVTIMGHVDHGKTTLLDSIRKT--KVAQGEAGGITQHIGAYHVDVA----HEGKMQQVVFLDTPGHEAFTAMRARGARVTDVAVLVVAADDGVRPQTIEAISHAKAAQVPMVVAINKIDKEGAQPERVKQELTQYGLVAEDWGGDTIMVPVSAIKGENLDTLLEMILLVSEVA---DLQANPNRAAKGTVIEANLDKARGPVATLLIQNGTLRVGDVVVAGSALGKVRAMIDDRGKRVDVAGPSFAVEILGLRDVPRAGDEFDVFPSEREAAAIAGVRVNRARESRLLQG----RIS--LSGFSQQAKEGELKE--LNLILKGDVQGSVEAIVGALRQLPQKEVQLRLLLAAPGEITETDIDLAAASSAVIIGFNTTLASGARQAADREGVDVREYNIIYNLLDDVQGAMEGLLEPELVEEPLGNVEVRAVFPISRGA-VAGCYVLSGKIIRNCKVRVRRGANVLYEGILDSLKRMKDDVKEVNAGYECGISLNAFTGWAEGDMIESYRMVTKRRTLSS--------
>282423
------------MN-NA-KVRIYELSRELNLD--------------NKDILAVC-ERLNISVKSHSSTISESDKERIEKYVATHPNPGQLEGKAPG------------------SPPN-----------AKLSAI-------APS----DKKRQEIL--------------EIQKPKIRS---SFESSPPYDEASS--------------------SESAS-VATPPKSLVSSK--APV---------------KPTLNRPVLSK-----------------------------------PTAPAQA-----------------------ETESSPITAEKVA---------------------------------------------------SETEDMAMGVSVG-------------EIET------SEQ----------------IDSSPLEAAP--------LSAP----------------PIR----------------PA-------------------------------------------E----P--VPVSIS-------------------------VNPEPAAISKN-------------KPVLKTN-------------KPTPK----------------PVESK----------------------SKPDSP--------------------EKPT---PKSQQ----------TTPE-----------------------GKEKDSEGRRPP---------------------------------------------------------------------R-----KEVGSPR----PRSISDLQ-AP--------------P-----------SRKPAA------QV----------------------------------IDEDGESTEGAEEE---PLATT------DDLVK--RPK-----RA-------VTLT---RPN------PP-----R-T-----------GKRG-P-AWEEEEE-EVVD---------TAK-------TKA--AKLKAKR---RAKP-SLDED---DD-D--EMN-----ALSLL--------NANNAMISVSLARPP-KPKASPGQS-VAAITV-------RPKKPAPSRG-SS----------SGGGN--TRR--TE-AKPKAERPEKVIV-PGPMTVQELASALILPETEIIKRLFS-QGIAVNITETLDYNTILLICQDLGVEV--ENEK------LKSGAIKPDNILNA------EDLEHLQRRPPVVTIMGHVDHGKTTLLDAIRET--KVAQGEAGGITQHIGAYHVDME----HEGKTQQVVFLDTPGHEAFTAMRARGARVTDVAILVVAADDGVQPQTIEAISHAKAAGVPMIIAINKIDKEGAQPDRVKQELTEFALVPEEWGGDTIMVPVSAIRGENLDTLLEMILLVAEVE---DLYANPDRAAKGTIIEAHLDKSRGPVATLLVQNGTLRVGDIVVAGSVLGKVRAMVDDRGDRVDNASPSFAVEVLGLRDVPAAGDEFEVFESEKEASALATQRAETKRETRLIKG----RIS--LSEFSARAQQGELKE--LNLILKGDVQGSIEAIVGALKKLPQKEVELQLLLAAPGEITETDIDLAAASNAVLLGFNTTLAHGARQAADRAGVDIRDYNIIYNLLDDVQAAMEGLLEPELVEEHLGQVEVRAIFPVGRNT-IAGCYVLSGKVIRNCKVRIRRKNEVVHEGVLDSLKRMKEDAKEVNAGYECGVALDNFNDWAMGDIIEAYRMTTKRRTLSLS-------
>111611
------------M--NN-RVRIYELSKELNLD--------------NKDILAVC-EQLNIAVKSHSSTISESDAERIRTYASQYVSAGDGRHVADL---------------------------------------TH----GHSK----ENHKQEIL--------------EIRKHTTSE---ATSP-----------------------------AAPPQ-KPQPPR--------PPV---------------SPEPESPPAQPATSNQTETGNGDGETPATETTEAK-----------PSQPPATPSNG-------------------SATASPAESSAA----------------------------------------------------QPA---KPVEQPT-------------PPQA------PKQ-PETER---------SQQPAAAEAPQ--------LTPP----------------PVR----------------PN-------------------------------------------P----P--QKPKAS-------------------------QPENPSEGAAE----SGQSQSE--KPTPQLKRP--------VP-KPKKP-------------------------------------------EAPAQP--------------------AAKE----K---------------PEKP----------AKPAKES---SDSGQATTGSRKPSR----PASP---------------------------------------------------------QKS-----EAAATPT-------------RP---------K--PKP-----------PKQPPE--------------------------GVEEQE-----------TEDTSASDSEENS--------------ETTTS--ETE--------------KQAK---RPK------PP-----R-S-----------SKKN-K-KREKREP-ERE----------SAE-------KAK--PAKKAKR---P-KP-IKDED---EE-D---ID----SSLSV---------DEGNSTVNRSMERPP-KPNQPAAKA-GPPKPS-------KPAAPKKKSS-SD----KGSES-TAASR--RAA--KQ-QSEQKQRPEEITV-KGDMTVQELAELLVVPETEIVKRLFM-KGIAANVTQSLDTSTIEMVASEIGVQV--KTEA------EESAARK-SEFLEE------SDLEHLELRPPVVTVMGHVDHGKTTLLDSIRKT--NVASGEAGGITQHIGAYHVEVE----HNGSTEKVVFLDTPGHEAFTAMRARGARVTDIAILVVSADDGVQPQTVEAISHAKAAGIPLVVAINKIDKEGAQPDRVKQELMEHGLVPEEWGGETIMVPVSAVSGENLETLLEMLLLVAEIE---QLSANPNRPARGTVIEAHLDKSRGPVANLLVQNGTLRVGDALVVGPTFGRVRATIDDRGERVEEVGPSSAVQILGLNDVPSAGDDFEVFENEKDARALAEKRAEEQRQSRIL----SRGVT--LGSLSAQVKEGELKQ--LNLILKADVQGSVEAIRASLKQLPQKEVQIRLLLAAPGEISEADVDLAAASDAVIIGFNTTFAPGSRTAADRAGVDVREYNVIYNLLSDVKAAMEGLLEPELVEEDLGEAEVRAVFPVGRGT-VAGCYVRSGKLVRNSKLRVKRGNELLYEGNIDSLKRVKDDVKEVQSGYECGVGTNNFNDWKEGDSIECYRMATKRRTLSE--------
>2053605
------------MN-NG-KVRIYELSKELNLD--------------NKELLAIC-DQLSIAVKSHSSTITELDAERIRTAAMKVAITTNVMPKQDR--------------TSQINYSD-----------DSASSP-------NQV----DANKQKIL--------------EIRRPPKIQ---LKDSINPAPEATIN---------------KQFLSSEAS-HPSPPK--------PFA---------------PPAPSM-------------------KPTA-----------------PTRPISREN---------------------SQDSQPDTVSE--------------------------------------------------------------EKKN-------------LTQE--K-KYANQ----------EINNSKGKLEKPKKQQ--------LVSP----------------PSR----------------PS-------------------------------------------S----Q--KPGK------------------------------SGQGNLSE-------------RPVLK-R-----------N-RDQSK----------------IQSKS-----------------EANHEDISVTP-------------------AQKSS----R---------------PALS----------VKPESKG-------------------------------------------------------------------------------------T-----KSGLEPVK---I--------RPS--------R--SVP----SE-----VSTPVP------------------------VLITGPQK------------SVSTKTEDQDTD------DS------DVVGE--SDV--------------LELK---RPT------PP-----R-L-----------NKVNKKRHKSEEVE-EIKE---------SIR-------PGKG-SSSKGKR---S-KP-IVEDDF--ED-D--LLD---GEDLD----------GDDTIQVSNAIVRPP-KPKSLKQSQ-PNTAKS-------HAAAPLTRGK-KS--------S-TPREV--KGR--KE-LEIKLERPTSLTI-TSTMTVQELAGALAVADTEIVKILFL-KGMAVSITQNLDIPTITLVANELEIEV--EIRE------PEAEARKVTEMLDV------TDLENLQRRPPVVTIMGHVDHGKTTLLDSIRKT--KVAAGEAGGITQHIGAYHVDIE----NNGKTQQIVFLDTPGHEAFTAMRARGARVTDIAILVVAADDGVRPQTIEAISHAQAAKVPIVVAINKIDKEEAQPDRVKQELTKYNLTPEEWGGETIMVPVSAIQGENLDTLLEMLLLVSEVE---ELSANPNRPAKGTVIEAHLDKAKGAVATLLIQNGTLSVGDLVVAGPVFGKVRAMVNDHGYRVDKAYPSFAVEVLGLSDVPAAGDEFDVFQNEKEGRTLAAQRTEKQRLSRLLQG---GRVT--LTSISAQAQEGDLKE--LNLILKADVQGSIEAIVGSLKQIPQNEVQLRLLLASAGEITQTDIDLAAASGAVIVGFNTTYASGSRHAADEAGVDVREYNIIYKLLEDIQDALEGLLEPELIEETLGQAEVRAVFAVGKGA-VAGCYVQSGKLLRNCRVRIMRNGALIHENALDSLKRIKDDVKEVNAGYECGVGIDKYTNWEQGDMIEAFQMVTQRRTLSVAK------
>1188229
------------MS-ND-RVRIYDLSRDLNLD--------------NKSVLELC-DRLNVSYKTCSSTITEDEADRIRQAAQNRPSTPRPIPRAEA------------------RPST----------PAPKPKE-------APA---PKNKELQIR--------------SYTYRQSEE---EEALPS---------------------------LEAPL-RREAPR---------PS---------------QPAARPL------------------RPELR----------------PQRPTLR----------------------------------------------------------------------------------------PADA---------------------PVQR------PAT------------------------PT----------SPTTI-------------PRR----------------PAVA--L--------------------------------------PS--EP--------A------------------------------------------------VPALK------------AP-RSRSE------------------------------------------------P-------------------------------------------TPE-------------------------------------------------------------------------------------------------------------------PS-------TVEVVLFP--------------P-----------KA---------------------------------------------------------------------------------------------------------KPD------------SKAP-----------AKRK---TREQELA-DEEK-------------------MNKLNANLKGKRR-HRGREVEVEEEE--DT-E---VN---IDLLESEPTS--EVPDEGNSTASMYLMRPP-KPKSTTTPT------------TVKPNRPQTSRP-RR--------G-EPVSR-TLDT-----AARTPSKPELLEL-TGSLTVQQLAEQLAVHDTEVIKTLFL-KGKMVTVTQALDMATIELVCQELGVEVIIHTIE------ASSSARKETEMLEA------TDLDNLHHRPPVVTVMGHVDHGKTTLLDAIRKT--RVAQGEAGGITQHIGAYHVDVP----HEDSTKRIVFLDTPGHEAFTAMRARGAKVTDVAILVVAADDGVRPQTIEAIRHAQAAQVPIIVAINKIDKDGAQPDRVKTELMTYALVAEEYGGDTIMVPVSALKGHNLETLLEMIVLVSEVT---DLYANPDRPAKGTVIEAHLDRARGPVATLLVQNGTLRVGDPLVAGAVFAKVRAMVNDQGQRLEAAPPSSAVEVWGLTEVPTAGDEFEVYGEEKQARALAQERAQLERTRQL----TNRQIS--LGTFSQQAQEGKLKE--LNLILKADVQGSVEAIVNSLKQLPQQEVQLGILLSAPGEVTETDVDLAAASGAVIIGFNTTLASGARKAADIAGVDIREYNIIYKLLEDIQGAMEGLLEPELVEEPLGQAEVRAVFTLSKGV-VAGCYVQSGKLQRNCHVRLHRGNQVVWQGTLESLRRVKDDVREVAAGYECGVSCSDFQAWQENDQIEAFLRVTQRRKLT---------
>1666911
------------MN-KG-KIRIYELSKELELE--------------NRDILAIC-EKLDIAVKSHSSTISEEEANRIRGVAKSADYSSSPAKAIAP------------KARPSRPPSP-----------GTKPIT-------KPV----RPREQQIL--------------EIRRYPRAA---TPPEEVSPAA------------------------APPA-TAMAPT--------APA--N------------KPAMP-----------------------------------------PTSPDGRKSSGNGDGEASLTASGVADKFNVSSNSAPSASSPVTLA-------------------GPPARPSATRPA-AQISNAVVA--------KPA--AASPVEIT-------------PVRE------PVK-PAIVRQPEKIVTTSGATRPGQLKPR--------LVEP----------------PSR----------------PT-------------------------------------------T----P--SGRAAAGR--------------------SEGESSSDDANRAA-------------KPVLK---------------RDRSA--------------------------------------------GSERPTEGR----------------ERPA----R---------------PS-----------------------------------------P------------------------------------------------------------GGS-----AAPPAPA-----KQVTELR-RP--------------P-----------SR----------------------------TEALESSS-----------------ADSDDGD--D-----------DGAFS--DPS--------------LELR---RPT------PP-----R-P-----------PKRR-D-RPEGDEE-EEEM-------------------RPK--KVAKTKR---Q-RV-IVED----DE-D---FD-----DLESNSA------EVSLAQISLSLMRPP-KPKGQRQAK-PA---------------PTTKKT-KT--------R-SPSRR-ERRE--RR-QEVAPEKPEMIVL-TGGISVHDLADQLAVPQTEIIKLLFF-KGIATNVNQTLDMPTAEMVAEEFGVES--VTAE------EAPEARKVTTMVGA------EDADALQPRPPVVTIMGHVDHGKTSLLDYIRQA--KVTEGEAGGITQHIGAYHVDLQSNPYSDRKSGQIVFLDTPGHEAFTAMRARGTRVTDIAILVVAADDGVRPQTIEAISHAKAAGVPIVVAINKIDKEAANPDRVKQELMEYELVPEEYGGDTIMVPVSAITGENVDTILEMLLLVSEVE---DLQANPDRLARGTVIEAHLDKARGPVATLLVQNGTLKIGDAFAAGPVFGRVKAMVDDRGNRSLQATPSFAVEVLGLNDVPPAGEEFEVYSEERDARAAADRKAIEQRQSRLQQTMASRRVT--LNSLSEQAKEGDLKE--LNLILKADVQGSLEAILGSLQQLPQNEVQIRVLMAAPGEVSETDVDLAAASGAVIIAFNTTLASGARQSADNLGVDVQDYDIIYKLLEDIEGAMEGLLEPEMVEEPLGKVEVRAVFPVRKGT-VAGCYVLSGKVTRNCRVRVMRGEENVYEGNLDSLKRMKDDSKEVAAGFECGIAVGGFNDWKEGDIINAFKLISQRRTLAPA-------
>2055767
MT--------GNQS-TG-KVRIYDLTKELNLE--------------TKEVMSIC-QQLDIAVKSHSSTIAEEDAERIRATATQSPRRSSEPSPPRSEPAEARTEVR-PRRTVPPKSAP-----------DREESK-------PDK----GQDRLQIV--------------TVNRPNGVA---GVETGVGVEAVAPP----------------KAPAKAPV-SPVPPV---SKVAGAPV-A-------------RPVAPSVS--------------------------------------PTKPPAHAPTE---VKKVASAAIVS-----RPTSPPPVETGTSV----------------------PK--------------------------EPV-------RPQ-------------PPREVVA-IKPEP-----VRNR---LEAKPEPKPEVKPEV--KPDVTLVRP----------------PSR----------------PELV--T--------------------------------------S----P--SMDRVE-----------------------------------------------PPRPKPK------------AP-RPRPQ----------------EELERSG---------------EA--REERRAP------------GGVGEGMASRPKPPASRAIG----------PAPEIR---------------------TQRPAPAARKVVKD-----A----------------------------------------------------------VLIE-----RGISGPG------ETPPLA-IP--------------P-----------KR-PVP------------------------PRAPEPESR----------SEIKRSVEIEEVS---V------------------------------------LQ-L-RPE------LP-----K-P-----------PKKL-K-SRKDEEA-ERE----------REK-------STT--AKTKGKR---Y----FVDED---DD-I-AAID----EELDTA--E-----EGAGKLNSLAIARPAARPKNRVATV------------VSRPSAPAVKKP-GE--------G-RGRGR-DRRQ--ER-QEEVVAKPTGAVI-NTSLTVQELAQKLAISETDIIRNLFL-KGTAVTINQALDVDTAKALAIELGYEL--EEET------VTAAASK-TEMLEM------EDLENLHRRPPVITIMGHVDHGKTTLLDYIRRS--KVAQGEAGGITQHIGAYHVDLE----RDGQNHPLVFLDTPGHEAFTAMRARGAKVTDLAVLVVAADDGVRPQTVEAIGHAKAAKVPIVVAINKIDKYEAQPDRVKQELTEYGLLAEDWGGDTVMVPVSALNGTGVDNLLEMLMLVAEVE---DLQANPDRLAKGTIIEAHLDKARGPVATFLVQNGTLRVGDVLVAGPVFGKVRAMLDDRGQRVEAASPSFAVEVLGLNDVPAAGDEFEVYADEKQARALADARVIEQRQTRLQQSLMSRRVT--LGTLSAKAQEGDLKE--LNLIIKGDVQGSVEAIVGSLNQLPQQQVQLRILLTGAGEITANDVDLAAASEAIIIGFNTTLATGARQAADDLGVDIRDYNIIYKLLEDIQGAMEGLLEPELIEEPLGQAEVRAVFPAGKNSVVAGCYVQNGKLMRNCRTRVHRGKEVIFESNLDSLRRMKDDVKEVASGFECGVGLDKFNAWQEGDIIEAFRLITKRRSLTV--------
>321327
------------M--TD-RVRLYEIAREMGCD--------------NREVLEVC-EQLGIPFKSHSSTISPEQAELVRSKLSEPRVVKPTRPRLRP--------------KLQPESSQ-----------PQPPVE-------AKA----SERPQHIV--------------GIRRPAPAQ---QQAAAGEASSSKPSPQRP-DQLSS-E---KGAAGGSLE-LIGPPR----RQVDPPA---------------RPAAQEP------------------QPAAA----------------STRPEAAAKAG-----------------------------------------------------------------------------------SPE---------------------------------PSP------------------APAAKRPT--------VLPP----------------PRRAAS---------G---PE-------------------------------------------P----P--QRAPESR------------------------------------------------RPGLA-----------EAP-SPSGA----------------RTSPPV--------------EEKVSLPQAEQRP----------------------------R---------------PQLV----------GAPVRPG----TRPEPRSPVAKKEE----------------------------------------------------------------SSDS----GKADEAPR----PQRRLELV-GP--------------P-----------TR-PVA-------------------------KPLPPEP------------DASPRLPEGIPE----ERPT------PVLAE--APV---------------------RPA------AP-----K-------------LKRK---TVEEEDE-ELQAL--------ERR-------AGR--TQAKRKRS--R----RREEG---DG-D--VLDLDPLTVLSSV--------KQAELNALKPLARPTAKPPSYRPPA------------AAARPRPAAERP-QR--------P-SASAE-ATAP--EA-AAESLPEEKVLLL-EGSLTVQELARRLRVAETEIIKTLFF-KGVRVTINQVLDESLAESVAKELGYEV--RRPE------AEPKAKK-TEILDL------EDIDHLVPRPPVVTIMGHVDHGKTTLLDAIRHT--NVAQREAGGITQRIGAYHVDVD----FEGQKRRIVFLDTPGHQAFTAMRARGARVTDIAVLVVAADDGVQPQTLEALSHARAAQVPIIVAINKIDKPGSQPERVKQQLAEHGLLPEEWGGDTPMVEVSALTRRNLDALLEMILLVADVA---ELQANPNRPARGTVIEAHLDKARGPVATLLVQNGTLRVGDTLVAGAVLGRVKAMMDDRGQRLQEAGPSSAVQLLGLEEVPAAGDEFQVYADEKEARRIAEERAEALRQARLQQALLSRRVS--LGSISAKAQEGQLKE--LNLIIKTDVQGSAEAIQTALQDLPQEEVRLRVLLAAPGEITETDVDLAAASDAIILGFNTSFAPGARQAADDKGVDVREYDIIYNLLDDLRAAMEGLLEPEEVEEPLGQAEVRKVIPISRGA-VAGSYVLSGKVQRNALVRVRRKGEVVYQGRLDSLKRFKDDVREVAAGFECGIGIEKFDAWQEGDLIEVYQMVTKRRTLAPA-------
>195250
MTQSSSHADPTSRH-SA-KVRIYDLSRELGRD--------------NKDILDAC-DELGIVYKSHSSTISADDAVRIRERLGGAIAPSPRPNKPRK------------------ATTP-----------QTKPPR------QPER----APSGLQIV--------------EVRKATSPS---GTVSPPERPASPE--------------------HPSPI-APAAPS----AKTAPPKAA-------------TPKSPTL-----------------AGP-------------------PPKPQEA-----------------------KRAAKPLAA-------------------------------------------------------KPA---APKPEAQ-------------PPQA----PAPTP------------AAKPTPPPVAKAPE--------VKPPT---------------PAA------------P---PT-------------------------------------------P----P---------------------------------------RRQVA-------------KPLAQTERS-------VKPSRDDAA----------------RQSRD---------------GDRSSKVAAKAKP--------------------AAPK----K---------------PQLV----------GAPTRPG----VKAKIVQPARDRQT-------------------------------------------------------------------------SAPAAPK-----KQLPELV-GP--------------P-----------IR----------------------------AKAVAAAA------------AAKAAGEQQDTE--DIAAPV------PELVA--APK---------------------RPP------------SR-L-----------TKRK-P-GAGSEDD-EMAAL--------KQP-------ASR--NTTKRKRR--RGGG-LASED---EGLE---VD----TEL-----------LSPAKQAELAALKPLPRPGAKPPSS------------GPRPTRTARQKT-ARPG-----RG-RRDAK-ASKP--VE-PAVVEEVPTILEL-EGSLTVQELAARMKLPETEIIKVLFL-KGVMANINQTLDVPTAEMVAVELGYEV--EHKE------IQAAATK-TEMLDV------EDIEHLLLRPPVVTIMGHVDHGKTTLLDSIRET--KVAAGEAGGITQHIGAYHVDLT----VEGEEKRVVFLDTPGHEAFTAMRARGTKVTDIAILVVAADDGVQPQTLEAISHAKAAEVPIVVAINKIDKEGANPDRVKQELAERGLVPEEWGGDIPMVGVSALAKQNLDELLEMLLLVAEVG---ELQANPDRPAKGTVIEANLDKARGPVATLLVQNGTLRVGDTLVAGSVMGRVKAMVDDRGDRVQEAGPSSAVEVLGMNDVPAAGDEFDVFAEDKQARQVAETRAAERRQSRLQQAMASRRVS--LGSLSAQAQEGELKE--LNLILKADVQGSVEAILGSLEQLSQEEVQIRVLMAAPGEITETDIDLAAASSAIIVGFNTTLAPGSRAAADRYGVDIREYDIIYNLLEEITAAMEGLLEPEEVEEWLGRVEVRMLIQIGKGV-VAGSYVQSGKVVRNSFVRVMRGGEQVYEGRIDSLKRFKEDVREVASGFECGIAIDKFNDWKEGDVMEVYQLVAKRRTLAAAK------
>1916228
------------MS-YE-TVRISELAKELGLP--------------SKEVVEKF-AKIGVTNKTHSSTVTMEQIARLKDFIANGGVKKT--------------------------------------------------------------TKPKAF--------------VVKKAKPTPAP----VEEKKEE-------------------------KPTKETSMHKV-------------------------EK--------------------------------------------VVRPKVEVV--------------------------KPVSRL------------------------------------------------------EI------VRRA-------------PRKA--------------------------PVEKSDSTS----------TP---------------TPTR----------------------------------------------------------------------------------------------------------------------------KPYNNGE--------RKY----------------------------------------------------------------------------TRGE----R---------------PQ----------------------------------------------------------------------------------------------------------------------------NGERK-FP--------------PK-----------------------------------------------------------------------------------------GE--RPQ---------------------RPV-------------Q--------------------NGENKDF-AGKKPL-------QRRIIPQDIYENK---GPVKRKS---------------DG--------------------------------------KK-KEKDFNSKK-------------EEQERISLEKA-------------AAQHH--KKK--VQ-RVEEVEEVKQIVV-TQPMTISELSEKIKKTPAEIVKFLML-NGVMATVNQLIDVDVIKKVCAEYGLEV--LEEDLDAYIEQELEKEEQAKALTE------VDKKLLKRRAPVISIMGHVDHGKTTLLDSIRASKHKIVASEVGGITQSIGAYTVYLG-----DKNEKKIVFLDTPGHEAFTEMRARGAKATDIAILVVAADDGIMPQTIEAINHAKAAEIPIIVAVNKIDKPGANPDRVLQQLTEHGLVPEAWGGDTITVNVSALQGTGIDELLEYILLVADVQ---DLKANPKAEASGVVIEANLDKGKGPVATLLVQNGTLRAGNCIVVGTACGRVRALLSDSGERIQKAEPSTPVEILGLSEVPQAGDHFEVVKNEKEMKAIVADRKEKERDKRL-ENMLPAHIR-----RESVAGDDDIPH--LNLIIKANTHGSAEAVAQAIAGVESKEITTKIIHVGVGDISEADVMLAAASNALILGFTVKEDGNALASAEREGVTIKKYDIIYQLLEDIEKTLLSLLEPEVKEVELGKAEVRQVFTIGKTNKIAGCYVTEGKIVRSKDAVLYRDGQEIFRGAIDQLKRFKDDVKEVAQGFECGISFSKFNDIQIGDIIEVSTKEEVERKSL---------
>1899017
------------MS-FE-TIRINELAKELGLT--------------SKEVLDKF-AKISVTGKTHSSTVTMEQVKKLKDFIASGGVKEH--------------------------------------------------------------KKPKAF--------------VVKKAKPAEKPVVNEVEIKKEEP----------------------KPEPAKKASVPKV-------------------------E---------------------------------------------IVKPK------------------------------QPQSRL------------------------------------------------------EI------VRRA-------------PRKP--------------------------VGENAASTD----------RP-------------------------------------------------------------------------------------E---------------------------------------------------------RPSRNGE--------RKFPPRGERT---------------------------------------------------------------------SRGE----R---------------PE----------------------------------------------------------------------------------------------------------------------------KGERN-FP--------------P--------------------------------------------------------------------------------------------------------------------------------------R-S-----------KDGAAK-KPFEKPS-GERKPI-------QRTIISQDIYENK---GNGRRRT---------------DG--------------------------------------KK-KGKDFNNKK-------------EEQERISLEKA-------------AAQKH--KKR--SH-KEEEAKQVTQVVV-NRAMTISELSEKIQHTPAEIIKFLML-NGIMATVNQLIDVDVIKKICAEYELEV--LDEDLDAYMEEELEKEEKEKKLTE------VDKKLLKKRAPVVSIMGHVDHGKTTLLDSIRASKHKIVASEVGGITQSIGAYTVYLD-----NNKDKKIVFVDTPGHEAFTEMRARGAKATDIAILVVAADDGIMPQTIEAINHAKAADVPIIVAVNKIDKPGANPDRVLQQLTEHGLVPEEWGGDTITVKVSALQGTGIDELLEYILLVADVQ---DLKANPKAEASGVVIEANLDKGKGAVATLLVQNGTLRVGNCIVVGTACGRVRALLSDSGERIQKAEPSTPVEILGLSEVPQAGDYFEVVKNEKEMKTIVQERKEKERDKRL-DAMLPAHVR-----HEAVAGEEDIPQ--LNLIIKANTNGSAEAVSQAIAQLESNEIKTKIIHVGVGDISEADVMLASASNALILGFTVKEDANALAAAEKEGVTIKKYDIIYQILEDIEKTMLSLLEPEVKEVELGKAEVRQVFTIGKTTRIAGCYVTEGKIVRSKDAVLYRDGKEIFRGAIDQLKRFKDDVKEVAQGFECGISFAKWNDIEEGDIIEVSTKEEVERQSL---------
>1906137
------------MS-FETPIRINELAKELGIP--------------SKEIVEKY-TQMGITGKTHSSTVTPDQIRRLKEFISQGSQVVA--------------------------------------------------------------KKPKAF--------------VVKKAKAE----VEEKPEEKVEK----------------------APEP--ESAAPRV-------------------------E---------------------------------------------VVKPK------------------------------PVVNRL------------------------------------------------------EI------VRRA-------------VPKE-------------------------------------------TARP---------------ERTE----------------------------------------------------------------------------------------------------------------------------KPERGER--------RPYPNKPM-----------------------------------------------------------------------TEGR----R--------------YPQR--------------------------------------------------------------------------------------------------------------------------DGAQNK-FP--------------PR-----------------------------------------------------------------------------------------TD--RPQ---------------------RPF-----------DKR-S-----------NQTREQ-RPENREQ-GDKKPI-------ERRIIPQEMYDNK---SNTRKRT---------------DA--G---------------------------------ANKK-KTKDFNSKK-------------EEQERISLEKA-------------AAQHH--KKR--SQ-REESVEAVTQLVV-TQAMTISELSDKIQRTPAEIVKFLML-NGIMATLNQLIDVEVIKKICAEFEIEV--LEEDLEAFIEEELEKEQKSKALEE------VDKKLLKKRAPVVSIMGHVDHGKTTLLDSIRASKHKIVATEVGGITQSIGAYTVYVE--------DKKVVFLDTPGHEAFTEMRARGAKATDIAILVVAADDGIMPQTIEAINHAKAAEIPIIVAVNKIDKPGANPDKILQQLTEHGLVPEEWGGDTITVKVSALQGVGIDELLEYILLVADME---ELKANPKAEASGVVIEANLDKGKGPVATLLVQNGTLRVGNCIVVGTACGRVRALLSDSGERIQKAEPSTPVEILGLTEVPQAGDYFEVVQNEKEMKSIIDKRKERERDKRI-EATLPAHIR-----REAVAGDNDIPQ--LNLIIKANTHGSAEAVSQAIAQLESQLIKTKIIHVGVGDISEADVMLASASGALILGFTVKEDSNALAAAEKEGVVIKKYDIIYQILEDIEKTMLSLLQPETKEVQLGKAEIRQIFTIGKTTKIAGCYVTEGKIIRSKNAVLIRDGKEIFTGVIDQLKRFKDDVKEVAQGFECGISFAKFNDLQIGDIIQVSTTEEVERTSL---------
>1916230
---------------MD-SIRVSELAKELGLT--------------SKEVIEKF-AEVSIVVKSHSNTVTPTQIRKLKEHLGVAPKKNT--------------------------------------------------------------SKPKAF--------------VVKKAKAAP---VEEKPQKE---------------------------ET--VKAAPTI-------------------------E---------------------------------------------RVQRV------------------------------QKVERI------------------------------------------------------EK------VEKP-------------VVQ-----------------------------EKSEAVE--------KAEP---------------KKTE----------------------------------------------------------------------------------------------------------------------------KPVVRVE-------------RTKIE------------------------------------Y--------------------------------HKNQ----S---------------RI----------------------------------------------------------------------------------------------------------------------------EIVRK-AP--------------PK-------------PVN------------------------------------------------------------------------TVE--KPE---------------------RP-----------------------------SKGDK-KPFNKQAGNEKKLV-------ERRIIPQEIYEGK--GGPSKRKN---------------DG--------------------------------------KK-KEKDFNSKK-------------EDQEMISLEKA-------------AAQKH--KKK--SH-KEEAQAEVKQIVV-NAAMTISELADKIHKTPAEIVKFLMF-QGIMATVNQLIDVDTIKKVCAEYELEV--LEEDLDAYIEEELEKEQKQKALTE------VDKKLLKKRAPVVSIMGHVDHGKTTLLDSIRASKHKIVATEVGGITQSIGAYTVYLD-----NKNEKKIVFVDTPGHEAFTEMRARGAKATDIAILVVAADDGIMPQTIEAINHAKAAEVPIIVAVNKCDKPGANPDKVLQQLTEHGLVPEAWGGETITVNVSALQGTGIDELLEYILLVAEVQ---DLKANPKAEASGVVIEANLDKGKGPVATLLVQNGTLRTGNCIVVGTACGRVRALLSDSGERIVKAEPSTPVEVLGLTEVPNAGDFFEVVKNEKEMKAIIEKRKEKERNKRL-DAMLPAHMR-----REAGDAEGDVPQ--LNLIIKANTHGSAEAVSQAIAQFESKEIVTKIIHVGVGDISEADVMLASASNALILGFTVKEDSNALAAAEREGVTIKKYDIIYQILEDIEKTMISLLSPEVKEITTGQVEIRQIFTIGKIQKIAGCYVTEGKINRNDTATIYRDGKEIFKGAVDQLKRFKDDVKEVAQGFECGLSFVKFNDIQEGDIVKFTTKQEIERSELE--------
>1801604
---------------------------------------------------------------------------------------------------------------------------------------------------------------------------------------------------------------------------------------------------------------------------------------------------------------------------------------------------------------------------------------------------------------------------------------------------------------------------------------------------------------------------------------------------------------------------------------------------------------------------------------------------------------------------------------------------------------------------------------------------------------------------------------------------------------------------------------------------------------------------------------------------------------------------------------------------------------------------------------------------------------TPE---------------------KPE-------------S-L-----------GKEKPD--------------------------------RLK--AVNKNEF--------------------------------------------------------LK-KKDRLKELE------------DQKREKQAELKI-------------QAKLL--KKK--RE-EQELAEKVTEVYF-GSQLTVGELAEKLNFSVAEVIKELMM-SGIMATVNQTIDIATAKLITEKLGLTV--IEEE------VKSEEAE-EEVVEKE----IVDETKLKERAPIVTIMGHVDHGKTTLLDSIRKSKQKIVTGEVGGITQSIGAYTATVN--------NKKIVFIDTPGHEAFTAMRARGAQATDIVILVVAADDGIMPQTIEAINHAKAAKVPIIIAVNKIDKPGADPDRVLQQLTEYELVPEKWGGSTITVEVSALQGLNLDELLEYILLVAEIE---QLKADPTKPATGVVIESKLDKGEGAVATFLVLEGTLKVGDFVVAGTVGGKVRALINDLGERLHKVGPSTPVEILGLTDIPQSGDHFEVVKSDKKMKEIMTERKNNEKIDRF-EAMGATQVK--REML-LQTGQGETKD--LNIIIKAGTNGAAEAVTSSLRQLESKQIFVKVVHLGIGDITEADVMLASASNAIIVGFGVKEDQNALRVSQEEGVLIRKYEIIYQLLEDIEKTMLGLLEPEYKEIEVGTAEVRQVFTVGKTSKIAGCYVLEGKIIRNKEAKVFRNDKEIFKGIINQLKRFKDDAKEVNAGYECGISFDKFNDIEEGDIIKVLTKEEIIRHSLV--------
>1801606
------------MA-AE-KIRVYDIARKLNLS--------------NKEVVTAL-EKLGVTVKSHSSTISPEEAVKLESLLKGKKETTSAVNTN--------------------------------------------------------IRPPR----------------LIKREKPPI---VEEPEKKEEQEKKE--------------------VKAA-VITQPT--------PVA---------------KPEEP-----------------------------------------RVEPL------------------------------RSETKQ-----------------------------------------------------PEV------KQPE-------------PQRQ--DFRKPEF----------------------QKPE--FRQGSAPQRP----------------PFR----------------PG------------------------------------------------E---------------------------------------------------------RPPMSGQG-------QKPPFRP---------------------------------------------------P-------------------FRPGE----R---------------PPMSG-----------------------------------------------------------------------------------------------------------QGQKPPF-------------RP--------------P-----------FR-PGQG---------------------------------------------------------------------PR-----PPF---------------------KPQ-------------S-Q-----------TQAPPK--------------------------------PGE--TAEQAKRVPVR-----------KEV--------------------------------------PK-KKDSFRERE------------EQRLERLEELKL-------------QAKLA--AKKKLRE-EEVPVEIAKEVII-DKQLTVGELAAKLNLSIAAVIKQLMM-SGIMATVNQVIDVETAKEAAKAFEYTI--IEPE------AEKKAAE-KPAKKE------QDESKLLHRAPVVTIMGHVDHGKTTLLDSIRKTKHKIVSTEAGGITQSIGAYRAEVN--------DRKIVFIDTPGHAAFTAMRARGAKVTDIVILVVAADDGIMPQTIEAINHAKAAKVPIIVAVNKIDKEGADPDRVLQQLTEYELVPEKWGGETITVEVSALQGLNIDELLEYIILVADVE---ELSANPGAPASGVIIESKLDKGKGAVATFLVQSGTLKVGDFIVAGTVGGRIRALIDDSGERVQQAGPSTPVEVLGLSEVPEAGEFFEAVENDRMMKDLVNKRSDITRMTRL-EAIAPMQVK--REML-LKGLEGETKE--LNIIIKSGTHGAAEAVNNALQQLESKKIFIKVVHLGVGDISEADVMLASASNAILVGFGVKEDPNALRVAADEGVVIRKYDIIYKMMEDIEQTMLGLLEPEYKEIEIGTAEIRQVFTVGKTTKIAGCYVLDGKIIRNKEAKLLRNGKEIYKGTIGQLKRFKDDAKEVASGYECGISFDKFNDIEIGDIIKVLSKEKIERHTLV--------
>2029980
------------MCFNV-YMRVHELAKELNIN--------------AKDLIDRAKKELDLTLKSHSATVSQAMTDKIRGLYKSQDEQKA---------------------------------------------------------------KPKAF--------------IVKKQKPAT--VEATVEEKEAEKTM--------------------ESEKA-GEVAPDV-----------------------------------------------------------------------AVEPV------------------------------RAKSRL------------------------------------------------------EI------VRPA-------------PRKT--D-EAPQK---------------PQVETVPEKTT--------EQEP----------------PAT------------------------------------------------------------------Q---------------------------------------------------------VPAAE-------------PHRTFRA---------------------------------------------------------------------TVQT----R---------------PS--------F-----------------------------------------------------------------------------------------------------EDRKKPI-------EAKRANAPEA------------PK---------GAT---------------------------------------------------------------------------------SAQ-------------G-------APA------------------------GV-KKHADK-AKEDATG-DAKAPI-------KRHIISQDMYTNQ---DFRNKK--------------------------------------------------------KK-KEGAYKNKQ-------------EEQERISLEKS-------------IQGKY--KKR--TQ-ATEEAEVITQVVI-DKPMTVSELSSKIGKTPAEIIRFLMM-EKIMVTVNTPIDIETSKKVAESFELEV--LEEDIEAFMEEETEKEEKSKVLSE------ADEKLLGARAPVVTIMGHVDHGKTTLLDSIRAAKHKLVSGEVGGITQSIGAYTVWLD--------DKKIVFIDTPGHEAFTSMRMRGAQATDIAILVVAADDGVMPQTIEAVNHAKSAGVPIIVAVNKMDKPAANPDRVLQQLTEHGLVPEEWGGDTIVVKVSALQKTGIDELLEYILLVAEMQ---NLKAIKDRPGTGVIIEANLDKGKGPVATMLVQNGTVKVGDSIVVGTVGGKIRALLDDSGQRVKKAGPSTPVEVLGLNEVPQAGDSFEVVGSEKAMKQIVASKKQKERSSRL-EALTAAHVK--KDTVS----NEDIVT--LNLIIKANTHGSAEAVSQAIQNVKSKIVIPKIIHVGVGDISEADVMLAAASNAIILGFTVKEDANTRAAAEKSKVQIKKYDIIYQVLEDVEKTMVSLLEPEIKQVELGMAEVRQIFTVGKTGKIAGCYVLEGKIIRGKTAKVIRNNKEIFKGEIDQLKRFKEDVKEVATGFECGISFAKFNDLEEGDIIEVSTTEEIARSSLV--------
>758823
------------MT-SP-KVRVHEISKILGVS--------------NAAVIDLLAKNHGVQVKSHSSTVDQTVADRLISQFKAQGQPEASSKQAPQ---------------------------------------------------------------------------AVSENKIAT----------------------------A---ENTVRNTPT-QAAPPQ--------ASA---------------APEKKE----------------------------------------AETPSSNNANK-----------------------------------------------------GF----------------------------TPQAR---------------------PAAR------PGQ---------------GQPYPGNPRPQ------GNYQQP--------------SQPGA----------------PQ----------------------------------------------------------------------------------------------------------RPAQS------------YP----------------------------------------------------GSP----------------------------Q-------------NGPQ----------------------------------------------------------------------------------------------------------------------------------SP--------------P-QN-TQ----GYR-PAYG---------------------QN-----------------------------------------------------------------------------RPG------QS-----R-P-----------GQGG-Q-------------------------------------------------------------------------------------------------------RPGGFQQPQQ---------RQGQSSRRPSPYEN-------------RLSIR-QKRE--EE-QAALDALPKITRI-DEPIVVRDLAEKLRLRETEIIKHLFM-KGMMVTVNQTLDIDFAKGVAKEFGFEV--EETAKVKHEGEYSHLGAESKKLDE------TKFEHLQERAPVVSIMGHVDHGKTTLLDSIRESRHKVVDSEAGGITQSIGAYTV--------EKGDQRVVFLDTPGHEAFTSMRMRGAQSTDIAILVVAADDGVMPQTIEAINHAKAAKIPIIVAVNKIDKADADPDRVLVQLADYGLSAEKWGGDTLTVEVSALQKLGLDDLLDSILLVSELL---ELKADSTVPGEGLIIEAQLDKRMGPVATALVQNGNLKVGDNVLIGSVGGRVRALIDDHGSRIQHAGPSTPVEILGLDGVPNAGDTFRVVRNDKEFKQSLAAGKQKERDQRI---GVSRSVAAGFSGRSEIESDNAVKENQFNLLVKADTQGSLEAVVDVLQRMTNDEVKINIVHSATGDISEADVMLASTANALIIAFNAKVDTTPQRLADQEGVTIKRYDVIYHITEEIEKWVLGQLEPETEEVHTGSAEVRQIFKVGKTGTIAGCMVTSGKLIRNAKAVVLRNGKEVFSGTLNNLKRFKDDVKEVATGYECGISFDKFQGLQEGDVIDVFTTKALERTSL---------
>1801607
------------MT-IT-KPRVYDLARAITLDEADQKTRKQKQTDITKQIISIC-EGLGYPVKNGSSSIDEGLITKIIPVLNQEGFNLNTDSVL----------------------------------------------------------------------------KGIKEQVSGK--------------------------------KSKSAKSEE-VVQEPV--------PPP---------------KKQLKIV-----------------------R---------------RIKPTPVVVEET----------------------------------------------------------------------------------------------------------------------PPE----------------------------------------------------PLASE-----V--------KQVTII--------------------------------------------------------------------------------------------------------KPTIKEE---------TFP-RIIKE-----------------------------------------------EP----------------------------K------------P--PQIK--------------------------------------------------------------------------------------------------------------------------------TP--------------S----------------------------------------------------------------------------------------------------------------------EPS-------------N-----------------------------------------ISQ-------ANKL-KSIETRK-------------------------------------------PYQPSAQPIQPFRVA-KPTMVPSMM-------------GRTKRPHAKGG----------HQ-QKEKE--KKE--TE-TVATITKPVLVTI-TNAMTVKELAERLILPETEVVKNLFA-KKIIKTVNQTVELEIAIECAKSFGYEV--STKI------EEEEKNL-QPDIST------EADEDLVPRPPVVTIMGHVDHGKTTLLDAIRETKFKITEQESGGITQHIGAYQVEIVD---YDGNKRKITFLDTPGHEAFTAMRARGAQVTDIAILVVAADDGVMPQTIEAIDHAKAAGVPIVIALNKIDKDGAQPDKILGQLTEHDLLIEDYGGKTVCAKISAKKRLNLDDLLTKITLVADAELSQKLRANPNRNAAGAVIEAQLSKERGPIAHLLVQNGTLKKGDCLVAGKVAGRVRAMFNDHGKEIEEAPPSMPIEIIGLPDVPNAGDTFQVYDTYQKAKEIAQEKQIKEKERH-------RAFG--LVDFASKVREGQIHE--LKIIVKADVKGSAEAVAKEIINLSTKDVLVRLIHVGTGNISENDINLAASTGAILIGFHVSVDPNAQKIAQEEGVDVRIYEIIYKITEDLEKAVLGLLEPEKEEVKLGAAEIRKIFTYGKGSKIAGSYVTEGKIQRNQIAKLIRDGKVIHEGKIDNLKRFKDDAREVQTGFECGISFEGFNGIEEGDKIECWTIIEKERTS----------
>1801608
------------MT-TT-KARIYDITRVVTSDEQDQKVRKQKQTSLTKQIISIC-ENLGYPVKSASSSIDDTVMGKILIALQERGININVENIT----------------------------------------------------------------------------DELKEEKKSK---------------------------------SKAAKEPE-VIPEPP--------PPV---------------KKQLKIV-----------------------R---------------RIKPPAVITEDK----------------------------------------------------------------------------------------------------------------------PQE---------------------------L---------P----------------PGE-----S--------KQPGVG--------------------------------------------------------------------------------------------------------SSAVK----------------IVKA---------------------------------------------------------------------------------------------ESIV--------------------------------------------------------------------------------------------------------------------------------SP--------------P------------------------------------------------------------------------------------------------V------------------------------IP-----R-----------------------------------------IQP-------KKEE-SGVEPKK-------------------------------------------HEPLTNLPIQPFRVA-KPTMVPSMM-------------GRTKRP-SRTP----------HQ-QREKK--EKE--PE-TSAITAKPAVVVI-PRALSVKELADRLLLPETEVVKNLFA-KGIIKTVNQTIELEVAIECAKSLGYEV--VTET------EEEEKNL-QADISL------EAEADLLPRPPVVTIMGHVDHGKTSLLDAIRETKFKITDQEAGGITQHIGAYQVEILD---YDGRKRKITFLDTPGHEAFTAMRARGAQVTDIAILVVAADDGVMPQTIEAINHARAAGVPIVIALNKIDKPEAQPDKLLGQLTEHDLLVEDYGGKTVCSKISAKKRLNLDDLLTKITLVADAELANKLRANPNRLAVGAVIEAQLSKERGPVAHLLVQNGTLRKGDCLVAGKVAGRVRAMFDDHSKEVEEAPPSMPVEIIGLPDVPNAGDTFQVYKTYQEAKEVAGQRLLKEQESH-------RVFG--LMDFASKVREGQAHE--LKIIIKADVHGSAEAVAKEIVNLSTKDVLVRPVHVGSGNISENDINLAASTNAIVIGFHVNADANAQKAATDQGVDIRLYEIIYKITEDLEKAVLGLLEPEKEEVKLGVAEVRKIFTYGKGNKIAGCYVTEGKVQRNQIAKVKRSGKIIFEGKIDGLKRFKDDAREVQTGFECGISFDQFQDLEEGDQVECFTIIEKERTSS---------
>1906166
------------MSPEKEKIRIYDLAKNLVPNDLTEKEKKNVQSIKTKRILEIC-KELGVVVKTASSSLEKEFVAKVLLYIDKEIPNSEKISLTTE---------------------------------------------NTQA----SKKISRVV-------------RRIVKEENEI---EEEISTKEEED----------------------------LENSSE------------------------------------------------------------------------------------------------------------------------------------------------------------------------------------------------KTQE--D-ILKER----------ITSFNKKVINKIETKE--------MKFP----------------PIQ----------------EK------------------------------------------------E---------------------------------------------------------KSIIQ---------------ESQKE------------------------------------------------------------------------------------------------------------------------------------------------------------------------------------------------------------------------IIEEIQIN-KT------------------------------------------------------------------------------------------------------EEIQE-------------------QKIEA--LPK-------------K--------------------ELKENFD--------------IIK-------KDK-----------------IIENTKPLENVK---IE----KEIKKES-------VKEQPIGKNQPYRVA-KPVNIHLSK----------FKKKDKAKPQKKTQ-----------Q-LNKFQ--QKG--RD-TLSVKEKPSIIEV-NTTLTIHDLAEKLGISDTEIIRCLFM-QGIMRTINQVLEKDLIIKVAKEFNCEV--LWEE------ASTGSSDLTEKLKQLVDSHGKDESVLEKRSPVVTIMGHVDHGKTTLLDAIRKSKKDITSTESGGITQHIGAYQIKIKD---HEGKSRKITFLDTPGHEAFTALRSRGAQVTDIAILVVSADDGVMPQTLEAISHARAANVPIIVAVNKIDKPDANVNRVLGQLADNNLVVEDYGGPVVCSHISAKQRINLDDLLAKITLVSDIELAEKLMADPNARAVGAVIESTLSSNKGSIATLLIQSGTLKKGDVIVAGGVFGRVRAILDDEGKEIDSAPPSTPVQILGIDGQPQAGDTFEVVKDAQTAKAQAEAHNQREN-------LKSGR-S--LERFSSMVREGEAKE--LPVIIKTDVQGSAEAITLELSKLNTEEVFVKIIHCASGRVTESDINLAATAGAIIVNFNSIMDYNASKMAQDNNVSVYTYNIIYQVTEAVKKALSGLLEDEKIEIKHGSAEVRDVFSVGKNK-IAGCYVLDGKILNGSIVKIYRNKKELITASLSSLKRFKDNAKEVLQGFECGVIIDGFNDFEQGDIIESWGVQLKERVLS---------
