# Supplementary material for: Components of iron–Sulfur cluster assembly machineries are robust phylogenetic markers to trace the origin of mitochondria and plastids
Source: PLoS Biol. 2023 Nov 8;21(11):e3002374. doi: 10.1371/journal.pbio.3002374 (PMC10631705; doi:10.1371/journal.pbio.3002374)
Supplement: S1 Data — (ZIP) [file pbio.3002374.s017.zip › S1 Data/Concatenations/SUF/Reference_tree_Cyanobacteria/alignments/RpoC_Cyano_ExtGroup.fasta]

>251221
-MP-------------------------------------RMEQ---RFD-------------Y-IKISIAS---PERVMAWGQRTLPNGQVVGEVTKPETINYRTLKPEMDGLFCERIFGPSKDWECYCGKYKRVRHRGIVCERCGVEVTES---KVRRHRMGYIKLAA-----PVTHVWYLKGIPSYISTLLDMPLRDVEQVVYFNAYVVLNPG----------------------------------------------------NAENLYYKQLLTEDQYIEVEDQIFAEDSSK-FELPEGWAKMGAEAIHELLAAIE-----------------------MESEAE-----------------------RLRADLGESKGQ--KRTKLIKRLRVLDNFIATGSRPEWMVLTAIPVIPPDLRPMVQLDGGRFATSDLNDLYRRVINRNNRLARLQEILAPEIIVRWNEKRMLQEAVDALIDNGRRGRTVVGANNRPLKSLSDIIEGKQGRFRQNLLGKRVDYSGRSVIVVGPKLKLHQCGLPKEMAIELFQPFVIHKLIQRGLVNNIKAAKKMIQRNDARIWSVLDEVITGHPVLLNRAPTLHRLGIQAFEPILVSGRAIQLHPLVCTAFNADFDGDQMAVHVPLSLESQAEARLLMLASNNVLSPATGRPIITPTQDMVLGCYYLTVDNP--------DATKG----------------SGKYFGSSEDAVIAYNQGMIDLHAKIWLRFEGE---VE----------------------------TDNPED--------------------------------------------------------------------------LRVR---DNLKN----LGFRFATRG------------------------------AVSISVEDLQVPDSKVNILETAEREIQRAEERFTRGEITEVERFQKVIDTWAGATQELTEGVKQETLQERASP----LNSVGMMAFSGARGNLSQVRQLVGMRGLMANPQGEIIDLPIKANFREGLNVTEYIISSYGARKGLVDTALRTADSGYLTRRLVDVSQDVIVREEDCTTQRGIFLGSLRDGDKMIVSLEERLVGRVAGRDVVHPVTGE----------------VL--------------------------APRNTQFDYDSAARI--ARSGVDAVMVRSPLTCEANRSVCRMCYGWSLAHSHLVDIGEAVGIIAAQSIGEPGTQLTMRTFHTGGVFTGEVAK-PLKAPFDGKIKFSSA-----LKARPMRTRHGDDAYQADQ-----AG--TMSLE----------------------------------------------GSD-----G----------------------------------KKET------------------VTITPGSLLLVRDGQRIEAGTMYAELALVGK-TARKSTEKAQKEVFSDLAGEIKFADLV-PEVKTDR------QGNETQYAS-RLGLLWVLSGEVYNLPPGAETSLERGGKVEQGGVIAETRLVTEHGGGVRLK-------------------------------------------EQDA---------------KGGREVEIITASVMLDKAIVHEEKSQGR-EHYSLETD-----------------------NGQVFALKVSPGTKVNNGQVVAERVDDR-YMTKSGGLIKYSEGVEVAK-------ARG------KQGYEVLKGGTLLWIPEETHEVNKDISLLE--VEDGQYVEAGVQVVKDIYCLTSGVVAIAQRNDILREVVIKPGELHLLD---APS-----DLKVA-HESFAYPGTEVIPGV-VTTDLRYVEQ-VE----------------------------------TPEGLAVLLRPVEEFPVPDEPDAPSQEA-----SQQ-A-GSS-----IRLRGMQR-IPYRDGDRVKAIDGIELLKTQLVLEITDQ------------------------AAQLAADIEFVP-----D-EK--DPSMV-----------------------RLQLVILETLLIRRD--VAAD-L-LHGSTLTHILVKDGERIGPGAIIARTEILAK--QAGTVR-GISRVGQ--TVRRILLVTQS-DLVNVPVE------GT---------------------------------LTV--KPGDLLRAG-DKLAK--DFASPESGQVVLAESGR-------------------------------------------------------------------------------------------------------------------------------------VVVRIGRPYLVSGGAILLVVDGDLIQRGDNLALLVFERAKTGDIIQGLPRVEELLEGRKPKEMCVLVERPGKVQITQMP-D-ESY-------QVSVVEDDGGV-TNYPII-GQSLVVVDGQQVQTGESITDGPSNPHDILRIF-----------T--------------------AREGLQKGIESVQRYLVNEVQQVYRSQGVEIHDKHIEIIVRQMTSKVRVEDGGDTTFLPGELVELRQIEQVNEAMA---VTGGAPADCTPVLLGITKASLNTDSFISAASFQETTRVLTEAAIEGKSDWLRGLKENVIIGRLIPAGTGFNAYEEAEE------------------------------------------------------------------------------------------------------------------------------------------------------------------------------------------------------------------------------------------------------------------------VIEDDELIDDTLGLRTV-----------GVAFA-----------------------------------------------GDDDFVE-----------------------------EE-DED------
>65093
-MT-------------------------------------QSKQ---TTNDEKQPEQQTRKDKG-VKISIAS---PDRIRDWGERNLPNGQVVGEVTKPETINYRTLKPEMDGLFCERIFGPAKDWECHCGKYKRVRHRGIVCERCGVEVTES---RVRRHRMGYIKLAA-----AVTHVWYLKGIPSYLSILLDMPLRDVEQIVYFNSYVVLEAG----------------------------------------------------NAGNLEYKQLLTEEQWLEIEDQLFAEDSEI-FMGVE--VGIGAEAIQRLLQDLN-----------------------LEEEAE-----------------------TLREEIANAKGQ--KRAKLIKRLRVIDHFIATGSSPEWMILSYIPVIPPDLRPMVQLDGGRFATSDLNDLYRRVINRNNRLARLQEILAPEIIVRWNEKRMLQEAVDALIDNGRRGRTVVGANNRPLKSLSDIIEGKQGRFRQNLLGKRVDYSGRSVIVVGPNLKIYQCGLPREMAIELFQPFVIHRLIRNGVVNNIKSAKKSIQRNDPAVWDVLEEVIAGHPVMLNRAPTLHRLGIQAFEPILVEGRAIQLHPLVCPAFNADFDGDQMAVHVPLSLESQSEARLLMLASHNILSPATGKPIVAPSQDMVLGCYYLTADNP--------TVEPQ----------------DKRYYASLEDALRAYEQGYLKLHAYIWVRFEGE---VK-----------------------------DPTEAEPV---EE----------------------------EKRDDG-----SVI-KLYPN------------------RRVK---DELKN----MGFRYATQA------------------------------GVSISVEDLQVPPSKREMLESAENTIADTEERYRIGKITEVERFQKVIDTWNVTSEALKDEVVQDALQATGSTLIN-ANSVYMMSQSGARGNLSQVRQLVGMRGLMADPQGEIIDLPIKTNFREGLTVTEYIISSYGARKGLVDTALRTADSGYLTRRLVDVSQDVIVREEDCGTERGITLTSMTDGERTLIPLSDRLFGRTLAEDVVDPETGE----------------VIVSGREYVDHNGKPTQEPVKDSATGEYKTTARHIDEPLAEKI--AAA-VKEVKVRSPLTCEAARSVCQCCYGWSLAHGRPVDKGEAVGIIAAQSIGEPGTQLTMRTFHTGGVFTGDIAQ-QVTSPGEGTVVIPKK-----LRTRKVRTRHGEEREQVEV-----SG--EISVK----------------------------------------------LAE-----G----------------------------------DEQT------------------IPVTPGSLLMVNNGETVQAGQLIVEVATPK----KRSTEKATKDVSSDLAGEVEFQDLI-PEEKTDR------QGNMTRTAQ-RGGLLWVLSGEVYNLLPGAEPVVKNGSQVQPGDILAETKLVTSKGGVVRLG--------------------------------------------------------------TGKREIEIITASVQLDQAQIRRSSIGSG-EQYVIHSA-----------------------NNQRFALKTTPGSKVRHGEVIAELMDDT-YHTETGGIVKYA-GVEVEK-R-----GKA------KNGYEVTQGGTLLWIPEECHEINKDIGLLR--VEDGEYVEAGAEIVENMYCQSSGVVEVVQKNDILREIVIKSGEIHLSD---QEPTCGN--------EQLVHPGEEIIPGL-TADELRYVQY-VE----------------------------------TPEGNAILQRPVVEYTIPDQPDIPSQTSI----NES-G-DVQ-----IELRASQR-LFYKDGERVKSVNGLELMRTQLVLNIEDEDT-TENKDT---------------LP-ISVDIELLE-----R-EE--EEETY-----------------------VLQMVILESLAIRRE--NEGD-A-FSGSPQTRILVEDGQEIPSGEVVARTEIQCR--EAGEVR-GIREGAE--AIRRILVVREA-DKTTIPIT------EA---------------------------------PQV--EEGDLVVAN-HPLAG--DVVAPESGKVIAVRDEA-------------------------------------------------------------------------------------------------------------------------------------IVLRNARPYRVSNGAVLHVENGSLVQRGDNLVLLIYERSKTGDIVQGLPRIEELLEARKPREACVLARRSGTAQVEYKD-D-ETV-------DVKIIEADGVI-SDYPISTGQNMLVTDGQWVDVGTPLTDGPANPHEILEVFFD-YYL-E---E-KG-----------------MYEAALLSLQKVQQFLVDEVQGVYQSQGIDISDKHIEVIVRQMTSKVKVEDGGDTIRLPGELADLREVHKDNETMY---IIGGAPVEYKPNLLGITKASLNTDSFISAASFQETTRVLTEAAIEGKSDWLRGLKENVIIGRLIPAGTGFSVHEESLGRSV---------IEEE-------------PN----------------------------PAQNMIFQSDVP---------------ETQ--------------SNSNGGLVDDQT-----------ARNYQL-S-------------------------------------------------------------------------------------------------------------------------------------DEEFSDV----------------------------------------------------------------------VDDED-------------------------------------------
>13035
-MA-------------------------------------QSKQ---EFD-------------Y-VKINIAA---PDRIREWGERNLPNGQVVGEVTKPETINYRTLKPEMDGLFCERIFGPAKDWECHCGKYKRVRHRGIVCERCGVEVTES---RVRRHRMGYIKLAA-----AVTHVWYLKGIPSYLSILLDMALRDVEQIVYFNSYVVLEPG----------------------------------------------------NAGNLSYKQLLTEEQWMEIEDQLYAEDTEI-FMGVE--VGIGAEAIQRLLEDLN-----------------------LEEEAE-----------------------KLREEVSNAKGQ--KRAKLIKRLRIIDHFIATGSSPDWMILTYIPVIPPDLRPMVQLDGGRFATSDLNDLYRRVINRNNRLARLQDILAPEIIVRWNEKRMLQEAVDALIDNGRRGRMVVGANNRPLKSLSDIIEGKQGRFRQNLLGKRVDYSGRSVIVVGPNLKIYQCGLPREMAIELFQPFVIHRLIRNGVVSNIKSAKKKIQHNDPEIWEVLEEVITGHPVMLNRAPTLHRLGIQAFEPILVEGRAIQLHPLVCPAFNADFDGDQMAVHVPLSLESQSEARLLMLASHNILSPATGTPIVAPSQDMVLGTYYLTAENA--------TVEPQ----------------DKRYFSNLEDVICAYQQGHLNLHAYIWVRFEGE---VR-----------------------------DPVEAEPV---EE----------------------------ETREDG-----TVL-KVYPN------------------RRVK---DALKD----MGFHYATKA------------------------------GVSISVEDLQVPPSKREMLDSAETTIAETEERYRIGKITEVERFQKVVDTWNVTSEALKDEVVHDALQATGSSVVN-VNSVYMMSQSGARGNLSQVRQLVGMRGLMADPQGEIIDLPIKTNFREGLTVTEYIISSYGARKGLVDTALRTADSGYLTRRLVDVSQDLIVREDDCGTERGITVTSMTDGERVLIPLEERLFGRTLAENVVDPETGE----------------VI--------------------------AERNQEVDQPLAERI--GKT-VKTVKVRSPLTCESARSVCKCCYGWSLAHGKPVDRGEAVGIIAAQSIGEPGTQLTMRTFHTGGVFTGDIAQ-QVTAPEQGTVIVPKK-----LKTRKVRTRHGEEREQVEV-----AG--EISVQ----------------------------------------------LAN-----G----------------------------------EQKT------------------IAVTPGSLLMANNNETVEAGQLIVEVATPK----KRSTEKATKDVSSDLAGEVLFQDLI-PEEKTDR------QGNMTRTAQ-RGGLLWVLSGEVYNLLPGAEPVVSNGSKVESGDILAETKLITSKGGVVRLG--------------------------------------------------------------TGKREIEIITASIQLDQAYIRRSSIGSG-EQYIIHSA-----------------------NDQRFALKATPGSKVKHGDVIAELMDDT-YRTETGGMVKYA-GVEIDK-R-----GKA------KNGYEVTQGGTLLWIPEECHEINKDIGLLR--VEDGEYVEAGVEIVENMFCQSSGIVEVIQKNEILREIIIKSGEVHLSE---QEPLCGT--------DQLVHPGEAITPDL-TADSLRYVQY-VE----------------------------------TPEGNAILLRPVVEYTIPDEPDIPSQSSM----NEL-G-NIQ-----IELKASQR-LFYKDGERVKSVNGIELMRTQLVLNINDEDEPAASKDS---------------LP-ISVDIELME-----R-EE--EEDAY-----------------------FLQMVILESLAIRRE--NEGD-A-FSGSPQTRILVKDGQEIPPGEIVARTEIQCR--EAGEVR-GIREGGE--AIRRVLVARDA-DLTIVPIT------GK---------------------------------AQV--EEGDLVVAN-SPLTK--KVVAPESGQVIAVKKDA-------------------------------------------------------------------------------------------------------------------------------------IVLRNARPYRVSSGAVLHVDNGSLVQRGDNLVLLIYERTKTGDIIQGLPRIEELLEARKPREACVLAARSGTAQVEYKD-D-ETV-------DVKIIEPDGVI-SNYAIGAGQSMLIADGQTVEAGDPLTDGPANPHEILEVFFQ-HYT-DQ--E-MG-----------------TYEAALRSLQKVQQFLVDEVQRVYQSQGIDISDKHIEVIVRQMTSKVKVEDGGDTIRLPGELAELRDVHKDNETMS---IIGGAPVDYKPNLLGITKASLNTDSFISAASFQETTRVLTEAAIEGKSDWLRGLKENVIIGRLIPAGTGFSVHEDSLGYAL---------TEEE---------NSLS--------------------------------QNTIYPIPPD-------------VAEIQ----------------SNGDLVDDQT-----------ARNYQL-S------------------------------------------------------------------------------------------------------------------------------------DEE---------------------------------------------------------------------------LDQE--------------------------------------------
>1919144
-MA-------------PT--------------------N-QLEQ---EFD-------------Y-VKISLAS---PERIREWGERNLPNGQVVGEVTKPETINYRTLKPEMDGLFCERIFGPAKDWECHCGKYKRVRHRGIVCERCGVEVTES---RVRRHRMGYIKLAA-----AVTHVWYLKGIPSYLSILLDMPLRDVEQIVYFNAYVVLEAG----------------------------------------------------NAGNLEYKQLLTEEQWLEIEDQLYAEDTEI-FMGVE--VGIGAEAIQRLLEEIN-----------------------LEQEAE-----------------------TLREEIANAKGQ--KRAKLIKRLRVIDHFIATGSSPEWMILNYIPVIPPDLRPMVQLDGGRFATSDLNDLYRRVINRNNRLARLQDILAPEIIVRWNEKRMLQEAVDALIDNGRRGRTVVGANNRPLKSLSDIIEGKQGRFRQNLLGKRVDYSGRSVIVVGPKLKMHQCGLPREMAIELFQPFVIHRLIRNGVVNNIKSAKKLIQRNEPEVWQVLEEVIAGHPVLLNRAPTLHRLGIQAFEPILVEGRAIQLHPLVCPAFNADFDGDQMAVHVPLSLESQSEARLLMLASHNILSPATGKPIVAPSQDMVLGCYYLTADNP--------TVPSQ----------------DKHYYASLEDALRAYEHGYLNIHAYIWVRFEGQ---VQ-----------------------------DPTEGDPV---EE----------------------------ETRDDG-----TVV-KRYPN------------------RRVR---DELKN----MGFHYATQA------------------------------GVSISVEDLQVPPNKREMLDVAEDTITQTEERYRRGKITEVERFQKVIDTWNITSEALKDEVVQDTLQVSGDSLTP-ANSVYIMSQSGARGNLSQVRQLVGMRGLMSDPQGEIIDLPIKTNFREGLTVTEYIISSYGARKGLVDTALRTADSGYLTRRLVDVSQDLIVREEDCGTQRGVTLTSMTDGERTLIPLENRLFGRALAEDVVDPETGE----------------VI--------------------------ARRNEEMDEALAKKV--ASV-AKEVSVRSPLTCQAARSICQCCYGWSLAHGRHVDKGEAVGIIAAQSIGEPGTQLTMRTFHTGGAFTGDIAQ-QVTAPGQGTVNIPKK-----LRTRKIRTRHGEEREQVEV-----AG--EISIQ----------------------------------------------LVD-----G----------------------------------EEKT------------------ITVTPGSVLMVNNGEMVQAGQLIVEIAVPK----KLSTEKATKDVSSDLAGEVLFQDLI-PEEKTDR------QGNITRIAQ-RGGLLWVLSGEVYNLLPGAEPVVKNGSQVQPGDILAETKLVSNKGGVVRLG--------------------------------------------------------------TGKGEIEIITASVQLDQADIRRSNLGSG-EQYVIYAA-----------------------NNQRFALKTTPGSKVRHGDVIAELMDDT-YHSETGGIVKYA-GIEVEK-R-----GKA------KDGYEVIKGGTLLWIPEECHEINKDISLLM--VEDGEYVEAGAEIVKDMYSQSSGVVEVVQKNDILREIVIKSGEIHLSE---EKPTCGV--------DQLVHPGEEIAPGL-TADSLRYVQY-VE----------------------------------TPEGNAILLRPVVEYTIPDEPDIPSQTSM----NES-G-EVQ-----IELKASQR-LFYKDGERVKSVNGLELMQTQLVLNIKDEES-ASDQDA---------------LP-MSVDIELIE-----K-ED--DPDAY-----------------------FLQMVILESLAIRRE--NEGD-A-FGGSPKTRILVEDGQEIPAGEVVARTEIQCQ--EAGEVR-GIREGAE--ALRRILVVREA-DLTAVPIE------QH---------------------------------PQV--QVNDLVVAN-DAVSA--DATAPDSGQVVDVKDNE-------------------------------------------------------------------------------------------------------------------------------------IVLRKARPYRVSANAVLHVDNGSLVQRGDHLVLLIYERSKTGDIIQGLPRIEELLEARKPREACVLARRPGTAQVEYKD-D-ETV-------DVKIIEDDGVI-SDYPINTGQSLLISDGQWVDAGMAITEGPAKPDEILEIFFE-HYL-E---E-KG-----------------MYEAALQSLQKVQQFLVDEVQGVYQSQGIDIADKHIEVVVRQMTSKVKVEDGGDTIRLPGELAELRDVHKDNETMS---IIGGAPVQYKPILLGITKASLNTDSFISAASFQETTRVLTEAAIEGCSDWLRGLKENVIIGRLIPAGTGFSVNEEALGRSS---------LEEE---------GYSD--------------------------------QNSIYPLPPD-------------ISEIQ---------------QSNGDLVDDQT-----------ARNYQL-S------------------------------------------------------------------------------------------------------------------------------------SDDGFLDE-----------------V----------------------------------------------------VDDQGIQ-----------------------------PENNEE------
>582515
-MK-----------------------------------Q-QTDQ---HFD-------------Y-VKINIAS---PERIQEWGERTLPNGRVVGEVTKPETINYRTLKPEMDGLFCERIFGPAKDWECHCGKYKRVRHRGIVCERCGVEVTES---RVRRHRMGYIKLAA-----PVTHVWYLKGIPSYLSILLDMALRDVEQIVYFNAYVVLDPG----------------------------------------------------NASNLSYRQLLTEEQWLEIEDQLYAEDSEV-FAGVE--VGIGAEAVQRLLQEVD-----------------------LESAAE-----------------------QLREEIASSKGQ--KRAKLIKRLRVIDNFIATGSRPDWMVLSAIPVIPPDLRPMVQLDGGRFATSDLNDLYRRVINRNNRLARLQEILAPEIIVRRNEKRMLQEAVDALIDNGRRGRTVVGANNRPLKSLSDIIEGKQGRFRQNLLGKRVDYSGRSVIVVGPKLKIYQCGLPREMAIELFQPFVIHRLIRSGVVNNIKAAKKLIVRNDPSVWDVLEEVITGHPVLLNRAPTLHRLGIQAFEPILVEGRAIQLHPLVCPAFNADFDGDQMAVHVPLSLESQCEARLLMLSSHNILSPATGRPIVAPSQDMVLGCYYLTAKNP--------AVQAE----------------RDRYYSSLEDVIRAFGQGLVNIHEFIWVRFNGP---VE----------------------------TDTPDDEVL---DS----------------------------ETLADG-----TVL-RHYRE------------------RRVR---DQLKA----MGFRYATQA------------------------------GVSISVEDLQVPPIKRQLLEQAEAEIANTEDRYRRGQITEVERFQKVIDTWNGTSEELKDEVIHDTLRATGNPAGSSLNSVFMMSQSGARGNMSQVRQLVGMRGLMADPQGEIIDLPIKTNFREGLTVTEYIISSYGARKGLVDTALRTADSGYLTRRLVDVSQDVIVRETDCGTQRGLRLRSMTDGDKVLIPLSDRLFGRVLAVDVVDPATGE----------------VL--------------------------AQRNQSLDEAMTKRI--HKA-VDEVFVRSPLTCEAARSVCQACYGWSLAHGRMVDMGEAVGIIAAQSIGEPGTQLTMRTFHTGGVFTGEVAQ-QQRASASGTIAVPNK-----VRTRKVRTRHGDERDQVEI-----AG--DLLLT----------------------------------------------LDD-----G----------------------------------SEQR------------------FSLTPGSLLHVRTGDKVDAGQLLAEVAAQK---PRKSTEKAVKDVTSDMAGEVLFDDLI-PEEKTDR------QGNTTRIAQ-RGGLLWVLSGEVYNLLPGAEPVVKNGDSVEVGSVLAESRLTSVKGGIVRLT--------------------------------------------------------------PGKREIEIITASVQLDRARIRRSSTGAG-DQYIIHTA-----------------------NGQRFALKTTPGTKVQHGQVIAELIDDR-YHTETGGLIKYA-GVEVDK-R-----GKA------KHGYEVTKGGTLLWIPEECHEVNKDISLLL--VEDGQYVEAGTEVVKDIYCQSSGVVEVVQKNDILREIAVKPGELHLCD---EPP------ALDE-GGQLVNPGEEILPGV-SVSELRYAEV-VE----------------------------------TPEGTAVLLRPTLEFAVPDKPDVPSQTSM----NES-G-DTS-----IELRAVQR-LFYKDGERVKSVSGLELLRTQLSLSIASADG-AGRT-G---------------SP-IWVDIELTD-----V-EA--SEEDE----------------------LILQMVIIESLSIRRD--SDAD-P-MGGSPRTRILVQDGDEIPPGHVVARTEILCR--EAGEIR-GIREGAE--AIRRILLVRDA-DRFSVPVE------ET---------------------------------PTV--AVGDLIVAG-GPLGG--NATTSESGQVIGVEAGT-------------------------------------------------------------------------------------------------------------------------------------VVMRTARPYRVSAGAVLFVESGGLVQRGDNLVLLVFERSKTGDIIQGLPRIEELLEARKPKEACVLARRPGVAQVIYND-D-ESA-------DVKVIEADGAI-GDYPISSGQSLIVTDGQQVEAAHALTDGPANPHEILEIFFD-LHQ-E---N-LG-----------------VHAAALEGLQQVQKFLVNEVQSVYQSQGIDISDKHIEVIVRQMTSKVRVDDGGDTTMLPGELVELRQIEQVNDAMS---ITGGAPARYTPVLLGITKASLNTDSFISAASFQETTRVLTEAAIEGKSDWLRGLKENVIIGRLVPAGTGFSFHEELAGAEP---------VESG-------------------------------------------QLGNGLADRGAP---------------QEEH-----------RTQFGTEVVLDDQT-----------AREYSI-K---------------------------------------------------DGLL-----------------------------------------------------------------------------DDDSIKDVVLP---------------------------------------------------------------------DETAMT-----------------------S----NSGDESE-----
>1919135
-MK-----------------------------------Q-QIEQ---RFD-------------YKVKISLAS---PERIRQWGERTLPNGQVVGEVSKPETINYRTLKPEMDGLFCERIFGPAKDWECHCGKYKRVRHRGIVCERCGVEVTES---RVRRHRMGYIKLAA-----PVTHVWYLKGIPSYLSILLDMPLRDVEQVVYFNAYVVLDPG----------------------------------------------------NAGNLSYKQLLTEEQWLEIEEQLYGEESET-FMGVE--VGIGAEAIQRLLQEVN-----------------------LETEAE-----------------------ELREEIAQAKGQ--KRAKLIKRLRVIDNFIATGSQADWMVVTTIPVIPPDLRPMVQLDGGRFATSDLNDLYRRVINRNNRLARLQEILAPEIIVRWNEKRMLQESVDALIDNGRRGRTVVGANNRPLKSLSDIIEGKQGRFRQNLLGKRVDYSGRSVIVVGPKLKMYQCGLPREMAIELFQPFVIHRLIRSGVVNNIKAAKKLIMRSDPSVWDILEEVITGHPVFLNRAPTLHRLGIQAFEPILVEGRAIQLHPLACPAFNADFDGDQMAVHVPLSLEAQSEARLLMLASHNILSPATGRPIVTPSQDMVLGCYYLTANDP--------AAEDG----------------AERYFASLDDASRAYEQGHLNLHAPIWVRYKGT---VK----------------------------TAEPDEEVL---QE----------------------------ETLDDG-----SLL-KHYRE------------------RRVR---DQLKD----MGFHYATKA------------------------------GVSISVEDLQVPPGKRQMLDQAEAEINATEDRYRTGKITEVERFQKVIDTWNSTSEALKDEVVQEALQATGDP----LNSVYMMSQSGARGNLSQVRQLVGMRGLMADPQGEIIDLPIKTNFREGLTVTEYIISSYGARKGLVDTALRTADSGYLTRRLVDVSQDVIVREFDCGTQRSISLTSMSDGETTLIPLSDRLFGRVLAQDVSDPNTGE----------------II--------------------------AQRNQSVDDPLSKKI--AAV-VEEVKVRSPLTCEAARSVCQHCYGWSLAHNRPVDLGEAAGIIAAQSIGEPGTQLTMRTFHTGGVFTGEVAR-QVRAPSEGTVSLSQQ-----LRTRMVRTRHGDEREQVEV-----AG--ELILSP---------------------------------------------SES-----GS---------------------------------PAQN------------------FSVTPGSLLLVKDGETVSAGQLLAEVAMAK---PQRSTERAVKDVSTDLAGEVLFDSLL-PEEKTDR------QGNMTRIAQ-RSGLMWVLSGEVYNLLPGAEPEVKNGEKVEPGSVLAETKLASTGGGVVRLR--------------------------------------------DQD---------------ESRREIEIITASVRLAQAGIHRDRSGTR-EQYILHTA-----------------------NNQRFALKAAPGTKVQNNQVIAELIDDR-YHTQTGGTIKYA-GVDIDK-R-----GKA------KQGYEVTQGGTLLWIPEECHEVNKDISLLL--VDEGQYVEAGTEVVKDIFCQSSGVVEVVQKNDILREIIIKPGELHLSE---EPP----KSGVD----QIVNPGEEVISGV-EVSELRYAEY-ID----------------------------------TSEGKAVFLRPVTEYRVPDQPDVPSQTSI----NES-G-NTQ-----IELQARQR-LFYKDGERVKSVEGLELVRTQLILKIDSPEL-SGQTEA---------------SP-IWADIELIE-----S-ED--NSE-E----------------------MLLQMVILESLSVRRD--TDAD-P-LGGTPKTSLSVQDGDEIAPGAVVARTEIRCS--EAGEVR-GIREGAE--AIRRVLVVRDA-DRTTIPTE------ET---------------------------------PQV--QVGDLVVAG-TSLSS--GATAPDSGQIVEVNSDS-------------------------------------------------------------------------------------------------------------------------------------VTMRLGRPYRISAGAVLHIEDGGLVQRGDNLVLLVYERAKTGDIIQGLPRIEELLEARKPREACVLARRAGTAQVIYGD-D-ETV-------DVKVIEADGVV-SDYPVGSGQNVLVSDGQEVGIGEPLTDGPANPHEILETFFE-TYQ-E---E-MG-----------------VYEAAVFGLQKAQQFLVNEVQSVYQSQGIDISDKHIEIIVRQMTSKVRVDDGGDTTMLPGELVDLRQIEQVNEAMA---ITGGAPARYTPILLGITKASLNTDSFISAASFQETTRVLTEAAIEGKSDWLRGLKENVIIGRLIPAGTGFNTHEN-----------------GG---------SMLESE----------------------------GHSPGSAAYSVPTERYSHENGDRASD------------------HFSEDVVLDDQT-----------ARAYNL-E-DRPD---------------------------------------------------------------------------------------YSAQQSEDLPIL----------------------------DDEE-------------------------------------GEADSDFNL----------------------------GEDEA-------------------------------SE-E--------
>1919134
-MR-----------------------------------H-QLEP---QFD-------------Y-VKVGLAS---PERIGQWGERTLPNGNVVGEVTKPETINYRTLKPEMDGLFCERIFGPAKDWECHCGKYKKVRHRGLVCERCGVEVTES---RVRRHRMGHIKLAT-----PVTHVWYLKGIPSYISILLDMPLRDVEQVVYFNAYVVLDPG----------------------------------------------------NAGNLSYKQLLTEEQWVELEDQLYSEGSQI-FEGIE--VGIGAEAIQRLLSEVQ-----------------------LEQEAE-----------------------NLREEIAGAKGQ--KRAKLIKRLRVIDNFIATGSRPEWMVLTRLPVIPPDLRPMVQLDGGRFATSDLNDLYRRAINRNNRLARLQEILAPEIIVRWNEKRMLQEAVDALIDNGRRGRTVVGSNNRPLKSLSDIIEGKQGRFRQNLLGKRVDYSGRSVIVVGPKLKIYQCGLPREMAIELFQPFVIHRLIRSGIVNNIKAAKRLVQRGDASIWEALEEVIQGHPILLNRAPTLHRLGIQAFEPILVEGRAIQLHPLVCPAFNADFDGDQMAVHVPLSLEAQSEARLLMMSSYNILSPATGDPIVTPSQDMVLGCYYLTADDP--------QANTDPA--------------SARYFANLDNAIAAYEQGIVGLHDWVWVRYNGP---VN----------------------------SEDDESEPL---EQ----------------------------RTLGDG-----TTL-KRYRM------------------RQVR---DELKD----MGFWYATKA------------------------------GVSLSIDDLEVPSAKRQMLEAAEEEIDTTQDRYRRGQITEVERFQSVIDTWNSTSEALKDEVVQSALEDSDAP----LNSVYMMSQSGARGSMAQVRQLVGMRGLMADPQGEIIDLPIKTNFREGLTVTDYIISAYGARKGLVDTALRTADSGYLTRRLVDVSQDVIIRELDCGTQRGIPLSSMSDGEQTLIPLSDRLFGRILAQDVTHPETGE----------------TL--------------------------AQRNQSLDEALAKHI--AEL-HDEVVVRSPLTCEATRSVCQHCYGWNLAHRHTVDLGEAVGIIAAQSIGEPGTQLTMRTFHTGGAHTGEVAQ-QVRAQSEGTVHFEQG-----LRTRQVRTERGDQREQLEV-----AG--ELTLHP---------------------------------------------STG-----G----------------------------------QPQT------------------VALTPGSQLLVRDGEAVKAGQLLAEIATGKQ---QQSTERAVKDVSADLAGEAIFDGLM-PEEKNDR------QGNITRVAQ-RGGLIWVLSGEVYNLLPGAEPTVQNGDWVEPDSVLAETRVSSAAGGVVRLR--------------------------------------------DSE---------------QSRQDIEILTASLQLDRARVSRDRSGSS-EQYLIRTA-----------------------DERTFALKAAPGTKIQHNQAVAELVDER-YQTATGGIVKYA-DLEVDK-R-----GKA------KQGYEVTQGGTLLWIPEECHEVNKDLSLLL--VEHGQYVEAGTEIVKDIFCQSSGVVEVVQKNDILREIAIKPGELHLSE---EEP------AVKQ---QLVNPDTEVLPGV-EVSELRYAES-LQ----------------------------------SPQGKALLLRPAIEYRIPEDPELPSQRSL----NQR-N-NPP-----IGLKATQR-VLYKDGERVKSVDGVDLVRTQLVLDVGEADG-QSHT---------------------WVDVELVD-----S-DD--GSE-------------------------LLQLVVLEPLAVRRN--SDDD-P-LGGNAQTTIAVQDGDEIEAGAVVARTEIRCL--DTGEVR-GIREGLE--AVRRILIVREA-DRATVTYQ------GQ---------------------------------AQV--AAGDRVVAG-DSLAS--DATAPDSGRVVSVEDGT-------------------------------------------------------------------------------------------------------------------------------------IALRLGRPYRVSQGAVLHVTDGGLVQRGDNLVLLIFERAKTGDIIQGLPRIEELLEARKPREACVLARRPGTAQVSYRE-D-DTA-------EVKIVEADGTV-SDYPIAPGQNVLVADGQAVGMAQALTDGAANPHELLDIFFE-LYK-D---E-IG-----------------TYEAALYALRRAQQFIVDEVQSVYQSQGIDIADKHIEIVVRQMSSKARIDDGGDTTMLPGELLEVRQIEQVNEAMA---ITGGAPARYTPVLLGITKASLNTDSFISAASFQETTRVLTEAAIEGRSDWLRGLKENVIIGRLIPAGTGFSAHQDAIT----------QAGEPDG--------AAAGNG------------------------------ATAASAEASEG-----------NGLEGS----------AEAGNWSEEVVLDDRT-----------ARAYSL-E------------------------------------------------------------------------------------------------------------------------------------DRPDYTTDSGDVLPI---------------------------------------------------------------LDDESSEG----------------------------EQADNGDTEA--
>2005460
-MR-----------------------------------N-PIEQ---RFD-------------Y-VKIGIAS---PERIRQWGERTLPNGQLVGEVTKPETINYRTLKPEMDGLFCERIFGPAKDWECHCGKYKRVRHRGIVCERCGVEVTES---RVRRHRMGYIKLAA-----PVTHVWYLKGIPSYLSILLDMPLRDVEQVVYFNAYVVLDPG----------------------------------------------------NAGNLSAKQLLTEDQWIEIEDQLYSEDSEK-FIGVE--VGIGAEAVQRLLEEVN-----------------------LEDEAE-----------------------QLREQINDAKGQ--KRAKLIKRLRVIDNFVATGSRPEWMVLNAIPVIPPDLRPMVQLDGGRFATSDLNDLYRRVINRNNRLARLQEILAPEIIVRLNEKRMLQEAVDALIDNGRRGRTVVGANNRPLKSLSDIIEGKQGRFRQNLLGKRVDYSGRSVIVVGPKLKIYQCGLPREMAIELFQPFVIHRLINSGMVNNIKAAKKLIQRNDSSVYEVLKEVIAGHPVMLNRAPTLHRLGIQAFEPILVEGRAIQLHPLVCPAFNADFDGDQMAVHVPLSLESQAEARLLMLACHNILSPATGRPIVAPSQDMVLGCYYLTADNP--------KAVKG----------------KGRRFGNLDDAIKAYEQGQVDIHAHVWLRYDGE---IV----------------------------TDEPDLEVI---ES----------------------------ETLADG-----SKI-EYYRQ------------------RFVK---DSLKE----LGFRYATVA------------------------------GVSISVDDLKVPPIKAEMLEAAEAEIRETEQRYARGEITEVERFQKVIDTWNSTSENLKDEVVQDALRATTTV----LNSVYMMAFSGARGNLSQVRQLVGMRGLMADPQGEIIDLPIKTNFREGLTVTEYIISSYGARKGLVDTALRTADSGYLTRRLVDVSQDVIVREVDCGTQRGIHLQAMKDGDRTLIQLSDRLLGRVLAEDVKDPKTGE----------------VI--------------------------AKRNQDMDRELAKEL--GDR-VEDVLVRSPLTCEAARSVCQKCYGWSLAHGHMVDMGEAVGIIAAQSIGEPGTQLTMRTFHTGGVFTGEVAR-QIRAKVDGKVKFGPG-----LTTRPIRTRHGDERNQVET-----VG--DIQLI----------------------------------------------PNK-----G----------------------------------KTIN------------------NALTAGSLIYVQDGQEVKKDQLLVEVAKVK---VQKSTEKAAKDVASDLAGEVVFADLV-PEDKKDR------QGNTTRIAQ-KPGLLWILSGEVYNLLPGAEALVKNGDKIKPGDVLAQTRLTAANGGVVRMI--------------------------------------------------------------PNSREIEIVTASVSLDQAKVKIESDGGR-EQYIIYTA-----------------------DERKFLLRATPGTKVQNNQIVAELIDDR-YKTETGGIIKYG-GIAIGK-------GNR------KQGYEVEKGGTLLWIPEESHEVNKDISLLI--VEDGEYVEAGTEVVKDVFCQSSGIVEVVQKNDILREIIIKPGEIHQLD---DTK-------SEW-HEQIIQPGTEVFPGV-IVEELRYGEV-VE----------------------------------TTEGPALILRPVKEFEVADEPSIPSQASI----NQD-D-GRQ-----IELRSVQR-IFYRDGERVKSVNSLSLLSTQLVLEIATTEE-NDVIAN------------------LSADIELQP-----E-ED--DPTTQ-----------------------RLQMVILESLVLRRD--TDVD-P-HSGEIQTRVLVEDGQEIAKGATIARTEIQCK--STGEVQ-GIREGSE--AIRRILVVRDS-DLITHKLD------IPK------------------------------AKCIY--KPGDLLVSG-TELAK--GVHLEQSGQVVKVTE-D-------------------------------------------------------------------------------------------------------------------------------GDKTT-VVFRHTRPYRVSQGAILHIDHGDLVQRGDNLVLLVFERSKTGDIIQGLPRIEELLEARKPKESSVLSRSSGVCQVVYEE-N-ETV-------DIKIIEQDGVI-SDYPIKPGQNAIVSDGQVVEAGEPLTDGPANPHEILETYFN-YHL-P---E-KG-----------------CYQASLIGLQQAQLFLVRQVQSVYQSQGIDISDKHIEVIVRQMTNKVRIDDGGDTIILPGELLELRQIEQVNEAMS---ITGGAPAQYTPVLLGITKASLNTDSFISAASFQETTRVLTEAAIEGKSDWLRGLKENVIIGRLIPAGTGFNAHDEPAS------------SRND---------LDSSY------------------------------RSNGLYGYGDD-FDSYRLDEELTAGIETMPLRSYK------NLSDDENVILDDHT-----------ARAY-------------------------------------------------------TGL------------------------------------------------------------------------------DDSE---------------------------------------FDMDMD-------------------------MDY-GEEE--------------------------------------------
>2420336
-MR-----------------------------------N-QTEQ---KFD-------------Y-VKIGIAS---PERIRKWGERSLPNGQMVGEVTKPETINYRTLKPEMDGLFCERIFGPAKDWECHCGKYKRVRHRGIVCERCGVEVTES---RVRRHRMGYIKLAA-----PVTHVWYLKGIPSYLSIILDMPLRDVEQIVYFNAYVVLDPG----------------------------------------------------NAGNLQTKQLLTEDQWLDIEEELYSEDSQK-FVGVE--VGIGAEAIQRLLEEVE-----------------------LETVAE-----------------------QLREEITTAKGQ--KRAKLIKRLRVIDNFIATNARPEWMILQYIPVIPPDLRPMVQLDGGRFATSDLNDLYRRVINRNNRLARLQEILAPEIIVRWNEKRMLQEAVDALIDNGRRGRTVVGANNRPLKSLSDIIEGKQGRFRQNLLGKRVDYSGRSVIVVGPKLKIYQCGLPKEMAIELFQPFVIHRLIKSGMVNNIKAAKKKIQRNDPEVWEVLREVITGHPVMLNRAPTLHRLGIQAFEPILVEGKAIQLHPLVCPAFNADFDGDQMAVHVPLSLEAQAEARLLMLACHNILSPATGKPIVAPSQDMVLGCYYLTAENP--------QANKG----------------EGRYFGSMEDALKAFEQEQLDLHAKVWIRYTGE---VE----------------------------TAEPDNEVL---RQ----------------------------EEQPDG-----SVI-KHYRE------------------RFIR---DELKS----MGFRYATKA------------------------------GVSISVDDLQIPPSKQKMLEAAEAEIRTTEERYAKGEITEVERFQKVIDTWNKTSEQLKDEVVQDSLRETMEV----LNSVYMMAFSGARGNLSQVRQLVGMRGLMANPQGEIIALPIKTNFREGLTVTEYVISSYGARKGLVDTALRTADSGYLTRRLVDVAQDVIVREVDCGTERSVIVKPMTSGDRTLIPLSDRLFGRILAEDIIDPETGE----------------TV--------------------------ATRNQDVNRELAEKI--EQI-RKEVQVRSPLTCQAARSVCRHCYGWSLAHGSMVDMGEAIGIIAAQSIGEPGTQLTMRTFHTGGVFTGEVAR-VVKADVPGTIKFSKG-----LVTRKVRTRHGDERLQADT-----AG--DVILI----------------------------------------------PDK-----GK---------------------------------KQYT------------------YNVTPGSLLTVEEGDKVETGQLIAEVANTK---AQKSTERASKDVASDLAGEVLFDGFE-PEEKTDR------QGNTTRIAQ-KSGLLWVLSGEVYNLLPGAEPVVKNGQRVEVGTVLAETRLVSTSGGVVRMK--------------------------------------------------------------PGEREIEIVTASVVLDQATVKIESSAGR-EQYILTTA-----------------------EGQQFLLKATPGTKVQNGAVIAELIDDR-YKTKTGGIVRYA-GVEIGK-------GSR------KQGYEIVSGGTLLWIPEESHEVNKDISLLL--VEDGQYVEAGTEVVKDIFCQSSGIVEVIQKNDILREIIIKPGKLHLID---EVE----TDLTEL-DEQIISPGTEIVKGI-VAEELCYSQI-VE----------------------------------TTEGIAILLRPVIEFEINDEPAVPSQVSI----NKE-D-GIQ-----IGLKSVQR-LYYKDGER---------------------------------------------------EIEIVT-------------------------------------------------------------------------------------------------------------------------------------------------------------------------------------------------------------------------------------------------------------------------------------------------------------------------------------------------------------------------------------------------------------------------------------------------------------------------------------------------------------------------------------------ASVV--------------------------------------------------------------------------------------------------------------------------------------------------------------------------------------------------------------------------------------------------------------------------------------------------------------------------------------------------------------------------------------------------------------------------------------------------------------------------------------------------------------------------------------------------------------
>111780
-MR-----------------------------------N-QLEQ---RFD-------------Y-VKIGIAS---PDRIRQWGERTLPNGQLVGEVTKPETINYRTLKPEMDGLFCERIFGPAKDWECHCGKYKRVRHRGIVCERCGVEVTES---RVRRHRMGYIKLAA-----PVTHVWYLKGIPSYLSILLDMPLRDVEQIVYFNAYVVLDPG----------------------------------------------------NAQNLSPKQLLTEDQWIEIEEQLYSEDSEK-FVGIE--VGIGAEAVQRLLEEVE-----------------------LESEAE-----------------------KLRQEIEEAKGQ--KRAKLIKRLRVIDNFIATGARPEWMVLSVIPVIPPDLRPMVQLDGGRFATSDLNDLYRRVINRNNRLARLQEILAPEIIVRWNEKRMLQEAVDALIDNGRRGRTVVGANNRPLKSLSDIIEGKQGRFRQNLLGKRVDYSGRSVIVVGPKLKIYQCGLPREMAIELFQPFVIHRLIHSGMVNNIKAAKKLIQRGDPGVYEVLKEVITGHPVLLNRAPTLHRLGIQAFEPILVEGRAIQLHPLVCPAFNADFDGDQMAVHVPLSLEAQSEARLLMLACHNILSPATGRPIVAPSQDMVLGCYYLTAENP--------RATQG----------------KDRRFASLDDAIKAYEQGQVDLHAYVWVRYEGD---VE----------------------------TSQPDDTVI---EM----------------------------ETLADG-----STI-KYYQQ------------------RLVR---DQLKE----MGFRYATKA------------------------------GVSISVDDLKVPPVKQELLEAAETEIRQTEQRYARGEITEVERFQKVIDTWNSTSENLKDEVVQETLKASTVS----LNSVYMMAFSGARGNLSQVRQLVGMRGLMADPQGEIIDLPIKTNFREGLTVTEYIISSYGARKGLVDTALRTADSGYLTRRLVDVAQDVIVREIDCGTQRAVTLRAMTDGDRVLIPLSDRLMGRVLARDAMDSKTGE----------------VI--------------------------AQRNQNIDEDLSLEI--GRR-AEEVMVRSPLTCEAARSVCQHCYGWSLAHGKMVDMGEAVGIIAAQSIGEPGTQLTMRTFHTGGVFTGEVAR-QIRAEVVGKVKYSKG-----LITRRVRTRHGDEREQVEV-----AG--DILLV----------------------------------------------PSK-----G----------------------------------QSFN------------------YPVTPGSYVHVFDGDQVEKGQLLAEINSAK---VQKSTEKAAKDVSSHLAGEVLFADLI-PEEKTDR------QGNTTRIAQ-RAGLLWILSGEVYNLLPGAEPVVKNGDQVQPGDILAQTRLMSASGGVIRMT--------------------------------------------------------------PGSREIEVITASVLLDQAKVKVESDGGR-EQYIIYTA-----------------------DDQRFLLKTTPGTKVQNHQVVAELIDDR-YKTSTGGIIKYA-GVEISK-------GSR------KQGYEISQGGTILWISEESHEVNKDISLLL--VEDGQYVEAGTEVVKDVFCQSSGVAEVIQKNDILREIIIKPGELHLLD---DID-------PSL-DGQLIQPGTEVIPGV-TVEELKYGEI-VE----------------------------------TTEGVALLLRPVVEYQVSDEPAAPSQASI----NHE-D-GRQ-----IELRSVQR-LFFKDGERVQSVEGVSLLSTQLVLEIDNADE-IETATN------------------LSADIELKP-----D-QD--DPDSQ-----------------------RLQLVILESLVIRRD--TDAD-P-YSGNIQTRVLVEDGQEIPKGATIARTEIRCK--EAGEVR-GIRKGGE--ALRRILVVRNS-DRVSYELA------AKK------------------------------SECQC--REGDLLVAG-TELVS--GTKLVESGQVVEITETE-------------------------------------------------------------------------------------------------------------------------------GNKTT-VVLRLARPYRVSAGAILHIDNGDLVQRGDNLVLLIFERAKTGDIIQGLPRIEELLEARKPKEACVLSRRPGVCQVVYEQ-D-ETV-------DVKIIEEDGVV-SDYPVGPGQNAMVSDGQKVGPGEPLTDGPANPHEILEVFFN-YYL-E---E-KG-----------------CYEASLIGLQQAQKFLVTQVQSVYQSQGIDISDKHIEVIVRQMTSKVRVDDGGDTTMLPGELVELRQIEQVNEAMS---ITGGAPAQYTPVLLGITKASLNTDSFISAASFQETTRVLTEAAIEGKSDWLRGLKENVIIGRLIPAGTGFNTHEEGVG------------SRGD-----------------------------------------LDSRSGSMYSYGSEGYDSYRIGEDNFIQ-EPLP-RRYQ------DFDDDENVILDDQT-----------ARAIIS-E------------------------------------------------------------------------------------------------------------------------------------EDDEPLGG---------------------------------SYYDEFEG-----------------------------FEEE--------------------------------------------
>2107693
-MRTP-----------------------------------QITQ----FD-------------Y-VKIGIAS---PERIRQWGERTLPNGQTVGEVTKPETINYRTLKPEMDGLFCERIFGPAKDWECHCGKYKRVRHRGIVCERCGVEVTEA---RVRRHRMGFIKLAA-----PVAHVWYLKGIPSYIAILLDMPLRDVEQIVYFNAYVVLSPG----------------------------------------------------NADTLAYKQLLTEDQWLEIEDQLYSEESEI-FSGVE--VGIGAEALARLLSDIK-----------------------LEAEAE-----------------------SLREEIANAKGQ--KRAKLIKRLRVIDNFVATGSLPESMVMKVIPVIPPDLRPMVQLDGGRFATSDLNDLYRRVINRNNRLARLQEILAPEIIVRWNEKRMLQEAVDALIDNGRRGRTVVGANNRPLKSLSDIIEGKQGRFRQNLLGKRVDYSGRSVIVVGPKLKIHQCGLPREMAIELFQPFVIHRLIRSNVVNNIKAAKKLISRGDPSVWGVLEEVIEGHPVLLNRAPTLHRLGIQAFEPILVEGRAIQLHPLVCPAFNADFDGDQMAVHIPLSLESQAEARLLMLASNNILSPATGRPIVTPSQDMVLGCYYLTAENP--------NSNDG----------------GVRYFASLDDAIMAYEQKQVHIHAKVWVRFDGL---VD----------------------------SDDDGVEKV---------------------------------EKQSDG-----TRV-ITNNN------------------IRRR---DRLKD----LGFRYATVA------------------------------GISISVDDLKVPPTKKLLLEAAETEILATEERYTRGEITEVERFQKVIDTWNSTSESLKDEVVQEVLKAT-DP----LNSVYMMAFSGARGNISQVRQLVGMRGLMADPQGEIIDQPIKTNFREGLTVTEYIISSYGARKGLVDTALRTADSGYLTRRLVDVAQDVIVRELDCGTTRGIMVRPMVENDRIMIPLSSRLLGRVPLNDVVHPKTKA----------------VI--------------------------CPKNQSMCDETAIAI--QKAGVEEVMVRSPLTCEAARSVCQHCYGWSLAHAKLVDLGEAVGIIAAQSIGEPGTQLTMRTFHTGGVFTGEVAR-QVRSEEKGTIRIPKK-----LRTRPFRTRHGEEALFVEA-----NG--DLMLE----------------------------------------------ASG-----G----------------------------------KPVT------------------IPVTQGSTIYIVDGQEVKADQLLAEVAIGSR-TNRAHTEKATKDVSSDLAGEVKFAELV-PEEKTDR------QGNTTTTAT-RGGLIWILSGEVYNLPPGAEPSVVNGDRVDENSVLAEAKIHTLHGGIVRSA----------------------------------------AETPDSG---------------HSSREIEIITASVVLDTATVRVEQSSRQGDHYIIETN-----------------------HGAMFSLLATPGTKVQTGQVVAELISEE-YRTNTGGLIKYS-GIETAK-K-----GKG------KQGYEVVKGGTILWIPEETHEVNKDISLLL--VEDAQYVEAGTEVVKDIFCETNGVVEVTQKNDILRELVIKPGELLMLD---DPE-----SVLNR-DGTFTQPGEELIPGY-IASDLRYIEY-IES---------------------------------SSNGPALLLRPVTEFSVPDSPSVPSTKS-----STG-E-GRS-----IELRAVSR-LPYKDSERVKSVEGVELLRTQLVLEMDQTHS-AEYTGG---------------SP-IVADIELVT-----D-AV--NSEVK-----------------------RLQLVILESLIIRKD--IPAD-V-TQGSTSTKFNVVEGQEILPKAVVAKTEVLCK--ESGIVR-GVREGAE--AIRRILILREK-DCFTIVTN------EK---------------------------------PRF--KVGSLLIAG-SEIAP--GVFTEESAQVIEI-AAQG----------------------KQETAQG-------------------------------------------------------------------------------NNQLS-------------TNTYK-VTLRIARPYRVSPGAMLQVDDAGLVQRGDNLVLLVFERTKTGDIIQGLPRIEELLEARKPKEACILAVRPGTVELTRVE-D-ETH-------AIKVIEDNGTI-TDYPLGPGQNPVVSDGSVVDVGMQLTDGPANPHEILEVFFN-YYS-A-----QK-----------------DATPSTKALQKVQNFLVNEVQLVYQSQGIDIADKHIETIVRQMTAKVRVDDGGDTTILPGELIELRQIEQVNVAMS---ITGGALAQYTPMLLGITKASLNTDSFISAASFQETTRVLTEAAIEGKSDWLRGLKENVIIGRLIPAGTGFNAYEEPLS------------VSEE---------PTLE--------------------------------ASSVFEEGDD----------------------------------PLDVVLDDRT-----------ARAYSF-E-S--------------------------------------------------GLG-------------------------------------------EGFNFD---RG----ATVAP--------------EEEELVDDEIDDLE--D------------------------DDDEDDDD------------------------------DDDF--------------------------------E-DDDE-----
>1618023
-MRTP-----------------------------------QTTQ----FD-------------Y-VKIGLAS---PERIRQWGERTLPNGQVVGEVTKPETINYRTLKPEMDGLFCERIFGPAKDWECHCGKYKRVRHRGIVCERCGVEVTES---RVRRHRMGFIKLAA-----PVAHVWYLKGIPSYIAILLDMPLRDVEQIVYFNAYVVLAPG----------------------------------------------------NADTLSYKQLLTEDQWLEIEDQLYSEDSQI-FSGVE--VGIGAEALARLLADIN-----------------------LETEAE-----------------------SLREEIGNAKGQ--KRAKLIKRLRVIDNFVATGSLPESMVMTVIPVIPPDLRPMVQLDGGRFATSDLNDLYRRVINRNNRLARLQEILAPEIIVRWNEKRMLQEAVDALIDNGRRGRTVVGANNRPLKSLSDIIEGKQGRFRQNLLGKRVDYSGRSVIVVGPKLKIHQCGLPREMAIELFQPFVIHRLIRSGVVNNIKAAKKLISRGDPSVWDVLEEVIEGHPVLLNRAPTLHRLGIQAFEPILVEGRAIQLHPLVCPAFNADFDGDQMAVHIPLSLESQAEARLLMLASNNILSPATGRPIVTPSQDMVLGCYYLTAENP--------KASKG----------------GDRYFASLDDAIVAYEQKQVDLHAKVWVRFDGL---VD----------------------------SEDGNSKP----QT----------------------------ETFSDG-----TRS-ITTAN------------------LRRR---DRLKD----LGFRYATKA------------------------------GVSISVDDLMVPPKKRALLEAAEAEIRATEERYTRGEITEVERFQKVIDTWNSTSEALKDEVVQEVLKAS-NP----LNSVYMMAFSGARGNISQVRQLVGMRGLMADPQGEIIDQPIKTNFREGLTVTEYIISSYGARKGLVDTALRTADSGYLTRRLVDVSQDVIVREIDCGTTRGISVKAMVENDRVMIPIGSRLLGRVPLDDVIHPKTKE----------------VI--------------------------CPKNEPMSDDVAVAV--QKAGVEEVIVRSPLTCEAARSVCQHCYGWSLAHAKLVDLGEAVGIIAAQSIGEPGTQLTMRTFHTGGVFTGEVAR-QVRSDLEGTIRIPKR-----LRTRPYRTRHGEDALFVEA-----NG--DLMLE----------------------------------------------VAS-----G----------------------------------DPVA------------------IAVTQGSTIYIVDGQKVQAGQLLAEVAIGSR-TNRAHTEKATKDVSSDLAGEVKFADLV-PEEKTDR------QGNTTTTAT-RGGLIWILSGEVYNLPPGAEPVVVNGDRVEANSVLAETKIHTIHGGIVRST----------------------------------------IETPNSG---------------HSAREIEIITASVVLDTATVRVEHNQRQGDHYIIETS-----------------------NGAEFSLLATPSTKVQNNQVVAELISDE-YRTNTGGLIKYS-GVELAK-K-----GKG------KQGYEVVKGGTILWIPEETHEVNKDISLLL--VEDAQYVEAGSEVVKDIFCETSGVVEVTQKNDILRELVIKPGELLMLD---DPE-----SVINR-DGTFTQPGEELIPGY-VTEELRYIEF-VE----------------------------------SPNGPALLLRPVKEFPVPDSPSVPSTKS-----STG-E-GRS-----IELRAVCR-LPYKDSERVKSVEGVELMRTQLVLEMDQMHS-SEYGGA--------------SSP-MAADIELVT-----D-EE--DPEIQ-----------------------RLQLVILESLAIRKD--VPAD-V-TQGSTNTRFNVEEGQEIAPGAVVARTEILCK--EAGIVR-GVKEGAE--AIRRILILREA-DCTNINVP------EK---------------------------------PRV--KAGDLVVAG-KEIAP--EVFAEESGQVLEI-KSPD----------------------KQAAQAG-------------------------------------------------------------------------------NTALA-------------TSGYT-INMRNARPYRVSPGAVLQVEDSGLVQRGDNLVLLVFERTKTGDIIQGLPRIEELLEARKPKEACILAVRPGTVELTRIE-D-ETV-------AIRVIEEGGAI-AEYPLGPGQNPVVSDGSVVEAGMQLTDGPANPHEILEVFFN-YYS-SQAGS-QK-----------------GYSAATESLQKVQTFLVNEVQLVYQSQGIDIADKHIEVIVKQMTAKVRVDDGGDTTMLPGELVELRQIEQVNVAMS---ITGGAAAQYTPVLLGITKASLNTDSFISAASFQETTRVLTEAAIEGKSDWLRGLKENVIIGRLIPAGTGFNAYEEPGA------------IAED---------TTLD--------------------------------PSSMFEDGDD----------------------------------SMDVVLDDRT-----------ARAYSF-E-N--------------------------------------------------GLG-------------------------------------------EGFTFD---RG----ASFVP---D----------EEEELIDDEIDDL-----------------------------DDDEEDD------------------------------DDDF--------------------------------D-DDE------
>1378066
-MRHA-----------------------------------QTTQ----FD-------------Y-VKIGLAS---PERIRQWGERTLPNGQVVGEVTKPETINYRTLKPEMDGLFCERIFGPAKDWECHCGKYKRVRHRGIVCERCGVEVTES---RVRRHRMGYIKLAA-----PVAHVWYLKGIPSYISILLDMPLRDVEQIVYFNAYVVLSPG----------------------------------------------------NAETLTYKQLLTEDQWLEIEDQIYSEDSQI-FTGVE--VGIGAEALARLLSDIN-----------------------LETEAE-----------------------KLREEIANAKGQ--KRAKLIKRLRVIDNFIATGSKPEWMVMTVIPVIPPDLRPMVQLDGGRFATSDLNDLYRRVINRNNRLARLQEILAPEIIVRWNEKRMLQEAVDALIDNGRRGRTVVGANNRPLKSLSDIIEGKQGRFRQNLLGKRVDYSGRSVIVVGPKLHIHQCGLPREMAIELFQPFVIHRLIRSGLVNNIKAAKKLISRGDPSVWDVLEEVIEGHPVLLNRAPTLHRLGIQAFEPILVEGRAIQLHPLVCPAFNADFDGDQMAVHVPLSLESQAEARLLMLASNNILSPATGRPIITPSQDMVLGCYYLTADNP--------HSQKG----------------AGRFFASLDDVIVAYEQEQVALHAKIWMRFDGE---VE----------------------------TAKPDTEPI---KV----------------------------EQNDDG-----TVT-KHYRE------------------RRTR---DRLKD----LGFRYATKA------------------------------GVSISVDDLMVPPSKRALLEAAEAEIRATEERYTRGEITEVERFQKVIDTWNSTSEALKDEVVQEALRAT-NP----LNSVYMMAFSGARGNISQVRQLVGMRGLMADPQGEIIDLPIKTNFREGLTVTEYIISSYGARKGLVDTALRTADSGYLTRRLVDVAQDVIIREIDCGTTRGISLRAMRDGDRVIIPLSSRLLGRVAATDVVHPQTQE----------------VL--------------------------LERNQPISDEVATQI--EKAGVEEVIVRSPLTCEAARSVCQHCYGWSLAHAEMVDLGEAVGIIAAQSIGEPGTQLTMRTFHTGGVFTGEVAR-QVRSEVEGTVRIPSR-----LRTRPFRTRHGEDALIVEA-----NG--SLTIE----------------------------------------------VTS-----G----------------------------------EKVT------------------IPVTQGSTLYITDGQSVKVGELLAEVAIGGR-NTRAHTEKATKDVASDLAGEVKFADVV-PEEKTDR------QGNTTTTAA-RGGLIWILSGEVYNLPPGAEPSVINGQKVEANSVLAETRLNTVYGGTVRIP----------------------------------------TGNVNNG---------------KGGREIEIITASVVLDTAKVRVEHSQGR-DHYLIETN-----------------------NNQMFSLLATPGTKVQNNQVVAELISDE-YRTTTGGLIKYS-GIELAK-K-----GKA------KQGYEVVKGGTILWIPEETHEVNKDISLLM--VEDAQYVEAGTEVVKDIFCQNSGVVEVTQKNDILRELVVKPGELLMVD---DPE-----AVMSR-DGTFGQPGEEILPGH-TLSDLRYIEY-VE----------------------------------SPEGPALLLRPVTEFAVPDEPSVPSTQS-----SAG-A-GRS-----ITLRAVQR-VPYKDSERVRSVEGVELLRTQLVLEIEQMQS-PEHTG----------------SP-MLADIELVP-----D-EE--DPNVQ-----------------------RLQLVILESLVIRRD--IAAD-A-TQGSTQTRLLVEDGQTIEPGAVVARTEIQCK--EAGEVR-GIREGAE--AIRRILVVRSS-DQFTVTTK------EK---------------------------------PHV--KVGDLLIAG-REIAP--GVVLKESGQVLEV-KSP------------------------MTASQGA----------------------------------------------------------------------------TDDTALA-------------SNNYE-VVLRIARPYRVSPGAVLQVEDGGLVQRGDNLVLLVFERAKTGDIIQGLPRIEELLEARKPKEACVLARRPGTVEVGRLE-D-ETV-------AIRVVEDSGAV-TEYPIGPGQNAVVHDGARVEVGMPLTEGPANPHEILEIFFE-YGM-Q-----QG-----------------TYAAALEALQQVQTFLVNEVQTVYQSQGIDIADKHIEVIVRQMTSKVRVDDGGDTTMLPGELVELRQIEQVNEAMS---ITGGAKAQYTPMLLGITKASLNTDSFISAASFQETTRVLTEAAIEGKSDWLRGLKENVIIGRLIPAGTGFNAYEELTSP-----------MSED---------LSLE--------------------------------SGSVFDDGED----------------------------------SLDVVLDDRT-----------ARAYNL-D---------------------------------------------------GGLG-------------------------------------------DSFSFDR-----------NSFIQDD---------DEDLMISDEIED-----------------------------FEADEDDD------------------------------EDDY-------------------------------EEEDDDDI----
>2099684
-MP-------------------------------------KIEQ---RFD-------------Y-VKIGLAS---PDRIRQWGERTLPNGQVVGEVTKPETINYRTLKPEMDGLFCERIFGPAKDWECHCGKYKRVRHRGIVCERCGVEVTES---RVRRHRMGYIKLAA----SSVAHVWYLKGIPSYIAILLDMPLRDVEQIVYFNAYVVLDPG----------------------------------------------------NADNLSYKQLLTEDQWIEIEDQLYDEDTEI-FSGVE--VGIGAEALKQLLEDLE-----------------------LETVAE-----------------------KLREDIASSKGQ--KRAKLIKRLRVIDNFIATGSKTDWMVLDVIPVIPPDLRPMVQLDGGRFATSDLNDLYRRVINRNNRLARLQEILAPEIIVRWNEKRMLQEAVDALIDNGRRGRTVVGANNRPLKSLSDIIEGKQGRFRQNLLGKRVDYSGRSVIVVGPKLQIHQCGLPREMAIELFQPFVIHRLIRQGLVNNIKAAKKLIQHNDPSVWEVLEDVIESHPVMLNRAPTLHRLGIQAFEPILVEGRAIQLHPLVCPAFNADFDGDQMAVHVPLSLEAQSEARLLMLASNNVLSPATGQPIITPSQDMVLGCYYLTAENP--------DAHKG----------------EGHYFANLEDAIIAFEQGLVDLHAKVWLRFDGQ---IE----------------------------SDQIDTSAP---ER----------------------------IDAEDG-----TIT-EIYED------------------RRIR---DRIKD----LGFKYATRA------------------------------GVSISVEDLQVPQEKRQLLAAAEEDIRATEDRYTRGEITEVERLTKVIDTWNDTSEELKDQVVLDAIKIN-SP----LNSVYMMAFSGARGNISQVRQLVGMRGLMANPQGEIIDLPIKTNFREGLTVTEYVISSYGARKGLVDTALRTADSGYLTRRLVDVSQDVIIREHDCGTERGIPLTSMTDGERVLISLESRLLGRVVAENVVHPETGE----------------VI--------------------------LEKNQAVSPEIAEDI--VNAGLESVMVRSPLTCEATRSVCRLCYGWSLAHSDMVDLGEAVGIIAAQSIGEPGTQMTMRTFHTGGTFTGEVAP-RIRAKKDGTVKLPKN-----LKTRVFRTRYGEEAMMLEA-----NS--DIVIE----------------------------------------------G-S-----G----------------------------------KNKT------------------ESLPQGTILFVRDGDTVIKEQLLAELPSAGR--TRKVTEKATKDVTSDLAGEVRFDGLV-QEEKTDR------QGNTTRIAQ-RGGLLWVLAGDVYNLPPGAEPVVRNGDQVNADDTLAETRLTTERGGIVRLP------------------------------------------GTEDD---------------KGSREVEIITASVMLNQAQVRKEHGQGR-EHYFIETA-----------------------NGQRFSLIATPGAKVTSGQVIAELEDDQ-YHTQTGGIVKFS-GVEVAK-K-----GKG------KQGYEVTQGGTLLWIPEEAHEVNKDISLLM--VEDGQYLEAGTEVVKDIFCQNSGVVEVTQKNDILREILIKPGDIHMVD---APE-----DVMDR-DGTIVTAGEEIMPGL-VADDLRYVEY-VE----------------------------------TPEGPAILLRPVEEYPVPDEPSVPSQDSA----TEA-A-N-S-----IRLRATQR-IPFKDGERVKSVDGVELLRTQLIMDIEDE------------------------SPHVVADIELVP-----D-EQ--DADLM-----------------------RLQMVVLETQVIRRD--VIAD-Q-TQGSTVTRLLIEDGQQIEPGAVLARTEIRCK--ESGEVR-GIREGQE--AIRRVLVVRDS-DRVKVDLQ------GQ--------------------------------EPTV--KVGDLVVAN-IPLAN--GISYEESGEVTGINGAE-------------------------------------------------------------------------------------------------------------------------------------VLLRLARPYRVSTGAVLHIEDGDLVQRGDNLVLLVFERAKTGDIIQGLPRIEELLEARRPKEACVLSKRPGTAQVVYSD-D-ETV-------EVKVVENDGAI-AEYPISPGQNVLVSDGQMVTTA-------------------------------------------------IHDAALHALQNVQSFLVNEVQSVYQSQGIDISDKHTEVIVRQMSSKCRIDDGGDTTMLPGELVEIYQVEQVNEAMA---ITGGAPAQYTPVLLGITKASLNTDSFISAASFQETTRVLTEAAIEGKSDWLRGLKENVIIGRLIPAGTGYNAYEESTV------------LEVD---------SGYE--------------------------------S-AILDDDMI----------------------------------LQDVVLDDRT-----------ARNYDL-E----------------------------------------------------G----------------------------------------------SLGML----------------------------GDDEMIGGSMEEEK--S------------------------KTDDDDDDDQSPNGN-----------------ILDD--DDDLL------------------------------ID-DQTQAL---
>268115
-MA-------------------------------------KLEQ---RFD-------------Y-VKIGIAS---PERIRQWGERTLPNGQVVGEVTKPETINYRTLKPEMDGLFCERIFGPAKDWECHCGKYKRVRHRGIVCERCGVEVTES---RVRRHRMGYIKLAA----TSVAHVWYLKGIPSYIAILLDMPLRDVEQIVYFNAYVVLDAG----------------------------------------------------NADNLSYKQLLTEDQWIEIEDQLYDEETET-FAGVE--VGIGAEALQRLLEDLE-----------------------LEATAE-----------------------KLREEIANSKGQ--KRAKLIKRLRVIDNFIATGSKTEWMVLDVIPVIPPDLRPMVQLDGGRFATSDLNDLYRRVINRNNRLARLQEILAPEIIVRWNEKRMLQEAVDALIDNGRRGRTVVGANNRPLKSLSDIIEGKQGRFRQNLLGKRVDYSGRSVIVVGPNLQIHQCGLPREMAIELFQPFVIHRLIRQGLVNNIKAAKKLIQHNDPSVWDVLEEVIESHPVMLNRAPTLHRLGIQAFEPILVEGRAIQLHPLVCPAFNADFDGDQMAVHVPLSLEAQSEARLLMLASNNVLSPATGQPIITPSQDMVLGCYYLTAENP--------DATKG----------------EGHYFAGMEDAIMAFEQGVVDLHAKVWLRFDGE---VE----------------------------SDQPKTVAP---ER----------------------------MESEDG-----TIT-EIYPD------------------RRVR---DRIKE----LGFKYATRA------------------------------GVSISVEDLQVPKEKKGMLAAAEEDIRITEERYTRGEITEVERLTKVIDTWNDTSEELKDQVVLDAIKENGNP----LNSVYMMAFSGARGNISQVRQLVGMRGLMANPQGEIIDLPIKTNFREGLTVTEYVISSYGARKGLVDTALRTADSGYLTRRLVDVSQDVIIREHDCGTTRGIPLRSMTDGERVLIPLENRLLGRVMAEDVVHPKTGE----------------VL--------------------------LKKDQPVSPEIAEML--AEASVERVVVRSPLTCEATRSVCRLCYGWSLAHSELVDLGEAVGIIAAQSIGEPGTQMTMRTFHTGGTFTGEVAP-RIRASKDGTVKLPKS-----LKTRAFRTRYGEDALMLES-----NA--DVTIE----------------------------------------------G-S-----G----------------------------------KNKT------------------ESLPQGTILFVNNGETVKKEQLLAELPSAGR--TRKVTEKASKDVTSDLSGEVQFAGLV-QEEKTDR------QGNTTRLAQ-RGGLLWVLAGDVYNLPPSAEPVVRNGDYVNADDTLAETKLTTERGGLVRLP------------------------------------------EADLE---------------KGTREVEIITASVMLDQAQVRKEQGQGR-EHYFIETA-----------------------SGQRFSLIATPGAKVTSGQVIAELEDDQ-FHTQTGGIIKFS-GVDVAK-K-----GKG------KQGYEVVQGGTLLWIPEEAHEVNKDISLLM--VEDGQYLEAGTEVVKDIFCQNSGVVEVTQKNDILREILVKPGDIHMVD---APE-----DVMDR-DGTIVNAGEEVMPGL-VADALRYVEY-VE----------------------------------TPDGPALLLRPVEEYTVPNEPAVPSQDSA----ADA-T-G-S-----IKLRAIQR-IPFKDGERVKSVAGVELLRTQLVLDIEDE------------------------SPHVVADIELVP-----D-DQ--DADLM-----------------------RLQMVVLETQVIRRD--VVAD-Q-TQGSTVTRLLVEDGQQIEPGAVVARTEIRCK--ESGEVR-GIREGQE--AIRRVLVVREA-DRMKVDLQ------GK--------------------------------TPTV--KVGDLVVAD-TELAP--GLTYEESGEVTAIDGEQ-------------------------------------------------------------------------------------------------------------------------------------ISLRLARPYRVSTGAVLHIEDGDLVQRGDNLVLLVFERAKTGDIIQGLPRIEELLEARKPKEACVLSERPGNAQVVYSD-D-ETV-------EVKIVEDDGVV-TEYPVSPGQNVIVSDGQRVNTSEHLTDGPANPHQILEVFFK-YNL-S---LGQG-----------------IHDAALGALQEVQSFLVNEVQSVYQSQGIDISDKHTEVIVRQMSSKCRIEDGGDTTMLPGELVEIYQVEQVNEAMA---ITGGAPAEYTPVLLGITKASLNTDSFISAASFQETTRVLTEAAIEGKSDWLRGLKENVIIGRLIPAGTGYNAYEESPP------------VELD---------PAYE--------------------------------S-AILDDDMV----------------------------------LQDVVLDDFT-----------ARSYDL-E----------------------------------------------------G----------------------------------------------NLKML----------------------------NDDEMIGG-MSVED--G------------------------TPRGNGDFPAAENGA-----------------EL----DDDLL------------------------------ID-DHTDTV---
>2099687
-MP-------------------------------------KVEQ---RFD-------------Y-VKIGIAS---PERIRQWGERTLPNGQVVGEVTKPETINYRTLKPEMDGLFCERIFGPAKDWECHCGKYKRVRHRGIVCERCGVEVTES---RVRRHRMGYIKLAA-----PVTHVWYLKGIPSYMAILLDMPLRDVEQIVYFNAYVVLDPG----------------------------------------------------NADNLSYKQLLTEDQWIEIEDQLYDEESQT-FEGIE--VGIGAEALQQLLQDLD-----------------------LEADAE-----------------------SLREEIANSKGQ--KRAKLIKRLRVVDNFVATGSKPDWMVLNVIPVIPPDLRPMVQLDGGRFATSDLNDLYRRVINRNNRLARLQEILAPEIIVRWNEKRMLQEAVDALIDNGRRGRTVVGANNRPLKSLSDIIEGKQGRFRQNLLGKRVDYSGRSVIVVGPKLKIHQCGLPREMAIELFQPFVIHRLIRQGLVNNIKAAKKLIQRGDPSVWDVLEEVIEGHPVMLNRAPTLHRLGIQAFEPTLVEGRAIQLHPLVCPAFNADFDGDQMAVHVPLSLEAQSEARLLMLASNNVLSPATGQPIITPSQDMVLGCYYLTANNP--------NATLG----------------EGRYFANLDDAIMAYDQGQVALHAKVWLRYDGP---VD----------------------------NDPADEVLV---EE----------------------------IQGEDG-----TTT-QVYSG------------------RRAR---DLVKD----LGFKYATQA------------------------------GISISVDDLQVPDTKRAMLSTAEEDIRTTEDRYTRGEITEVERFQKVIDTWNTTSEELKDEVVHEALKDN-TP----LNSVY---------------------------------------------I-----------------------------------------------------------------------------------------------------------------------------------------------------------------------------------------------------------------------------------------------------------------------------------------------------------------------------------------------------------------------------------------------------------------------------------------------------------------------------------------------------------------------------------------------------------------------------------------------------------------------------------------------------------------------------------------------------------------------------------------------------------------------------------------------------------------------------------------------------------------------------------------------------------------------------------------------------------------------------------------------------------------------------------------------------------------------------------------------------------------------------------------------------------------------------------------------------------------------------------------------------------------------------------------------------------------------------------------------------------------------------------------------------------------------------------------------------------------------------------------------------------------------------------------------------------------------------------------------------------------------------------------------------------------------------------------------------------------------------------------------------------------------------------------------------------------------------------------------------------------------------------------------------------------------------------------------------------------------------------------------------------------------------------------------------------------------------------------------------------------------------------------
>864702
-MP-------------------------------------KLEQ---RFD-------------Y-VKIGLAS---PERIRQWGERTLPNGQAVGEVTKPETINYRTLKPEMDGLFCERIFGPAKDWECHCGKYKRVRHRGIVCERCGVEVTES---RVRRHRMGYIKLAA----QPVAHVWYLKGIPSYMAILLDMPLRDAEQIVYFNAYVVLNPG----------------------------------------------------NADNLSYKQLLTEDQWIEIEDQLYSEDSQV-FTGVE--VGIGAEALQRLLQDIN-----------------------LEEEAE-----------------------KLREEIATSKGQ--KRAKLIKRLRVIDNFIATGSQPDWMVLTVIPVIPPDLRPMVQLDGGRFATSDLNDLYRRVINRNNRLARLQEILAPEIIVRWNEKRMLQEAVDALIDNGRRGRTVVGANNRPLKSLSDIIEGKQGRFRQNLLGKRVDYSGRSVIVVGPKLKIHQCGLPREMAIELFQPFVIHRLIRQGLVNNIKAAKKLIQRNDPIVWDVLEEVIEGHPVLLNRAPTLHRLGIQAFEPILVEGRAIQLHPLVCPAFNADFDGDQMAVHVPLSLEAQAEARLLMLASNNILSPATGRPIITPSQDMVLGCYYLTAENP--------NAKKG----------------AGRYFANLDDAITAYEQQQVDLHAYVWVRFDGQ---AE----------------------------SDVPDNEVL---EE----------------------------ETTPDG-----VVT-RTYKF------------------RRVR---DKLKD----LGFKFATRA------------------------------GVSISVDDLQVPATKRKLLEAAEETIRETEERYIRGEITEVERFQKVIDTWNGTNEELKDEVVQDALKTNGNP----LNSVYMMAFSGARGNISQVRQLVGMRGLMANPQGEIIDLPIKTNFREGLTVTEYIISSYGARKGLVDTALRTADSGYLTRRLVDVSQDVIIREVDCGTQRGIAVRSMRDGDRVLIPLKNRLLGRVAAQDVVHPETGE----------------VI--------------------------VPRNQSISDDLAELI--GKANVEEVVVRSPLTCEAVRSVCQQCYGWSLAHAKMVDIGEAVGIIAAQSIGEPGTQLTMRTFHTGGVFTGEMAR-QERASFDGVIHYPKR-----LRVRPFRTRHGEDAFVVDSA--DPSL--KITLT----------------------------------------------AED-----G----------------------------------QQQT------------------FSVAQGATLLVRDGQKIKAGQILAEVPITGR--SRKTTEKAAKDVASDIAGEVRFADLV-PEEKKDR------QGNTTRIAQ-RGGLLWILSGEVYNLPPGAEPVVKNGDRVEAGGVLAETKLITEHGGIVRLP-----------------------------------------QELEGS---------------KGGREVEIITASVLLDQAQVRVESYQGR-DHYLIETN-----------------------HNQLFSLKATPGTKVTNNQVVAELIDDS-YRTQTGGIIKYS-GVEVAK-R-----GKA------KQGYEVVKGGTLLWIPEEAHEVNKDISLLL--VEDGQYVEAGTEVVKDIFCQSNGVVEVTQKNDILREIVIKPGDLHMID---NPD-----DIITR-EAILVNPGQQVMPGL-VVDELKYVEY-IE----------------------------------SPEGPALLLRPVTEFSVPDEPSVPSQESS----NED-S-GRS-----IRLRAVQR-MPYKDGERVKSVEGLELMKIQLVLEIDQD------------------------APQLAADIELLP-----D-ET--NPDIL-----------------------RLQLVILESLVIRRD--IAAD-Q-TQGSTLTRILVKDGDQIAPGAVVARTEIQCK--EEGEVR-GIHEGAE--AIRRVLVVRSA-DLITVSTQ------GN--------------------------------PPTV--KVGDLLVAG-SEIAA--GITLEESGFVVQVNDSE-------------------------------------------------------------------------------------------------------------------------------------VVLRLARPYRVSPGAVLHIDDGDLVQRGDNLVLLVFERTKTGDIIQGLPRIEELLEARKPREACVLAERSGTAQVVYGE-D-DSV-------EVKVIESDGNL-REYQINPGQNVIVSDGQEVSAGERLTDGPANPHELLEVLFK-ANR-E---T-LG-----------------VHDSSLHSLREVQMFLVNEVQSVYQSQGIDISDKHIEVVVRQMTSKARIDDGGDTTMLPGELVELYQVEQVNEAMS---ITGGAPAEYTPVLLGITKASLNTDSFISAASFQETTRVLTEAAIEGKSDWLRGLKENVIIGRLIPAGTGFNAYEEIGS------------PDVD---------LSYE--------------------------------AIGVFDDDTD----------------------------------LTDVVLDDRT-----------ARTYGL-D-SFEDHP-------------------------------------------TYGL---------------------------------------------NYGMTADSKG----DLYSSIL------E-----DGEEYISD----------------------------------ETDDGDD-------------------------------DDF-------------------------------ED-D--------
>47254
-MP-------------------------------------KLEQ---RFD-------------Y-VKIGLAS---PERIRQWGERTLPNGQAVGEVTKPETINYRTLKPEMDGLFCERIFGPAKDWECHCGKYKRVRHRGIVCERCGVEVTES---RVRRHRMGYIKLAA----QPVAHVWYLKGIPSYMAILLDMPLRDVEQIVYFNAYVVLNPG----------------------------------------------------NAENLSYKQLLTEDQWIEIEDQLYSEDSQL-FTGVE--VGIGAEALQRLLQDIN-----------------------LEEEAE-----------------------KLREEIAASKGQ--KRAKLIKRLRVIDNFIATGSQTDWMVLTVIPVIPPDLRPMVQLDGGRFATSDLNDLYRRVINRNNRLARLQEILAPEIIVRWNEKRMLQEAVDALIDNGRRGRTVVGANNRPLKSLSDIIEGKQGRFRQNLLGKRVDYSGRSVIVVGPKLKIHQCGLPREMAIELFQPFVIHRLIRQGLVNNIKAAKKLIQRNDPTVWDVLEDVIEGHPVMLNRAPTLHRLGIQAFEPVLVEGRAIQLHPLVCPAFNADFDGDQMAVHVPLSIEAQAEARLLMLASNNILSPATGRPIITPSQDMVLGCYYLTAENP--------ETQGS----------------GDRYFYNMEEAIIAYDQKQVAIHAYVWVRFDGE---VD----------------------------SDEPDNEVL---EE----------------------------STSPDG-----VVT-KLYKH------------------RRMR---DMVKD----MGFKFATRA------------------------------GVSISVDDLQIPPTKRKLLDAAQETIRETEEKYTRGEITEVERFQKVIDTWNGTNEELKDEVVHDALKSNVNP----LNSVYMMAFSGARGNISQVRQLVGMRGLMSNPQGEIIDLPIKTNFREGLTVTEYIISSYGARKGLVDTALRTADSGYLTRRLVDVSQDVIIRELDCGTQRGIPLTSMTDGDRVLIPLKNRLLGRVAARDIVHPETGE----------------VI--------------------------IARNQAISDEQAEKI--AEAGVEEVMLRSPLTCDATRSVCQNCYGWSLAHAHMVDIGEAVGIIAAQSIGEPGTQLTMRTFHTGGVFTGEMAR-QERANFDGTIKFPKR-----FRTRAFRTRHGEDALVVESV--DSNT--KVVLD----------------------------------------------GGS-----A----------------------------------GQQA------------------FSILQGATLLVRDGQKVKAGHILAEVPLTGR--SRKTTEKAAKDVASDMAGEVQFADLV-PEEKKDR------QGNTTRIAQ-RGGLLWILSGEVYNLPPGAEPIVKNGDSIQAAGVIAETKLVTEHGGIVRLP-----------------------------------------QEPEGN---------------KGGREVEIITASVLLDQAQIRAESFQGR-DHYLIETN-----------------------HNQTFSLKATPGTKVTNGQVVAELIDDR-YRTQTGGIIKYS-GVEVGK-R-----GKA------KQGYEVIKGGTLIWIPEEAHEVNKDISLLM--VEDGQYVEAGTEVVKDIFCQSNGVIEVTQKNDILREIVVKPGDLHMVD---NPD-----DIITR-EAVLANPGQEIMPGL-TINELKYVEY-VE----------------------------------TPEGPAMLVRPIMEFTVPDEPSVPSQESS----NDD-S-GRS-----IRLRAIQR-MPYKDGERVKSVEGLELLKIQLVLEIDQD------------------------APQLAADIELVP-----D-ET--DPDRL-----------------------RLQLVILESLVIRRD--ISAD-P-TQGRTQTRVLVQDGDQIAPGAVVARTEILCK--EAGEVR-GIREGAE--AIRRILVVRDA-DLVTINTK------GQ---------------------------------PTV--NPGDLVVAG-TKVAP--GFSLEESGLVVQVNESQ-------------------------------------------------------------------------------------------------------------------------------------LTMRLARPYRVSPGAVLHIDHGDLVQRGDHLVLLVFERSKTGDIIQGLPRIEELLEARKPREACILAERDGTAQVVYED-N-ETT-------EVKVIESDGNL-REYPISPGQNVIVSDGQQVSAGERLTDGPSNPHELLEVMYR-ASR-E---T-MG-----------------VHDSALRSLREVQTFLVSEVQSVYQSQGVDISDKHIEVVVRQMTSKARVDDGGDTTMLPGELVELYQVEQVNEAMS---ITGGAPAEYTPVLLGITKASLNTDSFISAASFQETTRVLTEAAIEGKSDWLRGLKENVIIGRLIPAGTGFNAYEEVGS------------IDPD---------LSYD--------------------------------GIAMFDDDAD----------------------------------LKDVVLDDRT-----------ARTYGL-D--IEDRA-------------------------------------------LFGA--------------------------------------------PEFGIS-DTKS----DYVSPILDD----------GDDEFIGG--STIS--S------------------------KAVDDNDD-------------------------FEDVIDDDL--------------------------------E-D--------
>1080068
-MP-------------------------------------KIEQ---RFD-------------Y-VKIGLAS---PERIRQWGERTLPNGQVVGEVTKPETINYRTLKPEMDGLFCERIFGPAKDWECHCGKYKRVRHRGIVCERCGVEVTES---RVRRHRMGYIKLAA----KPVAHVWYLKGIPSYMAILLDMPLRDVEQIVYFNSYVVLSPG----------------------------------------------------NAENLSYKQLLTEDQWIEIEDQLYSEDSQV-FTGVE--VGIGAEALKRLLEDLD-----------------------LEKEAE-----------------------QLREEIATAKGQ--KRAKLIKRLRVIDNFIATQSKPEWMVLDVIPVIPPDLRPMVQLDGGRFATSDLNDLYRRVINRNNRLARLQEILAPEIIVRWNEKRMLQEAVDALIDNGRRGRTVVGANNRPLKSLSDIIEGKQGRFRQNLLGKRVDYSGRSVIVVGPKLKIHQCGLPKEMAIELFQPFVIHRLIRQGLVNNIKAAKKMIQRNDPQIWDVLEEVIDGHPVLLNRAPTLHRLGIQAFEPILVDGRAIQLHPLVCPAFNADFDGDQMAVHVPLSLEAQAEARLLMLASNNILSPATGRPIVTPSQDMVLGCYYLTAENP--------NATKG----------------KDRYFSNLDDVVVAYEQQQVDLHAYVWVRFDGA---VE----------------------------SPEPDDEPI---EE----------------------------QRSEDG-----IVT-KLYKY------------------RRVR---DELKD----LGFKFATRA------------------------------GVSISVDDLQVPPSKRKLLDEAEDEIRKTEERYTRGDITEVERFQKVIDTWNSTNEDLTSAVVQEALRESNNP----LNSVYMMAFSGARGNISQVRQLVGMRGLMANPQGEIIDLPIKTNFREGLTVTEYIISSYGARKGLVDTALRTADSGYLTRRLVDVAQDVIIRELDCNTERGIPIRSMTDGERVLIPLKDRLLGRVPAEDVIHPETGE----------------VI--------------------------VPRNEPISDDMAEEI--GRAKVEEVVVRSPLTCQASRSVCQRCYGWSLAHAHLVDMGEAVGIIAAQSIGEPGTQLTMRTFHTGGTVTGEQAP-TIRASFNGTVHLKLRRKDEVLRSRPFRTRHGEDALIIES----PSV--EVIVE----------------------------------------------H-G-----S----------------------------------RKES------------------HTITQGSILFAQEGQSVVTDQILAELPATGR--VRKVTEKASKDVASDLAGEVKFADLV-PEEKRDR------QGNITRIAQ-RGGLLWVLSGEVYNLPPGAEPVVKNGDRVEANSILAKTKLVTENGGTVRLP------------------------------------------QDGEG---------------KAGREVEIITASVLLDQARVIAESQQGR-EHYIIETQ-----------------------HNQRFSLIATPGTKVVNKQVVAELIDDR-YHTQTGGIIKFS-GIELEK-R-----GKA------KQGYEVVKGGTILWIPEESHEVNKDISLLL--VEDGQFVEAGTEVVKDIFCQSSGVVEVTQKNDILREIVIKPGELHMVD---NPE-----AVMSR-NGTIANPGEELLPGL-ELTDLRYVEY-VD----------------------------------SPEGPALLLRPVTEFSVPDEPSVPSQSST----SEE-S-GRA-----IQLRAVQR-TMYKDGERVKSVEGLELLRTQLVLEIDQD------------------------A-QLAADIELVP-----D-ES--DPELL-----------------------RLQLVILESLVIRRD--VPAD-Q-TQGSTLTTLLVKDGDQISPGDEVARTEILCK--EGGEVR-GVGSN-E--SARRILVVRES-DKLTVDTQ------GK--------------------------------TPSV--KAGDLLVAG-AAIAD--GVTIEESGQVLSVSDSQ-------------------------------------------------------------------------------------------------------------------------------------VQLRLARPYRVSAGAVLHIDDGDLVQRGDNLVLLVFERAKTGDIIQGLPRIEELLEARKPKEACVLARRPGTAQVVYSD-D-DTV-------QVKVVEADGVI-TEYPIGPGQNMLIIDGQEVGAAEPLTDGPANPHEILEIFFD-LHR-E---T-LG-----------------VHEASLISLEKVQTFLVNEVQSVYQSQGIEISDKHIEVIVRQMTSKARVDDGGDTTMLPGELVELHQIQQVNEAMS---ITGGAPAEYTPVLLGITKASLNTDSFISAASFQETTRVLTEAAIEGKSDWLRGLKENVIIGRLIPAGTGFNAYEESTS------------VDLD-----------------------------------------------AL--DDMG----------------------------------LNDVVLDDLT-----------ARSYDL-D-S--------------------------------------------------GFDVF--------------------------------------PPPEGLGMR--EGT----EFPRPSHGF----------GDDAFSGV-LEDDELAD------------------------EYADDEDD------------------------------EDD---------------------------------E-DED------
>1666911
-MP-------------------------------------KVEQ---RFD-------------Y-VKIGLAS---PERIRDWGERTLPNGTVVGEVTKPETINYRTLKPEMDGLFCERIFGPAKDWECHCGKYKRVRHRGIVCERCGVEVTES---RVRRHRMGFIKLAA----RPVAHVWYLKGIPSYIAILLDMPLRDVEQIVYFNAYVVLDPG----------------------------------------------------NADNLSYKQLLSEDQWMEIEDQLYDEDSQV-FAGIE--VGIGAEALKQLLEDLQ-----------------------LEETAE-----------------------QLRETIATSKGQ--KRAKLIKRLRVIDNFIATGSKPDWMVLDVIPVIPPDLRPMVQLDGGRFATSDLNDLYRRVINRNNRLARLQEILAPEIIVRWNEKRMLQEAVDALIDNGRRGRTVVGANNRPLKSLSDIIEGKQGRFRQNLLGKRVDYSGRSVIVVGPNLKIHQCGLPREMAIELFQPFVIHRLIRQGLVNNIKAAKKLIQRNDPSVWEVLEEVIESHPVMLNRAPTLHRLGIQAFEPIMVEGRAIQLHPLVCPAFNADFDGDQMAVHVPLSLEAQSEARLLMLASNNVLSPATGRPIITPSQDMVLGCYYLTADNP--------GKQEG----------------AGRYFSSMEDAIAAYEQGNVDLHARVWLRFDGE---VE----------------------------TAEDDSEPK---EV----------------------------TTDESG-----ITT-KLYKF------------------RRVR---DEIKS----LGFKYATRA------------------------------GVSISVQDLEVPPSKKAMLETAEGEIRATEERYTRGEITEVERFQKVIDTWNETSEHLKDKVQMGALRDNENP----LNSVYMMSNSGARGNISQVRQLVGMRGLMANPQGEIIDLPIKTNFREGLTVTEYIISSYGARKGLVDTALRTADSGYLTRRLVDVSQDVIVREIDCGTERYIPVRPMTDGERVLIPLKDRLLGRVPAEDVKHPKTGE----------------VI--------------------------VARNQAITDDIAEAI--GEAKVKEVKARSALTCEAARSVCQHCYGWSLAHSHMVDLGEAVGIIAAQSIGEPGTQLTMRTFHTGGTFTGELAP-QVRAKRAGTIHIPEG-----MRVRPFRTRHGEDALMMEG-----NN--QISMD----------------------------------------------S-N-----G----------------------------------KEYS------------------VSLPQGSILFAKEGDELSKGDLIAEMPNTSR--VRKVTEKASKDVTSDLSGEVLFDGLV-QEEKTDR------QGNMTRLAQ-RGGLIWVLSGEVYNLPPGAEPIVKNGDRVEAQGVLAETKLITERGGIVRLT-----------------------------------------DTSNDG---------------KGGREVEIITASVILDQSEVEVESGQGR-EHYFLKSA-----------------------SGQKFSLNATPGTKVSSGQVVAELVDDT-FRTQTGGIIKFA-GVEVAK-R-----GKA------KSGYEVVKGGTILWIPAEAHEVNKDISLLM--VESGQYVEAGTEVVKDIFCQTSGVVEVTQKNDILREVVIRPGDLHMVD---SPD-----AANTK-NDTIVNAGEEVIPGV-VADALRYVEY-VE----------------------------------TPEGAALLLRPVQEFEVPDEAQLPSQLSV----SDS-E-DNS-----IKLRAVQR-ILYKDGERVKSVDGIEILRTQLVLDIEEG------------------------GTQLTADIELKA-----D-SE--DEDAT----------------------QRLQLVVLETLVVRRD--IEAD-Q-TQGSTKTRLLVTDGDEIQPGAVIARTEIRCK--EAGEIR-GIREDLE--SVRRVLVVRDA-DRVVIDTA------GK--------------------------------PPVV--SEGDLLVDD-TSIAE--GIKTIESGQVIEVGDSQ-------------------------------------------------------------------------------------------------------------------------------------VVMRIARPYRVSTGAVLHIDNGDLVQRGDGLVLLVFERAKTGDIIQGLPRIEELLEARKPKEACILAERPGVAQVVYSD-D-ETV-------EIKVVESDGVV-SDYPVTPGQNLVVSDGQKVDVGEALTDGPSNPHQILEVFFK-YYR-E---T-KG-----------------THEASMLSLEKVQSFLVNEVQSVYQSQGVDISDKHIEVIVRQMTSKARLEDGGDTTMLPGELVEIRQLEQVNEAMS---ITGMAPADYTPVLLGITKASLNTDSFISAASFQETTRVLTEAAIQGKSDWLRGLKENVIIGRLIPAGTGFNAYEEPSS------------PEVD---------TSFD--------------------------------G-TFLGNDLT----------------------------------LSDMVLDDRT-----------ARAYDR-E----------------------------------------------------G----------------------------------------------GLDLI----------------------------AGDGMVGG--ND----K------------------------KPMDDMDA-------------------------LFG--GDGL-------------------------------ID-DQSAL----
>1173025
-MP-------------------------------------KLEQ---RFD-------------Y-VKIGLAS---PDRIRQWGERTLPNGQLVGEVTKPETINYRTLKPEMDGLFCERIFGPAKDWECHCGKYKRVRHRGIVCERCGVEVTES---RVRRHRMGYIKLAA----QVVAHVWYLKGIPSYMAILLDMPLRDVEQIVYFNAYVVLNPG----------------------------------------------------NADNLAYKQLLTEDQWLEIEDQLYSEDSQV-FVGVE--VGIGAEALERLLQDIQ-----------------------LEEEAE-----------------------KLREEIATSKGQ--KRAKLIKRLRVIDNFIATGAQPDWMVLSYIPVIPPDLRPMVQLDGGRFATSDLNDLYRRVINRNNRLARLQEILAPEIIVRWNEKRMLQEAVDALIDNGRRGRTVVGANNRPLKSLSDIIEGKQGRFRQNLLGKRVDYSGRSVIVVGPKLRIHQCGLPREMAIELFQPFVIHRLIRQGLVNNIKAAKKLIQRGDSSVWDVLEEVIDGHPVLLNRAPTLHRLGIQAFEPILVEGRAIQLHPLVCPAFNADFDGDQMAVHVPLSLESQAEARLLMLASNNILSPATGRPIVTPSQDMVLGCYYLTAHNP--------TSMKG----------------SGRYFANLEDAIVAFEQQQVDLHAYIWVRFDGA---VD----------------------------ADEAEGEP----EI----------------------------EEAADG-----TRV-KLYKGVKSG-----------IPLRRVR---DELKG----LGFQYATRA------------------------------GVSISVDDLKVPPSKRQLLESAEQKIRATEERYSRGEITEVERFQKVIDTWNGTSEELKDEVVQDVLRSNVDP----LNSVYMMAFSGARGNISQVRQLVGMRGLMADPQGEIIDIPIKTNFREGLTVTEYIISSYGARKGLVDTALRTADSGYLTRRLVDVSQDVIIREIDCGTERGITIRPMTDGDRVLIPLGDRLLGRVLARDVVHPETGE----------------VI--------------------------ATRNQDISEDLARLI--DRSGVASVVVRSPLTCEATRSVCQHCYGWSLAHAHFVDLGEAVGIIAAQSIGEPGTQLTMRTFHTGGVFTGEMAR-LVRAPFDGVIRHPKR-----LRARAFRTRHGDDALVIES-----NI--EVILE----------------------------------------------GEN-----N----------------------------------RKET------------------ISIPQSSTLYTQDGDRVIKDQMLAEVLLGGR--GRKSTEKATKDVASDLAGEVRFDQVQ-PEEKKDR------QGNTTRIAQ-RGGLIWVLSGEVYNLLPGAEPTVKNGDRVGDNDVLAETKLVTEHGGLVRLP------------------------------------------QENEG---------------KGGREVEIITASVLLDQAQVRAESYQGR-EHYLIETS-----------------------NGQRFSLKAAPGTKVLSNQVVAELIDDR-YRTNTGGIIKFS-GVEVSK-K-----GKA------KQGYEVIQGGTILWIPEEAHEVNKDISLLM--VEDGQYVEAGTEVVKDIFCQSSGVVEVTQKNDILREIVIKPGDLHMVD---HPD-----EMISQ-DGSLANAGQEVLPGV-TATELRYIEY-VE----------------------------------TPEGPAVLLRPVTEFHVPDDPAVPSQESTVAEGPED-A-GRS-----IRLRAIQR-IPYKDGERVKSVEGLELLRTQLILEIDQEGP----------------------QP-LAADIELIP-----D-EE--DSEVL-----------------------RLQLVILESLVIRRD--VAAD-P-TQGSTHTRLLVQDGDQIAAGAVVARTEIQCK--EAGEVR-GIREGSE--AIRRVLVVRSA-DRFSINTE------GK--------------------------------KVTV--KPGDLIVAG-STLAP--GLVAEESGQVVGVTDSE-------------------------------------------------------------------------------------------------------------------------------------IVLRIARPYRVSPGAVLHVDDGSLVQRGDNLVLLVFERAKTGDIIQGLPRIEELLEARKPKEACVLAVRPGNAQVVFNE-D-EAV-------EIKIIEDDGVI-TEYPIGSGQNVIVSDGQRVNVAERLTDGPANPHEILESLFR-FHR-E---S-KG-----------------VHEAALISLEAVQTFLVNEVQSVYQSQGIDISDKHIEVIVRQMTSKARIDDGGDTTMLPGELVELYQVEQVNEAMS---ITGGAPAEYTPVLLGITKASLNTDSFISAASFQETTRVLTEAAIEGKSDWLRGLKENVIIGRLIPAGTGFNAYEEVSS------------TDVD---------LSYD--------------------------------GSSILDEDVD----------------------------------FQNVVLDDRT-----------ARSYGL-E-P--------------------------------------------------GFE-----------------------------------------DRMGYGFESRLRD----DLPSPIL--------------------------------------------------------DDGES------------------------------YDAMD------------------------------EE-DE-------
>1497020
-MP-------------------------------------KQEQ---RFD-------------Y-VKISLAS---PDRIRQWGERTLPNGQLVGEVTKPETINYRTLKPEMDGLFCERIFGPAKDWECHCGKYKRVRHRGIVCERCGVEVTES---RVRRHRMGYIKLAA-----PVAHVWYLKGIPSYISILLDMPLRDVEQIVYFNAYVVLNAG----------------------------------------------------NADNLTYKQLLTEDQWIEIEDQLYSEESQL--VGVE--VGIGAEALQQLLQDIQ-----------------------LEAEAE-----------------------QLREEIAVAKGQ--KRAKLIKRLRVIDNFVATGAKPEWMVLTYIPVIPPDLRPMVQLDGGRFATSDLNDLYRRVINRNNRLARLQEILAPEIIVR-NEKRMLQEAVDALIDNGRRGRTVVGANNRPLKSLSDIIEGKQGRFRQNLLGKRVDYSGRSVIVVGPKLKMHQCGLPREMAIELFQPFVIHRLIRQGLVNNIKAAKKLIQRGDASVWDVLEEVIEGHPVMLNRAPTLHRLGIQAFEPILVEGRAIQLHPLVCPAFNADFDGDQMAVHVPLSLEAQAEARLLMLASNNILLPATGRPVVTPSQDMVLGCYYLTADNP--------VQPDA----------------AIRYFGDLEDAVIAYEQHQVALHTYVWVKFDGL---VE----------------------------TEEPEGAP----KI----------------------------EQGVDG-----TVT-KIFHAEKSQ-----------VPLRRVRE--D---------------------------------------------------------------------------------------------------------------------------------------AEGNL----------------------------------ISQYI------------------------------------------------------------------------------------------------------------------------------------------------------------------------------------------------------------------------------------------------------------------------------------------------------------------------------------------------------------------------------------------------------------------------------------------------------------------------------------------------------------------------------------------------------------------------------------------------------------------------------------------------------------------------------------------------------------------------------------------------------------------------------------------------------------------------------------------------------------------------------------------------------------------------------------------------------------------------------------------------------------------------------------------------------------------------------------------------------------------------------------------------------------------------------------------------------------------------------------------------------------------------------------------------------------------------------------------------------------------------------------------RTTPG-----------------------------------------------------------RIIYN------------------------------------------------------------------------------KT-----------------VHE-----------------------------------------------------------------------------------------------------------------------------------------------------------------------------------------------------------------------------------------------------------------------VLAD---------------------------------------------------------------------------------------------------------------------------------------------------------------------------------------------------------------------------------------------------------------------------------------
>1880991
-MA-------------------------------------KLEQ---RFD-------------Y-VKIGLAS---PERIRQWGERTLPNGQIVGEIIKPETINYRTLKPEMDGLFCERIFGPAKDWECHCGKYKRVRHRGIVCERCGVEVTES---RVRRHRMGFIKLAA-----PVAHVWYLKGIPSYMAILLDMPLRDVEQIVYFNAYVVLNAG----------------------------------------------------NADNLTYKQLLAEDAWLEIEDQLYSEESEL--SGVE--VGIGAEALQTLLQNIN-----------------------LETEAE-----------------------QLREEISGAKGQ--KRAKLIKRLRVIDNFIATGSKPEWMVLSVVPVIPPDLRPMVQLDGGRFATSDLNDLYRRVINRNNRLARLQEILAPEIIIR-NEKRMLQEAVDALIDNGRRGRTVVGANNRPLKSLSDIIEGKQGRFRQNLLGKRVDYSGRSVIVVGPKLKIHQCGLPREMAIELFQPFVIHRLIRQGLVNNIKAAKKLIQRNDSSVWDVLEEVIEGHPVMLNRAPTLHRLGIQAFEPILVEGRAIQLHPLVCPAFNADFDGDQMAVHVPLSLESQSEARLLMLASNNILSPATGRPIVTPSQDMVLGCYYLTAENL--------RATKG----------------EGNYFSNFNDVVIAYEQGIIQLHSYIWVRFHGE---VE----------------------------TAEPEGDP----RV----------------------------ETLADG-----TVF-KEYKF------------------RRVR---ED-------------------------------------------------------------------------------------------K-----------------------------------------------------------------------------DGVMLFQYI------------------------------------------------------------------------------------------------------------------------------------------------------------------------------------------------------------------------------------------------------------------------------------------------------------------------------------------------------------------------------------------------------------------------------------------------------------------------------------------------------------------------------------------------------------------------------------------------------------------------------------------------------------------------------------------------------------------------------------------------------------------------------------------------------------------------------------------------------------------------------------------------------------------------------------------------------------------------------------------------------------------------------------------------------------------------------------------------------------------------------------------------------------------------------------------------------------------------------------------------------------------------------------------------------------------------------------------------------------------------------------------RTTAG-----------------------------------------------------------RIIYHQ---------------------------------------------------------------------------T-------------------------------------------------------IQSAINS---------------------------------------------------------------------------------------------------------------------------------------------------------------------------------------------------------------------------------------------------------------------------------------------------------------------------------------------------------------------------------------------------------------------------------------------------------------------------------------------------------------------------
>2420339
-MP-------------------------------------KLEQ---RFD-------------Y-VKIGLAS---PDRIRVWGERTLPNGQVVGEVTKPETINYRTLKPEMDGLFCERIFGPAKDWECRCGKYKRVRHRGIVCERCGVEVTES---RVRRHRMGYIKLAA-----PVAHVWYLKGIPSYMSILLDMPLRDVEQIVYFNAYVVLNPG----------------------------------------------------NAENLQYKQLLTEDAWMEIEDRLYSEDTEI-FTGVE--VGIGAEALQRLLQDIN-----------------------LESEAE-----------------------SLREEIANSKGQ--KRAKLIKRLRVIDNFVATGSQAEWMVLSYIPVIPPDLRPMVQLDGGRFATSDLNDLYRRVINRNNRLARLQEILAPEIIIRWNEKRMLQEAVDALIDNGRRGRTVVGANNRPLKSLSDIIEGKQGRFRQNLLGKRVDYSGRSVIVVGPKLKIHQCGLPREMAIELFQPFVIHRLIRAGLVNNIKAAKKLIQRNDPSIWDVLEEVIEGHPVMLNRAPTLHRLGIQAFEPILVEGRAIQLHPLVCPAFNADFDGDQMAVHVPLSLEAQAEARLLMLASNNIMSPATGRPIVTPSQDMVLGCYYLTAENP--------HQQKG----------------AGRHFANLDDAIVAYEQQEVDLHAYVWVRLDPEEWDVE----------------------------EEALEGKP----KV----------------------------ETLADG-----TVS-KTYPY------------------SRVR---DRLKD----LGFRYATKA------------------------------GVSISVDDLMIPPSKRELLDEAEREIYETETRYTRGEITEVERFQKVIDTWNSTSENLKDEVVQEALKSSVDP----LNSVYMMAFSGARGNISQVRQLVGMRGLMADPQGQIIGLPIKTNFREGLTVTEYIISSYGARKGLVDTALRTADSGYLTRRLVDVSQDVIVREIDCSTMRGIPLRAMTDGDRVLIPLRDRLLGRALARDVIDPKTGEPVSSIQFTSRDKEPRRIY--------------------------AVRNQPISDELARAI--EAAGVEEVFVRSPLTCEATRSVCQHCYGWSLAHAHLVDMGEAVGIIAAQSIGEPGTQLTMRTFHTGGVFTGEVAR-TVVAPFDGTVRYEAS-----MRVRPFRTRHGQDAFVVES----PNA--QLSVV----------------------------------------------DGQ-----G----------------------------------RSES------------------FSLTQGSTVFVADGGAIAATKIVAEVLAAGR-SSRKTTEKATMDVDADLAGEALFADLV-PEEKKDR------QGNTTRIAQ-RGGLIWILSGEVYNLLPGAEPVVKNGDRVEAGSVLAETKLVTENGGVVRLA------------------------------------------PDQKT---------------DGPREVEIITASVLLDRAIVRSESMGGH-DRYIIETA-----------------------GNQLFSLKATPGTKVLNHQVVAELIDER-YRTQTGGILKYG-GVEVQK-R-----GKA------KQGYEVVKGGTLLWVPEECHEVNKDISLLQ--VEDGQYVEAATEVVKDIKCSSSGVVEVTQKNDILREITIKPGELHMVD---DPD-----EVAVE-SGQLAYPGQEVVPGL-TVDELRYVEH-VE----------------------------------TPEGPAILLRPAIEFAVPDEPAIPSQDSIG-E-AND-N-G-I-----IRLRAVQR-IPYKDGERVKSVEGLELLRTQLILEIEKE------------------------APQLAADIELVP-----D-PE--DPELM-----------------------RLQLVILESLVIRRD--VAAD-P-TQGSTATRLLVSDGDEIAPGAVVARTEIQCK--EAGEVQ-GIREGGE--AIRRVLVVREA-DLVKVTTT------GE---------------------------------PSC--QPRDFLVSG-VEVAP--GEVLEESGQVMAIAPSP-----------------------------------------------------------------------------------------------------------------E-------------GNGYE-VTLRTGRPYRVSPGAVLHVEDGSLVQRGDNLVILVFERAKTGDIIQGLPRIEELLEARKPKEACILAKGAGTAQVIYND-D-ESV-------EIKVVEPDGNV-EDYPIGPGQNALVSDGEQVEAAQALTDGPANPHEILEIHFK-VNQ-E---R-LG-----------------VYEAALESFAKVQTFLVNEVQSVYQSQGIDISDKHIEVIVRQMTNKVRIDDGGDTTMLPGELVELRQVEQVNEAMS---ITGGAPAEYTPMLLGITKASLNTDSFISAASFQETTRVLTEAAIEGKSDWLRGLKENVIIGRLIPAGTGFNAYEELQA------------SDLD---------VGLAM-------------------------------SESVLDEEDD----------------------------------LQDIVLDDRT-----------ARSYST-N----------------------------------------------------GMFEAMG-------DDDGEQESSQSSKRRS---------RASKDEDEEFGSF-----------------D----------DDEELIGG--------D------------------------FDEDDNDD-----------------------------LDDD---------------------------------D-DDDEM----
>1973482
-MRSV-----------------------------------QSNQ----FD-------------Y-VKIGIAS---PERIRAWGERTLPNGQVVGEVTKPETINYRTLKPEMDGLFCERIFGPAKDWECHCGKYKRVRHRGIVCERCGVEVTES---RVRRHRMGFIKLAA-----PVAHVWYLKGIPSYIAILLDMPLRDVEQIVYFNSYVVLAPG----------------------------------------------------NADTLVYKQLLTEDQWLEIEDKIYSEDSQI-FVGVE--VGIGAEALLRLLSGIN-----------------------LEEEAE-----------------------KLRGEIESAKGQ--KRAKLIKRLRVIDNFIATGSQPEWMVMSAIPVIPPDLRPMVQLDGGRFATSDLNDLYRRVINRNNRLARLQEILAPEIIVRWNEKRMLQEAVDALIDNGRRGRTVVGANNRPLKSLSDIIEGKQGRFRQNLLGKRVDYSGRSVIVVGPKLQIHQCGLPREMAIELFQPFVINRLIRSGIVNNIKAAKKLISRNDPSVWDVLEEVIEGHPVMLNRAPTLHRLGIQAFEPILVEGRAIQLHPLVCPAFNADFDGDQMAVHVPLSLESQAEARLLMLASNNILSPATGKPIVTPSQDMVLGAYYLTAENP--------NATKG----------------AGKYFASLDDVIMAYQQDQVELHAYIYVRFDGD---VQ----------------------------TGQPDNEPL---EV----------------------------TENEDG-----SRT-VLYKF------------------RRVR---DKLKD----LGFRFATKA------------------------------GVSISVDDLMVPPSKKSLLQAAEAEILSTEAKFKRGEITEVERFQKVIDTWNSTSENLKDEVVQDALKTTSNP----LNSVYMMAFSGARGNISQVRQLVGMRGLMADPQGEIIDLPIKTNFREGLTVTEYIISSYGARKGLVDTALRTADSGYLTRRLVDVSQDVIIREVDCGTLRGVPVRDMTEGAKVLIPLGTRLVGRVVAKDVIHPTTGE----------------IL--------------------------AARNTPISDELAAEI--HKAGVKEVLVRSPLTCEAARSVCQHCYGWSLAYAKMVDLGEAVGIIAAQSIGEPGTQLTMRTFHTGGVFTGEVAQ-QVRAKIPGTIKFSRS-----LKTRPYRTRHGEDALYAET-----NG--NLILE----------------------------------------------STT-----Q----------------------------------EHQE------------------ISVTQGSTLYIIPGQKVEVSELLAEVALGGK-TTKANTEKAVKDVASDLAGEVVFADVL-AEQKTDR------QGNTTTTAT-RGGLIWILSGEVYNLLPGAELVVKNGDKITANGVLAETRLNTVHGGVVRLP------------------------------------------EPIPG---------------RPTREIEIITASVILDQATVTVHSSQGK-NNYLIHTGPRHQEE------ISKESEGSF--QSQTFNLRATPGTKVQNGQVVAELIDDR-YRTTTGGMLKFA-GIEVQK-K-----GKA------KLGYEVVTGGTLLWIPEETHEVNKDISLLL--VEDGQFVEASTEVVKDIFCQTSGVVEITQKNDILREIVIKPGELLMVD---DPE-----AVLGR-DNTFVHPGEELL-GT-TVTEMRYIQY-VE----------------------------------SPEGPALLSRPVVEFEVSSHPDLPSTTSV----SQQ-T-GRS-----IQLRAIQR-LPYKDGERVKAVDGVELLRTQLVLEIEQEGE-QDH-A----------------SP-LAADIELVP-----D-SE--NPEIQ-----------------------RLQLVILESLALRRD--MAAD-A-TQGSTHTTLEVEDGITIPPGSVVARTQILSK--EGGIIR-GVRPGAE--AVRRCLILRDT-DMIIVKTN------LP---------------------------------PTV--KKGDLLVQG-TEIAP--GVTAPVSGQLVDISHQLP---------------------------PNN----------------------------------------------------------------------------NQQEQLV-------------QAAYS-LKIRTGRPYRVSPGAVLQIEDGGLVQRGDNLVLLVFERAKTGDIIQGLPRIEELLEARKPKEACILSRRSGEVKVVYGEGD-ENLV-SREAYSVKVVESDGVV-IDYPLGPGQNLIVPDGAMVEAGQPLTDGPSNPHEILEIFFS-LGS-E-----DG-----------------LYACASHALQKVQSFLVNEVQMVYQSQGIEIADKHIEVIVRQMTNKVRIDDGGDTIMLPGELVELKQVEQVNEAMS---ITGGARSQYTPVLLGITKASLNTDSFISAASFQETTRVLTEAAIEGKSDWLRGLKENVIIGRLIPAGTGYNTYEEVGA------------IE-D---------YGTDV-------------------------------ATGVLDEVDD----------------------------------PLDMVLDDRT-----------AKLYSL-D-SS-------------------------------------------------GL--------------DGTYDDSY-------------------DNDNTYGSNH-----------GGLLED----------EDEDLITDEVITGVDED--------------------------EDDYED-------------------------E-D--EDDF--------------------------------DIDVDL-----
>1752063
-MPPGRYANAVAHGGNPQDRAVSPLARLRDGDRLLGGWNTQTNQLPTTID---------------VKIGLAS---PERIRQWGERTLPNGQVVGEVTKPETINYRTLKPEMDGLFCERIFGPAKDWECHCGKYKRVRHRGIVCERCGVEVTES---RVRRHRMGYIKLAA-----PVAHVWYLKGIPSYISILLDMPLRDVEQIVYFNSYVVLSPG----------------------------------------------------NAETLSYKQLLSEDQWLEIEDQIYSEDSTI-FQGVE--VGIGAEALLRLLADIN-----------------------LEQEAE-----------------------TLREEITTAKGQ--KRAKLIKRLRVIDNFIATGSKPEWMVMTVIPVIPPDLRPMVQLDGGRFATSDLNDLYRRVINRNNRLARLQEILAPEIIVRWNEKRMLQEAVDALIDNGRRGRTVVGANNRPLKSLSDIIEGKQGRFRQNLLGKRVDYSGRSVIVVGPKLNIHQCGLPREMAIELFQPFVIHRLIRSGMVNNIKAAKKLISRSDPSVWDVLEEVIEGHPVLLNRAPTLHRLGIQAFEPILVEGRAIQLHPLVCPAFNADFDGDQMAVHVPLSLESQAEARLLMLASNNILSPATGKPIITPSQDMVLGSYYLTAENP--------HATKG----------------AGRYFASLDDVIMAFDQEQVDLHAYIYVRYDGE---VE----------------------------SDQADHEPR---EV----------------------------IKNDDG-----SVT-KLYKY------------------RRVR---DKLKD----LGFRYATKA------------------------------GVSISVEDLMVPPSKRSLLEAAEAEIRATEERYQRGEITEVERFQKVIDTWNGTSEALKDEVVQEALKKTSNP----LNSVYMMAFSGARGNISQVRQLVGMRGLMADPQGEIIDLPIKTNFREGLTVTEYIISSYGARKGLVDTALRTADSGYLTRRLVDVSQDVIIREFDCGTTRGIPIRAMTEGGKTLIRLETRLMGRVVAEDVVHPTTGE----------------VI--------------------------APRNTPISDDLAKII--EKSGVTEVVVRSPLTCEAARSVCQHCYGWSLAHAKMVDLGEAVGIIAAQSIGEPGTQLTMRTFHTGGVFTGEVAK-QERAVIDGTVRFPRR-----LRTRPYRTRHGEDALYVET-----NG--TLTLD----------------------------------------------AGN-----S----------------------------------TSRE------------------IAVTQGSTLYVVDGQQVKQGQLIAEVALGGR-TTRANTEKAVKDVASDLAGEVKFADVV-AEQKTDR------QGNTTTTAA-RGGLIWILSGEVYNLPPGAELVVKENDTVATNGVLAETKLTTQHGGVVRLP------------------------------------------EATPG---------------KSTREIEIITASVVLDQATVTVQSSQGK-NNYLVSTG-----------------------NNQVFNLRATPGTKVQNGQVVAELIDDR-YRTTTGGMLKYA-GVEVQK-K-----GKA------KQGYEVVQGGTLLWIPEETHEVNKDISLLL--VEDGQYVEAGTEVVKDIFCQNSGVIEVTQKNDILREVVIKPGDLLMVD---DPE-----AVMSK-DNTFVQPGEELL-GQ-TFNELRYIQY-VE----------------------------------TPEGPALLSRLVVEYAVPNYPDVPSTTSV----SQQ-T-ARS-----IQLRAVQR-LPYKDSERVKCVEGVELLRTQLVLEIEQEDE-QDHTA----------------SP-LAADIELVP-----D-AN--DPEIQ-----------------------RLQLVILESLTVRRD--ITAD-A-TQGSTNTTLEVEDGQTIAPGAVVARTQILCK--EGGIVR-GVKKGTE--AVRRCLVLRQQHDMIKMNCA------VQ---------------------------------PKV--KPGDLVVEG-TEIAP--GVFAEESGQVVAVKKAESTG-------------------------ETT----------------------------------------------------------------------------ADSSALA-------------TQNYS-VTIRVGRPYRVSGGAILQVEDGDLVQRGDNLVLLVFERAKTGDIIQGLPRIEELLEARKPKEACILAKRAGEVKVIYGDGD-EAI-------AVKVIEPNGVV-TDYTIGPGQNLVVTDGQTVSAGQPLTDGPANPHEILEVFFN-LGS-E-----EG-----------------VYACASHALQKVQTFLVNEVQMVYQSQGIDIADKHIEVIVRQMTSKVRVDDGGDTTMLPGELVELRQIEQVNEAMA---ITGGAKAQYTPVLLGITKASLNTDSFISAASFQETTRVLTEAAIEGKSDWLRGLKENVIIGRLIPAGTGFNTYEEPGI------------VE-D---------YTDSF-------------------------------SSSVLDEVED----------------------------------PLDMVLDDRT-----------ARTYNL-D-SP-------------------------------------------------TLG-------------VGE---------------------------MTYGSR------------PKSILD----------DDDDLIPGEINDLT-----------------------------EDDEDD----------F------------------DEDDF--------------------------------E-DEDDE----
>52271
-MRPA-----------------------------------QTNQ----FD-------------Y-VKIGLAS---PERIRQWGERTLPNGQVVGEVTKPETINYRTLKPEMDGLFCERIFGPAKDWECHCGKYKRVRHRGIVCERCGVEVTES---RVRRHRMGYIKLAA-----PVAHVWYLKGIPSYISILLDMPLRDVEQIVYFNSYVVLSPG----------------------------------------------------NAETLTYKQLLSEDQWLEIEDQIYSEDSQI-FQGVE--VGIGAEALLRLLADIN-----------------------LEQEAE-----------------------NLREEIGTAKGQ--KRAKLIKRLRVIDNFIATGSKPEWMVMTVIPVIPPDLRPMVQLDGGRFATSDLNDLYRRVINRNNRLARLQEILAPEIIVRWNEKRMLQEAVDALIDNGRRGRTVVGANNRPLKSLSDIIEGKQGRFRQNLLGKRVDYSGRSVIVVGPKLKIHQCGLPREMAIELFQPFVINRLIRSGMVNNIKAAKKLISRSDPSVWDVLEEVIEGHPVMLNRAPTLHRLGIQAFEPILVEGRAIQLHPLVCPAFNADFDGDQMAVHVPLSLESQAEARLLMLASNNILSPATGRPIITPSQDMVLGAYYLTAENP--------GATKG----------------AGRYFASMEDVIMAFEQEQIDLHAYVYVRFDGE---VE----------------------------TSQPDTEPV---EV----------------------------KNNEDG-----SRT-VIYKF------------------RQVR---DKLKD----LGFRYATRA------------------------------GVSISVDDLMVPPTKRSLLDAAEEEIRATEARYQRGEITEVERFQKVIDTWNGTSEALKDEVVQEALKQT-SP----LNSVYMMAFSGARGNISQVRQLVGMRGLMADPQGEIIDLPIKTNFREGLTVTEYIISSYGARKGLVDTALRTADSGYLTRRLVDVSQDVIIREIDCGTTRGIPLRAMTEGSKTLIKLSTRLLGRVVGEDVIHPTTKE----------------VI--------------------------APRNTPISDDLAKEI--EKAGVKEVVVRSPLTCEAARSVCQHCYGWSLAHAKMVDLGEAVGIIAAQSIGEPGTQLTMRTFHTGGVFTGEVAQ-QVRSKIDGTVKIPRK-----LRTRPYRTRHGEDALYVET-----NG--TLILEPQK-----------------------------------------DGAET-----P----------------------------------VNQE------------------IQVTQGSTLYIFDGQQVKIGQLLAEVALGGR-TTRANTEKAVKDVASDLAGEVKFAEVV-PEQKTDR------QGNTTTTAA-RGGLIWILSGEVYNLPPGAELVVNNGDSVATNGVLAETKLTTLHGGVVRLP------------------------------------------EATPG---------------KSTREIEIITASVILDQATVTVQSSQGR-NNYLVTTG-----------------------NNQVFNLRATPGTKVQNGQVVAELIDDR-YRTTTGGLLKFA-GVEVQK-K-----GKA------KLGYEVVQGGTLLWIPEETHEVNKDISLLL--VEDGQYVEAGTEVVKDIFCQNNGVVEVTQKNDILREVVIKPGELLMVD---DPE-----AVMGR-DDTFLPAGEELL-GR-VFNELRYIQY-VE----------------------------------SPEGPALLSRPVVEFAVPEHPDVPSTTSV----SQQ-T-GRS-----IQMRAVQR-LPYKDSERVKSVEGVELLRTQLVLEIEQEGE-QEHNA----------------SP-LAADIELVA-----D-AE--NPEIQ-----------------------RLQLVILESLIIRRD--IAAD-A-TQGSTQTALEVKEGDTIAPGAVVARTQILSK--EGGIVR-GLQKGTE--AVRRCLVLRRT-DMATLNVN------GQ---------------------------------PTV--KAGNLIVAG-AEIAP--GVFAEESGQVVSVKNANV---------------------------ESA----------------------------------------------------------------------------ASESALS-------------TQNYA-VTIRAGRPYRVSPGAVLQVEDGDLVQRGDNLVLLVFERAKTGDIIQGLPRIEELLEARKPKEACILAKRGGEVKVVYGDGD-EAI-------AVKVIESNGVV-TDYALGPGQNLIVPDGSHVSAGQPLTDGPSNPHEILETFFS-LGS-D-----EG-----------------VYACASHALQKVQTFLVNEVQMVYQSQGIDIADKHIEVIVRQMTNKVRIDDGGDTTMLPGELVELRQVEQVNEAMA---ITGGARAQYTPVLLGITKASLNTDSFISAASFQETTRVLTEAAIEGKSDWLRGLKENVIIGRLIPAGTGYNTYDEPGM------------IE-D---------YSTLD-------------------------------TSSVLDETDD----------------------------------PLDMVLDDRT-----------ARAYNL-D-VP-------------------------------------------------SLG-------------DG-----------------------------GFGNRR-------------SILD----------EDDDLIADEIHDLVDEE------------------------EEEDEVDD----------Y--------------EED-DEDDF--------------------------------D-DE-------
>2053605
-MRYT-----------------------------------QSNQ----FD-------------Y-VKIALAS---PERIRSWGERTLPNGQVVGEVTKPETINYRTLKPEMDGLFCERIFGPAKDWECHCGKYKRVRHRGIVCERCGVEVTES---RVRRHRMGYIKLAA-----PVAHVWYLKGIPSYIAILLDMPLRDVEQIVYFNSYVVISPG----------------------------------------------------NVETLTYKQLLTEDQWLEIEDQIYSEDSEI-FVGVE--VGIGAEALLRLLADIE-----------------------LEQEAE-----------------------KLREDITNAKGQ--KRAKIIKRLRVIDNFIATGSKPEWMVMNVIPVIPPDLRPMVQLDGGRFATSDLNDLYRRVINRNNRLARLQEILAPEIIVRWNEKRMLQEAVDALIDNGRRGRTVVGANNRPLKSLSDIIEGKQGRFRQNLLGKRVDYSGRSVIVVGPKLNIHQCGLPREMAIELFQPFVINRLIRSGMVNNIKAAKKLISRSDPSIWDVLEEVIEGHPVMLNRAPTLHRLGIQAFEPILVEGRAIQLHPLVCPAFNADFDGDQMAVHVPLSLESQSEARLLMLASSNILSPATGRPIVTPSQDMVLGAYYLTADNP--------KAIKG----------------AGKYFASLEDVIMAYEQHVVDLHAYIFVRYDGE---VD----------------------------SGEPDNEPQ---EN----------------------------ITHEDG-----SRT-IIYKS------------------RRVR---DKLKD----VGFRYATKA------------------------------GVSISVDDLMVPPSKRSLLDEAEAEIRSTEERYQRGEITEVERFQKVIDTWNSTSEALKDEVVQEAVKETSNP----LNSVYMMAFSGARGNISQVRQLVGMRGLMADPQGEIIDLPIKTNFREGLTVTEYIISSYGARKGLVDTALRTADSGYLTRRLVDVSQDVIIREIDCGTHEGIPITAMKEGDKTLIPLATRLIGRVVCKDIRHPTSDE----------------VI--------------------------APRNSPIDEDLANTI--ERLGVKEVFVRSPLTCEAARSVCQHCYGWSLAHAKMVDRGEAVGIIAAQSIGEPGTQLTMRTFHTGGVFTGEVAR-QVRADSDGTIHIPSN-----LKTRPFRTRHGEDALYVEA-----NG--FMILE-VL-----------------------------------------LAGSN-----T----------------------------------TNKK------------------ITVTQGSTLFIGNGKEVKQGQLLAEVALGGR-TTRVNTEKAVKDVASNLAGEVKFADVV-AEQKTDR------QGNTTTTAT-KGGLIWVLSGEVYNLPPGAELVVKNNDIVHTNGVLAETRLTTAHGGVVRLP------------------------------------------ESSPG---------------KSTREIEIITASVLLNQATVTVQSYQGR-NNYLIHTS-----------------------NNQQFNLRATPGTKVQNGQVVAELIDDN-YRTNTGGLLKYA-GIEIQK-K-----SKA------KQGYELVQGGTLLWIPEETHEVNKDISLLL--VEDGQYIDTGTEVVKDIFCQNSGVLEVTQKNDILREVVIKPGELLMVD---DPE-----TVMDK-DDTFIQPGEEFL-GK-TFTELRYIQY-LD----------------------------------SPEGPAILSRPVVEFPVSSKPDIPSTTSV----SQQ-T-GRS-----IELRAVQR-LPYKDSERVKSVEGVE--------------------------------------------------------------------------------------------------------------------------------------------------------------------------------------------------------------------------------------------------------------------------------------------------------------------------------------------------------------------------------------------------------------------------------------------------------------------------------------------------------------------------------------------------------------------------------------------------------------------------------------------------------------------------------------------------------------------------------------------------------------------------------------------------------------------------------------------------------------------------------------------------------------------------------------------------------------------------------------------------------------------------------------------------------------------------------------------------------------------------------------------------------------
>551115
-MRSA-----------------------------------QSNQ----FD-------------Y-VKIGLAS---PERIRQWGERTLPNGQVVGEVTKPETINYRTLKPEMDGLFCERIFGPAKDWECHCGKYKRVRHRGIVCERCGVEVTES---RVRRHRMGFIKLAA-----PVAHVWYLKGIPSYIAILLDMPLRDVEQIVYFNSYCVLAPG----------------------------------------------------NADTLAYKQLLSEDQWLEIEDAIYSEDSQI-FVGVE--VGIGAEALLRLLADIN-----------------------LEEEAE-----------------------KLREEIENAKGQ--KRAKLIKRLRVIDNFIATGSKPEWMVMAVIPVIPPDLRPMVQLDGGRFATSDLNDLYRRVINRNNRLARLQEILAPEIIVRWNEKRMLQEAVDALIDNGRRGRTVVGANNRPLKSLSDIIEGKQGRFRQNLLGKRVDYSGRSVIVVGPKLQIHQCGLPREMAIELFQPFVINRLILSGMVNNIKAAKKLISRNDPSVWDVLEEVIEGHPVMLNRAPTLHRLGIQAFEPILVEGRAIQLHPLVCPAFNADFDGDQMAVHVPLSLESQAEARLLMLASNNILSPATGKPIVTPSQDMVLGAYYLTAENP--------GATKG----------------AGGYFTSLDDVIMAYQQEQVDLHSYVYVRFDGE---ME----------------------------TSQPDTEPV---EV----------------------------IENEDG-----TQT-LMYKF------------------RRVR---DKLKD----LGFRYATKA------------------------------GVSISVDDLMVPPSKRSLLEAAETEILSTEARFKRGEITEVERFQKVIDTWNSTSESLKDQVVQEALKKTSNP----LNSVYMMAFSGARGNISQVRQLVGMRGLMADPQGEIIDLPIKTNFREGLTVTEYIISSYGARKGLVDTALRTADSGYLTRRLVDVSQDVIIREFDCGTTRGIPLRDMTEGAKVLIPLSTRLMGRVVAEDVVHPVTGE----------------VI--------------------------APRNTPISDDLAAVI--GKSGVKEVIARSPLTCEAARSVCQHCYGWSLAHAKMVDLGEAVGIIAAQSIGEPGTQLTMRTFHTGGVFTGEVAQ-QVRSKIDGTVKISRK-----LKTRPYRTRHGEDALYAET-----NG--TLVLE----------------------------------------------AKN-----PG--------------------------------VENQE------------------ISITQGSTLYIMPGQQVKAAQLLAEVALGGR-TARANTEKAVKDVASDLAGEVQFADVV-AEQKTDR------QGNTTTTAS-RGGLIWILSGEVYNLPPGAELVVNNGDAIASNGVLAETKLTSVHGGVVRLP------------------------------------------EAIPG---------------KATREIEIITASVVLDQATVTVQSSQGR-NHYLIHTGEGYTEQGRGARNINEEDTSSLSPSSQTFNLRATPGTKVQNGQVVAELIDDR-YRTTTGGFLKFA-GIEVQK-K-----GKA------KLGYEVVTGGTLLWIPEETHEVNKDISLLL--VEDGQYVEAGTEVVREIFCQTSGVIEVTQKNDILREVVIKPGELLMVD---DPE-----AVLGR-DNTFVQPGEEFQ-GT-IATELRYIQY-IE----------------------------------SPEGPALLNRPVIEFDVPNNPDVPS-TSV----SQQ-T-GRS-----IQLRAVQR-LPYKDSERVKSVEGVELLRTQLVLEIEQEGE-QDHNA----------------SP-LAADIELVP-----D-TE--NAQVQ-----------------------RLQLVILESLVVRRD--ITAD-A-TQGSTQTTLEVEDGLTIAPGAVVARTQILCK--DGGVVR-GVRKGTE--AVRRCLVLRDS-DMITISST------AA---------------------------------PKV--KKGDLLVEG-AEIAP--GVFAPESGQVVEIRRQEAGGR-----------------------RQEA----------------------------------------------------------------------------ENSSALI-------------TDNSSLITVRVGRPYRVSPGAVLQIEDGDLVQRGDNLVLLVFERAKTGDIIQGLPRIEELLEARKPKEACILCRRPGEVKVVYGDGD-EALI-SREAYAIKVLESNGVV-TDYPLGPGQNLMIPDSAHVLAGQPLTDGPSNPHEILEIFFS-LGS-D-----DG-----------------IYACASHALQKVQSFLVNEVQMVYQSQGIDIADKHIEVIVRQMTNKVRIDDGGDTTMLPGELVELRQVEQVNEAMS---ITGGAKAQYTPVLLGITKASLNTDSFISAASFQETTRVLTEAAIEGKSDWLRGLKENVIIGRLIPAGTGYNTYDEPST------------IE-D---------YGTDL-------------------------------GTGVLDEVDD----------------------------------PLDMVLDDRT-----------AKLYSL-D-SP-------------------------------------------------SLV-------------DG-----------------------------SYGGRR----------GERSILD-----------DDDLIADEVSDLV---------------------------DDDDDDDD------------------------------DDDY-------------------------------YE----------
>2005462
-MRTV-----------------------------------QNNQ----FD-------------Y-VKIGLAS---PERIRQWGERTLPNGQVVGEVTKPETINYRTLKPEMDGLFCERIFGPAKDWECHCGKYKRVRHRGIVCERCGVEVTES---RVRRHRMGYIKLAA-----PVAHVWYLKGIPSYISILLDMPLRDVEQIVYFNSYVVLSPG----------------------------------------------------NAETLTYKQLLTEDQWLEIEDQIYSEDSQI-FVGVE--VGIGAEALLRLLADIN-----------------------LEQEAE-----------------------NLREEITLAKGQ--KRAKLIKRLRVIDNFIATGSKPEWMVMTYIPVIPPDLRPMVQLDGGRFATSDLNDLYRRVINRNNRLARLQEILAPEIIVRWNEKRMLQEAVDALIDNGRRGRTVVGANNRPLKSLSDIIEGKQGRFRQNLLGKRVDYSGRSVIVVGPKLSIHQCGLPREMAIELFQPFVINRLIRSGMVNNIKAAKKLISRADPQVWDVLEEVIEGHPVMLNRAPTLHRLGIQAFEPILVEGRAIQLHPLVCPAFNADFDGDQMAVHVPLSLESQAEARLLMLASNNVLSPATGRPVITPSQDMVLGAYYLTAENP--------KATKG----------------AGKYFASLDDAIMAFELGQVDLHAYVYVRFDGE---VE----------------------------SPEADKQPL---EE----------------------------IKNEDG-----TIT-RIYKY------------------RRVR---DKLKD----LGFRYATRA------------------------------GVSISVDDLMVPPSKRSLLDAAEEEIRSTEERYQRGEITEVERFQKVIDTWNGTSEALKDEVVQDALKKTSNP----LNSVYMMAFSGARGNISQVRQLVGMRGLMANPQGQIIDLPIKTNFREGLTVTEYIISSYGARKGLVDTALRTADSGYLTRRLVDVSQDVIIREVDCGTTQGIPLRAMREGDKTMIKLSSRLLGRVVAVDVVDPKTGE----------------VI--------------------------ATRNTPISDDLAKRI--EDAGVEEVIVRSPLTCEAARSVCQHCYGWSLAHGKMVDLGEAVGIIAAQSIGEPGTQMTMRTFHTGGVFTGEVAK-QVRADVGGVIKFPKK-----LRTRPFRTRHGEDALYVEM-----NG--VITLE----------------------------------------------GSD-----G----------------------------------KSRE------------------ISVTQGSTLYITDGKQVKLGQLIAEVALGGR-TSRVNTEKAVKDVVSDLAGEVRFADVI-PEQKTDR------QGNTTTTAA-RGGLIWILGGEVYNLPPGAELVVKDGDEVATNGVLAETKLTSQHGGVVRLP------------------------------------------EAAPG---------------KGTREIEIITASVVLDQATVTVQSSQGR-NSYLVTTA-----------------------NNQVFNLLATPGTKVQNGQVVAELVDDH-YRTTTGGLLKFA-GVEVQK-K-----GKA------KQGYEVVKGGTLLWIPEETHEVNKDISLLL--VEDGQYVNAGDEVVKDIFCQNSGVIEVTQKNDILREVVIKPGELLMVD---DPE-----AVMQR-HETFVQPGEEFM-GQ-VATELRYIEY-VE----------------------------------SPEGPALLSRPVVEFPVPDHPDVPSTTSV----SQQ-T-GRS-----IQMRAVQR-TPYKDSERVKSVEGVELLRTQLVLEIDQDNE-QEHSS----------------SP-LAADIELIE-----D-DS--NSEIQ-----------------------RLQLVILESLVVRRD--IAAD-A-TQGSTQTNLEVEDGQTIAPGEVVARTQILAK--EGGVVR-GVQKGTE--TVRRCLILRKT-DIAEITVN------SQ---------------------------------PNL--KPGDLIIAG-TEVSK--GVYAEESGQVIGVENVGG---------------------------GKG----------------------------------------------------------------------------ETGSELA-------------TQAYR-VTIRSGRPYRVSPGAILQVEDGDLVQRGDNLVLLVFERAKTGDIIQGLPRIEELLEARKPKEACLLAKRAGEVKLVYGDSD-EAI-------GIKIVEDNGVV-TDYNLGPGQNLVVSDGERVEAGQALTDGPANPHEILELFFN-LGS-E-----DG-----------------AYACANYALQKVQTFLVNEVQMVYQSQGIDVADKHIEVIVRQMTSKVRVDDGGDTTMLPGELVELRQIEQVNEAMA---ITGGARAEYTPMLLGITKASLNTDSFISAASFQETTRVLTEAAIEGKSDWLRGLKENVIIGRLIPAGTGFNTYEEPGI------------VD-D---------YTTDI-------------------------------NSSVLDEVDD----------------------------------SLDMVLDDRT-----------ARSYNL-D-SS------------------------------------------------LGMA-------------DG-----------------------------TFGGSRR---------PEPSILD-----------DDFMIPSEIRDLDDDDSF-----MMG---------MGRDMDDEDDMDD-------------------------MDD--EDDM--------------------------------D-DFDD-----
>46234
-MRSP-----------------------------------QTNQ----FD-------------Y-VKIGIAS---PERIRQWGERTLPNGQLVGEVTKPETINYRTLKPEMDGLFCERIFGPAKDWECHCGKYKRVRHRGIVCERCGVEVTES---RVRRHRMGFIKLAA-----PVAHVWYLKGIPSYIAILLDMPLRDVEQIVYFNSYCVLAPG----------------------------------------------------NADTLSYKQLLSEDQWLEIEDAIYSEDSQV-FEGVE--VGIGAEALLRLLADIN-----------------------LEQEAE-----------------------TLRDEIEKAKGQ--KRAKLIKRLRVIDNFIATGSQPEWMVMEIIPVIPPDLRPMVQLDGGRFATSDLNDLYRRVINRNNRLARLQEILAPEIIVRWNEKRMLQEAVDALIDNGRRGRTVVGANNRPLKSLSDIIEGKQGRFRQNLLGKRVDYSGRSVIVVGPNLKIHQCGLPREMAIELFQPFVINRLIRSGMVNNIKAAKKLISRNDASVWDVLQEVIEGHPVMLNRAPTLHRLGIQAFEPILVEGRAIQLHPLVCPAFNADFDGDQMAVHVPLSLESQAEARLLMLASNNILSPATGKPIVTPSQDMVLGAYYLTAENP--------KATKG----------------AGKYFSSLDDVIMAYEAKQVELHAYIYVRFDGE---ID----------------------------SGEPDTEPV---EV----------------------------IEDKDAKGRLMSRT-LIYKF------------------RRVR---DKLKE----LGFRYATRA------------------------------GVSISVDDLMIPPAKKEMLEAAEMEILVTEERYQRGEITEVERFQKVIDTWNSTSEALKDEVVQEAIQKTADP----LNSVYMMAFSGARGNISQVRQLVGMRGLMADPQGEIIDLPIKTNFREGLTVTEYIISSYGARKGLVDTALRTADSGYLTRRLVDVSQDVIVREFDCGTNKGLTIGAMVEGNKILIKLATRLMGRVVGEDVVHPVTGE----------------II--------------------------ALRNTPIDDDLAIAI--QKSGVQKVTVRSPLTCEAARSVCQHCYGWSLAHAKMVDLGEAVGIIAAQSIGEPGTQLTMRTFHTGGVFTGEVAQ-QVRSKVAGTVKIPRK-----LQTRPYRTRHGEDALYVEA-----NG--TLTIE-GD-----------------------------------------KKSGT-----G----------------------------------ESQE------------------IAVTQGSTLYIHNGQQVLAEHLVAEVALGGR-TTRTNTEKAVKDVASDLAGEVKFADLV-AEPKTDR------QGNTTTTAS-RGGLIWILSGDVYNLLPGAELIVKNGDAIATNGVLAQTKLTTVHGGVVRLP------------------------------------------EAIPG---------------KGTREIEIITASVVLDQAAITVQSSQGR-NSYLITTT-----------------------NNQVFNLRATPGTKVQNGQVVAELIDDQ-YRTTTGGLLKFA-QVEVQK-K-----GKA------KLGYEVVQGGTLLWIPEETHEVNKDISLLL--VEDGQYVEAGTEVVKDIFCQTGGVVEVTQKNDILREVVVKPGELLMVD---DPE-----TAIAH-DNTFLQPGEELQ-GM-VATELRYIQY-VE----------------------------------TPEGPALLSRPVVEFAVPTHPDVPATTTV----SQD-T-GRS-----IQLRAVQR-IPYKDSERVKSVEGVELLRTQIVLEIEQETE-GEHGA----------------SP-LAADIELIT-----D-AE--NEEIQ-----------------------RLQLVILESLVVRRD--ITAD-A-TQGSTETNLEVADGDTIEPGAVVARTKILCK--EGGIVR-GVQQGAE--TVRRCLVLRPN-DLVTIGTN------VL---------------------------------PNI--KKGDLVVEG-SEIAP--GIFAAESGQVVEVVSGQSSVVSQRGLGGFPHERLTNPEGVSDKTTDNG----------------------------------------------------------------------------QHFDKLSASLTK-------DNSAHS-ITLRVGRPYRVSPGAVLQVEDGDLVQRGDNLVLLVFERAKTGDIIQGLPRIEELLEARKPKEGCILARRPGEVKIVYGDGD-EVTSVTREAYSIKIVEANGTV-TDYPLGPGQNLIVPDGAQIVAGQPMTDGPSNPHEILEIFFS-LGS-E-----DG-----------------VYACASHALQKVQTFLVNEVQMVYQSQGIEISDKHIEVIVRQMTNKVRIDDGGDTTMLPGELVELRQVEQVNEAMS---ITGGARAEYTPMLLGITKASLNTDSFISAASFQETTRVLTEAAIEGKSDWLRGLKENVIIGRLIPAGTGYNTYEEAGV------------ID-D---------YVIEP-------------------------------GSGVLDEVDD----------------------------------PLDMVLDDRT-----------AKLYNL-D-AP-------------------------------------------------GMG-------------DG-----------------------------AFGSKI----------GERLILD----------DDDDLIADEISDIVVEDD--------------------EDFEEDDDEED------------------------------DDDF--------------------------------D-DE-------
>111611
-MA-------------------------------------KLEQ---RFD-------------Y-VKIGLAS---PERIREWGERSLPNGQVVGEVTKPETINYRTLKPEMDGLFCERIFGPAKDWECHCGKYKRVRHRGIVCERCGVEVTES---RVRRHRMGYIKLAA-----PVVHVWYLKGIPSYISILLDMPLRDVEQVVYFNAYVVLNPG----------------------------------------------------NADNLHYKQLLTEEQWMEIEDELYAEDSTI-FEDVE--VGIGAEALQRLLMDLN-----------------------LEETAE-----------------------ELRQNIAVSKGQ--KRAKLIKRLRIVDQFVGTGSKPEWMVLTYIPVIPPDLRPMVQLDGGRFATSDLNDLYRRVINRNNRLARLQEILAPEIIIRWNEKRMLQEAVDALIDNGRRGRTVVGANNRPLKSLSDIIEGKQGRFRQNLLGKRVDYSGRSVIVVGPKLKMHQCGLPREMAIELFQPFVINRLIRQNVVNNIKAAKKLIQRGDGAVWDVLEEVIEGHPVLLNRAPTLHRLGIQAFEPILVEGRAIQLHPLVCPAFNADFDGDQMAVHVPLSLEAQAEARLLMLASNNILSPATGNPICAPSQDMVLGCYYLTAENP--------RDNKG----------------GDRYFANMRDAVAAYEQGIVGLHAYVWVRYDGE---VE----------------------------TAEEDNEPI---EV----------------------------YKQDDG-----TVT-KLYKW------------------RRVR---DELKD----LGFRYATKA------------------------------GVSISVDDLQVPPVKRQMLDEAEQEINKTELRYSRGEITEVERFQKVIDTWNGTSEALKDEVVHDALNSR-SI----LNSVYMMAFSGARGNMSQVRQLVGMRGLMADPNGEIIDLPIKTNFREGLTVTEYIISSYGARKGLVDTALRTADSGYLTRRLVDVSQDVILREPDCGTVRGIEMAPARSGDKITIPLKDRLLGRLLAEPVYHPDTGE----------------LI--------------------------ADRNAEIDEELADRI--VNAGLESAVVRSPLTCEAGRSVCQKCYGWSLAHGRLVDLGEAIGIIAAQSIGEPGTQLTMRTFHTGGVFTGEVAN-QVKAKGPCTVRYN-------LRTRPFRTRHGDQAYQAEQ-----NG--EIQLVPMSRSVATRLYTVEFASHLRCNIDGNQQNQWLEEGTEIAPGVVLEEGKS-----GWVHKVSPGKLELLCPVEGSVPSQDEGQTQSVGNEQVET------------------HSITQGTTIMVAPGTEVNTGDVVAEVPLAGR--SRRSVEKATKEVSSDLAGEVQFQGIV-QEEKTDR------QGNITRSAQ-RGGLVWVLSGEVYNLPPGAEPTVKNSDRVEIGSVLAETKVVSEHGGIVRLPAETS--P---------SQPHAQSSF---------------EGEMESGAGEVPALSAAAAAEEKTPREVEIITASVILNHAEVHTQSTGTS-DRHLLRSA-----------------------SGQEFSLKATPGTKVQNGQVVAELMDER-YHTATGGTIKYG-GIEVDK-K-----GKA------KQGYEVKKGGTLLWIPEESHEVNKDISLLL--VESGQYVEAGTEIVKDVFCQTAGVVDVVQKNDILREIVIKPGEVQLVD---EPI----DDRFGE-EGVLVHPGQEI-PGLGTSDRLTYVES-VA----------------------------------TPEGMAVLLRTVQEFPVADEPQVPQQETLE-S-SAE-T-SETSTIGNLQLKAVQR-IPFKDGDRIKSVEGVELVRTQLVLEIGEA------------------------APQLAADIELVP-----D-QH--DPDVQ-----------------------RLQLVILESLVIRRD--ILAM-E-MHGHLQTELMVEDGTIIPAGAVVACTRILCK--ESGEVR-GIREGAE--AIRRVLVVRDA-DLFNVEFS------PEMA----------------------------AQVNSY--EEGDLLVAG-TEVAP--GVSLEESGQVIRSSPGK-------------------------------------------------------------------------------------------------------------------------------------LVLRTARPYRVSTGATLFVDEGSLVQRGDAMVLLIFERAKTGDIIQGLPRIEELLEARKPKEACVLAKRAGMVQVEMFE---ESA-------TIKVIEDDGAI-AEYPASQGQSVLVSEGQRVNIGTPLTDGPSNPHEILDIFFE-YYR-E---Q-IG-----------------TYEASLKAFEEVQKFLVNEVQSVYQSQGIDISDKHIEVIVRQMTSKVRITDGGDSTMLPGELIDLRQIEQINTAMS---ITGGAPAEYTPVLLGITKASLNTDSFISAASFQETTRVLTEAAIEGKSDWLRGLKENVIIGRLIPAGTGFNAYEEAFRP-----------SPED---------LPNGEG----------------------------TDANTTVGDGST------------------------------------ESLLDDRT-----------ARTYGL-D-RLEEEVEPHQKAQSTESALETPDAVAEDATRETEAPAAESEAETVADEESTSLGASSSIPAEELISTDGDVAANSEAAENSPSTSADSPGTQGTNEADSAGDDTDPAT----SLGTGLVES--SWEDVPEMMGNTLVGEETGDEATSEDAADSVTSLGASFDGSESPVGTEDATSDGEED-------------------------FSE--EDDL-------------------------------SE-DEPE-----
>1140
-MA-------------------------------------KQEQ---RFD-------------Y-VKIALAS---PERIRQWGERTLPNGQVVGEVTKPETINYRTLKPEMDGLFCEKIFGPAKDWECHCGKYKRVRHRGIVCERCGVEVTES---RVRRHRMGFIKLAA-----PVAHVWYLKGIPSYIAILLDMPLRDVEQIVYFNSYVVLNPG----------------------------------------------------NHSELQYKQLLNEDQWMEIEDQIYAEESDI-FEGIE--VGIGAEALQQLLQDLN-----------------------LNEESE-----------------------KLRQEIAESKGQ--KRAKLIKRLRVIDNFIGTESRPEWMVLNVIPVIPPDLRPMVQLDGGRFATSDLNDLYRRVINRNNRLARLQEILAPEIIVRWNEKRMLQEAVDALIDNGRRGRTVVGANNRPLKSLSDIIEGKQGRFRQNLLGKRVDYSGRSVIVVGPNLKIHQCGLPREMAIELFQPFVIHRLIKNHSINNIKQAKKLIQKNDPLIWDVLEEVIEGHPVMLNRAPTLHRLGIQAFEPILVEGRAIQLHPLVCPAFNADFDGDQMAVHVPLSIEAQAEARMLMLASGNILSPATGQPIVTPSQDMVLGCYYLTAENP--------GAQKG----------------AGRYFANLEDAIRAFEQGSVDLHAWVWVRFDGE---VE----------------------------SEGESDEPE---SV----------------------------VAADDG-----TVT-KTYRF------------------RRIR---DDLKA----LGFRYATRA------------------------------GVSISIDDLKVPGSKAELLESAEKRIQETEDRYTRGEITEVERFQKVIDTWANTNDELTDRVVQTALRESHDP----LNSVYMMAFSGARGNISQVRQLVGMRGLMANPQGEIIDLPIKTNFREGLTVTEYIISSYGARKGLVDTALRTADSGYLTRRLVDVSQDVIIHEVDCGTSRGLFVEAMTDGDRILIPISQRLLGRVTAEAVLDPSTDE----------------VL--------------------------AEAGQDINEDLANRI--EKAGIKKVKVRSPLTCEAARSVCQKCYGWSLAHAQMVDMGEAVGIIAAQSIGEPGTQLTMRTFHTGGVFTGETAR-LLRAPVAGTIKLGKK-----ARTRPYRTRHGEEALLAEA-----NF--DLVLE-----------------------------------------------GK-----G----------------------------------RKET------------------FAILQGSTIFVQDGDKVAAEAILAEVPVSGR--TKRTVEKATKDVATDLAGEIRFQDIV-PEEKTDR------QGNTTRIAQ-RGGLLWVLAGDVYNLLPGAEPTVKNGDRVEVGDVLAETKLTTERGGTVRMG------------------------------------------EDNGS---------------STHREVEIITASVVLDTATVKAEASQGR-EHYVIETK-----------------------GGQRFNLLAAPGTKVTTGHVVAELIDSR-YRTQTGGLLKYS-GVEISK-K-----GRA----KAKQGYEVTKGGTLLWIPEETHEVNKDISLLN--VEDGQLVEAGTEVVKDIFCQTTGIVSVTQNNDILREIVIKPGDVHVLD---DPD----TAAKYD-EGRLVNAGEEVFPGL-TAEQLVWAEA-VD----------------------------------GTDGPLLLLRPVQELVIPDEPPVPSQDSS----QES-S-SRS-----IRLRAVQR-LQFQDGERIKSVEGVDLLRTQLVLESEEG------------------------SSQLSADIELLP-----D-SK--DPETL-----------------------RLQLVIIEPVVIRRD--VASD-T-THGSTHTELRVKDGQKVKPGAVIACTQIQCK--EAGVVR-GIQEGSE--AVRRLLVERER-DCVTLDLD------VT-------------------------------AATQL--QPGSLIVAG-TQLVD--GIIAPESGEVRAIAPGQ-------------------------------------------------------------------------------------------------------------------------------------LQLRIARPYRVSQGAVLHVEDKGLVQRGDNLVLLVFERAKTGDIIQGLPRIEELLEARKPKEACILARRPGVAHINYSD-D-DAI-------DIQVIEADGTQ-ADYPVGPGQPLIISDGETVDAGQALTDGPANPHDLLEIYYD-YFR-E---Q-LG--------------E--DYEAALESLRRVQALLVNEVQSVYQSQGIDISDKHIEVIVRQMTSKVRIDDGGDTIMLPGELHELREVYNSNNTMA---LTGMAPAQFTPVLLGITKASLNTNSFISAASFQETTRVLTEAAIEGKSDWLRGLKENVIIGRLIPAGTGFKAYEESLL------------TDVD--------------------------------------G----GYEDRVYDDD------------------------------------LADVVIDDRA-----------ARSYTL-N------------------------------------------------------------------------------------------------EGRDFSRSMTFA------------------------EGESMI-------------------------------------LDDGEE------------------------L----IDDSSAS-------------------------LRNLVDVDED------
>1173263
-MT-------------------------------------KVEQ---RFD-------------Y-VKIGLAS---PERIRQWGERTLPNGQVVGEVTKPETINYRTLKPEMDGLFCERIFGPAKDWECHCGKYKRVRHRGIVCERCGVEVTES---RVRRHRMGFIALAA----SPVTHVWYLKGIPSYMATLLDMPLRDVEQIVYFNAYVVLDVG----------------------------------------------------NAPNLSYKQLLSEDQWIQLEDEIYAEGSQI-FDGIE--VGIGAEAVQQLLNNIN-----------------------LEQEAE-----------------------KLREEISSSKGQ--KRAKLIKRLRVVDNFVATGSRPEWMVLEYIPVIPPDLRPMVQLDGGRFATSDLNDLYRRVINRNNRLARLQEILAPEIIVRRNEKRMLQEAVDALIDNGRRGRTVVGANNRPLKSLSDIIEGKQGRFRQNLLGKRVDYSGRSVIVVGPSLKIHQCGLPKEMAIELFQPFVIHRLIRMNLVNNIKAAKKMIQRNDPAIWDVLEDVIRDHPVMLNRAPTLHRLGIQAFEPILVEGRAIQLHPLVCPAFNADFDGDQMAVHVPLSIEAQAEARLLMLASNNILSPATGRPIVAPSQDMVLGCYYLTASNP--------DTQVG----------------EGRYFANFQEVVMSYEHKQVTLHSKIWVRFEGT---VE----------------------------GDGADDTPL---SE----------------------------IIDESG-----YKL-KTYPF------------------RRVR---DELKS----LGFRYATQA------------------------------GVSISVDDLQIPPKKKELLREAEAEIESTENRYTRGEITEVERFQKVIDTWNQTNESLKDEVVYSSLKSNVNP----LNSVYMMAFSGARGNISQVRQLVGMRGLMANPQGEIIDLPIKTNFREGLTVTEYIISSYGARKGLVDTALRTADSGYLTRRLVDVSQDVIIREIDCGTDRGITVGAMKDGDRTLIKLEDRLFGRVAAEDIVNPQTGE----------------VI--------------------------VARNEAISDELSKEV--VKAGVEKVLIRSALTCASTRSVCQACYGWSLAHAKFVDIGEAVGIIAAQSIGEPGTQLTMRTFHTGGVFTGEVAQ-QYRAGFDSTVKFTKK-----LRVRPLRTRHGEDALIVEA-----DG--DISLE-----------------------------------------------GG-----G----------------------------------KKEV------------------LSVSQGSTLLVKDGEKVKVGRLIAEVPAAGR-TARKTTEKATKDVVSDLSGEVLLPDLI-PEQKRDR------QGNTSYIAP-RGGLIWVLGGEVYNLPPGAEPVVKNGDRINIEGVLAETRLITEHGGVVRLNQVDS----------------------------------------------------------RNSREVEIITASVVLDEAKVEKEIHQGG-EHYILEAQ-----------------------SGQRFSLKATPGTKVITNQVIAELIDDT-YRTNSGGIIKYS-GVEVAK-R-----SKG------KQGHEVVKGGTLLWIPEECHEVNKDISLLL--VEDGQYIEVGTEVVKDIFAQSSGVVEVTQKNDILREIVIKPGDLYLTD---DPQ-----TAMRK-HGNLANPSDEVMPGL-ISQELRYVEY-VE----------------------------------TPEGSALLLRPVEEFEVPDQPPVPSQESV----NQT---GRS-----IKLRAVQR-LPYKDGERVKSIDGLDLLHTQLVLEIDTD------------------------SPQLAADIEFVA-----D-ES--DPDTF-----------------------KLQLVILESLIVRQD--IAAD-P-TQGSTSTQILVSDGEAIAPGAVVALTQILCK--QSGIVR-GIREGDE--LVRRILLVTDE-DLLRINCN----------------------------------------TAKI--KVGDLVKSG-DVLGS--NAVLPESGQVIEVGDNF-------------------------------------------------------------------------------------------------------------------------------------AIIRKGRPYLVSQGAVLQISDTDLVQRGDSLALLVFERAKTGDIIQGLPRIEELLEGRKPKEMCILAQRGGKVQVVYDA-D-ENV-------EVKILEDDGTV-TDYLIGPGQSLIVSDGQILHAAEPITDGPANPHDILEIYFK-FYR-E---T-DS-----------------IKDAALKSLQKVQEFLVNQVQSVYQSQGVDISDKHIEVVVKQMTSKVRIDDGGDTTRLPGELVDLHQVEQINEAMA---ITGGVPAEYTPVLMGITKASLNTDSFISAASFQETTRVLTEAAIEGKSDWLRGLKENVIIGRLIPAGTGFNAYENPTID-----------LESD---------TLEEII----------------------------YDSPLTFDDKSD------------------------------------DMIIDDRI-----------ARTY----------------------------------------------------------------------------------------------------QPMNFSS------------------D----------IEDELVDD------------------G--------------VEYEDEDD-----------------------------IDDDEM------------------------------IE----------
>2420338
-MA-------------------------------------KLEQ---RFD-------------Y-VKIGIAS---PERIRAWGERTLPNGQLVGEVTKPETINYRTLKPEMDGLFCERIFGPAKDWECHCGKYKRVRHRGIVCERCGVEVTES---RVRRHRMGYIKLAA-----PVAHVWYLKGIPSYIAILLDMPLRDVEQIVYFNAYVVLSPG----------------------------------------------------NADNLAYKQLLLEDQWLEIEEQLYDEDSEI-FEGIE--VGIGAEALQRLLQDLD-----------------------LEATAE-----------------------SLREEIAGAKGQ--KRAKLIKRLRVIDNFIATESDPAWMVLEVIPVIPPDLRPMVQLDGGRFATSDLNDLYRRVINRNNRLARLQEILAPEIIIRWNEKRMLQEAVDALIDNGRRGRTVVGANNRPLKSLSDIIEGKQGRFRQNLLGKRVDYSGRSVIVVGPKLKMHQCGLPREMAIELFQPFVIHRLIRQGLVNNIKAAKKLIARNDANIWDVLEEVIEGHPVMLNRAPTLHRLGIQAFEPILVEGRAIQLHPLVCPAFNADFDGDQMAVHVPLSLESQAEARLLMLASNNILSPATGSPIVTPSQDMVLGCYYLTAENP--------AAQLD----------------PVPTFGSLDDVTIAYEQKKIGLHCFVWVRYDGE---VD----------------------------SGA--DELI---EE----------------------------KTNEDG-----SVT-QLYTY------------------RRVR---DALKD----LGFRYATRA------------------------------GVSISVEDLQVPPKKQELLAAAQKEIDETEARYIRGEITEVERFQKAIDTWNATSEELKDEVVVEALRKT-DP----LNSVYMMAFSGARGNISQVRQLVGMRGLMADPQGEIIDQPIKTNFREGLTVTEYIISSYGARKGLVDTALRTADSGYLTRRLVDVSQDTIVREFDCGTTRGITVRSMTNGSKVLIPLEDRLLGRVLAEDVV--IGGE----------------TI--------------------------AERNQAITQDLADLF--KERGVQEVTLRSPLTCESARSVCQHCYGWSLGHAKLVDLGEAIGIIAAQSIGEPGTQLTMRTFHTGGVFTGEVAE-LVKSSHGGTIQYSRS-----LRVRPLRTRHGEDALVAEQ-----GG--ELRLL----------------------------------------------GGD-----GKA------------------------KSDSALDKPLMT------------------VAVAAGSTVFVRDGETVAAGRPLAEVPVGGT--TRKTTEKATKDVASDLAGEVKFADIV-PEERQDR------QGNITTIAQ-RGGLMWVLSGQVYNLPPGAEPAVKKGDRIASGSILAVTKILTEHGGIVRIP----------------------------------------AEDDKPEP----TVSETSDLEPKIPREVEIVTASVLLETAQVREISTQSR-DRHIIETQ-----------------------EGQQFALTATPGTKVRHHQVVAELIDDS-YRTTTGGLLRYS-GIEVAK-R-----GKG-----SKGGYDVVKGGSLLWIPEETHEINKDISLLE--VEDSQYVEAGTEIVKDIFCQSAGIVEVVQKNDILREISIKPGDLHLID---DPS-----QLTIE-SGSIVNPGQQVLPDL-TADKLCYLEW-VD----------------------------------TPEGQGILLRPVIEYAVPDVPPVPNQGSV--S-DQE-N-AFP-----IGLRAVQRLLPYKDGERIKSVDGLELLRTQLVLEMGQE------------------------GNALEADIELVP-----D-PN--DPEIG-----------------------RLQLVVLESLTIRRESAVTAE-PLMSQGTTTRLLVEEGQVVGAGAEIARTELRATDIDEGEVQ-GVRLGES--AQRRILIVSPS-DRCDVEIG---------------------------------------KKPAL--SVGQLLVEGKDDVAS--GIRAAESGQVVAVSDTG-------------------------------------------------------------------------------------------------------------------------------------YTLRVGRPYRVSPGAVLHVDDGSLVQRGDNLVLLVFERAKTGDIIQGLPRIEELLEARKPKEPCILARRPGMAQVVYEE-D-ESV-------EIKVVEADGVV-TEYRPMPGQNVMVSDGQEVNTGDRLTDGPANPHEILEVWFE-YLV-P-----NG-----------------SHEAALAAFQSVQTFLVNEVQSVYQSQGIDISDKHIEVIVRQMTNKVRIEDGGDTTMLPGELIELRQVEQVNEAMS---ITGGAPARYTPVLLGITKASLNTDSFISAASFQETTRVLTEAAIEGKSDWLRGLKENVIIGRLIPAGTGFNAYEDLNFG-----------SPSG---------ADFGP-------------------------------AFGGVDEEDE----------------------------------LTDDIIDDRT-----------ARAFGM-N----------------------------------------------------GI--------------EGS---------------------------------------------------------------------------------------------------RYMSANDLGLD------------------------------EDGYSS--------------------------SPILD-DEEE-----
>282423
-MA-------------------------------------KIEQ---RFD-------------Y-VKIGIAS---PERIRQWGERTLPNGQVVGEVTKPETINYRTLKPEMDGLFCERIFGPAKDWECHCGKYKRVRHRGIVCERCGVEVTES---RVRRHRMGFIKLAA-----PVTHVWYLKGIPSYMAILLDMPLRDVEQVVYFNAYVVLNPG----------------------------------------------------NYDGLSYKQLLTEDTWLEIEDQIYSEDSTI-FTGIE--VGIGAEAISRLLEDIP-----------------------LEEEAE-----------------------RLREEIAVAKGQ--KRAKLIKRLRVIDNFVATGSKPDWMVLNVIPVIPPDLRPMVQLDGGRFATSDLNDLYRRVINRNNRLARLQEILAPEIIIRWNEKRMLQEAVDALIDNGRRGRTVVGANNRPLKSLSDIIEGKQGRFRQNLLGKRVDYSGRSVIVVGPKLRMHQCGLPREMAIELFQPFVINRLIRQGLVNNIKAAKKLIQRNDASIWEVLQEVIQGHPVMLNRAPTLHRLGIQAFEPILVDGRAIQLHPLVCPAFNADFDGDQMAVHVPLSIESQAEARLLMLASNNILSPATGRPIVTPSQDMVLGCYYLTAENP--------KLEDQ----------------SHRYFPDLEDVILAYKQGALGLHSYIMVRFDGE---IL----------------------------SDEVEQIGV---EL----------------------------KDDLTG-----VIT-KTYVGKKTG-----------KLMRRVR---DELKE----LGFTYATKA------------------------------GVSISVDDLQIPPSKKALLEEAEEEIRNTERRYIKGEITEVERFQKVIDTWNGTSEALKDRVVQDTLKASQNP----LNSVYMMAFSGARGNISQVRQLVGMRGLMADPQGEIIDLPIKTNFREGLTVTEYIISSYGARKGLVDTALRTADSGYLTRRLVDVSQDVILREIDCGTSKGIWTRSMTDGERVLIPIKDRLMGRVLGADVHHPETGE----------------IITYQS--------------------EQAVKNHSVSEELAVAI--QEAGVEEVLLRSPLTCEANRSVCQHCYGWSLAHGHNVNLGEAVGIIAAQSIGEPGTQLTMRTFHTGGVFTAEAAG-MIRAGINGVVKFSKS-----LRVRPFRTRHGDDAFIVES-----TG--QIIVD----------------------------------------------GSG-----K----------------------------------NTEK------------------HSITQGTTIIVQEGQQVKANEILAEIAAGGR-TARKTTEKATKDVATDLAGEVKFADVV-PEEKTDR------QGNMTRIAQ-RGGLIWVLGGEVYNLPPAAEPLVKNGDPVHPGSVLAQTKLVSEHGGLVRIR-----------------------------------------EQFAEG---------------ELPREIEIITASVLLDQALVRLVQMQGR-EQYIIETN-----------------------SNHRFMLKVSPGSKVENHDVIAELMDDS-YRTKTGGIIKYA-GVEVAK-R-----GKG------KQGYEVTQGGTLLWIPEECHEVNKDISLLL--TEDGQYVEAGMEVVKDIFCQSNGVIEVTQKNDILREIVIKPGELHLVD---DPE-----MVMAI-DGQIVNPGQEVIPGI-ISDNLRYVEY-VE----------------------------------TPEGPALLLRPVVEFSVPENPTVPSQESL----NES-----------IVLRAVQR-LTYKDGERVRSVEGVELLRTQLVISIGIE------------------------APQLAADIELLP-----D-EN--DPDVR-----------------------KLQLVILESLVIRRD--AIAD-A-TQGSTLTRLMVKDGDEIEKGAVVTRTEIMCK--EDGIIQ-GIRSGSE--IVRRCLVVRES-DQMTIQLP-----EGV--------------------------------KPTV--KLGQLLVEG-IEIAE--GVNLSESGQVIAVGNKI--------------------------VGQGTI--------------------------------------------------------------------------P--------------------VTGNQ-ITMRRGRPYRVSPGAILHIKDGDLVQRGDNLVLLVFERAKTGDIIQGLPRIEELLEARKPKEACILARRPGTAQVTMDD-D-IT--------ELRVIENDGTV-TDYPLGSGQSPIVSDGYKVEAGQTLTDGPSNPHEILEVFYD-HYL-E---QGEG-----------------MYDAALGSFRHCQAFLVNEVQSVYQSQGIDISDKHIEVIVRQMTSKVRIDDGGDTTMLPGELVELRQVEQVNDAMS---ITGSAPAKYTPVLLGITKASLNTDSFISAASFQETTRVLTEAAIEGKSDWLRGLKENVIIGRLIPAGTGFNAYEESGN--------------AE---------YGFDN-------------------------------GTLYLDEEDED--------------------------------ELRDVVLDDKT-----------ARVYNS-F-ERELPPES--KAA------------------------------------PSSLG-------------KGSKVIFED--------------------------------------------S----------EDDPLLSAILDDELIDD------------------------EYEDDNED------------------------------EDE--------------------------------------------
>2099686
-------------------------------------------------------------------------------------------------------------------------------------------------------------------------------------------------------------------------------------------------------------------------------------------------------------------------------------------------------------------------------------------------------------------------------------------------------------------------------------------------------------------------------------------------------------------------------------------------------------------------------------------------------------------------------------------------------------------------------------------------------------------------------------------------------------------------------------------------------------------------------------------------------------------------------------------------------------------------------------------------------------------------------------------------------------------------------------NFREGLTVTEYIISSYGARKGLVDTALRTADSGDLTRRLVDVSQDTIVRELDCGTQRSIPLQSMRSGERVSIPLETRLLGRVLAEDVHHPKTGE-LISVSVHNRHENCEEVI-------------------------ESRRNQVMCQELADAI--VAAGLNEVRVRSPLTCESARSVCQHCYGWSLAHAELVDLGEAVGIIAAQSIGEPGTQLTMRTFHTGGVFTGEVAR-PAKAPFDGTARYSKD-----LTARPYRTRHGEEAYMVEQ-----AG--DLIIEP---------------------------------------------SGK-----G----------------------------------KRHS------------------ISLPQGSTLIIRDGDGVSADQFIAEVPIGSA-RTRKNTEKATKDVATDIGGEVKYAGVI-PEEKKDR------QGNTTIIAA-RGGLMWGLKGEVYNLPPGATPVVKNGHSVVAGDVLAVTETPSETGGIVRIPQDAL------------------------------------PSPEDAG-------ESSLAPAPTIPKEVDIITASVRLDSAKVTTVTSQGR-DHYIVSTQ-----------------------QGQEFTLTATPGTKVRNGQVVAELIDDT-YKTHTGGILKYG-DIEVAK-R-----GKG-----SKAGYEITKGGTMVWIPEETHEINKDISLLE--VEDGDFVEAGTEVVKDIYCQNSGIVEVVQKNDILREISIKAGDFHLLDL--SSN----NKLSVP-EQSLVYPGQEIAPGL-VAETLCFVES-VT----------------------------------TPEGSGVLLRPVQEFQVPDTPSVPSQQPA--E-GQE-N-AFP-----IALRPVQRMLPFKDGERIKSVEGQELIRTQLILDIGSD------------------------ARHLEADIELVP-----D-ED--DDEAM-----------------------RLQLVVIESLTVRREN-TNVD-PLFTSTTSTRLLVQDGDQIEPGSVVARTEIACR--NPGMVR-GIREGTE--ATRRVLIVSEE-DRFSVDLG------GV--------------------------------SPQV--KDGDLLVSG-ATIAD--GVTLEESGQVVDIQDNQ-------------------------------------------------------------------------------------------------------------------------------------VIFRHARPYRVSPGAILHVDDGSLVQRGDNLVLLVFERAKTGDIIQGLPRIEELLEARKPKEACVLNRRPGTAQVIYED-D-DSV-------EIRVVEDDGTV-SEYRTLSGHNVLVVDGQRVDVAEPLTDGPSNPHEILECWFD-YLA-P-----SG-----------------TYEAALTGFSNVQTFLVNEVQSVYQSQGVDISDKHIEVIVRQMTSKVKIDDGGDTTMLPGELIELRQVEQVNEAMS---ITGGAPAQYTPMLLGITKASLNTDSFISAASFQETTRVLTEAAIEGKSDWLRGLKENVIIGRLIPAGTGFNAYEELNF------------SAPD---------ADVNE-------------------------------INSVVNGVDD---------------E----------------SKIQDVVLDDRT-----------ARAYNL-----------------------------------------------------TGSV-----------------------------------------SDDS-AILPD--G----DDGSTAILDDGDLDDGD--DDEDFDPDAFDE-----------------------------DDSDDDDDEDFD---------------------PDAFDEDD--------------------------------SD-DDDDPTA--
>1666905
-MP-------------------------------------KVEQ---RFD-------------Y-VKIAIAS---PERIRSWGERTLPNGQVVGEVTKPETINYRTLKPEMDGLFCERIFGPAKDWECHCGKYKRVRHRGIVCERCGVEVTES---RVRRHRMGYIKLAA-----PVTHVWYLKGIPSYMAILLDMPLRDVEQIVYFNAYVVLNPG----------------------------------------------------NADNLAYKQLLLEDQWMEIEEQLYDEDSQL-FEGIE--VGIGAEAIQQLLADME-----------------------LEVVAE-----------------------KLREDISNSKGQ--KRAKLIKRLRVIDNFIATGARPEWMVLDAIPVIPPDLRPMVQLDGGRFATSDLNDLYRRVINRNNRLARLQEILAPEIIIRWNEKRMLQEAVDALIDNGRRGRTVVGANNRPLKSLSDIIEGKQGRFRQNLLGKRVDYSGRSVIVVGPKLEIHQCGLPREMAIELFQPFVIHRLIRQGIVNNIKAAKKLISRNDPNIWDVLEEVIEGHPVMLNRAPTLHRLGIQAFEPILVDGRAIQLHPLVCPAFNADFDGDQMAVHVPLSLEAQAEARLLMLACNNILSPATGQPIVTPSQDMVLGCYYLTAENP--------TVQDK----------------NEQTFANPEDLIIAHERGLVHLHKYVWVRLGLDD-KVV----------------------------TGG-DDPLI---DE----------------------------QTLDDG-----SVL-KRYQY------------------SRKR---DHLKD----LGFRYATRA------------------------------GVSISIEDLQIPPSKPQLLATAQQEIDVTEARYTRGEITEVERFQKVIDTWSTTSEELKDDVVREALKQS-DP----LNSVYMMAFSGARGNISQVRQLVGMRGLMANPQGEIIDLPIKTNFREGLTVTEYIISSYGARKGLVDTALRTADSGYLTRRLVDVSQDTIVRELDCGTQRSIPLQSMRSGERVSIPLETRLLGRVLAEDVHHPKTGE-LITVSVHNRHDNCEEVI-------------------------ESRRNQVICQELADAI--VAAGLEEVRVRSPLTCESARSVCQHCYGWSLAHAELVDLGEAVGIIAAQSIGEPGTQLTMRTFHTGGVFTGEVAR-PAKAPFDGTARYGKD-----LTARPYRTRHGEEAYMVEQ-----AG--DLVIEP---------------------------------------------SGK-----G----------------------------------KRHS------------------IFLPQGSTLIIRDGDSVSADEFIAEVPIGNA-RTRKNTEKATKDVATDIGGEVKYAGVI-PEEKKDR------QGNTTIIAA-RGGLMWVLKGEVYNLPPGATPVVKNGHSVAAGDVLAVTETPSETGGIVRIPQEDL------------------------------------PSPEDAG-------ESSLAPAPTIPKEVDIITASVRLDSAKVTTVTSQGR-DHYIVSTQ-----------------------QGQEFTLTATPGTKVRNGQVVAELIDDT-YKTHTGGILKYG-DIEVAK-R-----GKG-----SKAGYEITKGGTMIWIPEETHEINKDISLLE--VEDGDFVEAGTEVVKDIYCQNSGIVEVVQKNDILREISIKAGDFHLLDL--SSN----DKLSVP-EQSLVHPGQEVAPGL-VAESLCFVES-VT----------------------------------TPEGTGVLLRPVEEFQVPDTPSVPSQQPA--E-GQE-N-AFP-----IALRPVQRMLPFKDGERIKSVEGQELIRTQLILDIGSD------------------------ARHLEADIELVP-----D-ED--DDEAM-----------------------RLQLVVVESLTVRREN-TNVD-PLFTSTTSTRLLVEDGDQIEPGSVVARTEIACR--NAGMVR-GIREGTE--ATRRVLIVSKE-DRFSLDLG------GA--------------------------------EPQV--KEGDLLVSG-ATVAE--GVTLEESGQVVEIHDNE-------------------------------------------------------------------------------------------------------------------------------------IVLRHARPYRVSPGAILHVDDGSLVQRGDNLVLLVFERAKTGDIIQGLPRIEELLEARKPKEACVLNRRPGTAQVIYED-D-DSV-------EIRVVEDDGTV-SEYRTLSGHNVLVVDGQRVDVAEPLTDGPSNPHEILECWFD-YLA-P-----SG-----------------TYEAALTGFSNVQTFLVNEVQSVYQSQGVDISDKHIEVIVRQMTSKVKIDDGGDTTMLPGELIELRQVEQVNEAMA---ITGGAPAQYTPMLLGITKASLNTDSFISAASFQETTRVLTEAAIEGKSDWLRGLKENVIIGRLIPAGTGFNAYEELNF------------SAPD---------ADINE-------------------------------INSVVNGVDD---------------E----------------SKIQDVVLDDRT-----------ARAYNL-----------------------------------------------------TGSV-----------------------------------------SDESAAILPD--G----DDGSTAILDDGDLAESDESDEDEFEADGFD---------------------------------DDDDDEDFD---------------------PDAFDDDD--------------------------------DDEDDDDPTA--
>1643526
-MP-------------------------------------KLEQ---RFD-------------Y-VKIAIAS---PERIRTWGERTLPNGQVVGEVTKPETINYRTLKPEMDGLFCERIFGPAKDWECHCGKYKRVRHRGIVCERCGVEVTES---RVRRHRMGYIKLAA-----PVTHVWYLKGIPSYMAILLDMPLRDVEQIVYFNAYVVLNAG----------------------------------------------------NADNLAYKQLLLEDQWMEIEEQLYDEDSQR-FEGIE--VGIGAEAIKRLLEDID-----------------------LDSEAE-----------------------KLREEISNAKGQ--KRAKLIKRLRVIDNFIATGARPEWMVLDAIPVIPPDLRPMVQLDGGRFATSDLNDLYRRVINRNNRLARLQEILAPEIIIRWNEKRMLQEAVDALIDNGRRGRTVVGANNRPLKSLSDIIEGKQGRFRQNLLGKRVDYSGRSVIVVGPKLQIHQCGLPREMAIELFQPFVIHRLIRQGLVNNIKAAKKLIARNDPNVWDVLEDVIEGHPVMLNRAPTLHRLGIQAFEPILVEGRAIQLHPLVCPAFNADFDGDQMAVHVPLSLEAQAEARLLMLASNNILSPATGRPIITPSQDMVLGCYYLTAENP--------NVQGG----------------EERTFASAKDALIALDRGLVHLHAYVWVRVSPD---DE--------------------------LIHGERDDSPL---EE----------------------------HPQTDG-----SVW-KYYKY------------------SRKR---DRLKD----LGFRYATRA------------------------------GVSISVEDLQVPPSKQQLLAAAQKEIDITEARYTRGEITEVERFQKVIDTWSTTSEELKDDVVQEALRDS-NP----LNSVYMMAFSGARGNISQVRQLVGMRGLMANPQGEIIDLPIKTNFREGLTVTEYIISSYGARKGLVDTALRTADSGYLTRRLVDVSQDVIVREVDCGTQRAIPLRSMRSGERIAIPLEDRLIGRVLARDVVHPETGE-LVSIVFKDRKDPKEHVV-------------------------VARRNQSISSELAQAI--VDAGVEEVFVRSPLTCEAARSVCQHCYGWSLAHAEMVDLGEAVGIIAAQSIGEPGTQLTMRTFHTGGVFTGEVAR-PAKSPYDGTARYSKE-----LRTRAFRTRHGDDALVVEQ-----AG--ELFIDP---------------------------------------------VDA-----SQ---------------------------------QPTS------------------ISLPQGSTLMVKNGVSVKTDQFVAEVPIGSS-RTRKNTEKATKDVATDLGGEVKFAGVV-PEEKKDR------QGNTTVIAA-RGGLIWILSGEVYNLPPGAEPVVKNGREVKQGDVLAVTETPTENGGIVRLKQEER------------------------------------DRSDSDG-----TATSSLVSQPPIPKEVEIITASVRLDSAKVNTISSQGR-DQFVIETQ-----------------------QGQEFTLTATPSTKVRNGQVVAELIDDT-YKTQTGGILKYG-DIEVAK-R-----GKG-----SKAGYEITKGGTLLWIPEETHEINKDISLLE--VEDGQFVEAGTEVVKDIYCQNSGIVNVEQKNDILREISIKPGDLHLLDLGSGKN----NELGVP-DRSIATPGQEIAPDL-VAERLCYVES-VM----------------------------------TPEGPGVLLRPVQEFQVPDTPPVPNQQPA--E-GQE-N-AFP-----IALRAVQRLLSFKDGDRIKSVDGQELIRTQLILDIGND------------------------ARHLEADIELVN-----A-DD--DIDTL-----------------------RLQLVVLESLTIRRDT-AALD-PLFSTTTMTRLLVEDGDQIEPGAVVARTEICCK--TNGLVR-GLREETE--ATRRILVERWSEDRFSIDLG------DA--------------------------------KPMV--KVGDLLVSG-SELAS--SVFLEDSGQVVSIEENK-------------------------------------------------------------------------------------------------------------------------------------LVLRYARPYRVSPGAILHVDDGGLVQRGDNLVLLVFERAKTGDIIQGLPRIEELLEARKPKEACLLNRRPGSAQVFYEE-D-ESV-------EIRIVEEDGAI-AEYKPSPGQNVLVVDGQRVDVAEPLTDGPANPHEILECWFD-YLV-A-----SG-----------------TYEAALKAFQSVQTFLVNEVQSVYQSQGIDIADKHIEVIVRQMTSKVKIDDGGDTTMLPGELIELRQVEQVNEAMS---ITGGAPARYTPMLLGITKASLNTDSFISAASFQETTRVLTEAAIEGKSDWLRGLKENVIIGRLIPAGTGFNAYEDVNF------------ASPD---------TD----------------------------------INSVLNGVED---------------E----------------DTLQDVVLDDRT-----------ARAYNL-G-V-------------------------------------------------SGRV-----------------------------------------EREPLS------------------------------DEE-----------------------------------------DDEASEALS---------------------MSNFDEEDY-------------------------------EDDGDDDPMD--
>2107703
-MN-QEVLSNV---FNP---------------------S-GVAE---TFD-------------A-IKISIAA---PEKILSWS---------YGEVKKPETINYRTFKPERDGLFCARIFGPTKDYECLCGKYKRMKYKGIICEKCGVEVTLS---KVRRERMGHIELAA----KAVAHIWFLKSLPSRIGLLLDMALKDLERVLYFESYIVTEPG-----------------------------------------------------LTPLKLHQLLTEDEYIDAQDE-YGEDAFL-FA------GIGAEAIRDMLMALD-----------------------LEKIAA-----------------------ELRVEIAEATTEL-KPKKLAKRLKVVEAFMESGNRPEWMIMTVVPVIPPELRPLVPLDGGRFATSDLNDLYRRVINRNNRLARLQEILAPEIIVRWNEKRMLQEAVDALIDNGRRGRTVVGANNRPLKSLSDIIEGKQGRFRQNLLGKRVDYSGRSVIVVGPNLKIHQCGLPKEMAIELFQPFVIHRLIKQGLVNNIKAAKKMIQRNDPQIWDVLEEVIDGHPVLLNRAPTLHRLGIQSFEPILVEGRAIQIHPLVCPAFNADFDGDQMAVHVPLSLESQAEARLLMLASNNILSPATGRPIITPSQDMVLGCYYLTAENP--------AASKG----------------VGRYFSSLNDAIVAYDQGQVDIHAYIWVRFDGE---IE----------------------------ADESDVEPL---QV----------------------------DTSEDG-----ITT-KVYKF------------------RRLR---DELKD----LGFRFATKA------------------------------GVSISVDDLQVPPSKRGLLEAAEDEIKETEARYTRGEITEVERFQKVIDTWNGTSEELKNEVVYDALKKNVNP----LNSVYMMAFSGARGNISQVRQLVGMRGLMANPQGEIIDLPIKTNFREGLTVTEYIISSYGARKGLVDTALRTADSGYLTRRLVDVSQDVIIRELDCNTERGVMLRSMTDGERVLIPLKEKLLGRVAARDVLHPQTGE----------------VL--------------------------VARNQSISDDTAKLV--ADAGVEEVFVRSPLTCNATRSVCQLCYGWSLAHASMVDLGEAVGIIAAQSIGEPGTQLTMRTFHTGGTFTGEVAP-QVRANFDGTVH---------------------------------------------------------------------------------------------------------------------------------------------------------------------------------------------------------------------------------------------------------------------------------------------------------------------------------------------------------------------------------------------------------------------------------------------------------------------------------------------------------------------------------------------------------------------------------------------------------------------------------------------------------T-------------------------------------------------------------------------------------------------------------------------------------------------------------------------------------------------------------------------------------------------------------------------------------------------------------------------------------------------------------------------------------------------------------------------------------------------------------------------------------------------------------------------------------------------------------------------------------------------------------------------------------------------------------------------------------------------------------------------------------------------------------------------------------------------------------------------------------------------------------------------------------------------------------------------------------------------------------------------------------------------------------------------------------------------------------------------------------------------------------------------------------------------------------------------------------------------------------------------------------
>195253
-MP-------------------------------------RLEQ---RFD-------------Y-VKVALASPT-PDRITKWGQRTLPNGQVVGEVTKPETINYRTLKPEMDGLFCERIFGPAKDWECHCGKYKRVRHRGIVCERCGVEVTES---RVRRHRMGYIKLAA-----PVTHVWYLKGIPSYMAILLDIPLRDVEQIVYFNSYVVLNPG----------------------------------------------------NHDGLSYKQLLTEEQWQEIEEQIYSEDSQV-FVDIE--VGIGAEAIQRLLQDLD-----------------------LPTEAE-----------------------QLREEIAASKGQ--KRAKLIKRLRVIDNFIATGSRPDWMVLEVIPVIPPDLRPMVQLDGGRFATSDLNDLYRRVINRNNRLARLQEILAPEIIVRWNEKRMLQEAVDALVDNGRRGRTVVGANNRPLKSLSDIIEGKQGRFRQNLLGKRVDYSGRSVIVVGPKLKMHQCGLPREMAIELFQPFVIHRLIRQGIVNNIKAAKRLILRNDPVIWDVLEDVIDGHPVMLNRAPTLHRLGIQAFEPILVEGRAIQLHPLVCPAFNADFDGDQMAVHVPLSIEAQAEARLLMLASNNILSPATGKPIVTPSQDMVLGCYYLTAENP--------KLVA-----------------EDRYFANFNDVVMAYQEQQLDLHAYVWVRFDGP---VE----------------------------DGDRSQPEI---------------------------------VTQSDG-----TTL-ETYQL------------------RKRR---DKIKD----LGFRYATRA------------------------------GVSISVDDLLVPPKKQELLQSAEKEIKSAQERYSRGEITEVERFQKVIDTWNTTNEELKNEVVQESLQETSDV----LNSVYMMAFSGARGNLSQVRQLVGMRGLMANPQGEIIDLPIKTNFREGLTVTEYIISSYGARKGLVDTALRTADSGYLTRRLVDVSQDVIIREEDCGTQRGLPLRSMTVGDKVL-KLEDRLLGRMPLVDVIDPRTQA----------------VI--------------------------VEKNQPVSAEIAQQI--AAAGVEEVVVRSPLTCDAARSVCQKCYGWSLAHAQLVDMGEAVGIIAAQSIGEPGTQLTMRTFHTGGVFTGEVAR-QERAPFVGTVKYKAG-----LRARPFRTRHGDDAFLVET-----NG--TLLLT--------------------------------------------------------------------------------------GDKTQQE------------------YEVIQGSILLAKDGAKVKVGQLLAEVAQAGR-TTRKSTEKVTKDVASDLAGQVKFVNLE-PEEKRDR------QGIMTRVAP-KGGLIWVLSGEVYNLPPGAIPDVNNGDRIEADSVLAETRIVTEHGGVVRLP------------------------------------------EQTEG---------------KGGREVEIITASVLLDKAQVIKETYQGR-EHYVLETQ-----------------------AGQKFSITAAPGTKVINSQVVAELIDDH-YRTQTGGILKYA-GVEVSK-K-----GKA------KQGFEVIQGGTLLWIPEETHEVNKDISLLL--VEDGQFVEAGTEVVKDIFCQSSGVVEVVQKNDILREIIIKPGDLHLID---DPE-----VARTQ-SGSLTQPGQEVMPGL-EVTELRYQEF-LED---------------------------------GPDGPALLLRPVVEYAVPDEPSIPSQESS----DAS---GQL-----IRLRAVQR-LPFKHDERVRSVEGVDLLRTQLILEIGTE------------------------APQLAADIEVVN-----D-QS--DSDIQ-----------------------RLQLVILESLVIRRD--MAAD-Q-TQGSTHTSILVQDGEEIKPGAVVARTEIRAK--QGGEVQ-GILRSGE--LVRRILVITEA-DRLAIPIK------GE---------------------------------PTV--AVGDLLRAG-EDVAI--GVIAPETGEVIAVKGGE-------------------------------------------------------------------------------------------------------------------------------------VILRIARPYLVSPGAVLQIDDGDLVQRGDNLALLVFERAKTGDIIQGLPRIEELLEGRHPKEKCALAIRPGICRVIYND-D-DSV-------EIKVDEGDGTI-QDYPVMPGQSAIVADGQTVDVGDPLTDGPSDPHDILSIYFE-YYKGP-----QGHEQLKADLNKLDDQEITLLDAAQAALQRVQTFLVNEVQSVYLTQGIEISDKHIEVVVRQMTSKVRIDDGGDTVSLPGEMMDLRQAEESNIPMS---VTGGAPAQYTPILLGITKASLNTDSFISAASFQETTRVLTEAAIEGKSDWLRGLKENVIIGRLIPAGTGFNIYEDTFG------------VDLD---------RDYEDDV---------NRLVEER-----------KNRPYTLASSDE---------DELETLLPEP--------PTYPLLDDANLLIDDQLA----------GRLLPS-D-SAES-------------------------------------------------------------------------------------------------------------------------------DDDEYEED------------------G---------------------------------------------------DEDDY-------------------------------ED-D--------
>197221
-MP-------------------------------------RLEQ---RFD-------------Y-VKVSLAS---PERIIQWGQRTLPNGQVVGEVTKPETINYRTLKPEMDGLFCERIFGPAKDWECHCGKYKRVRHRGIVCERCGVEVTES---RVRRHRMGYIKLAA-----PVTHVWYLKGIPSYMAILLDMPLRDVEQIVYFNSYVVLDPG----------------------------------------------------NHPGLSYKQLLSEDQWQDIEEEIYREDSEI-FEGVE--VGIGAEAIQRLLRDLD-----------------------LQAEAD-----------------------QLRQEILNSKGQ--KRAKLIKRLRVIDNFIATGAKPEWMVLTVIPVIPPDLRPMVQLDGGRFATSDLNDLYRRVINRNNRLARLQEILAPEIIVRWNEKRMLQEAVDALIDNGRRGRTVVGANNRPLKSLSDIIEGKQGRFRQNLLGKRVDYSGRSVIVVGPKLQMHQCGLPREMAIELFQPFVIHRLIRQQIVNNIKAAKRMIQRNDPQIWDVLEEVIEGHPVLLNRAPTLHRLGIQAFEPILVEGRAIQLHPLVCPAFNADFDGDQMAVHVPLSIEAQAEARMLMLASNNILSPATGKPIITPSQDMVLGCYYLTAENP--------KLPDY----------------SDRYYANFQDVVMAYEQGHLPLHAFVWVRYDGE---VD----------------------------DGDTSEPQI---------------------------------TTYEDG-----SRL-LEYAL------------------RRVK---DKIKD----LGFHYATRA------------------------------GVSISVDDLLVPPKKQELLEAAEKEIKTAQERYSRGEITEVERFQKVIDTWNSTNEELKNEVVQEALRNTSDV----LNSVYMMAFSGARGNLSQVRQLVGMRGLMANPQGEIIDLPIKTNFREGLTVTEYIISSYGARKGLVDTALRTADSGYLTRRLVDVSQDVIIREEDCETERGITLRSMTVGDKVL-ALQDRLLGRVVLNDVRHPQTGE----------------VL--------------------------VAKNQAISADLAKKI--VDAGIEEVVVRSPLTCEATGSVCRLCYGWSLAHARLVDMGEAVGIIAAQSIGEPGTQLTMRTFHTGGVFTGEVAR-QERAPFAGTVEYGKK-----LRVRPYRTRHGDDAFIVET-----AG--KLVVK--------------------------------------------------------------------------------------GGQQRQE------------------FDLSQGSIVLVADGETVAAGQLLAEVAQAAR-SVRKATEKVTKDVASDLAGQVKFVNLD-AEEKRDR------QGTTTRIAP-KGGLIWVLSGEVYNLPPGAEPVVKNGDRIEAGAVLAETTVKTEHGGVVRLP------------------------------------------EQQDS---------------KGGREVEIITASVMLDKAKVLKETQQGR-EHYIIETA-----------------------TGQRFSLKAAPGTKVANGQVVAELIDDR-YHTTTGGILKYA-DIEVAK-K-----GKA------KQGYEVLKGGTLLWIPEETHEVNKDISLLM--VEDNQYVEAGTEVVKDIFCQNSGVVEVIQKNDILREIIIKPGELHLVD---DPE-----AARLK-HGTLARPGEEVLPGL-VVDTLSQVDY-LED---------------------------------TPEGPAILLRPVQEFSVPDEPSVPSQDSS----DGS---GQS-----IRLRAVQR-LPYKHDERVKSVDGVDLLRTQLVLEIGSE------------------------APQLAADIEIVT-----D-EV--DPEAQ-----------------------RLQLVILESLIIRRD--IAAD-Q-TQGSTFTSLLVKDGDHIGPGAVIARTDIKAK--QAGEVQ-GIVRSGE--SVRRILVVTDS-DRLRVETN------GA--------------------------------KPTV--KVGDLVRPG-DELAK--GVTAPETAAVMAVADDH-------------------------------------------------------------------------------------------------------------------------------------VILRLARPYLVSPGAVLQIEEGDLVQRGDNLALLVFERAKTGDIIQGLPRIEELLEARHPKEKCVLAVRPGTCQVTYNS-D-DSV-------EIKVIEEDGTI-QEYPVLPGQNPLVVDGQKVNLADPLTDGPVDPHDILSIYFE-YYK-P-----QG-----------------LLKAAQTSLEKVQSFLVNEVQSVYLSQGIEIADKHIEVIVRQMTSKVRIDDAGDTILLSGELMTLRQAEQANEPMA---LTGGAPAQYTPVLLGITKASLNTDSFISAASFQETTRVLTEAAIEGKSDWLRGLKENVIIGRLIPAGTGFNSYEES--------------SNGD---------EEWEEGE---------DRLG----------------QTHVISPEPE---------------SPK----MTVN---VTADLGEDVLIDDETAPHVIEKITGGARDFEF-A-SSDV-------------------------------------------------------------------------------------------------------------------------------EEDELTEE-----------------------------------------------------------------------DDDYGD-----------------------------EE-EEDA---F-
>317619
-MP-------------------------------------KLEQ---RFD-------------Y-VKIGLASQH-PDRMRQWGQRTLPNGQVVGEVTKPETINYRTLKPEMDGLFCERIFGPAKDWECHCGKYKRVRHRGIVCERCGVEVTES---RVRRHRMGYIKLAA----QPVTHVWYLKGIPSYISILLDMPLRDVEQIVYFNSYVVLDPG----------------------------------------------------NHPELQTKQLLTEDQSMELEDQIYAEDSTT-FEGIE--VGIGAEALERLLQDLE-----------------------LEQDAE-----------------------RLREEINSAKGQ--KRAKLIKRLRVVDNFVATGSHPEWMVLTYIPVIPPDLRPMVQLDGGRFATSDLNDLYRRVINRNNRLARLQEILAPEIIVRQNEKRMLQEAVDALIDNGRRGRTVVGANNRPLKSLSDIIEGKQGRFRQNLLGKRVDYSGRSVIVVGPNLKIYQCGLPREMAIELFQPFVIHRLIRQGLVNNIKAAKKMIQRGDPMVWDVLEEVIEGHPVMLNRAPTLHRLGIQAFEPILVDGRAIQLHPLVCPAFNADFDGDQMAVHVPLSLESQAEARLLMMASNNILSPATGQPIVTPSQDMVLGCYYLTAENP--------IILSTNS--------DR--QGTGHFFADMDDAILALEQKQIDLHAYIWVRFDGP---VE----------------------------SPEPELEPV---SD----------------------------VTEEGG-----TRT-TTYQY------------------RRVR---DDLKA----LGFEYATRA------------------------------GVSISVDDLKVPPEKKALLQAAEEEIRTTEARYTRGEITEVERFQKVIDTWHGTNEELKDEVVHNTLKRNKQM----INSVYMMAFSGARGNISQVRQLVGMRGLMANPQGEIIDLPIKTNFREGLTVTEYIISSYGARKGLVDTALRTADSGYLTRRLVDVSQDVIVREYDCGTQRSLPVRNVRDGDRVRVALSDRLLGRVLAEDAIHPETGE----------------VL--------------------------IPKYTSLSPELCTKI--KTAALEEVIVRSPLTCDSARSVCQLCYGWSLAHQHLVDMGEAVGIIAAQSIGEPGTQLTMRTFHTGGVFTGEVAG-SVKAKFEGVVRYPDN-----GRTRAFRTRHGDDAWVVEGTTDDKPF--KLVLQ--------------------------------------------------------------------------------------GATQTLE------------------EVLPQGTTLYISDGKTVLPETIIAETPLGGR--TSKSTEKATKDVTSDLSGEVFFKDIM-PEEKKDR------QGNITRIAQ-RGGLMWVLSGEVYNLPPLAEPVVKNGDRVTVGDVLAETKLCTEHGGVVRLP--------------------------------------------EAG---------------EGNQEVEIITASVVLDQALVRAESSHGQ-KHYVIETG-----------------------NGQRFNLTAAPGTKVVHNQVVADLISDQ-YCTQTGGILKYA-GVEVSK-N-----KRA------KTGYEVIKGGSLLWIPEETHEVNKDISLLL--VEDGQYVEAGTEVVKDIYCQSSGVVEVTQKNDILREIVIKPGDLHLLD---DPD-----AGLQH-HEQLIYPGQEVLPGL-TVEVLRYGEY-VE----------------------------------TPEGGALILRPVVEYTVSDEPAVPSQSSN----SEA---GRS-----ICLRATQR-LLYKDDERVKAVQGLNLLQTQLMLEINQE------------------------ASQLVADIELVP-----D-EEG-QDDIL-----------------------RLQLVILESLMIRRD--VSAD-S-VQGQTKTDLLVQDQDKIDPGAVVARTATLCK--ETGIVQ-GIREGSE--VVRRLLIVREA-DQFQVEVP---------------------------------------DAPSLGWKPEDLVVAG-SPLAP--DLEAPESGQIIECDGNT-------------------------------------------------------------------------------------------------------------------------------------LTFRIARPYRVSGGAVLHVEDKSLVQRGDNLVLLVFERAKTGDIIQGLPRIEELLEARKPKEACILAREPGVAQVIYDG-D-DVV-------EIKVIEDDGTV-REYEITPGHNVIVSDGQRVNPADALTDGPSNPHEILDIFFN-FYR-N---S-RGDEQ--------------LYEAAIDSFGKVQKFLVDAVQAVYRSQGIDISDKHIEVIVRQMTAKARIEDGGDTTMLPGELVEMRQIYQVNQAMA---ITGGAPAKYEPVLLGITKASLNTDSFISAASFQETTRVLTEAAIEGKSDWLRGLKENVIIGRLIPAGTGFNAYEESLGT----------YTDGD---------PAYD--------------------------------GPGTMGSD----------------------R-------------LDGVVIDDSH-----------AHIHDI-E-G------------------------------------------------------------------DG----------------------------RSFGLEPR-RG----NESTSMI-----------LDDEELI-------------------------------------------------------------------------DDNTL------------------------------SN----------
>1296344
-MR-------------P-----------------------QLEQ---RFD-------------Y-VKIALAS---PERIRQWGERTLPNGQLVGEVTKPETINYRTLKPEMDGLFCERIFGPSKDWECHCGKYKRVRHRGIVCERCGVEVTES---RVRRHRMGYIKLAA-----PVVHVWYLKGIPSYLSILLDMPLRDVEQIVYFNSYVVLSPG----------------------------------------------------NAPNLSYKQLLTEDQWLEIEEQIYSEDSQI-FEGVE--VGIGAEAVQRLLQDLE-----------------------NEREVEDTDELFTSDADKEIRSGLVIESANLRKEMETAKGQ--KRAKLIKRLRVIDNFIATGSRPESMVLEVIPVIPPDLRPMVQLDGGRFATSDLNDLYRRVINRNNRLARLQEILAPEIIVRWNEKRMLQEAVDALIDNGRRGRTVVGANNRPLKSLSDIIEGKQGRFRQNLLGKRVDYSGRSVIVVGPKLRIHQCGLPREMAIELFQPFVIHRLIKSGAVNNIKAAKKLIQRNDAQIWDVLEEVIAGHPVLLNRAPTLHRLGIQAFEPILVEGRAIQLHPLVCPAFNADFDGDQMAVHIPLSLEAQCEARLLMLACNNILSPATGRPIVAPSQDMVLGCYYLTANNP--------ALNEQ---RSGN---------VPKYYANLDDAVRAYEQKQIELHAYIWVRFDGV---ME----------------------------TGKPEGEPI---SN----------------------------ETLTDG-----TQL-SIYPH------------------RRVR---DKLKE----LGFRYATQA------------------------------GISISVDDLQVPPAKRTMLNAAETEIQATEERYLRGEITEVERFQKVIDTWNSTSESLKDEVILEAIEATSGQ----LNSVYMMSSSGARGSMAQVRQLVGMRGLMADPQGQIIDQPIKTNFREGLTVTEYIISSYGARKGLVDTALRTADSGYLTRRLVDVSQDVIVREADCGTIRGVRIVPMKDGDRTLIPLGDRLLGRVLAEDVVDQKTGE----------------VV--------------------------VPRNLPLSDELIAKV--VGTGVEEVIARSPLTCEAGRSICQMCYGWSLAHGKLVDLGEAVGIIAAQSIGEPGTQLTMRTFHTGGVFTGEVAR-LVKAPFNGIVKLSE------LRTRGVRTRHGEEREQVET-----GG--ELILLPK--------------------------------------------SGK-----G----------------------------------KSLK------------------VPVTAGSLLLVKEGDVVETDQLLAEVALAK---VRHSTEKAVKDVSTAIAGEVVFADIS-PEEKTDR------QGNTTRIAQ-RGGLMWVLSGEVYNLPPGAEPVVKNGDRLSVGSVLAETKLITSSGGVVRL---------------------------------------------------------------RSDREIDIITASVLLDQAQIRAESTAGR-EHYVINST-----------------------ENQSFSLLAAPGTKVQNHAPVAELIEDR-YRTNTGGLLKYV-GVEVQK-T-----RKV------KQGYEVVKGGTLLWIPEECHEVNKDLSLLY--VENGQYVEAGTEIVKDIYCQNSGIVEVIQKNEILREMVVKPGELHLIDVEYEPPT----------EGIILHPGSSVLPGLPPVEELKYVEY-VE----------------------------------TPEGPALLVRPVIEFQVPDEPNLPSQASI----NKS-G-GAK-----IELRAVQR-LPFKDGERVKSVEGVELVRTQLVLEMDIEST----------------------DSQLAADIELIP-----D-PDG-DADVS-----------------------RLQLVILESLVVRKD--AGAD-P-LGGNTRTEVLVTDGMQIPPGAVVARTEIQCK--EAGLVR-GIREGAE--AIRRILIVRDQ-DLVDIPVE----------------------------------------NCQL--KVGTLVVAG-TQLAP--GVKAPESAQIVTRKADS-------------------------------------------------------------------------------------------------------------------------------------VKLRLARPYRVSSGAILHIDDGDLVQRGDNLVLLVFERAKTGDIIQGLPRIEELLEARKPKEACVLTRRPGTVSVVYSE-D-EVT-------EVKIIEDDGVI-SDYPIGPGQNAMVLDGQRVESGEPLTDGLTNPHEILEVLFD-VHR-D---E-LG-----------------VHEAAKVALYQAQAFLVNEVQSVYQSQGIDISDKHIEVIVRQMTSKVRIDDGGDSTYLPGELVELREVHNFNETMS---ITGKAPADYTPVLLGITKASLNTDSFISAASFQETTRVLTEAAIEGKSDWLRGLKENVIIGRLIPAGTGFNAYEEASMAAS---------VEVE---------SIYGSSL---------APG-----------GSVYGFGDGLTPGSDD----------------------------------PLDMVVDDRT-----------ARNYTR-D-ES------------------------------------------------VGMAGWS--------IKDEEV------------------------DDETFSIVEPKTS----SSSSPKSKA-SSY--SARFDPDDLDDDSDSDE-------------------------FEEGYEDDDDD------------------------------DDDY-------------------------------------------
>32049
-MK-----------------------------------S-QQEQ---HFD-------------Y-VKIGIAS---PERVRQWGERTLPNGQTVGEVTKPETINYRTLKPEMDGLFCERIFGPAKDWECHCGKYKRVRHRGIVCERCGVEVTES---RVRRHRMGYIKLAA-----AVTHVWYLKGIPSYLSILLDMALRDVEQIVYFNAYVVLDPG----------------------------------------------------NATNLSYKQLLTEDQWLEIEEQLYSEDSQV-FEDVE--VGIGAEAIERLLQELE-----------------------LEAVAE-----------------------ELREGIANSKGQ--KRAKLIKRLRVIDNFIATGARPEWMVLNSIPVIPPDLRPMVQLDGGRFATSDLNDLYRRVINRNNRLARLQEILAPEIIVRWNEKRMLQEAVDALIDNGRRGRTVVGANNRPLKSLSDIIEGKQGRFRQNLLGKRVDYSGRSVIVVGPKLKIYQCGLPREMAIELFQPFVIQRLIKSTIVSNIKAAKKLIQRGDESVWDVLAEVITGHPVLLNRAPTLHRLGIQAFEPILVEGRAIQLHPLVCPAFNADFDGDQMAVHVPLSLEAQAEARLLMLACHNILSPATGKPIVAPSQDMVLGCYYLTAENP--------GAQRG----------------AGRYFSSMDDALRAYEQGDVDLHAYVWLRYLGD---VE----------------------------TNEADDRVL---ES----------------------------ETLEDG-----SIL-KIYRE------------------RKVR---DELKT----LGFRYATQA------------------------------GVSISVDDLQVPPIKRQMLDSAEQEIKTTEARYSRGEITEVERFQKVIDTWNSTSESLKDEVVQDALRETLTELRTLPNSVYMMAFSGARGNLSQVRQLVGMRGLMADPQGEIIDLPIKTNFREGLTVTEYIISSYGARKGLVDTALRTADSGYLTRRLVDVSQDVIVREEDCGTARGLKLRAMTDGEREQISLEDRLFGRVLNADVVDPKTGE----------------VI--------------------------AQRNQDIDADLAKKI--ATT-VAEVEVRSPLTCEAARSVCRKCYGWSLAHGHMVDMGEAVGIIAAQSIGEPGTQLTMRTFHTGGVFTKEAAR-TIKASKAGTIQFKDG-----LSTRRMRTPHGDEVEQVEV-----AG--TLVLKP---------------------------------------------SDN-----G----------------------------------KMVS------------------HALSPGSFVLVAEGASVKKGDLLVEVGAGQK--TQKSTERATKDVSSDLAGEVLFDNLI-AEEKTDR------QGNTTRSAQ-RSGLMWVLAGDVYNLPAGAEPVVENGTHVNVGDILAETKLVSLSGGVVRLI--------------------------------------------------------------PNSREIEIVTASVLLDEAKVLHETGGGS-EQYIIETS-----------------------KGDQFLLKTAPGTKVQNNANIAELIDDR-YRTTTGGIIKYS-GVEVAK-------GTK------KQGYEVLKGGTLLWIPEETHEVNKDSSLRI--VEDGQYVEAGTEVVKDIFSQSAGVAEVIEKNDILREVIIKPGELHLTE---EAI------ADKY-HEQLIQPGEEVIPGV-TIDKLSYGEK-VI----------------------------------STEGVALLVRPVEEFQVEDTPVEPSQGSI--N-EQG-A-GRN-----IELHAVQR-LFFKDGERVKSVDGVSLLSTQLIIEIGAIEG-EDEDVL---------------AN-LYADIELQD-----D-PT--DDEVK-----------------------RLQLVILESLILRRD--SDSD-P-FGGQVQTRLMVEDGQEIVPGAVVARTEIQCK--EPGEVR-GIRSGQE--AIRRLLIVRDS-DRQTLAID------GK---------------------------------AKV--KENTLVVAG-TEIAE--GVVIEDSAQVLKVSDKE-------------------------------------------------------------------------------------------------------------------------------------IVLRHARPYRVSGGAVLHIDEGDLVQRGDNLVLLVFERAKTGDIIQGLPRIEELLEARKPKEAAVLARRPGTCQVEYLD-D-ETV-------DVKVIEDDGVI-SEYPVSLNQSVMVVDGQRVGPAEPLTDGLNNPHEILEIFFD-YYA-E---S-KG-----------------IYEAALIGLRESQRFLVEEVQRVYQSQGIDISDKHIEVIVRQMTAKVRIDDGGDTTMLPGELIELRQVEQVNEAMS---ITGGAPARYTPVLLGITKASLNTDSFISAASFQETTRVLTEAAIEGKSDWLRGLKENVIIGRLIPAGTGFASQNDF--------------VDEG---------TSRSPN----------------------------GYSNVVTNDNGAGLSSRTYD------------------------DLDGSEILDDQT-----------ARAFT------------------------------------------------------EGKSNRK---------------------------------------------------------------D--------IISGDELISDDTPIPSDVQ---------GKA------------PVIDDDAM-----------------------------IDDNWMK--------------------------------DQ-------
>129961
-MK-------------P-----------------------PTEQ---RFD-------------Y-VKIGIAS---PDRIRQWGERTLPNSQLVGEVTKPETINYRTLKPEMDGLFCERIFGPAKDWECHCGKYKRVRHRGIVCERCGVEVTES---RVRRHRMGYIKLAA-----PVTHVWYLKGIPSYLSILLDMALRDVEQIVYFNAYVVLDPG----------------------------------------------------NASNLSYRQLLTEDQWLEIEEQLYEEESQK-FEGIE--VGIGAEAVQRLLEEIK-----------------------LEEEAE-----------------------RLREEIAGAKGQ--KRAKLIKRLRVIDNFIATGARPDWMVLSYIPVIPPDLRPMVQLDGGRFATSDLNDLYRRVINRNNRLARLQEILAPEIIVRWNEKRMLQEAVDALIDNGRRGRTVVGANNRPLKSLSDIIEGKQGRFRQNLLGKRVDYSGRSVIVVGPKLKIYQCGLPREMAIELFQPFVIHRLIKSGLVNNIKAAKKLIQRGDSAVWDVLEDVIAGHPVLLNRAPTLHRLGIQAFEPILVEGRAIQLHPLVCPAFNADFDGDQMAVHVPLSLEAQAEARLLMLACHNILSPATGKPIVAPSQDMVLGCYYLTAENP--------KFERESLVATGEDVIDRIKSGVERRFASMDDVLRAFEQGYLNIHQYLWLRYSGE---IL----------------------------VSAAEEEIA---VT----------------------------ATDVEG-------V-RCYGERRGESH--------YLPTRLIR--TDYLKE----MGFRYATRA------------------------------GVSISVDDLQVPSVKKAMLAEAEAEVAITEERYRTGKITEVERFQKVIDTWNVTSEELKDEVVADALRDN-LP----LNSVYMMAFSGARGNLSQVRQLVGMRGLMADPQGEIIALPIKTNFREGLTVTEYIISSYGARKGLVDTALRTADSGYLTRRLVDVSQDVIVRESDCGTQRSVTAEAMKDGDRILINLSTRLMGRALAEDAIHPETGE----------------VI--------------------------ATRNQFIDDDLGDAI--EKSGIEKIQVRSPLTCEAARSVCQHCYGWSLAHGKLVDLGEAVGIIAAQSIGEPGTQLTMRTFHTGGVFTGEVAR-SFKADAAGKLQFGKK-----LRTRPVRTRHGDDREQVEV-----PG--DLILT----------------------------------------------STS-----G----------------------------------EKFT------------------YPLTAGSLLFVTKGDTVEAGQLLAEVSLTKR---QKSTEKATKDVASDLSGEIRFDRLV-SEEKTDR------QGNITHIAQ-RGGLLWVLAGEVYNLLPGAEPVVKNGDRVEFGDVLAQTQLRTIHGGVVRLS--------------------------------------------------------------SGSREIEIITASVQLDQASVRRATSGTR-EQYIIQTA-----------------------HGQQFFLKATPGTKVQNHQVIAELNDDH-YRTQTGGTVKYA-GVETGKSR-----GK-------KQGYEVIQGGTLLWIPEECHEVNKDISLLM--VEEGQYVEAGTEVAKDIFCQSAGIVEVVQKNDILREMVIKAGDLHMLD---EPP------AVDA-DGQLLQPGTELFPGF-TVSELKYGEY-VD----------------------------------TPEGLALLLRPVVEYQISDKPDVPSQDSI----NGD-A-GQQ-----MGLRAIQR-LFFKDGERVKSVDGVELLSTQLVLEIEDKVA-NEHGDV---------------AT-MSADIELIPH----D-PD--DDNTE----------------------YQLQIVVLESLVIRRD--MDAD-T-TSGGTRTHVVVQDGDEIAPGSVVARTEIQCK--EGGLIQ-GIQTETE--AMRRILVTRNT-DLITLSLD------AD---------------------------------PIV--KEGDLVVAS-QELAP--GVSTFESGQVLTITDRE-------------------------------------------------------------------------------------------------------------------------------------LILRRARPYRVSAGALLQVGDGDLVQRGDNLVLLVFERSKTGDIIQGLPRIEELLEARRPREACVLARRPGVGQVVYDA-D-ESV-------DIKVVESDGTI-SDYPISPGQNALVSDGQEVNIAEPLTDGPANPHEILETFFE-YHK-E---E-IG-----------------DYQAALIALEKAQLFLVDQVQGVYQSQGIDISDKHIEVIVRQMTSKVRIDDGGDTTMLPGELIELRQVEQVNDAMG---ITGGAPARYTPVLLGITKASLNTDSFISAASFQETTRVLTEAAIEGKSDWLRGLKENVIIGRLIPAGTGFNATEDLPIGGGF-------DVENG---------NDFSV-----------------------------TAPSRTLTEGYGGRANGDFPRES---------R-----------ALDENMVLDDQT-----------ARAYQL-E-SP-----------------------------------------------------------------------------------------------------------------------------------------------------------------------------DSEASPSFLL------------------------DEEE--------------------------------------------
>321327
-MA-------------------------------------KTEQ---RFD-------------Y-VKIGLASKG-PERIIEWGQRTLPNGQVVGEVTKPETINYRTLKPEMDGLFCERIFGPVKDWECHCGKYKRVRHRGIVCERCGVEVTES---RVRRHRMGYGAKAK-TPPPPVTHVWYLKGIPSHIATLLDMPLRDVEQVVYFNAYVVVDPG----------------------------------------------------NAPNLSYKQLLTEDQYLEIEDQMYEEGSEP-FQLPENWAMIGAEAIERLLKDID-----------------------LEKEAE-----------------------QLREEIASARGQ--KRARLIKRLRVIDNFIATGARPEWMVLRVLPVIPPDLRPMVQLDGGRFATSDLNDLYRRVINRNNRLARLQEIMAPEIIVRWNEKRMLQEAVDALIDNGRRGRMVVGANNRPLKSLSDIIEGKQGRFRQNLLGKRVDYSGRSVIVVGPNLRMHQCGLPKEMAIELFQPFVIHKLIKRGIVNNIKAAKKLIQSNDPQVWDVLEDVIDGHPVLLNRAPTLHRLGIQAFEPILVEGRAIQLHPLVCPAFNADFDGDQMAVHVPLSLEAQAEARLLMLATNNILSPATGAPIITPSQDMVLGCYYLTADNP--------HAPDL----------------GDRYFASLEDALIAYDRGVIGLHSKIWVRYSGP---ME--------------------------LGKEEKESEP----QI----------------------------IEEPGG-----TRL-KITNY------------------RRIR---DALKA----LGFKYATQA------------------------------AVSISIEDLRIPPSKRQLLAQAEAEIEAATERYTRGEITEVERYQKVIDTWNQTNDQIKEEMLQDILRQNADP----LNSVYMMANSGARGNVSQVRQLVGMRGLMANPQGEIIDLPIKTNFREGLTVTEYIISSYGARKGLVDTALRTADSGYLTRRLVDVSQDVIVRESDCGTDQGILLEPLMDADKVVVSLEERLVGRVLARDVVHPQTQE----------------IL--------------------------ARRNQEVDHDLAKAI--VEAGIRQVMVRSPLTCEANRSVCRMCYGWSLAHSRLVDLGEAVGIIAAQSIGEPGTQLTMRTFHTGGVFTGEVAR-QIRAPFAGVVRFPKN-----LRTRPFRTRHGDDALQLEA-----NN--QIVLE----------------------------------------------GPD-----G----------------------------------QREV------------------FDMTQGSTLLVRDGAQVQRDQLIAEVTVAKA--VRKSTEKAQKEVVADLAGEIRFADLP-IEEKTDR------QGNTTCTAQ-RQGLIWVMSGQVYNLPPGAEPVVKNGDRVQAGDVIAETSLVTEHGGIVRLP------------------------------------------ERSDT---------------KSGREVEIINAAVVLHEARVRVESHQGR-EQFLLDTA-----------------------SGQTFVLKATPGTKVGNDEVVAELIENN-FRTQTGGLVKFA-GVEVAR-R-----GKA------KQGYEVIRGGTLLWIPEETHEVNKDISLLN--VEDGQYVEAGTEVVKDIFCQNAGVVEVIQKNDILREIVIKPGSLHLVD---DPA-----DLEIP-TGTLIQPGQKLLSSI-VPDRLVYLEQ-VE----------------------------------TPEGPGLLLRPVYEYEIPDRPVVPSQEST----SES---GRS-----IRLRAVQR-VPFKDGERVKSVGPVELLRTQLVLEIDTD------------------------APQLKADIELIQ-----D-EK--DPSIR-----------------------RLQLVILETLLLRRD--VEAD-L-TQGSTHTRLLVSEGDSIGRGGVIARTEIQAK--KAGIVQ-GIRQGAE--VVRRVLVVTDD-DLLTVPLT---------------------------------------GQASV--EVGALVRAG-DELAP--GIPAPESGQVMQIADGQ-------------------------------------------------------------------------------------------------------------------------------------VVLRLARPYLVSAGAILQVRDGDLVQRGDSLALLVFERAKTGDIIQGLPRIEELLEARKPKEMCVLAKRPGTVQLSWRG-E-EP--------DLRVIEADGTV-TEYSVMPGQNLIVVDGQPVQVGDPLTDGPANPHDLLEIYFE-YHR-Q---T-LG-----------------DDQAARLALREVQRFLVNEVQNVYRSQGVEIADKHIEIVVRQMTSKVRVDDSGDTVLLPGELVELREIQQTNATMA---ITGGAPAKYTPVLLGITKASLNTDSFISAASFQETTRVLTEAAIEGKSDWLRGLKENVIIGRLIPAGTGFSTYEEMAP--------------------------------------------------------------------------------------EPE------------PEEEEEPVVLPELP-----------PR---------------------------------------------------------------------------------------------------------------------------------------LILDDDQLIDDSTP--------------V------------------------------------------------------DEPTE-----------------------------DEGEEE------
>195250
-MT-------------------------------------KLEQ---RFD-------------Y-VKIGLASPL-PDRIMEWGQRTLPNGTIVGEVTKPETINYRTLKPEMDGLFCERIFGPAKDWECHCGKYKRVRHRGIVCERCGVEVTES---RVRRHRMGYIDLAA----PPVTHVWYLKGIPSHIATLLDMPLRDVEQVVYFNAYVVIDPG----------------------------------------------------NAENLTYKQLLSEDQFIEIEDQLYEEGSEA-FQLPPDWAAIGAEAIQRLLMDIE-----------------------MEDEAE-----------------------SLREGIATSRGQ--KRARLIKRLRVLDNFIATESRPEWMILEAIPVIPPDLRPMVQLDGGRFATSDLNDLYRRVINRNNRLARLQEIMAPEIIVRWNEKRMLQEAVDALIDNGRRGRTVVGANNRPLKSLSDIIEGKQGRFRQNLLGKRVDYSGRSVIVVGPKLKMHQCGLPKEMAIELFQPFVIHKLIKRGVVNNIKAAKKMIVTNDSAIWDVLEEVIDGHPVLLNRAPTLHRLGIQAFEPILVEGRAIQLHPLVCPAFNADFDGDQMAVHVPLSLEAQAEARLLMLASNNILSPATGTPIITPSQDMVLGCYYLTADNP--------KRQKG----------------KDKYFSDIEDVLVAYEQGIVDLHTYIWVRYDGP---VE----------------------------GSSNGNPKV---------------------------------TEAEDG-----SVL-KEYAD------------------LRVR---DKLKA----LGFRYATKA------------------------------GVSISVEDLQIPPKKKELLAQAEAEIESAQERYTRGEITEIERYQKVIDTWNQTNDDIKNEMVQESLETN-NP----LNSVYMMSNSGARGNISQVRQLVGMRGLMANPRGEIIDLPIKTNFREGLTVTEYIISSYGARKGLVDTALRTADSGYLTRRLVDVSQDVIVREQDCGTDRGIVMESLWDADKAVIELKDRLVGRTLAQDVVDPQTGE----------------TI--------------------------ARRNDPIDQELTDII--VASGVEQVMVRSPLTCEANRSVCRTCYGWSLAHSRPVDIGEAVGIIAAQSIGEPGTQLTMRTFHTGGVFTGEIAR-QIKAPFDGKVSFPKN-----FRSRPLRTRHGDDALQVEV-----AN--TFTLT----------------------------------------------GDE-----G----------------------------------QIET------------------IEATPGSTVLVKEGERVQEGQMIAEVAAAGK-TARKSTEKAQKDVAADLAGEIRFESLP-FEEKTDR------QGNTTFMVQ-RQGIIWVMSGQVYNLPPGAEPVVENGDRIEAGAVIAATSLMTEHGGVVRLP------------------------------------------DQLDG---------------KGGREVEIITASVVLDQAKVRAESHQGR-EQFMLDTA-----------------------AGQSFLLKTTPGTKVGNNEVVAELQESE-YRTQTGGLVKFA-GLEVAK-R-----GKA------KQGYEITKGGTLLWIPEESHEVNKDISLLN--VEDGQYVEAGTEVVKDIFCQTSGVVEVTQKNDILREITIKPGSLHLID---NQA-----DLEIQ-SGTLVQPGQEAISGV-VAESLAYLEQ-LE----------------------------------TTEGPAVLLRPVEEFEIPDEPSVPSQESV----SEA---GRA-----IRLLAVQR-VPFKDGERIKSIGGVELLKTQLLLEIDTE------------------------APHLKADIELVA-----D-ES--DPELM-----------------------RLQLVILETLLVRRD--IDAD-L-TQGRTQTGLLVQEGDTIEPGSVVARTEIQAK--QAGITR-GLKGDGE--PVRRLLTITDH-DFVQVPLS---------------------------------------EQTSL--TSGDIVRVG-DTIAP--GTIAPESGQVMAISKDT-------------------------------------------------------------------------------------------------------------------------------------LTLRIGRPYLVSAGAILQVGDGDLVQRGDNLALLVYERAKTGDIIQGLPRIEELLEARKPKEMCVLCKNSGVVQLTRDD-D-QM--------DVKILEEDGTI-ADYPLLPGQNPIVVDGQQVQAGEPLTDGPANPHDLLDAFFE-YHK-N---E-LG-----------------IDRAAMLAIREVQRFFVNEVQNVYRSQGVDIADKHIEVVVRQMTSKVRVDDGGDTILLPGELVDLYQIQQTNATMA---IAGMAPAQYTPVLLGITKASLNTDSFISAASFQETTRVLTEAAIEGKSDWLRGLKENVIIGRLIPAGTGFNTYTEETD--------------------------------------------------------------------------------------EPD--------------------ILPDDA-----------ERPYPS-P-SVGN-------------------------------------------------------P---------------------------------------------------------------------ILSDEELVDDFTAKEAI---------------------------------------------------------------LKEQKKQ-----------------------------AEADL-------
>1947904
-MA-------------------------------------KLEQ---RFD-------------Y-VKIGLAS---PDRIRRWGERVLPNGSVVGEVTKPETINYRTLKPEMDGLFCERIFGPAKDWECHCGKYKRVRHRGIVCERCGVEVTES---RVRRHRMGYIKLAA----KPVTHVWYLKGIPSYMATLLDIALRDVEQIVYFNAYVVICPGLDSLVTGVVTAVTSREIRIRDLDGVEHTYDLHPKHNALVLEGDLVDVGTAIASAYGLAPKQLLSEEQWIELEDQIYAEDPPV-FDGIE--VGIGAEAIQTLLGKIN-----------------------LEREAE-----------------------KLREQIDNSKGQ--KRAKLIKRLRVVDNFVATGSKPEWMVLDVIPVIPPDLRPMVQLDGGRFATSDLNDLYRRVINRNNRLARLQEILAPEIIVRWNEKRMLQEAVDALIDNGRRGRTVVGANNRPLKSLSDIIEGKQGRFRQNLLGKRVDYSGRSVIVVGPNLKIHQCGLPKEMAIELFQPFVIQRMIKSNLCNNIKSAKKKIQHNDPAIWEVLQDVIRDHPVMLNRAPTLHRLGIQAFEPQLVDGRAIQLHPLVCPAFNADFDGDQMAVHVPLSLEAQAEARLLMLASNNILSPATGRPIVAPSQDMVMGCYYLTVENP--------VKQRIP---------------AYRYFRNFADVAVAYEQKQLHLHDQIWVRFDGE---VE----------------------------HDEPSGERVFLLDSNIAEV-----------PLANQEPRVERGAIFPPG-----TALASEFVA------------------DRAG---QVLRVTSEFLVVRWAIAAETPPKDEPYSELYFGAKTGKPLSQSHHERGGSLVTVDDLQVPSVKKELLAAADAEIVSTENRYTRGEITEVERFQKVIDTWNLTNEKLKNEVLHTALRTN-KP----LNSVYMMATSGARGNVSQVRQLVGMRGLMANPQGEIIDLPIKANFREGLTVTEYIISSYGARKGLVDTALRTADSGYLTRRLVDVSQDVIIREVDCGTTRGVRLRAMKDGDRTLIKLEDRMFGRVLAEDVYDPQTGA----------------LI--------------------------AARNQDISEELSKKI--VKAGVEEVTLRSALTCESTRSVCQMCYGWSLGHGKLVDIGEAVGIIAAQSIGEPGTQLTMRTFHTGGVFTGEVAQ-QRRAPFTGTVQFDPK-----LKTRPMRTKHGDDAFLVEF-----NS--EFKLV----------------------------------------------APD-----G----------------------------------RQEV------------------FQVTQGSTLLVSDGQVVQAQQLVAEIVPSGR-TSRKSTEKAQKSLNTDLAGEIMFADLA-IEEKKDR------QGNTSYLARGERGRIWVLSGEVYNLPPGAEPTVANGDQVAPGDVIAETRLITEHGGLVRFT-------------------------------------------QSTS---------------RHDREVEIITASVVLDQATVLEESYQGR-EHYVLETR-----------------------GGQRFSLKTTPGSKVINNQVVAELIDDT-YHTTSGGILRYA-GVEISK-R-----AKS------KQGYEVVKGGTLLWIPEETHEVNKDSSLLQ--VEENQYVEAGTEVVKDIFSQSAGIVEVVEKNDILRELVIKPGNLHYVD---DPQ-----AAIQK-HETFAYPGTEVVEGL-TVEEICYLEF-VE----------------------------------TPNGSALLLRPVVEYVVPDMPTVPSQESV----NQE---GRG-----ISLRAVQR-IQFKDGDRVKSIDGVELLKIQLLLEVDTNSD----------------------GTQVTADIEFIT-----D-EV--QPDLK-----------------------RLQLVILESLVIRQD--TSSE-T-GQNHIRTRLLVNDGDRIEPKSVVARTEILCK--QGGEVR-GGRSSNE--RTRRILLVTDE-DRMVVPGH------GITA------------------------------------RVGDLLRAG-DVIDSQ-GTRSPESGYVVAAGAEG-------------------------------------------------------------------------------------------------------------------------------------ITLRRGRPYLVSTGALLQVEDASLVQRGDVLAYLVFERAKTGDIIQGLPRIEELLEARKPKEMCVLARIPGVVQVTYD--D-ELP-------VLKILGDDGTVDEDYFISAGQSLIVSDGQRVQAGEALTDGPANPHDILDIFFQ-LYR-E---G-KG-----------------TRDAAVLSLQKVQEFLMNEVQSVYQSQGVDISDKHIEVVVKQMTSKVRIDDGGDTTRLPGELVDLHQVEQINEAME---ITGGAMADYTPVLMGITKASLNTDSFISAASFQETTRVLTEAAIEGKSDWLRGLKENVIIGRLIPAGTGFNAYDNPVM-----------DFEAP------------------------------E---------------------------------------EPM------------GFLPEEDLLIDDRS-----------APTYTL-E-SSPE----------------------------------------------LRIEARA----------------------------------------------------------------------SHRPYDDELVDDDVD-------------------------------------------------------------------LEEYG-------------------------------EEGEEEDGEN--
>685565
-MA-------------------------------------KVEQ---RFD-------------Y-VKIGLAS---PDRIRKWGERVLPNGSLVGEVTKPETINYRTLKPEMDGLFCERIFGPAKDWECHCGKYKRVRHRGIVCERCGVEVTES---RVRRHRMGFIKLAA----KPVTHVWYLKGIPSYMATLLDMPLRDVEQIVYFNAYVVLNPGIETEVDGVVVSVNSREIRIRGIDGVERAHLLHPKHVPTVHENQVVEAGEAIASAYNLSYKQLLSEDQWIDLEDQIYAEDPVR-FDGIE--VGIGAEAIKQLLQNIN-----------------------LEKEAE-----------------------RLRTDIENSKGQ--KRAKLIKRLRVVDNFVATGSKPDWMVLDVIPVIPPDLRPMVQLDGGRFATSDLNDLYRRVINRNNRLARLQEILAPEIIVRWNEKRMLQEAVDALIDNGRRGRTVVGANNRPLKSLSDIIEGKQGRFRQNLLGKRVDYSGRSVIVVGPNLKIHQCGLPKEMAIELFQPFVIHRLIKTGLVNNIKAAKKLIQRNDPAVWDVLEDVIREHPVMLNRAPTLHRLGIQAFEPLLVSGRAIQLHPLVCPAFNADFDGDQMAVHVPLSIEAQAEARLLMLASNNILSPATGRPIVTPSQDMVLGCYYLTTENP--------YTQRG----------------EGRYFANFNDVVMAYEQKEIDIHSSVWVRFEGI---IE--------------------------GQGEEKDSEEP---KV----------------------------TILEDG-----TKV-KEFPF------------------RRIR---DQLKA----LGFRYATQA------------------------------GVSISIDDLQVPASKKALLAAAEQEIEETANRYIRGEITEVERFQKVIDTWNVTNENLKDEVVYASLKSNSNP----LNSVYMMAFSGARGNISQVRQLVGMRGLMADPQGEIIDLPIKTNFREGLTVTEYIISSYGARKGLVDTALRTADSGYLTRRLVDVSQDVIVRENDCGTTRGIKLKAMRDGEKTLIKLSDRLFGRVAAEDIVDPNTGE----------------VI--------------------------VMRNQEISEDLSLAV--QKAGVEEVCVRSAFTCESTRSVCQMCYGWSLAHAELVDIGEAVGIIAAQSIGEPGTQLTMRTFHTGGVFTGEVAE-QQRAPYDGVVKYSKK-----LKVRPMRTRHGEDAFIVES-----NG--DFTLE----------------------------------------------SAE-----G----------------------------------KR-V------------------YAVTQGSTLLVRDGQKVTQAQLMAEVSATGK-TSRKTTEKATKALNTGLAGEVLFSDLA-IEEKKDR------QGNTSYVARGEKGRVWVLAGEVYNLPPGAEPTVKNEQQVVEGDVLAETRLITEHGGVVRLS-------------------------------------------EEDS---------------RHNREVEIITASVVLDQAIVKEESYQGR-EHYILETQ-----------------------GGQSFSLKASPGTKLTNNQVVAELIDDT-YHTKSGGIIKFA-GVEVAK-R-----SKG------KQGYEVVKGGTLLWVPEETHEVNKDASLLM--VEENQFIEAGTEVVKDIFSQTAGVVEVFQKNDILREIVIKPGDLHLVD---DPQ-----TAMQK-NGSLAYPGTEIMPGL-TSPELRYVEY-LD----------------------------------STEGPALLLRPVEEYQVPDVPTVPSQESV----NQE---GRS-----IGLRAVQR-IPYKDGDRVKAIDSVELLKTQLLLEVDTD------------------------APQLAADIEFIP-----N-DK--DPGSL-----------------------RLQLVILESLVIRQD--TSGD-P-AHSNSRTRLLVNDGDRIEPGAVVARTEILCK--RAGQIR-GIRQGSE--VVRRLLVVTEA-DCITTECP----------------------------------------SPSV--QPGDLLRAG-DEIGA--GVITEESGQVLKVEDGK-------------------------------------------------------------------------------------------------------------------------------------VVFRIGRPYLVSPGALLQIHDADLVQRGDNIALLVFERAKTGDIIQGLPRIEELLEARKPKEMCVLARTSGTAQVTYDS-D-DNP-------EVKILGDDGTLDDDYSFNAGQSVIISDGQKVLAGEAITDGPANPHDILDIYFH-AYK-E---S-LG-----------------VRQAALLGLQKVQEFLMNEVQSVYQSQGVDISDKHIEVIVKQMTSKVRIEDGGDTTRLPGELVELHQVEQINEAME---ITGGAPADYTPVLMGITKASLNTDSFISAASFQETTRVLTEAAIEGKSDWLRGLKENVIIGRLIPAGTGFNAYDTPIV-----------DVDTG---------------------------------------------------------------------YEPDLGY----D------EEADDVIIDDNT-----------ARNYQI-I-EPRI---------------------------------------------------------------------------------------------EPIRVIDKPR--------------------SRRSFDDELVDDDVEF--------------------------------DDDDE------------------------------EDDD-------------------------------DDFDDED-----
>1947895
---------------------------------------------------------------------MTSSSKPA-----ARKT--------------------------------------------SKSKAAKAAEAAAAEASAETSSA---------------SNELSREA-----------------------------------------------------------------------------------------------------------------------------------------------------------------------------------------------------------------------------------------------------PP----------------------------------------------------------------------------------------------------------------------------------------------------------------------------------------------FRNKVIDKKA--LRSLVAWAYK----------------HHGTAATAVM--------------------------------------------------------------------------------------------------------------------------------------------------------------------------------------------------------------------A---DELKD----LGFKFATKA------------------------------AVSISVEDLRVPSDKVSLLQQAEDQITETEERYRLGEITEVERHTKVIDTWTETNERLVQSVRRN-FNEN-DP----LNSVWMMANSGARGNMSQVRQLVGMRGLMANPQGEIIDLPIRTNFREGLTVTEYVISSYGARKGLVDTALRTADSGYLTRRLVDVAQDVIVREDDCGTTRSIVVAADDNG-----KYKARLVGRLIAEDVVD-ADGT----------------VI--------------------------ATRNTEVDPSLSKAI--ETAGIQKVQVRSPLTCEAARSVCRKCYGWALAHNELVDLGEAVGIVAAQSIGEPGTQLTMRTFHTGGVSTAETG--VVRSVVEGTVEFGSK-----AKVRPHRTPHGVEAQLAET-----DF--VLSVKP---------------------------------------------SGK-----G----------------------------------KTQK------------------LDVTAGSILFVADGASIPNDTILAQISSGSA--VKKSVEKATKDVVCDLAGQVRYEDVIQPKEVPDR------QGNITMKAQ-RLGRMWVFAGDVYNLPPNAFPVVERGADVTSGEVLAESRQITEYGGAVRLR--------------------------------------------ESQ---------------GDSREVEIVTASITLKDCKLIATSTHSG-QIWHLEGK-----------------------DSTRYRLNTEPGTKIANGEVIAELADDR-FRTQTGGLVKFAPGLAIKK-A-----RSA------KNGYEVNKGGTLLWIPQETHEINKDISLLM--IEDGQWIEAGTEVVKDIFSQTAGIVTVTQKNDILREIIVRSGQLHLVS---DSK---VLARFGE-GGKMVNPGEEIASGL-TAEAMHLVEA-VD----------------------------------TPEGGALLLRPVEEYAIPDAAHLPDLSSV----KQS-G-GPS-----MGLKSMQR-LAYKDGELVKSVEGVELLKTQLLLETFDT------------------------TPQMTVDVEAVP-----D-KR--AKTIE-----------------------RLQLTILETHLVRRD--TLSD-A-SHGSTHTEVKVADGDSIKRGDVVATVQILCK--ENGVVQLPDSSGDE--PIRRLIVERPD-DTIPLDLG------SA--------------------------------KVAI--SVGQRVVEG-EALGE--GVVSPHSGQVESIDGGK-------------------------------------------------------------------------------------------------------------------------------------LTLRVGRPYMVSPDSILHVRDGDLVLRGDTLAQLVFERAKTGDIVQGLPRIEELLEARRPREAAVLCRKPGSVKVEQAEDE-DNP-------TVSVTEGEELS-TDYPILLGRTVMVSDGQEVVAGDLLTDGPINPHELLEVIFE-DLR-S---R-LP-----------------SMDAANQAISALQTKLVQEVQNVYKSQGVTIDDKHIEVIVRQMTSKVRVEDAGDTTLLPGELIELRQVDQVNQAMA---ITGGAPAEFTPVLLGITKASLNTDSFISAASFQETTRVLTEAAIEGKSDWLRGLKENVIIGRLIPAGTGFSGFDEQLKAEA--------------------------------------------------------LPHPDILDEENAGYR-------RATNLRPD----YTVEMPMPQPS---AAVLDDPS-----------DSELEA-T-RSR-----------------------------------------------HGIDDQR----------------------------------------PNLAAFARPQ------------------------TGEDL------------------------------------K-EELLPDPEA----------------------LEG-LQEEGLL-----------------------------SQ-DN-------
>2055796
------------------------------------------------------------------------------------------------------------------------------------------------------------------------------------------------------------------------------------------------------------------------------------------------------------------------------------------------------------------------------------------------------------------------------------------------------------------------------------------------------------------------------------------------------------------------------------------------------------------------------------------------------------------------------------------------------------------------------------------------------------------------------------------------------------------------------------------------------------------------------------------------------------------------------------------------------------------------------------------------------------------------------------------------------------------------------------------------------------------------------------------------------------------------------------------------------------------------------------------------------------------------------------------------------------------------------------------------------------------------------------------------------------------------------------------------------------------------------------------------------------------------------A--VKKSIEKASKDVICDLAGQVRYEDVIQPKEVPDR------QGNITLKAQ-RLGRLWVFGGDVYNLPPNAFPVVKGASNVHNGDVLAESRQISEYGGSVRLR--------------------------------------------ESQ---------------GDSREVEIVTSSLLLKDCKLIATTTHSG-QIWHLEGK-----------------------DNIRYRLNTEPGTKIANGEVIAELTDDR-FRTQTGGLIKFAPGLGIKK-A-----RSA------KHGYEVSKGGTLLWIPQETHEINKDISLLM--IEDGQWIEAGTEVVKDIFSQTAGIVTVTQKNDILREIIVRSGTLHLVT---DSK---VLSRFAD-EGKMVNPGEEIAAGL-VAESMLFVES-VD----------------------------------TPEGGALLLRPVEEYAIPDEAHLPELGTV----KQA-N-GPS-----LGLKAVQR-LTFKDAELVKSVEGVELLRTQLILETFDT------------------------TPQMTVDVEMVP-----D-KR--AKTID-----------------------RLQLVILESHLVRRD--TLSD-A-SHGSTHTEVKVADGDSIKRGDVVATVQILCK--EDGVVQLPDSVEGE--PIRRLIVERPD-DLLVVKLQ------NE--------------------------------KPSA--AIGQRIVEG-EQLAS--DLIAPHSGQVESIGPDS-------------------------------------------------------------------------------------------------------------------------------------ISLRVGRPYMVSPDSILHVRDGDLVLRGDTLAQLVFERAKTGDIVQGLPRIEELLEARRPRDSAVLCRKAGSVKIEQKEDE-DAP-------TVSVIEGDELS-TEYPILLGRTVMVSDGQLVESGDLLTDGPINPHELLEVLFE-DLR-S---R-NA-----------------SMDAANQAISRLQTALVQEVQNVYKSQGVTIDDKHIEVIVRQMTNKVRVEDAGDTTLLPGELIELRQVDQVNQAIA---ITGGAPAEFTPVLLGITKASLNTDSFISAASFQETTRVLTEAAIEGKSDWLRGLKENVIIGRLIPAGTGFSGFEEELRAEA--------------------------------------------------------GPHPDILDEENASYR-------RASALRPD----YTVEMPLPQPT---AAVLDDPS-----------DDELQA-T-RSR-----------------------------------------------HGIAEGS-----------------------------------------NFAAFARP-------------------------VGDDLD-----------------------------------Q-EQLLPDLEA----------------------LEG-LQEEGLL-----------------------------SE-DS-------
>316278
-MT------------NS---------------------NTRTES---HFD-------------Y-VKIKLASSSKPERIREWGQRTLPNGQVVGEVTKPETINYRTLKPEMDGLFCEKIFGPSKDWECHCGKYKRVRHRGIVCERCGVEVTES---RVRRHRMGF--PSNELSREAVSHVWYLKGIPSYVAILLDMPLRDVEQIVYFNCYVVLDPG----------------------------------------------------DHKTLKYKQLLTEDEWLEIEDEIYAEDSET-FETEP-EVGIGAEALKALLEDLE-----------------------LTEIAE-----------------------QLREDISGSKGQ--KRAKLIKRLRVIDNFIATDARPEWMVLDAIPVIPPDLRPMVQLDGGRFATSDLNDLYRRVINRNNRLARLQEILAPEIIVRWNEKRMLQEAVDALIDNGRRGRTVVGANNRPLKSLSDIIEGKQGRFRQNLLGKRVDYSGRSVIVVGPKLKMHQCGLPKEMAIELFQPFVIHRLIRQNIVNNIKAAKKLIQRADDEVMQVLQEVIDGHPILLNRAPTLHRLGIQAFEPKLVDGRAIQLHPLVCPAFNADFDGDQMAVHVPLALEAQTEARMLMLASNNILSPATGQPIITPSQDMVLGAYYLTATRQ--------ERSKPEF---GD---------RSRTYANLEDVCHAFEEKRITLHDWVWVRFNGA---VD----------------------------DDDEAKEPI---KS----------------------------ETLSDG-----TRV-EQWQY------------------RRDR---DDLKD----LGFRFATQA------------------------------AVSISVDDLRVPGDKSTLLQEAEDQITATEERYRLGEITEVERHTKVIDTWTETNERLVQSVRIDAVDENTRP----LNSVWMMANSGARGNMSQVRQLVGMRGLMANPQGEIIDLPIRTNFREGLTVTEYVISSYGARKGLVDTALRTADSGYLTRRLVDVAQDVIVREDDCGTTRSIKVAADDNG-----KYKSRLVGRLLAEDVVD-GAGE----------------VI--------------------------ATRNTEVDPPLSARI--EAAGIAQVQVRSPLTCEAARSVCRKCYGWALAHNELVDLGEAVGIIAAQSIGEPGTQLTMRTFHTGGVSTAETG--VVRSVVEGSVEFSAK-----AKVRPHRTPHGVEAQLAET-----DF--SLTVKP---------------------------------------------SGK-----G----------------------------------KTQK------------------LDVTAGSILFVNAGGSVPNDTILAQISSGSA--VKKSVEKATKDVVCDLAGQVRYEDVIQPKEVPDR------QGNITLKAQ-RLGRLWVFSGDVYNLPPNAMPVVQGGANVKTGEVLAESRQVSEFGGAVRLR--------------------------------------------ESQ---------------GDSREVEIVTSSLTLKDCKLVATTTHSG-QIWHLESK-----------------------DNTRYRLNTEPGTKIANGEVIAELADDR-FRTQTGGLVKFAPGLAIKK-A-----RSA------KNGFEVSKGGTLLWIPQETHEINKDISLLM--IEDGQWIEAGTEVVKDIFSQTAGIVTVTQKNDILREIIVRSGQLHLVS---DSK---VLARYTDGGGKMVNPGEEIAPGL-KAEAMHMVEA-VD----------------------------------TPEGGALLLRPVEEYAIPNEAHMPELGSV----KQA-N-GPS-----MGLKAVQR-LAFKDGELVKSVEGVELLRTQLLLETFDT------------------------TPQMTVDVESAQ-----D-KR--AKTIQ-----------------------RLQLTILETHLVRRD--TLSD-A-SHGSTHTEVKVADGDNIKRGDVVATVQILCK--DDGVAQLPDRKDDE--PIRRLIVERPS-DTITVDLG------GS--------------------------------KLSL--KAGQRVVEG-DDLGG--GLTCPHSGQVEEVKGSS-------------------------------------------------------------------------------------------------------------------------------------LTLRVGRPYMVSPDSILHVRDGDLVLRGDTLAQLVFERAKTGDIVQGLPRIEELLEARRPRESAVLCRKAGTIKVEQPEGE-DNP-------TVSVNEGEELH-TEYPILLGRTVMVSDGQEVKAGDLLTDGPINPHELLEVIFE-DLR-G---P-LP-----------------TMDAANQAIGRLQTALVQEVQNVYKSQGVTIDDKHLEVIVRQMTSKVRIEDAGDTTLLPGELIELRQVDQVNQAMA---ITGGAPAEFTPVLLGITKASLNTDSFISAASFQETTRVLTEAAIEGKSDWLRGLKENVIIGRLIPAGTGFSGFDEQLKAEA--------------------------------------------------------LPHPDILGEENAGYR-------RATNLRPD----YTVEMPLPQSN---TAVLDDPS-----------DTELEA-T-RSR-----------------------------------------------HGIEDRT-----------------------------------------NLAAFARPA------------------------AGEEL------------------------------------A-EEHVPDPGA----------------------LEG-LQEEGLL-----------------------------SQ-DS-------
>1655601
-MS------------NS---------------------NLRTEN---HFD-------------Y-VKITLAS---PERIMEWGQRTLPNGQVVGEVTKPETINYRTLKPEMDGLFCEKIFGPSKDWECHCGKYKRVRHRGIVCERCGVEVTES---RVRRHRMGFIKLAA-----PVSHVWYLKGIPSYVAILLDMPLRDVEQIVYFNCYVVLDAG----------------------------------------------------DHKDLTYKQLLTEDEWLEIEDQIYAEDSD--IENEP-VVGIGAEALKQLLEDLE-----------------------LNETAE-----------------------QLRGDIAASKGQ--KRAKLIKRLRVIDNFIATGARPDWMVLDVIPVIPPDLRPMVQLDGGRFATSDLNDLYRRVINRNNRLARLQEILAPEIIVR-NEKRMLQEAVDALIDNGRRGRTVVGANNRALKSLSDIIEGKQGRFRQNLLGKRVDYSGRSVIVVGPKLKMHQCGLPKEMAIELFQPFVIHRLIRQNIVNNIKAAKKLIQRADDEVMQVLQEVIEGHPILLNRAPTLHRLGIQAFEPILVDGRAIQLHPLVCPAFNADFDGDQMAVHVPLAIEAQTEARMLMLASNNILSPATGEPIITPSQDMVLGAYYLTAEKP--------GAIKPEF---GD---------RANTFANLDDVIDAFEEKHVHLHDWIWVRFSGE---VE----------------------------NDDEDKQPQ---KE----------------------------ETLSDG-----TRI-EQWLF------------------RRDR-----------------------------------------------------------------------------------------------------------------------------------------------------------------------------------------------------------------------------------------------------------------------------------------------------------------------------------------------------------------------------------------------------------------------------------------------------------------------------------------------------------------------------------------------------------------------------------------------FDEDGALI-------------------------------------------------------------------------------------------------------------------------------------------------------------------------------------------------------------------------------------------------SRYLLTTVG---------------------------------------------------------------------------------------------------------------------------------------------------------------------------------------------------------------------------------------------------------------------------------------------------------------------------------------------------------------------------------------RVVINHTII---------------------------------DAVAAT--------------------------------------------------------------------------------------------------------------------------------------------------------------------------------------------------------------------------------------------------------------------------------------------------------------------------------------------------------------------------------------------------------------------------------------------------------------------------------------------------------------------------------------------------------------------------------------------------------------------------------------------------------------------------------------------------------------------------------------------------------------------------------------------------------------------------------------------------------------------------------------------------------------------------------------------------------------------------------------------------------------------
>2026889
-MS------------NS---------------------NLRTEN---HFD-------------Y-VKITLAS---PERIMEWGQRTLPNGQVVGEVTKPETINYRTLKPEMDGLFCEKIFGPSKDWECHCGKYKRVRHRGIVCERCGVEVTES---RVRRHRMGFIKLAA-----PVSHVWYLKGIPSYVAILLDMPLRDVEQIVYFNCYVVLDAG----------------------------------------------------DHKDLTYKQLLTEDEWLEIEDQIYAEDSD--IENEP-VVGIGAEALKQLLEDIE-----------------------LNETAE-----------------------QLRGDIAASKGQ--KRAKLIKRLRVIDNFIATGARPDWMVLDVIPVIPPDLRPMVQLDGGRFATSDLNDLYRRVINRNNRLARLQEILAPEIIVR-NEKRMLQEAVDALIDNGRRGRTVVGANNRALKSLSDIIEGKQGRFRQNLLGKRVDYSGRSVIVVGPKLKMHQCGLPKEMAIELFQPFVIHRLIRQNIVNNIKAAKKLIQRADDEVMQVLQEVIEGHPILLNRAPTLHRLGIQAFEPILVDGRAIQLHPLVCPAFNADFDGDQMAVHVPLAIEAQTEARMLMLASNNILSPATGEPIITPSQDMVLGAYYLTAEKP--------GAIKPEF---GD---------RANTFANLDDVIDAFEEKHVHLHDWIWVRFSGE---VE----------------------------NDDEDKQPQ---KE----------------------------ETLSDG-----TRI-EQWLF------------------RRDR-----------------------------------------------------------------------------------------------------------------------------------------------------------------------------------------------------------------------------------------------------------------------------------------------------------------------------------------------------------------------------------------------------------------------------------------------------------------------------------------------------------------------------------------------------------------------------------------------FDEDGALI-------------------------------------------------------------------------------------------------------------------------------------------------------------------------------------------------------------------------------------------------SRYLLTTVG---------------------------------------------------------------------------------------------------------------------------------------------------------------------------------------------------------------------------------------------------------------------------------------------------------------------------------------------------------------------------------------RVVINHTI------------------------------------------------------------------------------------------------------------------------------------------------------------------------------------------------------------------------------------------------------------------------------------------------------------------------------------------------------------------------------------------------------------------------------------------------------------------------------------------------------------------------------------------------------------------------------------------------------------------------------------------------------------------------------------------------------------------------------------------------------------------------------------------------------------------------------------------------------------------------------------------------------------------------------------------------------------------------------------------------------------------------------------------------------------
>74547
-MT------------NS---------------------NLRTEN---HFD-------------Y-VKITLASTS-PDRVMEWGQRTLPNGQVVGEVTKPETINYRTLKPEMDGLFCEKIFGPSKDWECHCGKYKRVRHRGIVCERCGVEVTES---RVRRHRMGFAGASPALARTPVSHVWYLKGIPSYVAILLDMPLRDVEQIVYFNCYVVLDPG----------------------------------------------------DHKELKYKQLLTEDEWLEIEDEIYAEDSTQ-FENEP-MVGIGAEALKQLLEDLD-----------------------LPDVAE-----------------------QLREEISSSKGQ--KRAKLIKRLRVIDNFIATNARPEWMVLDAIPVIPPDLRPMVQLDGGRFATSDLNDLYRRVINRNNRLARLQEILAPEIIVRWNEKRMLQEAVDALIDNGRRGRTVVGANNRPLKSLSDIIEGKQGRFRQNLLGKRVDYSGRSVIVVGPKLKMHQCGLPKEMAIELFQPFVIHRLIRQNIVNNIKAAKKLIQRADDEVMQVLQEVIEGHPILLNRAPTLHRLGIQAFEPKLVDGRAIQLHPLVCPAFNADFDGDQMAVHVPLAIESQTEARMLMLASNNILSPATGDPIITPSQDMVLGSYYLTALKP--------GASVPEF---GD---------QSRTYSGLEDVIHAFEDKRILLHDWVWVRFNGE---VE----------------------------DEDEIEEPI---KA----------------------------ELLSDG-----TRI-EQWTY------------------RRDR---DNLKD----LGFRYATQA------------------------------AVSISVEDLKVPEAKQDLLGQAEAQITATEECYRLGEITEVERHTKVIDTWTETNERLVDAVKIDAVNQNVAP----LNSVWMMANSGARGNMSQVRQLVGMRGLMANPQGEIIDLPIRTNFREGLTVTEYVISSYGARKGLVDTALRTADSGYLTRRLVDVAQDVIVREDDCGTTRGIIVKA-EDG-----GFGSRLVGRLTAEQVVN-VDGE----------------IL--------------------------AERNTEIDPPLSKRF--EKAAITEVMVRSPLTCEANRSVCRKCYGWALAHNELADLGEAVGIIAAQSIGEPGTQLTMRTFHTGGVSTAETG--VVRSTVAGTVEFGPK-----ARVRGYRTPHGLEAQQSEV-----DF--TLTVKP---------------------------------------------SGK-----G----------------------------------RAQR------------------IDITTGSLLFVSDGQEIEADVTVVQIAAV-A--VKKSVEKATKDVICDLAGQVRYEQVIQPREVKDR------QGNITLKAQ-RLGRLWVLAGDVYNLPPNAEPVVQGNVKVERGQVLAEASQASEFGGEVRLR--------------------------------------------DSI---------------GDSREVQIVTTSMTMKDFKLLGESTHSG-ELWHLEAK-----------------------DGTRYRLNTIPGSKIGNGEVVAELADDR-FRTQTGGLVRFAPGLAIKK-A-----RSA------KNGFEVNKGGTLLWIPQETHEINKDISLLM--IEDGQWIEAGTEVVKDIFSQTAGIVTVTQKNDILREIIVRSGSFHLCT---ETK---ALERFTG-DGQIVNPGETIAKGI-NSEAMVFVQT-VD----------------------------------TPEGTGLLLRPMEEYTIPNEAQLPELTHV----KQP-K-GPH-----LGIKATQR-LAFKDGELIKSVEGVELLKTQLILETFDT------------------------TPQMTVDVEAVR-----D-KR--AKTIE-----------------------RLRLVILESILVRRD--TISD-S-SHGSTHTELQIEDGQSVKASDVVATTQILCK--QEGIAQLPVVQEGD--PVRRLIVERDE-DTITVTT-------NG--------------------------------SPLV--EVGQRLVDG-DSLAK--DEPSSCCGEVEEVDGKA-------------------------------------------------------------------------------------------------------------------------------------ITLRLGRPYMVSPDSVLHVRDGDLVQRGDGLALLVFERQKTGDIVQGLPRIEELLEARRPRESAVLCKKPGTVEIKQGEDD-ESI-------TVTVIEADDAI-GEYPILLGRNVMVSNGQQVHAGELLTDGPINPHELLDCFFE-DLR-G---R-KP-----------------LMDAAQEAIAKLQHRLVTEVQNVYKSQGVSIDDKHIEVIVRQMTSKVRIEDAGDTTLLPGELIELRQVEDTNQAMA---ITGGAPSEFTPVLLGITKASLNTDSFISAASFQETTRVLTEAAIEGKSDWLRGLKENVIIGRLIPAGTGFSGFQEELRAEA--------------------------------------------------------GPHPDILAEDPAGYR-------RMQNLRPD----YTVDMPAAPAASS-TAVLADPS-----------DADLEA-T-RSR-----------------------------------------------HGIDPAA----------------------------------------SNFAAFVRPT------------------------GENEL------------------------------------E-EEQLPDPSA----------------------LEG-LQQEGLL-----------------------------TE-E--------
>2162204
-MT------------NS---------------------NLRTEN---HFD-------------Y-VKIKIASSS-PERVMEWGQRTLPNGQVVGEVTKPETINYRTLKPEMDGLFCEKIFGPSKDWECHCGKYKRVRHRGIVCERCGVEVTES---RVRRHRMGFVITAPVLSKTPVSHVWYLKGIPSYVAILLDMPLRDVEQIVYFNCYVVLDVG----------------------------------------------------DHKDLKYKQLLTEDEWLEIEDEIYAEDSTP-FENEP-IVGIGAEALKQLLEDLN-----------------------LTEIAE-----------------------QLREDITSSKGQ--KRAKLIKRLRVIDNFIATNASPDWMVLDAIPVIPPDLRPMVQLDGGRFATSDLNDLYRRVINRNNRLARLQEILAPEIIVRWNEKRMLQEAVDALIDNGRRGRTVVGANNRPLKSLSDIIEGKQGRFRQNLLGKRVDYSGRSVIVVGPKLKMHQCGLPKEMAIELFQPFVIHRLIRQNIVNNIKAAKKLIQKADDEVMQVLQEVIEGHPILLNRAPTLHRLGIQAFEPKLVDGRAIQLHPLVCPAFNADFDGDQMAVHVPLALEAQTEARMLMLASNNILSPATGDPIVTPSQDMVLGSYYLTAIQP--------EASKPDF---GE---------RSKTFADLEDVIKAFDDKRIQLHDWIWVRFNGD---ID----------------------------DEDERNEPV---EV----------------------------KTLEDG-----TRV-EHWTL------------------RRDR---DNLKD----LGFRYATQA------------------------------AVSISVDDLKVPQAKQDLLGEAEEQITATEECYRLGEITEVERHTKVIDTWTETNERLVDAVKIDALNQNTA-----LNSVWMMANSGARGNMSQVRQLVGMRGLMANPQGEIIDLPIRTNFREGLTVTEYVISSYGARKGLVDTALRTADSGYLTRRLVDVAQDVIVREEDCGTTRSILIKS-EDG-----KFGSRLVGRLTAEKVLG-PEGE----------------VL--------------------------AERDTAIDPQLSQRL--ESLDVASVMVRSPLTCEATRSVCRKCYGWALAHNQLVDLGEAVGIIAAQSIGEPGTQLTMRTFHTGGVSTAETG--VVRSTIAGKVEFGPK-----ASIRGYRTPHGVEAQQAEV-----DF--TLSVKP---------------------------------------------NGS-----G----------------------------------KLQK------------------IEITNGSLLFVEDGQEIASDVILAQITAG-A--VKKSVEKATKDVICDLAGQVRYEKVIQPREVTDR------QGNITLKAQ-RLGRLWVLAGDVYNLPPNAQPVVDGSVKVTEGQVLAEASQASEFGGEVRLR--------------------------------------------DSI---------------GDSREVQIVTTSMTLKDFKLLEESTHSG-EIWNLEAT-----------------------DGTRYRLNTIPGSKIGNSEVVAELADDR-FRTQTGGLVKYSPELTIKK-A-----RSA------KNGFEA------------------------------------------------------------------------------------------------------------------------------------------------------------------------------------------------------------------------------------------------------------------------------------------------------------------------------------------------------------------------------------------------------------------------------------------------------------------------------------------------------------------------------------------------------------------------------------------------------------------------------------------------------------------------------------------------------------------------------------------------------------------------------------------------------------------------------------------------------------------------------------------------------------------------------------------------------------------------------------------------------------------------------------------------------------------------------------------------------------------------------------------------------------------------------------------------------------------------------------------------------------------------------------------------------------------------------------------------------------------------------------------------
>59920
-MT------------NS---------------------NLRTEN---HFD-------------Y-VKIKLASSS-PERVMEWGQRTLPNGQVVGEVTKPETINYRTLKPEMDGLFCEKIFGPSKDWECHCGKYKRVRHRGIVCERCGVEVTES---RVRRHRMGFIIAVQRLSKTPVSHVWYLKGIPSYVAILLDMPLRDVEQIVYFNCYVVLDIG----------------------------------------------------DSKDLKYKQLLTEDEWLEIEDEIYAEDSTP-FENEP-IVGIGAEALKQLLEDLN-----------------------LKEVAE-----------------------QLREDIATSKGQ--KRAKLIKRLRVIDNFIATSASPEWMVLDAIPVIPPDLRPMVQLDGGRFATSDLNDLYRRVINRNNRLARLQEILAPEIIVRWNEKRMLQEAVDALIDNGRRGRTVVGANNRPLKSLSDIIEGKQGRFRQNLLGKRVDYSGRSVIVVGPKLKMHQCGLPKEMAIELFQPFVIHRLIRQNIVNNIKAAKKLIQKADDEVMQVLQEVIEGHPILLNRAPTLHRLGIQAFEPKLVAGRAIQLHPLVCPAFNADFDGDQMAVHVPLAIEAQTEARMLMLASNNILSPATGDPIVTPSQDMVLGSYYLTAIQP--------QSKQPKF---GD---------YSNTYASLEDVLQALEDKRIDLHDWVWVRFSGE---IE----------------------------DDDELQNPL---KS----------------------------ETLKDG-----TRI-EEWTY------------------RRDR---DNLKD----LGFRYATQA------------------------------AVSISVDDLKVPEAKQDLLGQAEELITATEECYRLGEITEVERHTKVIDTWTETNERLVDAVKIDAVNQNATS----LNSVWMMANSGARGNMSQVRQLVGMRGLMANPQGEIIDLPIRTNFREGLTVTEYVISSYGARKGLVDTALRTADSGYLTRRLVDVAQDVIVREEDCGTTRSILISA-EDG-----KFGNRLVGRLTSEQVVN-ADEE----------------VL--------------------------AERDTPIDPQLSKKF--EQSNMQGVRVRSPLTCEATRSVCRKCYGWALAHNQLVDLGEAVGIVAAQSIGEPGTQLTMRTFHTGGVSTAETG--VVRSTLSGKVEFGSK-----ARVRGYRTPHGVEAQQAEV-----DF--NLSIVP---------------------------------------------TSG-----G----------------------------------KPQK------------------IDIPIGSLLFVDNGQNIDIDVTVAQIASG-T--VQKSVEKATKDVICDLAGQVRYETIIQPREVTDR------QGNITLKAQ-RLGRLWVLAGDVYNLPPNALPVVSGNVSVKEGQVLAEASQASEFGGEVRLR--------------------------------------------DSI---------------GDSREVQIVTTSMTLDDFKLLEESTHSG-EIWHLEAQ-----------------------DNTRYRLNTIPGSKIGNNEVIAELSDDR-FKTETGGLIKYAPGLTIKK-A-----RSA------KNGYEVSKGGTLLWIPQETHEINKDISLLM--IKDRQWIEAGTEVVKDIFSQTAGIVTVTQKNDILREIIVRSGTFKLCK---ESK---ALDRFEG-DGQIVNPGETIAKGI-KTDSMVMVQS-VE----------------------------------TPEGKGLLLRSVEEFNIPDQAQLPELKHV----KQP-K-GPS-----LGVKASQR-LAYKDGELIKSVEGVELLKTQLMLETFDT------------------------TPQMTVDVEVIQ-----D-LN--SKG-D-----------------------RLKLVILESILVRRD--TTSD-S-SHGSTHTELQIENAQVVSAGDVVATTQILCK--QEGVVQLPDAVDGD--PVRRLIVEREE-DTITIDS-------KG--------------------------------TTLL--KVGQRVVDG-DFVSK--DQSIDACGEIENIDGKK-------------------------------------------------------------------------------------------------------------------------------------VKLRLGRPYMVSPDSVLHVRDGDLVQRGDGLALLVFERQKTGDIVQGLPRIEELLEARRPRDSAILCKKSGTVDIKKGDDD-DSV-------VVSIIEDNDVI-SEYPILLGRNVMVRNSQQVIAGEFLTDGPVNPHELLECFFT-DLR-D---K-KP-----------------LMDAAQEAIAKLQHRMVSEVQNVYKSQGVAIDDKHIEVIVRQMTSKVRIEDAGDTTFLPGELIELRQVEDTNQAIS---ITGGAPSEFTPVLLGITKASLNTDSFISAASFQETTRVLTEAAIEGKSDWLRGLKENVIIGRLIPAGTGFSGFVEELNAEA--------------------------------------------------------GPHPDILAEDPAGYR-------RIQNLRPD----YTVDMPSSPVAKN-TAVLDDPS-----------EEDLEA-T-RSR-----------------------------------------------HGIDPTT----------------------------------------SNFAAFARPV------------------------GDDEL------------------------------------SAEDQMPDPAA----------------------LEG-LQEEGLL-----------------------------SD-E--------
>1499498
-MT------------NS---------------------NLRTEN---HFD-------------Y-VKITLASTS-PERVMSWGQRTLPNGQVVGEVTKPETINYRTLKPEMDGLFCEKIFGPSKDWECHCGKYKRVRHRGIVCERCGVEVTES---RVRRHRMGFEI--PPLSKTPVSHVWYLKGIPSYVAILLDMPLRDVEQIVYFNCYVVLDIG----------------------------------------------------DHKDLKYKQLLTEDEWLEIEDEIYAEDSTS-FENEP-VVGIGAEALQQLLEDLD-----------------------LNEIAE-----------------------TLREEITGSKGQ--KRAKLIKRLRVIDNFIATNARPEWMVLDAIPVIPPDLRPMVQLDGGRFATSDLNDLYRRVINRNNRLARLQEILAPEIIVRWNEKRMLQEAVDALVDNGRRGRTVVGANNRALKSLSDIIEGKQGRFRQNLLGKRVDYSGRSVIVVGPKLKMHQCGLPKEMAIELFQPFVIHRLIRQNIVNNIKAAKKLIQRADDEVMQVLQEVIDGHPILLNRAPTLHRLGIQAFEPKLVDGRAIQLHPLVCPAFNADFDGDQMAVHVPLAIESQTEARMLMLASNNILSPATGEPIVTPSQDMVLGSYYLTAIQP--------DAPKPEF---GN---------QSKTFAALEDVINAFEDRRIHLHDWVWVRFNGE---VE----------------------------DDDENIEPT---HS----------------------------EKLQDG-----TSI-QQWPL------------------KRDR---DNLKD----LGFKYATQA------------------------------AVSISVDDLKVPEAKQDLLGEAEQQITATEECYRLGEITEVERHTKVIDTWTETNERLVDAVKFDAINQNTAP----LNSVWMMANSGARGNMSQVRQLVGMRGLMANPQGEIIDLPIRTNFREGLTVTEYVISSYGARKGLVDTALRTADSGYLTRRLVDVAQDVIVREEDCGTSRSKLVKA-EDG-----RFGNRLVGRLTAEQIDS-ADGV----------------VI--------------------------AKKNTAIDPELSKRI--EDARIEGVMVRSPLTCEATRSVCRKCYGWALAHNHLVDLGEAVGIIAAQSIGEPGTQLTMRTFHTGGVSTAETG--VVRSTVAGKVEFGSK-----ARVRGYRTPHGVEAQQAEV-----DF--TLKVKP---------------------------------------------SGS-----G----------------------------------KTQT------------------IEISNGSLIFVDNGQEIASDVTVAQIAAG-A--VKKSVEKATKDVICDLAGQVRYESVIQPKEVTDR------QGNITLKAQ-RLGRLWVLAGDVYNLPPNARPVVERNVEVKCGQVLAEASQASEFGGQIRLR--------------------------------------------DSI---------------GDSREVQIVTTSMTLDDFKLLEESTHSG-EIWNLEAQ-----------------------DGTKYRLNTAPGSKISSGEVIAELADDR-FRTKTGGLVKYAPGLAIKK-A-----RSA------KNGFEVSNGGTLIWIPQETHEINKDISLLM--IKDRQWIEAGTEVVKDIFSQTAGIVTVTQKNDILREIIVRSGEFHLCN---ESK---ALERFED-EGQMVNPGETIAKGL-KAEFMCLVQT-VE----------------------------------SKEGKGLLLRPVEEYTIPDEAQLPELSHV----KQE-K-GPH-----LGLKATQR-LAFKDGELIKSVEGVELLKTQLILETFET------------------------TPQMTVDVEVLP-----D-KK--AKTID-----------------------RLKLVILESILVRRD--TMSD-S-SHGSTHTELQVKDNQIVNARDVVATTQILCK--EEGVVQLPQTAEGD--PIRRLIVERVE-DTTVLTA-------KN--------------------------------SPLL--KVGQRVVDG-ELLSE--GEPIQCCGEVENVKGNK-------------------------------------------------------------------------------------------------------------------------------------VTLRLGRPYMVSPDSVLHVRDGDLVQRGDGLALLVFERQKTGDIVQGLPRIEELLEARRPRDSAVLCKKQGVVEIKQ-EDD-ESI-------VLKVIESDDSL-SEYPILLGKNVMVSNGQSVNAGESLTDGPINPHELLECYFG-DFR-D---R-KP-----------------LMEAAQEAIAKLQHRLVNEVQNVYKSQGVSIDDKHIEVIVRQMTSKVRIEDAGDTTLLPGELIEIRQVEDTNQAIS---VTGGAPAEFTPVLLGITKASLNTDSFISAASFQETTRVLTEAAIEGKSDWLRGLKENVIIGRLIPAGTGFSGFVEELKAEA--------------------------------------------------------GPHPDILAEDPAGYR-------RIQNLRPD----YTVDMPASAAVSS-TSVLDDPS-----------DEDLEA-T-RSR-----------------------------------------------HGIDPTA----------------------------------------SNFAAFVRPD------------------------GEDQT------------------------------------Q-EDQMPDPAA----------------------LEG-LQEEGLL-----------------------------SD-E--------
>167539
-MT------------NS---------------------NLRTEN---HFD-------------Y-VKITLASTS-PERVMSWGQRTLPNGQVVGEVTKPETINYRTLKPEMDGLFCEKIFGPSKDWECHCGKYKRVRHRGIVCERCGVEVTES---RVRRHRMGFVI--PPLSKTPVSHVWYLKGIPSYVAILLDMPLRDVEQIVYFNCYVVLDEG----------------------------------------------------DHKDLKYKQLLTEDEWLEVEDEIYAEDSTS-FENEP-VVGIGAEALKQLLEDLD-----------------------LQEVAE-----------------------QLREEITGSKGQ--KRAKLIKRLRVIDNFIATNARPEWMVLNAIPVIPPDLRPMVQLDGGRFATSDLNDLYRRVINRNNRLARLQEILAPEIIVRWNEKRMLQEAVDALVDNGRRGRTVVGANNRALKSLSDIIEGKQGRFRQNLLGKRVDYSGRSVIVVGPKLKMHQCGLPKEMAIELFQPFVIHRLIRQNIVNNIKAAKKLIQRADDEVMQVLQEVIEGHPILLNRAPTLHRLGIQAFEPKLVAGRAIQLHPLVCPAFNADFDGDQMAVHVPLAIEAQTEARMLMLASNNILSPATGEPIVTPSQDMVLGSYYLTALQP--------DAVKPDF---GD---------QSKTFAGLEDVIHAFEDKRINLHDWVWVRFNGE---VE----------------------------DDDELTSPL---DT----------------------------QILEDG-----TQI-QQWTY------------------RRDR---DNLKD----LGFKYATQA------------------------------AVSISVDDLKVPEAKQDLLGQAEEQITATEECYRLGEITEVERHTKVIDTWTETNERLVDAVKIDAVNHNSGP----LNSVWMMANSGARGNMSQVRQLVGMRGLMANPQGEIIDLPIRTNFREGLTVTEYVISSYGARKGLVDTALRTADSGYLTRRLVDVAQDVIVREEDCGTTRAILINA-EDG-----RFGNRLVGRLVAEDIVD-QEDA----------------VI--------------------------AKRDTAIDPELSKKI--EKANVNGVMIRSPLTCEATRSVCRKCYGWALAHNQLVDLGEAVGIIAAQSIGEPGTQLTMRTFHTGGVSTAETG--VVRSNLAGKVEFGPK-----ARVRGYRTPHGVEAQQAEV-----DF--LLHIKP---------------------------------------------TEK-----G----------------------------------KGQK------------------VEISSGSLIFVEDGQEVDADVTLAQIAAG-A--IKKSVEKATKDVICDLAGQVRYEEAIQPKEVTDR------QGNITLKAQ-RLGRLWVLAGDVYNLPPNAKPVIASNANVQAGKVLAEASQSSEFGGEVRLR--------------------------------------------DSI---------------GDSREVQIVTTSMTLKDYNLLEESNHSG-EIWNLEAN-----------------------DGTRYRINSIPGSKIGNNEVIAELSDDR-FRTKTGGLVKYAPGLAIKK-A-----RSA------KNGFEVSNGGSLLWIPQETHEINKDISLLM--IQDRQWIEAGTEVVKDIFSQTAGIVTVTQKNDILREIIVRSGEFHLCT---DSN---ILERFDN-EGQIVNPGETIAKGI-KPEAMVFVQT-IE----------------------------------TTEGKGVLLRPVEEYTIPDKAQLPELSHV----TQQ-Q-GPS-----LGLKATQR-LGYKDGELIKSVEGVELLKTQLILETFDT------------------------TPQMTVDVEVTE-----D-QS--TKTIQ-----------------------RLRLVILESILVRRD--TISD-S-SHGSTHTELQVKDQQIVKAGDIVATTQILCK--EKGIVQLPEMKEDE--PIRRLIVERQE-DTVTLTA-------AS--------------------------------KPVV--KIGQRVIDG-DLLSN--EEPINCCGEIEAIKENK-------------------------------------------------------------------------------------------------------------------------------------VTLRLGRPYMVSPDSVLHVKNGDLVQRGDGLALLVFERQKTGDIVQGLPRIEELLEARRPRDSAILCKRRGIVEINQGDDD-DSV-------VVKVIESDDLI-EEYPILLGKNVMISDGQEVKAGELLTDGPVNPHELLECFFG-DLR-D---R-KP-----------------LMEAAQEAIAKLQHRLVTEVQNVYKSQGVAIDDKHIEVIVRQMTSKVRIEDAGDTTLLPGELIEIRQVEDTNQAIS---ITGGAPAEFTPVLLGITKASLNTDSFISAASFQETTRVLTEAAIEGKSDWLRGLKENVIIGRLIPAGTGFSGFVEELRAEA--------------------------------------------------------GPHPDILAEDPAGYR-------RIQNLRPD----YTVEMPSSPAAANLTSVLDDPS-----------DADLEA-T-RNR-----------------------------------------------HGIDPST----------------------------------------SNFAAFARPS------------------------GDDNF------------------------------------Q-EDQSPDPAA----------------------LEG-LQEEGLL-----------------------------SD-E--------
>64471
-MT------------NS---------------------NLRTEN---HFD-------------Y-VKITLASTP-SDRVMEWGQRTLPNGQVVGEVTKPETINYRTLKPEMDGLFCEKIFGPSKDWECHCGKYKRVRHRGIVCERCGVEVTES---RVRRHRMGFFAKSRALSKTPVSHVWYLKGIPSYVAILLDMPLRDVEQIVYFNCYVVLDAG----------------------------------------------------DHKDLKYKQLLTEDEWLEIEDEIYAEDSEP-FENEP-VVGIGAEALKQLLEDLQ-----------------------LNAVAE-----------------------QLREEIAGSKGQ--KRAKLIKRLRVIDNFIATNARPEWMVLDAIPVIPPDLRPMVQLDGGRFATSDLNDLYRRVINRNNRLARLQEILAPEIIVRWNEKRMLQEAVDALIDNGRRGRTVVGANNRPLKSLSDIIEGKQGRFRQNLLGKRVDYSGRSVIVVGPKLKMHQCGLPKEMAIELFQPFVIHRLIRQNIVNNIKAAKKLIQRADDEVMQVLQEVIDGHPIMLNRAPTLHRLGIQAFEPKLVDGRAIQLHPLVCPAFNADFDGDQMAVHVPLAIEAQTEARMLMLASNNILSPATGDPIITPSQDMVLGSYYLTALQP--------QMHPIEF---GD---------RSRTYSSLEDVIHAFEDNRITLHDWVWVRFNGE---VE----------------------------DEDEREEPI---TT----------------------------ETLSDG-----TRF-EQWTY------------------RRDR---DQLKD----LGFKYATQA------------------------------AVSISVNDLKVPAAKKDLLDQAEELITETEESYRLGVITEVERHTKVIDTWTETNERLVDAVKIDAVNDNATP----LNSVWMMANSGARGNMSQVRQLVGMRGLMANPQGEIIDLPIRTNFREGLTVTEYVISSYGARKGLVDTALRTADSGYLTRRLVDVAQDVIVREDDCGTMRSIMVKA-EDG-----RFGNRLVGRLTADQVLG-ADGE----------------VI--------------------------AERNSEIDPPLSKRF--EAAGVSALMVRSPLTCEANRSVCRKCYGWALAHNQLVDLGEAVGIIAAQSIGEPGTQLTMRTFHTGGVSTAESG--VVRSKFEGTVEFGSK-----AKVRPYRTPHGVNAQQSDV-----DF--SLTIKP---------------------------------------------SGS-----G----------------------------------KPQK------------------IEITNGSLLFVDDGQKIASDVTVATIAAG-A--VQKSVEKATKDVICDLAGQVSYDPTIQPREVTDR------QGNITHKAQ-RLGRMWVLAGDVYNLPPNARPVVSSGGSVIESQVLAEASQASEYGGAIRLR--------------------------------------------EAL---------------GDSREVQIVTTSMTLRDFKLLGESTHAG-EIWNLEAK-----------------------DGTRYRLNTIPGSKIGNAEVIAELADDR-FRTQTGGLVKFAPGLAIKK-A-----RSA------KNGYEVNKGGTLLWIPQETHEINKDISLLM--ITDGQWIEAGTEVVKDIFSQTAGIVSVTQKNDILREIIVRSGSFHLCT---EKK---ALERFQG-DGVMVNPGEAIAKGI-SSDAMVFVQA-VE----------------------------------TPEGTGLLLRPVEEYTIPNEAQLPDLGHV----KQP-N-GPH-----LGIKATQR-LAFKDNELVKSVEGVELLRTQLMLETFDT------------------------TPQMTVDVEAVP-----D-KR--AKTIE-----------------------RLQLVILESILVRRD--TISD-S-SHGSTHTELQVEDGQSIKAGDVVATTQILCK--QAGVAEMPEATEDE--PVRRLIVERPE-DTITINT-------SG--------------------------------APVV--TVGQRVVDG-EELAQ--GQPSDCCGEVEQVSANS-------------------------------------------------------------------------------------------------------------------------------------VTMRLGRPYMISPDSLLHVRDGDLVQRGDGLALLVFERQKTGDIVQGLPRIEELLEARRPRESSILCKKPGTVEIKQGEDD-EFT-------TVTVIESDDAI-AEYPILLGRNVMVSDGQQVNAGELLTDGPINPHELLECFFE-DLR-S---R-KP-----------------LMDAAQEAIAKLQHRLVTEVQNVYKSQGVSIHDKHIEVIVRQMTSKVRIEDAGDTTLLPGELIELRQVENTNQAMS---ITGGAPAEFTPVLLGITKASLNTDSFISAASFQETTRVLTEAAIEGKSDWLRGLKENVIIGRLIPAGTGFSGFEEELRAEA--------------------------------------------------------GPHPDILSEDPAGYR-------RMQNLRPD----YTVDMPAAPAAKS-TALLDDPS-----------AADLEA-T-RSR-----------------------------------------------HGIEAEA----------------------------------------SNFAAFTRPD------------------------ADNEL------------------------------------A-EEQVLDPAA----------------------VEN-LQEQGLL-----------------------------SD-E--------
>2024880
-MT------------NS---------------------NLRTEN---HFD-------------Y-VKITLASS--PDRVMEWGQRTLPNGQVVGEVTKPETINYRTLKPEMDGLFCEKIFGPSKDWECHCGKYKRVRHRGIVCERCGVEVTES---RVRRHRMGFANKSRPLAKTPVSHVWYLKGIPSYVAILLDMPLRDVEQIVYFNCYVVLDAG----------------------------------------------------DHKDLKYKQLLTEDEWLEIEDEIYAEESEP-FENEP-VVGIGAEALKQLLEDLN-----------------------LEEVAE-----------------------QLREDINGSKGQ--KRAKLIKRLRVIDNFVATSARPEWMVLDVIPVIPPDLRPMVQLDGGRFATSDLNDLYRRVINRNNRLARLQEILAPEIIVRWNEKRMLQEAVDALIDNGRRGRTVVGANNRPLKSLSDIIEGKQGRFRQNLLGKRVDYSGRSVIVVGPKLKMHQCGLPKEMAIELFQPFVIHRLIRQNIVNNIKAAKKLIQRADDEVMQVLQEVIDGHPIMLNRAPTLHRLGIQAFEPKLVDGRAIQLHPLVCPAFNADFDGDQMAVHVPLAIEAQTEARMLMLASNNILSPATGEPIITPSQDMVLGSYYLTALQP--------GAKQPEF---GD---------RSLTFASLEDVIHAFEDQRLSLHKWVWVRFNGE---VQ----------------------------DNDELDEPL---KN----------------------------ESLSDG-----TRI-EQWTY------------------RRDR---DKLKD----LGFRYATQA------------------------------AVSISVDDLKVPDAKKDLLGEAEEQITATEERYRLGEITEVERHTKVIDTWTETNERLVDAVRINAVNQNSAP----LNSVWMMANSGARGNMSQVRQLVGMRGLMANPQGEIIDLPIRTNFREGLTVTEYVISSYGARKGLVDTALRTADSGYLTRRLVDVAQDVIVREDDCGTTRLITVEA-EDG-----RFGNRIVGRLTAVQVVG-AEGE----------------VL--------------------------AERDTEIDPPLS--F--EKAGVTAVSVRSPLTCEANRSVCRKCYGWALA-NELVDLGEAVGIIAAQSIG-PGT-LTMRTFHTGGVSTAESG--VVRST-SGTVEFAAK-----ASVKPYRTPHGVNAQQAEV-----DF--NLTIKP---------------------------------------------SGK-----G----------------------------------KAQK---------------------ENGSLLFVDNGQAIDADVTVAQIATG-A--VIKSVEKATKDVICDLAGQVRYEEAIQPREVTDR------QG-ITLKAQ-RLG-MWVLAGDVYNLPP-AQPVVAGETEVVEGQVLAEASQR-EFGGEVRLR--------------------------------------------DSI---------------GDSREVQIVTTAMTLKDFKLLEESTHSG-EIW--EAK-----------------------DGTRYRLNTIPGSKIGSGEVIAEL--DR-FRTNTGGLVK-APGLAI-K-A-----RSA------KNGYEVN-GGTLLWIPQETHEI-KDISLLM--ITDGQWIEAGTEVVKDIFSQTAGIVTVTQKNDILREIIVRSGDFHLSS----DK---ALERFEG-DGQMVNPGEEVSKGL-SAEEMKFVQT-VE----------------------------------TPEGKGLLLRPVEEYTIPNEAQLPELSHV----KQA-N-GPH-----LGIKATQR--AFKNE--IKSVEGVELLKTQLLLETFDT------------------------TPQMTVDVEKAP-----D-KR--AKTIS-----------------------RLRLVILESILVRRD--TISD-S-SHGSTHTELQVEDKVSVKAGDVVATTQILCK--QKGVAQMPEATEA---PVRRLIVERAQ-DTTTIST-------SG--------------------------------KPLV--TVGQRIVDG-ELLAE--GQPTSCCGEVEVVSSSV---------------------------------------------------------------------------------------------------------------------------------------TRIGRPYMVSPDSVLHVRDGDLVQRG-GLALLVFERQKTG--IVGLPRIEEL--ARRPRESTIL-KKPGTVEIKRDEEN-ESI-------TVTVIESD-AI-GEYPILLGRNVMVS--QQV-AGELLTDGPI-PHELLECFFE--LR-S---R-KP-----------------LMDAAQEAIANLQHRLVTEVQNVYKSQGVS-DDKHIEVIVRQMTSKVRV-DAGDTTLLPGEL-ELRQVE-TNQAMA---ITGGAPAEFTPVLLGIT-ASLNT-SFISAASFQETTRVLTEAAIEGKSDWLRGLKENVI-GRLIPAGTGFSGFEEELQKEA--------------------------------------------------------GPHPDILSEDPAGYR-------RMQNLRP-----YTV-MP--PAASS-TAVLADPS-----------DA-LEA-T-RSR-----------------------------------------------HGIEEK-----------------------------------------SGFAAFARPD------------------------AENEL------------------------------------K-EEQVVDAEA----------------------VEG-LQEEGLL-----------------------------SD-E--------
>84588
-MT------------NS---------------------NLRTEN---HFD-------------Y-VKITLASSS-SKRVMEWGQRTLPNGQVVGEVTKPETINYRTLKPEMDGLFCEKIFGPSKDWECHCGKYKRVRHRGIVCERCGVEVTES---RVRRHRMGFESASRPLSKTPVSHVWYLKGIPSYVAILLDMPLRDVEQIVYFNCYVVLDPG----------------------------------------------------DHKELKYKQLLTEDEWLEIEDEIYAEESEP-FENEP-VVGIGAEALKQLLEDLN-----------------------LEEVAE-----------------------QLREEINGSKGQ--KRAKLIKRLRVIDNFVATSARPEWMVLDVIPVIPPDLRPMVQLDGGRFATSDLNDLYRRVINRNNRLARLQEILAPEIIVRWNEKRMLQEAVDALIDNGRRGRTVVGANNRPLKSLSDIIEGKQGRFRQNLLGKRVDYSGRSVIVVGPKLKMHQCGLPKEMAIELFQPFVIHRLIRQNIVNNIKAAKKLIQRADDEVMQVLQEVIDGHPIMLNRAPTLHRLGIQAFEPKLVDGRAIQLHPLVCPAFNADFDGDQMAVHVPLAIEAQTEARMLMLASNNILSPATGEPIVTPSQDMVLGSYYLTALQP--------GAEQPEF---GD---------RSRTYSSLEDVIHAFEDTRIGLHDWVWVRFNGE---VE----------------------------DNDELDEPI---KS----------------------------ETLSDG-----TRI-EQWTY------------------RRDR---DKLKD----LGFRYATQA------------------------------AVSISVNDLQVPEAKKALLGEAEEQITATEERYRLGEITEVERHTKVIDTWTETNERLVDAVKIGAVNQNAAP----LNSVWMMANSGARGNMSQVRQLVGMRGLMANPQGEIIDLPIRTNFREGLTVTEYVISSYGARKGLVDTALRTADSGYLTRRLVDVAQDVIVREDDCGTTRHIVVEA-EDG-----RFGNRLVGRLTASQVVS-AVGE----------------VL--------------------------AERDTEIDPPLSKRI--EKAGVTAVSVRSPLTCEANRSVCRKCYGWALAHNELVDLGEAVGIIAAQSIGEPGTQLTMRTFHTGGVSTAETG--VVRSVVAGTIEFSAK-----ARVRPYRTPHGVNAQQAEV-----DF--NLSIKP---------------------------------------------VGK-----G----------------------------------KTQK------------------IEITNGSLLFVENGQTIDADVTVAQIAAG-A--VKKSVEKATKDVICDLAGQVRYEEAIQPREVTDR------QGNITLKAQ-RLGRMWVLAGDVYNLPPNAQPVVQGDTEVTEGQVLAEASQRSEYGGDVRLR--------------------------------------------DSI---------------GDSREVQIVTTAMTLKDFKLLEESTHSG-EIWNLEAK-----------------------DGTRYRLNTIPGSKIGSGEVVAELADDR-FRTGTGGLVKFAPGLAIKK-A-----RSA------KNGYEVNKGGTLLWIPQETHEINKDISLLM--ITDGQWIEAGTEVVKDIFSQTAGVVTVTQKNDILREIIVRSGDFHLSS---DSK---ALERFEG-DGHMVNPGEEIAKGL-SIQDMKYVQT-VE----------------------------------TPEGKGLLLRPVEEYTIPNEAQLPELSHV----KQA-N-GPH-----LGIKATQR-LAFKDNELIKSVEGVELLKTQLILETFDT------------------------TPQMTVDVEKAP-----D-KR--AKTIS-----------------------RLRLVILESILVRRD--TMSD-S-SHGSTHTELQVEDGISVKAGDVIATTQILCK--QAGVAQLPEATEAD--PVRRLLVERPE-DTTTLST-------SG--------------------------------KPVV--AVGQRIVDG-ELLAE--GDPSSCCGEVEAVDSNS-------------------------------------------------------------------------------------------------------------------------------------VTLRLGRPYMVSPDSVLHVRDGDLVQRGDGLALLVFERQKTGDIVQGLPRIEELLEARRPRESAVLCKKPGTVEIKQGDDD-ESL-------TVTVIEADDAI-GEYPILLGRNVMVSDGQQVTAGELLTDGPINPHELLECFFE-DLR-S---R-KP-----------------LMDAAQEAIANLQHRLVTEVQNVYKSQGVSIDDKHIEVIVRQMTSKVRVEDAGDTTLLPGELIELRQVEDTNQAMA---ITGGAPAEFTPVLLGITKASLNTDSFISAASFQETTRVLTEAAIEGKSDWLRGLKENVIIGRLIPAGTGFSGFEEELQKEA--------------------------------------------------------GPHPDILSEDPAGYR-------RMQNLRPD----YTVEMP--PAASS-TAVLDDPS-----------DADLEA-T-RTR-----------------------------------------------HNIDPSA----------------------------------------SNFAAFARPD------------------------ADNEL------------------------------------K-EEQVVDAEA----------------------VEG-LQEEGLL-----------------------------SD-D--------
>59919
-MT------------NS---------------------NLRTEN---HFD-------------Y-VKISIASSK-PKKIMDWGQRTLPNGQVVGEVTKPETINYRTLKPEMDGLFCEKIFGPSKDWECHCGKYKRVRHRGIVCERCGVEVTES---RVRRHRMGYNTMMPLLPKTPVSHVWYLKGIPSYVAILLDIPLRDVEQIVYFNCYVVLDVG----------------------------------------------------DHKDLKYKQLLTEDEWLEIEDEVYAEDSTS-FENEP-VVGIGAEALKQLLEDLD-----------------------LNQIAE-----------------------ELREEITNSKGQ--KRAKLIKRIRVIDNFLATNAKPEWMVLDAIPVIPPDLRPMVQLDGGRFATSDLNDLYRRVINRNNRLARLQEILAPEIIVRWNEKRMLQEAVDALIDNGRRGRTVVGANNRALKSLSDIIEGKQGRFRQNLLGKRVDYSGRSVIVVGPKLKMHQCGLPKEMAIELFQPFVIHRLIRQNIVNNIKAAKKLIQKGDDEVMQVLQEVIEGHPILLNRAPTLHRLGIQAFEPKLVGGRAIQLHPLVCPAFNADFDGDQMAVHVPLALEAQTEARMLMLASNNILSPATGEPIVTPSQDMVLGSYYLTALQP--------NFKKPNF---GD---------NQKTYASLEDVIFAFEDKRVGLHEWVWVRFNGE---VD----------------------------DDEEANKPK---ES----------------------------KELEDG-----SRL-ETWNF------------------RRDR---DNLKD----LGFKYATQA------------------------------AVSISVNDLKVPEAKQDLIGQAEAQITATEECYRLGEITEVERHTKVIDTWTETNERLVDAVKIDSVNQNKTP----LNSVWMMANSGARGNMSQVRQLVGMRGLMANPQGEIIDLPIRTNFREGLTVTEYVISSYGARKGLVDTALRTADSGYLTRRLVDVAQDVIVREEDCGTERSIVINS-EDG-----KFGSRLIGRLSAEDILD-SEGN----------------LI--------------------------VPKNTAIDPSLSKTL--ETSLISKVNIRSPLTCEANRSVCRKCYGWALAHNHLVDLGEAVGIIAAQSIGEPGTQLTMRTFHTGGVSTAESG--VVRSKIKGKVEFGSK-----AKIRGYRTPHGVEAKQAEV-----DF--LLKIIP---------------------------------------------TGSI---TN----------------------------------KAQK------------------IEVTSGSLLFVEDGQDIDSDITVAQITSG-A--VKKSVEKATKDVICDLAGEVRYDKVIQPKEVTDR------QGNITLKAQ-RLGRLWVLAGDVYNLPPNAKPVVSTETKVEQGTVLAEASQSSEFGGEVRLR--------------------------------------------ESV---------------GDSREVQIVTTSMLLSNFKLIEESTHSG-ELFHLESN-----------------------DGTIYRLNTSPGSKISSGEVIADLADER-FRTKTGGLVKYAPGLSVKK-A-----RSS------KNGFEVSQGGTLLWIPQETHEINKDISLLM--TEDMEWIEAGTEVVKDIFSQTSGIVTVTQKNDILREITVRNGSFHECE---DEE---ILSRFTE-EGKLVNPGEKIIDGV-DNDEILFVQK-LE----------------------------------TSKGKGLLLRTVEEYTIPNEAELPELSHV----KQE-K-GPS-----LALKAIQR-LSYKDGELIKSVEGVELLKTNLSIESFDA------------------------TPQMTIDVETIQ-----D-KS--DKSIN-----------------------RLNLVILESILVRRD--TISD-S-SHGSTHTELQINNNQLVKAGDVIATTQILCK--ERGVLQLPDSVEGE--PIRRLIVERNE-DKIKINI-------KD--------------------------------KAVV--KTGDRVVDG-DLISK--GVKSTSCGEIEEVSSEY-------------------------------------------------------------------------------------------------------------------------------------VILRIGRPYMVSPDSVLHVKDGDLVLRGDGLALLVFERQKTGDIVQGLPRIEELLEARRPRDSSILCKKSGVVQIKEGTDE-ESV-------SLSVIERDDSI-SEYQLLMGQNIMVSDGQQVTGGELLTDGPINPHDLLDCLFT-DLK-D---Q-KP-----------------LMEAAQESISKLQRKMVNEVQNVYKSQGVAISDKHIEVIVRQMTSKVRIEDAGDTTLLPGELIELRQVEDTNQAMS---ITGGAPAEFTPVLLGITKASLNTDSFISAASFQETTRVLTEAAIEGKSDWLRGLKENVIIGRLIPAGTGFSGFVEELASEA--------------------------------------------------------GPHPDILAEESGGYR-------RTQNLRPD----YTVDMPQTPIVSS-TAILDDPS-----------DEDLET-T-RNR-----------------------------------------------HGIDPTS----------------------------------------SNFAAFARPN------------------------AENQF------------------------------------S-EDQLPDPAA----------------------LEG-LQEEGLL-----------------------------SD-G--------
>292564
-MS------------NS---------------------NLRTEN---HFD-------------Y-VKITLAST--PERIMQWGQRTLPNGQVVGEVTKPETINYRTLKPEMDGLFCEKIFGPSKDWECHCGKYKRVRHRGIVCERCGVEVTESADLAAANAAAAFAAASA-LSKQAVSHVWYLKGIPSYVAILLDMPLRDVEQIVYFNCYVVLDKG----------------------------------------------------DHKDLTYKQLLTEDEWLEIEDQIFAEDSEP-FENEP-MVGIGAEALKQLLEDLD-----------------------LEKEAE-----------------------QLREDINNSKGQ--KRAKLIKRLRVIDNFIATNARPEWMVLDVIPVIPPDLRPMVQLDGGRFATSDLNDLYRRVINRNNRLARLQEILAPEIIVRWNEKRMLQEAVDALIDNGRRGRTVVGANNRALKSLSDIIEGKQGRFRQNLLGKRVDYSGRSVIVVGPKLKMHQCGLPKEMAIELFQPFVIHRLIRQNIVNNIKAAKKLIQRADDEVMQVLQEVIEGHPILLNRAPTLHRLGIQAFEPKLVDGRAIQLHPLVCPAFNADFDGDQMAVHVPLAIEAQTEARMLMLASNNVLSPATGEPIITPSQDMVLGAYYLTAVDR--------DKAKPAF---GD---------RSRTFADLEDVIAAFEEKHLSLHDWVWVRFNGE---VE----------------------------SDDEDSEPV---AT----------------------------DTLSDG-----TRV-EQWKF------------------RRDR---DELKD----LGFHYATQA------------------------------AVSISVDDLRIPGDKAVLLEEAEEQITATEERYRLGEITEVERHTKVIDTWTETNERLVAAVRIDAVNDNASP----LNSVWMMANSGARGNMSQVRQLVGMRGLMANPQGEIIDLPIRTNFREGLTVTEYVISSYGARKGLVDTALRTADSGYLTRRLVDVAQDVIVREEDCGTHRFIPINADERG-----RFGTKLVGRLAAQPVVD-SDGV----------------VI--------------------------VDRNGEIDPAISAAI--EKAAIATVMVRSPLTCEASRSVCRKCYGWALAHNELVDLGEAVGIIAAQSIGEPGTQLTMRTFHTGGVSTAETG--VVRSLVDGVVEFGPK-----ARVRDHRTPHGVEAKLAET-----DF--TLTLKP---------------------------------------------SGK-----G----------------------------------KVQK------------------IDITNGSILFVADGDPVAHDIILAQISSGSA--VKKSVEKATKDVICDLAGQVRFEDVIQPREVTDR------QGNITHKAQ-RLGRLWVFSGDVYNLPPNALPVVETDKPVTTGDVLAESRLQSEYGGAVRLR--------------------------------------------EST---------------GDSREVQIVTASLTLKDCKLVGESSHTG-ESWHLEGK-----------------------DNTRYLVKTQPGTKIGAGEVIAELTDDR-FRTQTGGMVKFAPGLSIKK-A-----RSA------KHGFEVSKGGTLLWIPQETHEINKDISLLM--IEDGQWIEAGTEVVKDIFSQTAGIVTVTQKNDILREIIVRSGELHLVS---DAK---VLARYGE-DGKMVNPGEEIAPGL-KAEAMKFVEK-VD----------------------------------TPEGGALLLRPVEEYAIPDAAHLPELSTV----KQT-G-GPS-----LGLKATQR-LTFKDGELIKSVEGVELLRTQLILETFDT------------------------TPQMTVDVEAVA-----D-KR--AKTIE-----------------------RLQLVILETLLVRRD--TLSD-A-SHGSTHTELQVEDGITVKRGDVVATTQILCK--EDGVVQLPDPVPGE--PIRRLIVERAD-DTRSLDLG------AA--------------------------------VPTV--AVGDRIVDG-DVLAD--GVISPCCGQVEAIDGQT-------------------------------------------------------------------------------------------------------------------------------------LTIRLGRPYMVSPDSVLHVRDGELVQRGDGLALLVFERQKTGDIVQGLPRIEELLEARRPRESAVLCRKSGTVQIKQGEDD-DSI-------TVSVIETDDVI-TEYPILLGRNVMVSDGQQVSAGEMLTDGPINPHELLDCFFE-DLR-S---R-KP-----------------TMEAAQEAISKLQFRMVTEVQNVYKSQGVSISDKHIEVIVRQMTSKVRIEDAGDTTLLPGELIELRQVEQVNSAMG---VTGGAPAEFTPVLLGITKASLNTDSFISAASFQETTRVLTEAAIEGKSDWLRGLKENVIIGRLIPAGTGFGGFEEELRAEA--------------------------------------------------------GPHPDILEEEAAGYR-------RNQNLRPD----YTVEMPAPAAT---AAVLDDPS-----------EEDLEA-T-RSR-----------------------------------------------HGIEAAA----------------------------------------SGFAAFARPT------------------------AEEGL------------------------------------E-EELIADPAA----------------------LEG-LQEEGLL-----------------------------SD-D--------
>210768
-MT------------NS---------------------NLRTEN---HFD-------------Y-VKITLAST--PERIMQWGQRTLPNGQVVGEVTKPETINYRTLKPEMDGLFCEKIFGPSKDWECHCGKYKRVRHRGIVCERCGVEVTES---RVRRHRMGFIKLAA----EAVSHVWYLKGIPSYVAILLDMPLRDVEQIVYFNCYVVLEKG----------------------------------------------------DHKDLTYKQLLTEDEWLEIEDQIYAEDSER-FENEP-IVGIGAEALKQLLVDLN-----------------------LTEIAE-----------------------QLREDIAGSKGQ--KRAKLIKRLRVIDNFIATNARPEWMVLDAIPVIPPDLRPMVQLDGGRFATSDLNDLYRRVINRNNRLARLQEILAPEIIVRWNEKRMLQEAVDALIDNGRRGRTVVGANNRPLKSLSDIIEGKQGRFRQNLLGKRVDYSGRSVIVVGPKLKMHQCGLPKEMAIELFQPFVIHRLIRQNIVNNIKAAKKLIQRADDEVMQVLQEVIEGHPILLNRAPTLHRLGIQAFEPKLVDGRAIQLHPLVCPAFNADFDGDQMAVHVPLAIEAQTEARMLMLASNNILSPATGEPIITPSQDMVLGIYYLTALDR--------NEAKPAF---GD---------RSRTFAGLADVLNAFDEKHLALHNWVWVRFSGE---ID----------------------------DEDESDVPL---KQ----------------------------ETLSDG-----TRI-EQWKY------------------RRDR---DELKD----LGFHYATQA------------------------------AVSISVEDLRIPVQKVRLLEEAEQQITDTEERYRLGEITEVERHTKVIDTWTETNERLVEEVKIDAVNDNAV-----LNSVWMMANSGARGNMSQVRQLVGMRGLMANPQGEIIDLPIRTNFREGLTVTEYVISSYGARKGLVDTALRTADSGYLTRRLVDVAQDVIVREDDCGTTRGIPIQADEKG-----RFQAKLVGRLAAEPVVA-SSGE----------------VL--------------------------VERDGEIDKPITALI--EAAGVRTVLVRSPLTCEAARSVCRKCYGWALAHNQLVDLGEAVGIIAAQSIGEPGTQLTMRTFHTGGVSTAETG--VVRSLLEGVAEFGPK-----ARVRQHRTPHGVEAQIAET-----DF--TLSVIP---------------------------------------------SAK-----G----------------------------------KVQK------------------VDVTGGSILFVSNGQSIPADTVLAQISAGTS--VKKSVEKGTKDVICDLAGQVRYEDVIQPREVTDR------QGNITLKAQ-RLGRMWVLAGDVYNLPPNAQPVVAGNKPVTTGDVLAESRLVSEHGGAVRLR--------------------------------------------ESA---------------GDSREVQIVTASLTLKDCKLVHESTHSG-ETWHLEGK-----------------------DNSRYVVRTHPGSKIGTGEVIAELADDR-FRTQTGGMVKYAPGLSIKK-A-----RSA------KNGYEVSKGGTLLWIPTETHEINKDISLLM--IEDGQWIEAGTEVVKDIFSQIAGIVTVTQKNDILREIIVRSGTLHLVS---DSK---VLGRYAD-EGKLHNPGEEIAPGL-VTEAMVYVEA-VD----------------------------------TPEGGALLLRPVEEYTIPDQAHLPELGTI----KQN-G-GPS-----LGLKATQR-LTYKDGEVIKSVEGVELLRTQLILETFDT------------------------TPQMTVDVEVVP-----D-KR--AKTIE-----------------------RLQLVILETLLVRRD--TLSD-A-SHGSTHTKLQVEDGMAVKSGDVVATTQILCK--ENGLVQLPDPVDGE--PVRRLIVERAH-DTKDVDCG------SA--------------------------------AIAV--TVGQRLVDG-ELLAE--GIRADCCGQVEAISGST-------------------------------------------------------------------------------------------------------------------------------------ITIRLGRPYMVSPDSVLHVRDGELVQRGDALALLVFERQKTGDIVQGLPRIEELLEARRPRESAVLSRRSGTVQIKQGEDD-DTV-------TVTVIESDDAQ-TDYQLSHGRNAMVNDAQQVSAGEMLTDGPINPHELLECYFE-DLR-S---R-KP-----------------SMEAAQEAISKLQFRMVQEVQNVYKSQGVTIDDKHIEVIVRQMTSKVRIEDAGDTTLLPGELIELRQVEQVNQAMA---ITGGAPAEFTPVLLGITKASLNTDSFISAASFQETTRVLTEAAIEGKSDWLRGLKENVIIGRLIPAGTGFGGFEEELRSEA--------------------------------------------------------GPHPDILDEESGGYR-------RVANLRPD----YTVEMPAATAVAA-PAVLDDPS-----------EDELDA-V-RSK-----------------------------------------------RGIEATA----------------------------------------STFAAFARPS------------------------VEEGL------------------------------------E-EELIPDPAA----------------------VEG-LLEEGLL-----------------------------SD-D--------
>2162190
------------------------------------------------------------------------------------------------------------------------------------------------------------------------------------------------------------------------------------------------------------------------------------------------------------QNDP--------------------------------------------------------------------------------------------------------------------------------------------------------------------------------------------------------------------------------------------------------------------------------------------------------------------------------------------------------------------------------------------------------------------------------------------------------------------------------------------------------------------------------------------------------------------------------------------------------------------------------------------------------------------------------------------------------------------------LNSVWMMANSGARGNMSQVRQLVGMRGLMANPQGEIIDLPIRTNFREGLTVTEYVISSYGARKGLVDTALRTADSGYLTRRLVDVAQDVIVREEDCGTTRSILVRA-EDG-----RFGSRLVGRLTASPVLN-SDGE----------------VL--------------------------AERDKEIDPELSLKF--EKANIKEVSIRSPLTCEAARSVCRKCYGWALAHNELVDLGEAVGIIAAQSIGEPGTQLTMRTFHTGGVSTAETG--VVRSTVSGKVEFGSK-----ARIRGYRTPHGVEAQQAEV-----DF--ALSIKP---------------------------------------------SGK-----G----------------------------------PIQK------------------IDITNGSLLFVQNGDDIEADVTVAQIAAG-A--VKKSVEKATKDVICDLAGQVRYEGAIQPREVTDR------QGNITLKAQ-RLGRLWVLAGDVYNLPPNALPVVQGNVKVKEGQVLAEASQSSEFGGEIRLR--------------------------------------------DSI---------------GDSREVQIVTTAMTLKDFKLIGESTHSG-EIWHLEAK-----------------------DGTRYRLNTIPGSKIGNAEVIAELADDR-FRTKTGGLAKFAPGLSIKK-A-----RSA------KNGFEVSKGGSLLWIPQETHEINKDISLLM--IKDGQWIEAGTEVVKDIFSQTSGIVTVTQKNDILREIIIRGGSFHLCK---EAK---ALERFKG-DGQMVNPGEAIAKGI-SSDQMVFVQS-VE----------------------------------TPEGSGLLLRPVEEYTIPNEAQLPELAHV----KQP-N-GPS-----LGIKATQR-LSFKDGELVKSVEGVELLKTQLNLETFDT------------------------TPQMTVDVEVLR-----D-KR--TKTID-----------------------RLRLVILESILVRRD--TMSD-S-SHGSTHTELQVNDEQMVKAGDVVATTQILCK--QQGIVQLPDVREGD--PIRRLIVEREE-DTTTLTT-------SS--------------------------------TPNV--EIGQRIVDG-EALSS--DDLTTCCGEVEKVEGNK-------------------------------------------------------------------------------------------------------------------------------------VTLRLGRPYMVSPDSVLHVRDGDLVQRGDALALLVFERQKTGDIVQGLPRIEELLEARRPRDSSVLCKNPGIVEIKQGEDD-DSV-------VVTVIESDDAI-SEYPILLGRNVMVSDSQHVQAGELLTDGPINPHELLDCFFA-DLR-G---R-KP-----------------LMDAAQEAIAKLQHRLVTEVQNVYKSQGVSIDDKHIEVIVRQMTSKVRIEDAGDTTLLPGELIELRQVEDTNQAMA---ITGGAPAEFTPVLLGITKASLNTDSFISAASFQETTRVLTEAAIEGKSDWLRGLKENVIIGRLIPAGTGFGGFVEELRAEA--------------------------------------------------------GPHPDILAEDPAGYR-------RIQNLRPD----YTVDMPAAPVANVSGAVLDDPS-----------DEDLEA-T-RSR-----------------------------------------------HGIDPTA---------------------------------------ASNFAAFARPS------------------------GEDEM------------------------------------K-EDQMPDPAA----------------------LEG-LQEEGLL-----------------------------SD-E--------
>1671698
----------------------------------------------------------------------------------------------------------------------------------------------------------------------------------------------------------------------------------------------------------------------------------------------------------------------------------------------------------------------------------------------------------------------------------------------------------------------------------------------------------------------------------------------------------------------------------------------------------------------------------------------------------------------------------------------------------------------------------------------------------------------------------------------------------------------------------------------------------------------------------------------------------------------------------------------------------------------------------------------------------------------------------------------------------------------------------------------------------------------------------------------------------------------------------------------------------------------------------------------------------------------------------------------------------------------------------------------------------------------------------------------------------------------------------------------------------------------------------------------------------------------------------------------------------------------------------------------------------------------------------------------------------------------------------------------------------------------------------------------------------------------------------------------------------------------------------------------------------------------MEAGTEIVKDIFCQSNGVAEVHQKNDILREVVIKPGELHSGDYQTDLG-----DLTLM-DGQIATPGQEVIPGL-VTSELKYIEY-IE----------------------------------TPDGPGLLLRPVTEFHVPDEPGVPSQKSI----NSS-----------IELRAVQR-IPFKDGERVKSVEAIELLRTQLVLEIGED------------------------APQLAADIELSP-----D-QE--EEGVM-----------------------RLQLVILESLVIRRD--VVAD-T-THGSTNTRLLVKDGDVIEAGAVVARTEILSK--QSGEVR-GIREGVE--AIRRVLIVREA-DLIKIPVN---------------------------------------ALPSV--APGDLLVAG-SEIAA--GTVIQNSGMVSQVEKIL--------------------------LENG-------------------------------------------------------------------------------------------------SESYQ-VILRKGRPYRVSTGAVLLTMDGDLVQRGDSLVLLVFERTKTGDIIQGLPRIEELLEARKPKESCVLVKYPGQAQVHAN--D-DNI-------EVSVVSSDGTI-TDYPLGHGQNVIVADGQSVQVGEALTDGPQNPHEILETFFN-YYR-E---H-ES-----------------IYEACLRSFEACQKFLVNQVQAVYQSQGIDISDKHIEVIVRQMTAKVRIDDGGDTTMLPGELIELRQVEQVNEAMS---ITGGATAQYTPMLLGITKASLNTDSFISAASFQETTRVLTEAAIEGKSDWLRGLKENVIIGRLIPAGTGFNAYEDALSAEI---------NRLE---------QSWDD-------------------------------DVDIFEEDD-----------------------------------LQSVVLDDQT-----------ARSLEL-E-NS------------------------------------------------LNLSPAN----------------------------------------QNFADSQSGPQ-----------------------NQSQLIDDSISEFSPVKDK-----L-G--------------SVLDDSDFPPGNFDS--------DFPPDNFDSNFPNDLEDDLIDDDDSDD------------------SYDGYDDFDENAPDLI-
>203124
-MP-------------------------------------KLEQ---RFD-------------Y-VKIGLAS---PDRIRGWGERTLPNGTVVGEVTKPETINYRTLKPEMDGLFCERIFGPAKDWECHCGKYKRVRHRGIVCERCGVEVTES---RVRRHRMGHIKLAA-----PVTHVWYLKGIPSYMAILLDMPLRDVEQIVYFNAYVVLEPG----------------------------------------------------NHESLSYKQLLSEDVWLEIEDQIYSEDSEI-FVGVD--VGIGAEALQVLLANLD-----------------------LEVEAE-----------------------KLREEIANSKGQ--KRAKLIKRLRVIDNFIATGSRPEWMVLDAIPVIPPDLRPMVQLDGGRFATSDLNDLYRRVINRNNRLARLQEILAPEIIIRWNEKRMLQEAVDALIDNGRRGRTVVGANNRPLKSLSDIIEGKQGRFRQNLLGKRVDYSGRSVIVVGPKLAINQCGLPREMAIELFQPFVIHRLIRQGLVNNIKAAKKLIQKGDPNVWDVLEEVIDGHPVMLNRAPTLHRLGIQAFEPILVEGRAIQLHPLVCPAFNADFDGDQMAVHVPLSLESQAEARLLMLASNNVLSPATGRPIITPSQDMVLGCYYLTAENH--------KLQGS----------------KALYFANPDDVILAYQQDKIDLHTYVYLRLAPD---VE--------------------------IETDKPEEIPPDIQQISDELVVHTYWMPLDSKVLPNTLGELKSEQKCENG-----DLV-KAYNLYRIHYSQEGEIKKVYIKSRQVR---NKLKD----LGFRYATKA------------------------------GVSISVDDLQVPPSKRQLLDEAEQEIRNTTERYTKGKITEVERFQKVIDTWNSTSENLKNEVVQSVLRST-DP----LNSVYMMAFSGARGNISQVRQLVGMRGLMADPQGEIIDLPIKTNFREGLTVTEYIISSYGARKGLVDTALRTADSGYLTRRLVDVSQDVIVREADCGTKRGVMVTSMKDGDRVLIPVKDRLLGRVLADDVKDPKTGE----------------IVTQGH--------------------IQAVKNQVLTEDLAKAI--GKAGVENVFVRSPLTCESPRSVCQTCYGWSLAHGHMVDMGEAIGIIAAQSIGEPGTQLTMRTFHTGGVFTGEVAR-QFVASFGGVVKYPSN-----VRTRSFRTRHGDEAMIAEN-----NF--DMIIL----------------------------------------------GVD-----G----------------------------------RKET------------------IPIAQGSILMVQNNQQVSAGIVLAEVPKVGQ--VRKTTEKVTKEVASDLAGELKFAQLV-QEEKVDK------QGTTTRIAQ-RGGLIWILEGEVYNLPPGAEAMVKNGTRININSVLAETKLVTEHGGVIRISSSPLYSPEKQNETNVLAQATQESTIDELEASMTGTSAQLPINTEMPD---------------NLPREIEVITASVRLDQAKVRLESISNR-EQYIIETQ-----------------------NDQRFALKVTPGSKVGNHEVIAELLDEN-YQTSTGGIIKYA-GVEVLK-R-----GKA------KQGYEVVKGGTLLWIPEECHEVNKDISLLL--VEDGQYVEAGTEIVKDIFCQSNGVTEVHQKNDILREVVIKPGKLHSGNYEIDLG-----DLTLM-DGQIATPGEEVIPGL-VTSELKYIEY-IE----------------------------------TPEGPGLLLRPVTEFHVPDEPGVPSQKSI----NSS-----------IELRAVQR-IPFKDGERVKSVEGIELLRTQLVLEIGEE------------------------APQLAADIELLP-----D-LE--EEGIM-----------------------RLQLVILESLVIRRD--VVAD-T-TQGSTSTRLLVKDGDVIEAGGVVSRTQILSK--KSGEVR-GIREGSE--AIRRILIVREA-DLVKIPVN---------------------------------------TLPSV--VEGDLLVAG-TEIAP--GIVIPRSGLVSKVEETV--------------------------LNDG-------------------------------------------------------------------------------------------------SKGYQ-VILRKGRPYRVSTGAVLLTMDGDLVQRGDILVLLVFERTKTGDIIQGLPRIEELLEARKPKESCILVKYPGQAQVNVN--D-DNV-------EVSVVSSDGTI-TDYPLGHGQNVIVADGQNVNVGEALTDGPQNPHEILETFFN-YYR-E---H-ES-----------------AYEACLRSFEACQRFLVNQVQAVYQSQGIDISDKHIEVIVRQMTAKVRIDDGGDTTMLPGELIELRQVEQVNEAMS---ITGGATAQYTPMLLGITKASLNTDSFISAASFQETTRVLTEAAIEGKSDWLRGLKENVIIGRLIPAGTGFNAYEDALSAEI---------NRLE---------QNWDD-------------------------------DLDIFEEGD-----------------------------------LQSVVLDDQT-----------ARSLEF-E-NS------------------------------------------------LNLSSAN----------------------------------------QNFVDSQGKPQ-----------------------SQSSFIDDSMSEFSPVKDK-----S-G--------------SVLDDSDFPPGNFDS--------DFPADNYDLEHEIDLEDDV---------------------------YDGYDDFDENTPDLI-
>1188229
-MT-------------------------------------RTDSG--SFD-------------F-VKIRIAS---PERIRHWGQRTLPNGQVVGEVTKPETINYRTLKPEMDGLFCERIFGPVKDWECHCGKYKRVRYRGIVCERCGVEVTES---RVRRHRMGYIKLAA----PRVTHVWYLKGIPSYIAILLDMALRDVEQVVYFNAYVVLNPG----------------------------------------------------NAENLSYKQLLTEDQRMDIEDELYREDTKL-FTGVE--IGFGAEAVQQLLKDLDKP---------QDGR------RGLELEAE-----------------------YLRQEIITAKGQ--RKPKLIKRLRVIDSFIATSAQPEWMVLDVIPVIPPELRPMVQLDGGRFATSDLNDLYRRVINRNNRLARLQEILAPEIIVRWNEKRMLQEAVDALIDNGRRGRTVAGPNNRPLKSLSDIIEGKQGRFRQNLLGKRVDYSGRSVIVVGPKLKLYQCGLPREMAIELFQPFVIHRLIHLGIVNNIKAAKKKIQREDPDVWDILQEVIQGHPILLNRAPTLHRLGIQAFEPILVEGRAIQLHPLVCPAFNADFDGDQMAVHVPLSLEAQAEARVLMLAAGNLLSPATGQPIIAPSQDMVLGAYYLTAENP--------TPQKG----------------QGRHFASMNDVILAYEQKQVNLHAWIWLRYEGE---VE----------------------------VEPADRKKGIGEET---------LLRTDT-------------QTRSDG----VTETLELYGQKRRG--------------ERIQE-TDFIKS----MGFRYATQA------------------------------GVSISIDDLRVPPSKPELLQLAEEVIQTTKERYDRGEITKVEQFQKVIDTWNATSETLKDDLMQDALEQTSDP----LNPVYMMATSGARGNVSQVRQLVGMRGLMADPNGEIIEQPIKANFREGLTVTDYIISSYGARKGLVDTALRTADSGYLTRRLVDVAQDMIIREVDCGTQKGIILRTLQVGER-QIPLRERLIGRVAARDILHPETQA----------------VL--------------------------VVRNQSISSDLAKAI--VKAGVTEVMVRSPLTCEASHSICQNCYGWNLAHGQLVDMGEAVGIIAAQSIGEPGTQLTMRTFHTGGVFTGDVAE-LTRAPFAGVMELGNE-----APTRTHRTRHGEDALVAEG-----DT--ILKLV------------------------------------------------------GET--------------------------------ETKE------------------FTLTKGSIVLVQPGTQVRPGQVLAEKPITGH--TRRTTEKATRDVSTDIPGEVYCADLQ-VEEKLDRSAGSDGQSATIRSTQ-RAGLIWVLAGEVYNLPPGAEPVVQTGQEIQAETVLSQTDLISEHGGLVRLS------------------------------------------QGENH---------------RGSREIKIITSSVLLDQAKVIKETLHGS-EHYMLETR-----------------------AGQRFALKVSPGSKVTHATVVAELQDSQ-YRTQTGGIVRYSAGLETIR-K-----GRG-----SKQGYEVTQGGTLLWIPEETHEVNKDISLLL--VAAGESVEAGTEIVKDIFCQNAGVVEVVEKNDILREVVLKPGQVFLVD---DPN-----LAMER-HESLAHPGETVLPGL-QVEALSFLEY-VD----------------------------------TPAGAALLLRPVVEYTIATEPAVPSQEAM----HES---GAG-----IRLRTVQR-LSYKDTERVKSKDGVELLRTQLVLEIGED------------------------APQLAADIEFMP-----D-GQ--DDAIS-----------------------RLQLVILESLVVRAD--EEAD-Q-IQGRTQTQILVQDGQTIAPASPVARTVMLSR--TGGFVG-RIIQEGG--TTRKLVVVTSE-DQFQLPLG------GA--------------------------------KAQV--RAGQMLRAG-DELAP--GVTAPESGQVVQVKKDQ-------------------------------------------------------------------------------------------------------------------------------------VTLRLARPYLASAGATLHVGHGDLVQRNERLVTLVFERVKNSDIIQGLPRIEELLEARKPKDSCNLAPRSGQVQVTRSP-D-DTY-------QIKIIASDGQEVNDLKTDPGQNLVVTDGEIVQAGEPLTDGPINPHELLELFFK-VYR-E---N-ES-----------------PYEACRHSLEKVQTHLVNEVQGVYRNQGIEISDKHIEVVVRQMTAKVLVEDGGDTMRLPGEMMTLREIESLNNTVP------GAPAQYGPKLMGITKAALNTDSFISAASFQETTKVLTEAAIEGRVDYLRGLKENVIIGRLIPAGTGFFAESSSGYRHRTVIEVP--ESEEE--------------------------------------------------------------------------------------ILVLSEDMVDDST----------DPRQVLV-E------------------------------------------------------------------------------------------------------------------------------------------------------------------------------------------------------------------------------------------------------EE----------
>1982223
-MS----------------------------------------------D-------------------------------------------------------------------------------------------------------------------------------------------------------NKKIFRN----------------------------------------------------------------------------------------------------------------------------------------------------------------------------------------------------------------------------------------------RVINRNNRLARLQEILAPEIIIRWNEKRMLQEAVDALIDNGRRGRTVVGANNRPLKSLSDIIEGKQGRFRQNLLGKRVDYSGRSVIVVGPNLKMHQCGLPREMAIELFQPFVIHRLIRQNLVNNIKAAKKLIQRGDPSVWDVLEEVISGHPVMLNRAPTLHRLGIQAFEPMLVEGRAIKLHPLVCPAFNADFDGDQMAVHVPLSIEAQAEARLLMLASNNILSPATGRPIVTPSQDMVLGCYYLTAKNP--------KAVRG----------------KDRYFSNLEDACVAYTHGLLDLHAEIWVRFDGE---VD----------------------------LDEPE-------EIDGE-------------------------EKSADG-----SNLTKLYRGQKSGNL-----------TRRVR---DELKD----LGFKYATRA------------------------------GVSISVDDLQIPQSKKDLLEEAEEEIRRTERRYTKGEITEVERFQKVIDTWNGTSEALKDEVVLDALRST-NP----LNSVYMMAFSGARGNISQVRQLVGMRGLMADPQGEIIDQPIKTNFREGLTVTEYIISSYGARKGLVDTALRTADSGYLTRRLVDVSQDVILREIDCGTERGITLGDMTDGDRILIPLKDRLMGRVLGEDVKNPETGE----------------IISFGE--------------------IRAVRNQVVCDDLASAI--CNAGVKKVFVRSPLTCEANRSVCRHCYGWSLAHAEMVDLGEAIGIIAAQSIGEPGTQLTMRTFHTGGVFTAEAAG-FLRAPFDGTVKFPKT-----LRLRAFRTRHGDDSFLAES-----NG--CLTVE------------------------------------------------------GKD--------------------------------GNKR------------------INISQGSTVVVHDGQAVNADQVLVEIMAGGR-TARKTTEKATKDVATDLAGEVKFADVV-PEEKLDR------QGNMTRIAQ-RGGLLWVLAGEVYNLPPGAEPVVKNGDRVEPGSVLAQTKLQTEHGGIVRITDDNDIDP-----ATVATETLADG--------------MITTSSGEEN---------------ALPREIEIITASVLLDQALVRLQSELGR-EQYVIETN-----------------------SNHRFSLKVTPGSKVENHEVIAELMDDS-YRTTTGGIIKYA-GVEVAK-R-----SKG------KQGYEVTSGGTLLWIPEECHEVNKDISLLI--VEDGQYVEAGTEVVKDIFCQSKGVIEVTQKNDILREIVVKPGELHLVD---DPE-----MVMAI-DGQIKNAGEEVIPGV-TATELNYVEY-VE----------------------------------TPEGPALLLRPVVEFHVPETPPIPSQESL----NQS-----------ISLQAVQR-LSYKDGERVRSVEGVELLRTQLVINIGTE------------------------APQLAADIELIP-----D-EE--NPEIM-----------------------RLQLVILESLVIRRD--IIAD-S-TQGSTRTRLLVHDGQEIEPGAVVTRTEILGK--DGGVVG-GIRSGAE--ILRRCLIVRDT-DMMTIQLP------DG-------------------------------VTPTV--KVGQLVVED-SEIAP--GVKLSQSGQVVAINQDD--------------------------------------------------------------------------------------------------------------------------------SETS-IVLRIGRPYRVSSGAVLHLSDGDLVQRGDNLVLLVFERPKTGDIIQGLPRIEELLEARKPKEACILAKQPGTAQLEVF--D-DLV-------QLRVIESGGAA-TEYPLTPGQTVIVSDGQTVDVGQPLTDGPANPHEILEVFFN-YYL-E---Q-DG----------------MVYEAALKSFQKCQIFLVNEVQSVYQSQGIDISDKHIEVIVRQMTSKVRIDDGGDTTTLPGELTELRQVEQVNEAMF---ITGGAPARYTPVLLGITKASLNTDSFISAASFQETTRVLTEAAIEGKSDWLRGLKENVIIGRLIPAGSGFNAYEDAVLA------------------------------------------------------------EDSAVDEEPYNYP------------EDD----------VNNDDLREDVILDDHS-----------ARAYSD-Q-AM---------------------------------------------------------------------------------------------------------------------------------FSDDLVDNEDDEDNE----------F---------------AINDDSDN----------------FPL----------IDDDDEEPFSSAI------------------ITDDILD-DDDF-----
>2107694
------------------------------------------------------------------------------------------------------------------------------------------------------------------------------------------------------------MFYNY--TVDKN--------------------------------------------------------------------------------------------------------------------------------------------------------------RLKKLIAWTYQN---------------------------------------------------------------------------------------------------------------------------------------------------------------------------------------------------------------------------------------------------------------------------HGSARCAQMA----------------------------------------------------------------------------------------------------------------------------------------------------------------------------------------------------------------------DDLKD----LGFRFATKA------------------------------GVSISVDDLTVPPAKRNMLESAEQEIRLTEQRYAKGEITEVERFQKVIDTWNSTSEALKDEVIRN-FRET-DP----LNSVYMMAFSGARGNMSQVRQLVGMRGLMANPQGEIIDLPIKTNFREGLTVTEYVISSYGARKGLVDTALRTADSGYLTRRLVDVSQDVIVREHDCGTKTFITVSPMKDGDRILIPLSDRLFGRVLAEDIVV--DGE----------------VI--------------------------AKRNDFIDAEMSMKI--EKM-VESVKVRSPLTCEAVRSVCQQCYGWSLAHGHLVDMGEAVGIIAAQSIGEPGTQLTMRTFHTGGVFTGEVVR-QVKANFDGTIRFGEG-----LSTRRIRTRHGEEREQVEV-----NA--EFTLVPD--------------------------------------------NKK-----T----------------------------------EPVS------------------YSVTPSSLLFVEDGQKVTFEQLLAEVANA---KLQRSTERATKDVTTDLAGEVLFSQLV-PEEKTDR------QGNTTRIAQ-RGGLLWVLSGDVYNLPPGAEPVVKNGEQVYVGTVLAETKLVSNSGGVVRLE--------------------------------------------------------------PNSREIDIVTASVLLDQAQVRVESSGGR-EQFIIYTA-----------------------DGQRFLLKTTPGTKVQNNAIVAELIDDR-YHTHSGGLIQYG-GLEVSK-------GSR------KQGYEITRGGTILWIPEETHEVNKDISLLQ--VEDGQYVEAGEEVVKDIYAQSSGVVEVIQKNDILREIIIKPGKLYLD---LDPE-----ATKIE-SGQVLNAGTQITPLL-VADELRMAEW-VE----------------------------------TTEGYGLLLRPVQEFTVSDEPDVLSQGSI----NAE-G-GRQ-----IRLRSVQR-IFFKDGERVKSVDGTQLITTQLVLEMSSEET-D-------------------LMTHLAADIELKP-----D-E---DAECQ-----------------------RLQLVMLETLVLRRD--TESD-P-LGGNISTRVLVHDNQEIPPGAVIARTEIQCK--EAGQIR-GIKSGIE--AIRRILIVRNS-DLIKIETS---------------------------------------QKPKV--KVGDLVIAE-EEMAP--GVHAPYSGQVVEIDRKG---------------------------------------------------------------------------------------------------------------------------------EYT-VTIRGARPYRVSAGAILHIDDGDLVQRGDNLVLLVFERTKTGDIIQGLPRIEELLEGRKPKEACILARKPGICQVEYGE-DGDSL-------GIKIIEDDGTV-SEYPLLTNQSLLVTDGQRVETATPLTDGPANPHEILEIFFN-YHV-D---D-LG-----------------VYEASLRGLQKAQIFLVDQVQSVYQSQGIDISDKHIEVIVRQMTSKVRIDDGGDTTMLPGELVELRQVEQVNDAMS---ITGGATARYTPVLLGITKASLNTDSFISAASFQETTRVLTEAAIEGKSDWLRGLKENVIIGRLIPAGTGYNAHEHGGA--IAPIDSQ-SDERED-MTNSR--------------------PYYS----QADVRPSVFSNRFTDLED--D-----------------------------------EDIVLDDQT-----------ARAMSQ-S-EVLK--------------------------------------------------------------------------------------------LNSFSDTRM---------ISRMTDD----------DDDDEFE-------------------------------------DGYD-------------------------------DDDY-------------------------------DD-DDDDE----
>1920663
-MT----------------------------------------------------------------------------------------------------------------------------------------------------------------------------------------------------------FYNH--IVDKG--------------------------------------------------------------------------------------------------------------------------------------------------------------RLKKLIAWTYRN---------------------------------------------------------------------------------------------------------------------------------------------------------------------------------------------------------------------------------------------------------------------------YGSARSAQMA----------------------------------------------------------------------------------------------------------------------------------------------------------------------------------------------------------------------DFLKD----LGFRFATKA------------------------------GVSISIDDLKIPSSKRALLDSAEQEIRTTQERYARGEITEVERFQKVIDTWNSTSEELKDEVIRN-FQET-DP----LNSVYMMAFSGARGNMSQVRQLVGMRGLMADPQGEIIDLPIKTNFREGLTVTEYIISSYGARKGLVDTALRTADSGYLTRRLVDVAQDVIIREVDCGTSRSLKVTAMKDGDRVKIPLVDRLLGRVLAEDIVV--DGQ----------------IL--------------------------AKRNQSIDPELAVAI--SEK-VDEVMVRSPLTCEAARSVCQTCYGWSLAVGKQVDLGEAVGIIAAQSIGEPGTQLTMRTFHTGGVFTGEVAR-QEKAPDIGKVKWGKG-----LSTRKVRTRHGDDAFAVEV-----AG--DLTWVS---------------------------------------------TTG-----E----------------------------------KSTT------------------YSVTPGSLLFVDNGQSVIKDQLLAEVTSA---KVAKSTERATKDVSTNLAGEIFFANLV-AEEKTDR------QGNTTRIAQ-RGGLIWVLSGDVYNLPPGAESVVSNGSQVKVGSVLAETRLTSIGGGVVRHE--------------------------------------------------------------PNSREIEIITASVLLDRSEVRKESSSGH-DQYVIHTT-----------------------DNQRFLLKAAPETKVQNHAIIAELIDDR-YQTTTGGILRYA-DIEIAK-------GSR------KAGYEVIKGGTLLWIPEETHEVNKDISLLQ--VEDGQFVEAATEVVKDIFCQSSGVVEVVQKNDILREIIVKPGDFHLD---LDPD-----EVGIE-TGQLIPPGTEVLPGV-VTTDLRQAEW-IE----------------------------------STEGLGLLLRPVMEYPVSDEPAAPSQGSI----NEL-G-GRQ-----IELRSVQR-LFYKDGERVKSVDGTHLLSTQLVLEITSLAS-D-------------------ITPHLSADIELYN-----D-E---ESDCQ-----------------------RLQLVILESLVLRRD--LEND-P-YTGLIETTVLVTDGQQIPPGSVVAKTEIQCK--EDGEVR-GIKRGQE--AIRRVLIVREE-DRKTIVIP---------------------------------------QKPTV--SAGDLVVAS-TELAP--GVIASDSGQVLEVKPSG--------------------------------------------------------------------------------------------------------------------------------SEYA-ITLRLARPYRVSAGAILHIDDGDLVQRGDNLVLLVFERSKTGDIIQGLPRIEELLEARKPKEACVLARKPGVCQVEYLE-D-ESV-------DVKIIEDDGSI-SEYPILPNQNVMVSDNQRLDVGDPLTDGPANPHEILEVFFN-YYV-E---R-EG-----------------VYEAAMKGLQAAQKFLVNQVQTVYQSQGIDISDKHIEVIVRQMTAKVRLDDGGETTMLPGELVELRQVEQVNEAMA---ITGGAPARYTPVLLGITKASLNTDSFISAASFQETTRVLTEAAIEGKSDWLRGLKENVIIGRLIPAGTGYNIHED-------IIMGTNLENSEE-SGKNRSS--LYGR-E-------NDRSLSD----SNYDSARPSRLLVDNLDE-VD-----------------------------------EHMILDDNI-----------ARAY---A-ET------------------------------------------------------------------------------------------------------------------PWGMD-AD-------SDKNFI-------------------------------------------------------------------------DDLF-------------------------------ED-EDE------
>1228987
-MT----------------------------------------------------------------------------------------------------------------------------------------------------------------------------------------------------------FYNH--IVDKG--------------------------------------------------------------------------------------------------------------------------------------------------------------RLKKLIAWAYRN---------------------------------------------------------------------------------------------------------------------------------------------------------------------------------------------------------------------------------------------------------------------------YGSTKSSQMA----------------------------------------------------------------------------------------------------------------------------------------------------------------------------------------------------------------------DNLKD----LGFRYATKA------------------------------GVSISIDDLTIPPTKKGLLDSAEQSIRATQDRYAKGEITEVERFTKVIDTWNSISEELKNEVIRN-FQET-DP----LNSVYMMAFSGARGNMSQVRQLVGMRGLMADPQGEIIDLPIKTNFREGLTVTEYVISSYGARKGLVDTALRTADSGYLTRRLVDVSQDVIVRELDCGTKRGLKVVAMKDGDRVKIPLADRLLGRVLAEDIVV--DGQ----------------VL--------------------------AQRNQSIDPELASLI--SEH-VEEVMVRSPLTCEAARSVCQQCYGWSLAAGRLVDLGEAVGIIAAQSIGEPGTQLTMRTFHTGGVFTGEVAR-VIKAPNNGTVTWGKG-----LSTRKVRTRHGDEAFQVEI-----AG--DIIWTP---------------------------------------------NGS-----G----------------------------------KKVA------------------NSVTPGSFIFVADGTEVGPDQLLAEVTNA---RIQKSTERATKDVTTDLAGEVLFAQLM-PEEKTDR------QGNSTRTAQ-RGGLLWVLSGQVYNLPPAAEPVVANGDKVKPGTILAETKLVSVSGGVVRTV--------------------------------------------------------------TGSREIEIITASVLLDEAEVKMEGTGSR-EQYVIHTA-----------------------EGQQFLLLAAPQTKVQNHSIIAELIDDR-YQTNTGGILRYG-GIEVSK-------GSR------KTGYEITKGGSLLWIPEETHEVNKDISLLL--SEDGQFVEAGTEVVKDIFCASSGVVEVVQKNDILREIIIKPGDFYFD---VDPD-----KVSIE-NGALIPPGTQVLSDV-TTGSLCQGEW-IE----------------------------------SPDGLGLLLRPVEEYLVSDEPLAPSQGSI----NDD-Q-GRT-----IELVPCQK-LFFKDGERVKSVDGTQLLSTQLVLEIYQKES-E-------------------HGTNLVADIELKT-----D-E---NANCQ-----------------------RLQLVILESLVLRRD--LDSD-P-HGGKIQTNILVSNGEQIPPGAVVAKTEIQST--SIGEVR-GIKQGIE--AIRRILVVRDD-DLETITVD---------------------------------------KKPIV--RPEDLMVAD-AELAA--GVKVQSSGRVVAVSQTQ------------------------------------------------------------------------------------------------------------------------------DNSGFE-VVLRRARPYRVSPGAILHIDDGDLVQRGDNLVILVFERSKTGDIIQGLPRIEELLEARKPKESCILARKPGITQVEYSD-D-EMV-------DVKIIEDDGTV-SEYPILPPQNVMVSDGTRVEVGDQLTDGPANPHEILEVFFD-YYV-D---L-LG-----------------VYGAAVKGLRAAQKFLVNQVQMVYQSQGIDISDKHIEVIVRQMTAKVRVDDGGDTTMLPGELVELRQIEQVNEAMA---ITGGAPARYTPILLGITKASLNTDSFISAASFQETTRVLTEAAIEGKSDWLRGLKENVIIGRLIPAGTGFHTHEE-------LSMGN-VEIDSE-RL-SRVT--AYNKSE-------SEKSCSWESFVSSSDSNSSEHLLKSNLDE-VD-----------------------------------EDMVLDDNI-----------ARAYTK-S-DI------------------------------------------------------------------------------------------------------------------PWELD-SN-------TTE---------------------------------------------------------------------------------------------------------------------------
>41431
-MT----------------------------------------------------------------------------------------------------------------------------------------------------------------------------------------------------------FYNY--IVDKG--------------------------------------------------------------------------------------------------------------------------------------------------------------RLKKLIAWAYRN---------------------------------------------------------------------------------------------------------------------------------------------------------------------------------------------------------------------------------------------------------------------------YGSARSSQMA----------------------------------------------------------------------------------------------------------------------------------------------------------------------------------------------------------------------DNLKD----LGFRFATKA------------------------------GVSISIDDLTIPPTKRGLLESAQESIRITESRYAKGEITEVERFQKVIDTWNSTSEELKDEVIRN-FQET-DP----LNSVYMMAFSGARGNMSQVRQLVGMRGLMADPQGEIIDLPIKTNFREGLTVTEYVISSYGARKGLVDTALRTADSGYLTRRLVDVSQDVIVRETDCGTQRGLMVSAMKDGDRVKIPLVDRLYGRVLAADVVV--DGE----------------VL--------------------------AKRNQSIDPELAAFL--SER-VEEVMVRSPLTCEAARSVCQNCYGWSLAVGRLVDKGEAVGIIAAQSIGEPGTQLTMRTFHTGGVFTGEVAR-QVKAPGRGKISWGKG-----LNTRKVRTRHGDDAEQVEI-----AG--DLVWTP---------------------------------------------TDG-----G----------------------------------KAVP------------------FSVTPGSFLFVTQGQTVETDQLLAEVTNT---RVQKSTERATKDVTTDLAGEVLFSQLV-PEEKTDR------QGNTTRIAQ-RGGLLWVLSGQVYNLPPGAEPVVSNGDSVEPGTVLAETKLISVHGGVVRRP--------------------------------------------------------------EGSREIEIITASVLLDHAEVKMESSGGR-EQYIIHTQ-----------------------DGQRFLLLAAPDTKVQNHAIIAELIDDR-YQTNTGGILRYG-GIEVSK-------GSR------KMGYEVTQGGSLLWIPEETHEVNKDISLLV--VEDGQYVEAGTEVVKDIFTSISGVVEVIAKNDILREIIIKPGEFYLDDSGLGSS-----GHTIA-NGDLVPPGTEVLPGI-VTEELHYAEW-VE----------------------------------STEGVGLLLRPVEEFPVSDSPATPKQGSI----NAS-G-GRQ-----IELRSVQR-IFYKDGERVKSVDGTQLLSTQLVLEIEVDSS-E-------------------HTPHLTADIELKE-----D-P---KIEGT-----------------------RLQLVILESLVLRRD--LDTD-P-HGGLIKTNVLVKNGEQIPPGAVVAATEIQCS--VGGEVR-GIKQGIE--AIRRILIVRDE-DKARLVLD---------------------------------------TPPSV--GVNSLIVES-GELAP--GMPSDVSGRVIAVNPLG------------------------------------------------------------------------------------------------------------------------------DSGQFE-LILRKARPYRVSAGAILHIDDGDLVQRGDNLVLLVFERSKTGDIIQGLPRIEELLEARKPKEACILARKPGVTQVEYLE-D-ESV-------DVKIIEEDGTI-SEYPILPNQNVLVSDGTRVDVGEPITDGPANPHEILEVFFN-YYV-D---R-LG-----------------VYEAALKGLRAAQQFLVDQVQTVYQSQGIDISDKHIEVIVRQMTSKVRVDDGGDTTMLPGELVELRQIEQVNEAMA---ITGGAPARYTPILLGITKASLNTDSFISAASFQETTRVLTEAAIEGKSDWLRGLKENVIIGRLIPAGTGFHLSED-------LSTIE-PEFESE-RP-SRSP--SYSR-E-------FER--------SSGESNHPNRLLGSNLDE-VD-----------------------------------ENMVLDDNI-----------ARAYAE-G-DA------------------------------------------------------------------------------------------------------------------PWSYD-VD-------DDDD----------------------------------------------------------------------------DEF-------------------------------DD-DDD------
>1453429
-MT----------------------------------------------------------------------------------------------------------------------------------------------------------------------------------------------------------FYNQ--IVDKR--------------------------------------------------------------------------------------------------------------------------------------------------------------RLKKLIALAFRN---------------------------------------------------------------------------------------------------------------------------------------------------------------------------------------------------------------------------------------------------------------------------YGSAHSSQVA----------------------------------------------------------------------------------------------------------------------------------------------------------------------------------------------------------------------DDLKN----LGFRYATKA------------------------------GVSISIDDLTVPPAKRGMLQSAEQEISRTEARYARGEITEVERFQKVIDTWNSTSEELKDEVVRN-FRKT-DP----LNSVYMMAFSGARGNMSQVRQLVGMRGLMADPQGQIIDQPIKTNFREGLTVTEYVISSYGARKGLVDTALRTADSGYLTRRLVDVSQDVIVREIDCGTRRGLMVKAMKDGERVKIALGDRLLGRVLAEDVIV--GND----------------IL--------------------------AKRNQAIDAELAAKI--GAS-VEYVIVRSPLTCEAARSVCQSCYGWSLATGRFVDLGEAVGIIAAQSIGEPGTQLTMRTFHTGGVFTGEVAE-QIKSPSEGIIRWNKG-----LSARKVRTRHGEDAFQVEV-----GG--ELNWCS---------------------------------------------SKN-----D----------------------------------DKSS------------------YSITPGSVLFVADGDSVQKDKMLAEVTSA---KTTCATERATKDVSTDLAGEVFFASLV-SEEKTDR------QGNTTHIAQ-RGGLVWILSGEVYNFPPGAEPTVSNGDQVVEEDVLAETKLVSMNGGIVRYL--------------------------------------------------------------SESREIDIITASVSLDKAEIRRESSGGH-EQYIIYTA-----------------------ENQRFLLKATPETKVQNHAVIAELIDNR-CETSTGGILRYG-GIEVAK-------GSR------KTGYEILGGGTLLWVPEETHEVNKDISLLI--VEDGQYVEAGTEVVKDIFCQSSGVVEVVQKNDILREIIIKPGEFHLD---VDPN-----EVVLK-NEDLVPPGTEVLPGV-VSTDLCQVEW-IE----------------------------------STEGQGLLLRPVEEYNINHKPKVPSQNSI----NGK-DLERH-----IELRTVQK-LFYKDGERVKSVDGVHLLNTQLVLEIETGND-Q-------------------LSSTLVADIELKD-----D-D---KKDCQ-----------------------RLQLVILESLTLRRD--LDTD-P-YGGIIKTSVLVSNGDQISPGDIVAKTQIRCK--ENGRIR-GIKDGLE--AVRRLLVVRNE-DIQVFTLN---------------------------------------EEPKV--KENDLVVAG-TELAS--GVITAESGLISSINKIS-------------------------------------------------------------------------------------------------------------------------------ASNYK-VTLRLARPYRVSAGAILHVDDGDLVQRGDNLVLLVYERAKTGDIIQGLPRIEELLEARKPKEACILARKPGVCQIEYSD-N-EIL-------SMKVVEEDGAE-TDYPILLNQNVIVSDNQKVDIGEHLTDGPANPHELLEVFFN-HYV-D---K-KG-----------------VYEAALIGLQEAQKFLVDQVQVVYQSQGIDISDKHIEVIVRQMTAKVRVDDGGDTTMLPGELVELRQIEQVNEAMS---ITGGAPAMYTPVLLGITKASLNTDSFISAASFQETTRVLTEAAIEGKSDWLRGLKENVIIGRLIPAGTGFNVHEE-------MLTGA-VDASDD-NSDNQHE--KESK-Q-------NNK----------YDREHSNRLLGSTLDK-VD-----------------------------------ENMILDDNI-----------ARAYTK-A-ET------------------------------------------------------------------------------------------------------------------PWNIY----------GK----------------------------------------------------------------------------------------------------------------EK-DDE------
>423474
-MT----------------------------------------------------------------------------------------------------------------------------------------------------------------------------------------------------------FYNQ--IVDKG--------------------------------------------------------------------------------------------------------------------------------------------------------------RLKKLVAWAYRN---------------------------------------------------------------------------------------------------------------------------------------------------------------------------------------------------------------------------------------------------------------------------YGAARSSQVA----------------------------------------------------------------------------------------------------------------------------------------------------------------------------------------------------------------------DNLKD----LGFRYATRA------------------------------GVSISIDDLTVPPTKRGMLDSAEKEINSTEAKYARGEITEVERFQKVIDTWNSTSEELKDEVVRN-FRQT-DP----LNSVYMMAFSGARGNMSQVRQLVGMRGLMADPQGQIIDQPIKTNFREGLTVTEYVISSYGARKGLVDTALRTADSGYLTRRLVDVSQDVIVREIDCGTHRSLKVTAMKDGERVKIALGDRLLGRVLAEDVVV--GDE----------------II--------------------------GSRNQYIDGDLAAKI--GKS-VESVRVRSPLTCEAARSVCRYCYGWSLATGRPVDLGEAVGIIAAQSIGEPGTQLTMRTFHTGGVFTGEVAE-QIKAPDEGTVKWGKG-----LSTRKVRTRHGEDAFQVEL-----AG--DLIWTP---------------------------------------------SGS-----G----------------------------------KKKT------------------YSVTPGSVLFAADGDNVEKEQMLAEVTAA---KSTRSTERATKDVSTDLAGEVFFANLI-AEERTDR------QGNTTHIAQ-RGGLVWVLSGEVYNLPPGAEAVVENEDTVTEGTILAETQLVSVNGGVVRYQ--------------------------------------------------------------PESREIDIITASVLLDQAEVRKESSAGH-EQYVIDTA-----------------------AGQQFLLKATPDTKVQNHAIIAELIDDR-YQTSTGGILRYG-GLEVAK-------GSR------KTGYEVVEGGTLLWVPEETHEVNKDISLLV--VEDGAYVEAGTEVVKDIFCQSSGAIEVVQKNDILREIIIKPGEFHLD---VDPE-----EVPFK-NEDLIPPGTEVLPGV-VTTDMRQAEW-IE----------------------------------STEGMGLLLRPVEEYPVSNEPTVPSQGSI----NEE-EVERH-----IELRSVQR-LFHKDGERVKSVEGISLLNTQLLLEIETGSE-Q-------------------SAANLAADIELKN-----D-E---DEDCQ-----------------------RLQLVILESLILRRD--LDTD-P-HGGIINTSVLVTDGDQIAPGAVVAKTEIQCK--EEGQVR-GIKSGAE--AVRRVLVVQEE-DLENITLQ---------------------------------------DEPKV--AKGDLIVAG-TELAP--GVKATESGFVVAINQVD--------------------------------------------------------------------------------------------------------------------------------DGYE-LKLRLARPYRVSAGAILHIADGDLVQRGDNLVLLVYERAKTGDIIQGLPRIEELLEARKPKEACVLARKPGVCQVEYLE-D-ESV-------DVKVIEDDGTV-SEYPVLLNQNAIVSDNQKVDVGDHLTDGPANPHELLEVFFD-YYV-D---K-KG-----------------GYEAALVGLQAAQKFLVDQVQMVYQSQGIDISDKHIEVIVRQMTAKVRVDDGGDTTMLPGELVELRQIEQVNEAMS---ITGGAPARYTPVLLGITKASLNTDSFISAASFQETTRVLTEAAIEGKSDWLRGLKENVIIGRLIPAGTGFNAHEE-------MVMGT-LDNGED-SLNNRYG--QGER-D-------KKK----------SKKKSSNRLIGGTLDE-VD-----------------------------------ENMILDDNI-----------ARAYTE-A-DT------------------------------------------------------------------------------------------------------------------PWSDE----------SK----------------------------------------------------------------------------------------------------------------GK-KGKKGKK--
>118163
-MV----------------------------------------------------------------------------------------------------------------------------------------------------------------------------------------------------------FYNH--IVDKN--------------------------------------------------------------------------------------------------------------------------------------------------------------RLKKLIAWAYRQ---------------------------------------------------------------------------------------------------------------------------------------------------------------------------------------------------------------------------------------------------------------------------YGSARCAQMA----------------------------------------------------------------------------------------------------------------------------------------------------------------------------------------------------------------------DELKD----LGFRYATKA------------------------------GVSISVDDLTIPPTKRKLLDSAEQEIKVTEQRYARGEITEVERFQKVIDTWNSTSESLKDEVVRN-FQET-DP----LNSVYMMAFSGARGNMSQVRQLVGMRGLMADPQGEIIALPIKTNFREGLTVTEYIISSYGARKGLVDTALRTADSGYLTRRLVDVAQDVIVREIDCGTTRGIRVTAMKDGDRILIPLADRLMGRVLAEDVVV--GGE----------------VI--------------------------AKRNDSIDPELASKL--GKL-VDSVLVRSPLTCEAARSVCQHCYGWSLAHGHMVDLGEAIGIIAAQSIGEPGTQLTMRTFHTGGVFTGEVAR-QIRAQTSGTVRYSSE-----LSTRKVRTRHGEDREQVEV-----AG--DLILE----------------------------------------------SDS-----G----------------------------------ESIR------------------YSTTPGSTLFVAEGERVEAGQLLAEVAMA---KLQRSTERATKDVASDLAGEVLFANVV-PEEKTDR------QGNTTRIAQ-RGGLVWILSGEVYNLPPGAEPVVNNGDRVEIGTVLAETRLITNNGGVVRLT--------------------------------------------------------------PGSREIDIVTASVLLDKAQVKLESTGGR-EQYTIYTA-----------------------EGQRFLLKAAPGTKVQNHAIVAELIDDR-YRTETGGMIRYA-GVEVSK-------GTR------KQGYEVTKGGTILWIPEETHEVNKDISLLI--VEDGQYVEAGTEIVKDIFCQMSGVVEVIQKNDILREIIVKPGDLHLD---IDPD----VAATIE-LGQLVRPGTEILPGV-VVSDLRQAEW-VE----------------------------------TTEGLGLLLRPVVEYQVFDEPAAPSQGSI----NQE-G-GRQ-----IELRSVQR-TYFKDGERVKSVEGCQLLSTQLVLEISGDES-D-------------------STTTLSADIELQE-----D-E---AEGCQ-----------------------RLQLVILESLVLRRE--TDID-P-HGGSIQTRVLVEDGQQIPPGAVVARTEIQCK--EPGQVR-GIRSGNE--AIRRVLVVRNS-DLVTLSIA---------------------------------------EKPSV--ADGDLIVAG-TQIAP--GYQASESGQVLSVRKSA--------------------------------------------------------------------------------------------------------------------------------DAYE-VILRVARPYRVSAGAILHVDNGDLVQRGDNLVLLVFERAKTGDIIQGLPRIEELLEARKPKEACVLSRKPGICQVEYLE-D-ETV-------DLKIVEDDGTV-TQYPILPGQNLMVSDGQRVGVGEPLTDGPANPHEILEVFFE-YYV-E---E-KG-----------------VYEAALKGLQATQSFLVDQVQSVYQSQGIDIADKHIETIVRQMTSKVRVDDGGDTTMLPGELVELRQIEQVNEAMA---ITGGAPAQYTPVLLGITKASLNTDSFISAASFQETTRVLTEAAIEGKSDWLRGLKENVIIGRLIPAGTGFNAHED--------AIVN-PESAED-MGYGR--------------------PLVY----GVDENSSSSRLFTNNLED--D-----------------------------------DNMILDDRI-----------ARAYAG-G-DSND-------------------------------------------------------------------------------------------SFEPFLDDF----------------S----------PDED----------------------------------------------------------------------------EDF-------------------------------DG-EEE------
>2164131
-MT----------------------------------------------------------------------------------------------------------------------------------------------------------------------------------------------------------FYNQ--IVDKG--------------------------------------------------------------------------------------------------------------------------------------------------------------RLKKLISGAFRI---------------------------------------------------------------------------------------------------------------------------------------------------------------------------------------------------------------------------------------------------------------------------HGSARCSQLA----------------------------------------------------------------------------------------------------------------------------------------------------------------------------------------------------------------------DDLKD----LGFRFATKA------------------------------GVSISIEDLTIPPSKKEMLESAEKEIRTTESRYARGEITEVERFQKVIDTWNSTSEELKDEVVRH-FRET-DP----LNSVYMMAFSGARGNMSQVRQLVGMRGLMADPQGEIIDLPIKTNFREGLTVTEYIISSYGARKGLVDTALRTADSGYLTRRLVDVSQDVIVREVDCGTDRSVKVTAMIEGDQVKIPLVDRLVGRLLAKDVIV--DGE----------------VI--------------------------GTRNQQIDDDLAIKL--SKA-VDEIYVRSPLTCEAARSVCQSCYGWSLAHGHLVDLGEAVGIIAAQSIGEPGTQLTMRTFHTGGVFTGEVAR-QVKDFGKGTVKWGPG-----LITRKVRTRHGEEAEQVEV-----AG--DLIWKGE--------------------------------------------GKK-----A----------------------------------ETKA------------------IPLTPGSLVFVQNGDSVEANQLLTEVSLS---KAQRSTERATKDVSSDLAGEVMFANLV-PEEKTDR------QGNTTRIAQ-RGGLVWVLSGEVYNLPPGAEAVVKNGDEVKRGSVMAETKVVSVNGGIVRLE--------------------------------------------------------------DGSREIEIITASVLLDQAQVKLESGGGR-EQYVIYAA-----------------------DGKRFLLKTSPGTKVQNHAIVAELIDDR-YRTNTGGMIRHA-GVEIAK-------GSR------KQGYEITKGGTILWIPEETHEINKDISLLI--VEDGQYVEAGTEVVKDIFCQSNGVVEVVQKNDILREIIIKPGEFHLD---VDPD-----AVNIE-AGQLVQPGTEVLPGV-MVTELRQAEW-IE----------------------------------STEGLGLLLRPVEEYPISDEPATLSQGAQ----ASE-G-GRQ-----IELRSVQR-LYYKDGERVKSVEGSQLLSTQLVLEFTGSEK-D-------------------SVTHLAADIELQD-----D-E---ENDCK-----------------------RLQLVILESLVLRRD--VETD-P-HSGTTQTRVLVKDGQHIPAGEVLARTEIQCK--EAGIVR-GIKDGDE--AVRRVLLVRES-DRHTLELA---------------------------------------EAPTV--KEGELLVAG-SEIAP--GVKLAESGQVLAIKSSG--------------------------------------------------------------------------------------------------------------------------------DKHE-LVLRNARPYRVSGGAVLHVDDGDLVQRGDNLVLLVFERAKTGDIIQGLPRIEELLEARKPKEACVLARKPGICQVEYQD-R-ESV-------DIKIIEDDGTI-SEYPLLPGQNAIVADEQRVNVGDPLTDGLANPHEILDVFFS-YYV-E---N-KG-----------------CYEAALMGLQAAQKFLVNQVQTVYQSQGVDISDKHIEVIVRQMTSKVRIDDGGDTTMLPGELIELRQVEQVNEAMS---ITGAAPARYTPVILGITKASLNTDSFISAASFQETTRVLTEAAIEGKSDWLRGLKENVIIGRLIPAGTGFNTHED-------IQIAN--NESDD-ISYGRSSPDRYNFTE-------VRTPIAE----PARKTKTRSRILAKDLSS--D-----------------------------------EDMVLDDKI-----------AREFTE-EYGALQ-------------------------------------------------------------------------------------------------------------------------------EDEDDFE-------------------------------------ESYG-------------------------------EDDF-------------------------------EE-DDD------
>1147
-MT----------------------------------------------------------------------------------------------------------------------------------------------------------------------------------------------------------FYNY--TIDKG--------------------------------------------------------------------------------------------------------------------------------------------------------------RLKKLIALAYRR---------------------------------------------------------------------------------------------------------------------------------------------------------------------------------------------------------------------------------------------------------------------------YGSARCSQLA----------------------------------------------------------------------------------------------------------------------------------------------------------------------------------------------------------------------DELKE----LGFRFATKA------------------------------GVSISVDDLTIPPEKKQMLEAAEKEIRITEERYARGEITEVERFQKVIDTWNSTSEELKDQVVVN-FRKT-DP----LNSVYMMAFSGARGNMSQVRQLVGMRGLMADPQGEIIDLPIKTNFREGLTVTEYVISSYGARKGLVDTALRTADSGYLTRRLVDVSQDVIVREQDCGTERSLRVTAMTDGDQVKISLADRLFGRLLAKDVVSP-DGE----------------II--------------------------AKRNDEIDEALANRI--AAV-TDEVYVRSPLTCEAARSVCQNCYGWSLAHGHKVDLGEAVGIIAAQSIGEPGTQLTMRTFHTGGVFTGEVAR-QEKAPDNGTVKWGKG-----LNTRKVRTRHGEDAEQVEI-----AG--DLIWKGE--------------------------------------------GKK-----A----------------------------------ATQT------------------YSLTPGSLLFVQDGQTVTAGQLMTEISLS---KTQRSTERATKDVAGDLAGEVLFDRLV-PEEKTDR------QGNTTRIAQ-RGGLVWILSGEVYNLPPGAEPVVKNDEQVEVGSIMAETKLVTNDGGVVRLV---------------------------------------------------------------SNREIEIITASVLLDQAQVKLESSGGR-EQYVIYTA-----------------------DKQRFLLKAAPGTKVQNHSIVAELIDDR-YRTTTGGMIRYA-GVEVAK-------GGR------KQGYEVTKGGTLLWIPEETHEINKDISLLI--VEDGQYVEAGTEVVKDIFCQSSGIVEVVQKNDILREIIIKPGDFYQD---VDPG-----SVKIE-SGQLLQPGQDVFPGV-TVSTLSQAEW-IE----------------------------------SPEGNGLLLRPVEEYKVFDEPAAPSQGSQ----NEE-G-GRH-----IELRSVQR-LFYKDGDRVKSVEGAPLLSTQLVLEIYGSGS-E-------------------GISHLSADIELQD-----D-E---EEDCQ-----------------------RLQLVILESLVLRRD--QESD-P-LGGASKTRLLVQDGDQIPPGAVVARTEIQCK--EAGIVR-GIKEGQE--SIRRVLLEREA-DRLVMDLP---------------------------------------GAPDV--KPGQLLVAG-QELLP--GVKLEESGKVLEINGKG--------------------------------------------------------------------------------------------------------------------------------DKYQ-LVLRRARPYRVSPGAVLHIEDGDLVQRGDNLVLLVFERAKTGDIVQGLPRIEELLEARKPKEACVLARAPGVCQVEYLE-D-ESV-------DIKVLEDDGTV-SEYPLLPGQNAMVTDGQRIDVGHALTDGYNNPHEILDVFFN-YYV-D---K-DG-----------------CYQAALKGLQAAQKFLVNEVQTVYQSQGVDISDKHIEVIVRQMTAKVRIDDGGDTTMLPGELVELRQVEQVNEAMG---ITGSAPARYTPVLLGITKASLNTDSFISAASFQETTRVLTEAAIEGKSDWLRGLKENVIIGRLIPAGTGFSSHEE--------VLGL-IETQDD-IQ-------GYMIEP-------MELPT-------AKKKASATKVKTKKVEA--D-----------------------------------DDL-LDDTR-----------ARAYAG-N-QLGQ-------------------------------------------------------------------------------------------DEEEFTETY----------------D----------TDEDDFE------------------------------------MDDMD-------------------------------DDDF-------------------------------DD-ED-------
>1641812
-ML------------------------------------------------------------------IANSC---------------------------------------LLVTRI------------------------------------------------------------------------------------EMFYNQ--TVDKG--------------------------------------------------------------------------------------------------------------------------------------------------------------KLKKLIAWAYQN---------------------------------------------------------------------------------------------------------------------------------------------------------------------------------------------------------------------------------------------------------------------------YGSARCSQMA----------------------------------------------------------------------------------------------------------------------------------------------------------------------------------------------------------------------DELKN----LGFRFATKA------------------------------GVSISVDDLTVPPAKRQMIESAEQEIRQTEQRYVRGEITEVERFQKVIDTWNSTSESLKDEVIRN-FQVT-DP----LNSVYMMAFSGARGNMSQVRQLVGMRGLMANPQGEIIDLPIKTNFREGLTVTEYVISSYGARKGLVDTALRTADSGYLTRRLVDVSQDVIVREADCGTNRYIELTAMTDGDRVLIPLSDRLLGRSLAEDVVV--NGE----------------VI--------------------------ATRNQIIDDETAEKL--GKL-VDKIKVRSPLTCEAARSVCQTCYGWSLAHGHPVDMGEAVGIIAAQSIGEPGTQLTMRTFHTGGVFTGEVAR-QVRSPFEGTVRFLPG-----LSIRNVRTRHGDERDQVEA-----PG--EIKLTPK--------------------------------------------DKT-----K----------------------------------ETVT------------------YSLTPGSLLFVTDGATVSEEQLLAEITSD---KVQKSTEKATKDVTSDLAGEVLFSQLV-PEEKTDR------QGNTTRIAQ-RGGLLWILSGEVYNLPPGAEPVVSNGDQVQVGDVLAETKLVSTNGGLVRLA--------------------------------------------------------------PNSREIDIVTASVSLDQAEVKVESSAGR-EQFIIHTA-----------------------DGQRFLLKTTPGTKVQNHAIVAELIDDR-YQTHTGGMIKYV-DIEVSK-------GSR------KQGYEITKGGTILWIPEETHEVNKDISLLQ--VEDGQYVEAGEEVVKDIFCNSSGVVEVIQKNDILREIIVKPGLLFMD---LEPE-----SSGIA-QEQLIYPGTQLTPEV-TIEELRQAEW-VE----------------------------------TNEGLGLLLRPVQEFTVQDQSTSPTQGSA----NQE-G-GRH-----IELRSVQR-IFFKDGERVKSVEGCQLISTQLVLEISSEEP-E-------------------SVSHLTADIELEP-----I-E---DSDCQ-----------------------RLQLVILESLVLRRD--SDSD-P-LGGNIQTRVLVQDGDEIPPGAVVARTEIQCK--EVGEIR-GIRKGSE--AVRRLLIVSDR-DEFILPLPFDVAQ-GK------------------------------AVAPTV--KAGDLVIAE-TEIGA--GVLAPNSGQVLAVDKTA--------------------------------------------------------------------------------------------------------------------------------TGYE-IRLRSARPYRVSAGAILHIDEGDLVQRGDNLVLLVFERSKTGDIIQGLPRIEELLEARKPKEACVLARKPGFCQVEYQD-S-EIV-------DIKVVEDDGTI-SEYPLLGSQNPLVSDNQRIDVGQALTDGQANPHEILEVFFN-YYV-D---S-LG-----------------SYEAALKALEKTQMFLVDQVQSVYQSQGIDIADKHIEVIVRQMTSKVRIDDGGDTSMLPGELLELRQVETVNEAMS---ITGGAAAKYTPVLLGITKASLNTDSFISAASFQETTRVLTEAAIEGKSDWLRGLKENVIIGRLIPAGTGFNSHEN--T--AGISDYT-PPEEEY-NYNNRSY------------------------YAAPGAIGFPPRPGFGDSSD--D-----------------------------------SDMILDDQT-----------ARAYAE-G-DVVD---------------------------------------------L-------------------------------------------EDDEMAFLSSRGSSRFSRQPISDSWS-A----------ADEEGEE-------------------------------------EDF--------------------------------EEDY-------------------------------EE-EE-------
>102232
-----------------------------------------------------------------------------------------------------------------------------------------------------------------------------------------------------------MVFYNK--IIDKS--------------------------------------------------------------------------------------------------------------------------------------------------------------GLKKLIAWAFSQ---------------------------------------------------------------------------------------------------------------------------------------------------------------------------------------------------------------------------------------------------------------------------YGSARTAQVA----------------------------------------------------------------------------------------------------------------------------------------------------------------------------------------------------------------------DELKA----LGFRYATKA------------------------------GVSISIEDLQVPLIKREMLKSAEEEIERTENRYAKGEITEVERFQKVIDTWNSTSEALKNEVVRN-FRET-DP----LNSVYMMAFSGARGNMSQVRQLVGMRGLMANPQGEIIDLPIKTNFREGLTVTEYIISSYGARKGLVDTALRTADSGYLTRRLVDVAQDMIVREHDCGTIRSVTVEPMRNGDRILIPLSDRLFGRVLAEDVRDPKTGE----------------IV--------------------------GNRNDEINEELAKNI--GKA-VEKVKVRSALTCEAARSVCQKCYGWSLAHGHLVDLGEAVGIIAAQSIGEPGTQLTMRTFHTGGVFTGEVAR-QVKAEQAGKLVF-KG-----VNTRRVRTRHGDEVEQVEI-----AG--DIVIE-----------------------------------------------GG-----K----------------------------------KSIS------------------IPVTPGSVLYAREGENVVKNQLLVEITTA---KHQKSTEKATKDVASDLAGEVLFADLS-SEEKIDR------QGNTTRTAS-RGGLLWILSGEVYNLPPGAESVVSNGDLVEPGTVLAETKLVTNSGGVVRLE--------------------------------------------------------------EGSREVEIITASVALDRAEVKIESSGGS-EQYVIDIP-----------------------NGERFRLIATPGMKVQNHQVVAELIDDR-YQTQSGGILKYA-GVETAK-------GAR------KQGYEITQGGTLLWIPEETHEVNKDISLLE--VEDGQYVEAHTEIVKDIFCQTAGVVEVVQKNDILREIIVKQGAYYQD---IDPT----LREQIP-DGSVVNPGTEIMPGI-VVDELSYCEF-LE----------------------------------TTTGYGILLRPVEEYHIPTNAGTPSQDSI----NQK-G-DHS-----IQLRSVQR-LFYKDGERVKSVDGVSLLSTQLVLEIASNSQ-Q-------------------INPNLSADIELIP-----DAQ---DEEVK-----------------------RLQLVVLESLGLRRD--SDND-P-LSGIILTKLLVQDGQEIPPGAIVARTEIQSK--ASGIVR-GIRQGVE--AIRRILIMRSA-DLIKINSP----------------------------------------QTKV--KIGDLIVGE-TEIAP--GVKTPESAQVIAIEPKG--------------------------------------------------------------------------------------------------------------------------------KETE-ITLRIARPYRVSPGAILHINDGDLVQRGDYLVLLVFERSKTGDIIQGLPRIEELLEARKPKEACVLSRSPGACQVEYWE-D-DTV-------EVKIVEDNGTI-SEYPISPGQNLVVSDNQRVEAGQPLTDGPPNPHEILETFFN-YYE-Q---E-KG-----------------IYEGALSALEKTQKFLVDQVQSVYQSQGIDISDKHIEVIVRQMTSKARVDDGGDTTMLPGELIELRQIEQVNEAMA---ITGGAPARYTPVLLGITKASLNTDSFISAASFQETTRVLTEAAIEGKSDWLRGLKENVIIGRLIPAGTGFNAYEESLAT---------SYEPMD-----------------------ESTPDFYD---TPGKSRNFRKIKEITVDEDDD---------------DSDLFS------NVDMLQDSENVVLDDRT-----------ARAYAQ-G----------------------------------------------------------------------------------------------VPEHPSF----------------------------EEFDEDEL--------------------------------------------------------------------------ESEMLALM------------------------------EEE------
>1128427
-MA-------------------------------------------------------------------------------------------------------------------------------------------------------------------------------------------------------EPIFFNR--IIDKK--------------------------------------------------------------------------------------------------------------------------------------------------------------QLRRLISWAYTN---------------------------------------------------------------------------------------------------------------------------------------------------------------------------------------------------------------------------------------------------------------------------YGSARCSQVA----------------------------------------------------------------------------------------------------------------------------------------------------------------------------------------------------------------------DFIKE----LGFHYATKA------------------------------GVSISVDDLQVPPVKKEMLSQAETVVAATEQRYRTGEITEVERFQKVIDTWNSTSESLKDEVVRN-FRAT-DP----LNSVYMMAFSGARGNLSQVRQLVGMRGLMADPQGKIIALPIKTNFREGLRVTEYIISSYGARKGLVDTALRTADSGYLTRRLVDVSQDMIVREVDCGTKRHIVLQPMKDGDRVLIPLKDRLLGRVVAEDVIDPETGE----------------VV--------------------------AVRNQAIDDDLAAAI--GAA-VDEIAVRSPLTCEAARSVCQCCYGWSLAHGTPVDMGEAVGIIAAQSIGEPGTQLTMRTFHTGGVFTGEVAG-IVTAEDEGTIEFSSN-----LRTRGVRTRHGDEREQVEV-----AG--DLVLT----------------------------------------------TAK-----G----------------------------------KSQK------------------YPVTPGSLLFVTNGENVESGQMLAEVALR---QRLGSTEKATKDVSSDLAGEVLFEGLI-SEEKTDR------QGNITHIAQ-RGGLLWVLSGEVYNLLPGAEPVVENGTHVEPGTILAQTQLMTQHGGVVRCV--------------------------------------------------------------PDSREIEIITASVQLDRSLVQKEN-----NRYVIHAA-----------------------SGDRFLLKATPGTKVLNHQTIAELVDDR-YRTHSGGIVKYA-GVEVSKSRSTREGGRSGSSNRAPKGYEITKGGALLWIPEECHEVNKDISLLM--VEEGQFVEAGTEVVKDIYAQTSGVVEIVQKNDILREIAIKQGDLHMLE---EPPLVEA-------DGQLLQPGTEVLPGV-ELEELRYGEY-ID----------------------------------TPEGMALLLRPAFEYAIADEPDVPSQDSI----NEGVG-GPA-----ISLRAIQR-LHYKDGERVKSVEGVELLSTQLVLEIDRPEE-ED-----------------IDITTLSADIELIPVDA--E-EV--DNDADLEEE---GEEA---------QNYQLQIVILESLVIRRD--VEAD-T-TSGGTRTRILVTDGDEIPKGAVVARTEIQCK--ESGEVR-GIRSGSE--AIRRILIVREA-DRVKVTTA---------------------------------------EEPEI--KAQDLLVTG-KTITS--NVPSPESGQVVAVNQTD--------------------------------------------------------------------------------------------------------------------------------EGYE-VVLRKARPYRVSAGAILQINEGDLVQRGDNLVLLVFERAKTGDIIQGLPRIEELLEARRPKEACILARRPGVAQVEYGE-D-ESV-------DVKIIEDDGVV-ADYPISPGQNALVSDGQQVEVARPLTDGPANPHSILETFFE-YYV-E---E-KG-----------------VYEAAMIGLQKAQLFLVNNVQSVYQSQGIDISDKHIEVIVRQMTSKVRIDDGGDTTMLPGELVELRQVEQVNDAMG---ITGGAPARYTPVLLGITKASLNTDSFISAASFQETTRVLTEAAIEGKSDWLRGLKENVIIGRLIPAGTGFNSTEE-----IGVANSL-DGDGND----VRGA-GLYGNGSVSD----NPSPKNES---GKGRSNLRNRFNKSDAKRGLD-----------------------------------EDMVLDDHT-----------ARNYSL-EVDN----------------------------------------------------------------------------------------------------------------------D----------KDEEMTGN---------------------------------NFSDVFSQ------------------------------DDDS-------------------------------DD-DAE------
>1173029
-MS------------------------------------------------------------------------------------------------------------------------------------------------------------------------------------------------------KEPVFFNR--IVDKG--------------------------------------------------------------------------------------------------------------------------------------------------------------QLKKLIAWAFTN---------------------------------------------------------------------------------------------------------------------------------------------------------------------------------------------------------------------------------------------------------------------------YGSARCSQVA----------------------------------------------------------------------------------------------------------------------------------------------------------------------------------------------------------------------DQLKE----LGFRYATRA------------------------------GVSISVDDLQVPPVKKQMLQEAEEEVRITENRYRTGQITEVERFQKVIDTWNKTSETLKDEVVRN-FKDT-NP----LNSVYMMAFSGARGNLSQVRQLVGMRGLMADPQGEIIGLPIKTNFREGLTVTEYIISSYGARKGLVDTALRTADSGYLTRRLVDVSQDVIVREVDCGTERGVMVEAMKDGDRILIPLANRLFGRVLAEDVIDPKTGE----------------VV--------------------------AERNQPIDEDVAERV--QNA-VERVKVRSSLTCEAARSVCQHCYGWSLAHGKMVNMGEAIGIIAAQSIGEPGTQLTMRTFHTGGVFTGEVAR-NVQAEHPGTVGFDSK-----LRTRPVRTRHGDEREQVEV-----AG--ELLL--E--------------------------------------------LEN-----G----------------------------------DVIP------------------YSVTAGSLLFVKVGQKVEKDELLAEVALP---KRQRSTEKATKDVTSDLAGEVLFDRLV-EEEKTDR------QGNTTHIVQ-RGGLIWVLSGEVYNLLPGAEPVVENGAMLERGDVLAQTKLATAHGGVVRLT--------------------------------------------------------------PGSREIEIITASVQLDQARVQRTATGGR-EQYIIQTA-----------------------LGQRFLLKATPGTKLLNHQVVAELIDDR-YRTHTGGIVKYA-GVEVGRLR-----GRA------KQGYEVTQGGTLIWIPEECHEVNKDISLLL--VEEGQYVEAGTEVVKDIFCQSSGVVEVVQKNDILREMVIKPGDLHLLD---EPPLMEA-------DGQLLPPGTEVLPGV-VLEEMRFGQY-LD----------------------------------TPEGVALLLRPVVEYQVADQPDVPSQDSI----NDK-S-GQK-----ISLRAVQR-LHYKDGERVRSVEGVELLSTQLVLEIEAEDG-DE-----------------REIGGLTADIELIPLVN--D-EP--ETDAIVTDQLSMASEAEVYGGDLVVHEYLLQIVILESLVIRRD--VDAD-S-LSGGTRTEILVEDGQEIPKGAVVARTAIQCK--EAGEVR-GILKSAE--ALRRILLVRAS-DRFEINLE---------------------------------------SKPKV--KVGDLVVAG-QELAP--GIRSSDSGQVVSIQGST-------------------------------------------------------------------------------------------------------------------------------------VTLRYARPYRVSAGAILQIGNGDLVQRGDNLVLLVFERSKTGDIIQGLPRIEELLEARRPKEACLLARRPGTAQVVYGE-D-ESV-------DIKIIEEDGVI-TDYPLSPGQNVIVSDGQQVEVAEPLTDGPSNPHEILETYFE-YYK-D---L-KG-----------------VYEAALIGLQKAQMFLVESVQGVYQSQGIEISDKHIEVIVRQMTCKVRIDDGGDTTMLPGELVELRQVEQVNEAMG---ITGAAPARYTPVLLGITKASLNTDSFISAASFQETTRVLTEAAIEGKSDWLRGLKENVIIGRLIPAGTGFHLHEDLPL----------SSLDFE-GSGALPT-GLWDLTPDRDLSETMVYPERGL---AGGRP--------------LD-----------------------------------EDVVLDDQT-----------ARAYSV-E-DA----------------------------------------------------------------------------------------------------------------------D----------PDSDFD------------------------------------------------------------------------VPDEF-------------------------------NEFYEEE-----
>1173022
-MT------------------------------------------------------------------------------------------------------------------------------------------------------------------------------------------------------KEMIFNNR--VVDKG--------------------------------------------------------------------------------------------------------------------------------------------------------------QLKKLVSWAFSS---------------------------------------------------------------------------------------------------------------------------------------------------------------------------------------------------------------------------------------------------------------------------YGSARTAHMA----------------------------------------------------------------------------------------------------------------------------------------------------------------------------------------------------------------------DQLKD----LGFRYATKA------------------------------GVSISVDDLVVPPVKRAMLEAAETEIRLTEQRYSRGEITEVERFQKVIDTWNITSESLKDEVVRN-FKTT-DP----LNSVYMMAFSGARGNLSQVRQLVGMRGLMADPQGEIIDLPIKTNFREGLTVTEYIISSYGARKGLVDTALRTADSGYLTRRLVDVSQDVIVRETDCGTTRGIFVKPMVDNDRVLIPLSDRLLGRVVGEDVIHPKTGE----------------II--------------------------AQRNQEISDPLAEEI--GRAGVEQVFARSPLTCEAARSVCQLCYGWSLAHGHFVDMGEAVGIIAAQSIGEPGTQLTMRTFHTGGVFTGEVAR-QVSAPFEGIVRL-SG-----VRSRPVRTRHGEDREQVEF-----AA--ELILEPL--------------------------------------------VKG-----N----------------------------------KRQT------------------VSLTAGSLLLVKEGQKVEAGALLAEVAMA---KARRSTEKAVKDVATGLAGEVVFADLV-PEEKTDR------QGNTTRIAQ-RGGLIWVLSGEVYNLPTAAEPVVKNGDQVEIGSVLAETKLISANGGVVRI---------------------------------------------------------------RGEREIDIITASVLLDEAQVKSESNGGR-EHYVIYTT-----------------------DNQRFSLLAAPGTKVQNHAVVAELVDNR-YRTHTGGIIKYA-GVEVAK-R-----GKA------KQGYEVVQGGTLLWIPEECHEVNKDISLLN--VEDGQYVEAGTEVVKDIFCQTGGIVEVVQKNDILREMVIKPGELHLL---DDPE-----AGLKV-NGSLVYPGQAILPGLPEVTELRYLEY-VE----------------------------------TPEGAALLVRPVVEYKVPDEPSVPSQASI----NEV-G-RGK-----IELRALQR-LPFKDGERVKSVEGVELLRTQLVLEMDLEA----------------------LSAQIAADIELVP-----D-PD--GNEGE----------------------WKLQLVILESLVIRRD--TAAD-P-LGGSTETRILVKEGDAIAPGAVVARTEIQCK--EAGEVR-GIREGVE--AIRRILIMRES-DRMTVPAP----------------------------------------NSKV--KVGTMLVAG-MPLAE--GLPTPESGQVVARNEDS-------------------------------------------------------------------------------------------------------------------------------------VTLRIARPYRVSNGAILHIEDGDLVQRGDNLVLLVFERAKTGDIIQGLPRIEELLEARKPKEACIMARRAGVASVVYSD-D-EAT-------EVKVIEPSGLI-QDYPLGPGQNVIVSDGQEVIAGEPLTDGLSNPHEILELFFE-LHR-E---E-HG-----------------VYEGALLALQQAQAFLVNEVQSVYQSQGIEISDKHIEVIVRQMTSKVRIDDGGDTTMLPGELVELRQVEQVNEAMA---ITGGAPAEYTPVLLGITKASLNTDSFISAASFQETTRVLTEAAIEGKSDWLRGLKENVIIGRLIPAGTGFNAYED-------PAMMS-SSTDSD---TSNVG-GFYAYGEVAGIA--------------------------------ID---------------------------------DPLDVVLDDRT-----------ARNYSL-D-ETAP---------------------------------------------GFGIVGRPSAD---------------------------------VVGGDSLTLGKPPA------FGAGFSDE----------IDDELDDE-----------------I------------------EDFD-------------------------------EDDF-------------------------------ED-DDEEEDEE-
>1880902
-MA---------------------------------------DQ-------------------------------P-----------------------------------------------------------------------------------------------------------------------------TQPIFYNR--VIRKG--------------------------------------------------------------------------------------------------------------------------------------------------------------QLRNLIAWAFTH---------------------------------------------------------------------------------------------------------------------------------------------------------------------------------------------------------------------------------------------------------------------------YGTARTSQLA----------------------------------------------------------------------------------------------------------------------------------------------------------------------------------------------------------------------DALKD----LGFKFATRA------------------------------GVSISVDDLQIPPIKRQLLEAAEEEIRRTETKYVRGEITEVERFQKVIDTWNGTSENLKDEVVRN-FESN-DP----LNSVYMMAFSGARGNLSQVRQLVGMRGLMANPQGEIIDLPIKTNFREGLTVTEYIISSYGARKGLVDTALRTADSGYLTRRLVDVSQDTIIRETDCGTERGIPVRAMTDDEKILIPISSRLLGRVVAVDVVHPQTGE----------------VL--------------------------AARNQDISDELAKEI--EAAGVEEVIVRSPLTCEAARSVCQKCYGWSLAHGSMVDMGEAVGIIAAQSIGEPGTQLTMRTFHTGGVFTGEVAG-QIRAPFDGVVKYPKN-----LRARSFRTRHGEDALLLEA-----PT--KLTVE-----------------------------------------------AG-----G----------------------------------KKET------------------FEASQGSILIARSGEEVKLGQMLVEVQAQGR-TTRKSTEKATKDVPSDMAGEVLFDGVY-PEEKKDR------QGNTTRIAQ-RSGLIWVLSGEVYNLPPGAEPTVKNGSVVEANSILAETRLVTEHGGVVRLP--------------IEVAE------------------------ADGK---------------AGSREIEIITASVLLNEARIRTESAQGR-DHYLIETD-----------------------RGQLFSLIATPGTKVLHNQVVAELIDDH-YRTSTGGILRYS-GVEVAK-K-----AKG------KQGYEVLQGGTLLWIPEETHEINKDISLLM--VEDGQYVEAGTEIVKDIFCQSAGIVEVIQKNDILREISIKPGDLRMVD---DPD-----LVATV-DGQIITPGQDIIPGL-PAEELVCVEY-VE----------------------------------TPEGSGLLLRPVIEFTVPDEPAVPSQDSA----EEA---GRS-----IKLRAVQR-IPFKDGERVKSVEGIDLLRTQLILEMDKG------------------------TPQLAADIELVD-----D-PT--DEDIK-----------------------RLQLVILESLVVRRD--VSAD-P-TQGSTHTRLLVKDGDRVDPGAVVARTEIQAK--DGGEVR-GIRGDGE--SLRRLLIMRPT-DQVTVATQ---------------------------------------ATPTV--KVDDLVVAGKSEIAP--GQVSAESGQVLSIGEDH-------------------------------------------------------------------------------------------------------------------------------------LVLRVARPYRVSSQAVLHIDDGDLVQRGDNLVLLVFERTKTGDIIQGLPRIEELLEARKPKEACVLARRPGTAQVVYGE-D-DTV-------EVKIIENDGTL-AEYPIRAGQNVQVVDGQTANVAEPLTDGPANPHETLEIFYN-YYA-E---L-MS-----------------PYEAALDSLQRVQKFLVDEVQSVYQSQGIEISDKHIEVIVRQMTSKVRIDDGGDTTMLPGELVELQQVERVNEAMS---ITGAAPALYTPVLLGITKASLNTDSFISAASFQETTRVLTEAAIEGKSDWLRGLKENVIIGRLIPAGTGFNAYEEGLVDEISPYETT-GYTLTD--------------------------PLYG-----------------------DDG--------------------------------ELADVVLDDRT-----------ARAYEL-E-GTID----------------------------------------------LGAE-------------------------------------------AAYGLGRNPA----------------------IIDDEDIGGS-----------------YG----S------RYTSSGDEEE-------------------------------EESYTDGG---------------------------EDFDDDD-----
>1781255
-MT------------------------------------------------------------------------------------------------------------------------------------------------------------------------------------------------------DKLIFRNR--VVDKG--------------------------------------------------------------------------------------------------------------------------------------------------------------QLKKLIAWAFTH---------------------------------------------------------------------------------------------------------------------------------------------------------------------------------------------------------------------------------------------------------------------------YGTARTAQMA----------------------------------------------------------------------------------------------------------------------------------------------------------------------------------------------------------------------DDLKE----LGFHYATRA------------------------------GVSISVDDLQVPPSKRQLLEAAEAQIRTTEARYTRGEITEVERFQRVIDTWNSTSEALKDEVVRY-FRAT-DP----LNSVYMMAFSGARGNISQVRQLVGMRGLMADPQGEIIDLPIKTNFREGLTVTEYIISSYGARKGLVDTALRTADSGYLTRRLVDVSQDVIIREIDCGTTRGIPVQPMRDGDRVLIPLKDRLLGRVLAEDAIDPRTGE-VLSAEIDGVT-----VV--------------------------ARRNQDICDELAIAI--GQAGIEQVMVRSPLTCEAARSVCQHCYGWSLAHAKMVDLGEAVGIIAAQSIGEPGTQLTMRTFHTGGVFAG-AAR-QILAPCNGTIRF-EK-----LKTRKVRNVRGEEELFVDS-----AGA-KLILMVS--------------------------------------------ESS-----G----------------------------------TATTKGASDPADGKLSTVNRHEIPIPMGATLLVKDGSEVTAGQLLVNVPSSSR-NVQRSTEKATKDVATDLAGEVQFADIL-PEEKRDR------QGNTTRIAR-GGGLIWILSGEVYNLPPGAEPVVKNGSKVETNSVIAETNIRTEHGGIVRLLGE-----------------------------------------PEPG---------------KSGREIEIITASVLLDQARVEVSSTQGK-EQYIIVSS-----------------------DNQRFSLKATPGTKVTNNQVVAELIDDT-YRTSTGGIIKYA-GVEAKR-------GKA------KQGYEVTQGGTLLWIPEESHEVNKDISLLM--VEDGQFVEAGTEVVKDIFCQSSGVVEVTQKNDILREIVIKPGDLHMI----EPG-----DQNIPKEESIIHPGEEVLSGI-TFNELRYVES-VE----------------------------------TPEGPAILFRPVTEFHVPDEPSVPSQESS----QDN---GGL-----IRLRSVQR-LSYKDGERVKSVEGLELLRTQLVLELDKTAL-NETGEGETERAVPATTKESRSSIDLAADIELIP-----D-PD--DPDSR-----------------------RLQLVILESLIIRRD--VAAD-P-TQGSTNTRLLVSDGEQIDPGAVVARTEILCK--EAGEVR-GIKEGGE--AVRRVLIVRSA-DLITIDTQ--------------------------------------GNKPTA--NKGDLLVAGLNEVAP--GVSLSESGLVVKVEDNQ-------------------------------------------------------------------------------------------------------------------------------------VTLRIARPYRVSPGAILHIDDGDLVQRGDNLVLLVFERAKTGDIIQGLPRIEELLEARKPKEACVLAERPGVAQVIYSE-D-ESV-------SVKVMEEDGTL-TDYPLTPGQNAILLDGSQVAAAQPLSDGPANPHQILEVFFRLHHS-M---G-QS-----------------DHEAALAGLQQVQTFLVNEVQSVYQSQGIDISDKHIEVIVRQMTSKARVDDGGDTTMLPGELVELYQVQQVNEAMA---ITGGAPASYEPVLLGITKASLNTDSFISAASFQETTRVLTEAAIEGKSDWLRGLKENVIIGRLIPAGTGFNAYEE-------PAPTL-DDMGGD-------------------------YPG---------------------FNEYED---------------------------------DLKDVVLDDRT-----------ARSYRL-D---------------------------------------------------GGFDNFARGP---------------------------------VNEGESFGRGRRGD---------------------SFLDDDDLM------------------------------------------------------------------------IDDGV-------------------------------DE-DDLE-----
>113355
-MPT---------------------------------------------------------------------------------------------------------------------------------------------------------------------------------------------------EKKTQTFYNT--VIDKG--------------------------------------------------------------------------------------------------------------------------------------------------------------SLKKLISKTFTQ---------------------------------------------------------------------------------------------------------------------------------------------------------------------------------------------------------------------------------------------------------------------------YGSARCATVC----------------------------------------------------------------------------------------------------------------------------------------------------------------------------------------------------------------------DKLKT----MGFRYATQA------------------------------AVSISVEDLKVPEAKKAMLAVAESTIKDTLNRYANGEITEVERFQKVIDTWNDTSESLKDEVVRN-FRQS-DP----LNSVYMMAFSGARGNISQVRQLVGMRGLMADPQGEIIDLPIKTNFREGLTVTEYIISSYGARKGLVDTALRTADSGYLTRRLVDVSQDVIIRETDCGTTRGVTVLPMKDGERVLIPLGDRLLGRVLGEDVIDPKTGE----------------VI--------------------------GTRNQAIDAHLAKKI--GDT-VEQVKVRSPLTCDAARSVCQKCYGWSLAHGDWVNMGEAIGIIAAQSIGEPGTQLTMRTFHTGGVFTGEVAQ-RITTPKAGTVKFDKK-----LKVRDTRTRHGDQKLLVEI-----AG--NILVG----------------------------------------------DTK--------------------------------------------------------------INVPAASLLAVREGDTVKVDDLLAEVMP----QKTRSTERVTKDVSSDLSGEVYFADIS-PESKTDR------QGNTTTTVT-RNGLIWVLSGQVYNLPPGAEPVVKNGDKITDGSVLAETKLKTKSGGVCRFE--------------------------------------------------------------EGSREIEIITASVSLDQADVYLEHNGTQ-QQYVIHTT-----------------------KGDRFALKVVPGTKVQNNQVVAELIDDT-FRTGTGGIMRYA-GLETGR-------GNR------KQGYEVTKEGTLIWIPEESHEINKDISLLL--VEDGQYVEAGTEVVKDIFCQSSGIVEVIQKNDILREIIIKPGQLYMD---LDPE----YLATIE-DGIIIPPGTEIALGS-VTEEEFLAEF-VD----------------------------------TNEGVGLLLRPMRQYEIYNTTQSPSQESL----NTA---GGS-----INLRPVLR-TFFKDGERVKSVEGVQLVTTQLVLETNDG---------------------------MSADIELVP-----H-ET--DEDGF-----------------------RLQIVVLESVVLRRE--MEID-S----NVITRLLVTDGQEIAPGAVVATTEILCL--EDGIIQ-GIKEGVE--AIRRVLVVRNE-DLININRNPVIINLEKTIINLETIINLETIINLETIINLEPITIDIENKPSC--KINDLVKEG-DLIAE--NVTAPTSGKVTQISDNQVVLYS------IPSCK------INDLVKEGDLIAKNVTAPTSGKVTQISDNQVVLYSIPSCKVDDLVKEGDLIAKNISTPKSGIITQVTNTSVTVSDKVFCKIGDYITQNQPLTAKIKAHQSGRVLEINENS-IILRYARPYRVSAGAILHIEQGDLVQRGDNLVLLVFERAKTGDIVQGLPRIEELLEARKPKEPALLAKRPGVCQVEYRD-D-EAI-------DVKVIEDDGTI-SEYPLNQNQNIIVNDNQRVEVGEPLTDGLPSPHEMLEVFYG-YYQ-E---H-QP-----------------MYDAALAALQKAQLFLVNQVQGVYQSQGIDISDKHIEVIVRQMTSKVRVDDGGDTIRLPGELVELREIEKDNETMS---ITGGAPIQYTPMLMGITKSSLNTDSFISAASFQETTRVLTEAAIEGKSDWLRGLKENVIIGRLIPAGTGFNAYDEHLN-----------WDDSE--------------------------P------------------SIPNVNSYND-----------YVEDETNTLT---------MKEVEDDVIIDDHV-----------ARVLSP-E-ES--------------------------------------------------------------------------------------------------------------------------------LNDDTLISDYSDREALLPDLDDDL-DLDRDITMD-----IDEDFADDDDD------------------------------DDDYEDYQNDS------------------------DDYDDD------
>755178
-MTS--------------------------------------NQ----------------------------------------------------------------------------------------------------------------------------------------------------------KETKNKTFYNK--VIDKG--------------------------------------------------------------------------------------------------------------------------------------------------------------GLKKLIAKTFTE---------------------------------------------------------------------------------------------------------------------------------------------------------------------------------------------------------------------------------------------------------------------------QGSARCASVC----------------------------------------------------------------------------------------------------------------------------------------------------------------------------------------------------------------------DQLKT----LGFRYATQA------------------------------AVSISVEDLKIPPIKKEMLAEAESTIKNTLSRYANGEITEVERFQKVIDTWNDTSESLKDEVVKN-FRET-DP----LNSVYMMAFSGARGNISQVRQLVGMRGLMADPQGEIIDLPIKTNFREGLTVTEYIISSYGARKGLVDTALRTADSGYLTRRLVDVSQDVIIRENDCGTHRGIEVTPMKDGDRILIPLSDRLFGRVLAEDVIDPDTGE----------------VI--------------------------ATRNQAIDDDLAKAI--GKA-VDKVKVRSPLTCETARSVCQKCYGWSLAHGDWVNMGEAIGIIAAQSIGEPGTQLTMRTFHTGGVFTGEVAR-RITTPTSGTVKFSKK-----LKVRETRTRHGDQKLVVEV-----TG--DVIVG----------------------------------------------AEK--------------------------------------------------------------ISVPKDSLLAVREGDVIQENDLIAEVMP----QKTRSTEKVTKDVATDLSGEVHFADIA-PESKTDK------QGNTTTTAS-RNGLIWVLSGQVYNLPPGAEPAVKNGDKVKPGSVLAETKLKTKSGGVCRFE--------------------------------------------------------------EGSREIEIITASVSLDQADIYLEHHGSQ-QQYVIHTQ-----------------------KGDRFALKVVQGTKVQNNQVVAELIDDT-YTTNTGGLIRYA-GLETGR-------GNK------KQGYEVIKEGTIVWIPEESHEINKDISLLL--VEDGQYVEAGTEIVKDIFCQSSGVVEVVQKNDILREIIVKPGQLYLD---LDPD----YLANID-EDNIIPPGTQIAPNN-ITEEEYFAQF-VD----------------------------------TNEGVGLLLRPIRQFEVINTTQSPSQESL----NTQ---GSA-----INLKPVMR-TFFKDGERVKSVEGVQLVTTQLVLETHEG---------------------------MSADIELVP-----H-EA--EEGCF-----------------------RLQIVVLESVLLRRE--LETE-P----NIITRVLVEDGQEIAPGDVVGTTQILCQ--EEGIIQ-GVREGVE--AIRRVLVVRKS-DMIDIQTE---------------------------------------SKPTC--KAGDFVTQG-DLLAE--NITSPESGKVLKVEDNR-------------------------------------------------------------------------------------------------------------------------------------VVLRYARPYRVSAGAILHIEQGDLVQRGDNLVLLVFERAKTGDIVQGLPRIEELLEARKPKEPALLARRPGFCQVEYRD-D-EAI-------DVKVIEDDGTI-TEYPLSPNQNIIVNDNQRVETGDPLTDGLASPHELLEIFYA-YYQ-EQEDN-QG-----------------MFECALAALEKAQLFLVNQVQGVYQSQGIDISDKHIEVIVRQMTSKVRVDDGGDTIRLPGELVELRQIEKDNETMS---ITGGAPVQYTPLIMGITKSSLNTDSFISAASFQETTRVLTEAAIEGKNDWLRGLKENVIIGRLIPAGTGFNAY-ERQD-----------WEGND---------------------------------------------VVREVNG-ND----------YALMDESNRLS--------SSLTDDEDVIIDDQS-----------ARTYSP----------------------------------------------------------------------------------------------------------------------------------------DSMI------------------------------------------------------------------------IDDDE-------------------------------------------
>2054282
-MSQ------------------------------------NKEQ-----------------------------------------------------------------------------------------------------------------------------------------------------------SKKPQVFYNR--IIDKG--------------------------------------------------------------------------------------------------------------------------------------------------------------ALKKLIAKTFTE---------------------------------------------------------------------------------------------------------------------------------------------------------------------------------------------------------------------------------------------------------------------------FGSARCAAVC----------------------------------------------------------------------------------------------------------------------------------------------------------------------------------------------------------------------DQLKT----MGFHYATQA------------------------------AVSISVEDLKVPDAKKMMLAEAETTIKTTMNRYANGEITEVERFQKVIDTWNDTSESLKDEVVRN-FRQS-DP----LNSVYMMAFSGARGNISQVRQLVGMRGLMADPQGEIIDLPIKTNFREGLTVTEYIISSYGARKGLVDTALRTADSGYLTRRLVDVSQDVIIRETDCGTHKGVWIEPMKDGDRTLIPLGDRLLGRVLADDVVHPITGE----------------VI--------------------------ALRNQSIDQDLAKII--GNT-VEKVKVRSPLTCETARSVCQKCYGWSLAHGEWVNMGEAIGIIAAQSIGEPGTQLTMRTFHTGGVFTGEVAQ-RIISPVAGKVKFDKK-----LKVRENRTRHGDQKLLVEV-----NG--NLIIG----------------------------------------------DQK--------------------------------------------------------------ILVPVNSLLAVREGDEVIQEQLLAEVMP----QKTRSTERVTKDVASDLAGEVIFQEVD-PLTTTDR------QGNNTITAS-RNGLIWVLSGEVYNLPPNAEPVVKNGEKIKKNSVLAESKLKTKSGGVCRLE--------------------------------------------------------------EGSREIEIITASVSLDQADIFLEHHGNQ-QQYVIHTP-----------------------RGDRFSLKVSPGTKVQNNQIVAELIDDT-FTTETGGIMRYA-GLETGR-------GNK------KQGYEVTTEGTLIWIPEESHEINKDISLLM--VEDGQYVEAGTEVVKDVFCQSSGIVEVIQKNDILREIIIKPGKLYMD---LDPE----HMATLE-DGTILAPGTEIMAGI-TTEDECISEF-VD----------------------------------TNEGVGLLLRPMKQYEVINTTQSPSQESL----NSA---GGK-----INLRPVLR-TFFKDGERVKSVEGVQLVTTQLVLETTEG---------------------------MSADIELIE-----D-EN--NDDCF-----------------------RLQIVVLESVMLRRE--LETE-P----NIVTTVTVSDGQEIMPGDVVATTQILCQ--ENGIIR-GIREGVE--AIRRILVVREN-DIIEIETEGVLLK-----------------------------------------QEGDFVTQG-ELIAE--GVKAPDSGYVMETEGNT-------------------------------------------------------------------------------------------------------------------------------------ISLRHARPYRVSTGAILHIEQGDLVQRGDNLVLLVFERAKTGDIVQGLPRIEELLEARKPKEPAILARRPGVCQVEYKD-D-EAI-------DVKVIEDDGTI-SEYSLGPNQNIIVGDDQRVNTGDSLSDGLVSPHELLEVFYD-YYK-E---H-MG-----------------AYDAALGAMQKAQLFLVNQIQGVYQSQGIDISDKHIEVIVRQMTSKVHIDDGGDSIRLPGELVELRDIEKDNETLS---LTGGAPIEYTPKLMGITKSSLNTDSFISAASFQETTRVLTEAAIEGKSDWLRGLKENVIIGRLIPAGTGFNAYDENMD-----------WEDTE---------------------------------VGAG---NSNYLGIDDVSAEYE---------------EQNYI-----------IPDSEDVIIDDKT-----------ARVLSP-E-DA--------------------------------------------------------------------------------------------------------------------------------IMDDDLI-------------------------------------------------------------------------DDNY-------------------------------QS----------
>82654
-MA----------------------------------------------DL-------------------------------------------------TVN-------------------------------------------GAESNRSKD--------------------------------------------KTTPAVFINQ--TVDKK--------------------------------------------------------------------------------------------------------------------------------------------------------------QLKNLISWAFTH---------------------------------------------------------------------------------------------------------------------------------------------------------------------------------------------------------------------------------------------------------------------------HGTARAAYMA----------------------------------------------------------------------------------------------------------------------------------------------------------------------------------------------------------------------DEIKA----LGFRYATQA------------------------------GVSISVEDLQIPPSKKQLLAEAEEEIEATENRYSRGEITEVERFQKVIDTWNVTNENLKNEVVKN-FKVN-NP----LNSVYMMAFSGARGNISQVRQLVGMRGLMADPQGAIIDLPIKTNFREGLTVTEYIISSYGARKGLVDTALRTADSGYLTRRLVDVSQDVIIRETDCGTTRGVVTQAMKDGDRVLIPLRDRLFGRTAAIDVTDPKTGE----------------VI--------------------------VAAGQCFSEELSIAV--EKSGVKLVKVRSALTCESTRSVCQTCYGWSLAHAKIVDIGEAVGIIAAQSIGEPGTQLTMRTFHTGGVFTGEIAQ-QSRAKFVGSIKFSKN-----LRLRPIRTRHGDDAYIVEA-----PG--EFMLE----------------------------------------------SKE-----G----------------------------------RKKS------------------YSVTQGSTLLVQDGQQVEKDQLMAEVAISGR--TKKSTEKAKKELKTNLSGEALFSGLV-PEEKKDR------QGNTSYIAT-RSGLIWILGGQVYNLLPGADPVVKNGDRVEIDDVLAVTELVTEHGGVVRLK-------------------------------------------DEDA---------------RHNREVEIITASVVLDRAKVEEEVSQSR-EHYILHTA-----------------------SGQRFLLKAAPGTKVTSNQVVAELIDDT-YHTNSGGIIKYSGDLEVAK-R-----SKA------KQGFEVLKGGTLLWIPEEAHEVNKDISLLL--VEDGQYLEAGTEVVKDIFCQSSGVVEVTQKNDILREIVIKPGDLHLVD---DPQ-----SALKK-NETLAQPGTEILPGL-ASEELRYVEY-VE----------------------------------TPEGPAILLRPVQEFSVPDKPSIPSQDSI----SEISS---------IRLRAVQR-IPYKDGERVKSISGLELLRTQLLLEIDTE------------------------APQIAADIEFVA-----D-EE--DPELL-----------------------RLQLVILESLIIRQD--TASD-P-TQTNTRTRILVEEAQQIAPGEVVARTEILCK--QSGEIR-GIKEGAE--LVRRILVVTEE-DRISIPCA----------------------------------------DPQV--AVGDLLRIG-DSVGS--NTIASESGQVRAIENGE-------------------------------------------------------------------------------------------------------------------------------------VIVRIGRPYLISPGAVLQIDNADLVQRGDILAFLVFERAKTGDIIQGLPRIEELLEARKPKEMCVLAQRAGTVQVTYFE-D-DNF-------ELKILEADGTL-TEYSINPGQSLIVSDGQQLDAAEPLTDGPSNPHDILDIFFN-IHK-E---K-VG-----------------IKEAALISLQKVQEFLVNEVQTVYQSQGVDISDKHIEVVVKQMTSKVRIDDGGDTTRLPGELVDLHQVEQINEAME---ITGGAPAEYTPVLMGITKASLNTDSFISAASFQETTRVLTEAAIEGKSDWLRGLKENVIIGRLIPAGTGFNAYDNM-------------SLDID---------DSYES-----------IPD---------------------FDESTD------------------------------------DVIIDDNT-----------ARNYRI-E----------------------------------------------------GVGFTQDLPN-----RDNVRDV-----------------ISS--------------------------------------SSEELISDQSQANELVNS--------G-----------ADMLIGDDVKDLVGGEGLVGNVGGKPSYPGIAPQANLADELVDDHTTIGNNPDAPPSAPPSISAAPNELGTEPGTIEDMPE-------
>1947889
---------------------------------------------------------------------------------MGHRGIPH----------------SLFPIPYSLF------------------------------------------------------------PIPHSL----IP----------------MIFKNR--VIDKG--------------------------------------------------------------------------------------------------------------------------------------------------------------QLKKLIAAAFTQ---------------------------------------------------------------------------------------------------------------------------------------------------------------------------------------------------------------------------------------------------------------------------YGSARTSQMA----------------------------------------------------------------------------------------------------------------------------------------------------------------------------------------------------------------------DRLKN----LGFRFATRA------------------------------GVSISVDDLQIPPSKQELLEAAEEQIREIELRYSKGEITEVERFQRVIDTWNSTSEALKDEVVRY-FKAT-NP----LNSVYMMAFSGARGNISQVRQLVGMRGLMADPQGEIISLPIKTNFREGLTVTEYIISSYGARKGLVDTALRTADSGYLTRRLVDVSQDVIIRELDCGTARGITVEAMCEGDRVLIPLADRLLGRSLAEDVVS-ETGE----------------LV--------------------------AKRNDWLSEDLAKAV--AKH-TKTVKVRSPLTCEAARSVCQACYGWSLAHHAPVDLGEAVGIIAAQSIGEPGTQLTMRTFHTGGVFSG-AAR-DILAPTGGKINYAE------VKTRKIKTQQGQE-IRVET-----GGVLELIVDVEIRE---------------------------------------LDSEETQQSAGAL-------------------------------DQKKKH-------------NIHKIPISAGSRLLVEDGQMIKPGTIIANTPPS-R-AASRSTERATKDVSTDIAGEVCFEGII-PEEKRDR------QGATTVIAR-TGGLIWVLSGEVYNLPSDAKPVVKNQDRMQSLDVLAMSTITTKHGGLVRLP---------------------------------------------EG---------------PEGREVEIITAQVTLDQATVTIKDKGSK-EIYLITTR-----------------------EGEQFSLLATPGSKVTSGQVVAELIDQS-YRTLTGGTIRYA-GIETKR-R----SGTS------KYGQEVVKGGTLLWIPEESHEVNKDISLLM--VEDGQYVEAGTEVVKDIFCQTSGIVTVVQKNDILREIIIKPGTLHLIT---DPEQM-P-------TEGIVRP-PEVVMGQ-EIEQLCTLEI-VQ----------------------------------TPEGMGALLRPVAEYPVSDSPSGPSTST-----------GEKD---LIQLRTAQR-LPYKDGERIKSVQGVDLVRTHLILEINPDYA-GETSSAK-G--------SSLEGLELVADIELVPA-PELN-ETTEDGEVIE--------------------VMRLQLVILESLLIRRE--GIAD-L-TQGQIRTQLLVEDGAQVGAGDVIASTEILCN--SPGEIA-GLRDEDE--QVRRLLVVRGS-DRRTLDLQ------DQM------------------------------DQLQV--KEGDLLVAG-TEVAP--GIRLPESSKVEFIDPTDKT-----------------------------------------------------------------------------------------------------------------------------------LVLRAARPYRVSPGAVLHLGDGGLVQRGDKLVLLVFERAKTGDIIQGLPRIEELLEARKPKEACVLARRPGEIQTVEGE-D-DVR-------AIRVVEVDGTL-TTYTLLPGQSLMVVEGERVEAGGPISDGQQNPHELLEIKFG-WYL-E-----QG---------------MSHYEAAMAALAEVQQFLVDAVQGVYQSQGIDIADKHIEVIVRQMTSKVRLDDGGDTTMLPGELMELYQVEQVNEAMS---ITGGAPARYTPVLLGITKASLNTDSFISAASFQETTRVLTEAAIEGKSDWLRGLKENVIIGRLIPAGTGFNAYEDGFRGQI--------SPDYD----TR---GDLDDEIVGSGLSDSFLP-------GHGYSGGSDDSEYGVMSDELSPPTGRNMSYPMFDNSESD-------------VDDLQDLVVDDRT-----------AYRLDP-K-SSAQ---------------------------------------------KPGTKKGK--------------------------------------TPKGKAKKTEPA--------IDMDLD---------LEEEELIYD----------------------------------------------------------P-----------MEDDQ----------------------------------D--------
>1906166
-MNL-----------DPSSFT----------------SESILES----FNS--------------IQIKVAS---PEVIKNWS---------FGEVKKAETINYRTLSPEKEGLFCQKIFGPVKDWECACGKYKRIRYRGIICEVCGVEVTES---RVRRYRMGHIKLAA-----PVCHIWFLKGIPSYLSLLLELSLKELEQVIYFNSYIVIDPG----------------------------------------------------NTE-LKERQLLTDDEF----DELCQKDNVK-FE-----AGMGAESILKLVDRLTKVEYEFPENE-RDAKGKIISLKGLEDLVA-----------------------QLKDELKTAKVSAQKKVKLIKRLRLTNKLLQAKIDPAWIIMDYLPVLPPDLRPMVQLDGGRFATSDLNDLYRRVINRNNRLIKLKEMYAPEIIIR-NEKRMLQEAVDALVDNGRRGREVLGSNGRHLKSLSDIIEGKQGRFRQNLLGKRVDYSGRSVIVVGPKLKLHQCGVPAPILLELFKPFIIEKLIKRGLAPNIKTAKKMIENGLTVVWETLESTIKDHPVLLNRAPTLHRLGIQAFEPILVEGRAIQLHPLVCASFNADFDGDQMAIHVPLSAEAQAEARMLMLASNNILLPATGKPSVLPSQDMVLGLYYLTINNP------DANKCKG----------------AGLIFSSMRDAVSAFEERLVHVHAKIKVRIAVGK-IIETTLGRVIVNQTIQSVLNEINKNKEFRFVNEQLGKKEL-------------------------------------------SNLFIEIYEE---------------YGTSAVAEIADLLKD----IGFEYATFA------------------------------GITIGIEDLDIPDAKKELIEEADKKVLQAKRAYEKGDITEVERYNRVIDTWSETTDKLTQEVVDE------KTGLHALNPVRMMAFSGARGNISQVRQLIAMRGLMADSAGKIIDQPITSNFREGLTVTEYIISSYGARKGIVDIALKTADSGYLTRRLVDVAQDVIVNGDDCGTQKAIKLVAIKNRGSDILSLEKRLFSRTLAQDIIDPKTKE----------------VI--------------------------AKRNQIVDRKLAKKI--CATGIKEVLIRSAFTCENTYGVCAKCYGASLATNTPVSEGEAIGIIAAQSIGEPGTQLTMRTFHTGGAVAGISSRIEIKNKEEGILTFDED------YTREIRNRYGENVKETTR-----DL--VLKI------------------------------------------------------------------------------------------ASHE------------------YKMPTGATIRFSSGTKIEKNQVFAEYNDSSV-KP--LTEKAFKDLLSDRSGQVVFSDFE-VDEKQDR------FGNISRSAT-RSGTIWVMEGQVYNLPASSEILVDDSQRVKEGEVFSETKTLCEHSGRIKFSSD------------IEVEKGKKD----------GKP-------YNKV---------------IKGKEINIVIASIEAKNAKVEENSQGG--YSWIVN-------------------------ENEKYLLRLHPNESVEDMATIGELKSDILPRVNCSGEVRYGEGLESLD-E--------------RRNLEPNQEGIIYFIPEEIHSISKDISLKY--VETGDKVTAGQEVVKDVIARIDGIVELKIENDIIYEVIIRPGELYEIE---NPE-----DLKIE-EDTIIESGTLVLPGV-KVKETSIVNLSIEN---------------------------------ETGQIKVFVRPVQTFKIKEPNIKLKFNTS----SDS-----------INIDVITH-ILYKNGERVRNLEGSALLRTNLVLKMSDDLS------------L------------LKAFVEYKN-----H---------------------------------EFKIVIQDSIILKKE--SEYS--------ETYLLVDEDSEVKENDVIAKIQVLSD--YDGEVR--LCKDDD----RKIMLITKD-HLLYYPQK---------------------------------------AGSEI--KVGTYIREG-DIIDEKKKLKVDISGQVVGLTDEG-------------------------------------------------------------------------------------------------------------------------------------IILLKGRPFLISPGTQLQVESGSFVQRGDQLAVLIFEQQKTGDIVQGLPKVEELLEGRKPKEAALLAPIDGIVNL-----D-EEG-------KIKITNEQEEV--SIDILMGQNVLIENNQKISRGDVLTDGSANPHQIVEM--------------LG-------------------------QEAVQIYLVDEVQKVYCNQGVEISDKHIEIIVKQMSMKVKVEESGDTIFLPGELVELNELNEANRKIK---EEGGEEATYKNVLLGITKASLNTQSFMSAASFQETTRILTESALEGKSDKLRGLKENIIVGKLIPGGTGYAYMKRREE--------------------------------------------------------------------------------------------------FLAAEEHRKEASLENIEPYQSF--ASSSSRQFKN--------------------------------------------------------------------------------------------------------------------------------------------------------------------------------------------------------------------------------------------------------------------
>1916228
-MST------------------------------------SIDY----FD-------------Y-IRISIASTY-PERILQWS---------HGEVTKPETINYRTLKPERDGLFCERIFGPTKDWECYCGKYKRVRHKGIICERCGVEVTDS---KVRRHRMGHIKLAA-----PVSHIWFLKGIPSYLGLLLDMTLKDLEQVIYFNSYVVIDGG----------------------------------------------------DSD-FRKLQLLTEEEY---EDYMAENEESTDFK-----VGIGAEAIKELLSEID-----------------------TKKLAE-----------------------EIRNELAGNVTSVQKKSKLIKRLRLLDNLISSETSPTWMIMDVLPVTPPDLRPMVQLDGGRFATSDLNDLYRRVINRNNRLQRLLEMGAPEIIVRQNEKRMLQEAVDALIDNGRRGRTVVGPNNRALKSLSNIIEGKQGRFRQNLLGKRVDYSGRSVIVVGPSLTLNQCGLPKEMAIELFKPFVVNKLIERGYVQNIKSAKKKIERSEPIVWDILEEVIDGHPVMLNRAPTLHRLGIQAFEPKLVEGRAIQLHPLACTAFNADFDGDQMAVHVPLSIEAQAEARMLMLATNNLLAPANGKPIVTPSQDMVLGMYYLTTIKD---------PNQE----------------IKGYFYNFQDAISALEVGVIKLHDKIVVRDEKGE-KLE-------------------------------------------------------------------------------------------------------------------DALKH----LGYKYATVS------------------------------GTTISIADLSVPSIKKDLLKSAEEEIEKSTNRYLKGEITEVERYTKVIDTWSETTAKLTEQVVRKALVDK-------LNPVYMMAFSGARGNLSQVSQLVGMRGLMADAQGQIIDLPIKSNFKEGLSVTEYIISSYGARKGLVDTALKTADSGYLTRRLVDVAQDVIIRADDCHTEKYINMKPITDGDAVIVPLIDRLLGRTVAQDIVDADG-N----------------VL--------------------------VANGKTMDRDDIKKI--SGLDLHELKVRSGLTCGLEYGVCQKCYGWAMTSQKLVDIGEAIGIIAAQSIGEPGTQLTMRTFHTGGAVGVKEAKKEIIAREAGKVVSKIK-------ARELRTRHGDIVQVSMY-----EA--DIEVK----------------------------------------------GEK----------------------------------------RTTK------------------YHIPAGATLFITDGMEVAKGFKMAEHAPSSQSDSSRLTEKATKDITTDISGEVVFEDFK-ADEKKDR------QGNVLRTTN-KQGIVWVLGGDVYTLPGGSKVLVKDGQKISKGEKLAETLTICEHGGEVRVGDD------------LVVEEAKFD----------GKK-------IKKI---------------VQGKELTIVIASLQPENASFEQTKKE---QLWTVDKT------------------------GEKYIVKAPVDTTVENGMIIAELIDDD-CTVSSSGEIRYV-DVEVDE-------NQI-----------ITKAGKVVFIPEEVHQINKDSTLKM--VENGTTVTAGTEIVKDVYCHIDGVVEFKEYNDVIHEITVRPGEVHTLS---NIS-----ELKVD-EGEVVKKGTVIADGI-KAKETSIVTI-MDST---ADELPI-----DDLDEEIDSSLSLDEDSIANQPVQILIRPVQVLEVNQKDVSIQFNTT----DEL-----------IDIVPVTQ-LQYKDGARVRNVDGATITRTSLVLQMQGYLS------------------------HLKGMVELD--------------SNG-----------------------NLRIVVLENLIVRRE--IEGA---ANAALQTELLVKDGETIDPRTPVAKTQVLAV--NDAVAS--IKNAEE--DARRLLLISDS-SSTTVSVK---------------------------------------GTAVV--KKGQFVKAD-KVLAES-GETSPVSGLVTAVNKGK-------------------------------------------------------------------------------------------------------------------------------------IQIRNGRPYLISPGTMLQIDSGALVLRGDLIATLVFEREKTGDIVQGLPKVEELLEGRKPKDCAILAENDGTAKIEIDD-D--GFP------RLFLLDENGSS-TEIKYAIDANVIVSNGQKITKGQPLTSGPMNPHDVMRL--------------CG-------------------------PEAAQQYLVDEVQRVYRSQGVEIADKHIEIIVRQMTKKVKITDAGDTKLLPGELIEMQTFEKENKAAE---EAGKAPATCEYMLLGITKASLNTESFISAASFQETTRILTEAAVEGKKDLLRGLKENVIIGRLIPAGTGFHHLINANE-----------ERDRE----------------------------------------------------------------------ERKRAV------AQRNQARKPSAILEEIEGM-------FGSPDFNN-D------------------------------------------------------------------------------------------------------------------------------------------------------------------------------------------------------------------------------------------------------DNH---------
>1906137
-MTT------------------------------------SIDY----FD-------------Y-IRISIASTY-PERILKWS---------YGEVTKPETINYRTLKPERDGLFCERIFGPTKDWECYCGKYKRVRHKGIICERCGVEVTDS---KVRRQRMGHIKLAA-----PVSHIWFLKGIPSYLGLLLDMTLKDLEQVIYFNSYVVLDGA----------------------------------------------------ESP-YRRLQLITEEEY---DDYISENEETEEFK-----VGIGAEAIKELLGELD-----------------------IKTLAE-----------------------EIRAELEMGVTSVQKKSKLIKRLRLLDSLINSETDPTWMVMDVLPVTPPDLRPMVQLDGGRFATSDLNDLYRRVINRNNRLQRLLEMGAPEIIVRQNEKRMLQEAVDALIDNGRRGRTVVGPNNRALKSLSNIIEGKQGRFRQNLLGKRVDYSGRSVIVVGPQLKLNQCGLPKEMAIELFKPFVVNKLIERGHVQNIKSAKKKIERSDADVWDILEEVIDGHPVMLNRAPTLHRLGIQAFEPKLVEGRAIQLHPLVCTAFNADFDGDQMAVHVPLSIEAQTEARMLMLATNNILAPANGKPIITPTQDMVLGMYYLTIIKK---------PDME----------------PKGYFYNFQDAISALEVGVIELHDKIVVRDEHGE-RIE-------------------------------------------------------------------------------------------------------------------NSLKN----LGYKYATRS------------------------------GVTISINDLSVPAVKKELLQEAEAEIEKSTNRYLKGEITEVERYTKVIDTWSETTSKLTEQVVKNALADR-------LNPVYMMAFSGARGNLSQVSQLVGMRGLMADAQGQIIDLPIKSNFKEGLSVTEYIISSYGARKGLVDTALKTADSGYLTRRLVDVAQDVIIRDVDCHTTKAINMKAIMDGDQVIVPLIDRLLGRTIAEDILDEQG-N----------------VI--------------------------VPSGTTMNRDDIRKVEKAKINLTELRVRSGLTCGLEYGICQKCYGWAMTTQKPVDIGEAIGIIAAQSIGEPGTQLTMRTFHTGGVFKGSGAMKTVDANLAGEVISNVK-------TRELRTRHGDIVQVSNY-----EA--DIEVK----------------------------------------------GEK----------------------------------------RSEK------------------YHIPAGSKVFFKNGMKVEKGFKLAEYEPVSSGDGSRLTEKATKDITTDLSGEVIFEDFV-ADERKDR------QGNISRTTN-KQGIIWVLGGDVYNLPGGSKVLVKDGQKIKAGEKLAETLTISEHSGEVRFGED------------LVLEKVDFE----------GKK-------INKI---------------VQGKEITIVIASIVPGNATFEQTKKE---QIWTVPTT------------------------GEKYIVKAPVDTTVENGMIIAELIDED-CVVSSSGEIRYV-DVEVDE-------NQI-----------ITKPGKVIFIPEEIHQINKDSALKM--VENGTQVTAGTEIVKDIYCHLDGIVEFKEYNDVIHEITIRPGSIHTLS---SVS-----ELKVD-EGEVVKKGTVIADGI-KAKETSIVTI-MDSS---LDDLDI-----DDLDEEIDTTLSLDEDSISNQPIQILVRPVQVLDVKQRDVSIKFDTT----DSL-----------IDIVNVTQ-LQYKDGARVRNLDGSTITRTSLVLQMQGYLS------------------------HLKGMVEVD--------------EAN-----------------------NLRIVVLENLIVRRE--VDSN-SKLMSSMQTELLVKDGQIIDAKTPVAKTQVLAI--EDGVAS--MKNTTE--DARRLLLTSET-FETTIPVK---------------------------------------GKAVV--SKGDFVRMD-NVIAES-GEKTEVSGQVIAVNKGE-------------------------------------------------------------------------------------------------------------------------------------ITIRTGRPYLISPGTMLQVDSGALVLRGDNIATLVFERQKTGDIVQGLPRVEELLEGRKPKDCAILAEEEGIAEIVTDE-D---LP------RLYIVNENG-R-TEIKYTVDSNIIVNNKQKISKGQPLTSGPLNPQDVIRL--------------CG-------------------------PEAAQQYLVDEVQRVYRSQGVEIADKHIEIIVRQMTKKVKVLESGDTTLLPGDYVELQTFEKANEEAI---AGGKNPATCEYQLLGITKASLKTDSFISSASFQETTKILTEAAVEGKKDLLRGLKENVIIGRLIPAGTGFHHLTNSDE-----------EKERE----------------------------------------------------------------------ERKRAV------AQRNQARKPSAILEEIEGM-------FGTPDFAM-E------------------------------------------------------------------------------------------------------------------------------------------------------------------------------------------------------------------------------------------------------ENEDDDLE----
>1899017
-MST------------------------------------SIDY----FD-------------Y-IRISIASTY-PERILKWS---------YGEVTKPETINYRTLKPERDGLFCERIFGPSKDWECYCGKYKRVRHKGIICERCGVEVTDS---KVRRQRMGHIKLAA-----PVSHIWFLKGIPSYLGLLLDMTLKDLEQVIYFNNYVVLDAG----------------------------------------------------ESD-FKKLQLLSEEEY---EDYMAEHEDSEDFK-----VGIGAEAIKELLAEVD-----------------------VKGLAE-----------------------EIRTELAGTVNSVQKKSKLIKRLRLLDSLISSETDPTWMIMDVLPVTPPDLRPMVQLDGGRFATSDLNDLYRRVINRNNRLQRLLEMGAPEIIVRQNEKRMLQEAVDALIDNGRRGRTVVGPNNRALKSLSNIIEGKQGRFRQNLLGKRVDYSGRSVIVVGPQLKLNQCGLPKEMAIELFKPFVVNKLIERGYVQNIKSAKKKIERSEAVVWDILEEVIDGHPVLLNRAPTLHRLGIQAFEPKLVEGRAIQLHPLVCTAFNADFDGDQMAVHVPLSIEAQTEARMLMLATNNILAPATGKPIITPTQDMVLGMYYLTILKN---------PEME----------------PKGYFYNFQDAISALEVGVIDLHDKIIVRDEHGE-RLE-------------------------------------------------------------------------------------------------------------------NSLKN----LGYRYATKS------------------------------GTTISIADLQVPAIKKELLQEAESEIEKSTNRYLKGEITEVERYTKVIDTWSETTAKLTSQVVRNALADR-------LNPVYMMAFSGARGNLSQVSQLVGMRGLMADAQGQIIDLPIKSNFKEGLSVTEYIISSYGARKGLVDTALKTADSGYLTRRLVDVAQDVIIRADDCHTTKSINMKPITDGDNVIVPLIDRLLGRTIAEDIKDTDG-T----------------VL--------------------------VSAGTTMNRDDIKKV--SHLKLQELKVRSGLTCGLEYGICQKCYGWAMTTQKLVDIGEAIGIIAAQSIGEPGTQLTMRTFHTGGAVGVKDAIKEVIAKQDGEVISSVK-------TRELRTRHGDIVNISNY-----ET--DIELK----------------------------------------------GAK----------------------------------------RTEK------------------YHIPAGSTVFFTNGMKVKKGFKLAQFEPAAQGSGSRLTEKATKDITSDLSGEVLYEDFV-ADEKKDR------QGNISRTTN-KQGIIWVLGGDVYNLPGGSKVLVKDGQAIKEGEKLAETLTISEHGGEVRFGED------------LVIEDVKFE----------GKN-------IKKI---------------VQGKELTIVIASLMPENATFEQTKKE---QLWTVDKT------------------------GEKYIVKAPVDTTVENGMIIAELIDDD-CAVASSGEIRYV-DVEVDE-------NQI-----------ITKPGSVVFIPEEIHQINKDSSLKM--VENGTHVTAGTEVVKDVYCHIDGIVEFKEYNDIIHEITIRPGEVHTLS---SVS-----ELKVD-EGEVVKKGTVIADGI-KAKETSIITI-MDSS---MDDIDI-----DDLDEELDTNLSLDEDSISNQPIQILVRPVQVLDVQQKNVSIKFNTS----DEL-----------IDIVPVTQ-LQYKDGARVRNLDGATITRTSLVLQMQGYLS------------------------HLKGMVELD--------------EKD-----------------------NLRIVVLENLIVRRE--FEGN-AKTMSSLQTELLVKDGQTIDPKTPVAKTQVLAI--NDGVAS--IKGNKE--DARRLLLTSTT-YETKISVK---------------------------------------GKASV--KKGDFVRLD-GVLADS-GETSTVSGMVIAVNKGE-------------------------------------------------------------------------------------------------------------------------------------ITIRNGRPYLISPGTMLQVEAGALVLRGDNIATLVFERQKTGDIVQGLPRVEELLEGRKPKDCAILAEEDGIAEIETDD-D---LP------RLFLVTENG-R-TEIKYAIDANIVVQNKQKITKGQPLTSGPLNPHDVIRL--------------CG-------------------------PEAAQQYLVDEVQRVYRSQGVEIADKHVEIIVRQMTKKVKIVDAGDTTLLPGELVEMQTFEKENQEVE---EKGGTPATCEYMLLGITKASLNTESFISAASFQETTRILTEAAVDGKKDLLRGLKENVIIGRLIPAGTGFHHLSNANE-----------EKERE----------------------------------------------------------------------ERKRAV------AQRNQARKPSAILEEIEGM-------FGAPDFQLGN------------------------------------------------------------------------------------------------------------------------------------------------------------------------------------------------------------------------------------------------------ENEEK-------
>1916230
-MST------------------------------------SIDY----FD-------------Y-IRISIASTY-PERILKWS---------YGEVTKPETINYRTLKPERDGLFCERIFGPTKDWECYCGKYKRVRHKGIICERCGVEVTDS---KVRRHRMGHIKLAA-----PVSHIWFLKGIPSYLGLLLDMTLKDLEQVIYFNNYVVIDPA----------------------------------------------------DSP-FKKFQLLSEEEY---EDFIMENEESKDFE-----VGIGAEAIKQLLGEIN-----------------------VHELAD-----------------------EIRTELAGHVTSVQRKGKLIKRLRLLDSLISSETDPTWMIMDVLPVTPPDLRPMVQLDGGRFATSDLNDLYRRVINRNNRLQRLLEMGAPEIIVRQNEKRMLQEAVDALIDNGRRGRTVVGPNNRALKSLSNIIEGKQGRFRQNLLGKRVDYSGRSVIVVGPSLKLNQCGLPKEMAIELFKPFVVNKLIERGYVQNIKSAKKMIERSDAKVWDILEEIIDGHPVMLNRAPTLHRLGIQAFEPKLVEGRAIQLHPLVCTAFNADFDGDQMAVHVPLSIEAQTEARMLMLATNNILAPANGKPIITHSQDMVLGLYYLTILKD---------PEQE----------------VKGYFYSFEDAIAALEAKVITLHDKIVVRDEKGK-RIE-------------------------------------------------------------------------------------------------------------------DTLKN----LGYKYATRS------------------------------GVTISIADLTVPESKKELLKEAEQEIEKSTNRYLKGEITEVERYTKVIDTWSETTAKLTEQVVRKALADK-------LNPVYMMAFSGARGNLSQVSQLVGMRGLMADAQGQIIDLPITSNFKEGLSVTEYIISSYGARKGLVDTALKTADSGYLTRRLVDVAQDVIIRAEDCGGDKYINMKPICDGDNIIVPLIDRLLGRTVAQDVFDEDGTT----------------LL--------------------------VAKDTTLDRKDIKKL--AHLNLQELKVRSGLTCGLEYGVCQKCYGWAMTTQKLVDVGEAIGIIAAQSIGEPGTQLTMRTFHTGGAVGVKEATKEIHATEAGTVESKLK-------TRELRTRHGDVVRVSIY-----EA--DIEVK----------------------------------------------GAK----------------------------------------KSTS------------------YHIPAGATVFFEDGMKIDKNFKLAEYKPSSN-DAGRLTEKATKDINADMSGMVLFEDFV-ADEKKDR------QGNISRTAN-KNGIVWIIGGDVYNLPGGSKVLVSDEQKVKAGDRLAETIMISEHGGEVRYSED------------LVVEAVKSG----------KNK-------INKI---------------VQGKEITIVIASLMPANATFEQTKKE---QLWTVKKT------------------------GEKYIVKAPIDTTVENGMIIAELIDDE-CSVSSSGEIKYV-DIEVDD-------NQI-----------VTKPGNIVFVPEEVHQINKDASLKM--VDNGTFVTAGTEVVKDVYCHIDGIVEFKEFNEVIHEVTIRPGEVHTLS---NVS-----ELKVE-EGSVVEAGTTIAKGI-KAKETSIVTI-MEMD---FDDLDI-----DDLDEEIDTT-SLEEESLEDKPIQILVRPVQPMFIEPKDVTIGFNTT----DEL-----------INIVPVTQ-LQYKDGARVRNLDGATLTRTSLVLQMQGYLS------------------------HLKGLVELD--------------EKG-----------------------ELKIVVLETLIVRRE--LEGN-SKMNSSLQTELLVENGQVIEPKTPIAKTEVLAL--NDGVAS--IKGDVT--ESRRLLLNCAN-FETVIDTK---------------------------------------SKPTV--KKGDFIKLD-TVLAES-GEAATVSGKIVDVSAKS-------------------------------------------------------------------------------------------------------------------------------------VTIRNGRPYLISPGTMLQVEEGSLVLRGDMLATLVFEREKTGDIVQGLPRVEELLEARKPKDCAILAETDGVAEIEIED-D---VP------RLFLATEGGSR-TEIKFAIDASIVVQNKQKIKKGQPLTSGPLNPHDVIRL--------------CG-------------------------PEEAQQYLVDEVQRVYRSQGVEIADKHIEIIVRQMTKKVRVVDSGDTNLLPGELVEVQTFENENKAVR---EHDGQEATCEYMLLGITKASLNTESFISAASFQETTRILTEAAVDGKKDLLRGLKENVIIGRLIPAGTGFHHLTYASE-----------ERDKE----------------------------------------------------------------------AQKRA-------AQRNQARKPAAILEEIEGM-------FGAPELPT-S------------------------------------------------------------------------------------------------------------------------------------------------------------------------------------------------------------------------------------------------------DNASDNE-----
>2029980
-MAT------------------------------------Q---------------------------------------------------------------------------------------------------------------------------------------------------------------------------------------------------------------------------------------------------------LTKNKKTMDFG-----AGIG---------------------------------------------------------------------------SVQKRAKLIKRLRLVESLIDSQTEPGWFVMEVLPVTPPDLRPMVQLDGGRFATSDLNDLYRRVINRNNRLLRLLEMGAPEIIVRQNEKRMLQEAVDALIDNGRRGRTVVGPNNRPLKSLSNIIEGKQGRFRQNLLGKRVDYSGRSVIVVGPQLSLNQCGLPKEMAIELFKPFVVNKLIERGLVQNIKSAKKKIERSEPVVWDILEEVVDGHPVLLNRAPTLHRLGIQAFEPILVEGRAIQLHPLVCTAFNADFDGDQMAVHVPLSIEAQTEARMLMLATNNILAPATGNPVITPSQDMVLGIYYLTSLWD---------TDAP----------------IKGYYFSFEDAIAALELGVIKLHDKIVVRDDKGE-RIE-------------------------------------------------------------------------------------------------------------------NNLKD----LGFKHATKA------------------------------GTTISIKDLSVPDEKKALLDDANKQIEESTHRYMKGEITEVERYTKVIDTWSETTAKLTDSVVRKSVLSA------RRNPVYMMAFSGARGNISQVSQLVGMRGLMADAQGQIIDLPITSNFKEGLSVTEYIISSYGARKGLVDTALKTADSGYLTRRLVDVAQDVIIRQADCSTVKSIRMSTIKDGEDVIVPLVARLLGRTIAEDIKDDKG-N----------------VL--------------------------VAKNTTISREDLEKI--KAIDLQEVDVRSALTCDLEYGICQKCYGWALTTQKIVDIGEAIGIIAAQSIGEPGTQLTMRTFHTGGVFRGAGVMRAIFAPADGTVKTKIA-------TREFRTRHGDVVQIAIK-----EV--DIKLE----------------------------------------------TTK-----G----------------------------------QTEV------------------IHIPQGATVLVQDGLEIKKGDKIAEFEPFSQSEGGRLTEKATKDITSDISGEVVFEDFV-VDEKKDR------QGNISRTSN-KSGIVWVLGGDVYTLPAGSKVLVADGQKIKKGEKLAETLVVPEHGGEVRVGDA------------LVIKETEFE----------GRT-------IKKI---------------VSGKELTIVIASIQPTNAKFEHTKKE---QIWNVDKT------------------------GDKFIVKCPIDTTVENGMIIAELIDEE-HRVSSSGEIRYN-GIEVDD-------NQV-----------ITKAGEVVFVPEEIHQISKDSSLKL--VESGTYVEAGSEVVKDLYTHIDGIVEIKEFNDIIHEVIIRPGELHTLE---SIN-----DLKVY-EGEVIEAGTVVAGKI-KAKVDSIVTI-VEPE---ADSLEL----EEDLGDDITEDIADDEDILGKQSVQILIRPIQRFMIEPKSASIEFDTT----DES-----------IEIVPLTQ-LQYKDGARVRNLDGAILTRTSLVLSMSGHLS------------------------HLKGLVELD--------------KSG-----------------------ELKIVVLENLIIRRE--QEDI-SKVLSSTQTELLVEDGQIIEPRTPVAKTQVLSV--NNSIAS--IKHPEK--ELRRLLLISEN-YEEKIELK---------------------------------------SKPSV--KVGDFVRLD-SVISVS-GEKSSVSGKVVKADANS-------------------------------------------------------------------------------------------------------------------------------------ISVRSGRPHLISQGTLLQVDNSALILRGDLLATLIYEKQKTGDIVQGLPRVEELLEARKPKDSAIVAEDDGTVEIEYEE-D---QK------SLYLVTDAG-R-MEIKVPIESSVIVQDKQKIKVGHPLTSGPLNPHDVIRL--------------RG-------------------------AAVAQQYLVDEVQRVYRSQGVDIADKHVEVIVRQMIKKVKVVDSGTTRLLPGELVELKEIETENAIVEK--QEGGIKATYESILLGITKASLNTESFISAASFQETTRILTEAAVEGKKDLLRGLKENVIIGRLIPAGTGYYHLINSNE-----------EKEKE----------------------------------------------------------------------AIKRA-------NQKNQARKPSAILEEIEGM-------FGTPDFSI-E------------------------------------------------------------------------------------------------------------------------------------------------------------------------------------------------------------------------------------------------------------------
>1801604
-MST------------------------------------SIDY----FD-------------Y-IRIGIASML-PERIMKWS---------FGEVTKPETINYRTLKPERDGLFCERIFGPSKDWECYCGKYKRVRHKGIICERCGVEVTDS---KVRRHRMGHIKLAA-----PVSHIWFLKGIPSYLGLLLDMSLRDLEQVIYFNNYIVLDPG----------------------------------------------------DSE-FKKTQLMAEEEY---ENYVNEHEATTDFK-----VGIGAEAIKELLAELS-----------------------ISGMIE-----------------------ELREELKNAGSSVQKRTKIIKRLRLVESLTSSNTDPTWMIMDVLPVTPPDLRPMVQLDGGRFATSDLNDLYRRVINRNNRLIRLIEMGAPEIIIRQNEKRMLQEAVDALIDNGRRGRTVIGPNNRPLKSLSNIIEGKQGRFRQNLLGKRVDYSGRSVIVVGPQLKLHQCGLPKEMAVELFKPFVVNKLIERGIVQNIKSAKKKIERSENVVWDVLEEVIEGHPVMLNRAPTLHRLGIQAFEPVLVEGRAIQLHPLVCAAFNADFDGDQMAVHVPLSIEAQTEARMLMLSANNVLLPATGKPCITPTQDMILGIYYLTLDSHL-------KEEDK----------------VERYFLNFEDAITALNAGVVGLHSKIGVRDEVGE-KIV-------------------------------------------------------------------------------------------------------------------DQLKN----LGFKYATQA------------------------------GTTISIEDLTIPQAKKQLIKNAEDEIERATYRYLKGEITEVERYTKVIDTWSETTEKLTQSVVSGAVLTS------RTNPVYMMAFSGARGNLSQVSQLVGMRGLMADAQGQIIDLPIKSNFKEGLSVTEYIISSYGARKGLVDTALKTADSGYLTRRLVDVAQDVIIREEDCKTEKFIEIEAIKDAEKEYVSLHDRLLGRTILEDILDEDG-N----------------VL--------------------------LKKTATLNNEDIRRI--ESLKLKKIKIRSPLTCESEYGICQKCYGWALTKNNPVDIGESIGIIAAQSIGEPGTQLTMRTFHTGGVFRGSSSMRQINSKVAGKIITAFA-------TKDLRTRHGDDVQVSTR-----EG--KLEIE----------------------------------------------DAK-----G----------------------------------KKHS------------------YNIPYGATMFHNKGDVVKAGDAIAEYEPGAGADGGRLTERATKDITTDIGGKIYFDGFS-VDEKRDR------QGNISRTAN-RSGKIWILSGDVYNLPGGSEILVKDGQLVKKGDVLAETVTLSEHGGEVRLSGE------------LELQEITKN----------GKK-------IKKI---------------VNGKEITIVIASITPKNAELESTKKE---QIWKVQGC------------------------EETYVIKSPIDTLVENGMVIAELIDEE-NSVTSSGEIRYA-GVETDE-------NQI-----------VTTPGKVVFIPEEIHQISKDSTLKM--VESGTYVVAGTEVVKDVRTHIDGVVEIKEYNDIVHEVIVRPGQLIKLD---DAN-----LLKVE-DGEIVDKGTEIAKGV-KAKEKSMVSI-ISGMPAEAGVLDI---TEEDVEVEIDEDIEL-----TSKSIEVLIRPVQEYDITPKEVKIAFNTT----EDL-----------IEIVPVTQ-LQYRDGARIRQLDGASLTRVSLVLQMSGYLS------------------------HLKGLVELTL-----K-----DSEEQ-----------------------NLKIVVLDNLIVRRE--TETG-SREKASLQTELLVQSGQVIEPKTPVSKTQVLAR--NDAKVS--LGSTEK-AEMRRLLLISPE-SKEIVKLK---------------------------------------TAPVV--KEGDLISLD-QIISES-GEKAQIAGRVFEINKNE-------------------------------------------------------------------------------------------------------------------------------------VVIHKSRPYLISQGAQLQVVNDSLVQRGDFLATLVFERMKTGDIVQGLPRVEELLEGRKPKESAILAEENGEAVLEYEE-D---AV------RLFLVSETG-R-SEIKVPIDSSIIVTDKQKIIQGQPLTSGPLNPHDVIRL--------------SG-------------------------VEAVQQYLLDEVQRVYRSQGVEIADKHVEVIVRQMSKKVKVDESGDTKLLPGELTETQTVEAENKAVG---ELGGELATWHPVLLGITKASLNTESFISAASFQETTRVLTEAAVEGKKDMLRGLKENVIIGRLIPAGTGYYHLTHSSE-----------DLEEE----------------------------------------------------------------------ERKR--------RSRNSARKPSAILEEIEGL-------FGAPDFSI-E-EAMG--------------------------------------------------------------------------------------------------------------------------AVIEEDVEEIAKELQGV-----------------------------------------------------------------EEVDET-------------------------------SDVEEDEE---I
>1801610
-MST------------------------------------SIDY----FD-------------Y-IRIGIASLL-PERILKWS---------FGEITKPETINYRTLKPERDGLFCERIFGPSKDWECYCGKYKRVRHKGIICERCGVEVTDS---KVRRHRMGHIKLAA-----PVTHIWFLKGIPSYLGLLLDMSLKDLEQVIYFNSYIVLNPG----------------------------------------------------ESE-FKKTQLLSEEEY---ENYALENENTKEYE-----VGIGAEAIKQLLSEID-----------------------LATLTE-----------------------GIKDELASVGSSIQKRAKLIKRLRLFESLASSNTNPSSMVMDVLPVTPPDLRPMVQLDGGRFATSDLNDLYRRVINRNNRLQRLLEMGAPEIIVRQNEKRMLQEAVDALIDNGRRGRTVIGPNNRPLKSLSNIIEGKQGRFRQNLLGKRVDYSGRSVIVVGPRLKLNQCGLPKEMALELFKPFVVNKLIERSIVQNIKSAKKKIERAENVVWDVLEEVIDGHPVMLNRAPTLHRLGIQAFEPVLVEGRAIQLHPLVCSAFNADFDGDQMAVHVPLSIESQTEARMLMLATNNILLPATGKPVITPSQDMVLGIYYLTISPH---------ENSK----------------VERYFVNFDDAIAAYEAGVVSLHSKICVRDEKGE-RIE-------------------------------------------------------------------------------------------------------------------NVLKD----LGFKYATKA------------------------------GTTISIEDLDVPKAKKDLLRKAEDEIDRATNRYLKGEITEVERYTKVIDTWSETTEKLTKEVVSAAILSA------RLNPVYMMAFSGARGNISQVSQLVGMRGLMADAQGQIIDLPIKANFKEGLSVTEYIISSYGARKGLVDTALKTADSGYLTRRLVDVAQDVIIRVEDCETSIGINMATISHGDKVIVSLADRLLGRTNATDIVDNEG-N----------------VI--------------------------VPANTLLNRIEVEKV--VKAGIKEVKVRSALTCELEYGICQKCYGWALTSNKAVDIGEAIGIIAAQSIGEPGTQLTMRTFHTGGVFRGTSTLQEIKSNVSGKIISKIP-------TRELRTRHGDLVEVSTK-----DS--KMEIE----------------------------------------------DKN-----G----------------------------------KVHS------------------FNIPQGSTVFYSTGKEIEKGQVIGEFEPGAARGEGRLTERATKDITADLSGQIIFDGFN-VDEKRDR------QGNTSRTAN-RSGKIWVLSGDVYNLPGGSKILVKDQLDVKKGDILAETTTVSEHGGEVKLGGE------------LEIEEVTTD----------GRK-------IKKV---------------VNGKEITIVIASITPANAVLEKTKKE---QLWKVEKT------------------------GETYIIKSPVDTVVENGMTIAELIDDE-YTVNSSGEIRYA-GIEVDE-------HHI-----------ITKPGKVIFIPEEIHQVSKDSTLKM--VESGTYVTVDTEIVKDVRARIDGVVEIKEYNDIIHEVIIRPGELHKVE---NVS-----TLKVE-DGDIVEAGTEIAPGI-AAKEKSMVTI-MSSAQFGLNDFEI-----EDIDEEFQEEAEP-----KEEKVDILLRPVQEFDIKPKEVSIKFSSTE---EDL-----------IDMASVTQ-LQYRDGSRIRQLEGANLTRTSLVLQMQGYLS------------------------HLKGLVELEP-----K-EA--AEEDQ-----------------------NVKIVVLENLIIRRE--IEDV-TRGVSSLQTELLVEDGQIIEPKVPVSKTQVLAR--NNAKVS--LNENTE-AEIRRLLLISSE-LETKIELK---------------------------------------TNPII--NVGDLVKVD-QIISES-GEISKLSGQITGIKGKT-------------------------------------------------------------------------------------------------------------------------------------VTIRGGRPYLISAGTQLQVDSNGLVQRGDLLATLVFERQKTGDIVQGLPRVEELLEGRKPKESAILAEEDGEAEIEYDE-D---TP------RLFIVSESG-R-QEIKVPIDSNIIVSDKEKIKKGQPLTDGPLNPHDIIRL--------------SG-------------------------PKAVQQYLVDEVQRVYRSQGVEIADKHIEVIVRQMTKKVKVDDSGDTKLLPGELVELYTLEAENSEVE---KLGGNPATYHPVLLGITKASLNTDSFISAASFQETTRVLTEAAVEGKKDQLRGLKENVIIGRLIPAGTGYYHLNHAAE-----------LKENE----------------------------------------------------------------------RQQR--------STRGNARKPSAILEEIEGL-------FGSPDFTV-E------------------------------------------------------------------------------------------------------------------------------------------------------------------------------------------------------------------------------------------------------------------
>1801606
-MST------------------------------------SIDY----FD-------------Y-IKIGIAS---SDRILKWS---------FGEVTKPETINYRTLKPERDGLFCEKIFGPSKDWECYCGKYKRVRHKGIVCERCGVEVTDS---KVRRHRMGHINLAA-----PVSHIWFLKGIPSYLGLLLDVTLRDLEQVIYFNSYIVLEQG----------------------------------------------------ESN-YKKGQLLSEEEY---EDYVMENEESK-LE-----VGIGAEAIKKLLSEID-----------------------LTQMIE-----------------------SLRNELAHAGSSVQKKAKIIKRLRLVESLVTSNTDPTSMIMDVLPVTPPDLRPMVQLDGGRFATSDLNDLYRRVINRNNRLMRLIEMGAPEIIVR-NEKRMLQEAVDALIDNGRRGRTVIGPNNRPLKSLSNIIEGKQGRFRQNLLGKRVDYSGRSVIVVGPQLKLHQCGLPKEMAVELFKPFVVNKLIERGIVQNIKSAKKKIERSENVVWDVLEEVIEGHPLLLNRAPTLHRLGIQAFEPVLVEGRAIQLHPLVCSAFNADFDGDQMAVHVPLSIEAQTEARMLMLAPNNILLPATGKPVITPTQDMVLGIYYLTLDVQ---------SDKD----------------NEKSFLNFDDVITAFEARIIKLHTKVLVKEANGE-KIVTTPGRIIFNQVVREAINDPKKSVD--YINKVMDKKAL-------------------------------------------NRLLSQVYSE---------------YGTSKTASLADRLKN----LGFKYATKA------------------------------GTTISIDDLDVPEVKKALLKNAEDEIDKSMHRYLKGEITEVERYTKVIDTWSETTEKLTQSVVDN---------FSRTNPVYMMAFSGARGNISQVSQLVGMRGLMADAQGQIIDLPIKSNFTEGLSVTEYIISSYGARKGLVDTALKTADSGYLTRRLVDVGQDVIISQNDCGTERGIEIEAILDSDKEIVSLGERLIGRTIVEDVKDKDG-K----------------MV--------------------------IPKFTTLSNPEVAII--NELGIKKIKIRSPLTCATEHGICQSCYGWSLTNNKPVDVGEAIGIIAAQSIGEPGTQLTMRTFHTGGVFRGSGSMRQVKAKSGGKVVTELA-------TRELRTRHGDNVKVSSR-----EN--KLEIE----------------------------------------------DST-----G----------------------------------KKQS------------------YNIPYGATLFVNKGDEVKKGDVIAEFEPVSRDSSGRLTEKATKDITSDIGGKIMFEGFS-VDEKRDR------QGNISRTAN-KGGRMWVLSGDVYGLPGSSTILVDNEQEVKAGDVLAETITVSEHGGEVRIPDD------------LIMEEITSK----------GKK-------IKKI---------------VGGKEITIVIASLTPKNAVFETTKKE---QLWKVEGE------------------------DEIHIVKSPVDTIVENGMVISELIEEE-NRVPSSGEIRYD-GVEVDE-------NQV-----------ITKPGKIIFIPEEIHQISKDSTLKM--VESGTFVTAGTEVVKDVVTHIDGIVEIKEYNDIIQEVIIRPGEVIKVN---DIN-----TLKVE-DGEIVQEGTEVAPGV-FAPQKSIVNI-ITPGIELEKDLVI---GEDEIDIELDQELEI-------KSAEVLIRPIQEYEIHPRDVKIKFESTE---TDL-----------IKLVPVTQ-IQYRDGARIRHLEGANLTRTSLVLQMEGYLS------------------------HLKGLVELYP-----K-DG--EPEDQ-----------------------NLKVVVLENLIVRRE--TEAA-SREKASLQTELLVKSGQVIEPKTPISKTQVLTR--NDAKVS--LKKSED-KEVRRLLLVSPE-SKQTVTLK---------------------------------------TAPII--KEGDFISVD-QVISAS-GEKTKISGKITKIKKND-------------------------------------------------------------------------------------------------------------------------------------VEVHLARPYLLSVGTQLQVENEGLVQRGDLLATLVFERQKTGDIVQGLPRVEELLEARKPKESAILAEDSGEAEIEYDE-E---VA------KLLLVTESG-R-TEIKIPLDSNIMVSDKQKITKGQALTSGPLNPHDIIRL--------------SG-------------------------IDTVQKYLVDEVQRVYRSQGVEIADKHVEVVVRQMTKKVKIEDSGDTKLLPGELTESKLVDIENDKAK---EIGGAPATHYPVLLGITKASLNTESFISAASFQETTRVLTEAAVEGKKDQLRGLKENVIIGRLIPAGTGYYHLTNTTE-----------DREEE----------------------------------------------------------------------ERKRR-------LSKSGARKPSAILEEIEGM-------FGSPEFAT-E------------------------------------------------------------------------------------------------------------------------------------------------------------------------------------------------------------------------------------------------------SDF---------
>758823
MVST------------------------------------NIDQ----FD-------------F-IKIGIAS---PERVMNWS---------HGEVMKPETINYRTLKPERDGLFCERIFGPSKDWECYCGKYKRVRHRGIVCERCGVEVTES---KVRRHRMGHIKLAA-----PVTHIWFLKGIPSYLGLILDMSLKDLEQVIYFNSYVVLDPG----------------------------------------------------NTE-LKSNQLLSEEEY---ENILEENEEAQ-LE-----VGIGAEAVQILLSRLN-----------------------LQEMSD-----------------------GLKQELEEITGSSQKRVKPLKRLRLVESLLQSGTNPSWMVMDVLPVIPPDLRPMVQLDGGRFATSDLNDLYRRVINRNNRLSRLLEMGAPEIIVR-NEKRMLQEAVDALIDNGRRGRTVVGPNNRPLKSLSNIIEGKQGRFRQNLLGKRVDYSGRSVIVVGPRLKLHQCGLPKEMAIELFKPFVINKLIERGESQNIKSAKKTIERQETVVWDVLEEVIKGHPVLLNRAPTLHRLGIQSFEPVLVEGRAIQLHPLVCTAFNADFDGDQMAVHVPLSVEAQTEARMLMMATNNVLQPSTGKPIITPSQDMVLGIYYLTLPNKSQ---DNPHATKG----------------AGMKFFSFEDALAGFEAGVIELHAKIIVRDEGGK-QLD--------------------------FINKVVDKKEL-------------------------------------------NRLLAKVYAE---------------MGMAKTGTLANNLKD----LGFRYATKA------------------------------GVTISIDDLSVPEAKKGLINEAEAEIERATQRFMKGEITEVERYTKVIDTWSETTEKLTKSVVRQSVLQR-------LNPVYMMAFSGARGNISQVRQLVGMRGLMADAQGQIIDLPIKSNFREGLSVTEYIISSYGARKGLVDTALKTADSGYLTRRLVDVAQDVIIQEADCGTTNGIPMRAIMEGESEIMSLVDRVISRAAAVNVVNEDG-E----------------VL--------------------------VPAGEIITLALADVI--EKSTIKEILMRSVLTCESQVGICQKCYGWSLTSNKIVDIGEAIGIIAAQSIGEPGTQLTMRTFHTGGVFSSLGKRELFKAKQDGEVTSKLP-------TREFRTRHGDTVEMTTR-----DC--TLEIK----------------------------------------------GAD-----G----------------------------------KTNK------------------YNLPFNTQVMVSAGDKVKKDQIIASFEPTA----GRKTERATKDITGNMSGEVWFDGFD-ADEKRDR------QGNISRTAN-RPGTIWVLGGDVYNLPTGAKHMVQDGQVLNVGEIIAETHVVSEHGGEVRIPAD------------LEIEEHKVG----------KET-------VKKI---------------VNGKDLTIIIASISPSNAELVQTKKE---QLWKVGED------------------------EETYIVKSPQGTSLENGSVVAELVDES-MSVPTSGQIRYL-DVEVDE-------QRI-----------LTQTGKILFLPEEIHQVSKDISLKVPGIESGMEVTAGTEIVKGITCQTDGIVDIVEENDIIREVVVRPGKLYRVD---DIS-----TLNVD-DGTVVSKGTEVAPGI-KATQDCVVTV----------NFQIEVP--EDDDEDLEDTSDL-------EYAEVLLRPYQEFIIEPRKVKIDFESTD---PDN-----------ITIVPVTQ-LQVKDGDKIRHIEGAPILRTSLVLQMKGYLE------------------------RLKAVAEIK------D-GG--KKEGD-----------------------NLKVVVLENLTIRRE--NPSGFSSQKTATQTQLLVEDGQVIDKRSPVVKTQVITH--TKGRVS--LGNAANDKDVRRVLLITDD-HETIIETS---------------------------------------TKPTV--KVGDFVTMD-QEIAAV--DKTPISGQVTGVDAKS-------------------------------------------------------------------------------------------------------------------------------------VTIRESQPYLISGGTLLQVENRALTQRGDLIASLIFERQKTGDIVQGLPRVEELLEGRKPKESAIIAPVDGSVEIIWEE-D---VQ------RLYLTSING-R-EEISIPVGSNIVVENKQTVKAGQALTDGPINPHDILVV--------------SG-------------------------IEAVREYLVEEVQRVYRSQGVEIADKHIEVIVRQMTKKVRVDEAGDTTLLGGELVDEKAGAEANRVIEG--KEGKLPAEYHPVLLGITKASLNTESFISAASFQETTRVLTEAAVEGKRDFLRGLKENVIIGRLIPAGTGFPHFKDERA-----------DMFDD----------------------------------------------------------------------AEQAL-------AAKSSLRKPSAILEEIESM-------FGSPEISE-E--TME---------------------------------------------S------------------------------------------------------------------------------LLIDDSSMHVETIGA--------------------------------------------------------------VEGEEEDYT-------------------------------SDAILDD-----
>1801607
-MSS----------------------------------GSIFDR----FN-------------H-LQIKIAS---PSRIMGWS---------FGEVTKPETINYRTLKPEKDGLFCERIFGPTKDWECYCGKYKRVRHKGIVCERCGVEVTES---KVRRHRMGHIKLAA-----PVCHIWFLKGIPSYLSLLTDIPLRDLEQVIYFNQYIVLNPG----------------------------------------------------NVETITRHQLLSEEEY---D-LLSGDENAQ-FE-----VGIGAEALELILEEISKPVYEFPDAKTREERGELKTLPGLEELAQ-----------------------KLRQELSEATGSQQRRAKIIKRLRLVESLVDSKTDPTAMILSILPVTPPDLRPMVQLDGGRFATSDLNDLYRRVINRNNRLARLLDMGAPEIIVR-NEKRMLQEAVDALIDNGRRGRVVTGSNGRPLKSLSNIIEGKQGRFRQNLLGKRVDYSGRSVIVVGPQLHIHQCGLPREMAIELFKPFVINKLIERQICQNIKSAKKQIEKGTSIVWEILQEVIQGHPVLLNRAPTLHRLGVQAFEPVLVEGRAIQLHPLVCAAFNADFDGDQMAVHIPLSVEAQSEARMLMMACKNILLPASGKPTVTPTQDMVLGLYYLTVGKIKSTNGDDPKVCKG----------------AGMNFFNFRDAMTAYEADVVDLHAKINVREDSGE-KLE--------------------------FINETFDKKRV-------------------------------------------SRLVLEVYEN---------------YGASVASELANNLKD----LGFRFATKA------------------------------GVTISIEDLCVPEKKKKLISDAEKQIEEAQKRFERGDITEVERYNKVIDTWSETTEVLTEEVVKDVLDGD------RKNPVYMMAFSGARGNISQVRQLVGMRGLMADSQGQIIDLPIKTNFKEGLNVTEYIISSYGARKGLVDTALKTADSGYLTRRLVDVAQDVAVREIDCHSKRGIYVHPLYEAEKLTLPISDRVIGRVAAEDINVPSSKE----------------II--------------------------VKRNEIIDRVKSKKV--DESKVPSVKVRSPLVCDLPYGICQMCYGWSLTTNTPVDIGEAVGIIAAQSIGEPGTQLTMRTFHTGGVVAGAAKRNQIKSPADDVLKYDIP-------TREIRTKYGDLVLQTIK-----DG--RIKV------------------------------------------------------------------------------------------GKEE------------------FYMPAGSQIRFPSGTKVEKDTPVGEYIEVKQ-KG--LIERATKDIISDHPGQILFEGFT-ADERRDR------QGNISRTAN-KNGIIWVMEGDVYNLPPGSRLSVQDGQQVKKTEILSETMIIAERGGEVRFNND------------LVIEEFKSG----------KDK-------VKRL---------------VQGRELSIVIARVGAENAKLESTKQG---NSWKIKAAKT--------------------NPEESYTIKVVPEEVLENKSVIAELVDDGVLAVTTAGEIRYD-GLEVDE-------SRI-----------ITQPGRIVFIPEEVHYLSKDVTLKL--VENGDRVKAGQEIVQEVFTHLDGIVEIKIDNDIIHEVIVRPGEIYDIE---EPA-----NLKFE-DGELVKENTEIYPGI-VTDSPRVITL-IENE--------------------------------EKGTVKLLLRPVQIFPIEPKKVFFQGYST----DSN-----------IALIAVTQ-MLFRDGERVRNFNGGPLSKTSLVLTMSGDLI------------------------SLKGKVEIGKTH---ESKQ------------------------------ELQIIVQENIVLRRE--QDTN--------VTQLLVGDHDHIAPGVAVAKTQVLAR--ANGEVS--LSTQLE----KRLLLITSN-DLIKQETT---------------------------------------AKPTV--KVGEFIKFG-DKIGG--QTEAACSGQVVSIDQKA-------------------------------------------------------------------------------------------------------------------------------------VVIRKGRPYLVNTGAQLQCDQGHLVQRGDQLAALIYERIKTADIVQGLPRVEELLEGRKPREACILAEMAAKVKIVQEE-D---VK------KLSLVAGDV-E-KEVSIPLGLNLSVEHGQEVKLGQPLTDGPANPHDILNL--------------LG-------------------------VEAVQQYLLDEVQKVYRSQGVEIADKHVEIIIRQMTRKVRIEDAGDTILLPGELVELKDIEEETQKARQFISKDARPPSYKPILLGITKASLNTESFISAASFQETTRILSEAAIKGKKDWLRGLKENVIIGRLIPAGTGYLR--------------------------------------------------------------------------------------------------------SKAHEASIPDFGEVTSEGFAP----QAVQPSLN---------------------------------------------------------------------------------------------------------------------------------------------------------------------------------------------------------------------------------------------------------------------
>1801608
----------------------------------------MFDR----FN-------------H-LQIKIAS---PVRIMGWS---------FGEVTKPETINYRTLKPEKDGLFCERIFGPTKDWECYCGKYKRVRHKGIICERCGVEVTES---KVRRHRMGHIKLAA-----PVCHIWFLKGIPSYLSLLSDIPLRDLEQVIYFNQYIVLNPG----------------------------------------------------NVETIVKHQLLTEEEY---E-LLSSDENAQ-FE-----VAIGAEALKLILEEISKPVYEFPDAKTRDERGELKSTPGLEELAQ-----------------------KLRQELALSSGSQQRRAKIIKRLRLAESLILSKTDPTSMVLEVLPVTPPDLRPMVQLDGGRFATSDLNDLYRRVINRNNRLARLLDMGAPEIIVR-NEKRMLQEAVDALIDNGRRGRVVTGSNGRPLKSLSNIIEGKQGRFRQNLLGKRVDYSGRSVIVVGPQLKIHQCGLPREMAIELFKPFVINKLIERQICQNIKSAKKQIEKGSSIIWEILEQVIQGHPVLLNRAPTLHRLGIQSFEPVLVEGRAIQLHPLVCAAFNADFDGDQMAVHIPLSVEAQSEARMLMMAFNNILLPASGKPTITPTQDMVLGIYYLTVQTVKTPGADDQKICKG----------------AGMNFYNFKDAIAAYEADVVDLHANINVRDENNE-TYE--------------------------FQNSTIDKKKL-------------------------------------------SGLMLEIYEK---------------YGSARASDVADALKN----LGFHFATKA------------------------------GVTISIEDLTVPEDKKDLISSAEEQIEDAQKKFERGDITEVERYNKVIDTWSETTEKLTEKVVKDTFDIR------RLNPVYMMAFSGARGNISQVRQLVGMRGLMADSQGQIIDLPIKTNFKEGLNVTEYIISSYGARKGLVDTALKTADSGYLTRRLVDVAQDVTIRAHDCGSKRGVVVHALFEGEKLTVGIVERVIGRVAVEDIISLKTKE----------------VI--------------------------VKRNELIDRQKSKLI--EEHGVASAKVRSPLVCDLPYGICQTCYGWSLTTNTIVDIGEAIGIIAAQSIGEPGTQLTMRTFHTGGVVAGAAKRKQIRSPLSDILKFDIP-------VKEIRTRYGDTVLQTTK-----EG--KIKI------------------------------------------------------------------------------------------GKDD------------------FFLPAGSQIRFKSGAKIEKDTVVAEYTEIQQ-KG--LIEKATKDIISDHSGQILFEGFS-VDERRDR------QGNISKTAN-KNGIIWIMEGDVYNLPAGSKLIPEDGQHVKVSDILAETLIISERGGEVRFNND------------LVIEEVKVG----------KEK-------IKRL---------------IQGREVSIVIARVGAENAKLESTKQG---NSWKVKATKT--------------------NPEELYTIKVVPGETIENKSVIAELVDDGVMAVTTAGEIRYD-GLEVDE-------SRI-----------ITQPGKIIFIPEEVHYLSKDVSLKL--VENEDRVKAGQEIVKDVFTHLDGFIEIKVDNDIIHEVIVRPGELFDIP---EPS-----LLKCE-DEEIVKEGMEIYPGI-KINDTKVVTL-IENE--------------------------------EKGTVKLLLRPVQTFAIEPKKVFFQGYST----DNN-----------IALLAVTQ-MLYRDGERVRNFNGGPLSKTSLVLTMGGDLS------------------------ALKGKVEIGKIV---DSKQ------------------------------ELQIIVQENIVLRRE--QDTN--------VTQLLINNNDHIAPGVALAKTQVLAR--SNGEVS--LSTQQE----KRLLLITIN-DLIKQETT---------------------------------------IKPAV--KVGDFVKLG-DKLAG--GTESACSGQIVSAENKS-------------------------------------------------------------------------------------------------------------------------------------VIIRKGRPYLVNAGAQLQCDQGHLVQRGDQLAALIYERVKTADIVQGLPRVEELLEGRKPKDAAILSEFNAKVKIIEED-D---AR------RLILASGET-E-QEVSIPPGLNVIVENGQAVKIGEPLTDGPANPHDILNL--------------LG-------------------------IEAVQQYLLDEVQKVYRSQGVEIADKHVETIIRQMTRKVRIEDAGDTILLPGELVELADIKKETEKARKLISKDARPPAYKPILLGITKASLNTESFISAASFQETTRILSEAAIQGKKDWLRGLKENVIIGRLIPAGTGYLY--------------------------------------------------------------------------------------------------------SRALESNIPDYGQLTSEGF-------AAEPSLN---------------------------------------------------------------------------------------------------------------------------------------------------------------------------------------------------------------------------------------------------------------------
