# Supplementary material for: Components of iron–Sulfur cluster assembly machineries are robust phylogenetic markers to trace the origin of mitochondria and plastids
Source: PLoS Biol. 2023 Nov 8;21(11):e3002374. doi: 10.1371/journal.pbio.3002374 (PMC10631705; doi:10.1371/journal.pbio.3002374)
Supplement: S1 Data — (ZIP) [file pbio.3002374.s017.zip › S1 Data/Concatenations/SUF/Reference_tree_Cyanobacteria/trimmed_alignments/If2_Cyano_ExtGroup.bmge.phy]

 99 766
251221  NMQGKIRIYDLARDLGRDNRDVMAVCQRLGIAHKTHSSTISEQEADSIREAFQKQQILEVRRTAVPTQPLPELPVPLAQTVVEAPAAPTEPEPT--PQPV-------RPPQPPRRPQ-----------AQPRPEKRGLIAPNRGGLQ-----------PTRPVKKGARDEREAAVEQPKILLLSNISVQDLAQRMHVPTTEIIKTLFMKSVMVNINQTLDQATAELVARELGYEVQAETAVAQATKTEMLDVGDIESLEVRPPVVTIMGHVDHGKTSLLDAIRSARVAEGEAGGITQHIGAYQIEVPTEAGRKLVFLDTPGHEAFTAMRARGAKVTDITVLVVAADDGVKPQTIEAISHAKAAGVPILVAINKVDKPDANPERVKQELTEYDLVPEEWGGKTVMVPVSAKQKLNLDLLLENLLLVADYEELMANPNRQAKGTIIEANLDKARGPVATALVQNGTLHVGDIIVVGSIFGKVRALYDDRGNRVDAAPPSMPVEVLGLTDVPQAGDEFEVYSDEREARRIADERTSKARENRLQQQMSRRVSLGAFSAQAQEGELKELALIIRADVQGSVEAIRASLEKLPQDKVQLRVLQAAAGEVSETDIDLAAASNAVILSFSTTLASGARQAAEQAGVDVREYDVIYKLLEDIQLAMEGLLDPELVEEALGGAEVRQVFPVGKGQVAGCYVKEGKLLRNAQMRVRRGKEVVFEGHVDSLKRFKEDAKEVATGFECGVGSDKFASWQPGDLIECFRMVTQKRTLN-
2107694 NNSSKVRIYELSKELNLENKDILDICEQLNISVKSHSSTITESEADRIKSVAAKQQILAVHYLAPSRRPSSSAPSPSEPELQSPPSTPKRPEIKKPPRDRIPTVELKRPPKPPKKSIRQSKRWEDGEDSGKGKNKRRLFDEEDDDLDELLSISLSMARPPKPNKKPSSDRQDNKEKRPESITLNSLTIRGLSELMKVPETEIIKNLFFKGVPVNITQTLDQETIEMIAADFEIKVETGQIKAAATKTEMIDVADLDNLQTRPPVVTIMGHVDHGKTTLLDSIRKTKVAQGEAGGITQHIGAYHVDVEHNGKQQIVFLDTPGHEAFTAMRARGARVTDIAILVVAADDGVQPQTREAVSHAKAAGVPIIVAINKVDKLDSNPDRIKQELSELGLVPEAWGGDTIMVPVSALKGENLDTLLEMILLVSEVEELSANPNRPAKGTVIEAHLDRNKGPVATLIVQNGTLRVGDTVVAGSVFGKIRAMIDDRGDKVDAATPSFAVEVLGLGDVPAAGDEFDVFINEKEARITAEGRSDAQRQTRLQQALTRRVTLSTISAQAQEGKLKELNLILKTDVQGSVEAILTAMNQLPQKEVQIRVLLAAPGEVTETDVDLAAASGAVIVGFNTTLATGSRAAADREGVDIREYNIIYKLLDEIQGAMEGLLEPEQVEEHLGFAEVRAVFPVGRGTVAGCYVLSGKLVRNRFIRVRRKGEVVHEGNLDSLKRMKEDTREVNAGYECGVGLPKFNTWLEGDQIEAYEMVMKRRTLSV
1920663 MNNAKVRIYDLSKELNLENKDILEICAQLSITVKSHSSTISESQAERIKAMADKQEILAIHHLAPPRKPQSQKPTTEEATLMGAPQRVKKPTLK--PKPQKQKPELNRPSEKLKRPSRPSSKWEEEEEASKPKAKRRHLEDDEDDLDNLDSVSLSIARPPKPKKKPTADRREQPEQRPEYIILDNLTVRELAERLNIAETEIIKSLFSKGIAVNITQTLDLETARLVTEELGVLIEVPEVIAAATKTEMLDAKDLEHLQRRPPVVTIMGHVDHGKTTLLDSIRKTKVAQGEAGGITQHIGAYHVDVEHNGVQQIVFLDTPGHEAFTAMRARGARVTDMAILVVAADDGVQPQTREAFSHAKAAGVPVVVAINKIDKPDANPDRIKQELSELGLVPEEWGGETIMVPVSALKGENLDTLLEMLLLVSEVEELVANPNRLGKGTVIEANLDRARGPVATLLVQNGTLRVGDAIVAGGVFGKIRAMIDDRGQKVEAASPSFAVEILGLNNVPSAGDEFEVYPTEKEARLIAEKTAETQRNSRLQLAMSRRVTLTTLSAQAQEGELKELNLILKADVQGSVEALLGALTQLPQNEVQIRVLLAAPGEITETDVDLAAASGAVVVGFNTTLASGARASADHEGVDIREYDIIYKLLDDIQGAMEGLLEPEEIESSLGQAQVRAVFPVGRGAVAGCYVQSGKVVRNRLVRIRRGNEVVYQGSLDSLKRMKEDSREVNAGYECGVGIDKFNDWKEGDIIEAYEMTMKRRTLAG
1228987 MNNAKVRIYDLSKELNLENKDILEICTQLNIPVKSHSSTISESQAERLKAMASTQQILAIHHLAPPRKPQQKSPQTKTPTLLNPPQLSKKPEPT--PKAEKIKLDLQRPVPKLKRPTRPSKQWEEEEEKNKAKAKRRRLDEEDEDFETTGTASLSTARPPKPQKKPMQERRERQEQRPETIILDNLTVRELANRLQIPETEIIKNLFSKGIAVNITQTLDLETAQLVTKELGVEVEVPEVKAAATKTEMLDEHDLDNLQRRPPVVTIMGHVDHGKTTLLDSIRQTKVAQGEAGGITQHIGAYHVDIKHNGQEQIVFLDTPGHEAFTAMRARGTKVTDIAILVVAADDGVQPQTREAISHAKAAKVPLLVAINKVDKPEANPDRIKQELAELGLLSEEWGGETIMVPVSALKGENLDTLLEMIILLSEVEELVANPNRLAKGTVIEANLDRTRGPVATLLIQNGTLRVGDAIVAGSVFGKIRAMIDDRGEKVEAASPSFAVEVLGLSNVPSAGDEFDVYANEKEARVVAEQGAADQRQTRLQQATSRRVTLSTISAQAQEGELKELNLIVKADVQGSVEAILGSLEQLPQDEVQIRILLAAPGEITETDVDLAAASGAVVIGFNTTLASGSRAAADHEGVDIREYDIIYKLLDDIQGAMEGLLEPEEVESPLGQAEVRAVFPLGRGAVAGCYVQSGKVVRNRFVRVRRSDNIVYQGNLDSLKRVKELAREVNAGYECGVGIDKFSDWQAGDIIEAYEMVMKRRTLAG
41431   MNNAKVRIYDLSKELNLDNKDILEICTQLNISVKSHSSTITESEAERIKAMAAKQQILAIHHLTPPKKPNAQEPAPQSPSLMQPPQLSKKPV--RPPKAETPKADLQRPGPKLKRPTRPSKQWEEEEEASKGKGKRRRLEDEDEDFEELNTVSLSTARPPKPKKKPLTDRRERQEQRPEQIILDNLTVRELANRLEIPETEIIKNLFSKGIAVNITQTLDLQTARLVTEELGVEVITPEEKAAATKRELLDEYDLENLQRRPPVVTIMGHVDHGKTTLLDSIRKTKVAQGEAGGITQHIGAYHVDLDHNGVEQIVFLDTPGHEAFTAMRARGAKVTDIAILVVAADDGVQPQTREAISHAQAAKVPIVVAINKIDKPQANSDRIKQELSELGLLSEEWGGETIMVPVSALTGENLDTLLEMILLVSEVEELVANPDRRAKGTVIEANLDRTRGPVATLLVQNGTLRVGDAIVVGSVFGKIRAMIDDRGNKVEAASPSFAVEILGLNSVPSAGDEFEVYENEKEARAIAEQLAQEQRQTRLQQAMSRRVTLSTLSAQAQEGELKELNLILKADVQGSVEAILGALEQLPQGEVQIRVLLAAPGEITETDVDLAAASGAVVVGFSTTLASGARAAADREGVDIREYDIIYKLLDDIQGAMEGLLEPEEVESPLGQAQVRAVFTVGRGAVAGCYVQSGKVVRNRLVRVRRGKDIVYQGNLDSLKRIKEDAREVNAGYECGIGTDKFNDWQEGDIIEAYEMVMKRRTLAG
1453429 MNNVKVRIYDLSKELNLENKEILEICAQLNIAVKSHSSTITESQVERIKVMAEKQQILAIHHMAAPKKPIIKSPKPDKENFEKPPSR--KPSLE--PKPKKPKPDLKKS-PKLKRPTRIFKKWEEEEEASKTKAKRRALEDEDDDFEESESLSLSIARPPKPKKKPTSERKERKERQPEKVILENLTVRELSERLHISETEIIKLLFTKGTAVNITQTLDQETAKMVTESFGIIVEIPEEDSAAIKTEMIDEGDLDNLQRRPPVVTIMGHVDHGKTTLLDSIRKTKVAQGEAGGITQHIGAYHVDIEHDNKQQLVFLDTPGHEAFTAMRARGARITDIAILVVAADDGVQPQTREAISHAKAAEVPIVVAINKIDKLESNSDRIKQELSDLGLVPEEWGGDTIMVPVSALKGDNLDQLLEMLVLVSEIEDLLANPDRLAKGTVIEAHLDKNRGPVATLLIQNGTLRVGDSLVAGPVFGKIRAMVDDRGDKVKEASPSFAVEILGLSSVPAAGDEFDIYLSEKEARAVADKNAKDSRQTRLQQALSRRVTLSTLSAKAKDGELKELNLILKADVQGSIEAILGSLEQLPQTEVQIRVLLAAPGEVTETDVDLAAASGAVIIGFNTNLANGVKTAADQEEVDIREYDIIYKLLDDIQGAMEGLLEPEEIESPLGQAEVRAVFPVGRGAVAGCYVLSGKVVRNRFIRVVRDGNTIYQGTLDSLKRMKEDVREVNSGYECGIGIDKFSNWNEGDTIEAFEMIMKRRTLIG
423474  --------------MNLENKDILEICGQLNIAVKSHSSTITESDAERIKGMVDKQQILAVKQTVPPKPPVLQKPAPEPTSLLEPPQRVKKPTKNSPPKPTKPKPDIKRPPPKLKRPARISKRWDEEEDANKNKAKRRVIEDDDDDFEELNSLSLSTARPPKPKKKPTNERKERTEQKPEKIVLDNLTVRELSEQLCLAETEIIKHLFSKGIAVNITETLDQDTAKIVTEAFGIEVEIPEIQSAATKTEMLDEQDLENLQRRPPVVTIMGHVDHGKTTLLDSIRQTKVAQGEAGGITQHIGAYHVDIDHEDKQQIVFLDTPGHEAFTAMRARGARVTDMAILVVAADDGVQPQTREAISHARAAEVPIVVAINKIDKPEANPDRIKQELSELSLVPEEWGGDTIMVPVSALKGENLDGLLEMLVLVSEVEELVANPDRLAKGTVIEANLDRTRGPVATLLIQNGTLRVGDAIVAGSVFGKIRAMIDDRGNKVEEASPSFAVEILGLNSVPAAGDEFDVYPSEKEARLVAEENAENQRQTRLQQAMSRRVTLSTLSAQAQEGELKELNLIIKADVQGSIEAILGSLEQLPQDEVQIRVLLASPGEVTETDVDLAAASGAVIIGFNTTLASGARGAADNEGVDIREYDIIYKLLDDIEGAMEGLLEPEEVESSLGQAQVRAVFPVGRGAVAGCYVQSGKVVRNRYIRVLRGNKVVYEGTLDSLKRIKEDVREVNSGYECGIGIDKFSDWQESDTIEAYEMVMKRRTLAG
2107693 MNNIKVRIYDLSKELNLDNKELLAICEQLDISVKSHSSTISEDEAERIRTAAEKQQILEIRKRNPPV---PTRPADQ-TRQFEPPSRPMRPLLRQQDRPTSQGVELNRPPTELKRPTRPVKGWQEEEITGKTKLKRLIIDLEEEDLDALDQVSLSVARPPKQKAAPIDRRHEPEEERPEKIVVTNLTVQELAQELSVPDTDIVKILFIKGMAVNITQNLDIPTIKMVASEIGTEVEVEAPEAEARKTEMVEVEDLDYLQRRPPVVTIMGHVDHGKTTLLDSIRKTKVAQGEAGGITQHIGAYHVEVDHDGKMPIVFLDTPGHEAFTAMRARGARVTDIAVLVVAADDGVRPQTIEAISHAQAAKVPIVVAINKIDKEGAQPDRVKQELTQFNLTPEEWGGDTVMTSVSAIKGENLDTLLEMILLVAEVEELSANPDRLAKGTVIEAHLDKAKGSVATLLVQNGTLRVGDVLVAGSAFGKVRAMVDDRGKRVDAASPSFAVEVLGLSEVPAAGDEFDVFESEKEARAIAQLRADKQRQSRLMQG---RATLTTLSAQAQEGELKELNLIIKADVQGSLEAIIGSLRQLPQNEVQIRLLLAAPGEITETDIDLAAASNAVIVGFNTTLASGARQAADEAGVDVREYNIIYKLLEDIQGALEGLLEPELVEESLGQTEVRAVFTVGRGAVAGCYVLSGKLVRNCKVRVNRNGKVVFDGALDSLKRMKEDVREVNAGYECGIGIDKFNDWVENDIIDAYQMVTKRRTLTM
1618023 MNNGKVRIYDLSKELNLDNKDILSICDQLNIAVKSHSSTISESEAERIRSAAEKQQILEIRKASQPRPPPPNRSIPDPPQPIAPPNRPARPILRQQTRPTGQGTETNRPVTELQRPTRPVKGWQEEEIPGKAKLKRLIIDLEEEELAELGQVSLSVARPPKQRTTAADRRSEPEQDRPEKIIVTTMTVQELANELAVPDTDIVKILFIKGMAVNITQNLDIPTVIMVAGELGVEVETAEPEAEARKTEMVEAEDLEHLQRRPPVVTIMGHVDHGKTTLLDSIRKTKVAQGEAGGITQHIGAYHVDIEHDGKQQIVFLDTPGHEAFTAMRARGARVTDIAVLVVAADDGVRPQTIEAISHAQAAEVPIVVAINKIDKEGAQPDRVKQELTQYGLTPEEWGGETIMTPVSAIKGENLDTLLEMLLLVAEVEELSANPDRLAKGTVVEAHLDKAKGSVATLLVQNGTLRVGDVLVAGSAFGKVRAMVDDRGQRVDAASPSFAVEVLGLSEVPAAGDEFDVFENEKEARAIASDRADKQRQSRLMQG---RATLTTLSAQAQEGELKELNLIVKADVQGSLEAIVSSLRQLPQNEVQIRLLLAAPGEITETDIDLAAASNAVIVGFNTTLASGARQAADEAGVDVREYNIIYKLLEDIQGALEGLLEPELVEEPLGQTEVRAVFTVGRGAVAGCYVLSGKLVRNCKVRVNRGGKVVFEGSLDSLKRMKEDVREVNAGYECGIGIDKFNDWAEGDIIDAYQMVTKRRTLTL
1378066 MNNGKVRIYDLSKELNLDNKELLAICDQLNIAVKSHSSTISENEAERIRALAEKQQILEIRKAVAPRSPAPPRPVPKKPQLVEPPARPVRPILKQAPKPASEVPELQRPVPELKRPTRPQKGWQEEEIKGKTKAKRMIIDFDEEDLDVDLKVSLSIARPPKQKPVGGDRRREPEQERPEKIVVTTMTVQELAQMLVVPDTEIVKILFLKGIAVNITQNLDIPTLTMVANELGVEVETAEPEAEARKTEMLDVEDLENLQRRPPVVTIMGHVDHGKTTLLDSIRKTKVAQGEAGGITQHIGAYHVDVEHNGQQQVVFLDTPGHEAFTAMRARGARVTDIAILVVAADDGVRPQTIEAISHAQAAEVPIIVAINKIDKEGAQPDRVKQELTQYGLTPEEWGGDTIMVPVSAIKGENLDTLLEMILLVAEVEELSANPDRLAKGTVIEAHLDKAKGPVATLLVQNGTLHVGDVLVAGSAFGKVRAMVDDRGRRVEIASPSFAVEVLGLSDVPAAGDEFEVFPHEKEARAIAEERANKQRQSRLMQG---RATLTSASAQAQEGELKELNLILKADVQGSVEAIVGALKQLPQNEVQIRLLLAAPGEITETDIDLAAASNAVIIGFNTTLASGARQAADEAGVDVREYNIIYKLLEDIEGALEGLLEPELVEEALGQAEVRAVFPVGRGAVAGCYVLSGKLIRNCKLRVRRGSKIVYEGSLDSLKRMKEDVREVNAGYECGIGVDRFNEWAEGDIIEAFQMVTKRRTLGA
1947904 ---------------------------------------------------------------------------------------------------------------------------------------------------------------------------------------------------------------------------------------------------------------------------------------------------------------MDVEQGGQQQIVFLDTPGHEAFTAMRARGAKVTDVAILVVAADDGVQPQTIEAISHARAAKVPIIVAINKVDKLDSQPDRIRQELTEFGLVAEEWGGDTIMVPVSALKGTNLDLLLEMILLVSEVEDLQANPDRPARGTVIEAHLDKARGPVATFLVQNGSLRVGDVFVAGAVLGRVRALIDDRGDRVDVAGPSFAVEVLGLSDVPAAGDEFEVFPDERQARTLADQRLSEQRQLRL-QTMSRRVTLGTLSEKAQEGDLKELNLVLKADVQGSVEAILSSLKQLPQNEVQLRILLSAPGEITENDVSLAAASDAVVLGFNSSLAPGARQAADNLGVDVRDYNIIYKLLEDVQGAMEGLLDPEMVEEHLGQAEVRATFPIGKGMVAGCYVQSGKLQRNCHVRIRRGRDIVHQGILDSLKRMKDDVKEVATGFECGVSLDRFHTWQIGDLIEAYKMVSKRRTLSV
685565  MSSNRVRLYELSRELDLDTKDVIAVCEQLNIVVKSHSSTITESEAELVRTKAPKQQILVVSKGTPPLEPSPSRPLPQKPELITPPVPPKTPRVEKAPRPKRPRPKLNRPPPELEKPTNKANKKSKEEEKNRNKPKRYDFADDDDD--DLDQISLSLARPARPKIKPTDRHQQVEVEKPTSVEIEGMTVAVLAKRLVLSETEVIRTLFMKGIMANINQTLDVGTAKMVATELGYEVHDPEVVELALKTEMIDIGDLDKLERRPPVVTIMGHVDHGKTTLLDAIRKSKVAQGEAGGITQHIGAYHVDVEHNGEQQIVFLDTPGHEAFTAMRARGTKVTDIAVLVVAADDGVQPQTIEAISHARAAKVPIVVAINKVDKIEAQPDRIRQELTEYSLVAEEWGGDTIMVPVSAIRRENLDTLLEMILLVAEVEDLQANPNRTAKGTVIEAHLDKAKGPVATLLVQNGTLRVGDIFVAGAAFGKVRAMVDDRGARVGKASPSFAVEVLGLGDVPAAGDEFEVYLDEKQARAIADQRTMDQRQTRLIQAMSRRVTLGTLSEKVKEGDLKELNIILKADVQGSLEAILGALAQLPQREVQLRILLSAPGEITENDISLAAASSAVVLGFNTTMAPGARQAADDLGVDFRDYNVIYKLLEDIQDAMEGLLDPEMVEEYLGQAEVRAIFTIGKGAVAGCYVQNGKLLRNCNVRVKRGNEVVHSAVLESLRRVKDDAKEVASGFECGVSLAKFSSWKEGDIIEAYRMVTKRRTLAT
1173263 MN--KVRVYELTRELGLETKDIIALCEQLSIAVKTASSSISEADAEKIRSLAPKQQIVTVSKEVKPDAPSPLKPLPKNPTVAKPPKPPTKPTLPTSP-PEQP-----RPPPPGRTPIRLAKRKKEDEEKAKRPNKRFVIDED--DIIDLEQVSLSLARPARPKNKVVD-RSPVEAEKPTKVTLQSISVQELAHQMSLPETDIIRTLFMKGVMANINQTLDIPTASMVATELGYEVEITSVDAPARKTEMIEIGDLESLQRRPPVVTIMGHVDHGKTTLLDSIRKTKVAQGEAGGITQHIGAYHVDVEHDGKQQIVFLDTPGHQAFTAMRARGARVTDVAILVVAADDGVQPQTIEAISHAKAAKVPIIVAINKVDKLESQPDRIRQELTEYGLVDEAWGGDTIMVPVSALKGENLDSLLEMILLVSEVEDLQANPDRPARGTVIEAHLDKARGPVATLLIQNGTLRVGDILVAGSSFGKVRAMVDDRMRMVKVASPSFAVEVLGLSDVPAAGDEFEVYTDEKLARGIANDRSMEQRQSRLQQAMSRRVTLGTVSAKAQEGELKELNLILKGDVQGSLEAILGSLEQLPQGEVQVRVLLSAVGEITENDVELAAASDAIIIGFNTSMAPGARQASDSMGVDVRDYSIIYKLLEDIQGAMEGLLEPELIEEHLGIAEVRALFPIGRGVVAGCYVQSGKLVRNSRIRIKRRGELVHESALDSLKRMKDDVKEVAAGFECGIALPKFQEWEEGDSIEAFRMITKRRTLLM
2107703 ------------------------MC---------------------IRD---------------------------------------------------------------------------------------------------------------------------------------------------------------------------------------------------RTEMLDATDLDSLQRRPPVVTIMGHVDHGKTTLLDAIRKTKVAQGEAGGITQHIGAYHVDMGAEGEQQVVFLDTPGHEAFTAMRARGARVTDIAILVVAADDGVQPQTIEAISHAKAAEVPIIVAINKIDKEDASPDRVKQELTEYGLVPEEWGGDTIIVPVSAIKGENLDGLLEMILLVAEVEDLYANPDRLAKGTVIEAHLDKAKGPVATLLIQNGTLRVGDVLVAGSVFGKVRAMVDDRVERVEAAGPSFAVEVLGLSDVPAAGDEFEVYKEEKEARSVASSRTVQQRQSRLQQAMSRRVSLNSLSAQAQEGELKELNLILKADVQGSVEAILGSLQQLPQKEVQVRVLLAAPGEITETDVDLAAASNAVIIGFNTTFASGARHAADELGVDVRDYNIIYKLLEDVQGAMEGLLEPELVEEPLGQAEVRAIFQIGRGIVAGCYIQSGKMIRNCRVRVLRNKQVIHEGNLDSLKRMKEDVKEVNAGYECGIGVDSFKDWNEGDIIESFRLVTKRRTLSM
1080068 M-NGKVRIYELSKELNLDNREILDVCEQLNIPVKSHSSTISEAEAARIRSAAEKQQILEVRRSAPVRPDRPATPVPEQPSLMGPPSKPVRPVLKRSG-PTAKVLELRR-PPPLKKPTKVAKRWEEEDEVAKVKSKRRVLDDDEDDLDVLDALSISLMRPPKPKPTQRSDRREQQEQRPEIITLTSLTVAELADMLVVPETEVIRALFMKGIMTTVNQVLDIPTATMVAEEMGILVDTEAPEAEAKKTEMLDAGDLENLQRRPPVVTIMGHVDHGKTTLLDSIRKTKVAQGEAGGITQHIGAYHVDVEHNGEQQVVFLDTPGHEAFTAMRARGARVTDIAILVVAADDGVRPQTIEAISHAKAAEVPIVVAINKIDKEEAQPDRVKQELTEYGLVAEEWGGDTIMVPVSALTGENLDTLLEMILLVSEVEDLYANPDRPAKGTVIEAHLDKAKGPVATLLIQNGTLRVGDILVAGSVFGKVRAMVDDRGKRVEEGKPSFAVEVLGLSDVPAAGDEFDVYLDEKEARAIASNRTDQQRLSRLQQAMSRRVSLNTISSQAQEGDLKELNLILKADVQGSVEAILAALQQLPQKEVQVRVLLAAPGEITETDVDLAAASSAVIIGFNTTFASGARQAADQADVDVRDYTVIYALLDDIQGAMEGLLEPELVEEPLGQVEVRAVFTVGKGAVAGCYVKEGKVIRNSKLRVRRGGEVIFEGNLDSLKRMKEDAKEVNAGYECGIGVDNFKDWQEGDIIEVYRLITKRRTLSA
864702  MNSGKVRIYELSRELNLDNKDILAVCEQLNISVKSHSSTISDSEAERIRSAAEKQQIVAIKSAAKAIKPAPELPAPSSPELVSPPQRADRPILKKAP-PRQQIVELRRPPDDLQRPTRTSKKWEEEEEASKTKTKRRDLDEDE-DLELLAQVSLSLVRPAKPKPKARDDRRDQETEKPDKITLKSLTVQELAAIMVVPETDIIRTLFMKGIMATVTQTLDIETAKMVAEDLGVAVETGEQESKARKTEMLDAADLENLHRRPPVVTIMGHVDHGKTSLLDAIRKTKVAQGEAGGITQHIGAYHVDVEHDGEQQVVFLDTPGHEAFTAMRARGARVTDIAILVVAADDGVQPQTVEAISHAKAAEVPIVVAINKIDKEGAQPDRVKQELTEYQLVPEEWGGETIMVPVSALTGENLDTLLEMILLVAEVEDLYANPDRPAKGTVIEAHLDKAKGPVATLLVQNGTLRVGDVLVAGSVFGKVRAMVDDRGQRVKEASPSFAVEVLGLTDVPAAGDEFDVFLDEKEARSTASNRTDEQRQSRLLAAMSRRVSLNTLSARAQEGELKELNLVLKADVQGSVEAILGAFKQLPQNEVQVRVLYAAPGEITETDVDLAAASSAVIIGFNTTLAPGARQAADRLGVDVRDYNIIYKLLDDIQAAMEGLLEPELVEEALGQAEVRAVFPVGRGQVAGCYVQSGKVIRNCKIRIHRGSNVIHEDNLDSLKRMKEDVREVNAGYECGIGVDSFNSWEIGDIIEAYRMISKRRTLSK
1173025 MNNGKVRIYELSRELNLDNKDILAVCDQLNIAAKSHSSTISEADAERIRASAEKPQILEVRHSQPSSRPTPARDEPVAAELLGPPSRPSRPILKRAP---RSVPELRRPPDPLKRPTRLKRVQREDDEPTKPKSKRRFLEDDEEDIDDLELVSLSLMRPAKPKKPPTSREQRQETERPTKITLSELTVQELADELVVAETEVVKILFMKGIMATVTQTLDIPTARIVAEELGVELEAAEQAAEARKTEMIDANDLESLTRRPPVVTIMGHVDHGKTTLLDSIRKTKVAAGEAGGITQHIGAYHVDVEHDGREQVVFLDTPGHEAFTSMRARGARVTDIAILVVAADDGVRPQTIEAISHAKAAEVPIVVAVNKIDKESAQPDRVKQELMEYGLVPEEWGGDTIVVPVSALNGENLDTLLEMILLVAEVEDLQANSDRAARGTVIEANLDKARGPVATLLVQNGTLRVGDILVVGSVFGKVRAMVNDRGKRVDIASPSFAVEVLGLGEVPAAGDEFEVYRDEKEARQTASSRAAQQRQSRLQQTMSRRVSLNSFSAQAQEGELKELNLILKADVQGSVEAILGALQQLPQKEVQVRVLLAAPGEVTETDVDLAAASSAVIIGFNTTLASGSRAAADHAGVDVREYDIIYNLLDDVQAAMEGMLEPEMVEEPLGQVEVRAVFPVGRGAVAGCYVQSGKAIRNCKVRVQRRGQVVYEGNLDSLKRMKEDVKEVNSGFECGIGIDKFSAWEMGDIIETFRMVSKRRTLSM
47254   MNSGKVRIYEISRELNLDNKDILAICEQLSISVKSHSSTIADSEAERIRVAAQKQQIVAIKSTTPPSMETSPKPVPQTTTLAAPPPRPERPILKRAPRSVQQIVELRRPPADQPKPARTVKKWQDGEDSPKTKAKRRDLDAEEEDLDLLDQVSLSLVRPAKPKQKPKDE-RREEVEKPTNITLLSLTVQELAAKMETPETDIIRALFMKGIMATVTQTLDIDTATMVALELGVEAEVGVRQAAATKTEMLDADDLERLQRRPPVVTIMGHVDHGKTSLLDSIRKTKVAQGEAGGITQHIGAYHVDVEHNGEQKVVFLDTPGHEAFTAMRARGARVTDVAILVVAADDGVQPQTIEAISHAKAAEVPIVIAINKIDKEGAQPDRVKQELTEYGLVPEEWGGDTIMVPVSALNGDNLDTLLEMILLVTEIEELSANPDRVAKGTVIEAHLDKAKGPVATLLVQNGTLRVGDVLVAGSSFGKVRAMVDDRGQRVKEAGPSFAVEVLGLADVPAAGDEFDVFSDEKEARAVSSDRSDEQRQSRLLAAMSRRVSLNTLSARAQEGELKELNLVLKADVQGSVEAILSSLKQLPQNEVQVRVLYAAPGEISETDIDLAAASSAVIIGFNTTLATGARQAADRLGVDVRDYNIIYNLLDDIQGAMEGLLDPELVEEPLGQVEVRAVFPVGRGQVAGCYVQSGKIVRNCKIRIRRNNNVVFEGNLDSLKRMKEDVKEVNTAFECGIGIDNFNSWEVNDIIEAYRMISKRRTLSK
1781255 MNNGKVRIYELSKELNLDNKDILAVCEQLNIAVKSHSSTISESDAERIRAYAEKQQILEIRKRNPPNRPVPAREAPEESALIGPPDKPAKPILKKT--PTAPVPELRRPPTDLKRPTKPPKRREEEEEVGKTKAKRRVIDDEDEDLDDLDEVSLSLMRPAKPKSAPKADRRD-QPERPEKISLTGITVRELANQMAVQETEIVRLLFLKGIAATVTQTLDLPTVNLVAQELGIEVETKARESEARKTEMLDADDLENLQRRPPVVTIMGHVDHGKTTLLDSIRKTKVAAGEAGGITQHIGAYHVDLDHAGEQQIVFLDTPGHEAFTAMRARGARVTDIAILVVAADDGVRPQTIEAISHAKAAEVPIVVAINKVDKEGAQPDRVRQELTEYGLVAEEWGGETIMVPVSAINGENLDTLLEMILLVSEVEELSANPDRAARGTVIEANLDKSRGPVATLLVQNGTLRVGDILVAGAALGKVRAMVDDRGKRVDVASPSFAVEVLGLSDVPAAGDEFEVFEDEKQAKAIASERANQQRESRLQQAMSRRVTLNTLSARAQEGELKELNLVLKADVQGSVEAILGSLKQLPQNEVQVRVLLAAPGEITETDVDLAAASSAVIIGFNTTLATGARSAADEAGVDVREYDVIYQLLDDIQGAMEGLLDPEMVEEPLGQVEVRAVFPVGKGAVAGCYVLSGKAIRNCNARVRRQGTVIYEGTLDSLKRMKDDAKEVNAGFECGIGIDKFNDWKESDIIETFRMVTKRRTLSH
82654   MSISRVRVYELKRELDLETKEILGICDRLGIPVKSHSSTITEAEADRIRNFAQKQEILTVSRAEPPAEPSATKPSPAQPELAKPPAAPAKPELIAISSPTQPRPQLHRPPPPLA---RPNKRKREEEERAKNRLKRYVIEDDIDDIDDLESTARPTARPPKPKNKPIDRSSQPEKEKPELIELSSVTVQELADQMLVSETEVIRTLFMKGVMVNINQTLDVPTARMVAEELGYEVEEIETDAPARKTEMIDLEDIESLVRRPPVVTIMGHVDHGKTTLLDSIRESKVAQGEAGGITQHIGAYHVDVEHEDGKQVVFLDTPGHEAFTAMRARGARVTDIAILVVAADDGVQPQTIEAISHAKAANVPIVVAINKVDKPEAQPDRIRQELTEYGLVDEEWGGETIMVPVSAIEGSNLDTLLEMILLVAEIEDLQANPDRTARGTIIEAHLDKARGPVATFLVQNGTLRVGDVFVAGSVFGKVRAMIDDRGERVDAADPSFAVEVLGLNEVPAAGDEFQVYLEEKKARSLASDRAEQQRQSRLQQTMSRRVTLGTVSAQAQEGELKELNLILKADVQGSVEAILGSLEQLPQEEVQIRVLLSAPGEITENDVELAAASDAVIIGFNTSMATGARQAADNLGVDVRDYDVIYKLLEDIRDAMEGLLEPELVEEHLGQAEVRALFTVGKGVVAGCYVQSGKLIRNCKVRVLRKGEVITTGSLDSLKRMREDAKEVASGFECGVGIDRFASWQEGDIVDAYRMVTKRRTLKS
1140    MNNGKVRIYELSKELNLDNKDVLAVCDRLEIPYKSYSSTLSEEQVVQVRQVLAKQEIVSVRRIAPPRRPAPIKPAPAAAELRKPPERPTRPKIERPPKPIKPGPELKRPPPPLRRPTRPARPWEEEEDGNKAKAKRRIQDDDDDDLLAEQNLAMSLARPSKPKRKPRQRRMEREQVRPELISLRSMTVQELAQLMVVPETDIIKSLFFKGIAATVTQSLDVATIEQVAEEFGILVEQETEESGARKTQMVEDADAESLQTRPPVVTVMGHVDHGKTTLLDAIRKTRVAAGEAGGITQHIGAYHVDVEHNGDHQIVFLDTPGHEAFTAMRARGARVTDIAILVVAADDGVRPQTLEAISHAKAAEVPLIVAINKCDKEEAQPDRVKQELTEYGLVPEEWGGETVMVPVSAIKGENIDQLLEMILLVTEVEELVANPDRAARGTVIEAHLDKARGPVATLLVQNGTLRVGDVLVAGSVLGKVRAMVDDRGDRVEAATPSFAVEVLGLGDVPAAGDEFEVYSDEKSARAVATSRADEQRQSRLQQAMSRRVSLGTVSAQAQEGELKELNLILKADVQGSVEAILGSLEQLPQKQVQVRVLLAAPGEITETDVDLAAASGAVIVGFNTTLASGAKRAADEAGVDVRDYDIIYKLLEDIQAAMEGLLEPELVEEPLGQVEVRAVFSIGRGAVAGCYVQSGKAIRNCNIRVRRGSNLVYTGTLDSLKRMKEDVKEVNSGYECGIGLDSFSAWQEGDIIETYRMVTKRRTLEV
1752063 MNNGKVRIYELSKELNLDNKELLAICDQLNIAVKSHSSTITESEAERIRSQAEKQELLEIRKPLPPRTPVPIRPVPEKPQLVAPPTRPARPILKRDPRPGKGAGDTPRPPPELKRPTRQPKTWQPEEEKARAKGKRIIVDDEEEDLDEDAAVSNAIVRPPKPKPKPTDQRRPQEQERPEKLIVTTMTVQELADALVVADTEIVKILFLKGMAVSITQSLDIPTITLIANELGTEVETQQPEAEARKTEMIDVADLENLQRRPPVVTIMGHVDHGKTTLLDSIRNTKVAAGEAGGITQHIGAYHVDVEHDGKQQVVFLDTPGHEAFTAMRARGARVTDIAILVVAADDGVRPQTIEAISHAKAAEVPIVVAINKIDKEGAQPDRVKQELTNYGLTPEEWGGDTIMVPVSAIKGENLDTLLEMILLVAEVEELSANPDRPAKGTVIEAHLDKAKGAVATLLVQNGTLRVGDILVAGSVFGKVRAMIDDRARKVEAATPSFAVEVLGLSDVPAAGDEFEVFHNEKEARALANERAEKQRQSRLMQG---RVTLAGISAQAQEGELKELNLILKADVQGSVEAIVGSLKQIPQNEVQIRLLLAAAGEITQTDIDLAAASGAVIIGFNTTYASGARQAADEAGVDVREYNIIYKLLEDIQGALEGLLEPELVEEPLGQAEVRAVFPVGRGAVAGCYVQSGKLVRNCKVRVRRGGKVVYEGILDSLKRMKEDAREVNTGFECGVGIDKYSDWTEGDIIEAYQMVTKRRTLSA
1973482 MNNGKVRIYELSKELNLDNKELLAICDQLNIAVKSHSSTISETEATQIREVSQQQQILEIRKLSQPRTLAPTRPIPPKPQLVSPPSRPAKPILKRQSKPIK-SGDIQRPPPPLKRPTRSVKTWQEEEIKSKIKSKRVILEDDEDDMNQGLQVSLSIARPPKPKAPPTDRQQPEVEERPNKLIVTAMTVQELAEALLVADTEIVKILFMKAMAVSITQSLDIPTITLVAKELEVEVETAEPEAEARKTEMIDIEDLDHLIRRPPVVTIMGHVDHGKTTLLDSIRKTKVAAGEAGGITQHIGAYHVDLEHEGKQQIVFLDTPGHEAFTAMRARGARVTDIAILVVAADDGVRPQTIEAISHAQAAGVPIVVAINKIDKEGAQPERVKQELTNYGLTAEDWGGETIMVPVSAIKGENLDTLLEMVLLVAEVAELSANPNRAAKGTVIEAHLDKAKGAVATLLIQNGSLHVGDMLVAGSAFGKVRAMVDDRGRRVDAATPSSAVEVLGLSDVPAAGDEFEVFENEKEARAIAGERADKQRQSRLLQG---RVTLTTLSAQAQEGELKELNLILKGDVQGSVEAIIGSLKQIPQNEVQIRLLLATAGEITETDIDLAAASNAVIIGFNTTYASGARQAADEAGVDVREYNIIYKLLEDIQGALEGLLEPELVEEPLGQTEVRAVFPVGRGAVAGCYVQSGKLVRNCKVRIRRHSKVIYEGVLDSLKRMKEDVREVNSGYECGIGIEKFHDWIEGDIIEAYQMVTKRRTLTL
46234   MNNGKVRIYDLSKELNLDNKELLAICDQLDIAVKSHSSTISEAEAEQIRSAAEKQQILEIRKPAPPRTPVPTRPVSEKPQLVSPPARVDKPLLKRSPRPTRPGGDIQRPPPDLKRPTRLNKGWQEEEIKAKPKGKRVIVEDDDEDLDDGLQVSLSIARPPKPKAAPTDRQENVEQDRPATLDVTPLTVQELAESLVIADTEIVKILFMKGMAVSITQNLDIPTITLVAKELEVEVQIVEREAEARKTEMIDVADLAHLIRRPPVVTIMGHVDHGKTTLLDSIRKTKVASGEAGGITQHIGAYHVDIVHEGKQQIVFLDTPGHEAFTAMRARGARVTDIAVLVVAADDGVRPQTIEAISHAKAANVPIVVAINKIDKEGAQPERVKQELTNYGLTAEDWGGETIMVPVSAIKGENLDTLLEMIMLVSEVAELSANPDRVAKGTVIEAHLDKAKGAVATLLIQNGTLHVGDMLVAGSAFGKVRAMVSDRGKRVDVASPSFAVEVLGLSDVPAAGDDFEVYENEKEARSVASDRADKQRQSRLLQG---RVTLTTLSAQAQEGELKELNLILKGDVQGSVEAIIGSLRQIPQNEVQIRMLLATAGEITETDIDLAAASNAVIIGFNTTYASGARQAADEAGVDVREYNIIYKLLEDIQGALEGLLEPELVEEPLGQTEVRAVFPVGRGAVAGCYVQSGKLVRNCKVRVRRYNKVVYEGVLDSLKRMKEDAREVNAGYECGIGIDKFHDWVENDIIESYQLVTKRRTLTM
551115  MNNGKVRIYELSKELNLDNKELLAICDQLNIAVKSHSSTISESDAEEIRTAAQKQQILEIRKSSPPRTQVPTRPVPEKPQLVDPPSRPAKPILKRLPSPTRPSIDVQRPPPDLKRPLRIAKGWQEEEIKAKPKGKRAILDDDEEDLDDGLQVSLSIARPSKPKYAPTDRQQEVEVERPEKLIVTPLTVQELAEGLVMADTEIVKILFMKGMAVSITQNLDIPTITLVAKELEVEVETAEPEAEARKTEMIDIADLEHLIRRPPVVTIMGHVDHGKTTLLDSIRKTKVAAGEAGGITQHIGAYHVDLENEGKQQIVFLDTPGHEAFTAMRARGARVTDIAILVVAADDGVRPQTVEAISHAQAAGVPIVVAINKIDKEGAQPERVKQELTNYGLTAEDWGGETIMVPVSAIKGENLDTLLEMVLLVAEVGELSANPNRVAKGTVIEAHLDKAKGAVATLLIQNGTLHVGDMLVAGSAFGKVRAMVDDRGKRVEAASPSFAVEVLGLSDVPAAGDDFEVFANEKEARSLASDRADKQRQSRLLQG---RVTLTTLSAQAQEGELKELNLILKGDVQGSVEAIISSLKQIPQNEVQIRMLLATAGEITETDIDLAAASNAVIIGFNTTYASGARQAADEAGVDVREYNIIYKLLEDIQGALEGLLEPELVEEPLGQTEVRAVFPVGRGAVAGCYVQSGKLLRNCKVRVRRGNKVVYEGVLDSLKRMKEDVREVNSGYECGIGIDKFHDWAEGDIIESYQMVTKRRTLTL
52271   MNNGKVRIYELSKELNLDNKELLAICDQLNIAVKSHSSTISETEAESIRAEAEQQQILEIRKPSPPKTPVPTRPVPEKPQLAAPPARPVKPILKRQPKPTRPAADGQRPPPDLKRPTRPPKGWQEEEIKSKVKGKRVILEDDEDDLEGRLQVSLSIARPPKPKITPAERQQEVEEERPTKLVVTPMTVQEIADGLVVADTEIVKILFMKGMAVSITQNLDIPTITLVAKELEVEVETAEPEAEARKTEMLDVDDLENLQRRPPVVTIMGHVDHGKTTLLDSIRKTKVAAGEAGGITQHIGAYHVDIEHEGKQQIVFLDTPGHEAFTAMRARGARVTDIAILVVAADDGVRPQTIEAISHAQAAEVPIVVAINKIDKEGAQPDRVKQELTQYGLTPEEWGGETIMVPVSAIKGENLDTLLEMILLVAEVEELSANPERLAKGTVIEAHLDKAKGAVATLLIQNGTLHVGDILVAGSAFGKVRAMVDDRGHRVDVASPSFAVEVLGLSDVPAAGDEFEVFDNEKEARAIASDRADKQRLSRLLQG---RVTLTTLSAQAQEGELKELNLILKADVQGSVEAIVGSLKQIPQNEVQIRMLLATAGEITQTDIDLAAASGAVIIGFNTTYASGARQAADEAGVDVREYNIIYKLLEDIEGAVEGLLEPELVEEPLGQTEVRAVFPVGRGAVAGCYVQSGKLVRNCKVRIRRGGKVIYEGVLDSLKRMKEDVREVNAGYECGVGLDKFHDWAEGDIIDAYQMVTKRRTLAL
2420339 MNNGKVRIYELSRELNLENKDILAVCEQLNIAVKSHSSTISEDEADRIRAYSDKQQILEIRKDTPPPPPSFDRPVPQSPQLKRPPTRPNKPILKKGEKPAKPVPELQRPPTELKRPTRPPKRYEEEEETSKSKSKRRPIDDEEEELDDNDDVSLSTARPNKPKKNKKHRRQDKAEQRPEHLVLRALTVRELATELETAETEIVKILFFKGIAVNVTQTLDIPTAKMVAEELGVEVETAEAESEAKKSEMLDADDLENLQSRPPVVTIMGHVDHGKTTLLDAIRKTKVAQGEAGGITQHIGAYHVDVEHNDAHQIVFLDTPGHEAFTAMRARGTRVTDIAVLVVAADDGVQPQTLEAIGHARAAEVPLVVAINKIDKEGAQSDRVKQELSEHGLVPEEWGGDTIMVPLSAIKGENLDTLLEMIVLVAEIEELMANPDRPAKGTVIEANLDKAKGPVATLLVQNGTLRVGDILVAGSAMGKVRAMVDDRGQRVEAASPSFAVEVLGLGDVPAAGDEFEVFGNEKEARAVADSRAEESRQSRLQQAMSRRVTLNSLSARAQEGELKELNLILKADVQGSVEAILGSLRQLPQNEVQVRVLLSAPGEISETDVDLAAASDAVIIGFNTTLATGARQAADRSGVDIREYNIIYKLLDDIQGAMEGLLEPEMVEEAIGEAEVRAVFPVGRGAVAGCYIQNGKMIRNAKVRVRRQNQVIYEGVLDSLKRVKDDVKEANSGFECGIGIDRFSDWEEGDIIEAYRLVAKRRTLSP
1173022 MNNGKVRIYDLSKDLNLDNKDVQLICDQLNIAVKSHSSTISESEAERIRAAAEKPQILQIKHLAPPQRQSVSRPVPVKPQLVEPPARQTKPVLKKVIKPTAPLPDLQRPTTLLKRPTRQVKKWEKEEEAKKAKAKRRIIEEDDDDLDALNQVSLSVARPPKQKKKPKSNRREQKPERPEKIVLTSLTVRELAIALAVPETEIIKKLFFKGMAINITQTLDIPTASMVAEDMGVAVETAEEQAPATKTEMIDAADLENLIKRPPVVTIMGHVDHGKTTLLDAIRKTKVAQGEAGGITQHIGAYHVDVDHDGKQQVVFLDTPGHEAFTAMRARGARVTDIAVLVVAADDGVRPQTIEAIRHAQAAEVPLVVAINKVDKPEAQPDRVKQELTEFGLVSEEWGGQTIMVPVSALKGENLDTLLEMILLVSEIEELSANPNRPARGTVIEAHLDKAKGPVATLLVQNGTLRVGDTLVAGHVFGKVRAMVDDRGARVEAASPSFAVEVLGLSNVPAAGDDFEAYASEKEARAIAQERSDQQRQSRLQQMMSRRVTLNSLSAQAQEGELKELNLVLKADVQGSAEAILGSLKQLPQNEVQVRVLLANAGEITETDVDLAAASGAVIIGFNTTLATGARASADQSGVDIREYNVIYKLLDDIQGAMEGLLEPEMVEEPLGQVEVRAVFAVGRGAVAGCYVLSGKAIRNCKIRVHRGGKVIHEGGLDSLKRIKEDAKEVNAGYECGIGLDRFNDWAEGDIIETYQLVSKRRTLSP
1947895 ----------------------------------------------------------------------------------------------------KPLMQLQKPPKPPNRPNRPAGRWDDSAKRSRQKQRQKIIGENDDSLAETGVLQASLARPSKPKRRRKALRQAREAVRPEMLVVENLTVQELADRLGVESSEIIKSLFFKGIIATVTQTLDLETIETVSDEFGVPVLQDDVEEAAKKVEMIEESDLDHLMRRPPVVTVMGHVDHGKTSLLDAIRKTRVAAGEAGGITQHIGAYQVDVEHSGDKKVTFLDTPGHEAFTAMRARGTKVTDVAILVVAADDGVRPQTLEAISHARAAEVPIVVAINKMDKEGAQVDRVKQELSDQNLLPEDWGGDTVMVPVSALKGEGLDTLLEMILLVTDVEDLKANPERMAKGTVIEAHLDKAKGPVATLLVQNGTLRPGNVLAAGPVLGKVRAMVNDNGRRVKEAGPSAAVEVLGFSEVPAAGDEFEVYTDEKSARAVVGDRASEARATRLAQQMSRRVSLTSMSGQASEGELKELNIILKADVQGSVEAILGSLEQLPQGEVQVRVLLSAPGEVTETDVDLASASGAVIVGFNTTLASGARRAAEAAGVDVRDYDVIYKLLEDIQAAMEGLLEPELVESPLGEVEVRAVFSIGKSAVAGCYVTSGSIQRNCKIRVHRGKQVVFSGDLDSLKRMKNDVKEVNTGFECGIGCDRFADWQEGDRIEAYSMVTQKRTLTT
316278  TSGGKVRIYELSRDLGLDNRDVLNAAEKLSIAAKSHSSSISDGEAAKIKALLNGNQILSLKKAPSRKVAKPSAPPPVRPAPLRPPPQPSRPARPAPSRPGKPLMQLQKPPRPPNRPNRPAGRWDDSARRSRQKQRQKIIGENDDSLAQTGVLQASLARPSKPKRRRKALRQAREAIRPEMLVVENLTVQELADKLSVESSEIIKSLFFKGIIATVTQTLDLESIEKVSQEFGVPVLQDDIEEAAKKVEMIEESDLDHLIRRPPVVTVMGHVDHGKTSLLDAIRKTRVAAGEAGGITQHIGAYQVDVDHAGAKKVTFLDTPGHEAFTAMRARGTKVTDVAILVVAADDGVRPQTLEAISHARAAEVPIVVAINKVDKEGAQIDRVKQELSDQSLLAEDWGGDTVMVPVSALKGEGLDKLLEMILLVTEVEDLKANPERMAKGTVVEAHLDKAKGPVATLLVQNGTLRPGDVVAAGPVLGKVRAMVNDSGRRVKEAAPSSAVEVLGFSEVPAAGDEFEVYPDEKAARSVVGDRASEARATRLAQQMSRRVSLTSMSGQASEGELKELNLILKADVQGSVEAILGMLEQLPQGEVQVRVLLSAPGEVTETDVDLAAASGAVIVGFNTTLASGARRAAELAGVDVRDYNVIYKLLEDIQAAMEGLLEPELVESPLGEAEVRAVFSIGKSAVAGCYVTSGSIQRNCKIRVHRGKQLVFSGDLDSLKRMKNDVKEVNTGFECGFGCDRFADWQEGDRVEAFAMVTQRRTLAT
2055796 ------------------------------------------------------------------------------------------------------------------------------------------------------------------------------------------------------------------------------------------------------------------------------------------------------------------------------------------------------VAADDGVRPQTLEAISHARAAEVPIVVAINKVDKEGAQLDRVKQELSDQNLLPEDWGGDTVMVPVSALKGTGIDSLLEMILLVTEVEDLKANPDRMAKGTVIEAHLDKAKGPVATLLIQNGTLRPSDVLAAGPVLGKVKAMVDDTGKRVKQAGPSSAVEVLGFSEVPAAGDEFEVYTDEKAARAVVGDRASEARATRLAQQMSRRVSLTSMSGQASEGELKELNLILKADVQGSVEAILGMLEQLPQGEVQVRVLLSAPGEITETDVDLAFASGAVIIGFNTSLASGAKRAAEAAGVDVRDYDVIYKLLEDIQLAMEGLLEPELVEQPLGEAEVRAVFSIGKSAVAGCYVTSGSLQRNCKFRLFRGKQQVYAGDLDSLKRVKNDVKEVNTGFECGIGCDRFADWQDGDRIVAYKMVTQRRTLSS
210768  TSSGKVRIYELSKDLGLDNKDVLDAAEKLSIAARSHSSSISDDEAARIRKLIRGKAILAVKKPAPVKVQSPTAPLPAMPAPEAPPTSPRKPQLIAPPRPQKPLMQLQKPPSPGPRPTRTAGKWDDSAKRSKQKLRQKIIGENDDALTETGVLQASLARPAKPRRKRKALRAAREATRPEMLIVENLTVQELADRLGVESSEIIKSLFFKGIIATVTQTLDLSTIETVSEEFGVPVLEDDVQEAAKKVDMIEESDLQHLIRRPPVVTVMGHVDHGKTSLLDAIRKTRVAAGEAGGITQHIGAYQVTIPHAGERRITFLDTPGHEAFTAMRARGTKVTDVAVLVVAADDGVRPQTLEAISHARAAEVPIVVAINKIDKEGAQPDRVKQELSGQQLVAEDWGGDTVMVPVSAIKRENIDKLLEMILLVSEVEDLQANPDRMAKGTVIEAHLDKAKGPVATLLIQNGTLRAGDVVAAGPVLGKVRAMVDDTGKRVKTAGPSSAVEALGFSEVPTAGDEFEVYPDEKTARSVVGERATEARATRLAQQMSRRVSLASMSGQASEGDLKELNLILKADVQGSVEAILGSLEQLPQGEVQVRVLLSAPGEITETDVDLAAASGAVIVGFNTSMAPGAKRAADATGVDVRDYDVIYKLLEDIQLAMEGLLEPEMVEETLGEAEVRAVFSIGKSAVAGCYVTNGKLQRNCKVRVHRGKQIVFEGDLDSLRRNKDDVKDVATGFECGIGCDRFANWQDGDRVEAYKLVTQRRTLST
292564  TSSGKVRIYELSKDLGLDNKDVLDAAEKLSIAAKSHSSSISDDEASRIRSLIGAKAILAVKK-PAPRAASAGAPVPAAPAAAAPPTKPLRPQLVQPPRPIRSLIQLQKPPEGVTRPTGPAPGWDDSAKRSRQKQRQKIIGENDDALTETGVLQASLARPAKPRRKRKALRASREALRPEMLIVENLTVQELADRLGVESSEIIKSLFFKGIIATVTQTLDLHTIETVSEEFGVPVLQDDIEAAAKKVEMIEESDMAHLIRRPPVVTVMGHVDHGKTSLLDAIRKTRVAAGEAGGITQHIGAYQVDVPHGEERKITFLDTPGHEAFTAMRARGTKVTDVAVLVVAADDGVRPQTLEAISHARAAEVPIVVAINKIDKEGAQPDRVKQELSGLDLVAEDWGGNTVMVPVSAIKGENIDKLLEMILLVTEVEDLQANPDRMARGTVIEAHLDKAKGPVATLLIQNGTLKAGDVLAAGPILGKVRAMVDDTGKRVKQAGPSSAVEALGFSEVPTAGDEFEVYADEKSARAVVGDRATEARATRLAQQMSRRVSLASMSGQASEGELKELNLILKADVQGSVEAILGSLEQLPQEEVQVRVLLSAPGEITETDVDLAAASGAVIVGFNTSMASGAKRAADATGVDVRDYDVIYKLLEDIQMAMEGLLEPEMVEEGLGEAEVRAVFTIGKSAVAGCYVTSGKLQRNCRIRVHRGKELVYEGDLDSLRRNKDDVKEVATGFECGIGCDRFTGWQDKDRVEAFKLVTQRRTLST
74547   TSSGKIRIYELSKDLGLENKDVLHAAEKLSIAAKSHSSSISDDEAKRIRGLLREKTILSVKKAPIPTRPSPTRPAPA-PRANKPPVPPSKPELVKPPRPIKPLMQLQKPPPPVER-TRPPRRWDDSAKRNKQKQRQKIIGENDDALTETSVLTASLARPAKPKRKRKALRAAREAVRPEMLIVENLTVQELADMLSIESSEIIKSLFFKGITATVTQSLDLPTIEAVAEEFGVPVLQDDIEEAAKKTEMIEETDLAHLIRRPPVVTVMGHVDHGKTSLLDAIRKARVAAVEAGGITQHIGAYQVEIDHGGQRKITFLDTPGHQAFTAMRARGTKVTDIAVLVVAADDGVRPQTLEAISHARAAKVPIIVAINKTDKEGASPERVKQELSDQNLLSEEWGGDVVMVPVSAIKGENIDKLLEMILLVTEVEDLQANPDRLAKGTVIEAHLDKAKGPVATLLIQNGTLKTGDVLAAGPVLGKVRAMVDDSGARLKEAGPSGAVEALGFSEVPTAGDEFEVYPDEKSARVVVGERASDARATRLAQQMSRRVSLAAMSGQASDGELKELNLILKADVQGSVEAILGSLEQLPKDEVQVRVLLSAPGEITETDVDLAAASGAVIVGFNTSMASGAKRAADATGVDVRDYDVIYKLLEDIQMAMEGLLEPELVEESLGEAEVRAVFTIGKSAVAGCYITAGKLQRNCRVRVRRAKQVVFEGDLDSLRRNKDDVKEVATGFECGIGCDRFANWEERDIIEAHKLVTKRRTLSS
2162190 TSSGKIRIYELSRDLGLESKDVLDAAKKLSISAKSHSSSISDDEAKSIRNLLRGKEILSVKKAKRPTTPSPTAPLPT-PRPKAPASTPNRPELVQPSRQNKPLMQLQKPPPPTNRPNRPPRRWDDSAKRNKQKQRQKIIGENDDALTETGILSASLARPSKPKRKRKALRAAREAIRPEMLIVENLTVQELADMLSVESSEIIKSLFFKGIIATVTQTLDLPTIEAVAKEFDVPVLQDDIEEAAKKGEIIEESDLEHLIRRPPVVTVMGHVDHGKTSLLDAIRKARVASGEAGGITQHIGAYQVEVEHSGERKITFLDTPGHEAFTAMRARGTKVTDVAVLVVAADDGVRPQTLEAISHARAAEVPIVVAINKIDKEGSSPDRVKQELSDQNLLAEDWGGDVVMVPVSAVKGENINKLLEMILLVTEVEDLQANPKRLAKGTVVEAHLDKAKGPVATLLIQNGTLNTGDVLAAGPVLGKVRAMVDENGSRVKNAGPSFAVEALGFSEVPTAGDEFEVYPDEKSARSVVGERASDARASRLAQQMSRRVSLSGMSGQASEGQLKELNLILKADVQGSVEAILGSLEQLPKDEVQVRVLLSAPGEITETDVDLAAASGAVIVGFNTSMATGAKRAADANGVDVRDYEVIYKLLEDIQLAMEGLLEPEMVEEALGQAEVRAIFSIGKSSVAGCYVTTGKLQRNCRVRVQRASQVVFEGDLDSLRRNKDDVKEVATGFECGIGCDRFANWESGDIVDAFKLTTQRRKLIT
64471   TSSGKVRIYELSKDLGLENKDVLDAAEKLSIAARSHSSSISETEAGKIRTLLKGKAILSVRKAAKPS---PEAPLPS-PRPTAPPPRPTKPELVQPPRPTKPLMQLQKPPPPVSRPTRPQRRWDDSAKRSKQKQRQKIIGENDDALTETGVLSASLARPSKPRRKRRALRAAREAVRPEMIVVENLTVQELADMLSIESSEIIKSLFFKGVIATVTQTLDMPTIEAVAQEFGVPVLQDDVEEAAKKVEMIEEKDHAHLIRRPPVVTVMGHVDHGKTSLLDAIRQARVAAGEAGGITQHIGAYQVEIQHNDSQRLTFLDTPGHEAFTAMRARGTKVTDVAVLVVAADDGVRPQTLEAISHARAAEVPVVVAINKIDKEGASPDRVKQELSEQNLLAEDWGGDVVMVPVSALRGENIDKLLEMILLVTEVEDLQANPDRLAKGTVIEAHLDKAKGPVATLLVQNGTLRTGDVLAAGPVLGKVRAMVDDGGGRLKEAGPSCAVEALGFSEVPTAGDEFEVYPDEKSARAVVGDRASDARASRLAQQMSRRVSLTAMSGQAKEGELKELNLILKADVQGSVEAILGSLEQLPKDEVQVRVLLSAPGEVTETDVDLAAASGAVIVGFNTSMASGAKRAADANSVDVRDYDVIYKLLEDIQLAMEGLLEPELVEESLGEAEVRAVFTIGKSAVAGCYVTTGKLQRNCKVRVRRGKEIVFAGDLDSLRRNKDDVKDVATGFECGIGCDRFANWKDGDIVEGYKLVTQRRKLAT
84588   ------------------------------------------------------------------------------------------------------------------------------------------------------VLSASLARPAKPKRKRKALRAAREAVRPEMLIVENLTVQELADMLSVESSEIIKSLFFKGIIATVTQTLDMNTIETVAEEFGVPVLQDDVEEAAKKVEMIEEADKEHLIRRPPVVTVMGHVDHGKTSLLDAIRKARVAAGEAGGITQHIGAYQVEIDHNDERKLTFLDTPGHEAFTAMRARGTKVTDVAVLVVAADDGVRPQTLEAISHARAAEVPIVVAINKIDKEGASPDRVKQELSEQNLLAEDWGGDVVMVPVSAIKGENIDKLLEMLLLVTEVEDLQANPDRLARGTVIEAHLDKAKGPVATLLVQNGTLKTGDVVAAGPVLGKVRAMVDDNRQRLKEAGPSFAVEALGFSEVPTAGDEFEVYPDEKSARAVVGDRASDARATRLAQQMSRRVSLTAMSGQANEGELKELNLILKADVQGSVEAILGSLEQLPKDEVQVRVLLSAPGEVTETDVDLAAASGAVIVGFNTSMASGAKKAADATGVDVRDYDVIYKLLEDIQLAMEGLLEPELVEEALGEAEVRAVFTIGKSAVAGCYVTTGKLQRNCKVRVHRGSQVVYDGDLDSLRRNKDDVKEVATGFECGVGTDRFANWEDGDRIEAFKMVTQRRKLTT
59920   TSSGKIRIYELSKDLSLDNKDVLDAARKLAIAAKSHSSSISSLEANQIKDFLKDKQILSVKKISQGSFPAPNKPLKSEPKPLAPPSRPKTLELVRKPRPNKPLMQLQKPPPPVNRPTRPPRRWDDSAKRNKQKQRQKIIGENDDALTERGVLSASLARPSKPKKKRKALRASREAVRPEMIVVENLTVQELADMLSVESSEIIKSLFFKGITATVTQSLDLATIETVAEEFGVPVLQDDVEEAAKKVEMIEEGDLKYLIRRPPVVTVMGHVDHGKTSLLDAIRKARVAAGEAGGITQHIGAYQIETEHDGSKKLTFLDTPGHEAFTAMRARGTRVTDVAILVVAADDGVRPQTLEAISHARAAKVPIVVAINKIDKEGSSPDRVKQELSEQDLLSEEWGGDVVMVPVSAIKGENIDKLLEMVLLVTEVEDLQANPDRLAKGTVIEAHLDKAKGPVATLLVQNGTLKSGDVVAAGPVLGKVRAMVDENGSRIKEAGPSCPVEALGFSEVPTAGDEFEVYPDEKAARAVVGERATDARAARLAQQMSRRVSLSSMSGQASEGELKELNIILKADVQGSLEAILGSLEQLPKDEVQVRVLLSAPGEITETDIDLAAASGAVIVGFNTSMASGAKRAADANGVDVREYEVIYKLLEDIQLAMEGLLEPEMIEEALGVAEVRAIFSIGKSAVAGCYVTNGKIQRNCRARVKRGKQIVFEGDLDSLKRNKDDVKDVSTGFECGIGCDRFANWEEGDQIEAFKLVTQRRKLNN
2162204 TSSGKIRIYELSRDLNLDNKHVLDAAKKLSISAKSHSSSINAGEANQIKDYLQTKEILSVKKIQKTKKPSPIKPVKVTPQPLTPPSRPNRVELVRRPRPIKPLMQLQKPAPPVNRPNRPPRRWDDSAKRNKQKKREKIIGENDDALTETSLLSASLARPAKPKRKRRALRAAREAIRPEMIVVENLTVQELADLLSVESSEIIKSLFFKGITATVTQSLDLATIETVAEEFNVPVLQDDVEEAAKKFEMIEETDKKHLTRRPPVVTVMGHVDHGKTSLLDAIREARVAAGEAGGITQHIGAYQIEVKHDGERKLTFLDTPGHEAFTAMRARGTKVTDVAVLVVAADDGVRPQTLEAISHARAAEVPIVVAINKIDKEGASPDRVKQELSEQELIAEEWGGDTVMVPVSAIKGENIKKLLEMILLVTEVEDLQANPARLAKGTVIEAHLDKAKGPVATLLVQNGTLHTGDVLTAGPVLGKIRAMVNEHGTRLKAAGPSFPVEALGFSEVPTAGDEFEVYPDEKSARAIVGERASDARASRLAQQMSRRVSLSAMSGQASDGELKELNLILKADVQGSVEAILGSLEQLPKDEVQVRVLLSSPGEITETDVDLAAASGAVIIGFNTSMASGAKRAADSAGVDVREYEVIYKLLEDIQLAMEGLLEPEMIEESLGTAEVRAIFTIGKSAVAGCYITNGKLQRNCKVRVKRDNQIVFEGDLDSLRRNKDDVKDVATGFECGIGCDRFANWAEGDLVQAYKLVTQRRKLNP
167539  TSSGKIRIYELSRDLHLENKDVLDAANKLSISAKSHSSSISDEDATKIKKLLLNKEILTLKKKEIPTPPSKVQPTKTAPQPIAPPPRPK-------RRPSKPLMQLQKP-PPANRPTRTSSRWDDAAKRNKQKQRQKIIGENDDALTETSVLSASLARPGKPKRKRKALRAAREAIRPEMIVVENITVQELADKLSVESSEIIKSLFFKGITATVTQSLDLSTIETVAEEFGVPVLQDDIEEAAKKVEMIEETDIKHLTRRPPVVTVMGHVDHGKTSLLDAIRKARVAAGEAGGITQHIGAYQVEVEHEKKRTLTFLDTPGHEAFTAMRARGTKVTDVAVLVVAADDGVRPQTLEAISHARAAKVPIVVAINKIDKEGASPDRVKQELSEQELVAEEWGGDVVMMPVSAIKGENIDKLLEMILLVTEVEDLQANPARLAKGTVIEAHLDKAKGPVATLLVQNGTLKAGDVVAAGPVLGKVRAMVDENGKRLKEAGPSCPVEALGFNEVPTAGDEFEVYPDEKSARSVVGERASDARATRLAQQMSRRVSLSAMSGQVNDGDLKELNLILKADVQGSVEAILGSLEQLPKDEVQVRVLLSAPGEITETDVDLAAASGAVIIGFNTSMASGAKKAADANSVDVRDYEVIYKLLEDIQLAMEGLLEPDLVEEKIGEAEVRAIFTIGKSAVAGCYITNGKLQRNCKVRVKRADQIVFNGDLDSLRRNKDVVKDVSSGFECGIGCDRFANWKEGDTIEGYKLVTQRRKLNT
2026889 TSSGKVRIYELSRDLGLENKDVLDAAEKLGVAAKSHSSSISDDEATRIRSLIEPKAILSVKKAAKPVRPAPNKPPPTSPSPARPPARPAKPQLV--PRPQKPLMQLQKPPPELVRPSRAAGRWDDSAKRSRQKQRTKIIGENDDALTETGVLQASLARPAKPRRKRKALRATREAVRPEMLIVENLTVQELAEKLGVESSEIIKSLFFKGVIATVTQSLDLSTIEAVAEEFGVPVLEDDVEAAAAKVEMIEESDRAHLIRRPPVVTVMGHVDHGKTSLLDAIRKTRVAAGEAGGITQHIGAYQVEIPHAGERKITFLDTPGHEAFTAMRARGTKVTDVAVLVVAADDGVRPQTLEAISHARAAKVPIVVAINKIDKEGASADRVKQELSGLELVAEDWGGDTVMVPVSALKGENVDRLLEMILLVTEVEDLQANPNRMARGTVIEAHLDKAKGPVATLLIQNGTLKAGDVLAAGPVLGKVRAMVDDTGKRVKEAGPSYAVEALGFSEVPTAGDEFEVYPDEKTARSVVGDRANEARATRLAQQMSRRVSLASMSGQASEGELKELNLILKADVQGSVEAILGSLERLPQGEVQVRVLLSAPGEITETDVDLAAASGAVIVGFNTSMAPGAKRASDATGVDVRDYDVIYKLLEDIQMAMEGLLEPELVEESLGEAEVRAVFTIGRSAVAGCYVTSGKLQRNCKVRVWRGKEKVFEGDLDSLRRNKDDVKEVATGFECGIGTDRYTGWQEGDRVEAFKLATQRRTLTI
1499498 ---------------------MLNAAKKLSIAVKSHSSSISDEEANQIKAFLSGKEILSVKKNALKTKPKPTSPSPNLPNASTPPKRPNRPIAPRQPKNNKPLMQLQKPPQPVNRPSRPPRRWDDAAKRNKQKQRQKIIGENDDALTETSLLSASLARPSKPKRKRKALRQAREAVRPEMIIIENLTVQELADKLSVESSEIIKSLFFKGITATVTQSLDLQTIETVAEEFGVPVLQDDVEEAATKSGMLDEADKDHLIKRPPVVTVMGHVDHGKTSLLDAIREARVASGEAGGITQHIGAYQVDINHENKRKLTFLDTPGHEAFTAMRARGTKVTDVAVLVVAADDGVRPQTLEAISHARAAKVPIVVAINKIDKEGASPDRVKQELSEQELVAEEWGGDVVMVPVSAIKGENINKLLEMILLVSEVEDLQANPDRLAKGTVIEAHLDKAKGPVATLLVQNGTLKSGDVVAAGPVLGKVRAMVNENGDRIKAAGPSYPVEALGFNEVPSAGDEFEVYPDEKSARTVVGDRASDARATRLAQQMSRRVSLSSMSGQANEGDLKELNLILKADVQGTIEAILGSLEQLPKDEVQVRVLLSAPGEVTETDVDLAAASGAVIVSFNTSMASGAKKAADANGVDVRDYDVIYKLLEDIQLAMEGLLEPDMVEENLGEAEVRAIFTIGKSAVAGCYITNGKLQRNCRVRVKRDSQIVFEGDLDSLRRNKDVVKEVGNGFECGVGCDRFANWKEGDIIEGYKLVTQRRKLNT
59919   MTSDKIRVYELSRDLKLENKDILDAAQKLSISVKSHSSSISLEDAKKIKNLINKKPLLNIKNVTTPNKPLTARP-PKTPELVGAPIRPKRPGGQREPRPNKPLMQLQKT-PSAKKPARSTKKWDDSAKRNKQKQRQKIIGENDDSLTETSILSASLARPKKEKKKKKALRAAKDAVRPEMIIIENLTVQELADKLSLESSEIIKSLFFKGITATVTQSLDLATIETVAEEFGVPVLQDDVQEAAKKVDMIETDDIESLIKRPPVITVMGHVDHGKTSLLDSIRESRVASGEAGGITQHIGAYQVEFEHESKKKLTFLDTPGHEAFTAMRARGTKVTDVAVLVVAADDGCRPQTLEAISHARAAKVPIVVAINKIDKEGASPDRVKQELSEKDLIAEDWGGDVVMVPVSAIKKQNIDKLLEMILLVSEVEDLQANPERLAKGTVIEAHLDKAKGPVATLLVQNGTLKAGDVLAAGSVLGKIRAMVDEHGNRIKEAGPSCPVEALGFSEVPTAGDEFEVYRDEKSARAIVGDRATDARATKLAQQMSRRVSLSSLSTQANDGELKELNLILKADVQGSVEAILGSLEQLPKNEVQVRVLLSAPGEITETDIDLAAASGSVIIGFNTSLASGAKRAADANDVDIREYEVIYKLLEDIQSAMEGLLEPDLVEESLGQAEVRATFAVGKGAIAGCYIQSGKLQRNCSLRVLRSDKVIFEGNLDSLKRSKDDVKEVNTGFECGVGCDKFSTWSEGDIISAFKFVTKKRTLNK
2005462 MNNGKIRIYDLSKELNLENKELLAICETLNIAVKSHSSTITESEAENIRLQAAKQQLLEIRQPSPPRTPVPIRPTPTKPQLAAPPSRPTKPILKRPP-PAHPAGEGQRSPDNLKRPTRPVKGWMEEEESSKIKNKRNILDDEEEDLDDEGLVSNAIVRPPKPK--PKQKQREPEVERPEILVVTSMTVQELADALVIADTEIVKILFMKGMVVSITQSLDVQTINIVAEELGVEILTQEPEAEARKTEMIDVADLDNLQRRPPVVTIMGHVDHGKTTLLDSIRKTKVAAGEAGGITQHIGAYHVDIEHNGTQQIVFLDTPGHEAFTAMRARGARVTDIAVLVVAADDGVRPQTIEAISHAQAAEVPIVVAINKIDKESAQPDRVKQELTQYGLTPEEWGGETIMVPVSAITGENLDTLLEMILLVAEVAELSANPNRTAKGTVIEAHLDKAKGAVATLLIQNGTLRVGDNLVAGSVFGKVRAMVDDRGKRVEEATPSFAVEVLGLSDVPAAGDEFEVFLVEKEARAIAAERAEKQRQSRLMQG---RVTLTSISAQAEQGELKELNLILKADVQGSLEAIIGALRQIPQNEVQIRMLLSAAGEITQTDIDLAAASGAVIIGFNTTYASGARAAADEAGVDVREYNIIYKLLEDIQGALEGLLEPELVEEHLGIAEVRAVFSIGRGAVAGCYVQSGKLLRNAKIRVQRGGKVIYEGVLDSLKRMREDVREVSAGYECGVGVDKFTDWQEGDSIEAYQMVTKRRTLTN
1296344 MNNAKVRIYELSKELNLENKDLLTICEQLNIAVKSHSSTISEIDAERIKNAAEKPQILQIKHVTPPNRPSPSRPVPPETQLTKPPASPRKPLIKKAPRPS-------RPPPGLKKPTRAPKRWEEEEEANKVKGKRRMIED-DDDFADLELNISAIARPPKQKKKPKEQKRDVKVERPESVILKGLTVRELAELLVVPETEIIKNLFFKGLAVNITQTLDLPTASMVTEELGVKVETVEEAAPATKTEMLDVADLDNLQHRPPVVTIMGHVDHGKTTLLDAIRQTKVAQGEAGGITQHIGAYHVDVEHNGQQQVVFLDTPGHQAFTAMRARGARVTDIAILVVAADDGVRPQTVEALKHAQAAEVPIIVAINKVDKPDAQPDRVEQELTQYGLVSEKWGGNTTMVHVSALKGQNLDELLEMILLVAELEELSANPDRPARGTVIEAHLDKAKGPVATFLVQNGTLRVGDILVVGHVLGKVRAMVDDRGDRVEAATPSFAVEVLGLNDVPSAGDEFEVFTHEKEARAIAEGRADQQRQSRWQQAMSRRVTLNTISEQVKEGSLKELNLLLKSDVQGSLEAILGALKQLPQREVQIRVLFAAPGEISETDVDLAAASGAVIVGFNTTLASGARQAADRAGVDVREYNIIYKLLDDIQAAMEGLLDPEMVEEPLGQVEVRAIFPVGRGTVAGCYVLSGKAIRNCNIRVQRSGRVVYQGILDSLKRVKDDVKEVNAGYECGIRIDNFSDWVEGDIIETFQMVSKRRTLAT
118163  MNNGKVRIYELSKELNLDNKDILEICDRLNIAVKSHSSTITETEAERIKVMAEKQQILAIHHLTPPRKSQPTSPQPTAPQMLKPPMRLTQPTVASAPKPEKPQLELKRPPPKLKRPTRSAKSWEEEEEASKGKGKRRIVDDLEEDFEELESISLSTARPPKPKRKAAAERRDRKEQRPDKVVLTSLTVRELAQLLVVPETEIIKNLFLKGIPVNITQTLDLETARLVAEELGTTVETAPEEALAAKTEMIDVADLENLQRRPPVVTIMGHVDHGKTTLLDSIRKTKVAQGEAGGITQHIGAYHVDVEHDGKEQIVFLDTPGHEAFTAMRARGARVTDIAVLVVAADDGVQPQTREAISHARAAGVPIVVAVNKIDKPEANPDRVKQELSELGLVPEEWGGDTIMVPVSALKGENLDGLLEMILLVSELEELSANPDRPAKGTVIEANLDRTRGPVATLLVQNGTLRVGDIIVAGSVFGKIRAMIDDRGEKVEVATPSFAVEVLGLNDVPAAGDEFEVFENEKEARTLAERRAEEKRQSRLQQAMSRRVTLADISAQAQEGELKELNLILKADVQGSVEAILGALQQLPQKEVQIRVLLAAPGEVTETDVDLAAASGAVIIGFNTTLASGARAAADREGVDIREYDIIYKLLDDVQGAMEGLLEPEEIESPLGQAEVRAVFPAGRGMVAGCYVQSGKIIRNRYLRVRRGGQVIHEGMVDSLKRFTEDAREVAAGYECGIGTAKFNDWKQGDIIEVYEKVMKRRTLSV
111780  MNNGKVRIYELSKELNLDNKDIKDLCEKLNIAVKSHSSTITESQAERVRTAATKQQILAIHHLEPPKKPQSSNPTPTKPKLVSPPSRPQKPVAP---KPEQPLPKLQRPPEKLKRPDRKGKTWEEEEEKAKNKAKRRLVDDDDDDFDELDAVSLATARPARPKKKPTADKRDRAVGPPESVVLSNLTVRELADLLNTPETDIIKSLFFKGIAVNITQSLELETARAVAEELGVKVETPEIKSAAAKTEMLDAADLDNLQTRPPVVTIMGHVDHGKTTLLDSIRQSKVAQGEAGGITQHIGAYHVDIEHNGNQQIVFLDTPGHEAFTAMRARGTRVTDIAILVVAADDGVQPQTREAISHAKAAEVPIIVAINKIDKPESNPERIKQELTELGLVAEDWGGDTIMVPVSALKGENLDNLLEMILLVAEIEELSANPDRLAKGTVIESNLDRARGPVATLLVQNGTLRVGDNIVAGSVFGKIRAMVGDRGNKVEAATPSFAVEVLGLNDVPEAGDEFDVYPTEKEARVVAEARAEQQRDSRLQQAMSRRITLSSLSAQAQEGELKELNLILKADVHGSVEAILGSLQQLPQNEVQLRILLAAPGEVTETDVDLAAASGAVIIGFNTTLASGSRQAADREGVDIRQYNIIYKLLDDIQGAMEGLLDPEEVEEPLGQAQVRAVFPVGRGTVAGCYVQSGKMVRNAQMRVRRGNAVIYTGVMDSLKRVKEDAKEVNAGYECGIGSSKFNDWQEGDIIEAYEMVFKRRTLSV
317619  MNNGKVRIYELSKELDLDNKDILAVCERLDIAVKSHSSTISEEEAGLIRSKALKQQILEIRSLKPPTRPVPTAPVPSAPTLQGPPQRPQRPVLRSPPKPVPPVMELRRPP--LNRPRRTNRKWESEEEALKTKTKRRIIDEDEDDLNALNLNNLSLVRPPKPKRKPRSRERQMPPQRPESVVLAGATVQQLADLLVTPETDIIRTLFFKGIMANITQTLDLPTIELVAKEFGVTIEKPEQVSKATKMEVLDLSDMDRLKRRPPVVTVMGHVDHGKTTLLDSIRKTKVAQGEAGGITQHIGAYHVDVEHGGLQQVVFLDTPGHEAFTAMRARGARVTDIAILVVAADDGVRPQTIEAISHAKAAKVPIIVAINKVDKEDANPDRVKQELMEHGLVPEEWGGDAIMVPVSAIKGENLDTLLEMILLVSEVEELSANPDRAAKGTIIEAHLDKARGPVASLLVQNGTLKVGDVLVAGSVFGKVRAMIDDQGNRVDSAAPSVPVEILGLSNVPAAGHEFEVFLDEKEARSVAITRTMEQRTSRLQQALSRRVTLTSMSAQAQEGELKELNLLLKADVQGSLEAILGSLDQLPQKEVQLRTLLAAPGEISETDVDLAAASGAVILGFNTTLASGAKRAADEAGVDVREYDIIYKLLEDVQGAMEGLLEPEMVEEPLGQAEVRAVFAVGRGSVAGCYVQSGKLIRNCNVRVHRGNTLVYTGNLDSLRRIKDDVKEVNSGYECGVSVDSFNTWQDGDIIESYRMATKRRTLSA
32049   MNNEKVRIYELSKELDLENKDILEFCGQLSIDVKSHSSTITTEEADKIRAIATKQEILSVQHLSPPSRGKPAQPEPKKPKLMGPPPRPTTPDASTA-K--APAPKL-RPPPPPKKAIKPSKRWEDEEEKTKSKLKRRVIDDDDDDFGTTNSVSLSIARPPKPKKKPAQQRRDRPDTPPAEITLTTMTLREMADILCIAETDIIRRLFSKGIAINITQTLDYDTAQMVAEEFDVKVIAPEVKSAAEKTEMLDVADLEHLQHRPPVVTIMGHVDHGKTTLLDSIRETKVAQGEAGGITQHIGAYHVDIEHNGKGQIVFLDTPGHEAFTAMRARGAKVTDIAILVVAADDGVRPQTLEAIRHAQAAKVPIVVAINKMDKLGAEPDRVKQELSEQGLVPEEWGGETIMVPVSALKGENLDTLLEMILLVSEIEELSANPDRLARGTIIEAHLDRARGPVATLLVQNGTLRVGDIIVAGSVMGKIRAMISDRGEKVTDATPSFAVEILGLSEVPAAGDEFEVYSSEKEARAIADERAEGKRQSRLQQAMSRRVSLSSLSAQAQEGELKELNLVLKADVQGSVEAILGSLQQLPQDEVQIRVLLSAPGEISETDVDLAAASGAIIIGFNTTLAPGARQAAEQEGVDIREYNVIYRFLEEIQGAMEGLLDPEEVEEPLGRAEVRAVFPVGRGSVAGCYVQSGKVVRNRMIRVRRGDVVVYDGSLDSLKRVREDVREVNSGYECGIGVDKFSTWKEGDIIEAYEMVFKRRTLAG
2099686 MNNGKVRLYDLSRELNVDNKQVLAFCDQLDIAYKSHSSTITEADAARIRQEAEKQQILKIEHLDKPVRPKPQEPSPEVPQLIGPPPRPQRPTIAKPPKPSEPVPKLKRPP--LKRPKRKAKTRTTEEDANKNKPKRRPIDDDDEDFEDLNEVSLSIARPPKASRKPANDRRERANERPELVEIRNLTVRELADLLCVPETEIVKRLFMQGIAVNVTQTLDVPTATMVAEELDVLVETPEKEEEARKTDMIDATDLDSLQRRPPVVTIMGHVDHGKTTLLDSIRKTKVAQGEAGGITQHTGAYHVDVEHEGVQQIVFLDTPGHEAFTAMRARGARVTDIAILVVAADDGVQPQTIEAISHAKAAGVPLVVAVNKMDKEQANPDRVKQELMEHGLVPEEWGGDTVMVPVSAITGDNLDTLLEMIILVSEVEELSANPDRPARGTVIEAHLDKARGSVATLLVQNGTLRVGDTLVAGSVFAKVRAMIDDRGNRVDEAKPSFAVEVLGMNEVPEAGDEFEVFTNEKEARSEADRRKDEHRQSRLQQTMSRRVTLSSLSARASEGELKELNLVLKADVQGSLEAILGSLEQLPQDEVQLRVLYAAPGEIAETDIDLAAASDAVILGFNTTLASGARQAAEREGVDVRDYSVIYNLLDDIQGAMEGLLDPEMVEEELGQAQVRAIFPSGRGQVAGCYVLSGQLVRNAKVRILRNDKVVHENVLDSLRRMREDVRDVKSGYECGLGIDRFSDWQEGDIVYCYRMASKRRTLAS
1666905 MNNGKVRLYDLSRELNVDNKQVLAFCDQLDIAYKSHSSTITEADAARIRQEAEKQQILKIEHLDKPVRPKPKKPIPEVPQLIGPPPRPQRPTVAKPPKPSEPVPKLKRPP--LKRPKRKAKTRTAEEDANKNKPKRRPIDDDDEDFEDLNEVSLSIARPPKASRKPANDRRERANERPELVEIRNLTVRELADLLVVPETEIVKRLFMQGIAVNVTQTLDVPTATMVAEELDVLVETPEKEEEARKTDMIDATDLDSLQRRPPVVTIMGHVDHGKTTLLDSIRKTKVAQGEAGGITQHTGAYHVDVEHEGVQQIVFLDTPGHEAFTAMRARGARVTDIAILVVAADDGVQPQTIEAISHAKAAGVPLVVAVNKMDKEQANPDRVKQELMEHGLVPEEWGGDTVMVPVSAITGDNLDTLLEMIILVSEVEELSANPDRPARGTVIEAHLDKARGSVATLLVQNGTLRVGDTLVAGSVFAKVRAMIDDRGNRVDEAKPSFAVEVLGMNEVPEAGDEFEVFTNEKEARSEADRRKDEHRQSRLQQTMSRRVTLSSLSARASEGELKELNLVLKADVQGSLEAILGSLEQLPQDEVQLRVLYAAPGEIAETDIDLAAASDAVILGFNTTLASGARQAAEREGVDVRDYSVIYNLLDDIQGAMEGLLEPEMVEEELGQAQVRAIFPSGRGQVAGCYVLSGQLVRNAKVRILRNDKVVHENVLDSLRRMREDVRDVKSGYECGLGIDRFSDWQEGDIVYCYRMASKRRTLAS
1643526 MNNGKVRLYDLSRELNVDNKQVLAFCDRLDIAYKSHSSTITEADADRIRQAARKQQILKIEHISTPKRPKPSQSAPNRPKLIGPPPRPQKPTVQEVPR--RPVPKLKRP-IDLQRPKRKAKAHSEEEEAAKPKNKRR-IRDDDDDFDDLLEVSLSIARPPKPPKAPPADRRDRTTERPTEVELSTLTVRELADILCIPETEIIKRLFLQGIAVNVTQTLDVPTATLVAQELGVDVKTLEEDSEARKTEMLDEGDLENLERRPPVVTIMGHVDHGKTTLLDFIRKTKVAQGEAGGITQHTGAYHVDVEHEGNQQIVFLDTPGHEAFTAMRARGARVTDIAILVVAADDGVQPQTIEAISHAKAAEVPIVVAVNKIDKEESNPDRVKQELMEYGLVPEEWGGDAVMVPVSAIAGTNVDTLLEMICLVAEVEELVANPNRPAKGTVIEAHLDKARGPVATLLVQNGTLRVGDVLVAGSVFAKVRAMVDDLGDRVEEAKPSFSVEVLGMNEVPDAGDEFEVFTSEKEARAEASRRADQKHQSRLQQTMSRRVTLGSLSARASEGELKELNLILKADVQGSVEAILGALEQLPQDEVQLRVLLAAPGEVTETDIDLAAASDAVILGFSTTFASGARQAADREGVDVREYNVIYKLLDDIQGAMEGLLDPELVEEELGQVEVRAIFPSGRGFVAGCYVLSGQVVRNCKVRILRGGEVVHEGILDSLRRMREDVKEVNFGYECGIGLDSFNSWKEGDIIYAYRLATKRRTLSS
2099684 M-NGKVRIYELSRELNLDNKDILAICDRLDIAVKSHSSTIPESEADQIRQEAKKQQILEIRRSPPPSRPAPSRPEPLKPELVVPPSRGRRPVIKEH----VPKPKLRRPPALLRRPSRHKRK-DDEDDAGKSKTKRRVLDEDEEDLEELGNLSMSLARPPKPKHKPPSDRREAAPERPELIVLSGLTVHELAERILVPETELIKSLFFKGIAANINQTLDIETAKMVAEEFDVLVETSEAESEAKKTDMLDEADLDNLQRRPPVVTIMGHVDHGKTTLLDSIRKTKVAQGEAGGITQHIGAYHVDVEHEGAHQIVFLDTPGHEAFTAMRARGTRVTDIAILVVAADDGVRPQTIEAISHAKAAEVPLIVAINKVDKETANPDRVKQELMEHGLVPEEWGGDTIMVPVSALAGDNLDSLLEMIVLLAEVEDLQANPDRFARGTVIEANLDKARGPVASLLIQNGTLRVGDSLVAGPILGKVKAMLDDRLQRVQEAGPSFAVEVLGMNDVPAAGDEFEVYSDEKTARAVADKRMLEQRQSRLQQSMSRRVTLNTISAQAQEGALKDLNLLLKADVQGSIEAILAALQQLPQDEVQIRVLLAAPGEISETDVDLAAASGAVIVGFNTTLAPGARQSADRLGVDIRDYEVIYNLLDDIQGAMEGLLDPEMVEEPLGQVEVRAVFPVRKGAVAGCYVLSGKVTRNCNLRVVRGGDVVYTGKLDSLKRMKEDAKDVAAGFECGIGIDNFSDWKEGDIIDAYRLVTKRRTLTM
268115  M-NGKVRIYELSKELSLDNKDILAIASRLDIAAKSHSSTIAESEAEQIRAAAHKQQILEIRRPTAPARPGPSRPGPVRPELVGPVSRDRRPVIRESPRPTVTKPRLRRPDGPLRRPSRHRRD-EDEDDASKGKTKRRVLGEDDEDLDDLEQLSISLARPPKPKHRPQGRRGEAQPERPEFIVLSGLTVHELAEQILVPETELIKSLFFKGIAANINQTLDIETAKMVAEEFEVMVETSEIESEAKKTEMLDAADLDSLQRRPPVVTIMGHVDHGKTTLLDSIRKTKVAQGEAGGITQHIGAYHVDVEHDGVHQIVFLDTPGHEAFTAMRARGTRVTDIAILVVAADDGVRPQTIEAISHAKAAEVPLIVAINKVDKETANPDRVKQELMEHGLVPEEWGGDTIMVPVSALSGENLDSLLEMIVLVAEVGDLQANPDRLARGTVIEANLDKARGPVATLLVQNGTLRVGDSIVAGPILGKVKAMLDDRLRRVKVASPSFAVEVLGLNDVPAAGDEFEVYPDEKTARAVADRRMLDQRQSRLQQSMSRRVTLNTISAQVQEGDLKDLNLLLKADVQGSIEAILAALQQLPQNEVQTRVLLAAPGEISETDVDLAAASGAVIIGFNTTLAPGARQSADRQGVDVRDYEVIYNLLDDIQGAMEGLLDPEMVEEPLGQVEVRAVFPVRKGAVAGCYVLSGKVTRNCNLRVVRGGEAVYTGKLDSLKRMKEDTKDVAAGFECGIGIDNFSDWKEGDIIDAFKMVTKRRTLAM
1880902 MSTGRVRIYDLARELHLENREILVICEQLNIPFKSHSSTITESEAAQIRAAARKQQILEIRKRAPPKRPEPAQPSPGKPELVGPPSRPAKPAESEPPRPGPPIVELRRPPKPLNRPTRPTKKWEAEEEKDKGKNKRRVEFEDEDDFEDDEQVSLSIARPPKPKPKPVPERREQQVERPELITLTGLTVAELAEKLAVPETEVVKRLFLKGMAVSITQTLDVPTATMVAEELGVMVETAEKESEARKTEMLDVADLESLQRRPPVVTIMGHVDHGKTTLLDSIRKTKVAQGEAGGITQHIGAYHVQVDQEGGKKVVFLDTPGHEAFTAMRARGARVTDIAILVVAADDGVQPQTIEALSHARAAEVPIVVAINKIDKEGANPDRVKQELAERGLVPEEWGGDTIMVPVSALKGLYLDDLLENLLLVAEVEDLMANPDRLARGTVIEAHLDRARGPVATLLVQNGTLRVGDILLAGPALGKVRAMIDDRGHRVDAATPSFAVEVLGLSEVPAAGEEFEVFANEKDARAIASQRSDQQRQSRLQQAMSRRVSLTSISGQAQEGELKELNLVLKADVQGSLEAILGSLQQLPQNEVQVRVLLAAPGEISETDIDLAAASSAVVVGFNTTLAPGARRSADEAGIDVREYSVIYKLLDDIQAAMEGMLDPEEVEEPLGQAEVRGVFPVGRGTVAGCYVQSGKLIRDCLLRVRRGKELVFQGRMDSLKRFKEDTKEVNSGYECGVNSSGFNDWQMGDIIEAYRLVAKRRTLSL
1919135 MNKGKVRIYEISRELSLENKEVLGICQQLNIPVKSHSSTITESQAERIRAAAEQQHILAVRKLTPPKKPQPNQPEPTPPQLMEPPSIPKRPTLKKKPKPSQPPPKLKQPPPPLKRPIRPAKRRDSEEEEEKTKSKKRVIEDDEEELESEQASMLSLERPAKPEKKQATKRREKVKKLPEKVVLSEVTVRDLAERLNVSETEIIKKLFFKGVPVNVTQTLDVPTARMVAEEIGVSVETPEEKSSAEKTEMLDTEDLENLQPRPPVVTIMGHVDHGKTSLLDSIRKTKVAQGEAGGITQHIGAYHVDVEHHGQKQVVFLDTPGHEAFTAMRARGARVTDVGILVIAADDGVQPQTKEAVSHAKAAGISIVVAINKVDKPGADPERVKQELTQQDLVPEEWGGDTIMVPVSATQGENLDTLLEMILLVTEIEELSANPNRLAKGTVVEANLDRARGPVATLLVQNGTLRVGDTIVAGSVFGRIRAMIDDRGERVEAASPSFAVEVLGLGNVPSAGDEFDVFEQEKEARAVAAQRSEQQRQSRLQQAMSRRVSLSGLSAQAQEGELKELNLIVKADVQGSVEAILGALEQLPQNEVQVRVLLAAPGEITETDVDLAAASGAVIVGFNTTLASGATTAADQEGIDVREYNVIYRVLDDIRAAMEGMLEPEEVEESLGKAEVRAVFPVGRGAVAGCYILSGKVVRNRRVRVRRGDEVVYEGALDSLKRVKDDVREVNAGFECGIGAPKFSDWKEGDIIEAYQMVTKRRSLSP
1173029 MNNGKTRIYELSKELNLENRDILNICEQLNIAVKSHSSTITESQVERIRAASKKPQIRGIVKLPPPSMNK-----PVAPDLLSPPPRPQRPVLKRKPSPK--PPKLQKPPPPLKRPPSRSKRWEEEEETSKAKPKRRLLDEDEDDLDALDSVSLSTARPPKPNRRAKQNRNRDRKDRPESVVLQNFNIRELSELVNVPETDIIKQLFSKGIAVNITQTLDLDTAKLVVGELGIAVETPEERAAATKTEMLDLEDLEKLQRRPPVVTIMGHVDHGKTTLLDSIRKTKVAQGEAGGITQHIGAYHVDVEHEGQHQVVFLDTPGHEAFTAMRARGTKVTDVAVLVVAADDGVQPQTKEAISHARAAEVPIVVAINKMDKIQSEPDRVKQELAEQGLLAEEWGGDTVMVPVSAIKGENLDTLLEMIILVSEMAELSANPDRPAKGTVIEANLDKSRGPVATLLVQNGTLRVGDCIVAGSSFGKIRAMIDDRGDRVDVATPSFAVEVLGLNDVPSAGDEFDVFPSEKEARAIAQDRAQVQRESRLQQAVSRRVTLSSLSAQAKEGELKELNLIIKADVQGSVEAILGSLAQLPQNEVQIRVLLSAPGEITETDVDLAAASGAVVVGFNTDLAPGAQHAADQEGVDVREYNIIYKLLDDIQGAMEGLLEPEEIEEYLGTVEVRAVFTIGKGAVAGCYVQSGKVMRNRRIRVRRKGEVIYDGPLDSLKRMKDDVREVNTGFECGIGVNKFHDWQEGDSIEAYQMVTKRRTLSP
1128427 MNNGKTRIYELSKELNRENKDILEICKELNIEVKSHSSTVADEAVERIRAMVKKPQIREILKSTPPQKPKPSSPTPEKPELLTPPPRPAAPIIKKKPQ--KPKPKLNQPPPPLKRPTRQAPKWEEDEDSSKSTKKRRIVEDDEEELDSLNNVSLSIARPPKPSRKPTSRRREEAEKLPESVQLPNLTVQELSDLLTIPETEIIKKLFFKGIAVNITQTIDYNTAKLITEDLGIEVETPDTQAAATKTEMLEEADLESLQRRPPVVTIMGHVDHGKTTLLDSIRKTKVAQGEAGGITQHIGAYHVDVEHEDNQQVVFLDTPGHEAFTAMRARGTRVTDIAILVVAADDGVQPQTKEAISHARAAGVPLIVAINKIDKPEASPDRIKQELTEQGLVPEEWGGDTIMVPVSAIQGENLDQLLEMILLVAEIEELEANPNRTARGTVIEAHLDKARGPVASLLVQNGTLKVGDVLVAGSTFGKIRAMTDDRGQRVETAEPSFAAEVLGLNDVPNAGDEFDVYENEKEARAIADERAIAERQSRLQRAVSRRVSLSSLSAQAQEGELKELNLVIKADVQGSLEAILSSLKQLPQQEVHVRTLLAAPGEVTETDIDLAAASGAVVIGFNTALASGSRAAADQEGVDIREYNIIYNLLDDIQAAMEGLLEPEEVEEPLGTAEVRAVISVTKGAVAGCYVQSGKVVRNRFIRVKRGDETIYKGMLDSLKRFKEDVREVKSGFECGIGVSKFNDWKEGDIIEAYQMVLQRRTLST
2164131 MNNAKVRIYDLSKELHLENRDLLDICEKLNISVKSHSSTISESDAERIKTAAEKQQILAIHHLAPPASPPKNPPKPSASQLIKPPSQPSKPSSPEEPKPERPKIELNRPPKPLKRLTRPAKRWEEEEEKAKAKNKRRLLDDDDDDDAALSLVSLSIARPAKPARKAPTDRRDRKEERPESILLSSLTIRELAELLVVSEMEIIKHLFQKGTAVQITQTLDEATARSVAEDFGVEILTEEVIAAATKTEMLDATDLEYLERRPPVVTIMGHVDHGKTTLLDSIRKTKVAQGEAGGITQHIGAYHVDIEHNGKEQIVFLDTPGHEAFTAMRARGARVTDLAILVVAADDGVQPQTREAISHAKAAEVPIIVAINKVDKEGANPDRIKQELSELGLVSEEWGGDTIMVPVSALRGQNLDTLLEMILLVSEVGELVANPNRAAKGTVIEANLDRTRGPVATLLVQNGTLRVGDVIVAGAVLGKIRAMIDDRGNKVDAATPSFAVEVLGLNGVPSAGDEFDVFANEKEARALSEQRTDSNRQTRLQQQMSRRVTLSTLSAQAQEGELKELNLILKADVQGSVEAIVGSLSQLPQNEVQIRVLLAAPGEITETDVDLAAASGAVVVGFNTTLATGSRQAADREGVDIREYDIIYKLLDDIQGAMEGLLDPEEIETPLGQAEVRAVFAVGRGAVAGCYVLSGKIVRNRNLRVRRGGNVVYQGMIDSLKRMKEDAREVNAGYECGIGISKFTDWKEGDIIEAYEMSMKRRSLSP
1147    MNNAKVRIYDLSKELNLENRDILDICERLNVAAKSHSSTISESDADRIKAAAQQQKILAIHHRTPPPRPKPKAPTPTAPRLAGPPSRPAKPAPPKP-RPEEPKVELRRPPKPLKRPTRLGKPWEDDEDKAKNKGKRR-MDEDDDDLDEGDLVSLSIARPPKPKKKPTSDRRDRKEQKPEVIMLNSLTVRDLADLLKVSETDIIKRLFLKGVAVQITQTLDEETARMVAESFEVAVETPEKVAAAAKTEMLDEADLDNLVRRPPVVTIMGHVDHGKTTLLDSIRKTKVAQGEAGGITQHIGAYHVEVEHNGKEQIVFLDTPGHEAFTAMRARGAKVTDIAILVVAADDGVQPQTREAISHAKAAGVPLIVAINKVDKPEANPDRIKQELSELGLLAEEWGGDTIMVPVSALNGDNLDGLLEMILLVSEVEELVANPNRQAKGTVIEANLDRTRGPVATLLIQNGTLRVGDAIVVGAVYGKIRAMIDDRGDKVEEASPSFAVEILGLGDVPAAGDEFEVFTNEKDARLQAEARAMEDRQTRLQQAMSRKVTLSSISAQAQEGELKELNIILKADVQGSVGAILGALEQLPQGEVQIRVLLASPGEVTETDVDLAAASGAIIIGFNTTLATGARQAADREGVDIREYDIIYKLLDDIQGAMEGLLDPEEIESSLGTAEVRAVFPVGRGNIAGCYVQSGKIIRNRNLRVRRGDQVVFEGNIDSLKRIKEDAREVNAGYECGIGCSKFNEWKEGDIIEAYEMTMKRRTLAT
1641812 ----------------------MDICDQLNIEYKSHSSTISEEEAQRIKAIAAKQKILALHKLSPPRKPLKTPPTPTSPTLIAPPNRPSRPEPREPPKPTEPTAELKRPPGPLKRPTRMAKKWEEEEETAKGKNKRRALFEDDDDLEELSSFTLSTARPPKPPKRPSSSERQEPQKRPESIIITSLTVRDLSELMKVPETEIIRTLFFKGMAVNITQTLDVDTIEMIARDFEMTVETPSTQSAAIKTEMIDVSDWESLQRRPPVVTIMGHVDHGKTTLLDSIRKTKVAQGEAGGITQHIGAYHVDVEHNGKEQIVFLDTPGHEAFTAMRARGARVTDIAVLVVAADDGVQPQTKEAISHARAAEVPIVVAINKVDKPSANPDRIKQELTEQGLVAEDWGGETIMVPVSALRGENLDNLLEMILLVAEVEELVANPDRLAKGTVIEANLDRTKGPVATLLVQNGTLRVGDSIVAGSVFGKIRAMIDDRGQKVEAATPSFAVEILGLSDVPAAGDEFDVYESEKEARSIADQRAIEQRNTRLQQALSRRVSLSTLSIQAQEGQLKELNLILKADVQGSVEAILGALKQLPQNEVQIRVLLASPGEITETDVDLAAASGAVVVGFNTTLASGARAAADREGVDIRDYNIIYKLLDDIQGAMEGLLDPEEVEEHLGFAEVRAVFTVGRGAVAGCYVQSGKLVRNRFLRVRRGKEIVYQGVLDSLKRMKEDAREVATGFECGVGVSKFNDWKEGDIIEAYEMVMKRRTLSS
102232  MNHEKVRIYDLSKELDIDNKEVLEICAQLNIVVKSHSSTITESQAEQIRAKAEKPEILAVHHLLTPAKPQPTDPSSQSSQLLQPPVRPEKPSPKKSPQPE--LPRLIRPPKPIK---KPEKAWEEEEEAAKPKNKRRVIEEDEEDLDLLEVMNLAIARPPKPK--AKKENKETKVELPAEIELSSLTVRSLAELLKISETEIIKNLFAKGIAVNITQTLELETATQVAQDLGVKVTSATVEAAATKTEMLDISDLEKLVRRPPVVTIMGHVDHGKTTLLDSIRKTKVAQGEAGGITQHIGAYHVDVEHNGKQQVVFLDTPGHEAFTAMRARGTKVTDIAVLVVAADDGVQPQTREAISHAKAAGVPLVVAINKVDKIEANPDRIKQELMELSLVPEEWGGETIMVPVSALKGENLDTLLEMILLVAEVEELSANPDRLAKGTIIEAHLDRAKGPVATLLVQNGTLKVGDIILAGSVFGRIRAMIDDRGAKVERATPSFAVEILGLNQVPAAGDEFEVFFSEKEARLMAEARGDEQRQTRLQQNLSRRVSLTTFSEQAREGQLKELNLILKADVQGSVEAILGALQQLPQNEVQLRILLSSAGEVTETDVDLAAASGAVIIGFNTTLASGARSAADQESVDIREYNIIYKLLDDIQGAMEGLLDPEEIEEYLGTAEVRAVFTVGRGSVAGCYIQSGKVIRNRLLRVRRQEQVVFQGSVDSLKRMKEDVKEVNAGYECGIGSNKFNEWQERDVIEVYQMVMKRRTLST
2005460 MNNGKVRIYELSKELNLDNKDIKEICEQLNIPVKSHSSTIDASEAERVKAVVAQQQILAIHHLSPPNRPQPSQVKPPAKSSISPPIKPKSPSPS--PK--IPLPKLNRP-KTLKRPLRKVK-WENEEDLGKSKKRRALLDD-DEDFEDASAFSISTARPAKPKRKPAPRQAKAKDTLPESITIVNLTVRELAERLNTPETDIIKSLFFKGIPVNITQTLEIDTARMVTEELGVIVETPEEKSAATKTEMLDANDLENLQSRPPVVTIMGHVDHGKTTLLDSIRKSAVASGEAGGITQHIGAYHVDVEHNGNQQIVFLDTPGHEAFTAMRARGTRVTDIAILVVAADDGVQPQTKEAISHAKAAEVPLLVAINKIDKPEANPDRIKQELTDQGLVPEDWGGDTTMVAVSALTGANLDELLEMILLIAEVEELSANPDRPAKGTVIEANLDRNRGPVATLLVQNGTLRVGDSIVAGSVLGKVRAMIDDTGAKVEAATPSFAVEILGLNDVPEAGDEFDVYQNEKEARAIADQRAVKQRDSRLLQSLARRISLSTISAQAQEGELKELNLIIKADVQGSAEAIVGSLQQLPQNEVQIRILLASPGEVTETDVDLAAASGAIIIGFNTTLASGARQAADREGVDIRQYNIIYKLLDEIQGAMEGLLDPEEVEEHLGQVEVRAVFPVGRGAVAGCYVLSGKIVRNCKIRVRRSNKVVYEGELNSLKRMKEDVKEVNTGFECGVGASKFSDWQERDIIEAYDLVFKRRTLSS
2420336 MNNTKVRIYELSKELQLDNNDIIAICKKLNIQVKSHSSTITTSQAEQVKKELAKQHIVSLKHLSPPQKENKASQTPKKADLIAPPRREKEPSSRKPPKAKEPPPKLQGPPPPLKRTAK-GKKWDEEEDAGKTKLKKRLIDDDEDVFEELETVSLSMARPPKPKNRPKADKKERQVGPVEIVTLTNLTVRELSDKLNISPTEIITKLFLKGVAVNITQTLDLETATMVAEELGVSVDTPEQKAAAAKTEMLDEADLEHLQSRPPVVTIMGHVDHGKTTLLDSIRKTKVAQGEAGGITQHIGAYHVDVEHNGKQQIVFLDTPGHEAFTAMRARGTRVTDIAILVVAADDGVQPQTREAISHAKAAQVPIIVAINKMDKPDAEPDRIKQELTELGLVPEEWGGDTIMVPVSALKGDNLDQLLEMIVLVSELEELSANPDRPAKGTIIEAHLDRARGPVATLLVQNGTLRVGDCIVAGSVFGKIRAMVDDLGEKVEAAGPSFAVEVLGLNDVPSAGDEFDVFPNEKEARAVAETRSIEQRDSRLQSMSSRRVTLSSLSAQAQEGELKELNIILKADVQGSVEAILGSLQQLPQDEVQIRVLLAAPGEITETDVDLAAASGAVIIGFNTTLASGAQSAADNEGVDIRQYNIIYKLLDDIQGAMEGLLDPEEVEEGLGEAQVRAVFPVGKGSVAGCYVQSGKLVRNAMVRIMRGNKLLYEGNLDSLKRMKEDVREVNSGYECGVGLAKFNNWQEGDIIQCYQMVYKRRTLAG
129961  MNNGKTRIYELSKELNLENKDIITICETLKIAVKSHSSTITEEEVTQIRAAAQKPQIRGIVRLSPPSKPAPRRPDPSSLELLSPPARPRKPVKPRDPRPKKPVVQLVKP-PP--RPQRPSTRWDEEDDKTKTKGKRKLIEDDDDEFDDQQAVSISIARPPKPNSRPTNAREQQKAKPPEVVTLTSMSMRELSELIKIPETEIIRDLFTKGIAINITQTLDLETSTKVIQELGIEVETPEAKSAATKSEMLDLDDLENLQTRPPVVTIMGHVDHGKTTLLDSIRKTKVAQGEAGGITQHIGAYHVDVEHNGKQQVVFLDTPGHEAFTAMRARGTKVTDIAILVVAADDGVQPQTREAISHAKAAGVPLIVAINKVDKPDSEPDRIKQELTEQGLVPEEWGGETIMVPVSAIKGDNLDTLLEMILLVSEMEELSANPDRPARGTVIEAHLDKSRGPVATLLIQNGTLRVGDSVVAGATLGKIRAMVDDRGDRVESATPSFAVEVLGMNDVPSAGDEFSIFASEKEARAVADERAAERRENRLQQAMSRRVTLSSLSAQAQEGELKELNLILKADVQGSVEAIAASLEKLPQGEVQIRMLLAAPGEISETDVDLAAASGAVIIGFNTDLASGAASAADREGVDIREYTIIYNLLDDVQAAMEGLLEPEEVEEYLGTVEVRAVFPVGKGSVAGCYVLSGKVIRNRRMRVMRGDQVIHDGIMDSLKRIKEDVREVNAGYECGIGSDKFNDWQEGDRIEAYQMIMKRRTLSM
195253  MSNGKVRIYDLAKELNRDNKDLLTICEKLAISVKSHSSTISDEEAAQIRQEAESQQIVAVHSLEQPSRPVSLQPPPLLPTLQGPPPRPRAPPRKRSP-PK--VHKLQPPP--VNRVLRGRRTAQEEEERAKAKGKRRGIEEEELDFGDSLDVSQSLVRPPKPKAKPAGRDRQEEETRPEKITLDSLTVQELAMKLVVPESEVIKVLFFKGIAATINQALDLETAEMVTKELGIEVEAGTQESAAKKTEMIEAGDLDYLQRRPPVVTIMGHVDHGKTSLLDAIRHAKVAQGEAGGITQHIGAYHVDVEHNGEAQVVFLDTPGHEAFTAMRARGARVTDVAVLVVAADDGVQPQTIEAISHAKAAGVPIVVAINKIDKESAQPDRVKQELTEFNLVPEEWGGDTIMVPVSALQRENLDTLLEMILLVSEVEDLYANPDRPARGTVIEAHLDKARGAVATFLVQNGTLRVGDVFVAGACLGKVRAMIDDRGQRVEAAGPSFAVEVLGLTDVPAAGDEFEVFIDEKAARSLADQRTMEQRQVRLAQAMARRVSLTTLSDQAREGELKELNLVLKADVQGSLEAILASLGQLPQDQVQLRILLSAPGEITETDVDLAAASSAVIVGFNTTLASGARQAADQNNVDIREYNIIYKLLDDLQAAMEGLLDPEMVEEELGQAEVRATFAVAKGVVAGCYVQAGKLVRNCKIRVQRGNQTVHSGVLTSLKRMKDDAKEVATGFECGVRLDDFQGWQEGDVIAAYQTVAKRRTL--
197221  MSIGKVRIYDLSKELNLDNRDLLAICEQLGIAYKSHSSTISDADADRIREAAKTQQIVAVHTLKPPARPQPTRPTPAVPTLVPPPTRPTRKELKKKPRIEKPLPELQPPPKSVSKVIKDRHRFDEEESKRKRVVKLRIIDEEELELTRLVDVSQSLQRPPKPK--PAHRRPEEPAPPPDHITIAPMSVQELATLVRRPEAEIIKTLFFKGIAATINQTLEVETIELVAKELGITVETAEHKVEATKTEMLESSDLDHLQRRPPVVTIMGHVDHGKTTLLDAIRNAKVAQGEAGGITQHIGAYHVDVEHNGEHQVVFLDTPGHEAFTAMRARGARVTDIAVLVVAADDGVQPQTIEAISHAKAAKVPIIVAINKIDKESAQPERIKQELTEYGLVPEEWGGDTIMVPVSALQQQNLDTLLEMILLVAEVEDLYANPNRPAKGTVIEAHLDRARGPVATLLVQNGTLRVGDILVAGACFGRVRAMIDDRGQRVEAATPSFAVEVLGLAEVPAAGDEFEVLSDEKAARALAEERAAAQRQSRLAQAAARRVSLTSLSSQAREGELKELNLILKADVQGSVEAILTALNQLPQDQVQLRVLLAAPGEITETDVDLAAASSAVIIGFNTTLASGARQAAEQHNVDIREYNIIYKLLDDIQGAMEGMLEPELVEEELGQAEVRAIFPLSKGVVAGCYVLNGKLVRNCKVRVLRQQQVIHTGILSSLKRLKDDVREVAAGYECGVRLDDFQQWQEGDIIYAFQTVTKRRSLGS
582515  --MSKIRIYELSKELDLDNRDILGICEDLGINVKSHSSTITDDDAERIRVRARQQQILALRKLAPPRKPQAASPPPSKPRLLGPPGKPVKPRPEAPP-PPSPRPRRAKPPKPLKRPERTSSPWDEEEKAAKTKAKRR-VDEDDVELDGLDTNALSLERPPKPAKKPISRRRDRREQRPELIVLTGLTVRDLAEMLAVPETEIVKSLFFKGIAINVTQTLDLPTAQTIAEEMGVMVDVPEEQAEATKTEMLDDTDLEHLTLRPPVVTIMGHVDHGKTSLLDSIRKTRVAQGEAGGITQHIGAYHVDVDRGGEKQVVFLDTPGHEAFTSMRARGARVTDVAILVVAADDGVQPQTREAVSHARAAEVPLIVAINKIDKEGSEPDRVKQELAELGLLPEEWGGETVMVPVSALRGDGLDTLLEMILLVTEVEELSANPNRLARGTVIEANLDRARGPVATLLVQNGTLRVGDAFVAGPVFGKIRAMIDDRGDRVESAPPSFPVEVLGLTDVPAAGDEFEVFANEKEARALAERCLQEQRQTRLQRASSRRVSLSGLSAQAQEGELKELNLIVKADVQGSVEAIEGSLEQLPQNEVQVRVLMAAPGEVTETDVDLAAASGAVILGFNTTLASGAKAAADREGVDVREYDVIYRLLDDVQGAMEGLLEPEEVEQPLGEAEVRAMFPVGRGTVAGCYVLSGKIVRNRFMRVRRGSEVVYQGNIDSLKRVKEDAREVNAGYECGINSTKFNDWKEGDIIEAYEMVMKRRTLTP
1919134 MTDGKIRIYELSRELKLKNKEILRLCEELDIAVKSHSSTITASQAEQIRTAAGQQEILAVRKSQPPQSPQ-----PSKPELAGPPAQPQRPQQASEPQPPKP-----RPPEPPKRPEK-----QDERPPPKGRTKRPKVEEDEASLDQLETSARSLERPSRPGKKPTAQRRQEPAQLPDKVVLEELTVRELAERLNIAETDIVKQLFFQGVAANVTQTLDSATARAVAEERGVTIETPERSSAAQKSEMLDSEDLEYLQLRPPVVTVMGHVDHGKTSLLDAIRQTKVVEGEAGGITQHVGAYHVNVEQEGEKQVVFLDTPGHEAFTAMRARGARITDIAVLVVAADDGVKPQTQEAVSHAQAAGIPIVVALNKVDKPEADPDRVKQELTELDLIPEEWGGQTVVVPVSAVQGENLDSLLEMLLLVAEIEELSANPQRPAKGTVIEAHLDRARGPVATLLVQNGTLRVGDPIVAGWVFGKVRALTDDRGERVEAASPSFAVEVLGLGDVPSAGDEFEAFRDERAARETAEERSEQQRERRLQQAMSRRVTLSGLSTQAQQGELKELNLVIKTDVQGTVEAILGALQQLPQKEVQVRVLLAAPCEISEADIDLAAASGAIVVGFNTSLASGARNTADREGVDIREYEVIYKLVDDIQGAMEGLLEPEEVEQPLGEAEVRAVFPVGRGTVAGCYIRSGRVARNRNIRVRRGDAVIYEGNLDSLKRVQDDVKEVSAGYECGIGAHKFNDWQEGDTIEAYEMVVQRRSLAD
65093   MT--KVRIYDLSRELDLENKQVLDICNKLNITAKTHSSSIPEEDAERIRADVQQQKILEVRHLAPPRRPKQETPSSESKELIGPPSKPKKPTLKKPP-PEKPKPKMLKPPQPPKRVERTGKKWEEEEEEAKQPKKRRIIEDDDEELEELDIALRSLERPPKPESKPKQQRQEKEQERPETITLTELAVPALAELLAVSETEIIKNLFFKGIQVNITQTLEIETARMVAEDLGVNVEIPEEKSAATKTEMLDTEDLENLQSRPPVITIMGHVDHGKTSLLDSIRKTKVAEGEAGGITQHTGAYHVDVDHEGEKQVVFLDTPGHEAFTAMRARGAKVTDIAVLVVAADDGVQPQTQEAISHAKAAGVPIVVAINKMDKEGAQPDRVKQELTEHELVPEEWGGNTPMVGVSAITGDNLDELLEMIILVAELEELSANPDRLAKGTVIEANLDRARGPVATLLVQNGTLRIGDVIVAGPCFGKIRAMIDDRGERVEVASPSFAVEILGLSEVPSAGDEFAVYKDEKEARAIAEQRTAEMRSSRLQRAASRRVTLSNVSEQAQEGELKELNLIIKADVQGSVEAIQSSLAQLPQNEVQIRVLYAAPGEVTETDVDLAAASGAVIIGFNTTLASNTKAAADKEGVDIREYDIIYKLLDEIQGAMEGLLDPEEVESPLGTAEVRAVFPVGRGSVAGCYVQSGRIVRNRQMRVRRDGEVVYQGNIDSLKRVKEDAKEVQSGFECGIGSNKFNNWKEGDIIEAYEMVMKRRTLNP
13035   MT--KVRIYDLSRELNLENKQVLDICNQLNITAKTHSNSISEADAERIRATVESHQILEVRHLGPPRKPKVETPPPPGKELIGPPSKPKKPTLKKPPKPEKPKPKMLKPTQPPKRVDRTGKKWEEEEEEAKAQKKRRIIEDDDEELEELGIALRSLERPPKPESKPKQQRQEKEPERPESIILTGVAVPELAEMLAVSETEIIKNLFIRGIQANITQTLELETARLVAEDLGVQVETPEEKSAATKTEMLDTEDLDHLQFRPPVITIMGHVDHGKTSLLDSIRKTKVAAGEAGGITQRTGAYHVDVEHEGERQVVFLDTPGHEAFTSMRARGAKVTDIAVLVVAADDGVQPQTQEAISHAKAAGVPIVVAINKMDKEGAQPDRVKQELTEHELVPEEWGGNTPMVGVSAITGENLDELLEMIILVAELEELSANPDRLAKGTVIEANLDRARGPVATLLVQNGTLHVGDVIVAGPCFGKIRAMIDDRGQKVEAASPSFAVEILGLGEVPRAGDEFAVYADEKQARAIASERTAEMRSSRLQRAASRRVTLSNVSEQAQEGELKELNLIIKADVQGSVEAIQSSLSQLPQSEVQIRVLYAAPGEVTETDVDLAAASGAVIIGFNTTLASNAKAAADREGVDVREYDIIYKLLDEIQGAMEGLLDPEEVESPLGTAEVRAVFPVGRGFAAGCYVQSGRLVRNRRMRVRRNGEVVYDGNMDSLKRVKEDAKEVQSGFECGVGSNKFNDWKEGDIIEAYEMVMKRRTLKT
1919144 MT--KVRIYDLSKELNLENKQVLDICNKLNIAAKTHSSSIPEEDAERIRANVQNQQILEVRHLTPPRKSKSEADLPQKSELIGPPTPPQKPTLKKSPQPVKPKPKMLKPPQPSKRPDRPGDKWEEEEE-GKAAKKRRVLEEDEEDFDEEEVASRSLERPPKPESKPKQQRQDKQSERPQKITLSELTVLELAEMLEISETEIIKNLFIRGIKANITQTLELDTARLVAEDLGVEVEIPEQKSGAEKTEMLDTEDLENLQPRPPVVTIMGHVDHGKTSLLDSIRKTKVAEGEAGGITQHTGAYHVDVEHEGEKQVVFLDTPGHEAFTAMRARGAKVTDIAVLVVAADDGVQPQTQEAISHAKAAGVPIVVAINKMDKEGAQPDRVKQELTDQGLIPEEWGGETPMVGVSAITGEYLDDLLEMIILVAELEELSANPDRLARGTVIEANLDRARGPVARLLVQNGTLYIGNIIVAGSCFGKIRAMVGDRGERVQKASPSFAVEVLGLNDVPGAGDEFDVYKDEREAREVAEKRAEQERNSRLQRAASRRVTLSSASEQAEQGELKELNLIIKADVQGSVEAIQSSLSQLPQNEVQIRVLFAAPGEVTETDVDLAAASGAVIIGFNTTLASNAKAVADQEGVDIREYDIIYKLLDEIQGAMEGLLDPEEVESPLGEAEVRAVFPVGRGYAAGCYVRSGRIIRNRQMRVRRNGEVVYEGNIDSLKRVTEDAKEVQSGFECGIGSKRFNKWQEGDIIEAYEMVMKRRSLNS
113355  MKNGKVRIYDLSKELELDNRDVLEICSRLSIDVKNHSSTITESQADNIKEVAKKQEILAIYSLTPPRAPS-----PSKPTIKSPPSLDRSPKVKRPPRPDAAKPKLHRPPKPIKKPLEKGETWDDDDDEGKAVKKRRLIDDDDDDLVYLDFLNLALARPEKEV--PRLDKKLKAEKPPEFIVLKSPTLRELADLLNTPDTEIIKLLFFKSIAVNITETLDMEIAKIVAADLGVEVITEEEKASAKKTEMIMETDLDSLQHRPPVVTIMGHVDHGKTTLLDSIRNTKVVQGEAGGITQHIGAYHVDVEHEGKQQIVFLDTPGHEAFTAMRARGAKVTDIAVLVVAADDGVRPQTKEAISHARAAKVPIVVAINKVDKPDANPDRVKQELVDLQLVPEDWGGDTVMVPVSALNGQNLDTLLEMIVLVAEMEQLSANPDRLAKGTVIEAHLDRARGPVATLLVQNGTLRVGDVIVAGSVAGKIRAMIDDRGDKVEAASPSFAVEVLGLNEVPAAGDEFDVYKNEKEAKAIAESRAEALRDTRLQQALSRRVTLSTLSAQAQQGDLKELNLIIKADVQGSAEAILGSLKQLPQKEVQIRVLLSGAGEVTETDVDLAAASGAVVIGFNTTLAPNARQAAEQEGVDIREYNVIYKLLDEIEGAMEGLLDPEEIEESLGVAQVRAVFAVGKGAVAGCYVQSGKVLRNRFIRVIRNGKVVYNGNLDSLRRVKDDVKEVAAGFECGIAINKFADWQEDDRIEAYEMVFKRRTLTQ
2054282 MKNGKIRIYDLSKELALENKDVLEICSQLSIDVKTHSSTISESQAQSIKEAAKKLEIVALYKLTPPRRPS-----PSRPELKSPPAPPKRSVAKKPPQ--SPKPKLQKPPKPVKKPL-KDSPWEDEDDENKAAKKRRVLEDEDEDLIYLDPLNLALARPDKPAQKPKSNNKKVKQQVPEEIVLKSLTLRQLADNLNTPDTEIIKMLFFKGIAVNITETLDLEIAKMVAEELGVTVITEEEKASATKTEMLAETDLDKLITRPPVVTIMGHVDHGKTTLLDSIRNTKVVQGEAGGITQHIGAYHVDVEHEGTQQIVFLDTPGHEAFTAMRARGAKVTDIAILVVAADDGVRPQTREAISHAKAAKVPIVVAINKIDKPEANADRVKQELSELELVPEDWGGDTVMVPVSALNGQNLDTLLEMIVLVSEVEDLSANPDRPAKGTVIEAHLDRARGPVATLLVQNGTLRVGDVFVAGSVAGKIRAMIDDRGDKVEAASPSFAVEVLGLNEVPQAGDEFDVYPSEKEARAIAEGRAEEDRTSRLQQALSRRVTLSTLSAQAQQGELKELNIILKADVQGSIEAILGSLKQLPQKEVQIRVLLSSAGEITETDVDLAAASGAVVVGFNTTLAPNARQAAEQEGVDIREYNVIYKLLDEIEGAMEGLLDPEEVEEALGKAEVRAVFPVGKGAVAGCYVLSGKVVRNRFIRVLRNGEIVYNGNLDSLRRVKDDVKEVASGFECGISINKFGNWKEKDIIEAYEMVFKRRTLSQ
755178  MKNGKVRIYDLSKELALDNKDVLEICSQLSIEVKNHSSTITESQAQDIKEAVKKQEILAVYKLSPPRQPSKKAPNPSKPELKSPPELKKRSEVAKS-QPRLAKPKLQKPPKPIRKPKKTTENWDDDDDSGKKKVKKRLVIDDDDDLEYFDVIDLALARPPKPK--PKTERKGKQEEKPEFIVLKAPTVRELADLLVTPDTEVIKLLFFKGIAVNITETVDLEIAEMVAKELGVEVITEEEKASAAKTDMLTEADLDKLQKRPPVVTIMGHVDHGKTTLLDSIRNTKVVQGEAGGITQHIGAYHVDVEHEGEQQVVFLDTPGHEAFTAMRARGTKVTDIAVLVVAADDGVRPQTKEAISHARAAKVPIVVAINKIDKPEANPDRVKQELAELELVPEDWGGDTVMVPVSALTGDNLDALLEMIVLVSEVEELLANPDRNAKGTVIEAHLDRARGPVATLLVQNGTLRVGDVIVAGSVMGKIRAMIDDRGAKVEVASPSFAVEILGLSELPEAGDEFEVYSNEKDARAIAESRASAKRDNRLQQAMSRRVSLSSLSAQAQQGELKELNLILKADVQGSVEAILGSLKQLPQNEVQIRVLLSGAGEVTETDVDLAAASGAVVIGFNTTLAPGARQAAEQEGVDIREYNVIYKLLDEIEGAMEGLLDPEEVEESLGKAEVRAVFSVGKGAVAGCYVLSGKVVRNRFIRVLRNGTEIYNGNLDSLRRVKDDVKEVASGFECGIAVNKFSQWQEGDIIEAYEMVFKRRTLSA
1947889 MNNGKVRIYELSKELNLDNHYVLNLCDQLNITYKSHSSTISESEAERIRAWAEKQQILEIRRLSPPSSPSPVAPEPSKTQLIGPPVRPSKPGKPRLPKPSDP-----RPPEPLRRPMRPTKKRSEEEDAGKVTKKRRIIEDDDDDLDDLDEVSLSLVRPAKPK--PAHRRNKGTEEKPEKITLKELMVRDLAALLAVPETEVVKRLFTKGIAATVTQTLDLETAIWVTEDLGVEVETVVAQSEATKTQMLEEEDLEHLHRRPPVVTIMGHVDHGKTTLLDAIRQTKVVDSEAGGITQHIGAYHVDVEHDENQQIVFLDTPGHEAFTAMRARGAKVTDIAILVVAADDGVRPQTIEAISHAKAAQVPIVVAINKIDKEGASPDRVKQELMEHGLVPEEWGGDTIMVPVSAIQGENLDGLLEMLILVSEIEELSANPDRLAKGTIIEAHLDKARGPVATLLVQNGTLRVGDAVVAGATMGKVRAMIDDRGDRVEEALPSFAVEVLGLNELPSAGDEFECMADEKEARAIANSRAEAQRETRLQQALSRRVTLSSLSAQVKEGELKELNLLLKADVQGSVEAILGSLQQLPQNEVQLRILLAAAGEVTETDVDLAAASNAVIISFNTTFASGARAAADQTGVDVREYDIIYKLLDDIQGAMEGLLDPELVEEDLGQVEVRAVFTIGKGAVAGCYVLSGKAIRNCNLRVMRGQNLIYEGFLDSLRRERDDVKEVNSGFECGIGVDKFTTWEVGDVIETYRMVTKRRTLSS
1671698 MNNGKVRIYELSKELNLDNKDILAVCQRLNISVKSHSSTITESEAELIRTTAEKQQILEIRKVTPPNAPSPNSPVPDVPKLVAPPARPAKPNQKKPPK--KPQVQEKKPPKPPNKPTKAKKGWDEEEENAKAKAKRRMLEDEDEELALLNTMSLSLARPAKPKSNIKSSEQTQPAKPVEKLVISSMTVQELALALAVPETEIIRRLFMKGIAVNITESLDIPTIEMVVQEEGIPIEIPEEQSAAKKTEMLEDADLESLERRPPVVTIMGHVDHGKTSLLDSIRATKVAAGEAGGITQHIGAYHVDVEHEGKQQVVFLDTPGHEAFTAMRARGARVTDVAILVVAADDGVQPQTIEAISHAKAAEVPLIVAINKIDKEEANPDRVKQELMEHGLVPEEWGGDAIMVPVSAIQKQNLDTLLEMILLVSEVEDLQANPERLAKGTVIEANLDKARGPIATLLVQNGTLKVGDIVVAGSVYGKVRAMIDDRGDRVDQASPSFAVEVLGLRDVPQAGDEFEVLENEKEASAITGERADAKRESRIM----RRTSLGAVSARAQEGELKELNLILKADVQGSIEAIVGALRQLPQKEVQLRLLLSGAGEVTETDIDLAAASEAVIIGFNTTMASGARPAADAAGVDVREYDVIYKLLDDIQGAMEGLLDPELVEEPLGEVEVRAVFTINRGAVAGCYVLSGKVVRNCKVRVRRNGEVIHQGILDSLRRMKDDVKEVNAGYECGISFDSFSNWSEGDIIEGYQMVTKRRKLST
203124  MNNGKVRIYELSKELNLENKDILAVCQRLNISVKSHSSTITESEAELIRTTAEKQQILEVRKVTPPNRVGPNSSLPQVPKLVAPPARPAKPNQKKPPKPTKP--QEQKPPKPPSKPTKDKKVWEEEEENAKAKNKRRLLEDEDEELALLNTMSLSLARPAKPKSNLKSNEQTQSAKPVEKLVISSMTVQELALALAIPETEIIRRLFMKGIAVNITESLDIPTIEMVVKEEGIPIEVPEEQSAAKKTEILEETDLASLQRRPPVVTIMGHVDHGKTSLLDSIRATKVAAGEAGGITQHIGAYHVDVEHEGQQQVVFLDTPGHEAFTAMRARGARVTDVAVLVVAADDGVQPQTIEAISHAKAAEVPLIVAINKIDKEEANPDRVKQELMEHGLVPEEWGGDAIMVPVSAIQKQNLDTLLEMILLVSEVEDLQANPERLAKGTVIEANLDKARGPVATLLVQNGTLKVGDIIVAGSVYGKVRAMIDDRGYRVDKASPSFAVEVLGLRDVPQAGDEFKVFKNEKEASAITTERADAKRESRIM----RRTSLGAVSVRAQEGELKELNLILKGDVQGSIEAIVAALRQLPQKEVQLRLLLSGAGEVTETDIDLAAASEAVIIGFNTTMASGARQAADAAGVDVREYNVIYKLLDDIQGAMEGLLDPELIEEPLGQVEVRAVFTINRGAVAGCYVLSGKVVRNCKVRVRRNGEIVYQGILDSLRRMKDDVKEVNAGYECGVSFDNFNNWSEGDIIEAYQMVTKRRKLST
2055792 MNNGKVRIYDLSRELNLDNKDILAVCERLNISVKSHSSTITESEAERIRKTAEKQQILEIRSVTPPKKPNPTVPSPESARLTSPPVRPAKPVLKKTPRPSGPKTQLARPPTPLERPSRPAKKWEEDDEAAKGKVKRR-IDEDDDDLEGLDMVSLSLARPAKAKKRPGGRGKTAEAERPETLILSPMTVQELAGTLAVPETEIIKRLFSKGIAVNITETLDIAAVRMVAEEMGIEVETPEKVAPALKIEMLDATDMEYLQRRPPVVTIMGHVDHGKTTLLDSIRKTKVAQGEAGGITQHIGAYHVDVVHEGKQQVVFLDTPGHEAFTAMRARGTRVTDIAILVVAADDGVRPQTIEAISHAKAAKVPIVVAINKIDKEGAQPERVKQELTEYGLVADDWGGDVTMVPVSAIRGENLDTLLEMILTVAEMENLNANPNRAAKGTVIEANLDKARGPVATLLVQNGTLRVGDIVVAGSALGKVRAMIDDRGARVEQATPSFAVEVLGLREVPRAGDEFDVFANEKEAAAIASGRATSQRDSRLLQG--GRISLSGFSQQAKEGVLKELNLILKADVQGSLEAIVGALTQLPQKEVQLRLLLSAPGEVTETDIDLAAASNAVIIGFNTTLATGARQAADQAGVDVREYSIIYNLLDDIQGAMEGLLEPELVEEPLGSVEVRAVFAIGRGAVAGCMVLSGKVIRNCKVRVRRGNNVIYEGILDSLKRMKEDAKEVNAGYECGISLSGFSDWAQGDLIEAYRMVTKRRTLSQ
1880991 MNNGKVRIYELSRELNLDNKDILAVCEGLNISVKSHSSTISESDAERIRKTAEKQQILEIRRTTPPKKPNPSRPNPNQPKLTSPPVRPDRPVLKKTPRPSRPATELRRPPSPLDRPTRPAKKWEEDDESAKAKAKRRLIDDDDDDLDNLEVVSLSLARPSKPKKKPGQRRQTTEVERPEKLVLSSMTVQELAIALGVVETDIIRRLFSKGMAVSITETLDISAIHLIAEELGIPVETAEKEAEAKKIEMLSEEDLDNLQRRPPVVTIMGHVDHGKTTLLDSIRKTKVAQGEAGGITQHIGAYHVDVAHEGKQQVVFLDTPGHEAFTAMRARGARVTDVAVLVVAADDGVRPQTIEAISHAKAAQVPMVVAINKIDKEGAQPERVKQELTQYGLVAEDWGGDTIMVPVSAIKGENLDTLLEMILLVSEVADLQANPNRAAKGTVIEANLDKARGPVATLLIQNGTLRVGDVVVAGSALGKVRAMIDDRGKRVDVAGPSFAVEILGLRDVPRAGDEFDVFPSEREAAAIAGVRVNRARESRLLQG---RISLSGFSQQAKEGELKELNLILKGDVQGSVEAIVGALRQLPQKEVQLRLLLAAPGEITETDIDLAAASSAVIIGFNTTLASGARQAADREGVDVREYNIIYNLLDDVQGAMEGLLEPELVEEPLGNVEVRAVFPISRGAVAGCYVLSGKIIRNCKVRVRRGANVLYEGILDSLKRMKDDVKEVNAGYECGISLNAFTGWAEGDMIESYRMVTKRRTLSS
282423  MNNAKVRIYELSRELNLDNKDILAVCERLNISVKSHSSTISESDKERIEKYVARQEILEIQKVTPPKKPTPTAPASEAAPLSAPPIRPAKPVLKKPPKPESPISDLQAPPRPLTRPNRTGKRWEEEEETKALKAKRRSLDEDDDDMNALSMISVSLARPPKPKKKPAGRRTEAKPERPEKVIVPPMTVQELASALILPETEIIKRLFSQGIAVNITETLDYNTILLICQDLGVEVENEKLKSGAIKDNILNAEDLEHLQRRPPVVTIMGHVDHGKTTLLDAIRETKVAQGEAGGITQHIGAYHVDMEHEGKQQVVFLDTPGHEAFTAMRARGARVTDVAILVVAADDGVQPQTIEAISHAKAAGVPMIIAINKIDKEGAQPDRVKQELTEFALVPEEWGGDTIMVPVSAIRGENLDTLLEMILLVAEVEDLYANPDRAAKGTIIEAHLDKSRGPVATLLVQNGTLRVGDIVVAGSVLGKVRAMVDDRGDRVDNASPSFAVEVLGLRDVPAAGDEFEVFESEKEASALATQRAETKRETRLIKG---RISLSEFSARAQQGELKELNLILKGDVQGSIEAIVGALKKLPQKEVELQLLLAAPGEITETDIDLAAASNAVLLGFNTTLAHGARQAADRAGVDIRDYNIIYNLLDDVQAAMEGLLEPELVEEHLGQVEVRAIFPVGRNTIAGCYVLSGKVIRNCKVRIRRKNEVVHEGVLDSLKRMKEDAKEVNAGYECGVALDNFNDWAMGDIIEAYRMTTKRRTLSL
111611  M-NNRVRIYELSKELNLDNKDILAVCEQLNIAVKSHSSTISESDAERIRTYASKQEILEIRKKQPPRSPEPSQPPPKAPQLTPPPVRPNKPTPQKPPKPETP-----RPPETAKRPKRSSKKREKREPKAKKKAKRPIKDEDEEDIDSLSTVNRSMERPPKPNAAPKSAAKQQSEQRPEEITVKDMTVQELAELLVVPETEIVKRLFMKGIAANVTQSLDTSTIEMVASEIGVQVKTEAEESAARKSEFLEESDLEHLELRPPVVTVMGHVDHGKTTLLDSIRKTNVASGEAGGITQHIGAYHVEVEHNGSEKVVFLDTPGHEAFTAMRARGARVTDIAILVVSADDGVQPQTVEAISHAKAAGIPLVVAINKIDKEGAQPDRVKQELMEHGLVPEEWGGETIMVPVSAVSGENLETLLEMLLLVAEIEQLSANPNRPARGTVIEAHLDKSRGPVANLLVQNGTLRVGDALVVGPTFGRVRATIDDRGERVEEVGPSSAVQILGLNDVPSAGDDFEVFENEKDARALAEKRAEEQRQSRIL---SRGVTLGSLSAQVKEGELKQLNLILKADVQGSVEAIRASLKQLPQKEVQIRLLLAAPGEISEADVDLAAASDAVIIGFNTTFAPGSRTAADRAGVDVREYNVIYNLLSDVKAAMEGLLEPELVEEDLGEAEVRAVFPVGRGTVAGCYVRSGKLVRNSKLRVKRGNELLYEGNIDSLKRVKDDVKEVQSGYECGVGTNNFNDWKEGDSIECYRMATKRRTLSE
2053605 MNNGKVRIYELSKELNLDNKELLAICDQLSIAVKSHSSTITELDAERIRTAAMKQKILEIRRHSPPKPPAPTRPIANKQQLVSPPSRPSRPVLKRDPRPAEP-----RPPSDLKRPTRLNKVKSEEVEPGKSKGKRSIVEDDEDDLDDLDQVSNAIVRPPKPKAAPLEGRKELEIERPTSLTITTMTVQELAGALAVADTEIVKILFLKGMAVSITQNLDIPTITLVANELEIEVEIREPEAEARKTEMLDVTDLENLQRRPPVVTIMGHVDHGKTTLLDSIRKTKVAAGEAGGITQHIGAYHVDIENNGKQQIVFLDTPGHEAFTAMRARGARVTDIAILVVAADDGVRPQTIEAISHAQAAKVPIVVAINKIDKEEAQPDRVKQELTKYNLTPEEWGGETIMVPVSAIQGENLDTLLEMLLLVSEVEELSANPNRPAKGTVIEAHLDKAKGAVATLLIQNGTLSVGDLVVAGPVFGKVRAMVNDHGYRVDKAYPSFAVEVLGLSDVPAAGDEFDVFQNEKEGRTLAAQRTEKQRLSRLLQG--GRVTLTSISAQAQEGDLKELNLILKADVQGSIEAIVGSLKQIPQNEVQLRLLLASAGEITQTDIDLAAASGAVIVGFNTTYASGSRHAADEAGVDVREYNIIYKLLEDIQDALEGLLEPELIEETLGQAEVRAVFAVGKGAVAGCYVQSGKLLRNCRVRIMRNGALIHENALDSLKRIKDDVKEVNAGYECGVGIDKYTNWEQGDMIEAFQMVTQRRTLSV
1188229 MSNDRVRIYDLSRDLNLDNKSVLELCDRLNVSYKTCSSTITEDEADRIRQAAQELQIRSYTYREAPRQPAPQRPTPA-PT--SPPRRPAVPALKRSP-PE-PTVEVVFPP----KPDKPAKRREQELAMNKLKGKRREVEEEDTEVNLLETASMYLMRPPKPKNRPQSDT--AARSKPELLELTSLTVQQLAEQLAVHDTEVIKTLFLKGKMVTVTQALDMATIELVCQELGVEVHTIEASSSARKTEMLEATDLDNLHHRPPVVTVMGHVDHGKTTLLDAIRKTRVAQGEAGGITQHIGAYHVDVPHEDSKRIVFLDTPGHEAFTAMRARGAKVTDVAILVVAADDGVRPQTIEAIRHAQAAQVPIIVAINKIDKDGAQPDRVKTELMTYALVAEEYGGDTIMVPVSALKGHNLETLLEMIVLVSEVTDLYANPDRPAKGTVIEAHLDRARGPVATLLVQNGTLRVGDPLVAGAVFAKVRAMVNDQGQRLEAAPPSSAVEVWGLTEVPTAGDEFEVYGEEKQARALAQERAQLERTRQL----NRQISLGTFSQQAQEGKLKELNLILKADVQGSVEAIVNSLKQLPQQEVQLGILLSAPGEVTETDVDLAAASGAVIIGFNTTLASGARKAADIAGVDIREYNIIYKLLEDIQGAMEGLLEPELVEEPLGQAEVRAVFTLSKGVVAGCYVQSGKLQRNCHVRLHRGNQVVWQGTLESLRRVKDDVREVAAGYECGVSCSDFQAWQENDQIEAFLRVTQRRKLT-
1666911 MNKGKIRIYELSKELELENRDILAICEKLDIAVKSHSSTISEEEANRIRGVAKEQQILEIRRTMAPTKPAPTSPDPVKPRLVEPPSRPTKPVLKRDPRPSAPVTELRRPPDPLRRPTRPPKRPEGDEERPKAKTKRQIVED-DEDFDDLEQISLSLMRPPKPK--PTRRERRQEVEKPEMIVLTGISVHDLADQLAVPQTEIIKLLFFKGIATNVNQTLDMPTAEMVAEEFGVESVTAEEAPEARKTTMVGAEDADALQPRPPVVTIMGHVDHGKTSLLDYIRQAKVTEGEAGGITQHIGAYHVDLQSDRKGQIVFLDTPGHEAFTAMRARGTRVTDIAILVVAADDGVRPQTIEAISHAKAAGVPIVVAINKIDKEAANPDRVKQELMEYELVPEEYGGDTIMVPVSAITGENVDTILEMLLLVSEVEDLQANPDRLARGTVIEAHLDKARGPVATLLVQNGTLKIGDAFAAGPVFGRVKAMVDDRGNRSLQATPSFAVEVLGLNDVPPAGEEFEVYSEERDARAAADRKAIEQRQSRLQQTMSRRVTLNSLSEQAKEGDLKELNLILKADVQGSLEAILGSLQQLPQNEVQIRVLMAAPGEVSETDVDLAAASGAVIIAFNTTLASGARQSADNLGVDVQDYDIIYKLLEDIEGAMEGLLEPEMVEEPLGKVEVRAVFPVRKGTVAGCYVLSGKVTRNCRVRVMRGEENVYEGNLDSLKRMKDDSKEVAAGFECGIAVGGFNDWKEGDIINAFKLISQRRTLAP
2055767 QSTGKVRIYDLTKELNLETKEVMSICQQLDIAVKSHSSTIAEEDAERIRATATRLQIVTVNRSVPPVRPVPTKPPPEKPELVRPPSRPERPKPKRPPRPEGPTPPLAIPP--LQRPEKPPKKRKDEEASTTTKGKRYFVDEDDDIIDELDLNSLAIARPARPKSAPAGRQERQEEAKPTGAVINSLTVQELAQKLAISETDIIRNLFLKGTAVTINQALDVDTAKALAIELGYELEEETVTAAASKTEMLEMEDLENLHRRPPVITIMGHVDHGKTTLLDYIRRSKVAQGEAGGITQHIGAYHVDLERDGQHPLVFLDTPGHEAFTAMRARGAKVTDLAVLVVAADDGVRPQTVEAIGHAKAAKVPIVVAINKIDKYEAQPDRVKQELTEYGLLAEDWGGDTVMVPVSALNGTGVDNLLEMLMLVAEVEDLQANPDRLAKGTIIEAHLDKARGPVATFLVQNGTLRVGDVLVAGPVFGKVRAMLDDRGQRVEAASPSFAVEVLGLNDVPAAGDEFEVYADEKQARALADARVIEQRQTRLQQSLSRRVTLGTLSAKAQEGDLKELNLIIKGDVQGSVEAIVGSLNQLPQQQVQLRILLTGAGEITANDVDLAAASEAIIIGFNTTLATGARQAADDLGVDIRDYNIIYKLLEDIQGAMEGLLEPELIEEPLGQAEVRAVFPAGKNSVAGCYVQNGKLMRNCRTRVHRGKEVIFESNLDSLRRMKDDVKEVASGFECGVGLDKFNAWQEGDIIEAFRLITKRRSLTV
321327  M-TDRVRLYEIAREMGCDNREVLEVCEQLGIPFKSHSSTISPEQAELVRSKLSPQHIVGIRRLGPPRRPASTRPEPSRPTVLPPPRRPERPGLASPPRPQAPRLELVGPPAP--RPAK-LKRVEEEDEAGRAKRKRRRREEGDGDLDVLSNALKPLARPTKPPPRPAAAPEAAAEPEEKVLLLESLTVQELARRLRVAETEIIKTLFFKGVRVTINQVLDESLAESVAKELGYEVRRPEAEPKAKKTEILDLEDIDHLVPRPPVVTIMGHVDHGKTTLLDAIRHTNVAQREAGGITQRIGAYHVDVDFEGQRRIVFLDTPGHQAFTAMRARGARVTDIAVLVVAADDGVQPQTLEALSHARAAQVPIIVAINKIDKPGSQPERVKQQLAEHGLLPEEWGGDTPMVEVSALTRRNLDALLEMILLVADVAELQANPNRPARGTVIEAHLDKARGPVATLLVQNGTLRVGDTLVAGAVLGRVKAMMDDRGQRLQEAGPSSAVQLLGLEEVPAAGDEFQVYADEKEARRIAEERAEALRQARLQQALSRRVSLGSISAKAQEGQLKELNLIIKTDVQGSAEAIQTALQDLPQEEVRLRVLLAAPGEITETDVDLAAASDAIILGFNTSFAPGARQAADDKGVDVREYDIIYNLLDDLRAAMEGLLEPEEVEEPLGQAEVRKVIPISRGAVAGSYVLSGKVQRNALVRVRRKGEVVYQGRLDSLKRFKDDVREVAAGFECGIGIEKFDAWQEGDLIEVYQMVTKRRTLAP
195250  RHSAKVRIYDLSRELGRDNKDILDACDELGIVYKSHSSTISADDAVRIRERLGGLQIVEVRKAAAPSTPKPPKPQPTAPEVKPPPAAPTKPLAQRDPKPQAPLPELVGPPAP--RPPRLTKRAGSEDDASRTKRKRRLASEDEGEVDEL-QAELAALKPLRPGTRTAAKPVEPAVEVPTILELESLTVQELAARMKLPETEIIKVLFLKGVMANINQTLDVPTAEMVAVELGYEVEHKEIQAAATKTEMLDVEDIEHLLLRPPVVTIMGHVDHGKTTLLDSIRETKVAAGEAGGITQHIGAYHVDLTVEGEKRVVFLDTPGHEAFTAMRARGTKVTDIAILVVAADDGVQPQTLEAISHAKAAEVPIVVAINKIDKEGANPDRVKQELAERGLVPEEWGGDIPMVGVSALAKQNLDELLEMLLLVAEVGELQANPDRPAKGTVIEANLDKARGPVATLLVQNGTLRVGDTLVAGSVMGRVKAMVDDRGDRVQEAGPSSAVEVLGMNDVPAAGDEFDVFAEDKQARQVAETRAAERRQSRLQQAMSRRVSLGSLSAQAQEGELKELNLILKADVQGSVEAILGSLEQLSQEEVQIRVLMAAPGEITETDIDLAAASSAIIVGFNTTLAPGSRAAADRYGVDIREYDIIYNLLEEITAAMEGLLEPEEVEEWLGRVEVRMLIQIGKGVVAGSYVQSGKVVRNSFVRVMRGGEQVYEGRIDSLKRFKEDVREVASGFECGIAIDKFNDWKEGDVMEVYQLVAKRRTLAA
1916228 MSYETVRISELAKELGLPSKEVVEKFAKIGVTNKTHSSTVTMEQIARLKDFIAKPKAFVVKKESMHKEK-VVRPK--STS--TPPTR--KPYNN---RPQ--NGERKFPPRP--RPVQ----GENKDFENKPVKRK------DG--------------KKKEKERISHKKVQRVEEEVKQIVVTPMTISELSEKIKKTPAEIVKFLMLNGVMATVNQLIDVDVIKKVCAEYGLEVLEEDQELEKEEAKALTEVDKKLLKRRAPVISIMGHVDHGKTTLLDSIRASKIVASEVGGITQSIGAYTVYLG-DKNKKIVFLDTPGHEAFTEMRARGAKATDIAILVVAADDGIMPQTIEAINHAKAAEIPIIVAVNKIDKPGANPDRVLQQLTEHGLVPEAWGGDTITVNVSALQGTGIDELLEYILLVADVQDLKANPKAEASGVVIEANLDKGKGPVATLLVQNGTLRAGNCIVVGTACGRVRALLSDSGERIQKAEPSTPVEILGLSEVPQAGDHFEVVKNEKEMKAIVADRKEKERDKRL-ENMPAHIR---RESVAGDDDIPHLNLIIKANTHGSAEAVAQAIAGVESKEITTKIIHVGVGDISEADVMLAAASNALILGFTVKEDGNALASAEREGVTIKKYDIIYQLLEDIEKTLLSLLEPEVKEVELGKAEVRQVFTIGKTNIAGCYVTEGKIVRSKDAVLYRDGQEIFRGAIDQLKRFKDDVKEVAQGFECGISFSKFNDIQIGDIIEVSTKEEVERKSL-
1899017 MSFETIRINELAKELGLTSKEVLDKFAKISVTGKTHSSTVTMEQVKKLKDFIAKPKAFVVKKKSVPKE--IVKPK--STD--RP-----RPSRNRG-RPE--KGERNFPP-------RSKDGPFEKPSENKNGRRR------DG--------------KKKGKERISKKRSHKEEKQVTQVVVNAMTISELSEKIQHTPAEIIKFLMLNGIMATVNQLIDVDVIKKICAEYELEVLDEDEELEKEEEKKLTEVDKKLLKKRAPVVSIMGHVDHGKTTLLDSIRASKIVASEVGGITQSIGAYTVYLD-NNKKKIVFVDTPGHEAFTEMRARGAKATDIAILVVAADDGIMPQTIEAINHAKAADVPIIVAVNKIDKPGANPDRVLQQLTEHGLVPEEWGGDTITVKVSALQGTGIDELLEYILLVADVQDLKANPKAEASGVVIEANLDKGKGAVATLLVQNGTLRVGNCIVVGTACGRVRALLSDSGERIQKAEPSTPVEILGLSEVPQAGDYFEVVKNEKEMKTIVQERKEKERDKRL-DAMPAHVR---HEAVAGEEDIPQLNLIIKANTNGSAEAVSQAIAQLESNEIKTKIIHVGVGDISEADVMLASASNALILGFTVKEDANALAAAEKEGVTIKKYDIIYQILEDIEKTMLSLLEPEVKEVELGKAEVRQVFTIGKTTIAGCYVTEGKIVRSKDAVLYRDGKEIFRGAIDQLKRFKDDVKEVAQGFECGISFAKWNDIEEGDIIEVSTKEEVERQSL-
1906137 MSFEPIRINELAKELGIPSKEIVEKYTQMGITGKTHSSTVTPDQIRRLKEFISKPKAFVVKKEAAPRE--VVKPK-----TARPRTE--KPERGKP-RPQ--GAQNKFPPRP--RPFRSNQTPENREQDNKNTRKR------DA------------ANKKKTKERISHKRSQREEEAVTQLVVTAMTISELSDKIQRTPAEIVKFLMLNGIMATLNQLIDVEVIKKICAEFEIEVLEEDEELEKEQSKALEEVDKKLLKKRAPVVSIMGHVDHGKTTLLDSIRASKIVATEVGGITQSIGAYTVYVE----KKVVFLDTPGHEAFTEMRARGAKATDIAILVVAADDGIMPQTIEAINHAKAAEIPIIVAVNKIDKPGANPDKILQQLTEHGLVPEEWGGDTITVKVSALQGVGIDELLEYILLVADMEELKANPKAEASGVVIEANLDKGKGPVATLLVQNGTLRVGNCIVVGTACGRVRALLSDSGERIQKAEPSTPVEILGLTEVPQAGDYFEVVQNEKEMKSIIDKRKERERDKRI-EATPAHIR---REAVAGDNDIPQLNLIIKANTHGSAEAVSQAIAQLESQLIKTKIIHVGVGDISEADVMLASASGALILGFTVKEDSNALAAAEKEGVVIKKYDIIYQILEDIEKTMLSLLQPETKEVQLGKAEIRQIFTIGKTTIAGCYVTEGKIIRSKNAVLIRDGKEIFTGVIDQLKRFKDDVKEVAQGFECGISFAKFNDLQIGDIIQVSTTEEVERTSL-
1916230 --MDSIRVSELAKELGLTSKEVIEKFAEVSIVVKSHSNTVTPTQIRKLKEHLGKPKAFVVKKVAAPTE--RVQRV--AVEKAEPKTE--KPVVRRT-SRI--EIVRKAPPKP--RP----SKPFNKQAEGKPSKRK------DG--------------KKKEKEMISKKKSHKEEAEVKQIVVNAMTISELADKIHKTPAEIVKFLMFQGIMATVNQLIDVDTIKKVCAEYELEVLEEDEELEKEQQKALTEVDKKLLKKRAPVVSIMGHVDHGKTTLLDSIRASKIVATEVGGITQSIGAYTVYLD-NKNKKIVFVDTPGHEAFTEMRARGAKATDIAILVVAADDGIMPQTIEAINHAKAAEVPIIVAVNKCDKPGANPDKVLQQLTEHGLVPEAWGGETITVNVSALQGTGIDELLEYILLVAEVQDLKANPKAEASGVVIEANLDKGKGPVATLLVQNGTLRTGNCIVVGTACGRVRALLSDSGERIVKAEPSTPVEVLGLTEVPNAGDFFEVVKNEKEMKAIIEKRKEKERNKRL-DAMPAHMR---REAGDAEGDVPQLNLIIKANTHGSAEAVSQAIAQFESKEIVTKIIHVGVGDISEADVMLASASNALILGFTVKEDSNALAAAEREGVTIKKYDIIYQILEDIEKTMISLLSPEVKEITTGQVEIRQIFTIGKIQIAGCYVTEGKINRNDTATIYRDGKEIFKGAVDQLKRFKDDVKEVAQGFECGLSFVKFNDIQEGDIVKFTTKQEIERSELE
1801604 --------------------------------------------------------------------------------------------------------------TP--KPESLGKE------RLKNKNEF----------------------LKKKDEKQALKKREEQEEKVTEVYFGQLTVGELAEKLNFSVAEVIKELMMSGIMATVNQTIDIATAKLITEKLGLTVIEEEVKSEEAEEEVVEKVDETKLKERAPIVTIMGHVDHGKTTLLDSIRKSKIVTGEVGGITQSIGAYTATVN----KKIVFIDTPGHEAFTAMRARGAQATDIVILVVAADDGIMPQTIEAINHAKAAKVPIIIAVNKIDKPGADPDRVLQQLTEYELVPEKWGGSTITVEVSALQGLNLDELLEYILLVAEIEQLKADPTKPATGVVIESKLDKGEGAVATFLVLEGTLKVGDFVVAGTVGGKVRALINDLGERLHKVGPSTPVEILGLTDIPQSGDHFEVVKSDKKMKEIMTERKNNEKIDRF-EAMATQVKREML-LQTGQGETKDLNIIIKAGTNGAAEAVTSSLRQLESKQIFVKVVHLGIGDITEADVMLASASNAIIVGFGVKEDQNALRVSQEEGVLIRKYEIIYQLLEDIEKTMLGLLEPEYKEIEVGTAEVRQVFTVGKTSIAGCYVLEGKIIRNKEAKVFRNDKEIFKGIINQLKRFKDDAKEVNAGYECGISFDKFNDIEEGDIIKVLTKEEIIRHSLV
1801606 MAAEKIRVYDIARKLNLSNKEVVTALEKLGVTVKSHSSTISPEEAVKLESLLKPPR--LIKRVTQPTKPERVEPLPEKPEPQRPPFRPGRPPMSRPPRPPPP-----RPPPP--KPQSQTQA------PGEEQAKRR-----EV--------------PKKKDERLELKKREEEVEIAKEVIIDQLTVGELAAKLNLSIAAVIKQLMMSGIMATVNQVIDVETAKEAAKAFEYTIIEPEAEKKAAEKPAKKEQDESKLLHRAPVVTIMGHVDHGKTTLLDSIRKTKIVSTEAGGITQSIGAYRAEVN----RKIVFIDTPGHAAFTAMRARGAKVTDIVILVVAADDGIMPQTIEAINHAKAAKVPIIVAVNKIDKEGADPDRVLQQLTEYELVPEKWGGETITVEVSALQGLNIDELLEYIILVADVEELSANPGAPASGVIIESKLDKGKGAVATFLVQSGTLKVGDFIVAGTVGGRIRALIDDSGERVQQAGPSTPVEVLGLSEVPEAGEFFEAVENDRMMKDLVNKRSDITRMTRL-EAIPMQVKREML-LKGLEGETKELNIIIKSGTHGAAEAVNNALQQLESKKIFIKVVHLGVGDISEADVMLASASNAILVGFGVKEDPNALRVAADEGVVIRKYDIIYKMMEDIEQTMLGLLEPEYKEIEIGTAEIRQVFTVGKTTIAGCYVLDGKIIRNKEAKLLRNGKEIYKGTIGQLKRFKDDAKEVASGYECGISFDKFNDIEIGDIIKVLSKEKIERHTLV
2029980 MCNVYMRVHELAKELNINAKDLIDRAKELDLTLKSHSATVSQAMTDKIRGLYKKPKAFIVKKGVAPD---AVEPVPQKTTEQEPPAT--VPAAERT-RPSKPEAKRAAPPSA--APA--KKHKEDATGTNQFRNKK----------------------KKKEGERISKKRTQATEEVITQVVIDPMTVSELSSKIGKTPAEIIRFLMMEKIMVTVNTPIDIETSKKVAESFELEVLEEDEETEKEESKVLSEADEKLLGARAPVVTIMGHVDHGKTTLLDSIRAAKLVSGEVGGITQSIGAYTVWLD----KKIVFIDTPGHEAFTSMRMRGAQATDIAILVVAADDGVMPQTIEAVNHAKSAGVPIIVAVNKMDKPAANPDRVLQQLTEHGLVPEEWGGDTIVVKVSALQKTGIDELLEYILLVAEMQNLKAIKDRPGTGVIIEANLDKGKGPVATMLVQNGTVKVGDSIVVGTVGGKIRALLDDSGQRVKKAGPSTPVEVLGLNEVPQAGDSFEVVGSEKAMKQIVASKKQKERSSRL-EALAAHVKKDTVS----NEDIVTLNLIIKANTHGSAEAVSQAIQNVKSKIVIPKIIHVGVGDISEADVMLAAASNAIILGFTVKEDANTRAAAEKSKVQIKKYDIIYQVLEDVEKTMVSLLEPEIKQVELGMAEVRQIFTVGKTGIAGCYVLEGKIIRGKTAKVIRNNKEIFKGEIDQLKRFKEDVKEVATGFECGISFAKFNDLEEGDIIEVSTTEEIARSSLV
758823  MTSPKVRVHEISKILGVSNAAVIDLLKNHGVQVKSHSSTVDQTVADRLISQFK-----AVSEQAPPQAPEAETPSPGRPQYQQPPGAPQRPAQS--PQPQ-------SPP----RPGRPGQG--------------------------------------RPGRRPSIREEEQAAALPKITRIDPIVVRDLAEKLRLRETEIIKHLFMKGMMVTVNQTLDIDFAKGVAKEFGFEVEETAEYSHLGASKKLDETKFEHLQERAPVVSIMGHVDHGKTTLLDSIRESKVVDSEAGGITQSIGAYTV----EKGQRVVFLDTPGHEAFTSMRMRGAQSTDIAILVVAADDGVMPQTIEAINHAKAAKIPIIVAVNKIDKADADPDRVLVQLADYGLSAEKWGGDTLTVEVSALQKLGLDDLLDSILLVSELLELKADSTVPGEGLIIEAQLDKRMGPVATALVQNGNLKVGDNVLIGSVGGRVRALIDDHGSRIQHAGPSTPVEILGLDGVPNAGDTFRVVRNDKEFKQSLAAGKQKERDQRI---GSRSVAFSGRSEIESDNAVKEFNLLVKADTQGSLEAVVDVLQRMTNDEVKINIVHSATGDISEADVMLASTANALIIAFNAKVDTTPQRLADQEGVTIKRYDVIYHITEEIEKWVLGQLEPETEEVHTGSAEVRQIFKVGKTGIAGCMVTSGKLIRNAKAVVLRNGKEVFSGTLNNLKRFKDDVKEVATGYECGISFDKFQGLQEGDVIDVFTTKALERTSL-
1801607 MTITKPRVYDLARAITLDTKQIISICEGLGYPVKNGSSSIDEGLITKIIPVLN-----GIKEVQEPVKKQRIKPTPP-------ASEVTKPTIKRIPKPQ-------TPS----EPSN----------ANKIETRK--------------AQPIQPFRVAKPTKRPHKKETETVATKPVLVTITAMTVKELAERLILPETEVVKNLFAKKIIKTVNQTVELEIAIECAKSFGYEVSTKIEEEEKNLQPDISTEADEDLVPRPPVVTIMGHVDHGKTTLLDAIRETKITEQESGGITQHIGAYQVEIVYDGNRKITFLDTPGHEAFTAMRARGAQVTDIAILVVAADDGVMPQTIEAIDHAKAAGVPIVIALNKIDKDGAQPDKILGQLTEHDLLIEDYGGKTVCAKISAKKRLNLDDLLTKITLVADAEKLRANPNRNAAGAVIEAQLSKERGPIAHLLVQNGTLKKGDCLVAGKVAGRVRAMFNDHGKEIEEAPPSMPIEIIGLPDVPNAGDTFQVYDTYQKAKEIAQEKQIKEKERH------RAFGLVDFASKVREGQIHELKIIVKADVKGSAEAVAKEIINLSTKDVLVRLIHVGTGNISENDINLAASTGAILIGFHVSVDPNAQKIAQEEGVDVRIYEIIYKITEDLEKAVLGLLEPEKEEVKLGAAEIRKIFTYGKGSIAGSYVTEGKIQRNQIAKLIRDGKVIHEGKIDNLKRFKDDAREVQTGFECGISFEGFNGIEEGDKIECWTIIEKERTS--
1801608 MTTTKARIYDITRVVTSDTKQIISICENLGYPVKSASSSIDDTVMGKILIALQ-----ELKEVPEPPKKQRIKPPPQ------PPGEPGSSAVK-I--ES-------SPP-------R----------KKEVEPKK--------------NLPIQPFRVAKPTKRP-KKEPETSAAKPAVVVIPALSVKELADRLLLPETEVVKNLFAKGIIKTVNQTIELEVAIECAKSLGYEVVTETEEEEKNLQADISLEAEADLLPRPPVVTIMGHVDHGKTSLLDAIRETKITDQEAGGITQHIGAYQVEILYDGRRKITFLDTPGHEAFTAMRARGAQVTDIAILVVAADDGVMPQTIEAINHARAAGVPIVIALNKIDKPEAQPDKLLGQLTEHDLLVEDYGGKTVCSKISAKKRLNLDDLLTKITLVADAEKLRANPNRLAVGAVIEAQLSKERGPVAHLLVQNGTLRKGDCLVAGKVAGRVRAMFDDHSKEVEEAPPSMPVEIIGLPDVPNAGDTFQVYKTYQEAKEVAGQRLLKEQESH------RVFGLMDFASKVREGQAHELKIIIKADVHGSAEAVAKEIVNLSTKDVLVRPVHVGSGNISENDINLAASTNAIVIGFHVNADANAQKAATDQGVDIRLYEIIYKITEDLEKAVLGLLEPEKEEVKLGVAEVRKIFTYGKGNIAGCYVTEGKVQRNQIAKVKRSGKIIFEGKIDGLKRFKDDAREVQTGFECGISFDQFQDLEEGDQVECFTIIEKERTSS-
1906166 MSEKKIRIYDLAKNLVPNTKRILEICKELGVVVKTASSSLEKEFVAKVLLYIDISRVVRIVKLNSSE--------KETKEMKFPPIQEKKSIIQES------EIQINKT---IELPKK----LKENFDKDK------IIENTENKIEEIKIGKNQPYRVAKPVAKPQFKGRDTLSEKPSIIEVNTLTIHDLAEKLGISDTEIIRCLFMQGIMRTINQVLEKDLIIKVAKEFNCEVLWEEASTGSSDTEKLKQKDESVLEKRSPVVTIMGHVDHGKTTLLDAIRKSDITSTESGGITQHIGAYQIKIKHEGKRKITFLDTPGHEAFTALRSRGAQVTDIAILVVSADDGVMPQTLEAISHARAANVPIIVAVNKIDKPDANVNRVLGQLADNNLVVEDYGGPVVCSHISAKQRINLDDLLAKITLVSDIEKLMADPNARAVGAVIESTLSSNKGSIATLLIQSGTLKKGDVIVAGGVFGRVRAILDDEGKEIDSAPPSTPVQILGIDGQPQAGDTFEVVKDAQTAKAQAEAHNQREN-------LSGR-SLERFSSMVREGEAKELPVIIKTDVQGSAEAITLELSKLNTEEVFVKIIHCASGRVTESDINLAATAGAIIVNFNSIMDYNASKMAQDNNVSVYTYNIIYQVTEAVKKALSGLLEDEKIEIKHGSAEVRDVFSVGKNKIAGCYVLDGKILNGSIVKIYRNKKELITASLSSLKRFKDNAKEVLQGFECGVIIDGFNDFEQGDIIESWGVQLKERVLS-
