# Supplementary material for: Components of iron–Sulfur cluster assembly machineries are robust phylogenetic markers to trace the origin of mitochondria and plastids
Source: PLoS Biol. 2023 Nov 8;21(11):e3002374. doi: 10.1371/journal.pbio.3002374 (PMC10631705; doi:10.1371/journal.pbio.3002374)
Supplement: S1 Data — (ZIP) [file pbio.3002374.s017.zip › S1 Data/Concatenations/SUF/Reference_tree_Cyanobacteria/trimmed_alignments/RpoB_Cyano_ExtGroup.bmge.phy]

 107 1077
251221  MSNTTLLPDLVEIQRESFRWFLEEGLIEELLSFSPITDYTGKMELHFL-QDYKLKEPKYSVEEAKRRDSTYSVQMYVSTRLVNKETGEIKEQQVFIGELPLMTDRGTFIINGAERVIVNQIVRSPGVYYKQELDTNGRKTFNASLIPNRGAWLKFETDANDLVWVRIDKTRKLSAVVLLKALGLSDNEILDAFRHPEYFQKTIEKEGNYSEEEALLELYRKLRPGEPPTVSGGQQLLETRFFDPKRYDLGRVGRYKLNKKLRLSVPETTRILTPQDILASIDYLINLEFDIGSPDDIDHLGNRRVRSVGELLQNQVRVGLNRLERIIRERMTVSEAETLTPASLVNPKPLVAAIKEFFGSSQLSQFMDQTNPLAELTHKRRLSALGPGGLTRERAGFAVRDIHPSHYGRICPIETPEGPNAGLIGSLATHARVNSYGFIETPYKVVKDGRLSGEIK--YLTADEEDEFRVAAGDVAVDEGGNILANPVTIRYRQEFGLASPAEVDYVAVSPIQIVSVATSLIPFLEHDDANRALMGANMQRQAVPLLRPERPLVGTGLEGQAARDSGMVIVSDIDGAITYVSGEQIRVNGAYPLQKYQRSNQDTCLSQRPIVNVGDQVRNGQILADGSATEGGELALGQNILVAFMPWEGYNYEDAILISERLVYDDVFTSIHVEKFEIEARQTKLGPEEITREIPNVGEDSLRNLDERGIVRIGAWMEAGDILVGKVTPKGESDQPPEEKLLRAIFGEKARDVRDNSLRVPNGEKGRVVDVRVFTREQGDELPPGANMVVRVYLAQKRKVQVGDKVAGRHGNKGIISKILPKEDMPYLPDGRPVDIVLNPLGVPSRMNVGQVFETLLGWAGACLNVRFKVTPFDEMYIKEASRYLVHEKLMEAREVTGDPWVYSDTGKGKIQVYDGRTGEAFDRPVTVGQIYMMKLVHLVDDKIHARSTGPYSLVTQQPLGGKAQQGGQRFGEMEVWALEAFGAAYTLQELLTVKSDDMTGRNEALNAIVKGKAIPRPGIPESFKVLVRELQSLGLDVSVHKIHDGSVEVDLMADVRRTPNRPTYENIGGREMSED
2107694 MSNLNLLPDLIEIQRSSFRWFLEEGLIEELNSFSPITDYTGKLELHFLGADYKLKEPKYSVEEAKRRDSTYSVQMYVPTRLLNKETGEIKEQEVFIGDLPLMTERGTFIINGAERVIVNQIVRSPGVYYKVEIDKNGRRTYSASLIPNRGAWLKFETDKNGLVWVRIDKTRKLSAQVLLKAIGLSDNEIMDSLRHPDFYQKTLDKEGNPTEEEALLELYRKLRPGEPPTVSGGQQLLESRFFDNKRYDLGRVGRYKLNRKLRLSVPDTLRILTPGDILSAIDYLINLEFDIGSTDDIDHLGNRRVRSVGELLQNQVRVGLNRLERIIRERMTVSEAESLTPASLVNPKPLVAAIKEFFGSSQLSQFMDQTNPLAELTHKRRLSALGPGGLTRERAGFAVRDIHPSHHGRICPVETPEGPNAGLIGSLATYARVNQYGFIETPYHKVENGRVRRDLDPVYLTADEEDDVRVAPGDVATDEKGIILGDMVPVRYRQDFSTTTPVQVDYVAVSPVQIVSVATSMIPFLEHDDANRALMGSNMQRQAVPLLRPERPLVGTGLEAQAARDSGMVIVSRTHGIVTHVDATRITVEGTYPIQKYQRSNQDTCLNQRPLVYNGEQVVPGQILADGSATEGGELALGQNILVAYMPWEGYNYEDAILISERLVSEDVYTSIHIEKYEIEARQTKLGPEEITREIPNVGEDALRNLDERGIIRSGAWVEAGDILVGKVTPKGESDQPPEEKLLRAIFGEKARDVRDNSLRVPNGEKGRVVDVRVFTREQGDELPPGANMVVRIYVAQKRKIQVGDKMAGRHGNKGIISRILPLEDMPYLPDGRPVDIVLNPLGVPSRMNVGQVFECLLGWAGENLGVRFKITPFDEMYGAEASRLTVHRLLEDGTQRPGKHWIFNPEHPGKVVVYDGRTGEPFDRPITVGQAYMLKLVHLVDDKIHARSTGPYSLVTQQPLGGKAQQGGQRFGEMEVWALEAYGAAYTLQELLTVKSDDMQGRNEALNAIVKGKPIPRPGTPESFKVLMRELQSLGLDIAVHKVPDGTVEVDLMTDLRRAPSRPTYESLTTEDLEAE
1641812 MNNLTLLPDLIEIQHSSFRWFLEEGLIEELNSFSPISDYTGKLELHFLGQDYRLKEPKYNVDEAKRRDSTYSVQMYVPTRLINKETGENIEQEVFIGDLPLMTERGTFIINGAERVIVNQIVRSPGVYYKAEIDKNGRRTYSASLIPNRGAWLKFETDKNGLVWVRIDKTRKLSAQVLLKAIGLSDNEIFDSLRHPEFYQKTLDKEGNPSEEESLLDLYRKLRPGEPPTVTGGQQLLESRFFDNKRYDLGRVGRYKLNKKLRLNVPDNQRVLTTTDILAAIDYLINLEFDIGNTDDIDHLGNRRVRSVGELLQNQVRVGLNRLERIIRERMTVSESQNLTPASLVNPKPLVAAIKEFFGSSQLSQFMDQTNPLAELTHKRRISALGPGGLTRERAGFAVRDIHPSHHGRICPVETPEGPNAGLIGSLATYARVNDYGFIETPCYVVENGRVRYDLPVKYLTADEEDDLRVAPGDVATDENGYILGETIPVRYRQEFSTTSPEQVDYVCVSPVQIVSVATSLIPFLEHDDANRALMGSNMQRQAVPLLRPERPLVGTGLEAQAARDSGMVIVSRTNGVVSYVDANRIRIFGEYEIQKYQRSNQDTCLNQRPLVYQGEQVVPGQILADGSATEGGEIALGQNILVAYMPWEGYNYEDAILISERLVAQDVYTSIHIEKYEIEARQTKLGPEEITREIPNVGEDALRNLDERGIIRVGAWVEASDILVGKVTPKGESDQPPEEKLLRAIFGEKARDVRDNSLRVPNGEKGRVVDVRVFTREQGDELPPGANMVVRVYVAQKRKIQVGDKMAGRHGNKGIISRILPLEDMPYLPDGRPVDIVLNPLGVPSRMNVGQVFECLLGWAGENLGVRFKITPFDEMYGEEASRLTVHGLLENASKKPNRDWVFKEEHAGKVTVYDGRTGEPFDRPVTVGMAYMLKLVHLVDDKIHARSTGPYSLVTQQPLGGKAQQGGQRFGEMEVWALEAYGAAYTLQELLTVKSDDMQGRNEALNAIVKGKPIPRPGTPESFKVLMRELQSLGLDIAVHKVPDGTVEVDLMVDVRRAPSRPTYESLTTEDLEEE
1920663 MSNLVLLPDLIEIQHSSFRWFLEEGLIEELNSFSPITDYTGKLELHFLGENYKLKEPKYDVDEAKRRDSTYSVQMYVPTRLINKETGEIKEQEVFIGDLPLMTDRGTFIINGAERVIVNQIVRSPGVYYKAEIDKNGRRTYSASLIPNRGAWLKFETDKNGLVWVRIDKTRKLSAQVLLKAIGLSDNEILDSLRHPEFYQRTLDKEGNPTEEDALLELYRKLRPGEPPTVSGGQQLLESRFFDCKRYDLGRVGRYKLNKKLRLSVADTIRVLQPTDILCAIDYLINLEFDTGNVDDIDHLGNRRVRSVGELLQNQVRVGLNRLERIIRERMTVSESDSLTPASLVNPKPLVAAIKEFFGSSQLSQFMDQTNPLAELTHKRRISALGPGGLTRERAGFAVRDIHPSHHGRICPVETPEGPNAGLIGSLATYARVNQYGFIETPYYKVENARARRDLDPVYLTADEEDDRRVAPGDLATDEDGNILGELVPIRYRQEFSTTSPEQVDYVAVSPVQIVSVATSMIPFLEHDDANRALMGSNMQRQAVPLLRPERPLVGTGLEAQAARDSGMVIVSRTEGIVTYVDANEIRVYGTYLLQKYQRSNQDTCLNQRPLVYVGEDVVPGQVLADGSATEGGELALGQNILVAYMPWEGYNYEDAILISERLVYDDVYTSIHVEKYEIEARQTKLGPEEITREIPNVGEDALRHLDEQGIIRKGAWVEAGDILVGKVTPKGESDQPPEEKLLRAIFGEKARDVRDNSLRVPNGEKGRVVDVRVFTREQGDELPPGANMVVRSYVAQKRKIQVGDKMAGRHGNKGIISRILPIEDMPYLPDGRPVDIVLNPLGVPSRMNVGQVFECLLGWAGENLGVRFKVTPFDEMYGEESSRNTVHGLLESAAKKPRKNWIYDPENPGKIQVFDGRTGEPFDRPVTVGEAYMLKLVHLVDDKIHARSTGPYSLVTQQPLGGKAQQGGQRFGEMEVWALEAYGAAYILQELLTVKSDDMQGRNEALNAIVKGKPIPRPGTPESFKVLMRELQSLGLDIAVHKVEDGTVEVDLMIDTRRTPSRPTYESLTTEDLEEE
1228987 MTNLILLPDLIEIQRSSFVWFLEEGLIEELNSFSPITDYTGKLELHFLGENYKLKQPKYDVDEAKRRDSTYSVQMYVPTRLINKETGEIKEQEVFIGDLPLMTERGTFIINGAERVIVNQIIRSPGVYYKAETDKNGRRTYSGSLIPNRGAWLKFETDKNGLVWVRIDKTRKLSAQVLLKAIGLSDSEILDSLRHPDFYQQTLDKEGNPSEEEALLELYRKLRPGEPPTVSGGQQLLDSRFFDSKRYDLGRVGRYKLNKKLRLNTADTIRVLRSEDILSAIDYLINLEFDIGNTDDIDHLGNRRVRSVGELLQNQVRVGLNRLERIIRERMTVSESDSLTPASLVNPKPLVAAIKEFFGSSQLSQFMDQTNPLAELTHKRRISALGPGGLTRERAGFAVRDIHPSHHGRICPVETPEGPNAGLIGSLATYARVNSYGFIETPYYKVENSRVRRDLNPVYLTADEEDDLRVCPGDAATDEEGNILGDTVPIRYRQEFSTTSPAQVDYIAVSPVQIVSVATSMIPFLEHDDANRALMGSNMQRQAVPLLRPERPLVGTGLEAQAARDSGMVIVSRTNGIVTYVDASEIRVLGVYLLQKYQRSNQDTCLNQRPLVYVNEDVVPGQVLADGSATEGGELALGQNILVAYMPWEGYNYEDAILISERLVYDDVYTSIHVEKYEIESRQTKLGPEEITREIPNVGEDALRSLDEQGIIRVGAWTDAGDILVGKVTPKGESDQPPEEKLLRAIFGEKARDVRDNSLRVPNGEKGRVVDVRVFTREQGDELPPGANMVVRVYVAQKRKIQVGDKMAGRHGNKGIISRIMPIEDMPYLPDGRPVDIVLNPLGVPSRMNVGQVFECLLGWAGENLGVRSKITPFDEMYGAEASRNTVYGLLKKASQKHKRSWIYQPENPGKIQVFDGRTGEPFDRPVTVGQVYMLKLVHLVDDKIHARSTGPYSLVTQQPLGGKAQQGGQRFGEMEVWALEAYGAAYTLQELLTVKSDDMQGRNEALNAIVKGKPIPEPGTPESFKVLMRELQSLGLDIAVHKVADGTVEVDLMVDTRRTPNRPTYESLTTKDLEEE
41431   MTNLTLLPDLIEIQRSSFRWFLEEGLIEELDSFSPISDYTGKLELHFLGENYKLKQPKYDVDEAKRRDSTYSVQMYVPTRLINKETGEIKEQEVFIGDLPLMTERGTFIINGAERVIVNQIVRSPGVYYKAEIDKNGRRTYSASLIPNRGAWLKFETDKNGLVWVRIDKTRKLSAQVLLKAIGLSDAEILDGLRHPDFYQRTLDKEGNPSEEEALLELYRKLRPGEPPTVTGGQQLLDSRFFDSKRYDLGRVGRYKLNKKLRLNAPDTIRVLRPADIMAAIDYLINLEFDVGSTDDIDHLGNRRVRSVGELLQNQVRVGLNRLERIIRERMTVSESDGLTPASLVNPKPLVAAIKEFFGSSQLSQFMDQTNPLAELTHKRRISALGPGGLTRERAGFAVRDIHPSHHGRICPVETPEGPNAGLIGSLATYARVNQYGFIETPYYKAENGRVRRDLDPVYLTADEEDDLRVCPGDAATDAEGNILGESVPIRYRQEFSTTSPEQVDYVAVSPVQIVSVATSMIPFLEHDDANRALMGSNMQRQAVPLLRPERPLVGTGLEAQAARDSGMVIVSRTYGIVTYVDASEIRVLGTYLLQKYQRSNQDTCLNQRPLVYVNEEVVPGQVLADGSATEGGELALGQNILVAYMPWEGYNYEDAILISERLVYDDVYTSIHVEKYEIEARQTKLGPEEITREIPNVGEDSLRNLDEQGIIRIGAWTEAGDILVGKVTPKGESDQPPEEKLLRAIFGEKARDVRDNSLRVPNGEKGRVVDVRVFTREQGDELPPGANMVVRVYVAQKRKIQVGDKMAGRHGNKGIISRILPIEDMPYLPDGRPVDIVLNPLGVPSRMNVGQVFECLLGWAGENLGVRFKVTPFDEMYGEETSRKTVHGKLQEASHKRGKSWIYQEENPGKIQVFDGRTGEPFDRPVTVGQAYMLKLVHLVDDKIHARSTGPYSLVTQQPLGGKAQQGGQRFGEMEVWALEAYGAAYTLQELLTVKSDDMQGRNEALNAIVKGKPIPQPGTPESFKVLMRELQSLGLDIAVHKVEDGTVEVDLMVDTRRTPSRPTYESLTSEDLEEE
1453429 MNNLILLPDLIEIQHLSFRWFLEEGLIEELNSFSPITDYVGKLELHFLGNNYKLKEPKHDVDEAKRRDSTYSVQMYVPTRLINKETGEIKEQEVFIGDLPLMTDRGTFIINGAERVIVNQIVRSPGVYYKAETDKNGRRTYSASLIPNRGAWLKFETDKNGLVWVRIDKTRKLSAQVLLKAIGLNDNEIFDSLRHPEFYQRTLEKEGNPTEEDALLELYRKLRPGEPPTVSGGQQLLESRFFDSKRYDLGRVGRYKLNKKLRLTAPDTMRVLRQQDILSAIDYLINLEFDIGTVDDIDHLGNRRVRSVGELLQNQVRVGLNRLERIIRERMTVSESDSLTPASLVNPKPLVAAIKEFFGSSQLSQFMDQTNPLAELTHKRRISALGPGGLARERAGFAVRDIHPSHHGRICPVETPEGPNAGLIGSLATYARVNQYGFIETPYYRVENGRVRRDLDPTYLTADEEDDLRVAPGDISTDTDGNIIGSVVPTRYRQEFFITSPDQVDFVAVSPVQIISVATSMIPFLEHDDANRALMGSNMQRQAVPLLRPERPLVGTGLEAQAARDSGMVIVSRTEGIVSYVDANKIRVVGQYILQKYQRSNQDTCLNQRPLVYVGEDVVPGQVLADGSATEGGELALGQNILVAYMPWEGYNYEDAILISERLVFDDIYTSIHVEKFEIEARQTKLGPEEITREIPNIGEDSLKNLDEQGIIHIGAWVEAGDILVGKVTPKGESDQPPEEKLLRAIFGEKARDVRDNSLRVPNGEKGRVVDVRVFTREQGDELPPGANIVVRVYVAQKRKIQVGDKMAGRHGNKGIISRILPIEDMPYLPDGRPMDIVLNPLGVPSRMNVGQVFECLLGWAGENLGVRFKITPFDEMYGEESSRKTVHGLLAKAAEKPRKNWVYENNHPGKIAVYDGRTGEKFDRPITVGQAYMLKLVHLVDDKIHARSTGPYSLVTQQPLGGKAQQGGQRFGEMEVWALEAYGAAYTLQELLTVKSDDMEGRNEALNAIVKGKPIPRPGTPESFKVLMRELQSLGLDIAVHKVDDGTVEVDLMIDSRRSPNRPTYESLTTEDLEAE
423474  MTTLILLPDLIEIQHASFRWFLEQGLIEELNSFSPISDYTGKLELHFLGENYKLKEPKYDVDEAKRRDASYSVQMYVPTRLINKETGEIKEQEVFIGDLPLMTDRGTFIINGAERVIVNQIVRSPGVYYKAETDKNGRRTYSASLIPNRGAWLKFETDKNGLVWVRIDKTRKLSAQVLLKAIGLSDNEILDSLRHPEFYQRTLDKEGNPTEEDALLELYRKLRPGEPPTVSGGQQLLESRFFDSKRYDLGRVGRYKLNKKLRLNAPDVMRTLRSEDILSAIDYLISLEFDIGTVDDIDHLGNRRVRSVGELLQNQVRVGLNRLERIIRERMTVSESDSLTPASLVNPKPLVAAIKEFFGSSQLSQFMDQTNPLAELTHKRRISALGPGGLTRERAGFAVRDIHPSHHGRICPVETPEGPNAGLIGSLATYARVNNYGFIETPYYRVENGRVRRDLDPVYLTADEEDDLRVAPGDISTDEEGNILGNAVPTRYRQEFFITGPAQVDYVAVSPVQIISVATSMIPFLEHDDANRALMGSNMQRQAVPLLRPERPLVGTGLEAQAARDSGMVIVSRTEGIVTYADANEIRVVGQYILQKYQRSNQDTCLNQRPLVYVGEDVVPGQVLADGSATEGGELALGQNILVAYMPWEGYNYEDAILISERLVYDDVYTSIHVEKFEIEARQTKLGPEEITREIPNVGEDSLRNLDEQGIIRIGAWVEAGDILVGKVTPKGESDQPPEEKLLRAIFGEKARDVRDNSLRVPNGEKGRVVDVRVFTREQGDELPPGANMVVRAYVAQKRKIQVGDKMAGRHGNKGIISRILPIEDMPYLPDGRPMDIVLNPLGVPSRMNVGQVFECLLGWAGENLGVRFKITPFDEMYGEESSRKTVHGLLEKASNKPRKDWVYNEEHPGKIDVYDGRTGEKFDRPVTVGEAYMLKLVHLVDDKIHARSTGPYSLVTQQPLGGKAQQGGQRFGEMEVWALEAYGAAYTLQELLTVKSDDMQGRNEALNAIVKGKPIPRPGTPESFKVLMRELQSLGLDIAVHKVDDGTVEVDLMIDSRRAPNRPTYESLNNEELEEE
118163  MTNLTLLPDLIEIQHASFRWFLEEGLIEELDSFSPITDYTGKLELHFIGSDYKLKEPKYSVDEAKRRDSTYSVQMYVPTRLINKETGDMIDQEVFIGDLPLMTERGTFIINGAERVIVNQIVRSPGVYYKAETDKNGRRTYSASLIPNRGAWLKFETDKNGLVWVRIDKTRKLSAQVLLKAIGLSDNEIIDTLRHPEYYQKTLDKEGNPSEEEALLELYRKLRPGEPPTVSGGQQLLDSRFFDPKRYDLGRVGRYKLNRKLRLNVPDTLRVLTPTDILAAIDYLINLEFDTGNTDDIDHLGNRRVRSVGELLQNQVRVGLNRLERIIRERMTVSEADKLTPASLVNPKPLVAAIKEFFGSSQLSQFMDQTNPLAELTHKRRLSALGPGGLTRERAGFAVRDIHPSHYGRICPVETPEGPNAGLIGSLATYARINQYGFIETPYYQVENKRVRRDLPPVYLTADEEDDLQVAPGDVPTDAEGNILGETVPVRYRQEFSTTTPDQVDYVAVSPVQIVSVATSLIPFLEHDDANRALMGSNMQRQAVPLLKPERPLVGTGLEAQAARDSGMVVVSRHEGKVTHVDATQIKVTGVYRLQKYERSNQDTCLNQRPLVYIGEDVVPGQVLADGSATEGGELALGQNILVAYMPWEGYNYEDAILISERLVYDDVYTSIHVEKYEIEARQTKLGPEEITREIPNVGEDALRNLDERGIIRTGAWVEAGDILVGKVTPKGESDQPPEEKLLRAIFGEKARDVRDNSLRVPNGEKGRVLDVRVFTREQGDELPPGANMVVRVYVAQKRKIQVGDKMAGRHGNKGIISRILPIEDMPYLPDGRPVDIVLNPLGVPSRMNVGQVFECLLGWAGENLGMRFKVTPFDEMYGEEASRHTVHGLLQDAAAKPGKNWIYNAEHPGKIQVYDGRTGEPFDRPVTVGQAYMLKLVHLVDDKIHARSTGPYSLVTQQPLGGKAQQGGQRFGEMEVWALEAYGAAYTLQELLTVKSDDMQGRNEALNAIVKGKPIPRPGTPESFKVLMRELQSLGLDIAVHKVEDGTVEVDLMADFRRTPSRPTYESLTAEDLEEE
2164131 MTN--LLPDLIEIQHSSFRWFLEEGLIEELDSFSPITDYTGKLELHFLGKDYKLKEPKYYVDEAKRRDATYSVQMYVPTRLINKETGEIKEQEVFIGDLPLMTERGTFIINGAERVIVNQIVRSPGVYYKKELDKNGRRTYSASLIPNRGAWLKFETDKNGLVWVRIDKTRKLSAQVLLKAIGLGDNEIMDSLRHPEFYQKTLEKEGNPTEEEALIELYKKLRPGEPPTVSGGQQLLESRFFDPKRYDLGRVGRYKLNKKLRLSELDVTRVLTPKDILSAIDYLINLEFDTGTTDDIDHLGNRRVRSVGELLQNQIRVGLNRLERIIRERMTVTESDALTPASLVNPKPLVAAIKEFFGSSQLSQFMDQTNPLAELTHKRRISALGPGGLTRERAGFAVRDIHPSHHGRICPVETPEGPNAGLIGSLATCARVNSYGFIETPYYKVENGRVLRNTEPIYLTADEEDDMRVAPGDISTDAEGNILGESVPIRYRQEFSTTTPTQVDYVAVSPVQIVSVATSMIPFLEHDDANRALMGSNMQRQAVPLLRPERPLVGTGLEAQAARDSGMVIVSRTHGVISYVDATTIKVAPTYDLQKYQRSNQDTCLNQRPLVYQGEEVVPGQILADGSATEGGELALGQNILVAYMPWEGYNYEDAILISERLVYHDTYTSIHVEKFEIEARQTKLGPEEITREIPNVGEDSLRHLDEQGIIRIGAWVESGDILIGKVTPKGEADQPPEEKLLRAIFGEKARDVRDNSLRVPNGEKGRVVDVRVFTREKGDELPPGANMVVRVYVAQKRKIQVGDKMAGRHGNKGIISRILPIESMPYLPDGRPVDIVLNPLGVPSRMNVGQVFECLLGWAGENLGLRFKVTPFDEMYGAEASRETVNGLLADAAKKPNKDWVFNPETAGKIQVFDGRTGEPFDRPVTVGQAYMLKLVHLVDDKIHARSTGPYSLVTQQPLGGKAQQGGQRFGEMEVWALEAYGAAYILQELLTVKSDDMQGRNEALNAIVKGKPIPRPGTPESFKVLMRELQSLGLDIAVHKVEDGTVEVDLMVETRRAPSRPTYESLNVGDLEEE
1147    MTNLAMLPDLIEIQHASFHWFLEEGLIEELNSFSPISDYTGKLELHFLGKDYKLKQPKYDVDESKRRDASYSVQMYVPTRLINKETGEIKEQEVFIGDLPLMTERGTFIINGAERVIVNQIVRSPGVYYKKELDKNGRRTYSASLIPNRGAWLKFETDKNGLVYVRIDKTRKLSAQVLLKAIGLSDNEILDSLSHPEFYQKTLDKEGNPTEEEALVELYKKLRPGEPPTVSGGQQLLESRFFDPERYDLGRVGRYKLNKKLRLNEADTTRVLTPQDILAAINYLINLEFDVGTTDDIDHLGNRRVRSVGELLQNQIRVGLNRLERIIRERMTVSESDALTPASLVNPKPLVAAIKEFFGSSQLSQFMDQTNPLAELTHKRRISALGPGGLTRERAGFAVRDIHPSHHGRICPVETPEGPNAGLIGSLATCARVNDYGFIETPYFRVESGRVRKDLDPVYLTADEEDDMRVAPGDIPTDEEGNIIGESVPIRYRQEFSTTSPEQVDYVAVSPVQIISVATSMIPFLEHDDANRALMGSNMQRQAVPLLRPERPLVGTGLEAQAARDSGMVIVSRTHGIVTYVDATEIRVKGVYPIQKYQRSNQDTCLNQRPLVYAGEDVVPGQVLADGSATEGGELALGQNILVAYMPWEGYNYEDAILISERLVYDDVYTSIHIEKFEIEARQTKLGPEEITREIPNVGEDALRNLDENGIIRIGAWVESGDILVGKVTPKGEADQPPEEKLLRAIFGEKARDVRDNSLRVPNGEKGRVVDVRVFTREKGDELPPGANMVVRIYVAQKRKIQVGDKMAGRHGNKGIISRILPIEDMPYLPDGRPIDIALNPLGVPSRMNVGQVFECLLGWAGENLGVRFKITPFDEMYGEEASRDTVHGLLEEASQRPNKDWVFNQDHPGKIQVFDGRTGEPFDRPITVGQAYMLKLVHLVDDKIHARSTGPYSLVTQQPLGGKAQQGGQRFGEMEVWALEAYGAAYILQELLTVKSDDMQGRNEALNAIVKGKSIPRPGTPESFKVLMRELQSLGLDIAAHKVEDGEAEVDLMIDSRRAPNRPTYESLHTEDLEEE
2005460 MTNLTLLPDLIEIQRSSFRWFLEEGLIEELNSFSPITDYTGKFELHFMGENYRLKEPKYSMEEAKRRDSTYNVQVYVPTRLIDKESGEIKEMEVFVGDLPLMTDRGTFIINGAERVIVNQIVRSPGVYYKAETDKNGRRTYSASLIPNRGAWLKFETDKNGLVWVRIDKTRKLSAQVLLKAIGLSDNEIMDGIRHPDFYQKTLDKEGNPTEEEALLELYRKLRPGEPPTVSGGQQLLESRFFDPKRYDLGRVGRYKLNKKLRLTVPDTTRVLTTTDILAAVAYLINLEFDGGSTDDIDHLGNRRVRSVGELLQNQVRVGLNRLERIIRERMTVSEANSLTPAALVNPKPLVAAIKEFFGSSQLSQFMDQTNPLAELTHKRRLSALGPGGLTRERAGFAVRDIHPTQYGRICPVETPEGPNAGLIGSLATYARVNPYGFIATPYYRVENGRVFKEAEPVYLTADEEDDMRVAPGDVATDENGYILGETIAIRYRQEFSTCAPDEVDYVAISPVQIVSVATSLIPFLEHDDANRALMGSNMQRQAVPLLRPERPLVGTGLEAQTARDSGMVVVSRTHGTVTYVDANEVRVPGTYKLQKYQRSNQDTCLNQRPLVYAGEDVVPGQVLADGSSTEGGELALGQNVLVAYMPWEGYNYEDAILISERLVYDDVYTSIHVEKFEIEARQTKLGPEEITREIPNVGEDALRNLDERGIIHIGAWVEAGEILVGKVTPKGESDQPPEEKLLRAIFGEKARDVRDNSLRVPNGEKGRVVDVRVFTREQGDELPPGANMVVRIYVAQKRKIQVGDKMAGRHGNKGIISRILPIEDMPYLPDGTPIDIALNPLGVPSRMNVGQVFECLLGWAGENLAMRFKIMPFDEMYGKEASRETVHGKIQEAARKPGKGWVYDEENPGKIQVFDGRTGEPFDRPITVGKAYMLKLVHLVDDKIHARSTGPYSLVTQQPLGGKAQQGGQRFGEMEVWALEAYGAAYTLQELLTVKSDDMQGRNEALNSIVKGKPIPRPGTPESFKVLMRELQSLGLDIAVHKLEDGSVEVDLMADTRRTPNRPTYESLQREETAEE
111780  MTNLSLLPDLIEIQRSSFRWFLEEGLIEELNSFSPITDYTGKFELHFLGENYKLKEPKYTVDEAKSRDSTYNVQMYVPTRLINKETGVINEMEVFIGDLPLMTDRGTFIINGAERVIVNQIVRSPGVYYKAETDKNGRRTYSASLIPNRGAWLKFETDKNGLVWVRIDKTRKLSAQVLLKAIGLTDNEIFDGLRHPDFYQKTLDKEGNPSEEEALLELYRKLRPGEPPTVSGGQQLLESRFFDPKRYDLGRVGRYKLNKKLRLNVADTVRVLTPTDILAAIDYLVNLEFDVGSIDDIDHLGNRRVRSVGELLQNQVRVGLNRLERIIRERMTVSEAETLTPAALVNPKPLVAAIKEFFGSSQLSQFMDQTNPLAELTHKRRLSALGPGGLTRERAGFAVRDIHPSHYGRICPVETPEGPNAGLIGSLATYARVNEFGFIATPYYRVENGRVDRDRDPIYLTADEEDDLRVAAGDVPTDEQGYILGESSPIRYRQEFSTCKPDEVDYVAVSPMQIVSVATSLIPFLEHDDANRALMGSNMQRQAVPLLRPERPLVGTGLEAQAARDSGMVVVSRTHGIVTYLDAKVIRVPGEYKLQKYQRSNQDTCLNQRPLVYIGEEVVPGQVLADGSATEGGELALGQNILVSYMPWEGYNYEDAILISERLVYDDVYTSIHVEKFEIEARQTKLGPEEITREIPNVGEDALRNLDERGIIHIGAWVEAGDILVGKVTPKGESDQPPEEKLLRAIFGEKARDVRDNSLRVPNGEKGRVVDVRVFTREQGDELPPGANMVVRVYVAQKRKIQVGDKMAGRHGNKGIISRILPIEDMPYLPDGTPVDIVLNPLGVPSRMNVGQVFECLLGWAGEHLGMRFKITPFDEMYGKEASRETVHGKIKEATYKPGRNWVFDDENPGKIQVFDGRTGEPFDRPVTVGKAYMLKLVHLVDDKIHARSTGPYSLVTQQPLGGKAQQGGQRFGEMEVWALEAYGAAYTLQELLTVKSDDMQGRNEALNAIVKGKPIPRPGTPESFKVLMRELQSLGLDIAVHKIEDGSVEVDLMADTRRTPNRPTYESLNREDLQEE
2420336 MSNNTLLPDLIEIQRSSFRWFLEEGLIEELNSFSPITDYTGKFELHFIGEKYKLKEPKYTVEEAKSRDSTYNVQMYVPTRLINKESGEIKEMEVFIGDLPLMTDRGTFIINGAERVIVNQIVRSPGVYYKSETDKNGRRTYSASLIPNRGAWLKFETDKNGVVWVRIDKTRKLSAQVLLKAIGLSDSEIMDGLRHPDFFQKTLDKEGNPTEEEALLELYRKLRPGEPPTVSGGQQLLESRFFDNKRYDLGRVGRYKLNKKLRLNVPDTIRVLTPTDILAAVDYLINLEFDVGNIDDIDHLGNRRVRSVGELLQNQVRVGLNRLERIIKERMTVSEAESLTPAALVNPKPLVAAIKEFFGSSQLSQFMDQTNPLAELTHKRRLSALGPGGLTRERAGFAVRDIHPSHYGRICPVETPEGPNAGLIGSLATYARVNQYGFIETPYYRVEDGRVIREGQPIYLTADQEDDKQVAPGDIPTDEEGYILGDTIPVRYRQEFSTTTPDLVDYVAISPLQIVSVATSLIPFLEHDDANRALMGSNMQRQAVPLLRPERPLVGTGLEAQAARDSGMVVVSRSHGLVTHVDSQVIKVPGEYKLQKYQRSNQDTCLNQRPLIYAGEEVVPGQVLADGSATEGGEIALGQNILVAYMPWEGYNYEDAILISERLVYEDVYTSIHIEKQEIEARQTKLGPEEITREIPNVGEDALRNLDEQGIIRIGAWVEAGDILVGKVTPKGESDQPPEEKLLRAIFGEKARDVRDNSLRVPNGEKGRVVDVRVFTREKGDELPPGANMVVRVYIAQKRKIQVGDKMAGRHGNKGIISRILPIEDMPYLPDGTPVDIVLNPLGVPSRMNVGQVFECLLGWAGENLGMRFKITPFDEMYGQQASRETVHGKIEEASRRPGKDWVYDEQNPGKIQVYDGRTGEPFDRPITVGKAYMLKLVHLVDDKIHARSTGPYSLVTQQPLGGKAQQGGQRFGEMEVWALEAYGAAYTLQELLTVKSDDMQGRNEALNAIVKGKPIPRPGTPESFKVLMRELQSLGLDISVHKLESGDIEVDLMSDARRTPSRPTYESLTTEDLVEE
1128427 MSRNTLLPDLIEIQRSSFRWFLETGLIEELNSFSPISDYTGKLELHFIGENYKLHEPKYDVDEAKRRDASYAVQMYVPTRLVNKETGEIKEQEVFIGDLPLMTDRGTFIINGAERVIVNQIVRSPGVYYKAEIDKNGRRTYSASLIPNRGAWLKFETDKNDLVWVRIDKTRKLSAQVLLKALGLSDNEILDALRHPDYYQKTLDKEGNPSEDEALLELYRKLRPGEPPTVNGGKQLLESRFFDNKRYDLGKVGRYKLNRKLRLNVADTMRVLTPEDILSAVDYLINLEFDVGNTDDIDHLGNRRVRSVGELLQNQVRVGLNRLERIIRERMTVSEADSLTPASLVNPKPLVAAIKEFFGSSQLSQFMDQTNPLAELTHKRRLSALGPGGLTRERAGFAVRDIHPSHYGRICPVETPEGPNAGLIGSLATYARVNEYGFIETPYHRVENGRVRYDEGAAFLTADEEDDRQVAPGDINTDAEGNILGDRVPVRYRQEFSTTTPTQVDYVAVSPVQIISVATSLIPFIEHDDANRALMGSNMQRQAVPLLKPERPLVGTGLEAQAARDSGMVVVSEHHGVVKYVDAERIHVQGEYELQKYQRSNQDTCLNQRPLVFENEPVVPGQVLADGSATEGGELALGQNILVTYMPWEGYNYEDAILISERLVIDDVYTSIHVEKYEIEARQTKLGPEEITREIPNVGEDALRHLDERGIIRIGAWVEAGDILVGKVTPKGESDQPPEEKLLRAIFGEKARDVRDNSLRVPNGEKGRVVDVRVFTREQGDELPPGANMVVRVYVAQKRKIQVGDKMAGRHGNKGIISRILPMEDMPYLPDGRPVDIVLNPLGVPSRMNVGQVFECLLGWAGENLGVRFKMTPFDEMYGEEASRLTVHSKLEEASHKPGRDWVFDPEKPGKIQLYDGRTGEPFDQPVTVGMAYMLKLVHLVDDKIHARSTGPYSLVTQQPLGGKAQQGGQRFGEMEVWALEAYGAAYTLQELLTVKSDDMQGRNEALNAIVKGKPIPRPGTPESFKVLMRELQSLGLDIAVHKVEDGGVEVDLMADARRTPSRPTYESLTTEDLQED
1173029 MTNPTLLPDLIEIQRSSFRWFLETGLIEELNSFSPITDYTGKLELHFIGEKYKLHAPKYDVDEAKRRDASYAVQMYVPTRLINKETGEIKEQEVFIGDLPLMTERGTFIINGAERVIVNQIVRSPGVYYKSETDKNGRRTYSASLIPNRGAWLKFETDKNDLVWVRIDKTRKLSSQVLLKAIGLGDNEILDALRHPDYYHKTLEKEGNPSEDDALMELYKKLRPGEPPTVSGGRQLLDSRFFDNKRYDLGKVGRYKLNRKLRLNVPDSTRVLTPTDILAAIDYLINLEFDVGNVDDIDHLGNRRVRSVGELLQNQVRVGLNRLERIIRERMTVSEADSLTPASLVNPKPLVAAIKEFFGSSQLSQFMDQTNPLAELTHKRRISALGPGGLTRERAGFAVRDIHPSHYGRICPVETPEGPNAGLIGSLATFARVNDYGFIETPYRRAQNGRVCLDEPVVYLTADEEDDRQVAPGDVATDENGYILGDEIPVRYRQEFSTTTPDQVDYVAISPMQIVSVATSLIPFLEHDDANRALMGSNMQRQAVPLLKPERPLVGTGLEAQAARDSGMVVVSRHQGIVSYVDAERVKIAPEYELQKYQRSNQDTCLNQRPLIFPGEPVVPGQVLADGSASEGGEIALGQNILLAYMPWEGYNYEDAILISERLVMDDVYTSIHIEKYEIEARQTKLGPEEITREIPNVGEDALRHLDERGIIRIGAWVESGDILVGKVTPKGESDQPPEEKLLRAIFGEKARDVRDNSLRVPNGEKGRVVDVRVFTREQGDELPPGANMVVRVYVAQKRKIQVGDKMAGRHGNKGIISRILPMEDMPYLPDGRPVDIVLNPLGVPSRMNVGQVFECLLGWAGENLGARFKITPFDEMYGEEASRLTVHGKLEEASRKAGRDWVFDPENPGKIQVYDGRTGEPFDRPVTVGIAYMLKLVHLVDDKIHARSTGPYSLVTQQPLGGKAQQGGQRFGEMEVWALEAYGAAYTLQELLTVKSDDMQGRNEALNAIVKGKPIPRPGTPESFKVLMRELQSLGLDIAVHKVKNGDVEVDLMADVRRTPNRPTYESLTSEDLQED
129961  MTKLTLLPDLIEIQRSSFRWFLETGLIEELKSFSPITDYTGKLELHFIGDKYKLHAPKYDVDEAKRRDASYSVQMYVPTRLINKETGLIKEQEVFIGDLPLMTDRGTFIINGAERVIVNQIVRSPGVYYKAETDKNGRRTYSASLIPNRGAWLKFETDKNSLVWVRIDKTRKLSAQVLLKAIGLSDNEIMDGLRHPDFYQKTLDKEGNPSEEEALMELYRKLRPGEPPTVNGGRQLLESRFFDNKRYDLGKVGRYKINKKLRLNTPDTVRVLTNEDIMAAINYLINLEFDAGYTDDIDHLGNRRVRSVGELLQNQVRVGLNRLERIIRERMTVSEASSLTPASLVNPKPLVAAIKEFFGSSQLSQFMDQTNPLAELTHKRRLSALGPGGLTRERAGFAVRDIHPSHYGRICPVETPEGPNAGLIGSLATYARVNEYGFIETPYYRVENGYVHYEEDPEFLTADQEDDLQVAPGDVATDDEGKILGDRVPVRYRQEFSTTVPEQVDYIAVSPMQIVSVATSLIPFLEHDDANRALMGSNMQRQAVPLLRPERPLVGTGLEAQAARDSGMVVVSRHHGTVSYVDAERVRIDGEYEVQKYQRSNQDTCLNQRPLVYQDEPVVPGQVLADGSATEGGELALGQNILVSYMPWEGYNYEDAILISERLVMDDVYTSIHIEKYEIEARQTKLGPEEITREIPNVGEDALRNLDERGIIRIGAWVESGDILVGKVTPKGESDQPPEEKLLRAIFGEKARDVRDNSLRVPNGEKGRVVDVRVFTREQGDELPPGANMVVRVYVAQKRKIQVGDKMAGRHGNKGIISRIMPMEDMPYLPDGRPVDIVLNPLGVPSRMNVGQVFECLLGWAGENLGVRFKMTPFDEMYGEEASRTAVHGKLEESTQRAGKDWVFDPENPGKITVRDGRTGEPFDSPVTVGIAYMLKLVHLVDDKIHARSTGPYSLVTQQPLGGKAQQGGQRFGEMEVWALEAYGAGYILQELLTVKSDDMQGRNEALNAIVKGKPIPRPGTPESFKVLMRELQSLGLDIAVHKVTDGNTEVDLMADVRRTPSRPTYESLTTEDLQED
582515  MTNLSFLPDLIEIQRASFRWFLEQGLIEELNSFSPISDYTGKLELHFLGDQYRLKEPKYDVDEAKRRDSTYNVQMYVPTRLINKETGEIKEQEVFIGDLPLMTERGTFIMNGAERVIVNQIVRSPGVYYKAETDKNNRRTYSASLIPNRGAWLKFETDKNDLVWVRIDKTRKLSAQVLLKAIGLQDNEIVDALRHPDYFEKTLEKEGNPSEDDALLELYRKLRPGEPPTVSGGQQLLESRFFDPKRYDLGRVGRYKLNKKLRLNTPSTVRVLTPQDILSAIDYLINLEFEIGTTDDIDHLGNRRVRSVGELLQNQVRVGLNRLERIIRERMTVSEADALTPASLVNPKPLVAAIKEFFGSSQLSQFMDQTNPLAELTHKRRLSALGPGGLTRERAGFAVRDIHPSHYGRICPVETPEGPNAGLIGSLATCARVNDFGFIETPYYRVEGGRVLRDK-PVYLTADEEDDMRVAPGDVATDEDGYIIGTNVPVRYRQEFSTTTPEQVDYVAVSPVQIVSVATSMIPFLEHDDANRALMGSNMQRQAVPLLRPERPLVGTGLEAQAARDSGMVVVSKTPGIVSYVDANIVRINGEYPLQKYQRSNQDTCLNQRPLVYFGEDVVPGQVLADGSATEGGEIALGQNVTVAYMPWEGYNYEDAILISERLVSDDVYTSIHVEKFEIEARQTKLGPEEITREIPNVGEDALRQLDERGIIRIGAWVEAGDILVGKVTPKGESDQPPEEKLLRAIFGEKARDVRDNSLRVPNGEKGRVVDVRVFTREQGDELPPGANMVVRVYVAQKRKIQVGDKMAGRHGNKGIISRILPIEDMPYLPDGRPVDIVLNPLGVPSRMNVGQVFECLLGWAGEHLGARFKLTPFDEMYGEQASRNTVHSKLREAAARDGKQWVFEENHPGKIVVYDGRTGEPFDRPIAVGVAYMLKLVHLVDDKIHARSTGPYSLVTQQPLGGKAQQGGQRFGEMEVWALEAYGAAYTLQELLTVKSDDMQGRNEALNSIVKGKPIPRPGTPESFKVLMRELQSLGLDVSVHKVEDGTVEVDLMADSRRLPSRPTYESLSREDLEEQ
32049   MTHITLLPDLIDIQRSSFRWFLEKGLIEELNSFSPITDYTGKLELHFIGEKYRLKEPKYSMSEAKSRDSTYGVQMYVPTRLINKETGEIKEQEVFIGDLPLMTDRGTFIINGAERVIVNQIVRSPGVYYKSEVDKHGRRTYSASLIPNRGAWLKFETDKNNIVWVRIDKTRKLSAQVLLKAMGLSDSEILDALRHADFYQKTLEKEGNPSEEEALLELYRKLRPGEPPTVSGGQQLLESRFFDNKRYDLGKVGRYKINKKLRLNIPDTVRVLTPTDILSAIDYLINLEFDTGNIDDIDHLGNRRVRSVGELLQNQVRVGLNRLERIIRERMTVSEADTLTPASLVNPKPLVAAIKEFFGSSQLSQFMDQTNPLAELTHKRRLSALGPGGLTRERAGFAVRDIHPTQYGRICPVETPEGPNAGLIGSLATYARVNEYGFIETPYYKVENGKILFDQGSVYLTAGEEDDLRVAPGDVPRDEDGNILGETVPVRYRREFSTTTPEQVDYVAVSPLQIVSVATSLIPFLEHDDANRALMGSNMQRQAVPLLRPERPLVGTGLEAQAARDSGMVIVSRCDGVVTFVDATVIRVDAVYPLQKYQRSNQDTCLNQRPLVDIGEDVVAGQVLADGSATEGGEIALGQNVTIAYMPWEGYNYEDAILISERLVYDDVYTSIHIEKFEIEARQTKLGPEEITREIPNVGEDALRHLDEQGIIRIGAWVESGDILVGKVTPKGESDQPPEEKLLRAIFGEKARDVRDNSLRVPNGEKGRVVDVRVFTREQGDELPPGANMVVRVYVAQKRKIQVGDKMAGRHGNKGIISRILPIEDMPYLPDGSPVDIVLNPLGVPSRMNVGQVFECLLGWAGEHLNARFKMMPFDEMHGAEASRETVHGKIREAAKKPNKDWVFNEDEPGKIQVYDGRTGESFDRAVTVGKAYMLKLVHLVDDKIHARSTGPYSLVTQQPLGGKAQQGGQRFGEMEVWALEAYGAAYTLQELLTVKSDDMQGRNEALNAIVKGKPIPRPGTPESFKVLMRELQSLGLDIAVHKVDDGTVEVDLMMDNRRAPNRPTYESVTNEDLVEE
65093   MSNLALLPDLIEIQRASFRWFLEKGLIEELDSFSPISDYTGKLELRFIGENFRLKQPKYDVDEAKRRDSSYSVQMYVPTRLINKETGEIKEQEVFIGELPLMTERGTFIINGAERVIVNQIVRSPGVYYKPETDKNNRRTYSASLIPNRGAWLKFETDKNDLVWVRIDKTRKLSAQVLLKAIGLQDNEINDGLRHPDYYQKTLDKEGNPSEEEALLELYRKLRPGEPPTVAGGQQLLDSRFFDPKRYDLGRVGRHKLNRKLNLSTPETVRVLTPQDILAAVDYLVNLEFDLGTTDDIDHLGNRRVRSVGELLQNQVRVGLNRLERIIRERMTVSEAESLTPTSLVNPKPLVAAIKEFFGSSQLSQFMDQTNPLAELTHKRRISALGPGGLTRERAGFAVRDIHPSHYGRICPVETPEGPNAGLIGSLATCARVNDFGFIATPYYPVEDGRVLRDRAPVYLTADEEDDKRVAPGDIATDEEGNILGHTVAVRYRQEFTTTSPKEVDYVAISPLQIVSVATSLIPFLEHDDANRALMGSNMQRQAVPLLRPERSLVGTGLEAQAARDSGMVVVSRTYGTVHYVDATVVRVKPEYPLQKYQRSNQDTCLNQRPLVFAGEDVVPGQVLADGSATEGGEIALGQNVLIAYMPWEGYNYEDAILISERLVQDDVYTSIHVEKYEIEARQTKLGPEEITREIPNVGEDALRQLDERGIIRIGAWVEAGDILVGKVTPKGESDQPPEEKLLRAIFGEKARDVRDNSLRVPNGEKGRIVDVRVFTREQGDELPPGANMVVRCYVAQKRKIQVGDKMAGRHGNKGIISRILPVEDMPYLPDGRPIDVALNPLGVPSRMNVGQVFECLLGWAGENLNARFKLTPFDEMYGEQASRDSVDAKLKEAANRPGKDWIFNENHPGKIQLYDGRTGEPFDRPITVGQAYMLKLVHLVDDKIHARSTGPYSLVTQQPLGGKAQQGGQRFGEMEVWALEAYGAAYTLQELLTVKSDDMQGRNEALNAIVKGKPIPRPGTPESFKVLMRELQSLGLDISVHRVDDGGVEVDLMADSRRTPSRPTYESLSRADIESE
13035   MSNLALLPDLIEIQRASFRWFLEKGLIEELDSFSPISDYTGKLELRFVAENFRLKPPKYEVDEAKRRDSSYSVQMYVPTCLINKETGEIQEQEVFIGELPLMTERGTFVINGAERIIVNQIVRSPGVYYKPETDKNNRRTYSASLIPNRGAWLKFETDKNDLVWVRIDKTRKLSAQVLLKAIGLQDNEINDGLRNADYFQKTLDKEGNPTEEEALLELYRKLRPGEPPTVSGGQQLLDSRFFDPKRYDLGRVGRHKLNRKLNLTTPETTRVLTQQDILAAIDYLINLEFDLGTTDDIDHLGNRRVRSVGELLQNQVRVGLNRLERIIRERMTVSEANTLTPTSLVNPKPLVAAIKEFFGSSQLSQFMDQTNPLAELTHKRRISALGPGGLSRERAGFAVRDIHPSHYGRICPVETPEGPNAGLIGSLATCARVNHFGFIATPYYPVEDGRVLRDQDPIYLTADEEDDKRVAPGDIATDEEGYILGNTVAVRYRQEFTTTSPKEVDYVAISPLQIVSVATSLIPFLEHDDANRALMGSNMQRQAVPLLRPERPLVGTGLEAQSARDSGMVVVSRTYGTVDYVDATIVRVEPEYPLQKYQRSNQDTCLNQRPLVFAGEEVVPGQVLADGSATEGGEIALGQNVLIAYMPWEGYNYEDAILVSERLVQDDVYTSIHVEKYEIEARQTKLGPEEVTREIPNVGEDALRQLDERGIIRVGAWVEAGDILVGKVTPKGESDQPPEEKLLRAIFGEKARDVRDNSLRVPNGEKGRIVDVRVFTREQGDELPPGANMVVRCYVALKRKIQVGDKMAGRHGNKGIISRILPIEDMPYLPDGRPLDVALNPLGVPSRMNVGQVFECLLGWAAENLNARFKLTPFDEMYGEQASRDTVDAKLKEAASRPGKEWAFDENNPGKMTLYDGRTGEPFDRPITVGQAYMLKLVHLVDDKIHARSTGPYSLVTQQPLGGKAQQGGQRFGEMEVWALEAYGAAYTLQELLTVKSDDMQGRNEALNAIVKGKPIPRPGTPESFKVLMRELQSLGLDISVHRVDDGTLEVDLMADSRRTPSRPTYESLSRKDIETE
1919144 MSNLTLLPDLIEIQRSSFRWFLEKGLIEELDSFSPISDYTGKLELRFIGENFKLKPPKYDVDEAKRRDSTYAVQMYVPTRLINKETGEIKEQEVFIGELPLMTERGTFIINGAERVIVNQIVRSPGVYYKPETDKNNRRTYSASLIPNRGAWLKFETDKNDLVWVRIDKTRKLSAQVLLKAIGLQDSEINDGMRHPDYYQKTLEKEGNPTEEEALLELYRKLRPGEPPTVAGGQQLLESRFFDPKRYDLGRVGRHKLNYKLNLRTPETVRVLTQQDILAAIDYLVNLEFDIGATDDIDHLGNRRVRSVGELLQNQVRVGLNRLERIIRERMTVSEAESLTPTSLVNPKPLVAAIKEFFGSSQLSQFMDQTNPLAELTHKRRISALGPGGLTRERAGFAVRDIHPSHYGRICPIETPEGPNCGLMGSLATCARVNEFGFIATPYYPVEDGQVRRDREPVYLTADEEDDKRVAPGDIATDEQGNILGNTVAVRYRQEFTTASPKEVDFVAISPLQIVSVATSLIPFLEHDDANRALMGSNMQRQAVPLLRPERPLVGTGLEAQAARDSGMVVVSRNYGTVDYVDATVVRIQKEYPLQKYQRSNQDTCLNQRPLVYAGEEVVPGQVLADGSATEGGEIALGRNVLIAYMPWEGYNYEDAILVSERLVKDDVYTSIHVEKYEIEARQTKLGPEEITREIPNVGEDALRQLDERGIIRIGAWVEAGDILVGKVTPKGESDQPPEEKLLRAIFGEKARDVRDNSLRVPNGEKGRIVDVRVFTREQGDELPPGANMVVRCYVAQKRKIQVGDKIAGRHGNKGIISRILPVEDMPFLPDGRPLDVALNPLGVPSRMNVGQVFECLLGWAGENLASRFKLTPFDEMYGEQASRNTVEEKLKQAASRPHKDWIYDEENAGKLILYDGRTGEPFDRPITVGQAYMLKLVHLVDDKIHARSTGPYSLVTQQPLGGKAQHGGQRFGEMEVWALEAYGAAYTLQELLTVKSDDMQGRNEALNAIVKGKPIPRPGTPESFKVLMRELQSLGLDISVHRVEDGTLEVDLMADSRRTPSRPTYESLSREDITTE
1919134 MSELTLLPDLIEIQRASFRWFLEQGLIEELNSFSPITDYTGKLELHFLGDDYKLKRPKYDVEEAKRRDTTYGVQMYVPTRLIDKETGEIKEQEVFIGDLPLMTERGTFIINGAERAIVNQIVRSPGVYYKAETDKNNRRTYSASLIPNRGAWLKFETDKNDLVWVRIDKTRKLSAQVLLKAIGLADNEITDALRHPDYYQKTVDKEGNPSRDEALMDLYRKLRPGEPPTVEGGQQLLDSRFFDGKRYDLGRVGRYKLNKKLRLNVPDTVRVLTAEDILAAVDYLINLEFDAGQTDDIDHLGNRRVRSVGELLQNQVRVGLNRLERIIRERMTVSESNALTPTSLVNPKPLVAAIKEFFGSSQLSQFMDQTNAMAELTHKRRLSALGPGGLTRERAGFAVRDIHPSHYGRICPIETPEGPNCGLIGSLATYARVNEYGFIETPYYPVENGRICHERGVEYLTADEEDELRVSPGDLPTDEEGNIQGDSVPVRYRHEFSTTSPDRVDYVSVSPNQIVSVATSLIPFLEHDDANRALMGSNMQRQAVPLLCPERPLVGTGVEPQAARDSGMVAVSRQPGTVSHVDAQTIRVRGTHPLHKYQRSNQDTCLNQRPLVKEGERVAPGQVLADGSATEGGELALGQNVLIAYMPWEGYNYEDAILVSERLVRDDTYTSVHIEKYEIEARQTKLGPEEITREVPNVGEDALRQLDERGIIRIGAWVEAGDILVGKVTPKGESDQPPEEKLLRAIFGEKARDVRDNSLRVPNGEQGRVVDVRVFTREQGDELPPGANMVVRVFVAQKRKLQVGDKMAGRHGNKGIISEILPPEDMPFLPDGRPVDVILNPLGVPSRMNVGQVYECLLAWAGEQLGQRFKVTPFDEMYGEQASRNSVHQKLDEASQQPGREWAYDPNSPGKIQVYDGRTGEPFDRPVTVGGAYMMKLVHLVDDKIHARSTGPYSLVTQQPLGGKAQQGGQRFGEMEVWALEAYGASYTLQELLTVKSDDMQGRNEALNAIVKGGPIPRPGTPESFKVLMRELQSLGLDMSVHKVEDGSVEVDLMADARRTPSRPTYESLSREDLEAV
1919135 MSNLTFLPDLIEIQHSSFRFFLERGLIEELNSFSPITDYTGKLELHFLGENYKLKRPKYDVEEAKRRDSTYAVQMYVPTRLINKETGEIKEQEVFIGDLPLMTERGTFIINGAERVIVNQIVRSPGVYYKAETDKNNRRTYSASLIPNRGAWLKFETDKNDLVWVRIDKTRKLSAQVLLKAIGLSDHDIMDALRHPDYYQKTLDKEGNPSEDEALTELYRKLRPGEPPTVNGGQQLLDSRFFDSKRYDLGRVGRYKLNKKLRLNIPDTVRVLTQEDILASVDYLINLEFDAGQTDDIDHLGNRRVRSVGELLQNQVRVGLNRLERIIRERMTVSEADVLTPASLVNPKPLVAAIKEFFGSSQLSQFMDQTNPLAELTHKRRLSALGPGGLTRERAGFAVRDIHPSHHGRICPVETPEGPNAGLIGSLATYARVNEYGFVETPYYPVENGRVLREREPDYLTADEEDELRVAPGDVPTDEEGNILGDSVPMRYRHEFSTTSPDQIDYVAVSPMQIVSVGTSLIPFLEHDDANRALMGSNMQRQAVPLLRPERSLVGTGLEAQAARDSGMVLVSRTQGTVTDVDASVVRI--DYPLQKYQRSNQDTCLNQRPLVHKGQEVVPGQVLADGSATEGGEIALGRNILVAYMPWEGYNYEDAILISERLVHDDVYTSIHVEKYEIEARQTKLGPEEITREIPNVGEDALRQLDERGIIRIGAWVEAGEILVGKVTPKGESDQPPEEKLLRAIFGEKARDVRDNSLRVPNGEKGRVVDVRVFTREQGDELPPGANMVVRVHVAQKRPIQVGDKMAGRHGNKGIISRILPVEDMPYLPDGSPVDVILNPLGVPSRMNVGQVYECLLGWAGEQLGDRFKVTPFDEMYGEQASRNTVQEKLSQAQNQLDKQWVYDQDNPGKIQVYDGRTGEPFDRPVTVGQAYMLKLVHLVDDKIHARSTGPYSLVTQQPLGGKAQQGGQRFGEMEVWALEAFGAAYTLQELLTVKSDDMQGRNEALNAVVKGKPIPRPGTPESFKVLMRELQSLGLDMSVHKVEDGTVEVDLMADSRRTPSRPTYESLTREDLEEE
102232  MSN-TLLLDLIEIQRSSFRWFLEEGLIEELESFSPIKDYTGKLELHFIGKEYKLKEPKYDVDEAKRRDSSYAVQMYVPTRLQNKETGEIKEQEVFIGDLPLMTERGTFIINGAERVIVNQIVRSPGVYYKSEVDKNGRRTYSASLIPNRGAWLKFETDKNGIVWVRIDKTRKLSAQVLLKAIGLSDNEIFDSLRHPEYYQKTLDKEGNPTEEEALLELYRKLRPGEPPTVTGGQQLLEARFFDNKRYDIGKVGRYKLNKKLRLNVPDTERVLTRTDILAVIDYLINLEFDTGSIDDIDHLGNRRVRSVGELLQNQVRVGLSRLERIIKERMTVSESDTLTPTSLVNPKPLVAAIKEFFGSSQLSQFMDQTNPLAELTHKRRISALGPGGLTRERAGFAVRDIHPSHYGRICPVETPEGPNAGLIGSLATYARINPYGFIETPYYRTENGKVFKNESPIYLTADEEDDLRVAPGDVPTDDEGNILVNAVPVRYRQEFSITTPEQVDYVAVSPVQIVSVATSLIPFLEHDDANRALMGSNMQRQAVPLLRPERPLVGTGLEAQAARDSGMVIISKTHGVVSYVDAEKIKVPGEYELQKYHRSNQDTCLNQRPLVYPGEEVARGQVLADGSSTEGAELALGQNILVAYMPWEGYNYEDAILISERLVYDDVYTSIHVEKHEIEARQTKLGPEEITREIPNVGEDALRNLDEEGVIRVGAWVESGDILVGKVTPKGESDQPPEEKLLRAIFGEKARDVRDNSLRVPNGERGRVVDVRVFTREQGDELPPGANMVVRVYVAQKRKIQVGDKMAGRHGNKGIISRIMAKEDMPYLPDGTPVDIVLNPLGVPSRMNVGQVFECLLGWAGEHLGLRFKITPFDEMHGEEASRNTVNSLMEEGSRKRGKHWIYNPETPGKIKVYDGRTGEPFDRPITVGKAYMLKLVHLVDDKIHARSTGPYSLVTQQPLGGKAQQGGQRFGEMEVWALEAYGAAYTLQEILTVKSDDMQGRNEALNAIVKGKPIPRPGTPESFKVLMRELQSLGLDIAVHKVEDGTLEVDLMADVVRTPSRPTYESFSSEDLEEM
2107693 MTTDQLLPDLIDIQRSSFRWFLEEGLIEELNSFSPITDYTGKLELHFLGNNYKLKQPKYDVDEAKRRDSSYAVQMYVPTRLINKETGEIKEQEVFIGDLPLMTDRGTFIINGAERVIVNQIVRSPGVYYKSEVDKNGRRTYSASLIPNRGAWLKFETDRNGLVWVRIDKTRKLSAQVLLKALGLSDNEIFESLRHPEYFQKTIEKEGQFSEDDALMELYRKLRPGEPPTVSGGNQLLESRFFDPKRYDLGRVGRYKINKKLRLSIPDTTRVLTPIDILAAVDYLINLEFDMGSIDDIDHLGNRRVRSVGELLQNQVRVGLNRLERIIRERMTVSDPDTLTPASLVNPKPLVAAIKEFFGSSQLSQFMDQTNPLAELTHKRRLSALGPGGLTRERAGFAVRDIHPSHYGRICPVETPEGPNAGLIGSLATHAKVNQYGFLETPFRPVEKGIVQFDKQPVYMTADEEDDLRVAPGDLPIDENGQILGKKVTVRYRQEFASTTPDQVDYVAVSPVQIVSVATSLIPFLEHDDANRALMGSNMQRQAVPLLKPERPLVGTGLEAQAARDSGMVVVSRTDGEVIYVDATKIRITPEYPISKYQRSNQDTCLNQRPLVRFGDRVVAGQVLADGSSTEGGELALGQNITVAYMPWEGYNYEDAILICEKLVQDDVYTSIHVEKYEIEARQTKLGPEEITREIPNVGEDALRQLDEQGIIGKGAWVDSGDILVGKVTPKGESDQPPEEKLLRAIFGEKARDVRDNSLRVPNGEKGRVVDVRVFTREQGDELPPGANMVVRVYVAQKRKIQVGDKMAGRHGNKGIISRILPVEDMPYLPDGSPVDIVLNPLGVPSRMNVGQVFECLLGWAGENLGLRFKITPFDEMYGEESSRTIVHGKLAEAREETGKDWLFDPEQPGKIQLYDGRTGEPFDRPVTVGIAYMLKLVHLVDDKIHARSTGPYSLVTQQPLGGKAQQGGQRFGEMEVWALEAFGAAYTLQELLTVKSDDMQGRNEALNAIVKGKAIPRPGTPESFKVLMRELQSLGLDIAVHKVSDGSVEIDLMADTRRTPNRPTYESLSREALEEE
1618023 MTTETLLPDLIEIQRSSFRWFLEEGLIEELNSFSPISDYTGKLELHFLGQNYKLKQPKYDVDEAKRRDSSYAVQMYVPTRLINKETGDIKEQEVFIGDLPLMTDRGTFIINGAERVIVNQIVRSPGVYYKSEVDKNGRRTYSASLIPNRGAWLKFETDRNGLVWVRIDKTRKLSAQVLLKALGLSDNEIFDALRHPEYFQKTIEKEGQFSEDEALMELYRKLRPGEPPTVSGGNQLLESRFFDPKRYDLGRVGRYKINKKLRLAIPDTTRVLTPIDILAAVDYLINLEFDMGSIDDIDHLGNRRVRSVGELLQNQVRVGLNRLERIIRERMTVSDPESLTPASLVNPKPLVAAIKEFFGSSQLSQFMDQTNPLAELTHKRRLSALGPGGLTRERAGFAVRDIHPSHYGRICPVETPEGPNAGLIGSLATHAKVNQYGFLETPFRAVDKGRVLFDQPPVYMTADEEDDLRVAPGDIPVDEDGYIKGPKVTVRYRQEFATTTPDQVDYVAVSPVQIVSVATSLIPFLEHDDANRALMGSNMQRQAVPLLKPERPLVGTGLEAQAARDSGMVIVSRTDGEVSYVDATKIRIQGEYPISKYQRSNQDTCLNQRPIVKQGDRVVAGQVLADGSSTEGGELALGQNITVAYMPWEGYNYEDAILISEKLVQEDTYTSIHVEKYEIEARQTKLGPEEITREIPNVGEDALRQLDEQGIIRIGAWVEAGDILVGKVTPKGESDQPPEEKLLRAIFGEKARDVRDNSLRVPNGEKGRVVDVRVFTREQGDELPPGANMVVRVYVAQKRKIQVGDKMAGRHGNKGIISRILPLEDMPYLPDGTPVDIVLNPLGVPSRMNVGQVFECLLGWAGVNLDMRYKITPFDEMYGEESSRTIVHGKLMEAREQTGKDWLFDLESPGKIQLYDGRTGEPFDRPVTVGIAYMLKLVHLVDDKIHARSTGPYSLVTQQPLGGKAQQGGQRFGEMEVWALEAFGAAYTLQELLTVKSDDMQGRNEALNAIVKGKAIPRPGTPESFKVLMRELQSLGLDIAVHKVADGSVEVDLMADPRRTPNRPTYESLSREALEEE
1378066 MTNETLLPDLIEIQRSSFRWFLEDGLIEELNSFSPITDYTGKLELHFIGQNYKLKRPKYDVDEAKRRDSTYAVQMYVPTRLINKETGEIKEQEVFIGDLPLMTDRGTFIINGAERVIVNQIVRSPGVYYKSEVDKNGRRTYSASLIPNRGAWLKFETDRNDLVWVRIDKTRKLSAQVLLKALGLSDNEIFDALRHPEYFQKTIEKEGQFSEEEALMELYRKLRPGEPPTVLGGQQLLDSRFFDPKRYDLGRVGRYKLNKKLRLSIPETTRVLTPNDILAAVDYLINLEFDIGTTDDIDHLGNRRVRSVGELLQNQVRVGLNRLERIIRERMTVSDAEALTPASLVNPKPLVAAIKEFFGSSQLSQFMDQTNPLAELTHKRRLSALGPGGLTRERAGFAVRDIHPSHYGRICPIETPEGPNAGLIGSLATHARVNQYGFLETPFRAVENGRVRFDLSPVYMTADEEDDLRVAPGDTPVDENGYILGPQVPVRYRQDWTTTTPEQVDYVAVSPVQIVSVATSMIPFLEHDDANRALMGSNMQRQAVPLLKPERPLVGTGLEAQAARDSGMVIVSRTDGVISYVDANRIRVNGEYQLSKYQRSNQDTCLNQRPLVHKGDRVVAGQVIADGSATEGGELALGQNIMIAYMPWEGYNYEDAILISERLVQEDIYTSIHIEKYEIEARQTKLGPEEITREIPNVGEDALRQLDEQGIIRIGAWVEAGDILVGKVTPKGESDQPPEEKLLRAIFGEKARDVRDNSLRVPNGEKGRVVDVRVFTREQGDELPPGANMVVRVYVAQKRKIQVGDKMAGRHGNKGIISRILPVEDMPYLEDGTPVDIVLNPLGVPSRMNVGQVFECLLGWAGHNLGVRFKVTPFDEMYGEESSRTVVHGKLSEASKQTGKDWLFDPEAPGKIKVFDGRTGEPFDRPVTVGIAYILKLVHLVDDKIHARSTGPYSLVTQQPLGGKAQQGGQRFGEMEVWALEAFGAAYTLQELLTVKSDDMQGRNEALNSIVKGKAIPRPGTPESFKVLMRELQSLGLDIAVHKVADGSVEVDLMADTRRTPSRPTYESLTREALEDD
1973482 MNNENLLPDLIEIQRSSFRWFLEEGLIEELNSFSPITDYTGKLELHFLGHNYKLKEPKYSVEESKRRDSTYGVQMYVPTRLLNKETGDIKEQEVFIGDLPLMTDRGTFIINGAERVIVNQIVRSPGVYYKSEIDKNGRRTYSASLIPNRGAWLKFETDRNDLVWVRIDKTRKLSIQVLLKALGLSDNEILDALRHPEYFQKTIEKEGQFSEEEALLELYRKLRPGEPPTVMGGQQLLESRFFDPKRYDLGRVGRYKLNKKLRLSVPDTTRVLTPGDILSAVDYLINLEYDIGSIDDIDHLGNRRVRSVGELLQNQVRVGLNRLERIIRERMTVSDAEVLTPASLVNPKPLVAAIKEFFGSSQLSQFMDQTNPLAELTHKRRLSALGPGGLTRERAGFAVRDIHPSHYGRICPIETPEGPNAGLIGSLATHARVNQYGFLETPFRPVENGRVCYEKPAVYMTADEEDDLRVAPGDIPVDDNGQILGIQVPVRYRQEFSTTTPEQVDYVAVSPVQIVSVATSMIPFLEHDDANRALMGSNMQRQAVPLLKPERPLVGTGLEAQGARDSGMVIVSRTDGDVVYVDATEIRVKPKYVLSKYQRSNQDTCLNQKPLVRIGEKVIAGQVLADGSSTEGGELALGQNVIVAYMPWEGYNYEDAILISERLVQEDVYTSIHIEKFEIEARQTKLGPEEITREIPNVGEDALRQLDEQGIIRVGAWVESGDILVGKVTPKGESDQPPEEKLLRAIFGEKARDVRDNSLRVPNGEKGRVVDVRLFTREQGDELPPGANMVVRVYVAQKRKIQVGDKMAGRHGNKGIISRILPLEDMPYLPDGTPVDIVLNPLGVPSRMNVGQVFECLLGWAGHNLGVRFKITPFDEMYGEESSRRIVHGKLWEAREETSKDWVYNPENPGKIMVYDGRTGEPFDRAVTVGIAYMLKLVHLVDDKIHARSTGPYSLVTQQPLGGKAQQGGQRFGEMEVWALEAFGAAYTLQELLTVKSDDMQGRNEALNAIVKGKAIPRPGTPESFKVLMRELQSLGLDIAVHKVTDGTVEVDLMADQRRTPPRPTYESFSRDSLDED
1752063 MTNDTLLPDLIEIQRSSFRWFLEEGLIEELNSFSPITDYTGKLELHFLGQNYKLKEPKYDVDEAKRRDSTYAVQMYVPTRLINKETGEIKEQEVFIGDLPLMTERGTFIINGAERVIVNQIVRSPGVYYKSEIDKNGRRTYSASLIPNRGAWLKFETDRNDLVWVRIDKTRKLSAQVLLKALGLSDNEIFDALRHPEYFQKTIEKEGQFSEEEALMELYRKLRPGEPPTVLGGQQLLDSRFFDPKRYDLGRVGRYKLNKKLRLQVPETMRVLTPQDILAAVDYLINLEYDIGSIDDIDHLGNRRVRSVGELLQNQVRVGLNRLERIIRERMTVSDAEVLTPASLVNPKPLVAAIKEFFGSSQLSQFMDQTNPLAELTHKRRLSALGPGGLTRERAGFAVRDIHPSHYGRICPIETPEGPNAGLIGSLATHARVNQYGFLETPFRPVENGRVRYDLPPVYMTADEEDDFRVAAGDAPIDENGHLIGPEVPVRYRQEFSTTTPEQVDYIAVSPVQIVSVATSMIPFLEHDDANRALMGSNMQRQAVPLLKPERPLVGTGLEAQGARDSGMVIVSRTDGDVTYVDATKIRVPPEYILSKYQRSNQDTCLNQKPLVRVGERVVAGQVLADGSSTEGGELALGQNIIVAYMPWEGYNYEDAILISERLVQDDVYTSIHIEKYEIEARQTKLGPEEITREIPNVGEDALRNLDEQGIIRIGAWVEAGDILVGKVTPKGESDQPPEEKLLRAIFGEKARDVRDNSLRVPNGEKGRVVDVRIFTREQGDELPPGANMVVRVYVAQKRKIQVGDKMAGRHGNKGIISKILPIEDMPYLPDGSPVDIVLNPLGVPSRMNVGQVFECLLGWAGHVMGVRFKITPFDEMYGEEASRTIVHGKLQEARDETGKNWVFNPDDPGKIMVYDGRTGEPFDRPVTVGVAYMLKLVHLVDDKIHARSTGPYSLVTQQPLGGKAQQGGQRFGEMEVWALEAFGAAYTLQELLTVKSDDMQGRNEALNAIVKGKAIPRPGTPESFKVLMRELQSLGLDIAVHKVTDGSVEVDLMADNRRTPPRPTYESLSRESMEEE
2005462 MTNESLLPDLIEIQRASFRWFLEEGLIEELNSFSPITDYTGKLELHFLGQNYKMKEPKYSVEDSKRRDSTYAVQMYVPTRLINKETGEIKEQDVFIGDLPLMTDRGTFIINGAERVIVNQIVRSPGVYYKSEIDKNGRRTYSASLIPNRGAWLKFETDRNDLVWVRIDKTRKLSAQVLLKALGLSDNEIFDALRHPEYFQKTIEKEGQFSEEDALMELYRKLRPGEPPTVLGGQQLLDSRFFDPKRYDLGKVGRYKLNKKLRLQVPDTVRVLTSTDILAAVDYLINLEYDIGSIDDIDHLGNRRVRSVGELLQNQVRVGLNRLERIIRERMTVSDAEVLTPASLVNPKPLVAAIKEFFGSSQLSQFMDQTNPLAELTHKRRLSALGPGGLTRERAGFAVRDIHPSHYGRICPIETPEGPNAGLIGSLATHARVNPYGFLETPSRPVEGGRVRFDLPIVYMTADEEDDLRVAAGDAAIDENGYLIGPQVPVRYRQEFSTTTPDQVDFIAVSPVQIVSVATSMIPFLEHDDANRALMGSNMQRQAVPLLKPERPLVGTGLEAQAARDSGMVIVSRTDGDVTYVDATEIRVGARYPISKYQRSNQDTCLNQRPLVRIGERVVAGQVLADGSSTEGGELALGQNIVVAYMPWEGYNYEDAILISERLVQDDIYTSIHIEKYEIEARQTKLGPEEITREIPNVGEDALRQLDENGIIRIGAWVEAGDILVGKVTPKGESDQPPEEKLLRAIFGEKARDVRDNSLRVPNGEKGRVVDVRLFTREQGDELPPGANMVVRVYVAQKRKIQVGDKMAGRHGNKGIISKILPVEDMPYLPDGSPVDIVLNPLGVPSRMNVGQVFECLLGWAGHNLGVRFKITPFDEMYGEESSRRIVHGKLQEARDETGRSWLYNPDEPGKIMVYDGRTGEPFDRPVTVGVAYMLKLVHLVDDKIHARSTGPYSLVTQQPLGGKAQQGGQRFGEMEVWALEAFGAAYTLQELLTVKSDDMQGRNEALNAIVKGKAIPRPGTPESFKVLMRELQSLGLDIAVHKVADGSVEVDLMADQRRTPPRPTYESLSRESVEEE
52271   MTSENLLPDLIEIQRSSFRWFLEEGLIEELNSFSPITDYTGKLELHFLGQNYKLKEPKYSVEEAKRRDSTYAVQMYVPTRLLNKETGDIKEQEVFIGDLPLMTDRGTFIINGAERVIVNQIVRSPGVYYKSEIDKNGRRTYSASLIPNRGAWLKFETDRNDLVWVRIDKTRKLSAQVLLKALGLSDNEIFDALRHPEYFQKTIEKEGQFSEEEALMELYRKLRPGEPPTVLGGQQLLDSRFFDPKRYDLGRVGRYKLNKKLRLSVPETVRILTPSDILAAVDYLINLEYDIGSVDDIDHLGNRRVRSVGELLQNQVRVGLNRLERIIRERMTVSDAEVLTPASLVNPKPLVAAIKEFFGSSQLSQFMDQTNPLAELTHKRRLSALGPGGLTRERAGFAVRDIHPSHYGRICPIETPEGPNAGLIGSLATHARVNQYGFLETPFRPVENGRVIFDKPAVYMTADEEDDLRVAPGDIPLDENGYILGPQVPVRYRQEFSTTTPEQVDYVAVSPVQIVSVATSMIPFLEHDDANRALMGSNMQRQAVPLLKPERPLVGTGLEAQGARDSGMVIISRTDGEVTYADATEIRVNSKYTLSKYQRSNQDTCLNQKPLVRIGEHVVAGQVLADGSSTEGGELALGQNIVVAYMPWEGYNYEDAILISERLVQDDIYTSIHIEKYEIEARQTKLGPEEITREIPNVGEDALRQLDEQGIIRIGAWVESGDILVGKVTPKGESDQPPEEKLLRAIFGEKARDVRDNSLRVPNGEKGRVVDVRLFTREQGDELPPGANMVVRVYVAQKRKIQVGDKMAGRHGNKGIISRILPIEDMPYLPDGSPVDIVLNPLGVPSRMNVGQVFECLLGWAGYNLGVRFKITPFDEMYGEESSRRIVHGKLQEARDETGRNWVYNPDDSGKIMVFDGRTGEPFDRPVTVGVAYMLKLVHLVDDKIHARSTGPYSLVTQQPLGGKAQQGGQRFGEMEVWALEAFGAAYTLQELLTVKSDDMQGRNEALNAIVKGKAIPRPGTPESFKVLMRELQSLGLDIAVHKVADGSVEVDLMADQRRTPPRPTYESLSRESLEDE
551115  MTNETLLPDLIEIQRSSFRWFLEEGLIEELNSFSPITDYTGKLELHFLGDKYKLKEPKYSVEESKRRDSTYAVQMYVPTRLLNKETGDIKELEVFIGDLPLMTDRGTFIINGAERVIVNQIVRSPGVYYKSELDKNGRRTYSASLIPNRGAWLKFETDRNDLVWVRIDKTRKLSAQVLLKALGLSDNEIFDALRHPEYFQKTIEKEGQFSEEEALMELYRKLRPGEPPTVLGGQQLLDSRFFDPKRYDLGRVGRYKLNKKLRLSVPDTMRILTPGDILAAVDYLINLEYDIGSIDDIDHLGNRRVRSVGELLQNQVRVGLNRLERIIRERMTVSDAEVLTPASLVNPKPLVAAIKEFFGSSQLSQFMDQTNPLAELTHKRRLSALGPGGLTRERAGFAVRDIHPSHYGRICPIETPEGPNAGLIGSLATHARVNQYGFLETPFRPVENGKVRFDVQPIYMTADEEDDLRTATGDIPVDENGYIKGPQVPVRYRQDWATTTPEQVDYVAVSPVQIVSVATSMIPFLEHDDANRALMGSNMQRQAVPLLKPERPLVGTGLEAQGARDSGMVIVSRTDGDVVYVDAAQIRVQGRYVLSKYQRSNQDTCLNQKPLVRIGEKVVAGQVLADGSSTEGGELALGQNIVVAYMPWEGYNYEDAILISERLVQDDIYTSIHIEKYEIEARQTKLGPEEITREIPNVGEDALRQLDERGIIRIGAWVEAGDILVGKVTPKGESDQPPEEKLLRAIFGEKARDVRDNSLRVPNGEKGRVVYVRLFTREQGDELPPGANMVVRVYVAQKRKIQVGDKMAGRHGNKGIISRILPAEDMPYLPDGSPVDIVLNPLGVPSRMNVGQVFECLLGWAGHNLGVRFKITPFDEMYGEESSRRIVHGKLQEARDETGKNWVYNPHDPGKIMVYDGRTGEPFDRPVTVGVAYMLKLVHLVDDKIHARSTGPYSLVTQQPLGGKAQQGGQRFGEMEVWALEAFGAAYTLQELLTVKSDDMQGRNEALNAIVKGKAIPRPGTPESFKVLMRELQSLGLDIAVHKVADGSVEVDLMADQRRTPPRPTYESLSRESLEED
46234   MTNDDLLPDLIEIQRSSFRWFLEEGLIEELNSFSPITDYTGKLELHFLGNNYKLKEPKYSVEESKRRDSTYAVQMYVPTRLLNKETGDIKEQEVFIGDLPLMTDRGTFIINGAERVIVNQIVRSPGVYYKSEIDKNGRRTYSASLIPNRGAWLKFETDRNDLVWVRIDKTRKLSAQVLLKALGLSDNEIFDALRHPEYFQKTIEKEGQFSEEEALMELYRKLRPGEPPTVLGGQQLLDSRFFDPKRYDLGKVGRYKLNKKLRLSAPDTMRVLTPGDILAAIDYLINLEYDIGSIDDIDHLGNRRVRSVGELLQNQVRVGLNRLERIIRERMTVSDAESLTPASLVNPKPLVAAIKEFFGSSQLSQFMDQTNPLAELTHKRRLSALGPGGLTRERAGFAVRDIHPSHYGRICPIETPEGPNAGLIGSLATHARVNLYGFLETPFRPVENGKVLFDVLPVYMTADEEDDLRTATGDVPLDENGYIKGPHVPVRYRQDWTTTGPEQVDYVAVSPVQIVSVATSMIPFLEHDDANRALMGSNMQRQAVPLLRPERPLVGTGLEAQAARDSGMVIVSRTDGDVVYVDATEIRVKGKYKLSKYQRSNQDTCLNQKPLVRIGEKVVAGQVLADGSSTEGGELALGQNIVVAYMPWEGYNYEDAILISERLVQEDVYTSIHIEKYEIEARQTKLGPEEITREIPNVGEDALRQLDEQGIIRIGAWVDAGDILVGKVTPKGESDQPPEEKLLRAIFGEKARDVRDNSLRVPNGEKGRVVDVRLFTREQGDELPPGANMVVRVYVAQKRKIQVGDKMAGRHGNKGIISRILAAEDMPYLADGSPVDIVLNPLGVPSRMNVGQVFECLLGWAGHNLGVRFKITPFDEMYGEETSRRLVHGKLQEARDETTKDWIYNPDNAGKIMVYDGRTGEPFDRAITVGVAYMLKLVHLVDDKIHARSTGPYSLVTQQPLGGKAQQGGQRFGEMEVWALEAFGAAYTLQELLTVKSDDMQGRNEALNAIVKGKAIPRPGTPESFKVLMRELQSLGLDIAVHKVADGSVEVDLMADQRRTPPRPTYESLSRESLEGE
2053605 ------------------------------------------------GHNYKLKEPKYDVEEAKRRDSTYAVQMYVPTRLINKETGEIKEQEVFIGDLPLMTERGTFIINGAERVIVNQIVRSPGVYYKSEIDKNGRRTYSASLIPNRGAWLKFETDRNDLVWVRIDKTRKLSAQVLLKALGLSDNEIFDSLRHPEYFQKTIEKEGQFSEEEALMELYRKLRPGEPPTVLGGQQLLDSRFFDSKRYDLGKVGRYKLNRKLRLQIPDTVRVLTPQDILASADYLINLEYDIGSTDDIDHLGNRRVRSVGELLQNQVRVGLNRLERIIRERMTVSDAEVLTPASLVNPKPLVAAIKEFFGSSQLSQFMDQTNPLAELTHKRRLSALGPGGLTRERAGFAVRDIHPSHYGRICPIETPEGPNAGLIGSLATHAKVNMYGFLETPFRPVKNGQVRFDLPAEYMTADEEDDLRVAPGDTKLDENGCILGTQVPVRYRQDWLTTTPEQVDYVAVSPVQIVSVATSMIPFLEHDDANRALMGSNMQRQAVPLLKPERPLVGTGLEAQAARDSGMVVVSRTDGHVTYVDATEIRVQQKYSLSKYQRSNQDTCLNQKPLVRIGERVLAGQVLADGSSTEGGELALGQNIIVAYMPWEGYNYEDAILISEHLVQDDVYTSIHIEKYEIEARQTKLGPEEITREIPNVGEDALRNLDEQGIIRIGAWVTSGDILVGKVTPKGESDQPPEEKLLRAIFGEKARDVRDNSLRVPNGEKGRVVDVRLFTREQGDELPPGANMVVRVYVAQKRKIQVGDKMAGRHGNKGIISRILPIEDMPYLPDGSPVDIVLNPLGVPSRMNVGQVFECLLGWAGLNLGVRFKITPFDEMYGEESSRRIVNDKLQEARDETGRNWVFNPEDAGKIQVYDGRTGEPFDRPVTIGVAYMLKLVHLVDDKIHARSTGPYSLVTQQPLGGKAQQGGQRFGEMEVWALEAFGAAYTLQELLTVKSDDMQGRNEALNAIVKGKAIPRPGTPESFKVLMRELQSLGLDIAVHKVTDGSLEVDLMVDNRRTPSRPTYESLSRESIEEE
2099684 MTEPIVLPDLVEIQRSSFRWFLEEGLIEELESFSPITDYTGKLELHFLGKNYKLKRPKYDVDEAKRRDATYAVQMYVPTRLINKETGEIKEQEVFIGDLPLMTDRGTFIINGAERVIVNQIVRSPGVYYKAETDKNGRRTYNASLIPNRGAWLKFETDKNDLVWVRIDKTRKLSAQVLLKALGLNDSEIFDSLRHPDYFQKTIEKEGQFSEEEALLELYRKLRPGEPPTVSGGEQLLYSRFSDPKRYDLGRVGRYKLNRKLRLNIPDATRVLTPTDILTAIDYLINLEFDLGSIDDIDHLGNRRVRSVGELLQNQVRVGLNRLERIIRERMTVSDADSLTPASLVNPKPLVAAIKEFFGSSQLSQFMDQTNPLAELTHKRRISALGPGGLTRERAGFAVRDIHPSHYGRICPIETPEGPNAGLIGSLATHARVNDFGFIETPFFRVDDGRVCKDEAPLYMTADEEDDLRVAPGDVATDEAGYILGDTIPVRYRQDFTTTTPNEVDYVAISPVQIISVATSLIPFLEHDDANRALMGSNMQRQAVPLLQPERPLVGTGLEAQAARDSGMVIISRTDGNVVYLDADLIKIEGEYELQKYQRSNQDTCLNQRPIVFPGEQVQAGQVLADGSATEGGELALGQNVLIAYMPWEGYNYEDAILLSERLVFDDVYTSIHIEKFEIEARQTKLGPEEITREIPNVGEDALRQLDETGIIRIGAWVESGDILVGKVTPKGESDQPPEEKLLRAIFGEKARDVRDNSLRVPNGEKGRVVDVRVFTREQGDELPPGANMVVRVYVAQKRKIQVGDKMAGRHGNKGIISRILPVEDMPYLPDGTPIDIALNPLGVPSRMNVGQVFECMLGWAADNLDARFKVIPFDEMYGEESSRNSTHGKLAEAREYTGNDWVFNPEDPGKIQLRDGRTGEAFDKAITVGRAYMLKLVHLVDDKIHARSTGPYSLVTQQPLGGKAQQGGQRFGEMEVWALEAFGAAYTLQELLTVKSDDMQGRNEALNAIVKGKSIPRPGTPESFKVLMRELQSLCLDIAVHKVEDGTIEVDLMADVRRTPSRPTYESIAREEVEET
268115  MTETTVLPDLVEIQRSSFRWFLEEGLIEELESFSPITDYTGKLELHFLGRQYKLKSPKYDVDEAKRRDATYAVQMYVPTRLINKETGEIKEQEVFIGDLPLMTDRGTFIINGAERVIVNQIVRSPGVYYKSETDKNGRRTYNANLIPNRGAWLKFETDKNDLVWVRIDKTRKLSAQVLLKALGLTDNEIFDSLRNPEYFQKTIEKEGQFSEEEALLELYRKLRPGEPPTVAGGEQLLHSRFSDPKRYDLGRVGRYKINRKLRLNVPDATRVLTPTDILSAIDYLINLEFDVGSIDDIDHLGNRRVRSVGELLQNQVRVGLNRLERIIRERMTVSDSDSLTPASLVNPKPLVAAIKEFFGSSQLSQFMDQTNPLAELTHKRRISALGPGGLTRERAGFAVRDIHPSHYGRICPIETPEGPNAGLIGSLATHARVNEFGFIETPFFKAENGRVFKDVEPIYMTADEEDDLRVAPGDIATDENGYIIGDTIPVRYRQDFTTTDSTEVDYVAVSPVQIISVATSLIPFLEHDDANRALMGSNMQRQAVPLLQPERPLVGTGLEAQAARDSGMVIISRTDGEIVYLDADLIKVEGEYELQKYQRSNQDTCLNQRPIVFPGEKVQSGQVLADGSATEGGELALGQNVLVAYMPWEGYNYEDAILLSERLVYDDVYTSIHIEKFEIEARQTKLGPEEITREIPNVGEDSLRQLDETGIIRIGAWVDSGDILVGKVTPKGESDQPPEEKLLRAIFGEKARDVRDNSLRVPNGEKGRVVDVRVFTREQGDELPPGANMVVRVYVALKRKIQVGDKMAGRHGNKGIISRILPIEDMPYLPDGTPIDIALNPLGVPSRMNVGQVFECLLGWAADNLDARFKVIPFDEMYGEEASRNSTHGKLMEARETSGKDWIFNPDDPGKIVLRDGRTGERFDKAITIGRAYMLKLVHLVDDKIHARSTGPYSLVTQQPLGGKAQQGGQRFGEMEVWALEAFGAAYTLQELLTVKSDDMQGRNEALNAIVKGKSIPRPGTPESFKVLMRELQSLCLDIAVHKVEDGTTEVDLMADVRRTPSRPTYESIAREELEEA
2420339 MNNPTTLPDLVEIQRSSFRWFLEEGLIEELDSFSPITDYTGKLELHFIGKDYKLKRPKYDVDEAKRRDSTYAVQMYVPTRLINKETGEIKEQEVFIGDLPLMTERGTFIINGAERVIVNQIVRSPGVYYKSDTDKNGRRTYNASLIPNRGAWLKFETDKNDLVWVRIDKTRKLSTQILLKALGLTDNEIFDALRHPEYFQKTIEKEGQFTEEEALMELYKKLRPGEPPTVSGGSQLLESRFFDPKRYDLGRVGRYKLNRKLRLNVPETTRVLTPQDILTAIDYLINLKFDIGSTDDIDHLGNRRVRSVGELLQNQVRVGLNRLERIIRERMTVSDADSLTPASLVNPKPLVAAIKEFFGSSQLSQFMDQTNPLAELTHKRRLSALGPGGLTRERAGFAVRDIHPSHYGRICPIETPEGPNAGLIGSLATHAKVNAYGFIETPYYPVEDGRVLRDRPPIFMTADEEDDLRVAPGDIPMDADGYILGDTVPVRYRQDFTTTSPDQVDYVAVSPVQIISVATSLIPFLEHDDANRALMGSNMQRQAVPLLKPERPLVGTGLEAQAARDSGMVVVARTNGTVTFCDATKIRVTGEYALQKYQRSNQDTCLNQRPLVFEGDEVEVGQVLADGSATEGGELALGQNILVAYMPWEGYNYEDAILISERLVYDDVYTSIHIEKYEIEARQTKLGPEEITREIPNVGEDALRQLDENGIIRIGAWVEAGDILVGKVTPKGESDQPPEEKLLRAIFGEKARDVRDNSLRVPNGEKGRVVDVRVFTREQGDELPPGANMVVRVYVAQKRKIQVGDKMAGRHGNKGIISRILPVEDMPYLPDGRPVDIVLNPLGVPSRMNVGQIFECLLGWAGECLNSRFKVVPFDEMHGPQKSRESVHAKLGEAREKLHKDWIFNEEHPGKTMVYDGRTGEPFDRPVTVGKAYMLKLVHLVDDKIHARSTGPYSLVTQQPLGGKAQQGGQRFGEMEVWALEAFGAAYTLQELLTVKSDDMQGRNEALNAIVKGKAIPRPGTPESFKVLMRELQSLCLDIAVHKVDDGTVEVDLMADVRRTPSRPTYESVSKEALEED
2107703 MSNLTTLPDLVEIQRASFRWFLEEGLIEELDSFSPITDYTGKLELHFLGKDYKLRRPKYDVDEAKRRDATYAVQMYVPTRLINKETGEIKEQEVFIGDLPLMTDRGTFIINGAERVIVNQIVRSPGVYYKKEIDKNGRSTFNASLIPNRGAWLKFETDKNDLVWVRIDKTRKLSAQVLLKALGLSDGEIFDALRHPEYFQKTIEKEGQFSEEEALMELYRKLRPGEPPTVSGGQQLLDSRFFDPKRYDLGRVGRYKLNKKLRLNVPEATRILTPQDILASIDYLINLEFDIGNIDDIDHLGNRRVRSVGELLQNQVRVGLNRLERIIRERMTVSDADALTPASLVNPKPLVAAIKEFFGSSQLSQFMDQTNPLAELTHKRRLSALGPGGLTRERAGFAVRDIHPSHYGRICPIETPEGPNAGLIGSLATHARVNAYGFIETPYCRVENGRVRRDIPPTYMTADEEDDLRVAPGDIPIDEEGRILGEQVPVRYRQDFTTTSPEEVDYVAVSPVQIISVATSLIPFIEHDDANRALMGSNMQRQAVPLLRPERPLVGTGLETQAARDSGMVIVSRTDGEVSYVDANRIRVEGEHLLQKYQRSNQDTCLNQRPIVFAGDRVVAGQIMADGSATEGGELALGQNVLVAYMPWEGYNYEDAILISERLVYDDVYTSIHIEKYEIEARQTKLGPEEITREIPNVGEDALRQLDETGIIRIGAWVESGDILVGKVTPKGESDQPPEEKLLRAIFGEKARDVRDNSLRVPNGEKGRVVDVRVFTREQGDELPPGANMVVRVYVAQKRKIQVGDKMAGRHGNKGIISRILPEEDMPYLPDGTPVDIVLNPLGVPSRMNVGQVFECLLGWAGHNLDVRFKMIPFDEMYGMEASRLTTHAKIQEARDKTGQDWVFNPDEPGKIQVYDGRTGEPFDRPVTIGKAYMLKLVHLVDDKIHARSTGPYSLVTQQPLGGKAQQGGQRFGEMEVWALEAFGAAYILQELLTVKSDDMQGRNEALNAIVKGKAIPRPGTPESFKVLMRELQSLCLDIAAHKLEDGTVEIDLMADLRRTPSRPTYESISRDEMEEV
1080068 MT--TTLPDLVEIQRASFRWFLEEGLIEELDSFSPITDYTGKLELHFLGKDYKLKRPKYDVDEAKRRDSTYAVQMYVPTRLINKETGEIKEQEVFIGDLPLMTDRGTFIINGAERVIVNQIVRSPGVYYKAETDKNGRRTYNASLIPNRGAWLKFETDKNDLVWVRIDKTRKLSAQVLLKALGLSDGEIFDALRHPEYFQKTIDKEGQFSEEEALMELYRKLRPGEPPTVSGGQQLLDSRFFDPKRYDLGRVGRYKLNKKLRLSVPETVRVLTPQDILAAIDYLINLEFDIGMVDDIDHLGNRRVRSVGELLQNQVRVGLNRLERIIRERMTVSDADTLTPASLVNPKPLVAAIKEFFGSSQLSQFMDQTNPLAELTHKRRLSALGPGGLTRERAGFAVRDIHPSHYGRICPIETPEGPNAGLIGSLATHARVNPYGFIETPFYEVKEGRVLKEKPPVYMTADEEDDLRVAPGDVSVDENGYIMGEQVPVRYRRDFTTTTPAEVDYVAISPVQIISVATSLIPFLEHDDANRALMGSNMQRQAVPLLRPERPLVGTGLEAQTARDSGMVIVNQFDGEVSYVDANRIRVNGEYILQKYQRSNQDTCLNQRPIVNVGDRVVAGQVLADGSAAEGGEIALGQNILVAYMPWEGYNYEDAILISERLVYDDVYTSIHIEKYEIEARQTKLGPEEITREIPNVGEDALRQLDETGIIRIGAWVEAGDILVGKVTPKGESDQPPEEKLLRAIFGEKARDVRDNSLRVPNGEKGRVVDVRVFTREQGDELPPGANMVVRVYVAQKRKIQVGDKMAGRHGNKGIISRILPLEDMPYLPDGRPVDIVLNPLGVPSRMNVGQVFECLLGWAAENLGVRFKMTPFDEMYGQEASRLTTHAKLQEAAEKTGQPWVFNPDNPGKIQVYDGRTGEPFDQPVTVGKAYMLKLVHLVDDKIHARSTGPYSLVTQQPLGGKAQQGGQRFGEMEVWALEAFGSAYILQELLTVKSDDMQGRNEALNAIVKGKAIPRPGTPESFKVLMRELQSLCLDIAAHKLEDGTVEIDLMADVRRAPSRPTYESISRDELDDS
1173025 MTDQLTLPDLVEIQRASFRWFLEEGLIEELDSFSPITDYTGKLELHFIGKDYKLKSPKYDVDEAKRRDSTYAVQMYVPTRLINKETGEIKEQEVFIGDLPLMTERGTFIINGAERVIVNQIVRSPGVYYKSEIDKNGRRTYNASLIPNRGAWLKFETDKNDLVWVRIDKTRKLSAQVLLKALGLSDNEIFDALRHPEYFQKTIEKEGQYSEDEALMELYRKLRPGEPPTVSGGAQLLESRFFDPKRYDLGKVGRYKINRKLRLSVPEGTRVLTPQDILAAIDYLINLEFDIGSIDDIDHLGNRRVRSVGELLQNQVRVGLNRLERIIRERMTVSDADSLTPASLVNPKPLVAAIKEFFGSSQLSQFMDQTNPLAELTHKRRLSALGPGGLTRERAGFAVRDIHPSHYGRICPIETPEGPNAGLIGSLATHARVNAYGFIETPFSRVENGRVLKDQAPMYMTADEEDDLRVAPGDIPMDEEGYIQGETVPVRYRQDFTTTTTNEVDYVAVSPVQIISVATSLIPFLEHDDANRALMGSNMQRQAVPLLRPERPLVGTGLEAQAARDSGMVIVSRTDGEVTYVDARRIRVNNDYQIQKYQRSNQDTCLNQRPIVFVGDRVRAGQILADGSATEGGELALGQNILVTYMPWEGYNYEDAILISERLVHDDVYTSIHIEKYEIEARQTKLGPEEITREIPNVGEDALRQLDETGIIRIGAWVEAGDILVGKVTPKGESDQPPEEKLLRAIFGEKARDVRDNSLRVPNGEKGRVVDVRVFTREQGDELPPGANMVVRVYVAQKRKIQVGDKMAGRHGNKGIISRILPIEDMPYLPDGTPVDIVLNPLGVPSRMNVGQVFECLLGWAGEHLDVRFKITPFDEMHGPETSRETVHGKLQEAQDHRQQDWLYNPQDPGKIQVYDGRTGEPFDRPVTVGKAYMLKLVHLVDDKIHARSTGPYSLVTQQPLGGKAQQGGQRFGEMEVWALEAFGAAYTLQELLTVKSDDMQGRNEALNAIVKGKAIPRPGTPESFKVLMRELQSLCLDVAVHKIDDGTEEVDLMADVRRAPSRPTYESISREEMIEE
864702  MTN--TLPDLVEIQRESFRWFLEEGLIEELDSFSPITDYTGKLELHFIGKDFKLKRPKYDVDEAKRRDSTYAVQMYVPTRLINKETGEIKEQEVFIGDLPLMTDRGTFIINGAERVIVNQIVRSPGVYYKSETDKNGRRTYNASLIPNRGAWLKFETDKNDLVWVRIDKTRKLSAQVLLKALGLSDGEIFDALRHPEYFQKTIEKEGQYGEEEALMELYRKLRPGEPPTVSGGQQLLDSRFFDPKRYDLGKVGRYKLNRKLRLNVPETMRVLTPQDILAAIDYLINLEFDIGAIDDIDHLGNRRVRSVGELLQNQVRVGLNRLERIIRERMTVSDADSLTPASLVNPKPLVAAIKEFFGSSQLSQFMDQTNPLAELTHKRRLSALGPGGLTRERAGFAVRDIHPSHYGRICPIETPEGPNAGLIGSLATHARVNAYGFIETPFYKVENGRVRRDTSPVYMTADEEDDLRVAPGDIPMDEDGNILGEQVPVRYRQDFTTTAPDEVDYVAVSPVQIISVATSLIPFLEHDDANRALMGSNMQRQAVPLLRPERPLVGTGLEAQAARDSGMVIVSRTDGEVTFVSADRIRVNGEYQVQKYQRSNQDTCLNQRPIVFIGDRVSVGQVLADGSATQEGELALGQNILVAYMPWEGYNYEDAILISERLVYNDVYTSIHIEKYEIEARQTKLGPEEITREIPNVGEDALRQLDETGIIRIGAWVEQGDILVGKVTPKGESDQPPEEKLLRAIFGEKARDVRDNSLRVPNGEKGRVVDVRVFTREQGDELPPGANMVVRVYVAQKRKIQVGDKMAGRHGNKGIISRILPVEDMPYLPDGTPVDIVLNPLGVPSRMNVGQVYECLLGWAAENLGVRFKVVPFDEMHGEEKSRETVHAKLKEASDERGADWVFNPNDPGKIQVFDGRTGEPFDRPVTVGIAYMLKLVHLVDDKIHARSTGPYSLVTQQPLGGKAQQGGQRFGEMEVWALEAFGAAYTLQELLTVKSDDMQGRNEALNAIVKGKAIPRPGTPESFKVLMRELQSLCLDVAVHKLEDGTTEVDLMADVRRAPSRPTYESISRDELDDG
47254   MTE--TLPDLVEIQRESFRWFLEEGLIEELDSFSPITDYTGKLELHFVGKDYKLKRPKYDVDEAKRRDSTYAVQMYVPTRLINKETGEIKEQEVFIGDLPLMTDRGTFIINGAERVIVNQIVRSPGVYYKSETDKNGRRTYNASLIPNRGAWLKFETDKNDLVWVRIDKTRKLSAQVLLKALGLSDGEIFDALRHPEYFQKTIDKEGQYGEEEALMELYRKLRPGEPPTVSGGQQLLDSRFFDPKRYDLGKVGRYKLNRKLRLNVPEVMRVLTPQDILSAIDYLINLEFDIGTIDDIDHLGNRRVRSVGELLQNQVRVGLNRLERIIRERMTVSDADSLTPASLVNPKPLVAAIKEFFGSSQLSQFMDQTNPLAELTHKRRLSALGPGGLTRERAGFAVRDIHPSHYGRICPIETPEGPNAGLIGSLATHARVNAYGFIETPFRKVENGRVCRDIAAAYMTADEEDDLRVAAGDVPMDETGLILGDEVPIRYRQEFTTATPDEIDYVAVSPVQIISVATSLIPFLEHDDANRALMGSNMQRQAVPLLRPERPLVGTGLEAQAARDSGMVIVSRTDGEVIFVSADRIRVQGDYQVQKYQRSNQDTCLNQRPIVFLGDRVIAGQILADGSATESGELALGQNILVAYMPWEGYNYEDAILISERLVFNDIYTSIHIEKYEIEARQTKLGPEEITREIPNVGEDALRQLDETGIIRIGAWVQQSDILVGKVTPKGESDQPPEEKLLRAIFGEKARDVRDNSLRVPNGEKGRVVDVRVFTREQGDELPPGANMVVRVYVAQKRKIQVGDKMAGRHGNKGIISRILPIEDMPYLPDGTPIDIVLNPLGVPSRMNVGQVYECLLGWAAENLGVRFKVIPFDEMHGEEKSRETVHAKLQEGSDHKGEDWIFNPKDPGKIQTYDGRTGEPFDRAVTIGIAYMLKLVHLVDDKIHARSTGPYSLVTQQPLGGKAQQGGQRFGEMEVWALEAFGAAYILQELLTVKSDDMQGRNEALNAIVKGKAIPRPGTPESFKVLMRELQSLCLDVAVHKLEDGTSEVDLMADVRRAPSRPTYESISRDEMDEN
1497020 MTQNYTLPDLIEIQRESFRWFLEEGLIEELDSFSPITDYTGKLELHFLGKDFKLKRPKYDVDEAKRRDGTYAVQMYVPTRLINKETGEIKEQEVFIGDLPLMTDRGTFIINGAERVIVNQIVRSPGVYYKSEIDKNGRRSYNANLIPNRGAWLKFETDKNDLVWVRIDKTRKLSAQVLLKALGLTDNEIFDGLRHPEYFQKTIEKEGQFSEEDALMELYRKLRPGEPPTVSGGQQLLDSRFFDPKRYDLGKVGRYKMNKKLRLNVPETMRVLQSQDILAAIDYLINLEFDIGSIDDIDHLGNRRVRSVGELLQNQVRVGLNRLERIIRERMTVSDADSLTPASLVNPKPLVAAIKEFFGSSQLSQFMDQTNPLAELTHKRRLSALGPGGLTRERAGFAVRDIHPSHYGRICPIETPEGPNAGLIGSLATHARVNAYGFIETPFYPVENGRVRRDLSPVYMTADEEDDLRVAPGDIPMDKNGYILGDTVPVRYRQDFTTTTPTEVDYVAVSPVQIISVATSLIPFLEHDDANRALMGSNMQRQAVPLLRPERPLVGTGLEAQAARDSGMVIVSRTDGEVVFVDANAIRVQGEYQLQKYQRSNQDTCLNQRPLVFVGDRVLAGQVLADGSATEGGELALGQNILVAYMPWEGYNYEDAILISEKLVQHDTYTSIHVEKYEIEARQTKLGPEEITREIPNVGEDSLRQLDENGIIRKGAWVEAGDILVGKVTPKGESDQPPEEKLLRAIFGEKARDVRDNSLRVPNGERGRVVDVRLFTREQGDELPPGANMVVRVYVAQKRKIQVGDKMAGRHGNKGIISRILPIEDMPYLEDGRPVDIVLNPLGVPSRMNVGQVYECLLGWAAENLEVRFKLTPFDEMHGVEASRSTVHGKLLTAREETGKDWMFDPNNPGKIQVFDGRTGEPFDRPVTVGKAYMLKLVHLVDDKIHARSTGPYSLVTQQPLGGKAQQGGQRFGEMEVWALEAYGAAYTLQELLTVKSDDMQGRNEALNAIVKGKAIPRPGTPESFKVLMRELQSLCLDVAVHKLEDGSLEVDLMADVRRAPSRPTYESISREELEEE
1173022 MAKTDMLPDLVEIQRSSFRWFLEEGLIEELNSFSPITDYTGKLELHFLGKNYKLKRPKYDVDEAKRRDASYAVQMYVPTRLINKETGEIKEMEVFIGDLPLMTDRGTFIINGAERVIVNQIVRSPGVYYKSETDKNGRRTYSASLIPNRGAWLKFETDKNDLVWVRIDKTRKLSAQVLLKALGLSDNEIYDALRHPEYYQKTLDKEGNPSEEEALMELYRKLRPGEPPTVTGGQQLLDSRFFDPKRYDLGRVGRYKINKKLRLNIPDTLRVLTAQDVLAAIDYLINLEFDIGSTDDIDHLGNRRVRSVGELLQNQVRVGLNRLERIIKERMTVSDAETLTPASLVNPKPLVAAVKEFFGSSQLSQFMDQTNPLAELTHKRRLSALGPGGLTRERAGFAVRDIHPSHYGRICPIETPEGPNAGLIGSLATHARVNQYGFIETPFWPVEKGRVLKDKPALYMTADEEDDLRVAPGDIPVDENAMILGESVPVRYRQEFTTTTPDQVDYVAVSPVQIISVATSLIPFLEHDDANRALMGSNMQRQAVPLLRPERPLVGTGLEAQAARDSGMVIVSKTVGEVSYVDATSIRVSGEYPLQKYQRSNQDTCLNQRPLVFEGEDVKVGQILADGSSTEGGELALGQNILVAYMPWEGYNYEDAILISERLVSEDVYTSIHIEKFEIEARQTKLGPEEITREIPNVGEDSLRQLDETGIIRVGAWVESGDILVGKVTPKGESDQPPEEKLLRAIFGEKARDVRDNSLRVPNGEKGRVVDVRVFTREQGDELPPGANMVVRVYVAQKRKIQVGDKMAGRHGNKGIISRILPLEDMPYLPDGRAVDIVLNPLGVPSRMNVGQVFECLLGWAGENLGLRFKLTPFDEMYGEESSRSTVHGLLQDSVKKTGKDWLFDPENAGKTAVYDGRTGEAFDRPITVGMGYMLKLVHLVDDKIHARSTGPYSLVTQQPLGGKAQQGGQRFGEMEVWALEAFGAAYTLQELLTVKSDDMQGRNEALNAIVKGKAIPRPGTPESFKVLMRELQSLGLDIAVHKVEDGTVEVDLMADVRRTPTRPTYESLSRDELEED
2099687 MTELTILPDLVEIQRASFRWFLEEGLIEELEGFSPITDYTGKLELHFLGQQYRLKSPKYDVDEAKRRDSTYAVQMYVPTRLINRETGEIKEQEVFIGDLPLMTDRGTFVINGAERVIVNQIVRSPGVYYKSETDKNGRRTYNASLIPNRGAWLKFETDKNGLVWVRIDKTRKLSAQVLLKAIGLSDSEIFDALRHPEYFQKTIEKEGQFSEDEALLELYRKLRPGEPPTVSGGQQLLESRFFEAKRYDLGRVGRYKLNKKLRLNVPDTVRVLTAQDILTAIDYLINLEFDIGSIDDIDHLGNRRVRSVGELLQNQVRVGLNRLERIIRERMTVSDSDTLTPASLVNPKPLVAAIKEFFGSSQLSQFMDQTNPLAELTHKRRISALGPGGLTRERAGFAVRDIHPSHHGRICPIETPEGPNAGLIGSLATHARVNAYGFIETPFFRVQAGQVMREEAPVYLTADEEDDLRVAPGDLPTDEDGFILGDSISVRYRQDFDRVIPEEVDYVAMSPVQIISGATSLIPFLEHDDANRALMGSNMQRQAVPLLRPERPLVGTGLEAQAARDSGMVIVSRHDGEVTYVDAERITVEGIYDLQKYQRSNQDTCLNQRPIVFEGDQVLAGQVLADGSATEGGELALGQNVLVAYMPWEGYNYEDAILISERFVSDDVYTSIHIEKHEIEARQTKLGPEEVTREIPNVGEDSLRQLDEQGIIRIGAWVESGDILVGKVTPKGESDQPPEEKLLRAIFGEKARDVRDNSLRVPNGERGRVVDVRVFTREQGDELPPGANIVVRVYVALKRKIQVGDKMAGRHGNKGIISRILPVEDMPFLPDGTPIDIALNPLGVPSRMNVGQVFECMLGWAAENLDARFKITPFDEMYGEEASRKTTHGKLEEAKEQPGKDWVYDPENPGKIQLRDGRTGEPFDQPITVGKAYMLKLVHLVDDKIHARSTGPYSLVTQQPLGGKAQQGGQRFGEMEVWALEAFGAAYTLQELLTVKSDDMQGRNEALNAIVKGKQIPRPGTPESFKVLMRELQSLGLDIAVHKLEDGTTEVDLMADVRRAPSRPTYESINREEFEEV
1296344 MTNQTILPDLVEIQRSSFRWFLEEGLIEELNSFSPITDYTGKLELYFNAKDYKLKRPKYDVDEAKRRDATYAVQMYVPTRLVNKETGNINDQEVFIGDLPLMTDRGTFIINGAERVIVNQIVRSPGVYYKSEVDKNGRRTYNASLIPNRGAWLKFETDKNDIVWVRIDKTRKLSAQILLKALGLSDNEILDGLRHPEYYQKTLDKEGNPTEEEALLELYRKLRPGEPPTVSGGQQLLESRFRDPKRYDLGRVGRYKMNRKLRLNVPDTVRILTPQDILAAVDYLINLEFDIGNEDDIDHLGNRRVRSVGELLQNQVRVGLNRLERIIRERMTVSDSEILTPASLVNPKPLVAAIKEFFGSSQLSQFMDQTNPLAELTHKRRLSALGPGGLTRERAGFAVRDIHTSHYGRICPIETPEGPNAGLIGSLATHARVNQYGFIETPFWPVKNGRVLKDTPPNYMTADEEDDLRVAPGDVAVDENWMIIGKAIPVRYRKEFSIVTPDQVDYIAVSPVQIISVATSLIPFLEHDDANRALMGSNMQRQAVPLLKPSRPLVGTGLEAQAARDSGMVIIAKAPGEVTYIDANRIRVEGEYQLQKYQRSNQDTCLNQRPLVELGDRVEVGQVLADGSATEGGEIALGQNILVAYMPWEGYNYEDAILISERLVREDVYTTIHIEKFEIEARQTKLGPEEITREIPNVGEDSLRNLDENGIIRKGAWVEAGEILVGKVTPKGESDQPPEEKLLRAIFGEKARDVRDNSLRVPNGEKGRVVDVRVFTREQGDELPPGANIVVRVYVAQKRKIQVGDKMAGRHGNKGIISRILPVEDMPYLPDGTPVDIVLNPLGVPSRMNVGQVFECLLGWAGKNLGLRFKITPFDEMYGTEASRETVHGLLSAAKEQVGKSWVFNEDHPGKIRLYDGRTGEPFDRPITIGMAYMLKLVHLVDDKIHARSTGPYSLVTQQPLGGKAQQGGQRFGEMEVWALEAFGAAYTLQELLTVKSDDMQGRNEALNAIVKGKAIPRPGTPESFKVLMRELQSLGLDIAVHKVEDGTVEVDLMMETRRTPSRPTYESLTREDLEEE
1666911 MTDSTLLPDLVEIQRASFRWFLSEGLVEELESFSPITDYTGKLELHFLGRDYRLKAPKYMVDEAKRRDSTYSVQMYVPTRLINKETGEIKEQEVFIGDLPLMTDRGTFIINGAERVIVNQIVRSPGVYYKAETDKHGRRTYTANLIPNRGAWLKFETDKNDLVWVRIDKTRKLSAQVLLKALGLSDGEIFDSLRHPEYFQKTIEKEGQFSEEEALLELYRKLRPGEPPTVNGGQQLLDSRFFDPKRYDLGKVGRHKLNRKLRLNIPEATRVLTPQDIVAAIDYLINLEFDIGNPDDIDHLGNRRVRSVGELLQNQVRVGLNRLERIIRERMTVSDADSLTPASLVNPKPLVAAIKEFFGSSQLSQFMDQTNPLAELTHKRRISALGPGGLTRERAGFAVRDIHPSHHGRICPIETPEGPNAGLIGSLATHARVNDFGFIETPFFPVVNGQIIKDNPAVYMTADEEDDLRVAPGDVPIDLNNNILGESVPVRYRQDFTVTSPKEVDYVAVSPVQIISVATSLIPFLEHDDANRALMGSNMQRQAVPLLRPERALVGTGLEAQAARDSGMVIISRTDGVVTYLDANWIKVEGTYELQKYQRSNQDTCLNQRPLVYEGAEVVAGQVMADGSATEGGEIALGQNVLITYMPWEGYNYEDAILISERLVYEDVYTSIHIEKYEIEARQTKLGPEEITREIPNVGEDALRQLDETGIIRIGAWVSSGDILVGKVTPKGESDQPPEEKLLRAIFGEKARDVRDNSLRVPNGEKGRVVDVRVFTREQGDELPPGANMVVRVYVAQKRKIQVGDKMAGRHGNKGIISRILPVEDMPYLPDGTPIDIVLNPLGVPSRMNVGQVFEALLGWAGQNLGARFKVTPFDEMYGEEASMETTHGKLKEAKEMTGKDWIFNPDNPGKIQLYDGRSGEPFDQAVTVGQSYMLKLVHLVDDKIHARSTGPYSLVTQQPLGGKAQQGGQRFGEMEVWALEAFGAAYTLQELLTVKSDDMQGRNEALNAIVKGKAIPRPGTPESFKVLMRELQSLCLDIAVHKLEDGTTEVDLMADVRRTPSRPTYESVSRSDLDDD
1880902 MTDKLLLPDLIEIQRASFRWFLEEGLIEELDSFSPITDYTGKLELHFIGKNYKLKRPKYDVDEAKRRDATYSVQMYVPTRLINKETGEIKEQEVFIGDLPLMTERGTFIINGAERVIVNQIVRSPGVYYKFEIDKSGRRTYSASLIPNRGAWLKFETDKNDMVWVRIDKTRKLSAQVLLKALGWTTAEILDGLRHPEYFQRTIEKEGDFSEEEALMELYRKLRPGEPPTVSGGQQLLDSRFFDPKRYDLGKVGRYKINRKLHLNIPDTVRVLTPQDILSAIDYLINLEFDLGSTDDIDHLGNRRVRSVGELLQNQVRVGLNRLERIIRERMTVSDADSLTPASLVNPKPLVAAIKEFFGSSQLSQFMDQTNPLAELTHKRRLSALGPGGLTRERAGFAVRDIHPSHHGRICPIETPEGPNAGLIGSLATHARVNPYGFITTPVFPVENGRVRLDRSPIYMTADEEDDVRVAPGDVPMDENGYILGESVPVRYRQEFTTTSPDQVDYIAVSPVQIISVATSLIPFLEHDDANRALMGSNMQRQAVPLLRPERPLVGTGLEAQAARDSGMVIVSRTAGEVVYVSAKEIRVDGEYELQKYQRSNQDTCLNQRPLVYSGERVVAGQVLADGSSTEGGELALGQNVTVVYMPWEGYNYEDAILISERLVAEDVYTSIHVEKFEIEARQTKLGPEEITREIPNVGEDALRQLDEHGIIRIGAWVESGDILVGKVTPKGESDQPPEEKLLRAIFGEKARDVRDNSLRVPNGEKGRVVDVRVFTREQGDELPPGANMVVRVYVAQKRKIQVGDKMAGRHGNKGIISKILPVEDMPFLPDGSPVDVVLNPLGVPSRMNVGQVFECLLGWAGEQLGMRFKVTPFDEMYGAEASRLAVHGKLQEARDETGKDWLFEPTNPGKITVYDGRTGEPFDRPVTVGKGYMLKLVHLVDDKIHARSTGPYSLVTQQPLGGKAQQGGQRFGEMEVWALEAFGAAYILQELLTVKSDDMQGRNEALNAIVKGKAIPRPGTPESFKVLMRELQSLCLDIAVHKSDDGTVEVDLMIDIRRAPTRPTYEVFAREGFDDE
2420338 MTNQSYLPDLVEIQRSSFRWFLEVGLIEELNSFSPITDYTGKLELHFLGKKYKLKEPKYDVDEAKRRDSTYAVQMYVPTRLINKETGEIKEQEVFIGDLPLMTDRGTFIINGAERVIVNQIVRSPGVYYKSETDKNGRRAYNASLIPNRGAWLKFETDKNDLVWVRIDKTRKLSAQVLLKALGLADNEIFDALRHPEYFQKTIEKEGQFSEEEALMELYRKLRPGEPPTVSGGRALLESRFFDPKRYDLGRVGRYKLNKKLRLNVPDTMRVLTPQDILAAVDYLINLEFDMGQTDDIDHLGNRRVRSVGELLQNQVRVGLNRLERIIKERMTVSESESLTPASLVNPKPLVAAIKEFFGSSQLSQFMDQTNPLAELTHKRRLSALGPGGLTRERAGFAVRDIHPSHYGRICPIETPEGPNAGLIGSLATHAKVNAYGFIETPYHRVHNGRVLLEEPPIYMTADEEDELRVAPGDLPVDADGVIRGDSVTVRYRQDFTTTSPDQVDFVAVSPVQIISVATSLIPFLEHDDANRALMGSNMQRQAVPLLKPERPLVGTGLEAQAARDSGMVIVSRTPGVVTYVDAQRIRVDGEYELQKYHRSNQDTCLNQRPIVFEGDEVVTGQVMADGSATEGGELALGQNILVAYMPWEGYNYEDAILISERLVYDDVYTSIHIEKYEIEARQTKLGPEEVTREIPNVGEDALRHLDEGGIIRVGAWVEAGDILVGKVTPKGESDQPPEEKLLRAIFGEKARDVRDNSLRVPNGEKGRVVDVRVFTREQGDELPPGANMVVRVYVAQKRKIQVGDKMAGRHGNKGIISRILPIDDMPYLPDGTPVDIVLNPLGVPSRMNVGQIFECLLAWAGECLGSRFKIVPFDEMHGQEMSRETINSKLMQAREKTGKDWLFSDAHPGKTVVYDGRTGEPFDRPITVGKAYMLKLVHLVDDKIHARSTGPYSLVTQQPLGGKAQQGGQRFGEMEVWALEAFGAAYTLQELLTVKSDDMQGRNEALNAIVKGKAIPRPGTPESFKVLMRELQSLGLDIAVHKVEDGSSEVDLMADLRRPPSRPTYESMLSDDIET-
1643526 MTNPTHLPDLVEIQRSSFRWFLEEGLIEELNSFSPITDYTGKLELHFLGKNYKLKEPKYDVDEAKRRDSTYAVQMYVPTRLINKETGEIKEQEVFIGDLPLMTERGTFIINGAERVIVNQIVRSPGVYYKSEVDKNGRRTYNASLIPNRGAWLKFETDRNGLVWVRIDKTRKLSAQVLLKALGLADSEIFDALRHPEFFQKTIEKEGQFSEEEALMELYRKLRPGEPPTVSGGLSLLESRFFDPKRYDLGRVGRYKLNKKLRLNVPDTVRVLTAQDILASIDYLINLEFDMGQIDDIDHLGNRRVRSVGELLQNQVRVGLNRLERIIKERMTVSDADTLTPASLVNPKPLVAAIKEFFGSSQLSQFMDQTNPLAELTHKRRLSALGPGGLTRERAGFAVRDIHPSHYGRICPIETPEGPNAGLIGSLATHARVNAYGFVETPYYRVANGRVCREESPVYMTADEEDDLRVAPGDVPINAEGYIQGDLVPVRYRQDFTTTTPDQVDFVAVSPVQIISVATSLIPFIEHDDANRALMGSNMQRQAVPLLRPERPLVGTGLEAQAARDSGMVIVSRTDGVVTYVDSQRIRVKEEYELQKYQRSNQDTCLNQRPIVFEGDEVEAGQVMADGSATEGGELALGQNILVTYMPWEGYNYEDAILISERLVYDDVYTSIHVEKYEIEARQTKLGPEEITREIPNVGEDSLRHLDETGIIRIGAWVEAGDILVGKVTPKGESDQPPEEKLLRAIFGEKARDVRDNSLRVPNGEKGRVVDVRVFTREQGDELPPGANMVVRVYVAQKRKIQVGDKMAGRHGNKGIISRILPIEDMPYLPDGTPVDIVLNPLGVPSRMNVGQIFECLLAWAGDNLGARFKMVPFDEMHGSEQSRQTVNRKLQQGRNKTGKDWLFDPEDAGKIQVYDGRTGEPFDRPVTVGKAYMLKLVHLVDDKIHARSTGPYSLVTQQPLGGKAQQGGQRFGEMEVWALEAFGAAYTLQELLTVKSDDMQGRNEALNAIVKGKAIPRPGTPESFKVLMRELQSLCLDIAVHKVEDGAVEVDLMADVRRTPSRPTYESMAKDEDDX-
1666905 MTNTTHLPDLVAIQRSSFRWFLEEGLIEELNSFSPITDYTGKLELHFIGRNYKLKEPKYSVDESKRRDSSYAVQMYVPTRLINKETGEIKEQEVFIGDLPLMTERGTFIINGAERVIVNQIVRSPGVYYKSDVDKNGRRTYNASLIPNRGAWLKFETDRNGLVWVRIDKTRKLSAQVLLKALGLSDAEISDRIRHYDFFEKTIEKEGQFSEEDALMELYRKLRPGEPPTVSGGLSLLESRFFDPKRYDLGRVGRYKLNKKLRLNVPDSTRVLTSDDILAAVDYLINLEFDMGQIDDIDHLGNRRVRSVGELLQNQVRVGLNRLERIIKERMTVSDSDTLTPASLVNPKPLVAAIKEFFGSSQLSQFMDQTNPLAELTHKRRISALGPGGLTRERAGFAVRDIHPSHYGRICPIETPEGPNAGLIGSLATHARVSNYGFIETPYYRVENGRVMRENAPIYMTADEEDDLRVAPGDIPINPEGYIQGDQVPVRYRQDFTTTTPDQVDFVAVSPVQIISVATSLIPFIEHDDANRALMGSNMQRQAVPLLRPERPLVGTGLEAQAARDSGMVIVSRTPGVVTYVDSERILVNGEYELQKYQRSNQDTCLNQRPIVFEGDEVEAGQVLADGSATEGGELALGQNILVAYMPWEGYNYEDSILISERLVIDDVYTSIHIEKYEIEARQTKLGPEEITREIPNVGEDSLRHLDESGIIRIGAWVESGEILVGKVTPKGESDQPPEEKLLRAIFGEKARDVRDNSLRVPNGEKGRVVDVRVFTREQGDELPPGANMVVRVYVALKRKIQVGDKMAGRHGNKGIISRILPQEDMPYLPDGTPLDIVLSPLGVPSRMNVGQIFECMLAWAGDNLNARFKMVPFDEMHGTDQSRQTVNRKLQQARDKTGKDWVYNPQNAGKIQVYDGRSGEPFDQPVTVGKAYMLKLVHLVDDKIHARSTGPYSLVTQQPLGGKAQQGGQRFGEMEVWALEAFGAAYTLQELLTVKSDDMQGRNEALNAIVKGKAIPRPGTPESFKVLMRELQSLCLDIAVHKVEDGNAEVDLMSDVRRAPNRPTYESMSKGDDED-
2055792 ----------------------------------------------------------------------------------------------------------------------------------------------------------------------------------------------------------------------------------------------------------------------------------------------------------------------------------------------------------------------------------------------------------------------------------------------------------------------------------------------------------------------------------------------------------------------------------------------------------------------RSNQDTCLNQRPLSYEGDRVVAGQVLADGSSTEGAELALGHNILVAYMPWEGYNYEDAMLISERL--------XHIEKYEIEARQTKLGPEEITREIPNVGEDALRQLDEQGIIRKGAWVEASDILVGKVTPKGESDQPPEEKLLRAIFGEKARDVRDNSLRVPNGEKGRVVDVRVFTREQGDELPPGANMVVRVYVAQKRKIQVGDKMAGRHGNKGIVSRILPKEDMPYLPDGTPVDMVLNPLGVPSRMNVGQIFECLLGWAGENLSMRFKMVPFDEMHGAEKSRETVHGKLQEARDKTGKPWVFNEKHPGKTIVYDGRTGEAFDRPITVGIAYMLKLVHLVDDKIHARSTGPYSLVTQQPLGGKAQQGGQRFGEMEVWALEAFGAAYTLQELLTVKSDDMQGRNEALNAIVKGKAIPRPGTPESFKVLMRELQSLCLDIAVHKVDDGSVEVDLMADVRRSPSRPTYESLSRDEFDEE
1880991 MSNQPTLPDLIEIQRASFRWFLESGLIEELDSFSPISDYTGKLELHFMGKDFKLKRPKYDVDEAKRRDSTYAVQMYVPTRLINKETGEIKEMEVFIGDLPLMTERGTFIINGAERVIVNQIVRSPGVYYKSETDKNGRRSYNASLIPNRGAWLKFETDKNDLVWVRIDKTRKLSAQVLLKALGLTDSEILDSLRHPEYFQKTIEKEGQFGEEEALMELYRKLRPGEPPTVAGGEQLLNSRFFDPKRYDLGKVGRYKLNKKLRLNIPDSVRTLTPTDILTCVDYLINLEFDVGTCDDIDHLGNRRVRSVGELLQNQVRVGLNRLERIIRERMTVSDAESLTPASLVNPKPLVAAIKEFFGSSQLSQFMDQTNPLAELTHKRRLSALGPGGLTRERAGFAVRDIHPSHYGRICPIETPEGPNAGLIGSLATHARVNPYGFLETPFYPVVKGKIVRDRPPIYMTADEEDDLRVAPGDIRTDADGNIQGESVPVRYRQEFTTTTPMQVDYVAVSPVQIISVATSLIPFLEHDDANRALMGSNMQRQAVPLLLPERPLVGTGLEAQAARDSGMVVVSKFDGEVIYIDATRIIVNSEYELQKYQRSNQDTCLNQRPLIYEGDFVVAGQVLADGSSTEGAELALGHNILVVYMPWEGYNYEDAMLISEKLVYGDVYTSIHIEKYEIEARQTKLGPEEITREIPNVGEDALRQLDEQGIIRIGAWVEASDILVGKVTPKGESDQPPEEKLLRAIFGEKARDVRDNSLRVPNGEKGRVVDVRVFTREQGDELPPGANMVVRVYVAQKRKIQVGDKMAGRHGNKGIVSRILPVEDMPFLPDGTPVDLVLNPLGVPSRMNVGQIFECLLGWAGENLGMRFKIVPFDEMHGAEKSRESVHGKLQEAREKTGKDWIFSEEHPGKSKVYDGRTGEAFDRPVTVGVAYMLKLVHLVDDKIHARSTGPYSLVTQQPLGGKAQQGGQRFGEMEVWALEAFGAAYTLQELLTVKSDDMQGRNEALNAIVKGKAIPRPGTPESFKVLMRELQSLCLDIAVHKVEDGSVEVDLMADVRRSPSRPTYESISRDEIEDD
1781255 MNQTTMLPDLVEIQRASFRWFLEEGLIEELDSFSPISDYTGKLELHFIGKDYKLKRPKYEVDEAKRRDATYAVQMYVPTRLINKEAGTMIEQEVFIGELPLMTDRGTFIINGAERVIVNQIVRSPGVYYKSETDKNGRRTYNASLIPNRGAWLKFETDKNDLVWVRIDKTRKLSAQVLLKALGLSTNEILDALRHPDYFQKTIDKEGDYSDEDALMELYRKLRPGEPPTVTGGAQLLESRFFDPKRYDLGKVGRYKLNKKLHLNVPETKRVLTPEDILSAIDYLINLEYDIGSIDDIDHLGNRRVRSVGELLQNQVRVGLNRLERIIRERMTVSDAEHLTPTSLVNPKPLVAAIKEFFGSSQLSQFMDQTNPLAELTHKRRLSALGPGGLTRERAGFAVRDIHPSHYGRICPIETPEGPNAGLIGSLATHARVNQYGFIETPFYPVETGRVLRDRLPAYMTADEEDDLRVAPGDIPTDEAGKILGDIIPVRYRQEFTTTSPDQVDYVAVSPVQIISVATSLIPFLEHDDANRALMGSNMQRQAVPLLKPERPLVGTGLEAQAARDSGMVIISKYDGEVTYVDATQIRVSAAYEVQKYQRSNQDTCLNQRPIVRVGDKVKSGQVLADGSATEGGELALGQNILVAYMPWEGYNYEDAILISERLVYDDIYTSIHIEKYEIEARQTKLGPEEITREIPNVGEDALRQLDEDGIIRIGAWVEAGDILVGKVTPKGESDQPPEEKLLRAIFGEKARDVRDNSLRVPNGEKGRVVDVRVFTREQGDELPPGANMVVRVYVAQKRKIQVGDKMAGRHGNKGIISRILPIEDMPYLPDGRPVDIVLNPLGVPSRMNVGQVFECLLGWAGENLEKRFKVVPFDEMHGDQMSRETVHGKLQEAADETGYDWLFNSDHPGKTQVFDGRTGEPFDRPVTVGKAYMLKLVHLVDDKIHARSTGPYSLVTQQPLGGKAQQGGQRFGEMEVWALEAFGAAYTLQELLTVKSDDMQGRNEALNAIVKGKAIPRPGTPESFKVLMRELQSLCLDIAVHKVEDGTVEVDLMADVRRSPNRPTYESITPEELEDE
317619  MTTPTTLPDLVEIQRSSFRWFLEEGLVEELESFSPISDYTGKLELHFLGKSYRLKSPRYDLAEAKRRDGTYAVQMYVPTRLINKETGEIKEQEVFIGDLPLMTDRGTFIINGAERVIVNQIVRSPGVYYKSETDKNGRRTYNASLIPNRGAWLKFETDKNSLVWVRIDKTRKLSAQVLLKALGLTDNEIFDALRHPEYFQKTIEKEGQYSEDEALMELYRKLRPGEPPTVGGGHQLLESRFFDPKRYDLGRVGRYKLNKKLHLTVPDSTRVLTPQDILAAIDYLINLEFDIGNIDDIDHLGNRRVRSVGELLQNQVRVGLNRLERIIRERMTVSDADSLTPASLVNPKPLVAAIKEFFGSSQLSQFMDQTNPLAELTHKRRLSALGPGGLTRERAGFAVRDIHPSHYGRICPIETPEGPNAGLIGSLATHARVNSYGFIETPFRKVDNGRIRWDLAAQYMTADEEDDLRVAPGDLSTDEDGYILGETVPVRYRQDFTTTTPDQVDYVAVSPVQIISVATSLIPFIEHDDANRALMGSNMQRQAVPLLRPERPLVGTGLEAQAARDSGMVIVSRTDGEVVYVDANQIVVEGEYTIQKYHRSNQDTCLNQRPLVFEGDEVVAGQVLADGSATEGGELALGQNVLVAYMPWEGYNYEDAILISERLVQEDVYTSIHIEKYEIEARQTKLGPEEITREIPNVGEDALRHLDENGIIRIGAWVDAGDILVGKVTPKGESDQPPEEKLLRAIFGEKARDVRDNSLRVPNGEKGRVVDVRIFTREQGDELPPGANMLVRVYVAQKRKIQVGDKMAGRHGNKGIISRILPIEDMPYLPDGTPLDIVLNPLGVPSRMNVGQIFECLLGWAGENLATRFKITPFDEMYGAEISRETVNGKLEAARRRKGK-WVFNPEEPGKIQVYDGRTGEPFDRPVTVGKAYMLKLVHLVDDKIHARSTGPYSLVTQQPLGGKAQQGGQRFGEMEVWALEAFGAAYTLQELLTVKSDDMQGRNEALNAIVKGKSIPRPGTPESFKVLMRELQSLCLDISVHKLDGSLTEVDLMLDPRRPPSRPTYESISRDDSDDD
1982223 MTNTTGLPDLIEIQRSSFRWFLETGLIEELESFSPISDYTGKLELHFLARDYKLKQPKYDVDDAKRRDSTYSVQMYVPTRLINKETGEIKEQEVFIGDLPLMTERGTFIINGAERVIVNQIVRSPGVYYKSEIDKNQRRTYSASLIPNRGAWLKFETDKNDLVWVRIDKTRKLSAQILLKALGLTNNEIFDALRHPDYFQKTIEKEGEFSEEDALMELYRKLRPGEPPTITGGEQLLQNRFFDPKRYDLGRVGRHKLNRKLRLSVPDSTRVLTPTDILSAIDYLINLEYDIGETDDIDHLGNRRVRSVGELLQNQIRVGLNRLERIIRERMTVGDAETLTPASLVNPKPLVAAIKEFFGSSQLSQFMDQTNPLAELTHKRRLSALGPGGLTRERAGFAVRDIHPSHYGRICPIETPEGPNAGLIGSLATHARVNPYGFIETPYYPVENGRVRRDLLPVYMTADEEDDLRVAPGDISYDSEGHILGDLVPVRYRQDFTKTSPDQVDYVAVSPVQIVSVATSLIPFLEHDDANRALMGSNMQRQAVPLLRPERPFVGTGLEAQAARDSGMVIVSRTDGEVSYVDGAKIRVEGEYELQKYQRSNQDTCLNQRPLVYEGDQVVAGQVLADGSSTEGAELALGHNVLVAYMPWEGYNYEDAILISERLVYDDVYTSIHIEKFEIEARQTKLGPEEITREIPNVGEDSLRQLDASGIIRIGAWVESGDILVGKVTPKGESDQPPEEKLLRAIFGEKARDVRDNSLRVPNGEKVRVVDV-----------------------------------------------------------------------------------------------------------------------------------------------------------------------------------------------------------------------------------------------------------------------------------------------------------------
282423  MASLTVLPDLIEIQRSSFRWFLEAGLIEELESFSPITDYTGKLELHFLAKDYKLKRPKYDVDEAKRRDSTYAVQMYVPTRLINKETGEIKEQEVFIGDLPLMTERGTFIINGAERVIVNQIVRSPGVYYKSEIDKNGRRTYSASLIPNRGAWLKFETDKNDLVWVRIDKTRKLSAQVLLKALGLTNNEIFDALRHPEYFEKTIEREGEFSEDDALMELYRKLRPGEPPTVAGGEQLLNNRFFDAKRYDLGRVGRYKLNKKLRLTIPDTTRVLTSVDILSAIDYLINLEFDIGETDDIDHLGNRRVRSVGELLQNQIRVGLNRLERIIRERMTVSDADALTPASLVNPKPLVAAIKEFFGSSQLSQFMDQTNPLAELTHKRRLSALGPGGLTRERAGFAVRDIHPSHYGRICPIETPEGPNAGLIGSLATLARVNPYGFIATPYNKVENGKVRLDLPAVYMTADEEDDLRVAPGDISTDAEGTILGDIVPVRYRQEFTTTTPMQVDYAAVSPVQIVSVATSLIPFLEHDDANRALMGSNMQRQAVPLLRPERPLVGTGLEAQAARDSGMVIVSRMDGEISYIDGSRIIVNSEYELQKYQRSNQDTCLNQRPLVYEGDQVVAGQVLADGSSTEGAELALGHNILVTYMPWEGYNYEDAILISERLVQEDIYTSIHVEKYEIEARQTKLGPEEITREIPNVGEDSLRQLDGNGIIRVGAWVESGDILVGKVTPKGESDQPPEEKLLRAIFGEKARDVRDNSLRVPNGEKGRVVDVRVFTREQGDELPPGANMVVRVYVAQKRKIQVGDKMAGRHGNKGIVSRILPIEDMPYLPDGRAVDIVLNPLGVPSRMNVGQIFECLLGWAGQNLKKRFKVVPFDEMHGPEMSRETVHGKLKEARDKTKKDWLFNENYPGKSIVYDGRTGEPFDQPVTVGIAYMLKLVHLVDDKIHARSTGPYSLVTQQPLGGKAQQGGQRFGEMEVWALEAFGAAYTLQELLTVKSDDMQGRNEALNAIVKGKTIPRPGTPESFKVLMRELQSLCLDIAVHKVDEGGVEVDLMADINFAPAKPTYDSSSV---EED
195253  MASNQTLPDLVEIQRASFRWFLEEGLIEELASFSPITDYTGKIELHFLAQNYKLKQPKYSVDEAKRRDATYSMQMYVPTRLINKENGNIIDQDVFIGDLPLMTDRGTFIINGAERVIVNQIVRSPGVYYKSETDKNGRRSYNASLIPNRGAWLKFETDKNDLIWVRIDKTRKLSAHVLLKALGLSDGEIMERMRHPEYYQKTIEKEGKFTEEDALLELYRKLRPGEPPTVSGGQQLLESRFFDPKRYDLGRVGRYKLNKKLQLTIPDTTRVLTPEDILAAIDYLINLEFDLGSVDDIDHLGNRRVRSVGELLQNQVRVGLNRLERIIRERMTVSDTDNLSPASLVNPKPLVAAIKEFFGSSQLSQFMDQTNPLAELTHKRRLSALGPGGLTRERAGFAVRDIHPSHYGRICPIETPEGPNAGLIGSLATHARVNEYGFIETPFYPVKDGKVLKEQAPLYMTADEEDDKRVAPGDIPTDEQGYILGEVVPVRYRQDFTTTTPDQVDFVAVSPVQIISVATSLIPFLEHDDANRALMGSNMQRQAVPLLRSTRPLVGTGLESQAARDSGMVILSRTDGEVTYVAANLIKVQGSYYLQKYHRSNQDTCLNQRPLVFAGDQVKAGQVIADGSATEGGELALGQNIMVAYMPWEGYNYEDAILISERLVQEDIYTSIHVEKYEIEARQTKLGPEEITREVPNVSEDSLRQLNETGIIRVGAYVESGDILVGKVTPKGESDQPPEEKLLRAIFGEKARDVRDNSLRVPNGERGRVVDVRVFTREQGDELPPGANMVVRVYVAQKRKIQVGDKMAGRHGNKGIISRILPAEDMPFLPDGTPVDIVLNPLGVPSRMNVGQVYECLLGWAGQNLGMRFKITPFDEMHGLEKSRETVHEKLRQAREATGHDWVFDPENPGKLQVFDGRTGEPFDRPITVGMAYMLKLVHLVDDKIHARSTGPYSLVTQQPLGGKAQQGGQRFGEMEVWALEAYGAAYILQELLTVKSDDMQGRNEALNAIVKGQSIPRPGTPESFKVLMRELQSLCLDISVKKVDDDFPEVDLMADVRRAPARPTYESLNAEDLDES
197221  MASNQTLPDLVEIQRASFRWFLEEGLIEELESFSPITDYTGKIELHFLAKDYRLKEPKYSVDEAKRRDATYSMQMYVPTRLINKENGNIIDQDVFIGDLPLMTDRGTFIINGAERVIVNQIVRSPGVYYKSETDKNGRRTYNASLIPNRGAWLKFETDKNDLLWVRIDKTRKLSAHVLLKALGLTDSEILERLRHPEYYQKTVEKEGKFSEEEALIELYKKLRPGEPPTVSGGQQLLESRFFDPKRYDLGRVGRYKLNRKLQLNIPDSVRILTPEDILAAIDYLINLEFDLGTIDDIDHLGNRRVRSVGELLQNQVRVGLNRLERIIRERMTVSDTDSLTPTSLVNPKPLVAAIKEFFGSSQLSQFMDQTNPLAELTHKRRLSALGPGGLTRERAGFAVRDIHPSHYGRICPIETPEGPNAGLIGSLATHARVNEYGFIETPFYPVKDGRVLKDQPPIYMTADEEDDKRVAPGDVPTDENGYILGDVVPVRYRQDFTTTTPDQVDYVAVSPVQIISVATSLIPFLEHDDANRALMGSNMQRQAVPLLRPQRPLVGTGLEAQAARDSGMVILSQTNGVVSYVDANQIRVNGTYTLQKYQRSNQDTCLNQRPIVFVGDRVQAGQVIADGSATEGGELALGQNILVAYMPWEGYNYEDAILISERLVQEDVYTSIHIEKYEIEARQTKLGPEEITREVPNVSEEALRQLDENGIIRIGAFVEAGDILVGKVTPKGESDQPPEEKLLRAIFGEKARDVRDNSLRVPNGEKGRVVDVRVFTREQGDELPPGANMVVRVYVAQKRKIQVGDKMAGRHGNKGIISRILPVEDMPFLPDGRPVDIVLNPLGVPSRMNVGQVYECLLGWAGACLGRRFKITPFDEMHGKEKSRETVHAKLQEARDVTGQDWVFNPENPGKMVVYDGRTGEPFDRPVTVGMAYMLKLVHLVDDKIHARSTGPYSLVTQQPLGGKAQQGGQRFGEMEVWALEAYGAAYILQELLTVKSDDMQGRNEALNAIVKGQSIPRPGTPESFKVLMRELQSLCLDISVRKAFDDDPEVDLMVDVRRTPARPTIDYSALDDTDDK
1671698 MTHDTNMPDLIEIQRASFRWFLEYGLIEELESYSPITDYTGKLELHFIAKNYKLKQPKYSVEESKRRDSSYAVQMYVPTRLINKETGEIKEQEVFIGDLPLMTDRGTFIINGAERVIVNQIVRSPGVYYKSETDKSGRRTYNASLIPNRGAWLKFETDKNDLVWVRIDKTRKLSAQVLLKALGLGDSEIFDSFRHPDYFQKTIEKEGQYGEEEALLELYRKLRPGEPPTIAGGEQLLHSRFFDQKRYDLGRVGRYKLNNKLRLNLPNTVRVLTKEDILASIDYLINLEYDIGQTDDIDHLGNRRVRSVGELLQNQIRVGLNRLERIIRERMTVSEADTLTPTSLVNPKPLVAAIKEFFGSSQLSQFMDQTNPLAELTHKRRISALGPGGLTRERAGFAVRDIHPSHYGRICPIETPEGPNAGLIGSLANHAKVNGYGFIETPYYPVENGRVLRDGKPIYMTADAEDDLRVAPGDIMTDAEGKILGDVVPVRYRQDFTTTSPQQVDYVAVSPVQVVSVATSLIPFLEHDDANRALMGSNMQRQAVPLLNPDRPLVGTGLEAQAARDSGMVVVTRTDGEVSYVDSTKISVEGDYPLHKYQRSNQDTCLNQRPLVYEGDQVVAGQVLADGSSTEGAELALGQNVLVAYMPWEGYNYEDAILISERLVYDDVYTSIHIEKFEIEARQTKLGPEEITREIPNVGEDGLRNLDEQGIIRVGAWVQSGDILVGKVTPKGESDQPPEEKLLRAIFGEKARDVRDNSLRVPNGEKGRIVDVRVFTREKGDELPPGANMVVRVYVAQKRKIQVGDKVAGRHGNKGIISRILPIEDMPYLPDGRPLDVVLNPLGVPSRMNVGQIFECLLGWAGEILSVRFKCVPFDEMHGAEKSRETVHRMLQLARDNSGQDWAFDENHPGKLWVYDGRTGERFDRPVTVGVAYMLKLVHLVDDKIHARSTGPYSLVTQQPLGGKAQQGGQRFGEMEVWALEAFGAAYTLQELLTVKSDDMQGRNEALNAIVKGKAIPRPGTPESFKVLMRELQSLCLDIAAHKVDDGTVEVDLMADIKRTPSRPVYESLSS---ENE
203124  MTYNTNMPDLIEIQRASFRWFLEYGLIEELDSYSPITDYTGKLELHFIAKNYKLKQPKYSVEESKRRDSSYAVQMYVPTRLINKETGEIKEQEVFIGDLPLMTDRGTFIINGAERVIVNQIVRSPGVYYKSETDKSGRRTYNASLIPNRGAWLKFETDKNDLVWVRIDKTRKLSAQVLLKALGLGDSEIFDSLRHPDYFQKTIEKEGQYGEEEALLELYRKLRPGEPPTIAGGEQLLHSRFFDQKRYDLGQVGRYKLNNKLRLNLPNTVRVLTKEDILASIDYLINLEYDIGQTDDIDHLGNRRVRSVGELLQNQIRVGLNRLERIIRERMTVSESETLTPTSLVNPKPLVAAIKEFFGSSQLSQFMDQTNPLAELTHKRRISALGPGGLTRERAGFAVRDIHPSHYGRICPIETPEGPNAGLIGSLANHAKVNSYGFIETPYYPVENGRVLRDRTPIYMTADAEDDLRVAPGDIMTDAEGKILGDVVPVRYRQDFTTTNPQQVDYVAVSPVQVVSVATSLIPFLEHDDANRALMGSNMQRQAVPLLNPDRPLVGTGLEPQAARDSGMVVVTRTDGEVSYVDSTKISVEGDYPLCKYQRSNQDTCLNQRPLVFEGDQVVAGQVLADGSSTEGAELALGQNVLVAYMPWEGYNYEDAILISERLVYDDVYTSIHIEKFEIEARQTKLGPEEITREIPNVGEDGLRNLDEQGIIRVGAWVQSGDILVGKVTPKGESDQPPEEKLLRAIFGEKARDVRDNSLRVPNGEKGRIVDVRVFTREKGDELPPGANMVVRVYVAQKRKIQVGDKVAGRHGNKGIISRILPIEDMPYLPDGTPIDVVLNPLGVPSRMNVGQIFECLLGWAGEILSVRFKCVPFDEMHGPEKSRETVHLMLKLARDNSGKDWVFDEKHPGKIWVFDGRTGERFDRPVTVGIAYMLKLVHLVDDKIHARSTGPYSLVTQQPLGGKAQQGGQRFGEMEVWALEAFGAAYTLQELLTVKSDDMQGRNEALNAIVKGKAIPRPGTPESFKVLMRELQSLCLDIAAHKVDDGTVEVDLMADLKRTPSRPIYESLST---EGN
1947904 MNKPTTLPDLVEIQRESFRWFLEEGLIEELDSFSPITDYTGKMELHFVARNYKLKRPKYTVEESKRRDATYAVQMYVPTRLVNKETGEIKEMEVFIGDLPLMTDRGTFIINGAERVIVNQIVRSPGVYYKEEVDKNGRRTFNASLIPNRGAWLKFEIDKNDLVWVRIDKTRKLSAQVLLKAIGLADNEILDAFTHAEFFQKTIDKEGQFDEDEALKELYRKLRPGEPPTESGGRELLRSRFFDPKRYDLGKVGRYKLNKKLRLTIPDQVRVLTEKDILAVVNYLINLKFDLGQIDDIDHLGNRRVRSVGELLQNQVRVGLNRLERIIRERMTVADVDSLTPTSLVNPKPLVAAIKEFFGSSQLSQFMDQTNPLAELTHKRRLSALGPGGLTRERAGFAVRDIHPSHYGRICPIETPEGPNAGLIGSLATHARVNQYGFIETPYYRVENGRVRRDLPPVYLTADEEDEFRVAAGDLPTTTDGQITIDLVTVRYRQEFGTAARHEVDYVAVSPVQIISVAASLIPFLEHDDANRALMGSNMQRQAVPLLRPERPLVGTGLEPQAARDSGMVVISRVEGEVSYVSADEIRVQGVYRLQKYQRSNQDTCLNQRPLIFVGDRVKAGQVIADGSSTEGGELALGQNVLVAYMPWEGYNYEDAILISERFVYEDVYTSIHVEKFEIEARQTKLGPEEITREIPNVGEEALRQLDEQGIIRPGAWVQSGDILVGKVTPKGESDQPPEEKLLRAIFGEKARDVRDNSLRVPNGERGRVVDVRVFTREQGDELPPGANMVVRVYVAQKRKIQVGDKMAGRHGNKGIISRILPKEDMPYLADGTPIDIVLNPLGVPSRMNVGQVFECLLGWAAENLDVRFKVVPFDEMYGEEASRALIHHQLRNAQSATGDEWIFNPDNCGKLQVFDGRTGEPFDQPVTVGRAYMLKLVHLVDDKIHARSTGPYSLVTQQPLGGKAQQGGQRFGEMEVWALEAYGAAYTLQELLTVKSDDMTGRNEALNAIVKGNAIPRPGTPESFKVLVRELQSLCLDVSVHKLDDGSTEVDLMVDLRRTPSRPTYESFRSDDFDED
685565  MNKPTVLPDLVEIQRESFRWFLEEGLIEELESFSPITDYTGKMELHFIAKDYKLKRPKYSVDESKRRDATYAVQMYVPTRLINKETGEIKEQEVFIGDLPLMTDRGTFIINGAERVIVNQIVRSPGVYYKQEIDKNGRRTYNASLIPNRGAWLKFETDKNDLVWVRIDKTRKLSAQVLLKAIGLSDAEILDALTHREYFQKTIDKEGQFDEDEALKELYRKLRPGEPPTESGGRELLRSRFFDPKRYDLGKVGRYKLNKKLRLNTPDTVRVLTEKDILTAINYLINLKFDIGEIDDIDHLGNRRVRSVGELLQNQVRVGLNRLERIIRERMTVSDVDALTPASLVNPKPLVAAIKEFFGSSQLSQFMDQTNPLAELTHKRRLSALGPGGLTRERAGFAVRDIHPSHYGRICPIETPEGPNAGLIGSLATHARVNQYGFIETPYYAVENGKVLKNQEPIYMTADEEDEFRVAPGDVATNEEGYIFNEIVPIRYRQEWGTASPEEIDYVAVSPVQIISVATSLIPFLEHDDANRALMGSNMQRQAVPLLRPERPLVGTGLEAQAARDSGMVIVSRVTGEVSYVSADEIRVTGIYRLQKYQRSNQDTCLNQRPLVWVGDSVVAGQVLADGSATEGGEIALGQNILVAYMPWEGYNYEDAILINERLVIDDVYTSIHVEKYEIEARQTKLGPEEITREIPNVGEDSLRNLDEQGIIRIGAWVSSGEILVGKVTPKGESDQPPEEKLLRAIFGEKARDVRDNSLRVPNGEKGRVVDVRVFTREQGDELPPGANMVVRVYVAQKRKIQVGDKMAGRHGNKGIISRILPKEDMPFLPDGTPLDIVLNPLGVPSRMNVGQVFECLLGWAAENLNARFKIVPFDEMYGEEASRELVHGQLEHARNHTGKDWIFNDGFPGKLTVYDGRTGEPFDQPVTVGKAYMLKLVHLVDDKIHARSTGPYSLVTQQPLGGKAQQGGQRFGEMEVWALEAFGAAYILQELLTVKSDDMTGRNEALNAIVKGHAIPRPGTPESFKVLVRELQSLCLDVSVHKLEDGSTEVDLMVDVRRTPSRPTYESIYRGDIDED
82654   MNKPTALPDLVEIQRESFRWFLEEGLIEELASFSPITDYTGKIELHFVGKDYKLKKPKYAVDEAKRRDATYSVQMYVPTRLINKETGEIKEQEVFIGDLPLMTDRGTFIINGAERVIVNQIVRSPGVYYKSETDKNSRRTYNASLIPNRGAWLKFETDKNDLVWVRIDKTRKLSAQILLKALGLSDADIFDSLRHPEYFQKTIEKEGQYNEEDALLELYRKLRPGEPPTVAGGQQLLESRFFDPKRYDLGRVGRYKINRKLRLNVAETTRVLTPEDILSAINYLINLEYDVGQTDDIDHLGNRRVRSVGELLQNQVRVGLNRLERIIRERMTVSEADVLTPASLVNPKPLVAAIKEFFGSSQLSQFMDQTNPLAELTHKRRLSALGPGGLTRERAGFAVRDIHPSHNGRICPIETPEGPNAGLIGSLATHARVNQYGFIEAPYLPVEDGLIRYDLTPIYMTADEEDEFRVAPGDVPMNEEGWITADFVPVRYRQEFGTAEPNDLDYVAVSPVQIISVATSLIPFLEHDDANRALMGSNMQRQAVPLLRPERPLVGTGLEAQAARDSGMVIVSRSDGEVIYSSADEIRVGGNYYLQKYQRSNQDTCLNQRPIAARGDRVVKGQILADGSATEGGELALGQNILVAYMPWEGYNYEDAILINERLVIDDVYTSIHIEKYEIEARQTKLGPEEITREIPNVGEDSLRQLDEQGIIRVGAWVEAGDILVGKVTPKGESDQPPEEKLLRAIFGEKARDVRDNSLRVPNGEKGRVVDVRLFTREQGDELPPGANMVVRVYVAQKRKIQVGDKMAGRHGNKGIISRILPKEDMPYLEDGTAVDIVLNPLGVPSRMNVGQVFECLLGWAGQNKDVRYKITPFDERHGEEMSRNSVHQQLKEAQRAIGEEWIFNPDNPGKLTVYDGRTGEKFDQPVTVGKAYMLKLVHLVDDKIHARSTGPYSLVTQQPLGGKAQQGGQRFGEMEVWALEAFGAAYTLQELLTVKSDDMTGRNESLNAIVKGHAIPRPGTPESFKVLVRELQSLCLDVSVHKLDDGSTEVDLMVDMRRTPSRPTYESIYRSE-DEE
1173263 MNKPTALPDLVEIQRESFRWFLEEGLIEELDSFSPITDYTGKMELHFVGKEFKLRSPKYSVDEAKRRDATYAVQMYVPTRLINKETGEIKEQEVFIGDLPLMTDRGTFIINGAERVIVNQIVRSPGVYFKLDIDKNSRRTYNASLIPNRGAWLKFETDKNDLVWVRIDKTRKLSAQVLLKALGLTDAEIFDSLRHPEYFQKTIDKEGQFGEEEALMELYRKLRPGEPPTVSGGHQLLESRFFDPKRYDLGKVGRYKLNKKLHLNIPDDKRVLTSEDILASINYLINLEFDVGQIDDIDHLGNRRVRSVGELLQNQVRVGLNRLERIIRERMTVSDSDSLTPASLVNPKPLVAAIKEFFGSSQLSQFMDQTNPLAELTHKRRISALGPGGLTRERAGFAVRDIHPSHYGRICPIETPEGPNAGLIGSLATHARVNQYGFIETPYYPVEAGRVRRDLAPVYMTADEEDELRVAPGDIPTDESGKITSDLVPVRYRQEFGTASPTEVDYVAVSPVQIISVATSLIPFLEHDDANRALMGSNMQRQAVPLLRPERPLVGTGLEPQAARDSGMVVVSRTDGYVSYVSADEIRVGGAYYLHKYQRSNQDTCLNQRPIVFVGDRVVTGQVMADGSATEGGELALGQNILVAYMPWEGYNYEDAILINERLVYDDVYTSIHIEKFEIEARQTKLGPEEITREIPNVGEDTLRQLDEQGIIRTGAWVEAGDILVGKVTPKGESDQPPEEKLLRAIFGEKARDVRDNSLRVPNGEKGRVVDVRVFTREQGDELPPGANMVVRVYVAQKRKIQVGDKMAGRHGNKGIISRILSKEDMPYLEDGTPLDIVLNPLGVPSRMNVGQVFECLLAWAGENRDVRFKITPFDEMHGEEMSRASVHEQLAQAQRETGDEWLFNPENPGKLTVYDGRTGEPFDQPVTVGKAYMLKLVHLVDDKIHARSTGPYSLVTQQPLGGKAQQGGQRFGEMEVWALEAFGAAYTLQELLTVKSDDMTGRNESLNAIVKGKAIPRPGTPESFKVLVRELQSLCLDVSVHKLEDGKTEVDLMVDIRRVPARPTYES-YNKD-DED
111611  MTNNSTLPDLVEIQRASFRWFLQDGLIEELSSFSPITDYTGKLELHFLAADYKLKEPKYGVDEAKRRDSTYAVQMYVPTRLVNKETGEIKEQEVFIGDLPLMTERGTFIINGAERVIVNQIVRSPGVYYKSDIDKNGRRTFNASIIPNRGAWLKIETDKNDLVWVRIDKTRKLSAQILLKALGLSDSEIFDSLRHPEYFQKTLDREGQFSEEEALMELYRKLRPGEPPTVAGGSQLLESRFLDPKRYDLGKVGRYKLNRKLRVNVPDQVRVLTPEDILAAVDYLINLEYDIGATDDIDHLGNRRVRSVGELLQNQVRVGLNRLERIIRERMTVSESDNLTPASLVNPKPLVAAIKEFFGSSQLSQFMDQTNPLAELTHKRRLSALGPGGLTRERAGFAVRDIHPSHYGRICPIETPEGPNAGLIASLATHARVNEYGFLETPFYPVENGRVLQDGPPIFMTADEEDDVRVAPGDIPVDENGYILGDTVAVRYRQDFTTTTPDQVDYLAISPVQVISVATSLIPFLEHDDANRALMGSNMQRQAVPLLCPERPLVGTGLEAQAARDSGMVVVSQLEGVVSYVDATHVTIDGTYVLQKYQRSNQDTCLNQRPIVQEGERVVPGQILADGSATEGGELALGHNILVVYMPWEGYNYEDAILISERLVHDDVYTSIHIEKYEIEARATKLGPEEITREIPNVGEDALSNLDESGIIRIGAWVESGDILVGKVTPKGESDQPPEEKLLRAIFGEKARDVRDNSLRVPNGERGRVVDVRVFTREQGDELPPGANMVVRVYVAQKRKIQVGDKMAGRHGNKGIISRILPIEDMPYLPDGTPADIVLNPLGVPSRMNVGQIFECLLGWGGYLLDERYKLIPFDEMHGSEMSRESVHAKLQEARETTGHDWVFDQDNPGKVTVYDGRTGEPFDRPVTVGIAYMLKLVHLVDDKIHARSTGPYSLVTQQPLGGKAQQGGQRFGEMEVWALEAFGASYTLQELLTVKSDDMQGRNEALNAVVKGQPIPRPGTPESFKVLMRELQSLGLDVSVHKVEEGEVEVDLMAEK--APRQPTIEISQAEEIREQ
1947889 MNQITTLPDLVEIQRSSFRWFLEEGLIEELDSFSPISDYTGKLELHFIGKNYKLKRPKYEVDEAKRRDATYAVQMYVPTRLINKETGEIKEQEVFIGELPLMTDRGTFIINGAERVIVNQIVRSPGVYYKSETDKNGRRTYNASLIPNRGAWLKFETDKNGLVWVRIDKTRKLSAQVLLKALGMSTGEILEGLRHPDYFQKTIEKEGDFSDEEALLELYRKLRPGEPPTVNGGQQLLESRFFDPKRYDLGKVGRYKLNRKLGLTVPASIRVLTPKDIMSAINYLINLEFDLGSIDDIDHLGNRRIRSVGELLQNQVRVGLNRLERIIRERMTVSDSDSLTPTSLVNPKPLVAAIKEFFGSSQLSQFMDQTNPLAELTHKRRLSALGPGGLTRERAGFAVRDIHPSHYGRICPIETPEGPNAGLIGSLATHAKVNEFGFIATPYYRVENGYVRRDLAPLFMTADEEDDLQVAPGDISCDEEGKILGEIIPVRYRQEFTTAAPTQVDYVAVSPVQIISVATSLIPFLEHDDANRALMGSNMQRQAVPLLRPERPLVGTGLEPQAARDSGMVIVSKTNGVVSFVDATRIQVEGEYQLQKYQRSNQDTCLSQRPIVYEGDRVLVGQILADGSATEGGELALGQNILVAYMPWEGYNYEDAILISERLVSEDLYTSIHVEKYEIEARQTKLGPEEITREIPNVGEDSLRNLDEGGIIRKGAWVESGDILVGKVTPKGESDQPPEEKLLRAIFGEKARDVRDNSLRVPNGEKGRVVDVRIFTREEGDELPPGANMVVRVYVAQKRKIQVGDKMAGRHGNKGIISRILPLEDMPYLPDGTPVDIVLNPLGVPSRMNVGQVFECLLGWAGENLERRFKLQPFDEMHSREMSRATVHNKLKEAAHYTGKEWLYDPKNAGKIQLFDGRTGEAFDRPITVGKAYMLKLVHLVDDKIHARSTGPYSLVTQQPLGGKAQQGGQRFGEMEVWALEAFGAAYTLQELLTVKSDDMQGRNEALNAIVKGKAIPRPGTPESFKVLMRELQSLCLDIGVHKVEDGDVEIDLMQEGRRSPNRPTYESIST-DFSDQ
1140    MAEQTHLPDLVAIQRNSFRWFLEEGLIEELESFSPITDYTGKLELHFLGKQYKLKRPKYDVDEAKRRDGTYSVQMYVPTRLINKETGEIKEQEVFIGDLPLMTDRGTFIINGAERVIVNQIVRSPGVYYKSERDKNGRLTHNASLIPNRGAWLKFETDKNGLVWVRIDKTRKLSAQVLLKALGLSDNEIYDKLRHPEYYQKTIDKEGQFSEDEALMELYRKLRPGEPPTVSGGQQLLESRFFDPKRYDLGRVGRYKLNKKLGLNVADTVRTLTSEDILAAIDYLINLELDLGEVDDIDHLGNRRVRSVGELLQNQVRVGLNRLERIIRERMTVSDSDSLSPASLVNPKPLVAAIKEFFGSSQLSQFMDQTNPLAELTHKRRLSALGPGGLTRERAGFAVRDIHPSHYGRICPIETPEGPNAGLIGSLATHARVNDYGFIETPFWRVEEGRVRKDLAPVYMTADQEDDLRVAPGDVATDDAGYILGTTIPVRYRQDFTTTTPERVDYVALSPVQIISVATSLIPFLEHDDANRALMGSNMQRQAVPLLRPERPLVGTGLEPQAARDSGMVITSPVDGTISYVDATHIEVTGGYALQKYQRSNQDTCLNQRPIVFEGDRVQRGQVIADGSATEKGELALGQNILVAYMPWEGYNYEDAILISERLVYDDVYTSIHIEKFEIEARQTKLGPEEITREIPNVGEDALRQLDENGIIRVGAWVESGDILVGKVTPKGESDQPPEEKLLRAIFGEKARDVRDNSLRVPNGEKGRVVDVRLFTREQGDELPPGANMVVRVYVAQKRKIQVGDKMAGRHGNKGIISRILPCEDMPYLPDGTPLDIVLNPLGVPSRMNVGQVFECMLGWAGQLLDARFKVTPFDEMYGAEASRLTVNAKLSEAREQTGQPWVFSDDEPGKIQVYDGRTGEPFDRPVTVGRAYMLKLVHLVDDKIHARSTGPYSLVTQQPLGGKAQQGGQRFGEMEVWALEAYGAAYILQELLTVKSDDMQGRNEALNAIVKGKAIPRPGTPESFKVLMRELQSLCLDIAVYKAEDYEKEVDLMADVRRTPSRPTYESMSVGDIDDD
2055767 MSQNSTLPDLVEIQRESFKWFLREGLIEELESFSPISDYTEKMELHFLAKDYKLRSPKYGVDEAKRRDATYGVQMYVPTRLIDKETGNIQEQEVFIGDLPLMTDRGTFIINGAERVIVNQIVRSPGVYFKQEIDKNGRRTYSANLIPNRGAWLKFETDKNDMVWVRIDKTRKLSVQVLLKAMGLTDTEIFDALRHPEYLQKTIEKEGQFTEEEALMELYRKLRPGEPPTVAGGQQLLDSRFFDPKRYDVGRVGRYKLNKKLRLNTPDQVRVLTPEDILKVVDYLINLKFDIGQIDDIDHLGNRRVRSVGELLQNQVRVGLNRLERIIRERMTVSEAESLTPASLVNPKPLVAAIKEFFGSSQLSQFMDQTNPLAELTHKRRLSALGPGGLTRERAGFAVRDIHPSHYGRICPIETPEGPNAGLIGSLATHARVNSYGFIETPYHVVEDGVVRKDKPPVYMTADEEDEYRVAPGDTPVDASGRITVDLVSIRYRQEFALVPPQEVDRVQVSPVQIISVATSLIPFLEHDDANRALMGSNMQRQAVPLLRPERPLVGTGLEPQAARDSGMVVVSRTDGEVTYVSSEEIRVDGRYYLQKYQRSNQDTCLNQRPLVWAGDRVLTGQVLADGSATEGGELALGQNITVIYMPWEGYNYEDAILINERLVQEDLYTSIHIEKFEIEARQTKLGPEEITREIPNVSEDSLRQLDDQGIIRIGAWVTSGDILVGKVTPKGESDQPPEEKLLRAIFGEKARDVRDNSLRVPNGEKGRVVDVRVFTREQGDELPPGANMVVRVYVAQKRKIQVGDKMAGRHGNKGIISRILPKEDMPFLADGTPVDIVLNPLGVPSRMNVGQIFECLLGWAAHHRDVRFKIVPFDEMHGAEMSRQTIDAELEKARRETGENWMFTPEHPGKLMVYDGRTGEPFDQPVTVGKAYMLKLVHLVDDKIHARSTGPYSLVTQQPLGGKAQQGGQRFGEMEVWALEAYGAAYILQELLTVKSDDMTGRNEALNAIVKGHAIPRPGTPESFKVLVRELQSLGLDVSVHKLDDGSTEVDLMVDTRRTPPRPVYESYGSDD-DDD
321327  MTQLATLPDLVEIQRESFLWFLREGFEEELLSFSPIVDYTGKLELHFLSKGYKINKPRYDPEEAKRRDATYQAQIRVPTRLINKETGEIKDMDVFIGELPLMTDRGTFIINGAERVIVNQIVRSPGVYYKSELDKNGRRTYSASLIPNRGAWLKFETDKNGLVWVRIDKTRKLSAAVLLKALGLSDSEIYDSLRHPEFFQKTMEKEGHYSEEEALMELYRKLRPGEPPTVSGGQQLLESRFFDPKRYDLGRVGRYKLNKKLNLNVAENVRVLTVTDILAVIDYLINLEYDIGHVDDIDHLGNRRVRSVGELLQNQVRVGLNRLERIIRERMTVSESENLTPASLVNPKPLVAAIKEFFGSSQLSQFMDQTNPLAELTHKRRLSALGPGGLSRERAGFAVRDIHPSHYGRICPIETPEGPNAGLIGSLATHARVNQYGFIESPYYRVENGVVRKDLGMVYLTADEEDEYRVAPGDVPVDAEGRITADLVPVRYRQEFTTAHPSEVHYVQVSPVQLISVATSLIPFLEHDDANRALMGANMQRQAVPLLKPDRPYVGTGLEAQAARDSGMVVVSRTSGVVTYVSADEIVVGGVYRLQKYQRSNQDTCLNQRPLVYAGDRVVPGQVLADGPATEGGELALGQNVLVAYMPWEGYNYEDAILISERLVYDDVFTSVHIEKYEIEARQTKLGPEEITREIPNVGEDALRNLDENGIVRIGAWVEAGDILVGKVTPKGESDQPPEERLLRAIFGEKARDVRDNSLRVPNGERGRVVDVRIFTREQGDELPPGANMVVRVYIALKRKIQVGDKIAGRHGNKGIISRILPIEDMPYLADGTPVDVVLNPLGVPSRMNVGQVYECLLGWAAEHLGVRFKLMPFDEMHGLEASRLTVEAKLREAREKTGKDWIFNPEGKGKIQVFDGRTGEPFDQPVTVGRAYMLKLVHLVDDKIHARSTGPYSLVTQQPLGGKAQQGGQRFGEMEVWALEAFGAAYILQELLTVKSDDMVGRNEALNAIVKGKPIPRPGTPESFKVLVRELQSLCLDVSVHKVSDGQVEVDLMADVRHTPSRPTYESVTSEDLEED
195250  MNSLTTLPDLVEIQRKSFLWFLGEGFEEELLSFSPIIDYTGKLELHFLSKGYKIHPPRYDAEEAKRRDATYQAQIRVPTRLINKETGEIKDMDVFIGDLPLMTDRGTFIINGAERVIVNQIVRSPGVYYKEEVDKNGRRTYNASLIPNRGAWLKFETDKNDLVWVRIDKTRKLSAAVLLKALGLSDAEINDGLRHPEYIQKTVEKEGQFSEEEALMELYRKLRPGEPPTVAGGQQLLESRFFDPRRYDLGRVGRYKLNRKLNLSTPENIRVLTTTDILSAIDYLINLEFDIGQTDDIDHLGNRRIRSVGELLQNQVRVGLNRLERIIRERMTVSESESLTPASLVNPKPLVAAIKEFFGSSQLSQFMDQTNPLAELTHKRRLSALGPGGLSRERAGFAVRDIHPSHYGRICPIETPEGPNAGLIGSLATHARINQYGFIESPYWPVEGGVVQKEQRPIYLTADEEDEYRVAPGDIPLDEDNRILGELVPVRYRQEFGTAHPDEVHYVQVSPVQVISVGTSLIPFLEHDDANRALMGANMQRQAVPLLKPERPLVGTGVEAQAARDSGMVVVCRSNGVVTRVTSQEVIVAGEYTLQKYQRSNQDTCLNQRPIVEVGDRVVAGQVLADGSATEGGELALGQNILVAYMPWEGYNYEDAILLSERLVFDDVFTSVHVEKFEIEARQTKLGPEEITREIPNVGEDSLRNLDEQGIVRVGAWVTSGDILVGKVTPKGESDQPPEEKLLRAIFGEKARDVRDNSLRVPNGEKGRVVDVRVFTREQGDELPPGANMVVRVFIALKRKIQVGDKIAGRHGNKGIISRILPCEDMPYLPDGTPVDIVLNPLGVPSRMNVGQVFECLLGWAADNLGVRFKLMPFDEMHGEEASRATVRAKLEEAREKTNKDWIYTDSGPGKMTVYDGRTGELFDQPVTVGRAYILKLVHLVDEKIHARSTGPYSLVTQQPLGGKAQQGGQRFGEMEVWALEAFGAAYTLQELLTVKSDDMIGRNEALNAIVKGQPIPRPGTPESFKVLMRELQSLGLDVSVYKVLDGTTEVDLMADSRRTPSRPTYESVTTEDLEEN
113355  MTN--LLPDLIEIQRSSYKWFLEHGIIEELNSFTPITDYAGKLELHFIGERYRLKEPKYNIEEAKKRDATYGVQIYVPTLLLKKETGERIEKEVFIGDLPLMTDRGTFLINGAERVIVNQIVRSPGVYFKSELDKNGKRTYSASVIPNRGAWLKFETDKHGVVWVRIDKTRKISAQVLLKAMGLSDKEILDRLRHPEFYEKTLEKEGNPSTDEALMELYRKLRPGEPPTVSGGQALLETRFFDPKRYDLGKVGRYKMNKKLRLNVAENTRVLTVEDILCVVDYLINLEFDIGKVDDIDHLGNRRVRSVGELLQNQVRVGLSRLERIIRERMTVGDPNTLEPGALVNPKPLVAAIKEFFGSSQLSQFMDQTNPLAELTHKRRISALGPGGLSRDRAGFAVRDIHPSHYGRICPVETPEGPNAGLIGSLATYARVNEYGFIATPYYKVEHGKVRWDLPPEYLTADEEDDKRVAPGDLSTDENGVILGESVPIRYRQEFSTTSPNQVDYVAVSPVQIVSVATSMIPFLEHDDANRALMGSNMQRQAVPLLRAERPLVGTGLEGQAARDSGMVIVSRDYGTITYADAKKIKLDDTYNLQKYERSNQDTCLNQKPLVDEGEEVVPGQVLADGSATEGGELALGNNITVAYMPWEGYNYEDAILISERLVQEDIYTTVHIEKHEIEARQTKLGPEEITREIPNVGEDSLLNLDEQGIIRVGAWVESGDILVGKVTPKGESDQPPEEKLLRAIFGEKARDVRDNSLRLPNGEKGRVVYVRVFTREQGDELPPGANMVVRVYIAQKRKIQVGDKMAGRHGNKGIISRILAREDMPYCPDGSPVDIVLNPLGVPSRMNVGQVFECLLGWAGEHLGYRYKMTPFDEMYGEEASRNTVNGLLKEASQKPGKEWVFDENNPGKIQLYDGRTGEPFDRPVTVGKAYMLKLVHLVDDKIHARSTGPYSLVTQQPLGGKAQQGGQRFGEMEVWALEAYGAAYTLQELLTVKSDDMQGRNEALNAIVKGRTIPRPGTPESFKVLLRELQSLGLDVSVHKVLDGQVEINLM---NRTPKRPTYESLGQ---DDD
755178  MKT--LLPDLIEIQRSSYKWFLEHGLIEELNSFTPITDYAGKLELHFIGEKYRLKEPKYHIEEAKKRDATYSVQVYVPTLLLNKETGERKEQEVFIGDLPLMTDRGTFLINGAERVIVNQIVRSPGVYFKSEVDKNGKRTYSASVIPNRGAWLKFETDKHGVVWVRIDKTRKISAQVLLKAMGLTDREIMDRLRHAEFYHKTLEKEGNPSTDDALMELYRKLRPGEPPTVSGGQALLESRFFDPKRYDLGKVGRYKMNKKLRLTVPYNVRVLTIEDILSVVDYLINLEFDIGQVDDIDHLGNRRVRSVGELLQNQVRVGLSRLERIIRERMTVGDPNTLTPAALVNPKPLVAAIKEFFGSSQLSQFMDQTNPLAELTHKRRISALGPGGLSRDRAGFAVRDIHPSHYGRICPVETPEGPNAGLIGSLATYARINEYGFITTPYYKVENGKVRWDLTPEYLTADEEDDKRVAPGDISTDEEGNILGESVPIRYRQEFSTTTPNQVDYVAVSPVQIVSVATSMIPFLEHDDANRALMGSNMQRQAVPLLRAERPLVGTGLEAQAARDSGMVIVSRHYGKITYVDAKTIKLEGVYNLQKYERSNQDTCLNQKPLVDEGEEVVPGQVLADGSATEGGELALGNNITVAYMPWEGYNYEDAILISERLVQEDIYTTIHVEKHEIEARQTKLGPEEITREIPNVGEDALLNLDEQGIIRVGAWVESGDILVGKVTPKGESDQPPEEKLLRAIFGEKARDVRDNSLRLPNGEKGRVVYVRVFTREQGDELPPGANMVVRVYVAQKRKIQVGDKMAGRHGNKGIISRILPREDMPYMPDGSPVDIVLNPLGVPSRMNVGQVFECLLGWAGEHLGYRFKMTPFDEMYGEEASRNTVNGLLKDASKKPGKDWIFDENNPGKIQLYDGRSGEPFDRPVTVGKAYMLKLVHLVDDKIHARSTGPYSLVTQQPLGGKAQQGGQRFGEMEVWALEAYGAAYTLQELLTVKSDDMQGRNEALNAIVKGQPIPHPGTPESFKVLLRELQSLGLDVSVHKVVEGSVEVDLM---GRAPKRPTYKSLGQ---DDD
2054282 MRT--LLPDLIEIQRSSYKWFLEHGIIEELNSFSPITDYAGKLELQFIGEKYRLKEPKYNIEEAKKREASYEVQIYVPTRLMNKETGDIKEQEVFIGQLPLMTDRGTFLINGAERVIVNQIVRSPGVYFKSELDKNGKRTYSASVIPNRGAWLKFETDKNGVVWVRIDKTRKITAQVLLKAMGLSDREIMDRFRHADFYQRTIDKETNPSTDEALMELYRKLRPGEPPTVSGGQALLETRFFDPKRYDLGKVGRYKMNKKLRLSVPENMRVLTIDDILSTVDYLINLEFDIGSTDDIDHLGNRRVRSVGELLQNQIRVGLSRLERIIKERMTVGDPNTLSPTALVNPKPLAAAIKEFFGSSQLSQFMDQTNPLAELTHKRRISALGPGGLSRDRAGFAVRDIHPSHYGRICPVETPEGPNAGLIGSLATYARVNEYGFIATPYYKVENGKVRWDLTPEYLTADEEDDKRVAPGDLSTDEEGNILGESVPIRYRQEFSTTSPDQVDYVAVSPVQIVSVATSMIPFLEHDDANRALMGSNMQRQAVPLLRPERPLVGTGLEGQAARDSGMVIVSRDHGTISHVDSKTIKLEGVYNLQKYERSNQDTCLNQRPLVDEGEEVVPGQVLADGSATEGGELALGQNITVAYMPWEGYNYEDAILISERLVQEDVYTTIHVEKHDIESRQTKLGPEEITREIPNVGEDALSNLDENGIIRVGAWVEAGDILVGKVTPKGESDQPPEEKLLRAIFGEKARDVRDNSLRLPNGERGRVVYVRVFTREQGDELPPNTNMIVRVYIAEKRKIQVGDKMAGRHGNKGIVSRILPREDMPYLPDGSPVDIVLNPLGVPSRMNVGQVFECLLGWAGEHLGYRFKMTPFDEMYGEEASRNTVNGLLRDAAKKHGKDWVFNENHPGKIQVYDGRTGEPFNNPVTIGKAYMLKLVHLVQHKIHARSTGPYSLVTQQPLGGKAQHGGQRFGEMEVWALEAYGAAYTLQELLTVKSDDMQGRNEALNAIVKGKSIPHPGTPESFKVLLRELQSLGLDVSVHKVIDGSVEIDLM---QRAPKRPTYESLGQ---EDD
1655601 ----------------------------------------------------------------------------------------------------------------AERVIVNQIVRSPGVYFKDDQDKNGRKTFNASLIPNRGAWLKFETDKNDLLHVRVDKTRKINAHVLMRAIGLSDNDVLDKLRHPEYYQKSINDEGISSEDQALLELYKKLRPGEPPSVSGGQTLLHSRFFDAKRYDLGRVGRYKINKKLRLTIPDAVRTLTPEDVLSTIDYLINLELDVGSLDDIDHLGNRRVRSVGELLQNQVRVGLNRLERIIKERMTVGETESLTPAQLVNPKPLVAAIKEFFGSSQLSQFMDQTNPLAELTHKRRISALGPGGLTRERAGFAVRDIHPSHYGRICPIETPEGPNAGLIGSLATHARVNEYGFIETPFWRVEEGIVHKSGDPIYLSADLEDECRVAPGDVPTNSDGYITADLVPVRYRQDFEKVPPEQVDYVQLSPVQVISVATSLIPFLEHDDANRALMGSNMQRQAVPLLRPERPLVGTGLETQVARDSGMVPITRVNGTVTFVDATAIVIQGVHHLQKYQRSNQDTCLNQRPIVRQGDPVIAGQVLADGSACEGGEIALGQNVLIAYMPWEGYNYEDAILLSDRLVHDDLYTSVHIEKYEIEARQTKLGPEEITREIPNVAEESLGHLDEMGIIRIGAYVESGDILVGKVTPKGESDQPPEEKLLRAIFGEKARDVRDNSLRVPSTERGRVVDVRIYTREQGDELPPGANMVVRVYVAQRRKIQVGDKMAGRHGNKGIISRILPQQDMPYLPDGTPIDIVLNPLGVPSRMNVGQVFECLMGWASSHLDCRVKVVPFDEMHGAEKSKQTVQAYLEEAAKLPGKEWVYNPDNPGKIQLIDGRSGEP-----------------------------------------------------------------------------------------------------------------------------------------------------------
292564  MS-SAYLPDLVEVQRASFKWFLEKGLIEELDSFSPITDYTGKLELHFIGDQYRLKRPRHDVEEAKRRDATFASQMYVTCRLVNKETGEIKEQEVFIGELPLMTERGTFIINGAERVIVNQIVRSPGVYFKDEQDKNGRKTFNASLIPNRGAWLKFETDKNDLLHVRVDKTRKINAHVLMRAIGLSDNDVLDKLRHPEYYQKSINEEGISSEDQALLELYKKLRPGEPPSVSGGQQLLHSRFFDPKRYDLGRVGRYKINKKLRLTIPDAVRTLTAEDVLSTIDYLINLELDVGCLDDIDHLGNRRVRSVGELLQNQVRVGLNRLERIIKERMTVGETESLTPAQLVNPKPLVAAVKEFFGSSQLSQFMDQTNPLAELTHKRRISALGPGGLTRERAGFAVRDIHPSHYGRICPIETPEGPNAGLIGSLATHARVNEYGFIETPFWRVENGIVLKQGDPLYLSADLEDECRVAPGDVPTDATGRITVDLVPVRYRQDFEKVPPEQVDYVQLSPVQVISVATSLIPFLEHDDANRALMGSNMQRQAVPLLRPERPLVGTGLETQVARDSGMVPITKVNGTVSFVDATAIVIQGTHFLQKYQRSNQDTCLNQRPIVRQGDPVIAGQVLANGSACEGGEIALGQNVLIAYMPWEGYNYEDAILVSDRLVQDDLYTSVHIEKYEIEARQTKLGPEEITREIPNVAEESLGHLDEMGIIRIGAYVESGDILVGKVTPKGESDQPPEEKLLRAIFGEKARDVRDNSLRVPSTERGRVVDVRIYTREQGDELPPGANMVVRVYVAQRRKIQVGDKMAGRHGNKGIISRILPREDMPYLPDGTPIDIVLNPLGVPSRMNVGQVFECLMGWASSHLDCRVKVVPFDEMYGPEKSKQTVQAYLEEAAKLPGKDWVYNPANPGKIQLIDGRSGEPFDQPVTVGYAHILKLVHLVDDKIHARSTGPYSLVTQQPLGGKAQQGGQRLGEMEVWALEAYGAAYTLQELLTVKSDDMQGRNEALNAIVKGKPIPRPGTPESFKVLMRELQSLGLDIAVYT-DAGE-EVDLMQDVRSTPSRPTYESLGVADYDDD
2026889 -----------------------------------------------------------------------------------------------------------------------------------------------------------------------------------------------------------------------------------------------------------------------------------------------------------------------------------------------------------------------------------------------------------------------GRICPIETPEGPNAGLIGSLATHARVNEYGFIETPFWSVEEGIVHKSGDPIYLSADLEDECRVAPGDVPTNSDGYITADLVPVRYRQDFEKVPPEQVDYVQLSPVQVISVATSLIPFLEHDDANRALMGSNMQRQAVPLLRPERPLVGTGLETQVARDSGMVPITRVNGTVTFVDATAIVIQGVHHLQKYQRSNQDTCLNQRPIVRQGDPVIAGQVLADGSACEGGEIALGQNVLIAYMPWEGYNYEDAILLSDRLVHDDLYTSVHIEKYEIEARQTKLGPEEITREIPNVAEESLGHLDEMGIIRIGAYVESGDILVGKVTPKGESDQPPEEKLLRAIFGEKARDVRDNSLRVPSTERGRVVDVRIYTREQGDELPPGANMVVRVYVAQRRKIQVGDKMAGRHGNKGIISRILPQQDMPYLPDGTPIDIVLNPLGVPSRMNVGQVFECLMGWASSHLDCRVKVVPFDEMHGAEKSKQTVQAYLEEAAKLPGKEWVYNPDNPGKIQLIDGRSGEPFDQPVTVGYAHILKLVHLVDDKIHARSTGPYSLVTQQPLGGKAQQGGQRLGEMEVWALEAYGAAYTLQELLTVKSDDMQGRNEALNAIVKGKPIPRPGTPESFKVLMRELQSLGLDIAVYT-DAGE-EVDLMQDVRSTPSRPTYESLGVADYDDD
74547   MSSSAYLPDLVEVQRASFKWFLDEGLIEELDSFSPITDYTGKLELHFVGNEYRLKRPRHDVEEAKRRDATFASQMYVTCRLVNKETGEIKEQEVFIGELPLMTERGTFIINGAERVIVNQIVRSPGVYFKDEQDKNGRRTYNASVIPNRGAWLKFETDKNDLLHVRVDKTRKINAHVLMRAMGLSDNDVIDKLRHPEYYKKSINEEGISSEDQALLELYKKLRPGEPPSVSGGQQLLQTRFFDPKRYDLGRVGRYKINKKLRLTIPDTVRTLTHEDVLSTLDYLINLELDVGSLDDIDHLGNRRVRSVGELLQNQVRVGLNRLERIIKERMTVGETDSLTPAQLVNPKPLVAAVKEFFGSSQLSQFMDQTNPLAELTHKRRISALGPGGLTRERAGFAVRDIHPSHYGRLCPIETPEGPNAGLINSLATHARVNQYGFIETPFWKVENGRLIKEGDPIYLSADLEDECRVAPGDVATDADGQILAELIPVRYRQDFEKVPPEQVDYVQLSPVQVISVATSLIPFLEHDDANRALMGSNMQRQAVPLLRPERPLVGTGLETQVARDSGMVPISRVNGMVTFVDATAIIVDGTHYLQKYQRSNQDTCLNQRPIVCQGDAVIVGQVLADGSACEGGEIALGQNVLVAYMPWEGYNYEDAILVSERLVKDDLYTSVHIEKYEIEARQTKLGPEEITREIPNVAEESLGNLDEMGIIRIGAFVESGDILVGKVTPKGESDQPPEEKLLRAIFGEKARDVRDNSLRVPSTERGRVVDVRIYTREQGDELPPGANMVARVYVAQRRKIQVGDKMAGRHGNKGIISRILPREDMPFLPDGTPVDIVLNPLGVPSRMNVGQVFECLMGWAAANLDCRVKVVPFDEMYGAEKSQQTVEAYLKEAAKQPGKEWVYNPDNPGKLQLIDGRSGEPFDQPVTVGYAQILKLVHLVDDKIHARSTGPYSLVTQQPLGGKAQQGGQRLGEMEVWALEAYGAAYTLQELLTVKSDDMQGRNEALNAIVKGKPIPRPGTPESFKVLMRELQSLGLDIAVYT-DEGK-EVDLMQDVRSTPSRPTYESLGVADYDED
64471   MSSSAYLPDLVEVQRASFKWFLDKGLIEELESFSPITDYTGKLELHFVGSEYRLKRPRHDVEEAKRRDATFASQMYVTCRLVNKETGEIKEQEVFIGELPLMTERGTFIINGAERVIVNQIVRSPGVYFKDEQDKNGRRTYNASVIPNRGAWLKFETDKNDLLHVRVDKTRKINAHVLMRAMGLSDNDVVDKLRHPEYYKKSINDEGISSEDQALLELYKKLRPGEPPSVSGGQQLLQTRFFDPKRYDLGRVGRYKINKKLRLTIPDSVRTLTHEDVLSTLDYLINLELDVGSLDDIDHLGNRRVRSVGELLQNQVRVGLNRLERIIKERMTVGETDSLTPAQLVNPKPLVAAIKEFFGSSQLSQFMDQTNPLAELTHKRRISALGPGGLTRERAGFAVRDIHPSHYGRLCPIETPEGPNAGLINSLATHARVNEYGFIETPFWRVENGVVQKSGDPIYLSADLEDECRVAPGDVATDADGQILAELIPVRYRQDFEKVPPEQVDYVQLSPVQVISVATSLIPFLEHDDANRALMGSNMQRQAVPLLRPERPLVGTGLETQVARDSGMVPISRVNGTVTFVDATAIVVEGTHFLQKYQRSNQDTCLNQRPIVRQGDPVIIGQVLADGSACEGGEIALGQNVLIAYMPWEGYNYEDAILVSERLVNDDLYTSVHIEKYEIEARQTKLGPEEITREIPNVAEESLGNLDEMGIIRIGAFVESGDILVGKVTPKGESDQPPEEKLLRAIFGEKARDVRDNSLRVPSTERGRVVDVRIYTREQGDELPPGANMVVRVYVAQRRKIQVGDKMAGRHGNKGIISRILPREDMPYLPDGTPVDICLNPLGVPSRMNVGQVFELLMGWAAANLDCRVKIVPFDEMYGPEKSQQTVQAYLKEAASQPGKDWIYNPEDPGKLLLRDGRTGEPFDQPVAVGYSHFLKLVHLVDDKIHARSTGPYSLVTQQPLGGKAQQGGQRLGEMEVWALEAYGAAYTLQELLTVKSDDMQGRNEALNAIVKGKPIPRPGTPESFKVLMRELQSLGLDIAVFT-DEGK-EVDLMQDVRSTPSRPTYESLGVADYDED
167539  MSRSAYLPDLVEVQRASFKWFLEKGLIEELENFSPITDYTGKLELHFIGSEYRLKRPRHDVEEAKRRDATFASQMYVTCRLVNKETGEIKEQEVFIGELPLMTERGTFIINGAERVIVNQIVRSPGVYFKDEQDKNGRRTYNASVIPNRGAWLKFETDKNDLLHVRVDKTRKINAHVLMRAMGLSDNDVIDKLRHPEYYKKSIDDEGISSEDQALLELYKKLRPGEPPSVSGGQQLLQSRFFDAKRYDLGRVGRYKINKKLRLTIPDSVRTLTHEDVLSTIDYLINLELDVGTLDDIDHLGNRRVRSVGELLQNQVRVGLNRLERIIKERMTVGETDSLTPAQLVNPKPLVAAIKEFFGSSQLSQFMDQTNPLAELTHKRRISALGPGGLTRERAGFAVRDIHPSHYGRLCPIETPEGPNAGLINSLATHARVNSYGFIETPFWKVEEGRVIKVGDPIYLSADLEDECRVAPGDVATDKDGMILADLIPVRYRQDFEKVPPAQVDYVQLSPVQVISVATSLIPFVEHDDANRALMGSNMQRQAVPLLRPERPLVGTGLETQVARDSGMVPISQVNGTVTYVDANSIVVEGLHELQKYQRSNQDTCLNQRPIVRNGDKVIIGQVLADGSACEGGEIALGQNVLIAYMPWEGYNYEDAILVSERLVKDDLYTSVHIEKYEIEARQTKLGPEEITREIPNIAEESLGNLDEMGIIRVGAFVESGDILVGKVTPKGESDQPPEEKLLRAIFGEKARDVRDNSLRVPSTEKGRVVDVRIYTREQGDELPPGANMVVRVYVAQRRKIQVGDKMAGRHGNKGIISRILPREDMPYLPDGTPVDIVLNPLGVPSRMNVGQVFELLMGWAAANLDCRVKVVPFDEMYGAEKSYETVQLYLKEAAKQPGKEWVFNPDDPGKLLLRDGRTGEAFDQPVAVGYSHFLKLVHLVDDKIHARSTGPYSLVTQQPLGGKAQQGGQRLGEMEVWALEAYGAAYTLQELLTVKSDDMQGRNEALNAIVKGKPIPRPGTPESFKVLMRELQSLGLDIGVYT-DEGK-EVDLMQDVRSTPSRPTYESLG-SDYQED
1499498 MSRSAHLPDLVEVQRASFKWFLEKGLIEELENFSPITDYTGKLELHFIGSEYRLKRPRHDVEEAKKRDATFASQMYVTCRLINKETGEIKEQEVFIGELPLMTERGTFIINGAERVIVNQIVRSPGVYFKDEQDKNGRRTYNASVIPNRGAWLKFETDKNDLLHVRVDKTRKINAHVLMRAMGLSDNDVIDKLRHPEYYKKSIDEEGISSEDQALLELYKKLRPGEPPSVSGGQQLLQSRFFDAKRYDLGRVGRYKINKKLRLTIPNSVRTLTHEDVLSTIDYLINLELDVGTLDDIDHLGNRRVRSVGELLQNQVRVGLNRLERIIKERMTVGETDSLTPAQLVNPKPLVAAVKEFFGSSQLSQFMDQTNPLAELTHKRRISALGPGGLTRERAGFAVRDIHPSHYGRLCPIETPEGPNAGLINSLATHARVNDYGFIETPFWKVEQGRVIKEGKPIYLSADLEDECRVAPGDVATDKEGMILADLIPVRYRQDFEKVPPEQVDYVQLSPVQVISVATSLIPFLEHDDANRALMGSNMQRQAVPLLRPERPLVGTGLETQVARDSGMVPISQVNGKVTYVDANSIVVEGVHYLQKYQRSNQDTCLNQRPIVNNGDQVIIGQVLADGSACEGGEIALGQNVLIAYMPWEGYNYEDAILVSERLVKDDLYTSVHIEKYEIEARQTKLGPEEITREIPNIAEESLGNLDEMGIIRIGAFVESGDILVGKVTPKGESDQPPEEKLLRAIFGEKARDVRDNSLRVPSTERGRVVDVRIYTREQGDELPPGANMVVRVYVAQRRKIQVGDKMAGRHGNKGIISRILPREDMPYLPDGTPVDIVLNPLGVPSRMNVGQVFELLMGWAASNLDCRVKVVPFDEMYGAEKSYQTVTAYLKEAASQPGKDWVYNPEDPGKLLLRDGRTGEPFDQPVAVGYSHFLKLVHLVDDKIHARSTGPYSLVTQQPLGGKAQQGGQRLGEMEVWALEAYGAAYTLQELLTVKSDDMQGRNEALNAIVKGKPIPRPGTPESFKVLMRELQSLGLDIGVYT-DEGK-EVDLMQDVRSTPSRPTYESLG-SDYQEE
2024880 MSSSAYLPDLVEVQRASFKWFLDQGLIEELESFSPITDYTGKLELHFIGSEYRLKRPRXDVEEAKRRXATFASQMYVTCRLVXKETGXIKEQEVFIGEXPLMTERGTFIINGAERVXVNQIVRSPGVYFXDEMDKNGRRTYNASVIPNRGAWLKFETDKXDLLHVRVDKTRKINAHVLMRAMGLSDNDVLDKLRHPEFYKKSINDEGIXSEDQALLELYXKLRPGEPPSVSGGQQLLQTRFXDXKRYDLGRVGRYKINKKXRLTIPDTVRTLTHXDVLSTLDYLINLELDVGSLDDIDHLGNRXVRSVGEXLQNQVXVGLXRLERIIKXRMTVGETXSLTPAXLVNPKPLVAAIKEFFGSSQLSQFMDQTNPLAELTHKRRISALGPGGLTRERAGFAVRDXHPSXYGRLCPIETPEGPXAGLINSLATHARVXEYGFIETPFWKVTDGVVIKSGDPIYLSAXREDEVRVAPGDVATDDDGRITSDXIPVRXRQDFEKVPPEQVDFVALSPVQVISVATSLXPFLEHDDANRALMGSNMQRQAVPLLRPERALVGTGLETQVARDSGMVPISRVNGTVVFVDANAIVVEGTHFLQKYQRSNQDTCLNQRPIVRCGDPVIVGQVMADGSACEGGEIALGQNVLIAYMPWEGYNYEDALLVSERLVTDDLYTSVHIEKYEIEARQTKLGPEEITREIPNVAEESLGNLDEMGIIRVGAFVESGDILVGKVTPKGESDQPPEEKLLRAIFGEKARDVRDNSLRVPGTERGRVVDVRIYTREQGDELPPGANMVVRVYVAQRRKIQVGDKMAGRHGNKGIISRILPREDMPYLPDGTPVDIVLNPLGVPSRMNVGQVFELLMGWAAANLDCRVRIVPFDEMHGPEMSQQTVETYLKEAAKQPGKEWVYQPEDPGKLLLRDGRTGQPFDQPVAVGYSHFLKLVHLVDDKIHARSTGPYSLVTQQPLGGKAQQGGQRLGEMEVWALEAYGAAYTLQELLPVKSADMQGRNEALNAIV------------------------------------------------------------------
84588   MSSSAYLPDLVEVQRASFKWFLDLGLIEELESFSPITDYTGKLELHFIGSEYRLKRPRHDVEEAKRRDATFASQMYVTCRLVNKETGEIKEQEVFIGELPLMTERGTFIINGAERVIVNQIVRSPGVYFKDEMDKNGRRTYNASVIPNRGAWLKFETDKNSLLHVRVDKTRKINAHVLMRAMGLSDNDVLDKLRHPEFYKKSINDEGISSEDQALLELYKKLRPGEPPSVSGGQQLLQTRFFDPKRYDLGRVGRYKINKKLRLTIPDTVRTLTHEDVLSTLDYLINLELDVGSLDDIDHLGNRRVRSVGELLQNQVRVGLNRLERIIKERMTVGETDSLTPAQLVNPKPLVAAIKEFFGSSQLSQFMDQTNPLAELTHKRRISALGPGGLTRERAGFAVRDIHPSHYGRLCPIETPEGPNAGLINSLATHARVNEYGFIETPFWKVENGVVIKDGDPIYLSADREDEVRVAPGDVATESDGRIKADLIPVRYRQDFEKVPPEQVDYVALSPVQVISVAASLIPFLEHDDANRALMGSNMQRQAVPLLRPERALVGTGLETQVARDSGMVPISRVNGTVIFVDATAIVVDGTHYLQKYQRSNQDTCLNHRPIVRCGDQVIVGQVMADGSACEGGEIALGQNVLIAYMPWEGYNFEDALLVSERLVTDDLYTSVHIEKYEIEARQTKLGPEEITREIPNVAEESLGNLDEMGIIRVGAFVESGDILVGKVTPKGESDQPPEEKLLRAIFGEKARDVRDNSLRVPGTERGRVVDVRIYTREQGDELPPGANMVVRVYVAQRRKIQVGDKMAGRHGNKGIISRILPREDMPYLPDGTPVDICLNPLGVPSRMNVGQVFELLMGWAASNLDSRVRIVPFDEMHGAEMSQETCEAFLKEAAKQPGKAWVYNPDDPGKLVLRDGRTGQPFDQPVAVGYSHFLKLVHLVDDKIHARSTGPYSLVTQQPLGGKAQQGGQRLGEMEVWALEAYGAAYTLQELLTVKSDDMQGRNEALNAIVKGKPIPRPGTPESFKVLMRELQSLGLDIAVYT-DEGK-EVDLMQDVRSTPSRPTYESLGVADYDED
59920   MSRSAYLPDLVEVQRSSFKWFLDKGLIEELDNFSPITDYTGKLELHFIGAEYKLKRPRHDVEEAKRRDATFASQMYVTCRLVNKETGEIKEQEVFIGELPLMTERGTFIINGAERVIVNQIVRSPGVYFKDEQDKNGRRTYNASVIPNRGAWLKFETDKNDLLHVRVDKTRKINAHVLMRAMGLSDNDVIDKLRHPEFYKKSINEEGISSEDQALLELYKKLRPGEPPSVSGGQQLLQTRFFDPKRYDLGRVGRYKINKKLRLTIPDNLRTLTNEDVLSTLDYLINLELDVGTLDDIDHLGNRRVRSVGELLQNQVRVGLNRLERIIKERMTVGETDSLTPAQLVNPKPLVAAIKEFFGSSQLSQFMDQTNPLAELTHKRRISALGPGGLTRERAGFAVRDIHPSHYGRLCPIETPEGPNAGLINSLATHARVNEYGFIETPFWKVENGRLIKEGDPIYLSADLEDECRVAPGDVATNEEGKIMAELVPVRYRQDFETVSPEQVDYVQLSPVQVISVAASLIPFLEHDDANRALMGSNMQRQAVPLLRPERPLVGTGLETQVARDSGMVPISKVNGKVTYVDANAIVVEGTHYLQKYQRSNQDTCLNHRPIVFNGDPVIVGQVLADGSACEGGEIALGQNVLIAYMPWEGYNYEDAILVSERLVKDDLYTSVHIEKYEIEARQTKLGPEEITREIPNVSEENLGNLDEMGIIRIGAYVESGDILVGKVTPKGESDQPPEEKLLRAIFGEKARDVRDNSLRVPSTERGRVVDVRIYTREQGDELPPGANMVVRVYVAQRRKIQVGDKMAGRHGNKGIISRILPREDMPYLPDGTPVDICLNPLGVPSRMNVGQVFELLMGWAASNLDCRVKIVPFDEMYGPEMSNQTVQAYLKKAAKQPGKSWVYNPKDPGKLLLKDGRTGEPFDQPVAVGYAHFLKLVHLVDDKIHARSTGPYSLVTQQPLGGKAQQGGQRLGEMEVWALEAYGAAYTLQELLTVKSDDMQGRNEALNSIVKGKPIPRPGTPESFKVLMRELQSLGLDIGVYT-DDGK-EVDLMQDVRSTPSRPTYESLG-KEYEE-
2162204 MSRSAYLPDLVEVQRSSFKWFLDQGLIEELESFSPITDYTGKLELHFIGEEYRLKSPRHDVEEAKRRDATFASQMYVTCRLVNKETGEIKEQEVFIGELPLMTERGTFIINGAERVIVNQIVRSPGVYFKDEQDKNGRRTYNASVIPNRGAWLKFETDKNDLLHVRVDKTRKINAHVLMRAMGLSDNDVIDKLRHPEYYKKSINEEGISSEDQALLEIYKKLRPGEPPSVSGGQQLLQTRFFDPKRYDLGRVGRYKINKKLRLTIPDAVRTLTHEDVLSTLDYLINLELDVGTLDDIDHLGNRRVRSVGELLQNQVRVGLNRLERIIKERMTVGETDSLTPAQLVNPKPLVAAIKEFFGSSQLSQFMDQTNPLAELTHKRRISALGPGGLTRERAGFAVRDIHPSHYGRLCPIETPEGPNAGLINSLATHARVNEYGFIETPFWKVEKGRVIKQGDPVYLSADVEDECRVAPGDVATDSEGNILSDLIPVRYRQDFEKVPPEQVDFVQLSPVQVISVATSLIPFLEHDDANRALMGSNMQRQAVPLLRPERPLVGTGLETQVARDSGMVPISKVNGNVTYVDANMIIVDGSHFLQKYQRSNQDTCLNQRPIVFQGDEVIVGQVLADGSACEGGEIALGQNVLIAYMPWEGYNYEDAILVSERLVKDDLYTSVHIEKYEIEARQTKLGPEEITREIPNVAEDTLGNLDEMGIIRIGAFVESGDILVGKVTPKGESDQPPEEKLLRAIFGEKARDVRDNSLRVPSTERGRVVDVRIYTREQGDELPPGANMVVRVYVAQRRKIQVGDKMAGRHGNKGIISRILPREDMPYLPDGTPVDIVLNPLGVPSRMNVGQVFELLMGWAASNLDCRVKVVPFDEMYGPEMSNETVQAYLKEAAKIPGREWVFNPDNPGKLLLTDGRTGEPFDQPVAVGYSHFLKLVHLVDDKIHARSTGPYSLVTQQPLGGKAQQGGQRLGEMEVWALEAYGAAYTLQELLTVKSDDMQGRNEALNSIVKGKPIPRPGTPESFKVLMRELQSLGLDIGVYT-DEGK-EVDLMQDVRSTPSRPTYESLGVSDYDED
59919   MSSSAYLPDLVEVQRASFKWFLEKGLIEELKSFSPITDYTGKLELHFVGEEYRLKRPRHDVEEAKRRDATFASQMYVTCRLINKETGEIKEQEVFIGELPLMTERGTFIINGAERVIVNQIVRSPGVYFKDEMDKNGRRTYNASVIPNRGAWLKFETDKNNLLYVRVDKTRKINAHVLMRAMGLSDNDVVDKLRHPEFYKQSINDEGINSEDQALLELYKKLRPGEPPSVSGGQQLLHSRFFDPKRYDLGRVGRYKINKKLRLTVPNEVRTLTHEDVLSTIDYLINLELDIGSLDDIDHLGNRRVRSVGELLQNQVRVGLNRLERIIKERMTVGETDSLTPAQLVNPKPLVAAIKEFFGSSQLSQFMDQTNPLAELTHKRRISALGPGGLTRERAGFAVRDIHPSHYGRLCPIETPEGPNAGLINSLATHARVNEYGFIETPFWEVEKGRVMKEGNPVYLSADLEDECRVAPGDVATDKSGNILADLIPVRYRQDFEKVPPHQVDYVQLSPVQVISVATSLIPFLEHDDANRALMGSNMQRQAVPLLRPERPLVGTGLESQVARDSGMVPITKVNGIVSYVDANEIVVDGVHFLQKYQRSNQDTCLNQRPIVKNGDQVISGQVLADGSACEGGEIALGQNVLIAYMPWEGYNYEDAILVSERMVTDDLYTSVHIEKYEIEARQTKLGPEEITREIPNISEESLNNLDEMGIIRTGAFVESGDILVGKVTPKGESDQPPEEKLLRAIFGEKARDVRDNSLRVPKTEKGRVLDVRIYTREQGDELPPGANMVVRVYVAQRRKIQVGDKMAGRHGNKGIISRILPREDMPYLPDGTPVDIVLNPLGVPSRMNVGQVFELLMGWAASNLNCRVKVVPFDEMYGAEKSHQTVQAFLEEASKQDGKDWVYNPKDPGKLLLKDGRTGEPFDQPVAVGYSHFLKLVHLVDDKIHARSTGPYSLVTQQPLGGKAQQGGQRLGEMEVWALEAYGAAYTLQELLTVKSDDMQGRNEALNAIVKGKPIPRPGTPESFKVLMRELQSLGLDIGVYT-DEGK-EVDLMQDVRNTPSRPTYESLGTSEYAED
2055796 MS-SAYLPDLVEVQRGSFKWFLEKGLIEELDSFSPITDYTGKLELHFVGTEYRLKRPRHDVEEAKRRDATFASQMYVTCRLVNKETGEIKEQEVFIGELPLMTERGTFIINGAERVIVNQIVRSPGVYFKDEQDKNGRKTYNASLIPNRGAWLKFETDKNDLLHVRVDKTRKINAHVMMRAIGLSDNDVLDKLRHPEYYRKSINEEGISSEDQALLELYKKLRPGEPPSVSGGQQLLHSRFFDPKRYDLGRVGRYKINKKLRLTIPDAVRTLTPEDVLSTIDYLINLELDVGTLDDIDHLGNRRVRSVGELLQNQVRVGLNRLERIIKERMTVGETDSLTPAQLVNPKPLVAAIKEFFGSSQLSQFMDQTNPLAELTHKRRISALGPGGLTRERAGFAVRDIHPSHYGRICPIETPEGPNAGLIGSLATHARVNEYGFIETPFWRVENGHVIKTGDPIYIAADLEDECRVAPGDVATDSDGKITAELVPVRYRQDFETVPPNQVDYVQLSPVQVISVATSLIPFLEHD---------------------------------------------------------------------------------------------------------------------------------------------------------------------------------------------------------------------------------------------------------------------------------------------------------------------------------------------------------------------------------------------------------------------------------------------------------------------------------------------------------------------------------------------------------------------
316278  MS-SAYLPDLVEVQRGSFKWFLEKGLIEELESFSPITDYTGKLELHFVGSEYRLKRPRHDVEEAKRRDATFASQMYVTCRLVNKETGEIKEQEVFIGELPLMTERGTFIINGAERVIVNQIVRSPGVYFKDEQDKNGRRTYNASLIPNRGAWLKFETDKNDLLHVRVDKTRKINAHVMMRAIGLSDNDVLDKLRHPEYYKKSINEEGISSEDQALLELYKKLRPGEPPSVSGGQQLLHSRFFDPKRYDLGRVGRYKMNKKLRLTIPDAVRTLTPEDVLSTLDYLINLELDVGCLDDIDHLGNRRVRSVGELLQNQVRVGLNRLERIIKERMTVGETDSLTPAQLVNPKPLVAAIKEFFGSSQLSQFMDQTNPLAELTHKRRISALGPGVLTRERAGFAVRDIHPSHYGRICPIETPEGPNAGLIGSLATHARVNEYGFIETPFWKVTDGVVDKSGDPIYLSADLEDECRVAPGDVATDADGRITAELIPVRYRLDFETVPPNQVDYVQLSPVQVISVAASLIPFLEHDDANRALMGSNMQRQAVPLLRPERPLVGTGLETQVARDSGMVPITRVNGEVVFVDSTQIIVQGYHLLQKYQRSNQDTCLNQRPIVQQGDQVIAGQVLANGSACEGGEIALGQNCLIAYMPWEGYNYEDAILVSERLVRDDLYTSVHIEKYEIEARQTKLGPEEITREIPNVAEESLGNLDEMGIIRIGAFVESGDILVGKVTPKGESDQPPEEKLLRAIFGEKARDVRDNSLRVPNTERGRVVDVRIYTREQGDELPPGANMVVRVYVAQRRKIQVGDKMAGRHGNKGIISRILPLEDMPYLPDGTPIDIVLNPLGVPSRMNVGQVFEC----------------------------------------------------P------DG-AGPP------------TTLIPASRSSRSTRCTELKSLV--KPLRATSK-----------------------------KRRSSQG--------VSGSTTPR-----------------------------------------TPARSN------------
2162190 MSRSAYLPDLVEVQRASFKWFLEKGLIEELESFSPITDYTGKLELHFVGSEYRLKRPRHDVEEAKRRDATFASQMYVTCRLVNKETGEIKEQEVFIGELPLMTERGTFIINGAERVIVNQIVRSPGVYFKDEQDKNGRKTYNASVIPNRGAWLKFETDKNGLLHVRVDKTRKINAHVLMRAMGLSDNDVIDKLRHPEYYKKSINEEGISSEDQALLELYKKLRPGEPPSVSGGQQLLQTRFFDPKRYDLGRVGRYKINKKLRLTIPDTVRTLTHEDVLSTLDYLINLELDVGSLDDIDHLGNRRVRSVGELLQNQVRVGLNRLERIIKERMTVGETDSLTPAQLVNPKPLVAAIKEFFGSSQLSQFMDQTNPLAELTHKRRISALGPGGLTRERAGFAVRDIHPSHYGRLCPIETPEGPNAGLINSLATHARVNQYGFIETPFWRVEDGRVMKEGDPIYLSADLEDECRVAPGDVATDSDGKIIAELIPVRYRQDFEKVPPEQVDYVQLSPVQVISVATSLIPFLEHDDANRALMGSNMQRQAVPLLRPERPLVGTGLETQVARDSGMVPISKVNGTVTFVDATAIVVDGTHYLQKYQRSNQDTCLNQRPIVRQGDPVIVGQVLADGSACEGGEIALGQNVLVAYMPWEG--------------------------------QT---------------------------------------------------------------------------R---------------------------------------------------GX------------------------------------------------------------------------------------------------------------------------------------------------------------------------------------------------------------------------------------------------------------------------
210768  MS-SAYLPDLVEVQRASFKWFLEKGLIEELDSFSPITDYTGKLELHFVGDQYRLKRPRHDVEDAKRRDATFASQMYVTCRLVNKETGEIKEQEVFIGELPLMTERGTFIINGAERVIVNQIVRSPGVYFKEEPDKTGRKTYNASVIPNRGAWLKFETDKNELMHVRVDKTRKINAHVLMRAMGLSDVDVLDKLRHPDYYRKTINVELITSQDQALLELYKKLRPGEPPSVSGGQQLLDSRFFDAKRYDLGRVGRYKINKKLRLTVPDETRVLTKEELLSTLDYLIGLQLGQPEVDDIDHLGNRRVRSVGELLQNQVRVGLNRLERIIKERMTVGETESLTPAQLVNPKPLVAAIKEFFGSSQLSQFMDQTNPLAELTHKRRISALGPGGLTRERAGFAVRDIHPSHYGRICPIETPEGPNAGLIGSLATHARVNEYGFIETPFWRVEDGIVLKQGDPIYLSADLEDECRVAPGDVATDAEGRIQAELVPVRYRQDFETVPPTQVDYVQLSPVQVISVATSLIPFLEHDDANRALMGSNMQRQAVPLLRPERPLVGTGLETQVARDSGMVPITRVNGVVTFVDATAIVIDGPHLLQKYQRSNQDTCLNQRPIVKQGDAVIAGQVLANGSACEGGEIALGQNVLIAYMPWEGYNYEDAILVSERLVQDDLYTSVHIEKYEIEARQTKLGPEEITREIPNVAEESLGNLDEMGIIRIGAYVESGDILVGKVTPKGESDQPPEEKLLRAIFGEKARDVRDNSLRVPNTERGRVVDVRIYTREQGDELPPGANMVVRVYVAQRRKIQVGDKMAGRHGNKGIISRILPREDMPYLPDGSPIDIVLNPLGVPSRMNVGQVFECLMGWASSHLGCRVKVVPFDEMHGDETSKNTVQKYLEEAANQPGKDWVYDPENPGKIQLIDGRTGEKFDQPVTVGYAHILKLVHLVDDKIHARSTGPYSLVTQQPLGGKAQQGGQRLGEMEVWALEAYGAAYTLQELLTVKSDDMQGRNEALNAIVKGKPIPRPGTPESFKVLMRELQSLGLDIAVYT-DEGV-EVDLMQDVRSTPNRPTYESLGVADFDDD
1608213 MS-SAHLPDLVEVQRSSFKWFLEKGLIEELNSFSPITDYTGKLELHFIGDQYRLKHPRHDVEEAKRCDATYASQMYVTCRLINRESGEIKEQDVFIGELPLMTERGTFIINGAERVIINQIVRSPGVYFKDDQDKNGRRTYNASMIPNRGAWLKFETDKNGLLHVRVDKTRKINGHVMMRAIGLSDTDVLDKLRHPEYYRKTIVEEGISSEDQALIVLYKKLRPGEPPSVSGGQQLLQSRFFDPKRYDLGRVGRYKVNKKLRLTVPDSVRILTPEDVLSTLDYLINLELDVGSLDDIDHLGNRRIRSVGELLQNQMRVGLSRLERIIRERMTVGEADTLTPAQLVNPKPLVAAVKEFFGSSQLSQFMDQTNPLAELTHKRRISALGPGGLTRERAGFAVRDIHPSHYGRICPIETPEGPNAGLIGSLATHARVNEYGFIETPFWKCENGRVIKEGDPIYLAADVEDECRVAPGDVATDSEGYIRTELVPVRYRQDFEKVPPDQVDYVQLSPVQIISIATSLIPFLEHDDANRALMGSNMQRQAVPLLRPTRPLVGTGLEPQLTRDSGMVPITRVDGVVSFVDSATIVVDGVHYLQKYQRSNQDTCLNHRPIVHVGDHVIRGQVLADGSACQGGELALGQNLTVAYMPWEGYNYEDAILISERLVLDDLYTSIHIEKYEIESRQTKLGPEEITREIPNLAEEALANLDENGIVRIGAFVTAGDVLVGKVTPKGESDQPPEEKLLRAIFGEKARDVRDNSLRVPFKEKGRVVDVRVYTREQGDELPPGANMVVRVYVAVRRRIQVGDKMAGRHGNKGIISRILPRQDMPYLPDGSPVDIVLNPLGVPSRMNVGQVFECLMGWAAEHLGIRVKVIPFDEMHQPEMSKKTVTSFLEQAAAQKGKEWVYNPKYPGKIQLTDGRTGEPFDQPVTVGKAHILKLVHMADDKIHARSTGPYSLVTQQPLGGKAQQGGQRLGEMEVWALEAYGAAYTLQELLTVKSDDMQGRNEALNAIVKGKPIPRPGTPESFKVLMRELQSLGLDIAAYK-ENGT-EVDLMQDVRRTPSRPTYESLGIPDYDD-
1188229 MSQ--LLPDLIEIQRSSFRWFLEEGLIEELKNFSPITDYTGKVELHFLGDQYKLKRPKYDVEEAKRRDASYAVQVYVPAQLMNKETGEIITQEVFIGDLPLMTDRGTFIINGAERVIVNQIVRSPGIYYKEDKDKNNRRTYSASLIPSRGAWLKFETDKNDLVWVRIDKTRKLSLLVLLKAMGLADNEIFDGLRYPDYLAKTSAKEGNPTEEEALLELYRKLRPGEPPTVGGGEQLLHSRFFDPKRYDLGKVGRHKLNKKLELAVPEEMRVLTRDDILKAVNYLINLEHGTGEVDDIDHLGNRRVRSVGELLQNQVRVGLNRLERIIKDRMTSAEAERLTPVNLVNPKPLVAAIKEFFGSSQLSQFMDQTNPLAELTHKRRISALGPGGLSRERAGFAVRDIHPSHYGRICPIETPEGPNAGLIGSLATYARVNQYGFIETPFYRVDHGRIRRDLPPVYMTADQEDERRVAPGDIRSDEQGQILEPLITVRYNRAVTQCERQEVEFVAVSPVQVVSVATSMIPFLEHDDANRALMGSNMQRQAVPLLRPQRPFVGTGLEAQAARDSGMVAVSRTDGEVTYVDASRILVQGTYPMQKYQRSNQDTCINQRPLVFVGDEVQRGQVLADGSATEGGELALGRNVLVAYMPWEGYNYEDAILISERLISEDVYTTIHVEKYEIEARQTKLGPEEITRELPNVGEDALGQLDENGIIRVGAWVESGDILVGKVTPKGESDQPPEEKLLRAIFGEKARDVRDNSLRVPNGEKGRVVDVRVFNKDYKDELPPGVNMVVRVYVAQKRKIQVGDKMAGRHGNKGIISRILARQDMPHLPDGTPIDIVLNPLGVPSRMNVGQVFECLLGLAGLHLGKRFKLIPFDEMYGAEASKKLVHGKLQEAARKTRKPWLFSAQHPGKVILTDGRTGEPFDRPVTVGCAYMLKLVHLVDDKIHARSTGPYSLVTQQPLGGKAQQGGQRFGEMEVWALEAFGVAHILQELLTVKSDDTRGRNEALNAIVKGRPIPEPGTPESFKVLMRELQSLCIDIAAYKNVTGEIEVDLMTDPRRVPPRPAYESLGR---DEE
2099686 MTNTTHLPDLVAIQRSSFRWFLEQGLIEELNSFSPITDYTGKLELHFIGNNYKLKEPKYSVDESKRRDSSYAVQMYVPTRLINKETGEIKEQEVFIGDLPLMTERGTFIINGAERVIVNQIVRSPGVYYKSDVDKNGRRTYNASLIPNRGAWLKFETDRNGLVWVRIDKTRKLSAQVLLKALGLSDAEISDRIRHYDFFEKTIEKEGQFSEEDALMELYRKLRPGEPPTVSGGLSLLESRFFDPKRYDLGRVGRYKLNKKLRLNVPDSTRVLTSDDILAAVDYLINLEFDMGQIDDIDHLGNRRVRSVGELLQNQVRVGLNRLERIIKERMTVSDADTLTPASLVNPKPLVAAIKEFFGSSQLSQFMDQTNPLAELTHKRRISALGPGGLTRERAGFAVRDIHPSHYGRICPIETPEGPNAGLIGSLATHARVSNYGFIETPYYRVENGRVMRENAPIYMTADEEDDLRVAPGDIPINPEGYIQGDQVPVRYRQDFTTTTPDQVDFVAVSPVQIISVATSLIPFIEHDDANRALMGSNMQRQAVPLLRPESPIVGTGLEQRAAKDSRAIISAEGDGEVVYVSGNEIRIEGSYRLQKFERSNQDTTVNQRPIVSVGDKVKEGQAIADGCSTEKGELALGRNLLVAFMPWRGYNFEDAIVISERIVQDDVYTSIHITEFEQQVRDTKRGEEELTREIPNVSEEATRNLDEQGIVRVGAKVNHGDILVGKITPKGETDPTPEEKLLRAIFGDKAGDVKDASLKTPPGVSGVVINTKLFSRKRDEQ------------ISRKEEKKLVEQENERHTRK--------------------------------------ISELNSKWA-------------DKMYS------------------------------------------------------------LLRDK-----TSPYNGVELIPTG-------------E----------------------------------------------------------------------------------------KYK----KSV---
1947895 ------------------------------------------------------------------------------------------------------------------------------------------------------------------------------------------------------------------------------------------------------------------------------------------------------------------------------------------------------------------------------------LAELTHKRRISALGPGGLTRERAGFAVRDIHPSHYGRICPIETPEGPNAGLIGSLATHARVNEYGFIETPFWKVENGVVNKTGDPIYLSADLEDECRVAPGDVATDDDGRITADLIPVRYRLDFETVPPNQVDYVQLSPVQVISVAASLIPFLEHDDANRALMGSNMQRQAVPLLRPERALVGTGLETQVARDSGMVPITRVNGEVVFVDSTQIIVDGYHLLQKYQRSNQDTCLNQRPIVKQGDQVIAGQVLANGSACEGGEIALGQNMLIAYMPWEGYNYEDAILVSQRLVREDLYTSVHIEKYEIEARQTKLGPEEITREIPNVAEESLGSLDEMGIIRIGAFVESGDILVGKVTPKGESDQPPEEKLLRAIFGEKARDVRXXXXXTP-------------------------------------------------ANKGM---------------------------------------------------SFPLAP---------------------------TWL------GSMSLNAARSR---------------------------------------------------------WATRWPAA------MATKESSVAFCRWKICHICLMALPLTSSSIPWVFPVVX------------------------------------------------
1906166 MSKSKILPDLAEIQKNSFEWFLKEGLAEELKAFSPIKDYTGRLELSFMHEDYFFEEDKKTPAEARSNEQSYTKKFYAKIKLVDRENAEVKESKMFIGEIPMMTEKGTFIVNGAERVVVSQITRSPGIYYKKEIDLNGKRIFNATLIPSRGSWLKLEGDANDILYAKIDKNRKIPVTTFLMCLGYSREEIPKLFHHGEFLEKTLEKDPVQNKEQALIELYKRLRPGEPPSVQGGLQTLNSRFFDSKRYDLGKVGRYKLNNKLSLNTHESITVLTREDLVASVDYLISLYYEIGILDDIDHLGNRRIRAVGELLRDQFRVGLNRLERIIRERMTLADAETLTPSSLLNPKPLIAAIKEFFGSSQLSQFMDQTNPLAELTHKRRISALGPGGLSRERAGFAVRDIHPSHYGRICPVETPEGPNAGLIGSLATFARINSFGFLETPYKKVVEGKVTDEVF--YLSAIEEDIFRIAPGDTKTDKKGNIIEEFVPVRYKGDFLRAIPEQVDFISVNPVQIVSLGTALIPFLEHDDANRALMGANMQRQAVPLLKAERPIIGTGLERQVARDSGMCCIARKDGKIVSISSKEIEIETKYALSKFLRSNQDTCVNQRPIVGLNEEVKAGQVLADGPSSQDGELALGKNLLAAFMPWEGYNFEDAILISEQLIQDDVYTSIHIEKFEIDARITKLGPEEITREIPNVSEDSLKHLDEDGIVRVGSMVKSGDILVGKITPKGESEQPPEEKLLRAIFGEKAKDVKDNSLRVPHGESGRVISVHVLDRNKGDELPPVANKMVRVHLAQKRKMRVGDKMAGRHGNKGIVSKILPVEDMPFLPDGTPIDIVLNPLGVPSRMNVGQIYETTLGLAGWLLGESYELMPFDERFGEQASANLIKEKIKEAKEKTGFDWITDD---GKIHLIDGRTGEPFDQPATVGRMYMLKLVHLVDDKMHARSTGPYSLVTQQPLGGKAQFGGQRLGEMECWALEAYGAAYNLQEMLTVKSDNVIGRSKVYEAIVKGQILPPPSVPESFKVLVCELQSLGLDVRVVSTKSGTRTADILGEIKELPKGPLFSSIVGSNVEQE
1916228 -----DLPDLIEVQKKSFEWFLKEGLKEELLSFSPIKDYTGRLELHFL-PNYTFDNAKYTVEEARIHDATYAKQLRVMIRLVNRDSGEIKEQEVYIGDIPTMTDKGTFIVNGAERVIVSQIVRSPGVYFKCDPSPTGKRLYNATMIPNRGAWLKIETDSNDIIHVKIDKNRKILATTLLKAMGITVSEMESKFTHFEFLKKTLEKDTTETTDDALIELYKKLRPGDPASPQGGRQILESRFFDEKKYDIGRVGRYKLNKKLNLNIPKNQRTLTVEDIVSTIEYLINLTYDEGQLDDIDHLGNRRIRSVGELLQNQFRVGLSRIERIVKERMTLQDSETLTPLNLLNTKPLVASLKEFFGSSQLSQFMDQTNPLAELTHKRRISALGPGGLQRERAGFAVRDIHPSHYGRICPIETPEGPNAGLIGSLATHAKVNDYGFVESPFFVVKDGVVTNEVV--YMTADADENYRCAPADVKLTKDRKFVEKVVPARYRSEFIMCDASKIDFVGVCPIQIISVATSMIPFIEHDDANRALMGSNMQRQAVPLLITERPRVGTGLESRVAKDSGMVIVADVDGTVERVVGEEIVIHGIYTLMKYVRSNQDTCINQKPIVHEGDKVKAGDVIADGASTCGGELSLGKNILVAYMPWEGYNFEDAILLSERCVHDDIFTSLHIEKLEIEARQTKLGPEEITREIPNVSEDALRHLDERGIVRIGARVYADDILVGKVTPKGESEHPPEEKLLRAIFAEKARDVKDNSLRVPHGEGGRVLDVKVFDREKGDELPPGANTVIRVYIAQKRKVSVGDKLSGRHGNKGIVSRILPKEDMPFLPDGTPVDIVLNPLGVPSRMNVGQTYELLLGLAAYLTRDYYEAPAFDEMYGENQSEIATKAELLRGIKESGCDWVGED---GKVLLIDGRTGEPFDRPVAVGWTYFLKLVHLVDDKIHARSTGPYSLVTQQPLGGKAQFGGQRFGEMEVWALEAYGAAYTLQEMLTIKSDDVNGRNRAYEAIVKGDNIPRPGIPESFKVLVRELQSIGLDITVAKK-DG-QEVDLMTDMKAAPKR-TLSDVD-SELETP
1916230 -----DLPDLIDVQKKSFEWFLKEGLKEELLSFSPVKDYTGRLELHFL-PNYTFDNAKYTVEEARIHDATYAKQLRVMVRLVNRDSGEIKEQEVYIGDIPTMTDKGTFIVNGAERVIVSQIVRSPGVYFKREISPTGKRLYNATMIPNRGAWLKIETDSNDIIYVKIDKNRKILATTLLKAMGITVSEMESLFTHFEFLKKTLDKDTTETTDDALIDLYKKLRPGDPASAQGGRQILESRFFDEKKYDIGRVGRYKLNKKLNLNISKNQRTLTVQDIVASIEYLINLTYDEGSLDDIDHLGNRRIRSVGELLQNQFRVGLSRIERIVKERMTLQDSETLTPLNLLNTKPLVASLKEFFGSSQLSQFMDQINPLAELTHKRRISALGPGGLQRERAGFAVRDIHPSHYGRICPIETPEGPNAGLIGSLATHARVNDYGFIESPFFVVKDGVVTDEVV--YMTADEDENFRCAPADVQLNPDNTFKAAQIPVRYRSEFIMSDSSKVDYMGVCPIQIISVATSMIPFIEHDDANRALMGSNMQRQSVPLLITERPVVGTGMERRVAKDSGMVVCAKVDGVVERVVGEEIIINGLHTLMKYVRSNQDTCINQKPIVHEGDKVHAGDVIADGASTSCGELSIGKNILVAYMPWEGYNFEDAILLSERCVHDDIFTSVHIEKLEIDARQTKLGPEEITREIPNVSEEALRHLDERGIVRIGARVYADDILVGKVTPKGESEHPPEEKLLRAIFAEKARDVKDNSLRVPHGEGGRVLDVKVFDREKGDELPPGANTVIRVYIAQKRKVSVGDKLSGRHGNKGIVSRILPKEDMPFLPDGTPVDIVLNPLGVPSRMNVGQTYECLLGLAAYLTGEHYEAPSFDERYGDNQSEIATKAELIRGIKESGCDWVRED---GKVYLIDGRTGEPFDEPIAVGLSYILKLVHLVDDKIHARSTGPYSLVTQQPLGGKAQFGGQRFGEMEVWALEAYGAAYTLQEMLTIKSDDVNGRNRAYEAIVKGDNIPRPGIPESFKVLVRELQSIGLDITVAKK-NG-VEVDLMSDMKAAPKR-TLSDID-SELDTS
1906137 MSNYADLPDLIEVQKKSFEWFLKEGLKEELLSFSPVKDYTGRLELHFL-PNYTFDNAKYTIEEARIHDATYAKQLRVMVRLVNRDSGEIKEQEVYIGDIPTMTDKGTFIVNGAERVIVSQIVRSPGVYFKREISPAGKRLYNATMIPNRGAWLKIETDSNDLIYVKIDKNRKILATTLLKAMGITVSEMESLFTHFEFLKKTLDKDTTETTDDALIEVYKKLRPGDPASAQGGRQILESRFFDEKKYDIGRVGRYKLNKKLNLNIPKNQRTLTVQDIVASIEYLINLTYDEGVVDDIDHLGNRRIRSVGELLQNQFRVGLSRIERIVKERMTLQDSETLTPLNLLNTKPLIASLKEFFGSSQLSQFMDQTNPLAELTHKRRISALGPGGLMRERAGFAVRDIHPSHYGRICPVETPEGPNAGLIGSLATHAKVNDYGFVESPFFVVKDGVVTDEVV--YMTADEDENYRVAPSDIQLNPDNSIKAEYVPVRYRSEFTMGESKKVDYVGVSPIQIISVATSLIPFIEHDDANRALMGSNMQRQAVPLLITQRPVVGTGLEARAAKDSGMVAVAECDGTVTRVVGEEIIVQGVHQLMKYVRSNQDTCINQRPIVHEGDKVKAGDVIADGASTSQGELSLGKNVLVAYMPWEGYNYEDAILLSERCVHDDIFTSVHIEKLEIDARQTKLGPEEITREIPNVSEDALRHLDERGIVRIGARVFADDILVGKVTPKGESEHPPEEKLLRAIFAEKARDVKDNSLRVPHGEGGRVLDVKVFDREKGDELPPGANTVIRVYIAQKRKVSVGDKLSGRHGNKGIVSRILPKEDMPFLPDGTPVDIVLNPLGVPSRMNVGQTYELLLGLAAYLTGNHYEAPSFDERYGDNQSEIVTREELMKGIKESGCDWVLPS---GKVKLIDGRTGETFDEPVAVGLSYILKLVHLVDDKIHARSTGPYSLVTQQPLGGKAQFGGQRFGEMEVWALEAYGAAYTLQEMLTIKSDDVNGRNRAYEAIVKGDNIPRPGIPESFKVLVRELQSIGLDITVAKK-DG-IEVDLMTDMKAAPRR-TLSDID-SELETP
1899017 MSNYADLPDLIEVQKKSFEWFLKEGLKEELLSFSPIKDYTGRLELHFL-PNYTFDNAKYTIEEARIHDATYAKQLRVMVRLVNRDSGEIKEQEVYIGDIPTMTDKGTFIVNGAERVIVSQIVRSPGVYFKRDISPAGKRLYNATMIPNRGAWLKIETDSNDIIYVKIDKNRKILATTLLKAMGITVSEMESLFTHFDFLKKTLDKDTAETTDDALIEVYKKLRPGDPASAAGGRSILESRFFDEKKYDIGRVGRYKLNKKLNLNIPKNQRTLTVQDIVASIEYLINLTYDEGTVDDIDHLGNRRIRSVGELLQNQFRVGLSRIERIVKERMTLQDSETLTPLNLLNTKPLVASLKEFFGSSQLSQFMDQINPLAELTHKRRISALGPGGLMRERAGFAVRDIHPSHYGRICPIETPEGPNAGLIGSLATHAKVNDYGFVEAPFFVVKDGKVTDEVV--YMTADEDEEYRCAPADVQLNPDNTFKDEYVPIRYRSEFTMGESSKVDFVGVSPIQIISVATSLIPFIEHDDANRALMGSNMQRQSVPLLITQRPVVGTGMEKRAAKDSGMVEVADCDGVVERVVGEEIIIHNVHTLMKYVRSNQDTCINQKPLVHEGDKVKEGDVIADGASTNCGELSLGKNVIVAYMPWEGYNYEDAILLSERCVHDDIFTSVHIEKLEIDARQTKLGPEEITREIPNVSEDALRHLDERGIVRIGARVYADDILVGKVTPKGESEHPPEEKLLRAIFAEKARDVKDNSLRVPHGEGGRVLDVKVFDREKGDELPPGANTVIRVYIAQKRKVSVGDKLSGRHGNKGIVSRILPKEDMPFLPDGTPVDIVLNPLGVPSRMNVGQTYELLLGLAAYLTGNYYETPSFDERYGDNQSERATKAELLKGIKESGCDWVNED---GKVRLIDGRTGEPFDEPVAVGLSYILKLVHLVDDKIHARSTGPYSLVTQQPLGGKAQFGGQRFGEMEVWALEAYGAAYTLQEMLTIKSDDVNGRNRAYEAIVKGDNIPRPGIPESFKVLVRELQSIGLDITVAKK-DG-QEVDLMTDMKSAPRR-VLSDMD-SELETP
1801604 MKA--QMPDLTEIQKNSFEWFLKEGLKEELLSFSPIKDYTGRLELHFL-PNYTFDNPKYTVEEARIHDASYTKQLRIMMRLVNRDTGEIKEQEVYIGDIPMMTDRGTFIINGAERVIVSQIVRSPGIYYKREIATTGKRVYNATLIPNRGAWLKIETDINDVIYVKIDKNRKILATTFLKALGIGVNDMESVFRHSDFLKKTMDKDTTQTNDEALIEVYKKLRPGDPASASGGKSIIESRFFDDKRYDLGKVGRYKLNKKLGLNLHETQRTLTVQDIVASIEYLVNLTYDEGVVDDIDHLGNRRIRSVGELLQNQFRIGLTRLERIVRERMTLQDAETLTPLNLLNTKPLIAAIKEFFGSSQLSQFMDQTNPLAELTHKRRLSALGPGGLARERAGFAVRDIHPSHYGRICPVETPEGPNAGLIGSLATYARVNEYGFIETPYYVVKDGIVTDEIN--YLSADEEETSRVAPGDIPIDPDGKISVDQVPFRYRSEFTIGESVKVDYVGVSPIQIISVGTSLIPFVEHNDANRALMGSNMQRQAVPLYKAERPVVGTGLEKRAACDSGMVLVSEHEGVVDYVTSDEVRIQGKYALMKFVRSNQDTCLNQKPIVRAGMSVKKGDPLADGASTDQGELSLGKNVLVAFMPWEGYNYEDAILISDRVSHDDVYTSIHIEKLEIDARTTKLGPEEITREIPNVSEDSLRHLDERGIVRVGAMVQADDILVGKITPKGESEHPPEEKLLRAIFAEKARDVKDNSLRVPHGEGGRVVDVKVFDREKGDELPPGANTVIRVYIAQKRKIRVGDKMAGRHGNKGIISKILPKEDMPFLPDGTPVDIVLNPLGVPSRMNVGQTYETLLGLAAYLTGNYYEVPAFDERCGTEASLNATSNEVQKGIDKTGYDWVNTN---GKVTLYDGRTGEPFDNPVSVGLAYILKLVHLVDDKIHARSTGPYSLVTQQPLGGKAQFGGQRFGEMEVWALEAYGAAYTLQEMLTIKSDDVNGRSRAYEAIVKGENLQRPGIPESFKVLVRELQSIGLDITVAKR-GG-FEVDLMSDTRAVPKR-TLSDID-SELQTP
1801606 MAKYSQMPDLTEIQKKSFEWFLKEGLKEELLAFSPIKDYTGRLELHFL-PTYRFDDPKYTIEEARLHDASYTKKLYILMRLVNRDTGEIKEQEVYIGDIPMMTDRGTFVVNGAERVIVSQIVRSPGIYYKREIAPTGKRLYNATLIPNRGAWLKIETDINDVIYVKIDKNRKILVTAFLKALGIGISEMTSMFRHSEFLKKTFDKDATETSDEALIEVYKKLRPGDPASASGGKSIIDSRFFDDKRYDLGRVGRYKLNKKLGLNLPETKRTLTVQDITASVEYLINLTYDEGFVDDIDHLGNRRIRSVGELLQNQFRIGLTRLERIVRERMTLQDAETLTPINLLNTKPLIAAIKEFFGSSQLSQFMDQTNPLAELTHKRRLSALGPGGLARERAGFAVRDIHPSHYGRICPVETPEGPNAGLIGSLSTYARVNEYGFIETPYYVVKDGMVTDEIH--YLSADEEDNFRVAPGDVPFNDNGKITVEMVPIRYRSEFTLTEASKVDYVGVSPIQIVSVGTSLIPFLEHDDANRALMGSNMQRQAVPLMVTTRPVVGTGLEKRSARDSGMVILAEQDGVIEYVSGDEIRIAGKYTLMKFIRSNQDTCLNQKPIVDLGDKVKKGHPLADGASTNMGELALGKNVLVAFMPWEGYNYEDAILISDRLVHDDVFTSIHIEKLEIDVRTTKLGPEEITREIPNVSEDSLRHLDERGIVRIGARVYADDILVGKITPKGESEHPPEEKLLRAIFAEKARDVKDNSLRVPHGEGGRVIDVKVFDREKGDELPPGANTVIRVYIAQKRKISVGDKMAGRHGNKGIISKVLPKEDMPFLPDGTAVDIVLNPLGVPSRMNVGQTYETLLGMASYLTGNYYEIPPFDERSGEEASKKSTTNEMMTGINKTGYNWVLPT---GKVTLYDGRTGEAFDNPVSVGLAYIMKLVHLVDDKIHARSTGPYSLVTQQPLGGKAQFGGQRFGEMEVWALEAYGAAYTLQEMLTTKSDDVNGRSRAYESIVKGENLQRPGIPESFKVLVRELQSIGLDITVAKR-GG-LEVDLMSDTKAVPKR-TLSDVD-SELQTP
1801610 MAE---LPDLTEIQKNSFEWFLKEGLKEELLSFSPIKDYTGRLELHFL-PNYTFDNPKYTVEEARIHDASYTKQLRVMMKLVNRDTGEIKEQEVYVGDIPMMTEKGTFIINGAERVIVSQIVRSPGIYYKRDIAPTGKRLYNATLIPNRGAWLKIETDINDIVYVKIDKNRKILATTLLKALGISVSEMETIFRHSEFLRKTLDKDTTKNTDEALIEVYKKLRPGDPASASGGRSIIESRFFDEKRYDLGKVGRYKLNKKLGLNLPETQRTLTVQDIVASIEYLINLTFDEGNVDDIDHLGNRRIRSVGELLQNQFRIGLTRLERIVKERMTLQDTETLTPTSLLNTKPLVAAIKEFFGSSQLSQFMDQTNPLAELTHKRRLSALGPGGLARERAGFAVRDIHPSHYGRICPVETPEGPNAGLIGSLSTFARVNEYGFIETPYLSVRDNKVTEEVH--YLSADEEDNFRVAPGDITLNPDRSISTELVPIRYRSEFTMGESSKVDYVGVSPIQIISVGTALIPFLEHDDANRALMGSNMQRQAVPLLRAQRPMVGTGIEKRAATDSGMVIVAQQDGVIERVTGDEIQIAGKYTLMKYVRSNQDTCLNQKPVAKAGQKVQKGDVIADGAATEFGELALGRNVLVAFMPWEGYNFEDAILISDRLVHDDVFTSIHIEKLEIDARTTKLGPEEITREVPNVSEDSLRHLDERGIVRIGARVYADDILVGKVTPKGESEHPPEEKLLRAIFAEKARDVRDNSLRVPHGEGGRVVDVKVFDREKGDELPPGANTVIRVYIAQKRKISVGDKMAGRHGNKGIISKILPKEDMPFLPDGTAVDLVLNPLGVPSRMNVGQTYETLLGLAAFLTGKYYEVPPFDEMFGEEASGVATTKEIIEGIEKTNLNWVQED---GKVTLYDGRTGESFDQPVSVGMIYLMKLVHLVDDKIHARSTGPYSLVTQQPLGGKAQFGGQRFGEMEVWALEAYGAAYTLQEMLTIKSDDVNGRSRAYEAIVKGENLQRPGIPESFKVLVRELQSIGLDITVAKR-GG-LEVDLMSDTKSAPKR-TLSDLD-SELQTP
758823  MAA-TQLPDLAEIQKNSFNWFITEGLKEELLSFSPIRDYTGRLELYFL-PEYSFDKPKHTVESARLHDTTYARQLRIMLRLVNRDTGEIKEQEAYIGEIPMMTDRGTFIINGAERVIVSQIVRSPGIYYKKDQALNGKRIFNATMIPNRGAWLKFETDINDVIYVKIDKNRKILATTLLRALGLSIAEMENQFRHFDYLKKTLDKDPTETTEEALIEVYKKLRPGDPPSVSGGRSLLESRFFDEKRYDLGKVGRYKVNKKLGLSAPDTVRVLTNEDIVSAIDYLINLNYDDGQVDDIDHLGNRRIRAVGELLQNQFRVGLTRLERIVKERMTLQDIDTLTPNNLLNPKPLLAAIREFFGSSQLSQFMDQTNPLSELTHKRRLSALGPGGLTRERAGFAVRDIHPSHYGRICPVETPEGPNAGLIGSLATYARVNEYGFLETPYWEAKDGKLTGEIH--FLSADEEDKYRVAPGDATRSEDGTLTGSAVPVRYRNEFTITEPDTVDYVGVSPIQIVSVGTALIPFLEHDDANRALMGSNMQRQSVPLVSAERPMVGTGLERRVAMDSGMSLVSEIEGKVERVTGESIDIDGSYPMIKYLRSNQDTCLNHRPIVRAGESVDAGQVIADGAASQQGELALGRNIMVAFMPWEGYNFEDAILISERLIHDDVYTSIHIEKLEVDARTTKLGPEEITREIPNVGEDALRNLDERGIVRVGARMFAGDILVGKITPKGESEHPPEEKLLRAIFAEKARDVRDNSLRVPHGEGGRVVDVKVFDREKGDELPPGANTVVRVYLAQKRKISVGDKVAGRHGNKGIVSKILPIEDMPFMPDGTPIDIVLNPLGVPSRMNVGQTYETLLGLAAHLTGKHYEVPPFDEMYGEEASRTAVTKELQTAIDDAGIDWIFSD---GKAVLYDGRNGEPFANRVAIGRMYVMKLVHLVDDKIHARSTGPYSLVTQQPLGGKAQFGGQRFGEMEVWALEAYGAAYTLQEMLTIKSDDVVGRSRAYEAIVKGENLNRPSIPESFKVLVREIHSIGLDITVKKRKDGRVEIDLMADEARAPKR-EFASAG-NELANS
2029980 MSTYADLPDLIEIQKKSFEWFLKEGLKEELLSFSPIKDYTGRLELHFL-PQYTFDNPKYS---------------------------------------------------------------------------------------------------------------------------------------------------------------------------------------------------------------------------------------------------------------------------------------------------------------------------------------------------------------------------------------------------------------------------------------------------------------------------------------------------------------TG----------------------------------------------------------------------------------------------------------------------------------------------------------------------------------------------------------------------------------------------------------------H-----ILP---------------------------------------------------------------------------------------------------------------------------------------------------------------------------------------------------------------------------------------------------------------
1801607 MTITPVLPDLAEIQKASFEWFLREGLSEELKSFSPIRDYTGRLELYFLHDNYSFEDPKKTPQEARDNDQSYTKKLYIQMRLVNRDTGEIKENKMFVGEIPMMTDRGTFIINGAERVVVSQIVRSPGIYYKRDVDPNGKRTFNATLIPNRGAWLKLESDNNDLIHVKIDKNRKLYATTLLKALGYTVNEMETLFHHFDLLQKTLEKDPADNREQALIEVYKKLRPGDPTSVEGGRQILESRFFDDKRYNLGKVGRYKINKKLGLSVPEDVRVLTRDDIVASIDYLINLHYDEGQIDDIDHLGNRRIRSVGELLQNQFRVGLSRLERIIKERMTLQDADTLTPANLLNPKPLIAAIREFFGSSQLSQFMDQTNALAELTHKRRLSALGPGGLSRERAGFAVRDIHPSHYGRICPVETPEGPNAGLIGSLATHARVNQYGFIETPYRKVVNGIVISEVQ--YLSADEEDNFRVAPGDVALDENGKFKTEFVPVRYKSEFIVVPPEEVDFVGVSPLQIVSVGTALIPFLEHDDANRALMGSNMQRQSVPLITTERPFVGTGIEKQTARDSGMVIVAHDYGEVTYVSSQKIRVDSEYTLIKFNRSNQDTCLNQKSIVELGDKIIPGQILADGPATDKGELALGKNVLVAYMPWEGYNFEDAFLISERLVQEDVYTSIHIEKLEIDARSTKLGPEEITREVPNVSEESLRHLDESGIVRIGARVFADDILVGKITPKGESDHPPEERLLRAIFGEKARDVRDNSLRVPHGEGGRVVDVKVFDREKGDELPPVANKVVRVFVAQKRKISVGDKVAGRHGNKGIIAKILPVEDMPFLPDGTPIDIVLNPLGVPSRMNIGQTYETLLGLAAAMTGNHYEVPPFDEMYGAGSSEVLVSTEVNKAKKQQGIEWIGDN---GKVYLTDGRTGEKFDNPCLVGKSYMMKLVHLVDDKIHARSTGPYSLVTQQPLGGKAQFGGQRLGEMECWALEAYGAAYTLQEMLTVKSDDVSGRSRAYEAIVKGENIPRPGVPESFKVLVRELQSLGLDVTVLRRHDGKEEVDLTTDEKTQPNI-SLSSRDISDLEQE
1801608 MTVAPVLPDLAEIQKASFEWFLREGLSEELKSFSPIRDYTGRLELYFLHDNYSFEDPKKTPQEARDNDQSYTKKLYIQMRLVNRDTGEIKENKMFVGEIPMMTDRGTFIINGAERVVVSQIVRSPGIYYKRDVDPNGKRTFNATLIPNRGAWLKLESDNNDIVHVKIDKNRKLYATTLLKALGYTANEMETLFHHFDFLHKTLEKDPAENREQALIEVYKKLRPGDPTSVEGGRQILESRFFDDKRYNLGKVGRYKINKKLSLSVPEDVRVLTRDDIVASIDYLINLHYDEGQIDDIDHLGNRRIRSVGELLQNQFRVGLSRLERIIKERMTLQDADTLTPANLLNPKPLIAAIREFFGSSQLSQFMDQTNALAELTHKRRLSALGPGGLSRERAGFAVRDIHPSHYGRICPVETPEGPNAGLIGSLATHARVNQYGFIETPYRKVINGTVASEVQ--YLSADEEDNFRVAPGDVPLNEDGSFKAEFIPARYKSEFIVVPPEEVDFVGVSPIQIVSVGTALIPFLEHDDANRALMGSNMQRQSVPLITTERPYVGTGIEKQTARDSGMVIVAGDFGEVTYVSSQRIRIKSEYSLTKFNRSNQDTCLNQKPIVSTGDKVIPGQVLADGPATDCGELALGKNILVAFMPWEGYNFEDAILVSERLVMDDVFTSIHIEKLEIDARSTKLGPEEITREVPNVSEEALRHLDENGIVRIGARVFPDDVLVGKITPKGESDHPPEERLLRAIFGEKARDVRDNSLRVPHGEGGRVVDVKVFDREKGDELPPVANKVVRVFIAQKRKISVGDKVAGRHGNKGIIAKILPVEDMPFLSDGTPVDIVLNPLGVPSRMNIGQTYETMLGLASMLNNTHYEVPPFDEMYGSEASKTLVLNEINNAKKNKNVEWIDDN---GKVKLIDGRTGEPFDNPCSVGKIYMMKLVHLVDDKIHARSTGPYSLVTQQPLGGKAQFGGQRLGEMECWALEAYGAAYTLQEMLTVKSDDVSGRSRAYESIVKGENIPRPGVPESFKVLVRELQSLGLDVTVLRRREGNEEIDLTSDERTQPNI-SLSSRDIEPLEKE
