# Supplementary material for: Components of iron–Sulfur cluster assembly machineries are robust phylogenetic markers to trace the origin of mitochondria and plastids
Source: PLoS Biol. 2023 Nov 8;21(11):e3002374. doi: 10.1371/journal.pbio.3002374 (PMC10631705; doi:10.1371/journal.pbio.3002374)
Supplement: S1 Data — (ZIP) [file pbio.3002374.s017.zip › S1 Data/Concatenations/SUF/Reference_tree_Cyanobacteria/trimmed_alignments/RpoC_Cyano_ExtGroup.bmge.phy]

 104 1183
251221  MPEQVVYFNAVLNPGRLRADLGESKGQQAEARLLMLADNLKNLGFRFATRGAVSISVEDLQVPDSKVNILETAEREIQRAEERFTRGEITEVERFQKVIDTWAGATQELTEGVKQELQERSLNSVGMMAFSGARGNLSQVRQLVGMRGLMANPQGEIIDLPIKANFREGLNVTEYIISSYGARKGLVDTALRTADSGYLTRRLVDVSQDVIVREEDCTTQRGIFLGSLRDGSLEERLVGRVAGRDVVHVTGEVLAPRNTQFDYDSAARIARSVDAVMVRSPLTCEANRSVCRMCYGWSLAHSHLVDIGEAVGIIAAQSIGEPGTQLTMRTFHTGGVFTGEVAPLKAPDGKIKFSSLKARPMRTRHGDDAYQADQAGTMSLEGSDVTITPGSLLLVRDGQRIEAGTMYAELALVARKSTEKAQKEVFSDLAGEIKFADLVPEVKTDRQGNETQYASRLGLLWVLSGEVYNLPPGAETSLERGGKVEQGGVIAETRLVTEHGGGVRLKGGREVEIITASVMLDKAIVHEEKSQGREHYSLETDNGQVFALKVSPGTKVNNGQVVAERVDDRYMTKSGGLIKYSGVEVAKARGKQGYEVLKGGTLLWIPEETHEVNKDISLLEVEDGQYVEAGVQVVKDIYCLTSGVVAIAQRNDILREVVIKPGELHLLAPSDHESFAYPGTEVIPGVVTTDLRYVEQVETPEGLAVLLRPVEEFPVPDEPDAPSQEA-IRLRGMQRIPYRDGDRVKAIDGIELLKTQLVLEITLAADIEFVPDDPSRLQLVILETLLIRRDVAADLLHGSTLTHILVKDGERIGPGAIIARTEILAKQAGTVRISRVGQTVRRILLVTQSDLVNVPELTVKPGDLLRAGKLAKDFASPESGQVVLAEVVVRIGRPYLVSGGAILLVVDGDLIQRGDNLALLVFERAKTGDIIQGLPRVEELLEGRKPKEMCVLVERPGKVQITQMPDESYQVSVVEDDGGVTNYPII-GQSLVVVDGQQVQTGESITDGPSNPHDILRI--AREGLQKIESVQRYLVNEVQQVYRSQGVEIHDKHIEIIVRQMTSKVRVEDGGDTTFLPGELVELRQIEQVNEAMAVTGGAPADCTPVLLGITKASLNTDSFISAASFQETTRVLTEAAIEGKSDWLRGLKENVIIGRLIPAGTGFNAYEE-------------
65093   MTEQIVYFNSVLEAGTLREEIANAKGQQSEARLLMLADELKNMGFRYATQAGVSISVEDLQVPPSKREMLESAENTIADTEERYRIGKITEVERFQKVIDTWNVTSEALKDEVVQDLQATSANSVYMMSQSGARGNLSQVRQLVGMRGLMADPQGEIIDLPIKTNFREGLTVTEYIISSYGARKGLVDTALRTADSGYLTRRLVDVSQDVIVREEDCGTERGITLTSMTDGPLSDRLFGRTLAEDVVDETGEVIKTTARHIDEPLAEKIAAAVKEVKVRSPLTCEAARSVCQCCYGWSLAHGRPVDKGEAVGIIAAQSIGEPGTQLTMRTFHTGGVFTGDIAQVTSPEGTVVIPKLRTRKVRTRHGEEREQVEVSGEISVKLAEIPVTPGSLLMVNNGETVQAGQLIVEVATP-KRSTEKATKDVSSDLAGEVEFQDLIPEEKTDRQGNMTRTAQRGGLLWVLSGEVYNLLPGAEPVVKNGSQVQPGDILAETKLVTSKGGVVRLGGKREIEIITASVQLDQAQIRRSSIGSGEQYVIHSANNQRFALKTTPGSKVRHGEVIAELMDDTYHTETGGIVKYAGVEVEKGKAKNGYEVTQGGTLLWIPEECHEINKDIGLLRVEDGEYVEAGAEIVENMYCQSSGVVEVVQKNDILREIVIKSGEIHLSQEP--EQLVHPGEEIIPGLTADELRYVQYVETPEGNAILQRPVVEYTIPDQPDIPSQTSIIELRASQRLFYKDGERVKSVNGLELMRTQLVLNIEISVDIELLEREEEVLQMVILESLAIRRENEGDAFSGSPQTRILVEDGQEIPSGEVVARTEIQCREAGEVRIREGAEAIRRILVVREADKTTIPTPQVEEGDLVVANPLAGDVVAPESGKVIAVRIVLRNARPYRVSNGAVLHVENGSLVQRGDNLVLLIYERSKTGDIVQGLPRIEELLEARKPREACVLARRSGTAQVEYKDDETVDVKIIEADGVISDYPISTGQNMLVTDGQWVDVGTPLTDGPANPHEILEVKGMYEAALLLQKVQQFLVDEVQGVYQSQGIDISDKHIEVIVRQMTSKVKVEDGGDTIRLPGELADLREVHKDNETMYIIGGAPVEYKPNLLGITKASLNTDSFISAASFQETTRVLTEAAIEGKSDWLRGLKENVIIGRLIPAGTGFSVHEEGGLVDDQTARNYQ
13035   MAEQIVYFNSVLEPGKLREEVSNAKGQQSEARLLMLADALKDMGFHYATKAGVSISVEDLQVPPSKREMLDSAETTIAETEERYRIGKITEVERFQKVVDTWNVTSEALKDEVVHDLQATSVNSVYMMSQSGARGNLSQVRQLVGMRGLMADPQGEIIDLPIKTNFREGLTVTEYIISSYGARKGLVDTALRTADSGYLTRRLVDVSQDLIVREDDCGTERGITVTSMTDGPLEERLFGRTLAENVVDETGEVIAERNQEVDQPLAERIGKTVKTVKVRSPLTCESARSVCKCCYGWSLAHGKPVDRGEAVGIIAAQSIGEPGTQLTMRTFHTGGVFTGDIAQVTAPQGTVIVPKLKTRKVRTRHGEEREQVEVAGEISVQLANIAVTPGSLLMANNNETVEAGQLIVEVATP-KRSTEKATKDVSSDLAGEVLFQDLIPEEKTDRQGNMTRTAQRGGLLWVLSGEVYNLLPGAEPVVSNGSKVESGDILAETKLITSKGGVVRLGGKREIEIITASIQLDQAYIRRSSIGSGEQYIIHSANDQRFALKATPGSKVKHGDVIAELMDDTYRTETGGMVKYAGVEIDKGKAKNGYEVTQGGTLLWIPEECHEINKDIGLLRVEDGEYVEAGVEIVENMFCQSSGIVEVIQKNEILREIIIKSGEVHLSQEP--DQLVHPGEAITPDLTADSLRYVQYVETPEGNAILLRPVVEYTIPDEPDIPSQSSMIELKASQRLFYKDGERVKSVNGIELMRTQLVLNINISVDIELMEREEDFLQMVILESLAIRRENEGDAFSGSPQTRILVKDGQEIPPGEIVARTEIQCREAGEVRIREGGEAIRRVLVARDADLTIVPTAQVEEGDLVVANPLTKKVVAPESGQVIAVKIVLRNARPYRVSSGAVLHVDNGSLVQRGDNLVLLIYERTKTGDIIQGLPRIEELLEARKPREACVLAARSGTAQVEYKDDETVDVKIIEPDGVISNYAIGAGQSMLIADGQTVEAGDPLTDGPANPHEILEVMGTYEAALRLQKVQQFLVDEVQRVYQSQGIDISDKHIEVIVRQMTSKVKVEDGGDTIRLPGELAELRDVHKDNETMSIIGGAPVDYKPNLLGITKASLNTDSFISAASFQETTRVLTEAAIEGKSDWLRGLKENVIIGRLIPAGTGFSVHEDGDLVDDQTARNYQ
1919144 MAEQIVYFNAVLEAGTLREEIANAKGQQSEARLLMLADELKNMGFHYATQAGVSISVEDLQVPPNKREMLDVAEDTITQTEERYRRGKITEVERFQKVIDTWNITSEALKDEVVQDLQVSDANSVYIMSQSGARGNLSQVRQLVGMRGLMSDPQGEIIDLPIKTNFREGLTVTEYIISSYGARKGLVDTALRTADSGYLTRRLVDVSQDLIVREEDCGTQRGVTLTSMTDGPLENRLFGRALAEDVVDETGEVIARRNEEMDEALAKKVASVAKEVSVRSPLTCQAARSICQCCYGWSLAHGRHVDKGEAVGIIAAQSIGEPGTQLTMRTFHTGGAFTGDIAQVTAPQGTVNIPKLRTRKIRTRHGEEREQVEVAGEISIQLVDITVTPGSVLMVNNGEMVQAGQLIVEIAVP-KLSTEKATKDVSSDLAGEVLFQDLIPEEKTDRQGNITRIAQRGGLLWVLSGEVYNLLPGAEPVVKNGSQVQPGDILAETKLVSNKGGVVRLGGKGEIEIITASVQLDQADIRRSNLGSGEQYVIYAANNQRFALKTTPGSKVRHGDVIAELMDDTYHSETGGIVKYAGIEVEKGKAKDGYEVIKGGTLLWIPEECHEINKDISLLMVEDGEYVEAGAEIVKDMYSQSSGVVEVVQKNDILREIVIKSGEIHLSEKP--DQLVHPGEEIAPGLTADSLRYVQYVETPEGNAILLRPVVEYTIPDEPDIPSQTSMIELKASQRLFYKDGERVKSVNGLELMQTQLVLNIKMSVDIELIEKDPDFLQMVILESLAIRRENEGDAFGGSPKTRILVEDGQEIPAGEVVARTEIQCQEAGEVRIREGAEALRRILVVREADLTAVPEPQVQVNDLVVANAVSADATAPDSGQVVDVKIVLRKARPYRVSANAVLHVDNGSLVQRGDHLVLLIYERSKTGDIIQGLPRIEELLEARKPREACVLARRPGTAQVEYKDDETVDVKIIEDDGVISDYPINTGQSLLISDGQWVDAGMAITEGPAKPDEILEIKGMYEAALQLQKVQQFLVDEVQGVYQSQGIDIADKHIEVVVRQMTSKVKVEDGGDTIRLPGELAELRDVHKDNETMSIIGGAPVQYKPILLGITKASLNTDSFISAASFQETTRVLTEAAIEGCSDWLRGLKENVIIGRLIPAGTGFSVNEEGDLVDDQTARNYQ
582515  MKEQIVYFNAVLDPGQLREEIASSKGQQCEARLLMLSDQLKAMGFRYATQAGVSISVEDLQVPPIKRQLLEQAEAEIANTEDRYRRGQITEVERFQKVIDTWNGTSEELKDEVIHDLRATNLNSVFMMSQSGARGNMSQVRQLVGMRGLMADPQGEIIDLPIKTNFREGLTVTEYIISSYGARKGLVDTALRTADSGYLTRRLVDVSQDVIVRETDCGTQRGLRLRSMTDGPLSDRLFGRVLAVDVVDATGEVLAQRNQSLDEAMTKRIHKAVDEVFVRSPLTCEAARSVCQACYGWSLAHGRMVDMGEAVGIIAAQSIGEPGTQLTMRTFHTGGVFTGEVAQQRASSGTIAVPNVRTRKVRTRHGDERDQVEIAGDLLLTLDDFSLTPGSLLHVRTGDKVDAGQLLAEVAAQPRKSTEKAVKDVTSDMAGEVLFDDLIPEEKTDRQGNTTRIAQRGGLLWVLSGEVYNLLPGAEPVVKNGDSVEVGSVLAESRLTSVKGGIVRLTGKREIEIITASVQLDRARIRRSSTGAGDQYIIHTANGQRFALKTTPGTKVQHGQVIAELIDDRYHTETGGLIKYAGVEVDKGKAKHGYEVTKGGTLLWIPEECHEVNKDISLLLVEDGQYVEAGTEVVKDIYCQSSGVVEVVQKNDILREIAVKPGELHLCEPP-GGQLVNPGEEILPGVSVSELRYAEVVETPEGTAVLLRPTLEFAVPDKPDVPSQTSMIELRAVQRLFYKDGERVKSVSGLELLRTQLSLSIAIWVDIELTDVSEEILQMVIIESLSIRRDSDADPMGGSPRTRILVQDGDEIPPGHVVARTEILCREAGEIRIREGAEAIRRILLVRDADRFSVPEPTVAVGDLIVAGPLGGNATTSESGQVIGVEVVMRTARPYRVSAGAVLFVESGGLVQRGDNLVLLVFERSKTGDIIQGLPRIEELLEARKPKEACVLARRPGVAQVIYNDDESADVKVIEADGAIGDYPISSGQSLIVTDGQQVEAAHALTDGPANPHEILEILGVHAAALELQQVQKFLVNEVQSVYQSQGIDISDKHIEVIVRQMTSKVRVDDGGDTTMLPGELVELRQIEQVNDAMSITGGAPARYTPVLLGITKASLNTDSFISAASFQETTRVLTEAAIEGKSDWLRGLKENVIIGRLVPAGTGFSFHEEEVVLDDQTAREYS
1919135 MKEQVVYFNAVLDPGELREEIAQAKGQQSEARLLMLADQLKDMGFHYATKAGVSISVEDLQVPPGKRQMLDQAEAEINATEDRYRTGKITEVERFQKVIDTWNSTSEALKDEVVQELQATDLNSVYMMSQSGARGNLSQVRQLVGMRGLMADPQGEIIDLPIKTNFREGLTVTEYIISSYGARKGLVDTALRTADSGYLTRRLVDVSQDVIVREFDCGTQRSISLTSMSDGPLSDRLFGRVLAQDVSDNTGEIIAQRNQSVDDPLSKKIAAVVEEVKVRSPLTCEAARSVCQHCYGWSLAHNRPVDLGEAAGIIAAQSIGEPGTQLTMRTFHTGGVFTGEVAQVRAPEGTVSLSQLRTRMVRTRHGDEREQVEVAGELILSSESFSVTPGSLLLVKDGETVSAGQLLAEVAMAPQRSTERAVKDVSTDLAGEVLFDSLLPEEKTDRQGNMTRIAQRSGLMWVLSGEVYNLLPGAEPEVKNGEKVEPGSVLAETKLASTGGGVVRLRSRREIEIITASVRLAQAGIHRDRSGTREQYILHTANNQRFALKAAPGTKVQNNQVIAELIDDRYHTQTGGTIKYAGVDIDKGKAKQGYEVTQGGTLLWIPEECHEVNKDISLLLVDEGQYVEAGTEVVKDIFCQSSGVVEVVQKNDILREIIIKPGELHLSEPPS--QIVNPGEEVISGVEVSELRYAEYIDTSEGKAVFLRPVTEYRVPDQPDVPSQTSIIELQARQRLFYKDGERVKSVEGLELVRTQLILKIDIWADIELIESNSELLQMVILESLSVRRDTDADPLGGTPKTSLSVQDGDEIAPGAVVARTEIRCSEAGEVRIREGAEAIRRVLVVRDADRTTIPEPQVQVGDLVVAGSLSSGATAPDSGQIVEVNVTMRLGRPYRISAGAVLHIEDGGLVQRGDNLVLLVYERAKTGDIIQGLPRIEELLEARKPREACVLARRAGTAQVIYGDDETVDVKVIEADGVVSDYPVGSGQNVLVSDGQEVGIGEPLTDGPANPHEILETMGVYEAAVFLQKAQQFLVNEVQSVYQSQGIDISDKHIEIIVRQMTSKVRVDDGGDTTMLPGELVDLRQIEQVNEAMAITGGAPARYTPILLGITKASLNTDSFISAASFQETTRVLTEAAIEGKSDWLRGLKENVIIGRLIPAGTGFNTHENDVVLDDQTARAYN
1919134 MREQVVYFNAVLDPGNLREEIAGAKGQQSEARLLMMSDELKDMGFWYATKAGVSLSIDDLEVPSAKRQMLEAAEEEIDTTQDRYRRGQITEVERFQSVIDTWNSTSEALKDEVVQSLEDSALNSVYMMSQSGARGSMAQVRQLVGMRGLMADPQGEIIDLPIKTNFREGLTVTDYIISAYGARKGLVDTALRTADSGYLTRRLVDVSQDVIIRELDCGTQRGIPLSSMSDGPLSDRLFGRILAQDVTHETGETLAQRNQSLDEALAKHIAELHDEVVVRSPLTCEATRSVCQHCYGWNLAHRHTVDLGEAVGIIAAQSIGEPGTQLTMRTFHTGGAHTGEVAQVRAQEGTVHFEQLRTRQVRTERGDQREQLEVAGELTLHSTGVALTPGSQLLVRDGEAVKAGQLLAEIATG-QQSTERAVKDVSADLAGEAIFDGLMPEEKNDRQGNITRVAQRGGLIWVLSGEVYNLLPGAEPTVQNGDWVEPDSVLAETRVSSAAGGVVRLRSRQDIEILTASLQLDRARVSRDRSGSSEQYLIRTADERTFALKAAPGTKIQHNQAVAELVDERYQTATGGIVKYADLEVDKGKAKQGYEVTQGGTLLWIPEECHEVNKDLSLLLVEHGQYVEAGTEIVKDIFCQSSGVVEVVQKNDILREIAIKPGELHLSEEP---QLVNPDTEVLPGVEVSELRYAESLQSPQGKALLLRPAIEYRIPEDPELPSQRSLIGLKATQRVLYKDGERVKSVDGVDLVRTQLVLDVG-WVDVELVDSGSELLQLVVLEPLAVRRNSDDDPLGGNAQTTIAVQDGDEIEAGAVVARTEIRCLDTGEVRIREGLEAVRRILIVREADRATVTQAQVAAGDRVVAGSLASDATAPDSGRVVSVEIALRLGRPYRVSQGAVLHVTDGGLVQRGDNLVLLIFERAKTGDIIQGLPRIEELLEARKPREACVLARRPGTAQVSYREDDTAEVKIVEADGTVSDYPIAPGQNVLVADGQAVGMAQALTDGAANPHELLDIIGTYEAALYLRRAQQFIVDEVQSVYQSQGIDIADKHIEIVVRQMSSKARIDDGGDTTMLPGELLEVRQIEQVNEAMAITGGAPARYTPVLLGITKASLNTDSFISAASFQETTRVLTEAAIEGRSDWLRGLKENVIIGRLIPAGTGFSAHQDEVVLDDRTARAYS
2005460 MREQVVYFNAVLDPGQLREQINDAKGQQAEARLLMLADSLKELGFRYATVAGVSISVDDLKVPPIKAEMLEAAEAEIRETEQRYARGEITEVERFQKVIDTWNSTSENLKDEVVQDLRATTLNSVYMMAFSGARGNLSQVRQLVGMRGLMADPQGEIIDLPIKTNFREGLTVTEYIISSYGARKGLVDTALRTADSGYLTRRLVDVSQDVIVREVDCGTQRGIHLQAMKDGQLSDRLLGRVLAEDVKDKTGEVIAKRNQDMDRELAKELGDRVEDVLVRSPLTCEAARSVCQKCYGWSLAHGHMVDMGEAVGIIAAQSIGEPGTQLTMRTFHTGGVFTGEVAQIRAKDGKVKFGPLTTRPIRTRHGDERNQVETVGDIQLIPNKNALTAGSLIYVQDGQEVKKDQLLVEVAKVVQKSTEKAAKDVASDLAGEVVFADLVPEDKKDRQGNTTRIAQKPGLLWILSGEVYNLLPGAEALVKNGDKIKPGDVLAQTRLTAANGGVVRMINSREIEIVTASVSLDQAKVKIESDGGREQYIIYTADERKFLLRATPGTKVQNNQIVAELIDDRYKTETGGIIKYGGIAIGKGNRKQGYEVEKGGTLLWIPEESHEVNKDISLLIVEDGEYVEAGTEVVKDVFCQSSGIVEVVQKNDILREIIIKPGEIHQLDTK-HEQIIQPGTEVFPGVIVEELRYGEVVETTEGPALILRPVKEFEVADEPSIPSQASIIELRSVQRIFYRDGERVKSVNSLSLLSTQLVLEIALSADIELQPEDPTRLQMVILESLVLRRDTDVDPHSGEIQTRVLVEDGQEIAKGATIARTEIQCKSTGEVQIREGSEAIRRILVVRDSDLITHKDCIYKPGDLLVSGELAKGVHLEQSGQVVKVTVVFRHTRPYRVSQGAILHIDHGDLVQRGDNLVLLVFERSKTGDIIQGLPRIEELLEARKPKESSVLSRSSGVCQVVYEENETVDIKIIEQDGVISDYPIKPGQNAIVSDGQVVEAGEPLTDGPANPHEILETKGCYQASLILQQAQLFLVRQVQSVYQSQGIDISDKHIEVIVRQMTNKVRIDDGGDTIILPGELLELRQIEQVNEAMSITGGAPAQYTPVLLGITKASLNTDSFISAASFQETTRVLTEAAIEGKSDWLRGLKENVIIGRLIPAGTGFNAHDENVILDDHTARAY-
2420336 MREQIVYFNAVLDPGQLREEITTAKGQQAEARLLMLADELKSMGFRYATKAGVSISVDDLQIPPSKQKMLEAAEAEIRTTEERYAKGEITEVERFQKVIDTWNKTSEQLKDEVVQDLRETELNSVYMMAFSGARGNLSQVRQLVGMRGLMANPQGEIIALPIKTNFREGLTVTEYVISSYGARKGLVDTALRTADSGYLTRRLVDVAQDVIVREVDCGTERSVIVKPMTSGPLSDRLFGRILAEDIIDETGETVATRNQDVNRELAEKIEQIRKEVQVRSPLTCQAARSVCRHCYGWSLAHGSMVDMGEAIGIIAAQSIGEPGTQLTMRTFHTGGVFTGEVAVVKADPGTIKFSKLVTRKVRTRHGDERLQADTAGDVILIPDKYNVTPGSLLTVEEGDKVETGQLIAEVANTAQKSTERASKDVASDLAGEVLFDGFEPEEKTDRQGNTTRIAQKSGLLWVLSGEVYNLLPGAEPVVKNGQRVEVGTVLAETRLVSTSGGVVRMKGEREIEIVTASVVLDQATVKIESSAGREQYILTTAEGQQFLLKATPGTKVQNGAVIAELIDDRYKTKTGGIVRYAGVEIGKGSRKQGYEIVSGGTLLWIPEESHEVNKDISLLLVEDGQYVEAGTEVVKDIFCQSSGIVEVIQKNDILREIIIKPGKLHLIEVEDDEQIISPGTEIVKGIVAEELCYSQIVETTEGIAILLRPVIEFEINDEPAVPSQVSIIGLKSVQRLYYKDGER----------------------EIEIVT------------------------------------------------------------------------------------------------------------------------------------------------------------------------------------------------------------------------------------------------------------ASVV------------------------------------------------------------------------------------------------------------------------------------------------------------
111780  MREQIVYFNAVLDPGKLRQEIEEAKGQQSEARLLMLADQLKEMGFRYATKAGVSISVDDLKVPPVKQELLEAAETEIRQTEQRYARGEITEVERFQKVIDTWNSTSENLKDEVVQELKASVLNSVYMMAFSGARGNLSQVRQLVGMRGLMADPQGEIIDLPIKTNFREGLTVTEYIISSYGARKGLVDTALRTADSGYLTRRLVDVAQDVIVREIDCGTQRAVTLRAMTDGPLSDRLMGRVLARDAMDKTGEVIAQRNQNIDEDLSLEIGRRAEEVMVRSPLTCEAARSVCQHCYGWSLAHGKMVDMGEAVGIIAAQSIGEPGTQLTMRTFHTGGVFTGEVAQIRAEVGKVKYSKLITRRVRTRHGDEREQVEVAGDILLVPSKYPVTPGSYVHVFDGDQVEKGQLLAEINSAVQKSTEKAAKDVSSHLAGEVLFADLIPEEKTDRQGNTTRIAQRAGLLWILSGEVYNLLPGAEPVVKNGDQVQPGDILAQTRLMSASGGVIRMTGSREIEVITASVLLDQAKVKVESDGGREQYIIYTADDQRFLLKTTPGTKVQNHQVVAELIDDRYKTSTGGIIKYAGVEISKGSRKQGYEISQGGTILWISEESHEVNKDISLLLVEDGQYVEAGTEVVKDVFCQSSGVAEVIQKNDILREIIIKPGELHLLDID-DGQLIQPGTEVIPGVTVEELKYGEIVETTEGVALLLRPVVEYQVSDEPAAPSQASIIELRSVQRLFFKDGERVQSVEGVSLLSTQLVLEIDLSADIELKPDDPDRLQLVILESLVIRRDTDADPYSGNIQTRVLVEDGQEIPKGATIARTEIRCKEAGEVRIRKGGEALRRILVVRNSDRVSYEACQCREGDLLVAGELVSGTKLVESGQVVEITVVLRLARPYRVSAGAILHIDNGDLVQRGDNLVLLIFERAKTGDIIQGLPRIEELLEARKPKEACVLSRRPGVCQVVYEQDETVDVKIIEEDGVVSDYPVGPGQNAMVSDGQKVGPGEPLTDGPANPHEILEVKGCYEASLILQQAQKFLVTQVQSVYQSQGIDISDKHIEVIVRQMTSKVRVDDGGDTTMLPGELVELRQIEQVNEAMSITGGAPAQYTPVLLGITKASLNTDSFISAASFQETTRVLTEAAIEGKSDWLRGLKENVIIGRLIPAGTGFNTHEENVILDDQTARAII
2107693 MREQIVYFNAVLSPGSLREEIANAKGQQAEARLLMLADRLKDLGFRYATVAGISISVDDLKVPPTKKLLLEAAETEILATEERYTRGEITEVERFQKVIDTWNSTSESLKDEVVQELKATDLNSVYMMAFSGARGNISQVRQLVGMRGLMADPQGEIIDQPIKTNFREGLTVTEYIISSYGARKGLVDTALRTADSGYLTRRLVDVAQDVIVRELDCGTTRGIMVRPMVENPLSSRLLGRVPLNDVVHKTKAVICPKNQSMCDETAIAIQKAVEEVMVRSPLTCEAARSVCQHCYGWSLAHAKLVDLGEAVGIIAAQSIGEPGTQLTMRTFHTGGVFTGEVAQVRSEKGTIRIPKLRTRPFRTRHGEEALFVEANGDLMLEASGIPVTQGSTIYIVDGQEVKADQLLAEVAIGNRAHTEKATKDVSSDLAGEVKFAELVPEEKTDRQGNTTTTATRGGLIWILSGEVYNLPPGAEPSVVNGDRVDENSVLAEAKIHTLHGGIVRSASSREIEIITASVVLDTATVRVEQSSRQDHYIIETNHGAMFSLLATPGTKVQTGQVVAELISEEYRTNTGGLIKYSGIETAKGKGKQGYEVVKGGTILWIPEETHEVNKDISLLLVEDAQYVEAGTEVVKDIFCETNGVVEVTQKNDILRELVIKPGELLMLDPESDGTFTQPGEELIPGYIASDLRYIEYIESSNGPALLLRPVTEFSVPDSPSVPSTKS-IELRAVSRLPYKDSERVKSVEGVELLRTQLVLEMDIVADIELVTDNSERLQLVILESLIIRKDIPADVTQGSTSTKFNVVEGQEILPKAVVAKTEVLCKESGIVRVREGAEAIRRILILREKDCFTIVNPRFKVGSLLIAGEIAPGVFTEESAQVIEI-VTLRIARPYRVSPGAMLQVDDAGLVQRGDNLVLLVFERTKTGDIIQGLPRIEELLEARKPKEACILAVRPGTVELTRVEDETHAIKVIEDNGTITDYPLGPGQNPVVSDGSVVDVGMQLTDGPANPHEILEVQKDATPSTKLQKVQNFLVNEVQLVYQSQGIDIADKHIETIVRQMTAKVRVDDGGDTTILPGELIELRQIEQVNVAMSITGGALAQYTPMLLGITKASLNTDSFISAASFQETTRVLTEAAIEGKSDWLRGLKENVIIGRLIPAGTGFNAYEEDVVLDDRTARAYS
1618023 MREQIVYFNAVLAPGSLREEIGNAKGQQAEARLLMLADRLKDLGFRYATKAGVSISVDDLMVPPKKRALLEAAEAEIRATEERYTRGEITEVERFQKVIDTWNSTSEALKDEVVQELKASNLNSVYMMAFSGARGNISQVRQLVGMRGLMADPQGEIIDQPIKTNFREGLTVTEYIISSYGARKGLVDTALRTADSGYLTRRLVDVSQDVIVREIDCGTTRGISVKAMVENPIGSRLLGRVPLDDVIHKTKEVICPKNEPMSDDVAVAVQKAVEEVIVRSPLTCEAARSVCQHCYGWSLAHAKLVDLGEAVGIIAAQSIGEPGTQLTMRTFHTGGVFTGEVAQVRSDEGTIRIPKLRTRPYRTRHGEDALFVEANGDLMLEVASIAVTQGSTIYIVDGQKVQAGQLLAEVAIGNRAHTEKATKDVSSDLAGEVKFADLVPEEKTDRQGNTTTTATRGGLIWILSGEVYNLPPGAEPVVVNGDRVEANSVLAETKIHTIHGGIVRSTSAREIEIITASVVLDTATVRVEHNQRQDHYIIETSNGAEFSLLATPSTKVQNNQVVAELISDEYRTNTGGLIKYSGVELAKGKGKQGYEVVKGGTILWIPEETHEVNKDISLLLVEDAQYVEAGSEVVKDIFCETSGVVEVTQKNDILRELVIKPGELLMLDPESDGTFTQPGEELIPGYVTEELRYIEFVESPNGPALLLRPVKEFPVPDSPSVPSTKS-IELRAVCRLPYKDSERVKSVEGVELMRTQLVLEMDMAADIELVTDDPERLQLVILESLAIRKDVPADVTQGSTNTRFNVEEGQEIAPGAVVARTEILCKEAGIVRVKEGAEAIRRILILREADCTNINPPRVKAGDLVVAGEIAPEVFAEESGQVLEI-INMRNARPYRVSPGAVLQVEDSGLVQRGDNLVLLVFERTKTGDIIQGLPRIEELLEARKPKEACILAVRPGTVELTRIEDETVAIRVIEEGGAIAEYPLGPGQNPVVSDGSVVEAGMQLTDGPANPHEILEVQKGYSAATELQKVQTFLVNEVQLVYQSQGIDIADKHIEVIVKQMTAKVRVDDGGDTTMLPGELVELRQIEQVNVAMSITGGAAAQYTPVLLGITKASLNTDSFISAASFQETTRVLTEAAIEGKSDWLRGLKENVIIGRLIPAGTGFNAYEEDVVLDDRTARAYS
1378066 MREQIVYFNAVLSPGKLREEIANAKGQQAEARLLMLADRLKDLGFRYATKAGVSISVDDLMVPPSKRALLEAAEAEIRATEERYTRGEITEVERFQKVIDTWNSTSEALKDEVVQELRATNLNSVYMMAFSGARGNISQVRQLVGMRGLMADPQGEIIDLPIKTNFREGLTVTEYIISSYGARKGLVDTALRTADSGYLTRRLVDVAQDVIIREIDCGTTRGISLRAMRDGPLSSRLLGRVAATDVVHQTQEVLLERNQPISDEVATQIEKAVEEVIVRSPLTCEAARSVCQHCYGWSLAHAEMVDLGEAVGIIAAQSIGEPGTQLTMRTFHTGGVFTGEVAQVRSEEGTVRIPSLRTRPFRTRHGEDALIVEANGSLTIEVTSIPVTQGSTLYITDGQSVKVGELLAEVAIGTRAHTEKATKDVASDLAGEVKFADVVPEEKTDRQGNTTTTAARGGLIWILSGEVYNLPPGAEPSVINGQKVEANSVLAETRLNTVYGGTVRIPGGREIEIITASVVLDTAKVRVEHSQGRDHYLIETNNNQMFSLLATPGTKVQNNQVVAELISDEYRTTTGGLIKYSGIELAKGKAKQGYEVVKGGTILWIPEETHEVNKDISLLMVEDAQYVEAGTEVVKDIFCQNSGVVEVTQKNDILRELVVKPGELLMVDPEADGTFGQPGEEILPGHTLSDLRYIEYVESPEGPALLLRPVTEFAVPDEPSVPSTQS-ITLRAVQRVPYKDSERVRSVEGVELLRTQLVLEIEMLADIELVPDDPNRLQLVILESLVIRRDIAADATQGSTQTRLLVEDGQTIEPGAVVARTEIQCKEAGEVRIREGAEAIRRILVVRSSDQFTVTKPHVKVGDLLIAGEIAPGVVLKESGQVLEV-VVLRIARPYRVSPGAVLQVEDGGLVQRGDNLVLLVFERAKTGDIIQGLPRIEELLEARKPKEACVLARRPGTVEVGRLEDETVAIRVVEDSGAVTEYPIGPGQNAVVHDGARVEVGMPLTEGPANPHEILEIQGTYAAALELQQVQTFLVNEVQTVYQSQGIDIADKHIEVIVRQMTSKVRVDDGGDTTMLPGELVELRQIEQVNEAMSITGGAKAQYTPMLLGITKASLNTDSFISAASFQETTRVLTEAAIEGKSDWLRGLKENVIIGRLIPAGTGFNAYEEDVVLDDRTARAYN
2099684 MPEQIVYFNAVLDPGKLREDIASSKGQQSEARLLMLADRIKDLGFKYATRAGVSISVEDLQVPQEKRQLLAAAEEDIRATEDRYTRGEITEVERLTKVIDTWNDTSEELKDQVVLDIKINSLNSVYMMAFSGARGNISQVRQLVGMRGLMANPQGEIIDLPIKTNFREGLTVTEYVISSYGARKGLVDTALRTADSGYLTRRLVDVSQDVIIREHDCGTERGIPLTSMTDGSLESRLLGRVVAENVVHETGEVILEKNQAVSPEIAEDIVNALESVMVRSPLTCEATRSVCRLCYGWSLAHSDMVDLGEAVGIIAAQSIGEPGTQMTMRTFHTGGTFTGEVARIRAKDGTVKLPKLKTRVFRTRYGEEAMMLEANSDIVIEG-SESLPQGTILFVRDGDTVIKEQLLAELPSATRKVTEKATKDVTSDLAGEVRFDGLVQEEKTDRQGNTTRIAQRGGLLWVLAGDVYNLPPGAEPVVRNGDQVNADDTLAETRLTTERGGIVRLPGSREVEIITASVMLNQAQVRKEHGQGREHYFIETANGQRFSLIATPGAKVTSGQVIAELEDDQYHTQTGGIVKFSGVEVAKGKGKQGYEVTQGGTLLWIPEEAHEVNKDISLLMVEDGQYLEAGTEVVKDIFCQNSGVVEVTQKNDILREILIKPGDIHMVAPEDDGTIVTAGEEIMPGLVADDLRYVEYVETPEGPAILLRPVEEYPVPDEPSVPSQDSAIRLRATQRIPFKDGERVKSVDGVELLRTQLIMDIEVVADIELVPDDADRLQMVVLETQVIRRDVIADQTQGSTVTRLLIEDGQQIEPGAVLARTEIRCKESGEVRIREGQEAIRRVLVVRDSDRVKVDQPTVKVGDLVVANPLANGISYEESGEVTGINVLLRLARPYRVSTGAVLHIEDGDLVQRGDNLVLLVFERAKTGDIIQGLPRIEELLEARRPKEACVLSKRPGTAQVVYSDDETVEVKVVENDGAIAEYPISPGQNVLVSDGQMVTTA------------------IHDAALHLQNVQSFLVNEVQSVYQSQGIDISDKHTEVIVRQMSSKCRIDDGGDTTMLPGELVEIYQVEQVNEAMAITGGAPAQYTPVLLGITKASLNTDSFISAASFQETTRVLTEAAIEGKSDWLRGLKENVIIGRLIPAGTGYNAYEEDVVLDDRTARNYD
268115  MAEQIVYFNAVLDAGKLREEIANSKGQQSEARLLMLADRIKELGFKYATRAGVSISVEDLQVPKEKKGMLAAAEEDIRITEERYTRGEITEVERLTKVIDTWNDTSEELKDQVVLDIKENNLNSVYMMAFSGARGNISQVRQLVGMRGLMANPQGEIIDLPIKTNFREGLTVTEYVISSYGARKGLVDTALRTADSGYLTRRLVDVSQDVIIREHDCGTTRGIPLRSMTDGPLENRLLGRVMAEDVVHKTGEVLLKKDQPVSPEIAEMLAEAVERVVVRSPLTCEATRSVCRLCYGWSLAHSELVDLGEAVGIIAAQSIGEPGTQMTMRTFHTGGTFTGEVARIRASDGTVKLPKLKTRAFRTRYGEDALMLESNADVTIEG-SESLPQGTILFVNNGETVKKEQLLAELPSATRKVTEKASKDVTSDLSGEVQFAGLVQEEKTDRQGNTTRLAQRGGLLWVLAGDVYNLPPSAEPVVRNGDYVNADDTLAETKLTTERGGLVRLPGTREVEIITASVMLDQAQVRKEQGQGREHYFIETASGQRFSLIATPGAKVTSGQVIAELEDDQFHTQTGGIIKFSGVDVAKGKGKQGYEVVQGGTLLWIPEEAHEVNKDISLLMVEDGQYLEAGTEVVKDIFCQNSGVVEVTQKNDILREILVKPGDIHMVAPEDDGTIVNAGEEVMPGLVADALRYVEYVETPDGPALLLRPVEEYTVPNEPAVPSQDSAIKLRAIQRIPFKDGERVKSVAGVELLRTQLVLDIEVVADIELVPDDADRLQMVVLETQVIRRDVVADQTQGSTVTRLLVEDGQQIEPGAVVARTEIRCKESGEVRIREGQEAIRRVLVVREADRMKVDQPTVKVGDLVVADELAPGLTYEESGEVTAIDISLRLARPYRVSTGAVLHIEDGDLVQRGDNLVLLVFERAKTGDIIQGLPRIEELLEARKPKEACVLSERPGNAQVVYSDDETVEVKIVEDDGVVTEYPVSPGQNVIVSDGQRVNTSEHLTDGPANPHQILEVQGIHDAALGLQEVQSFLVNEVQSVYQSQGIDISDKHTEVIVRQMSSKCRIEDGGDTTMLPGELVEIYQVEQVNEAMAITGGAPAEYTPVLLGITKASLNTDSFISAASFQETTRVLTEAAIEGKSDWLRGLKENVIIGRLIPAGTGYNAYEEDVVLDDFTARSYD
2099687 MPEQIVYFNAVLDPGSLREEIANSKGQQSEARLLMLADLVKDLGFKYATQAGISISVDDLQVPDTKRAMLSTAEEDIRTTEDRYTRGEITEVERFQKVIDTWNTTSEELKDEVVHELKDNTLNSVY---------------------------------------------I---------------------------------------------------------------------------------------------------------------------------------------------------------------------------------------------------------------------------------------------------------------------------------------------------------------------------------------------------------------------------------------------------------------------------------------------------------------------------------------------------------------------------------------------------------------------------------------------------------------------------------------------------------------------------------------------------------------------------------------------------------------------------------------------------------------------------------------------------------------------------------------------------------------------------------------------------------------------------------------------------------------------------------------------------
864702  MPEQIVYFNAVLNPGKLREEIATSKGQQAEARLLMLADKLKDLGFKFATRAGVSISVDDLQVPATKRKLLEAAEETIRETEERYIRGEITEVERFQKVIDTWNGTNEELKDEVVQDLKTNNLNSVYMMAFSGARGNISQVRQLVGMRGLMANPQGEIIDLPIKTNFREGLTVTEYIISSYGARKGLVDTALRTADSGYLTRRLVDVSQDVIIREVDCGTQRGIAVRSMRDGPLKNRLLGRVAAQDVVHETGEVIVPRNQSISDDLAELIGKAVEEVVVRSPLTCEAVRSVCQQCYGWSLAHAKMVDIGEAVGIIAAQSIGEPGTQLTMRTFHTGGVFTGEMAQERASDGVIHYPKLRVRPFRTRHGEDAFVVDSSLKITLTAEDFSVAQGATLLVRDGQKIKAGQILAEVPITSRKTTEKAAKDVASDIAGEVRFADLVPEEKKDRQGNTTRIAQRGGLLWILSGEVYNLPPGAEPVVKNGDRVEAGGVLAETKLITEHGGIVRLPGGREVEIITASVLLDQAQVRVESYQGRDHYLIETNHNQLFSLKATPGTKVTNNQVVAELIDDSYRTQTGGIIKYSGVEVAKGKAKQGYEVVKGGTLLWIPEEAHEVNKDISLLLVEDGQYVEAGTEVVKDIFCQSNGVVEVTQKNDILREIVIKPGDLHMINPDDEAILVNPGQQVMPGLVVDELKYVEYIESPEGPALLLRPVTEFSVPDEPSVPSQESSIRLRAVQRMPYKDGERVKSVEGLELMKIQLVLEIDLAADIELLPDNPDRLQLVILESLVIRRDIAADQTQGSTLTRILVKDGDQIAPGAVVARTEIQCKEEGEVRIHEGAEAIRRVLVVRSADLITVSQPTVKVGDLLVAGEIAAGITLEESGFVVQVNVVLRLARPYRVSPGAVLHIDDGDLVQRGDNLVLLVFERTKTGDIIQGLPRIEELLEARKPREACVLAERSGTAQVVYGEDDSVEVKVIESDGNLREYQINPGQNVIVSDGQEVSAGERLTDGPANPHELLEVLGVHDSSLHLREVQMFLVNEVQSVYQSQGIDISDKHIEVVVRQMTSKARIDDGGDTTMLPGELVELYQVEQVNEAMSITGGAPAEYTPVLLGITKASLNTDSFISAASFQETTRVLTEAAIEGKSDWLRGLKENVIIGRLIPAGTGFNAYEEDVVLDDRTARTYG
47254   MPEQIVYFNAVLNPGKLREEIAASKGQQAEARLLMLADMVKDMGFKFATRAGVSISVDDLQIPPTKRKLLDAAQETIRETEEKYTRGEITEVERFQKVIDTWNGTNEELKDEVVHDLKSNNLNSVYMMAFSGARGNISQVRQLVGMRGLMSNPQGEIIDLPIKTNFREGLTVTEYIISSYGARKGLVDTALRTADSGYLTRRLVDVSQDVIIRELDCGTQRGIPLTSMTDGPLKNRLLGRVAARDIVHETGEVIIARNQAISDEQAEKIAEAVEEVMLRSPLTCDATRSVCQNCYGWSLAHAHMVDIGEAVGIIAAQSIGEPGTQLTMRTFHTGGVFTGEMAQERANDGTIKFPKFRTRAFRTRHGEDALVVESNTKVVLDGGSFSILQGATLLVRDGQKVKAGHILAEVPLTSRKTTEKAAKDVASDMAGEVQFADLVPEEKKDRQGNTTRIAQRGGLLWILSGEVYNLPPGAEPIVKNGDSIQAAGVIAETKLVTEHGGIVRLPGGREVEIITASVLLDQAQIRAESFQGRDHYLIETNHNQTFSLKATPGTKVTNGQVVAELIDDRYRTQTGGIIKYSGVEVGKGKAKQGYEVIKGGTLIWIPEEAHEVNKDISLLMVEDGQYVEAGTEVVKDIFCQSNGVIEVTQKNDILREIVVKPGDLHMVNPDDEAVLANPGQEIMPGLTINELKYVEYVETPEGPAMLVRPIMEFTVPDEPSVPSQESSIRLRAIQRMPYKDGERVKSVEGLELLKIQLVLEIDLAADIELVPDDPDRLQLVILESLVIRRDISADPTQGRTQTRVLVQDGDQIAPGAVVARTEILCKEAGEVRIREGAEAIRRILVVRDADLVTINKPTVNPGDLVVAGKVAPGFSLEESGLVVQVNLTMRLARPYRVSPGAVLHIDHGDLVQRGDHLVLLVFERSKTGDIIQGLPRIEELLEARKPREACILAERDGTAQVVYEDNETTEVKVIESDGNLREYPISPGQNVIVSDGQQVSAGERLTDGPSNPHELLEVMGVHDSALRLREVQTFLVSEVQSVYQSQGVDISDKHIEVVVRQMTSKARVDDGGDTTMLPGELVELYQVEQVNEAMSITGGAPAEYTPVLLGITKASLNTDSFISAASFQETTRVLTEAAIEGKSDWLRGLKENVIIGRLIPAGTGFNAYEEDVVLDDRTARTYG
1080068 MPEQIVYFNSVLSPGQLREEIATAKGQQAEARLLMLADELKDLGFKFATRAGVSISVDDLQVPPSKRKLLDEAEDEIRKTEERYTRGDITEVERFQKVIDTWNSTNEDLTSAVVQELRESNLNSVYMMAFSGARGNISQVRQLVGMRGLMANPQGEIIDLPIKTNFREGLTVTEYIISSYGARKGLVDTALRTADSGYLTRRLVDVAQDVIIRELDCNTERGIPIRSMTDGPLKDRLLGRVPAEDVIHETGEVIVPRNEPISDDMAEEIGRAVEEVVVRSPLTCQASRSVCQRCYGWSLAHAHLVDMGEAVGIIAAQSIGEPGTQLTMRTFHTGGTVTGEQATIRASNGTVHLKLLRSRPFRTRHGEDALIIESSVEVIVEH-GHTITQGSILFAQEGQSVVTDQILAELPATVRKVTEKASKDVASDLAGEVKFADLVPEEKRDRQGNITRIAQRGGLLWVLSGEVYNLPPGAEPVVKNGDRVEANSILAKTKLVTENGGTVRLPAGREVEIITASVLLDQARVIAESQQGREHYIIETQHNQRFSLIATPGTKVVNKQVVAELIDDRYHTQTGGIIKFSGIELEKGKAKQGYEVVKGGTILWIPEESHEVNKDISLLLVEDGQFVEAGTEVVKDIFCQSSGVVEVTQKNDILREIVIKPGELHMVNPEANGTIANPGEELLPGLELTDLRYVEYVDSPEGPALLLRPVTEFSVPDEPSVPSQSSTIQLRAVQRTMYKDGERVKSVEGLELLRTQLVLEIDLAADIELVPDDPERLQLVILESLVIRRDVPADQTQGSTLTTLLVKDGDQISPGDEVARTEILCKEGGEVRVGSN-ESARRILVVRESDKLTVDQPSVKAGDLLVAGAIADGVTIEESGQVLSVSVQLRLARPYRVSAGAVLHIDDGDLVQRGDNLVLLVFERAKTGDIIQGLPRIEELLEARKPKEACVLARRPGTAQVVYSDDDTVQVKVVEADGVITEYPIGPGQNMLIIDGQEVGAAEPLTDGPANPHEILEILGVHEASLILEKVQTFLVNEVQSVYQSQGIEISDKHIEVIVRQMTSKARVDDGGDTTMLPGELVELHQIQQVNEAMSITGGAPAEYTPVLLGITKASLNTDSFISAASFQETTRVLTEAAIEGKSDWLRGLKENVIIGRLIPAGTGFNAYEEDVVLDDLTARSYD
1666911 MPEQIVYFNAVLDPGQLRETIATSKGQQSEARLLMLADEIKSLGFKYATRAGVSISVQDLEVPPSKKAMLETAEGEIRATEERYTRGEITEVERFQKVIDTWNETSEHLKDKVQMGLRDNNLNSVYMMSNSGARGNISQVRQLVGMRGLMANPQGEIIDLPIKTNFREGLTVTEYIISSYGARKGLVDTALRTADSGYLTRRLVDVSQDVIVREIDCGTERYIPVRPMTDGPLKDRLLGRVPAEDVKHKTGEVIVARNQAITDDIAEAIGEAVKEVKARSALTCEAARSVCQHCYGWSLAHSHMVDLGEAVGIIAAQSIGEPGTQLTMRTFHTGGTFTGELAQVRAKAGTIHIPEMRVRPFRTRHGEDALMMEGNNQISMDS-NVSLPQGSILFAKEGDELSKGDLIAEMPNTVRKVTEKASKDVTSDLSGEVLFDGLVQEEKTDRQGNMTRLAQRGGLIWVLSGEVYNLPPGAEPIVKNGDRVEAQGVLAETKLITERGGIVRLTGGREVEIITASVILDQSEVEVESGQGREHYFLKSASGQKFSLNATPGTKVSSGQVVAELVDDTFRTQTGGIIKFAGVEVAKGKAKSGYEVVKGGTILWIPAEAHEVNKDISLLMVESGQYVEAGTEVVKDIFCQTSGVVEVTQKNDILREVVIRPGDLHMVSPDANDTIVNAGEEVIPGVVADALRYVEYVETPEGAALLLRPVQEFEVPDEAQLPSQLSVIKLRAVQRILYKDGERVKSVDGIEILRTQLVLDIELTADIELKADDEDRLQLVVLETLVVRRDIEADQTQGSTKTRLLVTDGDEIQPGAVIARTEIRCKEAGEIRIREDLESVRRVLVVRDADRVVIDAPVVSEGDLLVDDSIAEGIKTIESGQVIEVGVVMRIARPYRVSTGAVLHIDNGDLVQRGDGLVLLVFERAKTGDIIQGLPRIEELLEARKPKEACILAERPGVAQVVYSDDETVEIKVVESDGVVSDYPVTPGQNLVVSDGQKVDVGEALTDGPSNPHQILEVKGTHEASMLLEKVQSFLVNEVQSVYQSQGVDISDKHIEVIVRQMTSKARLEDGGDTTMLPGELVEIRQLEQVNEAMSITGMAPADYTPVLLGITKASLNTDSFISAASFQETTRVLTEAAIQGKSDWLRGLKENVIIGRLIPAGTGFNAYEEDMVLDDRTARAYD
1173025 MPEQIVYFNAVLNPGKLREEIATSKGQQAEARLLMLADELKGLGFQYATRAGVSISVDDLKVPPSKRQLLESAEQKIRATEERYSRGEITEVERFQKVIDTWNGTSEELKDEVVQDLRSNDLNSVYMMAFSGARGNISQVRQLVGMRGLMADPQGEIIDIPIKTNFREGLTVTEYIISSYGARKGLVDTALRTADSGYLTRRLVDVSQDVIIREIDCGTERGITIRPMTDGPLGDRLLGRVLARDVVHETGEVIATRNQDISEDLARLIDRSVASVVVRSPLTCEATRSVCQHCYGWSLAHAHFVDLGEAVGIIAAQSIGEPGTQLTMRTFHTGGVFTGEMALVRAPDGVIRHPKLRARAFRTRHGDDALVIESNIEVILEGENISIPQSSTLYTQDGDRVIKDQMLAEVLLGGRKSTEKATKDVASDLAGEVRFDQVQPEEKKDRQGNTTRIAQRGGLIWVLSGEVYNLLPGAEPTVKNGDRVGDNDVLAETKLVTEHGGLVRLPGGREVEIITASVLLDQAQVRAESYQGREHYLIETSNGQRFSLKAAPGTKVLSNQVVAELIDDRYRTNTGGIIKFSGVEVSKGKAKQGYEVIQGGTILWIPEEAHEVNKDISLLMVEDGQYVEAGTEVVKDIFCQSSGVVEVTQKNDILREIVIKPGDLHMVHPDEDGSLANAGQEVLPGVTATELRYIEYVETPEGPAVLLRPVTEFHVPDDPAVPSQESTIRLRAIQRIPYKDGERVKSVEGLELLRTQLILEIDLAADIELIPDDSERLQLVILESLVIRRDVAADPTQGSTHTRLLVQDGDQIAAGAVVARTEIQCKEAGEVRIREGSEAIRRVLVVRSADRFSINEVTVKPGDLIVAGTLAPGLVAEESGQVVGVTIVLRIARPYRVSPGAVLHVDDGSLVQRGDNLVLLVFERAKTGDIIQGLPRIEELLEARKPKEACVLAVRPGNAQVVFNEDEAVEIKIIEDDGVITEYPIGSGQNVIVSDGQRVNVAERLTDGPANPHEILESKGVHEAALILEAVQTFLVNEVQSVYQSQGIDISDKHIEVIVRQMTSKARIDDGGDTTMLPGELVELYQVEQVNEAMSITGGAPAEYTPVLLGITKASLNTDSFISAASFQETTRVLTEAAIEGKSDWLRGLKENVIIGRLIPAGTGFNAYEENVVLDDRTARSYG
1497020 MPEQIVYFNAVLNAGQLREEIAVAKGQQAEARLLMLAD----------------------------------------------------------------------------------------------AEGNL----------------------------------ISQYI-----------------------------------------------------------------------------------------------------------------------------------------------------------------------------------------------------------------------------------------------------------------------------------------------------------------------------------------------------------------------------------------------------------------------------------------------------------------------------------------------------------------------------------------------------------------------------------------------------------------------------------------------------------------------------------------------------------------------------------------------RTTPG-----------------------------------------------------------RIIYN------------------------------------------------------KTVHE-----------------------------------------------------------------------------------------------------------------------------------------------------VLAD-------
1880991 MAEQIVYFNAVLNAGQLREEISGAKGQQSEARLLMLAED---------------------------------------------------------K----------------------------------------------------------------------DGVMLFQYI-----------------------------------------------------------------------------------------------------------------------------------------------------------------------------------------------------------------------------------------------------------------------------------------------------------------------------------------------------------------------------------------------------------------------------------------------------------------------------------------------------------------------------------------------------------------------------------------------------------------------------------------------------------------------------------------------------------------------------------------------RTTAG-----------------------------------------------------------RIIYHQ-----------------------------------------------------------------------------------------IQSAINS--------------------------------------------------------------------------------------------------------------------------
2420339 MPEQIVYFNAVLNPGSLREEIANSKGQQAEARLLMLADRLKDLGFRYATKAGVSISVDDLMIPPSKRELLDEAEREIYETETRYTRGEITEVERFQKVIDTWNSTSENLKDEVVQELKSSDLNSVYMMAFSGARGNISQVRQLVGMRGLMADPQGQIIGLPIKTNFREGLTVTEYIISSYGARKGLVDTALRTADSGYLTRRLVDVSQDVIVREIDCSTMRGIPLRAMTDGPLRDRLLGRALARDVIDKTGEIYAVRNQPISDELARAIEAAVEEVFVRSPLTCEATRSVCQHCYGWSLAHAHLVDMGEAVGIIAAQSIGEPGTQLTMRTFHTGGVFTGEVATVVAPDGTVRYEAMRVRPFRTRHGQDAFVVESNAQLSVVDGQFSLTQGSTVFVADGGAIAATKIVAEVLAASRKTTEKATMDVDADLAGEALFADLVPEEKKDRQGNTTRIAQRGGLIWILSGEVYNLLPGAEPVVKNGDRVEAGSVLAETKLVTENGGVVRLAGPREVEIITASVLLDRAIVRSESMGGHDRYIIETAGNQLFSLKATPGTKVLNHQVVAELIDERYRTQTGGILKYGGVEVQKGKAKQGYEVVKGGTLLWVPEECHEVNKDISLLQVEDGQYVEAATEVVKDIKCSSSGVVEVTQKNDILREITIKPGELHMVDPDESGQLAYPGQEVVPGLTVDELRYVEHVETPEGPAILLRPAIEFAVPDEPAIPSQDSIIRLRAVQRIPYKDGERVKSVEGLELLRTQLILEIELAADIELVPDDPERLQLVILESLVIRRDVAADPTQGSTATRLLVSDGDEIAPGAVVARTEIQCKEAGEVQIREGGEAIRRVLVVREADLVKVTTPSCQPRDFLVSGEVAPGEVLEESGQVMAIAVTLRTGRPYRVSPGAVLHVEDGSLVQRGDNLVILVFERAKTGDIIQGLPRIEELLEARKPKEACILAKGAGTAQVIYNDDESVEIKVVEPDGNVEDYPIGPGQNALVSDGEQVEAAQALTDGPANPHEILEILGVYEAALEFAKVQTFLVNEVQSVYQSQGIDISDKHIEVIVRQMTNKVRIDDGGDTTMLPGELVELRQVEQVNEAMSITGGAPAEYTPMLLGITKASLNTDSFISAASFQETTRVLTEAAIEGKSDWLRGLKENVIIGRLIPAGTGFNAYEEDIVLDDRTARSYS
1973482 MREQIVYFNSVLAPGKLRGEIESAKGQQAEARLLMLADKLKDLGFRFATKAGVSISVDDLMVPPSKKSLLQAAEAEILSTEAKFKRGEITEVERFQKVIDTWNSTSENLKDEVVQDLKTTNLNSVYMMAFSGARGNISQVRQLVGMRGLMADPQGEIIDLPIKTNFREGLTVTEYIISSYGARKGLVDTALRTADSGYLTRRLVDVSQDVIIREVDCGTLRGVPVRDMTEGPLGTRLVGRVVAKDVIHTTGEILAARNTPISDELAAEIHKAVKEVLVRSPLTCEAARSVCQHCYGWSLAYAKMVDLGEAVGIIAAQSIGEPGTQLTMRTFHTGGVFTGEVAQVRAKPGTIKFSRLKTRPYRTRHGEDALYAETNGNLILESTTISVTQGSTLYIIPGQKVEVSELLAEVALGTKANTEKAVKDVASDLAGEVVFADVLAEQKTDRQGNTTTTATRGGLIWILSGEVYNLLPGAELVVKNGDKITANGVLAETRLNTVHGGVVRLPPTREIEIITASVILDQATVTVHSSQGKNNYLIHTGQSQTFNLRATPGTKVQNGQVVAELIDDRYRTTTGGMLKFAGIEVQKGKAKLGYEVVTGGTLLWIPEETHEVNKDISLLLVEDGQFVEASTEVVKDIFCQTSGVVEITQKNDILREIVIKPGELLMVDPEADNTFVHPGEELL-GTTVTEMRYIQYVESPEGPALLSRPVVEFEVSSHPDLPSTTSVIQLRAIQRLPYKDGERVKAVDGVELLRTQLVLEIELAADIELVPDNPERLQLVILESLALRRDMAADATQGSTHTTLEVEDGITIPPGSVVARTQILSKEGGIIRVRPGAEAVRRCLILRDTDMIIVKNPTVKKGDLLVQGEIAPGVTAPVSGQLVDISLKIRTGRPYRVSPGAVLQIEDGGLVQRGDNLVLLVFERAKTGDIIQGLPRIEELLEARKPKEACILSRRSGEVKVVYGEDENLSVKVVESDGVVIDYPLGPGQNLIVPDGAMVEAGQPLTDGPSNPHEILEIDGLYACASHLQKVQSFLVNEVQMVYQSQGIEIADKHIEVIVRQMTNKVRIDDGGDTIMLPGELVELKQVEQVNEAMSITGGARSQYTPVLLGITKASLNTDSFISAASFQETTRVLTEAAIEGKSDWLRGLKENVIIGRLIPAGTGYNTYEEDMVLDDRTAKLYS
1752063 MPEQIVYFNSVLSPGTLREEITTAKGQQAEARLLMLADKLKDLGFRYATKAGVSISVEDLMVPPSKRSLLEAAEAEIRATEERYQRGEITEVERFQKVIDTWNGTSEALKDEVVQELKKTNLNSVYMMAFSGARGNISQVRQLVGMRGLMADPQGEIIDLPIKTNFREGLTVTEYIISSYGARKGLVDTALRTADSGYLTRRLVDVSQDVIIREFDCGTTRGIPIRAMTEGRLETRLMGRVVAEDVVHTTGEVIAPRNTPISDDLAKIIEKSVTEVVVRSPLTCEAARSVCQHCYGWSLAHAKMVDLGEAVGIIAAQSIGEPGTQLTMRTFHTGGVFTGEVAQERAVDGTVRFPRLRTRPYRTRHGEDALYVETNGTLTLDAGNIAVTQGSTLYVVDGQQVKQGQLIAEVALGTRANTEKAVKDVASDLAGEVKFADVVAEQKTDRQGNTTTTAARGGLIWILSGEVYNLPPGAELVVKENDTVATNGVLAETKLTTQHGGVVRLPSTREIEIITASVVLDQATVTVQSSQGKNNYLVSTGNNQVFNLRATPGTKVQNGQVVAELIDDRYRTTTGGMLKYAGVEVQKGKAKQGYEVVQGGTLLWIPEETHEVNKDISLLLVEDGQYVEAGTEVVKDIFCQNSGVIEVTQKNDILREVVIKPGDLLMVDPEADNTFVQPGEELL-GQTFNELRYIQYVETPEGPALLSRLVVEYAVPNYPDVPSTTSVIQLRAVQRLPYKDSERVKCVEGVELLRTQLVLEIELAADIELVPDDPERLQLVILESLTVRRDITADATQGSTNTTLEVEDGQTIAPGAVVARTQILCKEGGIVRVKKGTEAVRRCLVLRQQDMIKMNAPKVKPGDLVVEGEIAPGVFAEESGQVVAVKVTIRVGRPYRVSGGAILQVEDGDLVQRGDNLVLLVFERAKTGDIIQGLPRIEELLEARKPKEACILAKRAGEVKVIYGDDEAIAVKVIEPNGVVTDYTIGPGQNLVVTDGQTVSAGQPLTDGPANPHEILEVEGVYACASHLQKVQTFLVNEVQMVYQSQGIDIADKHIEVIVRQMTSKVRVDDGGDTTMLPGELVELRQIEQVNEAMAITGGAKAQYTPVLLGITKASLNTDSFISAASFQETTRVLTEAAIEGKSDWLRGLKENVIIGRLIPAGTGFNTYEEDMVLDDRTARTYN
52271   MREQIVYFNSVLSPGNLREEIGTAKGQQAEARLLMLADKLKDLGFRYATRAGVSISVDDLMVPPTKRSLLDAAEEEIRATEARYQRGEITEVERFQKVIDTWNGTSEALKDEVVQELKQTSLNSVYMMAFSGARGNISQVRQLVGMRGLMADPQGEIIDLPIKTNFREGLTVTEYIISSYGARKGLVDTALRTADSGYLTRRLVDVSQDVIIREIDCGTTRGIPLRAMTEGKLSTRLLGRVVGEDVIHTTKEVIAPRNTPISDDLAKEIEKAVKEVVVRSPLTCEAARSVCQHCYGWSLAHAKMVDLGEAVGIIAAQSIGEPGTQLTMRTFHTGGVFTGEVAQVRSKDGTVKIPRLRTRPYRTRHGEDALYVETNGTLILEAETIQVTQGSTLYIFDGQQVKIGQLLAEVALGTRANTEKAVKDVASDLAGEVKFAEVVPEQKTDRQGNTTTTAARGGLIWILSGEVYNLPPGAELVVNNGDSVATNGVLAETKLTTLHGGVVRLPSTREIEIITASVILDQATVTVQSSQGRNNYLVTTGNNQVFNLRATPGTKVQNGQVVAELIDDRYRTTTGGLLKFAGVEVQKGKAKLGYEVVQGGTLLWIPEETHEVNKDISLLLVEDGQYVEAGTEVVKDIFCQNNGVVEVTQKNDILREVVIKPGELLMVDPEADDTFLPAGEELL-GRVFNELRYIQYVESPEGPALLSRPVVEFAVPEHPDVPSTTSVIQMRAVQRLPYKDSERVKSVEGVELLRTQLVLEIELAADIELVADNPERLQLVILESLIIRRDIAADATQGSTQTALEVKEGDTIAPGAVVARTQILSKEGGIVRLQKGTEAVRRCLVLRRTDMATLNNPTVKAGNLIVAGEIAPGVFAEESGQVVSVKVTIRAGRPYRVSPGAVLQVEDGDLVQRGDNLVLLVFERAKTGDIIQGLPRIEELLEARKPKEACILAKRGGEVKVVYGDDEAIAVKVIESNGVVTDYALGPGQNLIVPDGSHVSAGQPLTDGPSNPHEILETEGVYACASHLQKVQTFLVNEVQMVYQSQGIDIADKHIEVIVRQMTNKVRIDDGGDTTMLPGELVELRQVEQVNEAMAITGGARAQYTPVLLGITKASLNTDSFISAASFQETTRVLTEAAIEGKSDWLRGLKENVIIGRLIPAGTGYNTYDEDMVLDDRTARAYN
2053605 MREQIVYFNSVISPGKLREDITNAKGQQSEARLLMLADKLKDVGFRYATKAGVSISVDDLMVPPSKRSLLDEAEAEIRSTEERYQRGEITEVERFQKVIDTWNSTSEALKDEVVQEVKETNLNSVYMMAFSGARGNISQVRQLVGMRGLMADPQGEIIDLPIKTNFREGLTVTEYIISSYGARKGLVDTALRTADSGYLTRRLVDVSQDVIIREIDCGTHEGIPITAMKEGPLATRLIGRVVCKDIRHTSDEVIAPRNSPIDEDLANTIERLVKEVFVRSPLTCEAARSVCQHCYGWSLAHAKMVDRGEAVGIIAAQSIGEPGTQLTMRTFHTGGVFTGEVAQVRADDGTIHIPSLKTRPFRTRHGEDALYVEANGFMILEGSNITVTQGSTLFIGNGKEVKQGQLLAEVALGTRVNTEKAVKDVASNLAGEVKFADVVAEQKTDRQGNTTTTATKGGLIWVLSGEVYNLPPGAELVVKNNDIVHTNGVLAETRLTTAHGGVVRLPSTREIEIITASVLLNQATVTVQSYQGRNNYLIHTSNNQQFNLRATPGTKVQNGQVVAELIDDNYRTNTGGLLKYAGIEIQKSKAKQGYELVQGGTLLWIPEETHEVNKDISLLLVEDGQYIDTGTEVVKDIFCQNSGVLEVTQKNDILREVVIKPGELLMVDPETDDTFIQPGEEFL-GKTFTELRYIQYLDSPEGPAILSRPVVEFPVSSKPDIPSTTSVIELRAVQRLPYKDSERVKSVEGVE------------------------------------------------------------------------------------------------------------------------------------------------------------------------------------------------------------------------------------------------------------------------------------------------------------------------------------------------------------------------------------------------------------------------------------------------
551115  MREQIVYFNSVLAPGKLREEIENAKGQQAEARLLMLADKLKDLGFRYATKAGVSISVDDLMVPPSKRSLLEAAETEILSTEARFKRGEITEVERFQKVIDTWNSTSESLKDQVVQELKKTNLNSVYMMAFSGARGNISQVRQLVGMRGLMADPQGEIIDLPIKTNFREGLTVTEYIISSYGARKGLVDTALRTADSGYLTRRLVDVSQDVIIREFDCGTTRGIPLRDMTEGPLSTRLMGRVVAEDVVHVTGEVIAPRNTPISDDLAAVIGKSVKEVIARSPLTCEAARSVCQHCYGWSLAHAKMVDLGEAVGIIAAQSIGEPGTQLTMRTFHTGGVFTGEVAQVRSKDGTVKISRLKTRPYRTRHGEDALYAETNGTLVLEAKNISITQGSTLYIMPGQQVKAAQLLAEVALGARANTEKAVKDVASDLAGEVQFADVVAEQKTDRQGNTTTTASRGGLIWILSGEVYNLPPGAELVVNNGDAIASNGVLAETKLTSVHGGVVRLPATREIEIITASVVLDQATVTVQSSQGRNHYLIHTGSSQTFNLRATPGTKVQNGQVVAELIDDRYRTTTGGFLKFAGIEVQKGKAKLGYEVVTGGTLLWIPEETHEVNKDISLLLVEDGQYVEAGTEVVREIFCQTSGVIEVTQKNDILREVVIKPGELLMVDPEADNTFVQPGEEFQ-GTIATELRYIQYIESPEGPALLNRPVIEFDVPNNPDVPS-TSVIQLRAVQRLPYKDSERVKSVEGVELLRTQLVLEIELAADIELVPDNAQRLQLVILESLVVRRDITADATQGSTQTTLEVEDGLTIAPGAVVARTQILCKDGGVVRVRKGTEAVRRCLVLRDSDMITISTPKVKKGDLLVEGEIAPGVFAPESGQVVEIRITVRVGRPYRVSPGAVLQIEDGDLVQRGDNLVLLVFERAKTGDIIQGLPRIEELLEARKPKEACILCRRPGEVKVVYGDDEALAIKVLESNGVVTDYPLGPGQNLMIPDSAHVLAGQPLTDGPSNPHEILEIDGIYACASHLQKVQSFLVNEVQMVYQSQGIDIADKHIEVIVRQMTNKVRIDDGGDTTMLPGELVELRQVEQVNEAMSITGGAKAQYTPVLLGITKASLNTDSFISAASFQETTRVLTEAAIEGKSDWLRGLKENVIIGRLIPAGTGYNTYDEDMVLDDRTAKLYS
2005462 MREQIVYFNSVLSPGNLREEITLAKGQQAEARLLMLADKLKDLGFRYATRAGVSISVDDLMVPPSKRSLLDAAEEEIRSTEERYQRGEITEVERFQKVIDTWNGTSEALKDEVVQDLKKTNLNSVYMMAFSGARGNISQVRQLVGMRGLMANPQGQIIDLPIKTNFREGLTVTEYIISSYGARKGLVDTALRTADSGYLTRRLVDVSQDVIIREVDCGTTQGIPLRAMREGKLSSRLLGRVVAVDVVDKTGEVIATRNTPISDDLAKRIEDAVEEVIVRSPLTCEAARSVCQHCYGWSLAHGKMVDLGEAVGIIAAQSIGEPGTQMTMRTFHTGGVFTGEVAQVRADGGVIKFPKLRTRPFRTRHGEDALYVEMNGVITLEGSDISVTQGSTLYITDGKQVKLGQLIAEVALGSRVNTEKAVKDVVSDLAGEVRFADVIPEQKTDRQGNTTTTAARGGLIWILGGEVYNLPPGAELVVKDGDEVATNGVLAETKLTSQHGGVVRLPGTREIEIITASVVLDQATVTVQSSQGRNSYLVTTANNQVFNLLATPGTKVQNGQVVAELVDDHYRTTTGGLLKFAGVEVQKGKAKQGYEVVKGGTLLWIPEETHEVNKDISLLLVEDGQYVNAGDEVVKDIFCQNSGVIEVTQKNDILREVVIKPGELLMVDPEAHETFVQPGEEFM-GQVATELRYIEYVESPEGPALLSRPVVEFPVPDHPDVPSTTSVIQMRAVQRTPYKDSERVKSVEGVELLRTQLVLEIDLAADIELIEDNSERLQLVILESLVVRRDIAADATQGSTQTNLEVEDGQTIAPGEVVARTQILAKEGGVVRVQKGTETVRRCLILRKTDIAEITNPNLKPGDLIIAGEVSKGVYAEESGQVIGVEVTIRSGRPYRVSPGAILQVEDGDLVQRGDNLVLLVFERAKTGDIIQGLPRIEELLEARKPKEACLLAKRAGEVKLVYGDDEAIGIKIVEDNGVVTDYNLGPGQNLVVSDGERVEAGQALTDGPANPHEILELDGAYACANYLQKVQTFLVNEVQMVYQSQGIDVADKHIEVIVRQMTSKVRVDDGGDTTMLPGELVELRQIEQVNEAMAITGGARAEYTPMLLGITKASLNTDSFISAASFQETTRVLTEAAIEGKSDWLRGLKENVIIGRLIPAGTGFNTYEEDMVLDDRTARSYN
46234   MREQIVYFNSVLAPGTLRDEIEKAKGQQAEARLLMLADKLKELGFRYATRAGVSISVDDLMIPPAKKEMLEAAEMEILVTEERYQRGEITEVERFQKVIDTWNSTSEALKDEVVQEIQKTDLNSVYMMAFSGARGNISQVRQLVGMRGLMADPQGEIIDLPIKTNFREGLTVTEYIISSYGARKGLVDTALRTADSGYLTRRLVDVSQDVIVREFDCGTNKGLTIGAMVEGKLATRLMGRVVGEDVVHVTGEIIALRNTPIDDDLAIAIQKSVQKVTVRSPLTCEAARSVCQHCYGWSLAHAKMVDLGEAVGIIAAQSIGEPGTQLTMRTFHTGGVFTGEVAQVRSKAGTVKIPRLQTRPYRTRHGEDALYVEANGTLTIESGTIAVTQGSTLYIHNGQQVLAEHLVAEVALGTRTNTEKAVKDVASDLAGEVKFADLVAEPKTDRQGNTTTTASRGGLIWILSGDVYNLLPGAELIVKNGDAIATNGVLAQTKLTTVHGGVVRLPGTREIEIITASVVLDQAAITVQSSQGRNSYLITTTNNQVFNLRATPGTKVQNGQVVAELIDDQYRTTTGGLLKFAQVEVQKGKAKLGYEVVQGGTLLWIPEETHEVNKDISLLLVEDGQYVEAGTEVVKDIFCQTGGVVEVTQKNDILREVVVKPGELLMVDPETDNTFLQPGEELQ-GMVATELRYIQYVETPEGPALLSRPVVEFAVPTHPDVPATTTVIQLRAVQRIPYKDSERVKSVEGVELLRTQIVLEIELAADIELITDNEERLQLVILESLVVRRDITADATQGSTETNLEVADGDTIEPGAVVARTKILCKEGGIVRVQQGAETVRRCLVLRPNDLVTIGNPNIKKGDLVVEGEIAPGIFAAESGQVVEVVITLRVGRPYRVSPGAVLQVEDGDLVQRGDNLVLLVFERAKTGDIIQGLPRIEELLEARKPKEGCILARRPGEVKIVYGDDEVTSIKIVEANGTVTDYPLGPGQNLIVPDGAQIVAGQPMTDGPSNPHEILEIDGVYACASHLQKVQTFLVNEVQMVYQSQGIEISDKHIEVIVRQMTNKVRIDDGGDTTMLPGELVELRQVEQVNEAMSITGGARAEYTPMLLGITKASLNTDSFISAASFQETTRVLTEAAIEGKSDWLRGLKENVIIGRLIPAGTGYNTYEEDMVLDDRTAKLYN
111611  MAEQVVYFNAVLNPGELRQNIAVSKGQQAEARLLMLADELKDLGFRYATKAGVSISVDDLQVPPVKRQMLDEAEQEINKTELRYSRGEITEVERFQKVIDTWNGTSEALKDEVVHDLNSRSLNSVYMMAFSGARGNMSQVRQLVGMRGLMADPNGEIIDLPIKTNFREGLTVTEYIISSYGARKGLVDTALRTADSGYLTRRLVDVSQDVILREPDCGTVRGIEMAPARSGPLKDRLLGRLLAEPVYHDTGELIADRNAEIDEELADRIVNALESAVVRSPLTCEAGRSVCQKCYGWSLAHGRLVDLGEAIGIIAAQSIGEPGTQLTMRTFHTGGVFTGEVAQVKAKPCTVRYN-LRTRPFRTRHGDQAYQAEQNGEIQLVGKSHSITQGTTIMVAPGTEVNTGDVVAEVPLASRRSVEKATKEVSSDLAGEVQFQGIVQEEKTDRQGNITRSAQRGGLVWVLSGEVYNLPPGAEPTVKNSDRVEIGSVLAETKVVSEHGGIVRLPTPREVEIITASVILNHAEVHTQSTGTSDRHLLRSASGQEFSLKATPGTKVQNGQVVAELMDERYHTATGGTIKYGGIEVDKGKAKQGYEVKKGGTLLWIPEESHEVNKDISLLLVESGQYVEAGTEIVKDVFCQTAGVVDVVQKNDILREIVIKPGEVQLVEPIDEGVLVHPGQEI-PGLTSDRLTYVESVATPEGMAVLLRTVQEFPVADEPQVPQQETLLQLKAVQRIPFKDGDRIKSVEGVELVRTQLVLEIGLAADIELVPDDPDRLQLVILESLVIRRDILAMEMHGHLQTELMVEDGTIIPAGAVVACTRILCKESGEVRIREGAEAIRRVLVVRDADLFNVESNSYEEGDLLVAGEVAPGVSLEESGQVIRSSLVLRTARPYRVSTGATLFVDEGSLVQRGDAMVLLIFERAKTGDIIQGLPRIEELLEARKPKEACVLAKRAGMVQVEMFE-ESATIKVIEDDGAIAEYPASQGQSVLVSEGQRVNIGTPLTDGPSNPHEILDIIGTYEASLKFEEVQKFLVNEVQSVYQSQGIDISDKHIEVIVRQMTSKVRITDGGDSTMLPGELIDLRQIEQINTAMSITGGAPAEYTPVLLGITKASLNTDSFISAASFQETTRVLTEAAIEGKSDWLRGLKENVIIGRLIPAGTGFNAYEEESLLDDRTARTYG
1140    MAEQIVYFNSVLNPGKLRQEIAESKGQQAEARMLMLADDLKALGFRYATRAGVSISIDDLKVPGSKAELLESAEKRIQETEDRYTRGEITEVERFQKVIDTWANTNDELTDRVVQTLRESDLNSVYMMAFSGARGNISQVRQLVGMRGLMANPQGEIIDLPIKTNFREGLTVTEYIISSYGARKGLVDTALRTADSGYLTRRLVDVSQDVIIHEVDCGTSRGLFVEAMTDGPISQRLLGRVTAEAVLDSTDEVLAEAGQDINEDLANRIEKAIKKVKVRSPLTCEAARSVCQKCYGWSLAHAQMVDMGEAVGIIAAQSIGEPGTQLTMRTFHTGGVFTGETALLRAPAGTIKLGKARTRPYRTRHGEEALLAEANFDLVLE-GKFAILQGSTIFVQDGDKVAAEAILAEVPVSTKRTVEKATKDVATDLAGEIRFQDIVPEEKTDRQGNTTRIAQRGGLLWVLAGDVYNLLPGAEPTVKNGDRVEVGDVLAETKLTTERGGTVRMGTHREVEIITASVVLDTATVKAEASQGREHYVIETKGGQRFNLLAAPGTKVTTGHVVAELIDSRYRTQTGGLLKYSGVEISKGRAKQGYEVTKGGTLLWIPEETHEVNKDISLLNVEDGQLVEAGTEVVKDIFCQTTGIVSVTQNNDILREIVIKPGDVHVLDPDAEGRLVNAGEEVFPGLTAEQLVWAEAVDGTDGPLLLLRPVQELVIPDEPPVPSQDSSIRLRAVQRLQFQDGERIKSVEGVDLLRTQLVLESELSADIELLPDDPERLQLVIIEPVVIRRDVASDTTHGSTHTELRVKDGQKVKPGAVIACTQIQCKEAGVVRIQEGSEAVRRLLVERERDCVTLDDTQLQPGSLIVAGQLVDGIIAPESGEVRAIALQLRIARPYRVSQGAVLHVEDKGLVQRGDNLVLLVFERAKTGDIIQGLPRIEELLEARKPKEACILARRPGVAHINYSDDDAIDIQVIEADGTQADYPVGPGQPLIISDGETVDAGQALTDGPANPHDLLEILGDYEAALELRRVQALLVNEVQSVYQSQGIDISDKHIEVIVRQMTSKVRIDDGGDTIMLPGELHELREVYNSNNTMALTGMAPAQFTPVLLGITKASLNTNSFISAASFQETTRVLTEAAIEGKSDWLRGLKENVIIGRLIPAGTGFKAYEEDVVIDDRAARSYT
1173263 MTEQIVYFNAVLDVGKLREEISSSKGQQAEARLLMLADELKSLGFRYATQAGVSISVDDLQIPPKKKELLREAEAEIESTENRYTRGEITEVERFQKVIDTWNQTNESLKDEVVYSLKSNNLNSVYMMAFSGARGNISQVRQLVGMRGLMANPQGEIIDLPIKTNFREGLTVTEYIISSYGARKGLVDTALRTADSGYLTRRLVDVSQDVIIREIDCGTDRGITVGAMKDGKLEDRLFGRVAAEDIVNQTGEVIVARNEAISDELSKEVVKAVEKVLIRSALTCASTRSVCQACYGWSLAHAKFVDIGEAVGIIAAQSIGEPGTQLTMRTFHTGGVFTGEVAQYRAGDSTVKFTKLRVRPLRTRHGEDALIVEADGDISLE-GGLSVSQGSTLLVKDGEKVKVGRLIAEVPAAARKTTEKATKDVVSDLSGEVLLPDLIPEQKRDRQGNTSYIAPRGGLIWVLGGEVYNLPPGAEPVVKNGDRINIEGVLAETRLITEHGGVVRLNNSREVEIITASVVLDEAKVEKEIHQGGEHYILEAQSGQRFSLKATPGTKVITNQVIAELIDDTYRTNSGGIIKYSGVEVAKSKGKQGHEVVKGGTLLWIPEECHEVNKDISLLLVEDGQYIEVGTEVVKDIFAQSSGVVEVTQKNDILREIVIKPGDLYLTDPQTHGNLANPSDEVMPGLISQELRYVEYVETPEGSALLLRPVEEFEVPDQPPVPSQESVIKLRAVQRLPYKDGERVKSIDGLDLLHTQLVLEIDLAADIEFVADDPDKLQLVILESLIVRQDIAADPTQGSTSTQILVSDGEAIAPGAVVALTQILCKQSGIVRIREGDELVRRILLVTDEDLLRINNAKIKVGDLVKSGVLGSNAVLPESGQVIEVGAIIRKGRPYLVSQGAVLQISDTDLVQRGDSLALLVFERAKTGDIIQGLPRIEELLEGRKPKEMCILAQRGGKVQVVYDADENVEVKILEDDGTVTDYLIGPGQSLIVSDGQILHAAEPITDGPANPHDILEIDSIKDAALKLQKVQEFLVNQVQSVYQSQGVDISDKHIEVVVKQMTSKVRIDDGGDTTRLPGELVDLHQVEQINEAMAITGGVPAEYTPVLMGITKASLNTDSFISAASFQETTRVLTEAAIEGKSDWLRGLKENVIIGRLIPAGTGFNAYENDMIIDDRIARTY-
2420338 MAEQIVYFNAVLSPGSLREEIAGAKGQQAEARLLMLADALKDLGFRYATRAGVSISVEDLQVPPKKQELLAAAQKEIDETEARYIRGEITEVERFQKAIDTWNATSEELKDEVVVELRKTDLNSVYMMAFSGARGNISQVRQLVGMRGLMADPQGEIIDQPIKTNFREGLTVTEYIISSYGARKGLVDTALRTADSGYLTRRLVDVSQDTIVREFDCGTTRGITVRSMTNGPLEDRLLGRVLAEDVV-IGGETIAERNQAITQDLADLFKERVQEVTLRSPLTCESARSVCQHCYGWSLGHAKLVDLGEAIGIIAAQSIGEPGTQLTMRTFHTGGVFTGEVALVKSSGGTIQYSRLRVRPLRTRHGEDALVAEQGGELRLLGGDVAVAAGSTVFVRDGETVAAGRPLAEVPVGTRKTTEKATKDVASDLAGEVKFADIVPEERQDRQGNITTIAQRGGLMWVLSGQVYNLPPGAEPAVKKGDRIASGSILAVTKILTEHGGIVRIPIPREVEIVTASVLLETAQVREISTQSRDRHIIETQEGQQFALTATPGTKVRHHQVVAELIDDSYRTTTGGLLRYSGIEVAKGKGKGGYDVVKGGSLLWIPEETHEINKDISLLEVEDSQYVEAGTEIVKDIFCQSAGIVEVVQKNDILREISIKPGDLHLIDPSQSGSIVNPGQQVLPDLTADKLCYLEWVDTPEGQGILLRPVIEYAVPDVPPVPNQGSVIGLRAVQRLPYKDGERIKSVDGLELLRTQLVLEMGLEADIELVPDDPERLQLVVLESLTIRREVTAEPMSQGTTTRLLVEEGQVVGAGAEIARTELRATDEGEVQVRLGESAQRRILIVSPSDRCDVEGPALSVGQLLVEGDVASGIRAAESGQVVAVSYTLRVGRPYRVSPGAVLHVDDGSLVQRGDNLVLLVFERAKTGDIIQGLPRIEELLEARKPKEPCILARRPGMAQVVYEEDESVEIKVVEADGVVTEYRPMPGQNVMVSDGQEVNTGDRLTDGPANPHEILEVNGSHEAALAFQSVQTFLVNEVQSVYQSQGIDISDKHIEVIVRQMTNKVRIEDGGDTTMLPGELIELRQVEQVNEAMSITGGAPARYTPVLLGITKASLNTDSFISAASFQETTRVLTEAAIEGKSDWLRGLKENVIIGRLIPAGTGFNAYEDDDIIDDRTARAFG
282423  MAEQVVYFNAVLNPGRLREEIAVAKGQQAEARLLMLADELKELGFTYATKAGVSISVDDLQIPPSKKALLEEAEEEIRNTERRYIKGEITEVERFQKVIDTWNGTSEALKDRVVQDLKASNLNSVYMMAFSGARGNISQVRQLVGMRGLMADPQGEIIDLPIKTNFREGLTVTEYIISSYGARKGLVDTALRTADSGYLTRRLVDVSQDVILREIDCGTSKGIWTRSMTDGPIKDRLMGRVLGADVHHETGEIIAVKNHSVSEELAVAIQEAVEEVLLRSPLTCEANRSVCQHCYGWSLAHGHNVNLGEAVGIIAAQSIGEPGTQLTMRTFHTGGVFTAEAAMIRAGNGVVKFSKLRVRPFRTRHGDDAFIVESTGQIIVDGSGHSITQGTTIIVQEGQQVKANEILAEIAAGARKTTEKATKDVATDLAGEVKFADVVPEEKTDRQGNMTRIAQRGGLIWVLGGEVYNLPPAAEPLVKNGDPVHPGSVLAQTKLVSEHGGLVRIRLPREIEIITASVLLDQALVRLVQMQGREQYIIETNSNHRFMLKVSPGSKVENHDVIAELMDDSYRTKTGGIIKYAGVEVAKGKGKQGYEVTQGGTLLWIPEECHEVNKDISLLLTEDGQYVEAGMEVVKDIFCQSNGVIEVTQKNDILREIVIKPGELHLVDPEMDGQIVNPGQEVIPGIISDNLRYVEYVETPEGPALLLRPVVEFSVPENPTVPSQESLIVLRAVQRLTYKDGERVRSVEGVELLRTQLVISIGLAADIELLPDDPDKLQLVILESLVIRRDAIADATQGSTLTRLMVKDGDEIEKGAVVTRTEIMCKEDGIIQIRSGSEIVRRCLVVRESDQMTIQPPTVKLGQLLVEGEIAEGVNLSESGQVIAVGITMRRGRPYRVSPGAILHIKDGDLVQRGDNLVLLVFERAKTGDIIQGLPRIEELLEARKPKEACILARRPGTAQVTMDDDIT-ELRVIENDGTVTDYPLGSGQSPIVSDGYKVEAGQTLTDGPSNPHEILEVEGMYDAALGFRHCQAFLVNEVQSVYQSQGIDISDKHIEVIVRQMTSKVRIDDGGDTTMLPGELVELRQVEQVNDAMSITGSAPAKYTPVLLGITKASLNTDSFISAASFQETTRVLTEAAIEGKSDWLRGLKENVIIGRLIPAGTGFNAYEEDVVLDDKTARVYN
2099686 --------------------------------------------------------------------------------------------------------------------------------------------------------------------NFREGLTVTEYIISSYGARKGLVDTALRTADSGDLTRRLVDVSQDTIVRELDCGTQRSIPLQSMRSGPLETRLLGRVLAEDVHHKTGEVISRRNQVMCQELADAIVAALNEVRVRSPLTCESARSVCQHCYGWSLAHAELVDLGEAVGIIAAQSIGEPGTQLTMRTFHTGGVFTGEVAPAKAPDGTARYSKLTARPYRTRHGEEAYMVEQAGDLIIESGKISLPQGSTLIIRDGDGVSADQFIAEVPIGTRKNTEKATKDVATDIGGEVKYAGVIPEEKKDRQGNTTIIAARGGLMWGLKGEVYNLPPGATPVVKNGHSVVAGDVLAVTETPSETGGIVRIPIPKEVDIITASVRLDSAKVTTVTSQGRDHYIVSTQQGQEFTLTATPGTKVRNGQVVAELIDDTYKTHTGGILKYGDIEVAKGKGKAGYEITKGGTMVWIPEETHEINKDISLLEVEDGDFVEAGTEVVKDIYCQNSGIVEVVQKNDILREISIKAGDFHLLSSNKEQSLVYPGQEIAPGLVAETLCFVESVTTPEGSGVLLRPVQEFQVPDTPSVPSQQPAIALRPVQRLPFKDGERIKSVEGQELIRTQLILDIGLEADIELVPDDDERLQLVVIESLTVRRETNVDPFTSTTSTRLLVQDGDQIEPGSVVARTEIACRNPGMVRIREGTEATRRVLIVSEEDRFSVDGPQVKDGDLLVSGTIADGVTLEESGQVVDIQVIFRHARPYRVSPGAILHVDDGSLVQRGDNLVLLVFERAKTGDIIQGLPRIEELLEARKPKEACVLNRRPGTAQVIYEDDDSVEIRVVEDDGTVSEYRTLSGHNVLVVDGQRVDVAEPLTDGPSNPHEILECSGTYEAALTFSNVQTFLVNEVQSVYQSQGVDISDKHIEVIVRQMTSKVKIDDGGDTTMLPGELIELRQVEQVNEAMSITGGAPAQYTPMLLGITKASLNTDSFISAASFQETTRVLTEAAIEGKSDWLRGLKENVIIGRLIPAGTGFNAYEEDVVLDDRTARAYN
1666905 MPEQIVYFNAVLNPGKLREDISNSKGQQAEARLLMLADHLKDLGFRYATRAGVSISIEDLQIPPSKPQLLATAQQEIDVTEARYTRGEITEVERFQKVIDTWSTTSEELKDDVVRELKQSDLNSVYMMAFSGARGNISQVRQLVGMRGLMANPQGEIIDLPIKTNFREGLTVTEYIISSYGARKGLVDTALRTADSGYLTRRLVDVSQDTIVRELDCGTQRSIPLQSMRSGPLETRLLGRVLAEDVHHKTGEVISRRNQVICQELADAIVAALEEVRVRSPLTCESARSVCQHCYGWSLAHAELVDLGEAVGIIAAQSIGEPGTQLTMRTFHTGGVFTGEVAPAKAPDGTARYGKLTARPYRTRHGEEAYMVEQAGDLVIESGKIFLPQGSTLIIRDGDSVSADEFIAEVPIGTRKNTEKATKDVATDIGGEVKYAGVIPEEKKDRQGNTTIIAARGGLMWVLKGEVYNLPPGATPVVKNGHSVAAGDVLAVTETPSETGGIVRIPIPKEVDIITASVRLDSAKVTTVTSQGRDHYIVSTQQGQEFTLTATPGTKVRNGQVVAELIDDTYKTHTGGILKYGDIEVAKGKGKAGYEITKGGTMIWIPEETHEINKDISLLEVEDGDFVEAGTEVVKDIYCQNSGIVEVVQKNDILREISIKAGDFHLLSSNKEQSLVHPGQEVAPGLVAESLCFVESVTTPEGTGVLLRPVEEFQVPDTPSVPSQQPAIALRPVQRLPFKDGERIKSVEGQELIRTQLILDIGLEADIELVPDDDERLQLVVVESLTVRRETNVDPFTSTTSTRLLVEDGDQIEPGSVVARTEIACRNAGMVRIREGTEATRRVLIVSKEDRFSLDGPQVKEGDLLVSGTVAEGVTLEESGQVVEIHIVLRHARPYRVSPGAILHVDDGSLVQRGDNLVLLVFERAKTGDIIQGLPRIEELLEARKPKEACVLNRRPGTAQVIYEDDDSVEIRVVEDDGTVSEYRTLSGHNVLVVDGQRVDVAEPLTDGPSNPHEILECSGTYEAALTFSNVQTFLVNEVQSVYQSQGVDISDKHIEVIVRQMTSKVKIDDGGDTTMLPGELIELRQVEQVNEAMAITGGAPAQYTPMLLGITKASLNTDSFISAASFQETTRVLTEAAIEGKSDWLRGLKENVIIGRLIPAGTGFNAYEEDVVLDDRTARAYN
1643526 MPEQIVYFNAVLNAGKLREEISNAKGQQAEARLLMLADRLKDLGFRYATRAGVSISVEDLQVPPSKQQLLAAAQKEIDITEARYTRGEITEVERFQKVIDTWSTTSEELKDDVVQELRDSNLNSVYMMAFSGARGNISQVRQLVGMRGLMANPQGEIIDLPIKTNFREGLTVTEYIISSYGARKGLVDTALRTADSGYLTRRLVDVSQDVIVREVDCGTQRAIPLRSMRSGPLEDRLIGRVLARDVVHETGEVVARRNQSISSELAQAIVDAVEEVFVRSPLTCEAARSVCQHCYGWSLAHAEMVDLGEAVGIIAAQSIGEPGTQLTMRTFHTGGVFTGEVAPAKSPDGTARYSKLRTRAFRTRHGDDALVVEQAGELFIDVDAISLPQGSTLMVKNGVSVKTDQFVAEVPIGTRKNTEKATKDVATDLGGEVKFAGVVPEEKKDRQGNTTVIAARGGLIWILSGEVYNLPPGAEPVVKNGREVKQGDVLAVTETPTENGGIVRLKIPKEVEIITASVRLDSAKVNTISSQGRDQFVIETQQGQEFTLTATPSTKVRNGQVVAELIDDTYKTQTGGILKYGDIEVAKGKGKAGYEITKGGTLLWIPEETHEINKDISLLEVEDGQFVEAGTEVVKDIYCQNSGIVNVEQKNDILREISIKPGDLHLLGKNEDRSIATPGQEIAPDLVAERLCYVESVMTPEGPGVLLRPVQEFQVPDTPPVPNQQPAIALRAVQRLSFKDGDRIKSVDGQELIRTQLILDIGLEADIELVNADIDRLQLVVLESLTIRRDAALDPFSTTTMTRLLVEDGDQIEPGAVVARTEICCKTNGLVRLREETEATRRILVERWSDRFSIDGPMVKVGDLLVSGELASSVFLEDSGQVVSIELVLRYARPYRVSPGAILHVDDGGLVQRGDNLVLLVFERAKTGDIIQGLPRIEELLEARKPKEACLLNRRPGSAQVFYEEDESVEIRIVEEDGAIAEYKPSPGQNVLVVDGQRVDVAEPLTDGPANPHEILECSGTYEAALKFQSVQTFLVNEVQSVYQSQGIDIADKHIEVIVRQMTSKVKIDDGGDTTMLPGELIELRQVEQVNEAMSITGGAPARYTPMLLGITKASLNTDSFISAASFQETTRVLTEAAIEGKSDWLRGLKENVIIGRLIPAGTGFNAYEDDVVLDDRTARAYN
2107703 MNERVLYFESVTEPGELRVEIAEATTEQAEARLLMLADELKDLGFRFATKAGVSISVDDLQVPPSKRGLLEAAEDEIKETEARYTRGEITEVERFQKVIDTWNGTSEELKNEVVYDLKKNNLNSVYMMAFSGARGNISQVRQLVGMRGLMANPQGEIIDLPIKTNFREGLTVTEYIISSYGARKGLVDTALRTADSGYLTRRLVDVSQDVIIRELDCNTERGVMLRSMTDGPLKEKLLGRVAARDVLHQTGEVLVARNQSISDDTAKLVADAVEEVFVRSPLTCNATRSVCQLCYGWSLAHASMVDLGEAVGIIAAQSIGEPGTQLTMRTFHTGGTFTGEVAQVRANDGTVH----------------------------------------------------------------------------------------------------------------------------------------------------------------------------------------------------------------------------------------------------------------------------------------------------------------------------------------------------------T----------------------------------------------------------------------------------------------------------------------------------------------------------------------------------------------------------------------------------------------------------------------------------------------------------------------------------------------------------------------------------------------------------------------------------------------------------------------------------------------------
195253  MPEQIVYFNSVLNPGQLREEIAASKGQQAEARLLMLADKIKDLGFRYATRAGVSISVDDLLVPPKKQELLQSAEKEIKSAQERYSRGEITEVERFQKVIDTWNTTNEELKNEVVQELQETDLNSVYMMAFSGARGNLSQVRQLVGMRGLMANPQGEIIDLPIKTNFREGLTVTEYIISSYGARKGLVDTALRTADSGYLTRRLVDVSQDVIIREEDCGTQRGLPLRSMTVGKLEDRLLGRMPLVDVIDRTQAVIVEKNQPVSAEIAQQIAAAVEEVVVRSPLTCDAARSVCQKCYGWSLAHAQLVDMGEAVGIIAAQSIGEPGTQLTMRTFHTGGVFTGEVAQERAPVGTVKYKALRARPFRTRHGDDAFLVETNGTLLLT---YEVIQGSILLAKDGAKVKVGQLLAEVAQATRKSTEKVTKDVASDLAGQVKFVNLEPEEKRDRQGIMTRVAPKGGLIWVLSGEVYNLPPGAIPDVNNGDRIEADSVLAETRIVTEHGGVVRLPGGREVEIITASVLLDKAQVIKETYQGREHYVLETQAGQKFSITAAPGTKVINSQVVAELIDDHYRTQTGGILKYAGVEVSKGKAKQGFEVIQGGTLLWIPEETHEVNKDISLLLVEDGQFVEAGTEVVKDIFCQSSGVVEVVQKNDILREIIIKPGDLHLIDPEVSGSLTQPGQEVMPGLEVTELRYQEFLEGPDGPALLLRPVVEYAVPDEPSIPSQESSIRLRAVQRLPFKHDERVRSVEGVDLLRTQLILEIGLAADIEVVNDDSDRLQLVILESLVIRRDMAADQTQGSTHTSILVQDGEEIKPGAVVARTEIRAKQGGEVQILRSGELVRRILVITEADRLAIPKPTVAVGDLLRAGDVAIGVIAPETGEVIAVKVILRIARPYLVSPGAVLQIDDGDLVQRGDNLALLVFERAKTGDIIQGLPRIEELLEGRHPKEKCALAIRPGICRVIYNDDDSVEIKVDEGDGTIQDYPVMPGQSAIVADGQTVDVGDPLTDGPSDPHDILSIQGLLDAAQALQRVQTFLVNEVQSVYLTQGIEISDKHIEVVVRQMTSKVRIDDGGDTVSLPGEMMDLRQAEESNIPMSVTGGAPAQYTPILLGITKASLNTDSFISAASFQETTRVLTEAAIEGKSDWLRGLKENVIIGRLIPAGTGFNIYEDNLLIDDQLGRLLP
197221  MPEQIVYFNSVLDPGQLRQEILNSKGQQAEARMLMLADKIKDLGFHYATRAGVSISVDDLLVPPKKQELLEAAEKEIKTAQERYSRGEITEVERFQKVIDTWNSTNEELKNEVVQELRNTDLNSVYMMAFSGARGNLSQVRQLVGMRGLMANPQGEIIDLPIKTNFREGLTVTEYIISSYGARKGLVDTALRTADSGYLTRRLVDVSQDVIIREEDCETERGITLRSMTVGALQDRLLGRVVLNDVRHQTGEVLVAKNQAISADLAKKIVDAIEEVVVRSPLTCEATGSVCRLCYGWSLAHARLVDMGEAVGIIAAQSIGEPGTQLTMRTFHTGGVFTGEVAQERAPAGTVEYGKLRVRPYRTRHGDDAFIVETAGKLVVK---FDLSQGSIVLVADGETVAAGQLLAEVAQAVRKATEKVTKDVASDLAGQVKFVNLDAEEKRDRQGTTTRIAPKGGLIWVLSGEVYNLPPGAEPVVKNGDRIEAGAVLAETTVKTEHGGVVRLPGGREVEIITASVMLDKAKVLKETQQGREHYIIETATGQRFSLKAAPGTKVANGQVVAELIDDRYHTTTGGILKYADIEVAKGKAKQGYEVLKGGTLLWIPEETHEVNKDISLLMVEDNQYVEAGTEVVKDIFCQNSGVVEVIQKNDILREIIIKPGELHLVDPEAHGTLARPGEEVLPGLVVDTLSQVDYLETPEGPAILLRPVQEFSVPDEPSVPSQDSSIRLRAVQRLPYKHDERVKSVDGVDLLRTQLVLEIGLAADIEIVTDDPERLQLVILESLIIRRDIAADQTQGSTFTSLLVKDGDHIGPGAVIARTDIKAKQAGEVQIVRSGESVRRILVVTDSDRLRVENPTVKVGDLVRPGELAKGVTAPETAAVMAVAVILRLARPYLVSPGAVLQIEEGDLVQRGDNLALLVFERAKTGDIIQGLPRIEELLEARHPKEKCVLAVRPGTCQVTYNSDDSVEIKVIEEDGTIQEYPVLPGQNPLVVDGQKVNLADPLTDGPVDPHDILSIQGLLKAAQTLEKVQSFLVNEVQSVYLSQGIEIADKHIEVIVRQMTSKVRIDDAGDTILLSGELMTLRQAEQANEPMALTGGAPAQYTPVLLGITKASLNTDSFISAASFQETTRVLTEAAIEGKSDWLRGLKENVIIGRLIPAGTGFNSYEEDVLIDDETARDFE
317619  MPEQIVYFNSVLDPGRLREEINSAKGQQAEARLLMMADDLKALGFEYATRAGVSISVDDLKVPPEKKALLQAAEEEIRTTEARYTRGEITEVERFQKVIDTWHGTNEELKDEVVHNLKRNQINSVYMMAFSGARGNISQVRQLVGMRGLMANPQGEIIDLPIKTNFREGLTVTEYIISSYGARKGLVDTALRTADSGYLTRRLVDVSQDVIVREYDCGTQRSLPVRNVRDGALSDRLLGRVLAEDAIHETGEVLIPKYTSLSPELCTKIKTALEEVIVRSPLTCDSARSVCQLCYGWSLAHQHLVDMGEAVGIIAAQSIGEPGTQLTMRTFHTGGVFTGEVASVKAKEGVVRYPDGRTRAFRTRHGDDAWVVEGPFKLVLQ---EVLPQGTTLYISDGKTVLPETIIAETPLGTSKSTEKATKDVTSDLSGEVFFKDIMPEEKKDRQGNITRIAQRGGLMWVLSGEVYNLPPLAEPVVKNGDRVTVGDVLAETKLCTEHGGVVRLPGNQEVEIITASVVLDQALVRAESSHGQKHYVIETGNGQRFNLTAAPGTKVVHNQVVADLISDQYCTQTGGILKYAGVEVSKKRAKTGYEVIKGGSLLWIPEETHEVNKDISLLLVEDGQYVEAGTEVVKDIYCQSSGVVEVTQKNDILREIVIKPGDLHLLDPDAHEQLIYPGQEVLPGLTVEVLRYGEYVETPEGGALILRPVVEYTVSDEPAVPSQSSNICLRATQRLLYKDDERVKAVQGLNLLQTQLMLEINLVADIELVPDQDDRLQLVILESLMIRRDVSADSVQGQTKTDLLVQDQDKIDPGAVVARTATLCKETGIVQIREGSEVVRRLLIVREADQFQVEPPSLKPEDLVVAGPLAPDLEAPESGQIIECDLTFRIARPYRVSGGAVLHVEDKSLVQRGDNLVLLVFERAKTGDIIQGLPRIEELLEARKPKEACILAREPGVAQVIYDGDDVVEIKVIEDDGTVREYEITPGHNVIVSDGQRVNPADALTDGPSNPHEILDIRGLYEAAIDFGKVQKFLVDAVQAVYRSQGIDISDKHIEVIVRQMTAKARIEDGGDTTMLPGELVEMRQIYQVNQAMAITGGAPAKYEPVLLGITKASLNTDSFISAASFQETTRVLTEAAIEGKSDWLRGLKENVIIGRLIPAGTGFNAYEEGVVIDDSHAHIHD
1296344 MREQIVYFNSVLSPGNLRKEMETAKGQQCEARLLMLADKLKELGFRYATQAGISISVDDLQVPPAKRTMLNAAETEIQATEERYLRGEITEVERFQKVIDTWNSTSESLKDEVILEIEATGLNSVYMMSSSGARGSMAQVRQLVGMRGLMADPQGQIIDQPIKTNFREGLTVTEYIISSYGARKGLVDTALRTADSGYLTRRLVDVSQDVIVREADCGTIRGVRIVPMKDGPLGDRLLGRVLAEDVVDKTGEVVVPRNLPLSDELIAKVVGTVEEVIARSPLTCEAGRSICQMCYGWSLAHGKLVDLGEAVGIIAAQSIGEPGTQLTMRTFHTGGVFTGEVALVKAPNGIVKLSELRTRGVRTRHGEEREQVETGGELILLSGKVPVTAGSLLLVKEGDVVETDQLLAEVALAVRHSTEKAVKDVSTAIAGEVVFADISPEEKTDRQGNTTRIAQRGGLMWVLSGEVYNLPPGAEPVVKNGDRLSVGSVLAETKLITSSGGVVRL-SDREIDIITASVLLDQAQIRAESTAGREHYVINSTENQSFSLLAAPGTKVQNHAPVAELIEDRYRTNTGGLLKYVGVEVQKRKVKQGYEVVKGGTLLWIPEECHEVNKDLSLLYVENGQYVEAGTEIVKDIYCQNSGIVEVIQKNEILREMVVKPGELHLIEPP-EGIILHPGSSVLPGLPVEELKYVEYVETPEGPALLVRPVIEFQVPDEPNLPSQASIIELRAVQRLPFKDGERVKSVEGVELVRTQLVLEMDLAADIELIPDDADRLQLVILESLVVRKDAGADPLGGNTRTEVLVTDGMQIPPGAVVARTEIQCKEAGLVRIREGAEAIRRILIVRDQDLVDIPECQLKVGTLVVAGQLAPGVKAPESAQIVTRKVKLRLARPYRVSSGAILHIDDGDLVQRGDNLVLLVFERAKTGDIIQGLPRIEELLEARKPKEACVLTRRPGTVSVVYSEDEVTEVKIIEDDGVISDYPIGPGQNAMVLDGQRVESGEPLTDGLTNPHEILEVLGVHEAAKVLYQAQAFLVNEVQSVYQSQGIDISDKHIEVIVRQMTSKVRIDDGGDSTYLPGELVELREVHNFNETMSITGKAPADYTPVLLGITKASLNTDSFISAASFQETTRVLTEAAIEGKSDWLRGLKENVIIGRLIPAGTGFNAYEEDMVVDDRTARNYT
32049   MKEQIVYFNAVLDPGELREGIANSKGQQAEARLLMLADELKTLGFRYATQAGVSISVDDLQVPPIKRQMLDSAEQEIKTTEARYSRGEITEVERFQKVIDTWNSTSESLKDEVVQDLRETTPNSVYMMAFSGARGNLSQVRQLVGMRGLMADPQGEIIDLPIKTNFREGLTVTEYIISSYGARKGLVDTALRTADSGYLTRRLVDVSQDVIVREEDCGTARGLKLRAMTDGSLEDRLFGRVLNADVVDKTGEVIAQRNQDIDADLAKKIATTVAEVEVRSPLTCEAARSVCRKCYGWSLAHGHMVDMGEAVGIIAAQSIGEPGTQLTMRTFHTGGVFTKEAATIKASAGTIQFKDLSTRRMRTPHGDEVEQVEVAGTLVLKSDNHALSPGSFVLVAEGASVKKGDLLVEVGAGTQKSTERATKDVSSDLAGEVLFDNLIAEEKTDRQGNTTRSAQRSGLMWVLAGDVYNLPAGAEPVVENGTHVNVGDILAETKLVSLSGGVVRLINSREIEIVTASVLLDEAKVLHETGGGSEQYIIETSKGDQFLLKTAPGTKVQNNANIAELIDDRYRTTTGGIIKYSGVEVAKGTKKQGYEVLKGGTLLWIPEETHEVNKDSSLRIVEDGQYVEAGTEVVKDIFSQSAGVAEVIEKNDILREVIIKPGELHLTEAI-HEQLIQPGEEVIPGVTIDKLSYGEKVISTEGVALLVRPVEEFQVEDTPVEPSQGSIIELHAVQRLFFKDGERVKSVDGVSLLSTQLIIEIGLYADIELQDDDDERLQLVILESLILRRDSDSDPFGGQVQTRLMVEDGQEIVPGAVVARTEIQCKEPGEVRIRSGQEAIRRLLIVRDSDRQTLADAKVKENTLVVAGEIAEGVVIEDSAQVLKVSIVLRHARPYRVSGGAVLHIDEGDLVQRGDNLVLLVFERAKTGDIIQGLPRIEELLEARKPKEAAVLARRPGTCQVEYLDDETVDVKVIEDDGVISEYPVSLNQSVMVVDGQRVGPAEPLTDGLNNPHEILEIKGIYEAALILRESQRFLVEEVQRVYQSQGIDISDKHIEVIVRQMTAKVRIDDGGDTTMLPGELIELRQVEQVNEAMSITGGAPARYTPVLLGITKASLNTDSFISAASFQETTRVLTEAAIEGKSDWLRGLKENVIIGRLIPAGTGFASQNDSEILDDQTARAFT
129961  MKEQIVYFNAVLDPGRLREEIAGAKGQQAEARLLMLADYLKEMGFRYATRAGVSISVDDLQVPSVKKAMLAEAEAEVAITEERYRTGKITEVERFQKVIDTWNVTSEELKDEVVADLRDNLLNSVYMMAFSGARGNLSQVRQLVGMRGLMADPQGEIIALPIKTNFREGLTVTEYIISSYGARKGLVDTALRTADSGYLTRRLVDVSQDVIVRESDCGTQRSVTAEAMKDGNLSTRLMGRALAEDAIHETGEVIATRNQFIDDDLGDAIEKSIEKIQVRSPLTCEAARSVCQHCYGWSLAHGKLVDLGEAVGIIAAQSIGEPGTQLTMRTFHTGGVFTGEVASFKADAGKLQFGKLRTRPVRTRHGDDREQVEVPGDLILTSTSYPLTAGSLLFVTKGDTVEAGQLLAEVSLT-QKSTEKATKDVASDLSGEIRFDRLVSEEKTDRQGNITHIAQRGGLLWVLAGEVYNLLPGAEPVVKNGDRVEFGDVLAQTQLRTIHGGVVRLSGSREIEIITASVQLDQASVRRATSGTREQYIIQTAHGQQFFLKATPGTKVQNHQVIAELNDDHYRTQTGGTVKYAGVETGKGK-KQGYEVIQGGTLLWIPEECHEVNKDISLLMVEEGQYVEAGTEVAKDIFCQSAGIVEVVQKNDILREMVIKAGDLHMLEPP-DGQLLQPGTELFPGFTVSELKYGEYVDTPEGLALLLRPVVEYQISDKPDVPSQDSIMGLRAIQRLFFKDGERVKSVDGVELLSTQLVLEIEMSADIELIPDDDNQLQIVVLESLVIRRDMDADTTSGGTRTHVVVQDGDEIAPGSVVARTEIQCKEGGLIQIQTETEAMRRILVTRNTDLITLSDPIVKEGDLVVASELAPGVSTFESGQVLTITLILRRARPYRVSAGALLQVGDGDLVQRGDNLVLLVFERSKTGDIIQGLPRIEELLEARRPREACVLARRPGVGQVVYDADESVDIKVVESDGTISDYPISPGQNALVSDGQEVNIAEPLTDGPANPHEILETIGDYQAALILEKAQLFLVDQVQGVYQSQGIDISDKHIEVIVRQMTSKVRIDDGGDTTMLPGELIELRQVEQVNDAMGITGGAPARYTPVLLGITKASLNTDSFISAASFQETTRVLTEAAIEGKSDWLRGLKENVIIGRLIPAGTGFNATEDNMVLDDQTARAYQ
321327  MAEQVVYFNAVVDPGQLREEIASARGQQAEARLLMLADALKALGFKYATQAAVSISIEDLRIPPSKRQLLAQAEAEIEAATERYTRGEITEVERYQKVIDTWNQTNDQIKEEMLQDLRQNDLNSVYMMANSGARGNVSQVRQLVGMRGLMANPQGEIIDLPIKTNFREGLTVTEYIISSYGARKGLVDTALRTADSGYLTRRLVDVSQDVIVRESDCGTDQGILLEPLMDASLEERLVGRVLARDVVHQTQEILARRNQEVDHDLAKAIVEAIRQVMVRSPLTCEANRSVCRMCYGWSLAHSRLVDLGEAVGIIAAQSIGEPGTQLTMRTFHTGGVFTGEVAQIRAPAGVVRFPKLRTRPFRTRHGDDALQLEANNQIVLEGPDFDMTQGSTLLVRDGAQVQRDQLIAEVTVAVRKSTEKAQKEVVADLAGEIRFADLPIEEKTDRQGNTTCTAQRQGLIWVMSGQVYNLPPGAEPVVKNGDRVQAGDVIAETSLVTEHGGIVRLPSGREVEIINAAVVLHEARVRVESHQGREQFLLDTASGQTFVLKATPGTKVGNDEVVAELIENNFRTQTGGLVKFAGVEVARGKAKQGYEVIRGGTLLWIPEETHEVNKDISLLNVEDGQYVEAGTEVVKDIFCQNAGVVEVIQKNDILREIVIKPGSLHLVDPADTGTLIQPGQKLLSSIVPDRLVYLEQVETPEGPGLLLRPVYEYEIPDRPVVPSQESTIRLRAVQRVPFKDGERVKSVGPVELLRTQLVLEIDLKADIELIQDDPSRLQLVILETLLLRRDVEADLTQGSTHTRLLVSEGDSIGRGGVIARTEIQAKKAGIVQIRQGAEVVRRVLVVTDDDLLTVPTASVEVGALVRAGELAPGIPAPESGQVMQIAVVLRLARPYLVSAGAILQVRDGDLVQRGDSLALLVFERAKTGDIIQGLPRIEELLEARKPKEMCVLAKRPGTVQLSWRGEEP-DLRVIEADGTVTEYSVMPGQNLIVVDGQPVQVGDPLTDGPANPHDLLEILGDDQAARLLREVQRFLVNEVQNVYRSQGVEIADKHIEIVVRQMTSKVRVDDSGDTVLLPGELVELREIQQTNATMAITGGAPAKYTPVLLGITKASLNTDSFISAASFQETTRVLTEAAIEGKSDWLRGLKENVIIGRLIPAGTGFSTYEEPVVLPELPPR---
195250  MTEQVVYFNAVIDPGSLREGIATSRGQQAEARLLMLADKLKALGFRYATKAGVSISVEDLQIPPKKKELLAQAEAEIESAQERYTRGEITEIERYQKVIDTWNQTNDDIKNEMVQELETNNLNSVYMMSNSGARGNISQVRQLVGMRGLMANPRGEIIDLPIKTNFREGLTVTEYIISSYGARKGLVDTALRTADSGYLTRRLVDVSQDVIVREQDCGTDRGIVMESLWDAELKDRLVGRTLAQDVVDQTGETIARRNDPIDQELTDIIVASVEQVMVRSPLTCEANRSVCRTCYGWSLAHSRPVDIGEAVGIIAAQSIGEPGTQLTMRTFHTGGVFTGEIAQIKAPDGKVSFPKFRSRPLRTRHGDDALQVEVANTFTLTGDEIEATPGSTVLVKEGERVQEGQMIAEVAAAARKSTEKAQKDVAADLAGEIRFESLPFEEKTDRQGNTTFMVQRQGIIWVMSGQVYNLPPGAEPVVENGDRIEAGAVIAATSLMTEHGGVVRLPGGREVEIITASVVLDQAKVRAESHQGREQFMLDTAAGQSFLLKTTPGTKVGNNEVVAELQESEYRTQTGGLVKFAGLEVAKGKAKQGYEITKGGTLLWIPEESHEVNKDISLLNVEDGQYVEAGTEVVKDIFCQTSGVVEVTQKNDILREITIKPGSLHLINQADSGTLVQPGQEAISGVVAESLAYLEQLETTEGPAVLLRPVEEFEIPDEPSVPSQESVIRLLAVQRVPFKDGERIKSIGGVELLKTQLLLEIDLKADIELVADDPERLQLVILETLLVRRDIDADLTQGRTQTGLLVQEGDTIEPGSVVARTEIQAKQAGITRLKGDGEPVRRLLTITDHDFVQVPSTSLTSGDIVRVGTIAPGTIAPESGQVMAISLTLRIGRPYLVSAGAILQVGDGDLVQRGDNLALLVYERAKTGDIIQGLPRIEELLEARKPKEMCVLCKNSGVVQLTRDDDQM-DVKILEEDGTIADYPLLPGQNPIVVDGQQVQAGEPLTDGPANPHDLLDALGIDRAAMLIREVQRFFVNEVQNVYRSQGVDIADKHIEVVVRQMTSKVRVDDGGDTILLPGELVDLYQIQQTNATMAIAGMAPAQYTPVLLGITKASLNTDSFISAASFQETTRVLTEAAIEGKSDWLRGLKENVIIGRLIPAGTGFNTYTE--ILPDDAERPYP
1947904 MAEQIVYFNAVICPGKLREQIDNSKGQQAEARLLMLAQVLRVLVVRWAIAAGSLVTVDDLQVPSVKKELLAAADAEIVSTENRYTRGEITEVERFQKVIDTWNLTNEKLKNEVLHTLRTNKLNSVYMMATSGARGNVSQVRQLVGMRGLMANPQGEIIDLPIKANFREGLTVTEYIISSYGARKGLVDTALRTADSGYLTRRLVDVSQDVIIREVDCGTTRGVRLRAMKDGKLEDRMFGRVLAEDVYDQTGALIAARNQDISEELSKKIVKAVEEVTLRSALTCESTRSVCQMCYGWSLGHGKLVDIGEAVGIIAAQSIGEPGTQLTMRTFHTGGVFTGEVAQRRAPTGTVQFDPLKTRPMRTKHGDDAFLVEFNSEFKLVAPDFQVTQGSTLLVSDGQVVQAQQLVAEIVPSSRKSTEKAQKSLNTDLAGEIMFADLAIEEKKDRQGNTSYLARERGRIWVLSGEVYNLPPGAEPTVANGDQVAPGDVIAETRLITEHGGLVRFTHDREVEIITASVVLDQATVLEESYQGREHYVLETRGGQRFSLKTTPGSKVINNQVVAELIDDTYHTTSGGILRYAGVEISKAKSKQGYEVVKGGTLLWIPEETHEVNKDSSLLQVEENQYVEAGTEVVKDIFSQSAGIVEVVEKNDILRELVIKPGNLHYVDPQAHETFAYPGTEVVEGLTVEEICYLEFVETPNGSALLLRPVVEYVVPDMPTVPSQESVISLRAVQRIQFKDGDRVKSIDGVELLKIQLLLEVDVTADIEFITDQPDRLQLVILESLVIRQDTSSETGQNHIRTRLLVNDGDRIEPKSVVARTEILCKQGGEVRGRSSNERTRRILLVTDEDRMVVPH---RVGDLLRAGVIDSGTRSPESGYVVAAGITLRRGRPYLVSTGALLQVEDASLVQRGDVLAYLVFERAKTGDIIQGLPRIEELLEARKPKEMCVLARIPGVVQVTYD-DELPVLKILGDDGTVEDYFISAGQSLIVSDGQRVQAGEALTDGPANPHDILDIKGTRDAAVLLQKVQEFLMNEVQSVYQSQGVDISDKHIEVVVKQMTSKVRIDDGGDTTRLPGELVDLHQVEQINEAMEITGGAMADYTPVLMGITKASLNTDSFISAASFQETTRVLTEAAIEGKSDWLRGLKENVIIGRLIPAGTGFNAYDNDLLIDDRSAPTYT
685565  MAEQIVYFNAVLNPGRLRTDIENSKGQQAEARLLMLADQLKALGFRYATQAGVSISIDDLQVPASKKALLAAAEQEIEETANRYIRGEITEVERFQKVIDTWNVTNENLKDEVVYALKSNNLNSVYMMAFSGARGNISQVRQLVGMRGLMADPQGEIIDLPIKTNFREGLTVTEYIISSYGARKGLVDTALRTADSGYLTRRLVDVSQDVIVRENDCGTTRGIKLKAMRDGKLSDRLFGRVAAEDIVDNTGEVIVMRNQEISEDLSLAVQKAVEEVCVRSAFTCESTRSVCQMCYGWSLAHAELVDIGEAVGIIAAQSIGEPGTQLTMRTFHTGGVFTGEVAQQRAPDGVVKYSKLKVRPMRTRHGEDAFIVESNGDFTLESAEYAVTQGSTLLVRDGQKVTQAQLMAEVSATSRKTTEKATKALNTGLAGEVLFSDLAIEEKKDRQGNTSYVAREKGRVWVLAGEVYNLPPGAEPTVKNEQQVVEGDVLAETRLITEHGGVVRLSHNREVEIITASVVLDQAIVKEESYQGREHYILETQGGQSFSLKASPGTKLTNNQVVAELIDDTYHTKSGGIIKFAGVEVAKSKGKQGYEVVKGGTLLWVPEETHEVNKDASLLMVEENQFIEAGTEVVKDIFSQTAGVVEVFQKNDILREIVIKPGDLHLVDPQTNGSLAYPGTEIMPGLTSPELRYVEYLDSTEGPALLLRPVEEYQVPDVPTVPSQESVIGLRAVQRIPYKDGDRVKAIDSVELLKTQLLLEVDLAADIEFIPNDPGRLQLVILESLVIRQDTSGDPAHSNSRTRLLVNDGDRIEPGAVVARTEILCKRAGQIRIRQGSEVVRRLLVVTEADCITTEPPSVQPGDLLRAGEIGAGVITEESGQVLKVEVVFRIGRPYLVSPGALLQIHDADLVQRGDNIALLVFERAKTGDIIQGLPRIEELLEARKPKEMCVLARTSGTAQVTYDSDDNPEVKILGDDGTLDDYSFNAGQSVIISDGQKVLAGEAITDGPANPHDILDILGVRQAALLLQKVQEFLMNEVQSVYQSQGVDISDKHIEVIVKQMTSKVRIEDGGDTTRLPGELVELHQVEQINEAMEITGGAPADYTPVLMGITKASLNTDSFISAASFQETTRVLTEAAIEGKSDWLRGLKENVIIGRLIPAGTGFNAYDTDVIIDDNTARNYQ
1947895 ---------------------------GTAATAVM--DELKDLGFKFATKAAVSISVEDLRVPSDKVSLLQQAEDQITETEERYRLGEITEVERHTKVIDTWTETNERLVQSVRRNFNENDLNSVWMMANSGARGNMSQVRQLVGMRGLMANPQGEIIDLPIRTNFREGLTVTEYVISSYGARKGLVDTALRTADSGYLTRRLVDVAQDVIVREDDCGTTRSIVVAADDNGKYKARLVGRLIAEDVVDADGTVIATRNTEVDPSLSKAIETAIQKVQVRSPLTCEAARSVCRKCYGWALAHNELVDLGEAVGIVAAQSIGEPGTQLTMRTFHTGGVSTAETGVVRSVEGTVEFGSAKVRPHRTPHGVEAQLAETDFVLSVKSGKLDVTAGSILFVADGASIPNDTILAQISSGVKKSVEKATKDVVCDLAGQVRYEDVIPKEVPDRQGNITMKAQRLGRMWVFAGDVYNLPPNAFPVVERGADVTSGEVLAESRQITEYGGAVRLRDSREVEIVTASITLKDCKLIATSTHSGQIWHLEGKDSTRYRLNTEPGTKIANGEVIAELADDRFRTQTGGLVKFAGLAIKKRSAKNGYEVNKGGTLLWIPQETHEINKDISLLMIEDGQWIEAGTEVVKDIFSQTAGIVTVTQKNDILREIIVRSGQLHLVDSKAGGKMVNPGEEIASGLTAEAMHLVEAVDTPEGGALLLRPVEEYAIPDAAHLPDLSSVMGLKSMQRLAYKDGELVKSVEGVELLKTQLLLETFMTVDVEAVPDAKTRLQLTILETHLVRRDTLSDASHGSTHTEVKVADGDSIKRGDVVATVQILCKENGVVQDSSGDEPIRRLIVERPDDTIPLDGVAISVGQRVVEGALGEGVVSPHSGQVESIDLTLRVGRPYMVSPDSILHVRDGDLVLRGDTLAQLVFERAKTGDIVQGLPRIEELLEARRPREAAVLCRKPGSVKVEQAEEDNPTVSVTEGEELSTDYPILLGRTVMVSDGQEVVAGDLLTDGPINPHELLEVLPSMDAANQISALQTKLVQEVQNVYKSQGVTIDDKHIEVIVRQMTSKVRVEDAGDTTLLPGELIELRQVDQVNQAMAITGGAPAEFTPVLLGITKASLNTDSFISAASFQETTRVLTEAAIEGKSDWLRGLKENVIIGRLIPAGTGFSGFDEAAVLDDPSDSELE
2055796 -----------------------------------------------------------------------------------------------------------------------------------------------------------------------------------------------------------------------------------------------------------------------------------------------------------------------------------------------------------------------------------------------------------------------------VKKSIEKASKDVICDLAGQVRYEDVIPKEVPDRQGNITLKAQRLGRLWVFGGDVYNLPPNAFPVVKGASNVHNGDVLAESRQISEYGGSVRLRDSREVEIVTSSLLLKDCKLIATTTHSGQIWHLEGKDNIRYRLNTEPGTKIANGEVIAELTDDRFRTQTGGLIKFAGLGIKKRSAKHGYEVSKGGTLLWIPQETHEINKDISLLMIEDGQWIEAGTEVVKDIFSQTAGIVTVTQKNDILREIIVRSGTLHLVDSKSEGKMVNPGEEIAAGLVAESMLFVESVDTPEGGALLLRPVEEYAIPDEAHLPELGTVLGLKAVQRLTFKDAELVKSVEGVELLRTQLILETFMTVDVEMVPDAKTRLQLVILESHLVRRDTLSDASHGSTHTEVKVADGDSIKRGDVVATVQILCKEDGVVQDSVEGEPIRRLIVERPDDLLVVKQPSAAIGQRIVEGQLASDLIAPHSGQVESIGISLRVGRPYMVSPDSILHVRDGDLVLRGDTLAQLVFERAKTGDIVQGLPRIEELLEARRPRDSAVLCRKAGSVKIEQKEEDAPTVSVIEGDELSTEYPILLGRTVMVSDGQLVESGDLLTDGPINPHELLEVNASMDAANQISRLQTALVQEVQNVYKSQGVTIDDKHIEVIVRQMTNKVRVEDAGDTTLLPGELIELRQVDQVNQAIAITGGAPAEFTPVLLGITKASLNTDSFISAASFQETTRVLTEAAIEGKSDWLRGLKENVIIGRLIPAGTGFSGFEEAAVLDDPSDDELQ
316278  MTEQIVYFNCVLDPGQLREDISGSKGQQTEARMLMLADDLKDLGFRFATQAAVSISVDDLRVPGDKSTLLQEAEDQITATEERYRLGEITEVERHTKVIDTWTETNERLVQSVRIDVDENRLNSVWMMANSGARGNMSQVRQLVGMRGLMANPQGEIIDLPIRTNFREGLTVTEYVISSYGARKGLVDTALRTADSGYLTRRLVDVAQDVIVREDDCGTTRSIKVAADDNGKYKSRLVGRLLAEDVVDGAGEVIATRNTEVDPPLSARIEAAIAQVQVRSPLTCEAARSVCRKCYGWALAHNELVDLGEAVGIIAAQSIGEPGTQLTMRTFHTGGVSTAETGVVRSVEGSVEFSAAKVRPHRTPHGVEAQLAETDFSLTVKSGKLDVTAGSILFVNAGGSVPNDTILAQISSGVKKSVEKATKDVVCDLAGQVRYEDVIPKEVPDRQGNITLKAQRLGRLWVFSGDVYNLPPNAMPVVQGGANVKTGEVLAESRQVSEFGGAVRLRDSREVEIVTSSLTLKDCKLVATTTHSGQIWHLESKDNTRYRLNTEPGTKIANGEVIAELADDRFRTQTGGLVKFAGLAIKKRSAKNGFEVSKGGTLLWIPQETHEINKDISLLMIEDGQWIEAGTEVVKDIFSQTAGIVTVTQKNDILREIIVRSGQLHLVDSKAGGKMVNPGEEIAPGLKAEAMHMVEAVDTPEGGALLLRPVEEYAIPNEAHMPELGSVMGLKAVQRLAFKDGELVKSVEGVELLRTQLLLETFMTVDVESAQDAKTRLQLTILETHLVRRDTLSDASHGSTHTEVKVADGDNIKRGDVVATVQILCKDDGVAQDRKDDEPIRRLIVERPSDTITVDGLSLKAGQRVVEGDLGGGLTCPHSGQVEEVKLTLRVGRPYMVSPDSILHVRDGDLVLRGDTLAQLVFERAKTGDIVQGLPRIEELLEARRPRESAVLCRKAGTIKVEQPEEDNPTVSVNEGEELHTEYPILLGRTVMVSDGQEVKAGDLLTDGPINPHELLEVLPTMDAANQIGRLQTALVQEVQNVYKSQGVTIDDKHLEVIVRQMTSKVRIEDAGDTTLLPGELIELRQVDQVNQAMAITGGAPAEFTPVLLGITKASLNTDSFISAASFQETTRVLTEAAIEGKSDWLRGLKENVIIGRLIPAGTGFSGFDETAVLDDPSDTELE
1655601 MSEQIVYFNCVLDAGQLRGDIAASKGQQTEARMLMLA--------------------------------------------------------------------------------------------------------------------------------------------------------------------------------------------------------------------------------------------------------------------------------------------------------------------------------------------------------------------FDEDGALI----------------------------------------------------------------------------------------------------------------------------------------------SRYLLTTVG---------------------------------------------------------------------------------------------------------------------------------------------------------------------------------------------------------------------------------RVVINHTII-----------------------------DAVAAT--------------------------------------------------------------------------------------------------------------------------------------------------------------------------------------------------------------------------------------------------------------------------------------------------------------------------------------------------------------------------
2026889 MSEQIVYFNCVLDAGQLRGDIAASKGQQTEARMLMLA--------------------------------------------------------------------------------------------------------------------------------------------------------------------------------------------------------------------------------------------------------------------------------------------------------------------------------------------------------------------FDEDGALI----------------------------------------------------------------------------------------------------------------------------------------------SRYLLTTVG---------------------------------------------------------------------------------------------------------------------------------------------------------------------------------------------------------------------------------RVVINHTI--------------------------------------------------------------------------------------------------------------------------------------------------------------------------------------------------------------------------------------------------------------------------------------------------------------------------------------------------------------------------------------------------------------
74547   MTEQIVYFNCVLDPGQLREEISSSKGQQTEARMLMLADNLKDLGFRYATQAAVSISVEDLKVPEAKQDLLGQAEAQITATEECYRLGEITEVERHTKVIDTWTETNERLVDAVKIDVNQNALNSVWMMANSGARGNMSQVRQLVGMRGLMANPQGEIIDLPIRTNFREGLTVTEYVISSYGARKGLVDTALRTADSGYLTRRLVDVAQDVIVREDDCGTTRGIIVKA-EDGGFGSRLVGRLTAEQVVNVDGEILAERNTEIDPPLSKRFEKAITEVMVRSPLTCEANRSVCRKCYGWALAHNELADLGEAVGIIAAQSIGEPGTQLTMRTFHTGGVSTAETGVVRSTAGTVEFGPARVRGYRTPHGLEAQQSEVDFTLTVKSGKIDITTGSLLFVSDGQEIEADVTVVQIAAVVKKSVEKATKDVICDLAGQVRYEQVIPREVKDRQGNITLKAQRLGRLWVLAGDVYNLPPNAEPVVQGNVKVERGQVLAEASQASEFGGEVRLRDSREVQIVTTSMTMKDFKLLGESTHSGELWHLEAKDGTRYRLNTIPGSKIGNGEVVAELADDRFRTQTGGLVRFAGLAIKKRSAKNGFEVNKGGTLLWIPQETHEINKDISLLMIEDGQWIEAGTEVVKDIFSQTAGIVTVTQKNDILREIIVRSGSFHLCETKEDGQIVNPGETIAKGINSEAMVFVQTVDTPEGTGLLLRPMEEYTIPNEAQLPELTHVLGIKATQRLAFKDGELIKSVEGVELLKTQLILETFMTVDVEAVRDAKTRLRLVILESILVRRDTISDSSHGSTHTELQIEDGQSVKASDVVATTQILCKQEGIAQVVQEGDPVRRLIVERDEDTITVT-PLVEVGQRLVDGSLAKDEPSSCCGEVEEVDITLRLGRPYMVSPDSVLHVRDGDLVQRGDGLALLVFERQKTGDIVQGLPRIEELLEARRPRESAVLCKKPGTVEIKQGEDESITVTVIEADDAIGEYPILLGRNVMVSNGQQVHAGELLTDGPINPHELLDCKPLMDAAQEIAKLQHRLVTEVQNVYKSQGVSIDDKHIEVIVRQMTSKVRIEDAGDTTLLPGELIELRQVEDTNQAMAITGGAPSEFTPVLLGITKASLNTDSFISAASFQETTRVLTEAAIEGKSDWLRGLKENVIIGRLIPAGTGFSGFQETAVLADPSDADLE
2162204 MTEQIVYFNCVLDVGQLREDITSSKGQQTEARMLMLADNLKDLGFRYATQAAVSISVDDLKVPQAKQDLLGEAEEQITATEECYRLGEITEVERHTKVIDTWTETNERLVDAVKIDLNQNALNSVWMMANSGARGNMSQVRQLVGMRGLMANPQGEIIDLPIRTNFREGLTVTEYVISSYGARKGLVDTALRTADSGYLTRRLVDVAQDVIVREEDCGTTRSILIKS-EDGKFGSRLVGRLTAEKVLGPEGEVLAERDTAIDPQLSQRLESLVASVMVRSPLTCEATRSVCRKCYGWALAHNQLVDLGEAVGIIAAQSIGEPGTQLTMRTFHTGGVSTAETGVVRSTAGKVEFGPASIRGYRTPHGVEAQQAEVDFTLSVKNGSIEITNGSLLFVEDGQEIASDVILAQITAGVKKSVEKATKDVICDLAGQVRYEKVIPREVTDRQGNITLKAQRLGRLWVLAGDVYNLPPNAQPVVDGSVKVTEGQVLAEASQASEFGGEVRLRDSREVQIVTTSMTLKDFKLLEESTHSGEIWNLEATDGTRYRLNTIPGSKIGNSEVVAELADDRFRTQTGGLVKYSELTIKKRSAKNGFEA-----------------------------------------------------------------------------------------------------------------------------------------------------------------------------------------------------------------------------------------------------------------------------------------------------------------------------------------------------------------------------------------------------------------------------------------------------------------------------------------------------------------------------------------------------------------------------------------------------------
59920   MTEQIVYFNCVLDIGQLREDIATSKGQQTEARMLMLADNLKDLGFRYATQAAVSISVDDLKVPEAKQDLLGQAEELITATEECYRLGEITEVERHTKVIDTWTETNERLVDAVKIDVNQNTLNSVWMMANSGARGNMSQVRQLVGMRGLMANPQGEIIDLPIRTNFREGLTVTEYVISSYGARKGLVDTALRTADSGYLTRRLVDVAQDVIVREEDCGTTRSILISA-EDGKFGNRLVGRLTSEQVVNADEEVLAERDTPIDPQLSKKFEQSMQGVRVRSPLTCEATRSVCRKCYGWALAHNQLVDLGEAVGIVAAQSIGEPGTQLTMRTFHTGGVSTAETGVVRSTSGKVEFGSARVRGYRTPHGVEAQQAEVDFNLSIVTSGIDIPIGSLLFVDNGQNIDIDVTVAQIASGVQKSVEKATKDVICDLAGQVRYETIIPREVTDRQGNITLKAQRLGRLWVLAGDVYNLPPNALPVVSGNVSVKEGQVLAEASQASEFGGEVRLRDSREVQIVTTSMTLDDFKLLEESTHSGEIWHLEAQDNTRYRLNTIPGSKIGNNEVIAELSDDRFKTETGGLIKYAGLTIKKRSAKNGYEVSKGGTLLWIPQETHEINKDISLLMIKDRQWIEAGTEVVKDIFSQTAGIVTVTQKNDILREIIVRSGTFKLCESKDDGQIVNPGETIAKGIKTDSMVMVQSVETPEGKGLLLRSVEEFNIPDQAQLPELKHVLGVKASQRLAYKDGELIKSVEGVELLKTQLMLETFMTVDVEVIQDSKGRLKLVILESILVRRDTTSDSSHGSTHTELQIENAQVVSAGDVVATTQILCKQEGVVQDAVDGDPVRRLIVEREEDTITID-TLLKVGQRVVDGFVSKDQSIDACGEIENIDVKLRLGRPYMVSPDSVLHVRDGDLVQRGDGLALLVFERQKTGDIVQGLPRIEELLEARRPRDSAILCKKSGTVDIKKGDDDSVVVSIIEDNDVISEYPILLGRNVMVRNSQQVIAGEFLTDGPVNPHELLECKPLMDAAQEIAKLQHRMVSEVQNVYKSQGVAIDDKHIEVIVRQMTSKVRIEDAGDTTFLPGELIELRQVEDTNQAISITGGAPSEFTPVLLGITKASLNTDSFISAASFQETTRVLTEAAIEGKSDWLRGLKENVIIGRLIPAGTGFSGFVETAVLDDPSEEDLE
1499498 MTEQIVYFNCVLDIGTLREEITGSKGQQTEARMLMLADNLKDLGFKYATQAAVSISVDDLKVPEAKQDLLGEAEQQITATEECYRLGEITEVERHTKVIDTWTETNERLVDAVKFDINQNALNSVWMMANSGARGNMSQVRQLVGMRGLMANPQGEIIDLPIRTNFREGLTVTEYVISSYGARKGLVDTALRTADSGYLTRRLVDVAQDVIVREEDCGTSRSKLVKA-EDGRFGNRLVGRLTAEQIDSADGVVIAKKNTAIDPELSKRIEDAIEGVMVRSPLTCEATRSVCRKCYGWALAHNHLVDLGEAVGIIAAQSIGEPGTQLTMRTFHTGGVSTAETGVVRSTAGKVEFGSARVRGYRTPHGVEAQQAEVDFTLKVKSGSIEISNGSLIFVDNGQEIASDVTVAQIAAGVKKSVEKATKDVICDLAGQVRYESVIPKEVTDRQGNITLKAQRLGRLWVLAGDVYNLPPNARPVVERNVEVKCGQVLAEASQASEFGGQIRLRDSREVQIVTTSMTLDDFKLLEESTHSGEIWNLEAQDGTKYRLNTAPGSKISSGEVIAELADDRFRTKTGGLVKYAGLAIKKRSAKNGFEVSNGGTLIWIPQETHEINKDISLLMIKDRQWIEAGTEVVKDIFSQTAGIVTVTQKNDILREIIVRSGEFHLCESKEEGQMVNPGETIAKGLKAEFMCLVQTVESKEGKGLLLRPVEEYTIPDEAQLPELSHVLGLKATQRLAFKDGELIKSVEGVELLKTQLILETFMTVDVEVLPDAKTRLKLVILESILVRRDTMSDSSHGSTHTELQVKDNQIVNARDVVATTQILCKEEGVVQQTAEGDPIRRLIVERVEDTTVLT-PLLKVGQRVVDGLLSEGEPIQCCGEVENVKVTLRLGRPYMVSPDSVLHVRDGDLVQRGDGLALLVFERQKTGDIVQGLPRIEELLEARRPRDSAVLCKKQGVVEIKQ-EDESIVLKVIESDDSLSEYPILLGKNVMVSNGQSVNAGESLTDGPINPHELLECKPLMEAAQEIAKLQHRLVNEVQNVYKSQGVSIDDKHIEVIVRQMTSKVRIEDAGDTTLLPGELIEIRQVEDTNQAISVTGGAPAEFTPVLLGITKASLNTDSFISAASFQETTRVLTEAAIEGKSDWLRGLKENVIIGRLIPAGTGFSGFVETSVLDDPSDEDLE
167539  MTEQIVYFNCVLDEGQLREEITGSKGQQTEARMLMLADNLKDLGFKYATQAAVSISVDDLKVPEAKQDLLGQAEEQITATEECYRLGEITEVERHTKVIDTWTETNERLVDAVKIDVNHNGLNSVWMMANSGARGNMSQVRQLVGMRGLMANPQGEIIDLPIRTNFREGLTVTEYVISSYGARKGLVDTALRTADSGYLTRRLVDVAQDVIVREEDCGTTRAILINA-EDGRFGNRLVGRLVAEDIVDQEDAVIAKRDTAIDPELSKKIEKAVNGVMIRSPLTCEATRSVCRKCYGWALAHNQLVDLGEAVGIIAAQSIGEPGTQLTMRTFHTGGVSTAETGVVRSNAGKVEFGPARVRGYRTPHGVEAQQAEVDFLLHIKTEKVEISSGSLIFVEDGQEVDADVTLAQIAAGIKKSVEKATKDVICDLAGQVRYEEAIPKEVTDRQGNITLKAQRLGRLWVLAGDVYNLPPNAKPVIASNANVQAGKVLAEASQSSEFGGEVRLRDSREVQIVTTSMTLKDYNLLEESNHSGEIWNLEANDGTRYRINSIPGSKIGNNEVIAELSDDRFRTKTGGLVKYAGLAIKKRSAKNGFEVSNGGSLLWIPQETHEINKDISLLMIQDRQWIEAGTEVVKDIFSQTAGIVTVTQKNDILREIIVRSGEFHLCDSNEEGQIVNPGETIAKGIKPEAMVFVQTIETTEGKGVLLRPVEEYTIPDKAQLPELSHVLGLKATQRLGYKDGELIKSVEGVELLKTQLILETFMTVDVEVTEDTKTRLRLVILESILVRRDTISDSSHGSTHTELQVKDQQIVKAGDIVATTQILCKEKGIVQEMKEDEPIRRLIVERQEDTVTLT-PVVKIGQRVIDGLLSNEEPINCCGEIEAIKVTLRLGRPYMVSPDSVLHVKNGDLVQRGDGLALLVFERQKTGDIVQGLPRIEELLEARRPRDSAILCKRRGIVEINQGDDDSVVVKVIESDDLIEEYPILLGKNVMISDGQEVKAGELLTDGPVNPHELLECKPLMEAAQEIAKLQHRLVTEVQNVYKSQGVAIDDKHIEVIVRQMTSKVRIEDAGDTTLLPGELIEIRQVEDTNQAISITGGAPAEFTPVLLGITKASLNTDSFISAASFQETTRVLTEAAIEGKSDWLRGLKENVIIGRLIPAGTGFSGFVETSVLDDPSDADLE
64471   MTEQIVYFNCVLDAGQLREEIAGSKGQQTEARMLMLADQLKDLGFKYATQAAVSISVNDLKVPAAKKDLLDQAEELITETEESYRLGVITEVERHTKVIDTWTETNERLVDAVKIDVNDNTLNSVWMMANSGARGNMSQVRQLVGMRGLMANPQGEIIDLPIRTNFREGLTVTEYVISSYGARKGLVDTALRTADSGYLTRRLVDVAQDVIVREDDCGTMRSIMVKA-EDGRFGNRLVGRLTADQVLGADGEVIAERNSEIDPPLSKRFEAAVSALMVRSPLTCEANRSVCRKCYGWALAHNQLVDLGEAVGIIAAQSIGEPGTQLTMRTFHTGGVSTAESGVVRSKEGTVEFGSAKVRPYRTPHGVNAQQSDVDFSLTIKSGSIEITNGSLLFVDDGQKIASDVTVATIAAGVQKSVEKATKDVICDLAGQVSYDPTIPREVTDRQGNITHKAQRLGRMWVLAGDVYNLPPNARPVVSSGGSVIESQVLAEASQASEYGGAIRLRDSREVQIVTTSMTLRDFKLLGESTHAGEIWNLEAKDGTRYRLNTIPGSKIGNAEVIAELADDRFRTQTGGLVKFAGLAIKKRSAKNGYEVNKGGTLLWIPQETHEINKDISLLMITDGQWIEAGTEVVKDIFSQTAGIVSVTQKNDILREIIVRSGSFHLCEKKEDGVMVNPGEAIAKGISSDAMVFVQAVETPEGTGLLLRPVEEYTIPNEAQLPDLGHVLGIKATQRLAFKDNELVKSVEGVELLRTQLMLETFMTVDVEAVPDAKTRLQLVILESILVRRDTISDSSHGSTHTELQVEDGQSIKAGDVVATTQILCKQAGVAEEATEDEPVRRLIVERPEDTITIN-PVVTVGQRVVDGELAQGQPSDCCGEVEQVSVTMRLGRPYMISPDSLLHVRDGDLVQRGDGLALLVFERQKTGDIVQGLPRIEELLEARRPRESSILCKKPGTVEIKQGEDEFTTVTVIESDDAIAEYPILLGRNVMVSDGQQVNAGELLTDGPINPHELLECKPLMDAAQEIAKLQHRLVTEVQNVYKSQGVSIHDKHIEVIVRQMTSKVRIEDAGDTTLLPGELIELRQVENTNQAMSITGGAPAEFTPVLLGITKASLNTDSFISAASFQETTRVLTEAAIEGKSDWLRGLKENVIIGRLIPAGTGFSGFEETALLDDPSAADLE
2024880 MTEQIVYFNCVLDAGQLREDINGSKGQQTEARMLMLADKLKDLGFRYATQAAVSISVDDLKVPDAKKDLLGEAEEQITATEERYRLGEITEVERHTKVIDTWTETNERLVDAVRINVNQNALNSVWMMANSGARGNMSQVRQLVGMRGLMANPQGEIIDLPIRTNFREGLTVTEYVISSYGARKGLVDTALRTADSGYLTRRLVDVAQDVIVREDDCGTTRLITVEA-EDGRFGNRIVGRLTAVQVVGAEGEVLAERDTEIDPPLS--FEKAVTAVSVRSPLTCEANRSVCRKCYGWALA-NELVDLGEAVGIIAAQSIG-PGT-LTMRTFHTGGVSTAESGVVRSTSGTVEFAAASVKPYRTPHGVNAQQAEVDFNLTIKSGK---ENGSLLFVDNGQAIDADVTVAQIATGVIKSVEKATKDVICDLAGQVRYEEAIPREVTDRQG-ITLKAQRLG-MWVLAGDVYNLPP-AQPVVAGETEVVEGQVLAEASQR-EFGGEVRLRDSREVQIVTTAMTLKDFKLLEESTHSGEIW--EAKDGTRYRLNTIPGSKIGSGEVIAEL--DRFRTNTGGLVK-AGLAI-KRSAKNGYEVN-GGTLLWIPQETHEI-KDISLLMITDGQWIEAGTEVVKDIFSQTAGIVTVTQKNDILREIIVRSGDFHLS-DKEDGQMVNPGEEVSKGLSAEEMKFVQTVETPEGKGLLLRPVEEYTIPNEAQLPELSHVLGIKATQR-AFKNE--IKSVEGVELLKTQLLLETFMTVDVEKAPDAKTRLRLVILESILVRRDTISDSSHGSTHTELQVEDKVSVKAGDVVATTQILCKQKGVAQEATEA-PVRRLIVERAQDTTTIS-PLVTVGQRIVDGLLAEGQPTSCCGEVEVVS--TRIGRPYMVSPDSVLHVRDGDLVQRG-GLALLVFERQKTG--IVGLPRIEEL--ARRPRESTIL-KKPGTVEIKRDENESITVTVIESD-AIGEYPILLGRNVMVS--QQV-AGELLTDGPI-PHELLECKPLMDAAQEIANLQHRLVTEVQNVYKSQGVS-DDKHIEVIVRQMTSKVRV-DAGDTTLLPGEL-ELRQVE-TNQAMAITGGAPAEFTPVLLGIT-ASLNT-SFISAASFQETTRVLTEAAIEGKSDWLRGLKENVI-GRLIPAGTGFSGFEETAVLADPSDA-LE
84588   MTEQIVYFNCVLDPGQLREEINGSKGQQTEARMLMLADKLKDLGFRYATQAAVSISVNDLQVPEAKKALLGEAEEQITATEERYRLGEITEVERHTKVIDTWTETNERLVDAVKIGVNQNALNSVWMMANSGARGNMSQVRQLVGMRGLMANPQGEIIDLPIRTNFREGLTVTEYVISSYGARKGLVDTALRTADSGYLTRRLVDVAQDVIVREDDCGTTRHIVVEA-EDGRFGNRLVGRLTASQVVSAVGEVLAERDTEIDPPLSKRIEKAVTAVSVRSPLTCEANRSVCRKCYGWALAHNELVDLGEAVGIIAAQSIGEPGTQLTMRTFHTGGVSTAETGVVRSVAGTIEFSAARVRPYRTPHGVNAQQAEVDFNLSIKVGKIEITNGSLLFVENGQTIDADVTVAQIAAGVKKSVEKATKDVICDLAGQVRYEEAIPREVTDRQGNITLKAQRLGRMWVLAGDVYNLPPNAQPVVQGDTEVTEGQVLAEASQRSEYGGDVRLRDSREVQIVTTAMTLKDFKLLEESTHSGEIWNLEAKDGTRYRLNTIPGSKIGSGEVVAELADDRFRTGTGGLVKFAGLAIKKRSAKNGYEVNKGGTLLWIPQETHEINKDISLLMITDGQWIEAGTEVVKDIFSQTAGVVTVTQKNDILREIIVRSGDFHLSDSKEDGHMVNPGEEIAKGLSIQDMKYVQTVETPEGKGLLLRPVEEYTIPNEAQLPELSHVLGIKATQRLAFKDNELIKSVEGVELLKTQLILETFMTVDVEKAPDAKTRLRLVILESILVRRDTMSDSSHGSTHTELQVEDGISVKAGDVIATTQILCKQAGVAQEATEADPVRRLLVERPEDTTTLS-PVVAVGQRIVDGLLAEGDPSSCCGEVEAVDVTLRLGRPYMVSPDSVLHVRDGDLVQRGDGLALLVFERQKTGDIVQGLPRIEELLEARRPRESAVLCKKPGTVEIKQGDDESLTVTVIEADDAIGEYPILLGRNVMVSDGQQVTAGELLTDGPINPHELLECKPLMDAAQEIANLQHRLVTEVQNVYKSQGVSIDDKHIEVIVRQMTSKVRVEDAGDTTLLPGELIELRQVEDTNQAMAITGGAPAEFTPVLLGITKASLNTDSFISAASFQETTRVLTEAAIEGKSDWLRGLKENVIIGRLIPAGTGFSGFEETAVLDDPSDADLE
59919   MTEQIVYFNCVLDVGELREEITNSKGQQTEARMLMLADNLKDLGFKYATQAAVSISVNDLKVPEAKQDLIGQAEAQITATEECYRLGEITEVERHTKVIDTWTETNERLVDAVKIDVNQNTLNSVWMMANSGARGNMSQVRQLVGMRGLMANPQGEIIDLPIRTNFREGLTVTEYVISSYGARKGLVDTALRTADSGYLTRRLVDVAQDVIVREEDCGTERSIVINS-EDGKFGSRLIGRLSAEDILDSEGNLIVPKNTAIDPSLSKTLETSISKVNIRSPLTCEANRSVCRKCYGWALAHNHLVDLGEAVGIIAAQSIGEPGTQLTMRTFHTGGVSTAESGVVRSKKGKVEFGSAKIRGYRTPHGVEAKQAEVDFLLKIITGSIEVTSGSLLFVEDGQDIDSDITVAQITSGVKKSVEKATKDVICDLAGEVRYDKVIPKEVTDRQGNITLKAQRLGRLWVLAGDVYNLPPNAKPVVSTETKVEQGTVLAEASQSSEFGGEVRLRDSREVQIVTTSMLLSNFKLIEESTHSGELFHLESNDGTIYRLNTSPGSKISSGEVIADLADERFRTKTGGLVKYAGLSVKKRSSKNGFEVSQGGTLLWIPQETHEINKDISLLMTEDMEWIEAGTEVVKDIFSQTSGIVTVTQKNDILREITVRNGSFHECDEESEGKLVNPGEKIIDGVDNDEILFVQKLETSKGKGLLLRTVEEYTIPNEAELPELSHVLALKAIQRLSYKDGELIKSVEGVELLKTNLSIESFMTIDVETIQDDKSRLNLVILESILVRRDTISDSSHGSTHTELQINNNQLVKAGDVIATTQILCKERGVLQDSVEGEPIRRLIVERNEDKIKIN-AVVKTGDRVVDGLISKGVKSTSCGEIEEVSVILRIGRPYMVSPDSVLHVKDGDLVLRGDGLALLVFERQKTGDIVQGLPRIEELLEARRPRDSSILCKKSGVVQIKEGTEESVSLSVIERDDSISEYQLLMGQNIMVSDGQQVTGGELLTDGPINPHDLLDCKPLMEAAQEISKLQRKMVNEVQNVYKSQGVAISDKHIEVIVRQMTSKVRIEDAGDTTLLPGELIELRQVEDTNQAMSITGGAPAEFTPVLLGITKASLNTDSFISAASFQETTRVLTEAAIEGKSDWLRGLKENVIIGRLIPAGTGFSGFVETAILDDPSDEDLE
292564  MSEQIVYFNCVLDKGQLREDINNSKGQQTEARMLMLADELKDLGFHYATQAAVSISVDDLRIPGDKAVLLEEAEEQITATEERYRLGEITEVERHTKVIDTWTETNERLVAAVRIDVNDNSLNSVWMMANSGARGNMSQVRQLVGMRGLMANPQGEIIDLPIRTNFREGLTVTEYVISSYGARKGLVDTALRTADSGYLTRRLVDVAQDVIVREEDCGTHRFIPINADERGRFGTKLVGRLAAQPVVDSDGVVIVDRNGEIDPAISAAIEKAIATVMVRSPLTCEASRSVCRKCYGWALAHNELVDLGEAVGIIAAQSIGEPGTQLTMRTFHTGGVSTAETGVVRSLDGVVEFGPARVRDHRTPHGVEAKLAETDFTLTLKSGKIDITNGSILFVADGDPVAHDIILAQISSGVKKSVEKATKDVICDLAGQVRFEDVIPREVTDRQGNITHKAQRLGRLWVFSGDVYNLPPNALPVVETDKPVTTGDVLAESRLQSEYGGAVRLRDSREVQIVTASLTLKDCKLVGESSHTGESWHLEGKDNTRYLVKTQPGTKIGAGEVIAELTDDRFRTQTGGMVKFAGLSIKKRSAKHGFEVSKGGTLLWIPQETHEINKDISLLMIEDGQWIEAGTEVVKDIFSQTAGIVTVTQKNDILREIIVRSGELHLVDAKADGKMVNPGEEIAPGLKAEAMKFVEKVDTPEGGALLLRPVEEYAIPDAAHLPELSTVLGLKATQRLTFKDGELIKSVEGVELLRTQLILETFMTVDVEAVADAKTRLQLVILETLLVRRDTLSDASHGSTHTELQVEDGITVKRGDVVATTQILCKEDGVVQDPVPGEPIRRLIVERADDTRSLDGPTVAVGDRIVDGVLADGVISPCCGQVEAIDLTIRLGRPYMVSPDSVLHVRDGELVQRGDGLALLVFERQKTGDIVQGLPRIEELLEARRPRESAVLCRKSGTVQIKQGEDDSITVSVIETDDVITEYPILLGRNVMVSDGQQVSAGEMLTDGPINPHELLDCKPTMEAAQEISKLQFRMVTEVQNVYKSQGVSISDKHIEVIVRQMTSKVRIEDAGDTTLLPGELIELRQVEQVNSAMGVTGGAPAEFTPVLLGITKASLNTDSFISAASFQETTRVLTEAAIEGKSDWLRGLKENVIIGRLIPAGTGFGGFEEAAVLDDPSEEDLE
210768  MTEQIVYFNCVLEKGQLREDIAGSKGQQTEARMLMLADELKDLGFHYATQAAVSISVEDLRIPVQKVRLLEEAEQQITDTEERYRLGEITEVERHTKVIDTWTETNERLVEEVKIDVNDNVLNSVWMMANSGARGNMSQVRQLVGMRGLMANPQGEIIDLPIRTNFREGLTVTEYVISSYGARKGLVDTALRTADSGYLTRRLVDVAQDVIVREDDCGTTRGIPIQADEKGRFQAKLVGRLAAEPVVASSGEVLVERDGEIDKPITALIEAAVRTVLVRSPLTCEAARSVCRKCYGWALAHNQLVDLGEAVGIIAAQSIGEPGTQLTMRTFHTGGVSTAETGVVRSLEGVAEFGPARVRQHRTPHGVEAQIAETDFTLSVISAKVDVTGGSILFVSNGQSIPADTVLAQISAGVKKSVEKGTKDVICDLAGQVRYEDVIPREVTDRQGNITLKAQRLGRMWVLAGDVYNLPPNAQPVVAGNKPVTTGDVLAESRLVSEHGGAVRLRDSREVQIVTASLTLKDCKLVHESTHSGETWHLEGKDNSRYVVRTHPGSKIGTGEVIAELADDRFRTQTGGMVKYAGLSIKKRSAKNGYEVSKGGTLLWIPTETHEINKDISLLMIEDGQWIEAGTEVVKDIFSQIAGIVTVTQKNDILREIIVRSGTLHLVDSKGEGKLHNPGEEIAPGLVTEAMVYVEAVDTPEGGALLLRPVEEYTIPDQAHLPELGTILGLKATQRLTYKDGEVIKSVEGVELLRTQLILETFMTVDVEVVPDAKTRLQLVILETLLVRRDTLSDASHGSTHTKLQVEDGMAVKSGDVVATTQILCKENGLVQDPVDGEPVRRLIVERAHDTKDVDGIAVTVGQRLVDGLLAEGIRADCCGQVEAISITIRLGRPYMVSPDSVLHVRDGELVQRGDALALLVFERQKTGDIVQGLPRIEELLEARRPRESAVLSRRSGTVQIKQGEDDTVTVTVIESDDAQTDYQLSHGRNAMVNDAQQVSAGEMLTDGPINPHELLECKPSMEAAQEISKLQFRMVQEVQNVYKSQGVTIDDKHIEVIVRQMTSKVRIEDAGDTTLLPGELIELRQVEQVNQAMAITGGAPAEFTPVLLGITKASLNTDSFISAASFQETTRVLTEAAIEGKSDWLRGLKENVIIGRLIPAGTGFGGFEEPAVLDDPSEDELD
2162190 -------------------------------------------------------------------------------------------------------------------------LNSVWMMANSGARGNMSQVRQLVGMRGLMANPQGEIIDLPIRTNFREGLTVTEYVISSYGARKGLVDTALRTADSGYLTRRLVDVAQDVIVREEDCGTTRSILVRA-EDGRFGSRLVGRLTASPVLNSDGEVLAERDKEIDPELSLKFEKAIKEVSIRSPLTCEAARSVCRKCYGWALAHNELVDLGEAVGIIAAQSIGEPGTQLTMRTFHTGGVSTAETGVVRSTSGKVEFGSARIRGYRTPHGVEAQQAEVDFALSIKSGKIDITNGSLLFVQNGDDIEADVTVAQIAAGVKKSVEKATKDVICDLAGQVRYEGAIPREVTDRQGNITLKAQRLGRLWVLAGDVYNLPPNALPVVQGNVKVKEGQVLAEASQSSEFGGEIRLRDSREVQIVTTAMTLKDFKLIGESTHSGEIWHLEAKDGTRYRLNTIPGSKIGNAEVIAELADDRFRTKTGGLAKFAGLSIKKRSAKNGFEVSKGGSLLWIPQETHEINKDISLLMIKDGQWIEAGTEVVKDIFSQTSGIVTVTQKNDILREIIIRGGSFHLCEAKEDGQMVNPGEAIAKGISSDQMVFVQSVETPEGSGLLLRPVEEYTIPNEAQLPELAHVLGIKATQRLSFKDGELVKSVEGVELLKTQLNLETFMTVDVEVLRDTKTRLRLVILESILVRRDTMSDSSHGSTHTELQVNDEQMVKAGDVVATTQILCKQQGIVQDVREGDPIRRLIVEREEDTTTLT-PNVEIGQRIVDGALSSDDLTTCCGEVEKVEVTLRLGRPYMVSPDSVLHVRDGDLVQRGDALALLVFERQKTGDIVQGLPRIEELLEARRPRDSSVLCKNPGIVEIKQGEDDSVVVTVIESDDAISEYPILLGRNVMVSDSQHVQAGELLTDGPINPHELLDCKPLMDAAQEIAKLQHRLVTEVQNVYKSQGVSIDDKHIEVIVRQMTSKVRIEDAGDTTLLPGELIELRQVEDTNQAMAITGGAPAEFTPVLLGITKASLNTDSFISAASFQETTRVLTEAAIEGKSDWLRGLKENVIIGRLIPAGTGFGGFVEGAVLDDPSDEDLE
1671698 --------------------------------------------------------------------------------------------------------------------------------------------------------------------------------------------------------------------------------------------------------------------------------------------------------------------------------------------------------------------------------------------------------------------------------------------------------------------------------------------------------------------------------------------------------------------------------------------------------------------------------------------------MEAGTEIVKDIFCQSNGVAEVHQKNDILREVVIKPGELHSGDLGDDGQIATPGQEVIPGLVTSELKYIEYIETPDGPGLLLRPVTEFHVPDEPGVPSQKSIIELRAVQRIPFKDGERVKSVEAIELLRTQLVLEIGLAADIELSPDEEGRLQLVILESLVIRRDVVADTTHGSTNTRLLVKDGDVIEAGAVVARTEILSKQSGEVRIREGVEAIRRVLIVREADLIKIPNPSVAPGDLLVAGEIAAGTVIQNSGMVSQVEVILRKGRPYRVSTGAVLLTMDGDLVQRGDSLVLLVFERTKTGDIIQGLPRIEELLEARKPKESCVLVKYPGQAQVHAN-DDNIEVSVVSSDGTITDYPLGHGQNVIVADGQSVQVGEALTDGPQNPHEILETESIYEACLRFEACQKFLVNQVQAVYQSQGIDISDKHIEVIVRQMTAKVRIDDGGDTTMLPGELIELRQVEQVNEAMSITGGATAQYTPMLLGITKASLNTDSFISAASFQETTRVLTEAAIEGKSDWLRGLKENVIIGRLIPAGTGFNAYEDSVVLDDQTARSLE
203124  MPEQIVYFNAVLEPGKLREEIANSKGQQAEARLLMLANKLKDLGFRYATKAGVSISVDDLQVPPSKRQLLDEAEQEIRNTTERYTKGKITEVERFQKVIDTWNSTSENLKNEVVQSLRSTDLNSVYMMAFSGARGNISQVRQLVGMRGLMADPQGEIIDLPIKTNFREGLTVTEYIISSYGARKGLVDTALRTADSGYLTRRLVDVSQDVIVREADCGTKRGVMVTSMKDGPVKDRLLGRVLADDVKDKTGEIVAVKNQVLTEDLAKAIGKAVENVFVRSPLTCESPRSVCQTCYGWSLAHGHMVDMGEAIGIIAAQSIGEPGTQLTMRTFHTGGVFTGEVAQFVASGGVVKYPSVRTRSFRTRHGDEAMIAENNFDMIILGVDIPIAQGSILMVQNNQQVSAGIVLAEVPKVVRKTTEKVTKEVASDLAGELKFAQLVQEEKVDKQGTTTRIAQRGGLIWILEGEVYNLPPGAEAMVKNGTRININSVLAETKLVTEHGGVIRISLPREIEVITASVRLDQAKVRLESISNREQYIIETQNDQRFALKVTPGSKVGNHEVIAELLDENYQTSTGGIIKYAGVEVLKGKAKQGYEVVKGGTLLWIPEECHEVNKDISLLLVEDGQYVEAGTEIVKDIFCQSNGVTEVHQKNDILREVVIKPGKLHSGDLGDDGQIATPGEEVIPGLVTSELKYIEYIETPEGPGLLLRPVTEFHVPDEPGVPSQKSIIELRAVQRIPFKDGERVKSVEGIELLRTQLVLEIGLAADIELLPDEEGRLQLVILESLVIRRDVVADTTQGSTSTRLLVKDGDVIEAGGVVSRTQILSKKSGEVRIREGSEAIRRILIVREADLVKIPNPSVVEGDLLVAGEIAPGIVIPRSGLVSKVEVILRKGRPYRVSTGAVLLTMDGDLVQRGDILVLLVFERTKTGDIIQGLPRIEELLEARKPKESCILVKYPGQAQVNVN-DDNVEVSVVSSDGTITDYPLGHGQNVIVADGQNVNVGEALTDGPQNPHEILETESAYEACLRFEACQRFLVNQVQAVYQSQGIDISDKHIEVIVRQMTAKVRIDDGGDTTMLPGELIELRQVEQVNEAMSITGGATAQYTPMLLGITKASLNTDSFISAASFQETTRVLTEAAIEGKSDWLRGLKENVIIGRLIPAGTGFNAYEDSVVLDDQTARSLE
1188229 MTEQVVYFNAVLNPGYLRQEIITAKGQQAEARVLMLADFIKSMGFRYATQAGVSISIDDLRVPPSKPELLQLAEEVIQTTKERYDRGEITKVEQFQKVIDTWNATSETLKDDLMQDLEQTDLNPVYMMATSGARGNVSQVRQLVGMRGLMADPNGEIIEQPIKANFREGLTVTDYIISSYGARKGLVDTALRTADSGYLTRRLVDVAQDMIIREVDCGTQKGIILRTLQVGPLRERLIGRVAARDILHETQAVLVVRNQSISSDLAKAIVKAVTEVMVRSPLTCEASHSICQNCYGWNLAHGQLVDMGEAVGIIAAQSIGEPGTQLTMRTFHTGGVFTGDVALTRAPAGVMELGNAPTRTHRTRHGEDALVAEGDTILKLV---FTLTKGSIVLVQPGTQVRPGQVLAEKPITTRRTTEKATRDVSTDIPGEVYCADLQVEEKLDRQSATIRSTQRAGLIWVLAGEVYNLPPGAEPVVQTGQEIQAETVLSQTDLISEHGGLVRLSGSREIKIITSSVLLDQAKVIKETLHGSEHYMLETRAGQRFALKVSPGSKVTHATVVAELQDSQYRTQTGGIVRYSGLETIRGRGKQGYEVTQGGTLLWIPEETHEVNKDISLLLVAAGESVEAGTEIVKDIFCQNAGVVEVVEKNDILREVVLKPGQVFLVDPNLHESLAHPGETVLPGLQVEALSFLEYVDTPAGAALLLRPVVEYTIATEPAVPSQEAMIRLRTVQRLSYKDTERVKSKDGVELLRTQLVLEIGLAADIEFMPDDDARLQLVILESLVVRADEEADQIQGRTQTQILVQDGQTIAPASPVARTVMLSRTGGFVGIIQEGGTTRKLVVVTSEDQFQLPGAQVRAGQMLRAGELAPGVTAPESGQVVQVKVTLRLARPYLASAGATLHVGHGDLVQRNERLVTLVFERVKNSDIIQGLPRIEELLEARKPKDSCNLAPRSGQVQVTRSPDDTYQIKIIASDGQENDLKTDPGQNLVVTDGEIVQAGEPLTDGPINPHELLELESPYEACRHLEKVQTHLVNEVQGVYRNQGIEISDKHIEVVVRQMTAKVLVEDGGDTMRLPGEMMTLREIESLNNTVP---GAPAQYGPKLMGITKAALNTDSFISAASFQETTKVLTEAAIEGRVDYLRGLKENVIIGRLIPAGTGFFAESSEDMVDDSTPRQVL
1982223 MSNKKIFRN------------------QAEARLLMLADELKDLGFKYATRAGVSISVDDLQIPQSKKDLLEEAEEEIRRTERRYTKGEITEVERFQKVIDTWNGTSEALKDEVVLDLRSTNLNSVYMMAFSGARGNISQVRQLVGMRGLMADPQGEIIDQPIKTNFREGLTVTEYIISSYGARKGLVDTALRTADSGYLTRRLVDVSQDVILREIDCGTERGITLGDMTDGPLKDRLMGRVLGEDVKNETGEIIAVRNQVVCDDLASAICNAVKKVFVRSPLTCEANRSVCRHCYGWSLAHAEMVDLGEAIGIIAAQSIGEPGTQLTMRTFHTGGVFTAEAAFLRAPDGTVKFPKLRLRAFRTRHGDDSFLAESNGCLTVE---INISQGSTVVVHDGQAVNADQVLVEIMAGARKTTEKATKDVATDLAGEVKFADVVPEEKLDRQGNMTRIAQRGGLLWVLAGEVYNLPPGAEPVVKNGDRVEPGSVLAQTKLQTEHGGIVRITLPREIEIITASVLLDQALVRLQSELGREQYVIETNSNHRFSLKVTPGSKVENHEVIAELMDDSYRTTTGGIIKYAGVEVAKSKGKQGYEVTSGGTLLWIPEECHEVNKDISLLIVEDGQYVEAGTEVVKDIFCQSKGVIEVTQKNDILREIVVKPGELHLVDPEMDGQIKNAGEEVIPGVTATELNYVEYVETPEGPALLLRPVVEFHVPETPPIPSQESLISLQAVQRLSYKDGERVRSVEGVELLRTQLVINIGLAADIELIPDNPERLQLVILESLVIRRDIIADSTQGSTRTRLLVHDGQEIEPGAVVTRTEILGKDGGVVGIRSGAEILRRCLIVRDTDMMTIQPPTVKVGQLVVEDEIAPGVKLSQSGQVVAINIVLRIGRPYRVSSGAVLHLSDGDLVQRGDNLVLLVFERPKTGDIIQGLPRIEELLEARKPKEACILAKQPGTAQLEVF-DDLVQLRVIESGGAATEYPLTPGQTVIVSDGQTVDVGQPLTDGPANPHEILEVDGVYEAALKFQKCQIFLVNEVQSVYQSQGIDISDKHIEVIVRQMTSKVRIDDGGDTTTLPGELTELRQVEQVNEAMFITGGAPARYTPVLLGITKASLNTDSFISAASFQETTRVLTEAAIEGKSDWLRGLKENVIIGRLIPAGSGFNAYEDDVILDDHSARAYS
2107694 -----MFYNYTVDKNRLKKLIAWTYQNHGSARCAQMADDLKDLGFRFATKAGVSISVDDLTVPPAKRNMLESAEQEIRLTEQRYAKGEITEVERFQKVIDTWNSTSEALKDEVIRNFRETDLNSVYMMAFSGARGNMSQVRQLVGMRGLMANPQGEIIDLPIKTNFREGLTVTEYVISSYGARKGLVDTALRTADSGYLTRRLVDVSQDVIVREHDCGTKTFITVSPMKDGPLSDRLFGRVLAEDIVV-DGEVIAKRNDFIDAEMSMKIEKMVESVKVRSPLTCEAVRSVCQQCYGWSLAHGHLVDMGEAVGIIAAQSIGEPGTQLTMRTFHTGGVFTGEVVQVKANDGTIRFGELSTRRIRTRHGEEREQVEVNAEFTLVNKKYSVTPSSLLFVEDGQKVTFEQLLAEVANALQRSTERATKDVTTDLAGEVLFSQLVPEEKTDRQGNTTRIAQRGGLLWVLSGDVYNLPPGAEPVVKNGEQVYVGTVLAETKLVSNSGGVVRLENSREIDIVTASVLLDQAQVRVESSGGREQFIIYTADGQRFLLKTTPGTKVQNNAIVAELIDDRYHTHSGGLIQYGGLEVSKGSRKQGYEITRGGTILWIPEETHEVNKDISLLQVEDGQYVEAGEEVVKDIYAQSSGVVEVIQKNDILREIIIKPGKLYLDDPEASGQVLNAGTQITPLLVADELRMAEWVETTEGYGLLLRPVQEFTVSDEPDVLSQGSIIRLRSVQRIFFKDGERVKSVDGTQLITTQLVLEMSLAADIELKPDDAERLQLVMLETLVLRRDTESDPLGGNISTRVLVHDNQEIPPGAVIARTEIQCKEAGQIRIKSGIEAIRRILIVRNSDLIKIESPKVKVGDLVIAEEMAPGVHAPYSGQVVEIDVTIRGARPYRVSAGAILHIDDGDLVQRGDNLVLLVFERTKTGDIIQGLPRIEELLEGRKPKEACILARKPGICQVEYGEDDSLGIKIIEDDGTVSEYPLLTNQSLLVTDGQRVETATPLTDGPANPHEILEILGVYEASLRLQKAQIFLVDQVQSVYQSQGIDISDKHIEVIVRQMTSKVRIDDGGDTTMLPGELVELRQVEQVNDAMSITGGATARYTPVLLGITKASLNTDSFISAASFQETTRVLTEAAIEGKSDWLRGLKENVIIGRLIPAGTGYNAHEHDIVLDDQTARAMS
1920663 MT----FYNHIVDKGRLKKLIAWTYRNYGSARSAQMADFLKDLGFRFATKAGVSISIDDLKIPSSKRALLDSAEQEIRTTQERYARGEITEVERFQKVIDTWNSTSEELKDEVIRNFQETDLNSVYMMAFSGARGNMSQVRQLVGMRGLMADPQGEIIDLPIKTNFREGLTVTEYIISSYGARKGLVDTALRTADSGYLTRRLVDVAQDVIIREVDCGTSRSLKVTAMKDGPLVDRLLGRVLAEDIVV-DGQILAKRNQSIDPELAVAISEKVDEVMVRSPLTCEAARSVCQTCYGWSLAVGKQVDLGEAVGIIAAQSIGEPGTQLTMRTFHTGGVFTGEVAQEKAPIGKVKWGKLSTRKVRTRHGDDAFAVEVAGDLTWVTTGYSVTPGSLLFVDNGQSVIKDQLLAEVTSAVAKSTERATKDVSTNLAGEIFFANLVAEEKTDRQGNTTRIAQRGGLIWVLSGDVYNLPPGAESVVSNGSQVKVGSVLAETRLTSIGGGVVRHENSREIEIITASVLLDRSEVRKESSSGHDQYVIHTTDNQRFLLKAAPETKVQNHAIIAELIDDRYQTTTGGILRYADIEIAKGSRKAGYEVIKGGTLLWIPEETHEVNKDISLLQVEDGQFVEAATEVVKDIFCQSSGVVEVVQKNDILREIIVKPGDFHLDDPDETGQLIPPGTEVLPGVVTTDLRQAEWIESTEGLGLLLRPVMEYPVSDEPAAPSQGSIIELRSVQRLFYKDGERVKSVDGTHLLSTQLVLEITLSADIELYNDESDRLQLVILESLVLRRDLENDPYTGLIETTVLVTDGQQIPPGSVVAKTEIQCKEDGEVRIKRGQEAIRRVLIVREEDRKTIVPPTVSAGDLVVASELAPGVIASDSGQVLEVKITLRLARPYRVSAGAILHIDDGDLVQRGDNLVLLVFERSKTGDIIQGLPRIEELLEARKPKEACVLARKPGVCQVEYLEDESVDVKIIEDDGSISEYPILPNQNVMVSDNQRLDVGDPLTDGPANPHEILEVEGVYEAAMKLQAAQKFLVNQVQTVYQSQGIDISDKHIEVIVRQMTAKVRLDDGGETTMLPGELVELRQVEQVNEAMAITGGAPARYTPVLLGITKASLNTDSFISAASFQETTRVLTEAAIEGKSDWLRGLKENVIIGRLIPAGTGYNIHEDHMILDDNIARAY-
1228987 MT----FYNHIVDKGRLKKLIAWAYRNYGSTKSSQMADNLKDLGFRYATKAGVSISIDDLTIPPTKKGLLDSAEQSIRATQDRYAKGEITEVERFTKVIDTWNSISEELKNEVIRNFQETDLNSVYMMAFSGARGNMSQVRQLVGMRGLMADPQGEIIDLPIKTNFREGLTVTEYVISSYGARKGLVDTALRTADSGYLTRRLVDVSQDVIVRELDCGTKRGLKVVAMKDGPLADRLLGRVLAEDIVV-DGQVLAQRNQSIDPELASLISEHVEEVMVRSPLTCEAARSVCQQCYGWSLAAGRLVDLGEAVGIIAAQSIGEPGTQLTMRTFHTGGVFTGEVAVIKAPNGTVTWGKLSTRKVRTRHGDEAFQVEIAGDIIWTNGSNSVTPGSFIFVADGTEVGPDQLLAEVTNAIQKSTERATKDVTTDLAGEVLFAQLMPEEKTDRQGNSTRTAQRGGLLWVLSGQVYNLPPAAEPVVANGDKVKPGTILAETKLVSVSGGVVRTVGSREIEIITASVLLDEAEVKMEGTGSREQYVIHTAEGQQFLLLAAPQTKVQNHSIIAELIDDRYQTNTGGILRYGGIEVSKGSRKTGYEITKGGSLLWIPEETHEVNKDISLLLSEDGQFVEAGTEVVKDIFCASSGVVEVVQKNDILREIIIKPGDFYFDDPDKNGALIPPGTQVLSDVTTGSLCQGEWIESPDGLGLLLRPVEEYLVSDEPLAPSQGSIIELVPCQKLFFKDGERVKSVDGTQLLSTQLVLEIYLVADIELKTDNANRLQLVILESLVLRRDLDSDPHGGKIQTNILVSNGEQIPPGAVVAKTEIQSTSIGEVRIKQGIEAIRRILVVRDDDLETITDPIVRPEDLMVADELAAGVKVQSSGRVVAVSVVLRRARPYRVSPGAILHIDDGDLVQRGDNLVILVFERSKTGDIIQGLPRIEELLEARKPKESCILARKPGITQVEYSDDEMVDVKIIEDDGTVSEYPILPPQNVMVSDGTRVEVGDQLTDGPANPHEILEVLGVYGAAVKLRAAQKFLVNQVQMVYQSQGIDISDKHIEVIVRQMTAKVRVDDGGDTTMLPGELVELRQIEQVNEAMAITGGAPARYTPILLGITKASLNTDSFISAASFQETTRVLTEAAIEGKSDWLRGLKENVIIGRLIPAGTGFHTHEEDMVLDDNIARAYT
41431   MT----FYNYIVDKGRLKKLIAWAYRNYGSARSSQMADNLKDLGFRFATKAGVSISIDDLTIPPTKRGLLESAQESIRITESRYAKGEITEVERFQKVIDTWNSTSEELKDEVIRNFQETDLNSVYMMAFSGARGNMSQVRQLVGMRGLMADPQGEIIDLPIKTNFREGLTVTEYVISSYGARKGLVDTALRTADSGYLTRRLVDVSQDVIVRETDCGTQRGLMVSAMKDGPLVDRLYGRVLAADVVV-DGEVLAKRNQSIDPELAAFLSERVEEVMVRSPLTCEAARSVCQNCYGWSLAVGRLVDKGEAVGIIAAQSIGEPGTQLTMRTFHTGGVFTGEVAQVKAPRGKISWGKLNTRKVRTRHGDDAEQVEIAGDLVWTTDGFSVTPGSFLFVTQGQTVETDQLLAEVTNTVQKSTERATKDVTTDLAGEVLFSQLVPEEKTDRQGNTTRIAQRGGLLWVLSGQVYNLPPGAEPVVSNGDSVEPGTVLAETKLISVHGGVVRRPGSREIEIITASVLLDHAEVKMESSGGREQYIIHTQDGQRFLLLAAPDTKVQNHAIIAELIDDRYQTNTGGILRYGGIEVSKGSRKMGYEVTQGGSLLWIPEETHEVNKDISLLVVEDGQYVEAGTEVVKDIFTSISGVVEVIAKNDILREIIIKPGEFYLDGSSGNGDLVPPGTEVLPGIVTEELHYAEWVESTEGVGLLLRPVEEFPVSDSPATPKQGSIIELRSVQRIFYKDGERVKSVDGTQLLSTQLVLEIELTADIELKEDKIERLQLVILESLVLRRDLDTDPHGGLIKTNVLVKNGEQIPPGAVVAATEIQCSVGGEVRIKQGIEAIRRILIVRDEDKARLVDPSVGVNSLIVESELAPGMPSDVSGRVIAVNLILRKARPYRVSAGAILHIDDGDLVQRGDNLVLLVFERSKTGDIIQGLPRIEELLEARKPKEACILARKPGVTQVEYLEDESVDVKIIEEDGTISEYPILPNQNVLVSDGTRVDVGEPITDGPANPHEILEVLGVYEAALKLRAAQQFLVDQVQTVYQSQGIDISDKHIEVIVRQMTSKVRVDDGGDTTMLPGELVELRQIEQVNEAMAITGGAPARYTPILLGITKASLNTDSFISAASFQETTRVLTEAAIEGKSDWLRGLKENVIIGRLIPAGTGFHLSEDNMVLDDNIARAYA
1453429 MT----FYNQIVDKRRLKKLIALAFRNYGSAHSSQVADDLKNLGFRYATKAGVSISIDDLTVPPAKRGMLQSAEQEISRTEARYARGEITEVERFQKVIDTWNSTSEELKDEVVRNFRKTDLNSVYMMAFSGARGNMSQVRQLVGMRGLMADPQGQIIDQPIKTNFREGLTVTEYVISSYGARKGLVDTALRTADSGYLTRRLVDVSQDVIVREIDCGTRRGLMVKAMKDGALGDRLLGRVLAEDVIV-GNDILAKRNQAIDAELAAKIGASVEYVIVRSPLTCEAARSVCQSCYGWSLATGRFVDLGEAVGIIAAQSIGEPGTQLTMRTFHTGGVFTGEVAQIKSPEGIIRWNKLSARKVRTRHGEDAFQVEVGGELNWCSKNYSITPGSVLFVADGDSVQKDKMLAEVTSATTCATERATKDVSTDLAGEVFFASLVSEEKTDRQGNTTHIAQRGGLVWILSGEVYNFPPGAEPTVSNGDQVVEEDVLAETKLVSMNGGIVRYLESREIDIITASVSLDKAEIRRESSGGHEQYIIYTAENQRFLLKATPETKVQNHAVIAELIDNRCETSTGGILRYGGIEVAKGSRKTGYEILGGGTLLWVPEETHEVNKDISLLIVEDGQYVEAGTEVVKDIFCQSSGVVEVVQKNDILREIIIKPGEFHLDDPNENEDLVPPGTEVLPGVVSTDLCQVEWIESTEGQGLLLRPVEEYNINHKPKVPSQNSIIELRTVQKLFYKDGERVKSVDGVHLLNTQLVLEIELVADIELKDDKKDRLQLVILESLTLRRDLDTDPYGGIIKTSVLVSNGDQISPGDIVAKTQIRCKENGRIRIKDGLEAVRRLLVVRNEDIQVFTNPKVKENDLVVAGELASGVITAESGLISSINVTLRLARPYRVSAGAILHVDDGDLVQRGDNLVLLVYERAKTGDIIQGLPRIEELLEARKPKEACILARKPGVCQIEYSDNEILSMKVVEEDGAETDYPILLNQNVIVSDNQKVDIGEHLTDGPANPHELLEVKGVYEAALILQEAQKFLVDQVQVVYQSQGIDISDKHIEVIVRQMTAKVRVDDGGDTTMLPGELVELRQIEQVNEAMSITGGAPAMYTPVLLGITKASLNTDSFISAASFQETTRVLTEAAIEGKSDWLRGLKENVIIGRLIPAGTGFNVHEENMILDDNIARAYT
423474  MT----FYNQIVDKGRLKKLVAWAYRNYGAARSSQVADNLKDLGFRYATRAGVSISIDDLTVPPTKRGMLDSAEKEINSTEAKYARGEITEVERFQKVIDTWNSTSEELKDEVVRNFRQTDLNSVYMMAFSGARGNMSQVRQLVGMRGLMADPQGQIIDQPIKTNFREGLTVTEYVISSYGARKGLVDTALRTADSGYLTRRLVDVSQDVIVREIDCGTHRSLKVTAMKDGALGDRLLGRVLAEDVVV-GDEIIGSRNQYIDGDLAAKIGKSVESVRVRSPLTCEAARSVCRYCYGWSLATGRPVDLGEAVGIIAAQSIGEPGTQLTMRTFHTGGVFTGEVAQIKAPEGTVKWGKLSTRKVRTRHGEDAFQVELAGDLIWTSGSYSVTPGSVLFAADGDNVEKEQMLAEVTAASTRSTERATKDVSTDLAGEVFFANLIAEERTDRQGNTTHIAQRGGLVWVLSGEVYNLPPGAEAVVENEDTVTEGTILAETQLVSVNGGVVRYQESREIDIITASVLLDQAEVRKESSAGHEQYVIDTAAGQQFLLKATPDTKVQNHAIIAELIDDRYQTSTGGILRYGGLEVAKGSRKTGYEVVEGGTLLWVPEETHEVNKDISLLVVEDGAYVEAGTEVVKDIFCQSSGAIEVVQKNDILREIIIKPGEFHLDDPEENEDLIPPGTEVLPGVVTTDMRQAEWIESTEGMGLLLRPVEEYPVSNEPTVPSQGSIIELRSVQRLFHKDGERVKSVEGISLLNTQLLLEIELAADIELKNDDEDRLQLVILESLILRRDLDTDPHGGIINTSVLVTDGDQIAPGAVVAKTEIQCKEEGQVRIKSGAEAVRRVLVVQEEDLENITQPKVAKGDLIVAGELAPGVKATESGFVVAINLKLRLARPYRVSAGAILHIADGDLVQRGDNLVLLVYERAKTGDIIQGLPRIEELLEARKPKEACVLARKPGVCQVEYLEDESVDVKVIEDDGTVSEYPVLLNQNAIVSDNQKVDVGDHLTDGPANPHELLEVKGGYEAALVLQAAQKFLVDQVQMVYQSQGIDISDKHIEVIVRQMTAKVRVDDGGDTTMLPGELVELRQIEQVNEAMSITGGAPARYTPVLLGITKASLNTDSFISAASFQETTRVLTEAAIEGKSDWLRGLKENVIIGRLIPAGTGFNAHEENMILDDNIARAYT
118163  MV----FYNHIVDKNRLKKLIAWAYRQYGSARCAQMADELKDLGFRYATKAGVSISVDDLTIPPTKRKLLDSAEQEIKVTEQRYARGEITEVERFQKVIDTWNSTSESLKDEVVRNFQETDLNSVYMMAFSGARGNMSQVRQLVGMRGLMADPQGEIIALPIKTNFREGLTVTEYIISSYGARKGLVDTALRTADSGYLTRRLVDVAQDVIVREIDCGTTRGIRVTAMKDGPLADRLMGRVLAEDVVV-GGEVIAKRNDSIDPELASKLGKLVDSVLVRSPLTCEAARSVCQHCYGWSLAHGHMVDLGEAIGIIAAQSIGEPGTQLTMRTFHTGGVFTGEVAQIRAQSGTVRYSSLSTRKVRTRHGEDREQVEVAGDLILESDSYSTTPGSTLFVAEGERVEAGQLLAEVAMALQRSTERATKDVASDLAGEVLFANVVPEEKTDRQGNTTRIAQRGGLVWILSGEVYNLPPGAEPVVNNGDRVEIGTVLAETRLITNNGGVVRLTGSREIDIVTASVLLDKAQVKLESTGGREQYTIYTAEGQRFLLKAAPGTKVQNHAIVAELIDDRYRTETGGMIRYAGVEVSKGTRKQGYEVTKGGTILWIPEETHEVNKDISLLIVEDGQYVEAGTEIVKDIFCQMSGVVEVIQKNDILREIIVKPGDLHLDDPDALGQLVRPGTEILPGVVVSDLRQAEWVETTEGLGLLLRPVVEYQVFDEPAAPSQGSIIELRSVQRTYFKDGERVKSVEGCQLLSTQLVLEISLSADIELQEDAEGRLQLVILESLVLRRETDIDPHGGSIQTRVLVEDGQQIPPGAVVARTEIQCKEPGQVRIRSGNEAIRRVLVVRNSDLVTLSAPSVADGDLIVAGQIAPGYQASESGQVLSVRVILRVARPYRVSAGAILHVDNGDLVQRGDNLVLLVFERAKTGDIIQGLPRIEELLEARKPKEACVLSRKPGICQVEYLEDETVDLKIVEDDGTVTQYPILPGQNLMVSDGQRVGVGEPLTDGPANPHEILEVKGVYEAALKLQATQSFLVDQVQSVYQSQGIDIADKHIETIVRQMTSKVRVDDGGDTTMLPGELVELRQIEQVNEAMAITGGAPAQYTPVLLGITKASLNTDSFISAASFQETTRVLTEAAIEGKSDWLRGLKENVIIGRLIPAGTGFNAHEDNMILDDRIARAYA
2164131 MT----FYNQIVDKGRLKKLISGAFRIHGSARCSQLADDLKDLGFRFATKAGVSISIEDLTIPPSKKEMLESAEKEIRTTESRYARGEITEVERFQKVIDTWNSTSEELKDEVVRHFRETDLNSVYMMAFSGARGNMSQVRQLVGMRGLMADPQGEIIDLPIKTNFREGLTVTEYIISSYGARKGLVDTALRTADSGYLTRRLVDVSQDVIVREVDCGTDRSVKVTAMIEGPLVDRLVGRLLAKDVIV-DGEVIGTRNQQIDDDLAIKLSKAVDEIYVRSPLTCEAARSVCQSCYGWSLAHGHLVDLGEAVGIIAAQSIGEPGTQLTMRTFHTGGVFTGEVAQVKDFKGTVKWGPLITRKVRTRHGEEAEQVEVAGDLIWKGKKIPLTPGSLVFVQNGDSVEANQLLTEVSLSAQRSTERATKDVSSDLAGEVMFANLVPEEKTDRQGNTTRIAQRGGLVWVLSGEVYNLPPGAEAVVKNGDEVKRGSVMAETKVVSVNGGIVRLEGSREIEIITASVLLDQAQVKLESGGGREQYVIYAADGKRFLLKTSPGTKVQNHAIVAELIDDRYRTNTGGMIRHAGVEIAKGSRKQGYEITKGGTILWIPEETHEINKDISLLIVEDGQYVEAGTEVVKDIFCQSNGVVEVVQKNDILREIIIKPGEFHLDDPDAAGQLVQPGTEVLPGVMVTELRQAEWIESTEGLGLLLRPVEEYPISDEPATLSQGAQIELRSVQRLYYKDGERVKSVEGSQLLSTQLVLEFTLAADIELQDDENDRLQLVILESLVLRRDVETDPHSGTTQTRVLVKDGQHIPAGEVLARTEIQCKEAGIVRIKDGDEAVRRVLLVRESDRHTLEAPTVKEGELLVAGEIAPGVKLAESGQVLAIKLVLRNARPYRVSGGAVLHVDDGDLVQRGDNLVLLVFERAKTGDIIQGLPRIEELLEARKPKEACVLARKPGICQVEYQDRESVDIKIIEDDGTISEYPLLPGQNAIVADEQRVNVGDPLTDGLANPHEILDVKGCYEAALMLQAAQKFLVNQVQTVYQSQGVDISDKHIEVIVRQMTSKVRIDDGGDTTMLPGELIELRQVEQVNEAMSITGAAPARYTPVILGITKASLNTDSFISAASFQETTRVLTEAAIEGKSDWLRGLKENVIIGRLIPAGTGFNTHEDDMVLDDKIAREFT
1147    MT----FYNYTIDKGRLKKLIALAYRRYGSARCSQLADELKELGFRFATKAGVSISVDDLTIPPEKKQMLEAAEKEIRITEERYARGEITEVERFQKVIDTWNSTSEELKDQVVVNFRKTDLNSVYMMAFSGARGNMSQVRQLVGMRGLMADPQGEIIDLPIKTNFREGLTVTEYVISSYGARKGLVDTALRTADSGYLTRRLVDVSQDVIVREQDCGTERSLRVTAMTDGSLADRLFGRLLAKDVVS-DGEIIAKRNDEIDEALANRIAAVTDEVYVRSPLTCEAARSVCQNCYGWSLAHGHKVDLGEAVGIIAAQSIGEPGTQLTMRTFHTGGVFTGEVAQEKAPNGTVKWGKLNTRKVRTRHGEDAEQVEIAGDLIWKGKKYSLTPGSLLFVQDGQTVTAGQLMTEISLSTQRSTERATKDVAGDLAGEVLFDRLVPEEKTDRQGNTTRIAQRGGLVWILSGEVYNLPPGAEPVVKNDEQVEVGSIMAETKLVTNDGGVVRLVSNREIEIITASVLLDQAQVKLESSGGREQYVIYTADKQRFLLKAAPGTKVQNHSIVAELIDDRYRTTTGGMIRYAGVEVAKGGRKQGYEVTKGGTLLWIPEETHEINKDISLLIVEDGQYVEAGTEVVKDIFCQSSGIVEVVQKNDILREIIIKPGDFYQDDPGSSGQLLQPGQDVFPGVTVSTLSQAEWIESPEGNGLLLRPVEEYKVFDEPAAPSQGSQIELRSVQRLFYKDGDRVKSVEGAPLLSTQLVLEIYLSADIELQDDEEDRLQLVILESLVLRRDQESDPLGGASKTRLLVQDGDQIPPGAVVARTEIQCKEAGIVRIKEGQESIRRVLLEREADRLVMDPPDVKPGQLLVAGELLPGVKLEESGKVLEINLVLRRARPYRVSPGAVLHIEDGDLVQRGDNLVLLVFERAKTGDIVQGLPRIEELLEARKPKEACVLARAPGVCQVEYLEDESVDIKVLEDDGTVSEYPLLPGQNAMVTDGQRIDVGHALTDGYNNPHEILDVDGCYQAALKLQAAQKFLVNEVQTVYQSQGVDISDKHIEVIVRQMTAKVRIDDGGDTTMLPGELVELRQVEQVNEAMGITGSAPARYTPVLLGITKASLNTDSFISAASFQETTRVLTEAAIEGKSDWLRGLKENVIIGRLIPAGTGFSSHEEDL-LDDTRARAYA
1641812 ML--EMFYNQTVDKGKLKKLIAWAYQNYGSARCSQMADELKNLGFRFATKAGVSISVDDLTVPPAKRQMIESAEQEIRQTEQRYVRGEITEVERFQKVIDTWNSTSESLKDEVIRNFQVTDLNSVYMMAFSGARGNMSQVRQLVGMRGLMANPQGEIIDLPIKTNFREGLTVTEYVISSYGARKGLVDTALRTADSGYLTRRLVDVSQDVIVREADCGTNRYIELTAMTDGPLSDRLLGRSLAEDVVV-NGEVIATRNQIIDDETAEKLGKLVDKIKVRSPLTCEAARSVCQTCYGWSLAHGHPVDMGEAVGIIAAQSIGEPGTQLTMRTFHTGGVFTGEVAQVRSPEGTVRFLPLSIRNVRTRHGDERDQVEAPGEIKLTDKTYSLTPGSLLFVTDGATVSEEQLLAEITSDVQKSTEKATKDVTSDLAGEVLFSQLVPEEKTDRQGNTTRIAQRGGLLWILSGEVYNLPPGAEPVVSNGDQVQVGDVLAETKLVSTNGGLVRLANSREIDIVTASVSLDQAEVKVESSAGREQFIIHTADGQRFLLKTTPGTKVQNHAIVAELIDDRYQTHTGGMIKYVDIEVSKGSRKQGYEITKGGTILWIPEETHEVNKDISLLQVEDGQYVEAGEEVVKDIFCNSSGVVEVIQKNDILREIIVKPGLLFMDEPESQEQLIYPGTQLTPEVTIEELRQAEWVETNEGLGLLLRPVQEFTVQDQSTSPTQGSAIELRSVQRIFFKDGERVKSVEGCQLISTQLVLEISLTADIELEPIDSDRLQLVILESLVLRRDSDSDPLGGNIQTRVLVQDGDEIPPGAVVARTEIQCKEVGEIRIRKGSEAVRRLLIVSDRDEFILPPPTVKAGDLVIAEEIGAGVLAPNSGQVLAVDIRLRSARPYRVSAGAILHIDEGDLVQRGDNLVLLVFERSKTGDIIQGLPRIEELLEARKPKEACVLARKPGFCQVEYQDSEIVDIKVVEDDGTISEYPLLGSQNPLVSDNQRIDVGQALTDGQANPHEILEVLGSYEAALKLEKTQMFLVDQVQSVYQSQGIDIADKHIEVIVRQMTSKVRIDDGGDTSMLPGELLELRQVETVNEAMSITGGAAAKYTPVLLGITKASLNTDSFISAASFQETTRVLTEAAIEGKSDWLRGLKENVIIGRLIPAGTGFNSHENDMILDDQTARAYA
102232  ----MVFYNKIIDKSGLKKLIAWAFSQYGSARTAQVADELKALGFRYATKAGVSISIEDLQVPLIKREMLKSAEEEIERTENRYAKGEITEVERFQKVIDTWNSTSEALKNEVVRNFRETDLNSVYMMAFSGARGNMSQVRQLVGMRGLMANPQGEIIDLPIKTNFREGLTVTEYIISSYGARKGLVDTALRTADSGYLTRRLVDVAQDMIVREHDCGTIRSVTVEPMRNGPLSDRLFGRVLAEDVRDKTGEIVGNRNDEINEELAKNIGKAVEKVKVRSALTCEAARSVCQKCYGWSLAHGHLVDLGEAVGIIAAQSIGEPGTQLTMRTFHTGGVFTGEVAQVKAEAGKLVF-KVNTRRVRTRHGDEVEQVEIAGDIVIE-GGIPVTPGSVLYAREGENVVKNQLLVEITTAHQKSTEKATKDVASDLAGEVLFADLSSEEKIDRQGNTTRTASRGGLLWILSGEVYNLPPGAESVVSNGDLVEPGTVLAETKLVTNSGGVVRLEGSREVEIITASVALDRAEVKIESSGGSEQYVIDIPNGERFRLIATPGMKVQNHQVVAELIDDRYQTQSGGILKYAGVETAKGARKQGYEITQGGTLLWIPEETHEVNKDISLLEVEDGQYVEAHTEIVKDIFCQTAGVVEVVQKNDILREIIVKQGAYYQDDPTRDGSVVNPGTEIMPGIVVDELSYCEFLETTTGYGILLRPVEEYHIPTNAGTPSQDSIIQLRSVQRLFYKDGERVKSVDGVSLLSTQLVLEIALSADIELIPDDEERLQLVVLESLGLRRDSDNDPLSGIILTKLLVQDGQEIPPGAIVARTEIQSKASGIVRIRQGVEAIRRILIMRSADLIKINPTKVKIGDLIVGEEIAPGVKTPESAQVIAIEITLRIARPYRVSPGAILHINDGDLVQRGDYLVLLVFERSKTGDIIQGLPRIEELLEARKPKEACVLSRSPGACQVEYWEDDTVEVKIVEDNGTISEYPISPGQNLVVSDNQRVEAGQPLTDGPPNPHEILETKGIYEGALSLEKTQKFLVDQVQSVYQSQGIDISDKHIEVIVRQMTSKARVDDGGDTTMLPGELIELRQIEQVNEAMAITGGAPARYTPVLLGITKASLNTDSFISAASFQETTRVLTEAAIEGKSDWLRGLKENVIIGRLIPAGTGFNAYEENVVLDDRTARAYA
1128427 MA-EPIFFNRIIDKKQLRRLISWAYTNYGSARCSQVADFIKELGFHYATKAGVSISVDDLQVPPVKKEMLSQAETVVAATEQRYRTGEITEVERFQKVIDTWNSTSESLKDEVVRNFRATDLNSVYMMAFSGARGNLSQVRQLVGMRGLMADPQGKIIALPIKTNFREGLRVTEYIISSYGARKGLVDTALRTADSGYLTRRLVDVSQDMIVREVDCGTKRHIVLQPMKDGPLKDRLLGRVVAEDVIDETGEVVAVRNQAIDDDLAAAIGAAVDEIAVRSPLTCEAARSVCQCCYGWSLAHGTPVDMGEAVGIIAAQSIGEPGTQLTMRTFHTGGVFTGEVAIVTAEEGTIEFSSLRTRGVRTRHGDEREQVEVAGDLVLTTAKYPVTPGSLLFVTNGENVESGQMLAEVALRRLGSTEKATKDVSSDLAGEVLFEGLISEEKTDRQGNITHIAQRGGLLWVLSGEVYNLLPGAEPVVENGTHVEPGTILAQTQLMTQHGGVVRCVDSREIEIITASVQLDRSLVQKEN----NRYVIHAASGDRFLLKATPGTKVLNHQTIAELVDDRYRTHSGGIVKYAGVEVSKGRSPKGYEITKGGALLWIPEECHEVNKDISLLMVEEGQFVEAGTEVVKDIYAQTSGVVEIVQKNDILREIAIKQGDLHMLEPP-DGQLLQPGTEVLPGVELEELRYGEYIDTPEGMALLLRPAFEYAIADEPDVPSQDSIISLRAIQRLHYKDGERVKSVEGVELLSTQLVLEIDLSADIELIPEDNDQLQIVILESLVIRRDVEADTTSGGTRTRILVTDGDEIPKGAVVARTEIQCKESGEVRIRSGSEAIRRILIVREADRVKVTAPEIKAQDLLVTGTITSNVPSPESGQVVAVNVVLRKARPYRVSAGAILQINEGDLVQRGDNLVLLVFERAKTGDIIQGLPRIEELLEARRPKEACILARRPGVAQVEYGEDESVDVKIIEDDGVVADYPISPGQNALVSDGQQVEVARPLTDGPANPHSILETKGVYEAAMILQKAQLFLVNNVQSVYQSQGIDISDKHIEVIVRQMTSKVRIDDGGDTTMLPGELVELRQVEQVNDAMGITGGAPARYTPVLLGITKASLNTDSFISAASFQETTRVLTEAAIEGKSDWLRGLKENVIIGRLIPAGTGFNSTEEDMVLDDHTARNYS
1173029 MSKEPVFFNRIVDKGQLKKLIAWAFTNYGSARCSQVADQLKELGFRYATRAGVSISVDDLQVPPVKKQMLQEAEEEVRITENRYRTGQITEVERFQKVIDTWNKTSETLKDEVVRNFKDTNLNSVYMMAFSGARGNLSQVRQLVGMRGLMADPQGEIIGLPIKTNFREGLTVTEYIISSYGARKGLVDTALRTADSGYLTRRLVDVSQDVIVREVDCGTERGVMVEAMKDGPLANRLFGRVLAEDVIDKTGEVVAERNQPIDEDVAERVQNAVERVKVRSSLTCEAARSVCQHCYGWSLAHGKMVNMGEAIGIIAAQSIGEPGTQLTMRTFHTGGVFTGEVANVQAEPGTVGFDSLRTRPVRTRHGDEREQVEVAGELLL-LENYSVTAGSLLFVKVGQKVEKDELLAEVALPRQRSTEKATKDVTSDLAGEVLFDRLVEEEKTDRQGNTTHIVQRGGLIWVLSGEVYNLLPGAEPVVENGAMLERGDVLAQTKLATAHGGVVRLTGSREIEIITASVQLDQARVQRTATGGREQYIIQTALGQRFLLKATPGTKLLNHQVVAELIDDRYRTHTGGIVKYAGVEVGRGRAKQGYEVTQGGTLIWIPEECHEVNKDISLLLVEEGQYVEAGTEVVKDIFCQSSGVVEVVQKNDILREMVIKPGDLHLLEPP-DGQLLPPGTEVLPGVVLEEMRFGQYLDTPEGVALLLRPVVEYQVADQPDVPSQDSIISLRAVQRLHYKDGERVRSVEGVELLSTQLVLEIELTADIELIPDETDLLQIVILESLVIRRDVDADSLSGGTRTEILVEDGQEIPKGAVVARTAIQCKEAGEVRILKSAEALRRILLVRASDRFEINEPKVKVGDLVVAGELAPGIRSSDSGQVVSIQVTLRYARPYRVSAGAILQIGNGDLVQRGDNLVLLVFERSKTGDIIQGLPRIEELLEARRPKEACLLARRPGTAQVVYGEDESVDIKIIEEDGVITDYPLSPGQNVIVSDGQQVEVAEPLTDGPSNPHEILETKGVYEAALILQKAQMFLVESVQGVYQSQGIEISDKHIEVIVRQMTCKVRIDDGGDTTMLPGELVELRQVEQVNEAMGITGAAPARYTPVLLGITKASLNTDSFISAASFQETTRVLTEAAIEGKSDWLRGLKENVIIGRLIPAGTGFHLHEDDVVLDDQTARAYS
1173022 MTKEMIFNNRVVDKGQLKKLVSWAFSSYGSARTAHMADQLKDLGFRYATKAGVSISVDDLVVPPVKRAMLEAAETEIRLTEQRYSRGEITEVERFQKVIDTWNITSESLKDEVVRNFKTTDLNSVYMMAFSGARGNLSQVRQLVGMRGLMADPQGEIIDLPIKTNFREGLTVTEYIISSYGARKGLVDTALRTADSGYLTRRLVDVSQDVIVRETDCGTTRGIFVKPMVDNPLSDRLLGRVVGEDVIHKTGEIIAQRNQEISDPLAEEIGRAVEQVFARSPLTCEAARSVCQLCYGWSLAHGHFVDMGEAVGIIAAQSIGEPGTQLTMRTFHTGGVFTGEVAQVSAPEGIVRL-SVRSRPVRTRHGEDREQVEFAAELILEVKGVSLTAGSLLLVKEGQKVEAGALLAEVAMAARRSTEKAVKDVATGLAGEVVFADLVPEEKTDRQGNTTRIAQRGGLIWVLSGEVYNLPTAAEPVVKNGDQVEIGSVLAETKLISANGGVVRI-GEREIDIITASVLLDEAQVKSESNGGREHYVIYTTDNQRFSLLAAPGTKVQNHAVVAELVDNRYRTHTGGIIKYAGVEVAKGKAKQGYEVVQGGTLLWIPEECHEVNKDISLLNVEDGQYVEAGTEVVKDIFCQTGGIVEVVQKNDILREMVIKPGELHLLDPEANGSLVYPGQAILPGLEVTELRYLEYVETPEGAALLVRPVVEYKVPDEPSVPSQASIIELRALQRLPFKDGERVKSVEGVELLRTQLVLEMDIAADIELVPDGNEKLQLVILESLVIRRDTAADPLGGSTETRILVKEGDAIAPGAVVARTEIQCKEAGEVRIREGVEAIRRILIMRESDRMTVPPSKVKVGTMLVAGPLAEGLPTPESGQVVARNVTLRIARPYRVSNGAILHIEDGDLVQRGDNLVLLVFERAKTGDIIQGLPRIEELLEARKPKEACIMARRAGVASVVYSDDEATEVKVIEPSGLIQDYPLGPGQNVIVSDGQEVIAGEPLTDGLSNPHEILELHGVYEGALLLQQAQAFLVNEVQSVYQSQGIEISDKHIEVIVRQMTSKVRIDDGGDTTMLPGELVELRQVEQVNEAMAITGGAPAEYTPVLLGITKASLNTDSFISAASFQETTRVLTEAAIEGKSDWLRGLKENVIIGRLIPAGTGFNAYEDDVVLDDRTARNYS
1880902 MATQPIFYNRVIRKGQLRNLIAWAFTHYGTARTSQLADALKDLGFKFATRAGVSISVDDLQIPPIKRQLLEAAEEEIRRTETKYVRGEITEVERFQKVIDTWNGTSENLKDEVVRNFESNDLNSVYMMAFSGARGNLSQVRQLVGMRGLMANPQGEIIDLPIKTNFREGLTVTEYIISSYGARKGLVDTALRTADSGYLTRRLVDVSQDTIIRETDCGTERGIPVRAMTDDPISSRLLGRVVAVDVVHQTGEVLAARNQDISDELAKEIEAAVEEVIVRSPLTCEAARSVCQKCYGWSLAHGSMVDMGEAVGIIAAQSIGEPGTQLTMRTFHTGGVFTGEVAQIRAPDGVVKYPKLRARSFRTRHGEDALLLEAPTKLTVE-AGFEASQGSILIARSGEEVKLGQMLVEVQAQTRKSTEKATKDVPSDMAGEVLFDGVYPEEKKDRQGNTTRIAQRSGLIWVLSGEVYNLPPGAEPTVKNGSVVEANSILAETRLVTEHGGVVRLPGSREIEIITASVLLNEARIRTESAQGRDHYLIETDRGQLFSLIATPGTKVLHNQVVAELIDDHYRTSTGGILRYSGVEVAKAKGKQGYEVLQGGTLLWIPEETHEINKDISLLMVEDGQYVEAGTEIVKDIFCQSAGIVEVIQKNDILREISIKPGDLRMVDPDLDGQIITPGQDIIPGLPAEELVCVEYVETPEGSGLLLRPVIEFTVPDEPAVPSQDSAIKLRAVQRIPFKDGERVKSVEGIDLLRTQLILEMDLAADIELVDDDEDRLQLVILESLVVRRDVSADPTQGSTHTRLLVKDGDRVDPGAVVARTEIQAKDGGEVRIRGDGESLRRLLIMRPTDQVTVAQPTVKVDDLVVAGEIAPGQVSAESGQVLSIGLVLRVARPYRVSSQAVLHIDDGDLVQRGDNLVLLVFERTKTGDIIQGLPRIEELLEARKPKEACVLARRPGTAQVVYGEDDTVEVKIIENDGTLAEYPIRAGQNVQVVDGQTANVAEPLTDGPANPHETLEIMSPYEAALDLQRVQKFLVDEVQSVYQSQGIEISDKHIEVIVRQMTSKVRIDDGGDTTMLPGELVELQQVERVNEAMSITGAAPALYTPVLLGITKASLNTDSFISAASFQETTRVLTEAAIEGKSDWLRGLKENVIIGRLIPAGTGFNAYEEDVVLDDRTARAYE
1781255 MTDKLIFRNRVVDKGQLKKLIAWAFTHYGTARTAQMADDLKELGFHYATRAGVSISVDDLQVPPSKRQLLEAAEAQIRTTEARYTRGEITEVERFQRVIDTWNSTSEALKDEVVRYFRATDLNSVYMMAFSGARGNISQVRQLVGMRGLMADPQGEIIDLPIKTNFREGLTVTEYIISSYGARKGLVDTALRTADSGYLTRRLVDVSQDVIIREIDCGTTRGIPVQPMRDGPLKDRLLGRVLAEDAIDRTGEVVARRNQDICDELAIAIGQAIEQVMVRSPLTCEAARSVCQHCYGWSLAHAKMVDLGEAVGIIAAQSIGEPGTQLTMRTFHTGGVFAG-AAQILAPNGTIRF-ELKTRKVRNVRGEEELFVDSAGKLILMESSIPIPMGATLLVKDGSEVTAGQLLVNVPSSVQRSTEKATKDVATDLAGEVQFADILPEEKRDRQGNTTRIARGGGLIWILSGEVYNLPPGAEPVVKNGSKVETNSVIAETNIRTEHGGIVRLLSGREIEIITASVLLDQARVEVSSTQGKEQYIIVSSDNQRFSLKATPGTKVTNNQVVAELIDDTYRTSTGGIIKYAGVEAKRGKAKQGYEVTQGGTLLWIPEESHEVNKDISLLMVEDGQFVEAGTEVVKDIFCQSSGVVEVTQKNDILREIVIKPGDLHMIEPGDEESIIHPGEEVLSGITFNELRYVESVETPEGPAILFRPVTEFHVPDEPSVPSQESSIRLRSVQRLSYKDGERVKSVEGLELLRTQLVLELDLAADIELIPDDPDRLQLVILESLIIRRDVAADPTQGSTNTRLLVSDGEQIDPGAVVARTEILCKEAGEVRIKEGGEAVRRVLIVRSADLITIDQPTANKGDLLVAGEVAPGVSLSESGLVVKVEVTLRIARPYRVSPGAILHIDDGDLVQRGDNLVLLVFERAKTGDIIQGLPRIEELLEARKPKEACVLAERPGVAQVIYSEDESVSVKVMEEDGTLTDYPLTPGQNAILLDGSQVAAAQPLSDGPANPHQILEVQSDHEAALALQQVQTFLVNEVQSVYQSQGIDISDKHIEVIVRQMTSKARVDDGGDTTMLPGELVELYQVQQVNEAMAITGGAPASYEPVLLGITKASLNTDSFISAASFQETTRVLTEAAIEGKSDWLRGLKENVIIGRLIPAGTGFNAYEEDVVLDDRTARSYR
113355  MPKTQTFYNTVIDKGSLKKLISKTFTQYGSARCATVCDKLKTMGFRYATQAAVSISVEDLKVPEAKKAMLAVAESTIKDTLNRYANGEITEVERFQKVIDTWNDTSESLKDEVVRNFRQSDLNSVYMMAFSGARGNISQVRQLVGMRGLMADPQGEIIDLPIKTNFREGLTVTEYIISSYGARKGLVDTALRTADSGYLTRRLVDVSQDVIIRETDCGTTRGVTVLPMKDGPLGDRLLGRVLGEDVIDKTGEVIGTRNQAIDAHLAKKIGDTVEQVKVRSPLTCDAARSVCQKCYGWSLAHGDWVNMGEAIGIIAAQSIGEPGTQLTMRTFHTGGVFTGEVARITTPAGTVKFDKLKVRDTRTRHGDQKLLVEIAGNILVGDTKINVPAASLLAVREGDTVKVDDLLAEVMP-KTRSTERVTKDVSSDLSGEVYFADISPESKTDRQGNTTTTVTRNGLIWVLSGQVYNLPPGAEPVVKNGDKITDGSVLAETKLKTKSGGVCRFEGSREIEIITASVSLDQADVYLEHNGTQQQYVIHTTKGDRFALKVVPGTKVQNNQVVAELIDDTFRTGTGGIMRYAGLETGRGNRKQGYEVTKEGTLIWIPEESHEINKDISLLLVEDGQYVEAGTEVVKDIFCQSSGIVEVIQKNDILREIIIKPGQLYMDDPELDGIIIPPGTEIALGSVTEEEFLAEFVDTNEGVGLLLRPMRQYEIYNTTQSPSQESLINLRPVLRTFFKDGERVKSVEGVQLVTTQLVLETNMSADIELVPHDEDRLQIVVLESVVLRREMEIDS---NVITRLLVTDGQEIAPGAVVATTEILCLEDGIIQIKEGVEAIRRVLVVRNEDLININNPSCKINDLVKEGLIAENVTAPTSGKVTQISIILRYARPYRVSAGAILHIEQGDLVQRGDNLVLLVFERAKTGDIVQGLPRIEELLEARKPKEPALLAKRPGVCQVEYRDDEAIDVKVIEDDGTISEYPLNQNQNIIVNDNQRVEVGEPLTDGLPSPHEMLEVQPMYDAALALQKAQLFLVNQVQGVYQSQGIDISDKHIEVIVRQMTSKVRVDDGGDTIRLPGELVELREIEKDNETMSITGGAPIQYTPMLMGITKSSLNTDSFISAASFQETTRVLTEAAIEGKSDWLRGLKENVIIGRLIPAGTGFNAYDEDVIIDDHVARVLS
755178  MTKNKTFYNKVIDKGGLKKLIAKTFTEQGSARCASVCDQLKTLGFRYATQAAVSISVEDLKIPPIKKEMLAEAESTIKNTLSRYANGEITEVERFQKVIDTWNDTSESLKDEVVKNFRETDLNSVYMMAFSGARGNISQVRQLVGMRGLMADPQGEIIDLPIKTNFREGLTVTEYIISSYGARKGLVDTALRTADSGYLTRRLVDVSQDVIIRENDCGTHRGIEVTPMKDGPLSDRLFGRVLAEDVIDDTGEVIATRNQAIDDDLAKAIGKAVDKVKVRSPLTCETARSVCQKCYGWSLAHGDWVNMGEAIGIIAAQSIGEPGTQLTMRTFHTGGVFTGEVARITTPSGTVKFSKLKVRETRTRHGDQKLVVEVTGDVIVGAEKISVPKDSLLAVREGDVIQENDLIAEVMP-KTRSTEKVTKDVATDLSGEVHFADIAPESKTDKQGNTTTTASRNGLIWVLSGQVYNLPPGAEPAVKNGDKVKPGSVLAETKLKTKSGGVCRFEGSREIEIITASVSLDQADIYLEHHGSQQQYVIHTQKGDRFALKVVQGTKVQNNQVVAELIDDTYTTNTGGLIRYAGLETGRGNKKQGYEVIKEGTIVWIPEESHEINKDISLLLVEDGQYVEAGTEIVKDIFCQSSGVVEVVQKNDILREIIVKPGQLYLDDPDLEDNIIPPGTQIAPNNITEEEYFAQFVDTNEGVGLLLRPIRQFEVINTTQSPSQESLINLKPVMRTFFKDGERVKSVEGVQLVTTQLVLETHMSADIELVPHEEGRLQIVVLESVLLRRELETEP---NIITRVLVEDGQEIAPGDVVGTTQILCQEEGIIQVREGVEAIRRVLVVRKSDMIDIQEPTCKAGDFVTQGLLAENITSPESGKVLKVEVVLRYARPYRVSAGAILHIEQGDLVQRGDNLVLLVFERAKTGDIVQGLPRIEELLEARKPKEPALLARRPGFCQVEYRDDEAIDVKVIEDDGTITEYPLSPNQNIIVNDNQRVETGDPLTDGLASPHELLEIQGMFECALALEKAQLFLVNQVQGVYQSQGIDISDKHIEVIVRQMTSKVRVDDGGDTIRLPGELVELRQIEKDNETMSITGGAPVQYTPLIMGITKSSLNTDSFISAASFQETTRVLTEAAIEGKNDWLRGLKENVIIGRLIPAGTGFNAY-EDVIIDDQSARTYS
2054282 MSKPQVFYNRIIDKGALKKLIAKTFTEFGSARCAAVCDQLKTMGFHYATQAAVSISVEDLKVPDAKKMMLAEAETTIKTTMNRYANGEITEVERFQKVIDTWNDTSESLKDEVVRNFRQSDLNSVYMMAFSGARGNISQVRQLVGMRGLMADPQGEIIDLPIKTNFREGLTVTEYIISSYGARKGLVDTALRTADSGYLTRRLVDVSQDVIIRETDCGTHKGVWIEPMKDGPLGDRLLGRVLADDVVHITGEVIALRNQSIDQDLAKIIGNTVEKVKVRSPLTCETARSVCQKCYGWSLAHGEWVNMGEAIGIIAAQSIGEPGTQLTMRTFHTGGVFTGEVARIISPAGKVKFDKLKVRENRTRHGDQKLLVEVNGNLIIGDQKILVPVNSLLAVREGDEVIQEQLLAEVMP-KTRSTERVTKDVASDLAGEVIFQEVDPLTTTDRQGNNTITASRNGLIWVLSGEVYNLPPNAEPVVKNGEKIKKNSVLAESKLKTKSGGVCRLEGSREIEIITASVSLDQADIFLEHHGNQQQYVIHTPRGDRFSLKVSPGTKVQNNQIVAELIDDTFTTETGGIMRYAGLETGRGNKKQGYEVTTEGTLIWIPEESHEINKDISLLMVEDGQYVEAGTEVVKDVFCQSSGIVEVIQKNDILREIIIKPGKLYMDDPEMDGTILAPGTEIMAGITTEDECISEFVDTNEGVGLLLRPMKQYEVINTTQSPSQESLINLRPVLRTFFKDGERVKSVEGVQLVTTQLVLETTMSADIELIEDNDDRLQIVVLESVMLRRELETEP---NIVTTVTVSDGQEIMPGDVVATTQILCQENGIIRIREGVEAIRRILVVRENDIIEIEE---QEGDFVTQGLIAEGVKAPDSGYVMETEISLRHARPYRVSTGAILHIEQGDLVQRGDNLVLLVFERAKTGDIVQGLPRIEELLEARKPKEPAILARRPGVCQVEYKDDEAIDVKVIEDDGTISEYSLGPNQNIIVGDDQRVNTGDSLSDGLVSPHELLEVMGAYDAALGMQKAQLFLVNQIQGVYQSQGIDISDKHIEVIVRQMTSKVHIDDGGDSIRLPGELVELRDIEKDNETLSLTGGAPIEYTPKLMGITKSSLNTDSFISAASFQETTRVLTEAAIEGKSDWLRGLKENVIIGRLIPAGTGFNAYDEDVIIDDKTARVLS
82654   MATPAVFINQTVDKKQLKNLISWAFTHHGTARAAYMADEIKALGFRYATQAGVSISVEDLQIPPSKKQLLAEAEEEIEATENRYSRGEITEVERFQKVIDTWNVTNENLKNEVVKNFKVNNLNSVYMMAFSGARGNISQVRQLVGMRGLMADPQGAIIDLPIKTNFREGLTVTEYIISSYGARKGLVDTALRTADSGYLTRRLVDVSQDVIIRETDCGTTRGVVTQAMKDGPLRDRLFGRTAAIDVTDKTGEVIVAAGQCFSEELSIAVEKSVKLVKVRSALTCESTRSVCQTCYGWSLAHAKIVDIGEAVGIIAAQSIGEPGTQLTMRTFHTGGVFTGEIAQSRAKVGSIKFSKLRLRPIRTRHGDDAYIVEAPGEFMLESKEYSVTQGSTLLVQDGQQVEKDQLMAEVAISTKKSTEKAKKELKTNLSGEALFSGLVPEEKKDRQGNTSYIATRSGLIWILGGQVYNLLPGADPVVKNGDRVEIDDVLAVTELVTEHGGVVRLKHNREVEIITASVVLDRAKVEEEVSQSREHYILHTASGQRFLLKAAPGTKVTSNQVVAELIDDTYHTNSGGIIKYSDLEVAKSKAKQGFEVLKGGTLLWIPEEAHEVNKDISLLLVEDGQYLEAGTEVVKDIFCQSSGVVEVTQKNDILREIVIKPGDLHLVDPQSNETLAQPGTEILPGLASEELRYVEYVETPEGPAILLRPVQEFSVPDKPSIPSQDSIIRLRAVQRIPYKDGERVKSISGLELLRTQLLLEIDIAADIEFVADDPERLQLVILESLIIRQDTASDPTQTNTRTRILVEEAQQIAPGEVVARTEILCKQSGEIRIKEGAELVRRILVVTEEDRISIPAPQVAVGDLLRIGSVGSNTIASESGQVRAIEVIVRIGRPYLISPGAVLQIDNADLVQRGDILAFLVFERAKTGDIIQGLPRIEELLEARKPKEMCVLAQRAGTVQVTYFEDDNFELKILEADGTLTEYSINPGQSLIVSDGQQLDAAEPLTDGPSNPHDILDIVGIKEAALILQKVQEFLVNEVQTVYQSQGVDISDKHIEVVVKQMTSKVRIDDGGDTTRLPGELVDLHQVEQINEAMEITGGAPAEYTPVLMGITKASLNTDSFISAASFQETTRVLTEAAIEGKSDWLRGLKENVIIGRLIPAGTGFNAYDNDVIIDDNTARNYR
1947889 ----MIFKNRVIDKGQLKKLIAAAFTQYGSARTSQMADRLKNLGFRFATRAGVSISVDDLQIPPSKQELLEAAEEQIREIELRYSKGEITEVERFQRVIDTWNSTSEALKDEVVRYFKATNLNSVYMMAFSGARGNISQVRQLVGMRGLMADPQGEIISLPIKTNFREGLTVTEYIISSYGARKGLVDTALRTADSGYLTRRLVDVSQDVIIRELDCGTARGITVEAMCEGPLADRLLGRSLAEDVVSETGELVAKRNDWLSEDLAKAVAKHTKTVKVRSPLTCEAARSVCQACYGWSLAHHAPVDLGEAVGIIAAQSIGEPGTQLTMRTFHTGGVFSG-AADILAPGGKINYAEVKTRKIKTQQGQE-IRVETGGELIVDSEEIPISAGSRLLVEDGQMIKPGTIIANTPPSASRSTERATKDVSTDIAGEVCFEGIIPEEKRDRQGATTVIARTGGLIWVLSGEVYNLPSDAKPVVKNQDRMQSLDVLAMSTITTKHGGLVRLPEGREVEIITAQVTLDQATVTIKDKGSKEIYLITTREGEQFSLLATPGSKVTSGQVVAELIDQSYRTLTGGTIRYAGIETKRGTSKYGQEVVKGGTLLWIPEESHEVNKDISLLMVEDGQYVEAGTEVVKDIFCQTSGIVTVVQKNDILREIIIKPGTLHLIDPE-TEGIVRP-PEVVMGQEIEQLCTLEIVQTPEGMGALLRPVAEYPVSDSPSGPSTST-IQLRTAQRLPYKDGERIKSVQGVDLVRTHLILEINLVADIELVPNDGERLQLVILESLLIRREGIADLTQGQIRTQLLVEDGAQVGAGDVIASTEILCNSPGEIALRDEDEQVRRLLVVRGSDRRTLDQLQVKEGDLLVAGEVAPGIRLPESSKVEFIDLVLRAARPYRVSPGAVLHLGDGGLVQRGDKLVLLVFERAKTGDIIQGLPRIEELLEARKPKEACVLARRPGEIQTVEGEDDVRAIRVVEVDGTLTTYTLLPGQSLMVVEGERVEAGGPISDGQQNPHELLEIQGHYEAAMALAEVQQFLVDAVQGVYQSQGIDIADKHIEVIVRQMTSKVRLDDGGDTTMLPGELMELYQVEQVNEAMSITGGAPARYTPVLLGITKASLNTDSFISAASFQETTRVLTEAAIEGKSDWLRGLKENVIIGRLIPAGTGFNAYEDDLVVDDRTAYRLD
1906166 MNEQVIYFNSVIDPGQLKDELKTAKVSQAEARMLMLADLLKDIGFEYATFAGITIGIEDLDIPDAKKELIEEADKKVLQAKRAYEKGDITEVERYNRVIDTWSETTDKLTQEVVDE----KLNPVRMMAFSGARGNISQVRQLIAMRGLMADSAGKIIDQPITSNFREGLTVTEYIISSYGARKGIVDIALKTADSGYLTRRLVDVAQDVIVNGDDCGTQKAIKLVAIKNRSLEKRLFSRTLAQDIIDKTKEVIAKRNQIVDRKLAKKICATIKEVLIRSAFTCENTYGVCAKCYGASLATNTPVSEGEAIGIIAAQSIGEPGTQLTMRTFHTGGAVAGISSEIKNKEGILTFDE-YTREIRNRYGENVKETTRDLVLKI----YKMPTGATIRFSSGTKIEKNQVFAEYNDSP--LTEKAFKDLLSDRSGQVVFSDFEVDEKQDRFGNISRSATRSGTIWVMEGQVYNLPASSEILVDDSQRVKEGEVFSETKTLCEHSGRIKFSKGKEINIVIASIEAKNAKVEENSQGG-YSWIVN--ENEKYLLRLHPNESVEDMATIGELKSDIPRVNCSGEVRYGGLESLD---RRNLEPNQEGIIYFIPEEIHSISKDISLKYVETGDKVTAGQEVVKDVIARIDGIVELKIENDIIYEVIIRPGELYEINPEDEDTIIESGTLVLPGVKVKETSIVNLIEETGQIKVFVRPVQTFKIKEPNIKLKFNTSINIDVITHILYKNGERVRNLEGSALLRTNLVLKMSLKAFVEYKNH---EFKIVIQDSIILKKESEYS------ETYLLVDEDSEVKENDVIAKIQVLSDYDGEVRLCKDDD--RKIMLITKDHLLYYPKSEIKVGTYIREGIIDEKLKVDISGQVVGLTIILLKGRPFLISPGTQLQVESGSFVQRGDQLAVLIFEQQKTGDIVQGLPKVEELLEGRKPKEAALLAPIDGIVNL----DEEGKIKITNEQEEV-SIDILMGQNVLIENNQKISRGDVLTDGSANPHQIVEMLG-------QEAVQIYLVDEVQKVYCNQGVEISDKHIEIIVKQMSMKVKVEESGDTIFLPGELVELNELNEANRKIKEEGGEEATYKNVLLGITKASLNTQSFMSAASFQETTRILTESALEGKSDKLRGLKENIIVGKLIPGGTGYAYMKREASLENIESRQFK
1916228 MSEQVIYFNSVIDGGEIRNELAGNVTSQAEARMLMLADALKHLGYKYATVSGTTISIADLSVPSIKKDLLKSAEEEIEKSTNRYLKGEITEVERYTKVIDTWSETTAKLTEQVVRKLVDK-LNPVYMMAFSGARGNLSQVSQLVGMRGLMADAQGQIIDLPIKSNFKEGLSVTEYIISSYGARKGLVDTALKTADSGYLTRRLVDVAQDVIIRADDCHTEKYINMKPITDGPLIDRLLGRTVAQDIVDDG-NVLVANGKTMDRDDIKKISGLLHELKVRSGLTCGLEYGVCQKCYGWAMTSQKLVDIGEAIGIIAAQSIGEPGTQLTMRTFHTGGAVGVKEAEIIARAGKVVSKI--ARELRTRHGDIVQVSMYEADIEVKGEKYHIPAGATLFITDGMEVAKGFKMAEHAPSSSRLTEKATKDITTDISGEVVFEDFKADEKKDRQGNVLRTTNKQGIVWVLGGDVYTLPGGSKVLVKDGQKISKGEKLAETLTICEHGGEVRVGQGKELTIVIASLQPENASFEQTKKE--QLWTVDKT-GEKYIVKAPVDTTVENGMIIAELIDDDCTVSSSGEIRYVDVEVDENQI-----ITKAGKVVFIPEEVHQINKDSTLKMVENGTTVTAGTEIVKDVYCHIDGVVEFKEYNDVIHEITVRPGEVHTLNISEEGEVVKKGTVIADGIKAKETSIVTIMDANQPVQILIRPVQVLEVNQKDVSIQFNTTIDIVPVTQLQYKDGARVRNVDGATITRTSLVLQMQLKGMVELD----SNLRIVVLENLIVRREIEGA-ANAALQTELLVKDGETIDPRTPVAKTQVLAVNDAVASIKNAEEDARRLLLISDSSSTTVSKAVVKKGQFVKADVLAEGETSPVSGLVTAVNIQIRNGRPYLISPGTMLQIDSGALVLRGDLIATLVFEREKTGDIVQGLPKVEELLEGRKPKDCAILAENDGTAKIEIDDD-GFRLFLLDENGSSTEIKYAIDANVIVSNGQKITKGQPLTSGPMNPHDVMRLCG-------PEAAQQYLVDEVQRVYRSQGVEIADKHIEIIVRQMTKKVKITDAGDTKLLPGELIEMQTFEKENKAAEEAGKAPATCEYMLLGITKASLNTESFISAASFQETTRILTEAAVEGKKDLLRGLKENVIIGRLIPAGTGFHHLINSAILEEIESPDFN
1906137 MTEQVIYFNSVLDGAEIRAELEMGVTSQTEARMLMLANSLKNLGYKYATRSGVTISINDLSVPAVKKELLQEAEAEIEKSTNRYLKGEITEVERYTKVIDTWSETTSKLTEQVVKNLADR-LNPVYMMAFSGARGNLSQVSQLVGMRGLMADAQGQIIDLPIKSNFKEGLSVTEYIISSYGARKGLVDTALKTADSGYLTRRLVDVAQDVIIRDVDCHTTKAINMKAIMDGPLIDRLLGRTIAEDILDQG-NVIVPSGTTMNRDDIRKVAKILTELRVRSGLTCGLEYGICQKCYGWAMTTQKPVDIGEAIGIIAAQSIGEPGTQLTMRTFHTGGVFKGSGATVDANAGEVISNV--TRELRTRHGDIVQVSNYEADIEVKGEKYHIPAGSKVFFKNGMKVEKGFKLAEYEPVGSRLTEKATKDITTDLSGEVIFEDFVADERKDRQGNISRTTNKQGIIWVLGGDVYNLPGGSKVLVKDGQKIKAGEKLAETLTISEHSGEVRFGQGKEITIVIASIVPGNATFEQTKKE--QIWTVPTT-GEKYIVKAPVDTTVENGMIIAELIDEDCVVSSSGEIRYVDVEVDENQI-----ITKPGKVIFIPEEIHQINKDSALKMVENGTQVTAGTEIVKDIYCHLDGIVEFKEYNDVIHEITIRPGSIHTLSVSEEGEVVKKGTVIADGIKAKETSIVTIMDSNQPIQILVRPVQVLDVKQRDVSIKFDTTIDIVNVTQLQYKDGARVRNLDGSTITRTSLVLQMQLKGMVEVD----ENLRIVVLENLIVRREVDSNSLMSSMQTELLVKDGQIIDAKTPVAKTQVLAIEDGVASMKNTTEDARRLLLTSETFETTIPKAVVSKGDFVRMDVIAEGEKTEVSGQVIAVNITIRTGRPYLISPGTMLQVDSGALVLRGDNIATLVFERQKTGDIVQGLPRVEELLEGRKPKDCAILAEEEGIAEIVTDED--LRLYIVNENG-RTEIKYTVDSNIIVNNKQKISKGQPLTSGPLNPQDVIRLCG-------PEAAQQYLVDEVQRVYRSQGVEIADKHIEIIVRQMTKKVKVLESGDTTLLPGDYVELQTFEKANEEAIAGGKNPATCEYQLLGITKASLKTDSFISSASFQETTKILTEAAVEGKKDLLRGLKENVIIGRLIPAGTGFHHLTNSAILEEIETPDFA
1899017 MSEQVIYFNNVLDAGEIRTELAGTVNSQTEARMLMLANSLKNLGYRYATKSGTTISIADLQVPAIKKELLQEAESEIEKSTNRYLKGEITEVERYTKVIDTWSETTAKLTSQVVRNLADR-LNPVYMMAFSGARGNLSQVSQLVGMRGLMADAQGQIIDLPIKSNFKEGLSVTEYIISSYGARKGLVDTALKTADSGYLTRRLVDVAQDVIIRADDCHTTKSINMKPITDGPLIDRLLGRTIAEDIKDDG-TVLVSAGTTMNRDDIKKVSHLLQELKVRSGLTCGLEYGICQKCYGWAMTTQKLVDIGEAIGIIAAQSIGEPGTQLTMRTFHTGGAVGVKDAEVIAKDGEVISSV--TRELRTRHGDIVNISNYETDIELKGAKYHIPAGSTVFFTNGMKVKKGFKLAQFEPAGSRLTEKATKDITSDLSGEVLYEDFVADEKKDRQGNISRTTNKQGIIWVLGGDVYNLPGGSKVLVKDGQAIKEGEKLAETLTISEHGGEVRFGQGKELTIVIASLMPENATFEQTKKE--QLWTVDKT-GEKYIVKAPVDTTVENGMIIAELIDDDCAVASSGEIRYVDVEVDENQI-----ITKPGSVVFIPEEIHQINKDSSLKMVENGTHVTAGTEVVKDVYCHIDGIVEFKEYNDIIHEITIRPGEVHTLSVSEEGEVVKKGTVIADGIKAKETSIITIMDSNQPIQILVRPVQVLDVQQKNVSIKFNTSIDIVPVTQLQYKDGARVRNLDGATITRTSLVLQMQLKGMVELD----ENLRIVVLENLIVRREFEGNATMSSLQTELLVKDGQTIDPKTPVAKTQVLAINDGVASIKGNKEDARRLLLTSTTYETKISKASVKKGDFVRLDVLADGETSTVSGMVIAVNITIRNGRPYLISPGTMLQVEAGALVLRGDNIATLVFERQKTGDIVQGLPRVEELLEGRKPKDCAILAEEDGIAEIETDDD--LRLFLVTENG-RTEIKYAIDANIVVQNKQKITKGQPLTSGPLNPHDVIRLCG-------PEAAQQYLVDEVQRVYRSQGVEIADKHVEIIVRQMTKKVKIVDAGDTTLLPGELVEMQTFEKENQEVEEKGGTPATCEYMLLGITKASLNTESFISAASFQETTRILTEAAVDGKKDLLRGLKENVIIGRLIPAGTGFHHLSNSAILEEIEAPDFQ
1916230 MSEQVIYFNNVIDPAEIRTELAGHVTSQTEARMLMLADTLKNLGYKYATRSGVTISIADLTVPESKKELLKEAEQEIEKSTNRYLKGEITEVERYTKVIDTWSETTAKLTEQVVRKLADK-LNPVYMMAFSGARGNLSQVSQLVGMRGLMADAQGQIIDLPITSNFKEGLSVTEYIISSYGARKGLVDTALKTADSGYLTRRLVDVAQDVIIRAEDCGGDKYINMKPICDGPLIDRLLGRTVAQDVFDDGTTLLVAKDTTLDRKDIKKLAHLLQELKVRSGLTCGLEYGVCQKCYGWAMTTQKLVDVGEAIGIIAAQSIGEPGTQLTMRTFHTGGAVGVKEAEIHATAGTVESKL--TRELRTRHGDVVRVSIYEADIEVKGAKYHIPAGATVFFEDGMKIDKNFKLAEYKPSAGRLTEKATKDINADMSGMVLFEDFVADEKKDRQGNISRTANKNGIVWIIGGDVYNLPGGSKVLVSDEQKVKAGDRLAETIMISEHGGEVRYSQGKEITIVIASLMPANATFEQTKKE--QLWTVKKT-GEKYIVKAPIDTTVENGMIIAELIDDECSVSSSGEIKYVDIEVDDNQI-----VTKPGNIVFVPEEVHQINKDASLKMVDNGTFVTAGTEVVKDVYCHIDGIVEFKEFNEVIHEVTIRPGEVHTLNVSEEGSVVEAGTTIAKGIKAKETSIVTIMEEDKPIQILVRPVQPMFIEPKDVTIGFNTTINIVPVTQLQYKDGARVRNLDGATLTRTSLVLQMQLKGLVELD----EELKIVVLETLIVRRELEGNSMNSSLQTELLVENGQVIEPKTPIAKTEVLALNDGVASIKGDVTESRRLLLNCANFETVIDKPTVKKGDFIKLDVLAEGEAATVSGKIVDVSVTIRNGRPYLISPGTMLQVEEGSLVLRGDMLATLVFEREKTGDIVQGLPRVEELLEARKPKDCAILAETDGVAEIEIEDD--VRLFLATEGGSRTEIKFAIDASIVVQNKQKIKKGQPLTSGPLNPHDVIRLCG-------PEEAQQYLVDEVQRVYRSQGVEIADKHIEIIVRQMTKKVRVVDSGDTNLLPGELVEVQTFENENKAVREHDGQEATCEYMLLGITKASLNTESFISAASFQETTRILTEAAVDGKKDLLRGLKENVIIGRLIPAGTGFHHLTYAAILEEIEAPELP
2029980 MA------------------------SQTEARMLMLANNLKDLGFKHATKAGTTISIKDLSVPDEKKALLDDANKQIEESTHRYMKGEITEVERYTKVIDTWSETTAKLTDSVVRKVLSA-RNPVYMMAFSGARGNISQVSQLVGMRGLMADAQGQIIDLPITSNFKEGLSVTEYIISSYGARKGLVDTALKTADSGYLTRRLVDVAQDVIIRQADCSTVKSIRMSTIKDGPLVARLLGRTIAEDIKDKG-NVLVAKNTTISREDLEKIKAILQEVDVRSALTCDLEYGICQKCYGWALTTQKIVDIGEAIGIIAAQSIGEPGTQLTMRTFHTGGVFRGAGVAIFAPDGTVKTKI--TREFRTRHGDVVQIAIKEVDIKLETTKIHIPQGATVLVQDGLEIKKGDKIAEFEPFGGRLTEKATKDITSDISGEVVFEDFVVDEKKDRQGNISRTSNKSGIVWVLGGDVYTLPAGSKVLVADGQKIKKGEKLAETLVVPEHGGEVRVGSGKELTIVIASIQPTNAKFEHTKKE--QIWNVDKT-GDKFIVKCPIDTTVENGMIIAELIDEEHRVSSSGEIRYNGIEVDDNQV-----ITKAGEVVFVPEEIHQISKDSSLKLVESGTYVEAGSEVVKDLYTHIDGIVEIKEFNDIIHEVIIRPGELHTLSINDEGEVIEAGTVVAGKIKAKVDSIVTIVEGKQSVQILIRPIQRFMIEPKSASIEFDTTIEIVPLTQLQYKDGARVRNLDGAILTRTSLVLSMSLKGLVELD----KELKIVVLENLIIRREQEDISVLSSTQTELLVEDGQIIEPRTPVAKTQVLSVNNSIASIKHPEKELRRLLLISENYEEKIEKPSVKVGDFVRLDVISVGEKSSVSGKVVKADISVRSGRPHLISQGTLLQVDNSALILRGDLLATLIYEKQKTGDIVQGLPRVEELLEARKPKDSAIVAEDDGTVEIEYEED--QSLYLVTDAG-RMEIKVPIESSVIVQDKQKIKVGHPLTSGPLNPHDVIRLRG-------AAVAQQYLVDEVQRVYRSQGVDIADKHVEVIVRQMIKKVKVVDSGTTRLLPGELVELKEIETENAIVEQEGGIKATYESILLGITKASLNTESFISAASFQETTRILTEAAVEGKKDLLRGLKENVIIGRLIPAGTGYYHLINSAILEEIETPDFS
1801604 MSEQVIYFNNVLDPGELREELKNAGSSQTEARMLMLSDQLKNLGFKYATQAGTTISIEDLTIPQAKKQLIKNAEDEIERATYRYLKGEITEVERYTKVIDTWSETTEKLTQSVVSGVLTS-TNPVYMMAFSGARGNLSQVSQLVGMRGLMADAQGQIIDLPIKSNFKEGLSVTEYIISSYGARKGLVDTALKTADSGYLTRRLVDVAQDVIIREEDCKTEKFIEIEAIKDASLHDRLLGRTILEDILDDG-NVLLKKTATLNNEDIRRIESLLKKIKIRSPLTCESEYGICQKCYGWALTKNNPVDIGESIGIIAAQSIGEPGTQLTMRTFHTGGVFRGSSSQINSKAGKIITAF--TKDLRTRHGDDVQVSTREGKLEIEDAKYNIPYGATMFHNKGDVVKAGDAIAEYEPGGGRLTERATKDITTDIGGKIYFDGFSVDEKRDRQGNISRTANRSGKIWILSGDVYNLPGGSEILVKDGQLVKKGDVLAETVTLSEHGGEVRLSNGKEITIVIASITPKNAELESTKKE--QIWKVQGC-EETYVIKSPIDTLVENGMVIAELIDEENSVTSSGEIRYAGVETDENQI-----VTTPGKVVFIPEEIHQISKDSTLKMVESGTYVVAGTEVVKDVRTHIDGVVEIKEYNDIVHEVIVRPGQLIKLDANLDGEIVDKGTEIAKGVKAKEKSMVSIISTSKSIEVLIRPVQEYDITPKEVKIAFNTTIEIVPVTQLQYRDGARIRQLDGASLTRVSLVLQMSLKGLVELTLKDSENLKIVVLDNLIVRRETETGSEKASLQTELLVQSGQVIEPKTPVSKTQVLARNDAKVSLGSTEKEMRRLLLISPESKEIVKKPVVKEGDLISLDIISEGEKAQIAGRVFEINVVIHKSRPYLISQGAQLQVVNDSLVQRGDFLATLVFERMKTGDIVQGLPRVEELLEGRKPKESAILAEENGEAVLEYEED--ARLFLVSETG-RSEIKVPIDSSIIVTDKQKIIQGQPLTSGPLNPHDVIRLSG-------VEAVQQYLLDEVQRVYRSQGVEIADKHVEVIVRQMSKKVKVDESGDTKLLPGELTETQTVEAENKAVGELGGELATWHPVLLGITKASLNTESFISAASFQETTRVLTEAAVEGKKDMLRGLKENVIIGRLIPAGTGYYHLTHSAILEEIEAPDFS
1801610 MSEQVIYFNSVLNPGGIKDELASVGSSQTEARMLMLANVLKDLGFKYATKAGTTISIEDLDVPKAKKDLLRKAEDEIDRATNRYLKGEITEVERYTKVIDTWSETTEKLTKEVVSAILSA-LNPVYMMAFSGARGNISQVSQLVGMRGLMADAQGQIIDLPIKANFKEGLSVTEYIISSYGARKGLVDTALKTADSGYLTRRLVDVAQDVIIRVEDCETSIGINMATISHGSLADRLLGRTNATDIVDEG-NVIVPANTLLNRIEVEKVVKAIKEVKVRSALTCELEYGICQKCYGWALTSNKAVDIGEAIGIIAAQSIGEPGTQLTMRTFHTGGVFRGTSTEIKSNSGKIISKI--TRELRTRHGDLVEVSTKDSKMEIEDKNFNIPQGSTVFYSTGKEIEKGQVIGEFEPGEGRLTERATKDITADLSGQIIFDGFNVDEKRDRQGNTSRTANRSGKIWVLSGDVYNLPGGSKILVKDQLDVKKGDILAETTTVSEHGGEVKLGNGKEITIVIASITPANAVLEKTKKE--QLWKVEKT-GETYIIKSPVDTVVENGMTIAELIDDEYTVNSSGEIRYAGIEVDEHHI-----ITKPGKVIFIPEEIHQVSKDSTLKMVESGTYVTVDTEIVKDVRARIDGVVEIKEYNDIIHEVIIRPGELHKVNVSTDGDIVEAGTEIAPGIAAKEKSMVTIMSKEEKVDILLRPVQEFDIKPKEVSIKFSSTIDMASVTQLQYRDGSRIRQLEGANLTRTSLVLQMQLKGLVELEPKAEENVKIVVLENLIIRREIEDVTGVSSLQTELLVEDGQIIEPKVPVSKTQVLARNNAKVSLNENTEEIRRLLLISSELETKIEKPIINVGDLVKVDIISEGEISKLSGQITGIKVTIRGGRPYLISAGTQLQVDSNGLVQRGDLLATLVFERQKTGDIVQGLPRVEELLEGRKPKESAILAEEDGEAEIEYDED--TRLFIVSESG-RQEIKVPIDSNIIVSDKEKIKKGQPLTDGPLNPHDIIRLSG-------PKAVQQYLVDEVQRVYRSQGVEIADKHIEVIVRQMTKKVKVDDSGDTKLLPGELVELYTLEAENSEVEKLGGNPATYHPVLLGITKASLNTDSFISAASFQETTRVLTEAAVEGKKDQLRGLKENVIIGRLIPAGTGYYHLNHSAILEEIESPDFT
1801606 MSEQVIYFNSVLEQGSLRNELAHAGSSQTEARMLMLADRLKNLGFKYATKAGTTISIDDLDVPEVKKALLKNAEDEIDKSMHRYLKGEITEVERYTKVIDTWSETTEKLTQSVVDN-----TNPVYMMAFSGARGNISQVSQLVGMRGLMADAQGQIIDLPIKSNFTEGLSVTEYIISSYGARKGLVDTALKTADSGYLTRRLVDVGQDVIISQNDCGTERGIEIEAILDSSLGERLIGRTIVEDVKDDG-KMVIPKFTTLSNPEVAIINELIKKIKIRSPLTCATEHGICQSCYGWSLTNNKPVDVGEAIGIIAAQSIGEPGTQLTMRTFHTGGVFRGSGSQVKAKGGKVVTEL--TRELRTRHGDNVKVSSRENKLEIEDSTYNIPYGATLFVNKGDEVKKGDVIAEFEPVSGRLTEKATKDITSDIGGKIMFEGFSVDEKRDRQGNISRTANKGGRMWVLSGDVYGLPGSSTILVDNEQEVKAGDVLAETITVSEHGGEVRIPGGKEITIVIASLTPKNAVFETTKKE--QLWKVEGE-DEIHIVKSPVDTIVENGMVISELIEEENRVPSSGEIRYDGVEVDENQV-----ITKPGKIIFIPEEIHQISKDSTLKMVESGTFVTAGTEVVKDVVTHIDGIVEIKEYNDIIQEVIIRPGEVIKVDINTDGEIVQEGTEVAPGVFAPQKSIVNIIT--KSAEVLIRPIQEYEIHPRDVKIKFESTIKLVPVTQIQYRDGARIRHLEGANLTRTSLVLQMELKGLVELYPKEPENLKVVVLENLIVRRETEAASEKASLQTELLVKSGQVIEPKTPISKTQVLTRNDAKVSLKKSEDEVRRLLLVSPESKQTVTKPIIKEGDFISVDVISAGEKTKISGKITKIKVEVHLARPYLLSVGTQLQVENEGLVQRGDLLATLVFERQKTGDIVQGLPRVEELLEARKPKESAILAEDSGEAEIEYDEE--VKLLLVTESG-RTEIKIPLDSNIMVSDKQKITKGQALTSGPLNPHDIIRLSG-------IDTVQKYLVDEVQRVYRSQGVEIADKHVEVVVRQMTKKVKIEDSGDTKLLPGELTESKLVDIENDKAKEIGGAPATHYPVLLGITKASLNTESFISAASFQETTRVLTEAAVEGKKDQLRGLKENVIIGRLIPAGTGYYHLTNSAILEEIESPEFA
758823  VSEQVIYFNSVLDPGGLKQELEEITGSQTEARMLMMANNLKDLGFRYATKAGVTISIDDLSVPEAKKGLINEAEAEIERATQRFMKGEITEVERYTKVIDTWSETTEKLTKSVVRQVLQR-LNPVYMMAFSGARGNISQVRQLVGMRGLMADAQGQIIDLPIKSNFREGLSVTEYIISSYGARKGLVDTALKTADSGYLTRRLVDVAQDVIIQEADCGTTNGIPMRAIMEGSLVDRVISRAAAVNVVNDG-EVLVPAGEIITLALADVIEKSIKEILMRSVLTCESQVGICQKCYGWSLTSNKIVDIGEAIGIIAAQSIGEPGTQLTMRTFHTGGVFSSLGKLFKAKDGEVTSKL--TREFRTRHGDTVEMTTRDCTLEIKGADYNLPFNTQVMVSAGDKVKKDQIIASFEPT-GRKTERATKDITGNMSGEVWFDGFDADEKRDRQGNISRTANRPGTIWVLGGDVYNLPTGAKHMVQDGQVLNVGEIIAETHVVSEHGGEVRIPNGKDLTIIIASISPSNAELVQTKKE--QLWKVGED-EETYIVKSPQGTSLENGSVVAELVDESMSVPTSGQIRYLDVEVDEQRI-----LTQTGKILFLPEEIHQVSKDISLKVIESGMEVTAGTEIVKGITCQTDGIVDIVEENDIIREVVVRPGKLYRVDISTDGTVVSKGTEVAPGIKATQDCVVTV----EYAEVLLRPYQEFIIEPRKVKIDFESTITIVPVTQLQVKDGDKIRHIEGAPILRTSLVLQMKLKAVAEIK-DKKENLKVVVLENLTIRRENPSGSQKTATQTQLLVEDGQVIDKRSPVVKTQVITHTKGRVSLGNAANDVRRVLLITDDHETIIESPTVKVGDFVTMDEIAA-DKTPISGQVTGVDVTIRESQPYLISGGTLLQVENRALTQRGDLIASLIFERQKTGDIVQGLPRVEELLEGRKPKESAIIAPVDGSVEIIWEED--VRLYLTSING-REEISIPVGSNIVVENKQTVKAGQALTDGPINPHDILVVSG-------IEAVREYLVEEVQRVYRSQGVEIADKHIEVIVRQMTKKVRVDEAGDTTLLGGELVDEKAGAEANRVIEKEGKLPAEYHPVLLGITKASLNTESFISAASFQETTRVLTEAAVEGKRDFLRGLKENVIIGRLIPAGTGFPHFKDSAILEEIESPEIS
1801607 MSEQVIYFNQVLNPGKLRQELSEATGSQSEARMLMMANNLKDLGFRFATKAGVTISIEDLCVPEKKKKLISDAEKQIEEAQKRFERGDITEVERYNKVIDTWSETTEVLTEEVVKDLDGD-KNPVYMMAFSGARGNISQVRQLVGMRGLMADSQGQIIDLPIKTNFKEGLNVTEYIISSYGARKGLVDTALKTADSGYLTRRLVDVAQDVAVREIDCHSKRGIYVHPLYEAPISDRVIGRVAAEDINVSSKEIIVKRNEIIDRVKSKKVDESVPSVKVRSPLVCDLPYGICQMCYGWSLTTNTPVDIGEAVGIIAAQSIGEPGTQLTMRTFHTGGVVAGAAKQIKSPDDVLKYDI--TREIRTKYGDLVLQTIKDGRIKV----FYMPAGSQIRFPSGTKVEKDTPVGEYIEVG--LIERATKDIISDHPGQILFEGFTADERRDRQGNISRTANKNGIIWVMEGDVYNLPPGSRLSVQDGQQVKKTEILSETMIIAERGGEVRFNQGRELSIVIARVGAENAKLESTKQG--NSWKIKAAPEESYTIKVVPEEVLENKSVIAELVDDGLAVTTAGEIRYDGLEVDESRI-----ITQPGRIVFIPEEVHYLSKDVTLKLVENGDRVKAGQEIVQEVFTHLDGIVEIKIDNDIIHEVIVRPGEIYDIEPANDGELVKENTEIYPGIVTDSPRVITLIEEKGTVKLLLRPVQIFPIEPKKVFFQGYSTIALIAVTQMLFRDGERVRNFNGGPLSKTSLVLTMSLKGKVEIGKE---ELQIIVQENIVLRREQDTN------VTQLLVGDHDHIAPGVAVAKTQVLARANGEVSLSTQLE--KRLLLITSNDLIKQETPTVKVGEFIKFGKIGGQTEAACSGQVVSIDVVIRKGRPYLVNTGAQLQCDQGHLVQRGDQLAALIYERIKTADIVQGLPRVEELLEGRKPREACILAEMAAKVKIVQEED--VKLSLVAGDV-EKEVSIPLGLNLSVEHGQEVKLGQPLTDGPANPHDILNLLG-------VEAVQQYLLDEVQKVYRSQGVEIADKHVEIIIRQMTRKVRIEDAGDTILLPGELVELKDIEEETQKARSKDARPPSYKPILLGITKASLNTESFISAASFQETTRILSEAAIKGKKDWLRGLKENVIIGRLIPAGTGYLR---DFGEVTSEQPSLN
1801608 --EQVIYFNQVLNPGKLRQELALSSGSQSEARMLMMADALKNLGFHFATKAGVTISIEDLTVPEDKKDLISSAEEQIEDAQKKFERGDITEVERYNKVIDTWSETTEKLTEKVVKDFDIR-LNPVYMMAFSGARGNISQVRQLVGMRGLMADSQGQIIDLPIKTNFKEGLNVTEYIISSYGARKGLVDTALKTADSGYLTRRLVDVAQDVTIRAHDCGSKRGVVVHALFEGGIVERVIGRVAVEDIISKTKEVIVKRNELIDRQKSKLIEEHVASAKVRSPLVCDLPYGICQTCYGWSLTTNTIVDIGEAIGIIAAQSIGEPGTQLTMRTFHTGGVVAGAAKQIRSPSDILKFDI--VKEIRTRYGDTVLQTTKEGKIKI----FFLPAGSQIRFKSGAKIEKDTVVAEYTEIG--LIEKATKDIISDHSGQILFEGFSVDERRDRQGNISKTANKNGIIWIMEGDVYNLPAGSKLIPEDGQHVKVSDILAETLIISERGGEVRFNQGREVSIVIARVGAENAKLESTKQG--NSWKVKATPEELYTIKVVPGETIENKSVIAELVDDGMAVTTAGEIRYDGLEVDESRI-----ITQPGKIIFIPEEVHYLSKDVSLKLVENEDRVKAGQEIVKDVFTHLDGFIEIKVDNDIIHEVIVRPGELFDIEPSLDEEIVKEGMEIYPGIKINDTKVVTLIEEKGTVKLLLRPVQTFAIEPKKVFFQGYSTIALLAVTQMLYRDGERVRNFNGGPLSKTSLVLTMGLKGKVEIGKD---ELQIIVQENIVLRREQDTN------VTQLLINNNDHIAPGVALAKTQVLARSNGEVSLSTQQE--KRLLLITINDLIKQETPAVKVGDFVKLGKLAGGTESACSGQIVSAEVIIRKGRPYLVNAGAQLQCDQGHLVQRGDQLAALIYERVKTADIVQGLPRVEELLEGRKPKDAAILSEFNAKVKIIEEDD--ARLILASGET-EQEVSIPPGLNVIVENGQAVKIGEPLTDGPANPHDILNLLG-------IEAVQQYLLDEVQKVYRSQGVEIADKHVETIIRQMTRKVRIEDAGDTILLPGELVELADIKKETEKARSKDARPPAYKPILLGITKASLNTESFISAASFQETTRILSEAAIQGKKDWLRGLKENVIIGRLIPAGTGYLY---DYGQLTSEEPSLN
