# Supplementary material for: Components of iron–Sulfur cluster assembly machineries are robust phylogenetic markers to trace the origin of mitochondria and plastids
Source: PLoS Biol. 2023 Nov 8;21(11):e3002374. doi: 10.1371/journal.pbio.3002374 (PMC10631705; doi:10.1371/journal.pbio.3002374)
Supplement: S1 Data — (ZIP) [file pbio.3002374.s017.zip › S1 Data/Concatenations/SUF/SUF_Cyano_Euka/concatenation/Concat_SUF_Cyano_Euka.fasta]

>113355_Gherdmanii@SUF
MSASVKTLVNQPYKYGFITDIESDTIPKGLSEDVVRLISLKKNEPEFMLEFRLKAYRQWLTMTEPEWAHVGYPSINYQDIIYYSAPKQQKKLDSLDEVDPTLLEAFEKLGIPLSEQKRLGNVAVDAIFDSVSIATTFKDKLAKDGVIFCSISEALQEHPDLIQKYLGSVVPSADNYFAALNGAVFSDGSFVFIPKGVKCPMELSTYFRINNGDTGQFERTLIVAEEGASVSYLEGCTAPMYDSNQLHAAVVELVALDNADIKYSTVQNWYAGDEKGKGGIYNFVTKRGLCKGVNSKISWTQVETGSAITWKYPSCVLVGDNSVGEFYSIALTNNMQQADTGTKMVHIGKNTRSTIISKGISAGNSKNSYRGLVKMGNKATGARNYSQCDSMLIGDNAEANTFPYIQVDNSRAKVEHEASTSKIGEDQLFYFAQRGISEEDAVSMLVSGFCKDVLNELPMEFAAEADKLLSLKLEGSVGMNQPILSIRNLTASVDGTPILKGVNLEINAGEIHAIMGRNGSGKSTFSKVLTGHPEYEVTGGEVIYLGENLLEKEPEERALAGIFLAFQYPLEIPGVSNLDFLRVAYNARCKHLGLEELDAFDFEDLVEQKLDIVKMNSAFLARSLNEGFSGGEKKRNEILQMALLEPTLGILDEIDSGLDIDALRIVSEGVNQLRKPDNAFLLITHYQRLLDYITPDFVHVMYQGKIVMSGDKNLALELEAKGYDFLDEEELALMKNSAYLGGLLQLGSHLEKIRQKSANEVVQLNLPTNQDENWRFTDLSDLIKQDWHSSTATELIILEGFALTEASHSRLVFVNGYYAPNLSDITALPNTVYVGNLANLVSKISNYLGKNDAEKEVFTALNTSGLTDAFVIWVEKNINIETPIHLLHLTARDNLSILTQPRILVVGEANSSFNFIEYYGAIAQYYFTNVVTEITLENNAQINHNRIQRESGDGFHIANTIVNQARNSRYTINEVSLGGKLYRHNLQINQEGEQTETSLNGLTMLQGKQMGDTHSQVNLSKPHGTVNQLHKYIIDDSGRGVFNGRINVPKLAQLTNASQLNRNLLLSDKARINTKPELQITADNVKCAHGATVSQLEADEIFYLRSRGLNEYDARHLLIDAFAGEIIEKLPYESLKQRLTQCVACRTMTITQVKTIADEVRGDFPILHQKIHDKPLIYLDNAATSQKPNAVIDALRHYYEYDNANVHRGAHTLSGRATDGYEGARDKVAKFINARSRNEIVYARNASEAINIVAYTWGLNTLKAGDEIILTVMEHHSNIVPWQIIAQKTGAIIKFVELTPTQEFDFNHYQSLLSDKTKLVSVVHVSNTLGCINPVKKIINLAHQYGAKVLIDACQSLPHLSIDVQRMDCDWLVGSGHKMCATTGIGFLYGKEELLNAMPPFLGGGEMIADVYLDHFTCGELPHKFEAGTPAIGEAIALGAAVDYLTKIGMENIHHYEEELTAYLFKQLNEIPDLEIYGNQPTPDKGRASLASFNVKGIHCSDLATLLDHEGIAIRSGHHCTQPLHRYLNISGSARASLYFYNTFADIDAFIVALKGSIDFFRQME
>1140_Selongatus@SUF
MSATVQALVNQPYKYGFVTDIETEKIAKGLSEEVVRLISAKKEEPEWMLEFRLKAYRRWLTMEEPDWAAVGYPAIDYQNIVYYAAPKQKAKKQSLDEVDPTLLETFEKLGIPLSEQKRLANVAVDAVFDSVSIATTFREKLAEEGVIFCSISEAVREYPEMVKQYLGSVVPIGDNYFAALNSAVFSDGSFVFIPKGVRCPMELSTYFRINSGDTGQFERTLIVAEEGSHVSYLEGCTAPMFDTNQLHAAVVELVALDDAEIKYSTVQNWYAGDENGKGGIYNFVTKRGLCKGRNSKISWTQVETGSAITWKYPSCVLVGDNSVGEFYSVALTNNCQQADTGTKMVHIGKNTRSTIVSKGISAGRSQNSYRGLVKVGPQATGARNYSQCDSMLIGDRAAANTFPYIQVQNAGAQVEHEASTSKIGEDQLFYFQQRGISLEDAVSMLISGFCKDVFNQLPMEFAVEADRLLSLKLEGSVGNSDVILSIQDLTAEVEDAAILKGVNLEVRAGEIHAIMGRNGSGKSTLSKVLAGHPAYRVTGGSITYKGQDLLALEPEERSQAGVFLAFQYPLEIPGVSNLDFLRVAVNARRKAAGQEELDAFDFQELVEARLDVVKMNPDFLGRGVNEGFSGGEKKRNEILQMALLEPSLAILDETDSGLDIDALRIVSDGVNQLTNADNATILITHYQRLLDYIKPDFVHVMAEGRIIRTGGPELALELEETGYEWVDQALAGAMTLSTVLQQLLNLAAGAESLQAQARDRLTDLAIPSTKVEDWRFTDLSLLLKRSFVAAPAQ--EFVEPLLLADVPL-RAVFVDGQFRADLSSA-DWPEGLSLT------VGFDAAIAQNLLADDLFATLNTAGFGQAAVIRVAAGAAIAQPLHLLWISSSTSETAFSQPRALIELGANSALTLIEDFAPLGADYFVNAVTEIQLGANAQLKHSRVQRDGDRAIHIGTTAVRQERDSRYHGIAVSTGAHLSRHNYLAAQDGSQAETILDGLSLADGDRLVDTHSGMFFNQPHGRSQQLHKCIASDRGRAVFSGRVVVPQIAQQTDAAQLSRNLLLSSRARIDAKPQLEIVADDVKCSHGATVSQLSEDEIFYLQSRGLNQAEATHLLIEAFAGEILQKLPSAQLREALSRCVSCRAMTAIALTNLATEVRADFPILQQQVNGQPLVYLDNAATSQKPRAVIQSLVDYYEGYNSNVHRGVHTLSGKATDAYEGARQKVARFINAKTEQEIVYTRNASEAINLVAYSFGMNFLQAGDEIILSAMEHHSNLIPWQFVAAKTGAALKFVGVTETGQFDLEQFRSLLSDRTKLVSVVHVSNTLGCCNPVTEICQLAHAKGARVLIDACQSLPHQAIDVQAIDCDWLVGSGHKMCAPTGIGFLYGKLDLLRQMPPFLGGGEMIADVFLDHATYADLPHKFEAGTPAIGEAIALGAAIDYLTAIGMDRIHAYEQQLTQHLFQRLAEIPELTVYGPTPEQDRDRAALAAFTAGAVHPHDLSTILDQSGIAIRAGHHCTQPLHRELQVQSTARASCYFYNTTDEIDRLIESLKEAVEFFGAIF
>316278_Ssp@SUF
ASSNVSDLVSQPYRYGFVTDIETEKIAKGLSEEVVRLISAKKKEPQFLLDFRLRAFRQWQRMAEPDWAALGYPPIDYQDIVYYAAPKQEQKKASLDEVDPKLLETFDKLGIPLSEQKRLSNVAVDAVFDSVSIATTYKEQLAEHGVIFCSFSEAVEEHPELIERYLGSVVPIADNYFAALNSAVFSDGSFVFIPKGVTCPMDLSTYFRINSGDTGQFERTLIVAEEGASVSYLEGCTAPMFDTNQLHAAVVELVAFDDASIKYSTVQNWYAGDENGKGGIYNFVTKRGICKGARSHISWTQVETGSAITWKYPSCVLAGADSVGEFYSVALTNNCQQADTGTKMVHVGPRSRSTIVSKGISAGRSANSYRGLVQMGAKAIGARNYSQCDSMLIGDQAAANTYPYIRSQQPQATVEHEASTCRISEDQLFYLQSRGIAFEEAVSMMVSGFCRDVFNQLPLEFAAEADKLLALKLEGSVGESPVLLEITDLRASVADQEILCGVNLTVRAGEIHAVMGRNGSGKSTLSKVIAGHPTYTITGGSVRFRGQDIAELPPEERSRAGVFLGFQYPVEIPGVSNLEFLRVSTNARRQAQELEELDTFSFEEHLQQRLELVQMDPSFLERSLNEGFSGGEKKRNEILQMALLEPVVAILDETDSGLDIDALRIVAAGVNHLAGPDNATLLITHYQRLLDAITPQFVHVMAHGRILRTGGPELALELERRGYDWVDAEAGVTMSSA---------QSWLDGLRASHGLAASELTLPPSRQEDWRFTDLAPLLQLDPRALKPCASS----AAWPAPEADRLQLGPDGLSFSLPGSQPLPEGA-----------VLSGVEEA---TGLPCRLHASVAGPQLQLALAAGARL--RLELWLQPE--AARALLAPRLRFLLAENAELELALRISSTA-SSLCLPWLEADLATGARLVEGQWLQGDEGAVLMAGSVIRQQPGSSYSRTAVVQGWALARQEPQLLQCAGGAETCLRDLAVLSGTAIADLHSLVRFDGPDGRLDQLQKALVDGRSHSIFNGTVQVPRAAQGTDAAQLSRHLLLSEQAWVDTKPELEIVADDVRCSHGATVSSLADEELFYLRSRGIDRPAATELLRRGFCLEVLNQLPPLAAGWHPWQGSSAR-MA-ALGLDLAQRTRGDFPVLDQQIHGRPLIYLDYAATSQKPRQVLEALDHYYRCDNANVHRGAHSLSARATDAFEAARNTTAALVGSADPAEIVFTRNATEAINLVAMTWALDQLQPGDEILTTVMEHHSNLVPWQMVAARTGAVLRHVGLTATGELDLDDLRGQLNGRTRLVALAHVSNTLGCLNPIAEVVSLAHAVGARVLVDACQSLPHLPVDVKQLECDWLVGSSHKLCGPTGMGFLWGRRELLEQAPPFLGGGEMIDEVFLERSTWAALPHKFEAGTPAIGEAIGMAAAIDYIQALGLAAIHRWEQRLTARLWEGLSRIDGVRLLGPSPEQQPDRGALAAFVVDGLHANDLAALLDASGICIRSGHHCTQPLHRLLGLSGSARASLGFTTTEAEIDAFLEELASSAAFLREHA
>65093_Hsp@SUF
MT-ATKTLLNQPYKYGFVTDIETETLPRGLNEDIIRMISAKKNEPEFMLDFRLKAYRQWLKMTEPNWAHVGYKPIDFNDIIYYSAPKKKEKKESLDEVDPALLETFEKLGIPLSEQKRLGNVAVDAIFDSVSVATTFKEKLAEEGVIFCSISEALQEYPELVKKYIGSVVPSGDNFFAALNSAVFSDGSFVYVPKGVQCPMELSTYFRINTDEAGQFERTLIVAEEGASVSYLEGCTAPMYDSNQLHAAIVELVALDDADIKYSTVQNWFAGDEEGKGGIYNFVTKRGLCKGKNSKISWTQVETGSAVTWKYPSCVLAGDNSVGEFYSIALTNNYQQADTGTKMIHIGKNTKSTIISKGISAGHSQNSYRGLVKMGPKADGARNYSQCDSMLVGDQAEANTFPYIQVDNNRTKVEHEASTAKIGEDQLFYFAQRGISEEDAVSMIVSGFCKEVFNQLPMEFAAEADKLLALKLENSVGNSEVILSIKNLHAKVEDTPILKGVNLEVKAGEIHAIMGRNGSGKSTLSKVLAGHPDYTITSGEIIYKGENVAELEPDERALKGIFLAFQYPLEIPGVSNLDFLRVAYNSHCKAQGKEEIDAFDFEDLVEEKLEIVKMNPSFLERSLNEGFSGGEKKRNEILQMALLEPSLAILDETDSGLDIDALRIVANGVNQLATPENATVMITHYQRLLNYVEPDYIHVMGDGKIITSGGKELALQLEENGYDWLYEQYAPQMS--HFLNHLLSQTAWLQKRQQEAANWVAESRFPHRKDEEWRFTDLSPLLDHPFQGSQAVAVESASQFFIPEASSARLVFVNGRFSPELSQLDQLPSGVTLTSLGNLQSQVTDYLTQQEGGEELFTALNTAGFEDSGIVWVAANTEVETPIQVLFLAVGNDTSQFMQPRLLVVADTSAKVNLIEQYASLSAPYLCNPVSEIWLAGNAEVNHIRLQDEAFNSFHIAKTAVTQAQDSRYAGYPISLGGQISRHDFDVFQTGTQVHTKLHGLTLGNGQQLLDTHSAIAFRHPHSSADQLHKCILDDSARGVFNGKMFVPQAAQQTDAAQLNRNLLLSEKAHVDTKPELNIVADNVKCSHGATVSQLEADELFYLRSRGLDSNAATNLLINAFAAEIIEEITVSSLRDQLFSRLQNRFMTIATTPSLASQVRADFPILNQEFNGHPLIYFDNAATSQKPLSVIKALDEYYEYTNSNVHRGAHSLSTKATEAFEGARDKVAQFVNASSRNEIVFTRNATEAINLVAYSWALNNLQPGDEIITSVMEHHSNIVPWQMVAQRTGAVLKHVGLTEEETLDLEQYNNLLSDKTKLVALVHVSNTLGCINPVEEITRVAKEKGAKVLIDACQSVPHLPINVQAMGCDWLVASGHKMCGPTGAGFLYGKEDLLNAMPPFLGGGEMIGEVSLDAFTCAELPHKFEAGTPAIAEAIALGAAVDYLTAIGMDKIHAYEEELTAYLFHQLAGFSNLRVYGPKPTAEKGRAALAAFNVENLHANDLAPLLDYEGVAIRSGHHCTQPLHTVLGIAGSARASLYFYNTKDEIDGFITALKNTIDFFAEMM
>1147_Ssp@SUF
MSSIVKNLVNQPYKYGFVTDIEADAIPRGLSEDVVRLISAKKNEPEFMLDFRLRAYRHWLTMTEPNWPAVHYPPINYQDIIYYSAPKQSKKLESLDEVDPALLETFEKLGIPLSEQKRLSNVAVDAIFDSVSIGTTFKEKLAEDGVIFCSISEALQEHPELVQKYLGSVVPTADNFFAALNSAVFSDGSFVFIPKGVKCPMELSTYFRINNGDTGQFERTLIIAEEGASVSYLEGCTAPMYDSNQLHAAVVELVALDNADIKYSTVQNWYAGDENGKGGIYNFVTKRGLCKGVNSKISWTQVETGSAITWKYPSCVLVGDNSVGEFYSIALTNNKQQADTGTKMIHIGKNTRSTIISKGISAGNSANSYRGLVKMGPKAQGARNYSQCDSMLIGDRAAANTFPYIQVDNNTAKVEHEASTSKIGEDQLFYFAQRGISEEDAVSMLVSGFCKDVLNELPMEFAAEADKLLSLKLEGTVGMSQTVLSIKNLAASVDGNQILKGVNLEIKAGEVHAIMGRNGSGKSTLSKVITGHPDYEITGGEIIYQGQDLSALEPHERALAGIFLAFQYPLEIPGVSNLDFLRIAYNAKRKHQGLEELDTFDFEDLIQEKLDVVKMNPAFLERSLNEGFSGGEKKRNEILQMAILEPTLSILDEIDSGLDIDALRIVSEGVNFLKNPNNATLVITHYQRLLNYIIPDHIHVMYDGKIVMSGGKELALELEEKGYDFLDEQVLAAMTAAERLQSLKDQDGILLAKQERSEKLLADLRLPSRRDEEWQFTDLTNLKEVDFSAAQKVDLATAENFYLPEASHSRLVFVNGFFSAELSDISDLPDSIICGAWANLREKLDHYLAQQVDIDNVFSNLNTAGLKDSAIVSISTNVELEIPIHCLFLTVADPTPMLVQPRLLVVAESNAKLTIVESYGAITQPYFNNIVSEIYLGENARVTHVRNQRDSGDGFHIATTAIAQGKQSRYQLIDVNLGAKLSRHSLQMVQEGEATETEFLALTTLAGRQVSDTHSTIALNHPHGITNQLHKCIVDEHAQAVFSGKVLVPQAAQLTNAQQLNRNLLLSSKARINTKPELQITADNVKCSHGATVSQLEADEVFYLRSRGLNDYDARHLLIDAFAGEILDQIPLASLRGRLRQCISCRTMVALEVPSLALTVRQDFPILNQQINGHPLVYFDNAATSQKPKVVLEKLLHYYENDNANVHRGAHQLSVRATDAYEGVRSKVAEFINARSPREIVYTRNATEAINVVAYSWAMNNLKPGDEIITTVMEHHSNLVPWQMVAAKTGAVLRFVQLNEQESFDLEQFKSLLSERTKLVTVVHISNTIGCLNPVEEITRLAHQVGAKVLIDACQSAPHYPLDVQVIDCDWLVASGHKMCAPTGIGFLYGKEAILEAMPPFFGGGEMIAEVFFDHFTTGELPHKFEAGTPAIAEAIALGAAVDYLSSLGMETIHNYEVGLTHYLWQGLEQIPQLRLYGPSPYH-GDRAALASFNVAGLHASDVATMLDQDGIAIRSGHHCTQPLHRLFDASGSARASLYFYNTKEEIDLFLQSLQATISFFGDDD
>282423_Pagardhii@SUF
MSASVKTLVNQPYKYGFVTDIESDTIPRGLSEDVVRLISAKKNEPEFMLNFRLRAYKQWLKMAEPTWPHVNYPAIDYQSIIYYSAPKVEQKKTSLDEVDPTLLETFEKLGIPLNEQKRLSNVAVDAVFDSVSIATTFKEKLAEDGVIFCSISEAVKEHPELIEKYLGSVVPVADNFFAALNSAVFSDGSFVYIPKGVQCPMDLSTYFRINNGDSGQFERTLIVAEAGSSVTYLEGCTAPMFDTNQLHAAVVELVTLDNAEIKYSTVQNWYAGDEEGKGGIYNFVTKRGLCKGVNSKISWTQVETGSAITWKYPSCLLVGDNSVGEFYSVALTNNKQQADTGTKMIHIGKNTRSTIISKGISAGKSSNSYRGLVKMGPKAAGARNYSQCDSMLIGDRAQANTFPYIQVENNSAKVEHEASTSKIGEDQLFYFSQRGISAEDAISMMISGFCKDVFSKLPMEFAVEADKLLSLKLEGTVGNSEVILSVKNLTANIEDKEILKGFNLEVKAGEIHAIMGLNGSGKSTFSKVLSGHPSYQVTGGEITFLGQNLLELAPEERALAGIFLAFQYPIEIPGVSNLDFLRVAYNAHQKHKGLEELDAFDFDELVREKIDIVKMRDEFLERSVNEGFSGGEKKRNEILQMALLEPKLAILDETDSGLDIDALRIVASGVNQLANENNALLLITHYQRLLDYIVPDFVHVVSDGRIIKTGTKELALELEEQGYDDVVSASMVGMNNISYLNHLLEQSVQLQQIRDHALTWIKELEIPTKRDEEWRFTDLSPLLANRFKMANFVQLQAIASLILPESEHKRIVFVNGIYAPHLSDITEIPDGIFIGNLAELRDRLPDYLSQQQGNQDVFATLNSTGLKDAAVLWVDKNKILEDPIHLLFIGLPDNIPVINQPRTLIVAETGSSITLIEHYATADQPYFTNAVTEIYLEENAQVNHTRLQRGSGSAFHIGKNAVFQARNSRYTCHAISLGSKLSRHNLEVYQRGEGTETTLNGLTLIGSEQLADTHSSMMLNHQHGTFNQVHKCIIDDKAHGIFNGKVFVPQTAQFTNANQLSRNLLLSSKGRIDTKPQLEIVADNVKCSHGATVSQLEADEVFYLRSRGLSEQMSRHLLIDAFAAEILGKLPSETLTQVLSRCVSCRT-MLTQEKTLAEIVRQDFPILHQEVNGHPLVYLDNAATSQKPLAVLNALQDYYQNYNSNVHRGVHALSAKATDTYEAARLKVAQFIKAKSYKEIVYTRNASEAINIVAYSWGLNTLKTGDEIILSVMEHHSNLVPWQMVAKKTGAVIKFVELTETQEFDLEQFKTLISDKTKLVSVVHISNTLGCINPIEEITQIAHQYGAKVLIDACQSAPHTALDVQKIDCDWLVASGHKMCAPTGIGFLYGKLEVLEAMPPFFGGGEMIDEVFLDHFTVGALPHKFEAGTPAIGEAIALGAAIDYLTLIGMDKIEDYEHELTAYLFERLREIPELKLYGPQPNAKEGRAALASFSVDGIHANDLSTMLDDGGVAIRSGHHCTQPLHRYLGLNSSARASLYFYNTKQEIDVFIVALKDAIAFFKEIM
>1781255_Dsp@SUF
MTASVKTLVNQPYKYGFITDIEADTLPRGLNEDIIRLISAKKEEPEFMLEFRLKAYQRWLEMTEPTWPHVSYPPINYQDIIYYSAPKKKEKKSSLEEVDPVLLETFEKLGIPLSEQKRLANVAVDAIFDSVSVATTFREKLAKDGVIFCSISEALKEHPELVQKYLGSVVPIGDNYYAALNSAVFSDGSFVYIPKNTKCPMELSTYFRINSGDTGQFERTLIIAEEGSSVSYLEGCTAPMYDTNQLHAAVVELVALDNADIKYSTVQNWYAGDENGKGGIYNFVTKRGLCKGVNSKISWTQVETGSAITWKYPSCVLVGDNSVGEFYSVALTNNKQQADTGTKMVHIGKNTRSTIISKGISAGNSANSYRGLVKISPNATGARNYSQCDSMLIGDNAQANTFPYIQVQNNTGKVEHEASTSKIGEDQLFYFAQRGISAEDAISMMISGFCKDVFNQLPMEFAVEADRLLSLKLEGSVGNSETILSVRNLTANVDNTQILKGLNLEIKAGEVHAIMGPNGSGKSTFSKVLAGHPAYEVTGGEVMFQGGNLLELEPDERARKGVFLAFQYPLEIPGVTNLDFLRVAYNAHRKQNGLEELDAFDFQDLIEEKLEVVKMNPAFLTRSVNEGFSGGEKKRNEILQMALLQPSLAILDETDSGLDIDALKIVADGVNQLTTPDNAVLLITHYQRLLNYIVPDYVHVMANGRILMTGGKELALELESRGYDWILEENATVMSIQDFFTPILDQLAWVEALRQQALTVTSEFALPTRRDEEWRFTNLSPLAETQFGVLAADAVDRVAPFAFPEMTQTRLVFVDGVYAPNLSNLEGLPTGIYVGNLPES-DAVQAYLGKLPGLAEVFTALNTASLTDAAVVVVPKNQAVEAPIHLLFIATDSSQPVIHQPRCLVVAESGSSLTLVEHYVAAAFPYFTNTVTEIAIAPNAEVNHTRIQREAGNAFHIGKTAVTQARDSRYTCNAITLGAKLSRHNLEVFQQGEGTQTNLNGLTMIGGEQVADTHSAIAYNHPNGSSDQLHKCIVDSKAHAIFNGKVFVPKPAQLTDAAQLNRNLLLSNKGRVDTKPQLEITADNVKCSHGATVGQLEEEEVFYLQSRGLDARTSRNLLVDAFAAEILNRIPVKSLQSLLSRCIACRAMTLAQEKTLAQKVRADFPILHQEVNGKPLVYLDNAATSQKPLAVLNTLSTYYEGYNSNVHRGVHTLSAKATDAYEGARDKVAEFVNALSRQEIVFTRNASEAINLVAYSWGNQNIQAGDEIILSVMEHHSNLIPWQLLAQRTGAVLKFVELTETQEFDLEQFKTLLGDKTKLVAVVHVSNTLGCINPVEEICRLAHHQGAKVLIDACQSIPHMKVDVQAIDCDWLVASGHKMCAPTGIGFLYGKLDLLRAMPPFLGGGEMIADVFLDHSTYADLPHKFEAGTPAIAEAIAIGAAVDYLTDIGMDKIHAYEAELTAYLFEQLRQIPELKLYGPQPDENEGRAALASFTAGDVHPHDLSTILDQAGVAIRAGHHCTQPLHRHIGAQSTARASLYFYNTREEIDIFIASLKESVEFFGSIF
>64471_Ssp@SUF
TSTSTRELVSQPYKYGFVTDIETEKIAKGLSEEVVRLISAKKNEPEFLLDFRLKAYRHWLKLQEPDWAALGYKEIDYQEIVYYAAPKQQEKKQSLDEVDPKLLDTFEKLGIPLSEQKRLSNVAVDAVFDSVSIATTYKEKLAEHGVVFCSFSEAVVEHPELIEKYLGSVVPSSDNYFAALNSAVFSDGSFVFIPKGVECPMELSTYFRINSGDTGQFERTLIVAEEGASVSYLEGCTAPMFDTNQLHAAVVELVVLDDASIKYSTVQNWYAGDENGVGGIYNFVTKRGQCRGDRSRISWTQVETGSAITWKYPSCVLQGADSVGEFYSVALTNNLQQADTGTKMIHVGPRTRSTIVSKGISAGRSSNSYRGLVQVGPNATGARNYSQCDSMLIGDQAAANTYPYIRSQQPQAAIEHEASTCRMSEDQLFYLQSRGIDFEEAVSMMVSGFCRDVFNQLPMEFAAEADKLLALKLEGSVGDAEPLLEITDLHASVEGKPILNGVNLQVKAGEIHAVMGRNGSGKSTLSKVLAGHPAYRVTSGSVRYLGRDLLDLEPEERSRLGVFLGFQYPIEIPGVSNLEFLRVSTNARREKQGKEEFDTFDFDDHVRDRLQVVQMDPAFLERSVNEGFSGGEKKRNEILQMALLDPVVAILDETDSGLDIDALRIVAGGVNQLASPDNCTLLITHYQRLLDEITPDYVHVMGAGRILKTGGRELALELEKIGYDWVDQLLAAEMAMP---EGWL--AGTLEPVQRRGRLALSEHSFPSRRQESWRLTDLRRLEALFQLSLADQRPHRSSADSWPSVPEQRLVIDGSQDPL---QGVSLPAGISLLEGAELEQALGHTLSRCRCASDWPVELNHGVSQQILALRIRGKV---PPVELVMVAA---DAMLVPTRVLLLVEEKAELDCLQVLSAKG-QAAHSHLLEIHLGQESKVNHGLLALGDGQEALLANLAVEQESRSHYSLVSVSQGWLFGRLEPSLVQVDGQASASIHGLSVTAADEQFAVHTAMRFEGPEGTLDQVQKTIAADRSHSIFNGAIQVPRPAQRTNASQLSRSLLLSGRARVDAKPELEIVADDVRCTHGATVSQLQEDQLFYLRSRGITQSSAAALLLRGYCQDVLDRLPLDSQRWLGGNLQVGGTMTTNAAVTLAERVRADFPIFDQVSSGQPLIYLDHAATSQKPRVVLDAIQHYYACDNANVHRGAHQLSARATESFEAARATTAGLIGASSSKEIVFTRNATEAINLVARSWGDAQLKAGDEVLLTVMEHHSNLVPWQLLADRTGCVLRHVGVTPDGTLDLADLREQLSEKTRLVSLVHISNTLGCCNPIEEIAVLAHAVGAKVLVDACQSLAHKSIAVKTLGADFLVGSSHKLCGPTGMGFLWASEEILMAMPPFLGGGEMIQEVFLDHSTWAELPHKFEAGTPAIGEAIGMGAAITYLQTLGLDAIQAWEAELTTHLFSRLQSINGLRILGPTPEQQPERGALATFVVEGVHANDIAAMLDLAGVCIRSGHHCCQPLHRLYGVTGSARASLSFCTTHAEIDRFADELVSVIDFFRENG
>52271_Asp@SUF
MSATVKTLVNQPYKYGFITDIETDTIPRGLNEDVIRLISAKKNEPEFMLEFRLRAYRQWLKMTEPTWPSVTYPPINYQDIIYYSAPKQKKKLNSLEEVDPTLLETFEKLGIPLSEQKRLANVAVDAIFDSVSVATTFKETLAKDGVIFCSISEALREHPELVQKYLGSVVPIADNYFAALNSAVFSDGSFVYIPKGVKCPMELSTYFRINSGDTGQFERTLIVAEEGSYVSYLEGCTAPMYDSNQLHAAVVELVALDNAEIKYSTVQNWYAGDANGKGGIYNFVTKRGLCQGVNSKISWTQVETGSAITWKYPSCVLVGDNSVGEFYSVALTNNMQQADTGTKMIHVGKNTRSTIISKGISAGNSSNSYRGLVKINPKAEGARNYSQCDSMLIGDNAQANTFPYIQVQNHTGKVEHEASTSKIGEDQLFYFAQRGISAEDAISMMISGFCKDVFNQLPMEFAVEADKLLSLKLEGSVGNSEVVLSVRDLTAEVDGTPILKGVNLEVRYGEIHAIMGPNGSGKSTFSKVLSGHPAYTVTGGEVIFQGQNLLEMEPEERARAGVFLAFQYPLEIPGVSNLDFLRVAYNSRRKAQGLEELDAFDFDDLIEEKLEVVKMNPAFLSRSVNEGFSGGEKKRNEILQMALLEPKLAILDETDSGLDIDALKIVAHGVNQLTSPENATIMITHYQRLLDYIVPDFVHVMARGQIITSGGKELALELESRGYDWLLEESAVGMTIQAYLVGLLNQEGWLQELRDRAANWVRHSTIPTTREEEWRFTDLSELRQVEFRRAVD-KLETLHATSLQNAGDNRLVFVNGVYAPELSAVANLPSGVVVGNLSALQERVQQHLAQAEGALEVFTALNTAGISDVAVVLVAKNVIVATPIHLLFMTVAGETATISQPRCLVVAETGSQVSVVEDYQTTPGVYLTNAVTEIVIADNAHVNHTRVERESKQAFHIGKTAVTQARYSRYTCHAITLGGKLSRHNLEILQTGEQTETTLNGLTMIADSQVADTHSAIALNHPYGTSKQLHKCIVGDRAHAVFNGKVFVPKPAQLTDAAQLNRNLLLSPKARVDTKPQLEITADNVKCAHGATVSQLEDDEIFYLQSRGIDANDARKLLVNAFAAEIINHIPVASLREELLHTVTTWKMTYTPTRTLADKVRADFPILHQEINDKPLVYLDNAATSQKPLFVLNALRDYYEQYNANVHRGAHTLSAKATDAYEGARDKVAKFINAASRQEIVFTRDASEAINLVAYSWGMNNLKAGDEIILSVMEHHSNIVPWQFVAQKTGAVLKFVELTPEETFDLEQFKQLISEKTKLVSIVHVSNTLGCINPVAEIAKIAHRYGAKFLVDACQSVPHTPVDVQQIGCDWLVASGHKMCAPTGIGFLYGKLELLEGMPPFLGGGEMIAEVYLDHSTYAELPHKFEAGTPAIGEAIALGAAVDYLTNIGMDKIHAYEAELTAYLFQQLAQIPQVRIYGPKPDAKEGRAALAAFTVAGIHANDLSTLLDQEGVAIRSGHHCTQPLHRHLGLPGTARASLSFYNTREEIDVFIKALKETIDFFAGIF
>1643526_Gsp@SUF
MSATVKSLVSQPYKYGFVTDIEADTIPRGLNEDVIRLISAKKNEPDFMLEFRLKAYRQWLKMEEPNWPHVNYPPIDYQDIVYYSAPKVKGKKKSLDEVDPTLLDTFEKLGIPLSEQKRLANVAVDAIFDSVSVATTFKEKLAEAGVIFCSISEALQEHPELVQKYLGSVVPVGDNYFAALNSAVFSDGSFVFVPKGVKCPMDLSTYFRINNGESGQFERTLIVAEEGASVTYLEGCTAPMFDTNQLHAAVVELVVLDNAEIKYSTVQNWFAGDENGKGGIYNFVTKRGLCKGKNSKISWTQVETGSAITWKYPSCVLVGENSVGEFYSVALTNNYQQADTGTKMVHVGKNTKSTIISKGISAGKSKNSYRGLVKMSPKATGARNYSQCDSMLIGDNAEANTFPYIDVSNNTAKVEHEASTSKIGEDQLFYFAQRGISEEDAVSMIISGFCKDVFNELPMEFAAEADKLLSLKLEGAVGNSEVILSVQNLTANVEGTQILKGLNLEIKAGEVHAIMGPNGSGKSTFSKILAGHPSYEVTGGEIVYKGQNLLELEAHDRATAGVFLAFQYPIEIPGVSNLDFLRVAYNSHRKAKGLEELDTFDFEDLVEEKLDVVKMKAEFLNRSVNEGFSGGEKKRNEILQMALLEPSLAILDETDSGLDIDALKIVANGVNQLATPDNCTLMITHYQRLLDYIVPDFVHVMYDGRIITSGDKELALKLEEEGYDWAIEQFATVMSTESALTQLLQLSDVLESIRDRAEAWVRELAIPTTRDEAWRFTDLSPLFDVEFHAAPFVELSQIETCKLPEAPNSRLVFVNGVYAKSLSDVRALPDGVFAGSIAELKAQLGQYLAQQPGYEEVFTALNTASLQDVSIVWVPRGKIVETPLQVMFVAAARAKASIVQPRCLVVAETNSSLTLIEEYIVTTIPYFSNAVTEVWLHENAEVNHARLQRDNGTAFHIGKTAVTQARNSRYRCTALTLGAKLSRHNLEVFHVGEGTDTNLNGLTLIGKTQVADTHSTIVHNHPNGTTNQLHKCIVDHKAHAVFNGRIVVPQAAQMTNANQLNRNLLLSPKARVNTKPQLEIVADNVKCSHGATVSQLEADEVFYLQSRGLDKATSENLLVDAFAAEILQDVPVASLQKTMAQCVACRVMTLATEKTLADRVRDDFPILHQEVHGKPLVYLDNAATAQKPQAVIEALDRYYQHDNSNVHRGVHTLSVRATESYEATRDKVAAFVNAASRNEIIFTRNASEAINLVAYSWGTNTLKPGDEIILSVMEHHSNLVPWQFVAQRTGAVLKFVELTETQEFDFEQYQTLLSDKTKLVSVVHVSNALGCINPVREITELAHQRGAKVLIDACQSVPHMNVDVREIGCDWLVASGHKMCAPTGIGFLYGKLDILEAMPPFLGGGEMIAEVDLESSTYAELPHKFEAGTPAIGEAIALGAAVDYLTSLGMDKIAQYEHELCRYLFEKMASVPGITMYGPKPQADSGRAALVAFTSADVHANDLSALLDEAGIAIRTGHHCTQPLHKILGQSSTARASLYFYNTREEIDRFVAALKDTISFFKNIM
>1947904_Cbacterium@SUF
---------------------------------------------------------------------VSYPPIDYQNIIYYSAPKVSQKKQSLDEVDPELLATFEKLGISLSEQKRLSNVAVDAIFDSVSIATTFRKDLAKVGVIFCSISEAVHEYPELLERYLGSVVPIGDNYFAALNSAVFSDGSFVYIPKGVRCPMELSTYFRINNGESGQFERTLIVADDDSYVSYLEGCTAPMFDTNQLHAAVVELVACDRAEIKYSTVQNWYAGDKDGKGGIYNFVTKRGLCQGQSSKISWTQVETGSAITWKYPSCVLVGDNSVGEFYSVALTNNKQQADTGTKMVHIGRNTRSKIVSKGISAGESQNSYRGQVKIAAKATGARNYSQCDSMLIGDRSQANTFPYIQVQNPSAKVEHEASTSKISAEQLFYFQQRGIAVEDAVSMMISGFCREVFNALPMEFAVEADKLLALKLENSVGDSSEVLVIQDLTAAVDGVPILKGVNLAIKAGEIHAIMGPNGSGKSTLSKVLAGHPDYEVTGGTVQYLGQDLFALEPAERARAGVFLAFQYPIEVPGVSNADFLRLSYNARQKHRGLPELDLLDFDDLLQQKLPIVEMNPAFLSRSVNEGFSGGEKKRNEILQMAILEPTLAILDETDSGLDIDALRVVSHGVNQLATPHNCCLLITHYQRLLQYIIPDFIHVMAEGKISLTGDRTLAEELESKGYDWLKDGDG---------------MITLASLRQLGQEHLGYLTPPTRQREGWQYLRMPELLPTATTTQGREATAPWQSFAIPGAYQG---WFQGRWQPPVPEPE--DGELWFGSLGDRVQRLVGLVSQHPATRDYFGYSNQAALEELAILYVPQNRAIAQPIQILSYAAAQPECMVVHPRCLVVLESGSQATLLERWLSEDGALWHNGVTEIFLGPGARLDHVMVQQQGSSTLHLQTTALIQEGHSQYQGYALALGGHTSRQTLHVQQHGSATETVLSGLIYGDGDQHHELYSCVHLEHPHSTSRQLQKVILDGHAHGVFWGKIQVGQKAQETNAGQLSRTLLRSPKARVDTQPQLEILADNVKCSHGATVSQLDADELFYLLSRGIDPETATRLLSYGFAAEVIRQIPIAAVRQSLEAWLMQHT------MALGAATRNDFPILAQTIHGQPLIYFDNAASSQKPTAVLDAWQHYYRCDHANVHRGAHTLSNRATAAYEQSRIKVAQFIGARTPYEIVFTRNASEAINLVAQTWGLSRLKPGDEILLTVMEHHSNIVPWQIVAQRTGAVLRFVPVTADGSFDGDAYQRLLGDRTKIVSFVHVSNTLGCITPAAEIIRLAHACGAKVLLDACQSVPHMPIDVQELDCDWLVASGHKMCAPTGIGFLFGKEQLLEAMPPFLGGGEMIAEVYLDHATYAELPHKFEAGTPAIGEAIALGAAVDYLSHLGMDTIHAYEGELTAHLMAGLSALGDVTIYGPT-----QRAGLAAFTGPGVHANDIAAMLDQEGIAVRSGHHCTQPLHRSLGLSGTARASLYFYNTHAEVDRFLLKLEEVLAFFRRLM
>1378066_Csp@SUF
MSATVKTLVNQPYKYGFVTDIEADTIPRGLNEDVIRLISAKKEEPEFMLEFRLKAFRQWQKMTEPTWPNVKYPPIDYQDIIYYSAPKKKPKLNSIEEVDPALLETFEKLGIPLSEQKRLSNVAVDAIFDSVSVATTFKEKLAKEGVIFCSISEALREYPELVQKYLGSVVPVADNYFAALNSAVFSDGSFVYVPKNTKCPMELSTYFRINSGDTGQFERTLIVAEEGSYVSYLEGCTAPMYDTNQLHAAVVELVALDNAEIKYSTVQNWYAGDENGKGGIYNFVTKRGLCQGVNSKISWTQVETGSAITWKYPSCVLVGDNSVGEFYSVALTNNMQQADTGTKMIHVGKNTRSTIVSKGISAGRSSNSYRGLVKVSPNAKGARNYSQCDSMLIGDNAHANTFPYIQVQNNTAKVEHEASTSKIGEEQLFYFAQRGISAEDAVSMMISGFCKDVFNQLPMEFAVEADRLLSLKLEGSVGNSEIVLSVRNLTAEVDGNPILKGVNLEIKAGEIHAIMGPNGSGKSTFSKVLAGHPAYEVTGGEVFFQGQNLLEMEPEERAQSGVFLAFQYPLEIPGVTNLDFLRVAYNSRRKAQGLEELDAFDFDEVVQEKLEIVKMNASFLDRSVNEGFSGGEKKRNEILQMALLEPKLAILDETDSGLDIDALKIVANGVNQLATADNAILLITHYQRLLNYIVPDFVHVMADGQIVTSGGKELALELESRGYDWVLEENVSEMSIQTELTNLLNQESLLQAIRDRATAIVHQSKFPTTRDEEWRFTDISPLKQVQFQAAPSAVPAALQSLLLPEASRSRLVFVNGIYTPELSAVV-LPDGVIASNLDRLRSRLENYLAQIPGTEEVFTALNTAAIADVAVVWIPKNVVVETPIHLLFVSTASVTPIITQPRCLVVAESGSSVTLIEDYFNQMPIYFTNAVTEIWVEENAQVNHTRIERDSPEAFHIGKTAIAQARDSRYTCNAINLGAKLSRHNLDIFQTGEQTQTTLNGLTKIAGNQLADTHSALALNHPYGTSHQLHKCIVGDRAHAVFNGKIFVPKPAQQTDAAQLNRNLLLSPKARVDTKPQLEITADNVKCAHGATVSQLDDEEVFYLQSRGLNANEARNLLINAFAAEIINQIPVSSLQQTLLKTINLQ-MTLTREKTLADRVRNDFPILHQEVNGKPLVYLDNAATSQKPLLVLNTLRDYYEQYNSNVHRGVHTLSAKATDAYEAARDKVAAFVNAASRQEIVFTRNASEAINLVAYSWG-SSLQPGDEIILSVMEHHSNLIPWQLLAQRSGAVLKFVELTPDEEFDLEHFKSLLSDKTKLVATVHVSNTLGCINPVKEITAIAHQHGAKVLIDACQSVPHMPIDVQQIDCDWLVASGHKMCAPTGIGFLYGKLELLRSMPPFLGGGEMIADVYLDHATYADLPHKFEAGTPAIAEAIALGAAVDYLSAIGMENIYAYEAELTAYLWEQLGQIPEIRTYGPKPKVALGRAALAAFTAGDVHPHDLSTILDQAGVAIRAGHHCTQPLHRHLSIQSTARASLSFYNTREEIDVFITALKEAVEFFGSIF
>2026889_Csp@SUF
---------------------------------------------------------------------------------------------------------------------------------------------------------------------------------------------------------------RINSADTGQFERTLIIAEEGASVSYLEGCTAPMFDTNQLHAAVVELVVLDDASIKYSTVQNWYAGDEHGVGGIYNFVTKRGQCRGDRSRISWTQVETGSAITWKYPSCVLQGADSVGEFYSVALTNNYQQADTGTKMIHVGPRTRSTIVSKGISAGHSSNSYRGLVQIGPKAVGAKNYSQCDSMLIGDQAGANTYPYIRSQQPDAAVEHEASTCRISADQLFYLQSRGIGFEEAVSMMVSGFCRDVFNQLPMEFAAEADKLLALKLEGSVGDAPVLLEICDLHARVEEQPILKGVNLTIRAGEIHAVMGRNGSGKSTLSKVLAGHPAYAVTAGSVSYMGADLLELAPEQRSRLGLFLGFQYPVEIPGVSNLEFLRVSTNARRAQRGEEELDTFAFEDLVRERLKVVQMDPAFLDRSVNEGFSGGEKKRNEILQMALLEPLVAILDETDSGLDIDALRIVADGVNQLAGPDNATLLITHYQRLLDLITPDYVHVMAAGQILRTGGKELALELERTGYEWVDQELASLM------------PAAVMPNTADWLTQLAGVPLPGRSQEEWRFTGLAALEALAPE------------------------LFSGVDPF---AQLSLPAGISRIGADQVQGLQQQVLKATGGSDAWSVRLNQGASPRCLALRVAGAA---GPLQLNCDAG--AAPGLLALQLVLVLEEGASLELLIQHGSNG-PNATSLVAVAQLGRGAQLNLGLLAPGDARASLLSHLSISQAPASSLQLTTAVGGWALSRLEPCISQLEGAAQTRLRALQLVDGQELADTHSQVRFEGPDGQLDQLHKVVADGAGRSVFNGAVRVPRSAQQTNAAQLSRSLLLSDRARVDTKPELEIVADDVKCAHGATISRLQQNELFYLQSRGIGSEQASRLLLRGYCEEVLRELPAAAAALNPLKLLLREH---MVAPNLAALTRPDFPLLAQTALGQPLIYLDYAATSQKPRQVLAALQHYYDHDNANVHRGAHQLSARATEGFEAARSKTATFIGAANAREIVFTRNASEAINLVARSWGEANL---------------------------------------------------------------------------------------------------------------------------------------------------------------------------------------------------------------------------------------------------------------------------------------------------------------
>1641812_Maeruginosa@SUF
MSATVKNLVNQPYKYGFITDIESETIPRGLNEEIIRLISAKKKEPEFMLDFRLRAYHQWQKMTEPSWPHVSYPAIDYQNIIYYSAPKQKKKLNSLEEVDPTLIETFEKLGIPLSEQKRLSNVAVDAIFDSVSIATTFKEKLAEQGVIFCSISEALQEHPELVQKYLGTVVPVGDNYFAALNSAVFSDGSFVFIPKGVACPMELSTYFRINNGETGQFERTLIVAEEGASVSYLEGCTAPMYDSNQLHAAVVELVALDNADIKYSTVQNWYAGDANGKGGIYNFVTKRGLCKGVNSKISWTQVETGSAITWKYPSCVLVGDNSVGEFYSIALTNNKQQADTGTKMIHIGRNTKSTIISKGISAGNSQNSYRGLVKMGPKAKGARNYSQCDSMLIGDNAEANTFPYIQVDNNSAKVEHEASTSKIGEDQLFYFAQRGISEEDAVSMLVSGFCKDVLSKLPMEFAAEADKLLSLKLEGTVGMSEVILSVKNLTASIDGNQILKGVNLEIKAGETHAIMGRNGSGKSTFSKVIAGHPDYEVTGGEIIYKGENLLEKEPDERALMGIFLAFQYPLEIPGVSNLDFLRVAYNARQKHLGSEELDSFDFEELVEKKLEVVQMNPSFLGRSLNEGFSGGEKKRNEILQMALLEPTLGILDEIDSGLDIDALRIVAQGVNHLATPDNAFLLITHYQRLLNYIEPDVIHVMYDGRIVTSGGKELALELERTGYDFLDEQVLAVMTAIELLLKLSRENGKILELRESGASKAQELAIPGRKDEEWQFTDLSQLWAIDFRAPQTVTINALAVFLLPEAKNSHLVFVNGIYQPELSDISALPPGVSVGNLANAKDVLVNYLGK-EKTPEFFTALNQAGLSDGAVIHVTANTVVTTPIHLLFITVVEEIPRFYQPHSLIVAETGASVNIIENYGALAYSYFTNAVTEIYLEANAEVIHTRVQRESGDGFHIGRTIIEQAHDSRYTLNEINLGAKLCRHNLDVLQKGEQTETNLHGLAMITGQQTADTHSAIYLNHPHGITKQLHKCIVDGSAHAIFNGKVFVPKPAQLTNASQLNRNLLISNKARVNTKPELQITADNVKCSHGATVSQLEADDLFYLQSRGLSADTARSLLIDAFSAEILAKIPLESLRQRLGQCVACRSMTIIQEKTLAQKVRADFPILHQTVHDKPLIYLDSAATSQKPIQVLETLRNYYEKDNANVHRGAHTLSVRATEAYEGARDKVARFINAASRQEIVYTRNATEAINLVAYSWALNTLKAGDEIILSVMEHHSNLIPWQIVCQKTGAVIKYVQLTSEESFDLEQYKSLLSDKTKLVAVLHVSNTLGCINPVAEIVSLAHQVGAKVLIDACQSVPHLAIDVQSIDCDWLVASGHKMCAPTGIGFLYGKEAILEAMPPFFGGGEMIAEVYLDHFTCAELPHKFEAGTPAIGEAIALGAAVEYLMGLGMDNIHAYEEELTAYLFKKLGEIEGLRIYGPPPSLTQGRASLAAFNVEGIHASDLATLLDHEGIAIRSGHHCTQPLHRLFDASGSARASLYFYNTREEIDSFIVALQETIDFFANCF
>1453429_CAthalassa@SUF
MNATVKNLVNQPYKYGFVTDIESDTIPCGLNEEVVRLISAKKDEPDFMLDFRLKAFKQWQKMVEPSWAHVTYPKIDYQNIIYYAAPKQKKKLNNLDEVDPALIETFNKLGISLSEQKRLSNVAVDVIFDSVSIVTTFKEKLSESGVIFCSISEALKLYPELVKKYLGSVIPITDNFFSALNSAVFSDGSFAFIPKGVKCPMELSTYFRINNGSSGQFERTLIVAEEGASVSYLEGCTAPMFDTNQLHAAVVELVALDNASIKYSTVQNWYAGDEKGKGGIYNFVTKRGLCKGVNSKISWTQVETGSAITWKYPSCVLLGDNSIGEFYSIALTNNKQQADTGTKMIHIGENTRSTIISKGISAGNSKNSYRGLVKMNPKAKGARNYSQCDSMLIGDNAEANTFPYIQANNNTTKVEHEASTSKIGEDQLFYFAQRGIPEEDAVSIIVSGFCKDVLNELPMEFASEADKLLSLKLEGSVGMDNVILSVKNLSANINGTPILKGVNLEIKAGEIHAIMGRNGSGKSTFSKVIAGHPDYEVTGGEIIYKGQNILEKEPNERALEGIFLAFQYPLEIPGVSNLDFLRVAYNIRRKHLGLEEIDTFDFEDLVEQKLDIVKMNPAFLDRSLNEGFSGGEKKRNEILQMALLEPTLAILDEIDSGLDIDALRIVADGVNQLAHANNAFLLITHYQRLLTYIEPHHIHVMYDGKIVISGGKELALELEETGYDFIEEKLLKGMKNSVYLDNLLSQIDSFQSLKQDSLQKIKELSFPTSKEEEWRFMNLAELYKYQFKIAKATKIESIKDLVVSEANSNCIVFVDGQYDRALSDIALSSDDIFIGTLQDVKNEIYTLLNSDQNKKDIFSRLNTIGLVDPAIIIVNENITIKDPIQLLFIATKQKNSLLIQPRTLVVAEKGSDLSIVEYYSTVEVPYFTNSVTEIFLKDNSRVIHSRIQLESNISFHISKSNITQNQDSFYVLNQFDLGSKVSRNNIEIFQNGARTESYLNGLSLLGNDQISCTKTSINLNYPNGIIDQLHKYVIDDKAHGIFDGKIIVSKLAQITKAKQLNRNLLLSKNSHINTKPELQIIADNVKCSHGATITQLEANELFYLQSRGLSELEARHLLVDAFMREILMKIPHKSLEQKLIKYIASDI------MTLIQNIRNEFPVLNQTIQGKSLIYLDSAATSQKPTVVLDALRHYYEKDNANVHRGSHSLSIRATESYEASRDKLAKFINSNDREEIIFTRNATESINLVAYSWGLNNLKPGDEILTSVMEHHSNLIPWQIIAKQTGANIKYIQLTENEDLDLDHFKSILSKKTKLVSIVHVSNMLGCMNPVEEITRLSHSVGAKVLIDACQSVPHTPIDVQNIDCDWLVASGHKMCGPSGIGFLYGKREILESMPPFLGGGEMIDKVFLDHFTYGELPHKFEAGTPAIAEAIALGRAVDYLTEIGMDTIHSYEEQLSSYLFQRLEEIPDLRIYGGTKIKNTGRAALASFNVNGIHGSDLSTLLDNEGIAIRSGDHCTQPLHRLLQISGSARASLYFYNTLEEVDEFIVALKETINFFTKII
>1666911_Ppriestleyi@SUF
MVSSVQSVVSQPYKYGFVTDIESDALPRGLSEDVVRAISAKKNEPEFMLDFRLKAYQRWLQLEEPAWPNVKYPPIDYNDIVYYSAPKQAEKLDSLDEVDPALLETFDKLGISLNEQKRLANVAVDVIFDSVSIATTFKADLAKHGIIFCSISEAIQEHPELVEKYMGSVIPVGDNYFTALNSAVFTDGSFVYIPKGVKCPMDLSTYFRINNGDSGQFERTLIVAEEASSVTYLEGCTAPMYDSNQLHAAVVELVALDNAEIKYSTVQNWYAGDENGKGGIYNFVTKRGLCKGVNSKISWTQVETGSAITWKYPSCVLVGDNSVGEFYSVALTNHYQQADTGTKMVHVGKNTRSTIISKGISAGNSKNSYRGLVQVNPKADGARNYSQCDSMLLGDTSNANTFPYIQVQNSTAQVEHEASTSKIGEDQLFYFAQRGISPEDAVSMIISGFCRDVFNELPLEFAAEADKLLSLKLENSVGNAKTILSVRNLHASVEGTEILKGLNFEVKAGEIHAIMGLNGSGKSTFSKVLAGHPDYTVTAGEVIFQGQDLLALEPHERANSGVFLAFQYPLEIPGVSNRDFLRVAYNAHRKARDEEEIDVFDFDDLIEERSEIVKMDVSFLDRSVNEGFSGGEKKRNEILQMALLQPDLAILDETDSGLDIDALKTVSSGVNQLSTPDNATVLITHYQRLLNYIVPDYVHVMAQGRIVKTGGKELALELESRGYDWIVPEEAVVMSADTYLKHLLTQGLGLKHLREKAIAQVNARSFPAGRDEEWRFTDLSDMLKLPFERAHAESISDLTSVDLASAGSTRLTTINGHYVSALSDDSAQSEGVVIAPLSQLSQIVTDKLAQVQGSGEVFTALNTAGFSDVMVIWLKADQKVEQPIHIVRTSVGE---SISHLRTLVIAEPHSSCTLVESFIGNSQPRCNNSVTEIVLAEGAQINHIRLQDEGLQTFHIAKTAVSQAANSRYSCTAIDLGGQLSRHHLEVYQAGPQTDTHLYGLSALQGKQLADTHSLLALTYPHSTATQVQKNVVDDRAHAVFNGKVYVSQAAQFTDAAQLNRNLMLSSKARIDTKPELDIVADNVKCAHGATVSQLQADEVFYLQSRGISAEQAQRLLLYGFAMEIVEKISVEPLRQVLGDRITHWAMTPTKPVLLADIVRGDFPILHQQVNGQPLVYLDNAATSQKPQVVIDAMVNYYAANNANVHRGVHALSARATDAYEGARDKVAAFVNAASRDEIIFTRNASEAINLVAYAWGLSTLQQGDEIVLSVMEHHSNLVSWQLIAQRTGAVLKYVPLTDTQEFDLAAFNQLVTDKTKLVAVSHVSNVLGCINPVQQIVETAHQYGAHVLIDACQSVPHMRVDVQALGCDWLVASGHKMCGPTGAGFLYGKLDVLQAMPPFLGGGEMIQDVFLDHSTYAELPHKFEAGTPAIAEAITLGAAVDYLSQIGMDRIADYEHQLTAYLYEQLSQVPQVTLYGPKPNADSGRAAIATFTVEGIHAQDLSTFLDQSGVAIRSGHHCTQPLHTVLGVSSTARASLYFYNTPSEIDAFIKALKETIDFFNSVY
>1080068_Lsp@SUF
MSTSVKSLVNQPYKYGFVTEIESDTIPRGLSEDVVRLISAKKNEPEFMLEFRLKAYRQWLKMEEPNWAAVGYPPIDYQSIVYYSAPKQAKKLNSLEDVDPTLLETFEKLGIPLSEQKRLSNVAVDAIFDSVSVATTFREKLAKEGVIFCSISEAMREYPDLIQKYLGSVVPVADNYFAALNSAVFSDGSFVYIPKGVRCPMELSTYFRINNGDSGQFERTLIIAEEGSHVSYLEGCTAPMFDTNQLHAAVVELVALDNAEIKYSTVQNWYAGDENGKGGIYNFVTKRGLCQGVNSKISWTQVETGSAITWKYPSCVLVGDNSVGEFYSVALTNNMQQADTGTKMVHVGKNTRSTIISKGISAGKSKNSYRGLVKIGPKADGARNYSQCDSMLIGDTAGANTFPYIQVQNNTARVEHEASTSKIGEDSCFLLAA----------------------------------------AWHLGGSEVILSVKDLRAEVDSTEILKGVDLEIRAGEIHAIMGLNGSGKSTFSKVIAGHPDYEVTGGEVIYLGQNLLEMEPEARSRSGIFLAFQYPLEIPGVSNLDFLRVAYNAKRKHQGLEELDAFDFDELVREKLDVVKMDASFLSRSVNEGFSGGEKKRNEILQMALLEPKLAILDETDSGLDIDALKVVADGVNQLANAENAMLVITHYQRLLNYIVPDYVHVMANGRIIRTGTKELALELEERGYEWVLEDSTVKMTVQEFLQHLRQLVAALEPLRDRALSQLQGRVFPTSRDEEWRFNDLSALLNLKLAVAEAETMDDLEAFFMPETASRRLVFINGAYSENLSALGDVPSGVTVSSLAGLTERLQPYLAQQPNAEELFTTLNTAGLSDVAVVFVPKNVEAAEPIRLLFVSTAADTPTFSQPRVLVLAEANSSITLLEDYLALSGSYFVNPVTEVWVGENASVNHTRLQRDSRAAVHIGKTAVSLERSARYTCNAVSLGASLSRHHLEVHPTGEQAEVTLNGLTVATGDQESDLHSAIALSRPHCVTRQLQKNIAGDRAHVIFNGKVFVPQAAQLTDAGQLNRNLLLSSKARIDTKPQLEIVADNVKCTHGATVSQLEADEVFYLQSRGIDATSAQSLLIYAFAYEILEKIPIASLRESLASSSLLRPMTLAQERTLATKVRADFPILHQDIHGKPLVYFDNAATSQKPLAVLNALEDYYKRYNSNVHRGVHTLSGLATDAYEGARDKVQRFVNAAQREEIIYTRNASEAINLVAYAWGMNTLQPGDEIILTVMEHHSNLIPWQLVAQKTGAVLKFVRLTKTEEFDFEHYQSLLSDKTKLVSVVHVSNTLGCINPVTEIAAAAHKVGAKVLIDACQSVPHMPIDVQAMDCDWLVASGHKMCAPTGIGFLYGKKEVLRAMPPFLGGGEMIADVFLDHATYADIPHKFEAGTPAIAEAIALGAAVDYLSGIGMDKIHAYEADLTAYLFQRLAELPEVRTYGPKPDVQEGRAALAAFTTGAVHPHDLSTILDQAGIAIRAGTTAPQ-------TRCTAK------------------------------
>268115_Lantarctica@SUF
MTASVQTLVSQPYKYGFTTDIEADVIPRGLSEDVVRTISAKKNEPAFMLEFRLKAYRKWLTMKEPAWPNVSYPPIDYQNIVYYSAPKTQAKLGSLDEVDPTMLETFEKLGIPLSEQKRLANVAVDAIFDSVSIATTFKEKLGESGVIFCSISEALQEHPELVEKYLGTVIPIGDNYFAALNSAVFSDGSFVYIPKDTQCPMDLSTYFRINNGDSGQFERTLIVAEAGSSVTYLEGCTAPMYDSNQLHAAIVELVAMDDASINYSTVQNWYAGDENGKGGIYNFVTKRGLCAGKNSKISWTQVETGSAITWKYPSCLLVGDNSVGEFYSVALTNHHQQADTGTKMVHVGKNTRSTIISKGISAAKSKNSYRGLVKIGPKATGARNYSQCDSMLIGDTSSANTFPYIQVQNSTAQVEHEASTSKIGEDQLFYFAQRGISPEDAVSMIISGFCRDVFNKLPMEFAAEADKLLALKLENTVGNSKILLSVRDLRATVDGTEILKGLNLEVRSGEIHAIMGLNGSGKSTFSKVLAGHPDYEITAGEIHFKGQDILELEPHERATSGIFLAFQYPLEIPGVSNRDFLRVAFNAHRKARGEEEIDVFDFDDLIEEKLDVVKMDASFLDRSVNEGFSGGEKKRNEILQMALLEPVLSILDETDSGLDIDALKTVAGGVNQLSNADNAVVLITHYQRLLDYIIPDYVHVMADGRIITTGDKALAKELEARGYEWVMAEHRAEMANSAYLKGLVQINLGLGEVRSRAASFLNEQTFPSTRQEDWRFTDLSPMLAIDFATAEEALVTDIAELRLAETAGAQIVVVNGRVSTELSRLENLPEGAKVGSLRAH-TQLVDRLAQASGSHEVFTALNTAGFQDAVVIWLPRNLTIETPIQIIYVSQTGENPCIVQPRCLVVAESGSAVTLIEDFWGSSETHFTNAVTELWLDANAQVTHSRIQREGAGTFHIGKTVVTQARDSQYVGTAVDFGARLARHNWEIYQTGEQTTTKLYGLAAIAASQQADTHSLVALSHPHGTVEQEHKAIVDGRAHSVFNGRMAVAQKAQSTSARQLNRNLLLSDKARVDTKPQLEIVADNVKCAHGATVSQLQADEIFYLQSRGISAPQAQRLLIYGFAMEILETIEAETLRSRLAETITQWTMTVAQALTLAAKVRADFPILHQEVNGHPLVYLDNAATSQKPQAVIDALSHYYQSDNANVHRGVHNLSARATDAYEGARDKVAAFVHATSRNQIVFTRNASEAINLVAYAWGMNTLKAGDEIILSVMEHHSNLVPWQLVAQRTGAVLKFVGLTADQAFDLDQYKELISDKTRLVAVNHVSNTLGCVNPVAEIIEIAHAHGAKVLIDGCQSAPHMALDLPAMGCDWFVASGHKMCAPTGIGFLYGKLEMLEAMPPFMGGGEMIADVFLDHSTYAELPHKFEAGTPAIAEAIALGAAVDYLSGLGMDNIAAYEHELTAYLYQQMQTIPEVTLYGPAPEADSGHAALATFTVEGVHAQDLSTLIDQSGIAIRSGNHCTQPLHRILGADSTARASLYFYNTKAEIDSFIVALKDTIDFFKGVF
>1752063_Fsp@SUF
MSATVKTLVNQPYKYGFVTNIEADTIPRGLNEDIIRMISAKKNEPEFMLEFRLRAYRQWQKMTEPTWPNVKYPPIDYQNIIYYSAPKQQAKKKSLEEVDPTLLETFEKLGIPLSEQKRLANVAVDAIFDSVSVATTFKEKLAKEGVIFCSISEALQEHPELVKKYLGSVVPIADNYFAALNSAVFSDGSFVYIPKGVKCPMELSTYFRINNGETGQFERTLIVAEEDSYVSYLEGCTAPMYDSNQLHAAVVELVALDNAEIKYSTVQNWYAGDEKGRGGIYNFVTKRGLCQGVNSKISWTQVETGSAITWKYPSCVLVGDNSVGEFYSVALTNNMQQADTGTKMIHIGKNTRSTIISKGISAGNSSNSYRGLVKINPKAEKARNYSQCDSMLIGDNAHANTFPYIQVQNNTAKVEHEASTSKIGEDQLFYFAQRGISTEDALKMMISGFCKDVFNNLPMEFAVEADKLLSLKLEGSVGNSEVVLSVRDLTAEVDGTPILKGVNLEVRLGEIHAIMGPNGSGKSTFSKVLAGHPAYAVTGGEVIFQGQNLLEMEPEERARSGIFLAFQYPLEIPGVSNLDFLRVAYNSKRKAQGLEEIDAFDFDDLVEEKLEVVKMDSAFLNRSVNEGFSGGEKKRNEILQMALLEPKLAILDETDSGLDIDALKIVANGVNQLASPENATIMITHYQRLLNYIVPDYVHVMAQGRIIKSGGKELALELESRGYDWLLDEFAAEMTIQAYLTELLNREGWLQQVRDRAANWVRHSVLPTTRDEEWRFTDLSALRQVKFNVE---TLRSLQPDILPEAANSRLVFVNGIYVPELSVVAGLPKGVVVSNLDAAQLGVQKYLAQAEGALDVFTALNTAGINDVAVVWVPKNVVVETPIYLVFIAA-GDEPFVSQPRCLVVAESGSQVSLVEEYRNRKEVYLSNAVTEIWLEDNAQVNHTRVEWDSREAFHVGKTAVTQGRYSRYTCNAISLGGRVSRHNLEILQTGEQTETNLNGLTMIGGNQLADTHSAIALNYPYGTSRQLHKTIVGDRAHAVFNGKVFVPKLAQLTDAAQLNRNLLLSSKARVDTKPQLEITADNVKCAHGATVSQLEDDEIFYLQSRGIDEESARSLLVHAFAAEIINQVPVPSLREKLTQTVNRF-MTFTQERTLADKVRLDFPILHQEVNGKPLVYFDNAATSQKPLFVLDTLRDYYEQYNANVHRGVHTLSAKATEAYEAARDKVTAFVNAASRQEIVFTRNATEAINLVAYSWGMNNLQPGDEIILSVMEHHSNIVPWQFVAAKTGAVLKFVELTPEETLDLEHFQKLLSDKTKLVSVVHVSNTLGCINPVAEICTLAHKYGAKVLIDACQSVPHMPVDVQQIGCDWLVASGHKMCAPTGIGILYGKLELLQAMPPFLGGGEMIAEVFLDHSTYADLPHKFEAGTPAIGEAIALGAAVDYLTKIGMDKIHTYEAELTAYLFQQLEKIPQIRIYGPKPNTQEGRAALAAFTAAEVHANDLSTLLDTEGIAIRSGHHCTQPLHRYLKIPATARASLSFYNTREEIDVFIKALKETIDFFGGLF
>2024880_Ssp@SUF
------------------------------------------------------------------------------------APKTKEKKRSLDEVDPALLDTFSRLGIPLSEQKRLSNVAVDAVFDSVSIATTFKDKLAEHGVVFCSIAEAVKEHPELVEKYLGTVVTSNDNFFAALNASVFSDGTFVYIPKGVECPMELSSYFRINSGDAGQFERTLIVAEEGASVSYLEGCTAPMFDTNQLHAAVVELIALDDASIKYSTVQNWYPGDENGVGGIYNFVTKRGQCRGARSCISWTQVETGSAITWKYPSCVLLGEDSVGEFYSVALTHHRQQADTGTKMIHIGPHTRSTIVSKGISAGSSSNSYRGLVQIGPSAKGARNYSQCDSMLIGDQASANTFPYIHCQQMHAAIEHEASTCRISEDQLFYLQSRGIAFEEAVSMMVSGFCQDVYNQLPMEFAAEADKLLALRLEGSVGDSELLLDIVDLHASVEDSEILKGVNLQVRSGEIHAIMGRNGSGKSTLSKVLAGHPAYKVTSGSVVYRGIDLLELEPEERARIGVFLSFQYPVEIPGVNNLEFLRVATNARRVECGHEEMDHFEFEDLVRERIKVVQMDPAFLERSINEGFSGGEKKRNEILQMALLEPIVAILDETDSGLDIDALRIVASGVNQLANPQNSTLLITHYQRLLELIIPDYIHVMAAGRILKTGGRELAVELEKTGYDWVDRELALQMAAF---------SSLLEPVQHRGREALERLGFPTRKQEPWRFTNLSRLKTVQDLPVVDA----HESPDLPEAPTARLVLGSAENPL---EGVDLPEGVRPLSLDQLKYALGSTLDRCGCAKDWPVELNHASSREVLALRISGKV---PPLELVIAAS---GQGLLSTRVLLLLDEKAELELLQVFRADS-GAAHSHLCEVVLGQEARLRHGVLSLGDGSGSLLATLAAQQEPRSHYELTSVFKGWSFGRIEPRVVQLDGQAMTTLKGLAVTADEQQLAVHSSMRFDGPEGELDQLQKSLAAGKSHAIFNGSIQVPRAAQRTNAAQLSRNLLLSPKARVDTKPELEIIADDVRCAHGATVSQLQEDELFYLRSRGITETEATALLLRGYCQEVIDQLPVQADRWRPLEQVHQELMTAHGSLTLPERFRSDFPILEQSSEGRPLIYLDHAATSQKPRQVLDALLHYYASDNANVHRGAHQLSARATEDFEAARSSTARFISAASPREIVFTRNASEAINLVARSWGDANLREGDEVLLSVMEHHSNLVPWQLLAQRTGCLLRYAGINESGELDLDDFHSKLTDRTRLISLVHISNVLGCCNPLEQVISSGHAAGSLVLVDACQSLAHKSIDVSTLDADFLVGSSHKLCGPTGMGFLWAREALLEAMPPFLGGGEMIEDVFLDHSTWATLPHKFEAGTPAIGEAVGMGAAISYLQEVGLDAIQAWEAELTRHLFVRLHAIDGVRVLGPTPEQQPDRGALATFLVDGVHANDIAELIDASGICIRSGHHCCQPLHRHFGVTASARASLSFITTMEEIDRFSEELASTVSFLRANS
>1920663_Asacrum@SUF
MSATVKNLVNQPYKYGFVTDIEADTIPRGLNEDVIRLISAKKNEPEFMLEFRLKAYKQWQKMTEPTWPHVTYPTIDYQNIIYYSAPKQKKKLKNLDEVDPTLLETFEKLGISLSEQKRLSNVAVDAIFDSVSVATTFKEKLAESGVIFCPISEALQEHPELIKKYLGSVVPVNDNFFSALNAAVFTDGSFVFIPKGVKCPMELSTYFRINNGDTGQFERTLIVAEEGASVSYLEGCTAPMYDSNQLHAAVVELVALDNADIKYSTVQNWYAGDENGKGGIYNFVTKRGLCKGVNSKISWTQVETGSAITWKYPSCVLVGDNSVGEFYSIALTNHKQQADTGTKMIHIGKNTKSTIISKGISAGNSKNSYRGLVKIGPKATGARNYSQCDSMLIGDNAEANTFPYIQVDNNTSKVEHEASTSKIGEDQLFYFAQRGISEEDAVSMLVSGFCKDVLSELPMEFASEADKLLSLKLEGTVGMSNVILSVKNLTANVEGTPILKGLNLEIKAGEVHAIMGRNGSGKSTLSKVLTGHPDYEVTGGEVLYKGENILDKEPHERALDGIFLAFQYPLEIPGVSNLDFLRVAYNARQKHLGLEEIDTFDFEDLVGEKLEIVKMNPSFLERSLNEGFSGGEKKRNEILQMALLEPSLAILDEIDSGLDIDALRIVANGVNQLATPDNALLVITHYQRLLDYIEPHYVHVMHAGQIVKTGGKELALELEATGYDFIEEKLLAKMNNPTYLDNLLQQADYLQTLRKNAVSEVQELSFPSKRDEEWRFTDISQLYELEFTAAKPATVQIADIFILPETQKSCLVFVNGQYVSQLSNVSALPTDIYIGNLSNLKSKVVKFLGKQEGERDAFTALNTAGIRDVAVILVNPNIIVETPIELLFIAVGSDSPSLIQPRTLVVAEKGSSLSLVEYYGRLEQPYFTNSVTEICLEDNAQINHSRIQRELADSFHIGKTAITQNQDSRYTCNEVNLGAKLSRHTLQIWQNGKQTETNLNGLTMIDGEQISDTHSAVLLNHTHGTAHQLHKCIIDGNGHGIFNGKIFVPKPAQVTNATQLNRNLLLSPKARINTKPELQITADNVKCSHGATISQLEADELFYLQSRGLNETDSRHLLIDAFAAEILEKIPLTSLRQRLTQCVVCRTMTAIKEKTIAVKVRKDFPILHQKIHGKPLIYLDSAATSQKPVAVLDALRNYYEQDNSNVHRGAHTLSVRATEAYEGARDKIAKLINAASRQEIIFTRNATEAINLVAYSWGLNNLKPGDEIITSVMEHHSNIVPWQIIAKKTGAVIKYVQLTADETFDLEHFKSLLSDKTKLVTIVHISNTLGCLNPVNEVIKLAHKSGIKVLIDACQSVPHTLIDVQAMGCDWLVASGHKMCGPSGIGFLYGKKAILEEMPPFLGGGEMINEVFFDGFTCGELPHKFEAGTPAIGEAIALGAAVDYLMGIGMDNIHAYEEELTAYLFKKLGEIPNLRIYGPKPTEDKGRAALAAFNIEGIHGSDLSTLLDHEGFAIRSGHHCTQPLHRLFNASGSCRVSLYFYNTREEIDAFIVALKDTIDFFTNMM
>39947_Osativa@SUF
ESETLQNLLKREYKYGFVSDFESFSIPKGLSEATVRRISELKAEPAWMLDFRLAAYRRFLTMVQPTWSDNVYEPVDLQSICYYSAPKTKPKLNSLDEVDPELLNTFDRLGIPLSEQKRLANVAVDAVIDSTSIATTHREELMKKGVIFCSISEAIREYPDLVKRYLGSVVPPADNYYAALNSAVFSDGSFCYVPKDTVCPMEISTYFRINDKETGQFERTLIVADERSTVSYLEGCTAPAYDSNQLHAAVVELVCEEQAEIKYSTVQNWYSGDEEGKGGIYNFVTKRGRCKGRGSKISWTQVETGSAITWKYPSVELLGDDTVGEFYSVALTKDYQQADTGTKMIHKGKNSRSRIISKGISAGKSRNCYRGLVQINSGAENAYNSSQCDSLLIGDNAAANTYPTIQVGCISSRVEHEASTSKIGEDQLFYFQQRGIDHEKAVAAMIGGFCRAVFENLPYEFAHEMDALMNLKLEGSVGAGRPLLEARDLVACVKEQEILSGVNLTIREGEIHALMGQNGSGKSTLMKVLAGHPEYEVTGGTVLFKGENLIDMEPEERSLAGLFMSFQAPVEIPGVNNYDFLLMALNARREKKGLPALEPLQVYPIIEEKVNALNMNAEILNRAVNEGFSGGERKRNEILQLSVLGADLALLDEIDSGLDVDALEYVAKAVNGILTPNSSLMMITHYQRLLDLIKPSYVHIMEKGKIVKTGDRALANYIDESGYKAIATA----MSSPDLVLRIAEQSPLLDPLRSASALSLLSTRWPTRRNEAYRFTDISYLRSLPISLSSRDAV-----APPASPYASHVHFSDGVLTS--------SSGAHVSALADLRDRAAAALAAGFADKDLFFDFNAVGAKDVVVVHVPEGVSMDDPVHIMFSYSGD--MMMSNPRVLVVAEKGAEVTIIEEHFGQEGCYWANPVMEIIVEEDAKVVHSYVQQQSFAAAHTKWTVVQQNTSSNYEFVEVSIGARLNRHNLHVQQLGPETNTQLSTFHFSANKQIHDLHSKLILDHPRGRSQQIHRLIASGTGNGIFDGNIKVNRYAQQTDAGQETKCLLLSSKALVNVKPNLQIIADDVKCTHGAAISEHDPNAIYFLQARGIDAKTAADALNFAFGAHVINQIPFKPIEKKTLAHFKALLSTAESAASLGDLTRVDFPILDQEFDGSKLVYFDNGATSQKPSCVMKTLDEYYRFYNSNVHRGIHVLSAKATDAYESARTKVANFVNAANSREIVFTRNATEAINLVAYSWGMSNLKQGDEIVLTIAEHHSAIVPWQFVSQKTGATLKYVGLTKEGVPDIEQLKGLLSNKTKIVVVHHVSNVLGSMLPIEDIVTWSNRIGAKVLVDACQSVPHMPVDVQRLGADFLVASSHKMCGPTGVGFLHGKFDLLSSMEPFLGGGEMIADVFQDKSTYAEPPSRFEAGTPAIGEAIGLGTAIDYLSQIGMQKIHEYENELATYLYESLIAVPNVRIYGPAPCQTVHRAPLCSFNVENVHPTDIAEILDLQGVAIRSGHHCAQILHRTLGINASARASLHFYNTKEEVDVFVDALKDTIDFLTSEH
>755178_Caponinum@SUF
MSATVKNLVNQPYKYGFITDIESDTIAKGLNEDVIRLISAKKNEPEFMLEFRLKAYRQWLQMNEPKWAHVGYPAIDYQNIIYYCAPKQQKKLNSLDEVDPTLLETFEKLGIPLSEQKRLSNVAVDAIFDSVSIATTFKEKLAEVGVIFCSISEALHEHPELVQKYLGTVVPTADNYFAALNSAVFSDGSFVFIPKGVKCPMELSTYFRINNGETGQFERTLIVAEEGASVSYLEGCTAPMYDSNQLHAAVVELVALDNAEIKYSTVQNWFAGDENGKGGIYNFVTKRGLCKGVNSKISWTQVETGSAITWKYPSCVLVGDNSVGEFYSIALTNNMQQADTGTKMVHIGKNTRSTIISKGISAGKSKNSYRGLVKMGNKATGARNYSQCDSMLIGDNAEANTFPYIQVDNNTAKLEHEASTSKIGEDQLFYFAQRGISEEDAISMLVSGFCKDVLNELPMEFAAEADKLLSLKLEGSVGMNQPILTVRNLTASVDDTPILKGVNLEIKAGEIHAIMGRNGSGKSTFSKVLTGHPEYEVTGGEIIYQGENLLEKEPEERALAGIFLAFQYPLEIPGVSNLDFLRVAYNARRKHLGLEELDAFDFEDLVEEKLEVVKMNPSFLQRSLNEGFSGGEKKRNEILQMALLEPTLGILDEIDSGLDIDALRIVSEGVNQLRKPDNAFLLITHYQRLLDYITPDFVHVMYEGKIVMSGDKNLALELEAKGYDFLDKEQLTNMMILGYLGCLLQIQTIVQEIRRKAANKVVKLNLPTTKDESWRFTDLSELYKQDLVYAQPQDLQTLQEFILKEASNSRLVFVNGYYQANLSDTSGLSEQIYVGNLTNLQEKIAQYLAKNEPENEVFTALNSTSLNDAFVVWVKANQEIKTPIHLLHLSVKEKTGSWHQPRILVVAEANSVLEFIEYYGATSQYYFTNAVTEIHLLDNAQVNHNRIQRESGDGFHIAQTMVNQAKNSRYTINEISLGGKLYRHNLQVNQEGEQTETYLHGLTMLQGKQLGDTHSEVNLNHPYGTVNQLHKYILDDAGHGVFNGRVYVPKLAQLTNAAQLNRNLLLSPKARINTKPELQITADNVKCAHGATVSQLEADEIFYLRSRGLNEYDARHLLIDAFAAEIIDNIPFASLRQRLTQCVTCRTMTLTYKKTIADEVRQDFPILHQKIHDKPLIYFDNAATSQKPRAVIEALRHYYEYDNANVHRGAHTLSARATDAYEGARDKIAKFINAKSRNEIVYTRNASEAINLVAYSWGLAHLKAGDEIILSVMEHHSNIVPWQIIAQKTEAILKFVELTPSQEFDFNHYQSLLSEKTKLVSLVHVSNTLGCINPVTEIITSAREKGAKVLIDACQSLPHLPIDVQGMDCDWLVGSGHKMCATTGIGFLYGKEELLEAMPPFLGGGEMIADVFLDHFTCGELPHKFEAGTPAIGEAIAFGTAIDYLSNIGMENIHQYEEELTAYLFQQLNEIPNLTIYGNQPTTEKGRAALAAFNVKDIHGSDLSTLLDHEGIAIRSGHHCTQPLHRYLNISGSARASLYFYNTFAEIDAFIVALKETIDFFTQMN
>2162190_Psp@SUF
SRNAVGELVSQPYKYGFVTEIETEKIAKGLNEDVIRLISSKKQEPEFLLNFRLRAFRKWLQMKEPNWAELGYPSIDYQDIVYYAAPKQNQKKSSLDEVDPKLLETFDKLGIPLGEQKRLANVAVDAVFDSVSIATTYKEKLAEDGVVFCSISEAVSEYPELIEKYLGTVVPPGDNFFAALNSAVFSDGSFVYIPKGVECPMELSSYFRINSGDTGQFERTLIIAEEYSSVSYLEGCTAPMFDTNTLHAAVVELVALDEASIKYSTVQNWYSGDEKGVGGIYNFVTKRGLCKGINSKISWSQVETGSAITWKYPSCILQGEGSVGEFYSVALTNHFQKADTGTKMVHVAPNTRSTIVSKGISAGKSSNSYRGLVQMGPKASGARNYSQCDSMLIGDLAAANTYPYIRSQQPAASIEHEASTCRISEDQLFYLQSRGIGFEEAVSMMVSGFCREVFNQLPMEFAAEADKLLSLKLEGSVGDSEIILEIKNLQARVEDQSILQGVNLTIRSGEIHALMGRNGSGKSTLAKILAGHPSYTVTGGTVLYCGKDLLDLDPEERSRIGLFLGFQYPIEIPGVNNLEFLRVATNARRQGLNKEELDVFEFEEVVREKLKIVQMDSSFLDRSVNEGFSGGEKKRNEILQMALLEPTVSILDETDSGLDIDALRIVSSGVNQLSNPKTATLLITHYQRLLNEIKPDFVHVMSAGRIIKTGDKELALDLEKTGYDWIDKDAQPKMRLN--SKNWL--SGTLSEVQLRGREFLFSNDLPPKNNESWRLADYEKLNRFLDLPVSNDSFDSESRNLWPEVASGRVVLGPAGECN---SEVSLPVGFRRLTNPEIEQMLGKTLDSCSCKDSWSVSLNHALTSELLAFSVSGRNL--PPMELISHAK---TNELCPTRVLIVLEENAELELLQVVLGSD-FSAHSHLVEIHIGQEANLTHGLIGIGNNNSGFMANLAIEQELRSNYLFTSFIQGMAFGRVEPRLVQRDGQANTTIRGLQIAKGSEQLATHSSICFKGPNGTLDQLQKAIANDSSHSIFNGTIDVPRVAQGTNAEQLSRNLLLSSRARIDAKPELKIVADDVRCAHGATVSQLQQEEVFYLRSRGITSNQAAKLLLDGYCQEILEKLPSNAKNW-----IISDEMS---IQNLAELTRGDFPLLDNKSSQHKLIYFDHAATSQKPKDVINALTNYYSHYNANVHRGAHQLSARATESFEGAREITANFVKANSSREIIFTRNASESINLVARSWGEENIREGDEILLTIMEHHSNIVPWQILAKKTGCKLRFAELTVDGELDIEDFLSKLSHRTKLVSLVHISNSLGCCNPIQEVVSIARKFDTLILLDACQSLAHRAIDVASLDVDFLVGSSHKLCGPTGIGFLWSREELLDQMPPFLGGGEMIQEVFLDQSSWSNLPHKFEAGTPAIAEAIGMGVAIKYLENLGFEKIQDWEKTLTTHLFDSLESVEGIKIYGPSINRQPNRGSLASFTIDGVHVNDLAELLDTRGICIRSGHHCCQPLHRYYGIPGTARASLSFTSTIEEINYFKDELISIVDFLKAQI
>167539_Pmarinus@SUF
KNKTVSQVLEKSYEYGFLTDVESEKIPKGINESIIRLISEKKSEPDFLLEFRLKAFRKWEKMEEPKWADLNYPPINYQDLVYYSAPKDIEKKTSLDDVDPEILATFDKLGIPLNEQKRLTNVAVDAVFDSVSIATTFKEKLAEDGVIFCSISEAIQKYPELVDKYLGTIVPMSDNFFAALNSAIFSDGSFVYIPKGVNCPMELSSYFRINSGDTGQFERTLIIAEEKSSVSYLEGCTAPMFDTNTLHAAVVELIALDDASIKYSTVQNWYAGDKNGIGGIYNFVTKRGRCKGKRSKISWSQVETGSSITWKYPSCILEGDGAVGEFYSVALTNNKQIADTGTKMIHIGKNTKSTIISKGISAGKSKNSYRGLVHMGSKAFGAKNYSQCDSLLIGDQASANTYPYIHSKQMNSSIEHEASTSKISEDQLFYLKSRGINSEEAVSMMVSGFCQDVFNKLPMEFASEADSLLGLKLEGTIGPKRILLEVKNLHAGIDGNSILKGVNLTIYEGEIHAIMGRNGSGKSTLAKIIAGHSSYEISEGEILLESESITSLEPEERSNKGLFLGFQYPVEVAGVKNIDFLRAAVNARRKELKESELDTFEFDEIVNNTLGIVQMNKDFLERGVNQGFSGGEKKRNEILQMALLKPIVSILDETDSGLDIDALRIISNGINKIHSKNKATILITHYQRLLNEIKPDYVHVMKDGKIIKTGTKELAIALEKSGYEGLEQVET--MDPK-IYCEWI--KGVLANNQKEGRKFLQEYGIPKKSNEKWRLTDLTRMNEFFTLPVNQKKN-KISVEVNNKANKKQISLD-TDSPI---ECQSLPNYIEQISENELKKYFSKFSFKQNRDDIFLKKFNEAINSQLIALKIKKDSN--ASLEIILPKS---KNGLSPYRVMLIVEKGAKLDILEILNSED-FCAHSNLIEIYIENQAIVNHGCIAIGKQYSKLLSHISIIQEKESVYSFCSMLEDWYFSRIEQHIFQLDGNASTNIKGLQITSNSENIETHSIVKFGGPNGSLEQIHKAIAANESHSIFNGLIDVPQVAQQTKASQISKNLLLSSNAKIDTSPKLNIIADDVQCNHGATISQLEKEELFYLQSRGIDQNLANSLIINGFCNEILNGMPLEITKWSSLSKYL-----MKSKKNLAEITRKDFELFSLGSENNDLIYLDHAATSQKPKFVIERMVHYYKYENANVHRGAHQLSAKATQAFEDAREITSQFVQAKSNREIVFTRNATEAINLVAYSWGDSQLKEGDEILITLMEHHSNLVPWQLLAKRKGCKLRYIGITKTGELDLNDLKNKVNEKTKLVCLLHVSNTLGTCNPIKKISEIAHSAGALILIDACQSLAHKKINVEALDIDFLAGSSHKLCGPTGCGFLWAKEEILEIMPPFLAGGEMIQDVSLQKSNWSDLPHKFEAGTPAIGEAIGMGAAISYLQSIGLENIGLYEKELTQYLFKNLETIEGIRILGPTPEQQPNRAPLATFYIENIHSNDIAELLDSKNICIRSGHHCCQPIHEYYGISSTARASLSFTSTKKEIDFFTQELMSSINFIKEHS
>46234_Asp@SUF
MSASVTTLVNQPYKYGFVTDIEADTIPRGLSEDVVRLISAKKNEPEFMLEYRLRAYHQWLKMTEPTWSHVQYPPINYQDIIYYSAPKQKKKLNSLDEVDPTLLETFAKLGIPLNEQKRLSNVAVDAIFDSVSVATTYKEKLAKDGVIFCSFSEALQEHPELIKKYLGSVVPIADNYFAALNAAVFSDGSFVYIPKGLKCPMELSTYFRINTGDTGQFERTLIVAEAGSYVSYLEGCTAPMYDSNQLHAAVVELVALDNAEIKYSTVQNWYAGDVNGKGGIYNFVTKRGLCQGVNSKISWTQVETGSAITWKYPSCVLIGDNSVGEFYSVALTNNMQQADTGSKMIHVGKNTRSTIISKGISAGKSSNSYRGLVKINPTAKGARNYSQCDSMLIGDNAQANTFPYIQVQNNTGKVEHEASTSKIGEDQLFFFAQRGISSEDAISMMISGFCKDVFNQLPMEFAVEADKLLSLKLEGSVGNSDLILSVKDLTADVDGTPILKGLNLQVRAGEVHAIMGPNGSGKSTFSKVLAGHPAYTVTGGEVVFQGQNLLEMEAAERARGGVFLAFQYPLEIPGVSNLDFLRVAYNSRRKSQGLEEVDAFDFDDLVEEKLEIVKMNSSFLNRSVNEGFSGGEKKRNEILQMAILEPKLAILDETDSGLDIDALKIVANGVNQLTNAENATIMITHYQRLLDYIVPDFVHVMAQGQIIRSGGKELALELESRGYDWVLEE-ALGMSIPPFLTGLLNQDDCLKQLRDGAAKWVRHSVIPNTREEEWRFTDLSSLKQVDFKLG---MFTSLGSDILPEVSQ-RLVFVNGVYSPDLSNTENLPAGLIVGNLNVL-EIVGEYLAQAEGAKEVFTALNTAALNDVAVVWVGKNVVLETPIHLLFISVSGESATISQPRVLVVAESNSQVTLIEEYIASSGVYFTNSVTEIWVNENAQVSHNRIAREGAAAFHVGKTAVTQARYSRYSCNAVTVGGKISRHNLEILQTGEQTETTLNGLTVIADNQVADTHSALSLNHPHGVSKQLHKCIIGDRAHGVFNGKIFVPKLAQLTNASQLNRNLLLSSKSRIDTKPQLEITADNVKCAHGATVSQLEDDQIFYLESRGIDENNARKLLVNGFAMEVINFIPVASLRESLLKTVTSLTMVITSTKSLADKVRSDFPILHQEVHGKPLVYLDNAATSQKPLFVLNAWRDYYEQYNSNVHRGAHFLSGKATDAYEGARDKIAKFINAKSRQEIVYTRNATEAINLVAYSWGMNNLQPGDEIILSVMEHHSNIVPWQFVAQKTGAILKFVELTTEETFDLEQFKNLISEKTKLVSILHISNTLGCINPAKEIAEIAHKYGAKFLLDACQSVPHTPIDVQELDCDWLVASGHKMCAPTGIGFLYGKLELLEAMPPFFGGGEMIAEVFLDHSTYAELPHKFEAGTPAIGEAIALGAAIDYLTNIGMDKIHAYEAELTAYLFAQLGQIPQIRIHGPKPNAEEGRAALAAFTAEGVHANDLATLLDQEGVAIRSGHHCTQPLHRHLGLAGTARASLSFYNTREEIDVFIKALKETLDFFAGVF
>2054282_Csp@SUF
MSATVKTLVNQPYKYGFITDIESDSIPKGLSEEVVRLISAKKNEPEFMLEFRLKAYRQWLKMTEPQWAHVGYPKIDYQNIIYYSAPKQGKKLKSLDDVDPTLLDTFEKLGIPLSEQKRLSNVAVDAIFDSVSIGTTFKEKLAEDGVIFCSISEALQDHPDLVQKYLGTVVPTADNFFAALNSAVFSDGSFVFIPKGVKCPMELSTYFRINNGDTGQFERTLIVAEKGASVSYLEGCTAPMYDSNQLHAAVVELVALDNADIKYSTVQNWFAGDEKGKGGIYNFVTKRGLCKGVNSKISWTQVETGSAITWKYPSCVLVGDNSVGEFYSIALTNNMQQADTGTKMVHIGKNTRSTIISKGISAGNSKNSYRGLVKMGNKAKGARNYSQCDSMLIGDNAEANTFPYIQVDNNTARLEHEASTSKIGEDQLFYFAQRGISEEDAISMLVSGFCKDVLNELPMEFAAEADKLLSLKLEGTVGMTETILSVRNLSASVDGTPILKGVNLEIKAGEVHAIMGRNGSGKSTLSKVLTGHPEYEVTGGEILYKGENLLDKEPDERALAGIFLAFQYPLEIPGVSNLDFLRVAYNARCKFLGLEEIDAFDFEDLIEEKLGIVKMDSAFLSRSLNEGFSGGEKKRNEILQMALLEPTLGILDEIDSGLDIDALRIVSEGVNQLQKPDNAFLLITHYQRLLDYIKPDFIHVMSQGKIVLSGDKSLAIELEERGYDFLEDEQLVEMSDSAYLGGLLQVGSFIEQVRQKSANEIVKSNIPTSKDEAWRFTDLTALQKVDFHRPTKQSLFVLDGFKLQEASNSRLVFVNGFYDENLSDVSGLPDGVYVGNLADLKEKVGHFLTKNQPENEVFSALNTAGINDAFVVWIDKNIECHTPIHLLHIVAKEDLPILVQPRILIVGEVNSRCEIIEYYGATSKPYFTNAVTEIHLQENASLNHCRIQRESGDGFHIGLSAIAQHRNSSYTINEISLGGKLYRHNLDILQKGEQTHTNLHGLSMVQGKQIADTHSHVSLNYPYGTVNQLHKYILDDSGHGIFNGRVNVPKLAQETNATQLNRNLLLSPKARINTKPELQITADNVKCAHGATVSQLEADEIFYLRSRGLNENDARHLLLDAFAAEIIDKIPYKSLIQRLTQCVACRTMTVTQVSAIDPNIKKDFPILDQEINGHPLIYFDNAATSQKPTAVINALRNYYELNNANVHRGAHSLSGRATDDYEGARDKVAKFINARSRNEIVYTRNASEAINVVAYTWGLTNLKEGDEIILSVMEHHSNIVPWQIIAQKTGAKIRFVELTDTEEFNLQQYKTFLNEKTKLVSIVHVSNTLGCINPVEEIIDLAHKQGAKVLIDACQSLPHLPIDVQAMDCDWLVGSGHKMCATTGIGFLYGKEELLLEMPPFLGGGEMIGEVYLDHFTCGELPHKFEAGTPAIGEAIALGAAVDYLTNIGMDKIHAYEEELTAYLFERLNKIPNLKIYGNQPTPEKGRACLAAFNVQGIHASDLATLLDNEGVAIRSGHHCTQPLHRYLEISGSARASLYFYNTFEEIDVFIKALQETIDFFTQMM
>55529_Gtheta@SUF
SKRSLRELVSQPYKYGFHTDIENEEFPKGLDEDIIKEISKLKCEPSYMLDFRLKSYILWKKMSLPEWACLTYLNINYQDIVYYSAPKNSTKLDSLEDVDKKILETFDKLGIPLNEQKKLANVAVDAIFDSVSVGTTFKQELSNVGVLFCPLSEATNKYSTLVEKYLGSVVPIGDNYFAALNSAVFSEGSFCYIPPNVKCPLELSTYFRINNENSGQFERTLIIADFNSYVSYLEGCTAPMYDKNQLHAAVVELIALENAEIRYSTVQNWYSGDTNGKGGIYNFVTKRGLCAGKSSKISWTQVETGSAITWKYPSCILVGEDSVGEFYSVALTNNYQQADTGTKMIHVGRGSKSRIISKGISAGYSKNTYRGQVKININALGSINNSQCDSMLIGPYSQANTYPYIQVSNAMSRVEHEASTSKIEEEQLFYFLQRGISVEQAISLLISGFCRDVFVKLPMEFAVEADKLLSVKLEGTVGMKKKILEVTNLHAAVNEIKIVKGLNLVVNAGEIHAIMGKNGSGKSTFAKIIAGHPDYTITNGDITYQHTSILELTPEDRAKRGIFLSFQYPIEIPGVTNADFLRLACNARRIYQGLPEMEPLEFFEYINSKLPLVDLKPSFLTRDVNEGFSGGEKKRNEILQMSILDTKLAVLDETDSGLDIDALRTVANGIKSLANDGNAIILITHYQRLLDYIKPDFVHVMQEGKIIKTGSASLALDLEKYGYDWLKNELK--MFINKWLESFIKTDMHLSNWKKIGLKLIKNYTFPSKNDEVWRFTDLKKLYNLNFNKHPSEDI-----LEFCDKINIKIIFENGKLVYFDKTLS--NKMIEIKKFTELKKKVLELSNECGISGGFFSILNITSINDIYILKFNEDFTIETNINLISIGASNENEIGFSKRLLVLLENKSEVKFNLINTSTKDIYFENSCINFYLKENSNLVLQNINNSVGSSNIMNTIHVDLNKGSFFTFNSISFGGDFERINIGVDMNGPESQCKLNGVFINHQNKIADIHSRISHNFPNCKSSQFQKNILNNFSHAIFAGKIQIQFGAENSEAEQLCRTLMLSPKSRIDSIPILEINNENVKCSHGATVSDIDDEQMFYLISRGIEKKIAQLILIKGFINESLIPLPLY-LKNSIEKKIFSLL----------------------------------------------------------------------------------------------------------------------------------------------------------------------------------------------------------------------------------------------------------------------------------------------------------------------------------------------------------------------------------------------------------------------------------
>2055792_Mbacterium@SUF
SSTTAQTLVNQPYKYGFVTDIESDTIPRGLSEDVVRLISSKKNEPEFLLQFRLKAYRKWLTMTEPTWPHVNYPAIDYQNIIYYSAPKQKPKLNSLDEVDPTLLETFEKLGIPLSEQRRLGNVAVDVVFDSVSIATTFREKLAKDGVIFCSITEAVKDYPELIEKYLGTVVPVGDNFFAALNSAVFTDGSFVYIPKGVKCPMELSTYFRINNEDSGQFERTLIIAEENSSVSYLEGCTAPMFDTNQLHAAVVELVTMDNADIKYSTVQNWYAGDVNGKGGIYNFVTKRGLCQGVNSKISWTQVETGSAITWKYPSCVLVGDNSVGEFYSVALTNNKQQADTGTKMIHVGKNTRSTIISKGISAGNSSNSYRGLVKMGPNSKGSRNYSQCDSMLIGDNAQANTFPYIQVQNNTAKVEHEASTSKIGEEQLFFFAQRGISAENAISMMISGFCKDVFNQLPMEFAAEADKLLSLKLEGSVGNSQVVLSVRNLTANVEDTQILKGLNLEIKAGEIHAIMGPNGSGKSTLSKILAGHPAYTITGGEVTFLGQNLLELAPEERSLAGVFLAFQYPLEIPGVSNVDFLRVAYNAHRKHRGLEELDAFDFQDLIEQKLDIVKMNAAFLERSVNEGFSGGEKKRNEILQMALLEPKLAILDETDSGLDIDALKIVAGGVNQLSNAENCMLVITHYQRLLNYIIPDFIHVMESGRIIATGPKELALELEERGYDWVVEEEAAGMNTQMFLAGLVNQAYGLDHLRDIAAQYVLSSHFPTVKDEEWRFTDLSPLLQIPLNLPQS-NLIKLSDITMPVKDKARLVFVNGFYAPDLSTVNNLPIDFYVGNISNAQPRISDVLNKHRQQTEVFTALNIASLVDSAVVFVPANMSFDLPIHLLFLTAPGASPTMCQPHCLVIAEAGSNVTLIEDYATIGVAAFTNAVTDVVVGENAAVNHVRLQREAGNVVHIGTSAIAQSRNSHYTCHAISLGGKISRHNLEVFQRGEATETTLNGLTVAFGEQLSDTHSLISFNHPHGTSRQLHKCIVGNKARAVFNGRVFVPKAAQLTDAGQLSRNLLLSPRARVDTKPQLEIVADNVKCSHGATVSQLEDDELFYLQSRGLDLERSRYLLIDAFAAEILDKLPIVGVAKMLSTCMAIQEMTLIQEKTLASKVRGDFPILNEKVNGKPLVYLDNAATSQKPLAVINAWRDYYEKYNANVHRGAHTLSAQATDAYEGARDQVAAFINAASRQEIVYTRNATEAINLVAYSWGLKNLQAGDEIILSVMEHHSNLVPWQMIAQKTGAVLKFVELTETQEFDLEQFKTLISDQTKLVSIVHVSNTLGCINPVKEICEIAHTYGAKVLIDACQSVPHMVIDVQAMDCDWLVASGHKMCAPTGIGFLYGKLDLLREMPPFFGGGEMIADVFLEHSTYADLPHKFEAGTPAIGEAIALGAAVDYLTNIGMDQIHACEAELTAYLFQKLRQIPEIKIYGPQPDSNEGRAALAAFTAGEIHPQDLSTMLDQEGVAIRSGHHCTQPLHRYLNVSSTARASLYFYNTREEIDVFVKALKETIDFFGAIM
>448386_Gchorda@SUF
-------------------------------------------------------------------------------------------------------------------------------------------------------------------------------------------------------------------------------------------------------------------------------------------------------------------------------------------------------------------------------------------------------------------------------------------------------------------------------------------------------------------------------------------------------------------------------------------------------------------------------------------------------------------------------------------------------------------------------------------------------------MSSFTWLESILASDHPLQKLREAADKCVNDLDIPGRKTESWRFTQLRSVYASRYVAAMSA--KQFSVHYVPDTAGIVLVFVDGMFSKDLSLLNWTEAGGFFGSVTDY-SRLTTMFTEQELGGGLFPTVGHAISADAAVLHIPAGFSVSRPVAILNLHSGGPQATACAPRLAIIAEERSKVVLLESHASLDSYGLILSGSTIFVDQKASVSHYLINDCGNDTHFIGNVHAAVLKNGAYEVRPISLGGSLGRFTIGVDLKEEEAHSLVHGAIVGFGDQVHDLHSRICHDAQSSTSNQLQKNIATDRSRAVFNGKIIVTTNGDQTDADQLCRSLLLSDRAGVDAMPVLEIETDDVKCTHGATVADLEDDEVFYCQSRGLTLEQAQFLIVTGFAKEVLGDCPFPTVLEQVSKRVDFIAMTVARPRTIADP--SLFPILSEIVNDKPLVYLDSAATSQKPRQVIDAILSYYAATNSNVHRGAHSLASRATDAFEHTRDLIANLINANSRDEVVYTRNATEAINLVANTWALHNLQKGDTIIVSVMEHHANLVPWQMIASRTGAKVVAVPLTPQQTYDIHAYKRLMEQHVRLVACSHVSNVLGCINPVRQIVEEARKHQALVLLDACQSVPHMPVDVQQLDVDFLVASAHKMCGPTGVGFLYGKQHILEDMPPFLGGGEMIHDVFIDSSTYAKPPHKFEAGTPAIGEVVGFAAAIEYLQSIGMDKIHHFETEMAQYLYNRLTAFQEVEVYGPPPP----RAALCAFNVKGVHSGDLAVMLDLEGVAVRSGHHCAQPLHRELGINSSARASLYIYNSPDEVDKFIDALKESVDLLGGTL
>1173263_Ssp@SUF
MTATVQALVNQPYKYGFVTPIESDTIPRGLSEEVVRMISAKKNEPEFMLEFRLRAYRQWLKMTEPKWANVDFPKINYQDIVYYSAPKQSKKKLSLDEVDPELLDTFEKLGIPISEQKRLSNVAVDAIFDSVSIATTFRKDLAKVGVIFCSISEALHDYPELVKKYMGSVVPIADNYYAALNSAVFTDGSFCYIPKGVRCPMDLSTYFRINNGDSGQFERTLIVAEEGSYVSYLEGCTAPAFDTNQLHAAVVELVAMDNAEIKYSTVQNWYAGDKEGKGGIYNFVTKRGLCQGVNSKISWTQVETGSSITWKYPSCVLVGDNSVGEFYSVALTNNKQQADTGTKMVHIGKNTRSKIISKGISAGKSQNSYRGLVKVSPKAVGARNYSQCDSMLIGSDSQANTFPYIEVQNSTAKVEHEASTSKIGEEQLFYFAQRGIAPEDAVSMIISGFCKDVFNALPMEFAVEADKLLALKLEGSVGNSEVILSVKNLTAEVEGVEILKGVNLEVKSGEVHAIMGPNGSGKSTFSKVLAGHPDYTVTGGEVTFLGKNLLELPPEERSRAGVFLAFQYPLEIPGVTNADFLRLAYNTLQKQKGLPELDLLDFDDFVQDKLKVVEMNPSFLRRSVNEGFSGGEKKRNEILQMAILEPKLAVLDETDSGLDIDALRIVSNGVNQLASADNCTVLITHYQRLLDYIVPDFIHVMESGKIAMTGGKELALELESRGYDWITEEVEA-----LFAQDLLSQPAWLRTLRSEASDRLNYLKFPTPKDEEWRNNDFSELRDIGFALVNAVDKNILDAHILPESAESLITFIDGRFSIEFSALEGLPTGVFIGSLNNFTASLSPHLGKYADAEDFFVALNTASIDDVAVVYIPKNLNFIPTVQLLFASH---QNTISQPRCLVIVESGGSLNLVETHIGQDSLHFCNSVTEIYVGANARINHTKVQTESDQAIWISNCAIVQQRSSAYIKNSIVLGAKKSRTNLHIQQLGEHTETSLNGLTLIGGEQIADTHSQIAHNFPNGTSQQLHKCIADERSHCIFNGKILVSQAAQLTNSKQLSRNLLLSPKARIDTKPQLEIFADNVKCAHGATISQIDADELFYLQSRCIDLESAKKLLTYAFAAEVITQIPVDSLRESLSQLVLAKTMILLNSETLANQTRPDFPILDQDINGHPLIYFDNAASSQKPLQVLNAWRNYYEHDHSNVHRGAHTLSRRATEGYEAARDKVAKFINARSAQEIIYTRNATEAINLVAYSWGMANLKAGDEVILSAMEHHSNIVPWQIVAQKTGAVLKFVQLTKSEEFDLDHYKSLLSDRTKLVSIVHISNTLGCINPIAEVITLAHHYGAKVLIDACQSVPHMPINVQEIDCDWLVASGHKMCAPTGIGFLYGKSEILNQMPPFLGGGEMIAEVYLDHSTYADLPHKFEAGTPAIGEAIALGAAVDYLTAIGMERIHRYEQELISYLIPQLQDIPELKIYGNL----NHRAGLASFSATYIHAHDIAQLLDQEGIAIRSGHHCTQPLHRYLGITGTARASLYFYNTKAEIDAFIFSLKEAISFFLSID
>2162204_Psp@SUF
NANTVDQIVSKPYKYGFTTDIETEKIDKGINEDIVRLISLKKKEPEFLLNFRLRAYSQWLKMKEPDWAELKYPKIDYQDIIYYAAPKQNQKKASLEEVDPKLLETFDKLGIPLSEQKRIANVAVDAVFDSVSIATTYKEKLAESGVIFCSISEAVSLYPELIKRYLGSVVPITDNFFAALNSAVFSDGSFVFIPKGVKCPMDLSSYFRINSGDTGQFERTLIIAEERASVSYLEGCTAPMFDTNTLHAAVVELIALDDATIKYSTVQNWYSGNEKGVGGIYNFVTKRGECRGKRSKISWSQVETGSAITWKYPSCILKGNGSVGEFYSIALTNNFQKADTGTKMIHVGSNSRSKIVSKGISAGNSNNSYRGLVQIGPQAENARNYSQCDSMLIGDKASANTYPYIKSNQPNSNIEHEASTCRISEDQLFYLQSRGIDFEEAVSMLVSGFCSDVFNELPLEFASEADKLLALKLEGSVGDSTTLLEIKDLVASVEDQQILNGVNLKIKAGEIHAIMGRNGCGKSTLSKVIAGHPAYKVISGNVLFKNQNLLELEAEERARIGIFLGFQYPIEIPGVSNLEFLRVATNSRRKEIGETELDTFEFEDLVRAKLDLVQMKPTFLERSVNEGFSGGEKKRNEILQMALLNPSVAILDETDSGLDIDALRIVASGVKKLSTKSTATILITHYQRLLNEITPDYVHIMSDGKIMQTGGPELAIELEKEGYDWLNKYEEIKMTNDLIVQKWL--KGILKNIQESGKQCVPKIGFPTHKEEDWKLTNLKRLSNILELNINTNKEHQIDINNLPNPGKDRILLKDNGNPQ---DKIKFPKGIEPLTDSEIEKSIGQTLEECQCHKTWPIAINNSSINQILAFKVNENNL--PGIEIIIPAN---SKDFNSKRILIHLEDNAELNLLEVILGSE-SSAQSHIIEIVMGKNSKLNHGLISLGNKKSNLLSHIATQQKENSEYSFTFIQEGWNLSRLEPRVVQTSGNAKTNLKGLQICNNNDQIATHSFVKFNGPNGELDQLQKAIANDQSHSIFNGVIEVPQIAQQTKAAQLSRNLILSKRAQIDTKPQLEIIADDVRCSHGATISQLQEEEIFYLRSRGINNESANALLLKGFCQEILKNLPCNSTYWTAFNDLIKGSMQ-NDKVDLAEFTRKDFPIFSQNATGKNLIYLDHAATSQKPIQVIEAIQDYYKHKNSNVHRGAHQLSAIATAEFENAREITSKFIKAKSSAEIVFTRNATEAINLVAQSWARKNLNEGDQILLTIMEHHSNIVPWQIIAQEKKVKINFANITPNGELDLEDFKSKLNDRTRLISLVHISNTIGCCNPIKKIAKLAHANGSLVLLDACQSLAHQPIDVTSMNIDFLAGSSHKLCGPTGIGFLWAREEILEEMPPFLGGGEMINEVFLEYSNWAELPHKFEAGTPAIGEAIGLGKALVYLNKIGLEKIHEYEKNLTRILFNHLKEIDRLKVLGPEPEKQSNRGSLATFIVEDIHSNDLAELLDSDNICI---------------------------------------------------
>2107694_Ahegewaldii@SUF
MSATVKNIVNQPYKYGFITDIESETVPRGLTEDTVRLISAKKNEPEFMLEFRLKAYRQWQKMTEPTWPNVNYPAIDYQNIIYYSAPKQKKKLNSLDQVDPTLLETFEKLGIPLSEQKRLGNVAVDAIFDSVSIATTFKEKLAKDGVIFCSISEALQEHPELVQKYLGSVVPAGDNYFAALNAAVFSDGSFVFIPKGVTCPMELSTYFRINNGETGQFERTLIIAEEGASVSYLEGCTAPMYDSNQLHAAVVELVALDNADIKYSTVQNWYAGDANGKGGIYNFVTKRGLCKGVNSKISWTQVETGSAITWKYPSCVLVGDNSVGEFYSIALTNNKQQADTGTKMIHIGKNTRSTIISKGISAGNSQNSYRGLVKMGPKATGARNYSQCDSMLIGDNAGANTFPYIQVDNNTAKVEHEASTSKIGEDQLFYFAQRGISEEDAISMLVSGFCKDVLSKLPMEFAAEADKLLSLKLEGTVGMSEVILSVRNLTANVDGTPILKGVNLEIKAGEVHAIMGRNGSGKSTFSKVISGHPDYEVTGGEIIYKGENLLDKEPDERAKSGIFLAFQYPLEIPGVSNLDFLRVAYNARRKYLGLEELDTFDFEEIVEEKLEVVQMNPAFLGRSLNEGFSGGEKKRNEILQMALLEPTLGILDEIDSGLDIDALKIVANGVNQLATPDNAFLVITHYQRLLNYITPDFVHVMYDGRIVTSGGKELAHELENKGYDFLDEQALVEMTSIEYLQKLVEQAEWLNDLRKDAVTEIQNLKLPHRKDEEWQFIDLSELRQTNFQTAQNVELEALNPFILPEAGASRLVFVNGFYAANLSDASTLPDGVFVGNLSELKEKIVKYLGQQKG--DVFTTLNTTDLSDAAVVWVNPDIVVETPIHLLFLTIISKTPAISQPRILVVAERGAKLQLVEYYGAVALPYLTNVVSEIYIEENAEINHTRIQRESGDGFQIARSAIAQSRDSRYTCNDINFGGKLSRHQLDIYQNGEQTETNLYGLTLIGREQTSDTHSAIYLNHPYGTTNQLHKCIVDNSAHAVFNGKVFVPKAAQMTNAAQLNRNLVLSPKARVNTKPELQITADNVKCSHGATVSQLEADELFYLRSRGLTEDNARHLLLDAFAAEILDKIPLKSLRQRLSQCVACRTMTIIQEKNIADKVRSDFPILNQKIHDKPLIYLDNAATSQKPEAVLKALQQYYEYDNANVHRGAHTLSVRATEGYEAARNKVAKLINAASRQEIIYTRNATEAINIVAYSWGLTNLKAGDEIILTVMEHHSNLVPWRIIAERTGAIIKYVGLTETETFDLEQYKTLLSERTKLVAVVHISNTLGCINPVEEIVTLAHQVGAKVLIDACQSVPHFPINVQQIDCDWLVASGHKMCAPTGIGFLYGKKEILDAMPPFFGGGEMIADVYLDHFTSNELPHKFEAGTPAIGEAIALGAAVDYLMGLGMDNIHAYEEELTAYLFKKLADVPKLRIYGPKPTTEKGRAALASFNVENIHASDLSTLLDHEGIAIRSGHHCTQPLHRLLEASGSARASLYFYNTREDIDRFIVALQDTIDFFGSMM
>2107693_Csp@SUF
MTATVKTLVNQPYKYGFITDIESDTIPRGLSEDVVRLISAKKEEPEFMLEFRLKAYRQWLKMTEPTWPNVKYPTIDYQNIIYYSAPKQKAKLNSLDEVDPTLLETFEKLGISLSEQKRLSNVAVDAIFDSVSVATTFKDKLAKDGVIFCSISEALKEHPELVKKYLGSVVPAADNYFAALNGAVFSDGSFVYIPKNTKCPMELSTYFRINSGDTGQFERTLIVAEEGSSVSYLEGCTAPMYDTNQLHAAVVELVALDNAEIKYSTVQNWYAGDANGKGGIYNFVTKRGLCQGVNSKISWTQVETGSAITWKYPSCVLVGDNSVGEFYSVALTNHKQQADTGTKMIHVGKNTRSTIISKGISAGNSSNSYRGLVKINPKAEGARNYSQCDSMLIGDNASANTFPYIQVQNPAAKVEHEASTSKIGEDQLFYFSQRGISSEDAISMMISGFCKDVFNQLPMEFAVEADRLLSLKLEGSVGNSDVLLSVKNLTAQVDGNSILKGVNLEVKAGEIHAIMGPNGSGKSTFSKVIAGHPAYDVTAGEVTFQGEKLLEMEAEERARAGVFLAFQYPLEIPGVSNLDFLRVAYNSRRKQQGLEELDSFDFDELVQEKLDIVKMNPAFLSRSVNEGFSGGEKKRNEILQMAILEPTVAILDETDSGLDIDALKIVANGVNQLASADNATILITHYQRLLNYIVPDYVHVMAEGRIIKSGGKELALELESRGYEWVLQA-VTEMQLLAYLSELLKQILLLQELRDRTSSLIHLATLPTTRDEEWRFTDLSALRQVKFTNVETL--ANIESLILPEAANSRLVFVNGVYAPQFSAIANLPDGITVSNLAGLRSRIKNYLAQQQGATEVFTALNTSAISDVAIVWVGKNVVVNAPIHLLFVSTSE-QPTISQPRCLLVAESGSNVTVIEEYKNAATVYFTNSVTEIWVEENAEVSHTRVEQESLEAFHIGKTAVSQARSSRYTCYAVSLGGKLSRHNLEVFQAGEQTDTNLFGLTAISGNQVGDTHSAIALNYPHGTTNQLHKCIVSEKSHGVFNGKVFVPKPAQLTNAAQLNRNLLLSSRARIDTKPQLEITADNVKCSHGATVSQLEDDAIFYLQSRGINASDARNLLVNAFAAEIINQLPLSSLRESLTNAVKSFSMTITKEKTLADLVRADFPILHQQVNEHPLVYLDNAATSQKPIQVLNALRDYYKQYNSNVHRGVHTLSAKATDAYEGSRDKIAAFINAASRQEIVFTRNATEAINLVAYSWGTSNLKTGDEIILSVMEHHSNLIPWQLLAQKTGAVLKFVELNETEEFNLEQFKTLISDKTKLVSVVHVSNTLGCINPVQEIIAIAHKYGAKVLLDACQSVPHMPIDVQKLDCDWLVASGHKMCAPTGIGFLYGKLKLLRSMPPFLGGGEMIADVYLNHATYADLPHKFEAGTPAIAEAIALGAAVDYLTNIGMDKIYTYEAELTGYLFEQLAQIPEIRTYGPLPKVAFGRAALAAFTAGDVHPHDLSTMLDQAGVAIRAGHHCTQPLHRYLKAQSTARASLSFYNTRAEIDVFITALKEAVEFFGSIF
>317619_Phollandica@SUF
MSPTVQTLVNQPYKYGFVTDIETDKIPKGLSEDVVRLISAKKGEPDFMLEFRLKAYRQWLKMAEPDWAAVGYPTIDYQDIIYYSAPKQKPKLNSLDEVDPALLETFEKLGIPLSEQKRLGNVAVDAVFDSVSIATTFRAQLAEHGVIFCSISEAVAEYPDLIKRYLGSVVPVADNYFAALNSAVFSDGSFVYIPKGVACPMELSTYFRINSGDSGQFERTLIVAEEGSQVSYLEGCTAPMFDTNQLHAAVVELVALDNADIKYSTVQNWYAGDENGKGGIYNFVTKRGLCKGVNSKISWTQVETGSAITWKYPSCILVGDNSVGEFYSVALTNHCQQADTGTKMIHVGKNTRSTIISKGISAGRSRNSYRGLVKVGPNAQGARNYSQCDSMLVGDRAQANTFPYIQVQNPSSKVEHEASTSKIGEDQLFYFQQRGISAEDAISMMISGFCKDVFNQLPMEFAVEADRLLSLKLEGSVGNAETIISVKDLTARVDDVPILKGVNLDIKAGEIHAIMGRNGSGKSTLSKVLAGHPAYEVTGGSVVFQGQDLLELAADIRAQKGIFLAFQYPLEIPGVTNLDFLRVSYNSRQKAKGLEELDVFDFDDLIQDKLDIVKMDPSFLTRSVNEGFSGGEKKRNEILQMALLEPTLAILDETDSGLDIDALRIVADGVNQLTNPTNAVLMITHYQRLLSYIQPDFIHVMHAGQIIRTGGKELALELEEKGYDWIDDLVLVEMVVQSYLAHLLALPPAIATAQAQAAARIPELAIPSSRHEDWRFTDLSALVQLQFQATPQVSFGQLAALTIAEARH-RLVFVDGHYSPSLSSVEDLPAGVTLGNIHQA-QRLAQVLGQQPGNEEVFTTLNTATFQDLAWIHLAEGVILDAPLHLIWMSTLDRQPVVSQTRALILADRGSSLHLVEDFVTLGGTYFTNGVTEMVLGDNAFVHHSRLQRDGTGAFHIGKTAVSQGRDSRYVGVAIHLGAQMSRHNLEVVHQGEQAETELFGLALVNQAQVMDTHSSIWYQHPHCSSNQLYKAIVNDRGRSVFNGRVDVPQAAQLTNARQLNRNLLLSPQARVDTKPQLEIVADNVKCTHGATVSQLEDEEIFYFQSRGIDPLSAQHLLLDGFAAEILQKLPLESLRQSLGRCVACRMMTQLQTPTLASQVRADFPILAQQIHGQPLVYLDNAATSQKPRSVLDALQDYYQTDNANVHRGAHTLSARATDAYEGAREKIARFINAPKPEQVIYTRNASEAINLVAYSWGMANLTAGDEVILTVMEHHSNLIPWQMVAQRTGAVLKFVGLTEREEFDLDQFKTLLTAKTKLVSLVHASNTLGCINPVAEVIALAHQQGVPVLVDACQSAPHLALDVQALDCDWLVASGHKMCGPTGIGFLYGKAALLRSMPPFLGGGEMIADVFLDHATYADIPHKFEAGTPAIAEAIALGAAVDYLTHLGMDRIHAYEAELTHYLFQRLAEVPTLRLYGPPPQADSGRAALAAFTAGDVHPHDLSTILDQAGVAIRAGHHCTQPLHRVIKAQSTARVSLYFYNTTAEIDVFIAALKEAVEFFGSIF
>2005460_Csp@SUF
MSANVKTLVNQPYKYGFVTDIETDAIPRGLSEDVIRLISAKKNEPEFMLEFRLKAYRQWLKMSEPNWPHVEYPPIDYQNIVYYSAPKKKSKLGSLDDVDPALLETFDKLGIPLSEQKRLSNVAVDAIFDSVSIGTTFKEKLAEDGVIFCSISEALQEHPELVQKYLGTVVPVADNYFAALNSAVFSDGSFVFIPKGVTCPMELSTYFRINDGDTGQFERTLIVAEEGASVSYLEGCTAPMFDTNQLHAAVVELVALDNADIKYSTVQNWFAGDEEGKGGIYNFVTKRGLCKGVNSKISWTQVETGSAITWKYPSCVLVGDNSVGEFYSIALTNNLQQADTGTKMIHVGKNTRSTIISKGISAGNSKGSYRGLVKIGSKADGARNYSQCDSMLIGDNAEANTFPYIQVDNNTAKLEHEASTAKIGEEQLFYFAQRGISEEDAVSMLVSGFCKDVLNELPMEFAAEADKLLSLKLEGTVGMSETILSISNLTANVDGTPILKGVNLEIKAGEVHAIMGRNGSGKSTLSKIIAGHPDYEITGGEIIYQGENILDLEPNERANRGIFLAFQYPLAIPGVSNLDFMRVAYNAKRKYQGLEEIDTFDFEDLIEQKLQVVQMKSSFLARSLNEGFSGGEKKRNEILQMALLDPTLTILDEIDSGLDIDALKIVADGVNQLKTPDKGYLVITHYQRLLDYIIPDFVHVMQSGKIITSGGKELALELENRGYEFLDDQATAEMAVQGFFADLLQLPQWLKEIRQQFITLSANLSLPTRQDEDWRFIDLSPLKQEKFVAGGANSVD----LSSTEIASCHLVFVNGLYSAELSDTSALPKGVYVGNLGNL--DAAKYLAKQHNQKAAFTALNTAGSLDVAVIWVAKDVKVESPIHLVFIADGDD-TIFIQPRTLVIAQTGADITLVEEYRG--GKYFTNAVTEIFVEANAKINHTRLQQESETSFHIATTAVSQARDSHYTINELNLGAKIFRHNPEILQQGEQTETNLNGLTVATGEQTADTHSIIALTKPYGTTDQLHKCIISDRAQTIFNGKVFVPKEAQLTDATQLNRNLLLSPKARVNTKPELQITADNVKCAHGATVSQLEAEEIFYLRSRGLSEADANQLLIDAFAAEIIDRIPVEFLRTKITQIIEKKIMTAIQEKTLGERVRDDFPILHQDVNGNPLIYFDSAASSQKPKAVLDALQHYYQQDNANVHRGAHTLSGRATDAYEGARDKVAQFINAACREEIVYTRNASEAINLVAYSWGLNNLQPADEIILSVMEHHSNIVPWQLIAQKTGAVIRYVELTQEEEFDFQQYKSLLSDKTKLVSIVHVSNTLGVINPVEEITKEAHQYGAKVLIDACQSVPHMPIDVQAIDCDWLVASGHKMCATTGIGFLYGKKDILLAMPPFMGGGEMIDEVFLDHSTYGDLPHKFEAGTPAIGEAIALGAAVDYLTKIGMDKIHAYEEELTAYLFKKLETIPDIRIYGKKPTPEQGRAALAAFNIEGIHASDLATLLDHEGIAIRSGHHCTQPLHRIFNASGSARASLYFYNTRAEIDAFIEALKSTIEFFQSMN
>2005462_Csp@SUF
MSATVKTLVNQPYKYGFVTDIETDTIPRGLSEDVIRLISAKKNEPEFMLEFRLRAYRQWLKMTEPTWPSVHYPPINYQDIIYYSAPKQAKKLNSLDEVDPTLLETFEKLGIPLSEQKRLANVAVDAIFDSVSIATTFKEKLAEDGVIFCSISEALQEHPELVKKYLGSVVPIADNYFAALNSAVFSDGSFVYIPKGVKCPMELSTYFRINSGDTGQFERTLIIAEDDSYVSYLEGCTAPMYDSNQLHAAVVELVALENAEIKYSTVQNWYAGDENGKGGIYNFVTKRGLCQGKNSKISWTQVETGSAITWKYPSCVLVGDNSVGEFYSVALTNNKQQADTGTKMIHIGKNTRSTIISKGISAGESSNSYRGLVKVGPNAEGARNYSQCDSMLIGDRAHANTFPYIQVQNNTGKVEHEASTSKIGEDQLFYFSQRGISAEDAVSMMISGFCKDVFNQLPMEFAVEADKLLSLKLEGSVGNSEIILSVRDLTAEVEGNQILKGVNLEVRAGEIHAIMGPNGSGKSTFSKVLAGHPAYEVTGGEVIFKGQNLLEMEPEERARSGVFLAFQYPLEIPGVTNLDFLRVAYNSKRKANGLEELEPFDFEDLVYERLDVVKMDPSFLNRSVNEGFSGGEKKRNEILQMALLEPTLAILDETDSGLDIDALKIVANGVNQLTRPDNAVVMITHYQRLLNYIIPDYVHVMARGKILTSGGKELALELESRGYDWILDQYAETMTTSVYLGQLLTTIDWLGEIQTQAANWVRHSTLPTTRDEEWRFTDLSGLQQVKFTAAEDVKL-VEAQIGTPETANSRLVFVNGRFAPQLSCVQNLPPGVLVTSLTNLTGKISACFAQAEGALEVFTALNTAGVKDGAVIYIPKNVIVDTPIHLVYIATGQ-PRTINLPRTLIIAETGAEMTLVEEFIPIDDTYFTNSVSEIWLADNASINHTRIQTEAATAFHIGKTAVTQSRYSRYTCNAINIGGQLSRHHLEILQTGEQTETYLNGLSIAKDKQVNDTHSAIALNYPYGVSKQIQKNIIADRAHAIFNGKILVPRPAQLTDASQLNRNLLLSTKARVDTKPQLEITADNVKCAHGATVSQLEDDEIFYLQSRGINQDGSRRLLINAFAAEVIQQIPVKSLSEKLLIQAKQL-------MTLAEQIRDDFPILHQEINGKPLIYLDSAATSQKPRFVLDTLRDYYERYNANVHRGAHTLSTKATDAYEAARDKVAAFINAKSRNEIVYTRNASEAINLVAYSWGMNNLKPGDEIILSVMEHHSNLVPWQFVAQKTGATLKYVGLTSEQTLDIQEFKNLLSTNTKLVAIVHVSNTLGCTNPVTEICQLAHQSGAKVLIDACQSVPHMPINVQEIDCDWLVASGHKMCAPTGIGFLYGKEEILTEMPPFLGGGEMIADVYLEHSTYAELPHKFEAGTPAIGEAIALGAAVDYLTKIGMDRIHAYEAELTSYLFQQLAKIPDIHLYGPLPDAKEGRAALASFNVGKIHASDLSALLDQEGVAIRSGHHCTQPLHRYIQASGSARASLSFYNTHREIDMFIHALKDTVDFFTSMM
>2762_Cparadoxa@SUF
-NSGLENLVNQPYKYGLPLIFEIETISKGLTEETIRLISEKKNEPQFMLEFRLQAYRKWLEMSEPEWAHLNYPKINYQDMVYYSAPKQKKKLQSLDEVDPTLLETFEKLGIPLTEQKRLANVAVDAIFDSVSVATTFKEELAKEGVIFCPISEAVQKYPDLIKKYLGSVVSTSDNYFSCLNAAVFSDGSFCYIPKNVRCPLELSTYFRINNGESGQFERTLIVADEGSYVSYLEGCTAPQFDTNQLHAAVVELVALDNAEIKYSTVQNWYAGDENGKGGIYNFVTKRGLCAGKNSKISWTQVETGSAITWKYPSCVLLGDNSIGEFYSVALTNRYQQADTGTKMIHIGKNTRSRIISKGISAGHSQNSYRGLVKIGPKAVGARNYSQCDSLLIGDNSQANTFPHLQIKNPTAKVEHEASTSKIGEEQIFYFLQRGINAEEAISLIISGFCREVFNNLPMEFALEADKLLGLKLEGSVG-------------------ILKGVNLTINSGEIHAIMGPNGSGKSTFSKILAGHPAYQVTGGEILFKNKNLLELEPEERARAGVFLAFQYPIEIAGVSNIDFLRLAYNNRRKEEGLTELDPLTFYSIVKEKLNVVKMDPHFLNRNVNEGFSGGEKKRNEILQMALLNPSLAILDETDSGLDIDALRIVAEGVNQLSNKENSIILITHYQRLLDYIVPDYIHVMQNGRILKTGGAELAKELEIKGYDWLNE---------------------------------------------------------------------------------------------------------------------------------------------------------------------------------------------------------------------------------------------------------------------------------------------------------------------------------------------------------------------------------------------------------------------------------------------------------------------------------------------------------------------------------------------------------------------------------------------------------------------------------------------------------------------------------------------------------------------------------------------------------------------------------------------------------------------------------------------------------------------
>111780_Scyanosphaera@SUF
MSSTVKNLVNQPYKYGFITEIEADTIPRGLNEDIIRLISAKKNEPEFMLQFRLKAYHQWLKMTEPTWAHVGYPPIDYQNIIYYSAPKQKKKLNSLDEVDPALLETFEKLGLPLSEQKRLSNVAVDAIFDSVSIATTFKEKLAEEGVIFCSISEALQEHPDLVQKYLGSVVPVADNYFAALNSAVFSDGSFVFIPKGVKCPMELSTYFRINNGETGQFERTLIVAEEGASVSYLEGCTAPMYDSNQLHAAVVELVALDDAEIKYSTVQNWFAGDENGKGGIYNFVTKRGLCKGVNSKISWTQVETGSAITWKYPSCVLVGDNSVGEFYSIALTNHKQQADTGTKMIHIGKNTRSTIISKGISAGESKGSYRGLVKIGPKADGARNYSQCDSMLIGDNAEANTFPYIQVDNNSARVEHEASTAKIGEEQLFYFAQRGISEEDAVSMLVSGFCKDVLNELPMEFAAEADKLLSLKLEGTVGMSETILSIHNLAASVDGTPILKGVNLEIKAGEVHAIMGRNGSGKSTLSKIIAGHPDYQVTGGEIIYKGENILEQEPNERALNGIFLAFQYPLEIPGVSNLDFLRVAYNAKRKHEGLEEIDTFDFEDLIEEKLAIVQMKSSFLERSLNEGFSGGEKKRNEILQMALLNPTLTILDEIDSGLDIDALKIVAEGVNQLKTPEKGYLVITHYQRLLNYIEPDFVHVMQNGQIVTSGGKELALELESRGYDFLDDKAVVEMSQSPFLLKILQQSTWLENLREQSASWVSRLKFPSKKDEEWRFTDLSSLLDLDFTAAKSGTVDTID--LIPEATESRIVFVNGLYAPELSNTSGLPKGIYVGNLTNLCKYFRPYLGTQAGAEEVFTSLNTASITDVAIIWAAPNTVVEQPIHLLFISVTEDSISFSQPRSWIVAEKNCSLNIIEEYTG--SSYLTNAVTEIWLGENAQINHTRFQTESETAYHIGKTAVSQARASRYTLTEFNFGGKISRHNPEISQQGEQTETYLNGLTVANGEQTADTHSIIALSKPHGTTNQLHKCLVSDRAHTIFNGKVFVPKAAQLTNAAQLNRNLLLSPKARVDTKPELRITADNVKCSHGATVSQLEAEEIFYLRSRGLTEDNARQLLINGFTAEIIERISLKSLSTKIATIVAKKTMTFTQAKTIADLVRSDFPILAQEIHEKPLIYFDNAATSQKPQAVLNALLNYYEKDNANVHRGAHSLSIRATEGYEGARNKVAKFINAAHREEIIYTRNASEAINLVAYSWGLSNLNRGDEIILSVMEHHSNIVPWQIIAQKTGAVIKYVQLTEIEEFDLEQYKSLLSNKTKLVAVVHVSNTLGCINPIENIIELAHQFGAKVLVDACQSVPHMAIDVQQINCDWLVASGHKMCGPTGIGFLYGKKEILTAMPPFLGGGEMISEVYFDHSTYGELPHKFEAGTPAIGEAIALGAAVDYLTAIGMEKIHAYEEELTTYLFKKLVEIPQLRIYGATSKLDKNRAALAAFNVQGIHASDLSTLLDHEGVAIRSGHHCTQPLHRLFDASGSARASLYFYNTRAEIDDFIIALKDTIDFFSGMM
>1671698_Hsp@SUF
MTAKVTTLVNQPYKYGFVTDIESDTIPRGLSEDIVRLISAKKNEPEFMLNFRLKAYQKWLQMKEPVWAQVDYPKIDYQNIIYYSAPKVQDKKKSLDEVDPTLLDTFEKLGIPLSEQKRLSNVAVDAVFDSVSVATTFKEKLAEEGVIFCSISEAVKEYPELVEKYLGSVVPVGDNFFAALNSAVFSDGSFVFIPKGVQCPMDLSTYFRINNGDSGQFERTLIVAEEGSSVTYLEGCTAPMFDTNQLHAAVVELVALDNADIKYSTVQNWFAGDENGKGGIYNFVTKRGLCKGVNSKISWTQVETGSAITWKYPSCVLVGDNSVGEFYSVALTNNKQQADTGTKMVHIGKNTRSTIISKGISAGNSANSYRGLVKMGSGAKGARNYSQCDSMLIGDRAQANTFPYIQVDNNTAKVEHEASTSKIGEDQLFYFTQRGISAEDAVSMIISGFCKDVFNELPMEFAAEADKLLSLKLEGTVGNSEVILSVKNLTANVEGKEILKGLNLEIKAGEIHAIMGPNGSGKSTFSKVLAGHPAYEVTGGEVTFLGKNLLEMEPEERSLNGVFLAFQYPLEIPGVSNLDFLRVAYNTKRKYQGLEELDAFDFDDLVQDKLGIVKMKPEFLDRSVNEGFSGGEKKRNEILQMALLDPKLAILDETDSGLDIDALRIVANGVNELANESNSMLVITHYQRLLNYIVPDFVHVTEGGRIIKTGTKELALELEEKGYDDVIEEAKVGM-MQSYLDKLLEEAAWLQQVRDRAATWVRELAFPTKQDEEWRFTDLSAMMKLGFQAPAPVELLSIAPFILPEAIDSRLVFVNGVFAPNLSSLTDIENEIFVGNLGQLQERIGNYLAQQPGSQEVFTSLNTAGLTDAAVVWLPKNQVVEKPIHLLFIATETEIPILTQRRCLVVAESNSSAKIVEHCVTAEHPYLTNTVTEIWVEENAEINHTRVQRDAGAAFHIGKTAIAQAKNSRYSCNAIHLGAKLSRHNLEVTQMGEGTETNLYGLSFIGNAQEADTHSSIILNHPHGVTDQLYKSIVDNKAHSVFNGKVYVSQTAQLTNAAQLNRNLLLSSGGRVDTKPELEIIADDVKCSHGATVSQLDDDEVFYLQSRGLSQEASRNLLIDAFAAEIINKLPLPSLQHILKQCVACKVMTIIQDRTLADKVRADFPILNQEINGKPLVYLDNAATSQKPLAVINAWQEYYLKYNSNVHRGIHTLSGKATDAYEGARDKVAAFVNAASRNEIVYTRNASEAINLVAYSWGLNNLKPGDEIIVSVMEHHSNFVPWQMVAQKTGAVLKFVELTETEEFNLEQYKTLVSEKTKLVAVAHVSNVLGCTNPVKEICSIAHQNGAKVLIDACQSLPHCVVDVQAIGCDWLVGSGHKMCAPTGIGFLYGKLELLNEMPPFLGGGEMISEVFFDHSTYAELPHKFEAGTPAIGEAIALGAAVDYLTNIGMEKIHTYEAELTTYLFDKLNQIPEVTIYGPQPNTNENRAALASFTVENIHPNDLSTMLDEAGVAIRSGHHCAQPLHQYLKISSTARASLYFYNTRDDIDAFIVALKDTIEFFGSIM
>321327_Ssp@SUF
MSTSVRTLISQPYKYGFVTDIPSESIGKGLNEDIIRQIWAKKGEPDFMLEFRLRAYRQWLKMSEPTWPNVSYPPIDYQNIVYYSAPKVQPKKKSLDEVDPVLLETFEKLGIPLSEQKRLANVAVDAIFDSVSVATTFREKLAKEGIIFCSMSEALREYPELVRKYLGSVVPIADNYYAALNSAVFSDGSFVYVPKGVRCPMELSTYFRINNGESGQFERTLIIADEGSYVSYLEGCTAPMFDTNQLHAAVVELIALDNAEIKYSTVQNWYAGDENGKGGIYNFVTKRGLCQGANSKISWTQVETGSAITWKYPSCVLVGENSVGEFYSVALTNNYQQADTGTKMIHVGRNTRSKIISKGISAGHSKNSYRGLVKIGPKAEGARNFSQCDSMLIGDQCSANTFPYIEVQNNTAKVEHEASTSKIGEEQLFYFQSRGIGMEDAVSMIISGFCREVFNQLPMEFAVEADRLLSLKLEGSVGNSPVILSVRDLSAEIDGTPILKGLSLEIRAGEIHAIMGPNGSGKSTFSKILAGHPDYRVTGGEILYLGKNLLEMEPEERAWAGIFLAFQYPIEIPGVSNLDFLRAAYNARQKYRDQPELDALDFDDLVREKLDIVKMDPVFLERSVNEGFSGGEKKRNEILQMAVLEPTLAILDETDSGLDIDALRIVAHGINRLAGPENAMLLITHYQRLLDYVTPDYVHVMEGGRIVISGDKTLALELEERGYDWIKTQSGQEMSAT-FLEHILGQQDPYTTLRQQARAQLAELGIPTPREEDWKYSDLSPLLAHKFRLAAAGSLATLEPWLWPEASYSRAVFVNGYFAPQLSDLSGLPTALQVIPLAQA-------LLQTLAKTDVFTALNTAHLGDGIQIGLQPGQEVPSPLHLLFITVAPGEAVLAQPRCLLSLQAHSSLTLIEDHVSLGGIPFSNAVTEIALAEGSRLHHVILQRQGSPAFHINKTAVRQSCDSHYRLQAIQWGSQFSRHNLEITQAGAQAHTQLQGLTLLKGSQHSDTHSRLLHQAPHGSSRQLHKCIVDEAARAVFSGRILVSQAAQLTDAAQTNRNLLLSPKARVDTRPQLEIFADNVKCAHGATVSQLEAEEIFYLQSRGIPQAQARQLLTYAFAAEILEGIPLAQLPSQVAKRLGSG-MAVDAAADLAAQVRSDFPILQRQVNGQPLIYFDNAATSQKPLAVLQAMDFYYRHSNANVHRGVHTLGNEATEAYEGAREKIARFINAPSPQEIIYTRNASEAINLVAYSWGMSTLERGDEIILSVMEHHSNLIPWQFVAQKTGACLKFIQITPEGELDLEHYRSLLGDRTRLVAVTHVSNMLGSINPVREVVELAHRCGAKVLLDACQSVPHMPVDVQALDCDWLAFSGHKMGGPTGIGVLYGKRELLRAMPPFLGGGEMIAEVYWDHATYADIPHKFEAGTPAIAQAVGLGAAVDYLSQIGLERVHAHEQKLTARLLEGLQRIPGITIYGPKDP--TRRAGLVSFSAEGIHPHDLSTLLDEQGIAIRAGHHCTQPLHRHLQVQSTARASVYLYNTLAEVDRFLEVLAEAVAFFREAL
>2769_Ccrispus@SUF
LNLKLNTLIKQPYKYGFHTKIDSEAFPKGLNDKIIQLISKEKKEPEYLTNFRLKAYNKWKKMDEPKWSQLTYNKINYNDIIYYSVPKYQKQLNSLEEVDPTILETFEKLGIPLNEQKRLSNVAVDAVFDSVSIATTFKEELASVGVIFCSISEAIHKYPELIKKYLGSIVPIGDNYFAALNSATFSDGSFCYIPPNVKCPLELSTYFRINNKESGQFERTLIIADKNSYVSYLEGCTAPQFDTNQLHAAVVELVALENATIKYSTVQNWYSGDSTGKGGVYNFVTKRGLCIGNKSKILWTQVETGSAITWKYPSCILAGYNSIGEFASVALTNNYQQTDTGSKMIHLGEKTRSKIISKGISAGNSINSYRGLVKIGPKANHARNYSQCDSLLIGNKSHANTFPYIQVQNSSAKVEHEASISKIGEEQIFYFLQRGINLEDAICLMISGFCKDVFNELPMEFAMEADRLLNLKLEGTIGMNENLLNINNLYASIDDTEVLKGLNLSINSGEIHAIMGKNGCGKSTFAKVIAGHPSYNITQGDILFYNQNINKMSPVDRALKGIFLAFQYPVEISGVSNADFLRLAYNEKQKITNKPPLDPLSFLELVNDKIKAIDMNSSFLSRNVNEGFSGGEKKKNEILQMSLLNTKLAILDETDSGLDIDALKTISANINALASNDNAIIIITHYNRLLEYIIPDYVHIMHEGKIIHTGGANLAKQLEHYGYDSII------MASATWLSNLVASRHPLAAMRAQAQADLEHLPVPNRRMEEWRFTDLRTVFASRYVLNAHV--DQIANQYAPDTAGVVLVFVDGIYNEDLSIVNWLAAGGYFGSAENY-AVVSKILTERELGGGLFPTAAHAIATDAAILEVPDNYAVSRPVAVVFVSTTGESAKASAARLAVIAGKGSKLSLLESHVSLDSYSLTLATAAFLVKERAWVSHYVVDDTCLEAHVLASIHADVRTRGSYEMRSFGLGSKVGRFDVGVDLGEPGAHGLVHGALVADKYQIADIHSRICHNSENTTSDQLQKNVSADHGRAIFKGKIIVTEDGPGTNSSQLCKSLLLSNKAYVDAMPVLEISNEDVQCSHGATVADLEENEIFYCQSRGISYEKAQVLLITGFAMEILGDCPFPNVRELVDRKMNSVA----------------------------------------------------------------------------------------------------------------------------------------------------------------------------------------------------------------------------------------------------------------------------------------------------------------------------------------------------------------------------------------------------------------------------------
>2055796_Sbacterium@SUF
LGSELSDLVQQPYRYGFVTDIETDKIAKGLDEDVVRLISAKKHEPEFLLNFRLKAFRVWQRMEEPDWAALGYPKIDYQNIIYYAAPKQQQKKSSLDEVDPKLLETFEKLGIPLSEQKRLSNVAVDAVFDSVSIATTYKEKLAEDGVIFCSFTEAVDEHRDLIERYLGSVVPIGDNYFAALNSAVFSDGSFVFIPKGVACPMDLSTYFRINSGDTGQFERTLIVAEEGASVSYLEGCTAPMFDTNQLHAAVVELVAHTDASIKYSTVQNWYAGDESGKGGIYNFVTKRGICEGPRSHISWTQVETGSAITWKYPSCLLVGDDSVGEFYSVALTNNHQQADTGTKMLHVGARTRSTIVSKGISAGKSSNSYRGLVQIGPKACGARNYSQCDSMLIGDKAAANTFPYIRSQQPDSTIEHEASTCRISADQLFYLQSRGISFEEAVSMMVSGFCRDVFNQLPLEFAAEADKLLALKLEGSVG----MLEVSNLRASVVDQEILCGVNLTVRVGEIHALMGRNGSGKSTLSKVIAGHPSYVITAGSIRFKGRDLAELAPEERSRAGIFLGFQYPVEIPGVSNLEFLRVSTNARRIALGLEELDTFSFEDHLQQRLQLVQMDPSFLDRSLNEGFSGGEKKRNEILQMALLEPSLAILDETDSGLDIDALRIVAEGVNHLAGPNNATLLITHYQRLLEAVTPHFVHVMAHGRILRTAGPELAFELESKGYDWIDVEAGISMVESSWLNHFLQA-------SEQAIDQLQQQGLPHRRLEPWRFTDIAPLTGLTPALLKPRGAA----VAHPAVESGRLMLAQNGCNFVLPGSAQPPTGL------EIE-----SAPGACADSAWVFQLRDVLAGPALNLQLEPGESL--RLELLLNPG--EANALLTPHLQIHLADGASLELFVQLQSSE-NSLILFTSIIDLGNAAQLLEAQSLSGAEGAVLLSGAEVKQAPSSRYERSAFVHGWALARQEPRVQQTDGAAHTCLKDLAIADLDQIIDLHSSVRFDGPNGCLEQLQKALVDDSAHSIFNGSVQVPRLAQGTDASQLSRHMLLSNRARVDAKPELAIIADDVRCSHGATISSLADEELFYMQSRGIKREQAVALLKKGFCMQIINSMPALARSWDLLKQSL---MN-AIVNDLAQRCRGDFPVLNQTINGKPLIYLDHAATSQKPKRVLDALNNYYSHDNANVHRGAHSLSARATDAFEAARTKVAKFIGANDSAEIVFTRNATEAINLVACTWANANLQPGDEILTSVMEHHSNLVPWQLVANRTGAVLRHVGITANGELDIDDFRAQLNQRTRIVPLVQLSNSLGCLNPIANLVELAHAVGAKVLVDACQSVAHIPVDVQALACDWLVASSHKLCGPTGMGFLWGRRELLEEAPPFLGGGEMIDEVFLSHSTWAGLPHKFEAGTPA--------------------------------------------------------------------------------------------------------------------------------------
>59919_Pmarinus@SUF
SENLVKDVVSEPYKYGFVTDIETEKISKGLNEDTIRLISEKKEEPKYLLNFRLNAFRKWQRMEEPNWADLGYKKIDYQDIIYYSAPKQKEKISSLDEVDPKLLETFDKLGIPLTEQKKLTNVAVDAVFDSVSIATTFRKELAEHGVIFCSISEAVKDHSNLIEKYLGSVVPANDNYFAALNSAVFSDGSFVYIPKGVKCPMDLSSYFRINSGDSGQFERTLIIAEESSSVSYLEGCTAPMFDTNTLHAAVVELIALDDASIKYSTVQNWYAGNEEGVGGIFNFVTKRGKCLGKRSKISWSQVETGSAITWKYPSCILLGEESVGEFYSVALTNNLQQADTGTKMIHIGPRTKSTIVSKGISAGNSINSYRGLVKMGSKASGSRNYSQCDSMLIGDQAAANTFPYIHSQQPNSEIEHEASTCRISEDQLFYLQSRGIEFEEAVSMMVSGFCRDVFNQLPLEFAAEADKLLALKLEGSVGTKDPILEVNNLFASIENLPILKGVTISVNPGEIHAIMGRNGCGKSTLSKIIAGHPSYKITKGEIKFTGNDIQSLEPEERAQSGIFLGFQYPIEIPGVSNLEFLRVATNARRKFLNKEELDTFDFEDLVKEKLDLVKMDSAFLSRSINQGFSGGEKKRNEILQMALLEPKIAILDETDSGLDIDALRIVASGIKKISNEETGIILITHYQRLLDEIQPDYVHVMSDGQIIKTGESDLALELEKHGYEWTDNFIKEQMQII---------ISNPSEIQKICLDKLKLNPLPNIKSEYWRLSNKSKFSRFLDHSNKNKESN----LPYKKASQNRLIIGE-------NNSINLNYSIKELKEIEIVDYIKKNISNSDQNDHWSDLLNHSLSSKILGLNISGNKI--PPLEIFSASS---PDSFNAKTLILFFEKNSKVDLIQINLGNK-NSSLSQSTYLCLEENTSVNHGLVSYGESKSNLLNSLNVIQKTNSEYSLGSLHFKFDYARFEIRINQLEGNAKTNLKGIQITKNNDQIATYTKMQFNGPNGFLDQINKSLADDKSHAVFEGSIIVPKIAQKTDASQLSRNLLLSRHAKIDTKPQLEIIADDVKCKHGATISQLNEEELFYMRSRGLTLAEASKLQLSSYIQEVISSIPISKDRWDLLDKILKENMEIICKKNFPLIDKKDFPLLENNFNKNTIIYLDHAATTQKPIQVLEKIDEYYKNFNANVHRGAHQLSAKATEEFENSRSLIAKYVNAYSTKEIIFTRNATEAINLVARSWGEFTLKENDEILLSIMEHHSNIVPWQMVAAKNKCKLKFVGIDQDGRLDINDFKSKLTTKTKLVSLLHISNTLGCCNPIKEITKLARDKGSLVLLDACQSLAHQKLDINELGIDFLAGSGHKLCGPTGIGFLWSRKEILEKIPPFFGGGEMIQDVFEEKSTWAELPHKFEAGTPAIAEAIGLAAAINYINNIGLDRISEYEKEITKYLFKKLKQIEDLEIIGPSPKIDPNRAALATFYVKEIHSNDIAEILDSKGICIRSGHHCCQPLHRHIGINSTARISMNFTTTKEDINTFIEKLKETISFLKLNS
>41431_Csp@SUF
MSASVKTLVNQPYKYGFVTDIETDTIPRGLNEDIIRLISAKKNEPDFMLAFRLRAYQQWQKMTEPTWPHVTYPPIDYQNIIYYSAPKQKKKLGSLDEVDPTLLETFEKLGIPLSEQKRLGNVAVDAIFDSVSIATTFKEKLAESGVIFCSISEALQEHPELVKKYLGTVVPVADNFFAALNSAVFSDGSFVFIPKGVKCPMELSTYFRINSGDTGQFERTLIVAEEGASVSYLEGCTAPMYDSNQLHAAIVELVALDNAEIKYSTVQNWYAGDENGKGGIYNFVTKRGLCKGVNSKISWTQVETGSAITWKYPSCVLVGDNSVGEFYSIALTNNKQQADTGTKMIHIGKNTRSTIISKGISAGGSKNSYRGLVKIGPKADGARNYSQCDSMLIGDNAQANTFPYIQVDNNTAKVEHEASTSKIGEDQLFYFAQRGISEEDAVSMLVSGFCKDVLNELPMEFAAEADKLLSLKLEGTVGMSETILLVKNLTANVEGTPILKGVNLEIKSGEVHAIMGRNGSGKSTLSKILAGHPDYEITGGEILYKGENILDKEPDERAKMGIFLAFQYPLEIPGVSNFDFLRVSYNARRQYLGLEEMDTFDFEDLVEQKLEVVKMNPSFLERSLNEGFSGGEKKRNEILQMALLEPTLSILDEIDSGLDIDALKIVANGVNQLTNPDNALLVITHYQRLLDYIEPHYVHVMHDGKIVTTGSKELALELEASGYDFVEEKLLTNMTSSNYLLELLAETDFLSPLRRNAAYRIEEVPFPTTHHEEWRFTDLSELYQIRFDPRPRSTIDTLAPFILPEAKLSSLIFVNGEFAPELSNLAALPDGVYVGNLMGLREKVVNYLAKHDGAKDVFTLMNTADMYHIAIVWVDPNVTVDIPIFLLFLTVASHIHNIIQPRVLVIAETGSSLQLVEHYGAISKAYFTNTVTEIWVKDNAQVNHTRVQRELGDSFHIGKTAIAQSQDSRYTCTEINLGAKLSRHTLEVFQHGKQTETYLNGLTMVGGKQVADTHSAVFLNHSYGMAHQLHKCIIDDEARGVFNGKIFVPKAAQLTNATQLNRNLLLSPKARINTKPELQITADNVKCSHGATISQLESDELFYLQSRGLTESDARNLLIDAFAAEILDKIPLASLRTRLSQCVACRTMTAIQEKTLAAKTRSDFPLLHQQINGKPLIYLDNAATSQKPLAVINTLKNYYENDNANVHRGAHSLSIRATEAYEGARDKIAQFVNATSSQEIVFTRNATEAINLVAYSWGLTNLKPGDEIIISVMEHHSNIVPWQMIAQKTGAVIKYVPLTETEEFDLEQFKALLSNKTKLVAVVHVSNTLGCINPVETIINLAHQAGAKVLIDACQSVPHLAIDVQAIDCDWLVASGHKMCAPTGIGFLYGKKAILEEMPPFLGGGEMIGEVFFDGFTYGELPHKFEAGTPAIGEAIALGAAVDYLTTLSFKEIHAYEEELTAYLFKKLLEIPKLRIYGPKPTIDKGRAALASFNIEGIHASDLSTLLDNEGIAIRSGHHCTQPLHRLFDASGSARISLYFYNTREEIDRFILALQETIDFFGMML
>1497020_Nsphagnicola@SUF
MSATVKTLVNQPYKYGFVTDIEVDTIPRGLNEDVIRLISAKKSEPAFMLEFRLKAYRHWLKMVEPTWPHVSYPPIDYQDIVYYSAPKQQEKKKSLDEVDPTLLETFEKLGISLSEQKRLTNVAVDAIFDSVSVATTFKEKLAEQGVIFCSISEAVKEYPDLIQQYLGRVVPVGDNYYAALNSAVFSDGSFVYIPKDTRCPMELSTYFRINSGDTGQFERTLIIAEAGSQVSYLEGCTAPMYDTNQLHAAVVELVALDNAEIKYSTVQNWYAGDANGKGGIYNFVTKRGLCAGVNSKISWTQVETGSAITWKYPSCVLVGDNSVGEFYSVALTNHYQQADTGTKMIHVGKNTRSTIISKGISAGHSKNSYRGLVKIAPQAIGARNYSQCDSMLIGDNAEANTFPYIQVQNHRGRVEHEASTSKIGEDQLFYFSQRGISAEDAVSMIISGFCKDVFNQLPMEFAVEADRLLSLKLEGSVGNSAVILAVRDLTASVEGTQILKGLNLEVKAGEIHAIMGPNGSGKSTFSKILAGHPDYEITGGEILFQGQNLLDLEPEERARAGIFLAFQYPLEIPGVSNLDFLRVACNARRKHLGLDELDGFDFDDLVQEKLDVVKMNPSFLSRSVNEGFSGGEKKRNEILQMALLEPKLAILDETDSGLDIDALKIVSHGVNQLTHADNATILITHYQRLLDYIVPDFVHVMEGGRIVTTGPKELALELESRGYTWVQEAEAATMTIQAYLNQLLSLADWLTQVRNRATALVQEQAMPSPQDEDWRFTDLSALLQVNFAVSSPPTVSDLSALTLTEDPSYRLVFVNGVFAPQLSAIADLPSGLWIGNLGTA--NLPDFLAKQQGAEEVFTALNTASFTDAAVVWVSKQVAIAAPIHLLMITAPTATPEVLHPRCLVVAEPGSSLTLVEEYATVGGTTLSNAVTELWLADSAQVNHVLVQQNQLTGFHVGKTAVFQARGSHYRGHPITLGAQLSRHHLEVFSRGEQTETTIQALTQISGQQVADTHSAIAHLQPHCTSRQVHKCIVGDRAHAVFNGKICVAKAAQLTDAAQLSRNLLLSPRARIDTKPQLEIVADNVKCAHGATVSQLDNDEIFYLQSRGLDREAACDLLVYAFAVDIFHRIPVASVRDRLVKRLTTAT----------------------------------------------------------------------------------------------------------------------------------------------------------------------------------------------------------------------------------------------------------------------------------------------------------------------------------------------------------------------------------------------------------------------------------
>1169540_Vbrassicaform@SUF
----------------------------------------------------------------------------------------------------------------------------------------------------------------------------------------------------------------------------------------------------------------------------------------------------------------------------------------------------------------------------------------------------------------------------------------------------------------------------------------------ASDTIMRIDNVHAEVGEVKILDGFSLEVKKGEVHAIMGPNGSGKSTLSKVITGHPDYRVIEGSITFKGEDVLDMDVDERALAGIFLAFQYPVEIAGVSNSDFLRAAVNIRRKREGLDDLDAIEFSMKMFEELDKLGLDPSFLDRGINAGFSGGEKKRNEVLQMVMLNPDLVILDETDSGLDVDSLKTTAEAVNNFKHPDKTFLIITHYQRLLDLIKADRVSVMKKGRVVLTGGPDLATTIEQWGYDWLEKEAAGGMSTAMWWDKMLELNEDFEKLHENGTAVMKELYVPERKREPWRFKDLETIYKTDFDVAYGD--EDISEYVMNDTAA-LLVIKDGLVDRRLSRLDGLPNGTFVGSIHNMRERFLSELYQQQFKMAKLCALNMAHLRDVACVHVPEGTTIDKPIQVLVVSTGDSALPISSPRLQVLIGDKADVTLSQSHVGLARKGFINSVTRVIMGRESRFNHDYIQEAGRDAWHFEQLSVLNAQAANYTYRSASWGAQSSRINVQVVANEKESRTDLRSLLLARQKQLLQTYQTVWHNAKDTYSDSFHRNIVADSATAVWKGRGRLEHMCNGADAKQLCRSLLLNERSKAVSIPVLEMMSPQIKAAHGATVSDLSQDQIIYLRTRGLSDEVARYLMVKGFANEVSNPMVDETAKRRLSRHMDSILMTVPTSTTLGSPLRSDFPILDERIDGKPLVYFDNAASSHMPKPVLEAIERYYQHQHSNVHRGAHTLALRATEAFESARSSVAAFLNARRREEIVFTSGATEGINLVAQTWGEANIGEGDEIILSVMEHHSNIVPWQLLAKRKGATIKYIQMDENECLDMSSFESLLSPRTKMVGIVAVSNTLGCSNPIAEIVRQSHAVGAKVLVDACQAVPHKKIDVNALDCDWLVASGHKMMGPTGIGVLYGKYEVLESMPPWMGGGEMIEDVYFDHSTYLDPPSRFEAGTPPIAQAVALGAAVDYLNKLGMDNIAEYEKDVSSYLYRRLGDIPDLRLYGPDPIAQHSRAALVAFNHDNIHASDLSTFLDQEGIAVRAGHHCTQPLHRLLGAAGSIRASLYVYNTRQEIDCFIDALHRVIQMFSDIP
>1789788_Gincrassata@SUF
-NSNTLNQINKPYKYGFNTSIDVDTISIGLNEKTIRLISAKKNEPTFMLEFRLGAYYRWLEMNEPKWAQLVYSPIKYNKVVYYSAPKVDKKLNSLNEVDPKLIETFEKLGIPLAEQKRLANVAVDAIFDSVSVTTTFKDELAKEGVIFCPISEAIHKYPNLIKKYLGSVVPITDNYFTSLNSAVFSDGSFCYIPPNVRCPFELSTYFRINNGNMGQFERTLIVADKGSYVSYLEGCTAPQYDTNQLHAAVVELIALDDAEIQYSTVQNWYAGDIDGKGGIYNFVTKRGLCAGKNSKISWTQVETGSAITWKYPSCILMGESSIGEFYSVALTNNYQQADTGSKMIHLEKNTRSRIISKGISAGYSQNSYRGLVKMGPRAFNARNYSQCDSLLVGQNSQANTFPHMQIQNRTAKVEHEASTSKIGEEQIFYFLQRGIDSEEAISIMISGFCREVLNKLPMEFALEADKLLGLKLEGSVG-NQTLLKIQNLEAEVDGVQILKGLNLTVNAGEIHVIMGPNGSGKSTFSKVLVGHPAYTVTNGNILFKGKELLDLSPEKRARSGLFLAFQYPFEIPGVNNIDFLRLAFNTHRKEKGLPEFDPLEFYSLVIEKLKLVNMNPSFLYRDVNEGFSGGEKKRNEILQMALLQPTLSILDELDSGLDIDALKIIAEAVKHLMSADKAIILITHYQRLLDYIKPDFIHVMQSGLIVKTGGFELAQELEQKGYDWL-----------------------------------------------------------------------------------------------------------------------------------------------------------------------------------------------------------------------------------------------------------------------------------------------------------------------------------------------------------------------------------------------------------------------------------------------------------------------------------------------------------------------------------------------------------------------------------------------------------------------------------------------------------------------------------------------------------------------------------------------------------------------------------------------------------------------------------------------------------------------
>2420336_Cbacterium@SUF
----------------------------------------------------------------------------------------------------------------------------------------------------------------------------------------------------------------------------------------------------------------------------------------------------------------------------------------------------------------------------------------------------------------------------------------------------------------------------------------------MSETILLIKDLTASVEGTPILKGVNLEIKAGEIHAIMGRNGSGKSTLSKVIAGHPDYEVTGGDIIYLGESILDKDPHERALAGIFLAFQYPLEIPGVSNLDFLRVAYNAKRKYEGLEEIDTFDFEDLVEEKLDVVKMKSSFLERSLNEGFSGGEKKRNEILQMALLDPTLVILDEIDSGLDIDALKIVAAAVNQLRTPEKAYLVITHYQRLLNYIQPDFVHIMQDGRIIASGDKELALELESRGYDFLEEEQAVAMNQSPFISKILQQAAWLSNLREQSASWVSRLKTPSKKHEEWRFTDISELLDLEIVPPQPTNLEAVD--IIAEAQTTRLVFINGIYAAAVSNTTGLPAGIYVGNLTNLCKYFRPFLATQPDKEEIFTSLNTASIADVAIIWAAPNAVVEKPIHLSFISLPGENVSFSQPRAWIVAEKNCKLKIIEEYAG--SSYFTNAVTEIWLGENAQINHTRIQQEADNAYHIGKTAVSQARNSHYTLTEINFGAKLSRHNPQINQTGAQILTNLNGLTVANQQQTSDTHSVIHLTQPHGTTNQLHKCIACDRAHTVFNGRVLVPQAAQMTNAAQLNRNLLLSNQARIDTKPELQITADNVKCSHGATVSQLEAEEIFYLQSRGLTAANARNLLIDAFAAEIIQRIPVKSLQSKITQALEEKT-----------------------------------------------LVNYYQKDNANVHRGAHTLSNRATDAYEGARDKVAKFINANCREEIVYTRNASEAINLVAYTWGLVNLKQGDEIIVSVMEHHSNIVPWQIIAQKTGAVIKYVQLDANESFDLNHYKSLLSDKTKLVSVVHVSNTLGIINPVQKITQLAHEYGAKVLIDACQSVPHMPVDVQQINCDWLVASGHKMCAPTGVGFLYGKKQLLLEMPPFLGGGEMIDEVYLDHFTYGELPHKFEAGTPAIGEAIALGAAIDYLSNIGMERIHAYEAELTAYLFKRLAEIPNLRIYGTKPDENEGRAALAAFNVEGIHASDLATLLDHEGIAIRSGHHCTQPLHRLFDASGSARASLYFYNTRQEIDQFITALKETIEFFQSMM
>2420339_Cbacterium@SUF
MSATAKTLVNQPYKYGFVTDIESDSLPPGLNEDVVRKIWALKQEPEFMLDFRLKAYRQWEKMQEPNWPHVNYPPIDYQKIVYYSAPKKKDKLNSLEEVDPAILETFEKLGIPLSEQKRLSNVAVDAVFDSVSVATTFREKLAESGVIFCSISEAVREYPDLIQKYLGSVVPVGDNYFAALNSAVFSDGSFVYIPKGVKCPMELSTYFRINNGESGQFERTLIVAEDNSYVSYLEGCTAPMFDTNQLHAAVVELVTLDNAEIKYSTVQNWYAGDENGKGGIYNFVTKRGLCKGKNSKISWTQVETGSAITWKYPSCVLVGDNSVGEFYSVALTNNKQQADTGTKMVHIGKNTRSTIISKGISAGNSANSYRGLVKMGPKSDGSRNYSQCDSMLIGDNAEANTFPYIDVQNDNAKVEHEASTSKIGEDQLFYFSQRGISAEDAVTMMISGFCKDVFNQLPMEFAVEADRLLSLKLEGSVGNSEVILSVRDLRAEVDGNEILKGLSLEIKAGEIHAIMGPNGSGKSTLSKVLAGHPAYAVTGGEVVFKGQNLLDLEPEQRSLAGIFLAFQYPLEIPGVSNLDFLRVSYNARRKHQGLEELDAFDFDELIQEKLEIVKMNPAFLNRSLNEGFSGGEKKRNEILQMALLEPSLAILDETDSGLDIDALKIVANGVNQLASADNAMLVITHYQRLLNYIVPDIVHVMEAGRIVTSGTKELAQELENRGYDWVKEELTAKMSIQSYLDGLLSEAAWLQQVRDNAATWVRELAIPTTKDEEWRFTDLSPLLAVNFEAGKPLVLEALTPFELSQEA-SRVTFVNGVYAPQLSKVTDLPDGVFVGNLGQLRDRLADYLTAQEGGKEVFTALNTSGLVDAAVVWLPKNAIVETPIQFLFLATNGETASLIQPRALVVAEGGSACTLLEEYVVAEQPYFTNAVTEIWLGDNAQVKHARIQREAHNAFHIGKTAIAQGRDSHYECTAVSTGAKLARHHLDVFQKGEGTHTVLNGLSVVRGEQVADTHSAIALNYPHGSSQQLHKTIVDDRAQSVFNGKVFVPKPAQLTDASQLNRNLLLSPKARVHTKPQLQITADNVKCSHGATVSQLEEDELFYLRSRGLDPNTSRNLLVDGFAGEILDRLPLKRLQTRLARCIACRTMVVTQHRTLADRVRADFPILTQEVNERPLVYLDNAATSQKPIAVLDALRHYYECDNANVHRGVHTLSARATDAYEAAREKVARFVNAASSQEIVYTRNASEAINLVAYSWGLNTLKAGDEVILTVMEHHSNLVPWQLVAQKTGAVLKFVELDETQGFDLNQYRSLLSEKTKLVSVVHASNTLGCVNPVQEIARLAHEVGAKVLIDACQSVPHMPIDVQAIDCDWLVASGHKMCAPTGIGFLYGKLHVLRSMPPFLGGGEMIADVFLDRSTYADVPHKFEAGTPAIAEAIALGAAVDYLSELGMENIYAYEKQLTSYLFEQLNQIPEVKVYGPQPKADSGRTALASFTCGNVHPHDLSTILDRAGVAIRAGHHCTQPLHRAIGAQSTARVSLYFYNTREEIDVFIAALKEAIDFFGDIF
>2420338_Cbacterium@SUF
MSATVKTLVNQPYKYGFVTDIEADAIPRGLSEDVVRLISAKKNEPEFMLEFRLKAYRKWLTMSEPTWSHVHYPPIDYQNIVYYSAPKVKEKKQSLEEVDPTLLETFEKLGIPLSEQKRLSNVAVDAIFDSVSIATTFKEKLAEAGVIFCSISEALQEHPDLVEKYLGSVVPVADNYYAALNSAVFSDGSFVFIPKGVECPMELSTYFRINNGDSGQFERTLIVAEEGSSVSYLEGCTAPMFDTNQLHAAVVELVALDDASIKYSTVQNWFAGDENGKGGIYNFVTKRGLCKGKNSKISWTQVETGSAITWKY--------------------------------------------------------------------------------------------------------------------------------------------------------------------------------------------------------------------------------------------------------------------------------------------------------------------------------------------------------------------------------------------------------------------------------------------------------------------------------------------------------------------------------------------------------------------------------------------------------------------------------------------------------------AAEAFHIGKSAVTQHRDSRYTCHAITLGAKLSRHNLEVFQSGEGTQTTLNGLTLISGEQVADTHSTVALEFPNGTVDQLHKCILDGKSHGVFDGRICVPKAAQLTNASQLNRNLLLSPKARVNTKPQLEIVADNVKCAHGATVSQLEEDEVFYLQSRGLDRQSSENLLIDAFAAEVIQELPIASLKNILSQCVSCRSMTLTKEKTIADLVRADFPILHQEVRGNPLVYLDNAATSQKPKAVLDALQHYYEFDNANVHRGVHTLSVRATEAYESARDKVAAFVNAASRNEIVFTRNASEAINLVAYSWGMNTLTAGDEIILSVMEHHSNLVPWQLVAQRTGAVLKFVELTETEEFDFEQFKTLISDKTKLVAVVHVSNTLGCINPVEEITEIAHQYGAKVLIDACQSVPHMPINVRSINCDWLVASGHKMCAPTGIGFLYGKLDLLRSMPPFLGGGEMIDNVFLDHSTYADLPHKFEAGTPSIGEAIALGAAVDYLTQIGMDKIAAYEHELCAYLFEKLATIPQLRIYGPQPNPDSGRAALASFTAGEVHANDLSALLDEAGIAIRTGHHCTQPLHQILGVSSTARVSLYFYNTRTEIDAFVVALKEAIDFFSQFL
>864702_Ocyanobacteri@SUF
MSASVQNLVNQPYKYGFVTQIEADTIPRGLNEDIVRLISEKKGEPEFMLDFRLRAYRQWLKMTEPTWQRATYPAIDYQDIIYYSAPKVSEKKKSLNEVDPELLETFEKLGIPLSEQKRLANVAVDAIFDSVSVATTFKEKLAKDGVIFCSMSEALKEHPELVRKYLGSVVPIADNYFAALNSAVFSDGSFVYIPKGVRCPMELSTYFRINNGESGQFERTLIVAEEGSYVSYLEGCTAPMYDTNQLHAAVVELVALDDAEIKYSTVQNWYAGDKDGRGGIYNFVTKRGLCQGKNSKISWTQVETGSAITWKYPSCVLVGDNSVGEFYSVALTNHYQQADTGTKMVHIGKNTRSTIVSKGISAGQSKNSYRGLVKIGPKATGARNYSQCDSMLIGDNAQANTFPYIQVQNNSSKVEHEASTSKIGEDQLFYFQQRGISAEDAVSMMISGFCKDVFNQLPMEFAVEADRLLSLKLEGSVGNSEVILSVRDLTAEVDGTQILKGLNLEVKAGEIHAIMGPNGSGKSTFSKILAGHPDYIVTGGEITYLGQNLLDMEAEDRARSGIFLAFQYPIEIPGVSNTDFLRIAYNSKRKHAGLDELDAFDFDELVQSKLDVVKMNPAFLSRSVNEGFSGGEKKRNEILQMALLEPRLAILDETDSGLDIDALKIVANGVNQLTTPDNAIVLITHYQRLLNYIVPDYVHVMEGGRIVTTGSKELALELEARGYDWIREEEAEAM-IETYLKNLLALLDWLQEVRDRAASRVQELAIPSTREEEWRFTDLSPLLKVELKSVARKAIAEIASFILPESST-CLVFVDGTFLPELSTTQNLPTNMVVGNLATAQNRILDYLARQPGSGETFTALNTASMTDVAVIYVPQKQIVDSPIHVLFVSTADQPQVMTTPRCLVIAESNSSLTLIEDYISLNSVYFTNSVTEVWVEANAHVNHTRIQRDSQTAFHIGKTAVSQARDAHYTCNAISLGAALSRHHLEVYQTGEQTYTMLNGLTMIADNQVADTHSLISYTKPYGTSNQIHKCIVDDQAHAVFNGKIFVPKAAQLTDARQLSKSLLMSPKARVDTKPQLEITADNVKCAHGATVSQLESDEVFYLQSRGIDENSARSLLVYAFAYDIISQIPVASLRNILAASVRIPTMTIATEKPLAFKVRADFPILNQEIHGKPLIYLDNAATSQKPISVLEALTHYYEYDNANVHRGVHTLSNRATDAYEGARDKVADFINAASRQEIVYTRNASEAINLVAYAWGMNTLQTGDEIILTVMEHHSNLIPWQFVAQRTGAVLKFVELTETEEFDFDHFKSLLSDKTKLVSVVHVSNTLGCINPVKEICAEAHRYGAKVLVDACQSAPHMLLDVQEIDCDWLVASGHKMCAPTGIGFLYGKLELLRSMPPFLGGGEMIADVFLDHATYADLPHKFEAGTPAIAEAIALGAAVDYLTAIGMETIHRYEEELTAYLFKQLEQVPTVRIYGPKPDANGGRAALAAFTAGDVHPHDLSTILDQAGVAIRAGHHCTQPLHRHLRVQSTARASLYFYNTQEDIDSFIAALKEAVDFFGSIF
>1928728_Pmicropora@SUF
TTDKVIDLVSQPYKYGFVTDIETEKIAKGLNEEVIRLISAKKQEPEFLLRFRLKAYQNWLQMEEPNWAALGHPPIDYQDLVYYAAPKQQVKKTSLDEVDPRLLETFTKLGISLSEQKRLSNVAVDAVFDSVSIATTYKEKLAEHGVIFQSISEAVKDYPDLIEKYLGSVVPVNDNYFAALNSAVFSDGSFVLIPKGIECPMELSTYFRINSGDTGQFERTLIIAEEGASVSYLEGCTAPMFDTNQLHAAVVELVALDNATIKYSTVQNWYAGDENGKGGIYNFVTKRGQCRGANSRISWTQVETGSAITWKYPSCILQGENSVGEFYSVALTNNRQQADTGTKMVHIGPRTRSTIVSKGISAGQSSNSYRGLVHITPKATGAKNYSQCDSLLIGDQAAANTYPYIRSQQPKASVEHEASTCRISEDQLFYLQSRGIAFEAAVSMMVSGFCRDVFNQLPMEFAAEADKLLALKLEGSVGDAELLLEIIDLHARVENKPILKGVNLKIHAGEIHAIMGRNGSGKSTLSKVLAGHPAYEITRGSIMYRGQDLMVLSPEDRARIGIFLGFQYPVEIPGVSNIEFLRVATNARRIGKGQDELDTFEFEDLVHERLKIVQMDPTFLERSVNEGFSGGEKKRNEILQMALLEPIISILDETDSGLDIDALRIVARGVNQLSSPDTAILLITHYQRLLEEITPDYVHVMASGRILRTGDNQLALELEKIGYDWVDQELAALMK-----AELL--KEDFCNLQNHTHGSLSKQEIPNRQMEAWQFTNINRLKMLTLVEAEASSSIPKYLPLLPEVAEGRIILASEIDSV---TVLDLSESIEQLTKEEIMENLGDILDATGCKHHWPVTLNYSHVNYCIALKVKKNMN--GNLEIVHIPT---QTGIQAIRILLIVEEDSSLCLNQVTLGQG-LQLSSLVLEVFLGRESTLNHGLLAFADSEAGFLGHISVLQESNSNYTFTSVARGWGVARIEPRITQVSGNAKTVLRGLQVVEGNNQIDTHSYISFEGPEGELDQLHKSIADDKGHSIFNGIIRVPCLAQRTKASQLSRNLLLSSQARIDTKPELEIVADDVRCTHGATISQMQEDEIFYLQSRGLDVKQASTLVKKGYYQDILNTLPHSSNVWNPLERIMQVDMVSKETNTLAVIARSDFPTLKQTNEGKPLIYLDHAATSQKPYQVLQVLDHYYKHDNANVHRGAHQLSSRATEAFESAREITAQFVGAKASSEIIFTRNASEAINLFTRCWGDLTIKAGDEILLTVMEHHSNLVPWQLLAARTNCLLRYVSITEDGQLDVEDFKAQLNERTKLVSLVHVSNTLGCINPVTLISQLAHSVGALVLVDACQSLAHLPINVKQLGADVLVGSAHKLCGPTGIGFLWASEYLLESLPPFLGGGEMIQDVFLSYSSWAKLPHKFEAGTPSIGEAIGMGAAISYLQHLGLNRIQEWEQILTEHLFTGLSQIRGLRILGPQFSQQTHRAALASFTLEDIHANDLAAFLDTTGICIRSGHHCTQPLHRHYGITSSARASLSFTTTLEEIDYFVQELTETVDFFRKHN
>38269_Gwittrockiana@SUF
TTSKLETILNKPYQYGFSTPIQAETIAKGLTKNTIRLISAKKAEPFFMFQFRLRAFCRWMTMKEAHWAQTNYLPIRYQEISYYSAPKTRQKLNNLDAIDLQLFSTFEKLGIPLIKKKSLSKIAIDAIFDSVSVATTFKEELMQEGVYFLPISEALHKYPDLVEKYFGSAISLTDNFFASLNSAVFSDGSFCYVSKNVICPVELSTYFRINDGNSGQFERTLLIADKSSYVSYIEGCTAPQYDKNQLHAAVVELIALEKAEIKYSTVQNWYTGGIDGKGGIYNFVTKRGVCAGKDSKISWTQVETGSSLTWKYPGCLLVGENGIGEFFSVALTNNYQLADTGTKMIHTGKNTRSHIVSKGISAGNSENSYRGLVKIGPDASQARSFAQCDSLLVGCNSQANTFPNIQVFNSGSNIEHEASTSKIGEEQIFYFMQRGISPEDAISLIVSGFCVEVFNTLPMEFALEANKLIDFKFEGGIG-------------------ILKGINLTIRSGEIHAIMGPNGSGKSTLSKVLAGHPSYKVKSGEISYLGKNLLDLEPEERARAGIFLSFQYPTEIPGVTNIDFLRLAYNTLQKTLGRPELTPIQFYPVITKKLKLLKMNSSFLSRSVNENFSGGEKKRNEILQMALLNPYISILDEMDSGLDIDALRIVSNGINLMKNSKNSIILITHYQRLLNYLIPNFIHVMQNGRISVTGGPELAKHLELKGYDWLNQE--------------------------------------------------------------------------------------------------------------------------------------------------------------------------------------------------------------------------------------------------------------------------------------------------------------------------------------------------------------------------------------------------------------------------------------------------------------------------------------------------------------------------------------------------------------------------------------------------------------------------------------------------------------------------------------------------------------------------------------------------------------------------------------------------------------------------------------------------------------------
>2099684_Cbacterium@SUF
MSTSVQSLVTQPYKYGFKTDIAADAIPRGLSEDVVRLISAKKNEPEFMLEFRLKAYRKWLTMAEPTWPNVNYPPIDYQNIVYYSAPKAKDKLGSLDEVDPTLLDTFEKLGIPLSEQKRLANVAVDAIFDSVSVATTYKEKLAESGVIFCSISEALQEHPDLVEKYLGTVVPIGDNYFAALNSAVFSDGSFVYIPKDTQCPMDLSTYFRINNGDSGQFERTLIVAESGSSVTYLEGCTAPMYDSNQLHAAIVELVALDNAAINYSTVQNWFAGDENGKGGIYNFVTKRGLCAGKNSKISWTQVETGSAITWKYPSCVLVGDNSVGEFYSVALTNNLQQADTGTKMVHVGKNTKSTIISKGISAAKSKNSYRGLVKIGPKATGARNYSQCDSMLIGNTSSANTFPYIQVQNSTAQVEHEASTSKIGEDQLFYFAQRGISPEDAVSMIISGFCRDVFNKLPMEFAAEADKLLALKLENTVGNSKTILSVRDLHATVDGTEILKGLNLEVKAGEIHAIMGLNGSGKSTFSKVLAGHPDYKVTAGEIHFKGQDMLELEPHERATAGVFLAFQYPLEIPGVSNRDFLRVAYNAHRKGRGEDEIDVFDFDDLIEEKLDVVKMDASFLDRSVNEGFSGGEKKRNEILQMALLEPILAILDETDSGLDIDALKTVAGGVNQLATPDNAVVLITHYQRLLNYIQPDYVHVMADGRIVTTGDKSLAHELEARGYEWIMDEHRAEMAKSAYLKGLIQTDLALSELRSRAEVLLKEQTFPHTRQEDWRFTDLSSMLDIAFACADGDQPAAIEALRLPETAGAQVVVVNGQVKPDLSQLDGLPQGAVVGSLRALLEKLAQRLGRASGHHEVFTALNTIGFQDAVVVWLPPNGVMETPLQIIYGAEAADTPVLAQPRCLVVAEPSSALTLIEDYWGNATAYFTNAVTEIWLEANAQVTHSRLQREGSGTFHMAKTVVTQARDSQYIGTAVDLGAKLARHNWEIYQTGEQTTTQLYGLGAITATQHADTHSLVALSHPYGTVGQVHKAIVDDKAHSVFNGRMVVAQKAQETNASQLNRNLLLSDKARVDTKPQLEIVADNVKCAHGATVSQLQADEIFYLQSRGISASQAQRLLIYAFAMEMLETIPVATLRSRLTDAISEWAMTVAQELTLATQVRADFPILHQEVHGHPLVYFDNAATSQKPKAMLEALQHYYQRDNANVHRGIHCLSARATDAYEGARDKVAAFVNATSRNEIVFTRNASEAINLVAYSWGMTTLQPGDEIVLSVMEHHSNLVPWQFVAQRTGAVLKFVGLSADQGFDLEQYRELVSDKTRLVAVNHVSNTLGSLNPVEEIIAIAHRYGAKVLIDGCQSAPHLPLNLPAMDCDWFVASGHKMCGPTGIGFLYGKLDLLEAMPPFLGGGEMIADVFLDHATYAELPHKFEAGTPAIAEAIALGAAVDYLASLSMEKIAAYEHELTAYLYQHIQTIPEVKLYGPLPQADSGRAALATFTVEGVHAQDLSTLLDQSGIAIRSGHHCTQPLHRLLGVDSTARASLYFYNTKAEIDAFIAALKDTIEFFQSVF
>2099687_Cbacterium@SUF
MSASVQSFVSQPYKYGFVTDIEADAIARGLSEDVVRAISAKKNEPEFMLEFRLKAYRKWLTMAEPTWPNVSYPPIDYQNIVYYSAPKKQEKLGSLDEVDPTLLETFEKLGIPLSEQKRLANVAVDAIFDSVSVATTYKEKLAEAGVIFGSISEALEDHADLIEKYLGSVVPIGDNYFAALNSAVFSDGSFVYIPKGVKCPMDLSTYFRINNGDSGQFERTLIVAEEGSSVTYLEGCTAPMYDTNQLHAAVVELVALDDASINYSTVQNWFAGDENGKGGIYNFVTKRGLCQGKNSKISWTQVETGSAITWKYPSCVLIGDNSVGEFYSVALTNNHQQADTGTKMVHVGKNTRSTIISKGISAGQSKNSYRGLVKVNPKADGARNYSQCDSMLLGDRSNANTFPYIQVQNKGAQVEHEASTSKIGEDQLFYFAQRGISPEDAVSMIISGFCRDVFNKLPMEFAAEA-------------GSEVILSVEDLRAEVDGIEILKGINLEVKAGEIHAIMGLNGSGKSTLSKVLAGHPDYTVTGGKAVFKGQDLLALEPHERATAGVFLAFQYPLEIPGVSNRDFLRVAYNAQRKAKGEDEIDVFDFDDLLEERLDVVKMDFSFLDRSVNEGFSGGEKKRNEILQMALLKPGLAILDETDSGLDIDALKTVAAGVNQLASPDNCMVLITHYQRLLGYIVPDFVHVMADGRIIRTGQKELAEQLEAKGYDWVLAEAAEVMSMQAYLRSHLTNPLGLDDLRHTAQALVKEQTFPSTKDEEWRFTDLSAMLDLDFHLSLDQALLDVADVVLPEAAQSRITLVNGRYVAGLSALGDLPKGFIIGSLANLRPRLSQYLAQSQGSNETFAALNTAGFQDAAVIWIPKDERIEFPIHLLNLALPGSAPTLALPRCLVIAEAHSQLTLVEEFRGIGGDYFTNAVTELYLADGAQVRHTRLQREGPATFHIGRTAVAQAQNSEYAGCAIAFGARLARHNWHIHQNGPQTQTQVHGLAVAQGTQVADLHSSVHFTQPHGSADQLHKCIVDDRAHSVFNGKIFVPRQAQQTNANQLNRNLLLSDRAKVDTKPQLEIIADNVKCAHGATVSQLQPDEIFYLQSRGIDQSQAQRLLIYGFAMEIVEKIPVESVRQRLSERLKQVXMTVAQARTLATRTRADFPILHQQVNGKPLVYFDNAATSQKPTAVLEALRHYYEHDNANVHRGIHALSARATDAYEGARDKLATFVNAASRNEIVYTRNASEAINLVAYTWGMATLQAGDEIILSVMEHHSNLVPWQFVAQRTGAVLKFVELGPDQGFDLEQYRSLLNDKTKLVAVNHVSNTLGCVNPVAEIIELAHHHGAKVLLDACQSVPHMPIDVQALNCDWLVASGHKMCAPTGIGFLYGKQALLEAAPPFLGGGEMIADVFLDHSTYAELPHKFEAGTPAIAEAIALGAAVDYLSDLGMDAIASYEHELTAYLYQSLSQLPQVKLYGPPPAADSGRAALATFTVENLHAQDLSTFIDQSGVAIRSGHHCTQPLHRILGVSSTARASLYFYNTQAEIDTFVAALKDTIEFFGNIF
>2099686_Cbacterium@SUF
MSASVKTLVNQPYKYGFTTDIETESMARGLNEDVIRAISAKKKEPEFMLDFRLKAYRQWLKMAEPDWQHASYPPIDYQNIVYYSAPKVKDKKKSLDDVDPTLIETFEKLGIPLSEQKRLANVAVDAIFDSVSVATTFKEKLGEAGVIFCSISEALQEHPELVKKYIGTVVPVGDNYFAALNSAVFTDGSFVFVPKGVTCPMDLSTYFRINNGDSGQFERTLIVAEEGASVTYLEGCTAPMFDTNQLHAAVVELVTLDDAEIKYSTVQNWFAGDENGKGGIYNFVTKRGLCKGKNSKISWTQVETGSAITWKYPSCVLVGDNSVGEFYSVALTNNYQQADTGTKMVHIGKNTKSTIISKGISSGKSKNSYRGLVKMGPKAEGSRNYSQCDSMLIGDNAEANTFPYIDVQNNLAKVEHEASTSKIGEDQLFYFAQRGISEEDAVSMIISGFCRDVFNELPMEFAAEADKLLSLKLEGAVGNSDVILSVKNLNATVEGTPILKDLNLEIKAGEIHAIMGPNGSGKSTFSKILAGHPDYEITSGEVFYKGQNLLELEADERATAGVFLAFQYPIEIPGVSNLDFLRVAYNSHRKAKGLEEIDTFDFEDLVEEKLDIVKMRAEFLNRSVNEGFSGGEKKRNEILQMALLEPTLAILDETDSGLDIDALKTVAGGVNQLAKPDNCTLMITHYQRLLDYIIPDFVHVMYDGRILTTGDKDLALKLEEQGYDWAIAEFAAVMSLKTSLAELVKLGEVLNPIRDRHQARLDELALPTTRDEAWRFTDLSELTGVNFAPAPSINLSQIEVNQLPEAPESRLVFVNGRYSDRLSQKDGLPQGLYAGNLANLKAKLGDYLAKQPGQEEVFTALNSASFQDLAVIWLRRGTVVDVPLQLLFVSVPEDSAMLTQPRCLVVAEANSHLTLVEEFVSTVVAYFNNAVTEIWLEDNAELTHVRLQRDNGSAFHIGKTAVTQARDSRYACHTLNLGSQLSRHNLDVYQTGPGTETTLNGLTLIGKAQTSDIHSTVIYDHPNSTVNQLHKCIVGDKGHAVFDGRVVVMKKAQLTNANQLNRNLLLSPKARVNTKPQLEIVADNVKCSHGATVSQLEADEVFYLQSRGLDKTTSQNLLVDAFAAEILQQIPVVSLQTAIAQCVACRTMTLATARTLADRTRADFPILHQEVNGKPLVYLDNAATSQKPKAVIDALSHYYSRDNSNVHRGVHALSARATDNYEGTRDKIVPFIKAQSRNEIVFTRNASEAINLVAYSWGLNHLQAGDEIILSVMEHHSNLIPWQMVAQKTGAVLKFVGLTETQEFDVEQYQSLLSEKTKLVAVVHVSNTLGCINPVKEITELAHRHGAKVLIDACQSVPHMPIDVQDIDCDWLVASGHKMCAPTGIGFLYGKLALLQSMPPFLGGGEMIADVELDSFTCAELPHKFEAGTPAIGEAIALGAAIDYLTEIGMEAIAEYEHDLCRYLYEKLATVPGLTLYGPKPQADSGRAALASFTSADVHANDLSTLLDESGVAIRTGHHCTQPLHKLLQQTSTARASFYFYNTHAEIDTFIASLTDTINFFQSIM
>13035_Dsalina@SUF
MT-TTKTLINQPYKYGFVTDIETETLPRGLNEDIIRAISAKKNEPEFMLDFRLKAYRQWLKMTEPNWAHVGYRPIDFNDIIYYSAPKEKEKKQSLDEVDPALLETFEKLGIPLSEQKRLGNVAVDAIFDSVSVATTFKEKLAEEGVIFCSISEALQEYPELVKKYLGSVVPTGDNFFAALNSAVFSDGSFVYVPKGVQCPMELSTYFRINTDEAGQFERTLIIAEEGASVSYLEGCTAPMYDSNQLHAAIVELVALDDADIKYSTVQNWFAGDENGKGGIYNFVTKRGLCKGKNSKISWTQVETGSAVTWKYPSCVLAGDNSVGEFYSIALTNNYQQADTGTKMIHIGKNTKSTIISKGISAGHSQNSYRGLVKMGPKADGARNYSQCDSMLIGDQAEANTFPYIQVDNNRTKVEHEASTAKIGEDQLFYFAQRGISEEDAVSMIVSGFCKEVFNQLPMEFAAEADKLLALKLENSVGNSEVILSIRNLHAKVEDTPILKGTNLEVKAGEIHAIMGRNGSGKSTLSKVLAGHPDYEITAGEIIYKGENIADLEPNERALKGIFLAFQYPLEIPGVSNLDFLRVAYNSHCKAQGKEEIDAFDFEDLVEEKLDIVKMNPSFLERSLNEGFSGGEKKRNEILQMALLQPSLAILDETDSGLDIDALKIVANGVNQLATPDNATIMITHYQRLLGYVEPDYIHVMGDGQIITSGGKELAHQLEEHGYEWLYEQYTPQMSMSQFLNYLLSQKVWLQKRQQEAANWVAESKFPHRKEEEWRFTDLSPLLDYQFQRPASIAPESIEPFTLPECSQTRLVFVNGRYAPQLSQVDQLPAGVTMTSLAELQSQVTDYLTQQEGGEELFTALNTAGFEDTAIVWVAVNTEVETPLHLLFLSVGEETPQFIQPRLLVVAETSAKVSFIEQYVGLTAPYFCNPVTEVWLAPNAEVNHVRLQEEALNSFHIGKTAVMQAQDSRYTCSPVSMGGRLSRHDFDVIKDGTQTETRLRGLTLGNGEQLLDTHSAIAFRHPHSSAEQLHKCILDKAARGVFNGKMFVPQAAQQTDASQLNRNLLLSEKAHVDTKPELNITADNVKCAHGATVSQLEADELFYLRSRGLDNKAASNLLINAFAAEIIDEIPVLSVREKLFNSLQNRFMTIATTPTLATQVRADFPILNQDINGQSLIYFDNAATSQKPLSVINALEDYYQQVNSNVHRGAHSLSTKATEKFEGARDKVAQFINATSRNEIVFTRNATEAVNLVAYSWAINHLKPGDEILTSVMEHHSNLVPWQMVAQKTGAIIKHVGLTAEQTLDLEQYKSLLSEKTKLVALVHVSNTLGCINPVAEITKLAHEKGAKVLIDACQSVPHLPVDVQAINCDWLVASGHKMCAPTGIGFLYGKEDLLEAMPPFLGGGEMIGEVSLDSFTYAELPHKFEAGTPAIGEAIALGAAVDYLSNIGMAKIHAYEEELTAYLFQQLEPFENLNLYGPKPTSDKGRAALATFNVENLHANDLAPLLDYEGVAIRSGHHCTQPLHTVLGVAGSARASLYFYNTREEIDRFVIALKSTIEFFQEML
>1128427_Fcyanobacteri@SUF
MSSSVKTLVNQPYKYGFITDIEKDTLPRGLSEDVIRLISAKKKEPEFMLEFRLRAYRRWLEMAEPAWPHVEYPPIDYQNIVYYSAPKQKDKLNSLDEVDPTLLETFEKLGIPLSEQKRLSNVAVDAIFDSVSIGTTFKEKLAEDGVIFCSISEAVHDYPELIEKYLGSVVPVGDNYFTALNSAVFSDGSFVYIPKGVTCPMELSTYFRINDGDTGQFERTLIVAEEGASVSYLEGCTAPMYDTNQLHAAVVELVALDNADIKYSTVQNWFAGDENGKGGIYNFVTKRGLCKGVNSKISWTQVETGSAITWKYPSCVLVGDNSVGEFYSIALTNNKQQADTGTKMVHIGRNTKSTIISKGISAGGSKNSYRGLVKMGPKAKGARNYSQCDSMLIGDTAEANTFPYIQAENNTAKVEHEASTSKIGEDQLFFFAQRGISAEDAISMLISGFCKDVFNQLPMEFAAEADKLLSLKLEGTVGNSPVILSVRNLTANVDGTPILKGINLEIKAGEIHAIMGRNGSGKSTFSKVLAGHPDYEVTGGEIIYQGENILELEPEERALKGIFLAFQYPLEIPGVSNLDFLRVAYNSRRKHSGLEELDAFDFEDLVEEKLDVVQMKASFLNRSVNEGFSGGEKKRNEILQMALLEPTLGILDETDSGLDIDALKIVANGVNQLATEENAMVMITHYQRLLNYIEPDYVHVMRDGTIATSGGKELALELENRGYEFLDEESPETMVVEAYLKDLLRLAGWLQELRQRAAYNVTKQRMPIRKDEEWRFTNLSDLQQHTFTAAPTVQLPDIELLTIPEAATSQAVFVNGRFTPELSNLTALPEGIFVGNLAQLSLKLVKYFAHIEGANEVFTALNTVGFPDVAMVWLAQDVIVEQPLHLLFVTVVEDEVILTSPRAAIIAEPSSSLEIVEHYAAVTTPYWTNAVTEIWLEENAQINHTRNQRESGDGFHIGKTAVAQHRSSRYTCNALSLGAKLSRHNLEVWQQGEQTETTLNGLTIAGREQTADTHSLIALDFPHGKTDQLHKCVIDDTAHAIFNGKVYVPQNAQLTNAAQLNRNLLLSPKARVDTKPQLQITADNVKCTHGATISQIEADELFYLQSRGINADSARSLLLDAFAAEILNRVPILSLRKRLAQCVACRTMTLTQTISLANQVRQDFPILSQNVHEKPLIYFDSAATSQKPLAVLNALRDYYQQDNANVHRGAHSLSVRATEAYEGARDKVARFVNAASRDEIVFTRNASEAINLVAYSWGLHNLHAGDEIILSVMEHHSNLVPWQMIAQKTGAIIKHVQISEDEDLDFEHFQSLLSNRTKLVALVHVSNTLGCVNPVEQIIPLAHQYGAKVLVDACQSVPHLPIDVQAMDCDWLVASGHKMCAPTGIGFLYGKLEILQEMPPFMGGGEMIQDVFLDHSTYAELPHKFEAGTPAIGEAIALGAAVDYLSNIGMDKIHAYEVELTRYLFAKLADVPKLRLYGPKPNATDNRAALAAFNVEGLAASDVSTLLDSEGVAIRSGHHCTQPLHRILDVSGSARASLYFYNSTEEIDNFVAALKETIDFFSSML
>582515_Rlacunae@SUF
MTATARTLVDRPYKYGFVTDIESDRLPPGLDEEVVRAISAKKEEPDFLLEFRLKAFRKWQKMTEPKWFHATYPPIDYQAISYYSAPKTQGTLASLDEVDPALLETFEKLGIPLSEQKRLSNVAVDAVFDSVSIATTFKEKLAKEGVVFCSIAEAVREHPELIERYLGSVVPAGDNYFAALNSAVFSDGSFVYIPKGVTSPMELSTYFRINSGDTGQFERTLIVADDDSYVSYLEGCTAPMYDTNQLHAAVVELVALDRAEIKYSTVQNWYAGDAEGKGGIYNFVTKRGKCQGVRSKISWTQVETGSAITLKYPSCVLVGDDSAGEFYSIALTNNLQQADTGTKMVHVGKNTKSTIISKGISAGHSTNSYRGLVKMGPKAVGARNYSQCDSMLIGDNAEANTFPYIQSDTDRAKVEHEATTAKIGEDQLFYFAQRGISEEAAVSMLVSGFCRDVFNQLPMEFAAEADKLLSLKLENSVGGSEVILSVRDLSASIDDKQILKKLDLTVKAGEIHAIMGRNGSGKSTFSKVLAGHPSYQVTGGEIEFCGASALDLEPNERALAGIFLAFQYPIEVPGVSNLDFLRTAYNALRKHRGQDELDPFDFEDLVEEKLEVVRMDPSFLERSLNEGFSGGEKKRNEILQMALLEPKLAILDETDSGLDIDALKIVASGVNQLATPDNATVLITHYQRLLNYIEPDYVHVMYEGRIVKSGGKELALELEERGYDWLDVQVSAEMSVRGDLTPLLQQDTWLRQWRGEACARLTAARMPTRQDEEWRFTDLSPLFELDVQQSAELDVKDIEAMTLPDTAGSRLVFVNGFFAAHLSDTSALPDGVFAGNLAQLAARLPDYLGRQEGRQEVFTALNEAGIADLAVVWVEPNVVVEHPIQLLFLAAPGERSLLIQPRSLVVAGRSSSVQIVEQFATLASSYWTNSVSEFWLDANAQIAHTRCQLESAAAIHIGRTAVGQARDSRYTCNALDVGARLSRHNLDVYVEGEQADTRLNGLSLADDNRLTDTHSAIYLRAPHCTSNQLHKCIAGDRAHAVFNGKVFVPKIAQLTDAAQLNRNLMLSPKARIDTKPQLQIVADNVKCSHGATVGQLEPDEIFYLRSRGLDEAAARNLLVAAFAAEVIDRIPIARLRDRLAAHVASAFMTLTQNKPLAAEVRADFPILNQEIHGNPLIYFDNAATSQKPVAVLNALRDYYENDNANVHRGAHALSARATEKYEAARDKVAAFVNSASRNEIVFTRNASEAINLVAHTWGASNLQAGDEIVLSVMEHHSNLVPWQMLAKRTGAVLKYVELTPDETFDFDGYRALVSDKTKLVAIVHVSNTLGCINPAAEIIAIAHRYGAKVLLDACQSVPHMPIDVRALDCDWLVASGHKMCASTGIGFLYGKLALLESMPPFLGGGEMIGEVFLDRFTTAELPHKFEAGTPAIGEAIALGAAVDYLSDLGMDRIHAYEEELTTHLFAKLRTLPEVRIYGPQPAANCDRAALASFNVTGAHASDLATLLDRDGIAIRSGHHCTQPLHRILGASGSARASLYFYNTHAEIDTFAAALCETIDFFSSAL
>1608213_CSspongiarum@SUF
SAATVEALNKTPYRYGFVTNIETEKISKGLDESVVRLISSKKREPDFLRQFRLKAYAQWQAMEEPNWAALNHPAIDYQNIVYYSAPRQKQQKASLDDVDPALLETFDKLGIPLSEQKRLSNVAVDAVFDSVSIATTYKQKLAEHGVVFCSMGEAIRDHPELVERYLGSVVPIADNFFAALNSAVFSDGSFVYIPKGVQCPMELSTYFRINSDDAGQFERTLIIAEEGASVSYLEGCTAPMFDTNQLHAAVVELVALDDASIKYSTVQNWYAGDENGKGGIYNFVTKRGLCQGRRSRISWTQVETGSAITWKYPSCVLRGQASVGEFYSVALTNHYQQADTGTKMIHIGPGSRSTIISKGISSGHSANSYRGLVNIGPQARGARNFSQCDSMLIGDQAAANTHPYIQSRQPEATIEHEASTCTISEDQLFYLQSRGIEPEAAVSMLVSGFCRDVFNQLPMEFAAEADKLLALKLEGSVG---MLLSIENLHARVEENEILRGVSLQIRAGEIHALMGRNGSGKSTLSKVIAGHPAYTVTAGSIHYRGQDLLALSPEDRARSGVFLGFQYPVEIPGVSNLEFLRVSCNARRQHRGQEELDTFAFEDHVRETMAIVQMDPVFLERSVNEGFSGGEKKRNEVLQMALLEPLVAILDETDSGLDIDALRIVANGVKRLALPTTATLLITHYQRLLDAIIPDFVHVMAEGRILRTGDRNLAMALEQRGYDWVDETDGSD---------------------------------------TWRFTDLRCLTRLDPTRLHTQTAS----PRWPEAARQSLQLDGGHWLTPQGESPTWPQGLMVLPAEEITGQVARTVMET---LPLGAQLNGVTPGPSLGLQVSGPDSI--HLDLAIQVE--QAQAWLAPHVLLVLQPGARLCLTWHVATTT-QAAVLPMAEARLGLGAHLQETVMAWGHPGATFLGSSFISQPSQSVYQRTNVTWGWGLSRDEPFIRQSQGQAETHLYGLAVARGQSLLDTHSTMYFDGPAGQLRQRHQALADDRGHSVFNGRVVVPRVAQQTDASQLSRNLLLTTRARIDTKPQLEIVADNVQCTHGATVSCLQDDELFYLQSRGIGRDQASRLLQRGFCEEILQHLPETALAWSSLQSLLKIPMTTERQLDLARLTRPDFPLLDQSLQGQPLVYMDHAATSQKPRHVIDALVDYYRCHNANVHRGAHTLSARATEAFESARATVARFVGAADAREIVFSRNATEAINLVAYSWALDHLKPGDEVVLSVMEHHSNLVPWQLMAQRTGAVLRHVGITPQGEMDVDHCQQLLNERTRLVSFVHLSNTLGCLNPAAEITAMAHGVGARVLVDGCQALPHRPVDVQALGCDWYVGSGHKLCGPTGIGFLWGREDLLETMSPFLGGGEMIATVQLGTSTWAELPHKFEAGTPAIAEAIGLAAALDYLSALGLEKIHAWEQQLTQHLFDRLQAIDGLTIYGPDPRKQPDRGALASFTVAGAHAHDVAALLDSTGICIRSGDHCTQPLHRALQVTATARASLSFTNTMEEIDRLAHQLQEAVNLLRQDG
>423474_Cwatsonii@SUF
MSATVKNLVNQPYKYGFVTDIETETIPRGLSEDVIRLISAKKNEPEFMLEFRLKAYKQWLKMTEPTWPHVHYPKIDYQNIIYYSAPKQKKKLKSLDDVDPTLIETFEKLGIPLSEQKRLSNVAVDAIFDSVSVATTFKEKLAEDGVIFCSISEALEEHPELVRKYLGSVVPVADNFFAALNSAVFSDGSFIFIPKGVKCPMELSTYFRINTGDTGQFERTLIVAEEGASVSYLEGCTAPMYDSNQLHAAVVELVALDNADIKYSTVQNWYAGDEKGKGGIYNFVTKRGLCKGVNSKISWTQVETGSAITWKYPSCVLAGDNSVGEFYSIALTNNMQQADTGTKMIHLGKNTRSTIISKGISAGNSKNSYRGLVQMGPRAKGARNYSQCDSMLIGDNAEANTFPYIQVDNNTAKVEHEASTSKIGEDQLFYFAQRGISEEDAVSMLVSGFCKDVLSELPMEFASEADKLLSLKLEGTVGMSDVILSIKNLTANVEGTPILKGVNLDIKAGEIHAIMGRNGSGKSTLSKVLAGHPDYEITGGEVIYKGENILDKSPDERALEGIFLAFQYPLEIPGVSNLDFLRVAYNARRKHLGLEEIDTFDFEDLVEEKLEVVKMNSAFLERSLNEGFSGGEKKRNEILQMALLEPTLGILDEIDSGLDIDALRIVSNGVNQLATPDNAFLLITHYQRLLNYIEPHHIHVMYDGQIVISGGKELALELEESGYDFIEEKLLAQMNTPNYLNHLLEQADYLHTLRKNAVSQVQELTLPKKKDEEWRFTDLSKLYELDLTIGKTEAVNIVDQFILPEAKQSYLVFVNGEYASELSNVSALSEGVSVGNLSHLTEKIVNYLGKSEGEKDTFSALNTAGLSDAAVIWINKNVVLETPIMVLFLAVSSETASLIQPRTLVIAETGSSATLVEYYGTITEPYFTNSVTEICLDGNAHVNHNRIQRELGNSFHIGRSIITQNQDSHYTCNEINLGAKVSRHTLQIIQNGTQTESNLNGLTMIGNEQVADTHTAVCLNHPHGVTHQLHKCIMDGNSRGVFNGKIFVPKPAQLTSATQLNRNLLLSPKARINTKPELQITADNVKCSHGATISQLEADELFYLQSRGLNESDARHLLIDAFAAEILERIPLDSLQQSLTKCVVAQTMTAIQEKTLASKVRKDFPILHQEIHGKPLVYLDNAATSQKPVTVLDALQNYYGKDNANVHRGAHSLSIRATEAYEGSRDKIAQFINAASRQEVIFTRNATEAINVVAYSWGLHHLQPGDEIITSVMEHHSNFVPWQMIAKQTGAVIKYVPLTDNEDFDLEEFKSLLSEKTKLVTIVHVSNTLGCINPVEEVIKLAHEKGVKVLIDACQSVPHMAIDVQAMDCDWLVASGHKMCGPSGVGFLYGKQEVLEEMPPFLGGGEMINEVFFDSFTCGELPHKFEAGTPAIGEAIALGAAVDYLTDIGMDKIHACEEELTAYLFRKLADIPNLKIYGPLPTPEKGRAALAAFNIEGIHGSDLSTLLDQEGVAIRSGHHCTQPLHRLFDASGSARVSLYFYNTYDEIDQFVMVLKETIDFFTNIM
>129961_Smajor@SUF
MSASVKTLVNQPYKYGFITDIEADSLPPGLSEDVIRLISAKKNEPEFMLEFRLKAYRHWLTMAEPDWAHVGYPPINYQDIIYYSAPKTKDKLKSLDDVDPALLETFEKLGIPLSEQKRLGNVAVDAIFDSVSIATTFKEKLGEAGVIFCSISEALQEHPELIKKYLGTVVPTADNYFAALNSAVFSDGSFVFVPKGVTCPMELSTYFRMNSGDTGQFERTLIVAEEGASVSYLEGCTAPMYDSNQLHAAIVELVALDDADIKYSTVQNWFAGDESGKGGIYNFVTKRGLCKGKNSKISWTQVETGSAITWKYPSCVLVGDNSVGEFYSIALTNNHQQADTGTKMVHIGRNTRSRIISKGISAGQSKNSYRGLVKMGPNAKGARNYSQCDSMLIGDRAEANTFPYIQVDNNTAKVEHEASTSKIGEDQLFYFAQRGISSEDAISMLISGFCKDVFNQLPMEFAAEADKLLSLKLEGTVGNSPVILSVKNLTATVDGTPILKGVNFEVKAGEVHAIMGRNGSGKSTFSKVLAGHPDYEVTGGEVIYHGENILDLEPDERALKGIFLAFQYPLEIPGVSNLDFLRVAYNSRQKALGREEVDTFDFEDLIEEKLGIVQMEAKFLDRSVNEGFSGGEKKRNEILQMALLEPSLAILDETDSGLDIDALRIVAHGVNQLATADNATVMITHYQRLLDYIEPDFVHVMQAGQIVKSGGKELALELEERGYDFLDNHEAEAMVVSDYLSALLQQSGWLQELRQKAAYEVAHQTMPTRRDEEWRFTDLTALKAIAFSPSAPAALDAIAPFTLPEATHSQIVFVNGVYVPELSDTTALPDGVFVGNLMTLCYDAIKYIAYQNDESEVFTALNSTGFPDVAVIWAQADVVVEQPIHLLWVTLPSDDPAFIQPRGLIVADPGASLQIVEQYAVATPPYLNNSVVEVFVQENARVNHTRYQREAGSAFHIGKTAVSQKQDSHYTINTVSLGAQLSRHNLGIWQQGPNTETMLNGLALVDHTQVADTHSLIALNHPHGVTDQLHKCIVDAKGQGVFSGKVLVPQNAQQTQAAQLNRNLLLSPQARVNTQPQLQITADNVKCTHGATVSQIDADELFYLQSRGISQDQSRYLLLDAFAAEVLERIPVPSLRHRLSQCVACRTMVFLDNSTLAREVRGDFPILDQQVHDKPLIYFDSAATSQKPQAVIDALDHYYALDNSNVHRGAHSLSARATTAYEAARDKVAAFIKARSRNEIVFTRNASEAINLVAYSWGAQTLQAGDEIILSVMEHHSNLVPWQMLAQRTGAVLKHVPLTATEEFDLEAFDALLSDRTKLVAVVHVSNTLGCVNPVAEIIARSHRVGARVLLDTCQSVPHMPMDVQALDCDWLVASGHKMCGPTGIGFLYGKLDLLEAMPPFLGGGEMIETVFLDHSTYAGLPHKFEAGTPAIGEAIALGAAVDYLSGIGMERIHAYEQDLSNYLYSQLSAIEGLRIYGPNPNR-SDRAALAAFNVKGFNASDLATLLDHEGVAIRVGHHCTQPLHRLLGITGSARASLYFYNTHAEVDQFIAALQETLVFFRSMN
>1188229_Glithophora@SUF
KESTLDQLVSRPYQYGFVTPIEADVIPRGLNEDVIRLISAKKREPDFMLEFRLRAYRHWLTMPVPTWAQVHYPAIDYQNIIYYSAPKAKKQLESLDEVDPELLETFEKLGISLSEQKRLSNVAVDAIFDSVSVATTFKKDLAKYGIIFCSMSEALQEHPELVKKYLGSVVPIGDNYYAALNAAVFSDGSFVYIPPGVRCPLELSTYFRINNGESGQFERTLIVADRDSYVSYLEGCTAPMYDTNQLHAAVVELVALDNAEIKYSTVQNWYAGDKDGKGGIYNFVTKRGLCQGHHSKISWTQVETGSAITWKYPSCVLVGDHSVGEFYSVALTNHYQQADTGSKMVHVGRHTRSRIVSKGISAGHSQNTYRGLVRVNPKAQNARNYTQCDSLLVGHHSQANTLPVIQVHNPTARVEHEASTSKIGDEQLFYCQQRGLGTEAAVAMMISGFCRDVFNQLPMEFAVEADRLLSLKLEGTVGTTQALLTIRELTAEIEGIPILKGVNLTVKTGEVHAIMGPNGSGKSTLAKVLAGHPDYTVTGGEVWYRGQDLLGFAPEERAHLGIFLGFQYPLEIPGVTNGDFLRLAYNTRCKAQNLPELDVLDFDDLIQEKLGIVQMDAAFLSRSVNEGFSGGEKKRNEILQMALLAPELAILDETDSGLDIDALRIVAGGINQLINRDNGVILITHYQRLLNYITPQFVHVMEGGRIVRTGTQELARELEVRGYDWLRGDGDGDMGTE-WLTGRSTLSGEFLAWRERAVAQVAQPNWPVFDREAWRGTAVPSVLATPFRLAQGDGVSKIEP--VPELP--HITLVNGRV----RDHGELPPGVILGDWQDLREHLGRGLP-----ADGFTALNQAAVPGITVVRVMGNPI--SPLHLIHQSQAGEAPVLACPRWVVILAPGASLTLVEEYVSTG-TCWTNGVVEIHLGQGSQLQHYIVQRESLQSVHLLRLGVEQAQDSHYTLRTVSAGARWSRCEPVICQAGTGTFTQLRGLSLVGGRQHSDMHSVITHDHPQGTSRQVHKCVVAHQGQAVFHGLVRVAPVAQLTDAGQLNQNLLLSKQAKVDTRPQLAIQADNVKCTHGATVSDLDPATLFYLQSRGIDPSAARSLVVAGFAEELLREIPFPTLRQCCHLWMQKLTMTVTTLRNLAAITRGDFPLLDQEIHGHPLIYFDNAATSQKPRQVLQSLQGYYEYANANVHRGVHTLSNRATEAYETARNKCAELIHAPQDECLIFTRNASEAINLVAYSWGMTQLQPGDEIILTVMEHHSNLVPWQWVAQRTGAILKFVPLTTQETFDLQHYQSLLSNRTKLVACSYVSNTLGCVNPVAEIIQSAHHWGAKVLLDACQAVPHMVVDVQVLDCDWLMASGHKMCGPTGAGFLYGKPELLRQMPPFLGGGEMIVDVFLDHSTYADIPHKFEAGTPAIAEAIMLGAAVDYLQNISLDAIHEYEQELVADLWQKLKAIPGIRLLGPPP---PERAGLVAFTLADIHPHDLATILDQAGIAIRAGHHCTQPLHRYLQVQSTARASLYFYNTVAEIDRFIAVLNEAVEFFHGVL
>2164131_Ssp@SUF
SATTVKTLVNQPYKYGFITDIESDTIPKGLSEDVVRLISAKKNEPEFMLEFRLKAYRHWLKMTEPTWPHVHYPAIDYQNIIYYSAPKQQKKLGSLDEVDPTLLETFEKLGIPLSEQKRLSNVAVDAIFDSVSIGTTFKEKLAKDGVIFCSISEALQEHPELVKKYLGSVVPTADNYFAALNAAVFSDGSFVFIPKGVKCPMELSTYFRINNGDTGQFERTLIIAEDGASVSYLEGCTAPMYDSNQLHAAVVELVALDNAEIKYSTVQNWYAGDENGKGGIYNFVTKRGLCKGVNSKISWTQVETGSAITWKYPSCVLVGDNSVGEFYSIALTNNKQQADTGTKMIHIGKNTRSTIISKGISAGNSQNSYRGLVKMGPNAKGARNYSQCDSMLIGDNAEANTFPYIQVDNNTAKVEHEASTSKIGEDQLFYFAQRGISEENAVSLLVSGFCKDVLNELPMEFASEADKLLSLKLEGAVGMSDTILSVKNLTANVDGTPILKGLNLEVKAGEVHAIMGRNGSGKSTFSKVLTGHPDYEVTGGEILYKGESLLETEPEQRALAGIFLAFQYPLEIPGVSNLDFLRIAYNAKQKHLGLEELDNFDFEDLVNEKLDIVQMNPSFLDRSLNEGFSGGEKKRNEILQMAILEPTLSILDEIDSGLDIDALRIVSSGVNQLKTENNACIVITHYQRLLEYIEPDFVHVMYDGRIVMSGDKELAHELEAKGYDFLDEKVLAAMTAASYLSKLLSQSEFLTDLKQKAASVLTQSQFPNKRDEEWQFTDISDLLKIDFQVAQETTLDILNQFVLEEAKNSRLVFVNGIYSAELSNTTALLEGVYVGNLSNLKTKLASYLGQQEGSNEFFTALNTAGLDDVAIAWVNSDVMIETPIHLLFLSVVDSVPNIIQTRVLVVAEPHSQFSILESYGAVTKPYFSNVVTEIYLAENSEVNHIRNQRESGDSFHIAKTVISQAKDSRYTNYDFNLGAKLCRHNLEIYQQGEQTESNLHGLTIIAGRQVSDTHSAIYLRYPHGKSNQLHKCIVDEYSHAIFSGKVFVPKAAQMTNANQLNRNLVLSSKARINTKPELQITADNVKCSHGATVSQLEADEVFYLRSRGLNDYDARHLLLDAFAGEILDKVSLKSLQQRLRQCISCRTMVITQERTLAARVRADFPILDQEVNGNPLIYLDNAATSQKPLVVLNSLLNYYQKDNANVHRGAHTLSTRATEAYEGARDKVAQFINARSRQEIVYTRNATEAINLVAYSWGLNFLKEGDEIITSVMEHHSNLVPWRMIAEKTGAIIKYVELDENEGFNLAQFKTLLSEKTKLVTVVHISNTLGCINPIEEITKLAHQIGAKVLIDACQSAPHYPLDVQAIDCDWLVASGHKMCAPTGIGFLYGKEDLLEAMPPFFGGGEMISEVFLDHFTVGELPHKFEAGTPAIGEAIALGAAVDYLTNLGMGNIHTYEMELTAHLFKQLVEIPQLKIYGPKPDQKQGRAALASFNVENIHASDLSTLLDHDGIAIRSGHHCTQPLHRLFNASGSARASLSFYNTHAEIDRFIEVLIQTIDFFNGIA
>1228987_Cendosymbiont@SUF
MNDSVKLLVNQPYKYGFVTDIESEKIPHGINEDVIRLISAKKKEPNFMLSFRLKAYRQWQKMTEPTWSHVTYPPIDYQNIICYSAPKQKKKLGSLDEVDPTLLETFEKLGIPLSEQKRLGNVAVDAIFDSVSVATTFKEKLAESGVIFCSISEALQEHPDLVLKYIGSVVPANDNFFAALNAAVFSDGSFVFIPKGVKCPMELSTYFRINSGDTGQFERTLIVAEEEASVSYLEGCTAPMYDNNQLHAAVVELVALDNADIKYSTVQNWYAGNENGQGGIYNFVTKRGLCKGVNSKISWTQVETGSAITWKYPSCLLVGDNSVGEFYSIALTNNKQQADTGTKMLHIGKNTRSTIISKGISAGGSKNSYRGLVKMGRKATGSRNYSQCDSMLIGDNAEANTFPYIQANNNTSTIEHEASTSKIGQDQLFYFAQRGISEEDAVSMLVSGFCQDVLSKLPMEFAAEADRLLGLKLEKTVGMSKVILSVQNLTVNVEGNPILKGVSLEIKAGEIHAIMGRNGSGKSTLSKVLAGHPDYEITGGNIIYKGEEIIGKSPTERANMGIFLAFQYPLEIPGVSNLNFLRVAYNAHRKYQGLEEIDTFDFEDLVEKKLDVVKMNPSFLERSLNEGFSGGEKKRNEILQMALLEPTLGILDEIDSGLDIDALRIVANGVNKLATDENAFLLITHYQRLLNYIEPQYIHVMHNGRIVTTGGKDLALELEESGYDFVEETLLTNMTTSNILLGLSEKLQFLSKLREDAISESRTLNFPTKQDEDWRFTDLSELSNIQFKPAKSATIDDFSSFILPETQESRLIFVNGEYVPELSNLSALPEGVYVGDLMGLKAKVIHYFSQNNGEKDFFALINTAYFHDVAIIWVDPNIVVDIPVNLLFISVPTDSYNLIQPRVLIVAETNSNITLVENYTATTKPYLVNGVTEIFLEDNAHINHSRIQRELGDSFHIGKTAIIQNKESRYICNDISLGAKLSRHTLKVFQQGKQAETHLSSLTMVGSLQISDTHSAVYLNCPYGTIHQLHKYIIDDYGHGIFNGKIFVPKPAQLTNATQLNRNLLLSSKARVNTKPELQITADNVKCSHGATISQLKSDELFYLQSRGLSQNDARNLLIDAFATEILDRLPLKSLRQRLTQCVACRTMISVKEKTLAAKVRSDFPILHQKINGKSLIYLDSAATSQKPLIVLDTLRHYYEKDNANVHRGAHSLSVRATEAYEGARDKVAKFINSQSSQELIFTRNATEAINLVAYSWGLSNLKPGDEIIISVMEHHSNIVPWQIIAKKTGAVIKYVFLTEQEELDLDHFQSLLSRKTKLVAIVHVSNTLGCINPVKEITSAAHQVGAKVLIDACQSVPHLSIDVQQIGCDWLVASGHKMCAPTGIGFLYGKKKVLEEMPPFLGGGEMIGEVFLERFTYGKLPHKFEAGTPAVGEVIALGAAVDYLTTIGLDKIHLYEEELTTYLFKNLTEIPKVRIYGSISNLDKRRAALASFNVEGIHGSDLSTLLDNEGISIRSGDHCTQPLHRLFNASGSARVSLYFYNTFEEIDKFILALKETIDFFTEIM
>1618023_Aatlantica@SUF
MMSAIKTLVNQPYKYGFVTNIEADTIARGLNEDVIRLISAKKEEPEFMLEFRLKAYRQWQKMTEPTWQNVKYPTIDYQDIIYYSAPKQKAKLNSLEEVDPTLLETFEKLGIPLSEQKRLSNVAVDAIFDSVSVATTFKEKLAKEGVIFCSISEALREHPELVQKYLGSVVPVADNYFAALNSAVFSDGSFVYIPKNTKCPMELSTYFRINSGDTGQFERTLIVAEEGSSVSYLEGCTAPMYDTNQLHAAVVELVALDNAEIKYSTVQNWYAGDENGKGGIYNFVTKRGLCQGVNSKISWTQVETGSAITWKYPSCVLVGDNSVGEFYSVALTNHKQQADTGTKMIHVGKNTRSTIISKGISAGSSANSYRGLVKINPKAEGARNYSQCDSMLIGDNAHANTFPYIQVQNPTAKVEHEASTSKIGEDQLFYFSQRGISAEDAISMMISGFCKDVFNQLPMEFAVEADRLLSLKLEGSVGNSRVVLSVKDLTAEVDGSPILKGVNLEVRSGEIHAIMGPNGSGKSTFSKVLAGHPAYEVTGGEVLFEGENLLEMEPEERARAGVFLAFQYPLEIPGVSNLDFLRVAYNSRRKEQGLEELDSFDFDDLIQEKLDVVKMNPAFLSRSVNEGFSGGEKKRNEILQMAILEPKVAILDETDSGLDIDALKIVAGGVNQLASPENSTILITHYQRLLNYIVPDYVHVMAEGRIIKSGSKELALELESRGYDWVLAQAEVGMTPN-LKAQLIADKTPFFGRKKDALNAFDKLGFPTIRHEEWKYSNVKGLVSHVFDFNDRGDLDDLEALRIPNLEGNVLYFVNGVFHPEFSSIVSPESELRILNFGEAPDVVEQHFAYADFSDNAFTALNTAFAQHGVFLHVPDKAVVQQPVILRFIADARVQNVAAQPRNLFVVGNRAEVKVAESFRTLGNAAFTNIVTEVILGEEAQFEYYKVQNESDQTYHIGTTHIQHARASHSYTVTVSLNGGFIRNNLNLVLDGERVDAHMYGLYLPSGRQHIDNHTLVDHAQPNSESSELYKGILYDRSTGVFNGKIFVRQDAQKTNAYQSCRNVLASDQATMNTKPQLEIYADDVKCSHGTTTGQLNEEALFYLQSRGVPKDKARALLMLAFAEDVIEKMKIPAIKEYLEGLIVEKIMTVTKERTLADLVRADFPILHQEVNGKPLVYLDNAATSQKPLLVLNTLKDYYEQYNSNVHRGVHTLSAKATDAYEGARDKVAAFIKAASRQEIVFTRNATEAINLVAYSWGNSNLKAGDEIVLSVMEHHSNLIPWQLLAQRTGAVLKFVELTETEEFDLEQFKSLVSEKTKLVAVVHVSNTLGCINPIAEITAIAHQFGAKVLLDACQSVPHMPIDVQKLDCDWLVASGHKMCAPTGIGFLYGKLDLLRSMPPFLGGGEMIADVYLDSATYADLPHKFEAGTPAIAEAIALGAAVDYLSNIGMDKIYTYEAELTGYLFEQLGQIPEIRTYGPLPKVALGRAALASFTAGDVHPHDLSTILDQAGVAIRAGHHCTQPLHRYLKAQSTARASLSFYNTREEIDVFITALREAVEFFGSIF
>77922_Cgloeocystis@SUF
KNTDLDFFLNKPYKYGFSTSINTETIKKGLTEETIKEISKKKNEPDFLLEFRLRAYYYWLEMKEPQWAHISYPLIDYQNITYYSAPKVKEKLNSLDEVDPKLLETFEKLGIPLTEQKKFANVAVDAIFDSVSVATTFKEELAKEGVIFCPISEAAQKYPNLVKKYLGSVVPISDNYFVSLNSAVFSDGSFCYIPENVHCPLELSTYFRINNGESGQFERTLIIADKGSYVSYLEGCTAPQFDTNQLHAAVVELVALENAEIKYSTVQNWYTGDSEGNGGIYNFVTKRGLCVGKNSKISWTQVETGSAITWKYPSCVLVGENSVGEFFSVALTNHYQQADTGSKMIHIGKNTKSKIISKGISTGNSKNSYRGFVKIGSNAFNARNYSQCDSLLIGNNSQANTFPHMQIQNSTGKVEHEASTSKIGEEQIFYFLQRGIGVEQAVSLIVSGFCKDVLNELPMEFSLEADLLLGLKLEGSVG-------------------ILKGVNLTINAGEIHAIMGPNGSGKSTFSKVLAGHPAYKVTGGEIYFQGINLLELEPEERARAGLFLAFQYPIDIPGVTNIDFLRLSYNARRQYLGLSELDPLDFYSIVTQKLDVVKMDVNFLSRNVNEGFSGGEKKRNEILQMALLSPSLAVLDETDSGLDIDALKIVASGINSLITSENSIILITHYQRLLDYIKPDFIHVMHNGRIVLTKGSELAKELELKGYDWLK----------------------------------------------------------------------------------------------------------------------------------------------------------------------------------------------------------------------------------------------------------------------------------------------------------------------------------------------------------------------------------------------------------------------------------------------------------------------------------------------------------------------------------------------------------------------------------------------------------------------------------------------------------------------------------------------------------------------------------------------------------------------------------------------------------------------------------------------------------------------
>3218_Ppatens@SUF
SDDTIQQFLKRDYKYGFVSDIESVSIPKGLSEETVRLISAKKNEPEWMLNFRLNAFKQWQKMKEPTWSDNKYPQIDFQDVCYYTEPKKKETKQSLDEVDPDLLETFAKLGIPLSEQKRLANVAVDAVFDSVSIATTHRKTLMAAGVIFCSISEAIREYPDLVKKYLGKVVPVADNYYAALNSAVFSDGSFCYVPKDTVSPMEISTYFRINAMETGQFERTLIVCDENAYVSYLEGCTAPAYDKNQLHAAVVELYCASGAEIKYSTVQNWYAGDSEGKGGIYNFVTKRGLCDGARSKISWTQVETGSAITWKYPSVVLKGDNSIGEFYSVALTNNKQQADTGTKMIHVGKNTRSRIVSKGISAGNSVNCYRGLVQVQPSAHNARNFSQCDSMLIGDQAGANTYPYITVKDPSARVEHEASTSKIGEDQLFYFQQRGIDAEKAVAAIIGGFCREVFKELPLEFAAEVNQLMSLKLEGSVGEARVILEVQGLRAVVADQEILNGVDLVIREGEVHAIMGKNGSGKSTLSKVLVGHPDYEVTGGTAIFKGENLFDKEPEERSHCGLFLSFQSPVEIPGVSNMDFLRMACNARRNARGLEELGPLEFYGFVAEKLTALNMDPRFLDRNVNEGFSGGEKKRNEILQLSVLEADMAILDEIDSGLDIDALRDVANAVVGLKKDNNAILMITHYQRLLDYIMPTYVHIMEAGRIVKTGDMSLAAQLEAGGYNAVQAMKM--MAAAFFLLDLAEKARALAELRYKSAEQALNLRWPTNKDEAYRFTDVRFLKNLDIAPTPAQASNFESELGLGETEAFRLVFVDGVISESLSKVEGLSGGAYVGSVCKISSQALEYLGAAGTQDDLFTFLNGLGVQDAGLVFAPKGVQLSKPIHVVYYSTKDEEISLATPRLLVVAESGARVEIIEQFVGAPQVYWTNQVCEIYVANGAEVSHSCSQEQERSAVHIKQTHVSQGEKSTYKLVEAEVGGRLSRHNLQVIQLGSDTQTEFSTFSLSSKRQVQDLHSRLVLDHPRGISRQIHKCIVTRLGQAVFDGNVKVNRFAQQTDAGQLSRSLLLAQGATVNVKPNLQIIADDVKCTHGAAISDLEEEQLFYFQARGIDPLTARSALVFSFGAEVLQSFGNDYLKKRLERLVKSSLVVKTEASSLGEITKGDFPILDQEVNGYKLVYLDNAATSQKPASVLKALRDYYEGYNANVHRGIHALSAKATDEYELARKKVADFINAPSDREIVFTRNASEAINLVAYTWGLTNLKEGDEVVLSVAEHHSNIVPWQLVAQKTGAKLRFVELTPEETLDLEQLKGFLNERTKLVTTFHVSNVLGCVNPIADIVQWSHAVGAKVLVDACQSVPHMPVDVQGLGGDFLVASSHKMCGPTGMGFLWGTTEILESMPPFLGGGEMIVDVFLDRSTYASPPSRFEAGTPAIGEAIGLGAALDYLNKIGMDRVHKYEMELSKYLYDSLSKVPGVRIYGPPVGPNENRASLCAFNVEGIHATDLSTFLDQQGIAVRSGHHCTQPLHRHLGINASARASLYFYNTTDEVDTFIKGLQDTIDFFTAFN
>1880902_Lsp@SUF
MSASVSTLVNQPYKYGFVTDIESDTLPRGLSEETIYAISAKKNEPEFMLEFRLRAYRQWLKMTEPTWPDVNYPSINYQDIIYYSAPKQTQKKQSLDEVDPTLLETFEKLGIPLSEQKRLANVAVDAIFDSVSVATTFREKLAEHGVIFCPISEALKEHPELVKKYLGSVVPIADNYFAALNSAVFSDGSFVYIPKGVECPMELSTYFRINNGDSGQFERTLIVAEEGSSVSYLEGCTAPMYDSNQLHAAVVELVALDNASIKYSTVQNWYAGDANGKGGIYNFVTKRGLCKGRNSKISWTQVETGSAITWKYPSCVLVGDNSIGEFYSVALTNNCQQADTGTKMVHIGKNTRSTIVSKGISAGKSKNSYRGLVKVGPNADGARNYSQCDSMLIGSNAQANTYPYIQVQNELARVEHEATTSKIGEDQLFYLAQRGISAEDAVSMMISGFCKDVFNQLPMEFAVEADKLLSLKLEGSVGNAPTVLSVKNLTANVNDTPILKGLNLEIKAGEIHAIMGRNGSGKSTFSKILAGHPAYEVTGGEVVFEGQNLLELEAEERARSGVFLAFQYPVEIPGVSNLDFLRASYNARRKHQGLEEVDPFDFEDVVRDRLQVVQMDASFLDRSVNQGFSGGEKKRNEILQMALLEPTLAVLDETDSGLDIDALRIVAEGVNQLANEKNAMLVITHYQRLLDYIVPDYVHVMYDGKIVMTGDKELALELEAKGYDWVDELQPVGMGVDTYYAGLLATWELVQRLRSQAQAVAQEMALPSTRDEDWRFTDLSPMLAIALRAPELTTLEAIAAFAIPEASV-RVVVVNGRFVPELSNLVGLPDGVTIGSLAAVRERLASHLG-QQGSQDAFSVLNTAGLNDGVVIELERRVQVAKPIHLLHVATAD-QPAISQPRCLVLAKAGSHCTLIEDYVAIGGGYCTNSVMEVVLGNCATLHHVRLQREGEQAIHIGKTAISQDWNSHYTLTTISQGASIARHSIDIAQTGPGTETILNGLSVATGEQLTDTHSSLVLSHPHGTADQLHKCIADDRGHTVFNGRVFVDHDAQQTNAAQLNRNLLLSPKARVDTKPQLEIIADDVKCSHGSTVSQLEETELFYCRSRGLDLATARSLLLDGFAGEILDRLPIASLRSTLARQIAQRIMTLTLPRSIAQQVRPDFPILDQRVHDQPLVYLDNAATSQKPRQVIDALRHYYEWDNANVHRGVHTLSMRATDAYEAAREKVAKFVNARSFQEIVFTRNASEAINVVAYSWGMSQLQAGDEIILSVAEHHSNLVPWQLVAQRTGAVLKFVGLDATESLDLEQLRSLISDRTKLVSLVHVSNTLGCVLPVAEVVAAARSVGAKVLLDACQSAPHLALDVQALDCDWLVASGHKMCAPTGIGFLYGKLELLRSMPPFLGGGEMIAEVDLERSTYADLPHKLEAGTPAIGEAIALGAAIDYLSAIGMDAIHHYEAELTRHLFDRLGAIPEVRIYGPRPQADSGRAALAAFTVDGIHAHDLSSFLDQEGIAIRSGHHCTQPLHKSLNIASTARASLYFYNTIEEIDRFAQALHATINFFQSVT
>47254_Lsp@SUF
MTASVQNLVNQPYKYGFVTNIESDTIPRGLSEDVVRLISKKKNEPEFMLEFRLKAYRQWLKMTEPNWAEVGYPAIDYQNIIYYSAPKVTEKKKSLDEVDPELLDTFEKLGISLSEQKRLSNVAVDAIFDSVSIATTFKEKLGEVGVIFCSISEAVHEHPELIKKYLGSVVPVADNYFAALNAAVFSDGSFVYIPKGTKCPMELSTYFRINNGDSGQFERTLIVAEEGSSVSYLEGCTAPMYDTNQLHAAVVELVAMDNADIKYSTVQNWYAGDKEGKGGIFNFVTKRGLCQGVNSKISWTQVETGSAITWKYPSCVLVGDNSVGEFYSVALTNNYQQADTGSKMVHIGKNTKSTIISKGISAGNSQNSYRGLVKINPKATGARNYSQCDSMLIGDNAQANTFPYIQVQNDKGKVEHEASTSKIGEDQLFYFKQRGISAEDAVSMIISGFCRDVFNQLPMEFAAEADKLLALKLEGSVGNSEVILSVKDLTAEVDGISILKGLSLEVKAGEIHAIMGPNGSGKSTFSKVLAGHPDYTVTGGEITYLGQNLLELDAEDRSRSGIFLAFQYPIEIPGVSNLDFLRVAYNSKRKFAGLDELDTFDFEDLVQQKLDVVKMNPAFLDRSVNEGFSGGEKKRNEILQMALLEPKLAILDETDSGLDIDALRIVSGGVNQLTTPDNAVVLITHYQRLLDYIVPDYVHVMEGGRIVTTGGKELALELEERGYTWIREEEVAAM-IEAYLKNLLHLLIDLNVIRDRAAARVQELAIPSTRDEEWRFADLSSLLKVNFQTVDDQSLPHIQPFILPEAISSRLVFVNGLYDPALSAVDGLPDGILATNLATAFKEFSTQLAQQPGAEEVFTTLNTASFTDGALIWVEKDQVIDIPIQILYVSTATQ-AAIAHPRCLVIAQPGSKLTLIEEFVALHGIYFTNSVTEIAVLDNAEVNHTRIQRDSSESIHIGKTVATQARDSRYTCNAISLGSKLSRHNLEVYQTGEQTDTVLNGLTMITDDQVGDTHSLISFTKPHSISHQIHKCIVDDHAHGIFNGKVLVPKAAQLTNAGQLSKTLLLSPKARIDTKPQLEIVADNVKCAHGATVSQLDNDEVFYLQSRGIDEVSARKLLVYAFAYEVINQIPVASLRDQLADLARPQQMTFTQAKSLAATVRADFPVLNQVVNGKPLVYLDNAATSQKPIAVLDALRYYYEHDNANVHRGAHTLSSRATDAYEGARDKIAAFIHAASRNEIIYTRNASEAINLVAYSWGMNHLQPGDEIILTVMEHHSNLVPWQFVAQRTGAVLKFVQLTDTQEFDFEQFKSLLSDKTKLVSVVHVSNTLGCINPVKEICAEAHRYGAKVLLDACQSAPHLPLDVQDIDCDWLVASGHKMCAPTGIGFLYGKLDLLNAMPPFMGGGEMIADVFFDHSTYAELPHKFEAGTPAIAEAIALGAAIDYLSAIGMNKIHAYEEELTAYLFQQLKQIPNLRTLGPKPKTDSGRAALAAFTVGDIHANDLSTLLDQAGVAIRSGHHCTQPLHRLLNISSSARASLYFYNTRAEIDVFIAELRETVDFFNGVF
>292564_Cgracile@SUF
SSATVGDLVSQPYKYGFVTDIETEKIAKGLSEDVVRLISAKKNEPAFLLDFRLRSYRQWLQMEEPDWATLGHPPIDYQEIIYYAAPKQQEKKASLDEVDPKLLETFDKLGIPLSEQKRLSNVAVDAVFDSVSIATTYREKLAEHGVIFCSISEAVKDHPDLIEKYLGTVVPGNDNYFAALNSAVFSDGSFVFIPKGVECPMELSTYFRINSGDTGQFERTLIVAEEGASVSYLEGCTAPMFDTNQLHAAVVELVALDDASIKYSTVQNWYAGDENGKGGIYNFVTKRGQCRGDRSHISWTQVETGSAITWKYPSCVLQGADSVGEFYSVALTNNRQQADTGTKMIHVGPRTRSTIVSKGISAGHSSNSYRGLVQLGPKAVGARNYSQCDSMLIGDQAAANTYPYIRSQQPDARIEHEASTCRISADQLFYLQSRGIAFEEAVSMMVSGFCRDVFNQLPMEFAAEADKLLALKLEGSVGDAPVLLEIRDLTARVEDQPILKGVSLTIRAGEIHAVMGRNGSGKSTLSKVLAGHPAYTVTGGTVHYMGDDLLSLEPELRARAGLFLGFQYPVEIPGVSNLEFLRVATNARRAGKGEEELDTFAFEDLVRERLQVVQMDPAFLERSVNEGFSGGEKKRNEILQMALLEPLVAVLDETDSGLDIDALRIVAGGVNHLAGPDNATLLITHYQRLLDVITPDYVHVMAAGRILRTGGKELALELEERGYDWVDAELASLMVAAGWVAALLANADALAASRARAAQALAQTPLPSRRVEAWRFTDLAPLTALSPTLLSSA-------AAQPEVAAGRLNLDGLSDPL---AGISLPAGLEPISGEELSAILGQVLAATGSAELWPVLLNGATARNVLALRVRGAIA--TTLELVSDAG--DGEGILPLRLLLVLEPEASLEVLQVHRSSG-ANLTSVVLEARLGEGAELRHGLLAPGADTGCLLATVALEQATGSRYSGVSAHGGWALGRLEPRLVQSEGAAHSALKALQLADGRQISDTHSQMVFEGPDGRLEQLHKAVADGQGRSVFNGAVQVPRAAQRTDAAQLSRNLLLSDRARIDTKPELEIVADDVRCAHGATVSRLEQDELFYLQSRGIAADQAARLLLRGFCEEVLQELPEAARPWQPLASLLGEQMTIPVVADLAVQTRPDFPLLAQTALGQPLIYLDYAATSQKPRQVLEALQQYYSLDNANVHRGAHQLSARATDHFEAARGKVAAFIGAASAREIVFTRNATEAINLVARTWGDANLREGDEVLLSVMEHHSNLVPWQLLAARTGCVLRHAGVTESGELDLEDFKAKLSDRTKLVSLVHVSNTLGCLNPIEAVAELAHGAGALLLVDACQSLPHKPVDVAALGADFLVGSSHKLCGPTGMGFLWAHEALLEAMPPFLGGGEMIHDVYLDHSTWADLPHKFEAGTPAIGEAIGMGAALDYLQNLGMERIHAWEQQLTRRLFERLQAIDGVRILGPTPDQQPDRAALAAFSVEGLHANDIAALLDSAGICIRSGHHCTQPLHRHYGLASSARASLGFTTTPEEIDRFAEELEGTIGFLREHS
>102232_Gsp@SUF
MSASVKTLVNQPYKYGFVTDIESDSIPRGLNEEVIRLISEKKNEPQFMLDFRLKAYRQWQKMTEPTWAHVNYPPIDYQNIIYYSAPKQSKKLNNLDEVDPAILETFEKLGISLSEQKRLANVAVDAIFDSVSIGTTFKEKLAESGVIFCSISEAVQEHSELIQRYLGSVVPVGDNYYSALNSAVFSDGSFVYIPKGVTCPMELSTYFRINNGDTGQFERTLIIAEAGASVSYLEGCTAPMYDSNQLHAAVVELVALDNADIKYATVQNWYAGDENGKGGIYNFVTKRGLCKGVNSKISWTQVETGSAITWKYPSCVLVGDNSVGEFYSIALTNNRQQADTGTKMVHIGKNTRSTIISKGISAGHSQNSYRGLVKIGPKATGARNYSQCDSMLIGDNAQANTFPYIQVDQNTAKVEHEASTSKIGEDQLFYFTQRGISEEDAISMLVGGFCKDVLNKLPMEFAAEADKLLSLKLEGTVGANQVILSVRNLTASIDGIPILKGVNLEVKAGETHAIMGRNGSGKSTFSKVLAGHPSYEVTGGEVIYQGKNLLELEPEERALAGVFLAFQYPIEIPGVSNLDFLRVAYNAKLKHQGKEEIDTFDFEDLITTKLDVVKMNASFLDRSVNEGFSGGEKKRNEILQMALLEPVLSILDETDSGLDIDALRIVANGVNQLATPNNAFILITHYQRLLNYIQPDFVHVMHNGKIITSGGKELALELESRGYDFLEEVAI--MTALSYLQALLSQITEITELSNQALTALANQSLPQKSDEDWRFTDLSELKKLSLRLASPVEVQALEQFTLPEAQHSRIVFVNGVYVSELSDTSGLPPGIYLGNLAGLKPELIEYLSRD--YQDVFSLLNTGGLKDIAIAWVEPDVVVTTPIHLLYLTVPESDPILVQPRTLVVAQKNSQLEIVEYYGAITLPYCNNAVTDIVLHENAQLKHSRVQRESGDGLSIANTCVEQDQDSSYTLWEINLGAKLFRHNLKVKQTGAQTTTNLQGLILVGGKQVTDTHSTVALAHPHGVVNQNHKCIVDGQAQVVFNGKIIVPQKAQLTNAAQINRNLLLSPQGRVNTKPELQITADNVKCTHGATVSQLETDEVFYLRSRGLSEIDARHLLLEAFAAEILDQLPIPSLRKRLSQCVACRNMTYTQTKPLADAVRDDFPILQQQINGKPLVYLDNAATSQKPRQVLNAWRYYYENDNANVHRGAHSLSTRATEAYEAARAKVAQFIGASSPREIVFTRNATEAINLVAYSWGLNNLQQGDEIILSVMEHHSNLVPWQMIAQKTGAILKFVPLTPLETFDIEAYKQLISTKTKLVTVVHVSNTLGCVNPVTDIVTIAHNYGAKVLIDACQSVPHLPMDVQAIDCDWLVASGHKMCAPSGIGFLYGKERILEEMPPFLGGGEMISEVFLDYSTYGDLPHKFEAGTPAIGEAIALGSAIDYLNNLGMDSIHTYEEELTCYLLEKLTNIPRLRIYGPL----ENRAALASFNVEGIHSSDLATLLDNDGIAIRSGHHCTQPLHHLFKASGSARASLYFYNTREEIDRFVVALRETIDFFSDVL
>2053605_Rsp@SUF
-----------------------------------------------------------------------------------------------------------------------------------------------------------------------------DNYFSALNSAVFSDGSFVYIPKGVKCPMELSTYFRINSGDTGQFERTLIIADEGSYVSYLEGCTAPMYDTNQLHAAVVELITLDNAEIKYSTVQNWYAGDENGKGGIYNFVTKRGLCQGMNSKISWTQVETGSAITWKYPSCVLVGDNSVGNFYSVALTNNMQQADTGTKMVHVGNNTRSTIISKGISAGKSSNSYRGLVKINPNAERTINYSQCDSMLIGDNAHANTFPYIQVQNQTAKVEHEASISRMGEEQIFYFAQRGICMEDAVSIMVSGFCKDVFNQLPMEFAVEADRLLSLKLEGSIGNGEVILSIRDLRANVCGKTILRGVNLEVRAGEIHAIMGPNGSGKSTFAKVLAGHPTYEMTGGEVIFQGKNLCEMQPEERARLGVFLAFQYPLEIPGVSNLDFLRLAYNSKRNYQGLEEIEPLDFEDLVHEKLDMVGIDPNFLTRSVNEGFSGGEKKRNEILQMAILEPKLAILDEIDSGLDIDALRSVANGVNQLASSENATIIITHYQRLLDYIVPDYVHIMARGQIVKFDGKELALELESRGYSWILEETEAKMNMQTYLVNLLNKQGWLQELKDLSANYVRHSVIPNTREEEWQFTDLSALRKLELSVGKKYDLDDVPY--FPEAKI-RLVFINSIYTPELSTTAKLPSGVLVSNLASLIERVQQYIARSKGDWEVFTALNTAGINDVGVVWISENVVLEEPIHIVFITAGEEAAAISQPRCLVVGETSSQATLVEEHTNYKGVYFSNSVTEIFVNENAQINHTRIEADNMEAFHIGKTTVTQEKHSSYSCHSISLGGKLSRHNLEILQAGEDTETTLNGLTIIGGQQLADTHSVILLNHPHGKSRQLHKYILVDKAHGIFSSKVVMPKSAQLNDVEQLNHNLLLSPKARVDTKPQLLISADNVKCSHGATTSQLEDNEIFYLKSRSLNEDSARKLLIQAFAAEIINRISLPSLQERLVKTVNQF-MTFTQEKTIANKVRRDFPLLHQEVNGKPLIYLDSAATSQKPQVVINALQDYYQQYNSNVHRGAHTLSCKATDAYEIARDKVAKFINAASRQELIFTRNATEAINLVAYSWAMNNLQPGDEIIVTVMEHHSNLVPWHFLAKKNGVVLKFVELTPAKTFDLDHFKTLLSERTKLVSVVHVSNTLGCINPVSEISRLAHSYGAKVLIDACQSTSHMFIDVQQIDCDWLVSSGHKMSAPTGIGFLYGKKEVLESMPPFLGGGSMIADVFLDYSTYGELPYKFEAGTPAIAEAIALGVAIDYLNSIGMNEIHSYEAELTAYLFQQLDKIPQIKTYGPYPNSQEGRAALAAFTAGGVHPSDLVTLLDQEGVAIRSGHHCTQPLHYYLGTPATARVSLSFYNTYEEIDVFIKALNNTLDFFHNVS
>1919144_Cbacterium@SUF
MT-ATNTLINQPYKYGFVTDIEAETLPRGLNEDIIRMISAKKNEPEFMLDFRLKAYRQWLNMKEPNWAHVGYRPIDFNDIIYYSEPKQQKKKESLDEVDPALLETFEKLGIPLSEQKRLGNVAVDAIFDSVSVATTFKEKLAEEGVIFCSISEALQEYPELVKKYMGSVVPTGDNFFAALNSAVFSDGSFVYVPKGVQCPMELSTYFRINTDEAGQFERTLIVAEEGASVSYLEGCTAPMYDSNQLHAAVVELVALDDANIKYSTVQNWFAGDENGKGGIYNFVTKRGLCKGNNSKISWTQVETGSAVTWKYPSCVLAGDNSVGEFYSIALTNNYQQADTGTKMIHIGKNTKSTIISKGISAGHSQNSYRGLVKMGPKADGARNYSQCDSMLVGDQAEANTFPYIQVDNNRTQVEHEASTAKIGEEQLFYFAQRGISEEDAISMIVSGFCKEVFNQLPMEFASEADKLLGLKLENSVGNSDVILSIKNLWASVENTPILKGTNLEIKEGEIHAIMGRNGSGKSTLSKVLAGHPDYEITAGEIIYKGENLAELEPDQRAIKGIFMAFQYPLEIPGVSNLDFLRVAYNSHRKAQGEEEMDAFDFEDLVEEKLDIVKMDPSFLQRSLNEGFSGGEKKRNEILQMALLEPSLAILDETDSGLDIDALKTVANGVNQLATPENATVMITHYQRLLNYVEPDYIHVMSDGQIITSGGKELAQQLEDKGYEWLYEQYAPQMS--QFLDQLLSQGAWLQKRQQEAANWVAASRMPHRKDEEWRFTDISPLLEHQFQKSQSVEVEATRSLQIPEASQSRLVFVNGRYAPHLSNLDNVPAGVTVASLAELQSQVTEYLTQQEGGEELFTALNTAGFEETAVVWVPANTEVETPLQLLFLSVGQETPSLIQPRLLVIAETSAKVSLVEQYASLSAPYFNNPVTEVWLAGNAQVNHIRLQQETFNSFHFTKTAVTQAQDSRYACYPISLGAQVSRHDFDVFQTGTQVNTRLYGLVLGSGEQVLDTHSAIAFRHPHSSADQRHKCILDDSARAVFNGKMFVPQAAQMTNAAQLNRNLLLSQKAHVDTKPELNITADNVQCSHGATVSQLEAEELFYLRSRGLDDNAASNLLINAFAAEIINDISIASVRETLFNTLQNRFMTIATTQSLANRVRADFPILNQ-TDEQPLIYFDNAATSQKPLSVLQALDHYYQYSNANVHRAAHRLSTKATEAFEGARDKVAHFINANSRNEIVFTRNATEAVNLVAYSWALNHLQPGDEIITSVMEHHSNLVPWQMVAQKTGATLKHVGLTDEQTLDFEQYKALLSDKTKLVAFVHISNTLGCINPVEDITKLAHEKGAKVLIDACQSVPHLPVDVQQIDCDWLVASGHKMCAPTGIGFLYGKEDLLTEMPPFLGGGEMIGEVSLDHFTSAELPHKFEAGTPAIAEAIALGAAVDYLNNIGMANIQAYEEELTAYLFQKIESFSDLNIYGPKPTSEKGRVALVSFNVENLHPNDLSPLLDYEGVAIRSGHHCTQPLHTVLGVAGSARASLYFYNTTEEIDTFCTALKSTIDFFQEMM
>1499498_Psp@SUF
TTSSIEEIVSSSYKYGFSTNVITEKIPKGLNEDIIRLISAKKNEPNFLLDFRIDAYRKWEKMKEPKWADLSYPEINYQDIVYYCAPKDIEKKKSLDEVDPEILETFEKLGIPLNEQKRLTNVAVDAVFDSVSIATTFKEKLAEDGVIFCSISEAVQKYPELVKRYLGTVVPKNDNFFAALNSAVFSDGSFVFIPKGVNCPMELSSYFRINSGESGQFERTLIIAEEGSSVSYLEGCTAPMFDTNTLHAAVVELIALDDSSIKYSTVQNWYAGNEEGVGGIYNFVTKRGHCRGKNSKISWSQVETGSAITWKYPSCLLIGENSIGEFYSVALTNNKQIADTGTKMIHIGNKTRSTIISKGISAGNSKNSYRGLVEMRAGAKGAKNFSQCDSLLIGAEAEANTYPYIHSKQPSANVAHEASTSKISEEQLFYLQSRGISNEEALSMMVNGFCKDVFNQLPMEFASEANSLLALKLEGSVGKKALLLEVNDLHASIEAKKILNGVNLKIREGEVHAIMGRNGSGKSTLSKVIAGHPLYTINSGEISFQGKAINNLEPEERAAMGIFLGFQYPVEVPGVSNSEFLRAATNARRKYLKKEELDTFEFDEFVTTCLEVIQMNSSFLERNLNEGFSGGEKKRNEILQMAILEPIVSILDETDSGLDIDSLRIVSQAINKLSTKKTSTILITHYKRLLDEIKPDFVHIMNEGKIIKTGTIDLAIELEKGGFKRIQDSQQDKMIKN--IKEWV--KGFLTKSQEKAKKQLNQYGLPSKTSEEWKFTDIKKLKHMLSMPINDLQE-NISFARMPETASNRVQLDFSIEEI---KQSALPKGISLLDSKEIESLAKKIYA--NSSSSWTMAINQASSSYILGIKVSAENK--HSLEVIVPTI---KSQLTSTRVLILLEKNAKLDLLEIISGEN-NAAQSHLTEIYLEENARINHGLIAIGNDSLSLLAKPSILQDKNSDYSLHFMQEGWGLSRIEPSIKQLKGLAKSRLNGLQISRDDQQLSTHTYVKFNGPGGSLEQLQKAIAFNSSHSIFHGVIDVPKVAQKTKASQLSKNLLLSEKAEINTKPELKIIADDVSCTHGATISQLEEEELFYINSRGINRNDASLLILAGYAKEIVQNIPLQPKRWAFLNNLLAI---MQKKNNIAEITRIDFPLIS---NNKNLIYLDHAATSQKPYKVIDALKYYYEFDNANVHRGAHQLSCRATKAFENARDITAGFINAESSREIVFTRNATEAINLVAYSWGDSNLKEGDEILISLMEHHSNIVPWQLLAKRKKCIIKYIGITHNGELDIDDAFSKINEKTRICSIQHVSNVLGCCNPINKIAEKVHNFGALIMIDACQSLAHQPINVRDLKIDFLAGSAHKLCGPTGSGFLWAKEKTLENMPPFLGGGEMIQDVSLDSATWADLPHKFEAGTPAIAEAIGMGAALKYLQSIGLHNIKSYERELTEYLFKKLELIEDIYIMGPRPDKDINRAPLATFTIKNIHSNDIASLLDANNICIRSGHHCCQPLHKFFGINSSARASLNFTSTINEIDLFVEQLISVINLLKDNS
>118163_Psp@SUF
MSATVKNIVNQPYKYGFVTNIESDTIPRGLNEDIIRLISAKKNEPEFMLEFRLKAYRQWQKMTEPTWSHVSYPPIDYQNIIYYSAPKHNKKLKSLEEVDPTLLETFEKLGIPLSEQKRLSNVAVDAIFDSVSIATTFKEKLAEHGVIFCSISEALQEHPKLVEKYIGSVVPVGDNYFAALNSAVFSDGSFVYIPKGVQCPMELSTYFRINNGETGQFERTLIIADEGACVSYLEGCTAPMYDSNQLHAAVVELIALDNAEIKYSTVQNWFAGDENGKGGIYNFVTKRGLCKGVNSKISWTQVETGSAITWKYPSCVLIGDNSVGEFYSIALTNNKQQADTGTKMIHIGKNTRSTIISKGISAGNSKNSYRGLVKMGPKATGARNYSQCDSMLIGDNAEANTFPYIQVDNNSAKVEHEASTSKIGEDQLFYFAQRGISEEDAVSMLVSGFCKDVLNKLPMEFAAEADKLLSLKLEGTVGNSEVILSVRNLTANVDATPILKGVNLEIKAGEIHAIMGRNGSGKSTLAKVLAGHPSYEVTGGEVIYKGENLLEKEPDERALEGIFLGFQYPLEIPGVSNLDFLRVAYNARRKHLGLEELDTFDFEDLVQEKLGIVRMDSSFLERSLNEGFSGGEKKRNEILQMALLEPTLGILDEIDSGLDIDALRIVANGVNQLVTPDNAFLVITHYQRLLNYITPDYVHVMYDGRIVTSGTKELALELESHGYEFVEEKILSEMSTTAYLRNLLKKADKIEELRRQAVSQVLESRIPSKRDEEWRFTDLSDLLQISFQVAEKATVGDLERLTLPEAKQSRIVFVNGFYSPELSDVSGLPESVYVGNLVDLNDKIVKYLARQEDATEIFTALNTSGLIDVAVIWANPNVIVETPIQVLFLSVSGSSPSFSQPRLLVVAETGSSLELVEFYGAVGTPYFTNAVTEIWVQDNAQVRHNRIQQESATGFHIAKNAIAQARDSRYTCNEINLGGKLYRNNLDIFQTGEQTTTHLNGLVAISGEQVSDTHSAIFLTKPHGTTDQLHKCIIDGSAHAVFNGKVFVPKAAQLTNAAQLNRNLLLSPKARVNTKPELQITADNVKCSHGATVSQLEADEVFYLRSRGLTEADSRRLLVDAFAAEILERISIESLRQKLTQLIAQKVMTLIQEKILANKVRSDFPILHQEVNGKPLIYLDSAATSQKPLAVLDTLRNYYERDNANVHRGAHTLSVRATEAYESARDKVAKFVNAASRQEIVFTRNATEAINLVAYSWGLNHLKAGDEILLSVMEHHSNLVPWQIIAQKTGAVIKYVGLTDTEELDLEHFNSLLSEKTKLVAIVHVSNTLGCINPVEKIVSIAHKNGAKVLIDACQSVPHMPVDVQAIGCDWLVASGHKMCAPTGVGFLYGKQELLEEMPPFLGGGEMISEVFLDHFTCGEVPHKFEAGTPAIGEAIALGAAVDYLTTIGMDKIHAYEVELTTYLFEKLEQIPNLRIYGPKPTKDKIRAALASFNVREIHASDLSTLLDQEGIAIRSGHHCTQPLHRLFEASGSARASLSFYNTREEIDVFIKVLKETIDFFNSVM
>3075_Aprotothecoid@SUF
EKRDLQRMLSKPYKYGFKTFIESDVFPKGLDEDVVRAISLKKEEPEWLLEFRLKAWRRWLAMEEPTWSDNDYPAIDYQAYSYYSAPRQKEKKGSLEEVDPELLATFDKLGIPLAEQKRLANVAVDAVFDSVSIATTFREELGKAGVIFCSISEAVREYPDLIRKHLGSVVPTSDNYFAALNSAVFSDGSFVYIPRGVRCPMELSTYFRINAAETGQFERTLIVAEEGSHVSYLEGCTAPAYDTNQLHAAVVELSAAADAEIKYSTVQNWYAGDAAGRGGIYNFVTKRGVCAGARSKISWTQVETGSAITWKYPSVVLAGADSVGEFYSVALTNNRQQADTGTKMIHVGPRTRSRIVSKGISAGQSRNVYRGLVSIGPGADGARNHSQCDSMLIGDEAGANTYPYIQ---------HEASTSKIGEDQLFYFQQRGVAVEEAVGMIISGFCREVFNELPLEFAAEVNQLMSLKLEGSVGQSAVLLDVRDLEARITNQGVLKGVSLTVREGEVHAIMGKNGSGKSTFSKVLVGHPEYEVTSGSVDYKGESLLGLEPDERSHMGLFMSFQSPVEIPGVSNIDFLRIATNARRSAQGQKDLDPLEFYAFVMPKLELLNMDAAFLNRNVNEGFSGGEKKRNEILQLACLEADCSILDEIDSGLDIDALRDVATAVNGFRRPAAGLIMVTHYKRLLDYIRPDFVHIMQDGKIVKTGGMDLVDQLELEGYKVPGQLFVAQ-------------MHRLQGLRRAGEAALSTMRLPTSKQEEFRFTDVSRITGAQLAAPPGGAARAAADLTLTRPAAVTAVVLDGALLRLVPGPEALPPRL-----------------QSGQRGGAFAALNAASAAGVLVVHVPAGVTLAAPVHVVHLSSGDRDVPMSSPRTLVVLEEGAAAGLVEEFVPLAAPYYVNAVLEVELDDRAALSHAYVATDVAGASHTKATFVHQGAESSYSLTEARLGGALTRHDLSIVQLGAATQTRLASFLLASQAQLHDLHSKLTLDHPAGQADQLHKCIVAGRSRGVFDGNVRVNRGAQQTDAAQISRNLLLAPRATVNVKPNLQIVADDVKCTHGAAISDLEEDQLFYLSSRGIDATAARRILVDSFGREVVQRLGDAALQGRIDAAVKKALLAIPSQQASGELWRRDFPILDQSVHGHRLVYLDNGATSQKPETVIRALDDYYRSYNSNVHRGVHALSARATAAYESAREKVAAFVGAASSREIVFTRNASEAINLVAQTWGTATLRPGDEILLSVAEHHSNLVPWQMVAQRTGAVLRHVPLTKDEELDMAAFHDLLSPRTRLVALVHVSNMLGCIAPAAEICEAAHAVGARVLLDCCQSVPNMPVDVGRLGADWIVASAHKM------------YELLESMPPWMGGGEMIQDVFLDRSTYAAPPSRFEAGTPAIAEAIGLGAACDYLTTLGMHRVDAYERELGAHLHEQLQAVPGVRIYGPGPEEGVGRAALASFNVDGIHPTDISTILDQSGVAVRSGHMCTQPLHRELGISASVRAAPYLYNTKHEVDVFVEALKEAISFFTM--
>111611_Gsp@SUF
MTATVQNLVNQPYKYGFVTDIEAETVPKGLNEDIVRAISAKKNEPEFMLDFRLKAYRKWLQMEEPDWSRIQHRPIDFQDIVYYSAPKKKEQKQSLDEVDPQLLETFEKLGIPLSEQKRLSNVAVDAIFDSVSVATTFREKLAEHGVIFCSISEALQEYPELVEKYIGSVVPTGDNFFAALNSAVFSDGSFVYVPKGVTCPMELSTYFRMNNDESGQFERTLIVAEEGSSVSYLEGCTAPMFDTNQLHAAIVELVALDNAEIKYSTVQNWFAGDENGQGGIYNFVTKRGLCQGKNSKISWTQVETGSAATWKYPSCVLVGDCSVGEFYSVALTNNYQQADTGTKMIHVGKNTRSTIISKGISAGHSENSYRGLVKVLPKAENARNYTQCDSMLIGNTTQANTFPYIEVQNDTANVEHEASTSKISEEQLFYLQQRGISAEDAVSMVVSGFCKDVFNQLPMEFASEADNLLGLKLEGTVGNNQVILSIRNLTAEVEGTQILNGVNLEIKAGETHAIMGTNGSGKSTLSKVLAGHPDYQVTGGEVIYQGKNLLEMEADERSLAGIFMAFQYPVEIPGVSNLEFLRASYNSQRKARGLEEIDAFDFEDLVEEKLDFVKMDSSFLERNLNEGFSGGEKKRNEILQMALLEPTLAILDETDSGLDIDALKTVAHGVNQLAGPEKSMLVITHYQRLLNYIVPDYVHVMANGRIITTGNKELAEELEEKGYDWIKEQTAGAMNVQAYLKRLLERGGWLQEVRDRATAMVQELGIPSSKDEQWRFTDLKPLRETEFSPAQVSQITSLEQLNVPEAKESRLVFVNGRYAPELSSTAAVPAGVWIGHLAEF-ERLQPYLAQQPGDREVFTALNTTSFPDAAVVWIPKNTEVEPPLHLLFIATGEQQPTISHPRCLVVAERSSACTLIEEYIVAEQPYFTNTVAEFWLQENAQMKHARIQREGTDAFHIGKNAITQAKDSRYSCVAISVGARLARHHLEVFQAGTGTETTLNGLSMVCGDQLSDLHSLISTNHPNGKANQIHKCIIDDRAHSVFNGKILVPQTAQQTDASQLNRNLLLSRQGKVNTKPQLEIVADDVKCAHGATVSQLESEELFYLQSRGLDLETSRNLLLDSFCREILQKLPVPSLTTKLSRCFACRTMTLAQEPTLAHRVRTDFPILNQEIEGNPLVYFDNAATSQKPKAVIEALQNYYERDNANVHRGIHELSARATEAFEGTRDKVARLIDAASREEIVYTRNATEAVNLVAYSWGMNTLQPGDEIILTVMEHHSNLVPWQFVAQKTGATLKFVEPTETGEFNLDQFQSLISHRTKLVGVVHVSNMLGCISPVVEITDIAHRYGAKVLVDACQSVPHMPVDVQKIDCDWLVASGHKMCAPTGIGFLYGKLDLLREMSPFLGGGEMIGEVFLDHSTYADLPHKFEAGTPAIGEAIALGAAVDYLSNIGMETIYAYEKQLTQYLFKRLEEVPGMTYYGPSPNPDGGRASLVTFTNATVHPQDLATLLDREGIAIRSGHHCTQPLHRHYGIQSTARASVYFYNTREEIDRFIAALQETIEFFSSIM
>2898_Cparamecium@SUF
EDSSVKDLIHSSYQYGFKTDIVTEAFPRGITEDIVMLISGKKKEPSFVLSFRLRAYSVWVRMAYPEWACLSYAPIDYNNILCYSMPKFDKKLSSLSEVDGKILKTFEKLGVPLGEQKRLANVAVDAIFDSVSVGTTFREELLKVGVIFCPLSEAFIHYPHVVERYFGSVVPIGDNYFSALNSAVFSEGSFCYVPKGVCCPLDLSTYFRINAENSGQFERTLIVADDSSKVTYLEGCTAPKFDTNQLHAAVVELVALRNAEIRYSTVQNWYSGDAGGLGGIYNFVTKRGVCSGFGSRISWTQVETGSSLTWKYPSCLLVGDESVGEFYSVALTNNYQQADTGTKMVHVGKKTRSRIVSKGISVGNSKNTYRGQVRILPKALGSSNYSQCDSLLVGSKSQANTFPHVKVGNSHSRVEHEASTSKVEEEQLFYLSQRGIGLEEAINLLVSGFCREVFNKLPMEFAVEADRLLSLKLEGGVGSKDILFEVRDLHARVGSIPVLKGVNLCVRCGEIHAIMGRNGSGKSTLAKVVAGHPSYTITFGDVLFRGASILSKTPEERAQLGIFLGFQYPVEIPGVSNSDFLRLSFNTVRKHRGLSELDPIEFLEVIKSKLDIVKMEQTFLNRCVNEGFSGGEKKRNEILQMALLEPWVSILDETDSGLDIDALRVVASGVNKLLTSETSIVLITHYQRLLDYIIPSYVHVMRDGRIVKTGSKELALELEKNGYSLFDNLS---MIFFIYMDSGLRENQLFKHLNRAGISFLKTTPFPFQREESYKFVPLDRLFGMNLFTDSQKNT-VHSPKFFADKEQIEIHFLNGFCLENFSSTNQSSKHLYLGSFEALKKYLLDISNESSVTGGFFSALNTACLSQISVLLIPENYNCEKEINLFFQQNDYCSKFYLNQKLIIISGRNSNSKISQYHFSFSLTYFDNTNVNIVLKDYSVMKYYVTAKNNQLSSQIFSLYVDVKKNVSFDLSIASSNSFISRVNVGIDMNGVNSDICIKSISIVNDEGMTDFHSRITHNYPQCVSSQLHKNLVEKNGHGIFSGKIQVHGTAFNSEACQLCKSLLLSKKSKVDIMPILEINNDNVKCTHGSTIADLDKNQIFYLQSRGISLETSYKMLVNSFIRDVIDSFPDFSKKILL------------------------------------------------------------------------------------------------------------------------------------------------------------------------------------------------------------------------------------------------------------------------------------------------------------------------------------------------------------------------------------------------------------------------------------------
>82654_Psp@SUF
MTATVQKLVNQPYKYGFVTKVESDIIPRGLSEDVIRTISAKKNEPEFMLEFRLKAYRKWLTMTEPSWPNVKYPKINYQDIIYYSAPKAQAKKQSLDEVDPAMLETFEKLGIPLSEQKRLSNVAVDAVFDSVSIATTFKKDLAKVGVVFCSISEAMHEYPELIEKYLGSVVPIGDNFFAALNSAVFSDGSFCYIPKGVKCPMDLSTYFRINNGDSGQFERTLIVAEEGSSVSYLEGCTAPMFDTNQLHAAVVELVALDDAEIKYSTVQNWYAGNEDGKGGIYNFVTKRGLCAGKNSKISWTQVETGSAITWKYPSCVLVGDNSVGEFYSVALTNNHQQADTGTKMVHVGKNTRSTIISKGISAGQSKNSYRGLVKVGSKAKGARNYSQCDSMLIGDRTQANTFPYIEVQNNTAKVEHEASTSKIGEEQLFYFQQRGISMEDAVSMMISGFCKDVFNELPMEFAVEADKLLALKLEGSVGNSEVILAVEDLTASVDGVEILKGVNLEIKAGEVHAIMGQNGSGKSTFSKVLAGHPQYEVTGGKIAFLGQDLLELEAEDRARSGIFLAFQYPLEIPGVSNADFLRTSYNSLQKHKGLPELDILDFDDLVQERLEVVKMNPSFLSRSVNEGFSGGEKKRNEILQMAILDPKLAILDETDSGLDIDALKIVANGVNQLSSPDNASIVITHYQRLLNYIVPDYVHIMSAGKIAITGGKELAVQLEERGYDWITEKETAEMSIRNFVDGIVNQIAWLQSIRQEAQTLLVDQELPHKKQEEWKYTDLSAVLKRSYVLRKPQLLKLIAGQIVPEAARSLLVFVNGVFSPQLSGLIDLPEGVIVGSLAQLQQRLAEFLAELTDADDFFANLNAACLSDVAIAYVPKNVVIDQPIQFVYAVTPRSASVISQPRCLVVAETGSSMTLVETYVGEPRSYLSNSVAEIMVGENAAVNHTKVQWEGHAACHISTTAIAQERDSRYTCNAISTGAKISRHNLQVQQWAGQTETHLNGLAYIDGDRLTDTHSAIAHNYAHGSSNQLHKCIVDDRARAIFNGKIQVRQAAQQTDSSQLSRNLLLSDKARVDTKPQLEIVADNVKCAHGATVSQLDADEIFYLQSRGIDAASAANMLTFAFAAEVIQRIPIPRLRQALEKFVLSKTMTSIQTLTIADRTRADFPILNQEVNGQPLIYFDNAASSQKPIAVLDAWRYYYEHDNANVHRGAHTLSARATDAYELAREKVAKFINARSSQEIVYTRNASEAINLVAYSWGMANLNKGDEVILSAMEHHSNLVPWQMVAQKTGAVLRHVQITDSGELDLEHYKTLLSDRTKLVSIVHVSNTLGCINPIAEIISLAHDRGIKVLLDACQSVPHMPIDVQAIDCDWLVASGHKMCAPTGIGFLYGKLDLLREMPPFLGGGEMIAEVYLDHSTYADLPHKFEAGTPAIGEAIALGAAIDYLQNIGMDKIYAYEQELAGYLLKRMLEIPEIQIYGPL----DHRAALVAFAPKGFHANDVAEILDQSGVAIRSGHHCTQPLHSHFGITGTARASLYFYNTVAEIDAFMGHLREAIAFFKNIM
>436017_Olucimarinus@SUF
-------MLNKPYKWGFSTDVDTETIPAGLNEEVVRMISAKKEEPEWMLDFRLKAFRKWLTMEEPDWSDNRYPQIDYQASSYYSAPKSMEKKKSLDEVDPELLATFDKLGIPLNEQKRLTNVAVDAVFDSVSIGTTFKEDLLKAGVIFCSISEAVHEYPELVKQYLGSVVPVADNYFTALNSAVFSDGSFVYIPKGVVSPMELSTYFRINAESSGQFERTLIVAEDDSYVSYLEGCTAPAYDENQLHAAVVEISAGKNAEVKYSTVQNWYAGDEDGKGGIYNFVTKRGLCKGDNSKISWTQVETGSSITWKYPSVVLAGDNSIGEFYSVALTNNAQQADTGTKMIHIGKNTRSRIVSKGISAGKSKNVYRGLVQVGPNASGARNYSQCDSMLIGDKAGANTYPYIQVKEPSSRVEHEASTSKIGEDQLFYFQQRGISPEEAVGVIISGFCREVFNELPLEFAAEVNQLMSLKLEGSVG------------------------------------MGKNGSGKSTLTKVLVGHPAYEVTSGSATFKGEALFEMEPEERARSGLFLSFQSPIEVPGVSNTDFLRMMCNERRKARGEEELDPLEFYGYLTPKLEALNMDPSFLTRNVNEGFSGGEKKRNEILQLAVMESEMSILDEIDSGLDVDALRDVAKAVNLLRQGDKGLLLITHYQRLLDAIHPNFVHIMQKGQIVQTGGVEIATQLEEGGFASLAQ--------------------------------------PTNRAEEYRFTDFSALTTATLVGPKEGAS-ADASATRVEDACATVVLVDGVLDATQSDFEGAAKAGIKISVGAAK--------QSATRGNVFAAINSASAADVVVVRVPKGVKCASPVHIVTMSTGGENTRVSAPRITIVVEEEGELCVVEDFAGEGTEYWQNGVCEIAVEKGASMKHALIQNHGRGATHTRTTLVTQAEDSKYEVNEISVGGKTARHDLNIKQLGPRTETVLGCFNLAGSNQTLDLHSKLQLDHEEGSSNQVHKCIVSASGKGVFDGNVQVNRMAQRTDAQQLSRNLLLVPKATVNVKPNLQIIADDVKCTHGCTVSDLEEEELFYIRSRGLSAETARSLLVSGFGVDVISRLPGKDLRDRVNSIVRTSLMTI--RVLVSLETRGDFPILDQKTSGAQLVYLDNAATSQKPNQVVDAHMFYYKDYNSNVHRGVHYLSSKATDAYELSRRKVAAFVNATTDREIVFTRNASEAINLVANTWGTKHIKAGDEIILSVLEHHSNIVPWQLLAERTGCVLKFVELTKDQELDMDQLRSLVNEKTRLITTAHVSNVTGGVAPVKEIIDLARGVGAKVLLDACQSLPHMKVDVQALGADWIVGSSHKMCGPTGIGFLWGRMDVLETMPPWMGGGEMIADVYLEKSTYAEPPSRFEAGTPAIAEAIALGEACDYLTKIGMDRIHDYEIEIGTYLYEKLSAVPGVTIYGPPPA--RGRASLCAFNVDGIHANDLCTLLDQAGIACRSGHHCTQPLHRYLDVPGSARASLYFYNLPSDVDAFIDALTSTIAFFAEFE
>84588_Ssp@SUF
TSTSTRDLVSQPYKYGFVTEIETDKIAKGLSEDVVRLISAKKEEPAFLLEFRLKAFRHWLTLEEPDWAALGYPLIDYQDIVYYSAPKQQDKKSSLDEVDPRLLETFDKLGIPLSEQKRLSNVAVDAVFDSVSIATTYKEKLAEHGVVFCSFSEAVKEHPELIERYLGSVVASNDNCFAALNSAVFSDGSFVFIPKGVECPMELSTYFRINSGDTGQFERTLIVAEEGASVSYLEGCTAPMFDTNQLHAAVVELVALDDASIKYSTVQNWYAGDEDGVGGIYNFVTKRGQCRGARSRISWTQVETGSAITWKYPSCVLQGADSVGEFYSVALTNNRQQADTGTKMVHVGPRTRSTIVSKGISAGHSSNSYRGLVQMGPAAKGARNYSQCDSMLIGDQAAANTYPYIRSQQPQAAIEHEASTCRISEDQLFYLQSRGIGFEEAVSMMVSGFCRDVFNQLPMEFAAEADKLLALKLEGSVGDAELLLDINNLHASVEDQPILKGVNLQVRAGEIHAVMGRNGSGKSTLSKVLAGHPAYRVTAGTVRYRGSDLFELEPEERARLGVFLGFQYPVEIPGVSNLEFLRVAANARRSKQGLEELDTFDFEDHVQQKLQVVQMDPAFLERSVNEGFSGGEKKRNEILQMALLDPVVAILDETDSGLDIDALRIVAGGVNQLATPDNATLLITHYQRLLDEITPDYVHVMAAGRILRTGSRDLALELEKTGYDWVDKELAAQME-----------SAVLAPVQERGRTALERLGLPTRRQEPWRLTDLKRLEALARLPLSAV----VAPLALPPASAGRLVLDGQGDPL---DGVALPEGLSVLSAVELEQALGHTLDRCGCAGSWPVELNHASARQVLALRVRGAV---APLELVLTGA----AGLTATRIVLLVEEKASLDLLQVLQSDG-ASAHSHVLEVHLGQEAQLRHGLLATADGQASLLAHLAVEQEPRSRYAFTSVVQGWDLARVEPRVVQVDGQATTELKGLAVSQADQQLATHTAVRFDGPEGELDQLQKCLAGGRSHAIFNGAIQVPRDAQRTNAAQLSRNLLLSERARVDTKPELEIVADDVRCAHGATVSQLQEDELFYLQSRGIAAADAAALLLRGACQEVIEHLPASAEAWGPLERVMAGLMT-DDMGVLSDRYRADFPILDQRADGHPLIYLDHAATSQKPRQVLQALEQYYAADNANVHRGAHQLSARATESFEAARTVTAEFVRAASPREIVFTRNASEAINLVARSWGEANLREGDEVLLTLMEHHSNLVPWQLLAQRTGCVLRHVGITEAGELDLEDFRSKLTDRTRLVSLVHISNALGCCNPLDQVIPAAHAAGALVLVDACQSLAHKPIDVAGLDVDFLVGSSHKLCGPTGMGFLWAREALLEAMPPFLGGGEMIQDVFLDHSTWAVLPHKFEAGTPAIGEAVGMGAAIRYLQAIGLEAIQAWEAQLTRHLFGRLQAIEGVRVLGPTPEQQSDRGALATFLVDGVHANDIAALMDASGICIRSGHHCCQPLHRHYGVTASARASLSFISTFEEIDRFSEELTSTIGFLREHG
>1880991_Ocyanobacteri@SUF
MSATVQTLVNQPYKYGFITEIESDTIPRGLSEDVVRLISSKKNEPAFMLEFRLKAYRQWLKMTEPTWPHVSYPPINYQEIIYYSAPKQKAKLNSLDEVDPVLLETFEKLGISLSEQKRLSNVAVDAVFDSVSVATTFREKLAKDGVIFCSISEAVKDYPELIEKYLGSVVPVGDNYFAALNSAVFSDGSFVYIPKNVKCPMELSTYFRINNGDSGQFERTLIIAESGSSVSYLEGCTAPMFDTNQLHAAVVELVALDNADIKYSTVQNWYAGDENGKGGIYNFVTKRGLCQGVNSKISWTQVETGSAITWKYPSCVLVGDNSVGEFYSVALTNHKQQADTGTKMVHIGKNTKSTIISKGISAGKSSNSYRGLVKMGPNSQGSRNYSQCDSMLIGDNAQANTFPYIQVQNNTARVEHEASTSKIGEDQLFFFAQRGISTEDAISMMISGFCKDVFNQLPMEFAVEADKLLSLKLEGSVGNSPVILSVRDLTADVDGTQILKGLNLEIKAGEIHAIMGPNGSGKSTFSKILAGHPAYTVTGGEVIFLGQNLLELSPQERSLAGVFLAFQYPLEIPGVSNLDFLRVAYNSRRKHQGLEEMDAFDFQDLVEQKLDIVKMNPAFLGRSVNEGFSGGEKKRNEILQMALLEPKLAILDETDSGLDIDALKIVANGVNQLANAENAMLLITHYQRLLNYIVPDYIHVMEGGRILITGDKELALELEERGYDWVVEAEASEMTTPTFLPDLVSQAYGLKDLRDMATEYVLAATFPTTRDEEWRFTNLSPLLEIPFQVAENQQL-SLSDITLPVSSKDRLVFINGYYSSQLSNVQTLALEFYAGNLSNAHSGIREYLSKYQQQNDVFSALNIAGLVDSAVVFVPANKAIDTPIHLLFFTVPGATPVMCQPHCLVIAEPGSSIVLVEDYATLGVASFTNAVTDIVVGENANVNHLRLQREGGKAFHIGKSAISQSRNSRYTCHAISLGAKISRHNLEVTQTGEGTETTLNGLTLIGGEQLADTHSVIGFNHPHGTSRQLHKCIIDGKAHAVFNGKVFVPKVAQLTDAGQLNRNLLLSQKARVDTKPQLEIVADNVKCSHGATVSQLEDDEVFYLQSRGLDEEMSRNLLINAFAAEILNQLPVGAVREMLARIVASRTMTITQARTLASKVRPDFPILDQQVNGQPLVYLDNAATSQKPLVVLNVLRDYYQQDNSNVHRGAHTLSGRATDAYEAARDKIAAFINAASRQEIIYTRNASEAINLVAYSWGFSNLQPGDEIILSVMEHHSNIVPWQFVAKRTGAVLKFVELTDTQEFDLELFKTLVSDRTKLVSVVHVSNALGCINPVKEICEIAHHYGAKVLIDGCQSLPHLKVDVQSIDCDWLVASGHKMCAPTGIGFLYGKLDLLRSMPPFMGGGEMIADVFLDHSTYADLPHKFEAGTPAIGEAIALGAAIDYLSNIGLDKIHAYEAELTAYLFRKLREIPDIKLYGPKPDINEGRAALAAFNVKDLHPNDLSEMLDQAGVAIRSGNHCTQPLHRYLCITASARASLYFYNTCEEIDVFIAALKDAIAFFGSNI
>59920_Pmarinus@SUF
QSNTVEEIVSQPYKYGFITEIETEKIPKGLNEDVIRLISAKKNEPEFLLKFRLRAYEQWLKMKEPDWSGLTYSKVDYQDLVYYSAPKQDIKKKSLDEVDPKLLETFEKLGIPLSEQKRLSNVAVDAVFDSVSIATTYKEKLAEHGVIFCSISEAISEYPDLIEKYMGTVVPINDNFFAALNSAVFSDGSFVYIPKGVECPMELSSYFRINSGDTGQFERTLIIAEESSSVSYLEGCTAPMFDTNTLHAAVVELVALDNASIKYSTVQNWYAGNEEGVGGIYNFVTKRGECRGKKSKISWSQVETGSAITWKYPSCVLQGDNSIGEFYSIALTNNCQKADTGTKMIHIGKNTKSKIVSKGISAGKSKNSYRGLVSISPNAEGARNYSQCDSMLIGDKASANTYPYIQSKQPQSNIEHEASTCRISEDQLFYLQSRGIDFEESVSMLVSGFCSDVFNELPMEFASEADKLLALKLEGSVGTSETILSIKDLHASVEDQEILHGVNLLVKEGEIHAIMGRNGSGKSTLSKVIAGHPSYKVLSGSIQFKGKNILELEPEERARIGIFLGFQYPVEIPGVSNLEFLRVATNSRRKELLKSELDTFQFEDLVKQRLKIVEMNPAFLERSVNEGFSGGEKKRNEILQMALLEPVISILDETDSGLDIDALRIVASGINRLSQPNSATILITHYQRLLNEITPDFVHIMADGKIIKTGNKELAIDLEKSGYDCIDKNTKEKMKSSSICQEWL--EGYLKNEQSIGREFLLEKGMPSKKDEAWRLSNFNKLNSFLSLPTIIDSKK----SVFPEKDKNRIIINPNENPI---LNINLPNGIEELNKKEIEENLGEIIKSTNIKNDISVCLNQASSLDILALKVKRNHN--HSLEIVIPSI---EEKSISTRIFFLIEEGAKLDLLQIFLGKN-NSAQNHLIEIKLEAEAEFTHGFISLGEEESSSICTLAVDQSEKSKYSLHSIHHGWDYARFEPRIIQSEGEASTIIKGLQVTKSKEQIATHSLIRFEGPNGKLDQLQKAVASEYSHCIFNGSIEVPQKAQKTEAAQLSRNLLLSKRARIDTKPELEIVADDVRCTHGATVSQLQDEELFYLLSRGIDKQCANSLLLQGYYDEVISHFPKSAGKWNFIEKLIQDIMN-NLVKNIAEKSRNDFPLFNGDIN-KNLIYLDHAATSQKPKQVIDSLKKYYSFQNANVHRGAHQLSALATEKFENSRKLTANFINSKNEKEIIFTRNATEAINLVAYTWGNYELQENDEILISLMEHHSNIVPWQLIAKAKKCKLIYINIDKNGELDFDDFKKKLSDKTKIVSLVHVSNTLGCCNPIEEISSLAHQKGSLVLLDACQSLAHKQVDIKKLGIDFLAGSSHKLCGPTGIGFLWGREEILKKIPPFLGGGEMINEVFKDNSTWAELPHKFEAGTPAIGEAIGMGTALQYLQSIGLNEIHNYEKELTKYLFEKLEEIDDLKILGPSPLIQPDRGPLATFYIKGIHSNDVAELLDNSNIYIRSGHHCCQPLHRFYGIKSTARASLSFTSTPSEIDSLAEELKSVISFLKKNS
>1919135_Cbacterium@SUF
MTATAKNLIDQPYKYGFVTDVESDTIPKGLNEDVIRMISAKKNEPEFMLDFRLKAYRQWQKMNEPNWFHASYSPIDYQDISYYSAPKNNDKKQSLDEVDPALLETFEKLGLPLSEQKRLSNVAVDAVFDSVSIATTFKEKLAKEGVIFCSISEALQEYPEIVKKYLGSVVPVGDNFFAALNSAVFTDGSFVYVPKGVTCPMELSTYFRINSGETGQFERTLIVAEDSSYVSYLEGCTAPMYDTNQLHAAVVELVALDDAEIKYSTTQNWFAGDENGKGGIYNFVTKRGKCQGKNSKISWTQVETGSAITLKYPSCVLVGDNSVGEFYSIALTNNMQQADTGTKMVHIGKNTRSKIISKGISAGNSTNSYRGLVKMGPKAHGARNYSQCDSMLIGDNAEANTFPYIQVDNDTTKVEHEASTSKIGEDQLFYFAQRGISEEDAVSMMVSGFCQEVFNQLPMEFASEADKLLSLKLENSVGNSNVILSVRNLTAEVEGTPILNGVNLEVKAGEIHAIMGRNGSGKSTLSKVLAGHPDYKVTEGEIIFQGENILEMEPDERSLKGMFLAFQYPLEIPGVSTLDFLRVAYNSQRKQQGLEEMDAFDFEDLVEEKLELVKMDPSFLERSLNEGFSGGEKKRNEILQMALLEPALGILDETDSGLDIDALKIVANGVNQLAKPDNATVMITHYQRILNYVEPDYVHVMRDGRIVTSGGKELAQKLEERGYEWIEEEAVSEMNAQQYLNGLLKQATWLQKVRDHASSSLAQSSMPTKRDEEWRFTDLSPLMQHDFQADGEASVSTVEGLTLPEASTTRLVFVNGVYSHQLSEVTDLPKGVYVGNLSCMTSRLQNYLAQQEGSEELFTALNTASLTDAAVIWAAPNQIVETPIHLLFLSVPGETPTLSQPRALVVAHTSASLEVIEQYTSLSRPYLTNAVTEIWAEENAQVTHTRVQQESQQGFHIGKSAITQSRDSRYTCNAISFGARLSRHNLDVFCHGSQSDTNLNGLTVIRGEQLSDTHSAIAYTTPHCTSDQLHKCIIDDRAHAVFNGKVFVPKAAQLTNAAQLNRNLLLSPKAHVNTKPQLQITADNVQCSHGATVSQLEADELFYLRSRGLNESDARNLLIDAFAAEMLQRIPTPSLRKTLSASLREGRMTLTQEKTLAAKARPDFPILQQKVNDCSLIYFDNAATTQKPIAVLDSLRHYYEYDNANVHRAAHALSSRATDAYEGARDKVAQFVNAASRDEIVFTRNASEAINLVAYSWGLNTLQPGDEIILSVMEHHSNLVPWQIVAQKTGAVLKYVELSEEEAFDLEQFKSLISDKTKLVAAVHISNTLGCINPVEEMIAIAHQHNAKVLIDACQSVPHMPIDVQAMDCDWLVASGHKMCAPTGIGFLHSKQELLEAMPAFMGGGEMIGEVFLDHFTYAELPHKFEAGTPAIGEAVALGAAVDYLTGLGMENIRTYEAELTAYLYAQLQQVPDLKIYGPQPTAEKGKAALASFNVTGLHANDLSTLIDHEGVAIRSGHHCTQPLHRIFGITGTARASLYFYNTREEIDAFIVALKETIDFFKEMM
>1919134_Cbacterium@SUF
MTATAQTLANQPYKYGFVTDIETETIPKGLNEDIIRTISAKKNEPEFMLDFRLKAYRQWQKMAEPNWFHASYPPIDYQDMVYYSAPKSHSKKQSMDEVDPQLRETFDKLGIPLSEQKQLANVAVDAVFDSVSVATTFKEKLAEDGIIFCSIAEAVQEHPELVRQYLGSVVPSSDNFFAALNSAAFSDGSFVYIPKGVTCPMELSTYFRINDGDSGQFERTLIIADEGSQVSYLEGCTAPMFDTNQLHAAIVELVALDDAEIKYSTVQNWYAGDEEGKGGIYNFVTKRGKCQGKNSKISWTQVETGSAITLKYPSCVLVGDNSVGEFYSIALTNNKQQADTGTKMVHVGKNTRSKIISKGISAGQSHNSYRGLVKIMPKAEGARNYSQCDSMLVGSEAEANTFPYIDVNNQTGRVEHEASTSKISEDQLFYLAQRGISEEDAVSMIVSGFCQEVYNHLPMEFASEADKLLGLKLEGSVGTSDPILSVRNLHAQAEGTPILQGFNLEVNPGEIHAIMGRNGSGKSTLSKVLAGHPDYEVTGGEVWFRGQNLLAMSPEERSLNGLFMAFQYPVEIPGVSNLDFLRVAYNAQRKHQGLEEMDAFDFEDLVEQKLDLVGMDAKFLERNLNEGFSGGEKKRNEILQMALLDPALGILDETDSGLDIDALKTVAGGVNELARSDNAIVVITHYQRLLNYVEPQVVHVMGNGRILKSGDKQLAVELEASGYEGIETESVSEMTQQAQLDSLLAQAAWLQRVREEARRELAQLRLPGTKDEEWRFTDISPLREREFRAAPTVALQAAAAWILPEAPVTRLTFVNGHYAPQLSDVSGLPADVFAGNLSQLGAQLSQYLGQPDGGQDAFARLNTAGLQDAAVVWLPRNALVEAPIHLLFLSVPRQEAVLAQPRALVVAQTGACAQLVEQYATVLAPYFNNAVTELWLADGAQLGHVRLQEDARSSFHVGRTAAVQARDSRYSCHAVTLGAQLSRHNLQVDALGEQTTTHLNGLTVANGKQLADTHSTLAYTRPYGSSDQLHKCIATDRAKTVFNGKVHVPQAAQLTNAAQLNRNLLLSPKAHAHTKPELQIVANNVQCSHGATVSQLEADELFYLRSRGLNETQARDLLVNAFAAELLERLPVASLRQRLATTVAERVMTLAQSPTLAAQVRPDFPILDQQVHEQPLIYFDNAATSQKPQPVIEALRRYYRADNANVHRGGHALSVRATEAFEGARDKVAGFVNAASRNEIVFTRNATEAINLVAYSWGLSNLQPGDEILLSVMEHHSNLVPWQMLARQTGAVLKHVPLSAQESLDLEQFRALLSERTRLVALAHVSNMLGCINPIADAAAIAHQYGARVLVDACQSVPHMPVDARALDCDWLVASGHKMCGPSGIGFLYGRQDLLEAMPPFLGGGEMIEEVWLDRFSCAELPQKFEAGTPAIAEAIGLGAAVDYLSGIGMEAIHAYERQLVSYLYQQLVAVPELRIYGPAPNTDSGRAALAAFNVGELHGNDIATLIDHDGVAIRSGHHCTQPLHRELGVAGSARASLSFYNTIEEIDAFVAALQETIEFFQTAL
>195253_Ssp@SUF
MSATVQSLVNQPYKYGFVTEIESETIPRGLDEDVIRLISTKKNEPEFMLAFRLKAYRQWLQMTEPTWPHVHYPPINYQDIIYYSAPKQAAKLNSLEEVDPVLLETFEKLGIPLSEQKRLSNVAVDAVFDSVSVATTFRKDLAKHGVIFCSISEAVHDYPELVEKYLGSVVPVGDNFFAALNSAVFSDGSFVYIPKDTKCPMDLSTYFRINNGDSGQFERTLIIAESGASVTYLEGCTAPMFDTNQLHAAVVELVALDNAEIKYSTVQNWYAGDVNGKGGIYNFVTKRGLCQGKNSKISWTQVETGSAITWKYPSCVLIGDHSVGEFYSVALTNNCQQADTGTKMIHVGKNTRSTIISKGISAGRSQNSYRGLVKMGPKAIGARNYSQCDSMLIGDQAGANTFPYIQVQNHTAQVEHEASTSKIGEDQLFYFAQRGISAEDAVSMMISGFCRDVFNQLPMEFAVEADRLLSLKLEGSVGDSPVILSVRELTADVEDTPILKGLNLEIRAGEVHAIMGPNGSGKSTFSKILAGHPDYKVTGGEVIYQGQNLLELPPEERARAGVFLAFQYPLEIPGVSNLDFLRVAYNAKRNHQGLEELDVFDFDDLVRQRLDVVKLDASFLNRGVNEGFSGGEKKRNEILQMALLEPTLAILDETDSGLDIDALRIVANGVNHLATAENGILLITHYQRLLDYIVPDYVHVMEAGRIILTGPKELALELEARGYDWVREEEAVMMLHVTQLGDLLKLLATLGQLRQTAADALHEQFIPTTRQEEWRFTDLSLITQAPFSPPAHPDLATLPTQRIAEKHL-RMVLVNGVYAPDLSDVGNSHAGVMVGNLAQARPETLALLGQLPGREEVFTALNTASCRDVLTIEVGAKVCPGFVIHLVFLTTAPQ-ATLISPRVLVVLQPGSSLTLVEDYISGEDTALTNAVTEIYLGNQAELDHTRIQRQAPTALHIGKTVISQAQHSQYSGHAITWGGQLSRHNWDVNSNGPETTTILEGLTVATANQLADTHSSLIFSAPHCSSQQVNKYIVGGRARAVFNGKIVVPQAAQMTDASQLSRNLLLSPKARIDTKPQLEIVADNVKCSHGATVSQLAEDDVFYLQSRGLDLQQARDLLIRAFAVELLDGFQIPSLAKELAQNILSHIMTMTQTRPLADLVRADFPILQQQVHGKPLVYLDNAATSQKPQAVIQTLVDYYQGYNANVHRGVHTLSDKATTAYEGARDKVAKFINARSRQEIVYTRNASEAINLVAYSWGLSHLGPGDEIILTVFEHHSNLIPWQLVAQKTGAILKFVELDAQQSFNFPQFQSLLSDKTKLVAVVHVSNTLGCITPVAQIAELAHAVGAKVLIDACQSAPHMKLDVQALDCDWLVASGHKMCAPTGIGFLYGKLDLLRSMPPFLGGGEMIADVFFDHATYADLPHKFEAGTPAIGEAIALGAAIDYLNAIGLTAIHNYEAELTAYLWQKLSDIPELTLYGPAPDPEFGRAALVSFTAGDVHPHDLSTILDESGIAIRAGHHCTQPLHRYLNVQSTARASLYFYNTKAEIDALVIALKEAISFFAGIF
>195250_Ssp@SUF
MTASVTTLVNQPYKYGFVSNIESETIPKGLSEDVVRLISAKKNEPDFLLEFRLRAYRQWLTLAEPHWANLNYPALDFQNIIYYSAPKQGSKVESLDDLDPELLATFEKLGIPLSEQKRLGNVAVDAVFDSVSIATTFKQDLAKHGIIFCSISEAVHDYPELVRKYLGSVVPVGDNFFAALNSAVFSDGSFVYIPKGVKCPMDLSTYFRINNGESGQFERTLIVAEEGSSVTYLEGCTAPMFDTNQLHAAVVELVALDNAEIKYSTVQNWYAGDENGKGGIYNFVTKRGLCKGVNSKISWTQVETGSAITWKYPSCVLAGDNSAGEFYSVALTNNCQEADTGTKMIHIGKNTSSTIISKGISAGRSNNSYRGQVKVGPKADGARNYTQCDSMLIGDRCEASTFPYIQSQNPTAKVEHEASTSKIGEDQLFYFLQRGISMEDAVSMIINGFCKDVFNQLPMEFASEADKLLSLKLEGSVGNSDVILSVRDLTASVDGTPVLKGVNLEVKAGEIHAIMGRNGSGKSTFSKVLAGHPDYEVTGGDVFYKGENLLEMEPEDRARAGVFLAFQYPIEVPGVSNEEFLRLSCNAVRTYRGLEELDPFDFGDFVAEKLEVVEMSPSFLERSVNSGFSGGEKKRNEILQMAVLEPTLSILDETDSGLDIDALRIVSNGVNQLAGEDNATILITHYQRLLNYIVPDFVHVMYGGKIIRTGGKELALELEEKGYDWIDELEVVAMTPSLYLAELLGQAPWLDPLRQMAADRVRLMSLPTQRDEDWRFTSLNSLKEVTFRVSDAT--SGVTDWALSETDRSRLVFVNGKFAAEFSDVSGLPTDVTVGNLANLQEQVRSQFSDGMDSGDVFALLNSACLQDMAVVIVGKDCVVETPIQLLFVSTAGDRPSVSHPRCTVVAERGSAATIVEQFVGVGEPYLTNAVTEITLAPNAQLNHCKWQAESEHSFHIARTAIAQERDSRYTCHTTSTGARLSRHTLAAVQQGLNGETILNGLTVASGTQLSDTHTAIDHAQPHGTSQQIHKCIVGDRAHSVFNGKVLVRKHAQKIDSSQSSRNLLLSHKARVDTKPQLEIFADDVKCAHGATVSQLEADEVFYLQSRGLSEAKAKQLLTYAFAVEVAERIPVKSLENQLKNFLSFAFMSATVDDALAVQVRSQFPILSRQVNGKPLVYLDNAATSQKPEAVLQAMDRYYRSSNANVHRGAHTLSREATDAYELSRVKVAQFINATSAREIVFTRNASEAINLVAYSWGMNHLAAGDEVILSVMEHHSNLVPWQFVAQKTGATLKFVRLTETGEFDLEHYRSLLSDRTQLVATVHVSNMLGCVNPVAEIAQLAQQYGAKVLIDACQSVPHMAVDVQALGCDWLVASGHKMCGPTGSGFLYGKEDLLLSMPPFLGGGEMIADVSLERSTYADLPHKFEAGTPAIAEAIGLGAAVDYLSEIGMDRIHDREQALTAYLLAGISEIEGVRVYGPSWTESIDRAGLVSFTVEGIHANDIAALLDEEGVEIRSGHHCTQPLHGELGVSATARASVYFYNTQADIDAFLKALKSTIEFFSAMA
>1173022_Cepipsammum@SUF
MTSSVKTLVNEPYKYGFVTDIETDQIPRGLNEDIVRMISAKKEEPEFMLEFRLRAYRQWLKMTEPTWQHVTYPPINYQDIIYYSAPKQKKKLNSLEEVDPILLETFEKLGISLSEQKRLSNVAVDAVFDSVSVATTFKEKLAKDGVIFCSISEALTEHPELVQKYLGSVVPVADNYFAALNSAVFSDGSFVYIPKNTKCPMDLSTYFRINTGDSGQFERTLIIAEEGASVTYLEGCTAPMFDTNQLHAAVVELVALDNAEIKYSTVQNWYAGDETGKGGIYNFVTKRGLCQGVNSKISWTQVETGSAITWKYPSCVLVGDNSVGEFYSVALTNNYQQADTGTKMIHVGKNTRSTIISKGISSGHSKNSYRGLVKMNPKAQGARNYSQCDSMLIGDNAQANTFPYIQVQNSTAKVEHEASTSKIGEDQLFFFAQRGISQEDAISMMISGFCKDVFNQLPMEFAVEADRLLSLKLEGSVGNSEVILSVRDLTADVDGTPILKGLNLEIKAGEIHAVMGPNGSGKSTFSKVLAGHPAYTVTGGEIIFQGQNLLELEPEERARSGIFLAFQYPLEIPGVSNLDFLRVAYNSRRKHQGLEELDAFDFDDLIQDKLEIVKMNPSFLSRSVNEGFSGGEKKRNEILQMAILEPKLAILDETDSGLDIDALKIVANGVNQLANADNSMLVITHYQRLLDYIIPDFVHVMEGGRIVTSGTKELALELESRGYDWIKEEEAAEMSIESYLKQLLDLTSLIREIRDRATAVVQELAIPTTRDEEWRVTDLSGLLKVNFQAVSNQAISDINSLILPEAAASRLVFVNGIYAPELSSVANLPAGLFVGNLLAAIPHLENYLGKQQGGQEVFTALNTASLTDAAVVYVPKNLLVETPIHLLFISVTGEAATISQPRCLVVVEAGSTVTLIEDYISYPVTNLTNSVTEVWVGENAQVSHIRVQQENKEAFHIGKSAIAQARNSRYACHAVSFGGQLSRHNLEVFQTGEATETTLNGLTMIGGSQIGDTHSAIALNHPYGITNQLHKCVVGDRAHAVFNGKVFVPKPAQLTNAGQLNRNLLLSSKARVDTKPQLEITADNVKCSHGATVSQLEDDEIFYLQSRGIDADSARTLLINAFAIEIIEQIPVASVRERLTQIVR---MTFTQEKTIADQVRADFPILHQEVNGKPLVYLDNAATSQKPLFVLNKIRDYYEQYNSNVHRGVHTLSAKATDAYEGSRIKISKFINAASPQEIVFARNASEAINLVAYAWGLTNLQRGDEVILTVMEHHSNLVPWQLVAQKTGAVLKFVELTADEEFDLEQFKSLITDKTKLVSVVHVSNTLGCINPVKEISAIAHHYGAKVLIDACQSAPHLPLDVQDIDCDWLVASGHKMCGPTGIGFLYGKLEILRAMPPFMGGGEMIADVFLDHSTYADLPHKFEAGTPAIAEAIALGAAVDYLTNIGMDKIHAYEDQLTAYLFEQLATIPEIKTYGPQPS--KGRAALASFTAGDVHPHDLSTILDQAGVAIRAGHHCTQPLHRYLKAQSTARASLYFYNTREEIDVFIASLKEAVEFFGSIF
>1173025_Gsp@SUF
MTTTLKNVVNQPYKYGFVTDIETDSIARGLNEDVIRLISAKKNEPEFMLEFRLKAYRQWLKMEEPTWPHVSYPPINYQDIVYYSAPKQKEKLGSLDEVDPKLLETFEKLGIPLSEQKRLSNVAVDAIFDSVSVATTFKEKLAEEGVIFCSISEALHQHPELVKKYLGTVVPVADNYFAALNSAVFTDGSFVFIPKGVKCPMDLSTYFRINNGDSGQFERTLIVAEEGASVTYLEGCTAPMFDTNQLHAAVVELVALDNAEIRYSTVQNWYAGDENGKGGIYNFVTKRGLCKGVNSKISWTQVETGSAITWKYPSCVLAGDNSVGEFYSVALTNNCQQADTGTKMVHIGKNTRSTIISKGISAGRSKNSYRGLVKVNPSAEGARNYSQCDSMLIGDSAEANTFPYIQVQNNTGRVEHEASTSKIGEDQLFYFQQRGISTEDAVSMIISGFCKDVFNKLPMEFAVEADRLLSLKLEGSVGNSEVILSVRDLTAEVDGTPILKGLNLEIKAGEIHAIMGPNGSGKSTFSKILAGHPAYTVTGGDILYKGQSLVELEPEDRARAGVFLAFQYPIEIPGVSNLDFLRVAYNSRRKAQGLEELDAFDFDDLVQTKLDVVKMNPNFLSRSVNEGFSGGEKKRNEILQMAILEPTLAILDETDSGLDIDALKIVANGVNQLTNETNGTIVITHYQRLLDYIVPDFVHVMEGGRIVTTGGKELALELESRGYDWVVEEETAEMTVSEALSGWLAQIAWLQGLRDQGAAFLKEQSFPSRRDEDWRFTDLSPLLAVPFQAATASRLEAIAPFAVSEAEQSRLVLVNGVYAPELSAIAGLPAGAFVGSLADLQSALQDYLAKQHGGEERFTALNTSHFQDVAVVWLPHNAVIEAPIHLLLVATASE-AALISPRCLVVAETGSALTLVEDFVTVGGPHWTNAVTEVWVQANAQVNHTRIQREAIAAFHIGKTAVSQGRDSRYTCNAISLGGQISRHHLEVLQQGEQTHLALNGLTVASGTQLADTHSLIQYTQPYGASDQLHKCIVGDRARAVFNGRISVPKAAQLTNAAQLSRNLLLSPKARVDTKPQLEIVADNVKCSHGATVSQLDTDEVFYLQSRGIDQGSAQELLIYAFAAEILERVPVPSIRQALAAQATQNHMTFTQARSLAEAVRKDFPILNQEVHGKPLVYLDNAATSQKPQAVLDALRHYYERDNANVHRGVHTLSARATDAYEGAREKVARFVNAASSQEIVYTRNATEAINLVAYAWGQQNLGPGDEIILSVMEHHSNLIPWQMVAQRTGAVLKFVGLDSNEGFDLEQYRALVGDRTKLVSVVHVSNTLGCVNPVKEIAAIAHQHGARVLIDACQSVPHMPIDVQDIDCDWLVASGHKMCAPTGIGFLYGKREVLRAMPPFLGGGEMIADVFLDHATYADLPHKFEAGTPAIGEAIALGAAVDYLMGLGMDTIYAYEKELTRYLFDQLQPLSQVRIYGPKPAADSGRAALASFTAGDVHPHDLSTILDQAGVAIRAGHHCTQPLHRHIQAQSTARASLYFYNTREEVDVFIAALNEAIEFFGGIF
>1173029_Ssubsalsa@SUF
MTASVKTLVNQPYKYGFITDIETDTIPRGLSEEVVRLISAKKNEPEFMLEFRLRAYRQWLKMSEPTWAHVGYPPIDYQNIIYYSAPKTKGKLKSLDEVDPALLETFEKLGIPLSEQKRLSNVAVDAIFDSVSIATTFKEKLAEAGVIFCSISEAIHEHPELVKKYLGSVVPVGDNYFAALNSAVFSDGSFVYIPKGVTCPMELSTYFRINNGDTGQFERTLIVAEEGASVSYLEGCTAPMYDSNQLHAAIVELVALDNASIKYSTVQNWYAGDENGKGGIYNFVTKRGLCKGVNSKISWTQVETGSAITWKYPSCVLVGDNSVGEFYSIALTNNKQQADTGTKMVHIGKNTRSTIISKGISAGNSQNSYRGLVKMGPKAVGARNYSQCDSMLIGDCAEANTFPYIQVEHNSAKVEHEASTSKIGEDQLFYFAQRGISAEDAISMLISGFCKDVFNQLPMEFAAEADKLLSLKLEGTVGNSPVILSVKNLTASVDGTPILKGVNFEVKAGEIHAIMGRNGSGKSTFSKVLAGHPDYEVTGGEIIFQGENILNLEAEERALRGIFLAFQYPLEIPGVSNLDFLRVAYNARRKYLGLEEIDMFDFEDLIEEKLDVVKMDASFLSRSLNEGFSGGEKKRNEILQMALLEHKLAILDETDSGLDIDALKIVANGVNQLATPENATVMITHYQRLLNYVEPDYVHVMHGGQIVTSGGKELALELESRGYDFLDEEAAVAMSVQEYLGALLRQVGWLQELRQRAAYDAAQQRMPTRQDEEWRFTDLSELLATPFVKAQTVVPSAIAPLTLKEAAQSRLVFVNGLYSPEHSDVSALPEGVFVGNLAQLTYEAIKYIAHHEGEQEVFTALNSTGFPDVAVIWAKANVIVETPIHLVFVTSVEEHPTFCLPRGLIVAEKGASLTVLEQYSVTAHPYFTNSVMEVFVEENARVNHTLLQRESGDAFHICKTAVAQSRNSHYTCNTLHLGAKLSRHNLDVWQKGEHTETYLNGLTLIGRDQISDTHSGVWLNYPHGTTNHLHKCIVDQKAHAIFSGKVTVPQKAQETNAAQLNRNLLLSPKARVDTKPQLQITADNVKCTHGATISQIDADELFYLQSRGINADSARNLLLDAFAAEILDRLPLPSLRKMVAQCVSCRTMTFLQEQTLAEQIRADFPLLDQRIHDKALIYFDSAATSQKPLAVLSKLEEYYRGYNANVHRGAHTLSTLATENYEGTRDKIAQFINAGDRNEIVYTRNATEAINLVAYSWGLNTLKPGDEIILSVMEHHSNLVPWQMIAQKTGAVIKHIGLTSTQELDLDHFKTLLSEKTKLVSVVHVSNTLGCINPIEEIVQQAQQVGAKVLIDACQSVPHLPLDVQAIGCDWLVASGHKMCAPTGIGFLYGKLEVLEAMPPFLGGGEMIQDVFLDHSTYAGLPHKFEAGTPAIGEAIALGTAIDYLTHLGMERIHAYEEELTAHLFAKLAEIPDLQTYGPQPTPEKGRAALAAFNVAGLNASDLSTLLDHEGVAIRSGHHCTQPLHRLLGVTGSARASLYFYNTRAEIDCFVVALQETIDFFRSTL
>1655601_Cbacl30@SUF
STATVGDLVSQPYKHGFVTDIETEKIAKGLSEDVVRLISSKKSEPEFLLAFRLRAYRQWLQMQSPDWAALGFPEIDYQNIIYYAAPKQQEKKASLDEVDPKLLETFEKLGIPLSEQKRLSNVAVDAVFDSVSIATTYREKLAEHGVVFCSISEAVKEYPGLVEKYLGTVVPSNDNYFAALNSAVFSDGSFVFIPKGVACPMELSTYFRINSADTGQFERTLIIAEEGASVSYLEGCTAPMFDTNQLHAAVVELVVLDDASIKYSTVQNWYAGDEHGVGGIYNFVTKRGQCRGDRSRISWTQVETGSAITWKYPSCVLQGADSVGEFYSVALTNNYQQADTGTKMIHVGPRTRSTIVSKGISAGHSSNSYRGLVQIGPKAVGARNYSQCDSMLIGDQAGANTYPYIRSQQPDAAVEHEASTCRISADQLFYLQSRGIGFEEAVSMMVSGFCRDVFNQLPMEFAAEADKLLALKLEGSVGDAPVLLEICDLHARVEEQPILKGVNLTIRAGEIHAVMGRNGSGKSTLSKVLAGHPAYTVTSGSVSYMGADLLELAPEQRSRLGLFLGFQYPVEIPGVSNLEFLRVSTNARRAQRGEEELDTFAFEDLVRERLKVVQMDPAFLGRSVNEGFSGGEKKRNEILQMALLEPLVAILDETDSGLDIDALRIVADGVNQLAGPDNATLLITHYQRLLDLITPDYVHVMAAGQILRTGGKELALELERTGYEWVDQELASLM------------PAAVMPNTADWLTQLAGVPLPGRSQEEWRFTGLAAFEALAPE------------------------LWSGVDPF---AQLSLPAGISRIEADQAQGLQQQVLKATGGSDAWSVRLNQGASPRCLALRVAGAA---GPLQLNCDAG--AAPGLLALQLVLVLEEGASLELLIQHGSSG-PNATSLVAVAQLGRGAQLNLGLLAPGDARASLLSHLSISQAPASSLQLTTAVGGWALSRLEPCISQLEGAAQTRLRALQLVDGQELADTHSQVRFEGPDGQLDQLHKVVADGAGRSVFNGAVRVPRRAQQTNAAQLSRSLLLSDRARVDTKPELEIVADDVKCAHGATISRLQQNELFYLQSRGIGSEQASRLLLRGYCEEVLRELPAAAAALNPLKLLLRDHMTTVVASNLAALTRPDFPLLAQTALGQPLIYLDYAATSQKPRQVLAALQHYYDHDNANVHRGAHQLSARATDGFEAARAKVAAFIGAASAREIVFTRNASEAINLVARSWGDANLGPGDEVLLTVMEHHSNLVPWQLLAARTGCVLRHAGLTETGELDLDDLRSQITERTKLVSLVQVSNTLGCLNPIEQVAALAHAAGALVLVDACQSLPHLPLNVAALRADFLVGSSHKLCGPTGMGFLWAREALLEAMPPFLGGGEMIQDVYLDHSSWADLPHKFEAGTPAIAEAIGMGAALDYLSAIGLERIHAWEQQLTRQLFERLQAIEGVRILGPTPEQQPDRGALAAFTVDGLHANDIAALLDSAGICIRSGHHCTQPLHRLYGLPGSARASLGFTTTPEEIDRFAEELEGTITFLREHS
>551115_Nazollae@SUF
MSASVKTLVNQPYKYGFVTDIEADTIPRGLNEDVIRLISAKKNEPEFMLEYRLRAYHQWLKMIEPSWPHVTYPPINYQDIIYYSAPKQKKKLNSLDEVDPTLLETFEKLGIPLNEQKRLSNVAVDAIFDSVSVATTFKENLAKDGVIFCSISEALQEHPELIKKYLGSVVPIADNYFAALNAAVFSDGSFVYIPKGVKCPMELSTYFRINSGDTGQFERTLIIAEEGSYVSYLEGCTAPMYDSNQLHAAVVELVALDNAEIKYSTVQNWYAGDANGKGGIYNFVTKRGLCQGVNSKISWTQVETGSAITWKYPSCVLVGDNSVGEFYSVALTNNMQQADTGTKMIHIGKNTRSTIISKGISAGKSSNSYRGLVKINPTAKGARNYSQCDSMLIGDNAQANTFPYIQVQNNNGKVEHEASTSKIGEDQLFFFAQRGISSEDAISMMISGFCKDVFNQLPMEFAVEANKLLSLKLEGSVGKSDLILSVKGLTADVDGTPILKGLNLDVRAGEIHAIMGPNGSGKSTFSKVLAGHPAYSVTGGEVIFQGQNLLEMEATERARSGVFLAFQYPLEIPGVSNLDFLRVAYNSRRKAQGLEEVDAFDFDDLVEEKLDIVKMNPAFLNRSLNEGFSGGEKKRNEILQMGILEPRLAILDETDSGLDIDALKIVANGVNQLTSPENATIMITHYQRLLDYIVPDFVHVMAQGQIIRSGGKELALELESRGYNWVLEE-ALGMTIQAFLNGLLNQTGWLQQLRDSAVKWVRHSVIPNTRNEEWRFTDLSLLKEVEFNSVDIKTLTALDVEIFSEVSH-CLVFVNGIFAPNLSAITNLPPGLKIGNLDIL-AVAQEYLAQSEGTRDVFTTLNTAGLNDVAVVWVGKNVVVQNPIYLLFISVAGESAIISQPRCLVVAESNSQVSLIEEYTNRREVYFANSVTEIWVNENAQVSHTRVVMQGEAAFHIGKTAVTQAQYSRYSCNAVTVGGKISRHNLEILQTGEQTETTLNGLTVIAEKQLADTHSVLFLNHPHGVSKHLHKCIIGDRAHGVFNGKIFVPKHAQLTDAYQLNRNLLLSSKARVDTKPQLEITADNVKCSHGATVSQLEDDEIFYLQSRGIDRNNARKLLVNAFASEIINFIPVSPLREKLLKTVVSLTMTFTSTKTLGDKVRKDFPILHQEVHGKPLVYLDNAATSQKPLAVLNAWRDYYEQYNSNVHRGAHFLSAKATDAYEAARDKVANFINAKSRQDIVYTRNASEAINLVAYSWGMKNLQPGDEIILSVMEHHSNIVPWQFVAQKTGAVLKFVELTPEETFDLEQFKKLISEKTKLVSVVHISNTLGCINPVKEIAEIAHRYDAKFLMDACQSVPHMPIDVQEINCDWLVASGHKMCAPTGIGFLYGKLELLEAMPPFFGGGEMIAEVYLDHSTYADLPHKFEAGTPAIGEAIALGAAIDYLTHIGMDKIHAYEAELTAYLFEQLEQIPQIRIYGPKPNAQEGRSALAAFTAEGVHANDLATLLDQEGVAIRSGHHCTQPLHRYLGLAGTARASLSFYNTSQEIDVFIKALKETLDFFASVF
>1460289_Csp_@SUF
----------------------------------------------------------------------------------------------------------------------------------------------------------------------------------------------------------------------------------------------------------------------------------------------------------------------------------------------------------------------------------------------------------------------------------------------------------------------------------------------DAPPLLVVSGLRATVADTPILKGVDLIVRRGEVHAIMGPNGSGKSTLSKVLVGHPSYEVTGGCARYRNEDLLELEPEERAQQGIFLAFQYPVEIPGVSNNDFLRLAVNKRRGALGLDEYDPLEFLGVLSEKMEMVSMSPDFLGRDVNSGFSGGEKKRNEILQMALLEPELAILDETDSGLDIDALKTVAAGVNACRSEKNAMILITHYQRLLDYVKPDFVHIMYQGRIVRSGGPELALELEAEGYAFLGITKEQQLASAGWFADAAATSPMLAPLRAAAAAALPTIYFPGRKDEPFRRCDLSSLQASRLVPSVAKASAALAVCSDADSAGMRLVLVDGVCSQALSDLSALPEGVSVSSLNTTAAALQGPLPESGANVYGFAALNQASLADVCVINVPKGVTIERPLHVVLLSSGGAELPASHPNLLVSLAEGASLKLAQHYFACDAPYLCNGVTRVQLGRSATLQHSYVQEQGRMSIHFDSVLVDVGAGASYSSTMLQSGGRIARTNHLVELTGEKASSNLRALSMAAEAQLVDVHSKVVHVSGECTSQQEQRNVVAGRSRVVWKGAVVVPRGSDNTNAKQLCRTLLLSDDARVDVQPTLEIDTDEVECTHGATISDLDDEMVFYLQARGLSRPDARALLLSGWVRDALALVPSESVKQRAVARAAKVGMFVVAASSLGARVRSDFKLLDQDIEGKRLVYLDSAATSQKPASVVRAMTEHLERDNANVHRGAHSLATRSTASYESARDKVAAFVGAADRREIVFTRGATEAINLVANTWGVSELGAGDEVVLSVMEHHSNMVPWQQLAKSRGVILKYARLDALERLDLEHLRSLLGPRTRLVSIAHVSNTLGCVNPVKEIAALAHAVGAKLLVDACQSVPHMPIDVRELGCDFLVASGHKMCGPTGIGFLWGRLELLEAMPPWQGGGEMIDTVTLEGVTYALPPGRFEAGTPAITQAIGLGAACDYLRTIGMAEVQAYEHELAAHLHRGLSAIPGIRIYGPPVDATAHRAALCAFNIEGVHASDLATFLDQEGIAIRAGHHCTQPLHHQLGAAGSARASLYLYNTHDEIDALCVAIAETVDMLRMLE
>1296344_Mglauca@SUF
MTTSVKNLVNQPYKYGFVTDIESDRLPRGLSEDTVRTISAKKNEPEFMLEFRLRAYRQWLKMSEPTWPHVTYPPINYQDIVYYSAPKQQAKKASLDEVDPTLLETFEKLGIPLSEQKRLSNVAVDAVFDSVSIATTFREKLAKDGVIFCSISEALKEYPELVEKYLGTVVPIGDNYFAALNSAVFSDGSFVYIPKDTKCPMELSTYFRINSGDTGQFERTLIIAESGSQVSYLEGCTAPMYDTNQLHAAVVELVALDNAEIKYSTVQNWYAGDENGKGGIYNFVTKRGLCQGVNSKISWTQVETGSAITWKYPSCVLIGDNSVGEFYSVALTNHYQQADTGTKMVHVGKNTRSTIISKGISAGRSKNSYRGLVKVNPKAEGARNYSQCDSMLIGDNAQANTFPYIQVQNQTAKVEHEASTSKIGEDQLFYFSQRGISQEDAVSMMISGFCKDVFNQLPMEFAVEADRLLSLKLEGSVGNSEVILSVKDLTAEIDNNQILKGLNLEIKAGEIHAIMGPNGSGKSTFSKVLAGHPAYAVTGGEVIFKGQNLLELEPEERARSGVFLAFQYPLEIPGVSNLDFLRVAYNSKQKHHGLEELDAFDFDDLVKERLDVVKMDAAFLSRSVNEGFSGGEKKRNEILQMALLEPKLAILDETDSGLDIDALKIVANGVNQLANADNAMLVITHYQRLLDYIIPDFVHVMTDGKIIMSGGKELAFELEAKGYDWLREAEVAEMDTKSYLSKLLQQATGWESLRRQGEAVVQEMAIPTTKEEEWRFTDLSSLLEVDFQPS---TVQDVTPHIFTETANSRLVFINGEYVPEVSSLTAIPSDIFVGNLRHTIGEVTNYLGKQKGSEEVFTALNTASFTDGALLWIPSRREVTTPIHLLFISTAGSSPTITHPRCLVVVGTGSSLTLVEEYISIGAQNLTNSVNEMWLGANAQVNHTRVQRQGSSDYQIGKTAIAQAQDSRYTCNDITLGAKLSRHNLEIYQTGSGTETVINSLTAISETQLADTHSGIFLNHPHGTARQLHKCIVGDRARAVFNGKIFVPKPAQLTDAGQLNRNLLLSPKARVDTKPQLEITADNVKCAHGATVSQLEDDQIFYLQSRGLDATNARHLLIKGFALEIINQIPLASVQEMLTGIVNQQY----------------------------------------------------TQDNSNVHRGVHTLSGRATDAYEGARVKVANFVQAASHQEIVFTRNASEAINLVAYSWGLANLQQGDEVILSVMEHHSNLVPWQIIAQKTGAVLKFVELTPEESFDLEQYKGLVSDRTKLVSVVHVSNTLGCINPVTEICQIAHKYGAKVLIDACQSVPHLPLNVREIDCDWLVASGHKMCAPTGIGFLYGKLDLLRSMPPFLGGGEMIADVFLERSTYADLPHKFEAGTPAIAEAVGLGAAIDYLSNIGMERIHDYETELSTYLYQKLQEIPQVRVYGPNIT--QGRAALAAFTAGDVHPHDLSTILDQAGIAIRAGHHCTQPLHRYLKAQSTARASLYFYNTREEIDVFIAALREAIDFFGSIF
>197221_Telongatus@SUF
MSATVQSLVNQPYKYGFVTPIETETIPKGLNEDIIRLISAKKNEPEFMLEFRLRAYRQWLKMSEPQWPRVSYPPINYQDIVYYSAPKQKEKLKSLDEVDPVLLETFEKLGIPLSEQKRLTNVAVDAIFDSVSVATTFREELAKQGIIFCSISEALQDYPELVQKYLGSVVPIGDNFYAALNSAVFSDGSFVYVPKNTRCPMELSTYFRINNGESGQFERTLIIADAGSYVSYLEGCTAPMFDTNQLHAAVVELVALDNAEIKYSTVQNWYAGDENGKGGIYNFVTKRGLCLGRNSKISWTQVETGSAITWKYPSCVLVGDNSVGEFYSVALTNHYQQADTGTKMIHIGKNTRSRIVSKGISAGHSQNSYRGLVKIGPKATGARNYSQCDSMLIGDTAAANTFPYIQVQNPTAQVEHEASTSKIGEDQLFYFAQRGISAEDAVSMMISGFCRDVFNQLPMEFAVEADRLLSLKLEGSVGDSEVILEVRELTASVEDTPILKGLNLTIRAGEIHAIMGPNGSGKSTFSKILAGHPDYTVTGGEVLYKGKNLLDLPPEERAREGVFLAFQYPLEIPGVSNLDFLRVAYNAKRKHQGLEELDAFDFDDLVRQKIELVKLEEGFLQRGVNEGFSGGEKKRNEILQMALLEPTLAILDETDSGLDIDALRIVANGVNQLTRPDNCILLITHYQRLLDYIVPDYVHVMEGGRIVLTGPKELALELEARGYDWVREEEVAAMTITNELNDLLNFHPELAVLRQTARDRLHEQTLPTPRDEDWRFTDLSVLRTRTFQPPIAP--EIVAEHLLCERSFPQIVLIDGYFCGELSRVDAAGVELLPPSLPAI------------APPEVFSDLNAAMLAERLCLRLSGHF--REPVEVFFVSSRQQ-QSVVSPRLTVEVAAHGQVTLIERFLSLTDQQFTNTVTEISLGAAAGLHHVRIQHQSPTAIHIGSTAVCQAQDSAYEGHAIDLGGCLSRHHWQVQIQGSGSQTILKGLAIAMDEQIVDTHSAVLFHAPHSRSEQIHKCILGDRAHGIFNGRVVVPQVAQLTDASQLNRTLLLSDKARVDTKPQLEIVADNVKCSHGATVSQLAAEDIFYLRSRGLDQHQARDLLVKAFALEQLSDITPEPLREEIEEALLAKLMTIAPSRSLADLCRADFPILARQVHDRPLIYFDNAATSQKPLAVLNTLEDYYRRYNANVHRGVHTLSAEATTAYEGAREKVARFINAAHAEEIIYTRNASEAINLVAYSWGMNTLRDGDEIILTVMEHHSNLIPWQFVAQKTGARLKFVELTPEQTFDLNHYESLLSDRTRLVAVAHVSNTLGCLNPIPEIVRLAHAKGARVLVDACQSVPHLPIDVQQLGCDWLVASGHKMCAPTGIGFLWGRAELLRQMSPFLGGGEMIADVFLDHATYADIPHKFEAGTPAIAEAIALGAAVDYLSQWGMEHIHAYEQELTAYLFKRLQELPAVTVYGPKS---GDRAALASFTVGEVHPHDLSTILDQSGIAIRAGHHCTQPLHRYLGVQSTARASLYFYNTRAEIDQFIAALGEAIAFFSDVF
>1947889_Cbacterium@SUF
MSTSVKTLVNQPYKYGFITDIETDKIPNGLNEDVVRLISAKKNEPEFMLNFRLKAYRRWLEMKEPNWPHLQYPPIDYQNISYYSAPKQQDKKKSLDEVDPALLETFEKLGIPLSEQKRLSNVAVDAVFDSVSIATTFREKLAKEGVIFCSISEAVHDYPELVEKYLGSVVPVGDNYFAALNSAVFSDGSFVYIPKNTQCPMELSTYFRINSGDTGQFERTLIVADEGSQVSYLEGCTAPMYDTNQLHAAVVELVALDNADIKYSTVQNWYAGDENGKGGIYNFVTKRGICKGVNSKISWTQVETGSAITWKYPSCVLVGDNSVGEFYSVALTNNKQQADTGTKMVHVGKNTRSRIISKGISAGGSANSYRGLVKVNPKAEGARNYSQCDSMLIGDNAEANTFPYIQVQNNSGKVEHEASTSKIGEDQLFYFAQRGISAEDAVSMMISGFCKDVFNQLPMEFAVEADKLLSLKLEGTVG--MSILSVRNLTANVAGQSILKGLNLEINAGEIHAIMGPNGSGKSTFSKILAGHPAYEVTGGEVIYKGENLLEMEPEDRATSGVFLAFQYPLEIPGVSNLDFLRVAYNSKRKQEGLDELDTFDFQDLVEEKLEVVKMDAAFLDRSVNEGFSGGEKKRNEILQMALLEPTLSILDETDSGLDIDALKIVANGVNQLTRPDNAVLMITHYQRLLNYIVPDYVHVMADGRILRTGDKELALELESRGYDWILEEALQGMNTLQAVQQLLNTVSLIQAVREYGAAIASELQFPSSQDEEWRFTDISRLLGVNFQPATFPETIDITPFILPEAANSRLVFVNGVYSPDLSDLSGVNLETVTHLLSGV-AKLNPYLGKQPGTQEVFTALNSASLQDGALVWIPANQVVETPIHVLFLSAENGEPALASPRTLVVAGANSSVTLVEQYVTISTPYFSNAVTEVWLEDNAQVNHTRIQQEGQQSIHISKTAIFQNRDSRYTLNGISLGAGLSRHTIDAIQQGEGTQTTLNGLTEITGKQCSDTHSSINHLYPNGNSNQLHKCIVDRNAHAIFNGKVFVPKAAQLTNAQQLNRNLILSDKAKVDTKPQLQITADNVKCSHGATVSQLEEEEVFYLQSRGLSQEASRHLLIDAFANDILSRIPLTSLQTTLAQCLSCRTMTFTQPKPLAALVRDDFPILHQEAHGHPLVYLDNAATSQKPRVVLETLQHYYQRDNANVHRGVHLLSCRATEAYEGARDKVAGFVNARSRNEIVFTRNASEAVNLVAYAWGLNTLKPGDEIITSVMEHHSNLVPWQMIAQKTGAVLKFVELTDTEEFNFEQFKSLLSSQTKLVTVVHGSNTLGCINPVEDIVQEAHKIGAKVLIDACQSAPHLKLDVQAIDCDWLVASGHKMCGPTGIGFLYGKLELLEAMPPFLGGGEMIAEVFLDRATYAELPHKFEAGTPAIAEAIALGAAVDYLTGIGLDKIHAYELELTDYLFEQLLQIPEVRIYGPKPRKNKIRASLATFTTGEIHVNDISSLLDQSGVAIRTGHHCTQPLHRILGINSSARASLYFYNTFAEIDRFIVALKETLAFFKSIL
>685565_Psp@SUF
MTATVQALVNQPYKYGFVTSIESDTIPRGLSEDVVRMISAKKNEPEYMLEFRLKAYRQWLKMQEPTWAHVDYPAIDYQDIVYYSAPKQSKKKASLDEVDPELLDTFEKLGISLSEQKRLANVAVDAIFDSVSVATTFKKDLAKVGVIFCSISEAMHEYPELIKKYLGSVVPIADNYFSALNAAVFSDGSFVYIPKGVKCPMDLSTYFRINNGDSGQFERTLIVAEEGAYVSYLEGCTAPMFDTNQLHAAVVELVALDDAEIKYSTVQNWYAGDKNGKGGIYNFVTKRGLCQGKNSKISWTQVETGSAITWKYPSCVLVGENSVGEFYSVALTNNKQQADTGSKMVHIGKNTRSKIVSKGISAGGSQNSYRGLVKISPKAEGARNYSQCDSMLIGDCSQANTFPYIQVQNNTARVEHEASTSKIGEEQLFYFQQRGIAVEDAVSMIISGFCKEVFNALPMEFAVEADKLLALKLENSVGNSEVILSVKDLTAEVDGVQILKGLNLEIKAGEVHAIMGPNGSGKSTFSKILAGHPAYTVTGGEIWYKGKNLLDLEPEIRSREGIFLAFQYPLEIPGVTNSDFLRLSYNNLRKHKGLEELDIIDFDDFIQEKLEIVEMNPSFLSRSVNEGFSGGEKKRNEILQMAILDPTLAILDETDSGLDIDALRIVAGGVNKLSTPHNSSLVITHYQRLLNYIIPDFIHVMENGKIILTGGKDLALELEEKGYDWLKEEEAVLMAIQKFIAQVLGLNNFVSNLRQLASDRLATLSFPTTKDEEWKYTDVSALGSLPFANQPAIASANLEANIAPESLGNCLVFVNGKYRKDLSDTSDVTEGLVIGTLESLLPKLRSHLAQHPDANDFFASLNTACMEDVAIILAPKNLVVENPVQLLFISAAGEATLITQPRCLVIAETHSQLTFVQTFVGEDQIYFTNVVTEVWLAEGAQVNHTKVQRQGDEAVHINTTAIAQARNSVYKNQAISFGAKISRQNLIVHQMAEQTETSLTGLAFIDGEQLADTHSVISHNYPHGSSKQLHKCIADGRSHAVFNGKIQVAKLAQQTDSAQLSRNLLLSGKARVDTKPQLEIFADNVKCAHGATVSQLDAEEIFYLQSRAIDAESAAKLLTYAFATEAISQIPVVSIQRSLSSFVLEKTMTLTYEKTLADQVRADFDILNQEVNGKPLIYFDNAASSQKPKSVINAWKYYYEHDNANVHRGAHTLSARATDAYEGARDKIAKFINAKSSQEIIYTRNASEAINLVAYTWGWANLKAGDEVILSVMEHHSNIVPWQLIAQRTGAVLKFLEPTDEGILSVEQFKSLLNAKTKLVSIVHVSNTLGCVNPVEEIIPLAHAQGAKVLLDACQSIPHMPIDVQALDCDWLVASGHKMCAPTGIGFLYGKRDILLAMPPFMGGGEMIADVFLDHSTYADLPHKFEAGTPAIGEAIALGAAVDYLMAIGMDKIHAYEQELINYLMDYLVEIPDIKIYGPR----HHRAGLAAFTIAGIHANDLSAMLDQEGIAIRSGHHCTQPLHRFLGISGSARASVYFYNTKAEVDTFVTALKEAIAFFKNVM
>159749_Toceanica@SUF
LNNNITKLVNQPYKYGFSTTIEKDIIEKGLNEKIIRLLSKKKNEPQFLLEFRLKAYKKWKQMTCPEWAQLKFSEIDYQDIIYYSAPKTKKKLNSLDEVDPELLETFDKLGITLSEQKRLTNVAVDVVFDSVSIATTFKQELAEYGVIFSSISEAIHDYEELVEKYLGTVVPIGDNYFSALNSAVFTDGSFCYIPKDIICPLDLSTYFRINDENSGQFERTLIVAEENSQVSYLEGCTAPQYDNNQLHAAIVELIALNNASIKYSTVQNWYSGDEKGQGGVYNFVTKRGLCSGTASKISWTQVETGSSITWKYPSCLLVGENTQGEFYSVALTNNYQQADTGTKMIHIGKNSRSRIVSKGISAGNSKNTYRGFVNINKKAIGARNYSQCDSLLIGNLSNSNTFPFISVQNSSTKIEHEASTSKIGEEQIFYFLQRGISIEKGIELMISGFCREVFTELPLEFASEADRLLSLKLEGSVGLYSPILEIKDLKASINNNEILKSLNLTIKRGEIHAIMGPNGSGKSTFSKIIAGHPAYEVISGDILFNGSSILDLDPEERSHLGIFLAFQYPIEIPGVSNEDFLRLSYNSKQKFLNKPEVDPIQFFSIINEKLKLVDMSSVFLSRNVNEGFSGGEKKRNEILQMILLESELSILDETDSGLDIDALKIISKGINTFMSSDKSIILITHYQRLLDYIKPDYVHVMQNGKIIKTGTANLAKELEIKGYEWLI------MSSSAWFASLVESPSFLGTVSEEHQRRLYGLPVPRRGAEAWRHFDINSLVAVDYSGRPEGVLESILAWQADDEVEARLVYINGRFCPALSDFSRLPDGFTDELAAEVNHKSLENLSKATGQTAAFAALNSIKAGS--VAYVEANGDATKPIIIVNAQTSGEQGVAFHPRTLAVANDGSVSSLIQMCVDLNCATLVNGYTQIFVGADANMTHSFLDESGGESPRVVESRRPALQNSNFQAFDVLSGNGRSRVAISTALLRPGASVSINGFALSGGAQRTDMRTNIHHMAQGTISRQEQRNMVGGRSTASFRGRIRVEQSAQQTDSEQLSRTVLLSDNARIWATPSLEIIADDVQCTHGATVSDLSEEELFYLRSRGLDLPTARNMLMYAFVEEIGSSVDKTGLRSRIIKRLENVV----------------------------------------------------------------------------------------------------------------------------------------------------------------------------------------------------------------------------------------------------------------------------------------------------------------------------------------------------------------------------------------------------------------------------------
>74547_Pmarinus@SUF
SQSHVGQLVSEPYKYGFVTDIETEKIPKGLDEDVVRLISEKKNEPQFLLDFRIRAYRHWLKLQTPDWAGLGYPPIDYQDIVYYAAPKQKEKKNSLEEVDPTLLETFDKLGIPLSEQKRLSNVAVDAVFDSVSIATTYKEKLAEHGVVFCSITDAVNEHPELVRRYLGTVVPSNDNYFAALNSAVFSDGSFVFIPRGVECPMELSSYFRINSGDIGQFERTLIVAEEGASVSYLEGCTAPMFDTNTLHAAVVELVALDDASIKYSTVQNWYAGDENGVGGIYNFVTKRGHCCGARSKISWSQVETGSAITWKYPSCILQGADSVGEFYSVALTNHRQQADTGTKMIHLGPRTRSTIVSKGISAGHSANSYRGLVQMGPKAVNAKNYSQCDSMLIGDQAGANTYPYIRSQQPDASIEHEASTCRISEDQLFYLQSRGIDFEAAISMIVSGFCRDVFSQLPMEFAAEADKLLALKLEGSVGDAPVLIEIRDLSACVDDQPILNGVNLTIRAGEIHALMGRNGSGKSTLSKVLAGHPAYKVTEGSVLYRGEDLLPLEPDERSRIGLFLGFQYPVEIPGVSNLEFLRVSTNARRLEQGMEELDTFAFEDFVRERLGLVQMDPAFLDRSVNEGFSGGEKKRNEILQMALLEPLVAILDETDSGLDIDALRIVAGGVNQLANVDNATLLITHYQRLLDLIQPDYVHVMAAGRIVRSGDKALALELEQRGYEWVDRELDALMVEADWCERLL--SGPMAACQAQSRNHLETLSAPHRRQEAWRFCDLAPIAELEPRQICSLGE-----PSAPGVSDQRLVLGTGQDPF---AGVTLPKGLSPLSDAELKHSLGHTLNLATSKGQWPVALNQAIASQVIGLRVRGIVD--SPLELVCDAG--VDRGVFAVRVLLLLEEKAKLELLQVQLSSG-ANLTSVLVEAHLQSEAKFHHGLLAFGHPQAALLAHLAVEQEPSSDVSLVSVCQGWGVIRHEPQLIQLNGGAKSQLRALQLVQANQLADTHSCVRFNGPEGTLDQLHKVVAAGHGRSVFNGVVQVPREGQRTDAAQLSRSLLLSDRARIDTKPELEIVADDVKCAHGATVSRLQPEALFYLQSRGISPDQAAQLLLRAFCDEVICMLPSTAKAWRPLARLLDGVMTSETSANLAELTRADFPLLGQTALGQPLIYMDHAATSQKPRQVLDALQHYYDHDNANVHRGAHQLSVRATEDFERARQKVADFIAASSAREIVFTRNASEAINLVARTWGDANLHEGDEVLLTLMEHHSNIVPWQMLAKRTGCVLRFVDLTDCGELDLNDLRHKLSERTRLISLAHLSNVLGCFNPISEVTAEAHRFGALVLLDACQSLPHMPVDVSRLGCDFLVGSSHKLCGPTGMGFLWAREELLDAMPPFLGGGEMIQDVYLDHSSWADLPYKFEAGTPAIGEAIGMGVALDYLNQVGLDRIHAWEQQLTLQLFDRLQAIDGLTILGPTPQQEPDRAVLAAFTVDGLHPNDVGALLDSAGICIRSGHHCTQPLHRHYGIPGSARASLSFTNTPEEVDRFAEELVATIGFLREHS
>32049_Ssp@SUF
MSATVKTLVNQPYKYGFVTDIETEKIPRGLSEDVVRLISAKKNEPDFMLEFRLKAYHQWLKMAEPEWAHVKYPPIDYQDIVYYAAPKKETKIESLDEIDPALLETFEKLGIPLSEQKRLSNVAVDAVFDSVSIATTFKKDLAKHGVIFCSISEALQEYPDLVKKYLGTVVPTSDNYFAALNSAVFSDGSFVFIPKGVKCPMELSTYFRINDGETGQFERTLIIAEEGASVSYLEGCTAPMFDTNQLHAAVVELVALDNADIKYSTVQNWFAGDEEGKGGIYNFVTKRGLCKGINSKISWTQVETGSAITWKYPSCVLLGDNSVGEFYSIALTNNHQQADTGTKMIHIGKNSRSTIISKGISAGKSKNSYRGLVKMHPKADGARNYSQCDSMLIGDTAEANTFPYIQVDNQNAKVEHEASTAKIGEEQLFYFAQRGIAEEDAISMLVSGFCKDVLSELPMEFAAEADKLLSLKLEGTVGMSEVILAIKNLTATVDGQPILKGVDLEIKAGEIHAIMGRNGSGKSTLSKIIAGHPEYEVTGGEIIYKGENLLEKEAEERALDGIFLAFQYPLEIPGVSNLDFLRVAYNAKLKHQGKEEIDAFDFEDLIEEKLEVVKMNPSFLERSLNEGFSGGEKKRNEILQMALLEPSLGILDEIDSGLDIDALRIVAEGVNQLATPDNAFLLITHYQRLLDYITPQFVHVMYDGRIVKSGGKELALELEATGYDFLDQELAAGMTAAPNLEKFLGLSAEFQAIRDQGLEKVRQGKFPSRRDEAWRVTDLSVLKHTTFQAAQPTTPADLDVFALPETANSRLVFVNGHYAPDQSCVSGLPDGVFVGNFTALKAAIAKYLGQQTEQLDVFAALNDAGLGDLAIVWVPKNTVVEQPIQLLFVGNGADQPTAMQSRCLVIAETGAQANVVEYYGAIAHRYFNNALTEVWVQTNARLNHVRVQREAGGAIHLGNTAIAQAQDSHYQLTEVNFGARLSRHTLTLTQNGPQTETILKGLTMVGAEQLSDTHTAVYLQHPYGSVDQLHKCIIDDAARSVFNGQIHVPQKAQMTNAAQLNRNLLLSPKAKVDTKPELQITADNVKCAHGATVSQLEAEEIFYLRSRGLNDYDARHLLIDAFAAEILDTVAIAHLQQALTGCVACRTMITTQPKPLAEQVRDDFPILHQTVHGKPLIYFDNAATSQKPKAVLDALLHYYQQDNANVHRGIHSLSARATDGYEGARDKVARFINAASRDEIVYTRNASEAINLVAYSWGLSNLGPGDEIILSVMEHHSNIVPWQMIAAKTGAVLKYVPLTQDETFDFEQYQALLSDKTKLVTVVHVSNTLGNVNPVTEIIQAARKYGAKILIDACQSLPHMPVDVQQMDCDWLVGSGHKMCAPTGIGFLYGKRAILEAMPPFLGGGEMIAEVFFDHSTYGELPHKFEAGTPAIGEAIALGAAVDYLSQIGMDRIHAYEAELTAYLFKGLRDIPNLKIYGKQPDAQEGRAALAAFNVAGVHANDLATLLDHEGVAIRSGHHCTQPLHRLFEASGSARASLYFYNTTAEIDQFIAALKDTIDFFTSMG
>35688_Ppurpureum@SUF
-------------------------------------------------------------------------------------------------------------------------------------------------------------------------------------------------------------------------------------------------------------------------------------------------------------------------------------------------------------------------------------------------------------------------------------------------------------------------------------------------------------------------------------------------------------------------------------------------------------------------------------------------------------------------------------------------------------------------------------------------------------LATALWWESAVRADSVLVPYVHSARGKMIDSMFPGRKEEMWRYTDMRALLAMRPETNSAGSLSDAER----QDADVNLVVVDGRFVSNLTGLDLLAKGVYFGSISDAKERAVELLLKQSSKVSAFEWLQAVSSPDALVLHVPNRVQVPNAVHILCAASSQSSASMCSPSIVVCLEQDASLVVTESHLLLDSSVFVNSLCVAALASNASLTHALVSEPEGKGAHLGVCAAKLAQGAQYVCTTINAGGSLSRWDVTVDLDEKEAYGEVHGLCFAEQTAVMDLHSEINHNVPHCKSEQLQKNVALDKAKSVFRGMIYVAPHASQTDSEQMCRSLLLSSNARVDIMPSLIIYNEDVKATHGATVSDLSDEELFYLQSRGLSPEDSRLLLLKGFTGEIVQRIPLKGVQERLERKFAGVVMSLTPAQHIPALDSDSFPILNQKVDDRRLVYLDSAATSQKPIVVLDALRSYYTSDNSNVHRGAHSLSARATARFESARDKVQHLLHAPSREEIIYTRNATEAINLVAYAWAGSNLQPGDVIVSSVMEHHSNLVPWQIVAKNTGARLRHVGLNEHEMYDLDSLKQILSEKVKLVTCNHVSNMLGCVNPVREIAALAAEAGAKVMVDGCQSVPHMPVDVAALGCDFYAVSGHKMCAPTGIGILYARKELLESMNPFMGGGEMIDEVHLDHSTWAMLPHKFEAGTPSIGEAVGLGAAVDYLNQLGIDEVHAFEQRIGRYLYDRLSAFKQVKIYGPHPDV-AERASLCSFNVEGVHPSDLATMMDLDGVAVRSGHHCTQPLHRHFSIDASARASLYVYNSSRDVDAFIESLVHSVELLGERL
>3702_Athaliana@SUF
TDKLQQYFQNLDYKYGFVEDIDSFTIPKGLSEETIRLISKLKEEPDWMLEFRFKAYAKFLKLEEPKWSDNRYPSINFQDMCYYSAPKKKPTLNSLDEVDPQLLEYFDKLGVPLTEQKRLANVAVDAVIDSVSIATTHRKTLEKSGVIFCSISEAIREYPDLIKKYLGRVVPSDDNYYAALNSAVFSDGSFCYIPKNTRCPMPISTYFRINAMETGQFERTLIVAEEGSFVEYLEGCTAPSYDTNQLHAAVVELYCGKGAEIKYSTVQNWYAGDEQGKGGIYNFVTKRGLCAGDRSKISWTQVETGSAITWKYPSVVLEGDDSVGEFYSVALTNNYQQADTGTKMIHKGKNTKSRIISKGISAGHSRNCYRGLVQVQSKAEGAKNTSTCDSMLIGDKAAANTYPYIQVKNPSAKVEHEASTSKIGEDQLFYFQQRGIDHERALAAMISGFCRDVFNKLPDEFGAEVNQLMSIKLEGSVGSSIPLLEVRDLRAVIAEQEILKGVNLVVYEGEVHAVMGKNGSGKSTFSKVLVGHPDYEVTGGSIVFKGQNLLDMEPEDRSLAGLFMSFQSPVEIPGVSNMDFLNMAFNARKRKLGQPELDPIQFYSHLVSKLEVVNMKTDFLNRNVNEGFSGGERKRNEILQLAVLGAELAILDEIDSGLDVDALQDVAKAVNGLLTPKNSVLMITHYQRLLDYIKPTLIHIMENGRIIKTGDNSLAKLLEKEGYKAISG-----MAAAPFVLQLAESSLPLQRIRDSSAETLLSTPWPSRKDEPFRFTDTSLIRSSQIEPISTQQRNSEILDNLTETQFTNAVIIDGFVSNLTIGPSDLPDGVYFGKYSGLTNRISEFIG-NFDSGDLFWSINGMGAPDLMVIYVPEGCKVENPIYLRYFSGGDRELPVSNPRVFVLVEEGGEIGIVEEFVGKDGFYWTNPVLEVVVQKNAKLKHSYLQKESMASAHIKWTFVRQEAESEYELVEVSTGGKLGRHNVHVQQLGPDTLTELTTFHMCVNEQTLDLHSKIILDHPRGASRQLHKCIVASSGQAVFDGNVRVNRFAQQTNAGQLTRSLLLKPRATVNIKPNLQIIADDVKCSHGAAISDLEEDQLFYFQARGIDLETARRALISSFGSEVIEKFPNREIRDQARNHVKGLLLSVSESVSLGHRVRKDFRILHQEVNGSKLVYLDSAATSQKPAAVLDALQNYYEFYNSNVHRGIHYLSAKATDEFELARKKVARFINASDSREIVFTRNATEAINLVAYSWGLSNLKPGDEVILTVAEHHSCIVPWQIVSQKTGAVLKFVTLNEDEVPDINKLRELISPKTKLVAVHHVSNVLASSLPIEEIVVWAHDVGAKVLVDACQSVPHMVVDVQKLNADFLVASSHKMCGPTGIGFLYGKSDLLHSMPPFLGGGEMISDVFLDHSTYAEPPSRFEAGTPAIGEAIALGAAVDYLSGIGMPKIHEYEVEIGKYLYEKLSSLPDVRIYGPRPSESVHRGALCSFNVEGLHPTDLATFLDQQGVAIRSGHHCAQPLHRYLGVNASARASLYFYNTKDDVDAFIVALADTVSFFNSFK
>210768_Ssp@SUF
TAPTVGDLVSQPYKYGFVTDIETEKIAKGLSEDVVRLISAKKNEPAFLLDFRLRAYRQWLRMTEPDWAALGHAPIDYQELIYYAAPKQQEKKASLDEVDPKLLETFDKLGIPLSEQKRLSNVAVDAVFDSVSIATTYREKLAEHGVIFCSISEAVKDHPELIARYLGTVVPSNDNFFAALNSAVFSDGSFVFIPKGVECPMELSTYFRINSGDTGQFERTLIVAEEGASVSYLEGCTAPMFDTNQLHAAVVELVALDDASIKYSTVQNWYAGDEHGKGGIYNFVTKRGQCRGDRSHISWTQVETGSAITWKYPSCVLQGADSVGEFYSVALTNNRQQADTGTKMIHLGPRSRSTIVSKGISAGQSSNSYRGLVQIGPKAVGAKNYSQCDSMLIGDQAAANTYPYIRSQQPDAAIEHEASTCRISADQLFYLQSRGIGFEAAVSMMVSGFCRDVFNQLPMEFAAEADKLLALKLEGSVGDADLLLEIVDLHARVEDQPILKGVNLTVRAGEIHAVMGRNGSGKSTLSKVLAGHPAYTVTGGSVRYRGADLLDLEPEQRSRIGLFLGFQYPVEIPGVSNLEFLRVSTNARRSELGKEELDTFAFEDVVRERLEVVKMDPAFLERSVNEGFSGGEKKRNEILQMALLEPSVAILDETDSGLDIDALRIVAAGVNQLSTPENATLLITHYQRLLDVIIPDYVHVMAAGRILRTGGKELAFELEERGYDWVDAELASEMMASPWTQRFL--AGELETVQWRGREALARQPLPSRRDEDWRFTDLAPLLAVFDGTAPTAGSSPAAASALPPPAPDRLLLDGRSDPL---AGQSLPAGLSLLGEGEWPLALGHTLAATGCQAHWPVELNQATASRCLALRVSGTVA--STLELVSVAGAAEGQRLTPVRVLLLLEEKASLNVLQVQLGDG-PCLSSLVCEARLGRGSTLRHGLLAFGTGEACFLGHLAVEQEIESHLESVWASRGWALARFEPRVSQAEGGAFTSLKALQLAEEHQRVDTHSRVVFEGPDGQLEQLHKAIADGHGRSVFNGAVKVPRLAQRTNAAQLSRNLLLSNQARIDTKPELEIVADDVRCAHGATVSRLQQNELFYLQSRGISAAVAAGLLKRGFCQEVLRDLPPAAAGWEPLKRLLAEALTGAPGENLAALTRPDFPLLAQQALGQPLIYLDHAATSQKPRQVLEALQGYYSHDNANVHRGAHQLSARATDAFEGARDKTARFIAAATPREIVFTRNASEAINLVARSWGDAFLRPGDEILLTVMEHHSNLVPWQLLAARTGAVLRHAGLTDTGELDMEDFSRLLNERTRLVSVVQISNTLGCLNPIAAIAQLTHQAGALLLVDACQSLPHLPVNVAALGADFLVGSSHKLCGPTGMGFLWAREALLEAMPPFLGGGEMIQDVGLDVSTWAELPHKFEAGTPAIGEAVGMGAALDYLNAIGLERIHAWEQGLTRHLFQRLQAIEGLTVLGPTPEQQPDRGALAAFTVEGLHANDLSALLDAGGICIRSGHHCTQPLHRHYGLSATARASLAFTTTFEEIDRFADELQSSVEFLKEHG
>3055_Creinhardtii@SUF
EKRDIQKILDRPYKYGFKTIIESDTFPKGLNEDVVRAISAKKGEPEWMLEFRLKAFRKWLTMEEPKWSDNAYPEIDYQDVSYYSEPKFKEKLESLDQVDPELLKTFEKLGIPLNEQKRLSNVAVDAVFDSVSIATTFKADLLKHGVIFCSISEALKDYPEMVRKYMGSVVPVGDNYFAALNSAVFSDGSFVFVPKGVKCPMELSTYFRINASETGQFERTLIVAEEGAYVSYLEGCTAPAYDNNQLHAAVVELYCDKDAEIKYSTVQNWYAGDVNGKGGIYNFVTKRGLCSGSHSKISWTQVETGSSITWKYPSVVLAGDNSVGEFYSVALTNNRQQADTGTKMIHVGRNTRSRIVSKGISAGNSRNCYRGLVQVQPSARGARNFSQCDSMLIGDNAAANTYPYIQVREPSAVVEHEASTSKISEDQLFYFQQRGIDPEKAVGAIISGFCREVFNELPLEFAAEVNELMSLKLEGTVGPADVMLEVKDLTASIAGTPILKGVNLTIRNGEVHAIMGKNGSGKSTLSKVLVGHPDYEVTGGTAVFKGKNLFEMEPEERSHAGLFLSFQTPIEVPGVSNVDFLRMACNSRRKALGHPELDPLEFYAYIMPKLEMLNMDPTFLNRNVNEGFSGGEKKRNEILQLAVLEADMAILDEIDSGLDIDALRDVAKAVNQLRSDDTGVLMVTHYKRLLDYIKPDFVHIMQAGEIVKTGDMSLVDQLEAGGYATL-------MQASKWLARTVKEPSSLAALREQSKSALATLRMPTTRNEDYRFTDIAPLLRTNVQPAAAGAASELLAAHELPGAAARLVVVDGVLRPELSGLSGLPAGTYVGPLAGAKQKLGS---LSNSRGGPFAVLNGSLVPEVLVVAVPAERQLEGPLFVLHLASGADEVAANAPRLLLHAGTGSSAELVEEYVALPRRYLTVAVGELFLEAAASVRHSYVQREGEGSFHFKSTLVHQAERSQYTLAEASVGGAIARHDLVIQQGGPETHTQMSHFLLCGPSQTHDLHSRLTLDHPHGTANQLHKCIVSASGRGVFDGNVKVNRLAQKTDAGQLSRNLLLVPLATVNVKPNLQIIADDVKCTHGCAVSDLRDDELFYFRARGISAESARQALVFSFGAEVIQRMGHPVLQKRVQDDVSRTLMTTPASLQLGAPLRSQFPILDQTVNGHPLVYLDNAATSQKPHAVLRALSDCYQEYNANVHRGVHALSARATQEYEDARAKVAALIGARNSREVVITRNATEAINLVANTWGLQNIKPGDEIILSVAEHHANLVPWQLLAARTGAVLRHVRLTPDTQLDMNHFRTLLSPRTRLISLVHVSNVLGCVLDAAYVAEQARAVGARLLLDCCQSVPHSSLDVTTLGADWIVASSHKFCGPSGVGFLWGSYELLEEMGPWMGGGEMIQDVFLDHSTYAPPPARFEAGTPAIAETIGMGAAAEWLRELGMGRVHDYEQEIGTYLWERLTSLPRITAYGPAPGSGRGRASLVAFNVEGLHATDVSTLLDHAGVAVRSGHHCAQPLHRELGVPASARASAYIYNTAAEVDAFVAALKDTIQFFDDVH
>203124_Terythraeum@SUF
MTAKVTSLVNQPYKYGFVTDIESDTIPRGLSEDIVRLISAKKNEPEFMLNFRLKAYKKWLQMKEPLWAHVDYPKIDYQNIIYYSAPKLQDKKKSLEEVDPTLLETFEKLGIPLSEQKRLSNVAVDAVFDSVSVATTFKEKLAEEGVIFGSISEAVQEHPELVEKYLGSVVPVGDNFFAALNSAVFSDGSFVFIPKGVKCPMDLSTYFRINNGESGQFERTLIVAEEGSSVTYLEGCTAPMFDTNQLHAAVVELVTLDNAEIKYSTVQNWFAGDENGKGGIYNFVTKRGLCKGVNSKISWTQVETGSAITWKYPSCVLVGDNSVGEFYSVALTNNKQQADTGTKMVHVGKNTRSTIISKGISAGNSANSYRGLVKMGPGAKGSRNYSQCDSMLIGDRAQANTFPYIQVDNNTAKVEHEASTSKIGVDQLFYFAQRGISPEDAVSMIISGFCKDVFNELPMEFAAEADKLLSLKLEGTVGNSEVILSVKNLTANVEGKEILKGFNLEIKAGEIHAIMGPNGSGKSTFSKVLAGHPAYEVTGGEVTFLGKNLFDMEPEERSLNGVFLAFQYPLEIPGVSNLDFLRVAYNTKQKYQGLEELDAFDFDDLVQDKLDVVKMKPEFLDRSVNEGFSGGEKKRNEILQMALLEPKLAILDETDSGLDIDALRIVANGVNKLANESNSLLIITHYQRLLNYIVPDFVHVTESGRIIKTGTKELALELEEKGYDDVTEVAKVG--MQFYLDKLLEEAAWLQQVRDRAAAWVRELSIPTKKDEEWRFTNLSSMMKLSFQAPTLVDLLNIAPFILPEVADSRLVFVNGVFAPQLSEVKGIENQVFVGNLGQLQKRVGNYLAQQPGSEEVFTCLNTAGLTDAAVVWLPKNQVLEKPIHLLFIATETEIPILTQRRCLVVAESNSSGKIIEHCVTAEHPYLTNTVTEIWVEENAEIDHTRVQRDAGAAFHIGKTAIAQAKNSRYTCNAINLGGRLSRHNLEVVQMGEGTETNLYGLAFLRNEQEIDTHSSITLNYPNSVTDQLYKCIVDDKAHSIFNGKIYVSQTAQLTNAAQLNRNLLLSSGGRVDTKPQLEIIADNVQCSHGATVSQLDDDEVFYLQSRGLSQEASRNLLIDAFAAEILNKLPLPSLQRILKQCVACKIMTIIQERTLAEKLRADFPILNQEINGEPLIYLDNAATSQKPLAVINAWQEYYLKYNSNVHRGIHTLSSKATDAYEGARDKVAALINAASRNEIIYTRNASEAVNLVAYSWGLNNLKSGDEIIVSVMEHHSNFVPWQMVAQKTGSVLKFVELNETEELNLEQYKALISDKTKLVALAHVSNVLGCINPIQEICSIAHKNGAKVLIDACQSVPHCVVDVQSIDCDWLVASGHKMCAPTGIGFLYGKLELLKEMPPFLGGGEMISEVFLDHYTYAELPHKFEAGTPAIGEAIALGAAVDYLTNIGMEKIHNYEVELTTYLFNKLRQIPQITIYGPQPNTYEGRGTLVSFTVENIHPNDLSTMLDEAGIAIRSGHHCAQPLHQYLKVSSTARASLSFYNTRDDIDIFVDALKDTINFFADIM
>1973482_Rcurvata@SUF
MSASVKTLVNQPYKYGFVTDIETDTIPRGLNEEVIRLISAKKQEPEFMLEFRLRAYRQWLKMTEPIWAHVNYPPINYQDIVYYSAPKQKKKLNSLEEVDPTLLETFEKLGISLSEQKRLANVAVDAIFDSVSVATTFKEKLAEDGVIFCSISEALREHPELVKKYLGSVVPIADNYFAALNSAVFSDGSFVYIPKGVKCPMELSTYFRINSGDTGQFERTLIVAEESSYVSYLEGCTAPMYDSNQLHAAVVELVALDNAEIKYSTVQNWYAGDENGKGGIYNFVTKRGLCQGVNSKISWTQVETGSAITWKYPSCVLVGDNSIGEFYSVALTNNRQQADTGTKMIHIGKNTRSTIISKGISAGKSSNSYRGLVKINPSAKGARNYSQCDSMLIGDNAQANTFPYIQVQNNTGKVEHEASTSKIGEDQLFFFAQRGISAEDAVSMMISGFCKDVFNQLPMEFAVEADKLLSLKLEGSVGNSDLILSVKDLQAQVDGTPILKGVNLEVRSGEIHAIMGPNGSGKSTLSKVLAGHPAYSVTSGEVVFQGANLLEMEAEERARSGVFLAFQYPLEVPGVSNLDFLRVAYNSHRKAKGLPEVDTFDFDDLVMEKLEVVKMNSSFLERSVNEGFSGGEKKRNEILQMAILEPKLAILDETDSGLDIDALKIVSNGVNQLTNAENATIMITHYQRLLDYIVPDFVHVMAQGRIIRSGGKELALELESQGYDWVLEE-ALGMTMEAFLTRLLNQPSWLEQVRTNATKWVRHSVIPTTRDEEWRFTDLSPLREISFALGSNLGSIAMESLGLPEATH-RLVFINGVLTPTLSQTSDLPSGLHVGNLDSLA---QKYLAQFDGTRDVFSDLNTAGLSDVAVVWAGKNVVVEDPIQLLFISLVGEFPTFCQPRCLVIAEGNSQISLIEEHITLNGAGLNNSVTEIWVHENAQVNHSRIVLGGDHSFDIGKTAVTQARYSRYSCNAITIGGKVSRHNLELVQTGEQTETNLHGLTVIAQKQLGDTHSAITLNYPYATSKQLHKLIIGDRAHGVFNGKIFVPKSAQLTDASQLNRNLLLSSKARVDTKPQLEITADNVKCAHGATVSQLQDDEIFYLQSRGIGETEARKLLVNAFATEVINLIPLASLREKLLKTVSSLVMTFTSTKTLADQVRPDFPILKQKVHDKPLVYLDNAATSQKPTLVLNTWRNYYEEYNSNVHRGAHFLSGKATDAYEAVRDKVVNFIQAKSRQEIVFTRNASEAINLVAYSWGMNNLQPGDEIILSVMEHHSNIVPWQFVAQKTGAVLKFVELTPAQTLDLDQFNNLICEKTKLVSIVHISNTLGCINPVQEIAKIAHRYGAKFLLDGCQSVPHTPINVQDIDCDWLVASGHKMLAPTGIGFLYGKLELLESMPPFLGGGEMIAEVYLDHSTYAELPHKLEAGTPAIGEAIALGAAIDYLTNIGMDKIHAYEAELTSYLFEQLAQIPQLTIYGPKPDIHEGRAALASFTAKGVHANDLATLLDQEGIAIRSGHHCTQPLHRYLDLAGTARVSLSFYNTREEIDVFVNALRETLNFFASVF
>3197_Mpolymorpha@SUF
SDDTVQEFLKRDYKWGFVSNIESDSIPKGLSEDTVRFISAKKKEPEWMLQFRLSAFRQWLKMKEPTWSDNRYPTIDFQDICYYSEPKQKEKKASLDEVDPDLLETFEKLGIPITEQKRLANVAVDAVFDSVSIATTHRKTLMASGVIFCSISEAIREYPDLIKKYLGKVVPVADNYYAALNSAVFSDGSFCYIPKDTVSPMEISTYFRINAMETGQFERTLIIADDRSFVSYLEGCTAPSYDKNQLHAAVVELYCGEGAEIKYSTVQNWYAGNEQGVGGIYNFVTKRGLCDGKSSKISWTQVETGSAITWKYPSVVLKGDNSVGEFYSVALTNNMQQADTGTKMIHVGKNTKSRIVSKGISAGRSVNCYRGLVQVQPTAHNARNFSQCDSMLIGDEAGANTYPYIQVKDPTARVEHEASTSKIGEDQLFYFQQRGIDAEKAVAAIIGGFCRDVFNELPLEFAAEVNQLMSLKLEGSVGVGDVLLEVRGLCAVVEAKEILRGVDLTVRQGEVHAIMGKNGSGKSTLSKVLVGHPDYLVTSGTATYKGENLFDKEPEERSHAGLFLSFQSPVEIPGVSNMDFLRMACNARRSSLGLPEFGPLEFYGFLSPKLAALNMDPSFLDRNVNEGFSGGEKKRNEILQLAVLEADMAILDEIDSGLDVDALRDVAAAVNGLRKSDNAVLMITHYQRLLDYIKPTYVHIMEAGRIVKTGDSSLALQLEAGGYEALKESA---MSFVLFLLDLASKNDPLARLREEATEATLSCHWPTNKDESYRFTDVKFLKQANINPVNVPSEFDPASLNLPDSNGSRLVFVDGVLCKNLSSLEDVPEGVVIGSISSLEEHVLPRLSARRSEGDVYACLNGVGARDLVVVIVPTGVKVPKPLYVLYYSAGGPDFALSNPRLLVSVGKDAELDLVEDFTGAPTLYWTNSVCEIDIAESGRVGHSYVQEQSLNAVHIRQTYVSQVTASTYKLVEAGFGGRLSRHNLSIQQLGPDTITEMSTFLLAGRKQLHDLHSKLVLDHPRGISRQLHKCIVSSSGHAVFDGNVRVNRFAQQTDAGQLSRSLLLAPRATVNVKPNLQIIANDVKCSHGAAISDLEEDQLFYFRARGIDVQTARSALVFSFGAEVLQKLVGEGLRKRVENLVKSSLLLVAEQKSLGELTRDDFPILNQEINGNRLVYLDNAATSQKPAAVLNALKDYYEGYNSNVHRGIHTLSAKSTDQFEIARSRIAKFINAPSHADVVFTRNATEAINLVAYTWALTNLQRGDEIVLTVAEHHSNLVPWQLVAEKVGVVLKFATLTEDESIDIEQLKGLISNRTKLVALHHVSNTLGSIIPMKDIIVWAHKYGAKVLVDACQSVPHMAVDVQDLDADFLVASSHKMCGPTGVGFLYGKSEILDRMPPWMGGGEMIADVYLEHSTYANPPARFEAGTPAIGEAIGLGAAVEYLSNIGMDRIHAYEMELSKYLYDNLSLVPDVKIYGPAPGAHENRAALCAFNVEGMHATDIATVLDMEGIAVRSGHHCTQPLHRHLNVNATARASLYFYNTKEEVDAFIRGLKESVEFFSSFR
>1764295_Cprimus@SUF
EKKEIKDILAKPYKFGFVSDIESEAIPKGLSEETVRMISKKKNEPEWMLEFRLKAYRKWLTMEEPDWSDNRYPKIDFQDIVYYSEPKQKEKKQSLDEVDPELLRTFDKLGIPLGEQKRLANVAVDAVFDSVSIATTFREDLLKAGVIFCSISEAVHEYPDLVKKYMGSVVSEGDNYYTALNSAVFSDGSFCYIPKGVKSPMELSTYFRINASDTGQFERTLIVAEEGSYVSYLEGCTAPSYDTNQLHAAVVELYCAKDAEIKYSTVQNWYAGDETGKGGIYNFVTKRGLCAGENAKISWTQVETGSAITWKYPSVVLKGDNSVGEFYSVALTNNYQQADTGTKMIHLGKNTRSRIVSKGISAGKSQNCYRGLVQMGGNAENARNYSQCDSMLIGDTAHANTYPYIEVKEPSSRVEHEASTSKISEDQLFYFQQRGIDAEEAVGMIISGFCREVFQELPMEFAAEVNQLMSLKLEGSVGTTGCVLEVSGLEASIDDKSILKGLNLRINRGEVHAIMGQNGCGKSTLSKVLVGHPDYKVDGGSVTYKGGNLLELEPEERSHAGLFLSFQYPVEVPGVNNTDFLRLACNARRAALGETELDPLEFYGHVTPILQELDIDPKFLSRNVNEGFSGGERKRNEVLQLAVMDSDLAIMDEVDSGLDIDALKNVADALNKLRKKDMSVILITHYQRLLNYIKPDYVHIMKDGRCIKTGGAELALELESEGYASFDGFDG--MAACEWLEK----SCEALQLRRDALE--SAPAAPKNKDEDWRFSHLARIMGDQPNASTAEDLSSLASELAEDLQSDQVLVKDGVLVSEPQ-----EGGVVVTTASGVAKEAMVFLSEHEALDDFFDHLGNALGEGLHARQVDESSGATNILHVFQVVPRKKETVCWSPKTSVLVEGNQKLVLIEELVYEDTARIVLPKTRAYLHPSASFKHTVVHSGAKRDVNVRTIQVTQEEGSSYDMLETASNASLSRVEVDMWQLGGETKTNFNSLSLIAAGITHELRTKARLCHPGGQISQVAKMVASGSSHCIFDGKVDIERYAQETDAAQIARGLLLTKRATINARPNLRIQADNVVASHGCTIADLEEEQLFYLASRGLDERTARSVLTGSFIREITQDMPMNKLAGRLDEAVEEAFMTTRLTAEDVAGIRREFPILEREVHGKRLVYLDNAATSQKPRRVLGAMEDYYADYNSNVHRGVHALSAKATERYEEARDKVARFVGAESSREIVFTRNASEAINLVAYTWGEENLGEGDEVVLTVAEHHSNIVPWQILSRRKKFTLKYVRLDEAQTLDLEGLGEAIGPRTKLVTVGHVSNVLGCVNPVGDIVALARSPGCKVLLDACQSVPHMPVNFSELQVDFAVCSGHKMCAPTGIGFLWGKMEVLEAMPPFMGGGEMIQDVFESHSTFARPPGKFEAGTPAICEAIGLGAACDYLSDIGMHRLEEFELEMGTYMYEELEKIEGIEIYGPSPKQ-APRAALAAFNVEGLHATDISMILDQYGIAVRSGHHCTQPLHHHLGINASARASLYMYNTKEEIDQFVAKLKDTIDFFGQAS
>1982223_Asp@SUF
MSASVKTLVNQPYKYGFVTDIESDTIPKGLSEDVVRLISAKKNEPEFMLNFRLRAYQQWQKMAEPTWPHVHYPPIDYQDIIYYSAPKVEKKKGSLEEVDPTLIETFEKLGIPLSEQKRRANVAVDAVLDSVSIATTFKEKRAEEGVIFCSISEAVESHPELIEKYLGSVVPVGDNYFAALNSAVFSDGSFVYIPKGVKCPMDLSTYFRINNGESGQVERTLIVAESGSSVTYLEGCTAPMFDTNQLHAAVVELVALDNATIEYSTVQNWFAGDENGKGGIYNFVTKRGLCKGVNSKISWTQVETGSAITWKYPSCVLVGDNSVGEFYSVALTNNCQQADTGTKMVHIGKNTRSTIISKGISAGRSANSYRGLVKMGPKAVGARNYSQCDSMLIGDCGQANTFPYIQVENSTAKVEHEASTSKIGEDQLFYFTQRGISEEDAVSMIISGFCKDVFNKLPMEFAAEADKLLSLKLEGAVGNSPVILSVKNLTATVDGNSILKGLNLEIKAGEIHAIMGQNGSGKSTFSKILAGHPAYEVTGGEVTFLGQNLLELEADERALIGIFLAFQYPIEIPGVSNLDFLRVAYNSQRKHRGLDELDVFDFEDLIHEKLEVVKMRSEFLERSVNQGFSGGEKKRNEILQMALLEPKLAILDETDSGLDIDALKIVANGVNQLANAENAMLVITHYQRLLDYIVPDYVHVMADGRIIKTGAKELALELEKQGYDDIIEAATVGMIQ-SYLNQLLNRAEQLQNIRDNAASWVKELAIPTRRHEDWRFTDLSALLELPFQPATAVELDELSPLILPEVKGTRLVFVNGFYSPQLSCLDNLPDGVFVGNLGQLSDKLGNYLTQQPDSQEVFTALNTSSLADAAVVWVHQNQVIDTPIHLLFISLSSSQPVTSQPRTLIVAEPGSKATVIEHDATANTPYFTNTVTELWVGDNAELQHTRLQRELASSFHIGRTVVSQGRDSRYTGNAISLGAKLSRHNFDIHQTAAGTETQLNGLTLVNGQQVADTHSAVFLNHPHGVINQLHKAIVDDRAHAICNGRIVVPRAAQMTDATQLNRNLLLSAKGRVNTKPQLEIVADNVKCAHGATVSQLEADEIFYLRSRGLDEITSRNLLIDSFAAEILEKLPLVSLKQMLARCVACL-----------------------------------------------------------------------------------------------------------------------------------------------------------------------------------------------------------------------------------------------------------------------------------------------------------------------------------------------------------------------------------------------------------------------------------
>1666905_Psp@SUF
MSASVKTLVNQPYKYGFTTDIETDSIARGLNEDVIRAISLKKNEPEFMLEFRLKAYRQWLKMEEPDWQHASYPPIDYQNIVYYSAPKVKDKKKSLDDVDPTLIETFEKLGIPLSEQKRLANVAVDAIFDSVSVATTFKEKLGEAGVIFCSISEALQEHPELVKKYIGSVVPVGDNYFAALNSAVFTDGSFVFVPKGVTCPMDLSTYFRINNGDSGQFERTLIVAEEGASVTYLEGCTAPMFDTNQLHAAVVELVTLDDAEIKYSTVQNWFAGDENGKGGIYNFVTKRGLCKGKNSKISWTQVETGSAITWKYPSCVLVGDNSVGEFYSVALTNNYQQADTGTKMVHIGKNTKSTIISKGISSGKSKNSYRGLVKMGPKAEGSRNYSQCDSMLIGDNAEANTFPYIDVQNNLAKVEHEASTSKIGEDQLFYFAQRGISEEDAVSMIISGFCRDVFNELPMEFAAEADKLLSLKLEGAVGNSDVILSVKNLNATVEGTPILKDLNLEIKAGEIHAIMGPNGSGKSTFSKILAGHPDYEVTSGEVIYKGQNLLELEADERATAGVFLAFQYPIEIPGVSNLDFLRVAYNSHRKAQGLEELDTFDFEDLVEEKLDIVKMRAEFLTRSVNEGFSGGEKKRNEILQMALLEPTLAILDETDSGLDIDALKTVAGGVNQLAQPDNCTLMITHYQRLLDYIIPDFVHVMYDGRILTTGDKDLALKLEEQGYDWAIAEFAAVMSLKTSLAELLNLDEVLNPIRDRHQARVQELALPTTRDEAWRFTDLSQLTQVEFTAAPSPQVPQIEINLLREAPETRLVFVNGAYRDRLSNRQGLPEGLYAGNLGELKAKLENYLAKQPGQEDVFTALNSASFQDVAVIWLRRGTVLETPLQLLFVSVPGEQAMLTQPRCLVVAEANSHLTLVEEYISTVVAYLNNAVSEIWLEDNADVSHIRLQRDNGSAFHIGKTAVTQARDSRYTCHTLNLGSQLSRHNLDVYQTGPGTETALNGLTLIGKAQTSDSHSTVIYDHPNGTVNQLHKCIVGDKGHAVFDGRIVVMKKAQLTNANQLNRNLLLSPKARVNTKPQLEIVADNVKCSHGATVSQLEADEVFYLQSRGLDKTTSQNLLVDAFAAEILQEIPVKSLQTAIAQCVACRTMTLATAQTLADRTRADFPILHQEVNGKPLVYLDNAATSQKPKAVIDALSHYYSRDNSNVHRGVHALSARATDNYEGTRDKIVPFINAESRNEIVFTRNASEAINLVAYSWGLNTLKAGDEIILSVMEHHSNLIPWQMVAQKTGAVLKFVGLTETQEFDFEQYQSLLSEKTKLVAVVHVSNTLGCINPVKEIAELAHRQGAKVLIDACQSVPHMPIDVQDIDCDWLVASGHKMCAPTGIGFLYGKLALLESMPPFLGGGEMIADVELHSFTCAELPHKFEAGTPAIGEAIALGAAIDYLMEIGMEAIADYEHDLCRHLYDKLATVPGLTLYGPKPQADSGRAALASFTSADVHANDLSTLLDESGVAIRTGHHCTQPLHKLLQQTSTARASFYFYNTHAEIDTFIASLKDTINFFQNIM
