# Supplementary material for: Components of iron–Sulfur cluster assembly machineries are robust phylogenetic markers to trace the origin of mitochondria and plastids
Source: PLoS Biol. 2023 Nov 8;21(11):e3002374. doi: 10.1371/journal.pbio.3002374 (PMC10631705; doi:10.1371/journal.pbio.3002374)
Supplement: S1 Data — (ZIP) [file pbio.3002374.s017.zip › S1 Data/Concatenations/SUF/SUF_Cyano_Euka/ML_tree_stationary-based_trimmed/Concat_SUF_Cyano_Euka.stattrim.Iqtree.tree]

(113355_Gherdmanii@SUF:0.0360591252,(((((((((((((((((1140_Selongatus@SUF:0.1291578612,(((316278_Ssp@SUF:0.0531319452,2055796_Sbacterium@SUF:0.1092313762)100:0.0926961245,1608213_CSspongiarum@SUF:0.2330681591)99:0.0513558841,((((64471_Ssp@SUF:0.0722125572,(2024880_Ssp@SUF:0.1204293767,84588_Ssp@SUF:0.0184287785)99:0.0319465516)100:0.0207173100,(2162190_Psp@SUF:0.1090285950,(((167539_Pmarinus@SUF:0.1777961106,1499498_Psp@SUF:0.1863923932)100:0.0752397056,2162204_Psp@SUF:0.1157144396)64:0.0065863719,(59919_Pmarinus@SUF:0.2432213923,59920_Pmarinus@SUF:0.1042731606)74:0.0297353729)81:0.0135375161)100:0.0423084292)100:0.0136023016,1928728_Pmicropora@SUF:0.1294441505)100:0.0173707420,((((2026889_Csp@SUF:0.0078999371,1655601_Cbacl30@SUF:0.0028990050)100:0.0588510325,74547_Pmarinus@SUF:0.1247438653)98:0.0178352780,292564_Cgracile@SUF:0.0406685289)97:0.0319780383,210768_Ssp@SUF:0.0525228419)97:0.0184740403)96:0.0290320979)100:0.2008289760)99:0.0274806023,317619_Phollandica@SUF:0.1038338111)99:0.0282841235,2420339_Cbacterium@SUF:0.0823524951)85:0.0175259955,1173025_Gsp@SUF:0.0585926999)81:0.0066944100,(((((((282423_Pagardhii@SUF:0.0692583843,1982223_Asp@SUF:0.0947821469)84:0.0111180914,(1671698_Hsp@SUF:0.0143556429,203124_Terythraeum@SUF:0.0184699603)100:0.0470815296)85:0.0198215948,((1643526_Gsp@SUF:0.0368895222,(2099686_Cbacterium@SUF:0.0136663184,1666905_Psp@SUF:0.0052412868)100:0.0596137538)99:0.0322151617,(1666911_Ppriestleyi@SUF:0.1335674369,((268115_Lantarctica@SUF:0.0391627136,2099684_Cbacterium@SUF:0.0287101109)100:0.0388794404,2099687_Cbacterium@SUF:0.0818296958)98:0.0161888298)100:0.0598136231)73:0.0117670859)93:0.0123925834,111611_Gsp@SUF:0.1818029107)83:0.0050051758,2420338_Cbacterium@SUF:0.0532479976)62:0.0009755939,1947889_Cbacterium@SUF:0.1138710881)79:0.0069262907,1880902_Lsp@SUF:0.1675942377)83:0.0120335865)95:0.0074558177,(((((((1947904_Cbacterium@SUF:0.2098841195,685565_Psp@SUF:0.0820258040)86:0.0163487182,1173263_Ssp@SUF:0.0802237990)78:0.0108983487,82654_Psp@SUF:0.0765165878)79:0.0127051777,195250_Ssp@SUF:0.1938188089)100:0.0428285419,(((((((39947_Osativa@SUF:0.3074905969,3702_Athaliana@SUF:0.1550016281)100:0.0701272649,(3218_Ppatens@SUF:0.0901025471,3197_Mpolymorpha@SUF:0.0965274462)96:0.0374966062)100:0.0886624352,((3075_Aprotothecoid@SUF:0.1600588186,3055_Creinhardtii@SUF:0.2260219313)100:0.0470368356,436017_Olucimarinus@SUF:0.2290342597)81:0.0248615203)99:0.0375058647,1764295_Cprimus@SUF:0.3378107424)100:0.1758339966,(1169540_Vbrassicaform@SUF:0.9708905985,1460289_Csp_@SUF:0.3301251390)99:0.1184640158)71:0.0789914565,((55529_Gtheta@SUF:0.3658327224,2898_Cparamecium@SUF:0.5025760273)99:0.1769798410,(((448386_Gchorda@SUF:0.0529148724,2769_Ccrispus@SUF:0.1494289472)100:0.2845278487,(159749_Toceanica@SUF:0.4120751913,35688_Ppurpureum@SUF:0.4320868922)41:0.0221757185)98:0.0597957927,((2762_Cparadoxa@SUF:0.1147494294,(1789788_Gincrassata@SUF:0.2012699359,77922_Cgloeocystis@SUF:0.1948225634)86:0.0166039237)78:0.0024357401,38269_Gwittrockiana@SUF:0.7066952824)98:0.0668594211)91:0.0390295656)85:0.0417185356)100:0.0668703382,1188229_Glithophora@SUF:0.2961126806)99:0.0158323697)98:0.0388345293,1080068_Lsp@SUF:0.1298751242)53:0.0030479002,(321327_Ssp@SUF:0.1555625033,(195253_Ssp@SUF:0.1016671291,197221_Telongatus@SUF:0.0957149353)91:0.0351229458)60:0.0095929801)86:0.0157860047)62:0.0099266380,(864702_Ocyanobacteri@SUF:0.0574735945,47254_Lsp@SUF:0.0892090666)87:0.0225558980)89:0.0086760088,((1781255_Dsp@SUF:0.0609363807,1497020_Nsphagnicola@SUF:0.0946749151)59:0.0032390614,(2055792_Mbacterium@SUF:0.0557012529,1880991_Ocyanobacteri@SUF:0.0442855793)100:0.0418815232)60:0.0076740836)94:0.0102549524,(1173022_Cepipsammum@SUF:0.0502740286,1296344_Mglauca@SUF:0.0657815624)93:0.0128036331)84:0.0057864133,(1378066_Csp@SUF:0.0355402503,(2107693_Csp@SUF:0.0264292196,1618023_Aatlantica@SUF:0.1155135256)100:0.0183148781)96:0.0033303167)88:0.0099570308,2053605_Rsp@SUF:0.1717021031)86:0.0110640652,((52271_Asp@SUF:0.0236519766,((46234_Asp@SUF:0.0260298872,551115_Nazollae@SUF:0.0241883655)100:0.0140646432,1973482_Rcurvata@SUF:0.0566247427)100:0.0176827757)100:0.0045523697,1752063_Fsp@SUF:0.0420392179)94:0.0084155909)92:0.0198583144,2005462_Csp@SUF:0.0710560100)100:0.0258095254,(1128427_Fcyanobacteri@SUF:0.0526176902,(129961_Smajor@SUF:0.1051823492,1173029_Ssubsalsa@SUF:0.0538296695)100:0.0328715023)100:0.0195078135)100:0.0178002956,(((65093_Hsp@SUF:0.0266946668,1919144_Cbacterium@SUF:0.0308271144)94:0.0105984625,13035_Dsalina@SUF:0.0153165610)100:0.0807117884,(582515_Rlacunae@SUF:0.1149066249,(1919135_Cbacterium@SUF:0.0628056648,1919134_Cbacterium@SUF:0.1486836408)91:0.0126316893)99:0.0388527116)99:0.0249760337)98:0.0071842567,((((1147_Ssp@SUF:0.0869692673,32049_Ssp@SUF:0.1030523339)94:0.0085752748,((2005460_Csp@SUF:0.0613011393,2420336_Cbacterium@SUF:0.0613612161)99:0.0118090346,111780_Scyanosphaera@SUF:0.0497347632)100:0.0233772249)89:0.0067524189,102232_Gsp@SUF:0.0852754374)83:0.0104673771,(((1641812_Maeruginosa@SUF:0.0670952732,118163_Psp@SUF:0.0523421653)61:0.0093958160,((1453429_CAthalassa@SUF:0.1447979746,(1920663_Asacrum@SUF:0.0475639497,423474_Cwatsonii@SUF:0.0502161276)95:0.0073225416)97:0.0080668419,(41431_Csp@SUF:0.0340754476,1228987_Cendosymbiont@SUF:0.0844935995)97:0.0142694002)99:0.0218758887)40:0.0082081820,(2107694_Ahegewaldii@SUF:0.0373081422,2164131_Ssp@SUF:0.0560371312)90:0.0152991482)84:0.0091810305)89:0.0117840150)100:0.0661482112,755178_Caponinum@SUF:0.0304113447)91:0.0099589412,2054282_Csp@SUF:0.0599419585);
