# Supplementary material for: Components of iron–Sulfur cluster assembly machineries are robust phylogenetic markers to trace the origin of mitochondria and plastids
Source: PLoS Biol. 2023 Nov 8;21(11):e3002374. doi: 10.1371/journal.pbio.3002374 (PMC10631705; doi:10.1371/journal.pbio.3002374)
Supplement: S1 Data — (ZIP) [file pbio.3002374.s017.zip › S1 Data/Concatenations/SUF/SUF_Cyano_Euka/ML_tree_stationary-based_trimmed/Concat_SUF_Cyano_Euka.stattrim.Iqtree.tree_BS.tree]

(113355_Gherdmanii@SUF:0.0360591,(((((((((((((((((1140_Selongatus@SUF:0.129158,(((316278_Ssp@SUF:0.0531319,2055796_Sbacterium@SUF:0.109231)100:0.0926961,1608213_CSspongiarum@SUF:0.233068)96:0.0513559,((((64471_Ssp@SUF:0.0722126,(2024880_Ssp@SUF:0.120429,84588_Ssp@SUF:0.0184288)76:0.0319466)75:0.0207173,(2162190_Psp@SUF:0.109029,(((167539_Pmarinus@SUF:0.177796,1499498_Psp@SUF:0.186392)94:0.0752397,2162204_Psp@SUF:0.115714)32:0.00658637,(59919_Pmarinus@SUF:0.243221,59920_Pmarinus@SUF:0.104273)40:0.0297354)45:0.0135375)95:0.0423084)85:0.0136023,1928728_Pmicropora@SUF:0.129444)81:0.0173707,((((2026889_Csp@SUF:0.00789994,1655601_Cbacl30@SUF:0.00289901)100:0.058851,74547_Pmarinus@SUF:0.124744)75:0.0178353,292564_Cgracile@SUF:0.0406685)77:0.031978,210768_Ssp@SUF:0.0525228)61:0.018474)67:0.0290321)100:0.200829)69:0.0274806,317619_Phollandica@SUF:0.103834)59:0.0282841,2420339_Cbacterium@SUF:0.0823525)6:0.017526,1173025_Gsp@SUF:0.0585927)1:0.00669441,(((((((282423_Pagardhii@SUF:0.0692584,1982223_Asp@SUF:0.0947821)42:0.0111181,(1671698_Hsp@SUF:0.0143556,203124_Terythraeum@SUF:0.01847)100:0.0470815)35:0.0198216,((1643526_Gsp@SUF:0.0368895,(2099686_Cbacterium@SUF:0.0136663,1666905_Psp@SUF:0.00524129)100:0.0596138)94:0.0322152,(1666911_Ppriestleyi@SUF:0.133567,((268115_Lantarctica@SUF:0.0391627,2099684_Cbacterium@SUF:0.0287101)99:0.0388794,2099687_Cbacterium@SUF:0.0818297)87:0.0161888)100:0.0598136)21:0.0117671)35:0.0123926,111611_Gsp@SUF:0.181803)12:0.00500518,2420338_Cbacterium@SUF:0.053248)8:0.000975594,1947889_Cbacterium@SUF:0.113871)5:0.00692629,1880902_Lsp@SUF:0.167594)0:0.0120336)2:0.00745582,(((((((1947904_Cbacterium@SUF:0.209884,685565_Psp@SUF:0.0820258)40:0.0163487,1173263_Ssp@SUF:0.0802238)32:0.0108983,82654_Psp@SUF:0.0765166)49:0.0127052,195250_Ssp@SUF:0.193819)75:0.0428285,(((((((39947_Osativa@SUF:0.307491,3702_Athaliana@SUF:0.155002)100:0.0701273,(3218_Ppatens@SUF:0.0901025,3197_Mpolymorpha@SUF:0.0965274)83:0.0374966)100:0.0886624,((3075_Aprotothecoid@SUF:0.160059,3055_Creinhardtii@SUF:0.226022)89:0.0470368,436017_Olucimarinus@SUF:0.229034)66:0.0248615)75:0.0375059,1764295_Cprimus@SUF:0.337811)100:0.175834,(1169540_Vbrassicaform@SUF:0.970891,1460289_Csp_@SUF:0.330125)75:0.118464)47:0.0789915,((55529_Gtheta@SUF:0.365833,2898_Cparamecium@SUF:0.502576)96:0.17698,(((448386_Gchorda@SUF:0.0529149,2769_Ccrispus@SUF:0.149429)99:0.284528,(159749_Toceanica@SUF:0.412075,35688_Ppurpureum@SUF:0.432087)28:0.0221757)67:0.0597958,((2762_Cparadoxa@SUF:0.114749,(1789788_Gincrassata@SUF:0.20127,77922_Cgloeocystis@SUF:0.194823)42:0.0166039)27:0.00243574,38269_Gwittrockiana@SUF:0.706695)62:0.0668594)37:0.0390296)46:0.0417185)90:0.0668703,1188229_Glithophora@SUF:0.296113)54:0.0158324)60:0.0388345,1080068_Lsp@SUF:0.129875)4:0.0030479,(321327_Ssp@SUF:0.155563,(195253_Ssp@SUF:0.101667,197221_Telongatus@SUF:0.0957149)54:0.0351229)12:0.00959298)4:0.015786)2:0.00992664,(864702_Ocyanobacteri@SUF:0.0574736,47254_Lsp@SUF:0.0892091)48:0.0225559)1:0.00867601,((1781255_Dsp@SUF:0.0609364,1497020_Nsphagnicola@SUF:0.0946749)7:0.00323906,(2055792_Mbacterium@SUF:0.0557013,1880991_Ocyanobacteri@SUF:0.0442856)98:0.0418815)3:0.00767408)7:0.010255,(1173022_Cepipsammum@SUF:0.050274,1296344_Mglauca@SUF:0.0657816)49:0.0128036)13:0.00578641,(1378066_Csp@SUF:0.0355403,(2107693_Csp@SUF:0.0264292,1618023_Aatlantica@SUF:0.115514)84:0.0183149)41:0.00333032)27:0.00995703,2053605_Rsp@SUF:0.171702)19:0.0110641,((52271_Asp@SUF:0.023652,((46234_Asp@SUF:0.0260299,551115_Nazollae@SUF:0.0241884)97:0.0140646,1973482_Rcurvata@SUF:0.0566247)98:0.0176828)68:0.00455237,1752063_Fsp@SUF:0.0420392)53:0.00841559)41:0.0198583,2005462_Csp@SUF:0.071056)86:0.0258095,(1128427_Fcyanobacteri@SUF:0.0526177,(129961_Smajor@SUF:0.105182,1173029_Ssubsalsa@SUF:0.0538297)99:0.0328715)95:0.0195078)66:0.0178003,(((65093_Hsp@SUF:0.0266947,1919144_Cbacterium@SUF:0.0308271)46:0.0105985,13035_Dsalina@SUF:0.0153166)100:0.0807118,(582515_Rlacunae@SUF:0.114907,(1919135_Cbacterium@SUF:0.0628057,1919134_Cbacterium@SUF:0.148684)39:0.0126317)95:0.0388527)86:0.024976)61:0.00718426,((((1147_Ssp@SUF:0.0869693,32049_Ssp@SUF:0.103052)42:0.00857527,((2005460_Csp@SUF:0.0613011,2420336_Cbacterium@SUF:0.0613612)55:0.011809,111780_Scyanosphaera@SUF:0.0497348)76:0.0233772)23:0.00675242,102232_Gsp@SUF:0.0852754)25:0.0104674,(((1641812_Maeruginosa@SUF:0.0670953,118163_Psp@SUF:0.0523422)16:0.00939582,((1453429_CAthalassa@SUF:0.144798,(1920663_Asacrum@SUF:0.0475639,423474_Cwatsonii@SUF:0.0502161)33:0.00732254)42:0.00806684,(41431_Csp@SUF:0.0340754,1228987_Cendosymbiont@SUF:0.0844936)64:0.0142694)65:0.0218759)8:0.00820818,(2107694_Ahegewaldii@SUF:0.0373081,2164131_Ssp@SUF:0.0560371)62:0.0152991)16:0.00918103)25:0.011784)100:0.0661482,755178_Caponinum@SUF:0.0304113)30:0.00995894,2054282_Csp@SUF:0.059942);
