# Supplementary material for: Components of iron–Sulfur cluster assembly machineries are robust phylogenetic markers to trace the origin of mitochondria and plastids
Source: PLoS Biol. 2023 Nov 8;21(11):e3002374. doi: 10.1371/journal.pbio.3002374 (PMC10631705; doi:10.1371/journal.pbio.3002374)
Supplement: S1 Data — (ZIP) [file pbio.3002374.s017.zip › S1 Data/Concatenations/SUF/SUF_Cyano_Euka/ML_tree/Concat_SUF_Cyano_Euka.Iqtree.tree_BS.tree]

(113355_Gherdmanii@SUF:0.10244,(((((((((((((((1140_Selongatus@SUF:0.308705,(((316278_Ssp@SUF:0.195565,2055796_Sbacterium@SUF:0.373938)100:0.251789,1608213_CSspongiarum@SUF:0.670378)55:0.0785212,((((64471_Ssp@SUF:0.247819,(2024880_Ssp@SUF:0.267387,84588_Ssp@SUF:0.118829)87:0.0637695)97:0.052037,(2162190_Psp@SUF:0.394951,(((167539_Pmarinus@SUF:0.490203,1499498_Psp@SUF:0.464748)100:0.273087,(59919_Pmarinus@SUF:0.798032,59920_Pmarinus@SUF:0.340521)44:0.0733925)51:0.0570766,2162204_Psp@SUF:0.411464)100:0.179262)100:0.228026)73:0.0518869,1928728_Pmicropora@SUF:0.567424)98:0.0630216,((((2026889_Csp@SUF:0.0111612,1655601_Cbacl30@SUF:0.00949234)100:0.214593,292564_Cgracile@SUF:0.146802)48:0.0493559,210768_Ssp@SUF:0.220866)94:0.0542605,74547_Pmarinus@SUF:0.353069)83:0.0464354)100:0.12277)100:0.77976)96:0.0904328,317619_Phollandica@SUF:0.291667)98:0.0843631,1880902_Lsp@SUF:0.41898)69:0.0553421,((((((1947904_Cbacterium@SUF:0.691256,685565_Psp@SUF:0.23366)69:0.0353158,1173263_Ssp@SUF:0.298641)83:0.054566,82654_Psp@SUF:0.269944)100:0.0988739,195250_Ssp@SUF:0.51238)55:0.0461541,321327_Ssp@SUF:0.579313)45:0.0225709,(((((((39947_Osativa@SUF:0.641601,3702_Athaliana@SUF:0.376344)100:0.21207,(3218_Ppatens@SUF:0.26997,3197_Mpolymorpha@SUF:0.244344)97:0.0831103)100:0.23672,((3075_Aprotothecoid@SUF:0.50029,3055_Creinhardtii@SUF:0.511775)93:0.132474,436017_Olucimarinus@SUF:0.59841)88:0.097234)81:0.0815431,1764295_Cprimus@SUF:1.13976)100:0.328675,(1169540_Vbrassicaform@SUF:1.46623,1460289_Csp_@SUF:1.03565)91:0.216776)65:0.199766,((((55529_Gtheta@SUF:0.884408,2898_Cparamecium@SUF:1.46338)100:0.426922,((448386_Gchorda@SUF:0.192275,2769_Ccrispus@SUF:0.365592)100:0.665379,35688_Ppurpureum@SUF:1.00955)74:0.135435)80:0.149364,159749_Toceanica@SUF:1.34582)68:0.145688,(2762_Cparadoxa@SUF:0.273909,(1789788_Gincrassata@SUF:0.61447,(38269_Gwittrockiana@SUF:1.58925,77922_Cgloeocystis@SUF:0.511316)49:0.0531295)78:0.0946121)99:0.212554)69:0.157729)98:0.189566,1188229_Glithophora@SUF:0.843453)70:0.069123)70:0.0377313)26:0.00851119,111611_Gsp@SUF:0.414346)26:0.0226386,(((((((282423_Pagardhii@SUF:0.202852,1982223_Asp@SUF:0.206784)92:0.0427996,(1671698_Hsp@SUF:0.0334541,203124_Terythraeum@SUF:0.0723883)100:0.153003)100:0.0595448,(2055792_Mbacterium@SUF:0.155425,1880991_Ocyanobacteri@SUF:0.131319)100:0.127739)65:0.026756,2420339_Cbacterium@SUF:0.252897)35:0.0112959,1781255_Dsp@SUF:0.22432)43:0.0328906,(((((((52271_Asp@SUF:0.074274,((46234_Asp@SUF:0.0712853,551115_Nazollae@SUF:0.0741858)100:0.0262315,1973482_Rcurvata@SUF:0.15494)100:0.0637228)97:0.0261785,2005462_Csp@SUF:0.271216)69:0.0156871,1752063_Fsp@SUF:0.111438)53:0.00977438,2053605_Rsp@SUF:0.330797)100:0.0581041,(1378066_Csp@SUF:0.107238,(2107693_Csp@SUF:0.10052,1618023_Aatlantica@SUF:0.425275)100:0.0646801)98:0.0375244)97:0.0297209,(1173022_Cepipsammum@SUF:0.134998,1296344_Mglauca@SUF:0.231083)90:0.0515841)69:0.0248365,1080068_Lsp@SUF:0.306562)43:0.0146136)27:0.0213712,(((1497020_Nsphagnicola@SUF:0.223661,(195253_Ssp@SUF:0.233312,197221_Telongatus@SUF:0.387673)100:0.206613)75:0.0509273,1173025_Gsp@SUF:0.234083)40:0.0163412,(864702_Ocyanobacteri@SUF:0.148746,47254_Lsp@SUF:0.202115)100:0.10164)52:0.0313034)18:0.0141373)63:0.0431089,(((1643526_Gsp@SUF:0.104277,(2099686_Cbacterium@SUF:0.0373934,1666905_Psp@SUF:0.0242754)100:0.152378)100:0.10156,2420338_Cbacterium@SUF:0.158917)100:0.0626093,(1666911_Ppriestleyi@SUF:0.346957,((268115_Lantarctica@SUF:0.106531,2099684_Cbacterium@SUF:0.100117)100:0.153621,2099687_Cbacterium@SUF:0.220309)89:0.0449011)100:0.165484)60:0.0289654)48:0.025424,1947889_Cbacterium@SUF:0.353223)100:0.0636379,(((65093_Hsp@SUF:0.0810043,13035_Dsalina@SUF:0.075063)30:0.0197805,1919144_Cbacterium@SUF:0.0910117)100:0.282948,(582515_Rlacunae@SUF:0.376358,(1919135_Cbacterium@SUF:0.156613,1919134_Cbacterium@SUF:0.430209)84:0.0415812)66:0.0382407)98:0.0538806)87:0.0293382,(1128427_Fcyanobacteri@SUF:0.183852,(129961_Smajor@SUF:0.252982,1173029_Ssubsalsa@SUF:0.13925)100:0.065063)100:0.0672086)100:0.0405169,102232_Gsp@SUF:0.344106)63:0.0146217,(2005460_Csp@SUF:0.224572,(111780_Scyanosphaera@SUF:0.0955139,2420336_Cbacterium@SUF:0.165279)100:0.0686135)100:0.0947358)47:0.0227444,(((1147_Ssp@SUF:0.283279,2164131_Ssp@SUF:0.135516)100:0.0970291,(1641812_Maeruginosa@SUF:0.180666,2107694_Ahegewaldii@SUF:0.133885)97:0.0273758)52:0.0264799,((((1453429_CAthalassa@SUF:0.398685,423474_Cwatsonii@SUF:0.10259)56:0.0294743,1920663_Asacrum@SUF:0.101086)95:0.0429349,(41431_Csp@SUF:0.11302,1228987_Cendosymbiont@SUF:0.218621)100:0.0561426)100:0.0586585,118163_Psp@SUF:0.182098)58:0.0170584)35:0.0168635)57:0.0446644,32049_Ssp@SUF:0.317903)100:0.128621,2054282_Csp@SUF:0.14997)72:0.0410902,755178_Caponinum@SUF:0.107741);
