# Supplementary material for: Components of iron–Sulfur cluster assembly machineries are robust phylogenetic markers to trace the origin of mitochondria and plastids
Source: PLoS Biol. 2023 Nov 8;21(11):e3002374. doi: 10.1371/journal.pbio.3002374 (PMC10631705; doi:10.1371/journal.pbio.3002374)
Supplement: S1 Data — (ZIP) [file pbio.3002374.s017.zip › S1 Data/Concatenations/SUF/SUF_Cyano_Euka/ML_tree/Concat_SUF_Cyano_Euka.Iqtree.tree]

(113355_Gherdmanii@SUF:0.1024403451,(((((((((((((((1140_Selongatus@SUF:0.3087046563,(((316278_Ssp@SUF:0.1955651547,2055796_Sbacterium@SUF:0.3739382619)100:0.2517894198,1608213_CSspongiarum@SUF:0.6703784878)85:0.0785211689,((((64471_Ssp@SUF:0.2478188733,(2024880_Ssp@SUF:0.2673869513,84588_Ssp@SUF:0.1188289083)99:0.0637694910)100:0.0520370125,(2162190_Psp@SUF:0.3949514105,(((167539_Pmarinus@SUF:0.4902030820,1499498_Psp@SUF:0.4647477584)100:0.2730865054,(59919_Pmarinus@SUF:0.7980322813,59920_Pmarinus@SUF:0.3405214666)88:0.0733925027)90:0.0570765680,2162204_Psp@SUF:0.4114641874)100:0.1792617753)100:0.2280258360)90:0.0518869160,1928728_Pmicropora@SUF:0.5674236169)100:0.0630216452,((((2026889_Csp@SUF:0.0111611721,1655601_Cbacl30@SUF:0.0094923416)100:0.2145934488,292564_Cgracile@SUF:0.1468018291)84:0.0493558831,210768_Ssp@SUF:0.2208659906)97:0.0542605199,74547_Pmarinus@SUF:0.3530685325)98:0.0464353839)100:0.1227701699)100:0.7797597472)98:0.0904327770,317619_Phollandica@SUF:0.2916665520)100:0.0843631368,1880902_Lsp@SUF:0.4189803026)97:0.0553420550,((((((1947904_Cbacterium@SUF:0.6912564224,685565_Psp@SUF:0.2336603493)100:0.0353158225,1173263_Ssp@SUF:0.2986412249)99:0.0545659949,82654_Psp@SUF:0.2699439389)100:0.0988738803,195250_Ssp@SUF:0.5123801160)85:0.0461540965,321327_Ssp@SUF:0.5793129186)82:0.0225708896,(((((((39947_Osativa@SUF:0.6416010428,3702_Athaliana@SUF:0.3763444039)100:0.2120701903,(3218_Ppatens@SUF:0.2699703941,3197_Mpolymorpha@SUF:0.2443435299)100:0.0831103402)100:0.2367197690,((3075_Aprotothecoid@SUF:0.5002899684,3055_Creinhardtii@SUF:0.5117745812)100:0.1324738585,436017_Olucimarinus@SUF:0.5984096867)99:0.0972339786)98:0.0815430596,1764295_Cprimus@SUF:1.1397608666)100:0.3286754630,(1169540_Vbrassicaform@SUF:1.4662260936,1460289_Csp_@SUF:1.0356509934)99:0.2167764744)84:0.1997664624,((((55529_Gtheta@SUF:0.8844076908,2898_Cparamecium@SUF:1.4633759615)100:0.4269220689,((448386_Gchorda@SUF:0.1922745143,2769_Ccrispus@SUF:0.3655918234)100:0.6653792800,35688_Ppurpureum@SUF:1.0095466449)97:0.1354350177)98:0.1493644004,159749_Toceanica@SUF:1.3458246815)98:0.1456881797,(2762_Cparadoxa@SUF:0.2739088800,(1789788_Gincrassata@SUF:0.6144697925,(38269_Gwittrockiana@SUF:1.5892485316,77922_Cgloeocystis@SUF:0.5113157718)97:0.0531295203)100:0.0946120695)100:0.2125537287)85:0.1577294045)100:0.1895655743,1188229_Glithophora@SUF:0.8434527908)84:0.0691230443)99:0.0377313205)75:0.0085111877,111611_Gsp@SUF:0.4143462406)58:0.0226386019,(((((((282423_Pagardhii@SUF:0.2028524801,1982223_Asp@SUF:0.2067844453)99:0.0427995520,(1671698_Hsp@SUF:0.0334540544,203124_Terythraeum@SUF:0.0723882957)100:0.1530027617)100:0.0595448473,(2055792_Mbacterium@SUF:0.1554253938,1880991_Ocyanobacteri@SUF:0.1313193755)100:0.1277393382)94:0.0267560027,2420339_Cbacterium@SUF:0.2528974463)91:0.0112959389,1781255_Dsp@SUF:0.2243197637)87:0.0328906322,(((((((52271_Asp@SUF:0.0742740403,((46234_Asp@SUF:0.0712853427,551115_Nazollae@SUF:0.0741858311)100:0.0262315277,1973482_Rcurvata@SUF:0.1549399842)100:0.0637227705)100:0.0261785416,2005462_Csp@SUF:0.2712163261)96:0.0156871073,1752063_Fsp@SUF:0.1114376573)68:0.0097743827,2053605_Rsp@SUF:0.3307970374)100:0.0581040868,(1378066_Csp@SUF:0.1072382664,(2107693_Csp@SUF:0.1005198701,1618023_Aatlantica@SUF:0.4252749889)100:0.0646800582)100:0.0375244488)99:0.0297208796,(1173022_Cepipsammum@SUF:0.1349978836,1296344_Mglauca@SUF:0.2310830706)100:0.0515841259)98:0.0248364959,1080068_Lsp@SUF:0.3065617245)44:0.0146136338)64:0.0213712175,(((1497020_Nsphagnicola@SUF:0.2236605431,(195253_Ssp@SUF:0.2333123117,197221_Telongatus@SUF:0.3876729162)100:0.2066126089)75:0.0509273344,1173025_Gsp@SUF:0.2340833790)58:0.0163411795,(864702_Ocyanobacteri@SUF:0.1487457498,47254_Lsp@SUF:0.2021149314)100:0.1016402982)71:0.0313033678)73:0.0141372876)88:0.0431089377,(((1643526_Gsp@SUF:0.1042768086,(2099686_Cbacterium@SUF:0.0373933595,1666905_Psp@SUF:0.0242753792)100:0.1523784117)100:0.1015599082,2420338_Cbacterium@SUF:0.1589165078)100:0.0626092805,(1666911_Ppriestleyi@SUF:0.3469567873,((268115_Lantarctica@SUF:0.1065311844,2099684_Cbacterium@SUF:0.1001171320)100:0.1536212903,2099687_Cbacterium@SUF:0.2203090326)99:0.0449011313)100:0.1654844252)94:0.0289653526)81:0.0254239644,1947889_Cbacterium@SUF:0.3532229226)100:0.0636378731,(((65093_Hsp@SUF:0.0810043418,13035_Dsalina@SUF:0.0750630286)52:0.0197804640,1919144_Cbacterium@SUF:0.0910117396)100:0.2829481409,(582515_Rlacunae@SUF:0.3763577484,(1919135_Cbacterium@SUF:0.1566133759,1919134_Cbacterium@SUF:0.4302088240)99:0.0415811629)94:0.0382407089)100:0.0538806175)97:0.0293382247,(1128427_Fcyanobacteri@SUF:0.1838519886,(129961_Smajor@SUF:0.2529819530,1173029_Ssubsalsa@SUF:0.1392498199)100:0.0650629549)100:0.0672086408)100:0.0405169486,102232_Gsp@SUF:0.3441055415)96:0.0146216940,(2005460_Csp@SUF:0.2245716611,(111780_Scyanosphaera@SUF:0.0955139357,2420336_Cbacterium@SUF:0.1652794776)100:0.0686134632)100:0.0947357735)60:0.0227443594,(((1147_Ssp@SUF:0.2832785358,2164131_Ssp@SUF:0.1355161447)100:0.0970290507,(1641812_Maeruginosa@SUF:0.1806662297,2107694_Ahegewaldii@SUF:0.1338846060)100:0.0273758397)61:0.0264799407,((((1453429_CAthalassa@SUF:0.3986850524,423474_Cwatsonii@SUF:0.1025895409)94:0.0294743281,1920663_Asacrum@SUF:0.1010863505)100:0.0429349165,(41431_Csp@SUF:0.1130202318,1228987_Cendosymbiont@SUF:0.2186210296)100:0.0561425891)100:0.0586585030,118163_Psp@SUF:0.1820984509)95:0.0170584368)61:0.0168635147)61:0.0446643706,32049_Ssp@SUF:0.3179030492)100:0.1286207040,2054282_Csp@SUF:0.1499699878)98:0.0410902192,755178_Caponinum@SUF:0.1077412205)99;
