# Supplementary material for: Components of iron–Sulfur cluster assembly machineries are robust phylogenetic markers to trace the origin of mitochondria and plastids
Source: PLoS Biol. 2023 Nov 8;21(11):e3002374. doi: 10.1371/journal.pbio.3002374 (PMC10631705; doi:10.1371/journal.pbio.3002374)
Supplement: S1 Data — (ZIP) [file pbio.3002374.s017.zip › S1 Data/Concatenations/SUF/SUF_Cyano_Euka/Bayesian_tree/Concat_SUF_Cyano_Euka.Phylobayes.tree]

(102232_Gsp_SUF:0.36838,((((((1920663_Asacrum_SUF:0.101447,(423474_Cwatsonii_SUF:0.102268,1453429_CAthalassa_SUF:0.432106)0.93:0.02793)1:0.049059,(41431_Csp_SUF:0.111397,1228987_Cendosymbiont_SUF:0.22718)1:0.06261)1:0.066768,118163_Psp_SUF:0.187165)0.67:0.015776,((2107694_Ahegewaldii_SUF:0.136701,1641812_Maeruginosa_SUF:0.191016)0.56:0.021263,(2164131_Ssp_SUF:0.140098,1147_Ssp_SUF:0.289145)1:0.105725)0.99:0.027897)0.76:0.02262,(32049_Ssp_SUF:0.328397,(2054282_Csp_SUF:0.154124,(755178_Caponinum_SUF:0.115899,113355_Gherdmanii_SUF:0.105249)0.99:0.043126)1:0.131218)0.98:0.045447)0.65:0.022653,(2005460_Csp_SUF:0.227195,(2420336_Cbacterium_SUF:0.178053,111780_Scyanosphaera_SUF:0.094481)1:0.072417)1:0.101421)0.54:0.014093,(((129961_Smajor_SUF:0.268197,1173029_Ssubsalsa_SUF:0.137486)1:0.065082,1128427_Fcyanobacteri_SUF:0.182995)1:0.070972,(((582515_Rlacunae_SUF:0.393956,(1919135_Cbacterium_SUF:0.167202,1919134_Cbacterium_SUF:0.417144)0.79:0.034542)0.99:0.044695,((65093_Hsp_SUF:0.080556,1919144_Cbacterium_SUF:0.104993)0.89:0.018962,13035_Dsalina_SUF:0.065413)1:0.290039)0.99:0.052742,(((((2099687_Cbacterium_SUF:0.219353,(268115_Lantarctica_SUF:0.108721,2099684_Cbacterium_SUF:0.094833)1:0.158152)0.96:0.040538,1666911_Ppriestleyi_SUF:0.357839)1:0.191594,(2420338_Cbacterium_SUF:0.156158,((2099686_Cbacterium_SUF:0.035623,1666905_Psp_SUF:0.026891)1:0.153286,1643526_Gsp_SUF:0.102472)1:0.108426)0.99:0.052988)0.73:0.025127,111611_Gsp_SUF:0.388303)0.55:0.024991,(2420339_Cbacterium_SUF:0.253114,(2055792_Mbacterium_SUF:0.166802,1880991_Ocyanobacteri_SUF:0.122836)1:0.145675,(1947889_Cbacterium_SUF:0.354109,1781255_Dsp_SUF:0.173317)0.9:0.057625,((282423_Pagardhii_SUF:0.209682,1982223_Asp_SUF:0.211931)0.99:0.040646,(203124_Terythraeum_SUF:0.077115,1671698_Hsp_SUF:0.033289)1:0.162721)1:0.073149,((1880902_Lsp_SUF:0.421965,(317619_Phollandica_SUF:0.273089,((((316278_Ssp_SUF:0.175187,2055796_Sbacterium_SUF:0.389324)1:0.262613,1608213_CSspongiarum_SUF:0.641397)0.91:0.083551,((74547_Pmarinus_SUF:0.342377,((292564_Cgracile_SUF:0.150972,210768_Ssp_SUF:0.208174)0.63:0.036334,(2026889_Csp_SUF:0.009216,1655601_Cbacl30_SUF:0.012551)1:0.203129)0.98:0.046004)0.99:0.050436,(1928728_Pmicropora_SUF:0.568839,((64471_Ssp_SUF:0.252295,(84588_Ssp_SUF:0.118021,2024880_Ssp_SUF:0.256262)0.99:0.053015)0.99:0.04964,(2162190_Psp_SUF:0.374036,(2162204_Psp_SUF:0.418915,((59920_Pmarinus_SUF:0.361782,59919_Pmarinus_SUF:0.877868)0.84:0.090644,(167539_Pmarinus_SUF:0.499404,1499498_Psp_SUF:0.496185)1:0.30147)0.63:0.051674)1:0.218324)1:0.248259)0.99:0.055226)0.99:0.059806)1:0.133273)1:0.834394,1140_Selongatus_SUF:0.249965)1:0.142464)1:0.105764)0.99:0.067242,(((((2005462_Csp_SUF:0.277636,(52271_Asp_SUF:0.07429,((551115_Nazollae_SUF:0.075107,46234_Asp_SUF:0.073546)1:0.023685,1973482_Rcurvata_SUF:0.159531)1:0.070681)0.99:0.026239)0.85:0.017817,(2053605_Rsp_SUF:0.349171,1752063_Fsp_SUF:0.106617)0.5:0.014481)1:0.07051,((2107693_Csp_SUF:0.098568,1618023_Aatlantica_SUF:0.43555)1:0.07067,1378066_Csp_SUF:0.10308)1:0.031634)1:0.045497,(1296344_Mglauca_SUF:0.228307,1173022_Cepipsammum_SUF:0.135922)1:0.047184)0.99:0.033799,((((197221_Telongatus_SUF:0.38757,195253_Ssp_SUF:0.229611)1:0.209191,1497020_Nsphagnicola_SUF:0.239753)0.66:0.056079,((864702_Ocyanobacteri_SUF:0.149854,47254_Lsp_SUF:0.206515)1:0.086135,1173025_Gsp_SUF:0.246158)0.5:0.018275,((321327_Ssp_SUF:0.507956,(195250_Ssp_SUF:0.530151,(82654_Psp_SUF:0.289441,((685565_Psp_SUF:0.234298,1947904_Cbacterium_SUF:0.699784)0.9:0.054294,1173263_Ssp_SUF:0.304625)0.91:0.050981)1:0.130534)0.5:0.072094)0.63:0.03999,(1188229_Glithophora_SUF:0.799269,(((2762_Cparadoxa_SUF:0.275739,(38269_Gwittrockiana_SUF:1.40686,(77922_Cgloeocystis_SUF:0.525834,1789788_Gincrassata_SUF:0.589145)0.73:0.090577)0.73:0.073061)0.91:0.202375,((35688_Ppurpureum_SUF:0.9167,(55529_Gtheta_SUF:0.867194,2898_Cparamecium_SUF:1.44049)1:0.49358,(448386_Gchorda_SUF:0.205812,2769_Ccrispus_SUF:0.364561)1:0.643206)0.9:0.184521,159749_Toceanica_SUF:1.24417)0.89:0.160418)0.99:0.241633,(((436017_Olucimarinus_SUF:0.562368,((39947_Osativa_SUF:0.64487,3702_Athaliana_SUF:0.373027)1:0.225677,(3218_Ppatens_SUF:0.266942,3197_Mpolymorpha_SUF:0.248856)0.99:0.090191)1:0.29938,(3075_Aprotothecoid_SUF:0.520708,3055_Creinhardtii_SUF:0.44778)1:0.14725)0.9:0.120105,1764295_Cprimus_SUF:1.10807)1:0.377881,(1460289_Csp__SUF:0.974451,1169540_Vbrassicaform_SUF:1.59197)0.99:0.261694)0.99:0.246887)1:0.216392)0.65:0.078694)0.99:0.047422)0.55:0.017569,1080068_Lsp_SUF:0.296504)0.58:0.00974)0.73:0.017044)0.99:0.027802)0.74:0.03006)1:0.094109)0.99:0.029885)1:0.042894);
