# Supplementary material for: Components of iron–Sulfur cluster assembly machineries are robust phylogenetic markers to trace the origin of mitochondria and plastids
Source: PLoS Biol. 2023 Nov 8;21(11):e3002374. doi: 10.1371/journal.pbio.3002374 (PMC10631705; doi:10.1371/journal.pbio.3002374)
Supplement: S1 Data — (ZIP) [file pbio.3002374.s017.zip › S1 Data/Concatenations/SUF/SUF_Cyano_Euka/stationary-based_trimmed_concatanation/Concat_SUF_Cyano_Euka.stattrim.phy]

 110 729
113355_Gherdmanii@SUF     MVNYYGFITITPKGERIKKEPFFRLKAWLMEPWAIYDIIYYSAPQLDVDTAFELGLSEQKNADAIFDSVSITTFDKLAKGVFSEAHLIYLGSPADNFLNGAFSDGSFPKCPLSYFRINGGQERTLIAEVSYLEGCTAPMYDSNLHAAVVELLDADIYSTQNWGGGGIYNFVTKRGLCKGSISWTQVETGSITKYPSCLGSGFSALTNQADTGTKMVHGTSTISKGISGSNSYRGLVKANYSQCDSLIGAANTPYIEHEASTSGDQFQRGEEALVSGFCDVNLPMEFEADKLLSLEGSGMILDPILKVGEIHAMGNGSGKSTFSKTGHPEYGYGRAGFAFQYPLEIPGVSNLDFLRVANRELDAFFLVLVMAFLRNEGFSGGEKKRNELQMLPTILDEDSGLDIDALGNNITHYQRLLPFHVMGISGKLAELEGYEMLSLLPEWSLALANHLQPRVEAYIHRINVNQYISYRNEGETGLQGDTSVLPGQHYIGFNGVPATAQLLSNPLQIDVCHGTVSQAFYLSRLAFEIAVDFPIDLYLDNAATSQKPVIRYYNANVHRAHTLSGATERDAFASIYARNASEINIVATWTLGDELTMEHHSNVPWQALQEFHSTVSVHVSNLGNPLAHGLDACQSHVQMCDWLVSGHKTTGGFLLPPGGGEMIAVDTCELPHEAGTPAIEALAVYLGELLIGDALFVKHSDLALLDIRGHHCTQPLHLGRSTDIDALGF
1140_Selongatus@SUF       MVNYYGFVTIKAKGERIKKEPWFRLKAWLMEPWAIYNIVYYAAPKLDVDTTFELGLSEQKNADAVFDSVSITTFEKLAEGVFSEAYMVYLGSPGDNFLNSAFSDGSFPKCPLSYFRINGGQERTLIAEVSYLEGCTAPMFDTNLHAAVVELLDAEIYSTQNWGGGGIYNFVTKRGLCKGSISWTQVETGSITKYPSCLGSGFSALTNQADTGTKMVHGTSTISKGISGSNSYRGLVQANYSQCDSLIGAANTPYIEHEASTSGDQFQRGLEALISGFCDVNLPMEFEADRLLSLEGSGNILEAILKVGEIHAMGNGSGKSTLSKAGHPAYGYGRSGFAFQYPLEIPGVSNLDFLRVANRELDAFFLVLVMDFLRNEGFSGGEKKRNELQMLPSILDEDSGLDIDALGNNITHYQRLLPFHVMGITGPLAELEGYQMLAALPEWSLRILNHIQPREEPYLHRITVRQYGSSRADGSTGLRVDTSMFPGQHCIAFSGVPATAQLLSDPLEIDVCHGTVSQEFYLSRLAFEAAVDFPIGLYLDNAATSQKPVIVYYNSNVHRVHTLSGATERQAFATIYTRNASEINLVASFFLGDELSMEHHSNIPWQAVGQFQSTVSVHVSNLGNPLAHGLDACQSHVQICDWLVSGHKPTGGFLLPPGGGEMIAVDTYDLPHEAGTPAIEALAIYLGELLVGDALFAGHHDLSILDIRGHHCTQPLHLSRSTEIDSLEF
316278_Ssp@SUF            AVSYYGFVTIKAKGERIKKEPFFRLRAWQMEPWAIYDIVYYAAPELDVDKTFDLGLSEQKNADAVFDSVSITTYEQLAEGVFSEAHLIYLGSPADNFLNSAFSDGSFPKCPLSYFRINGGQERTLIAEVSYLEGCTAPMFDTNLHAAVVELFDASIYSTQNWGGGGIYNFVTKRGICKGSISWTQVETGSITKYPSCLGSGFSALTNQADTGTKMVHGSSTISKGISGSNSYRGLVKANYSQCDSLIGAANTPYIEHEASTCSDQFSRGFEAMVSGFCDVNLPLEFEADKLLALEGSGEILAEILCVGEIHAMGNGSGKSTLSKAGHPTYGFGRSGFGFQYPVEIPGVSNLEFLRVSNRELDTFFHLLVMSFLRNEGFSGGEKKRNELQMLPVILDEDSGLDIDALGNNITHYQRLLPFHVMGITGPLAELEGYAM-SLLPEWALSV-HEQAPRLLSSLEQMGIRQYRVARLCAGTDLAADLSVFPGQQALSFNGVPATAQLLSDPLEIDVCHGTVSSDFYLSRIGFE-ATDFPVGLYLDYAATSQKPVLDYYNANVHRAHSLSAATERNALSDIFTRNATEINLVATWQLGDETTMEHHSNVPWQALGELDNTVAAHVSNLGNPLAHGLDACQSHVKLCDWLVSSHKPTGGFLLPPGGGEMIDVETWALPHEAGTPAIEAMAIYIGELLLGQGLFVDHNDLALLDIRGHHCTQPLHLGRSTEIDELSF
65093_Hsp@SUF             MLNYYGFVTITPRGERIKKEPFFRLKAWLMEPWAIFDIIYYSAPKLDVDATFELGLSEQKNADAIFDSVSVTTFEKLAEGVFSEAYLVYIGSPGDNFLNSAFSDGSFPKCPLSYFRINDGQERTLIAEVSYLEGCTAPMYDSNLHAAIVELLDADIYSTQNWGGGGIYNFVTKRGLCKGSISWTQVETGSVTKYPSCLGSGFSALTNQADTGTKMIHGTSTISKGISGSNSYRGLVKANYSQCDSLVGAANTPYIEHEASTAGDQFQRGEEAIVSGFCEVNLPMEFEADKLLALENSGNILEPILKVGEIHAMGNGSGKSTLSKAGHPDYGYGRAGFAFQYPLEIPGVSNLDFLRVANHEIDAFFLVLVMSFLRNEGFSGGEKKRNELQMLPSILDEDSGLDIDALGNNITHYQRLLPYHVMGISGKLAQLEGYEMLALSPEWSLSLGNQLQPRVESYVHRIKVTQYGSSRFTGTTGLQLDTSIFPSQHCIGFNGVPATAQLLSDPLNIDVCHGTVSQAFYLSRLAFEIAVDFPIGLYFDNAATSQKPVIDYYNSNVHRAHSLSTATERDAFASIFTRNATEINLVASWNLGDETSMEHHSNVPWQALETLQSTVAVHVSNLGNPVAKGLDACQSHVQMCDWLVSGHKPTGGFLLPPGGGEMIGVDTCELPHEAGTPAIEALAVYLGELLVGEALFVEHNDLALLDVRGHHCTQPLHLGRSTEIDALNF
1147_Ssp@SUF              MVNYYGFVTIAPRGERIKKEPFFRLRAWLMEPWPIYDIIYYSAPSLDVDATFELGLSEQKNADAIFDSVSITTFEKLAEGVFSEAHLVYLGSPADNFLNSAFSDGSFPKCPLSYFRINGGQERTLIAEVSYLEGCTAPMYDSNLHAAVVELLDADIYSTQNWGGGGIYNFVTKRGLCKGSISWTQVETGSITKYPSCLGSGFSALTNQADTGTKMIHGTSTISKGISGSNSYRGLVKANYSQCDSLIGAANTPYIEHEASTSGDQFQRGEEALVSGFCDVNLPMEFEADKLLSLEGTGMILDQILKVGEVHAMGNGSGKSTLSKTGHPDYGYGRAGFAFQYPLEIPGVSNLDFLRIANKELDTFFLILVMAFLRNEGFSGGEKKRNELQMLPTILDEDSGLDIDALGNNITHYQRLLPHHVMGISGKLAELEGYEMKGLLPEWTLSLDNHLQPRVEAYVHRITIAQYLNSRVEGETALQSDTSILPGQHCIAFSGVPATAQLLSNPLQIDVCHGTVSQAFYLSRLAFEAAVDFPIGLYFDNAATSQKPVLLYYNANVHRAHQLSVATERSAFASIYTRNATEINVVASWNLGDETTMEHHSNVPWQALESFQSTVTVHISNIGNPLAHGLDACQSHVQICDWLVSGHKPTGGFLLPPGGGEMIAVDTTELPHEAGTPAIEALAVYLGELLLG-ALFVAHSDVAMLDIRGHHCTQPLHFGRSTEIDSLAF
282423_Pagardhii@SUF      MVNYYGFVTITPRGERIKKEPFFRLRAWLMEPWPIYSIIYYSAPELDVDTTFELGLNEQKNADAVFDSVSITTFEKLAEGVFSEAHLIYLGSPADNFLNSAFSDGSFPKCPLSYFRINGGQERTLIAEVTYLEGCTAPMFDTNLHAAVVELLDAEIYSTQNWGGGGIYNFVTKRGLCKGSISWTQVETGSITKYPSCLGSGFSALTNQADTGTKMIHGTSTISKGISGSNSYRGLVKANYSQCDSLIGAANTPYIEHEASTSGDQFQRGAEAMISGFCDVSLPMEFEADKLLSLEGTGNVLEEILKFGEIHAMGNGSGKSTFSKSGHPSYGFGRAGFAFQYPIEIPGVSNLDFLRVANHELDAFFLVIVMEFLRNEGFSGGEKKRNELQMLPKILDEDSGLDIDALGNNITHYQRLLPFHVVGITGKLAELEGYSMLVLLPEWSLALGNHIQPRVETYVHRIKVFQYCSSRYRGETGLQADTSMLQGQHCIGFNGVPATAQLLSDPLEIDVCHGTVSQAFYLSRLAFELAVDFPIGLYLDNAATSQKPVLQYYNSNVHRVHALSAATERLAFASIYTRNASEINIVASWTLGDELSMEHHSNVPWQALQEFQSTVSVHISNLGNPIAHGLDACQSHVQICDWLVSGHKPTGGFLLPPGGGEMIDVDTVALPHEAGTPAIEALAIYLGELLLGKALFVDHNDLSMLDVRGHHCTQPLHLSRSTEIDALDF
1781255_Dsp@SUF           MVNYYGFITITPRGERIKKEPFFRLKAWLMEPWPIYDIIYYSAPKLEVDVTFELGLSEQKNADAIFDSVSVTTFEKLAKGVFSEAHLVYLGSPGDNYLNSAFSDGSFPKCPLSYFRINGGQERTLIAEVSYLEGCTAPMYDTNLHAAVVELLDADIYSTQNWGGGGIYNFVTKRGLCKGSISWTQVETGSITKYPSCLGSGFSALTNQADTGTKMVHGTSTISKGISGSNSYRGLVNANYSQCDSLIGAANTPYIEHEASTSGDQFQRGAEAMISGFCDVNLPMEFEADRLLSLEGSGNVLDQILKLGEVHAMGNGSGKSTFSKAGHPAYGFGRAGFAFQYPLEIPGVTNLDFLRVANHELDAFFLILVMAFLRNEGFSGGEKKRNELQMLPSILDEDSGLDIDALGNNITHYQRLLPYHVMGITGKLAELEGYEMLAVFPEWSLALGNHIQPRVEAYVHRIKVTQYCTSRFQGETGLQADTSIYPGQHCIAFNGVPATAQLLSDPLEIDVCHGTVGQEFYLSRLAFELAVDFPIGLYLDNAATSQKPVLSYYNSNVHRVHTLSAATERDAFASIFTRNASEINLVASWNIGDELSMEHHSNIPWQALQEFQGTVAVHVSNLGNPLAHGLDACQSHVQICDWLVSGHKPTGGFLLPPGGGEMIAVDTYDLPHEAGTPAIEAIAVYLGELLLGNALFAGHHDLSILDVRGHHCTQPLHISRSTEIDSLEF
64471_Ssp@SUF             TVSYYGFVTIKAKGERIKKEPFFRLKAWLLEPWAIYEIVYYAAPQLDVDKTFELGLSEQKNADAVFDSVSITTYEKLAEGVFSEAHLIYLGSPSDNFLNSAFSDGSFPKCPLSYFRINGGQERTLIAEVSYLEGCTAPMFDTNLHAAVVELLDASIYSTQNWGGGGIYNFVTKRGQCRGSISWTQVETGSITKYPSCLGSGFSALTNQADTGTKMIHGTSTISKGISGSNSYRGLVNANYSQCDSLIGAANTPYIEHEASTCSDQFSRGFEAMVSGFCDVNLPMEFEADKLLALEGSGDILEPILNVGEIHAMGNGSGKSTLSKAGHPAYGYGRSGFGFQYPIEIPGVSNLEFLRVSNREFDTFFHVLVMAFLRNEGFSGGEKKRNELQMLPVILDEDSGLDIDALGNNITHYQRLLPYHVMGITGRLAELEGYQMLGLHPEWRLPLCNEVPTRLQAAVHLLNVEQYLSGRVVDGAGLEFAVTMFPGQQTISFNGVPATAQLLSDPLEIDVCHGTVSQEFYLSRIGYDTAVDFPIGLYLDHAATSQKPVLQYYNANVHRAHQLSAATERAALASIFTRNATEINLVASWQLGDELTMEHHSNVPWQAVGTLDSTVSVHISNLGNPLAHGLDACQSHVKLADFLVSSHKPTGGFLLPPGGGEMIQVDTWELPHEAGTPAIEAMAIYLGELLIGQGLFVEHNDIAMLDVRGHHCCQPLHYGRSTEIDELSF
52271_Asp@SUF             MVNYYGFITITPRGERIKKEPFFRLRAWLMEPWPIYDIIYYSAPKLEVDTTFELGLSEQKNADAIFDSVSVTTFETLAKGVFSEAHLVYLGSPADNFLNSAFSDGSFPKCPLSYFRINGGQERTLIAEVSYLEGCTAPMYDSNLHAAVVELLDAEIYSTQNWGGGGIYNFVTKRGLCQGSISWTQVETGSITKYPSCLGSGFSALTNQADTGTKMIHGTSTISKGISGSNSYRGLVKANYSQCDSLIGAANTPYIEHEASTSGDQFQRGAEAMISGFCDVNLPMEFEADKLLSLEGSGNVLDPILKVGEIHAMGNGSGKSTFSKSGHPAYGFGRAGFAFQYPLEIPGVSNLDFLRVANRELDAFFLILVMAFLRNEGFSGGEKKRNELQMLPKILDEDSGLDIDALGNNITHYQRLLPFHVMGISGKLAELEGYEMLGLSPEWSLALGNHMQPRVETYVHRIKVTQYCTSRLTGETGLQADTSILPGQHCIAFNGVPATAQLLSDPLEIDVCHGTVSQDFYLSRIAFEYAVDFPIDLYLDNAATSQKPVLRYYNANVHRAHTLSAATERDAFASIFTRDASEINLVASWNLGDELSMEHHSNVPWQALETFQSTVSVHVSNLGNPIAHGLDACQSHVQICDWLVSGHKPTGGFLLPPGGGEMIAVDTYELPHEAGTPAIEALAVYLGELLIGKALFVAHNDLSLLDVRGHHCTQPLHLGRSTEIDALEF
1643526_Gsp@SUF           MVSYYGFVTITPRGERIKKEPFFRLKAWLMEPWPIYDIVYYSAPKLDVDTTFELGLSEQKNADAIFDSVSVTTFEKLAEGVFSEAHLVYLGSPGDNFLNSAFSDGSFPKCPLSYFRINGGQERTLIAEVTYLEGCTAPMFDTNLHAAVVELLDAEIYSTQNWGGGGIYNFVTKRGLCKGSISWTQVETGSITKYPSCLGSGFSALTNQADTGTKMVHGTSTISKGISGSNSYRGLVKANYSQCDSLIGAANTPYIEHEASTSGDQFQRGEEAIISGFCDVNLPMEFEADKLLSLEGAGNVLEQILKLGEVHAMGNGSGKSTFSKAGHPSYGYGRAGFAFQYPIEIPGVSNLDFLRVANHELDTFFLVLVMEFLRNEGFSGGEKKRNELQMLPSILDEDSGLDIDALGNNITHYQRLLPFHVMGISGKLAKLEGYEMLDLLPEWSLALGNQVQPRVEVYVHRIKVTQYCTSRFVGETGLQADTSIHPGQHCIAFNGVPATAQLLSNPLEIDVCHGTVSQAFYLSRLAFELAVDFPIGLYLDNAATAQKPVIDYYNSNVHRVHTLSVATERDAFASIFTRNASEINLVASWTLGDELSMEHHSNVPWQALQEFQSTVSVHVSNLGNPLAHGLDACQSHVRICDWLVSGHKPTGGFLLPPGGGEMIAVETYELPHEAGTPAIEALAVYLGELLMGDALFSAHNDLSLLDIRGHHCTQPLHLSRSTEIDALDF
1947904_Cbacterium@SUF    ----------------------------------IYNIIYYSAPSLDVDETFELGLSEQKNADAIFDSVSITTFKDLAKGVFSEAYLLYLGSPGDNFLNSAFSDGSFPKCPLSYFRINGGQERTLIADVSYLEGCTAPMFDTNLHAAVVELCDAEIYSTQNWGGGGIYNFVTKRGLCQGSISWTQVETGSITKYPSCLGSGFSALTNQADTGTKMVHGTSKISKGISGSNSYRGQVKANYSQCDSLIGSANTPYIEHEASTSSEQFQRGVEAMISGFCEVNLPMEFEADKLLALENSGDILDPILKVGEIHAMGNGSGKSTLSKAGHPDYGYGRAGFAFQYPIEVPGVSNADFLRLSNRELDLLFLLLVMAFLRNEGFSGGEKKRNELQMLPTILDEDSGLDIDALGNNITHYQRLLPFHVMGITGRLAELEGYD--ILLPEWPLQVANQYHPRVESLLHMLTLIQYGASRQHGSTGLQHELSVLPSQQVIGFWGVGATAQLLSDPLEIDVCHGTVSQAFYLSRIGFE-GTDFPIGLYFDNAASSQKPVLQYYHANVHRAHTLSNATERIAFATIFTRNASEINLVATWRLGDELTMEHHSNVPWQAVGSFAGTVSVHVSNLGTPLAHGLDACQSHVQLCDWLVSGHKPTGGFLLPPGGGEMIAVDTYELPHEAGTPAIEALAVYLGELLIG-ALFGPHNDIAMLDIRGHHCTQPLHLGRSTEVDKLEF
1378066_Csp@SUF           MVNYYGFVTITPRGERIKKEPFFRLKAWQMEPWPIYDIIYYSAPKIEVDATFELGLSEQKNADAIFDSVSVTTFEKLAKGVFSEAYLVYLGSPADNFLNSAFSDGSFPKCPLSYFRINGGQERTLIAEVSYLEGCTAPMYDTNLHAAVVELLDAEIYSTQNWGGGGIYNFVTKRGLCQGSISWTQVETGSITKYPSCLGSGFSALTNQADTGTKMIHGTSTISKGISGSNSYRGLVNANYSQCDSLIGAANTPYIEHEASTSGEQFQRGAEAMISGFCDVNLPMEFEADRLLSLEGSGNVLDPILKVGEIHAMGNGSGKSTFSKAGHPAYGFGRAGFAFQYPLEIPGVTNLDFLRVANRELDAFFVVLVMSFLRNEGFSGGEKKRNELQMLPKILDEDSGLDIDALGNNITHYQRLLPFHVMGISGKLAELEGYEMLSLSPEWSLTLGNHVQPRVENYVHRIKIAQYCNSRFTGETGLQADTSLLPGQHCIAFNGVPATAQLLSDPLEIDVCHGTVSQDFYLSRLAFELAVDFPIGLYLDNAATSQKPVLRYYNSNVHRVHTLSAATERDAFASIFTRNASEINLVASWSLGDELSMEHHSNIPWQALEEFHSTVAVHVSNLGNPIAHGLDACQSHVQICDWLVSGHKPTGGFLLPPGGGEMIAVDTYDLPHEAGTPAIEALAVYLGELLTGAALFAGHHDLSILDVRGHHCTQPLHLSRSTEIDALEF
2026889_Csp@SUF           -------------------------------------------------------------------------------------------------------------------RINAGQERTLIAEVSYLEGCTAPMFDTNLHAAVVELLDASIYSTQNWGGGGIYNFVTKRGQCRGSISWTQVETGSITKYPSCLGSGFSALTNQADTGTKMIHGTSTISKGISGSNSYRGLVKANYSQCDSLIGAANTPYIEHEASTCSDQFSRGFEAMVSGFCDVNLPMEFEADKLLALEGSGDILEPILKVGEIHAMGNGSGKSTLSKAGHPAYGYGRSGFGFQYPVEIPGVSNLEFLRVSNRELDTFFLVLVMAFLRNEGFSGGEKKRNELQMLPLILDEDSGLDIDALGNNITHYQRLLPYHVMGITGKLAELEGYQM-AVVPEWALPLGNQDALQVISNLLLLHISQLLVSRSLEGTALEADTSVFPGQHVVSFNGVPATAQLLSDPLEIDVCHGTISRQFYLSRIGYE-ATDFPLGLYLDYAATSQKPVLQYYNANVHRAHQLSAATERSAFANIFTRNASEINLVASWNL------------------------------------------------------------------------------------------------------------------------------------------
1641812_Maeruginosa@SUF   MVNYYGFITITPRGERIKKEPFFRLRAWQMEPWPIYNIIYYSAPKLEVDTTFELGLSEQKNADAIFDSVSITTFEKLAEGVFSEAHLVYLGTPGDNFLNSAFSDGSFPKCPLSYFRINGGQERTLIAEVSYLEGCTAPMYDSNLHAAVVELLDADIYSTQNWGGGGIYNFVTKRGLCKGSISWTQVETGSITKYPSCLGSGFSALTNQADTGTKMIHGTSTISKGISGSNSYRGLVKANYSQCDSLIGAANTPYIEHEASTSGDQFQRGEEALVSGFCDVSLPMEFEADKLLSLEGTGMVLDQILKVGETHAMGNGSGKSTFSKAGHPDYGYGRAGFAFQYPLEIPGVSNLDFLRVANRELDSFFLVLVMSFLRNEGFSGGEKKRNELQMLPTILDEDSGLDIDALGNNITHYQRLLPVHVMGISGKLAELEGYEMSGILPEWSLQLKNHIQPHVEAYVHRIRIEQYLNCRLKGETGLQADTSILPGQHCIAFNGVPATAQLLSNPLQIDVCHGTVSQAFYLSRLAFEIAVDFPIDLYLDSAATSQKPVLRYYNANVHRAHTLSVATERDAFASIYTRNATEINLVASWTLGDELSMEHHSNIPWQCLESFQSTVALHVSNLGNPLAHGLDACQSHVQICDWLVSGHKPTGGFLLPPGGGEMIAVDTCELPHEAGTPAIEALAVYLGELLIGTALFVEHSDLALLDIRGHHCTQPLHFGRSTEIDALEF
1453429_CAthalassa@SUF    MVNYYGFVTITPCGERIKKEPFFRLKAWQMEPWAIYNIIYYAAPKLDVDATFNLGLSEQKNADVIFDSVSITTFEKLSEGVFSEAYLVYLGSPTDNFLNSAFSDGSFPKCPLSYFRINGGQERTLIAEVSYLEGCTAPMFDTNLHAAVVELLDASIYSTQNWGGGGIYNFVTKRGLCKGSISWTQVETGSITKYPSCLGSGFSALTNQADTGTKMIHGTSTISKGISGSNSYRGLVKANYSQCDSLIGAANTPYIEHEASTSGDQFQRGEEAIVSGFCDVNLPMEFEADKLLSLEGSGMVLNPILKVGEIHAMGNGSGKSTFSKAGHPDYGYGRAGFAFQYPLEIPGVSNLDFLRVANREIDTFFLVLVMAFLRNEGFSGGEKKRNELQMLPTILDEDSGLDIDALGNNITHYQRLLPHHVMGISGKLAELEGYEMLDFLPEWALDLNNQIQPRVETYVHRIKITQYLDSRFNGASGLQSCTTILPGQHYVGFDGVSATAQLLSNPLQIDVCHGTITQAFYLSRLAFE-IIEFPVGLYLDSAATSQKPVLRYYNANVHRSHSLSIATERDAFSDIFTRNATEINLVASWNLGDETSMEHHSNIPWQALEDLHSTVSVHVSNLGNPLSHGLDACQSHVQICDWLVSGHKPSGGFLLPPGGGEMIDVDTYELPHEAGTPAIEALAVYLGELLIGNALFVNHSDLSLLDIRGDHCTQPLHLGRSTEVDALEF
1666911_Ppriestleyi@SUF   MVSYYGFVTIAPRGERIKKEPFFRLKAWLLEPWPIYDIVYYSAPALDVDATFDLGLNEQKNADVIFDSVSITTFADLAKGIFSEAHLVYMGSPGDNFLNSAFTDGSFPKCPLSYFRINGGQERTLIAEVTYLEGCTAPMYDSNLHAAVVELLDAEIYSTQNWGGGGIYNFVTKRGLCKGSISWTQVETGSITKYPSCLGSGFSALTNQADTGTKMVHGTSTISKGISGSNSYRGLVKANYSQCDSLLGSANTPYIEHEASTSGDQFQRGPEAIISGFCDVNLPLEFEADKLLSLENSGNVLEEILKLGEIHAMGNGSGKSTFSKAGHPDYGFGRAGFAFQYPLEIPGVSNRDFLRVANHEIDVFFLISVMSFLRNEGFSGGEKKRNELQMLPDILDEDSGLDIDALGNNITHYQRLLPYHVMGITGKLAELEGYPMLLLRPEWSMVLGNHTHLRIEGRIHRIKVSQYCDSRYAGPTGLQADTSLLPSQQNVAFNGVSATAQLMSDPLDIDVCHGTVSQAFYLSRIGFEPAVDFPIGLYLDNAATSQKPVIVYYNANVHRVHALSAATERDAFASIFTRNASEINLVAAWTLGDELSMEHHSNVSWQALQEFATTVASHVSNLGNPTAHGLDACQSHVQLCDWLVSGHKPTGGFLLPPGGGEMIQVDTYELPHEAGTPAIEALAVYLGELLLGDAIFVEHQDLSFLDVRGHHCTQPLHLSRSTEIDALEF
1080068_Lsp@SUF           MVNYYGFVTITPRGERIKKEPFFRLKAWLMEPWAIYSIVYYSAPALEVDTTFELGLSEQKNADAIFDSVSVTTFEKLAKGVFSEAYLIYLGSPADNFLNSAFSDGSFPKCPLSYFRINGGQERTLIAEVSYLEGCTAPMFDTNLHAAVVELLDAEIYSTQNWGGGGIYNFVTKRGLCQGSISWTQVETGSITKYPSCLGSGFSALTNQADTGTKMVHGTSTISKGISGSNSYRGLVKANYSQCDSLIGAANTPYIEHEASTSGDSFA---------------------------AWHGGVLDEILKVGEIHAMGNGSGKSTFSKAGHPDYGYGRSGFAFQYPLEIPGVSNLDFLRVANKELDAFFLVLVMSFLRNEGFSGGEKKRNELQMLPKILDEDSGLDIDALGNNITHYQRLLPYHVMGITGKLAELEGYEMRALRPEWSLSLNNRVQPRLEAYVHRIKVSLYCSSRHTGEVGLQSDLSILPCQQNIVFNGVPATAQLLSDPLEIDVCHGTVSQAFYLSRIAFELAVDFPIGLYFDNAATSQKPVLEYYNSNVHRVHTLSGATERDQFAQIYTRNASEINLVAAWTLGDELTMEHHSNIPWQALEEFHSTVSVHVSNLGNPAAHGLDACQSHVQMCDWLVSGHKPTGGFLLPPGGGEMIAVDTYDIPHEAGTPAIEALAVYLGELLTGQALFTGHHDLSILDIRGTTAPQ----CK---------
268115_Lantarctica@SUF    MVSYYGFTTIVPRGERIKKEPFFRLKAWLMEPWPIYNIVYYSAPQLDVDTTFELGLSEQKNADAIFDSVSITTFEKLGEGVFSEAHLVYLGTPGDNFLNSAFSDGSFPKCPLSYFRINGGQERTLIAEVTYLEGCTAPMYDSNLHAAIVELMDASIYSTQNWGGGGIYNFVTKRGLCAGSISWTQVETGSITKYPSCLGSGFSALTNQADTGTKMVHGTSTISKGISASNSYRGLVKANYSQCDSLIGSANTPYIEHEASTSGDQFQRGPEAIISGFCDVNLPMEFEADKLLALENTGNVLDEILKLGEIHAMGNGSGKSTFSKAGHPDYGFGRAGFAFQYPLEIPGVSNRDFLRVANHEIDVFFLILVMSFLRNEGFSGGEKKRNELQMLPVILDEDSGLDIDALGNNITHYQRLLPYHVMGITGKLAELEGYAMVLLQPEWSMSLGNQVQPRVEGHVHRIKVTQYGDARYTGETGLQADTSVLPGQHAISFNGVAATAQLLSDPLEIDVCHGTVSQAFYLSRIGFEVAVDFPIGLYLDNAATSQKPVISYYNANVHRVHNLSAATERDAFASIFTRNASEINLVAAWTLGDELSMEHHSNVPWQALQAFQSTVANHVSNLGNPIAHGLDGCQSHLPMCDWFVSGHKPTGGFLLPPGGGEMIAVDTYELPHEAGTPAIEALAVYLGELLLGDALFVEHQDLSLIDIRGNHCTQPLHLSRSTEIDALDF
1752063_Fsp@SUF           MVNYYGFVTITPRGERIKKEPFFRLRAWQMEPWPIYNIIYYSAPQLEVDTTFELGLSEQKNADAIFDSVSVTTFEKLAKGVFSEAHLVYLGSPADNFLNSAFSDGSFPKCPLSYFRINGGQERTLIAEVSYLEGCTAPMYDSNLHAAVVELLDAEIYSTQNWGGGGIYNFVTKRGLCQGSISWTQVETGSITKYPSCLGSGFSALTNQADTGTKMIHGTSTISKGISGSNSYRGLVKANYSQCDSLIGAANTPYIEHEASTSGDQFQRGTEAMISGFCDVNLPMEFEADKLLSLEGSGNVLDPILKVGEIHAMGNGSGKSTFSKAGHPAYGFGRAGFAFQYPLEIPGVSNLDFLRVANKEIDAFFLVLVMAFLRNEGFSGGEKKRNELQMLPKILDEDSGLDIDALGNNITHYQRLLPYHVMGISGKLAELEGYDMLGLSPEWSLVLGNYIQPRVENYVHRVKVTQYCSSRLTGETGLQADTSILPGQHTIAFNGVPATAQLLSDPLEIDVCHGTVSQDFYLSRIAFEFAVDFPIGLYFDNAATSQKPVLRYYNANVHRVHTLSAATERDTFASIFTRNATEINLVASWNLGDELSMEHHSNVPWQALETLHSTVSVHVSNLGNPLAHGLDACQSHVQICDWLVSGHKPTGGILLPPGGGEMIAVDTYDLPHEAGTPAIEALAVYLGELLIGQALFAAHNDLSLLDIRGHHCTQPLHLARSTEIDALEF
2024880_Ssp@SUF           ------------------------------------------APKLDVDATFSLGLSEQKNADAVFDSVSITTFDKLAEGVFSEAHLVYLGTTNDNFLNASFSDGTFPKCPLSYFRINGGQERTLIAEVSYLEGCTAPMFDTNLHAAVVELLDASIYSTQNWGGGGIYNFVTKRGQCRGSISWTQVETGSITKYPSCLGSGFSALTHQADTGTKMIHGTSTISKGISGSNSYRGLVSANYSQCDSLIGAANTPYIEHEASTCSDQFSRGFEAMVSGFCDVNLPMEFEADKLLALEGSGDILEEILKVGEIHAMGNGSGKSTLSKAGHPAYGYGRAGFSFQYPVEIPGVNNLEFLRVANREMDHFFLVIVMAFLRNEGFSGGEKKRNELQMLPIILDEDSGLDIDALGNNITHYQRLLPYHVMGITGRLAELEGYRM-SLLPEWSLPLCNEASTRLQAALHVLTAQQYLFGRVLDGTGLQLAVSMFPGQQSLAFNGVPATAQLLSDPLEIDVCHGTVSQEFYLSRIGYEAPFDFPIGLYLDHAATSQKPVLLYYNANVHRAHQLSAATERSAFASIFTRNASEINLVASWNLGDELSMEHHSNVPWQAIGELDTTISVHISNLGNPSGHGLDACQSHVSLADFLVSSHKPTGGFLLPPGGGEMIEVDTWTLPHEAGTPAIEAMAIYLGELLVGQGLFVDHNDIALIDIRGHHCCQPLHFARSTEIDELSF
1920663_Asacrum@SUF       MVNYYGFVTITPRGERIKKEPFFRLKAWQMEPWPIYNIIYYSAPKLDVDTTFELGLSEQKNADAIFDSVSVTTFEKLAEGVFPEAHLIYLGSPNDNFLNAAFTDGSFPKCPLSYFRINGGQERTLIAEVSYLEGCTAPMYDSNLHAAVVELLDADIYSTQNWGGGGIYNFVTKRGLCKGSISWTQVETGSITKYPSCLGSGFSALTNQADTGTKMIHGTSTISKGISGSNSYRGLVKANYSQCDSLIGAANTPYIEHEASTSGDQFQRGEEALVSGFCDVSLPMEFEADKLLSLEGTGMVLEPILKLGEVHAMGNGSGKSTLSKTGHPDYGYGRAGFAFQYPLEIPGVSNLDFLRVANREIDTFFLVLVMSFLRNEGFSGGEKKRNELQMLPSILDEDSGLDIDALGNNITHYQRLLPYHVMGITGKLAELEGYEMLDLLPEWSLVLGNEIQPRVERYIHRIKITQYCNSRWNGKTGLQSDTSVLTGQHCIGFNGVPATAQLLSNPLQIDVCHGTISQAFYLSRLAFEAAVDFPIGLYLDSAATSQKPVLRYYNSNVHRAHTLSVATERDALASIFTRNATEINLVASWNLGDETSMEHHSNVPWQALETFHSTVTVHISNLGNPLAHGLDACQSHVQMCDWLVSGHKPSGGFLLPPGGGEMINVDTCELPHEAGTPAIEALAVYLGELLIGDALFIEHSDLSLLDFRGHHCTQPLHFGRSTEIDALDF
39947_Osativa@SUF         ELKYYGFVSFSPKGERILKEPWFRLAAFLMQPWSVLSICYYSAPKLDVDETFDLGLSEQKNADAVIDSTSITTHEELMKGVFSEAYLVYLGSPADNYLNSAFSDGSFPKCPISYFRINKGQERTLIADVSYLEGCTAPAYDSNLHAAVVELEEAEIYSTQNWGGGGIYNFVTKRGRCKGSISWTQVETGSITKYPSVLGTGFSALTKQADTGTKMIHGSSRISKGISGSNCYRGLVGANSSQCDSLIGAANTPTIEHEASTSGDQFQRGHEAMIGGFCAVELPYEFEMDALMNLEGSGAALKEILSVGEIHAMGNGSGKSTLMKAGHPEYGFGRSGFSFQAPVEIPGVNNYDFLLMANRALEPLVIIVLMEILRNEGFSGGERKRNELQLLADLLDEDSGLDVDALANSITHYQRLLPYHIMGITGRLAYIDGYTMAPLTPEYSLTLANHSNPRVEGYVHYTWVQQYFSNRQLGPTTFQHDLSLLPGQHLIGFDGVNATAQLLSNPLQIDVCHGAISEPYFLARIAFHAGTDFPIGLYFDNGATSQKPVMDYYNSNVHRIHVLSAATERTAFANIFTRNATEINLVASWNLGDELTAEHHSAVPWQSLGVPQSTVVHHVSNLGLPWSNGLDACQSHVQLADFLVSSHKPTGGFLLEPGGGEMIAVDTYEPPSEAGTPAIEALAIYLGELLIGTALFVEHTDIAILDVRGHHCAQILHLARSTEVDALDF
755178_Caponinum@SUF      MVNYYGFITITAKGERIKKEPFFRLKAWLMEPWAIYNIIYYCAPQLDVDTTFELGLSEQKNADAIFDSVSITTFEKLAEGVFSEAHLVYLGTPADNFLNSAFSDGSFPKCPLSYFRINGGQERTLIAEVSYLEGCTAPMYDSNLHAAVVELLDAEIYSTQNWGGGGIYNFVTKRGLCKGSISWTQVETGSITKYPSCLGSGFSALTNQADTGTKMVHGTSTISKGISGSNSYRGLVKANYSQCDSLIGAANTPYIEHEASTSGDQFQRGEEALVSGFCDVNLPMEFEADKLLSLEGSGMVLDPILKVGEIHAMGNGSGKSTFSKTGHPEYGYGRAGFAFQYPLEIPGVSNLDFLRVANRELDAFFLVLVMSFLRNEGFSGGEKKRNELQMLPTILDEDSGLDIDALGNNITHYQRLLPFHVMGISGKLAELEGYKMLTVLPEWSLQLPNHLQPRVEAYVHRIQVNQYISYRNEGETGLQGDTSVLPGQHYIGFNGVPATAQLLSNPLQIDVCHGTVSQAFYLSRLAFELAVDFPIDLYFDNAATSQKPVIRYYNANVHRAHTLSAATERDAFASIYTRNASEINLVASWHLGDELSMEHHSNVPWQALQEFHSTVSVHVSNLGNPSARGLDACQSHVQMCDWLVSGHKTTGGFLLPPGGGEMIAVDTCELPHEAGTPAIEAFAIYLGELLIGEALFVKHSDLSLLDIRGHHCTQPLHLGRSTEIDALEF
2162190_Psp@SUF           SVSYYGFVTIKAKGERIKKEPFFRLRAWLMEPWAIYDIVYYAAPNLDVDKTFDLGLGEQKNADAVFDSVSITTYEKLAEGVFSEAYLIYLGTPGDNFLNSAFSDGSFPKCPLSYFRINGGQERTLIAEVSYLEGCTAPMFDTNLHAAVVELLDASIYSTQNWGGGGIYNFVTKRGLCKGSISWSQVETGSITKYPSCLGSGFSALTNQADTGTKMVHATSTISKGISGSNSYRGLVKANYSQCDSLIGAANTPYIEHEASTCSDQFSRGFEAMVSGFCEVNLPMEFEADKLLSLEGSGDILESILQVGEIHAMGNGSGKSTLAKAGHPSYGYGRSGFGFQYPIEIPGVNNLEFLRVANRELDVFFVVLVMSFLRNEGFSGGEKKRNELQMLPTILDEDSGLDIDALGNTITHYQRLLPFHVMGITGKLADLEGYKMLGLNPEWELCLCNEHPTRVQGSLHLMNIEQYFIGRVRDGTGLELATSIFPGQQAISFNGVPATAQLLSDPLKIDVCHGTVSQQFYLSRIGYE-ATDFPLQLYFDHAATSQKPVITYYNANVHRAHQLSAATEREAFASIFTRNASEINLVASWNIGDELTMEHHSNVPWQALGELDSTVSVHISNLGNPIARDLDACQSHVALVDFLVSSHKPTGGFLLPPGGGEMIQVDSWNLPHEAGTPAIEAMAIYLGELLIGQGLFIDHNDLALLDIRGHHCCQPLHYGRSTEINELSF
167539_Pmarinus@SUF       KLEYYGFLTVKPKGERIKKEPFFRLKAWEMEPWAIYDLVYYSAPILDVDETFDLGLNEQKNADAVFDSVSITTFEKLAEGVFSEAYLVYLGTPSDNFLNSAFSDGSFPKCPLSYFRINGGQERTLIAEVSYLEGCTAPMFDTNLHAAVVELLDASIYSTQNWGGGGIYNFVTKRGRCKGSISWSQVETGSITKYPSCLGAGFSALTNQADTGTKMIHGTSTISKGISGSNSYRGLVKANYSQCDSLIGAANTPYIEHEASTSSDQFSRGSEAMVSGFCDVNLPMEFEADSLLGLEGTGPVLDSILKVGEIHAMGNGSGKSTLAKAGHSSYGLSRSGFGFQYPVEVAGVKNIDFLRAANRELDTFFIVLVMDFLRNQGFSGGEKKRNELQMLPIILDEDSGLDIDALGNKITHYQRLLPYHVMGITGKLAALEGYQMIGLYPEWTMPSRNEPPYRIESCVHCLHIIQYFLSRFLDGTGLEIETSVFPGQHAISFNGVPATAQLLSDPLNIDVCHGTISQKFYLSRIGFEMATDFELNLYLDHAATSQKPVIVYYNANVHRAHQLSAATERESFASIFTRNATEINLVASWQLGDEITMEHHSNVPWQAIGELDNTVCLHVSNLGNPIAHGLDACQSHVELIDFLASSHKPTGGFLLPPAGGEMIQVQNWDLPHEAGTPAIEAMAIYLGELLIGQALFIEHNDIALLDIRGHHCCQPIHYSRSTEIDELSF
46234_Asp@SUF             MVNYYGFVTITPRGERIKKEPFYRLRAWLMEPWSIYDIIYYSAPKLDVDTTFALGLNEQKNADAIFDSVSVTTYEKLAKGVFSEAHLIYLGSPADNFLNAAFSDGSFPKCPLSYFRINGGQERTLIAEVSYLEGCTAPMYDSNLHAAVVELLDAEIYSTQNWGGGGIYNFVTKRGLCQGSISWTQVETGSITKYPSCLGSGFSALTNQADTGSKMIHGTSTISKGISGSNSYRGLVTANYSQCDSLIGAANTPYIEHEASTSGDQFQRGSEAMISGFCDVNLPMEFEADKLLSLEGSGNVLDPILKLGEVHAMGNGSGKSTFSKAGHPAYGFGRAGFAFQYPLEIPGVSNLDFLRVANREVDAFFLVLVMSFLRNEGFSGGEKKRNELQMLPKILDEDSGLDIDALGNNITHYQRLLPFHVMGISGKLAELEGYEMLDLSPEWSLSLGNHIQPRVEAYVHRVKVTQYCTSRLTGETGLQADTSLLPGQHCIGFNGVPATAQLLSDPLEIDVCHGTVSQDFYLSRIGFEIAVDFPIGLYLDNAATSQKPVLRYYNSNVHRAHFLSGATERDAFASIYTRNATEINLVASWNLGDELSMEHHSNVPWQALETFQSTVSLHISNLGNPIAHGLDACQSHVQLCDWLVSGHKPTGGFLLPPGGGEMIAVDTYELPHEAGTPAIEALAIYLGELLIGEALFAEHNDLALLDVRGHHCTQPLHLGRSTEIDALEF
2054282_Csp@SUF           MVNYYGFITISPKGERIKKEPFFRLKAWLMEPWAIYNIIYYSAPGLDVDTTFELGLSEQKNADAIFDSVSITTFEKLAEGVFSEAHLVYLGTPADNFLNSAFSDGSFPKCPLSYFRINGGQERTLIAEVSYLEGCTAPMYDSNLHAAVVELLDADIYSTQNWGGGGIYNFVTKRGLCKGSISWTQVETGSITKYPSCLGSGFSALTNQADTGTKMVHGTSTISKGISGSNSYRGLVKANYSQCDSLIGAANTPYIEHEASTSGDQFQRGEEALVSGFCDVNLPMEFEADKLLSLEGTGMVLDPILKVGEVHAMGNGSGKSTLSKTGHPEYGYGRAGFAFQYPLEIPGVSNLDFLRVANREIDAFFLILVMAFLRNEGFSGGEKKRNELQMLPTILDEDSGLDIDALGNNITHYQRLLPFHVMGISGKLAELEGYDMLSISPEWTLDLPNHIQPRVEAYLHRILIAQYISYRLKGETGLQADTSVLPGQHYIGFNGVPATAQLLSNPLQIDVCHGTVSQAFYLSRLAFEVDIDFPIGLYFDNAATSQKPVIRYYNANVHRAHSLSGATERDAFASIYTRNASEINVVATWNLGDELSMEHHSNVPWQALEEFQNTVSVHVSNLGNPLAHGLDACQSHVQMCDWLVSGHKTTGGFLLPPGGGEMIGVDTCELPHEAGTPAIEALAVYLGELLIGEALFVQHSDLALLDVRGHHCTQPLHLGRSTEIDALEF
55529_Gtheta@SUF          SVSYYGFHTIEPKGEKILKEPYFRLKSWKMLPWAIYDIVYYSAPSLEVDKTFDLGLNEQKNADAIFDSVSVTTFQELSNGVFPEAYLVYLGSPGDNFLNSAFSEGSFPPCPLSYFRINEGQERTLIADVSYLEGCTAPMYDKNLHAAVVELLEAEIYSTQNWGGGGIYNFVTKRGLCAGSISWTQVETGSITKYPSCLGSGFSALTNQADTGTKMIHGSSRISKGISGSNTYRGQVNANNSQCDSLIGSANTPYIEHEASTSEEQFQRGVEALISGFCDVVLPMEFEADKLLSLEGTGMVLNKIVKLGEIHAMGNGSGKSTFAKAGHPDYGYHRAGFSFQYPIEIPGVTNADFLRLANREMEPLFYILVLSFLRNEGFSGGEKKRNELQMLTKVLDEDSGLDIDALGKNITHYQRLLPFHVMGITGALADLEGYNMIMLYPEWKLVSINNISKRLLSYLLNMTVDLFFSERDNGPCGVKADISIHPCQQNIAFAGIQASAQLMSDPLEIEVCHGTVSDDFYLSRIGFE---------------------------------------------------------------------------------------------------------------------------------------------------------------------------------------------------------
2055792_Mbacterium@SUF    SVNYYGFVTITPRGERIKKEPFFRLKAWLMEPWPIYNIIYYSAPKLDVDTTFELGLSEQRNADVVFDSVSITTFEKLAKGVFSEAYLIYLGTPGDNFLNSAFTDGSFPKCPLSYFRINEGQERTLIAEVSYLEGCTAPMFDTNLHAAVVELMDADIYSTQNWGGGGIYNFVTKRGLCQGSISWTQVETGSITKYPSCLGSGFSALTNQADTGTKMIHGTSTISKGISGSNSYRGLVNSNYSQCDSLIGAANTPYIEHEASTSGEQFQRGAEAMISGFCDVNLPMEFEADKLLSLEGSGNVLEQILKLGEIHAMGNGSGKSTLSKAGHPAYGFGRSGFAFQYPLEIPGVSNVDFLRVANHELDAFFLILVMAFLRNEGFSGGEKKRNELQMLPKILDEDSGLDIDALGNNITHYQRLLPFHVMGITGKLAELEGYEMVYLSPEWSLALQNHLQPHIETAVHRITIAQYCSSRFRGETGLQSDTSIFPGQHCIAFNGVPATAQLLSDPLEIDVCHGTVSQDFYLSRLAFELAVDFPIGLYLDNAATSQKPVIRYYNANVHRAHTLSAATERDAFASIYTRNATEINLVASWNLGDELSMEHHSNVPWQALQEFQSTVSVHVSNLGNPIAHGLDACQSHVQMCDWLVSGHKPTGGFLLPPGGGEMIAVETYDLPHEAGTPAIEALAVYLGELLIGNALFAGHQDLSMLDVRGHHCTQPLHLSRSTEIDALEF
1173263_Ssp@SUF           MVNYYGFVTITPRGERIKKEPFFRLRAWLMEPWAIYDIVYYSAPSLDVDETFELGISEQKNADAIFDSVSITTFKDLAKGVFSEAYLVYMGSPADNYLNSAFTDGSFPKCPLSYFRINGGQERTLIAEVSYLEGCTAPAFDTNLHAAVVELMDAEIYSTQNWGGGGIYNFVTKRGLCQGSISWTQVETGSITKYPSCLGSGFSALTNQADTGTKMVHGTSKISKGISGSNSYRGLVKANYSQCDSLIGSANTPYIEHEASTSGEQFQRGPEAIISGFCDVNLPMEFEADKLLALEGSGNVLEEILKVGEVHAMGNGSGKSTFSKAGHPDYGFGRSGFAFQYPLEIPGVTNADFLRLANLELDLLFFVLVMSFLRNEGFSGGEKKRNELQMLPKVLDEDSGLDIDALGNNITHYQRLLPFHVMGITGKLAELEGYE-LALLPEWSLSLDNQAQPRIEGHIHKINIVQYKVSRQLGETGLQADTSIHPGQHCICFNGVSATSQLLSDPLEIDVCHGTISQAFYLSRIAFELATDFPIGLYFDNAASSQKPVLRYYHSNVHRAHTLSRATERDAFASIYTRNATEINLVASWNLGDELSMEHHSNVPWQALEEFHSTVSVHISNLGNPLAHGLDACQSHVQICDWLVSGHKPTGGFLLPPGGGEMIAVDTYDLPHEAGTPAIEALAVYLGELLIG-ALFATHHDIALLDIRGHHCTQPLHLGRSTEIDSLEF
2162204_Psp@SUF           NVSYYGFTTIKDKGERIKKEPFFRLRAWLMEPWAIYDIIYYAAPNLEVDKTFDLGLSEQKNADAVFDSVSITTYEKLAEGVFSEAYLIYLGSPTDNFLNSAFSDGSFPKCPLSYFRINGGQERTLIAEVSYLEGCTAPMFDTNLHAAVVELLDATIYSTQNWGGGGIYNFVTKRGECRGSISWSQVETGSITKYPSCLGSGFSALTNQADTGTKMIHGSSKISKGISGSNSYRGLVQANYSQCDSLIGAANTPYIEHEASTCSDQFSRGFEALVSGFCDVNLPLEFEADKLLALEGSGDILEQILNVGEIHAMGNGCGKSTLSKAGHPAYGFNRAGFGFQYPIEIPGVSNLEFLRVANRELDTFFLVLVMTFLRNEGFSGGEKKRNELQMLPSILDEDSGLDIDALGKTITHYQRLLPYHIMGITGPLAELEGYKMLGLIPEWKLPLCNEPSKRHEGSLHLLHTQQYFQSRVTSGTGLDIATSVFPGQQAISFNGVPATAQLISDPLEIDVCHGTISQEFYLSRIGFE-ATDFPIGLYLDHAATSQKPVIQYYNSNVHRAHQLSAATERESFASIFTRNATEINLVASWNLGDQLTMEHHSNVPWQAIGELDNTISVHISNIGNPLAHGLDACQSHVTMIDFLASSHKPTGGFLLPPGGGEMINVENWELPHEAGTPAIEALALYLGELLVGQGLFVEHNDLALLDI----------------------
2107694_Ahegewaldii@SUF   MVNYYGFITITPRGERIKKEPFFRLKAWQMEPWPIYNIIYYSAPKLDVDTTFELGLSEQKNADAIFDSVSITTFEKLAKGVFSEAHLVYLGSPGDNFLNAAFSDGSFPKCPLSYFRINGGQERTLIAEVSYLEGCTAPMYDSNLHAAVVELLDADIYSTQNWGGGGIYNFVTKRGLCKGSISWTQVETGSITKYPSCLGSGFSALTNQADTGTKMIHGTSTISKGISGSNSYRGLVKANYSQCDSLIGAANTPYIEHEASTSGDQFQRGEEALVSGFCDVSLPMEFEADKLLSLEGTGMVLDPILKVGEVHAMGNGSGKSTFSKSGHPDYGYGRAGFAFQYPLEIPGVSNLDFLRVANRELDTFFIVLVMAFLRNEGFSGGEKKRNELQMLPTILDEDSGLDIDALGNNITHYQRLLPFHVMGISGKLAELEGYEMVELLPEWSLALGNHLQPRVEAYIHRIRIAQYCNSRYNGETGLQSDTSILPGQHCIAFNGVPATAQLVSNPLQIDVCHGTVSQAFYLSRLAFEIAVDFPIDLYLDNAATSQKPVLQYYNANVHRAHTLSVATERNALASIYTRNATEINIVASWNLGDELTMEHHSNVPWRALETFQSTVAVHISNLGNPLAHGLDACQSHVQICDWLVSGHKPTGGFLLPPGGGEMIAVDTSELPHEAGTPAIEALAVYLGELLIGEALFVEHSDLSLLDIRGHHCTQPLHLGRSTDIDALDF
2107693_Csp@SUF           MVNYYGFITITPRGERIKKEPFFRLKAWLMEPWPIYNIIYYSAPKLDVDTTFELGLSEQKNADAIFDSVSVTTFDKLAKGVFSEAHLVYLGSPADNFLNGAFSDGSFPKCPLSYFRINGGQERTLIAEVSYLEGCTAPMYDTNLHAAVVELLDAEIYSTQNWGGGGIYNFVTKRGLCQGSISWTQVETGSITKYPSCLGSGFSALTNQADTGTKMIHGTSTISKGISGSNSYRGLVKANYSQCDSLIGAANTPYIEHEASTSGDQFQRGSEAMISGFCDVNLPMEFEADRLLSLEGSGNVLDSILKVGEIHAMGNGSGKSTFSKAGHPAYGFGRAGFAFQYPLEIPGVSNLDFLRVANRELDSFFLVLVMAFLRNEGFSGGEKKRNELQMLPTILDEDSGLDIDALGNNITHYQRLLPYHVMGISGKLAELEGYQMLLLAPEWSLALGNHVQPRVENYVHRIKVSQYCSSRFAGETGLQGDTSILPGQHCIGFNGVPATAQLLSDPLEIDVCHGTVSQDFYLSRIAFEIAVDFPIELYLDNAATSQKPVLRYYNSNVHRVHTLSAATERDAFASIFTRNATEINLVASWNLGDELSMEHHSNIPWQALEEFQSTVSVHVSNLGNPIAHGLDACQSHVQLCDWLVSGHKPTGGFLLPPGGGEMIAVNTYDLPHEAGTPAIEALAVYLGELLTGAALFAGHHDLSMLDVRGHHCTQPLHLSRSTEIDALEF
317619_Phollandica@SUF    MVNYYGFVTIKPKGERIKKEPFFRLKAWLMEPWAIYDIIYYSAPKLDVDATFELGLSEQKNADAVFDSVSITTFAQLAEGVFSEAYLIYLGSPADNFLNSAFSDGSFPKCPLSYFRINGGQERTLIAEVSYLEGCTAPMFDTNLHAAVVELLDADIYSTQNWGGGGIYNFVTKRGLCKGSISWTQVETGSITKYPSCLGSGFSALTNQADTGTKMIHGTSTISKGISGSNSYRGLVNANYSQCDSLVGAANTPYIEHEASTSGDQFQRGAEAMISGFCDVNLPMEFEADRLLSLEGSGNVLDPILKVGEIHAMGNGSGKSTLSKAGHPAYGFGRAGFAFQYPLEIPGVTNLDFLRVSNRELDVFFLILVMSFLRNEGFSGGEKKRNELQMLPTILDEDSGLDIDALGNNITHYQRLLPFHVMGITGKLAELEGYDMLPILPEWSLSLGNHMQTRLETYVHRIKVSQYGHSRVQGETGLQMDTSIYPCQYAISFNGVPATAQLLSDPLEIDVCHGTVSQDFYFSRIGFEQAVDFPIGLYLDNAATSQKPVLQYYNANVHRAHTLSAATEREAFAKVYTRNASEINLVASWNLGDELTMEHHSNIPWQALEEFQTTVSVHASNLGNPLAHGLDACQSHVQLCDWLVSGHKPTGGFLLPPGGGEMIAVDTYDIPHEAGTPAIEALAVYLGELLLGDALFAGHHDLSILDVRGHHCTQPLHISRSTEIDALEF
2005460_Csp@SUF           MVNYYGFVTIAPRGERIKKEPFFRLKAWLMEPWPIYNIVYYSAPKLDVDATFDLGLSEQKNADAIFDSVSITTFEKLAEGVFSEAHLVYLGTPADNFLNSAFSDGSFPKCPLSYFRINGGQERTLIAEVSYLEGCTAPMFDTNLHAAVVELLDADIYSTQNWGGGGIYNFVTKRGLCKGSISWTQVETGSITKYPSCLGSGFSALTNQADTGTKMIHGTSTISKGISGSGSYRGLVKANYSQCDSLIGAANTPYIEHEASTAGEQFQRGEEALVSGFCDVNLPMEFEADKLLSLEGTGMILDPILKVGEVHAMGNGSGKSTLSKAGHPDYGYGRAGFAFQYPLAIPGVSNLDFMRVANKEIDTFFLILVMSFLRNEGFSGGEKKRNELQMLPTILDEDSGLDIDALGNKITHYQRLLPFHVMGISGKLAELEGYDMLQLLPEWSLSLNNHIQPRIEGYIHRITVSQYINFRLQGETGLQADTSILPGQHCITFNGVPATAQLLSNPLQIDVCHGTVSQAFYLSRLAFEAGVDFPIGLYFDSAASSQKPVLQYYNANVHRAHTLSGATERDAFACIYTRNASEINLVASWNLADELSMEHHSNVPWQALEEFQSTVSVHVSNLGNPEAHGLDACQSHVQICDWLVSGHKTTGGFLLPPGGGEMIDVDTYDLPHEAGTPAIEALAVYLGELLIGEALFIEHSDLALLDIRGHHCTQPLHFGRSTEIDALSF
2005462_Csp@SUF           MVNYYGFVTITPRGERIKKEPFFRLRAWLMEPWPIYDIIYYSAPALDVDTTFELGLSEQKNADAIFDSVSITTFEKLAEGVFSEAHLVYLGSPADNFLNSAFSDGSFPKCPLSYFRINGGQERTLIAEVSYLEGCTAPMYDSNLHAAVVELLEAEIYSTQNWGGGGIYNFVTKRGLCQGSISWTQVETGSITKYPSCLGSGFSALTNQADTGTKMIHGTSTISKGISGSNSYRGLVNANYSQCDSLIGAANTPYIEHEASTSGDQFQRGAEAMISGFCDVNLPMEFEADKLLSLEGSGNVLEQILKVGEIHAMGNGSGKSTFSKAGHPAYGFGRAGFAFQYPLEIPGVTNLDFLRVANKELEPFFLVLVMSFLRNEGFSGGEKKRNELQMLPTILDEDSGLDIDALGNNITHYQRLLPYHVMGISGKLAELEGYDMLDLSPEWSLAFGNHILPRIEPYIHRIKVTQYCNSRLTGETGLQNDTSILPGQQNIAFNGVPATAQLLSDPLEIDVCHGTVSQDFYLSRIAFE-AIDFPIGLYLDSAATSQKPVLRYYNANVHRAHTLSTATERDAFASIYTRNASEINLVASWNLGDELSMEHHSNVPWQALQTLESTVAVHVSNLGNPLAHGLDACQSHVQICDWLVSGHKPTGGFLLPPGGGEMIAVETYELPHEAGTPAIEALAVYLGELLLGKALFVGHSDLSLLDVRGHHCTQPLHIGRSTEIDALDF
2762_Cparadoxa@SUF        -VNYYGLPLFTSKGERIKKEPFFRLQAWLMEPWAIYDMVYYSAPKLDVDTTFELGLTEQKNADAIFDSVSVTTFEELAKGVFPEAYLIYLGSSSDNFLNAAFSDGSFPKCPLSYFRINGGQERTLIADVSYLEGCTAPQFDTNLHAAVVELLDAEIYSTQNWGGGGIYNFVTKRGLCAGSISWTQVETGSITKYPSCLGSGFSALTNQADTGTKMIHGTSRISKGISGSNSYRGLVKANYSQCDSLIGSANTPHLEHEASTSGEQFQRGAEAIISGFCEVNLPMEFEADKLLGLEGSG-----ILKVGEIHAMGNGSGKSTFSKAGHPAYGFNRAGFAFQYPIEIAGVSNIDFLRLANRELDPLFIVLVMHFLRNEGFSGGEKKRNELQMLPSILDEDSGLDIDALGNNITHYQRLLPYHVMGITGALAELEGYE------------------------------------------------------------------------------------------------------------------------------------------------------------------------------------------------------------------------------------------------------------------------------------------------------
111780_Scyanosphaera@SUF  MVNYYGFITITPRGERIKKEPFFRLKAWLMEPWAIYNIIYYSAPKLDVDATFELGLSEQKNADAIFDSVSITTFEKLAEGVFSEAHLVYLGSPADNFLNSAFSDGSFPKCPLSYFRINGGQERTLIAEVSYLEGCTAPMYDSNLHAAVVELLDAEIYSTQNWGGGGIYNFVTKRGLCKGSISWTQVETGSITKYPSCLGSGFSALTNQADTGTKMIHGTSTISKGISGSGSYRGLVKANYSQCDSLIGAANTPYIEHEASTAGEQFQRGEEALVSGFCDVNLPMEFEADKLLSLEGTGMILDPILKVGEVHAMGNGSGKSTLSKAGHPDYGYGRAGFAFQYPLEIPGVSNLDFLRVANKEIDTFFLILVMSFLRNEGFSGGEKKRNELQMLPTILDEDSGLDIDALGNKITHYQRLLPFHVMGISGKLAELEGYDMLTLLPEWSLALGNHIQPRVEGYIHRIKVSQYLNSRSQGETGLQADTSILPGQHCLTFNGVPATAQLLSDPLRIDVCHGTVSQAFYLSRLGFEFAVDFPIELYFDNAATSQKPVLLYYNANVHRAHSLSIATERNAFAHIYTRNASEINLVASWNLGDELSMEHHSNVPWQALEEFQSTVAVHVSNLGNPLAHGLDACQSHVQICDWLVSGHKPTGGFLLPPGGGEMISVDTYELPHEAGTPAIEALAVYLGELLIGDALFVQHSDLSLLDVRGHHCTQPLHFGRSTEIDALDF
1671698_Hsp@SUF           MVNYYGFVTITPRGERIKKEPFFRLKAWLMEPWAIYNIIYYSAPQLDVDTTFELGLSEQKNADAVFDSVSVTTFEKLAEGVFSEAYLVYLGSPGDNFLNSAFSDGSFPKCPLSYFRINGGQERTLIAEVTYLEGCTAPMFDTNLHAAVVELLDADIYSTQNWGGGGIYNFVTKRGLCKGSISWTQVETGSITKYPSCLGSGFSALTNQADTGTKMVHGTSTISKGISGSNSYRGLVGANYSQCDSLIGAANTPYIEHEASTSGDQFQRGAEAIISGFCDVNLPMEFEADKLLSLEGTGNVLEEILKLGEIHAMGNGSGKSTFSKAGHPAYGFGRSGFAFQYPLEIPGVSNLDFLRVANKELDAFFLVLVMEFLRNEGFSGGEKKRNELQMLPKILDEDSGLDIDALGNNITHYQRLLPFHVTGITGKLAELEGYEMLALLPEWSMALGNHIQRRVETYIHRIKIAQYCHSRTMGETGLQADTSILPGQYSISFNGVSATAQLLSDPLEIDVCHGTVSQDFYLSRLAFEIAVDFPIGLYLDNAATSQKPVIQYYNSNVHRIHTLSGATERDAFASIYTRNASEINLVASWNLGDEVSMEHHSNVPWQALEEFQSTVAAHVSNLGNPIAHGLDACQSHVQICDWLVSGHKPTGGFLLPPGGGEMISVDTYELPHEAGTPAIEALAVYLGELLIGNALFVEHNDLSMLDVRGHHCAQPLHLSRSTDIDALDF
321327_Ssp@SUF            MISYYGFVTISGKGERIKKEPFFRLRAWLMEPWPIYNIVYYSAPQLDVDVTFELGLSEQKNADAIFDSVSVTTFEKLAKGIFSEAYLVYLGSPADNYLNSAFSDGSFPKCPLSYFRINGGQERTLIADVSYLEGCTAPMFDTNLHAAVVELLDAEIYSTQNWGGGGIYNFVTKRGLCQGSISWTQVETGSITKYPSCLGSGFSALTNQADTGTKMIHGTSKISKGISGSNSYRGLVKANFSQCDSLIGCANTPYIEHEASTSGEQFSRGMEAIISGFCEVNLPMEFEADRLLSLEGSGNVLDPILKLGEIHAMGNGSGKSTFSKAGHPDYGYGRAGFAFQYPIEIPGVSNLDFLRAANRELDALFLVLVMVFLRNEGFSGGEKKRNELQMLPTILDEDSGLDIDALGNNITHYQRLLPYHVMGISGKLAELEGYTMLDYLPEWSLALANHIQPRSESPLHIIKVRQYLQSRTAGATGLQSDTSLHPGQHCIAFSGVSATAQLLSDPLEIDVCHGTVSQAFYLSRIAFEVAVDFPIGLYFDNAATSQKPVLDYYNANVHRVHTLGNATEREAFASIYTRNASEINLVASWTLGDELSMEHHSNIPWQAIGELHGTVATHVSNLGNPLAHGLDACQSHVQLCDWLASGHKPTGGVLLPPGGGEMIAVDTYDIPHEAGTPAIQALAVYLGELLIG-ALFAEHHDLSLLDIRGHHCTQPLHLSRSTEVDVLEF
2769_Ccrispus@SUF         LIKYYGFHTIAPKGDQIEKEPYFRLKAWKMEPWSIYDIIYYSVPQLEVDTTFELGLNEQKNADAVFDSVSITTFEELASGVFSEAYLIYLGSPGDNFLNSAFSDGSFPPCPLSYFRINKGQERTLIADVSYLEGCTAPQFDTNLHAAVVELLEATIYSTQNWGGGGVYNFVTKRGLCIGSILWTQVETGSITKYPSCLGSGFSALTNQTDTGSKMIHGTSKISKGISGSNSYRGLVKANYSQCDSLIGSANTPYIEHEASISGEQFQRGLEAMISGFCDVNLPMEFEADRLLNLEGTGMILDEVLKLGEIHAMGNGCGKSTFAKAGHPSYGFNRAGFAFQYPVEISGVSNADFLRLANKPLDPLFLVIIMSFLRNEGFSGGEKKKNELQMLTKILDEDSGLDIDALNNNITHYNRLLPYHIMGITGALAQLEGY-MVHLLPEWRVNLLAAVAARIESSVHVLSADVYMGGRDGEPGGAQADISIHETQQNVAFKGVTGTSQLLSDPLEIEVCHGTVADEFYCSRIGFE---------------------------------------------------------------------------------------------------------------------------------------------------------------------------------------------------------
2055796_Sbacterium@SUF    LVQYYGFVTIKAKGERIKKEPFFRLKAWQMEPWAIYNIIYYAAPQLDVDKTFELGLSEQKNADAVFDSVSITTYEKLAEGVFSEAHLIYLGSPGDNFLNSAFSDGSFPKCPLSYFRINGGQERTLIAEVSYLEGCTAPMFDTNLHAAVVELHTASIYSTQNWGGGGIYNFVTKRGICEGSISWTQVETGSITKYPSCLGSGFSALTNQADTGTKMLHGTSTISKGISGSNSYRGLVKANYSQCDSLIGAANTPYIEHEASTCSDQFSRGFEAMVSGFCDVNLPLEFEADKLLALEGSG-VLVEILCVGEIHAMGNGSGKSTLSKAGHPSYGFGRSGFGFQYPVEIPGVSNLEFLRVSNRELDTFFHLLVMSFLRNEGFSGGEKKRNELQMLPSILDEDSGLDIDALGNNITHYQRLLPFHVMGITAPLAELEGYVML--QPEWALNAARENTPHHVSSLEQLGVKQYRVARQTDGTDLQIDLSVFPGQQALSFNGVPATAQMLSDPLAIDVCHGTISSDFYMSRIGFQ-ACDFPVGLYLDHAATSQKPVLNYYNANVHRAHSLSAATERTAFADIFTRNATEINLVATWNLGDETSMEHHSNVPWQAIGELDNTVPVQLSNLGNPLAHGLDACQSHVQLCDWLVSSHKPTGGFLLPPGGGEMIDVSTWGLPHEAGTPA---------------------------------------------------
59919_Pmarinus@SUF        SVSYYGFVTIKSKGERIKKEPYFRLNAWQMEPWAIYDIIYYSAPKLDVDKTFDLGLTEQKNADAVFDSVSITTFKELAEGVFSEAHLIYLGSPNDNFLNSAFSDGSFPKCPLSYFRINGGQERTLIAEVSYLEGCTAPMFDTNLHAAVVELLDASIYSTQNWGGGGIFNFVTKRGKCLGSISWSQVETGSITKYPSCLGSGFSALTNQADTGTKMIHGTSTISKGISGSNSYRGLVKANYSQCDSLIGAANTPYIEHEASTCSDQFSRGFEAMVSGFCDVNLPLEFEADKLLALEGSGTVLEPILKVGEIHAMGNGCGKSTLSKAGHPSYGFGRAGFGFQYPIEIPGVSNLEFLRVANRELDTFFLVLVMAFLRNQGFSGGEKKRNELQMLPKILDEDSGLDIDALGKTITHYQRLLPYHVMGITGSLAELEGYNM-SPNPEWSF-IQNEAAKTFQGSVHLLSVIQYLHARNLEGTGIDIATTMFPGQNSLAFEGVPATAQLLSDPLEIDVCHGTISQEFYMSRLSYEIPDDFPLKIYLDHAATTQKPVLDYYNANVHRAHQLSAATERSAYASIFTRNATEINLVASWTLNDELSMEHHSNVPWQAIGRLDTTVSLHISNLGNPLARGLDACQSHINLIDFLASGHKPTGGFLLPPGGGEMIQVETWELPHEAGTPAIEALAIYIGEILIGDALFVKHNDIAILDIRGHHCCQPLHISRSTDINKLEF
41431_Csp@SUF             MVNYYGFVTITPRGERIKKEPFFRLRAWQMEPWPIYNIIYYSAPKLDVDTTFELGLSEQKNADAIFDSVSITTFEKLAEGVFSEAHLVYLGTPADNFLNSAFSDGSFPKCPLSYFRINGGQERTLIAEVSYLEGCTAPMYDSNLHAAIVELLDAEIYSTQNWGGGGIYNFVTKRGLCKGSISWTQVETGSITKYPSCLGSGFSALTNQADTGTKMIHGTSTISKGISGSNSYRGLVKANYSQCDSLIGAANTPYIEHEASTSGDQFQRGEEALVSGFCDVNLPMEFEADKLLSLEGTGMVLEPILKVGEVHAMGNGSGKSTLSKAGHPDYGYGRAGFAFQYPLEIPGVSNFDFLRVSNREMDTFFLVLVMSFLRNEGFSGGEKKRNELQMLPTILDEDSGLDIDALGNNITHYQRLLPYHVMGITGKLAELEGYEMLDLVPEWSLALGNFLQPRIEAYVHRIKIAQYCNSRFHGKTGLQADTSVLSGQHCIGFNGVPATAQLLSNPLQIDVCHGTISQSFYLSRLAFEAATDFPLGLYLDNAATSQKPVIKYYNANVHRAHSLSIATERDAFASIFTRNATEINLVASWNLGDEISMEHHSNVPWQALEEFQSTVAVHVSNLGNPLAHGLDACQSHVQICDWLVSGHKPTGGFLLPPGGGEMIGVDTYELPHEAGTPAIEALAVYLSELLIGDALFIEHSDLSLLDIRGHHCTQPLHFGRSTEIDALEF
1497020_Nsphagnicola@SUF  MVNYYGFVTITPRGERIKKEPFFRLKAWLMEPWPIYDIVYYSAPQLDVDTTFELGLSEQKNADAIFDSVSVTTFEKLAEGVFSEAYLIYLGRPGDNYLNSAFSDGSFPKCPLSYFRINGGQERTLIAEVSYLEGCTAPMYDTNLHAAVVELLDAEIYSTQNWGGGGIYNFVTKRGLCAGSISWTQVETGSITKYPSCLGSGFSALTNQADTGTKMIHGTSTISKGISGSNSYRGLVQANYSQCDSLIGAANTPYIEHEASTSGDQFQRGAEAIISGFCDVNLPMEFEADRLLSLEGSGNVLEQILKLGEIHAMGNGSGKSTFSKAGHPDYGFGRAGFAFQYPLEIPGVSNLDFLRVANRELDGFFLVLVMSFLRNEGFSGGEKKRNELQMLPKILDEDSGLDIDALGNNITHYQRLLPFHVMGITGKLAELEGYEMLDLQPEWSLALGNHIHPRVETTVHLVKVFQYGTSRFRGETALQADTSIHPCQHCIAFNGVAATAQLLSDPLEIDVCHGTVSQNFYLSRLAFD---------------------------------------------------------------------------------------------------------------------------------------------------------------------------------------------------------
1169540_Vbrassicaform@SUF ----------------------------------------------------------------------------------------------------------------------------------------------------------------------------------------------------------------------------------------------------------------------------------------------------------AIVGKILDFGEVHAMGNGSGKSTLSKTGHPDYGFGRAGFAFQYPVEIAGVSNSDFLRAANRDLDAIFKMLLLSFLRNAGFSGGEKKRNELQMLPDILDEDSGLDVDSLANKITHYQRLLARSVMGVTGPLATIEGYKMLEFLPEWEIDLFNQVSPRLQGGFHYFQVLNYYSSRVNEKTSLQLQTQVHKTSHNIAWKGLECAAQLLNVPLEMPIAHGTVSDQIYLTRLGFEVGLDFPIGLYFDNAASSHMPVLEYYHSNVHRAHTLALATERSAFARIFTSGATEINLVATWNIGDELSMEHHSNVPWQAMECLSSTVGVAVSNLGNPQSHGLDACQAHVNLCDWLVSGHKPTGGVLLPPGGGEMIEVDTYDPPSEAGTPPIQALAVYLGEVLLGQALFHDHSDLSFLDIRGHHCTQPLHLGRSTEIDALRM
1789788_Gincrassata@SUF   -INYYGFNTITSIGERIKKEPFFRLGAWLMEPWAIYKVVYYSAPDLNVDKTFELGLAEQKNADAIFDSVSVTTFDELAKGVFPEAYLIYLGSPTDNFLNSAFSDGSFPPCPLSYFRINGGQERTLIADVSYLEGCTAPQYDTNLHAAVVELLDAEIYSTQNWGGGGIYNFVTKRGLCAGSISWTQVETGSITKYPSCLGSGFSALTNQADTGSKMIHETSRISKGISGSNSYRGLVRANYSQCDSLVGSANTPHMEHEASTSGEQFQRGSEAMISGFCEVNLPMEFEADKLLGLEGSG-ILDQILKLGEIHVMGNGSGKSTFSKVGHPAYGFGRAGFAFQYPFEIPGVNNIDFLRLANHEFDPLFLVLVMSFLRNEGFSGGEKKRNELQMLPTILDEDSGLDIDALAKKITHYQRLLPFHVMGITGFLAELEGY-------------------------------------------------------------------------------------------------------------------------------------------------------------------------------------------------------------------------------------------------------------------------------------------------------
2420336_Cbacterium@SUF    ----------------------------------------------------------------------------------------------------------------------------------------------------------------------------------------------------------------------------------------------------------------------------------------------------------MILEPILKVGEIHAMGNGSGKSTLSKAGHPDYGYGRAGFAFQYPLEIPGVSNLDFLRVANKEIDTFFLVLVMSFLRNEGFSGGEKKRNELQMLPTILDEDSGLDIDALANKITHYQRLLPFHIMGISGKLAELEGYEMLALLPEWSLALDNHIQPRVEGYIHRIKVSQYLNSRNTGATGLQSDTSILPGQHCITFNGVPATAQLLSDPLQIDVCHGTVSQAFYLSRLAFE----------------------VYYNANVHRAHTLSNATERDAFACIYTRNASEINLVATWNLGDEVSMEHHSNVPWQALESFHSTVSVHVSNLGNPLAHGLDACQSHVQICDWLVSGHKPTGGFLLPPGGGEMIDVDTYELPHEAGTPAIEALAIYLGELLIGNALFVEHSDLALLDIRGHHCTQPLHFGRSTEIDALEF
2420339_Cbacterium@SUF    MVNYYGFVTISPPGERILKEPFFRLKAWEMEPWPIYKIVYYSAPKLEVDATFELGLSEQKNADAVFDSVSVTTFEKLAEGVFSEAYLIYLGSPGDNFLNSAFSDGSFPKCPLSYFRINGGQERTLIAEVSYLEGCTAPMFDTNLHAAVVELLDAEIYSTQNWGGGGIYNFVTKRGLCKGSISWTQVETGSITKYPSCLGSGFSALTNQADTGTKMVHGTSTISKGISGSNSYRGLVKSNYSQCDSLIGAANTPYIEHEASTSGDQFQRGAEAMISGFCDVNLPMEFEADRLLSLEGSGNVLDEILKLGEIHAMGNGSGKSTLSKAGHPAYGFGRSGFAFQYPLEIPGVSNLDFLRVSNRELDAFFLILVMAFLRNEGFSGGEKKRNELQMLPSILDEDSGLDIDALGNNITHYQRLLPIHVMGISGKLAELEGYEMLALLPEWSLALGNQLQPRVEVYVHRIKIAQYCSARFKGETGLQADTSILPGQHTISFNGVPATAQLLSHPLQIDVCHGTVSQEFYLSRLGFEVAVDFPIELYLDNAATSQKPVLRYYNANVHRVHTLSAATEREAFASIYTRNASEINLVASWTLGDELTMEHHSNVPWQALQGFQSTVSVHASNLGNPLAHGLDACQSHVQICDWLVSGHKPTGGFLLPPGGGEMIAVDTYDVPHEAGTPAIEALAVYLGELLVGDTLFCGHHDLSILDVRGHHCTQPLHISRSTEIDALEF
2420338_Cbacterium@SUF    MVNYYGFVTIAPRGERIKKEPFFRLKAWLMEPWSIYNIVYYSAPKLEVDTTFELGLSEQKNADAIFDSVSITTFEKLAEGVFSEAHLVYLGSPADNYLNSAFSDGSFPKCPLSYFRINGGQERTLIAEVSYLEGCTAPMFDTNLHAAVVELLDASIYSTQNWGGGGIYNFVTKRGLCKGSISWTQVETGSITKY---------------------------------------------------------------------------------------------------------------------------------------------------------------------------------------------------------------------------------------------------------------------------IKVTQYCTSRFSGETGLQADTSVLPGQHCIGFDGVPATAQLLSNPLEIDVCHGTVSQEFYLSRLAFELAVDFPIGLYLDNAATSQKPVLQYYNANVHRVHTLSVATERDAFASIFTRNASEINLVASWTLGDELSMEHHSNVPWQALEEFQSTVAVHVSNLGNPIAHGLDACQSHVRICDWLVSGHKPTGGFLLPPGGGEMIDVDTYDLPHEAGTPSIEALAVYLGELLIGDALFAGHNDLSLLDIRGHHCTQPLHLSRSTEIDALEF
864702_Ocyanobacteri@SUF  MVNYYGFVTITPRGERIKKEPFFRLRAWLMEPWQIYDIIYYSAPSLNVDETFELGLSEQKNADAIFDSVSVTTFEKLAKGVFSEAHLVYLGSPADNFLNSAFSDGSFPKCPLSYFRINGGQERTLIAEVSYLEGCTAPMYDTNLHAAVVELLDAEIYSTQNWGGGGIYNFVTKRGLCQGSISWTQVETGSITKYPSCLGSGFSALTNQADTGTKMVHGTSTISKGISGSNSYRGLVKANYSQCDSLIGAANTPYIEHEASTSGDQFQRGAEAMISGFCDVNLPMEFEADRLLSLEGSGNVLDQILKLGEIHAMGNGSGKSTFSKAGHPDYGYGRAGFAFQYPIEIPGVSNTDFLRIANKELDAFFLVLVMAFLRNEGFSGGEKKRNELQMLPRILDEDSGLDIDALGNNITHYQRLLPYHVMGITGKLAELEGYEMLDLLPEWSLLLGNHVTPRIESYVHRIKVSQYCSSRYTGETGLQADTSIYPGQHCIAFNGVPATAQLLSDPLEIDVCHGTVSQSFYLSRIAFDIAVDFPIGLYLDNAATSQKPVLTYYNANVHRVHTLSNATERDAFASIYTRNASEINLVAAWTLGDELTMEHHSNIPWQALEEFHSTVSVHVSNLGNPEAHGLDACQSHVQICDWLVSGHKPTGGFLLPPGGGEMIAVDTYDLPHEAGTPAIEALAVYLGELLIGNALFAGHHDLSILDVRGHHCTQPLHLSRSTDIDALEF
1928728_Pmicropora@SUF    TVSYYGFVTIKAKGERIKKEPFFRLKAWLMEPWAIYDLVYYAAPQLDVDRTFTLGLSEQKNADAVFDSVSITTYEKLAEGVFSEAYLIYLGSPNDNFLNSAFSDGSFPKCPLSYFRINGGQERTLIAEVSYLEGCTAPMFDTNLHAAVVELLDATIYSTQNWGGGGIYNFVTKRGQCRGSISWTQVETGSITKYPSCLGSGFSALTNQADTGTKMVHGTSTISKGISGSNSYRGLVKANYSQCDSLIGAANTPYIEHEASTCSDQFSRGFEAMVSGFCDVNLPMEFEADKLLALEGSGDILEPILKVGEIHAMGNGSGKSTLSKAGHPAYGYGRAGFGFQYPVEIPGVSNIEFLRVANRELDTFFLVLVMTFLRNEGFSGGEKKRNELQMLPIILDEDSGLDIDALGNTITHYQRLLPYHVMGITGNLAELEGYQMLEFQPEWNLSLCNEIAIRIQGQLHLLHVLQYFAARTVSGTGLNIDTSIFPGQHSISFNGVPATAQLLSDPLEIDVCHGTISQEFYLSRLGYDSAADFPTGLYLDHAATSQKPVLDYYNANVHRAHQLSSATEREAFAAIFTRNASEINLFTCWTIGDELTMEHHSNVPWQAIGQLDNTVSVHVSNLGNPLAHGLDACQSHVKLADVLVSAHKPTGGFLLPPGGGEMIQVSSWKLPHEAGTPSIEAMAIYLGELLIGQALFLEHNDLAFLDIRGHHCTQPLHYSRSTEIDELEF
38269_Gwittrockiana@SUF   TLNYYGFSTITAKGKRIKKEPFFRLRAWMMEAWAIYEISYYSAPRLDIDQTFELGLIKKKKADAIFDSVSVTTFEELMQGVFPEAYLVYFGSSTDNFLNSAFSDGSFSKCPLSYFRINGGQERTLLADVSYIEGCTAPQYDKNLHAAVVELLEAEIYSTQNWGGGGIYNFVTKRGVCAGSISWTQVETGSLTKYPGCLGGGFSALTNQADTGTKMIHGTSHISKGISGSNSYRGLVDASFAQCDSLVGSANTPNIEHEASTSGEQFQRGPEAIVSGFCEVNLPMEFEANKLIDFEGGG-----ILKIGEIHAMGNGSGKSTLSKAGHPSYGYGRAGFSFQYPTEIPGVTNIDFLRLANLELTPIFVILLMSFLRNENFSGGEKKRNELQMLPYILDEDSGLDIDALGNNITHYQRLLPFHVMGITGPLAHLEGYQ------------------------------------------------------------------------------------------------------------------------------------------------------------------------------------------------------------------------------------------------------------------------------------------------------
2099684_Cbacterium@SUF    MVTYYGFKTIAPRGERIKKEPFFRLKAWLMEPWPIYNIVYYSAPKLDVDTTFELGLSEQKNADAIFDSVSVTTYEKLAEGVFSEAHLVYLGTPGDNFLNSAFSDGSFPKCPLSYFRINGGQERTLIAEVTYLEGCTAPMYDSNLHAAIVELLDAAIYSTQNWGGGGIYNFVTKRGLCAGSISWTQVETGSITKYPSCLGSGFSALTNQADTGTKMVHGTSTISKGISASNSYRGLVKANYSQCDSLIGSANTPYIEHEASTSGDQFQRGPEAIISGFCDVNLPMEFEADKLLALENTGNVLDEILKLGEIHAMGNGSGKSTFSKAGHPDYGFGRAGFAFQYPLEIPGVSNRDFLRVANHEIDVFFLILVMSFLRNEGFSGGEKKRNELQMLPIILDEDSGLDIDALGNNITHYQRLLPYHVMGITGKLAELEGYDMILLQPEWSMKLGNQGQPRVEGYVHRMKVTQYGDARYTGETGLQADTSVLPGQHAISFNGVAATAQLLSDPLEIDVCHGTVSQAFYLSRIAFEVAVDFPIGLYFDNAATSQKPMLQYYNANVHRIHCLSAATERDAFASIFTRNASEINLVASWTLGDELSMEHHSNVPWQALQGFQSTVANHVSNLGNPIAHGLDGCQSHLPMCDWFVSGHKPTGGFLLPPGGGEMIAVDTYELPHEAGTPAIEALAVYLSELLLGDALFVEHQDLSLLDIRGHHCTQPLHLSRSTEIDALDF
2099687_Cbacterium@SUF    MVSYYGFVTIAARGERIKKEPFFRLKAWLMEPWPIYNIVYYSAPQLDVDTTFELGLSEQKNADAIFDSVSVTTYEKLAEGVFSEAHLIYLGSPGDNFLNSAFSDGSFPKCPLSYFRINGGQERTLIAEVTYLEGCTAPMYDTNLHAAVVELLDASIYSTQNWGGGGIYNFVTKRGLCQGSISWTQVETGSITKYPSCLGSGFSALTNQADTGTKMVHGTSTISKGISGSNSYRGLVKANYSQCDSLLGSANTPYIEHEASTSGDQFQRGPEAIISGFCDVNLPMEFEA----------GVLDEILKIGEIHAMGNGSGKSTLSKAGHPDYGFGRAGFAFQYPLEIPGVSNRDFLRVANQEIDVFFLLLVMSFLRNEGFSGGEKKRNELQMLPGILDEDSGLDIDALGNNITHYQRLLPFHVMGITGKLAQLEGYAMLLLQPEWSMVLGNHLLPRIEGYVHRIRVAQYGAARHNGPTGLQADLSVFPGQHCISFNGVPATAQLLSDPLEIDVCHGTVSQPFYLSRIGFEVATDFPIGLYFDNAATSQKPVLRYYNANVHRIHALSAATERDAFASIYTRNASEINLVATWTLGDELSMEHHSNVPWQALQGFQNTVANHVSNLGNPLAHGLDACQSHVQLCDWLVSGHKPTGGFLLPPGGGEMIAVDTYELPHEAGTPAIEALAVYLGELLLGDALFVEHQDLSFIDVRGHHCTQPLHLSRSTEIDALDF
2099686_Cbacterium@SUF    MVNYYGFTTISARGERIKKEPFFRLKAWLMEPWQIYNIVYYSAPKLDVDTTFELGLSEQKNADAIFDSVSVTTFEKLGEGVFSEAHLVYIGTPGDNFLNSAFTDGSFPKCPLSYFRINGGQERTLIAEVTYLEGCTAPMFDTNLHAAVVELLDAEIYSTQNWGGGGIYNFVTKRGLCKGSISWTQVETGSITKYPSCLGSGFSALTNQADTGTKMVHGTSTISKGISGSNSYRGLVKANYSQCDSLIGAANTPYIEHEASTSGDQFQRGEEAIISGFCDVNLPMEFEADKLLSLEGAGNVLEPILKLGEIHAMGNGSGKSTFSKAGHPDYGYGRAGFAFQYPIEIPGVSNLDFLRVANHEIDTFFLVLVMEFLRNEGFSGGEKKRNELQMLPTILDEDSGLDIDALGNNITHYQRLLPFHVMGITGKLAKLEGYAMVELLPEWSLSLGNQVQPRVESYLHRIKVTQYCNSRYTGPTGLQSDISVYPSQHCIAFDGVMATAQLLSNPLEIDVCHGTVSQAFYLSRLAFELATDFPIGLYLDNAATSQKPVISYYNSNVHRVHALSAATERDVFASIFTRNASEINLVASWHLGDELSMEHHSNIPWQALQEFQSTVAVHVSNLGNPLAHGLDACQSHVQICDWLVSGHKPTGGFLLPPGGGEMIAVDTCELPHEAGTPAIEALAIYLGELLLGDALFSAHNDLSLLDVRGHHCTQPLHLSRSTEIDSLDF
13035_Dsalina@SUF         MINYYGFVTITPRGERIKKEPFFRLKAWLMEPWAIFDIIYYSAPKLDVDATFELGLSEQKNADAIFDSVSVTTFEKLAEGVFSEAYLVYLGSPGDNFLNSAFSDGSFPKCPLSYFRINDGQERTLIAEVSYLEGCTAPMYDSNLHAAIVELLDADIYSTQNWGGGGIYNFVTKRGLCKGSISWTQVETGSVTKYPSCLGSGFSALTNQADTGTKMIHGTSTISKGISGSNSYRGLVKANYSQCDSLIGAANTPYIEHEASTAGDQFQRGEEAIVSGFCEVNLPMEFEADKLLALENSGNILEPILKTGEIHAMGNGSGKSTLSKAGHPDYGYGRAGFAFQYPLEIPGVSNLDFLRVANHEIDAFFLVLVMSFLRNEGFSGGEKKRNELQMLPSILDEDSGLDIDALGNNITHYQRLLPYHVMGISGKLAQLEGYEMLVLSPEWSLALGNHLQPRVEGYVHRIKVMQYCSSRIDGTTGLQLDTSIFPSQHCIGFNGVPATAQLLSDPLNIDVCHGTVSQAFYLSRLAFEIAVDFPIGLYFDNAATSQKPVIEYYNSNVHRAHSLSTATERDAFASIFTRNATEVNLVASWHLGDETSMEHHSNVPWQALQTLQSTVAVHVSNLGNPLAHGLDACQSHVQICDWLVSGHKPTGGFLLPPGGGEMIGVDTYELPHEAGTPAIEALAVYLGELLLGDALFVEHNDLALLDVRGHHCTQPLHLGRSTEIDALSF
1128427_Fcyanobacteri@SUF MVNYYGFITITPRGERIKKEPFFRLRAWLMEPWPIYNIVYYSAPKLDVDTTFELGLSEQKNADAIFDSVSITTFEKLAEGVFSEAYLIYLGSPGDNFLNSAFSDGSFPKCPLSYFRINGGQERTLIAEVSYLEGCTAPMYDTNLHAAVVELLDADIYSTQNWGGGGIYNFVTKRGLCKGSISWTQVETGSITKYPSCLGSGFSALTNQADTGTKMVHGTSTISKGISGSNSYRGLVKANYSQCDSLIGAANTPYIEHEASTSGDQFQRGAEALISGFCDVNLPMEFEADKLLSLEGTGNVLDPILKIGEIHAMGNGSGKSTFSKAGHPDYGYGRAGFAFQYPLEIPGVSNLDFLRVANRELDAFFLVLVMSFLRNEGFSGGEKKRNELQMLPTILDEDSGLDIDALGNNITHYQRLLPYHVMGISGKLAELEGYEMLGLQPEWSLTFGNHVSPRIEAYIHRIKVAQYCSSRWQGETGLQADTSILPGQHCVAFNGVPATAQLLSDPLQIDVCHGTISQAFYLSRIAFELAVDFPIELYFDSAATSQKPVLRYYNANVHRAHSLSVATERDAFASIFTRNASEINLVASWNLGDELSMEHHSNVPWQAIEDLHSTVAVHVSNLGNPLAHGLDACQSHVQMCDWLVSGHKPTGGFLLPPGGGEMIQVDTYELPHEAGTPAIEALAVYLGELLLGTALFVEASDVSLLDVRGHHCTQPLHLGRSSEIDALEF
582515_Rlacunae@SUF       MVDYYGFVTIRPPGERIKKEPFFRLKAWQMEPWFIYAISYYSAPQLDVDATFELGLSEQKNADAVFDSVSITTFEKLAKGVFSEAHLIYLGSPGDNFLNSAFSDGSFPKSPLSYFRINGGQERTLIADVSYLEGCTAPMYDTNLHAAVVELLDAEIYSTQNWGGGGIYNFVTKRGKCQGSISWTQVETGSITKYPSCLGSGFSALTNQADTGTKMVHGTSTISKGISGSNSYRGLVKANYSQCDSLIGAANTPYIEHEATTAGDQFQRGEEALVSGFCDVNLPMEFEADKLLSLENSGGVLDQILKLGEIHAMGNGSGKSTFSKAGHPSYGFGRAGFAFQYPIEVPGVSNLDFLRTANLELDPFFLVLVMSFLRNEGFSGGEKKRNELQMLPKILDEDSGLDIDALGNNITHYQRLLPYHVMGISGKLAELEGYVMLTLAPEWSLALGNQLQPRVETYIHRIRVGQYCDSRYEGETGLRTDTSILPCQHCIAFNGVPATAQLMSDPLQIDVCHGTVGQPFYLSRLAFELAVDFPIGLYFDNAATSQKPVLRYYNANVHRAHALSAATERDAFSSIFTRNASEINLVATWNLGDELSMEHHSNVPWQALETFGSTVAVHVSNLGNPIAHGLDACQSHVRLCDWLVSGHKSTGGFLLPPGGGEMIGVDTTELPHEAGTPAIEALAVYLGELLIGNALFVTHSDLALLDIRGHHCTQPLHLGRSTEIDALEF
1608213_CSspongiarum@SUF  SNKYYGFVTIKSKGERIKKEPFFRLKAWQMEPWAIYNIVYYSAPKLDVDATFDLGLSEQKNADAVFDSVSITTYQKLAEGVFSEAHLVYLGSPADNFLNSAFSDGSFPKCPLSYFRINDGQERTLIAEVSYLEGCTAPMFDTNLHAAVVELLDASIYSTQNWGGGGIYNFVTKRGLCQGSISWTQVETGSITKYPSCLGSGFSALTNQADTGTKMIHGSSTISKGISGSNSYRGLVQANFSQCDSLIGAANTPYIEHEASTCSDQFSRGPEALVSGFCDVNLPMEFEADKLLALEGSG-ILEEILRVGEIHAMGNGSGKSTLSKAGHPAYGYGRAGFGFQYPVEIPGVSNLEFLRVSNRELDTFFHVMVMVFLRNEGFSGGEKKRNELQMLPLILDEDSGLDIDALGKTITHYQRLLPFHVMGITGRLAALEGYE-------WRLLV-NDQAPHVWTALEVLSISQYRTSRRSQGTGLSLDTSMFPGQHALSFNGVPATAQLLTDPLEIDVCHGTVSCDFYLSRIGFETATDFPLGLYMDHAATSQKPVIVYYNANVHRAHTLSAATERAAFADIFSRNATEINLVASWHLGDELSMEHHSNVPWQAIGEMHNTVSVHLSNLGNPMAHGLDGCQAHVQLCDWYVSGHKPTGGFLLSPGGGEMIAVGTWELPHEAGTPAIEALALYLGELLIGQGLFVAHHDVALLDIRGDHCTQPLHLARSTEIDQLEL
423474_Cwatsonii@SUF      MVNYYGFVTITPRGERIKKEPFFRLKAWLMEPWPIYNIIYYSAPKLDVDTTFELGLSEQKNADAIFDSVSVTTFEKLAEGVFSEAHLVYLGSPADNFLNSAFSDGSFPKCPLSYFRINGGQERTLIAEVSYLEGCTAPMYDSNLHAAVVELLDADIYSTQNWGGGGIYNFVTKRGLCKGSISWTQVETGSITKYPSCLGSGFSALTNQADTGTKMIHGTSTISKGISGSNSYRGLVRANYSQCDSLIGAANTPYIEHEASTSGDQFQRGEEALVSGFCDVSLPMEFEADKLLSLEGTGMILEPILKVGEIHAMGNGSGKSTLSKAGHPDYGYGRAGFAFQYPLEIPGVSNLDFLRVANREIDTFFLVLVMAFLRNEGFSGGEKKRNELQMLPTILDEDSGLDIDALGNNITHYQRLLPHHVMGISGKLAELEGYEMLDLLPEWSLALGNMLQPRIETYVHRIRITQYCNSRINGTSGLQADTTVLPGQHCIGFNGVPATAQLLSNPLQIDVCHGTISQAFYLSRLAFEAAVDFPIGLYLDNAATSQKPVLQYYNANVHRAHSLSIATERDAFASVFTRNATEINVVASWHLGDETSMEHHSNVPWQALEDFESTVTVHVSNLGNPLAHGLDACQSHVQMCDWLVSGHKPSGGFLLPPGGGEMINVDTCELPHEAGTPAIEALAVYLGELLIGEALFIEHSDLSLLDVRGHHCTQPLHFGRSTEIDVLEF
129961_Smajor@SUF         MVNYYGFITISPPGERIKKEPFFRLKAWLMEPWAIYDIIYYSAPKLDVDATFELGLSEQKNADAIFDSVSITTFEKLGEGVFSEAHLIYLGTPADNFLNSAFSDGSFPKCPLSYFRMNGGQERTLIAEVSYLEGCTAPMYDSNLHAAIVELLDADIYSTQNWGGGGIYNFVTKRGLCKGSISWTQVETGSITKYPSCLGSGFSALTNQADTGTKMVHGTSRISKGISGSNSYRGLVNANYSQCDSLIGAANTPYIEHEASTSGDQFQRGSEALISGFCDVNLPMEFEADKLLSLEGTGNVLDPILKVGEVHAMGNGSGKSTFSKAGHPDYGYGRAGFAFQYPLEIPGVSNLDFLRVANREVDTFFLILVMKFLRNEGFSGGEKKRNELQMLPSILDEDSGLDIDALGNNITHYQRLLPFHVMGISGKLAELEGYNMLGLQPEWTLVIDNHVQPRVEVYVHRIKVSQYISSRWQGPTGLQADTSILPGQHCIGFSGVPATAQLLSNPLQIDVCHGTVSQAFYLSRIAFEFAVDFPIDLYFDSAATSQKPVIDYYNSNVHRAHSLSAATERDAFASIFTRNASEINLVASWTLGDELSMEHHSNVPWQALEEFASTVAVHVSNLGNPRSHGLDTCQSHVQLCDWLVSGHKPTGGFLLPPGGGEMIEVDTYGLPHEAGTPAIEALAVYLGELLIG-ALFVKNSDLALLDVRGHHCTQPLHLGRSTEVDALEF
1188229_Glithophora@SUF   KVSYYGFVTIVPRGERIKKEPFFRLRAWLMVPWAIYNIIYYSAPKLDVDETFELGLSEQKNADAIFDSVSVTTFKDLAKGIFSEAHLVYLGSPGDNYLNAAFSDGSFPPCPLSYFRINGGQERTLIADVSYLEGCTAPMYDTNLHAAVVELLDAEIYSTQNWGGGGIYNFVTKRGLCQGSISWTQVETGSITKYPSCLGSGFSALTNQADTGSKMVHGTSRISKGISGSNTYRGLVKANYTQCDSLVGSANTPVIEHEASTSGEQFQRGTEAMISGFCDVNLPMEFEADRLLSLEGTGTILEPILKVGEVHAMGNGSGKSTLAKAGHPDYGYGRAGFGFQYPLEIPGVTNGDFLRLANRELDVLFLILVMAFLRNEGFSGGEKKRNELQMLPEILDEDSGLDIDALGNNITHYQRLLPFHVMGITGQLAELEGYGMSGFPPEWPV-L-NHQCPRIESCLHILRVEQYLSSRCAGTTGLQSDMSIHPGQHCVAFHGVAATAQLLSDPLAIDVCHGTVSDPFYLSRIGFEVATDFPLGLYFDNAATSQKPVLQYYNANVHRVHTLSNATERNALAQLFTRNASEINLVASWQLGDELTMEHHSNVPWQALETFHSTVASYVSNLGNPSAHGLDACQAHVQLCDWLMSGHKPTGGFLLPPGGGEMIVVDTYDIPHEAGTPAIEALAVYLSELLLG-ALFLAHHDLAILDIRGHHCTQPLHLSRSTEIDVLEF
2164131_Ssp@SUF           SVNYYGFITITPKGERIKKEPFFRLKAWLMEPWPIYNIIYYSAPQLDVDTTFELGLSEQKNADAIFDSVSITTFEKLAKGVFSEAHLVYLGSPADNFLNAAFSDGSFPKCPLSYFRINGGQERTLIAEVSYLEGCTAPMYDSNLHAAVVELLDAEIYSTQNWGGGGIYNFVTKRGLCKGSISWTQVETGSITKYPSCLGSGFSALTNQADTGTKMIHGTSTISKGISGSNSYRGLVNANYSQCDSLIGAANTPYIEHEASTSGDQFQRGEEALVSGFCDVNLPMEFEADKLLSLEGAGMVLDPILKLGEVHAMGNGSGKSTFSKTGHPDYGYGRAGFAFQYPLEIPGVSNLDFLRIANKELDNFFLVLVMSFLRNEGFSGGEKKRNELQMLPTILDEDSGLDIDALGNNITHYQRLLPFHVMGISGKLAELEGYEMLELSPEWSLSLGNHLQTRVEAYVHRIKISQYNNCRYQGESGLQSDTSILPGQHCIAFSGVPATAQLVSNPLQIDVCHGTVSQAFYLSRLAFEIAVDFPIGLYLDNAATSQKPVLLYYNANVHRAHTLSTATERDAFASIYTRNATEINLVASWFLGDETSMEHHSNVPWRALEGFQSTVTVHISNLGNPLAHGLDACQSHVQICDWLVSGHKPTGGFLLPPGGGEMISVDTVELPHEAGTPAIEALAVYLGELLIGKALFVEHSDLSLLDIRGHHCTQPLHFGRSTEIDVLQF
1228987_Cendosymbiont@SUF MVNYYGFVTIKPHGERIKKEPFFRLKAWQMEPWSIYNIICYSAPKLDVDTTFELGLSEQKNADAIFDSVSVTTFEKLAEGVFSEAHLVYIGSPNDNFLNAAFSDGSFPKCPLSYFRINGGQERTLIAEVSYLEGCTAPMYDNNLHAAVVELLDADIYSTQNWGGGGIYNFVTKRGLCKGSISWTQVETGSITKYPSCLGSGFSALTNQADTGTKMLHGTSTISKGISGSNSYRGLVKANYSQCDSLIGAANTPYIEHEASTSGDQFQRGEEALVSGFCDVSLPMEFEADRLLGLEKTGMVLEPILKVGEIHAMGNGSGKSTLSKAGHPDYGYGRAGFAFQYPLEIPGVSNLNFLRVANHEIDTFFLVLVMSFLRNEGFSGGEKKRNELQMLPTILDEDSGLDIDALGNNITHYQRLLPYHVMGITGKLAELEGYEMSQLLPEWSLVFGNNIQPRVEAYIHRIKIIQYCSSRFQGKTSLQSDTSVLPGQHYIGFNGVPATAQLLSNPLQIDVCHGTISQSFYLSRLAFESAVDFPIGLYLDSAATSQKPVLRYYNANVHRAHSLSVATERDAFSSLFTRNATEINLVASWNLGDEISMEHHSNVPWQALEELHSTVAVHVSNLGNPAAHGLDACQSHVQICDWLVSGHKPTGGFLLPPGGGEMIGVETYKLPHEAGTPAVEVLAVYLGELLIGDALFVEHSDLSLLDIRGDHCTQPLHFGRSTEIDALEF
1618023_Aatlantica@SUF    MVNYYGFVTITARGERIKKEPFFRLKAWQMEPWQIYDIIYYSAPKLEVDTTFELGLSEQKNADAIFDSVSVTTFEKLAKGVFSEAHLVYLGSPADNFLNSAFSDGSFPKCPLSYFRINGGQERTLIAEVSYLEGCTAPMYDTNLHAAVVELLDAEIYSTQNWGGGGIYNFVTKRGLCQGSISWTQVETGSITKYPSCLGSGFSALTNQADTGTKMIHGTSTISKGISGSNSYRGLVKANYSQCDSLIGAANTPYIEHEASTSGDQFQRGAEAMISGFCDVNLPMEFEADRLLSLEGSGNVLDPILKVGEIHAMGNGSGKSTFSKAGHPAYGFGRAGFAFQYPLEIPGVSNLDFLRVANRELDSFFLILVMAFLRNEGFSGGEKKRNELQMLPKILDEDSGLDIDALGNNITHYQRLLPYHVMGISGKLAELEGYAMITFLPEWKLHFFNIIQPRVETAFYKITIQHSTSIRVDGEAGLQIDNTVHPSEYGIGFNGVRATAQVLSNPLEIDVCHGTTGQEFYLSRVAFDVAVDFPIGLYLDNAATSQKPVLKYYNSNVHRVHTLSAATERDAFASIFTRNATEINLVASWNLGDELSMEHHSNIPWQALEEFQSTVAVHVSNLGNPIAHGLDACQSHVQLCDWLVSGHKPTGGFLLPPGGGEMIAVDTYDLPHEAGTPAIEALAVYLGELLTGAALFAGHHDLSILDVRGHHCTQPLHLSRSTEIDALEF
77922_Cgloeocystis@SUF    KLNYYGFSTITKKGEKIKKEPFFRLRAWLMEPWAIYNITYYSAPKLDVDKTFELGLTEQKNADAIFDSVSVTTFEELAKGVFPEAYLVYLGSPSDNFLNSAFSDGSFPECPLSYFRINGGQERTLIADVSYLEGCTAPQFDTNLHAAVVELLEAEIYSTQNWGGGGIYNFVTKRGLCVGSISWTQVETGSITKYPSCLGSGFSALTNQADTGSKMIHGTSKISKGISGSNSYRGFVNANYSQCDSLIGSANTPHMEHEASTSGEQFQRGVEAIVSGFCDVNLPMEFEADLLLGLEGSG-----ILKVGEIHAMGNGSGKSTFSKAGHPAYGFGRAGFAFQYPIDIPGVTNIDFLRLSNRELDPLFIVLVMNFLRNEGFSGGEKKRNELQMLPSVLDEDSGLDIDALGNNITHYQRLLPFHVMGITKSLAELEGY-------------------------------------------------------------------------------------------------------------------------------------------------------------------------------------------------------------------------------------------------------------------------------------------------------
3218_Ppatens@SUF          SLKYYGFVSISPKGERIKKEPWFRLNAWQMEPWSIFDVCYYTEPKLDVDDTFALGLSEQKNADAVFDSVSITTHKTLMAGVFSEAYLVYLGKPADNYLNSAFSDGSFPKSPISYFRINMGQERTLICDVSYLEGCTAPAYDKNLHAAVVELASAEIYSTQNWGGGGIYNFVTKRGLCDGSISWTQVETGSITKYPSVLGSGFSALTNQADTGTKMIHGTSRISKGISGSNCYRGLVSANFSQCDSLIGAANTPYIEHEASTSGDQFQRGAEAIIGGFCEVKLPLEFEVNQLMSLEGSGEVLAEILNVGEVHAMGNGSGKSTLSKVGHPDYGFGRSGFSFQSPVEIPGVSNMDFLRMANRELGPLFFVLLMRFLRNEGFSGGEKKRNELQLLADILDEDSGLDIDALAVNITHYQRLLPYHIMGITGMLAQLEGYAMARLLPEYRLSLTNHYTPRVEGYVHCIQVSQYLESRILGSTTFQQDLSLLPGQHCIAFDGVNATAQLLANPLQIDVCHGAISDEFYFARISFEKGTDFPIGLYLDNAATSQKPVLRYYNANVHRIHALSAATERKAFASIFTRNASEINLVATWNLGDELSAEHHSNVPWQALETLQNTVTFHVSNLGNPWSHGLDACQSHVQLGDFLVSSHKPTGGFLLPPGGGEMIVVDTYSPPSEAGTPAIEALALYLGELLIGNALFVEHTDLSFLDIRGHHCTQPLHLARSTEVDGLDF
1880902_Lsp@SUF           MVNYYGFVTITPRGEYIKKEPFFRLRAWLMEPWPIYDIIYYSAPTLDVDTTFELGLSEQKNADAIFDSVSVTTFEKLAEGVFPEAHLVYLGSPADNFLNSAFSDGSFPKCPLSYFRINGGQERTLIAEVSYLEGCTAPMYDSNLHAAVVELLDASIYSTQNWGGGGIYNFVTKRGLCKGSISWTQVETGSITKYPSCLGSGFSALTNQADTGTKMVHGTSTISKGISGSNSYRGLVNANYSQCDSLIGAANTPYIEHEATTSGDQFQRGAEAMISGFCDVNLPMEFEADKLLSLEGSGNVLNPILKLGEIHAMGNGSGKSTFSKAGHPAYGFGRAGFAFQYPVEIPGVSNLDFLRASNREVDPFFVVLVMSFLRNQGFSGGEKKRNELQMLPTVLDEDSGLDIDALGNNITHYQRLLPYHVMGITGKLAELEGYEMLEVMPEWSMVLGNHVQPRLEAYLHRIKISQYLSARATGPTGLQTDTSLLPGQHCITFNGVDATAQLLSDPLEIDVCHGTVSQEFYCSRLGFELAVDFPIDLYLDNAATSQKPVIRYYNANVHRVHTLSMATEREAFASIFTRNASEINVVASWQLGDELSAEHHSNVPWQALESLQSTVSVHVSNLGLPAARGLDACQSHVQLCDWLVSGHKPTGGFLLPPGGGEMIAVETYDLPHEAGTPAIEALAIYLGELLIGDALFVDHHDLSFLDIRGHHCTQPLHLSRSTEIDALAF
47254_Lsp@SUF             MVNYYGFVTITPRGERIKKEPFFRLKAWLMEPWAIYNIIYYSAPTLDVDETFELGLSEQKNADAIFDSVSITTFEKLGEGVFSEAHLIYLGSPADNFLNAAFSDGSFPKCPLSYFRINGGQERTLIAEVSYLEGCTAPMYDTNLHAAVVELMDADIYSTQNWGGGGIFNFVTKRGLCQGSISWTQVETGSITKYPSCLGSGFSALTNQADTGSKMVHGTSTISKGISGSNSYRGLVKANYSQCDSLIGAANTPYIEHEASTSGDQFQRGAEAIISGFCDVNLPMEFEADKLLALEGSGNVLDSILKLGEIHAMGNGSGKSTFSKAGHPDYGYGRSGFAFQYPIEIPGVSNLDFLRVANKELDTFFLVLVMAFLRNEGFSGGEKKRNELQMLPKILDEDSGLDIDALGNNITHYQRLLPYHVMGITGKLAELEGYEMLILLPEWSLDLGNQVHPRIEAYVHRIKATQYCSSRYTGETGLQGDTSIFPSQHCIGFNGVPATAQLLSDPLEIDVCHGTVSQNFYLSRIAFEFAVDFPVGLYLDNAATSQKPVLRYYNANVHRAHTLSSATERDAFASIYTRNASEINLVASWHLGDELTMEHHSNVPWQALQEFQSTVSVHVSNLGNPEAHGLDACQSHVQICDWLVSGHKPTGGFLLPPGGGEMIAVDTYELPHEAGTPAIEALAIYLGELLTGDALFVGHNDLSLLDVRGHHCTQPLHLSRSTEIDELEF
292564_Cgracile@SUF       SVSYYGFVTIKAKGERIKKEPFFRLRSWLMEPWAIYEIIYYAAPQLDVDKTFDLGLSEQKNADAVFDSVSITTYEKLAEGVFSEAHLIYLGTPNDNFLNSAFSDGSFPKCPLSYFRINGGQERTLIAEVSYLEGCTAPMFDTNLHAAVVELLDASIYSTQNWGGGGIYNFVTKRGQCRGSISWTQVETGSITKYPSCLGSGFSALTNQADTGTKMIHGTSTISKGISGSNSYRGLVKANYSQCDSLIGAANTPYIEHEASTCSDQFSRGFEAMVSGFCDVNLPMEFEADKLLALEGSGDILEPILKVGEIHAMGNGSGKSTLSKAGHPAYGYGRAGFGFQYPVEIPGVSNLEFLRVANRELDTFFLVLVMAFLRNEGFSGGEKKRNELQMLPLVLDEDSGLDIDALGNNITHYQRLLPYHVMGITGKLAELEGYAMLDLTPEWALPLSNEDPLRVQSNLHLLTLEQYGHGRVSEGSALQSDTSMFPGQHAVSFNGVPATAQLLSDPLEIDVCHGTVSRQFYLSRIGFEIATDFPLGLYLDYAATSQKPVLQYYNANVHRAHQLSAATERGAFASIFTRNATEINLVATWNLGDELSMEHHSNVPWQAVGELDSTVSVHVSNLGNPLAHGLDACQSHVALADFLVSSHKPTGGFLLPPGGGEMIHVDTWDLPHEAGTPAIEAMALYLGELLIGQALFVEHNDIALLDIRGHHCTQPLHYSRSTEIDELGF
102232_Gsp@SUF            MVNYYGFVTISPRGERIKKEPFFRLKAWQMEPWAIYNIIYYSAPSLDVDATFELGLSEQKNADAIFDSVSITTFEKLAEGVFSEAHLIYLGSPGDNYLNSAFSDGSFPKCPLSYFRINGGQERTLIAEVSYLEGCTAPMYDSNLHAAVVELLDADIYATQNWGGGGIYNFVTKRGLCKGSISWTQVETGSITKYPSCLGSGFSALTNQADTGTKMVHGTSTISKGISGSNSYRGLVKANYSQCDSLIGAANTPYIEHEASTSGDQFQRGEEALVGGFCDVNLPMEFEADKLLSLEGTGAVLDPILKVGETHAMGNGSGKSTFSKAGHPSYGYGRAGFAFQYPIEIPGVSNLDFLRVANKEIDTFFLILVMSFLRNEGFSGGEKKRNELQMLPVILDEDSGLDIDALGNNITHYQRLLPFHVMGISGKLAELEGYEMLTIQPEWSLVL-NHLQPRVEAYLHRINVEQYLNFRKTGATGLQTDTSVLPGQHCIVFNGVPATAQLLSNPLQIDVCHGTVSQTFYLSRLAFEYAVDFPIGLYLDNAATSQKPVLRYYNANVHRAHSLSTATERAAFASIFTRNATEINLVASWNLGDELSMEHHSNVPWQALETFASTVTVHVSNLGNPIAHGLDACQSHVQICDWLVSGHKPSGGFLLPPGGGEMISVDTYDLPHEAGTPAIEALAIYLGELLIG-ALFVEHSDLALLDIRGHHCTQPLHFGRSTEIDALEF
2053605_Rsp@SUF           ----------------------------------------------------------------------------------------------DNFLNSAFSDGSFPKCPLSYFRINGGQERTLIADVSYLEGCTAPMYDTNLHAAVVELLDAEIYSTQNWGGGGIYNFVTKRGLCQGSISWTQVETGSITKYPSCLGSGFSALTNQADTGTKMVHGTSTISKGISGSNSYRGLVNANYSQCDSLIGAANTPYIEHEASISGEQFQRGMEAMVSGFCDVNLPMEFEADRLLSLEGSGNILCTILRVGEIHAMGNGSGKSTFAKAGHPTYGFGRAGFAFQYPLEIPGVSNLDFLRLANKEIEPLFLVLVINFLRNEGFSGGEKKRNELQMLPKILDEDSGLDIDALGNNITHYQRLLPYHIMGIFDKLAELEGYEMLGLSPEWSLTIGNHIQPRVENYIHRIKVTQYCSSRLAGETGLQADTSILPGQHYIGFSSMPANVQLLSDPLLIDVCHGTTSQDFYLSRLAFEFAVDFPLGLYLDSAATSQKPVIQYYNSNVHRAHTLSCATERDAFASLFTRNATEINLVASWNLGDEVTMEHHSNVPWHALKTFHSTVSVHVSNLGNPLAHGLDACQSHVQICDWLVSGHKPTGGFLLPPGGGSMIAVDTYELPYEAGTPAIEALAIYLGELLTGQALFAGHSDLVLLDVRGHHCTQPLHLARSTEIDALNF
1919144_Cbacterium@SUF    MINYYGFVTITPRGERIKKEPFFRLKAWLMEPWAIFDIIYYSEPQLDVDATFELGLSEQKNADAIFDSVSVTTFEKLAEGVFSEAYLVYMGSPGDNFLNSAFSDGSFPKCPLSYFRINDGQERTLIAEVSYLEGCTAPMYDSNLHAAVVELLDANIYSTQNWGGGGIYNFVTKRGLCKGSISWTQVETGSVTKYPSCLGSGFSALTNQADTGTKMIHGTSTISKGISGSNSYRGLVKANYSQCDSLVGAANTPYIEHEASTAGEQFQRGEEAIVSGFCEVNLPMEFEADKLLGLENSGNILEPILKTGEIHAMGNGSGKSTLSKAGHPDYGYGRAGFAFQYPLEIPGVSNLDFLRVANHEMDAFFLVLVMSFLRNEGFSGGEKKRNELQMLPSILDEDSGLDIDALGNNITHYQRLLPYHVMGISGKLAQLEGYEMLALSPEWSLALGNQLQPRIESYVHRFKVTQYCSSRFTGTTGLQLDTSIFPSQHCIAFNGVPATAQLLSDPLNIDVCHGTVSQAFYLSRLAFEIAVDFPIELYFDNAATSQKPVLDYYNANVHRAHRLSTATERDAFASIFTRNATEVNLVASWHLGDETSMEHHSNVPWQALQTLQSTVAVHISNLGNPLAHGLDACQSHVQICDWLVSGHKPTGGFLLPPGGGEMIGVDTSELPHEAGTPAIEALAVYLGELLIGEVLFVEHNDLSLLDVRGHHCTQPLHLGRSTEIDALSF
1499498_Psp@SUF           TVSYYGFSTVKPKGERIKKEPFFRIDAWEMEPWAIYDIVYYCAPILDVDETFELGLNEQKNADAVFDSVSITTFEKLAEGVFSEAYLVYLGTPNDNFLNSAFSDGSFPKCPLSYFRINGGQERTLIAEVSYLEGCTAPMFDTNLHAAVVELLDSSIYSTQNWGGGGIYNFVTKRGHCRGSISWSQVETGSITKYPSCLGSGFSALTNQADTGTKMIHGTSTISKGISGSNSYRGLVGANFSQCDSLIGAANTPYIAHEASTSSEQFSRGNEAMVNGFCDVNLPMEFEANSLLALEGSGKVLEKILNVGEVHAMGNGSGKSTLSKAGHPLYGFGRAGFGFQYPVEVPGVSNSEFLRAANRELDTFFFVLIMSFLRNEGFSGGEKKRNELQMLPIILDEDSGLDIDSLANTITHYKRLLPFHIMGITGILAELEGFDMVGLYPEWKLEYSNEPSTRLEGAIHLLKILQYLQSRKLKGSGLQLSTTVFPGQQAISFHGVPATAQLLSNPLKIDVCHGTISQEFYISRIGYEMATDFPLNLYLDHAATSQKPVIKYYNANVHRAHQLSCATERDAFASIFTRNATEINLVASWNLGDEISMEHHSNVPWQAIGELDNTCSQHVSNLGNPKVHGMDACQSHVRLIDFLASAHKPTGGFLLPPGGGEMIQVDTWDLPHEAGTPAIEAMALYLGELLIGDALFIKHNDIALLDIRGHHCCQPLHFSRSTEIDQLSL
118163_Psp@SUF            MVNYYGFVTITPRGERIKKEPFFRLKAWQMEPWSIYNIIYYSAPNLEVDTTFELGLSEQKNADAIFDSVSITTFEKLAEGVFSEAHLVYIGSPGDNFLNSAFSDGSFPKCPLSYFRINGGQERTLIADVSYLEGCTAPMYDSNLHAAVVELLDAEIYSTQNWGGGGIYNFVTKRGLCKGSISWTQVETGSITKYPSCLGSGFSALTNQADTGTKMIHGTSTISKGISGSNSYRGLVKANYSQCDSLIGAANTPYIEHEASTSGDQFQRGEEALVSGFCDVNLPMEFEADKLLSLEGTGNVLDPILKVGEIHAMGNGSGKSTLAKAGHPSYGYGRAGFGFQYPLEIPGVSNLDFLRVANRELDTFFLVLVMSFLRNEGFSGGEKKRNELQMLPTILDEDSGLDIDALGNNITHYQRLLPYHVMGISGKLAELEGYEMLDISPEWSLSLDNQLQPRVEAYVHRIKIAQYCNYRFTGETGLQSDTSILPGQHCIAFNGVPATAQLLSNPLQIDVCHGTVSQAFYLSRLAFELAVDFPIGLYLDSAATSQKPVLRYYNANVHRAHTLSVATERDAFASIFTRNATEINLVASWHLGDELSMEHHSNVPWQALEELHSTVAVHVSNLGNPIAHGLDACQSHVQICDWLVSGHKPTGGFLLPPGGGEMISVDTCEVPHEAGTPAIEALAVYLGELLIGDALFVRHSDLSLLDIRGHHCTQPLHFGRSTEIDVLEF
3075_Aprotothecoid@SUF    ELSYYGFKTIVPKGERIKKEPWFRLKAWLMEPWSIYAYSYYSAPKLEVDETFDLGLAEQKNADAVFDSVSITTFEELGKGVFSEAYLIHLGSPSDNFLNSAFSDGSFPRCPLSYFRINAGQERTLIAEVSYLEGCTAPAYDTNLHAAVVELAAAEIYSTQNWGGGGIYNFVTKRGVCAGSISWTQVETGSITKYPSVLGSGFSALTNQADTGTKMIHGTSRISKGISGSNVYRGLVGANHSQCDSLIGAANTPYI-HEASTSGDQFQRGVEAIISGFCEVNLPLEFEVNQLMSLEGSGQVLTGVLKVGEVHAMGNGSGKSTFSKVGHPEYGYGRSGFSFQSPVEIPGVSNIDFLRIANRDLDPLFFVLLMAFLRNEGFSGGEKKRNELQLLADILDEDSGLDIDALANAVTHYKRLLPFHIMGITGMLVQLEGYQ--HLMPEFSIL-QNHLSPRVEPYLHYTAVHQYLRTRVLGATSFQHDLSLLPGQHCIGFDGVNATAQLLANPLQIDVCHGAISDEFYLSRISFEIGWDFPIGLYLDNGATSQKPVIDYYNSNVHRVHALSAATEREAFASIFTRNASEINLVATWTLGDELSAEHHSNVPWQALEELASTVAVHVSNLGAPAAHGLDCCQSNVGLADWIVSAHK------LPPGGGEMIQVDTYAPPSEAGTPAIEALACYLGELLIGGALFVDHTDISILDVRGHMCTQPLHLARATEVDALEF
111611_Gsp@SUF            MVNYYGFVTITPKGERIKKEPFFRLKAWLMEPWSIFDIVYYSAPKLDVDQTFELGLSEQKNADAIFDSVSVTTFEKLAEGVFSEAYLVYIGSPGDNFLNSAFSDGSFPKCPLSYFRMNDGQERTLIAEVSYLEGCTAPMFDTNLHAAIVELLDAEIYSTQNWGGGGIYNFVTKRGLCQGSISWTQVETGSATKYPSCLGSGFSALTNQADTGTKMIHGTSTISKGISGSNSYRGLVKANYTQCDSLIGTANTPYIEHEASTSSEQFQRGAEAVVSGFCDVNLPMEFEADNLLGLEGTGNILEQILNVGETHAMGNGSGKSTLSKAGHPDYGYGRSGFAFQYPVEIPGVSNLEFLRASNQEIDAFFLVLVMSFLRNEGFSGGEKKRNELQMLPTILDEDSGLDIDALGNKITHYQRLLPYHVMGITGKLAELEGYEMLGLLPEWKLALGNHIHPRVEVYMHRIKITQYCSARFAGTTGLQSDLSITPGQHCISFNGVPATAQLLSNPLEIDVCHGTVSQSFYLSRLSFELAVDFPIGLYFDNAATSQKPVIQYYNANVHRIHELSAATERDALASIYTRNATEVNLVASWTLGDELTMEHHSNVPWQAPGEFQSTVGVHVSNLGSPIAHGLDACQSHVQICDWLVSGHKPTGGFLLSPGGGEMIGVDTYDLPHEAGTPAIEALAVYLGELLYGDALFNAHQDLALLDIRGHHCTQPLHYSRSTEIDALEF
2898_Cparamecium@SUF      EIHYYGFKTIAPRGEMIKKEPFFRLRAWVMYPWAIYNILCYSMPDLSVDKTFELGLGEQKNADAIFDSVSVTTFEELLKGVFPEAYVVYFGSPGDNFLNSAFSEGSFPKCPLSYFRINEGQERTLIADVTYLEGCTAPKFDTNLHAAVVELLRAEIYSTQNWGGGGIYNFVTKRGVCSGSISWTQVETGSLTKYPSCLGSGFSALTNQADTGTKMVHGTSRISKGISGSNTYRGQVKANYSQCDSLVGSANTPHVEHEASTSEEQFQRGLEALVSGFCEVNLPMEFEADRLLSLEGGGSVLGPVLKVGEIHAMGNGSGKSTLAKAGHPSYGFGRAGFGFQYPVEIPGVSNSDFLRLSNVELDPIFVILVMTFLRNEGFSGGEKKRNELQMLPWILDEDSGLDIDALGNTITHYQRLLPYHVMGITGKLAELEGYNMLQFTPEYDLLSVNNQNQKIQSYMYVISVDVFLSSRDNGVISIGTDFSIHPCQHNLGFSGVHASAQLLSDPLEIDVCHGTIADKFYLSRISFD---------------------------------------------------------------------------------------------------------------------------------------------------------------------------------------------------------
82654_Psp@SUF             MVNYYGFVTVIPRGERIKKEPFFRLKAWLMEPWPIYDIIYYSAPQLDVDATFELGLSEQKNADAVFDSVSITTFKDLAKGVFSEAYLIYLGSPGDNFLNSAFSDGSFPKCPLSYFRINGGQERTLIAEVSYLEGCTAPMFDTNLHAAVVELLDAEIYSTQNWGGGGIYNFVTKRGLCAGSISWTQVETGSITKYPSCLGSGFSALTNQADTGTKMVHGTSTISKGISGSNSYRGLVKANYSQCDSLIGTANTPYIEHEASTSGEQFQRGMEAMISGFCDVNLPMEFEADKLLALEGSGNVLDEILKVGEVHAMGNGSGKSTFSKAGHPQYGFGRAGFAFQYPLEIPGVSNADFLRTSNLELDILFLVLVMSFLRNEGFSGGEKKRNELQMLPKILDEDSGLDIDALGNNITHYQRLLPYHIMGITGKLAQLEGYEMVALQPEWSVSLDNQAQPRVEGYVHKITIAQYCSSRQWAGTGLRTDTSIHAGQHCIAFNGVRATSQLLSDPLEIDVCHGTVSQAFYLSRIAFESATDFPIGLYFDNAASSQKPVLRYYNANVHRAHTLSAATEREAFASIYTRNASEINLVASWNLGDELSMEHHSNVPWQAIGELHSTVSVHVSNLGNPLAHGLDACQSHVQICDWLVSGHKPTGGFLLPPGGGEMIAVDTYDLPHEAGTPAIEALAIYLGELLIG-ALFPKHNDVAILDVRGHHCTQPLHFGRSTEIDHLEF
436017_Olucimarinus@SUF   -LNYWGFSTVTPAGERIKKEPWFRLKAWLMEPWSIYASSYYSAPMLDVDETFDLGLNEQKNADAVFDSVSITTFEDLLKGVFSEAYLVYLGSPADNFLNSAFSDGSFPKSPLSYFRINEGQERTLIAEVSYLEGCTAPAYDENLHAAVVEIGKAEVYSTQNWGGGGIYNFVTKRGLCKGSISWTQVETGSITKYPSVLGSGFSALTNQADTGTKMIHGTSRISKGISGSNVYRGLVNANYSQCDSLIGAANTPYIEHEASTSGDQFQRGPEAIISGFCEVNLPLEFEVNQLMSLEGSG--------------MGNGSGKSTLTKVGHPAYGFGRAGFSFQSPIEVPGVSNTDFLRMMNRELDPLFYLLLMSFLRNEGFSGGEKKRNELQLMSEILDEDSGLDVDALANKITHYQRLLPFHIMGITGVIAQLEGFQ-----PEYSLD-TNHMAPRVEGYMHLTTVTQYVSARKLGPTCFQLDLSLLEGQHCIGFDGVNATAQLLVNPLQIDVCHGTVSDEFYISRLGFDISTDFPIGLYLDNAATSQKPVVMYYNSNVHRVHYLSSATERRAFATIFTRNASEINLVATWHIGDELSLEHHSNVPWQALQELQNTITAHVSNTGAPLARGLDACQSHVQLADWIVSSHKPTGGFLLPPGGGEMIAVETYEPPSEAGTPAIEALACYLGEILIG-ALFVDHNDLCLLDIRGHHCTQPLHLGRSLDVDALSF
84588_Ssp@SUF             TVSYYGFVTIKAKGERIKKEPFFRLKAWLLEPWAIYDIVYYSAPQLDVDRTFDLGLSEQKNADAVFDSVSITTYEKLAEGVFSEAHLIYLGSANDNFLNSAFSDGSFPKCPLSYFRINGGQERTLIAEVSYLEGCTAPMFDTNLHAAVVELLDASIYSTQNWGGGGIYNFVTKRGQCRGSISWTQVETGSITKYPSCLGSGFSALTNQADTGTKMVHGTSTISKGISGSNSYRGLVAANYSQCDSLIGAANTPYIEHEASTCSDQFSRGFEAMVSGFCDVNLPMEFEADKLLALEGSGDILEPILKVGEIHAMGNGSGKSTLSKAGHPAYGYGRAGFGFQYPVEIPGVSNLEFLRVANRELDTFFHVLVMAFLRNEGFSGGEKKRNELQMLPVILDEDSGLDIDALGNNITHYQRLLPYHVMGITGRLAELEGYKM-ALLPEWKLPLCNETATRLQSSLHLLHVEQYFVARVVDGTGLQLATTVFPGQQCLAFNGVPATAQLLSDPLEIDVCHGTVSQEFYLSRIGAE-SYDFPIGLYLDHAATSQKPVLEYYNANVHRAHQLSAATERTAFASIFTRNASEINLVASWNLGDELTMEHHSNVPWQAIGELDTTVSVHISNLGNPAAHGLDACQSHVALVDFLVSSHKPTGGFLLPPGGGEMIQVDTWVLPHEAGTPAIEAMAIYLGELLVGQGLFVDHNDIALMDIRGHHCCQPLHYARSTEIDELSF
1880991_Ocyanobacteri@SUF MVNYYGFITITPRGERIKKEPFFRLKAWLMEPWPIYEIIYYSAPKLDVDVTFELGLSEQKNADAVFDSVSVTTFEKLAKGVFSEAYLIYLGSPGDNFLNSAFSDGSFPKCPLSYFRINGGQERTLIAEVSYLEGCTAPMFDTNLHAAVVELLDADIYSTQNWGGGGIYNFVTKRGLCQGSISWTQVETGSITKYPSCLGSGFSALTNQADTGTKMVHGTSTISKGISGSNSYRGLVNSNYSQCDSLIGAANTPYIEHEASTSGDQFQRGTEAMISGFCDVNLPMEFEADKLLSLEGSGNVLDQILKLGEIHAMGNGSGKSTFSKAGHPAYGFGRSGFAFQYPLEIPGVSNLDFLRVANREMDAFFLVLVMAFLRNEGFSGGEKKRNELQMLPKILDEDSGLDIDALGNNITHYQRLLPYHVMGITGKLAELEGYEMVYLAPEWSLSLQNHFQPHIETSVHRIKISQYCSSRTTGETGLQADTSIFPGQHCIAFNGVPATAQLLSDPLEIDVCHGTVSQDFYLSRLAFEIAVDFPIGLYLDNAATSQKPVLRYYNSNVHRAHTLSGATERDAFASIYTRNASEINLVASWNLGDELSMEHHSNVPWQALQEFLSTVSVHVSNLGNPIAHGLDGCQSHVQICDWLVSGHKPTGGFLLPPGGGEMIAVDTYDLPHEAGTPAIEALAIYLGELLLGNALFVKHNDLSMLDVRGNHCTQPLHLARSTEIDALDF
59920_Pmarinus@SUF        QVSYYGFITIKPKGERIKKEPFFRLRAWLMEPWSVYDLVYYSAPDLDVDKTFELGLSEQKNADAVFDSVSITTYEKLAEGVFSEAYLIYMGTPNDNFLNSAFSDGSFPKCPLSYFRINGGQERTLIAEVSYLEGCTAPMFDTNLHAAVVELLDASIYSTQNWGGGGIYNFVTKRGECRGSISWSQVETGSITKYPSCLGSGFSALTNQADTGTKMIHGTSKISKGISGSNSYRGLVNANYSQCDSLIGAANTPYIEHEASTCSDQFSRGFESLVSGFCDVNLPMEFEADKLLALEGSGTILEEILHVGEIHAMGNGSGKSTLSKAGHPSYGFGRAGFGFQYPVEIPGVSNLEFLRVANRELDTFFLVLVMAFLRNEGFSGGEKKRNELQMLPVILDEDSGLDIDALGNSITHYQRLLPFHIMGITGKLADLEGYKMLGLKPEWNLPIINEPSTRLQGSFHFITVDQYLHARISEGTGLEIATSIFPGQQAVCFNGVPATAQLLSDPLEIDVCHGTVSQDFYLSRIGYE-ASDFPL-LYLDHAATSQKPVIKYYNANVHRAHQLSAATERKAFSNIFTRNATEINLVATWELNDEISMEHHSNVPWQAIGELDSTVSVHVSNLGNPLAHGLDACQSHIKLIDFLASSHKPTGGFLLPPGGGEMINVDTWELPHEAGTPAIEAMALYLGELLIGQGLFIKHNDVALLDIRGHHCCQPLHYSRSTEIDELSF
1919135_Cbacterium@SUF    MIDYYGFVTVTPKGERIKKEPFFRLKAWQMEPWFIYDISYYSAPNLDVDATFELGLSEQKNADAVFDSVSITTFEKLAKGVFSEAYIVYLGSPGDNFLNSAFTDGSFPKCPLSYFRINGGQERTLIAEVSYLEGCTAPMYDTNLHAAVVELLDAEIYSTQNWGGGGIYNFVTKRGKCQGSISWTQVETGSITKYPSCLGSGFSALTNQADTGTKMVHGTSKISKGISGSNSYRGLVKANYSQCDSLIGAANTPYIEHEASTSGDQFQRGEEAMVSGFCEVNLPMEFEADKLLSLENSGNVLEPILNVGEIHAMGNGSGKSTLSKAGHPDYGFGRSGFAFQYPLEIPGVSTLDFLRVANQEMDAFFLVLVMSFLRNEGFSGGEKKRNELQMLPAILDEDSGLDIDALGNNITHYQRILPYHVMGISGKLAKLEGYEMLTLSPEWSLSLGNHLQPRVESYVHRIKITQYCSSRFHGSTGLQSDTSIYPCQHCIAFNGVPATAQLLSNPLQIDVCHGTVSQAFYLSRLAFELAADFPIDLYFDNAATTQKPVLRYYNANVHRAHALSSATERDAFASIFTRNASEINLVASWTLGDELSMEHHSNVPWQALEAFQSTVAVHISNLGNPIAHNLDACQSHVQMCDWLVSGHKPTGGFLLPAGGGEMIGVDTYELPHEAGTPAIEALAVYLGELLIGEALFVTHNDLSLIDVRGHHCTQPLHFGRSTEIDALEF
1919134_Cbacterium@SUF    MANYYGFVTITPKGERIKKEPFFRLKAWQMEPWFIYDMVYYSAPHMDVDQTFDLGLSEQKNADAVFDSVSVTTFEKLAEGIFSEAHLVYLGSPSDNFLNSAFSDGSFPKCPLSYFRINGGQERTLIADVSYLEGCTAPMFDTNLHAAIVELLDAEIYSTQNWGGGGIYNFVTKRGKCQGSISWTQVETGSITKYPSCLGSGFSALTNQADTGTKMVHGTSKISKGISGSNSYRGLVKANYSQCDSLVGAANTPYIEHEASTSSDQFQRGEEAIVSGFCEVNLPMEFEADKLLGLEGSGTVLEPILQFGEIHAMGNGSGKSTLSKAGHPDYGFGRSGFAFQYPVEIPGVSNLDFLRVANQEMDAFFLVLVMKFLRNEGFSGGEKKRNELQMLPAILDEDSGLDIDALGNNITHYQRLLPVHVMGISGKLAELEGYTMLALLPEWSLALGNHLQPRVETYLHRVRAVQYCTSRDLGETGLQADTSLYPGQHCITFNGVPATAQLLSHPLQINVCHGTVSQAFYLSRLAFELAVDFPIELYFDNAATSQKPVIRYYNANVHRGHALSVATERDAFASIFTRNATEINLVASWNLGDELSMEHHSNVPWQALESLQSTVAAHVSNLGNPIAHGLDACQSHARLCDWLVSGHKPSGGFLLPPGGGEMIEVDSCELPQEAGTPAIEALAVYLGELLIGDALFVGHNDIALIDVRGHHCTQPLHLGRSTEIDALEF
195253_Ssp@SUF            MVNYYGFVTITPRGERIKKEPFFRLKAWLMEPWPIYDIIYYSAPALEVDVTFELGLSEQKNADAVFDSVSVTTFKDLAKGVFSEAYLVYLGSPGDNFLNSAFSDGSFPKCPLSYFRINGGQERTLIAEVTYLEGCTAPMFDTNLHAAVVELLDAEIYSTQNWGGGGIYNFVTKRGLCQGSISWTQVETGSITKYPSCLGSGFSALTNQADTGTKMIHGTSTISKGISGSNSYRGLVKANYSQCDSLIGAANTPYIEHEASTSGDQFQRGAEAMISGFCDVNLPMEFEADRLLSLEGSGDVLEPILKLGEVHAMGNGSGKSTFSKAGHPDYGYGRAGFAFQYPLEIPGVSNLDFLRVANKELDVFFLVLVLSFLRNEGFSGGEKKRNELQMLPTILDEDSGLDIDALGNNITHYQRLLPYHVMGITGKLAELEGYEMLALQPEWSIALGNHLSPRVESALHRIKISQYGTSRNNGPTGLQADTSLFPCQNYIAFNGVPATAQLLSDPLEIDVCHGTVSQEFYLSRLAFEMAVDFPIGLYLDNAATSQKPVIVYYNANVHRVHTLSDATERDAFASIYTRNASEINLVASWHLGDELTFEHHSNIPWQALQSFQSTVAVHVSNLGTPLAHGLDACQSHVQLCDWLVSGHKPTGGFLLPPGGGEMIAVDTYDLPHEAGTPAIEALAIYLGELLLGEALFAGHHDLSILDIRGHHCTQPLHLSRSTEIDALEF
195250_Ssp@SUF            MVNYYGFVSITPKGERIKKEPFFRLRAWLLEPWALFNIIYYSAPGLDLDETFELGLSEQKNADAVFDSVSITTFQDLAKGIFSEAYLVYLGSPGDNFLNSAFSDGSFPKCPLSYFRINGGQERTLIAEVTYLEGCTAPMFDTNLHAAVVELLDAEIYSTQNWGGGGIYNFVTKRGLCKGSISWTQVETGSITKYPSCLGSGFSALTNQADTGTKMIHGTSTISKGISGSNSYRGQVKANYTQCDSLIGCASTPYIEHEASTSGDQFQRGMEAIINGFCDVNLPMEFEADKLLSLEGSGNVLDPVLKVGEIHAMGNGSGKSTFSKAGHPDYGYGRAGFAFQYPIEVPGVSNEEFLRLSNVELDPFFFVLVMSFLRNSGFSGGEKKRNELQMLPTILDEDSGLDIDALGNNITHYQRLLPFHVMGITGKLAELEGYEMLPLMPEWNLAFDNQVHPRVEGYLHKIRIAQYCSSRVQGLTGLQSDTTIHPGQHCISFNGVRAISQLLSDPLEIDVCHGTVSQAFYLSRLAFEAAVQFPIGLYLDNAATSQKPVLDYYNANVHRAHTLSRATERVAFASIFTRNASEINLVASWHLGDELSMEHHSNVPWQALGEFHSTVAVHVSNLGNPLAQGLDACQSHVQLCDWLVSGHKPTGGFLLPPGGGEMIAVETYDLPHEAGTPAIEALAVYLGELLVGSALFVEHNDIALLDVRGHHCTQPLHLARSTDIDALSF
1173022_Cepipsammum@SUF   MVNYYGFVTIQPRGERIKKEPFFRLRAWLMEPWQIYDIIYYSAPKLEVDITFELGLSEQKNADAVFDSVSVTTFEKLAKGVFSEAHLVYLGSPADNFLNSAFSDGSFPKCPLSYFRINGGQERTLIAEVTYLEGCTAPMFDTNLHAAVVELLDAEIYSTQNWGGGGIYNFVTKRGLCQGSISWTQVETGSITKYPSCLGSGFSALTNQADTGTKMIHGTSTISKGISGSNSYRGLVKANYSQCDSLIGAANTPYIEHEASTSGDQFQRGQEAMISGFCDVNLPMEFEADRLLSLEGSGNVLDPILKLGEIHAMGNGSGKSTFSKAGHPAYGFGRAGFAFQYPLEIPGVSNLDFLRVANRELDAFFLILVMSFLRNEGFSGGEKKRNELQMLPKILDEDSGLDIDALGNNITHYQRLLPFHVMGISGKLAELEGYEMLSILPEWSLALGNHIQPRVESNVHRIKIAQYCSSRFTGETGLQGDTSILPGQHCVAFNGVPATAQLLSDPLEIDVCHGTVSQDFYLSRIAFEFAVDFPIGLYLDNAATSQKPVLRYYNSNVHRVHTLSAATERISFASIFARNASEINLVAAWNLGDELTMEHHSNVPWQALEEFQTTVSVHVSNLGNPIAHGLDACQSHVQICDWLVSGHKPTGGFLLPPGGGEMIAVDTYDLPHEAGTPAIEALAVYLGELLTG-ALFAGHHDLSILDVRGHHCTQPLHLSRSTEIDSLEF
1173025_Gsp@SUF           MVNYYGFVTISARGERIKKEPFFRLKAWLMEPWPIYDIVYYSAPKLDVDKTFELGLSEQKNADAIFDSVSVTTFEKLAEGVFSEAHLVYLGTPADNFLNSAFTDGSFPKCPLSYFRINGGQERTLIAEVTYLEGCTAPMFDTNLHAAVVELLDAEIYSTQNWGGGGIYNFVTKRGLCKGSISWTQVETGSITKYPSCLGSGFSALTNQADTGTKMVHGTSTISKGISGSNSYRGLVSANYSQCDSLIGAANTPYIEHEASTSGDQFQRGTEAIISGFCDVNLPMEFEADRLLSLEGSGNVLDPILKLGEIHAMGNGSGKSTFSKAGHPAYGYGRAGFAFQYPIEIPGVSNLDFLRVANRELDAFFLVLVMNFLRNEGFSGGEKKRNELQMLPTILDEDSGLDIDALGNNITHYQRLLPFHVMGITGKLAELEGYEMLALQPEWSLALGNHVSPRVETHVHRIKVSQYCSSRLQGELGLQADTSIYPGQHCIAFNGVPATAQLLSDPLEIDVCHGTVSQTFYLSRIAFEFAVDFPIGLYLDNAATSQKPVLRYYNANVHRVHTLSAATEREAFASIYTRNATEINLVAAWNLGDELSMEHHSNIPWQALEGFQGTVSVHVSNLGNPIAHGLDACQSHVQICDWLVSGHKPTGGFLLPPGGGEMIAVDTYDLPHEAGTPAIEALAVYLGELLIGDALFAGHHDLSILDVRGHHCTQPLHISRSTEVDALEF
1173029_Ssubsalsa@SUF     MVNYYGFITITPRGERIKKEPFFRLRAWLMEPWAIYNIIYYSAPKLDVDATFELGLSEQKNADAIFDSVSITTFEKLAEGVFSEAHLVYLGSPGDNFLNSAFSDGSFPKCPLSYFRINGGQERTLIAEVSYLEGCTAPMYDSNLHAAIVELLDASIYSTQNWGGGGIYNFVTKRGLCKGSISWTQVETGSITKYPSCLGSGFSALTNQADTGTKMVHGTSTISKGISGSNSYRGLVKANYSQCDSLIGAANTPYIEHEASTSGDQFQRGAEALISGFCDVNLPMEFEADKLLSLEGTGNVLDPILKVGEIHAMGNGSGKSTFSKAGHPDYGFGRAGFAFQYPLEIPGVSNLDFLRVANREIDMFFLILVMSFLRNEGFSGGEKKRNELQMLHKILDEDSGLDIDALGNNITHYQRLLPYHVMGISGKLAELEGYEMLGLQPEWSLSIGNHVLPRVEVYVHLIKVAQYCHSRWKGETGLQSDTSVLPGHHCIAFSGVPATAQLLSDPLQIDVCHGTISQAFYLSRIAFEFAIDFPLDLYFDSAATSQKPVLEYYNANVHRAHTLSTATERDAFADIYTRNATEINLVASWTLGDELSMEHHSNVPWQALQELHSTVSVHVSNLGNPQAQGLDACQSHVQICDWLVSGHKPTGGFLLPPGGGEMIQVDTYGLPHEAGTPAIEALAIYLGELLTGEALFVANSDLSLLDVRGHHCTQPLHLGRSTEIDALEF
1655601_Cbacl30@SUF       SVSYHGFVTIKAKGERIKKEPFFRLRAWLMSPWAIYNIIYYAAPQLDVDKTFELGLSEQKNADAVFDSVSITTYEKLAEGVFSEAYLVYLGTPNDNFLNSAFSDGSFPKCPLSYFRINAGQERTLIAEVSYLEGCTAPMFDTNLHAAVVELLDASIYSTQNWGGGGIYNFVTKRGQCRGSISWTQVETGSITKYPSCLGSGFSALTNQADTGTKMIHGTSTISKGISGSNSYRGLVKANYSQCDSLIGAANTPYIEHEASTCSDQFSRGFEAMVSGFCDVNLPMEFEADKLLALEGSGDILEPILKVGEIHAMGNGSGKSTLSKAGHPAYGYGRSGFGFQYPVEIPGVSNLEFLRVSNRELDTFFLVLVMAFLRNEGFSGGEKKRNELQMLPLILDEDSGLDIDALGNNITHYQRLLPYHVMGITGKLAELEGYQM-AVVPEWAFPLGNQDALQVISNLLLLHISQLLVSRSLEGTALEADTSVFPGQHVVSFNGVPATAQLLSDPLEIDVCHGTISRQFYLSRIGYETATDFPLGLYLDYAATSQKPVLQYYNANVHRAHQLSAATERAAFASIFTRNASEINLVASWNLGDELTMEHHSNVPWQALGELDTTVSVQVSNLGNPLAHGLDACQSHVALADFLVSSHKPTGGFLLPPGGGEMIQVDSWDLPHEAGTPAIEAMALYLGELLIGQGLFVDHNDIALLDIRGHHCTQPLHYGRSTEIDELGF
551115_Nazollae@SUF       MVNYYGFVTITPRGERIKKEPFYRLRAWLMEPWPIYDIIYYSAPKLDVDTTFELGLNEQKNADAIFDSVSVTTFENLAKGVFSEAHLIYLGSPADNFLNAAFSDGSFPKCPLSYFRINGGQERTLIAEVSYLEGCTAPMYDSNLHAAVVELLDAEIYSTQNWGGGGIYNFVTKRGLCQGSISWTQVETGSITKYPSCLGSGFSALTNQADTGTKMIHGTSTISKGISGSNSYRGLVTANYSQCDSLIGAANTPYIEHEASTSGDQFQRGSEAMISGFCDVNLPMEFEANKLLSLEGSGKVLDPILKLGEIHAMGNGSGKSTFSKAGHPAYGFGRAGFAFQYPLEIPGVSNLDFLRVANREVDAFFLVLVMAFLRNEGFSGGEKKRNELQMLPRILDEDSGLDIDALGNNITHYQRLLPFHVMGISGKLAELEGYEMLGLSPEWSLALGNYIQPRVENYVHRIKVTQYCTSRLTGETGLQADTSLLPGHHCIGFNGVPATAQLLSDPLEIDVCHGTVSQDFYLSRIAFEFGVDFPIGLYLDNAATSQKPVLRYYNSNVHRAHFLSAATERDAFASIYTRNASEINLVASWNLGDELSMEHHSNVPWQALETFQSTVSVHISNLGNPIAHDLDACQSHVQICDWLVSGHKPTGGFLLPPGGGEMIAVDTYDLPHEAGTPAIEALAIYLGELLIGQSLFAEHNDLALLDVRGHHCTQPLHLGRSTEIDALEF
1460289_Csp_@SUF          ----------------------------------------------------------------------------------------------------------------------------------------------------------------------------------------------------------------------------------------------------------------------------------------------------------DVLAPILKVGEVHAMGNGSGKSTLSKVGHPSYGYNRAGFAFQYPVEIPGVSNNDFLRLANREYDPLFVLMVMDFLRNSGFSGGEKKRNELQMLPEILDEDSGLDIDALGNNITHYQRLLPFHIMGISGPLAELEGYILAPLIPEFSLSLANHLHPNSQAYLHYFSVDVYSQARETGESALQVDVSVHGCQQNVVWKGVPSTAQLLSDPLEIDVCHGTISDDFYLARLGWDVGVDFKLGLYLDSAATSQKPVVTHLNANVHRAHSLATSTERDAFADIFTRGATEINLVATWELGDELSMEHHSNVPWQALERLHGTVSAHVSNLGNPLAHGLDACQSHVRLCDFLVSGHKPTGGFLLPPGGGEMIDVETYLPPGEAGTPAIQALACYLGELLIGTALFIEHSDLAFLDIRGHHCTQPLHLGRSTEIDAIEM
1296344_Mglauca@SUF       MVNYYGFVTIRPRGERIKKEPFFRLRAWLMEPWPIYDIVYYSAPQLDVDTTFELGLSEQKNADAVFDSVSITTFEKLAKGVFSEAYLVYLGTPGDNFLNSAFSDGSFPKCPLSYFRINGGQERTLIAEVSYLEGCTAPMYDTNLHAAVVELLDAEIYSTQNWGGGGIYNFVTKRGLCQGSISWTQVETGSITKYPSCLGSGFSALTNQADTGTKMVHGTSTISKGISGSNSYRGLVKANYSQCDSLIGAANTPYIEHEASTSGDQFQRGQEAMISGFCDVNLPMEFEADRLLSLEGSGNVLDQILKLGEIHAMGNGSGKSTFSKAGHPAYGFGRAGFAFQYPLEIPGVSNLDFLRVANKELDAFFLVLVMAFLRNEGFSGGEKKRNELQMLPKILDEDSGLDIDALGNNITHYQRLLPFHVMGISGKLAELEGYEMLTWMPEWSLVLGNHIHPRVESNVHRIKIAQYCTSRYTGSTSLQADTSILPGQHCIAFNGVPATAQLLSDPLEIDVCHGTVSQDFYLSRLGFE-------------------------NSNVHRVHTLSGATERVAFASIFTRNASEINLVASWNLGDELSMEHHSNVPWQALESFQSTVSVHVSNLGNPIAHGLDACQSHVRICDWLVSGHKPTGGFLLPPGGGEMIAVETYDLPHEAGTPAIEALAIYLGELLVG-ALFAGHHDLSILDIRGHHCTQPLHLSRSTEIDALEF
197221_Telongatus@SUF     MVNYYGFVTITPKGERIKKEPFFRLRAWLMEPWPIYDIVYYSAPKLDVDVTFELGLSEQKNADAIFDSVSVTTFEELAKGIFSEAYLVYLGSPGDNYLNSAFSDGSFPKCPLSYFRINGGQERTLIADVSYLEGCTAPMFDTNLHAAVVELLDAEIYSTQNWGGGGIYNFVTKRGLCLGSISWTQVETGSITKYPSCLGSGFSALTNQADTGTKMIHGTSRISKGISGSNSYRGLVKANYSQCDSLIGAANTPYIEHEASTSGDQFQRGAEAMISGFCDVNLPMEFEADRLLSLEGSGDVLEPILKLGEIHAMGNGSGKSTFSKAGHPDYGYGRAGFAFQYPLEIPGVSNLDFLRVANKELDAFFLVIVLGFLRNEGFSGGEKKRNELQMLPTILDEDSGLDIDALGNNITHYQRLLPYHVMGITGKLAELEGYEMLPLQPEWSLC-ANEVSPREESQLHRISVCQYGDSRQQGSTGLQVDTSVFPSQHCIGFNGVPATAQLLSDPLEIDVCHGTVSQAFYLSRLAFEIACDFPIDLYFDNAATSQKPVLEYYNANVHRVHTLSAATEREAFAHIYTRNASEINLVASWTLGDELTMEHHSNIPWQALQTFHSTVAAHVSNLGNPLAHGLDACQSHVQLCDWLVSGHKPTGGFLLSPGGGEMIAVDTYDIPHEAGTPAIEALAVYLGELLVG-ALFVGHHDLSILDIRGHHCTQPLHLSRSTEIDALEF
1947889_Cbacterium@SUF    MVNYYGFITIKPNGERIKKEPFFRLKAWLMEPWPIYNISYYSAPQLDVDATFELGLSEQKNADAVFDSVSITTFEKLAKGVFSEAYLVYLGSPGDNFLNSAFSDGSFPKCPLSYFRINGGQERTLIADVSYLEGCTAPMYDTNLHAAVVELLDADIYSTQNWGGGGIYNFVTKRGICKGSISWTQVETGSITKYPSCLGSGFSALTNQADTGTKMVHGTSRISKGISGSNSYRGLVKANYSQCDSLIGAANTPYIEHEASTSGDQFQRGAEAMISGFCDVNLPMEFEADKLLSLEGTG-VLASILKLGEIHAMGNGSGKSTFSKAGHPAYGYGRAGFAFQYPLEIPGVSNLDFLRVANKELDTFFLVLVMAFLRNEGFSGGEKKRNELQMLPTILDEDSGLDIDALGNNITHYQRLLPYHVMGITGKLAELEGYEMLSILPEWSLSLGNHLSPRVETYVHRIKIFQYLSSRIQGETGLQSDTSIHPGQHCIAFNGVPATAQLISDPLQIDVCHGTVSQEFYLSRLAFDFAVDFPIGLYLDNAATSQKPVLQYYNANVHRVHLLSCATERDAFASIFTRNASEVNLVAAWTLGDETSMEHHSNVPWQALEEFQSTVTVHGSNLGNPEAHGLDACQSHVQICDWLVSGHKPTGGFLLPPGGGEMIAVDTYELPHEAGTPAIEALAVYLGELLIGNALFTGHNDISLLDVRGHHCTQPLHLSRSTEIDALEF
685565_Psp@SUF            MVNYYGFVTITPRGERIKKEPYFRLKAWLMEPWAIYDIVYYSAPSLDVDETFELGLSEQKNADAIFDSVSVTTFKDLAKGVFSEAYLIYLGSPADNFLNAAFSDGSFPKCPLSYFRINGGQERTLIAEVSYLEGCTAPMFDTNLHAAVVELLDAEIYSTQNWGGGGIYNFVTKRGLCQGSISWTQVETGSITKYPSCLGSGFSALTNQADTGSKMVHGTSKISKGISGSNSYRGLVKANYSQCDSLIGSANTPYIEHEASTSGEQFQRGVEAIISGFCEVNLPMEFEADKLLALENSGNVLDQILKLGEVHAMGNGSGKSTFSKAGHPAYGYGRSGFAFQYPLEIPGVTNSDFLRLSNLELDIIFFILVMSFLRNEGFSGGEKKRNELQMLPTILDEDSGLDIDALGNNITHYQRLLPFHVMGITGKLAELEGYEMLNVLPEWSLRLDNQIQPRIQGYVHKITIAQYNSSRHMAETGLQADTSIHPGQHCIAFNGVAATSQLLSDPLEIDVCHGTVSQAFYLSRIAFELAVDFDIGLYFDNAASSQKPVIKYYNANVHRAHTLSAATERDAFASIYTRNASEINLVATWNLGDELSMEHHSNVPWQAPGILQNTVSVHVSNLGNPLAHGLDACQSHVQLCDWLVSGHKPTGGFLLPPGGGEMIAVDTYDLPHEAGTPAIEALAVYLGELLIG-ALFIAHNDLSMLDIRGHHCTQPLHLGRSTEVDALEF
159749_Toceanica@SUF      LVNYYGFSTIIEKGERLKKEPFFRLKAWKMCPWAIYDIIYYSAPKLDVDETFDLGLSEQKNADVVFDSVSITTFQELAEGVFSEAYLVYLGTPGDNFLNSAFTDGSFPKCPLSYFRINEGQERTLIAEVSYLEGCTAPQYDNNLHAAIVELLNASIYSTQNWGGGGVYNFVTKRGLCSGSISWTQVETGSITKYPSCLGTGFSALTNQADTGTKMIHGSSRISKGISGSNTYRGFVKANYSQCDSLIGSSNTPFIEHEASTSGEQFQRGIEGMISGFCEVTLPLEFEADRLLSLEGSGLILNEILKLGEIHAMGNGSGKSTFSKAGHPAYGFGRSGFAFQYPIEIPGVSNEDFLRLSNKEVDPIFIILVMVFLRNEGFSGGEKKRNELQMLSEILDEDSGLDIDALGNKITHYQRLLPYHVMGITGALAELEGY-MVSLLPEWNLCLGNIAHPRVQDTMHFVERPAFALSRALRPVGFQTDMTIHQTQQNMAFRGVEATSQVLSWPLEIDVCHGTVSDEFYLSRLAFE---------------------------------------------------------------------------------------------------------------------------------------------------------------------------------------------------------
74547_Pmarinus@SUF        SVSYYGFVTIKPKGERIKKEPFFRIRAWLLTPWAIYDIVYYAAPKLEVDTTFDLGLSEQKNADAVFDSVSITTYEKLAEGVFSDAHLVYLGTPNDNFLNSAFSDGSFPRCPLSYFRINGGQERTLIAEVSYLEGCTAPMFDTNLHAAVVELLDASIYSTQNWGGGGIYNFVTKRGHCCGSISWSQVETGSITKYPSCLGSGFSALTNQADTGTKMIHGTSTISKGISGSNSYRGLVKANYSQCDSLIGAANTPYIEHEASTCSDQFSRGFEAIVSGFCDVSLPMEFEADKLLALEGSGDILDPILNVGEIHAMGNGSGKSTLSKAGHPAYGYGRSGFGFQYPVEIPGVSNLEFLRVSNRELDTFFFVLVMAFLRNEGFSGGEKKRNELQMLPLILDEDSGLDIDALGNNITHYQRLLPYHVMGISGKLAELEGYRMLGMLPEWAIPLSNEDAVRLQSNFHLLHVEQVLCIRILNGSALQADTSVFPGQHVVSFNGVPGTAQLLSDPLEIDVCHGTVSRPFYLSRIAFESATDFPLGLYMDHAATSQKPVLQYYNANVHRAHQLSVATERQAFASIFTRNASEINLVATWNLGDELTMEHHSNVPWQALGELDSTISAHLSNLGNPEAHGLDACQSHVSLCDFLVSSHKPTGGFLLPPGGGEMIQVDSWDLPYEAGTPAIEAMALYLGELLIGEALFVDHNDVGLLDIRGHHCTQPLHYGRSTEVDELAF
32049_Ssp@SUF             MVNYYGFVTIKPRGERIKKEPFFRLKAWLMEPWAIYDIVYYAAPELDIDATFELGLSEQKNADAVFDSVSITTFKDLAKGVFSEAYLVYLGTPSDNFLNSAFSDGSFPKCPLSYFRINGGQERTLIAEVSYLEGCTAPMFDTNLHAAVVELLDADIYSTQNWGGGGIYNFVTKRGLCKGSISWTQVETGSITKYPSCLGSGFSALTNQADTGTKMIHGSSTISKGISGSNSYRGLVKANYSQCDSLIGAANTPYIEHEASTAGEQFQRGEEALVSGFCDVSLPMEFEADKLLSLEGTGMILDPILKVGEIHAMGNGSGKSTLSKAGHPEYGYGRAGFAFQYPLEIPGVSNLDFLRVANKEIDAFFLILVMSFLRNEGFSGGEKKRNELQMLPSILDEDSGLDIDALGNNITHYQRLLPFHVMGISGKLAELEGYQMLAFGPEWSLALENQVQSRIEAYLHRLNIAQYLNSRTNGPTGLQSDTTVLPGQHCISFNGVPATAQLLSDPLQIDVCHGTVSQAFYLSRLAFETAVDFPIGLYFDNAATSQKPVLLYYNANVHRIHSLSAATERDAFASIYTRNASEINLVASWNLGDELSMEHHSNVPWQALETFQSTVTVHVSNLGNPAARGLDACQSHVQMCDWLVSGHKPTGGFLLPPGGGEMIAVDTYELPHEAGTPAIEALAVYLGELLIGQALFVAHNDLALLDVRGHHCTQPLHFGRSTEIDALDF
3702_Athaliana@SUF        TQNYYGFVEITPKGERILKEPWFRFKAFLLEPWSIFDMCYYSAPKLDVDQYFDLGLTEQKNADAVIDSVSITTHKTLEKGVFSEAYLIYLGRPDDNYLNSAFSDGSFPKCPISYFRINMGQERTLIAEVEYLEGCTAPSYDTNLHAAVVELGKAEIYSTQNWGGGGIYNFVTKRGLCAGSISWTQVETGSITKYPSVLGSGFSALTNQADTGTKMIHGTSRISKGISGSNCYRGLVKANTSTCDSLIGAANTPYIEHEASTSGDQFQRGHEAMISGFCDVNLPDEFEVNQLMSLEGSGSVLAEILKVGEVHAMGNGSGKSTFSKVGHPDYGFGRSGFSFQSPVEIPGVSNMDFLNMANRELDPIFHLLVMDFLRNEGFSGGERKRNELQLLAEILDEDSGLDVDALANNITHYQRLLPLHIMGITGNLALLEGYGMALLTPEFSISIDNYFNPRLEGYLHYIWVRQYLSGRQLGPTTFQLDLSILPGQHCIAFDGVNATAQLLKNPLQIDVCHGAISDEFYFARISFEVGVDFRIGLYLDSAATSQKPVLQYYNSNVHRIHYLSAATERKAFADIFTRNATEINLVASWNLGDELTAEHHSCVPWQSLEVPKSTVAHHVSNLALPWAHGLDACQSHVQLADFLVSSHKPTGGFLLPPGGGEMISVDTYEPPSEAGTPAIEALAVYLGEILIGSGLFVEHTDLAFLDVRGHHCAQPLHLARSTDVDALDF
210768_Ssp@SUF            TVSYYGFVTIKAKGERIKKEPFFRLRAWLMEPWAIYELIYYAAPQLDVDKTFDLGLSEQKNADAVFDSVSITTYEKLAEGVFSEAHLIYLGTPNDNFLNSAFSDGSFPKCPLSYFRINGGQERTLIAEVSYLEGCTAPMFDTNLHAAVVELLDASIYSTQNWGGGGIYNFVTKRGQCRGSISWTQVETGSITKYPSCLGSGFSALTNQADTGTKMIHGSSTISKGISGSNSYRGLVKANYSQCDSLIGAANTPYIEHEASTCSDQFSRGFEAMVSGFCDVNLPMEFEADKLLALEGSGDILEPILKVGEIHAMGNGSGKSTLSKAGHPAYGYGRSGFGFQYPVEIPGVSNLEFLRVSNRELDTFFVVLVMAFLRNEGFSGGEKKRNELQMLPSILDEDSGLDIDALGNNITHYQRLLPYHVMGITGKLAELEGYAMLGLQPEWALPLCNEVPVRLQGCLHLLHVEQLSSARSAEGTALQVDTSVFPGQHAISFNGVPATAQLLSDPLEIDVCHGTVSRQFYLSRIGFEGATDFPLGLYLDHAATSQKPVLQYYNANVHRAHQLSAATERDAFATIFTRNASEINLVASWFLGDELTMEHHSNVPWQALGELDNTVSVQISNLGNPLTHGLDACQSHVALADFLVSSHKPTGGFLLPPGGGEMIQVDTWELPHEAGTPAIEAMALYLGELLVGQGLFVEHNDLSLLDIRGHHCTQPLHYARSTEIDELSF
3055_Creinhardtii@SUF     ELDYYGFKTITPKGERIKKEPWFRLKAWLMEPWSIYDVSYYSEPKLDVDETFELGLNEQKNADAVFDSVSITTFADLLKGVFSEAYMVYMGSPGDNFLNSAFSDGSFPKCPLSYFRINSGQERTLIAEVSYLEGCTAPAYDNNLHAAVVELDKAEIYSTQNWGGGGIYNFVTKRGLCSGSISWTQVETGSITKYPSVLGSGFSALTNQADTGTKMIHGTSRISKGISGSNCYRGLVSANFSQCDSLIGAANTPYIEHEASTSSDQFQRGPEAIISGFCEVNLPLEFEVNELMSLEGTGPVLAPILKVGEVHAMGNGSGKSTLSKVGHPDYGFGRSGFSFQTPIEVPGVSNVDFLRMANRELDPLFYILLMTFLRNEGFSGGEKKRNELQLLADILDEDSGLDIDALANTVTHYKRLLPFHIMGITGMLVQLEGY-MVSLLPEYALR-SNFLAPRHEAYVHYFSVHQYLSARQGGPTHFQHDLSLLPGQHCIGFDGVNATAQLLVNPLQIDVCHGAVSDDFYFARISFETGLQFPIGLYLDNAATSQKPVLSCYNANVHRVHALSAATERAALANVITRNATEINLVATWNIGDELSAEHHANVPWQALTQLHSTISVHVSNLGLDQARGLDCCQSHVTLADWIVSSHKPSGGFLLGPGGGEMIQVDTYPPPAEAGTPAIETMAAWLGEILAGGALFVEHTDVSLLDVRGHHCAQPLHLARSTEVDALDF
203124_Terythraeum@SUF    MVNYYGFVTITPRGERIKKEPFFRLKAWLMEPWAIYNIIYYSAPQLEVDTTFELGLSEQKNADAVFDSVSVTTFEKLAEGVFSEAHLVYLGSPGDNFLNSAFSDGSFPKCPLSYFRINGGQERTLIAEVTYLEGCTAPMFDTNLHAAVVELLDAEIYSTQNWGGGGIYNFVTKRGLCKGSISWTQVETGSITKYPSCLGSGFSALTNQADTGTKMVHGTSTISKGISGSNSYRGLVGANYSQCDSLIGAANTPYIEHEASTSGDQFQRGPEAIISGFCDVNLPMEFEADKLLSLEGTGNVLEEILKFGEIHAMGNGSGKSTFSKAGHPAYGFGRSGFAFQYPLEIPGVSNLDFLRVANKELDAFFLVLVMEFLRNEGFSGGEKKRNELQMLPKILDEDSGLDIDALGNNITHYQRLLPFHVTGITGKLAELEGYE-LALLPEWSMALGNHIQRRVETYIHRIKIAQYCNSRVMGETGLQIDTSILPSQYCISFNGVSATAQLLSDPLEIDVCHGTVSQDFYLSRLAFEIALDFPIGLYLDNAATSQKPVIQYYNSNVHRIHTLSSATERDALASIYTRNASEVNLVASWNLGDEVSMEHHSNVPWQALEELQSTVAAHVSNLGNPIAHGLDACQSHVQICDWLVSGHKPTGGFLLPPGGGEMISVDTYELPHEAGTPAIEALAVYLGELLIGYGLFVEHNDLSMLDIRGHHCAQPLHLSRSTDIDALDF
1973482_Rcurvata@SUF      MVNYYGFVTITPRGERIKKEPFFRLRAWLMEPWAIYDIVYYSAPKLEVDTTFELGLSEQKNADAIFDSVSVTTFEKLAEGVFSEAHLVYLGSPADNFLNSAFSDGSFPKCPLSYFRINGGQERTLIAEVSYLEGCTAPMYDSNLHAAVVELLDAEIYSTQNWGGGGIYNFVTKRGLCQGSISWTQVETGSITKYPSCLGSGFSALTNQADTGTKMIHGTSTISKGISGSNSYRGLVSANYSQCDSLIGAANTPYIEHEASTSGDQFQRGAEAMISGFCDVNLPMEFEADKLLSLEGSGNVLDPILKVGEIHAMGNGSGKSTLSKAGHPAYGFGRAGFAFQYPLEVPGVSNLDFLRVANHEVDTFFLVLVMSFLRNEGFSGGEKKRNELQMLPKILDEDSGLDIDALGNNITHYQRLLPFHVMGISGKLAELEGYEMLSLSPEWSLTLGNQIQPRIETGVHRIKVTQYCTSRVTGETGLQGDTSILPAQHLIGFNGVPATAQLLSDPLEIDVCHGTVSQDFYLSRIAFEFAVDFPIDLYLDNAATSQKPVLRYYNSNVHRAHFLSGATERDVFASIFTRNASEINLVASWNLGDELSMEHHSNVPWQALQTLQCTVSVHISNLGNPIAHGLDGCQSHVQICDWLVSGHKPTGGFLLPPGGGEMIAVDTYELPHEAGTPAIEALAIYLGELLIGHALFAKHNDLALLDIRGHHCTQPLHLGRSTEIDALEF
3197_Mpolymorpha@SUF      SLKYWGFVSISPKGERIKKEPWFRLSAWLMEPWSIFDICYYSEPKLDVDDTFELGITEQKNADAVFDSVSITTHKTLMAGVFSEAYLIYLGKPADNYLNSAFSDGSFPKSPISYFRINMGQERTLIADVSYLEGCTAPSYDKNLHAAVVELGEAEIYSTQNWGGGGIYNFVTKRGLCDGSISWTQVETGSITKYPSVLGSGFSALTNQADTGTKMIHGTSRISKGISGSNCYRGLVTANFSQCDSLIGAANTPYIEHEASTSGDQFQRGAEAIIGGFCDVNLPLEFEVNQLMSLEGSGVVLEEILRVGEVHAMGNGSGKSTLSKVGHPDYGYGRSGFSFQSPVEIPGVSNMDFLRMANREFGPLFFLLLMSFLRNEGFSGGEKKRNELQLLADILDEDSGLDVDALANNITHYQRLLPYHIMGITGSLAQLEGYEMADLCPEYKLCLSNYYNPRSEGYVHYIQVSQYLGSRQLGPTTFQHDLSLLPGQHCIAFDGVNATAQLLANPLQINVCHGAISDEFYFARISFEVGTDFPIGLYLDNAATSQKPVLKYYNSNVHRIHTLSASTERSAFASVFTRNATEINLVATWNLGDELTAEHHSNVPWQALESIQSTVAHHVSNLGIPWAHGLDACQSHVQLADFLVSSHKPTGGFLLPPGGGEMIAVETYNPPAEAGTPAIEALAVYLGELLIGHALFVEHTDIAVLDIRGHHCTQPLHLARSTEVDGLEF
1764295_Cprimus@SUF       ELAYFGFVSIAPKGERIKKEPWFRLKAWLMEPWSIFDIVYYSEPKLDVDETFDLGLGEQKNADAVFDSVSITTFEDLLKGVFSEAYLVYMGSSGDNYLNSAFSDGSFPKSPLSYFRINSGQERTLIAEVSYLEGCTAPSYDTNLHAAVVELAKAEIYSTQNWGGGGIYNFVTKRGLCAGAISWTQVETGSITKYPSVLGSGFSALTNQADTGTKMIHGTSRISKGISGSNCYRGLVNANYSQCDSLIGAANTPYIEHEASTSSDQFQRGAEAIISGFCEVQLPMEFEVNQLMSLEGSGTVLDSILKLGEVHAMGNGCGKSTLSKVGHPDYGYGRSGFSFQYPVEVPGVNNTDFLRLANRELDPLFHVLLIKFLRNEGFSGGERKRNELQLMSDIMDEDSGLDIDALANMITHYQRLLPYHIMGCTGALAELEGYGM-CAPPEWAIVLAGHVSPKLEYRFHVVTVTQYMASRWLGGTSLIHELTALPGQAMVCFDGIEATAQLLTNPLRIDVAHGTIADEFYLSRLSFETVIEFPIGLYLDNAATSQKPVLEYYNSNVHRVHALSAATERDAFASIFTRNASEINLVATWNLGDELTAEHHSNVPWQSLQTLGGTVTGHVSNLGNPLARGLDACQSHFSLVDFAVSGHKPTGGFLLPPGGGEMIQVSTFRPPGEAGTPAIEALACYLGEMMIG-ALFVEHTDISILDIRGHHCTQPLHLARSTEIDKLDF
1982223_Asp@SUF           MVNYYGFVTITPKGERIKKEPFFRLRAWQMEPWPIYDIIYYSAPELEVDTTFELGLSEQKNADAVLDSVSITTFEKRAEGVFSEAHLIYLGSPGDNFLNSAFSDGSFPKCPLSYFRINGGQERTLIAEVTYLEGCTAPMFDTNLHAAVVELLDATIYSTQNWGGGGIYNFVTKRGLCKGSISWTQVETGSITKYPSCLGSGFSALTNQADTGTKMVHGTSTISKGISGSNSYRGLVKANYSQCDSLIGGANTPYIEHEASTSGDQFQRGEEAIISGFCDVNLPMEFEADKLLSLEGAGNVLDSILKLGEIHAMGNGSGKSTFSKAGHPAYGFGRAGFAFQYPIEIPGVSNLDFLRVANQELDVFFLILVMEFLRNQGFSGGEKKRNELQMLPKILDEDSGLDIDALGNNITHYQRLLPYHVMGITGKLAELEGYEMLELLPEWSLSLDNHIQPRVETYLHRIRVSQYGSSRHTAATGLQADTSVLPGQHAIACNGVPATAQLLSNPLEIDVCHGTVSQAFYLSRLSFE---------------------------------------------------------------------------------------------------------------------------------------------------------------------------------------------------------
1666905_Psp@SUF           MVNYYGFTTISARGERIKKEPFFRLKAWLMEPWQIYNIVYYSAPKLDVDTTFELGLSEQKNADAIFDSVSVTTFEKLGEGVFSEAHLVYIGSPGDNFLNSAFTDGSFPKCPLSYFRINGGQERTLIAEVTYLEGCTAPMFDTNLHAAVVELLDAEIYSTQNWGGGGIYNFVTKRGLCKGSISWTQVETGSITKYPSCLGSGFSALTNQADTGTKMVHGTSTISKGISGSNSYRGLVKANYSQCDSLIGAANTPYIEHEASTSGDQFQRGEEAIISGFCDVNLPMEFEADKLLSLEGAGNVLEPILKLGEIHAMGNGSGKSTFSKAGHPDYGYGRAGFAFQYPIEIPGVSNLDFLRVANHELDTFFLVLVMEFLRNEGFSGGEKKRNELQMLPTILDEDSGLDIDALGNNITHYQRLLPFHVMGITGKLAKLEGYAMLELLPEWSLRLGNQVQPRVESYVHRIKVTQYCNSRYTGPTGLQSDSSVYPGQHCIAFDGVMATAQLLSNPLEIDVCHGTVSQAFYLSRLAFELATDFPIGLYLDNAATSQKPVISYYNSNVHRVHALSAATERDVFASIFTRNASEINLVASWTLGDELSMEHHSNIPWQALQEFQSTVAVHVSNLGNPLAHGLDACQSHVQICDWLVSGHKPTGGFLLPPGGGEMIAVHTCELPHEAGTPAIEALAIYLGELLLGDALFSAHNDLSLLDVRGHHCTQPLHLSRSTEIDSLDF
