# Supplementary material for: Components of iron–Sulfur cluster assembly machineries are robust phylogenetic markers to trace the origin of mitochondria and plastids
Source: PLoS Biol. 2023 Nov 8;21(11):e3002374. doi: 10.1371/journal.pbio.3002374 (PMC10631705; doi:10.1371/journal.pbio.3002374)
Supplement: S1 Data — (ZIP) [file pbio.3002374.s017.zip › S1 Data/Concatenations/SUF/SUF_Cyano_Euka/alignments/SufD_Cyano_Euka.fasta]

>102232_Gsp@ELR96800.1| FeS assembly protein SufD
----------------------------------------------------------------------------------------------------------------------------MTAL------------------------------------------------------------------------------------------------------------------------------------------------------------------------LET-------------------------------TTD----SYLQALLSQIT--------------PSGA-ITEITELSNQALTAL-----------------------------------------ANQSLP------QKS-DEDWRF--TDLSELKKLSLR-------LASPV-------EV-TK---------Q-----ALEQ-------FTLPEAQHS--------------------------RIVFVN-GVYVSEL------------------------SDTS-------------GL---PPGIYLGNLAGL-----EEAK------K--PELIEYLS-------RD--Y-------------------------------QDVFSLLNTGGLKD-------IAIAWVEPDVVV-TTPIHLLYLTV-----PE-S---------D-----PILVQPRTLVVAQKN-SQLEIVEYYGAIT------------QDCSDQPHNLPYCNNAVTDIVLHENAQLKHSRVQR-ESG-------------------DGLSIANTCVEQDQDSSYTLWEI---------------NLGAKLFRHNLKVKQTGAQTTTNLQGLILVG----------------GKQVTDTHSTVALAHPHGVVNQNHKCIVD-GQAQVVFNGKIIVPQKAQLTNAAQINRNLLLSPQGRVNTKPELQITADNVKCTHGATVS-QLETDEVFYLRSRGLSEIDARHLLLEAFAAEILD------QLPIP---------SLRKRL-SQCVACRNY--------------------
>1147_Ssp@AIE73527.1| Iron-sulfur cluster assembly protein SufD
----------------------------------------------------------------------------------------------------------------------------MTAA-----------------------------------------------------------------------------------------------------------------------------------------ILTN---------------------ALSKNSPHV-------------------------------EMD----ERLQSLKDQAL-------------VGKVE-DGILLAKQERSEKLL-----------------------------------------ADLRLP------SRR-DEEWQF--TDLTNLKEVDFS-------AAQKV-------DL-DV---------A-----TAEN-------FYLPEASHS--------------------------RLVFVN-GFFSAEL------------------------SDIS-------------DL---PDSIICGAWANL-----PLNQ------R--EKLDHYLA-------QQVDI-------------------------------DNVFSNLNTAGLKD-------SAIVSISTNVEL-EIPIHCLFLTV-----AD-P---------T-----PMLVQPRLLVVAESN-AKLTIVESYGAIT------------SNCTDRPQQQPYFNNIVSEIYLGENARVTHVRNQR-DSG-------------------DGFHIATTAIAQGKQSRYQLIDV---------------NLGAKLSRHSLQMVQEGEATETEFLALTTLA----------------GRQVSDTHSTIALNHPHGITNQLHKCIVD-EHAQAVFSGKVLVPQAAQLTNAQQLNRNLLLSSKARINTKPELQITADNVKCSHGATVS-QLEADEVFYLRSRGLNDYDARHLLIDAFAGEILD------QIPLA---------SLRGRL-RQCISCRTV--------------------
>1378066_Csp@PPS39800.1| Fe-S cluster assembly protein SufD
----------------------------------------------------------------------------------------------------------------------------MSIQ-----------------------------------------------------------------------------------------------------------------------------------------VTPN--------------------W--NEVGVVS-------------------------------AVD----TELTNLLNQSQQ---------QAIAAQES-ESLLQAIRDRATAIV-----------------------------------------HQSKFP------TTR-DEEWRF--TDISPLKQVQFQ-------AAPSA-------VP-DL---------A-----ALQS-------LLLPEASRS--------------------------RLVFVN-GIYTPEL------------------------SAVV--------------L---PDGVIASNLDRL-----PPAN------R--SRLENYLA-------QIPGT-------------------------------EEVFTALNTAAIAD-------VAVVWIPKNVVV-ETPIHLLFVST-----AS-V---------T-----PIITQPRCLVVAESG-SSVTLIEDYFNQM-------TNLEAEEGEAEVGEPIYFTNAVTEIWVEENAQVNHTRIER-DSP-------------------EAFHIGKTAIAQARDSRYTCNAI---------------NLGAKLSRHNLDIFQTGEQTQTTLNGLTKIA----------------GNQLADTHSALALNHPYGTSHQLHKCIVG-DRAHAVFNGKIFVPKPAQQTDAAQLNRNLLLSPKARVDTKPQLEITADNVKCAHGATVS-QLDDEEVFYLQSRGLNANEARNLLINAFAAEIIN------QIPVS---------SLQQTL-LKTINLQ----------------------
>864702_Ocyanobacteri@EKQ68505.1| Iron-regulated ABC transporter permease protein SufD
----------------------------------------------------------------------------------------------------------------------------M-IE-----------------------------------------------------------------------------------------------------------------------------------------ISTVADVGN------------------LGVTTAS-------------------------------DRT----TYLKNLLALQS-------------PLADN-LDWLQEVRDRAASRV-----------------------------------------QELAIP------STR-EEEWRF--TDLSPLLKVELK-------SVARKSS-----AI-SQ---------A-----EIAS-------FILPESST---------------------------CLVFVD-GTFLPEL------------------------STTQ-------------NL---PTNMVVGNLATAIQQ--ESSL------Q--NRILDYLA-------RQPGS-------------------------------GETFTALNTASMTD-------VAVIYVPQKQIV-DSPIHVLFVST-----AD-Q---------P-----QVMTTPRCLVIAESN-SSLTLIEDYISLN--------------------ASVYFTNSVTEVWVEANAHVNHTRIQR-DSQ-------------------TAFHIGKTAVSQARDAHYTCNAI---------------SLGAALSRHHLEVYQTGEQTYTMLNGLTMIA----------------DNQVADTHSLISYTKPYGTSNQIHKCIVD-DQAHAVFNGKIFVPKAAQLTDARQLSKSLLMSPKARVDTKPQLEITADNVKCAHGATVS-QLESDEVFYLQSRGIDENSARSLLVYAFAYDIIS------QIPVA---------SLRNIL-AASVRIPT---------------------
>1080068_Lsp@BAU44118.1| FeS cluster assembly protein SufD
----------------------------------------------------------------------------------------------------------------------------MTVQ-----------------------------------------------------------------------------------------------------------------------------------------VSPEVNT--------------------PISPAAA-------------------------------QRA----EFLQHLRQLAR-------------AIPSQ-VAALEPLRDRALSQL-----------------------------------------QGRVFP------TSR-DEEWRF--NDLSALLNLKLA-------VAEAEP------TM-RL---------D-----DLEA-------FFMPETASR--------------------------RLVFIN-GAYSENL------------------------SALG-------------DV---PSGVTVSSLAGL-----DAAW------T--ERLQPYLA-------QQPNA-------------------------------EELFTTLNTAGLSD-------VAVVFVPKNVEA-AEPIRLLFVST-----AA-D---------T-----PTFSQPRVLVLAEAN-SSITLLEDYLALS--------------------EGSYFVNPVTEVWVGENASVNHTRLQR-DSR-------------------AAVHIGKTAVSLERSARYTCNAV---------------SLGASLSRHHLEVHPTGEQAEVTLNGLTVAT----------------GDQESDLHSAIALSRPHCVTRQLQKNIAG-DRAHVIFNGKVFVPQAAQLTDAGQLNRNLLLSSKARIDTKPQLEIVADNVKCTHGATVS-QLEADEVFYLQSRGIDATSAQSLLIYAFAYEILE------KIPIA---------SLRESL-ASSSLLRPNS-------------------
>2107703_Fcyanobacteri@PSB59494.1| Fe-S cluster assembly protein SufD, partial
----------------------------------------------------------------------------------------------------------------------------------------------------------------------------------------------------------------------------------------------------------------------------------------------------------------------------------------------------------------------------------------------------------------------------------------------------------------------------------------------------------------------------------------------------------------------------------------------------------------------------------------------------------------------------------------------------------------------------------------------------------------------------------------------------------------------------------------------------------------------------------------------------------------------------------------------------------------------------------SKIALTQPYATTNQLHKCIVD-DRAHVVFNGKVSVPQAAQLTNAGQLNQNLLLSSKARVDTKPQLEIVADNVKCTHGATVG-QLEADEVFYLQSRGIDAESARNLLIYAFAIEIMN------EIPIE---------SLRDRL-AKCLR------------------------
>1173022_Cepipsammum@AFZ11926.1| Iron-regulated ABC transporter permease protein SufD
----------------------------------------------------------------------------------------------------------------------------MSIE-----------------------------------------------------------------------------------------------------------------------------------------VSVK-------------------------------------------------------------PQV----SYLKQLLDLGQ-------------ELPAT-TSLIREIRDRATAVV-----------------------------------------QELAIP------TTR-DEEWRV--TDLSGLLKVNFQ-------AVSNQES-----AI-SL---------S-----DINS-------LILPEAAAS--------------------------RLVFVN-GIYAPEL------------------------SSVA-------------NL---PAGLFVGNLLAA--N------------I--PHLENYLG-------KQQGG-------------------------------QEVFTALNTASLTD-------AAVVYVPKNLLV-ETPIHLLFISV-----TG-E---------A-----ATISQPRCLVVVEAG-STVTLIEDYISYP--------------VTSPQSPVTNLTNSVTEVWVGENAQVSHIRVQQ-ENK-------------------EAFHIGKSAIAQARNSRYACHAV---------------SFGGQLSRHNLEVFQTGEATETTLNGLTMIG----------------GSQIGDTHSAIALNHPYGITNQLHKCVVG-DRAHAVFNGKVFVPKPAQLTNAGQLNRNLLLSSKARVDTKPQLEITADNVKCSHGATVS-QLEDDEIFYLQSRGIDADSARTLLINAFAIEIIE------QIPVA---------SVRERL-TQIVR------------------------
>1128427_Fcyanobacteri@KB904821.1_4641|  5303783 5305165
----------------------------------------------------------------------------------------------------------------------------MVVE-----------------------------------------------------------------------------------------------------------------------------------------AALNPIL--------------------PSTGEGD-------------------------------RGN----AYLKDLLRLLE-------GQ-KVRSHSEI-AGWLQELRQRAAYNV-----------------------------------------TKQRMP------IRK-DEEWRF--TNLSDLQQHTFT-------AAPTV-------QL-NA---------P-----DIEL-------LTIPEAATS--------------------------QAVFVN-GRFTPEL------------------------SNLT-------------AL---PEGIFVGNLAQL-----PVEQ------S--LKLVKYFA-------HIEGA-------------------------------NEVFTALNTVGFPD-------VAMVWLAQDVIV-EQPLHLLFVTV-----VE-D---------E-----VILTSPRAAIIAEPS-SSLEIVEHYAAVT------------PGCPDQTGNTPYWTNAVTEIWLEENAQINHTRNQR-ESG-------------------DGFHIGKTAVAQHRSSRYTCNAL---------------SLGAKLSRHNLEVWQQGEQTETTLNGLTIAG----------------REQTADTHSLIALDFPHGKTDQLHKCVID-DTAHAIFNGKVYVPQNAQLTNAAQLNRNLLLSPKARVDTKPQLQITADNVKCTHGATIS-QIEADELFYLQSRGINADSARSLLLDAFAAEILN------RVPIL---------SLRKRL-AQCVACRTYE*------------------
>52271_Asp@LUHI01000068.1_52|  58145 59503
----------------------------------------------------------------------------------------------------------------------------MTIQ-----------------------------------------------------------------------------------------------------------------------------------------VSPSAIPNS---------------DAVSVTSTLL-------------------------------DRD----AYLVGLLNQVT--------------VPAS-EGWLQELRDRAANWV-----------------------------------------RHSTIP------TTR-EEEWRF--TDLSELRQVEFR-------RAVD--------KL-NV---------E-----TLHA-------TSLQNAGDN--------------------------RLVFVN-GVYAPEL------------------------SAVA-------------NL---PSGVVVGNLSAL-----SLPE------Q--ERVQQHLA-------QAEGA-------------------------------LEVFTALNTAGISD-------VAVVLVAKNVIV-ATPIHLLFMTV-----AG-E---------T-----ATISQPRCLVVAETG-SQVSVVEDYQTTP------------------DAEGVYLTNAVTEIVIADNAHVNHTRVER-ESK-------------------QAFHIGKTAVTQARYSRYTCHAI---------------TLGGKLSRHNLEILQTGEQTETTLNGLTMIA----------------DSQVADTHSAIALNHPYGTSKQLHKCIVG-DRAHAVFNGKVFVPKPAQLTDAAQLNRNLLLSPKARVDTKPQLEITADNVKCAHGATVS-QLEDDEIFYLQSRGIDANDARKLLVNAFAAEIIN------HIPVA---------SLREEL-LHTVTTWKQG*------------------
>1752063_Fsp@BAU08219.1| FeS assembly protein SufD
----------------------------------------------------------------------------------------------------------------------------MTIQ-----------------------------------------------------------------------------------------------------------------------------------------VSPSPIPNS---------------SAASLSATLL-------------------------------DRD----AYLTELLNRVI--------------VSKS-EGWLQQVRDRAANWV-----------------------------------------RHSVLP------TTR-DEEWRF--TDLSALRQVKFN-------VE----------TL-HA---------R-----SLQP-------DILPEAANS--------------------------RLVFVN-GIYVPEL------------------------SVVA-------------GL---PKGVVVSNLDAA--------S------Q--LGVQKYLA-------QAEGA-------------------------------LDVFTALNTAGIND-------VAVVWVPKNVVV-ETPIYLVFIAA------G-D---------E-----PFVSQPRCLVVAESG-SQVSLVEEYRNRK---------------DAKDAKEVYLSNAVTEIWLEDNAQVNHTRVEW-DSR-------------------EAFHVGKTAVTQGRYSRYTCNAI---------------SLGGRVSRHNLEILQTGEQTETNLNGLTMIG----------------GNQLADTHSAIALNYPYGTSRQLHKTIVG-DRAHAVFNGKVFVPKLAQLTDAAQLNRNLLLSSKARVDTKPQLEITADNVKCAHGATVS-QLEDDEIFYLQSRGIDEESARSLLVHAFAAEIIN------QVPVP---------SLREKL-TQTVNRF----------------------
>551115_Nazollae@ADI63226.1| FeS assembly protein SufD
----------------------------------------------------------------------------------------------------------------------------MTIQ-----------------------------------------------------------------------------------------------------------------------------------------VSPS-----------------------SISDSLL-------------------------------NRD----AFLNGLLNQVT--------------TSAT-TGWLQQLRDSAVKWV-----------------------------------------RHSVIP------NTR-NEEWRF--TDLSLLKEVEFN-------SVDIK-------TL-EKFQE------T-----ALDV-------EIFSEVSH---------------------------CLVFVN-GIFAPNL------------------------SAIT-------------NL---PPGLKIGNLDIL-----PD-----------AVAQEYLA-------QSEGT-------------------------------RDVFTTLNTAGLND-------VAVVWVGKNVVV-QNPIYLLFISV-----AG-E---------S-----AIISQPRCLVVAESN-SQVSLIEEYTNRR--------------GAEKAEDEVYFANSVTEIWVNENAQVSHTRVVM-QGE-------------------AAFHIGKTAVTQAQYSRYSCNAV---------------TVGGKISRHNLEILQTGEQTETTLNGLTVIA----------------EKQLADTHSVLFLNHPHGVSKHLHKCIIG-DRAHGVFNGKIFVPKHAQLTDAYQLNRNLLLSSKARVDTKPQLEITADNVKCSHGATVS-QLEDDEIFYLQSRGIDRNNARKLLVNAFASEIIN------FIPVS---------PLREKL-LKTVVSLTHK-------------------
>46234_Asp@AFW95764.1| FeS assembly protein SufD
----------------------------------------------------------------------------------------------------------------------------MSIP-----------------------------------------------------------------------------------------------------------------------------------------VSLT-----------------------SIPNSLL-------------------------------DRD----PFLTGLLNQVT--------------VSEK-DDCLKQLRDGAAKWV-----------------------------------------RHSVIP------NTR-EEEWRF--TDLSSLKQVDFK-------LG----------MF-QK---------T-----SLGS-------DILPEVSQ---------------------------RLVFVN-GVYSPDL------------------------SNTE-------------NL---PAGLIVGNLNVL-----SS-----------EIVGEYLA-------QAEGA-------------------------------KEVFTALNTAALND-------VAVVWVGKNVVL-ETPIHLLFISV-----SG-E---------S-----ATISQPRVLVVAESN-SQVTLIEEYIASS------------------QNEGVYFTNSVTEIWVNENAQVSHNRIAR-EGA-------------------AAFHVGKTAVTQARYSRYSCNAV---------------TVGGKISRHNLEILQTGEQTETTLNGLTVIA----------------DNQVADTHSALSLNHPHGVSKQLHKCIIG-DRAHGVFNGKIFVPKLAQLTNASQLNRNLLLSSKSRIDTKPQLEITADNVKCAHGATVS-QLEDDQIFYLESRGIDENNARKLLVNGFAMEVIN------FIPVA---------SLRESL-LKTVTSLTNK-------------------
>2099686_Cbacterium@PXCV01000481.1_7|  4679 6016
----------------------------------------------------------------------------------------------------------------------------MSLK-----------------------------------------------------------------------------------------------------------------------------------------TISK-------------------------------------------------------------NNV----TSLAELVKLRQ-------------PVVSD-GEVLNPIRDRHQARL-----------------------------------------DELALP------TTR-DEAWRF--TDLSELTGVNFA-------PAPSI-------NL-EA---------S-----QIEV-------NQLPEAPES--------------------------RLVFVN-GRYSDRL------------------------SQKD-------------GL---PQGLYAGNLANL-----PQDQ------K--AKLGDYLA-------KQPGQ-------------------------------EEVFTALNSASFQD-------LAVIWLRRGTVV-DVPLQLLFVSV-----PE-D---------S-----AMLTQPRCLVVAEAN-SHLTLVEEFVSTV------------EGCPDS-QAVAYFNNAVTEIWLEDNAELTHVRLQR-DNG-------------------SAFHIGKTAVTQARDSRYACHTL---------------NLGSQLSRHNLDVYQTGPGTETTLNGLTLIG----------------KAQTSDIHSTVIYDHPNSTVNQLHKCIVG-DKGHAVFDGRVVVMKKAQLTNANQLNRNLLLSPKARVNTKPQLEIVADNVKCSHGATVS-QLEADEVFYLQSRGLDKTTSQNLLVDAFAAEILQ------QIPVV---------SLQTAI-AQCVACRTISY*-----------------
>1666905_Psp@KPQ36893.1| Fe-S cluster assembly protein SufD
----------------------------------------------------------------------------------------------------------------------------MSLK-----------------------------------------------------------------------------------------------------------------------------------------TISK-------------------------------------------------------------TNI----TSLAELLNLRQ-------------PVVSD-DEVLNPIRDRHQARV-----------------------------------------QELALP------TTR-DEAWRF--TDLSQLTQVEFT-------AAPSP-------QV-EW---------P-----QIEI-------NLLREAPET--------------------------RLVFVN-GAYRDRL------------------------SNRQ-------------GL---PEGLYAGNLGEL-----PPEQ------K--AKLENYLA-------KQPGQ-------------------------------EDVFTALNSASFQD-------VAVIWLRRGTVL-ETPLQLLFVSV-----PG-E---------Q-----AMLTQPRCLVVAEAN-SHLTLVEEYISTV------------EGCPDA-QAVAYLNNAVSEIWLEDNADVSHIRLQR-DNG-------------------SAFHIGKTAVTQARDSRYTCHTL---------------NLGSQLSRHNLDVYQTGPGTETALNGLTLIG----------------KAQTSDSHSTVIYDHPNGTVNQLHKCIVG-DKGHAVFDGRIVVMKKAQLTNANQLNRNLLLSPKARVNTKPQLEIVADNVKCSHGATVS-QLEADEVFYLQSRGLDKTTSQNLLVDAFAAEILQ------EIPVK---------SLQTAI-AQCVACRTVSY------------------
>1643526_Gsp@LWRO01000008.1_91|  125388 126722
----------------------------------------------------------------------------------------------------------------------------MSTE-----------------------------------------------------------------------------------------------------------------------------------------TVSK-------------------------------------------------------------QQV----SALTQLLQLRP-------------GLTEQ-SDVLESIRDRAEAWV-----------------------------------------RELAIP------TTR-DEAWRF--TDLSPLFDVEFH-------AAPFV-------EL-SE---------S-----QIET-------CKLPEAPNS--------------------------RLVFVN-GVYAKSL------------------------SDVR-------------AL---PDGVFAGSIAEL-----PDDR------K--AQLGQYLA-------QQPGY-------------------------------EEVFTALNTASLQD-------VSIVWVPRGKIV-ETPLQVMFVAA-----AR-A---------K-----ASIVQPRCLVVAETN-SSLTLIEEYIVTT------------EGCPDS-GGIPYFSNAVTEVWLHENAEVNHARLQR-DNG-------------------TAFHIGKTAVTQARNSRYRCTAL---------------TLGAKLSRHNLEVFHVGEGTDTNLNGLTLIG----------------KTQVADTHSTIVHNHPNGTTNQLHKCIVD-HKAHAVFNGRIVVPQAAQMTNANQLNRNLLLSPKARVNTKPQLEIVADNVKCSHGATVS-QLEADEVFYLQSRGLDKATSENLLVDAFAAEILQ------DVPVA---------SLQKTM-AQCVACRVEL*------------------
>2420338_Cbacterium@RMG06903.1| Fe-S cluster assembly protein SufD, partial
----------------------------------------------------------------------------------------------------------------------------------------------------------------------------------------------------------------------------------------------------------------------------------------------------------------------------------------------------------------------------------------------------------------------------------------------------------------------------------------------------------------------------------------------------------------------------------------------------------------------------------------------------------------------------------------------------------------------------------------------------------------------------------------------------------------------------------------------------------------AA-------------------EAFHIGKSAVTQHRDSRYTCHAI---------------TLGAKLSRHNLEVFQSGEGTQTTLNGLTLIS----------------GEQVADTHSTVALEFPNGTVDQLHKCILD-GKSHGVFDGRICVPKAAQLTNASQLNRNLLLSPKARVNTKPQLEIVADNVKCAHGATVS-QLEEDEVFYLQSRGLDRQSSENLLIDAFAAEVIQ------ELPIA---------SLKNIL-SQCVSCRSLFGHR----------------
>1781255_Dsp@OEJ73507.1| Fe-S cluster assembly protein SufD
----------------------------------------------------------------------------------------------------------------------------MSIQ-----------------------------------------------------------------------------------------------------------------------------------------VSANVEI---------------------NNALLT-------------------------------ANS----DFFTPILDQVA-------------PLAAS-LAWVEALRQQALTVT-----------------------------------------SEFALP------TRR-DEEWRF--TNLSPLAETQFG-------VLAAD-------AV-ETQTFIAD--GD-----RVAP-------FAFPEMTQT--------------------------RLVFVD-GVYAPNL------------------------SNLE-------------GL---PTGIYVGNLPES-----P------------DAVQAYLG-------KLPGL-------------------------------AEVFTALNTASLTD-------AAVVVVPKNQAV-EAPIHLLFIAT-----DS-S---------Q-----PVIHQPRCLVVAESG-SSLTLVEHYVAAA-------VA-NIPSCLDARTKFPYFTNTVTEIAIAPNAEVNHTRIQR-EAG-------------------NAFHIGKTAVTQARDSRYTCNAI---------------TLGAKLSRHNLEVFQQGEGTQTNLNGLTMIG----------------GEQVADTHSAIAYNHPNGSSDQLHKCIVD-SKAHAIFNGKVFVPKPAQLTDAAQLNRNLLLSNKGRVDTKPQLEITADNVKCSHGATVG-QLEEEEVFYLQSRGLDARTSRNLLVDAFAAEILN------RIPVK---------SLQSLL-SRCIACRAN--------------------
>1880991_Ocyanobacteri@OCQ91733.1| Fe-S cluster assembly protein SufD
----------------------------------------------------------------------------------------------------------------------------MTTP-----------------------------------------------------------------------------------------------------------------------------------------VI---------------------------------------------------------------NRE----TFLPDLVSQFR-------QL-GKGKRETC-AYGLKDLRDMATEYV-----------------------------------------LAATFP------TTR-DEEWRF--TNLSPLLEIPFQ-------VAENQ-------QL-DI---------------SLSD-------ITLPVSSKD----------------------DLPLRLVFIN-GYYSSQL------------------------SNVQSS--------LLPTL---ALEFYAGNLSNA-----PGPY------H--SGIREYLS-------KYQQQ-------------------------------NDVFSALNIAGLVD-------SAVVFVPANKAI-DTPIHLLFFTV-----PG-A---------T-----PVMCQPHCLVIAEPG-SSIVLVEDYATLG--------------------NVASFTNAVTDIVVGENANVNHLRLQR-EGG-------------------KAFHIGKSAISQSRNSRYTCHAI---------------SLGAKISRHNLEVTQTGEGTETTLNGLTLIG----------------GEQLADTHSVIGFNHPHGTSRQLHKCIID-GKAHAVFNGKVFVPKVAQLTDAGQLNRNLLLSQKARVDTKPQLEIVADNVKCSHGATVS-QLEDDEVFYLQSRGLDEEMSRNLLINAFAAEILN------QLPVG---------AVREML-ARIVASRT---------------------
>2055792_Mbacterium@HAT15873.1| TPA_asm: Fe-S cluster assembly protein SufD
----------------------------------------------------------------------------------------------------------------------------MNTQ-----------------------------------------------------------------------------------------------------------------------------------------VA---------------------------------------------------------------TRE----MFLAGLVNQCE-------KL-GAAHLKSS-AYGLDHLRDIAAQYV-----------------------------------------LSSHFP------TVK-DEEWRF--TDLSPLLQIPLN-------LPQS--------NL-SK---------I-----KLSD-------ITMPVKDKA----------------------DLPLRLVFVN-GFYAPDL------------------------STVN-----------LPNL---PIDFYVGNISNA-----PEKY------Q--PRISDVLN-------KHRQQ-------------------------------TEVFTALNIASLVD-------SAVVFVPANMSF-DLPIHLLFLTA-----PG-A---------S-----PTMCQPHCLVIAEAG-SNVTLIEDYATIG--------------------NVAAFTNAVTDVVVGENAAVNHVRLQR-EAG-------------------NVVHIGTSAIAQSRNSHYTCHAI---------------SLGGKISRHNLEVFQRGEATETTLNGLTVAF----------------GEQLSDTHSLISFNHPHGTSRQLHKCIVG-NKARAVFNGRVFVPKAAQLTDAGQLSRNLLLSPRARVDTKPQLEIVADNVKCSHGATVS-QLEDDELFYLQSRGLDLERSRYLLIDAFAAEILD------KLPIV---------GVAKML-STCMAIQE---------------------
>2107693_Csp@PSB33444.1| Fe-S cluster assembly protein SufD
----------------------------------------------------------------------------------------------------------------------------MQLL--------------------------------------------------------------------------------------------------------------------------------------------------------------------SNLEELK-------------------------------DKD----AYLSELLKQCQA------QK-IAVLEPEL-ILLLQELRDRTSSLI-----------------------------------------HLATLP------TTR-DEEWRF--TDLSALRQVKFT-------NVETLH---------AT---------A-----NIES-------LILPEAANS--------------------------RLVFVN-GVYAPQF------------------------SAIA-------------NL---PDGITVSNLAGL-----PITH------R--SRIKNYLA-------QQQGA-------------------------------TEVFTALNTSAISD-------VAIVWVGKNVVV-NAPIHLLFVST-----SE-----------Q-----PTISQPRCLLVAESG-SNVTVIEEYKNAA------------------NTDTVYFTNSVTEIWVEENAEVSHTRVEQ-ESL-------------------EAFHIGKTAVSQARSSRYTCYAV---------------SLGGKLSRHNLEVFQAGEQTDTNLFGLTAIS----------------GNQVGDTHSAIALNYPHGTTNQLHKCIVS-EKSHGVFNGKVFVPKPAQLTNAAQLNRNLLLSSRARIDTKPQLEITADNVKCSHGATVS-QLEDDAIFYLQSRGINASDARNLLVNAFAAEIIN------QLPLS---------SLRESL-TNAVKSFSTIK------------------
>47254_Lsp@PZV13216.1| Fe-S cluster assembly protein SufD
----------------------------------------------------------------------------------------------------------------------------M-IE-----------------------------------------------------------------------------------------------------------------------------------------LSTVSDVGNV-------------G-----LFSKG-------------------------------DRA----AYLKNLLHLRS-------------PLPES-LIDLNVIRDRAAARV-----------------------------------------QELAIP------STR-DEEWRF--ADLSSLLKVNFQ-------TVDDQS------SL-SF---------P-----HIQP-------FILPEAISS--------------------------RLVFVN-GLYDPAL------------------------SAVD-------------GL---PDGILATNLATA-----VA--------F--KEFSTQLA-------QQPGA-------------------------------EEVFTTLNTASFTD-------GALIWVEKDQVI-DIPIQILYVST-----AT-Q---------------AAIAHPRCLVIAQPG-SKLTLIEEFVALH--------------------EGIYFTNSVTEIAVLDNAEVNHTRIQR-DSS-------------------ESIHIGKTVATQARDSRYTCNAI---------------SLGSKLSRHNLEVYQTGEQTDTVLNGLTMIT----------------DDQVGDTHSLISFTKPHSISHQIHKCIVD-DHAHGIFNGKVLVPKAAQLTNAGQLSKTLLLSPKARIDTKPQLEIVADNVKCAHGATVS-QLDNDEVFYLQSRGIDEVSARKLLVYAFAYEVIN------QIPVA---------SLRDQL-ADLARPQQAHI------------------
>282423_Pagardhii@BBD56073.1| FeS assembly protein SufD
----------------------------------------------------------------------------------------------------------------------------MNNIT----------------------------------------------------------------------------------------------------------------------------------------ITEK-------------------------------------------------------------QEV----SYLNHLLEQIQGG-----LS-EPSLPSQI-SVQLQQIRDHALTWI-----------------------------------------KELEIP------TKR-DEEWRF--TDLSPLLANRFK-------MANFV-------QL-EN---------Q-----AIAS-------LILPESEHK--------------------------RIVFVN-GIYAPHL------------------------SDIT-------------EI---PDGIFIGNLAEL-----PEQF------R--DRLPDYLS-------QQQGN-------------------------------QDVFATLNSTGLKD-------AAVLWVDKNKIL-EDPIHLLFIGL-----PD-N---------I-----PVINQPRTLIVAETG-SSITLIEHYATAD-----------IFGCSDQVKVQPYFTNAVTEIYLEENAQVNHTRLQR-GSG-------------------SAFHIGKNAVFQARNSRYTCHAI---------------SLGSKLSRHNLEVYQRGEGTETTLNGLTLIG----------------SEQLADTHSSMMLNHQHGTFNQVHKCIID-DKAHGIFNGKVFVPQTAQFTNANQLSRNLLLSSKGRIDTKPQLEIVADNVKCSHGATVS-QLEADEVFYLRSRGLSEQMSRHLLIDAFAAEILG------KLPSE---------TLTQVL-SRCVSCRTDFS------------------
>1173025_Gsp@AFY66717.1| Iron-regulated ABC transporter permease protein SufD
M---------------------------------------------------------------------------------------------------------------------------MTVSD----------------------------------------------------------------------------------------------------------------------------------------VATT---------------------------PQA-------------------------------NAE----EALSGWLAQAPR------ID-EARFGAEA-IAWLQGLRDQGAAFL-----------------------------------------KEQSFP------SRR-DEDWRF--TDLSPLLAVPFQ-------AATAS-------RL-TP---------E-----AIAP-------FAVSEAEQS--------------------------RLVLVN-GVYAPEL------------------------SAIA-------------GL---PAGAFVGSLADL-----PAER------Q--SALQDYLA-------KQHGG-------------------------------EERFTALNTSHFQD-------VAVVWLPHNAVI-EAPIHLLLVAT-----AS-E---------------AALISPRCLVVAETG-SALTLVEDFVTVG--------------------DGPHWTNAVTEVWVQANAQVNHTRIQR-EAI-------------------AAFHIGKTAVSQGRDSRYTCNAI---------------SLGGQISRHHLEVLQQGEQTHLALNGLTVAS----------------GTQLADTHSLIQYTQPYGASDQLHKCIVG-DRARAVFNGRISVPKAAQLTNAAQLSRNLLLSPKARVDTKPQLEIVADNVKCSHGATVS-QLDTDEVFYLQSRGIDQGSAQELLIYAFAAEILE------RVPVP---------SIRQAL-AAQATQNH---------------------
>1919135_Cbacterium@PSO92791.1| Fe-S cluster assembly protein SufD
----------------------------------------------------------------------------------------------------------------------------MNAQ-----------------------------------------------------------------------------------------------------------------------------------------TSFS-----------------------SKEIQAA-------------------------------SSD----QYLNGLLKQCQG------KT-VALQDSET-ATWLQKVRDHASSSL-----------------------------------------AQSSMP------TKR-DEEWRF--TDLSPLMQHDFQ-------ADGEA-------SV-AP---------S-----TVEG-------LTLPEASTT--------------------------RLVFVN-GVYSHQL------------------------SEVT-------------DL---PKGVYVGNLSCM-----SAAH------T--SRLQNYLA-------QQEGS-------------------------------EELFTALNTASLTD-------AAVIWAAPNQIV-ETPIHLLFLSV-----PG-E---------T-----PTLSQPRALVVAHTS-ASLEVIEQYTSLSESENRPNTG-ELPARQGELTARPYLTNAVTEIWAEENAQVTHTRVQQ-ESQ-------------------QGFHIGKSAITQSRDSRYTCNAI---------------SFGARLSRHNLDVFCHGSQSDTNLNGLTVIR----------------GEQLSDTHSAIAYTTPHCTSDQLHKCIID-DRAHAVFNGKVFVPKAAQLTNAAQLNRNLLLSPKAHVNTKPQLQITADNVQCSHGATVS-QLEADELFYLRSRGLNESDARNLLIDAFAAEMLQ------RIPTP---------SLRKTL-SASLREGRGQKAEGRG-------------
>1920663_Asacrum@GBF78651.1| iron-sulfur assembly protein
MRIIY-------------------------------------------------------------LNR-------------------------------------------------------MNNPT----------------------------------------------------------------------------------------------------------------------------------------LDKT-------------------------------------------------------------GSE----TYLDNLLQQCQA-----------NPPVID-ADYLQTLRKNAVSEV-----------------------------------------QELSFP------SKR-DEEWRF--TDISQLYELEFT-------AAKPA-------TV-SQ---------Q-----IADI-------FILPETQKS--------------------------CLVFVN-GQYVSQL------------------------SNVS-------------AL---PTDIYIGNLSNL-----SDTQ------K--SKVVKFLG-------KQEGE-------------------------------RDAFTALNTAGIRD-------VAVILVNPNIIV-ETPIELLFIAV-----GS-D---------S-----PSLIQPRTLVVAEKG-SSLSLVEYYGRLE-------------QCSEVIQNQPYFTNSVTEICLEDNAQINHSRIQR-ELA-------------------DSFHIGKTAITQNQDSRYTCNEV---------------NLGAKLSRHTLQIWQNGKQTETNLNGLTMID----------------GEQISDTHSAVLLNHTHGTAHQLHKCIID-GNGHGIFNGKIFVPKPAQVTNATQLNRNLLLSPKARINTKPELQITADNVKCSHGATIS-QLEADELFYLQSRGLNETDSRHLLIDAFAAEILE------KIPLT---------SLRQRL-TQCVVCRTLDA------------------
>423474_Cwatsonii@CCQ52536.1| Iron-sulfur cluster assembly protein SufD
----------------------------------------------------------------------------------------------------------------------------MNTPT----------------------------------------------------------------------------------------------------------------------------------------VQTN-------------------------------------------------------------RLE----NYLNHLLEQCQA-----------NSPLID-ADYLHTLRKNAVSQV-----------------------------------------QELTLP------KKK-DEEWRF--TDLSKLYELDLT-------IGKTE-------AV-SK---------N-----IVDQ-------FILPEAKQS--------------------------YLVFVN-GEYASEL------------------------SNVS-------------AL---SEGVSVGNLSHL-----SDAQ------T--EKIVNYLG-------KSEGE-------------------------------KDTFSALNTAGLSD-------AAVIWINKNVVL-ETPIMVLFLAV-----SS-E---------T-----ASLIQPRTLVIAETG-SSATLVEYYGTIT------------EQSLYVKQNEPYFTNSVTEICLDGNAHVNHNRIQR-ELG-------------------NSFHIGRSIITQNQDSHYTCNEI---------------NLGAKVSRHTLQIIQNGTQTESNLNGLTMIG----------------NEQVADTHTAVCLNHPHGVTHQLHKCIMD-GNSRGVFNGKIFVPKPAQLTSATQLNRNLLLSPKARINTKPELQITADNVKCSHGATIS-QLEADELFYLQSRGLNESDARHLLIDAFAAEILE------RIPLD---------SLQQSL-TKCVVAQTTEV------------------
>118163_Psp@AFY79656.1| FeS assembly protein SufD
----------------------------------------------------------------------------------------------------------------------------MSTT-----------------------------------------------------------------------------------------------------------------------------------------AILK------------------------TEETRL-------------------------------TSD----AYLRNLLKKCE-------AK-KTVENIAI-ADKIEELRRQAVSQV-----------------------------------------LESRIP------SKR-DEEWRF--TDLSDLLQISFQ-------VAEKA-------TV-AA---------G-----DLER-------LTLPEAKQS--------------------------RIVFVN-GFYSPEL------------------------SDVS-------------GL---PESVYVGNLVDL-----PDAQ------N--DKIVKYLA-------RQEDA-------------------------------TEIFTALNTSGLID-------VAVIWANPNVIV-ETPIQVLFLSV-----SG-S---------S-----PSFSQPRLLVVAETG-SSLELVEFYGAVG-------------------KNTPYFTNAVTEIWVQDNAQVRHNRIQQ-ESA-------------------TGFHIAKNAIAQARDSRYTCNEI---------------NLGGKLYRNNLDIFQTGEQTTTHLNGLVAIS----------------GEQVSDTHSAIFLTKPHGTTDQLHKCIID-GSAHAVFNGKVFVPKAAQLTNAAQLNRNLLLSPKARVNTKPELQITADNVKCSHGATVS-QLEADEVFYLRSRGLTEADSRRLLVDAFAAEILE------RISIE---------SLRQKL-TQLIAQKVKN-------------------
>2107694_Ahegewaldii@PSF36041.1| Fe-S cluster assembly protein SufD
----------------------------------------------------------------------------------------------------------------------------MTSI-----------------------------------------------------------------------------------------------------------------------------------------ILEP---------------------------TKT-------------------------------DND----EYLQKLVEQNK--------------AKIS-AEWLNDLRKDAVTEI-----------------------------------------QNLKLP------HRK-DEEWQF--IDLSELRQTNFQ-------TAQNV-------EL-ST---------E-----ALNP-------FILPEAGAS--------------------------RLVFVN-GFYAANL------------------------SDAS-------------TL---PDGVFVGNLSEL-----AANAR-----K--EKIVKYLG-------QQKG---------------------------------DVFTTLNTTDLSD-------AAVVWVNPDIVV-ETPIHLLFLTI-----IS-K---------T-----PAISQPRILVVAERG-AKLQLVEYYGAVA------------KNCSDVPRNLPYLTNVVSEIYIEENAEINHTRIQR-ESG-------------------DGFQIARSAIAQSRDSRYTCNDI---------------NFGGKLSRHQLDIYQNGEQTETNLYGLTLIG----------------REQTSDTHSAIYLNHPYGTTNQLHKCIVD-NSAHAVFNGKVFVPKAAQMTNAAQLNRNLVLSPKARVNTKPELQITADNVKCSHGATVS-QLEADELFYLRSRGLTEDNARHLLLDAFAAEILD------KIPLK---------SLRQRL-SQCVACRTID-------------------
>2164131_Ssp@PZV23069.1| Fe-S cluster assembly protein SufD
----------------------------------------------------------------------------------------------------------------------------MTAA-----------------------------------------------------------------------------------------------------------------------------------------VVLK------------------------NESVNS-------------------------------LED----SYLSKLLSQCEQ-----------KNAVIQ-SEFLTDLKQKAASVL-----------------------------------------TQSQFP------NKR-DEEWQF--TDISDLLKIDFQ-------VAQET-------TL-TT---------D-----ILNQ-------FVLEEAKNS--------------------------RLVFVN-GIYSAEL------------------------SNTT-------------AL---LEGVYVGNLSNL-----SDAK------K--TKLASYLG-------QQEGS-------------------------------NEFFTALNTAGLDD-------VAIAWVNSDVMI-ETPIHLLFLSV-----VD-S---------V-----PNIIQTRVLVVAEPH-SQFSILESYGAVT------------DNCTDRPQKKPYFSNVVTEIYLAENSEVNHIRNQR-ESG-------------------DSFHIAKTVISQAKDSRYTNYDF---------------NLGAKLCRHNLEIYQQGEQTESNLHGLTIIA----------------GRQVSDTHSAIYLRYPHGKSNQLHKCIVD-EYSHAIFSGKVFVPKAAQMTNANQLNRNLVLSSKARINTKPELQITADNVKCSHGATVS-QLEADEVFYLRSRGLNDYDARHLLLDAFAGEILD------KVSLK---------SLQQRL-RQCISCRTI--------------------
>1228987_Cendosymbiont@BAP18451.1| putative iron-sulfur assembly protein
----------------------------------------------------------------------------------------------------------------------------MTTS-----------------------------------------------------------------------------------------------------------------------------------------TIKK------------------------SVRINQ-------------------------------IWE----NILLGLSEKCQP-----------QEAVGE-LQFLSKLREDAISES-----------------------------------------RTLNFP------TKQ-DEDWRF--TDLSELSNIQFK-------PAKSAD------TI-NL---------D-----DFSS-------FILPETQES--------------------------RLIFVN-GEYVPEL------------------------SNLS-------------AL---PEGVYVGDLMGL-----PESK------K--AKVIHYFS-------QNNGE-------------------------------KDFFALINTAYFHD-------VAIIWVDPNIVV-DIPVNLLFISV-----PT-D---------S-----YNLIQPRVLIVAETN-SNITLVENYTATT------------QECSDIVENKPYLVNGVTEIFLEDNAHINHSRIQR-ELG-------------------DSFHIGKTAIIQNKESRYICNDI---------------SLGAKLSRHTLKVFQQGKQAETHLSSLTMVG----------------SLQISDTHSAVYLNCPYGTIHQLHKYIID-DYGHGIFNGKIFVPKPAQLTNATQLNRNLLLSSKARVNTKPELQITADNVKCSHGATIS-QLKSDELFYLQSRGLSQNDARNLLIDAFATEILD------RLPLK---------SLRQRL-TQCVACRTLAS------------------
>41431_Csp@ACK64514.1| FeS assembly protein SufD
----------------------------------------------------------------------------------------------------------------------------MTSS-----------------------------------------------------------------------------------------------------------------------------------------IVEK------------------------STNVVN-------------------------------QGQ----NYLLELLAEFEV-----------KTAAMA-TDFLSPLRRNAAYRI---------------------------------------DKEEVPFP------TTH-HEEWRF--TDLSELYQIRFD-------PRPRST------TI-LS---------D-----TLAP-------FILPEAKLS--------------------------SLIFVN-GEFAPEL------------------------SNLA-------------AL---PDGVYVGNLMGL-----SSEK------R--EKVVNYLA-------KHDGA-------------------------------KDVFTLMNTADMYH-------IAIVWVDPNVTV-DIPIFLLFLTV-----AS-H---------I-----HNIIQPRVLVIAETG-SSLQLVEHYGAIS------------EDCSDLAHNKAYFTNTVTEIWVKDNAQVNHTRVQR-ELG-------------------DSFHIGKTAIAQSQDSRYTCTEI---------------NLGAKLSRHTLEVFQHGKQTETYLNGLTMVG----------------GKQVADTHSAVFLNHSYGMAHQLHKCIID-DEARGVFNGKIFVPKAAQLTNATQLNRNLLLSPKARINTKPELQITADNVKCSHGATIS-QLESDELFYLQSRGLTESDARNLLIDAFAAEILD------KIPLA---------SLRTRL-SQCVACRTT--------------------
>1173029_Ssubsalsa@JH980292.1_1106|  1310379 1311758
----------------------------------------------------------------------------------------------------------------------------MSVQ-----------------------------------------------------------------------------------------------------------------------------------------LSPSPTV---------------------LVSEAM-------------------------------THD----EYLGALLRQSE-------GQ-QIRIHAEI-VGWLQELRQRAAYDA-----------------------------------------AQQRMP------TRQ-DEEWRF--TDLSELLATPFV-------KAQTV-------VP-QQ---------S-----AIAP-------LTLKEAAQS--------------------------RLVFVN-GLYSPEH------------------------SDVS-------------AL---PEGVFVGNLAQL-----PLED------T--YEAIKYIA-------HHEGE-------------------------------QEVFTALNSTGFPD-------VAVIWAKANVIV-ETPIHLVFVTS-----VE-E---------H-----PTFCLPRGLIVAEKG-ASLTVLEQYSVTA------------EDCSDRPTQHPYFTNSVMEVFVEENARVNHTLLQR-ESG-------------------DAFHICKTAVAQSRNSHYTCNTL---------------HLGAKLSRHNLDVWQKGEHTETYLNGLTLIG----------------RDQISDTHSGVWLNYPHGTTNHLHKCIVD-QKAHAIFSGKVTVPQKAQETNAAQLNRNLLLSPKARVDTKPQLQITADNVKCTHGATIS-QIDADELFYLQSRGINADSARNLLLDAFAAEILD------RLPLP---------SLRKMV-AQCVSCRTYE*------------------
>129961_Smajor@KV878783.1_2554|  2941979 2943337
----------------------------------------------------------------------------------------------------------------------------MVVS--------------------------------------------------------------------------------------------------------------------------------------------------------------------DSPSTMR-------------------------------QTD----DYLSALLQQSQ-------AQ-TVRVRSEI-SGWLQELRQKAAYEV-----------------------------------------AHQTMP------TRR-DEEWRF--TDLTALKAIAFS-------PSAPA-------AL-EP---------D-----AIAP-------FTLPEATHS--------------------------QIVFVN-GVYVPEL------------------------SDTT-------------AL---PDGVFVGNLMTL-----PLDR------C--YDAIKYIA-------YQNDE-------------------------------SEVFTALNSTGFPD-------VAVIWAQADVVV-EQPIHLLWVTL-----PS-D---------D-----PAFIQPRGLIVADPG-ASLQIVEQYAVAT------------PLCSDMTPLPPYLNNSVVEVFVQENARVNHTRYQR-EAG-------------------SAFHIGKTAVSQKQDSHYTINTV---------------SLGAQLSRHNLGIWQQGPNTETMLNGLALVD----------------HTQVADTHSLIALNHPHGVTDQLHKCIVD-AKGQGVFSGKVLVPQNAQQTQAAQLNRNLLLSPQARVNTQPQLQITADNVKCTHGATVS-QIDADELFYLQSRGISQDQSRYLLLDAFAAEVLE------RIPVP---------SLRHRL-SQCVACRTE*-------------------
>2420336_Cbacterium@RMF25201.1| Fe-S cluster assembly protein SufD
----------------------------------------------------------------------------------------------------------------------------MNQS-----------------------------------------------------------------------------------------------------------------------------------------VVTS---------------------------ESI-------------------------------TID----PFISKILQQRPT------AP-LEKLDEET-AAWLSNLREQSASWV-----------------------------------------SRLKTP------SKK-HEEWRF--TDISELLDLEIV-------PPQPT-------NL-GE---------E-----AVD---------IIAEAQTT--------------------------RLVFIN-GIYAAAV------------------------SNTT-------------GL---PAGIYVGNLTNL-----PEAY------C--KYFRPFLA-------TQPDK-------------------------------EEIFTSLNTASIAD-------VAIIWAAPNAVV-EKPIHLSFISL-----PG-E---------N-----VSFSQPRAWIVAEKN-CKLKIIEEYAG----------------------QSSYFTNAVTEIWLGENAQINHTRIQQ-EAD-------------------NAYHIGKTAVSQARNSHYTLTEI---------------NFGAKLSRHNPQINQTGAQILTNLNGLTVAN----------------QQQTSDTHSVIHLTQPHGTTNQLHKCIAC-DRAHTVFNGRVLVPQAAQMTNAAQLNRNLLLSNQARIDTKPELQITADNVKCSHGATVS-QLEAEEIFYLQSRGLTAANARNLLIDAFAAEIIQ------RIPVK---------SLQSKI-TQALEEKTK--------------------
>111780_Scyanosphaera@AFZ34868.1| Iron-regulated ABC transporter permease protein SufD
----------------------------------------------------------------------------------------------------------------------------MSQSSM---------------------------------------------------------------------------------------------------------------------------------------ITSR---------------------------EQI-------------------------------KSD----PFLLKILQQRSS------VP-KEKLDSET-STWLENLREQSASWV-----------------------------------------SRLKFP------SKK-DEEWRF--TDLSSLLDLDFT-------AAKSG-------TV-ES---------D-----TID---------LIPEATES--------------------------RIVFVN-GLYAPEL------------------------SNTS-------------GL---PKGIYVGNLTNL-----PEAY------C--KYFRPYLG-------TQAGA-------------------------------EEVFTSLNTASITD-------VAIIWAAPNTVV-EQPIHLLFISV-----TE-D---------S-----ISFSQPRSWIVAEKN-CSLNIIEEYTG----------------------QSSYLTNAVTEIWLGENAQINHTRFQT-ESE-------------------TAYHIGKTAVSQARASRYTLTEF---------------NFGGKISRHNPEISQQGEQTETYLNGLTVAN----------------GEQTADTHSIIALSKPHGTTNQLHKCLVS-DRAHTIFNGKVFVPKAAQLTNAAQLNRNLLLSPKARVDTKPELRITADNVKCSHGATVS-QLEAEEIFYLRSRGLTEDNARQLLINGFTAEIIE------RISLK---------SLSTKI-ATIVAKKTSS-------------------
>2420339_Cbacterium@RMH79035.1| Fe-S cluster assembly protein SufD
----------------------------------------------------------------------------------------------------------------------------MSIQ-----------------------------------------------------------------------------------------------------------------------------------------VSAKPEL-----------------------------------------------------------------SYLDGLLSEAIGGATKVVPE-NYAIAPET-AAWLQQVRDNAATWV-----------------------------------------RELAIP------TTK-DEEWRF--TDLSPLLAVNFE-------AGKPL-------VL-PS---------E-----ALTP-------FELSQEA-S--------------------------RVTFVN-GVYAPQL------------------------SKVT-------------DL---PDGVFVGNLGQL-----PPRL------R--DRLADYLT-------AQEGG-------------------------------KEVFTALNTSGLVD-------AAVVWLPKNAIV-ETPIQFLFLAT-----NG-E---------T-----ASLIQPRALVVAEGG-SACTLLEEYVVAE-----------REWCDNVKHGQPYFTNAVTEIWLGDNAQVKHARIQR-EAH-------------------NAFHIGKTAIAQGRDSHYECTAV---------------STGAKLARHHLDVFQKGEGTHTVLNGLSVVR----------------GEQVADTHSAIALNYPHGSSQQLHKTIVD-DRAQSVFNGKVFVPKPAQLTDASQLNRNLLLSPKARVHTKPQLQITADNVKCSHGATVS-QLEEDELFYLRSRGLDPNTSRNLLVDGFAGEILD------RLPLK---------RLQTRL-ARCIACRTDNS------------------
>1671698_Hsp@OZH53014.1| hypothetical protein AFK68_20605
----------------------------------------------------------------------------------------------------------------------------M-MQ-----------------------------------------------------------------------------------------------------------------------------------------VSVKPEI-----------------------------------------------------------------SYLDKLLEESCKGVSPTVPP-EFPLGANM-AAWLQQVRDRAATWV-----------------------------------------RELAFP------TKQ-DEEWRF--TDLSAMMKLGFQ-------APAPV-------EL-DA---------L-----SIAP-------FILPEAIDS--------------------------RLVFVN-GVFAPNL------------------------SSLT-------------DI---ENEIFVGNLGQL-----PTEY------Q--ERIGNYLA-------QQPGS-------------------------------QEVFTSLNTAGLTD-------AAVVWLPKNQVV-EKPIHLLFIAT-----ET-E---------I-----PILTQRRCLVVAESN-SSAKIVEHCVTAE------------VICPEAPSSHPYLTNTVTEIWVEENAEINHTRVQR-DAG-------------------AAFHIGKTAIAQAKNSRYSCNAI---------------HLGAKLSRHNLEVTQMGEGTETNLYGLSFIG----------------NAQEADTHSSIILNHPHGVTDQLYKSIVD-NKAHSVFNGKVYVSQTAQLTNAAQLNRNLLLSSGGRVDTKPELEIIADDVKCSHGATVS-QLDDDEVFYLQSRGLSQEASRNLLIDAFAAEIIN------KLPLP---------SLQHIL-KQCVACKV---------------------
>203124_Terythraeum@ABG53349.1| FeS assembly protein SufD
------------------------------------------------------------------------------------------------------------------------------MQ-----------------------------------------------------------------------------------------------------------------------------------------ISVKPEI-----------------------------------------------------------------FYLDKLLEESCKKVSPAIAS-DFSLDVKM-AAWLQQVRDRAAAWV-----------------------------------------RELSIP------TKK-DEEWRF--TNLSSMMKLSFQ-------APTLV-------DL-DA---------L-----NIAP-------FILPEVADS--------------------------RLVFVN-GVFAPQL------------------------SEVK-------------GI---ENQVFVGNLGQL-----PEEY------Q--KRVGNYLA-------QQPGS-------------------------------EEVFTCLNTAGLTD-------AAVVWLPKNQVL-EKPIHLLFIAT-----ET-E---------I-----PILTQRRCLVVAESN-SSGKIIEHCVTAE------------VICPEAPNSHPYLTNTVTEIWVEENAEIDHTRVQR-DAG-------------------AAFHIGKTAIAQAKNSRYTCNAI---------------NLGGRLSRHNLEVVQMGEGTETNLYGLAFLR----------------NEQEIDTHSSITLNYPNSVTDQLYKCIVD-DKAHSIFNGKIYVSQTAQLTNAAQLNRNLLLSSGGRVDTKPQLEIIADNVQCSHGATVS-QLDDDEVFYLQSRGLSQEASRNLLIDAFAAEILN------KLPLP---------SLQRIL-KQCVACKI---------------------
>1982223_Asp@RAQ44043.1| Fe-S cluster assembly protein SufD, partial
----------------------------------------------------------------------------------------------------------------------------MIQ------------------------------------------------------------------------------------------------------------------------------------------IQEKPEL-----------------------------------------------------------------SYLNQLLNRVTGSLP--VPV-SFPLERNI-AEQLQNIRDNAASWV-----------------------------------------KELAIP------TRR-HEDWRF--TDLSALLELPFQ-------PATAV-------EL-SR---------D-----ELSP-------LILPEVKGT--------------------------RLVFVN-GFYSPQL------------------------SCLD-------------NL---PDGVFVGNLGQL-----DKPL------S--DKLGNYLT-------QQPDS-------------------------------QEVFTALNTSSLAD-------AAVVWVHQNQVI-DTPIHLLFISL-----SS-S---------Q-----PVTSQPRTLIVAEPG-SKATVIEHDATAN-----------ILGCSDRTQKTPYFTNTVTELWVGDNAELQHTRLQR-ELA-------------------SSFHIGRTVVSQGRDSRYTGNAI---------------SLGAKLSRHNFDIHQTAAGTETQLNGLTLVN----------------GQQVADTHSAVFLNHPHGVINQLHKAIVD-DRAHAICNGRIVVPRAAQMTDATQLNRNLLLSAKGRVNTKPQLEIVADNVKCAHGATVS-QLEADEIFYLRSRGLDEITSRNLLIDSFAAEILE------KLPLV---------SLKQML-ARCVACL----------------------
>1641812_Maeruginosa@AKE63028.1| Iron-sulfur cluster assembly protein SufD
MKKFS--------PPEMKEVSFPTP------HTPHPTPHYPTTP----------LPHYPTTPLP---HT----P---------HPT-PYTPTPK------------------------PHPLLPMTAI-----------------------------------------------------------------------------------------------------------------------------------------ITKP--------------------E----------------------------------------QSG----ELLLKLSRETV--------------PTID-NGKILELRESGASKA-----------------------------------------QELAIP------GRK-DEEWQF--TDLSQLWAIDFR-------APQTV-------TI-DK---------N-----ALAV-------FLLPEAKNS--------------------------HLVFVN-GIYQPEL------------------------SDIS-------------AL---PPGVSVGNLANA--------Q------K--DVLVNYLG-------K-EKT-------------------------------PEFFTALNQAGLSD-------GAVIHVTANTVV-TTPIHLLFITV-----VE-E---------I-----PRFYQPHSLIVAETG-ASVNIIENYGALA------------EHCSDLPVNYSYFTNAVTEIYLEANAEVIHTRVQR-ESG-------------------DGFHIGRTIIEQAHDSRYTLNEI---------------NLGAKLCRHNLDVLQKGEQTETNLHGLAMIT----------------GQQTADTHSAIYLNHPHGITKQLHKCIVD-GSAHAIFNGKVFVPKPAQLTNASQLNRNLLISNKARVNTKPELQITADNVKCSHGATVS-QLEADDLFYLQSRGLSADTARSLLIDAFSAEILA------KIPLE---------SLRQRL-GQCVACRSVE-------------------
>1296344_Mglauca@PSB00539.1| Fe-S cluster assembly protein SufD
----------------------------------------------------------------------------------------------------------------------------MDTK-----------------------------------------------------------------------------------------------------------------------------------------LSNT-------------------------------------------------------------KEI----SYLSKLLQQRNR------LN-LQGVSQNV-ATGWESLRRQGEAVV-----------------------------------------QEMAIP------TTK-EEEWRF--TDLSSLLEVDFQ-------PS----------TV-IP---------Q-----DVTP-------HIFTETANS--------------------------RLVFIN-GEYVPEV------------------------SSLT-------------AI---PSDIFVGNLRHT--------Q------I--GEVTNYLG-------KQKGS-------------------------------EEVFTALNTASFTD-------GALLWIPSRREV-TTPIHLLFIST-----AG-S---------S-----PTITHPRCLVVVGTG-SSLTLVEEYISIG---------------------AQNLTNSVNEMWLGANAQVNHTRVQR-QGS-------------------SDYQIGKTAIAQAQDSRYTCNDI---------------TLGAKLSRHNLEIYQTGSGTETVINSLTAIS----------------ETQLADTHSGIFLNHPHGTARQLHKCIVG-DRARAVFNGKIFVPKPAQLTDAGQLNRNLLLSPKARVDTKPQLEITADNVKCAHGATVS-QLEDDQIFYLQSRGLDATNARHLLIKGFALEIIN------QIPLA---------SVQEML-TGIVNQQY---------------------
>111611_Gsp@LNDC01000104.1_15|  14378 15745
----------------------------------------------------------------------------------------------------------------------------MNVQ-----------------------------------------------------------------------------------------------------------------------------------------VPSA------------------------QLKTDA-------------------------------QGQ----AYLKRLLERTQ--------------VTSD-GGWLQEVRDRATAMV-----------------------------------------QELGIP------SSK-DEQWRF--TDLKPLRETEFS-------PAQVS-------QI-SP---------TA----SLEQ-----LGLNVPEAKES--------------------------RLVFVN-GRYAPEL------------------------SSTA-------------AV---PAGVWIGHLAEF-----PDS----------ERLQPYLA-------QQPGD-------------------------------REVFTALNTTSFPD-------AAVVWIPKNTEV-EPPLHLLFIAT-----GE-Q---------Q-----PTISHPRCLVVAERS-SACTLIEEYIVAE-----------REWCQQPVADQPYFTNTVAEFWLQENAQMKHARIQR-EGT-------------------DAFHIGKNAITQAKDSRYSCVAI---------------SVGARLARHHLEVFQAGTGTETTLNGLSMVC----------------GDQLSDLHSLISTNHPNGKANQIHKCIID-DRAHSVFNGKILVPQTAQQTDASQLNRNLLLSRQGKVNTKPQLEIVADDVKCAHGATVS-QLESEELFYLQSRGLDLETSRNLLLDSFCREILQ------KLPVP---------SLTTKL-SRCFACRTSSENQ*---------------
>582515_Rlacunae@ERN42683.1| FeS assembly protein SufD
----------------------------------------------------------------------------------------------------------------------------MSVRTSNA-------------------------------------------------------------------------------------------------------------------------------------IASE---------------------NRSVSGTAI-------------------------------ETS----GDLTPLLQQCR-------SE-LVAPTDEV-DTWLRQWRGEACARL-----------------------------------------TAARMP------TRQ-DEEWRF--TDLSPLFELDVQ-------QSAELV------DV-VA---------K-----DIEA-------MTLPDTAGS--------------------------RLVFVN-GFFAAHL------------------------SDTS-------------AL---PDGVFAGNLAQL-----GAEK------A--ARLPDYLG-------RQEGR-------------------------------QEVFTALNEAGIAD-------LAVVWVEPNVVV-EHPIQLLFLAA-----PG-E---------R-----SLLIQPRSLVVAGRS-SSVQIVEQFATLA------------DNA-----NSSYWTNSVSEFWLDANAQIAHTRCQL-ESA------------------SAAIHIGRTAVGQARDSRYTCNAL---------------DVGARLSRHNLDVYVEGEQADTRLNGLSLAD----------------DNRLTDTHSAIYLRAPHCTSNQLHKCIAG-DRAHAVFNGKVFVPKIAQLTDAAQLNRNLMLSPKARIDTKPQLQIVADNVKCSHGATVG-QLEPDEIFYLRSRGLDEAAARNLLVAAFAAEVID------RIPIA---------RLRDRL-AAHVASAFLT-------------------
>755178_Caponinum@AFZ54936.1| Iron-regulated ABC transporter permease protein SufD
----------------------------------------------------------------------------------------------------------------------------MMIL--------------------------------------------------------------------------------------------------------------------------------------------------------------------TQENLKN-------------------------------TKD----GYLGCLLQIAE-------NQ-PLHLEGKL-QTIVQEIRRKAANKV-----------------------------------------VKLNLP------TTK-DESWRF--TDLSELYKQDLV-------YAQPQ-------DL-EN---------Q-----TLQE-------FILKEASNS--------------------------RLVFVN-GYYQANL------------------------SDTS-------------GL--NSEQIYVGNLTNL-----DDDK------Q--EKIAQYLA-------KNEPE-------------------------------NEVFTALNSTSLND-------AFVVWVKANQEI-KTPIHLLHLSV-----KE-K---------T-----GSWHQPRILVVAEAN-SVLEFIEYYGATS------------FGCSDSARQQYYFTNAVTEIHLLDNAQVNHNRIQR-ESG-------------------DGFHIAQTMVNQAKNSRYTINEI---------------SLGGKLYRHNLQVNQEGEQTETYLHGLTMLQ----------------GKQLGDTHSEVNLNHPYGTVNQLHKYILD-DAGHGVFNGRVYVPKLAQLTNAAQLNRNLLLSPKARINTKPELQITADNVKCAHGATVS-QLEADEIFYLRSRGLNEYDARHLLIDAFAAEIID------NIPFA---------SLRQRL-TQCVTCRTIND------------------
>113355_Gherdmanii@CM001775.1_3110|  3190496 3191872
----------------------------------------------------------------------------------------------------------------------------MKNS-----------------------------------------------------------------------------------------------------------------------------------------IAIL-----------------------TPDTFKM-------------------------------TKD----AYLGGLLQLSE-------NQ-PLNIKGEL-GSHLEKIRQKSANEV-----------------------------------------VQLNLP------TNQ-DENWRF--TDLSDLIKQDWH-------SSTAT-------EL-NK---------I-----ILEG-------FALTEASHS--------------------------RLVFVN-GYYAPNL------------------------SDIT-------------AL---PNTVYVGNLANL-----PQDK------V--SKISNYLG-------KNDAE-------------------------------KEVFTALNTSGLTD-------AFVIWVEKNINI-ETPIHLLHLTA-----RD-N---------L-----SILTQPRILVVGEAN-SSFNFIEYYGAIA------------SGCSDSAKQQYYFTNVVTEITLENNAQINHNRIQR-ESG-------------------DGFHIANTIVNQARNSRYTINEV---------------SLGGKLYRHNLQINQEGEQTETSLNGLTMLQ----------------GKQMGDTHSQVNLSKPHGTVNQLHKYIID-DSGRGVFNGRINVPKLAQLTNASQLNRNLLLSDKARINTKPELQITADNVKCAHGATVS-QLEADEIFYLRSRGLNEYDARHLLIDAFAGEIIE------KLPYE---------SLKQRL-TQCVACRTIDN*-----------------
>2054282_Csp@AUC61433.1| Fe-S cluster assembly protein SufD
----------------------------------------------------------------------------------------------------------------------------MSDS-----------------------------------------------------------------------------------------------------------------------------------------VATL-----------------------NPNNFQV-------------------------------NND----AYLGGLLQVGQ-------SD-KTNFDDNL-GSFIEQVRQKSANEI-----------------------------------------VKSNIP------TSK-DEAWRF--TDLTALQKVDFH-------RPTKQ-------SL-SN---------F-----VLDG-------FKLQEASNS--------------------------RLVFVN-GFYDENL------------------------SDVS-------------GL---PDGVYVGNLADL-----DDSK------K--EKVGHFLT-------KNQPE-------------------------------NEVFSALNTAGIND-------AFVVWIDKNIEC-HTPIHLLHIVA-----KE-D---------L-----PILVQPRILIVGEVN-SRCEIIEYYGATS------------VGCSDAVGGKPYFTNAVTEIHLQENASLNHCRIQR-ESG-------------------DGFHIGLSAIAQHRNSSYTINEI---------------SLGGKLYRHNLDILQKGEQTHTNLHGLSMVQ----------------GKQIADTHSHVSLNYPYGTVNQLHKYILD-DSGHGIFNGRVNVPKLAQETNATQLNRNLLLSPKARINTKPELQITADNVKCAHGATVS-QLEADEIFYLRSRGLNENDARHLLLDAFAAEIID------KIPYK---------SLIQRL-TQCVACRTID-------------------
>1919134_Cbacterium@PSP18593.1| Fe-S cluster assembly protein SufD
----------------------------------------------------------------------------------------------------------------------------MTQQ-----------------------------------------------------------------------------------------------------------------------------------------APTG--------------------------AIAT-------------------------------SED----AQLDSLLAQCQA------PS-VELPDAEA-AAWLQRVREEARREL-----------------------------------------AQLRLP------GTK-DEEWRF--TDISPLREREFR-------AAPTV-------AL-EP---------Q-----AAAA-------WILPEAPVT--------------------------RLTFVN-GHYAPQL------------------------SDVS-------------GL---PADVFAGNLSQL-----SPQA------G--AQLSQYLG-------QPDGG-------------------------------QDAFARLNTAGLQD-------AAVVWLPRNALV-EAPIHLLFLSV-----PR-Q---------E-----AVLAQPRALVVAQTG-ACAQLVEQYATVL---------------ADDQDCAPYFNNAVTELWLADGAQLGHVRLQE-DAR-------------------SSFHVGRTAAVQARDSRYSCHAV---------------TLGAQLSRHNLQVDALGEQTTTHLNGLTVAN----------------GKQLADTHSTLAYTRPYGSSDQLHKCIAT-DRAKTVFNGKVHVPQAAQLTNAAQLNRNLLLSPKAHAHTKPELQIVANNVQCSHGATVS-QLEADELFYLRSRGLNETQARDLLVNAFAAELLE------RLPVA---------SLRQRL-ATTVAERVAN-------------------
>65093_Hsp@AFZ44318.1| Iron-regulated ABC transporter permease protein SufD
----------------------------------------------------------------------------------------------------------------------------MS-------------------------------------------------------------------------------------------------------------------------------------------VSSQ-------------------------DQKIT-------------------------------NQD----HFLNHLLSQRHE------NNVVAEEDSTF-TAWLQKRQQEAANWV-----------------------------------------AESRFP------HRK-DEEWRF--TDLSPLLDHPFQ-------GSQAV-------AV-NP---------E-----SASQ-------FFIPEASSA--------------------------RLVFVN-GRFSPEL------------------------SQLD-------------QL---PSGVTLTSLGNL-----DVHQ------Q--SQVTDYLT-------QQEGG-------------------------------EELFTALNTAGFED-------SGIVWVAANTEV-ETPIQVLFLAV-----GN-D---------T-----SQFMQPRLLVVADTS-AKVNLIEQYASLS-----------------SENAAPYLCNPVSEIWLAGNAEVNHIRLQD-EAF-------------------NSFHIAKTAVTQAQDSRYAGYPI---------------SLGGQISRHDFDVFQTGTQVHTKLHGLTLGN----------------GQQLLDTHSAIAFRHPHSSADQLHKCILD-DSARGVFNGKMFVPQAAQQTDAAQLNRNLLLSEKAHVDTKPELNIVADNVKCSHGATVS-QLEADELFYLRSRGLDSNAATNLLINAFAAEIIE------EITVS---------SLRDQL-FSRLQNRFIH-------------------
>13035_Dsalina@AFZ49975.1| FeS assembly protein SufD
----------------------------------------------------------------------------------------------------------------------------MSMS-----------------------------------------------------------------------------------------------------------------------------------------VSSQ--------------------------DQRV-------------------------------DQD----QFLNYLLSQRLE------SQ-IAEDDSTF-KVWLQKRQQEAANWV-----------------------------------------AESKFP------HRK-EEEWRF--TDLSPLLDYQFQ-------RPASI-------AP-NQ---------E-----SIEP-------FTLPECSQT--------------------------RLVFVN-GRYAPQL------------------------SQVD-------------QL---PAGVTMTSLAEL-----DVHQ------Q--SQVTDYLT-------QQEGG-------------------------------EELFTALNTAGFED-------TAIVWVAVNTEV-ETPLHLLFLSV-----GE-E---------T-----PQFIQPRLLVVAETS-AKVSFIEQYVGLT--------------------TAPYFCNPVTEVWLAPNAEVNHVRLQE-EAL-------------------NSFHIGKTAVMQAQDSRYTCSPV---------------SMGGRLSRHDFDVIKDGTQTETRLRGLTLGN----------------GEQLLDTHSAIAFRHPHSSAEQLHKCILD-KAARGVFNGKMFVPQAAQQTDASQLNRNLLLSEKAHVDTKPELNITADNVKCAHGATVS-QLEADELFYLRSRGLDNKAASNLLINAFAAEIID------EIPVL---------SVREKL-FNSLQNRFIG-------------------
>1919144_Cbacterium@PSO51432.1| Fe-S cluster assembly protein SufD
----------------------------------------------------------------------------------------------------------------------------MS-------------------------------------------------------------------------------------------------------------------------------------------VSSQ--------------------------DKLA-------------------------------NRD----QFLDQLLSQCQE------NT-ALETNSTF-GAWLQKRQQEAANWV-----------------------------------------AASRMP------HRK-DEEWRF--TDISPLLEHQFQ-------KSQSV-------EV-TP---------E-----ATRS-------LQIPEASQS--------------------------RLVFVN-GRYAPHL------------------------SNLD-------------NV---PAGVTVASLAEL-----DAQQ------Q--SQVTEYLT-------QQEGG-------------------------------EELFTALNTAGFEE-------TAVVWVPANTEV-ETPLQLLFLSV-----GQ-E---------T-----PSLIQPRLLVIAETS-AKVSLVEQYASLS-----------------ATSPAPYFNNPVTEVWLAGNAQVNHIRLQQ-ETF-------------------NSFHFTKTAVTQAQDSRYACYPI---------------SLGAQVSRHDFDVFQTGTQVNTRLYGLVLGS----------------GEQVLDTHSAIAFRHPHSSADQRHKCILD-DSARAVFNGKMFVPQAAQMTNAAQLNRNLLLSQKAHVDTKPELNITADNVQCSHGATVS-QLEAEELFYLRSRGLDDNAASNLLINAFAAEIIN------DISIA---------SVRETL-FNTLQNRFTG-------------------
>1947889_Cbacterium@DIYQ01000113.1_20|  19392 20771
----------------------------------------------------------------------------------------------------------------------------MNTLSVGA-------------------------------------------------------------------------------------------------------------------------------------IASM------------DL-----------------------------------------------NRESPRFQAVQQLLNTRLG------FD-RPQLDPAL-VSLIQAVREYGAAIA-----------------------------------------SELQFP------SSQ-DEEWRF--TDISRLLGVNFQ-------PATFPE------ET-LK---------I-----DITP-------FILPEAANS--------------------------RLVFVN-GVYSPDL------------------------SDLS-------------GV---NLETVTHLLSGV-----VPE----------AKLNPYLG-------KQPGT-------------------------------QEVFTALNSASLQD-------GALVWIPANQVV-ETPIHVLFLSA-----EN-G---------E-----PALASPRTLVVAGAN-SSVTLVEQYVTIS-------------SCPAAPGITPYFSNAVTEVWLEDNAQVNHTRIQQ-EGQ-------------------QSIHISKTAIFQNRDSRYTLNGI---------------SLGAGLSRHTIDAIQQGEGTQTTLNGLTEIT----------------GKQCSDTHSSINHLYPNGNSNQLHKCIVD-RNAHAIFNGKVFVPKAAQLTNAQQLNRNLILSDKAKVDTKPQLQITADNVKCSHGATVS-QLEEEEVFYLQSRGLSQEASRHLLIDAFANDILS------RIPLT---------SLQTTL-AQCLSCRTHF*------------------
>2005460_Csp@BAZ44516.1| FeS assembly protein SufD
----------------------------------------------------------------------------------------------------------------------------MAVQ-----------------------------------------------------------------------------------------------------------------------------------------IPFT--------------------TITEISDTSV-------------------------------VGD----GFFADLLQLNQP-------------PTDQ-PQWLKEIRQQFITLS-----------------------------------------ANLSLP------TRQ-DEDWRF--IDLSPLKQEKFV-------AGGANV------SV-NY---------D----------------LSSTEIASC--------------------------HLVFVN-GLYSAEL------------------------SDTS-------------AL---PKGVYVGNLGNL-----PSEY----------DAAKYLA-------KQHNQ-------------------------------KAAFTALNTAGSLD-------VAVIWVAKDVKV-ESPIHLVFIAD-----GD-D---------------TIFIQPRTLVIAQTG-ADITLVEEYRG----------------------RGKYFTNAVTEIFVEANAKINHTRLQQ-ESE-------------------TSFHIATTAVSQARDSHYTINEL---------------NLGAKIFRHNPEILQQGEQTETNLNGLTVAT----------------GEQTADTHSIIALTKPYGTTDQLHKCIIS-DRAQTIFNGKVFVPKEAQLTDATQLNRNLLLSPKARVNTKPELQITADNVKCAHGATVS-QLEAEEIFYLRSRGLSEADANQLLIDAFAAEIID------RIPVE---------FLRTKI-TQIIEKKILQKT-----------------
>1973482_Rcurvata@BAZ89916.1| FeS assembly protein SufD
----------------------------------------------------------------------------------------------------------------------------MTME-----------------------------------------------------------------------------------------------------------------------------------------VFPP---------------------AVSDSLLDL-------------------------------DKD----AFLTRLLNQLNE-----------ICLSKE-PSWLEQVRTNATKWV-----------------------------------------RHSVIP------TTR-DEEWRF--TDLSPLREISFA-------LGSNL-------GS-SQ---------I-----AMESFMEG---LGLPEATH---------------------------RLVFIN-GVLTPTL------------------------SQTS-------------DL---PSGLHVGNLDSL-----EDSV------A-----QKYLA-------QFDGT-------------------------------RDVFSDLNTAGLSD-------VAVVWAGKNVVV-EDPIQLLFISL-----VG-E---------F-----PTFCQPRCLVIAEGN-SQISLIEEHITLN------------TPSPQNEPMGAGLNNSVTEIWVHENAQVNHSRIVL-GGD-------------------HSFDIGKTAVTQARYSRYSCNAI---------------TIGGKVSRHNLELVQTGEQTETNLHGLTVIA----------------QKQLGDTHSAITLNYPYATSKQLHKLIIG-DRAHGVFNGKIFVPKSAQLTDASQLNRNLLLSSKARVDTKPQLEITADNVKCAHGATVS-QLQDDEIFYLQSRGIGETEARKLLVNAFATEVIN------LIPLA---------SLREKL-LKTVSSLVNN-------------------
>2053605_Rsp@HAE05183.1| TPA_asm: Fe-S cluster assembly protein SufD
----------------------------------------------------------------------------------------------------------------------------MNMQ------------------------------------------------------------------------------------------------------------------------------------VFPNMIANS--------------------DTAALSSTLL-------------------------------NRD----TYLVNLLNKVS--------------ASKR-QGWLQELKDLSANYV-----------------------------------------RHSVIP------NTR-EEEWQF--TDLSALRKLELS-------VGKKY-------DL-SE---------D-----DVPY---------FPEAKI---------------------------RLVFIN-SIYTPEL------------------------STTA-------------KL---PSGVLVSNLASL-----PLGH------I--ERVQQYIA-------RSKGD-------------------------------WEVFTALNTAGIND-------VGVVWISENVVL-EEPIHIVFITA-----GE-E---------A-----AAISQPRCLVVGETS-SQATLVEEHTNYK------------------NTKGVYFSNSVTEIFVNENAQINHTRIEA-DNM-------------------EAFHIGKTTVTQEKHSSYSCHSI---------------SLGGKLSRHNLEILQAGEDTETTLNGLTIIG----------------GQQLADTHSVILLNHPHGKSRQLHKYILV-DKAHGIFSSKVVMPKSAQLNDVEQLNHNLLLSPKARVDTKPQLLISADNVKCSHGATTS-QLEDNEIFYLKSRSLNEDSARKLLIQAFAAEIIN------RISLP---------SLQERL-VKTVNQF----------------------
>2005462_Csp@BAZ07099.1| hypothetical protein NIES3974_37620
----------------------------------------------------------------------------------------------------------------------------MTTSTVNSL-------------------------------------------------------------------------------------------------------------------------------VSPSAIANS--------------------EVASLTKTLL-------------------------------DRD----VYLGQLLTTVH--------------TGSN-IDWLGEIQTQAANWV-----------------------------------------RHSTLP------TTR-DEEWRF--TDLSGLQQVKFT-------AAEDV-------KL-NQ---------------VEAQ-------IGTPETANS--------------------------RLVFVN-GRFAPQL------------------------SCVQ-------------NL---PPGVLVTSLTNL-----PSEY------T--GKISACFA-------QAEGA-------------------------------LEVFTALNTAGVKD-------GAVIYIPKNVIV-DTPIHLVYIAT-----GQ-----------P-----RTINLPRTLIIAETG-AEMTLVEEFIPID--------------------TDTYFTNSVSEIWLADNASINHTRIQT-EAA-------------------TAFHIGKTAVTQSRYSRYTCNAI---------------NIGGQLSRHHLEILQTGEQTETYLNGLSIAK----------------DKQVNDTHSAIALNYPYGVSKQIQKNIIA-DRAHAIFNGKILVPRPAQLTDASQLNRNLLLSTKARVDTKPQLEITADNVKCAHGATVS-QLEDDEIFYLQSRGINQDGSRRLLINAFAAEVIQ------QIPVK---------SLSEKL-LIQAKQL----------------------
>1497020_Nsphagnicola@KGF71867.1| hypothetical protein DO97_14605
----------------------------------------------------------------------------------------------------------------------------MTIQ--------------------------------------------------------------------------------------------------------------------------------------VSQIVNS--------------------DASERSSSSG-------------------------------VRA----AYLNQLLSLRQE-------------LASP-ADWLTQVRNRATALV-----------------------------------------QEQAMP------SPQ-DEDWRF--TDLSALLQVNFA-------VSSPPP------TV-TL---------S-----DLSA-------LTLTEDPSY--------------------------RLVFVN-GVFAPQL------------------------SAIA-------------DL---PSGLWIGNLGTA-----PTAL----------NLPDFLA-------KQQGA-------------------------------EEVFTALNTASFTD-------AAVVWVSKQVAI-AAPIHLLMITA-----PT-A---------T-----PEVLHPRCLVVAEPG-SSLTLVEEYATVG--------------------TGTTLSNAVTELWLADSAQVNHVLVQQ-NQL-------------------TGFHVGKTAVFQARGSHYRGHPI---------------TLGAQLSRHHLEVFSRGEQTETTIQALTQIS----------------GQQVADTHSAIAHLQPHCTSRQVHKCIVG-DRAHAVFNGKICVAKAAQLTDAAQLSRNLLLSPRARIDTKPQLEIVADNVKCAHGATVS-QLDNDEIFYLQSRGLDREAACDLLVYAFAVDIFH------RIPVA---------SVRDRL-VKRLTTATSPLV-----------------
>2099687_Cbacterium@PXDR01000573.1_6|  5464 6795
----------------------------------------------------------------------------------------------------------------------------MSMQ-----------------------------------------------------------------------------------------------------------------------------------------VSNG------------------------SGTQLS-------------------------------RRD----AYLRSHLTNLT--------------PSPD-PLGLDDLRHTAQALV-----------------------------------------KEQTFP------STK-DEEWRF--TDLSAMLDLDFH-------LSLDQQP-----AL-SP---------L-----DVAD-------VVLPEAAQS--------------------------RITLVN-GRYVAGL------------------------SALG-------------DL---PKGFIIGSLANLLQ---DPQL------R--PRLSQYLA-------QSQGS-------------------------------NETFAALNTAGFQD-------AAVIWIPKDERI-EFPIHLLNLAL-----PG-S---------A-----PTLALPRCLVIAEAH-SQLTLVEEFRGIG--------------------QGDYFTNAVTELYLADGAQVRHTRLQR-EGP-------------------ATFHIGRTAVAQAQNSEYAGCAI---------------AFGARLARHNWHIHQNGPQTQTQVHGLAVAQ----------------GTQVADLHSSVHFTQPHGSADQLHKCIVD-DRAHSVFNGKIFVPRQAQQTNANQLNRNLLLSDRAKVDTKPQLEIIADNVKCAHGATVS-QLQPDEIFYLQSRGIDQSQAQRLLIYGFAMEIVE------KIPVE---------SVRQRL-SERLKQV*---------------------
>268115_Lantarctica@PZO39358.1| Fe-S cluster assembly protein SufD
----------------------------------------------------------------------------------------------------------------------------MANS-----------------------------------------------------------------------------------------------------------------------------------------VSEL------------------------KLSATD-------------------------------QRD----AYLKGLVQIVRA-------------AVPG-NLGLGEVRSRAASFL-----------------------------------------NEQTFP------STR-QEDWRF--TDLSPMLAIDFA-------TAEEA-------LV-AE---------T-----DIAE-------LRLAETAGA--------------------------QIVVVN-GRVSTEL------------------------SRLE-------------NL---PEGAKVGSLRAH-----PELH---------TQLVDRLA-------QASGS-------------------------------HEVFTALNTAGFQD-------AVVIWLPRNLTI-ETPIQIIYVSQ-----TG-E---------N-----PCIVQPRCLVVAESG-SAVTLIEDFWGSS--------------------AETHFTNAVTELWLDANAQVTHSRIQR-EGA-------------------GTFHIGKTVVTQARDSQYVGTAV---------------DFGARLARHNWEIYQTGEQTTTKLYGLAAIA----------------ASQQADTHSLVALSHPHGTVEQEHKAIVD-GRAHSVFNGRMAVAQKAQSTSARQLNRNLLLSDKARVDTKPQLEIVADNVKCAHGATVS-QLQADEIFYLQSRGISAPQAQRLLIYGFAMEILE------TIEAE---------TLRSRL-AETITQWT---------------------
>2099684_Cbacterium@PWRG01000117.1_18|  17360 18709
----------------------------------------------------------------------------------------------------------------------------MAKS-----------------------------------------------------------------------------------------------------------------------------------------VSEN--------------------VLSPMTRGTE-------------------------------QRD----AYLKGLIQTVKG-------------GVPA-DLALSELRSRAEVLL-----------------------------------------KEQTFP------HTR-QEDWRF--TDLSSMLDIAFA-------CADGD-------QP-VA---------A-----AIEA-------LRLPETAGA--------------------------QVVVVN-GQVKPDL------------------------SQLD-------------GL---PQGAVVGSLRAL-----QDHPIW----L--EKLAQRLG-------RASGH-------------------------------HEVFTALNTIGFQD-------AVVVWLPPNGVM-ETPLQIIYGAE-----AA-D---------T-----PVLAQPRCLVVAEPS-SALTLIEDYWGNA--------------------STAYFTNAVTEIWLEANAQVTHSRLQR-EGS-------------------GTFHMAKTVVTQARDSQYIGTAV---------------DLGAKLARHNWEIYQTGEQTTTQLYGLGAIT----------------ATQHADTHSLVALSHPYGTVGQVHKAIVD-DKAHSVFNGRMVVAQKAQETNASQLNRNLLLSDKARVDTKPQLEIVADNVKCAHGATVS-QLQADEIFYLQSRGISASQAQRLLIYAFAMEMLE------TIPVA---------TLRSRL-TDAISEWASA*------------------
>32049_Ssp@ACA99800.1| FeS assembly protein SufD
MSSGT-----------------------------------------------------------------------------------------------------------------------MTAA-----------------------------------------------------------------------------------------------------------------------------------------IAFS-------------------------QSQPT-------------------------------EVD----PNLEKFLGLLDR---------------SQ-SAEFQAIRDQGLEKV-----------------------------------------RQGKFP------SRR-DEAWRV--TDLSVLKHTTFQ-------AAQPT-------TP-TA---------A-----DLDV-------FALPETANS--------------------------RLVFVN-GHYAPDQ------------------------SCVS-------------GL---PDGVFVGNFTAL-----AADQ------K--AAIAKYLG-------QQTEQ-------------------------------LDVFAALNDAGLGD-------LAIVWVPKNTVV-EQPIQLLFVGN-----GA-D---------Q-----PTAMQSRCLVIAETG-AQANVVEYYGAIA------------QGCTDQ-DTHRYFNNALTEVWVQTNARLNHVRVQR-EAG-------------------GAIHLGNTAIAQAQDSHYQLTEV---------------NFGARLSRHTLTLTQNGPQTETILKGLTMVG----------------AEQLSDTHTAVYLQHPYGSVDQLHKCIID-DAARSVFNGQIHVPQKAQMTNAAQLNRNLLLSPKAKVDTKPELQITADNVKCAHGATVS-QLEAEEIFYLRSRGLNDYDARHLLIDAFAAEILD------TVAIA---------HLQQAL-TGCVACRTVD-------------------
>317619_Phollandica@KB235941.1_291|  338477 339859
----------------------------------------------------------------------------------------------------------------------------MVVQ-----------------------------------------------------------------------------------------------------------------------------------------IAPDLSPNS---------------TTIAPQTSGE-------------------------------KRS----SYLAHLLALGQS------------VPSSL-PPAIATAQAQAAARI-----------------------------------------PELAIP------SSR-HEDWRF--TDLSALVQLQFQ-------ATPQVC------SF-TL---------G-----QLAA-------LTIAEARH---------------------------RLVFVD-GHYSPSL------------------------SSVE-------------DL---PAGVTLGNIHQA-----DP-----------QRLAQVLG-------QQPGN-------------------------------EEVFTTLNTATFQD-------LAWIHLAEGVIL-DAPLHLIWMST-----LD-R---------Q----CPVVSQTRALILADRG-SSLHLVEDFVTLG------------EGCTNGLASGTYFTNGVTEMVLGDNAFVHHSRLQR-DGT-------------------GAFHIGKTAVSQGRDSRYVGVAI---------------HLGAQMSRHNLEVVHQGEQAETELFGLALVN----------------QAQVMDTHSSIWYQHPHCSSNQLYKAIVN-DRGRSVFNGRVDVPQAAQLTNARQLNRNLLLSPQARVDTKPQLEIVADNVKCTHGATVS-QLEDEEIFYFQSRGIDPLSAQHLLLDGFAAEILQ------KLPLE---------SLRQSL-GRCVACRMMDV*-----------------
>1880902_Lsp@OCQ94576.1| Fe-S cluster assembly protein SufD
----------------------------------------------------------------------------------------------------------------------------MGVD-----------------------------------------------------------------------------------------------------------------------------------------LSGLTDLNKADLDAL----TANSTPGDRAPSKAA-------------------------------QRS----TYYAGLLATVTA-----------ATPATD-WELVQRLRSQAQAVA-----------------------------------------QEMALP------STR-DEDWRF--TDLSPMLAIALR-------APELT-------TL-EP---------E-----AIAA-------FAIPEASV---------------------------RVVVVN-GRFVPEL------------------------SNLV-------------GL---PDGVTIGSLAAV-----TD--------R--ERLASHLG--------QQGS-------------------------------QDAFSVLNTAGLND-------GVVIELERRVQV-AKPIHLLHVAT-----AD-----------Q-----PAISQPRCLVLAKAGDSHCTLIEDYVAIG--------------------QGGYCTNSVMEVVLGNCATLHHVRLQR-EGE-------------------QAIHIGKTAISQDWNSHYTLTTI---------------SQGASIARHSIDIAQTGPGTETILNGLSVAT----------------GEQLTDTHSSLVLSHPHGTADQLHKCIAD-DRGHTVFNGRVFVDHDAQQTNAAQLNRNLLLSPKARVDTKPQLEIIADDVKCSHGSTVS-QLEETELFYCRSRGLDLATARSLLLDGFAGEILD------RLPIA---------SLRSTL-ARQIAQRINPGSAS---------------
>1140_Selongatus@ABB57767.1| Iron-regulated ABC transporter permease protein SufD
----------------------------------------------------------------------------------------------------------------------------MTLS-----------------------------------------------------------------------------------------------------------------------------------------VLEQ------------------VNSDAAPISAVE-------------------------------QRQ----TVLQQLLNLGQS------------------AAGAESLQAQARDRL-----------------------------------------TDLAIP------STK-VEDWRF--TDLSLLLKRSFV-------AAPAQA---------KA---------E-----FVEP-------LLLADVPL---------------------------RAVFVD-GQFRADL------------------------SSA--------------DW---PEGLSLT-----------------------VGFDAAIA-------QNLLA-------------------------------DDLFATLNTAGFGQ-------AAVIRVAAGAAI-AQPLHLLWISS-----ST-S---------E-----TAFSQPRALIELGAN-SALTLIEDFAPLG------------NDC-----TADYFVNAVTEIQLGANAQLKHSRVQR-DGD-------------------RAIHIGTTAVRQERDSRYHGIAV---------------STGAHLSRHNYLAAQDGSQAETILDGLSLAD----------------GDRLVDTHSGMFFNQPHGRSQQLHKCIAS-DRGRAVFSGRVVVPQIAQQTDAAQLSRNLLLSSRARIDAKPQLEIVADDVKCSHGATVS-QLSEDEIFYLQSRGLNQAEATHLLIEAFAGEILQ------KLPSA---------QLREAL-SRCVSCRAERPEPSPAS------------
>1173263_Ssp@AFY72303.1| FeS assembly protein SufD
------------------------------------------------------------------------------------------------------------------------------------------------------------------------------------------------------------------------------------------------------------------------------------------------------------------------------------------MID----LFAQDLLSQQPS-------------FDHS-PAWLRTLRSEASDRL-----------------------------------------NYLKFP------TPK-DEEWRN--NDFSELRDIGFA-------LVNAV-------DK-SEDPITNP--IN-----ILDA-------HILPESAES--------------------------LITFID-GRFSIEF------------------------SALE-------------GL---PTGVFIGSLNNF--NHLGIDL------T--ASLSPHLG-------KYADA-------------------------------EDFFVALNTASIDD-------VAVVYIPKNLNF-IPTVQLLFASH------------------Q-----NTISQPRCLVIVESG-GSLNLVETHIGQD---------------------SLHFCNSVTEIYVGANARINHTKVQT-ESD-------------------QAIWISNCAIVQQRSSAYIKNSI---------------VLGAKKSRTNLHIQQLGEHTETSLNGLTLIG----------------GEQIADTHSQIAHNFPNGTSQQLHKCIAD-ERSHCIFNGKILVSQAAQLTNSKQLSRNLLLSPKARIDTKPQLEIFADNVKCAHGATIS-QIDADELFYLQSRCIDLESAKKLLTYAFAAEVIT------QIPVD---------SLRESL-SQLVLAKTH--------------------
>82654_Psp@AFY70212.1| Iron-regulated ABC transporter permease protein SufD
----------------------------------------------------------------------------------------------------------------------------MSIR-----------------------------------------------------------------------------------------------------------------------------------------VSELSEYPESP-----------QAATATGAMNGG-------------------------------SNP----NFVDGIVNQRFD------LN-QLQVNPEA-IAWLQSIRQEAQTLL-----------------------------------------VDQELP------HKK-QEEWKY--TDLSAVLKRSYV-------LRKPQEC-----LL-DA--LENPGFEK-----LIAG-------QIVPEAARS--------------------------LLVFVN-GVFSPQL------------------------SGLI-------------DL---PEGVIVGSLAQLCADCLPEKV------Q--QRLAEFLA-------ELTDA-------------------------------DDFFANLNAACLSD-------VAIAYVPKNVVI-DQPIQFVYAVT-----PR-S---------AQTANISVISQPRCLVVAETG-SSMTLVETYVGEP--------------------DRSYLSNSVAEIMVGENAAVNHTKVQW-EGH-------------------AACHISTTAIAQERDSRYTCNAI---------------STGAKISRHNLQVQQWAGQTETHLNGLAYID----------------GDRLTDTHSAIAHNYAHGSSNQLHKCIVD-DRARAIFNGKIQVRQAAQQTDSSQLSRNLLLSDKARVDTKPQLEIVADNVKCAHGATVS-QLDADEIFYLQSRGIDAASAANMLTFAFAAEVIQ------RIPIP---------RLRQAL-EKFVLSKTRAHHK----------------
>685565_Psp@BBC24014.1| FeS assembly protein
----------------------------------------------------------------------------------------------------------------------------MAIQ-----------------------------------------------------------------------------------------------------------------------------------------VSEQLEDQAEF-----------KGALSTRSKLAV-------------------------------NSE----KFIAQVLGLRSD---------IASPDQDT-NNFVSNLRQLASDRL-----------------------------------------ATLSFP------TTK-DEEWKY--TDVSALGSLPFA-------NQPAI-------AS-RN---------A-----NLEALIAN---NIAPESLGN--------------------------CLVFVN-GKYRKDL------------------------SDTS-------------DV---TEGLVIGTLESL-----GDRI------L--PKLRSHLA-------QHPDA-------------------------------NDFFASLNTACMED-------VAIILAPKNLVV-ENPVQLLFISA---PQAG-E---------A-----TLITQPRCLVIAETH-SQLTFVQTFVGED--------------------SQIYFTNVVTEVWLAEGAQVNHTKVQR-QGD-------------------EAVHINTTAIAQARNSVYKNQAI---------------SFGAKISRQNLIVHQMAEQTETSLTGLAFID----------------GEQLADTHSVISHNYPHGSSKQLHKCIAD-GRSHAVFNGKIQVAKLAQQTDSAQLSRNLLLSGKARVDTKPQLEIFADNVKCAHGATVS-QLDAEEIFYLQSRAIDAESAAKLLTYAFATEAIS------QIPVV---------SIQRSL-SSFVLEKTKS-------------------
>195250_Ssp@CM001776.1_2851|  3103412 3104749
----------------------------------------------------------------------------------------------------------------------------MTPS-----------------------------------------------------------------------------------------------------------------------------------------MPGN--------------------STAIASNLTS-------------------------------GSE----LYLAELLGQHGA------------LDGSI-APWLDPLRQMAADRV-----------------------------------------RLMSLP------TQR-DEDWRF--TSLNSLKEVTFR-------VSDATL--------------------S-----GVTD-------WALSETDRS--------------------------RLVFVN-GKFAAEF------------------------SDVS-------------GL---PTDVTVGNLANL-----SVEQ------Q--EQVRSQFS------LDGMDS-------------------------------GDVFALLNSACLQD-------MAVVIVGKDCVV-ETPIQLLFVST-----AG-D---------R-----PSVSHPRCTVVAERG-SAATIVEQFVGVG--------------------AEPYLTNAVTEITLAPNAQLNHCKWQA-ESE-------------------HSFHIARTAIAQERDSRYTCHTT---------------STGARLSRHTLAAVQQGLNGETILNGLTVAS----------------GTQLSDTHTAIDHAQPHGTSQQIHKCIVG-DRAHSVFNGKVLVRKHAQKIDSSQSSRNLLLSHKARVDTKPQLEIFADDVKCAHGATVS-QLEADEVFYLQSRGLSEAKAKQLLTYAFAVEVAE------RIPVK---------SLENQL-KNFLSFAFD*-------------------
>1666911_Ppriestleyi@KPQ36780.1| Fe-S cluster assembly protein SufD
----------------------------------------------------------------------------------------------------------------------------MSADMSTG-------------------------------------------------------------------------------------------------------------------------------------TSPK--------------------SGMATSVIAT-------------------------------QRA----TYLKHLLTQASA------------AADES-GLGLKHLREKAIAQV-----------------------------------------NARSFP------AGR-DEEWRF--TDLSDMLKLPFE-------RAHAEQAAKINESI-SE---------SASTPLDLTS-------VDLASAGSTQSGLTQSGLTQSGLTQSGLAQIEDSYRLTTIN-GHYVSALSIESRSDHAPVRSDGSDGSDGSDGSDDS-------------AQ---SEGVVIAPLSQL-----ISDAAYGPQIS--QIVTDKLA-------QVQGS-------------------------------GEVFTALNTAGFSD-------VMVIWLKADQKV-EQPIHIVRTSV-----GE------------------SISHLRTLVIAEPH-SSCTLVESFIGNS-----------------ADHLQPRCNNSVTEIVLAEGAQINHIRLQD-EGL-------------------QTFHIAKTAVSQAANSRYSCTAI---------------DLGGQLSRHHLEVYQAGPQTDTHLYGLSALQ----------------GKQLADTHSLLALTYPHSTATQVQKNVVD-DRAHAVFNGKVYVSQAAQFTDAAQLNRNLMLSSKARIDTKPELDIVADNVKCAHGATVS-QLQADEVFYLQSRGISAEQAQRLLLYGFAMEIVE------KISVE---------PLRQVL-GDRITHWAN--------------------
>321327_Ssp@ABD00334.1| FeS assembly protein SufD
----------------------------------------------------------------------------------------------------------------------------MSATLPKP-------------------------------------------------------------------------------------------------------------------------------------FAPE-------------------------------------------------------------SRL-----FLEHILGQIPER-----------------QDPYTTLRQQARAQL-----------------------------------------AELGIP------TPR-EEDWKY--SDLSPLLAHKFR-------LAAAGDP-----SL-DA---------A-----TLEP-------WLWPEASYS--------------------------RAVFVN-GYFAPQL------------------------SDLS-------------GL---PTALQVIPLAQA-----PGE----------------LL-------QTLAK-------------------------------TDVFTALNTAHLGD-------GIQIGLQPGQEV-PSPLHLLFITV-----APEG---------E-----AVLAQPRCLLSLQAH-SSLTLIEDHVSLG--------------------SGIPFSNAVTEIALAEGSRLHHVILQR-QGS-------------------PAFHINKTAVRQSCDSHYRLQAI---------------QWGSQFSRHNLEITQAGAQAHTQLQGLTLLK----------------GSQHSDTHSRLLHQAPHGSSRQLHKCIVD-EAARAVFSGRILVSQAAQLTDAAQTNRNLLLSPKARVDTRPQLEIFADNVKCAHGATVS-QLEAEEIFYLQSRGIPQAQARQLLTYAFAAEILE------GIPLA---------QLPSQV-AKRLGSG----------------------
>1453429_CAthalassa@ADB95432.1| Iron-regulated ABC transporter permease protein SufD
----------------------------------------------------------------------------------------------------------------------------MKNS-----------------------------------------------------------------------------------------------------------------------------------------ILET--------T----------------------------------------------------NKE----VYLDNLLSQFHI------DD----------IDSFQSLKQDSLQKI-----------------------------------------KELSFP------TSK-EEEWRF--MNLAELYKYQFK-------IAKAT-------KI-TK---------E-----SIKD-------LVVSEANSN--------------------------CIVFVD-GQYDRAL------------------------SDIA-------------LS---SDDIFIGTLQDV-----PDIK------K--NEIYTLLN-------SDQNK-------------------------------KDIFSRLNTIGLVD-------PAIIIVNENITI-KDPIQLLFIAT-----KQ-K---------N-----SLLIQPRTLVVAEKG-SDLSIVEYYSTVE------------NPYLELDQIVPYFTNSVTEIFLKDNSRVIHSRIQL-ESN-------------------ISFHISKSNITQNQDSFYVLNQF---------------DLGSKVSRNNIEIFQNGARTESYLNGLSLLG----------------NDQISCTKTSINLNYPNGIIDQLHKYVID-DKAHGIFDGKIIVSKLAQITKAKQLNRNLLLSKNSHINTKPELQIIADNVKCSHGATIT-QLEANELFYLQSRGLSELEARHLLVDAFMREILM------KIPHK---------SLEQKL-IKYIASDIK--------------------
>197221_Telongatus@BAC09457.1| tlr1905
----------------------------------------------------------------------------------------------------------------------------MTIT-----------------------------------------------------------------------------------------------------------------------------------------VKAN--------------------SDQADLPQAS--------------GA----------------------NELNDLLNFAPPLH----------------HPELAVLRQTARDRL-----------------------------------------HEQTLP------TPR-DEDWRF--TDLSVLRTRTFQ-------PPIAPL---------NP---------E-----IVAE-----VQHLLCERSFP-----------------------TVAQIVLID-GYFCGEL------------------------SRVD-------------AA---GVELLPPSLPAI------------------------------------AP-------------------------------PEVFSDLNAAMLAE-------RLCLRLSGHF---REPVEVFFVSS-----RQ-Q---------------QSVVSPRLTVEVAAH-GQVTLIERFLSLT--------------------GDQQFTNTVTEISLGAAAGLHHVRIQH-QSP-------------------TAIHIGSTAVCQAQDSAYEGHAI---------------DLGGCLSRHHWQVQIQGSGSQTILKGLAIAM----------------DEQIVDTHSAVLFHAPHSRSEQIHKCILG-DRAHGIFNGRVVVPQVAQLTDASQLNRTLLLSDKARVDTKPQLEIVADNVKCSHGATVS-QLAAEDIFYLRSRGLDQHQARDLLVKAFALEQLS------DITPE---------PLREEI-EEALLAKLGGSLP----------------
>195253_Ssp@AFY60149.1| Iron-regulated ABC transporter permease protein SufD
----------------------------------------------------------------------------------------------------------------------------MLHV-----------------------------------------------------------------------------------------------------------------------------------------IANS----------------------DSPVTTAH-------------------------------KTV----TQLGDLLKLRQE------LD-EVVLGQAG-LATLGQLRQTAADAL-----------------------------------------HEQFIP------TTR-QEEWRF--TDLSLITQAPFS-------PPAHPP------DL------------A-----TLPT-------QRIAEKHL---------------------------RMVLVN-GVYAPDL------------------------SDVG-------------NS---HAGVMVGNLAQA---------------R--PETLALLG-------QLPGR-------------------------------EEVFTALNTASCRD-------VLTIEVGAKVCP-GFVIHLVFLTT-----AP-Q---------------ATLISPRVLVVLQPG-SSLTLVEDYISGE--------------------MDTALTNAVTEIYLGNQAELDHTRIQR-QAP-------------------TALHIGKTVISQAQHSQYSGHAI---------------TWGGQLSRHNWDVNSNGPETTTILEGLTVAT----------------ANQLADTHSSLIFSAPHCSSQQVNKYIVG-GRARAVFNGKIVVPQAAQMTDASQLSRNLLLSPKARIDTKPQLEIVADNVKCSHGATVS-QLAEDDVFYLQSRGLDLQQARDLLIRAFAVELLD------GFQIP---------SLAKEL-AQNILSHIHQANGD---------------
>1947904_Cbacterium@DBAX01000029.1_15|  10581 11837
-------------------------------------------------------------------------------------------------------------------------------------------------------------------------------------------------------------------------------------------------------------------------------------------------------------------------------------------------------------------------------MITLASLRQLGQEHL-----------------------------------------GYLTPP------TRQ-REGWQY--LRMPELLPTATT-------TQGREI------AT-SS---------A-----PWQS-------FAIPGAYQGR----------------------------WFQ-GRWQPPVG-----------------------PEPE------------------DGELWFGSLGDR-----PPGD----PLV--QRLVGLVS-------QHPAT-------------------------------RDYFGYSNQAALEE-------LAILYVPQNRAI-AQPIQILSYAA-----AQ-P---------E---GACMVVHPRCLVVLESG-SQATLLERWLSED--------------------GGALWHNGVTEIFLGPGARLDHVMVQQ-QGS-------------------STLHLQTTALIQEGHSQYQGYAL---------------ALGGHTSRQTLHVQQHGSATETVLSGLIYGD----------------GDQHHELYSCVHLEHPHSTSRQLQKVILD-GHAHGVFWGKIQVGQKAQETNAGQLSRTLLRSPKARVDTQPQLEILADNVKCSHGATVS-QLDADELFYLLSRGIDPETATRLLSYGFAAEVIR------QIPIA---------AVRQSL-EAWLMQHTASTVPSGS*------------
>3218_Ppatens@PNR43747.1| hypothetical protein PHYPA_016129
MA--------------------------------------------------------------------------------------------------------------------------MAAATGSAGVTGALASSRQGAAVSRI------------SSHK-----------------------------------------CFVPV-----------------------------NFAAQRFRATGKLGVGTRATIAEAVKSEASGAVSGSL-----------RDQAEASFSLSKD--------------------------PGGPD----FFLLDLAEKLENS----VPS-EEQGDSLG-ARALAELRYKSAEQA-----------------------------------------LNLRWP------TNK-DEAYRF--TDVRFLKNLDIA-------PTPAQP------AS-VP---------N-----FESE-------LGLGETEAF--------------------------RLVFVD-GVISESL------------------------SKVE-------------GL---SGGAYVGSVCKI-----TADSA-G---SALSQALEYLGK-----PAAGTQ-------------------------------DDLFTFLNGLGVQD-------AGLVFAPKGVQL-SKPIHVVYYSTGRGGSKDGE---------EV--TSISLATPRLLVVAESG-ARVEIIEQFVGAP--------------------DQVYWTNQVCEIYVANGAEVSHSCSQE-QER-------------------SAVHIKQTHVSQGEKSTYKLVEA---------------EVGGRLSRHNLQVIQLGSDTQTEFSTFSLSS----------------KRQVQDLHSRLVLDHPRGISRQIHKCIVTHRLGQAVFDGNVKVNRFAQQTDAGQLSRSLLLAQGATVNVKPNLQIIADDVKCTHGAAIS-DLEEEQLFYFQARGIDPLTARSALVFSFGAEVLQ------SFGND---------YLKKRL-ERLVKSSLATDGVVNPNVP-------VGQ
>3197_Mpolymorpha@PTQ32632.1| hypothetical protein MARPO_0097s0089
----------------------------------------------------------------------------------------------------------------------------MSFVSAS-------------------------------------------------------------------------------------------------------------------------------------------------------------------------------------------------------TPD----LFLLDLASKLEDS----IAQ-----DGLA-NDPLARLREEATEAT-----------------------------------------LSCHWP------TNK-DESYRF--TDVKFLKQANIN-------PVNVP-------SE-SS---------F-----DPAS-------LNLPDSNGS--------------------------RLVFVD-GVLCKNL------------------------SSLE-------------DV---PEGVVIGSISSL-----PKEAV-----E--EHVLPRLSG-----VARRSE-------------------------------GDVYACLNGVGARD-------LVVVIVPTGVKV-PKPLYVLYYSAQGGPVGG-P---------D---SAFALSNPRLLVSVGKD-AELDLVEDFTGAP--------------------QTLYWTNSVCEIDIAESGRVGHSYVQE-QSL-------------------NAVHIRQTYVSQVTASTYKLVEA---------------GFGGRLSRHNLSIQQLGPDTITEMSTFLLAG----------------RKQLHDLHSKLVLDHPRGISRQLHKCIVSDSSGHAVFDGNVRVNRFAQQTDAGQLSRSLLLAPRATVNVKPNLQIIANDVKCSHGAAIS-DLEEDQLFYFRARGIDVQTARSALVFSFGAEVLQ------KLVGE---------GLRKRV-ENLVKSSLAAEGYIKPDLP-------VTI
>3702_Athaliana@AEE31494.1| non-intrinsic ABC protein 6
----------------------------------------------------------------------------------------------------------------------------MAAATVL------------------------------------------------------------------------------------------------------------------------GRLSLIPNLSSKPKLKSNRRTTSTS------------VSVRAQAS----------------------------------FSD----PFVLQLAESLEDS---------LSASPSS-SLPLQRIRDSSAETL-----------------------------------------LSTPWP------SRK-DEPFRF--TDTSLIRSSQIE-------PISTQ-------QR------------N-----SEIL-------DNLTETQFT--------------------------NAVIID-GFVSNLT------------------------IGPS-------------DL---PDGVYFGKYSGL-----PDEL------T--NRISEFIG--------NFDS-------------------------------GDLFWSINGMGAPD-------LMVIYVPEGCKV-ENPIYLRYFSG---ETGD-R---------ES--KRLPVSNPRVFVLVEEG-GEIGIVEEFVGKD-------------------EEGFYWTNPVLEVVVQKNAKLKHSYLQK-ESM-------------------ASAHIKWTFVRQEAESEYELVEV---------------STGGKLGRHNVHVQQLGPDTLTELTTFHMCV----------------NEQTLDLHSKIILDHPRGASRQLHKCIVAHSSGQAVFDGNVRVNRFAQQTNAGQLTRSLLLKPRATVNIKPNLQIIADDVKCSHGAAIS-DLEEDQLFYFQARGIDLETARRALISSFGSEVIE------KFPNR---------EIRDQA-RNHVKGLL---------------------
>436017_Olucimarinus@ABO97233.1| ABC(membrane) family transporter (Fe-S assembly/SufBCD system), partial
--------------------------------------------------------------------------------------------------------------------------------------------------------------------------------------------------------------------------------------------------------------------------------------------------------------------------------------------------------------------------------------------------------------------------------------------P------TNR-AEEYRF--TDFSALTTATLV-------GPKEG-------AS------------------ADAS-------ATRVEDACA--------------------------TVVLVD-GVLDATQ------------------------SDFE-------------GA---AKAGIKISVGAA-----DATT--G---K-----------------QSATR-------------------------------GNVFAAINSASAAD-------VVVVRVPKGVKC-ASPVHIVTMST-----GG-E---------N---GATRVSAPRITIVVEEE-GELCVVEDFAGEG--------------------ETEYWQNGVCEIAVEKGASMKHALIQN-HGR-------------------GATHTRTTLVTQAEDSKYEVNEI---------------SVGGKTARHDLNIKQLGPRTETVLGCFNLAG----------------SNQTLDLHSKLQLDHEEGSSNQVHKCIVSAASGKGVFDGNVQVNRMAQRTDAQQLSRNLLLVPKATVNVKPNLQIIADDVKCTHGCTVS-DLEEEELFYIRSRGLSAETARSLLVSGFGVDVIS------RLPGK---------DLRDRV-NSIVRTSLER-------------------
>3075_Aprotothecoid@RMZ57359.1| hypothetical protein APUTEX25_004193
-------------------------------------------------------------------------------------------------------------------------------------------------------------------------------------------------------------------------------------------------------------------------------------------------------------------------------------------------------------------------------MHRLQGLRRAGEAAL-----------------------------------------STMRLP------TSK-QEEFRF--TDVSRITGAQLA-------APPGGDA-----AA-AL---------R-----AAAD-------LTLTRPAAV--------------------------TAVVLD-GALLRLV------------------------PGPE-------------AL---PPRL-------------------G--------------------MQSGQR-------------------------------GGAFAALNAASAAG-------VLVVHVPAGVTL-AAPVHVVHLSSPGGGVGD-R---------DP--GAVPMSSPRTLVVLEEG-AAAGLVEEFVPLAS----PSGG-AAGTASPAGAAAPYYVNAVLEVELDDRAALSHAYVAT-DVA-------------------GASHTKATFVHQGAESSYSLTEA---------------RLGGALTRHDLSIVQLGAATQTRLASFLLAS----------------QAQLHDLHSKLTLDHPAGQADQLHKCIVADGRSRGVFDGNVRVNRGAQQTDAAQISRNLLLAPRATVNVKPNLQIVADDVKCTHGAAIS-DLEEDQLFYLSSRGIDATAARRILVDSFGREVVQ------RLGDA---------ALQGRI-DAAVKKALQGVQAV---------------
>3055_Creinhardtii@PNW75132.1| hypothetical protein CHLRE_12g513950v5
----------------------------------------------------------------------------------------------------------------------------MQASTSLGSAC-------------------------------------------------------------------------------------------------------------------------RTQLAGKRVVSGHRYPNARIALK--------PAKSGAVASAVV-------------------------------AED----KWLARTVKEVAT------------------PSSLAALREQSKSAL-----------------------------------------ATLRMP------TTR-NEDYRF--TDIAPLLRTNVQ-------PAAAG-------AA-VP---------S-----ELLA-------AHELPGAAA--------------------------RLVVVD-GVLRPELS-----------------------SGLS-------------GL---PAGTYVGPLAGA-----PEAV------K--QKLGS----------LSNSR-------------------------------GGPFAVLNGSLVPE-------VLVVAVPAERQL-EGPLFVLHLAS--GATGA-D---------E-----VAANAPRLLLHAGTG-SSAELVEEYVALP-------------------GGRRYLTVAVGELFLEAAASVRHSYVQR-EGE-------------------GSFHFKSTLVHQAERSQYTLAEA---------------SVGGAIARHDLVIQQGGPETHTQMSHFLLCG----------------PSQTHDLHSRLTLDHPHGTANQLHKCIVSHASGRGVFDGNVKVNRLAQKTDAGQLSRNLLLVPLATVNVKPNLQIIADDVKCTHGCAVS-DLRDDELFYFRARGISAESARQALVFSFGAEVIQ------RMGHP---------VLQKRV-QDDVSRTLLSAEPFAASA-----------
>39947_Osativa@KAF2948198.1| hypothetical protein DAI22_01g018900
----------------------------------------------------------------------------------------------------------------------------MSSPSPALCAAAS----------------------------------------------------------------------CSTP-------------LR---------------------------------------VASPVVRFRRPGAPA-------PVVSAARASSAAVPA----------------------------VSD----DLVLRIAEQLEDS------------VAAS-SPLLDPLRSASALSL-----------------------------------------LSTRWP------TRRSNEAYRF--TDISYLRSLPIS-------LSSRDAP-----AV-----------------------------APPASPYAS--------------------------HVHFSD-GVLTS------------------------------------------------SSGAHVSALADL-----PPGHV-----R--DRAAAALAA-----SAGFAD-------------------------------KDLFFDFNAVGAKD-------VVVVHVPEGVSMADDPVHIMFSYS---GCGD---------------GSMMMSNPRVLVVAEKG-AEVTIIEEHFGQE-------------------DGGCYWANPVMEIIVEEDAKVVHSYVQQ-QSF-------------------AAAHTKWTVVQQNTSSNYEFVEV---------------SIGARLNRHNLHVQQLGPETNTQLSTFHFSA---------------QNKQIHDLHSKLILDHPRGRSQQIHRLIAS-GTGNGIFDGNIKVNRYAQQTDAGQETKCLLLSSKALVNVKPNLQIIADDVKCTHGAAISGEHDPNAIYFLQARGIDAKTAADALNFAFGAHVIN------QIPFK---------PIEKKT-LAHFKALLASSRQNDE-------------
>1188229_Glithophora@APB33546.1| FeS assembly protein SufD
----------------------------------------------------------------------------------------------------------------------------MGTE------------------------------------------------------------------------------------------------------------------------------------------------------------------------------------------------------------------WLTGRSTL--------------------GSGEFLAWRERAVAQV-----------------------------------------AQPNWP------VFD-REAWRG--TAVPSVLATPFR-------LAQGD-------GV-DL---------S-----KIEP---------VPELP---------------------------CHITLVN-GRV----------------------------RDHG-------------EL---PPGVILGDWQDL-----SPAE------R--EHLGRGLP-------------------------------------------ADGFTALNQAAVPG-------ITVVRVMGNPI---SPLHLIHQSQ-----AG-E---------A-----PVLACPRWVVILAPG-ASLTLVEEYVSTG----------------------TCWTNGVVEIHLGQGSQLQHYIVQR-ESL-------------------QSVHLLRLGVEQAQDSHYTLRTV---------------SAGARWSRCEPVICQAGTGTFTQLRGLSLVG----------------GRQHSDMHSVITHDHPQGTSRQVHKCVVA-HQGQAVFHGLVRVAPVAQLTDAGQLNQNLLLSKQAKVDTRPQLAIQADNVKCTHGATVS-DLDPATLFYLQSRGIDPSAARSLVVAGFAEELLR------EIPFP---------TLRQCC-HLWMQKLTQSQPTEATP------------
>84588_Ssp@CAE06836.1| ABC transporter, membrane component
----------------------------------------------------------------------------------------------------------------------------ME-------------------------------------------------------------------------------------------------------------------------------------------------------------------------------------------------------------------------------------------------SAVLAPVQERGRTAL-----------------------------------------ERLGLP------TRR-QEPWRL--TDLKRLEALARL-------PLSAV----------------------------VAP-------LALPPASAG------------------------VHRLVLDG-QGDPL---------------------------DGV-------------AL---PEGLSVLSAVEL---------------E--QALGHTLD-------RCGCA-------------------------------GSWPVELNHASARQ-------VLALRVRGAV----APLELVLTGA------------------------AGLTATRIVLLVEEK-ASLDLLQVLQSDG----------------------ASAHSHVLEVHLGQEAQLRHGLLAT-ADG-------------------QASLLAHLAVEQEPRSRYAFTSV---------------VQGWDLARVEPRVVQVDGQATTELKGLAVSQ----------------ADQQLATHTAVRFDGPEGELDQLQKCLAG-GRSHAIFNGAIQVPRDAQRTNAAQLSRNLLLSERARVDTKPELEIVADDVRCAHGATVS-QLQEDELFYLQSRGIAAADAAALLLRGACQEVIE------HLPAS---------AEAWGP-LERVMAGLSR-------------------
>2024880_Ssp@MAB54707.1| Fe-S cluster assembly protein SufD
----------------------------------------------------------------------------------------------------------------------------MAAFTE---------------------------------------------------------------------------------------------------------------------------------------------------------------------------------------------------------------------------------------------SSLLEPVQHRGREAL-----------------------------------------ERLGFP------TRK-QEPWRF--TNLSRLKTVQDL-------PVVDA----------------------------HES-------PDLPEAPTA------------------------GLRLVLGS-AENPL---------------------------EGV-------------DL---PEGVRPLSLDQL---------------K--YALGSTLD-------RCGCA-------------------------------KDWPVELNHASSRE-------VLALRISGKV----PPLELVIAAS------------------G-----QGLLSTRVLLLLDEK-AELELLQVFRADS----------------------GAAHSHLCEVVLGQEARLRHGVLSL-GDG-------------------SGSLLATLAAQQEPRSHYELTSV---------------FKGWSFGRIEPRVVQLDGQAMTTLKGLAVTA----------------DEQQLAVHSSMRFDGPEGELDQLQKSLAA-GKSHAIFNGSIQVPRAAQRTNAAQLSRNLLLSPKARVDTKPELEIIADDVRCAHGATVS-QLQEDELFYLRSRGITETEATALLLRGYCQEVID------QLPVQ---------ADRWRP-LEQVHQELSR-------------------
>64471_Ssp@ABI46185.1| FeS assembly protein SufD
----------------------------------------------------------------------------------------------------------------------------MAMP--------------------------------------------------------------------------------------------------------------------------------------------------------------------------------------------------------------------EGWL----------------TQLPAP-AGTLEPVQRRGRLAL-----------------------------------------SEHSFP------SRR-QESWRL--TDLRRLEALFQL-------SLADQ-------RP------------H-----RSSA-------DSWPSVPEQ------------------------ALRLVIDG-SQDPL---------------------------QGV-------------SL---PAGISLLEGAEL---------------E--QALGHTLS-------RCRCA-------------------------------SDWPVELNHGVSQQ-------ILALRIRGKV----PPVELVMVAA------------------D-----AMLVPTRVLLLVEEK-AELDCLQVLSAKG----------------------QAAHSHLLEIHLGQESKVNHGLLAL-GDG-------------------QEALLANLAVEQESRSHYSLVSV---------------SQGWLFGRLEPSLVQVDGQASASIHGLSVTA----------------ADEQFAVHTAMRFEGPEGTLDQVQKTIAA-DRSHSIFNGAIQVPRPAQRTNASQLSRSLLLSGRARVDAKPELEIVADDVRCTHGATVS-QLQEDQLFYLRSRGITQSSAAALLLRGYCQDVLD------RLPLD--------GSQRWLG-GNLQVGGTAS-------------------
>74547_Pmarinus@CAE21779.1| ABC transporter, membrane component
----------------------------------------------------------------------------------------------------------------------------MVEA---------------------------------------------------------------------------------------------------------------------------------------------------------------------PIKNSS-------------------------------ALD----DWCERLL----------------HSLEAP-SGPMAACQAQSRNHL-----------------------------------------ETLSAP------HRR-QEAWRF--CDLAPIAELEPR-------QICSL-------GE-----------------------------PSAPGVSDQ------------------------VTRLVLGT-GQDPF---------------------------AGV-------------TL---PKGLSPLSDAEL---------------K--HSLGHTLN-------LATSK-------------------------------GQWPVALNQAIASQ-------VIGLRVRGIVD---SPLELVCDAG--------V---------D-----RGVFAVRVLLLLEEK-AKLELLQVQLSSG----------------------ANLTSVLVEAHLQSEAKFHHGLLAF-GHP-------------------QAALLAHLAVEQEPSSDVSLVSV---------------CQGWGVIRHEPQLIQLNGGAKSQLRALQLVQ----------------ANQLADTHSCVRFNGPEGTLDQLHKVVAA-GHGRSVFNGVVQVPREGQRTDAAQLSRSLLLSDRARIDTKPELEIVADDVKCAHGATVS-RLQPEALFYLQSRGISPDQAAQLLLRAFCDEVIC------MLPST---------AKAWRP-LARLLDGV---------------------
>292564_Cgracile@AFY28692.1| FeS assembly protein SufD
----------------------------------------------------------------------------------------------------------------------------MVAAS----------------------------------------------------------------------------------------------------------------------------------------LSTP------------------------ITAAGA-------------------------------APG----GWVAALLANAT------------GVASAG-ADALAASRARAAQAL-----------------------------------------AQTPLP------SRR-VEAWRF--TDLAPLTALSPT-------LLSSAP-------------------------------------AAQPEVAAG------------------------SLRLNLDG-LSDPL---------------------------AGI-------------SL---PAGLEPISGEEL---------------S--AILGQVLA-------ATGSA-------------------------------ELWPVLLNGATARN-------VLALRVRGAIA---TTLELVSDAG--------D---------G-----EGILPLRLLLVLEPE-ASLEVLQVHRSSG----------------------ANLTSVVLEARLGEGAELRHGLLAP-GAD-------------------TGCLLATVALEQATGSRYSGVSA---------------HGGWALGRLEPRLVQSEGAAHSALKALQLAD----------------GRQISDTHSQMVFEGPDGRLEQLHKAVAD-GQGRSVFNGAVQVPRAAQRTDAAQLSRNLLLSDRARIDTKPELEIVADDVRCAHGATVS-RLEQDELFYLQSRGIAADQAARLLLRGFCEEVLQ------ELPEA---------ARPWQP-LASLLGEQGR-------------------
>1655601_Cbacl30@KRO94779.1| ABC transporter permease
----------------------------------------------------------------------------------------------------------------------------M--------------------------------------------------------------------------------------------------------------------------------------------------------------------------------------------------------------------------------------------------PAAVMPNTADWLTQL-----------------------------------------AGVPLP------GRS-QEEWRF--TGLAAFEALAPE----------------------------------------------------------------------------------------LWS-GVDPF---------------------------AQL-------------SL---PAGISRIEADQA---------------Q--GLQQQVLK-------ATGGS-------------------------------DAWSVRLNQGASPR-------CLALRVAGAA----GPLQLNCDAG--------A---------A-----PGLLALQLVLVLEEG-ASLELLIQHGSSG----------------------PNATSLVAVAQLGRGAQLNLGLLAP-GDA-------------------RASLLSHLSISQAPASSLQLTTA---------------VGGWALSRLEPCISQLEGAAQTRLRALQLVD----------------GQELADTHSQVRFEGPDGQLDQLHKVVAD-GAGRSVFNGAVRVPRRAQQTNAAQLSRSLLLSDRARVDTKPELEIVADDVKCAHGATIS-RLQQNELFYLQSRGIGSEQASRLLLRGYCEEVLR------ELPAA---------AAALNP-LKLLLRDHQ--------------------
>2026889_Csp@PHX67882.1| ABC transporter permease
----------------------------------------------------------------------------------------------------------------------------M--------------------------------------------------------------------------------------------------------------------------------------------------------------------------------------------------------------------------------------------------PAAVMPNTADWLTQL-----------------------------------------AGVPLP------GRS-QEEWRF--TGLAALEALAPE----------------------------------------------------------------------------------------LFS-GVDPF---------------------------AQL-------------SL---PAGISRIGADQV---------------Q--GLQQQVLK-------ATGGS-------------------------------DAWSVRLNQGASPR-------CLALRVAGAA----GPLQLNCDAG--------A---------A-----PGLLALQLVLVLEEG-ASLELLIQHGSNG----------------------PNATSLVAVAQLGRGAQLNLGLLAP-GDA-------------------RASLLSHLSISQAPASSLQLTTA---------------VGGWALSRLEPCISQLEGAAQTRLRALQLVD----------------GQELADTHSQVRFEGPDGQLDQLHKVVAD-GAGRSVFNGAVRVPRSAQQTNAAQLSRSLLLSDRARVDTKPELEIVADDVKCAHGATIS-RLQQNELFYLQSRGIGSEQASRLLLRGYCEEVLR------ELPAA---------AAALNP-LKLLLREHP--------------------
>210768_Ssp@NQKX01000006.1_61|  57595 58935
----------------------------------------------------------------------------------------------------------------------------MMAS-----------------------------------------------------------------------------------------------------------------------------------------LSDT---------------------DAAALAQGV-------------------------------ATA----PWTQRFL----------------DALDAP-AGELETVQWRGREAL-----------------------------------------ARQPLP------SRR-DEDWRF--TDLAPLLAVFDG-------TAPTA-------GSFGG-------TDS-----PAAA-------SALPPPAPD------------------------TVRLLLDG-RSDPL---------------------------AGQ-------------SL---PAGLSLLGEGEW---------------P--LALGHTLA-------ATGCQ-------------------------------AHWPVELNQATASR-------CLALRVSGTVA---STLELVSVAGANRPDAA-E--PGTHPI-G-----QRLTPVRVLLLLEEK-ASLNVLQVQLGDG----------------------PCLSSLVCEARLGRGSTLRHGLLAF-GTG-------------------EACFLGHLAVEQEIESHLESVWA---------------SRGWALARFEPRVSQAEGGAFTSLKALQLAE----------------EHQRVDTHSRVVFEGPDGQLEQLHKAIAD-GHGRSVFNGAVKVPRLAQRTNAAQLSRNLLLSNQARIDTKPELEIVADDVRCAHGATVS-RLQQNELFYLQSRGISAAVAAGLLKRGFCQEVLR------DLPPA---------AAGWEP-LKRLLAEA*--------------------
>2162190_Psp@QCFN01000002.1_64|  57763 58995
----------------------------------------------------------------------------------------------------------------------------MRLN-------------------------------------------------------------------------------------------------------------------------------------------------------------------------------------------------------------------SKNWL----------------TSLPQP-SGTLSEVQLRGREFL-----------------------------------------FSNDLP------PKN-NESWRL--ADYEKLNRFLDL-------PVSND-------SF--L---------D-----SESR-------NLWPEVASG------------------------AFRVVLGP-AGECN---------------------------SEV-------------SL---PVGFRRLTNPEI---------------E--QMLGKTLD-------SCSCK-------------------------------DSWSVSLNHALTSE-------LLAFSVSGRNL---PPMELISHAK------------------T-----NELCPTRVLIVLEEN-AELELLQVVLGSD----------------------FSAHSHLVEIHIGQEANLTHGLIGI-GNN-------------------NSGFMANLAIEQELRSNYLFTSF---------------IQGMAFGRVEPRLVQRDGQANTTIRGLQIAK----------------GSEQLATHSSICFKGPNGTLDQLQKAIAN-DSSHSIFNGTIDVPRVAQGTNAEQLSRNLLLSSRARIDAKPELKIVADDVRCAHGATVS-QLQQEEVFYLRSRGITSNQAAKLLLDGYCQEILE------KLPSN---------AKNW------IISDECKLII*---------------
>2162204_Psp@QCJQ01000004.1_2|  1103 2353
----------------------------------------------------------------------------------------------------------------------------MTND-----------------------------------------------------------------------------------------------------------------------------------------------------------------------------------------------------------------LIVQKWL----------------NSIPEA-KGILKNIQESGKQCV-----------------------------------------PKIGFP------THK-EEDWKL--TNLKRLSNILEL-------NINTN-------KE-TN---------H-----QIDI-------NNLPNPGKD------------------------YFRILLKD-NGNPQ---------------------------DKI-------------KF---PKGIEPLTDSEI---------------E--KSIGQTLE-------ECQCH-------------------------------KTWPIAINNSSINQ-------ILAFKVNENNL---PGIEIIIPAN------------------S-----KDFNSKRILIHLEDN-AELNLLEVILGSE----------------------SSAQSHIIEIVMGKNSKLNHGLISLGGNK-------------------KSNLLSHIATQQKENSEYSFTFI---------------QEGWNLSRLEPRVVQTSGNAKTNLKGLQICN----------------NNDQIATHSFVKFNGPNGELDQLQKAIAN-DQSHSIFNGVIEVPQIAQQTKAAQLSRNLILSKRAQIDTKPQLEIIADDVRCSHGATIS-QLQEEEIFYLRSRGINNESANALLLKGFCQEILK------NLPCN---------STYWTANFNDLIKGSE*-------------------
>1499498_Psp@KGG13311.1| Iron-sulfur cluster assembly protein SufD
----------------------------------------------------------------------------------------------------------------------------MIKNS------------------------------------------------------------------------------------------------------------------------------------------------------------------------------------------------------------------IKEWV----------------DKLPEN-KGFLTKSQEKAKKQL-----------------------------------------NQYGLP------SKT-SEEWKF--TDIKKLKHMLSM-------PINDL-------QE------------------NISF-------ARMPETASN------------------------SFRVQLDF-SIEEI---------------------------KQS-------------AL---PKGISLLDSKEI---------------E--SLAKKIYA---------NSS-------------------------------SSWTMAINQASSSY-------ILGIKVSAENK---HSLEVIVPTI------------------K-----SQLTSTRVLILLEKN-AKLDLLEIISGEN----------------------NAAQSHLTEIYLEENARINHGLIAI-GND-------------------SLSLLAKPSILQDKNSDYSLHFM---------------QEGWGLSRIEPSIKQLKGLAKSRLNGLQISR----------------DDQQLSTHTYVKFNGPGGSLEQLQKAIAF-NSSHSIFHGVIDVPKVAQKTKASQLSKNLLLSEKAEINTKPELKIIADDVSCTHGATIS-QLEEEELFYINSRGINRNDASLLILAGYAKEIVQ------NIPLQ---------PKRWAF-LNNLLAI----------------------
>59920_Pmarinus@AAZ58922.1| ABC-type transport system involved in Fe-S cluster assembly permease component
----------------------------------------------------------------------------------------------------------------------------MKSS-----------------------------------------------------------------------------------------------------------------------------------------------------------------------------------------------------------------SICQEWL----------------DSLPLT-EGYLKNEQSIGREFL-----------------------------------------LEKGMP------SKK-DEAWRL--SNFNKLNSFLSL-------PTIID-------SK-GI---------K----------------SVFPEKDKN------------------------RERIIINP-NENPI---------------------------LNI-------------NL---PNGIEELNKKEI---------------E--ENLGEIIK-------STNIK-------------------------------NDISVCLNQASSLD-------ILALKVKRNHN---HSLEIVIPSI------------------E-----EKSISTRIFFLIEEG-AKLDLLQIFLGKN----------------------NSAQNHLIEIKLEAEAEFTHGFISL-GEE------------------KESSSICTLAVDQSEKSKYSLHSI---------------HHGWDYARFEPRIIQSEGEASTIIKGLQVTK----------------SKEQIATHSLIRFEGPNGKLDQLQKAVAS-EYSHCIFNGSIEVPQKAQKTEAAQLSRNLLLSKRARIDTKPELEIVADDVRCTHGATVS-QLQDEELFYLLSRGIDKQCANSLLLQGYYDEVIS------HFPKS---------AGKWNF-IEKLIQDIKK-------------------
>167539_Pmarinus@AAP99130.1| ABC-type transport system involved in Fe-S cluster assembly permease component
----------------------------------------------------------------------------------------------------------------------------MDPK------------------------------------------------------------------------------------------------------------------------------------------------------------------------------------------------------------------IYCEWI----------------NSLPHT-KGVLANNQKEGRKFL-----------------------------------------QEYGIP------KKS-NEKWRL--TDLTRMNEFFTL-------PVNQK-------KN------------------KISV-------EVNNKANKK------------------------STQISLD--TDSPI---------------------------ECQ-------------SL---PNYIEQISENEL---------------K--KYFSKFSF-------KQNRD-------------------------------DIFLKKFNEAINSQ-------LIALKIKKDSN---ASLEIILPKS------------------K-----NGLSPYRVMLIVEKG-AKLDILEILNSED----------------------FCAHSNLIEIYIENQAIVNHGCIAI-GKQ-------------------YSKLLSHISIIQEKESVYSFCSM---------------LEDWYFSRIEQHIFQLDGNASTNIKGLQITS----------------NSENIETHSIVKFGGPNGSLEQIHKAIAA-NESHSIFNGLIDVPQVAQQTKASQISKNLLLSSNAKIDTSPKLNIIADDVQCNHGATIS-QLEKEELFYLQSRGIDQNLANSLIINGFCNEILN------GMPLE---------ITKWSS-LSKYL------------------------
>1928728_Pmicropora@BBL86393.1| ABC transporter, membrane component (chromatophore)
----------------------------------------------------------------------------------------------------------------------------MK----------------------------------------------------------------------------------------------------------------------------------------------------------------------------------------------------------------------AELL---------------KRLIPMR-KEDFCNLQNHTHGSL-----------------------------------------SKQEIP------NRQ-MEAWQF--TNINRLKMLTLV-------EAEAS-------SS--N---------I-----PKYL-------PLLPEVAEG------------------------TSRIILAS-EIDSV---------------------------TVL-------------DL---SESIEQLTKEEI---------------M--ENLGDILD-------ATGCK-------------------------------HHWPVTLNYSHVNY-------CIALKVKKNMN---GNLEIVHIPT------------------Q-----TGIQAIRILLIVEED-SSLCLNQVTLGQG----------------------LQLSSLVLEVFLGRESTLNHGLLAF-ADS-------------------EAGFLGHISVLQESNSNYTFTSV---------------ARGWGVARIEPRITQVSGNAKTVLRGLQVVE----------------GNNQIDTHSYISFEGPEGELDQLHKSIAD-DKGHSIFNGIIRVPCLAQRTKASQLSRNLLLSSQARIDTKPELEIVADDVRCTHGATIS-QMQEDEIFYLQSRGLDVKQASTLVKKGYYQDILN------TLPHS---------SNVWNP-LERIMQVDSPLLGLHEN------------
>59919_Pmarinus@CAE18530.1| ABC transporter, membrane component
----------------------------------------------------------------------------------------------------------------------------MQIIDEIK------------------------------------------------------------------------------------------------------------------------------------------------------------------------------------------------------NNEL---------------------------------ISNPSEIQKICLDKL-----------------------------------------KLNPLP------NIK-SEYWRL--SNKSKFSRFLDH-------SNKNK-------ES-KV---------N----------------LPYKKASQN------------------------IIRLIIGE--------------------------------NNSI-------------NLEKENYSIKELKEIEI---------------V--DYIKKNIS-------NSDQN-------------------------------DHWSDLLNHSLSSKAN-----ILGLNISGNKI---PPLEIFSASS------------------P-----DSFNAKTLILFFEKN-SKVDLIQINLGNK----------------------NSSLSQSTYLCLEENTSVNHGLVSY-GES-------------------KSNLLNSLNVIQKTNSEYSLGSL---------------HFKFDYARFEIRINQLEGNAKTNLKGIQITK----------------NNDQIATYTKMQFNGPNGFLDQINKSLAD-DKSHAVFEGSIIVPKIAQKTDASQLSRNLLLSRHAKIDTKPQLEIIADDVKCKHGATIS-QLNEEELFYMRSRGLTLAEASKLQLSSYIQEVIS------SIPIS---------KDRWDL-LDKILKEN---------------------
>1608213_CSspongiarum@KKZ14306.1| hypothetical protein TH68_05310, partial
---------------------------------------------------------------------------------------------------------------------------------------------------------------------------------------------------------------------------------------------------------------------------------------------------------------------------------------------------------------------------------------------------------------------------------------------------------TWRF--TDLRCLTRLDPT-------RLHTQ-------TA------------S----------------PRWPEAARQASA--------------------RHVSLQLDGRGHWLTPQ------------------------GESP-------------TW---PQGLMVLPAEEI---------------T-PGQVARTVMP-----SET----------------------------------LPLGAQLNGVTPGP-------SLGLQVSGPDSI---HLDLAIQVE--------Q---------A-----QAWLAPHVLLVLQPG-ARLCLTWHVATTT----------------------QAAVLPMAEARLGLGAHLQETVMAW-GHP-------------------GATFLGSSFISQPSQSVYQRTNV---------------TWGWGLSRDEPFIRQSQGQAETHLYGLAVAR----------------GQSLLDTHSTMYFDGPAGQLRQRHQALAD-DRGHSVFNGRVVVPRVAQQTDASQLSRNLLLTTRARIDTKPQLEIVADNVQCTHGATVS-CLQDDELFYLQSRGIGRDQASRLLQRGFCEEILQ------HLPET---------ALAWSS-LQSLLKIPVPDQP----------------
>2055796_Sbacterium@HBU26772.1| TPA_asm: ABC transporter permease
----------------------------------------------------------------------------------------------------------------------------MVESC-------------APPALNL-------------------------------------------------------------P----------------------------------------------------------------------------LNWKAKGTTGLMLKL------------------ASVLGLMRLGRRS---MSWLNHFLQAHGSG------------------------SEQAIDQL-----------------------------------------QQQGLP------HRR-LEPWRF--TDIAPLTGLTPA-------LLKPR-------GA-AQ---------A----------------VAHPAVESG------------------------VVRLMLAQ-NGCNFVLA-----------------------PGSA-------------QP---PTGL------EI---------------E-------SAPR-----GGACAD-------------------------------SAWVFQLRDVLAGP-------ALNLQLEPGESL---RLELLLNPG--------E---------A-----NALLTPHLQIHLADG-ASLELFVQLQSSE----------------------NSLILFTSIIDLGNAAQLLEAQSLS-GAE-------------------GAVLLSGAEVKQAPSSRYERSAF---------------VHGWALARQEPRVQQTDGAAHTCLKDLAIAD----------------LDQIIDLHSSVRFDGPNGCLEQLQKALVD-DSAHSIFNGSVQVPRLAQGTDASQLSRHMLLSNRARVDAKPELAIIADDVRCSHGATIS-SLADEELFYMQSRGIKREQAVALLKKGFCMQIIN------SMPAL---------ARSWDL-LKQSL------------------------
>316278_Ssp@CAK28919.1| SufD protein, Fe-Scluster assembly
----------------------------------------------------------------------------------------------------------------------------MSSA------------------------------------------------------------------------------------------------------------------------------------------------------------------------------------------------------------------------------V---LER----------QSWLDGLRASHGLAA-----------------------------------------SELTLP------PSR-QEDWRF--TDLAPLLQLDPR-------ALKPC-------AS-AA---------S----------------AAWPAPEAD------------------------VVRLQLGP-DGLSFSLA-----------------------PGSQ-------------PL---PEGA----------------------------VLSGVEP-----GEA----------------------------------TGLPCRLHASVAGP-------QLQLALAAGARL---RLELWLQPE--------A---------A-----RALLAPRLRFLLAEN-AELELALRISSTA----------------------SSLCLPWLEADLATGARLVEGQWLQ-GDE-------------------GAVLMAGSVIRQQPGSSYSRTAV---------------VQGWALARQEPQLLQCAGGAETCLRDLAVLS----------------GTAIADLHSLVRFDGPDGRLDQLQKALVD-GRSHSIFNGTVQVPRAAQGTDAAQLSRHLLLSEQAWVDTKPELEIVADDVRCSHGATVS-SLADEELFYLRSRGIDRPAATELLRRGFCLEVLN------QLPPL---------AAGWHP-WQGSSAR----------------------
>1618023_Aatlantica@KJH69346.1| Fe-S cluster assembly protein SufD
----------------------------------------------------------------------------------------------------------------------------MTPNS---------------------------------------------------------------------------------------------------------------------------------------------------------------------------------------------------------NTD-----LKAQLIADFQAS--------ETRLNGAS-KTPFFGRKKDALNAF-----------------------------------------DKLGFP------TIR-HEEWKY--SNVKGLVSHVFD-------FNDRG-------DL-TA---------D-----DLEA-------LRIPNLEGN--------------------------VLYFVN-GVFHPEF------------------------SSIV-------------SP---ESELRILNFGEA-----IMQF------P--DVVEQHFA------KYADFS-------------------------------DNAFTALNTAFAQH-------GVFLHVPDKAVV-QQPVILRFIAD-----AR-V---------Q-----NVAAQPRNLFVVGNR-AEVKVAESFRTLG--------------------DNAAFTNIVTEVILGEEAQFEYYKVQN-ESD-------------------QTYHIGTTHIQHARASHSYTVTV---------------SLNGGFIRNNLNLVLDGERVDAHMYGLYLPS----------------GRQHIDNHTLVDHAQPNSESSELYKGILY-DRSTGVFNGKIFVRQDAQKTNAYQSCRNVLASDQATMNTKPQLEIYADDVKCSHGTTTG-QLNEEALFYLQSRGVPKDKARALLMLAFAEDVIE------KMKIP---------AIKEYL-EGLIVEKIGEVE-----------------
>1460289_Csp.@KOO22544.1| assembly protein
-----------------------------------------------------------------------------------------------------------------------MLSVLLASASLCAAAYRGV------PTPAH------------------------------------------------------------------------------------------------------------------QFVPASTHRTCGRCV----------ACAQAEARPTA-----PPGPPPFTTGYEAV------------KEQ-PFDGWFADAAATSPA---------------PS-SPMLAPLRAAAAAAL-----------------------------------------PTIYFP------GRK-DEPFRR--CDLSSLQASRLV-------PSVAKD------AS-AA---------A-----ALAV-------CSDADSAGM--------------------------RLVLVD-GVCSQAL------------------------SDLS-------------AL---PEGVSVSSLNTT-----SGAALDG---A-LAALQGPLP-------ESGANTAA-----------------AM----NTLLGVYGFAALNQASLAD-------VCVINVPKGVTI-ERPLHVVLLSS-----GGVAAAPMQAPGTEGAAPVLPASHPNLLVSLAEG-ASLKLAQHYFACD-------------------AQAPYLCNGVTRVQLGRSATLQHSYVQE-QGR-------------------MSIHFDSVLVDVGAGASYSSTML---------------QSGGRIARTNHLVELTGEKASSNLRALSMAA----------------EAQLVDVHSKVVHVSGECTSQQEQRNVVA-GRSRVVWKGAVVVPRGSDNTNAKQLCRTLLLSDDARVDVQPTLEIDTDEVECTHGATIS-DLDDEMVFYLQARGLSRPDARALLLSGWVRDALA------LVPSE---------SVKQRA-VARAAKVGADYDKEVRRSG-LSSI-----
>2880_Esiliculosus@CBN77201.1| FeS assembly protein SufD
MERTA-----------QRSRNGGSESRRV------------STL--------------------------------------------------------------------------------LAVAAGLLSLAPTADSFLSAPMKGAGGSGAAQG--------------------------------------------------------------------------------LRRRSTGEARSAQAGRQ--GDGVLSATGVATEDNQGAVAGSL--------LETQQKGVSNNEMKP-F----------------------VRVPRRD--PRMWFDAIREGAVPR-----------------PDSLVELSKAGEAEL-----------------------------------------AELALP------TRK-QEPYRY--TDLESLYRTDFT-------SAAPTTT-----AAETA---------A-----AIKP-------HLLEASQGQ--------------------------QMVFVN-GVFSDEL------------------------SDVS-------------ALG-GVEGLVAGHIGAI--EGAPLDQ------A--KEMLSYLP-------EKDAD----------------------F---RTTQGSLAFASLNQACFAD-------AGVIMVADGVTV-EKPIQVIFFSE-----GE-E---------G-----PTVSHPRLVVKAGAD-SHVTLTQSYLSRG---------------------GVCLANGFTRVLVGDRATVTHDYAEE-MSA-------------------SDRLVDTVSVDQTTNSTYSVNQV---------------LSGAFDARANFQIDLLETGSHCNIFTAALTT----------------NNQRQDVHSTIRHKAEGTTCLQEQRNVVS-DTADCVFKGRIVIDQVAQKTDANQLCRTLLVSDKARVTVMPSMEIIANDVKCTHGATIC-DLEDEELFYLMSRGISKIQM------GF---------------------------------------------------------H-I--
>448386_Gchorda@PXF45474.1| hypothetical protein BWQ96_04772
----------------------------------------------------------------------------------------------------------------------------MSSF---------------------------------------------------------------------------------------------------------------------------------------------------------------PPDTEAQLPQPAV----PIAPLDPTLGAKTG---VSQADIVNPEDE---CTWLESILASRLT-----LPS----------DHPLQKLREAADKCV-----------------------------------------NDLDIP------GRK-TESWRF--TQLRSVYASRYV-------AAMSALH-------------------K-----QFSVSDMR---HYVPDTAGI--------------------------VLVFVD-GMFSKDL------------------------SLLNDDSGSE-------WT---EAGGFFGSVTDY-----KGDI---------SRLTTMFT-------EQELGSKD----------------------------GGLFPTVGHAISAD-------AAVLHIPAGFSV-SRPVAILNLHS-----GG-P---------QQ--GLATACAPRLAIIAEER-SKVVLLESHASLD--------------------DSYGLILSGSTIFVDQKASVSHYLIND-CGN-------------------DTHFIGNVHAAVLKNGAYEVRPI---------------SLGGSLGRFTIGVDLKEEEAHSLVHGAIVGF----------------GDQVHDLHSRICHDAQSSTSNQLQKNIAT-DRSRAVFNGKIIVTTNGDQTDADQLCRSLLLSDRAGVDAMPVLEIETDDVKCTHGATVA-DLEDDEVFYCQSRGLTLEQAQFLIVTGFAKEVLG------DCPFP---------TVLEQV-SKRVDFIASSRLERVSNYEQLSSI-----
>2769_Ccrispus@CDF39920.1| unnamed protein product
M--------DGVPSPEVKRERVDTAVAAILRHRPHFTP-YPTTLNLILNPSPISRPHF-HSPIPVPLHSLRRHPLTMHVFRRNRPAPAFLPPTTLSTTTWITRGR---MNATCKRRIVRPAAFRMASAAESQPHAQEKIP--IAPTSEN-----------------------------------------------------------NNPIA----------------------------SAPEPDSPAPEADNSAPGVDSPIDLTSDSNPSAGASD----------TLEAATLPAPVT----PAEPMDLTLGEEAGI--ITVSEDLVPEKD---ETWLSNLVASAGS-----MSE----------RHPLAAMRAQAQADL-----------------------------------------EHLPVP------NRR-MEEWRF--TDLRTVFASRYV-------LNAHVDR-------------------D-----QIANFDLR---QYAPDTAGV--------------------------VLVFVD-GIYNEDL------------------------SIVNDDSANE-------WL---AAGGYFGSAENY-----QGDA---------AVVSKILT-------ERELGKD---------------------------GEGGLFPTAAHAIATD-------AAILEVPDNYAV-SRPVAVVFVST-----TG-E---------SP--RRAKASAARLAVIAGKG-SKLSLLESHVSLD------------------KENSYSLTLATAAFLVKERAWVSHYVVDD-TCL-------------------EAHVLASIHADVRTRGSYEMRSF---------------GLGSKVGRFDVGVDLGEPGAHGLVHGALVAD----------------KYQIADIHSRICHNSENTTSDQLQKNVSA-DHGRAIFKGKIIVTEDGPGTNSSQLCKSLLLSNKAYVDAMPVLEISNEDVQCSHGATVA-DLEENEIFYCQSRGISYEKAQVLLITGFAMEILG------DCPFP---------NVRELV-DRKMNSVAASVVDREWKKTELTSI-----
>1195612_Cmesostigmati@AFP65464.1| Fe-S cluster assembly protein SufD (nucleomorph)
----------------------------------------------------------------------------------------------------------------------------MNFVTPFKCTTAMF----------------------------------------------------------------------------------------------------------------------FGTNISKIYVDNS-----------------FLKNKKISLKNSFFRK-------------KFFYDSFKMNTIRKLDSSTDKSKWLDSILLSKKVKK----------------TSFINNLRKIGLTLL-----------------------------------------KNTRIP------SKK-DESWRF--TSLDQLFNMEFS-------DIIVEE------ND------------------DFVS-------KYIMENSVA--------------------------RIVFIN-GVFSFKF------------------------SSLD-------------PI---SKKFLLQKFSEL-----DIEK------Q--KKISKLIGK-----GESGIN-------------------------------GGFFPILNMACLDE-------IVVLSLSSDLRL-EKPIQIVFAGS-----KT-K---------N-----PVCLNQKIIVLGEKH-AKATVIEQHVSSD--------------------DSEFFDNSTTNIFLEEGAELNYVVSNQ-ISQ-------------------KASIVLSIHAELQKNSSLNFLSA---------------SIGGFLSRMSLGIDLNGSGSNCNIQGITVAS----------------NNQLSDIHSRISHNYPYSTSSQLHKNLVS-GKASAVFAGKVQVHNGAFDTESDQLCKTLLLSPTSKIDSMPILEINNQNVKCTHGSTVS-DLDDEQIFYFQSRGISVEKARFLLTLGFVKEMIE------KFPKE----------LVVFF-SEFLGTVV---------------------
>464988_Handersenii@XP_001712249.1| sufD (nucleomorph)
----------------------------------------------------------------------------------------------------------------------------MLFVSPFSFPLVFLSSF----------------------------------------------------------------------------------------------------NRMKPLNLRK--------------IDKK-----------------YLNMKKENLN----------------------------------EHKTVNSEWINSILFQEKQKS----------------SFNINQLRKIGNNIL-----------------------------------------KNTNFP------SKK-DESWRF--TKLDRLFGMKFA-------NSDSEV------NA------------------DFVK-------KFFLENSQA--------------------------RCVFLN-GVFFPSL------------------------FQAR-------------EN---TDSYFLGRFSDL-----NEKE------R--KKIRDLAGK-----GESGIN-------------------------------GGFFPILNLANLDE-------IAVLYIKADSKI-KDPIQILFSSS-----TN-E---------T-----PICINQKLIIVCEKN-SKAKIIQHHVGSN--------------------ESEFFDNSTTTILVDEEAQIDFFLINQ-VTE-------------------KASNFNSIHADLRKGSSFNFLSA---------------SFGGFLSRISLGIDLNGINASCNVEGVTVVK----------------NSQISDIHSRISHNYPLCKSSQLQKNLIS-DKGHAIFAGKVQVHNGAYETESNQLCKSLLLSQTSKVDSMPILEINNEDVKCTHGSTVS-DLDQEQLFYFKSRGIPIEKARFLLTIGFIKEIIE------KLPKE----------LNENL-SESVNYLIKK-------------------
>55529_Gtheta@XP_001713612.1| hypothetical protein GTHECHR1114 (nucleomorph)
----------------------------------------------------------------------------------------------------------------------------MFIN--------------------------------------------------------------------------------------------------------------------------------CYIYDYRTNIKTSRRNKIEYKC---------SNINKVNMTNPMVQ-----------------------------KQNI-EIKWLESFIKTQNSVE----------------DMHLSNWKKIGLKLI-----------------------------------------KNYTFP------SKN-DEVWRF--TDLKKLYNLNFN-------KHPSES------DI-----------------------------LEFCDKINI------------------------ENKIIFEN-GKLVYFD------------------------KTLSE-----------------NKMIEIKKFTEL-----NNDE------K--KKVLELSNS-----GECGIS-------------------------------GGFFSILNITSIND-------IYILKFNEDFTI-ETNINLISIGA-----SN-E---------N----QEIGFSKRLLVLLENK-SEVKFNLINTSTK-------------------KEDIYFENSCINFYLKENSNLVLQNINN-SVG-------------------SSNIMNTIHVDLNKGSFFTFNSI---------------SFGGDFERINIGVDMNGPESQCKLNGVFINH----------------QNKIADIHSRISHNFPNCKSSQFQKNILN-NFSHAIFAGKIQIQFGAENSEAEQLCRTLMLSPKSRIDSIPILEINNENVKCSHGATVS-DIDDEQMFYLISRGIEKKIAQLILIKGFINESLI------PLPLY----------LKNSI-EKKIFSLLE--------------------
>2898_Cparamecium@XP_003239873.1| Fe-S cluster assembly protein SufD (nucleomorph)
MLKF--------------------------------------------------------------------------------PSRAFF-----------------------------VNYLKMIFFSLIRDLSSF-----------------------------------------------------------------------------------------------------------KPKNAET--------RYAYQFTSTR-------------------------------------------------------------KNAIRQSIYMDSGLREQPI--F--TNS-IQIFKNSE-NQLFKHLNRAGISFL-----------------------------------------KTTPFP------FQR-EESYKF--VPLDRLFGMNLF-------TDSQK-------NT------------------VHSP-------KFFADKEQI--------------------------EIHFLN-GFCLENF------------------------SSTN-------Y-----QS---SKHLYLGSFEAL-----PSEK------K--KYLLDISNQ-----GESSVT-------------------------------GGFFSALNTACLSQ-------ISVLLIPENYNC-EKEINLFFQQN-----DY-C---------S-----KFYLNQKLIIISGRN-SNSKISQYHFSFS--------------------KLTYFDNTNVNIVLKDYSVMKYYVTAK-NNQ-------------------LSSQIFSLYVDVKKNVSFDLSIA---------------SSNSFISRVNVGIDMNGVNSDICIKSISIVN----------------DEGMTDFHSRITHNYPQCVSSQLHKNLVE-KNGHGIFSGKIQVHGTAFNSEACQLCKSLLLSKKSKVDIMPILEINNDNVKCTHGSTIA-DLDKNQIFYLQSRGISLETSYKMLVNSFIRDVID------SFPDF---------SKKILL------------------------------
>35688_Ppurpureum@KAA8491838.1| UPF0051 protein
MCVSR--MGLGF----VGATSAPTTAAAV-----------AVTA--------------------------------------------------------------------------------LATAAPAPAYVRRV----SVPAVPA-------------------------------------------------------------P--------------------------------ARPHAAAAGRL---------CAVTRDSRRRAALGPLAAEGSEGSSSENAVKVSNLALEEERALRGGGLTGGAEGV---AGLPDFDVPKNE--RELWWESAVRAAQKNAD-DLAT----------DSVLVPYVHSARGKM-----------------------------------------IDSMFP------GRK-EEMWRY--TDMRALLAMRPE-------TNSAGP------SL-SA---------S-----DAERF----------QDADV--------------------------NLVVVD-GRFVSNLS-----------------------TGLD-------------LL---AKGVYFGSISDA-----PKAI------K--ERAVELLLQ-----RKQSSK-------------------------------VSAFEWLQAVSSPD-------ALVLHVPNRVQV-PNAVHILCAAS-----SQ-S---------S----AASMCSPSIVVCLEQD-ASLVVTESHLLLD--------G------DDSNDSSSVFVNSLCVAALASNASLTHALVSELPEG-------------------KGAHLGVCAAKLAQGAQYVCTTI---------------NAGGSLSRWDVTVDLDEKEAYGEVHGLCFAE----------------QTAVMDLHSEINHNVPHCKSEQLQKNVAL-DKAKSVFRGMIYVAPHASQTDSEQMCRSLLLSSNARVDIMPSLIIYNEDVKATHGATVS-DLSDEELFYLQSRGLSPEDSRLLLLKGFTGEIVQ------RIPLK---------GVQERL-ERKFAGVVDRIKSRKRGEATFSSI-----
>1169540_Vbrassicaform@CEM23918.1| unnamed protein product
MVVLEALIGHA-----VSISDLSSSA--------------PASL---------------------------------------RP--AFIGTAGGWRSLGHTGGRDLLLRARRRRNQHHQRLFSMSTAEADTAAKEKE----QPPAAKEGGEGEEDGVDTESSSYKLVKRLEQERVSGLINDMVDPNYRREDYADRWAKEDDPEYVDSESPNSWERLRWKEEGKLRFEDWSQFDPKRLEDPEYSLPEDWSAEPVGGRHNIFQPTLVTSKDLEKAVEQLD-----GGVVKVDEAPVDESV-----PPQYRGLMKEVGFG---FGYRNISMNKADIQRLMWWDKMLELQPLPA----------------NEDFEKLHENGTAVM-----------------------------------------KELYVP------ERK-REPWRFQ-KDLETIYKTDFD-------VAYGDLS--------ST---------E-----DISE-------YVMNDTAA---------------------------LLVIKD-GLVDRRL------------------------SRLD-------------GL---PNGTFVGSIHNM-----EGAL------R--ERFLSELYWYPEY-SQQQFKKGAYVKYKGKLWKNADILPQQIFEMGKFDIGMAKLCALNMAHLRD-------VACVHVPEGTTI-DKPIQVLVVST---SVGD-S---------A-----LPISSPRLQVLIGDK-ADVTLSQSHVGLA---------------------RKGFINSVTRVIMGRESRFNHDYIQE-AGR-------------------DAWHFEQLSVLNAQAANYTYRSA---------------SWGAQSSRINVQVVANEKESRTDLRSLLLAR----------------QKQLLQTYQTVWHNAKDTYSDSFHRNIVA-DSATAVWKGRGRLEHMCNGADAKQLCRSLLLNERSKAVSIPVLEMMSPQIKAAHGATVS-DLSQDQIIYLRTRGLSDEVARYLMVKGFANEVSN------PMVDE---------TAKRRL-SRHMDSILSDPSKKKEPVREEVAAPAA--
>159749_Toceanica@EJK65832.1| hypothetical protein THAOC_13270
M------------KP-MRRRNALSTVATV-----------SASM--------------------------------------------------------------------------------MSSSRPCVEAFSLPTTALQPPSTTS---------------------------------------------------------------------------LRVS-------IGL------------------GPESDEVKDIATQGSTSTKEKSPY-DPARVILDEDGQPLPHIT--------------------DFEPYRKTRMSESDKAADAWFASLVESDG-------------------PSFLGTVSEEHQRRLLTPVELSDEPVFEYGEDDEWTPYVTRRLPTSPLYPAYGLETYGLPVP------RRG-AEAWRH--FDINSLVAVDYS-------GRPEGTGSDV--VL-SDD------EKE-----SILASLLSKGAWQADDEVEA--------------------------RLVYIN-GRFCPALSIQTEDVKNL------------DSSDFSSGKLSDKTIEYLKRL---PDGFTDELAAEV-----PDDS------NGPHKSLENLSGPDHCVGKATGQ----------------------FA-INNQQGTAAFAALNSIKAGS---------VAYVEANGDA-TKPIIIVNAQTPSAGGSG-E---------Q-----GVAFHPRTLAVANDG-SVSSLIQMCVDLN----------E----AEENSPCATLVNGYTQIFVGADANMTHSFLDE-SGGFVTSRVELSDSEAMERSLPESPRVVESRRPALQNSNFQAFDVHVTGDSGSFQSSLMELSGNGRSRVAISTALLRPGASVSINGFALSG----------------GAQRTDMRTNIHHMAQGTISRQEQRNMVG-GRSTASFRGRIRVEQSAQQTDSEQLSRTVLLSDNARIWATPSLEIIADDVQCTHGATVS-DLSEEELFYLRSRGLDLPTARNMLMYAFVEEIGS------SVDKTVAGSFDDENGLRSRI-IKRLENVVPEGEKSLVGGE-FQSV-----
>1764295_Cprimus@QDZ19812.1| iron-sulfur cluster assembly protein
----------------------------------------------------------------------------------------------------------------------------MAACA--------------------------------------------------------------------------------------------EGGLR----------GLAGDGRRRPRNAGTSR----------CHVACRAS---------------------------------------------------------------GMSEWLEK-------------------------SCEALQLRRDALE-------------------------------------------SAPAAPWSDLRNKNK-DEDWRFSASHLARIMGDQPNVLGGGEWASTAERS-----DL------------S-----SLAS-------ELAEDLQSDPRF--------------------NYRQVLVKD-GVLVSEP------------------------Q--------------------GEGGVVVTTASGV-----EGEE------A--KEAMVFLS-------EHEALRRE-----------------D-----PLSPEDDFFDHLGNALGEGQKAPHLVLHARQVDESSGA-TNILHVFQVVP-----RK-K---------E---GSTVCWSPKTSVLVEGN-QKLVLIEELVYED--------G--QAAAVEAVEPTARIVLPKTRAYLHPSASFKHTVVHS-GAK------------------PRDVNVRTIQVTQEEGSSYDMLETRVACADGSFQA---SASNASLSRVEVDMWQLGGETKTNFNSLSLIATSGASNGKGSKSSSASAGITHELRTKARLCHPGGQISQVAKMVASGGSSHCIFDGKVDIERYAQETDAAQIARGLLLTKRATINARPNLRIQADNVVASHGCTIA-DLEEEQLFYLASRGLDERTARSVLTGSFIREITQLFTTDEDMPMN---------KLAGRL-DEAVEEAFL-----------LCEI-----
