# Supplementary material for: Components of iron–Sulfur cluster assembly machineries are robust phylogenetic markers to trace the origin of mitochondria and plastids
Source: PLoS Biol. 2023 Nov 8;21(11):e3002374. doi: 10.1371/journal.pbio.3002374 (PMC10631705; doi:10.1371/journal.pbio.3002374)
Supplement: S1 Data — (ZIP) [file pbio.3002374.s017.zip › S1 Data/Concatenations/SUF/SUF_Cyano_Euka/alignments/SufS1_Cyano_Euka.fasta]

>1173022_Cepipsammum@AFZ11927.1| cysteine desulfurase
--------------------------------------------------------------------------------------------------------------------MT--------------------------F--------------------------------------TQEKTIADQVRADFPILHQEV-NG-KPLVYLDNAATSQKPLFVLNKIRDYYEQYNSNVHRGVHTLSAKATDAYEGSRIKISKFINAASPQEIVFARNASEAINLVAYAWGLTNLQRGDEVILTVMEHHSNLVPWQLVAQKTGAVLKFVELTAD-EEFDLEQFKSLITD---K-TKLVSVVHVSNTLGCINPVKEISAIAHH---YGAKVLIDACQSAPHLPLDVQDIDCDWLVASGHKMCGPTGIGFLYGKLEILRAMPPFMGGGEMIADVFLDHSTYADLPHKFEAGTPAIAEAIALGAAVDYLTN--IGMDKIHAYEDQLTAYLFEQLAT-I-PEIKTYGPQPS----------KGRAALASFTAG-DVHPHDLSTILDQA-GVAIRAGHHCTQPLHRYLKAQSTARASLYFYNTREEIDVFIASLKEAVEFFGSIFG------------------------------------
>1618023_Aatlantica@KJH70607.1| cysteine desulfurase
--------------------------------------------------------------------------------------------------------------------MT--------------------------V--------------------------------------TKERTLADLVRADFPILHQEV-NG-KPLVYLDNAATSQKPLLVLNTLKDYYEQYNSNVHRGVHTLSAKATDAYEGARDKVAAFIKAASRQEIVFTRNATEAINLVAYSWGNSNLKAGDEIVLSVMEHHSNLIPWQLLAQRTGAVLKFVELTET-EEFDLEQFKSLVSE---K-TKLVAVVHVSNTLGCINPIAEITAIAHQ---FGAKVLLDACQSVPHMPIDVQKLDCDWLVASGHKMCAPTGIGFLYGKLDLLRSMPPFLGGGEMIADVYLDSATYADLPHKFEAGTPAIAEAIALGAAVDYLSN--IGMDKIYTYEAELTGYLFEQLGQ-I-PEIRTYGPLPK------VAG-LGRAALASFTAG-DVHPHDLSTILDQA-GVAIRAGHHCTQPLHRYLKAQSTARASLSFYNTREEIDVFITALREAVEFFGSIFG------------------------------------
>2107693_Csp@PSB33443.1| cysteine desulfurase
--------------------------------------------------------------------------------------------------------------------MT--------------------------I--------------------------------------TKEKTLADLVRADFPILHQQV-NE-HPLVYLDNAATSQKPIQVLNALRDYYKQYNSNVHRGVHTLSAKATDAYEGSRDKIAAFINAASRQEIVFTRNATEAINLVAYSWGTSNLKTGDEIILSVMEHHSNLIPWQLLAQKTGAVLKFVELNET-EEFNLEQFKTLISD---K-TKLVSVVHVSNTLGCINPVQEIIAIAHK---YGAKVLLDACQSVPHMPIDVQKLDCDWLVASGHKMCAPTGIGFLYGKLKLLRSMPPFLGGGEMIADVYLNHATYADLPHKFEAGTPAIAEAIALGAAVDYLTN--IGMDKIYTYEAELTGYLFEQLAQ-I-PEIRTYGPLPK------VAG-FGRAALAAFTAG-DVHPHDLSTMLDQA-GVAIRAGHHCTQPLHRYLKAQSTARASLSFYNTRAEIDVFITALKEAVEFFGSIF-------------------------------------
>1378066_Csp@PPS39801.1| cysteine desulfurase
--------------------------------------------------------------------------------------------------------------------MT--------------------------L--------------------------------------TREKTLADRVRNDFPILHQEV-NG-KPLVYLDNAATSQKPLLVLNTLRDYYEQYNSNVHRGVHTLSAKATDAYEAARDKVAAFVNAASRQEIVFTRNASEAINLVAYSWG-SSLQPGDEIILSVMEHHSNLIPWQLLAQRSGAVLKFVELTPD-EEFDLEHFKSLLSD---K-TKLVATVHVSNTLGCINPVKEITAIAHQ---HGAKVLIDACQSVPHMPIDVQQIDCDWLVASGHKMCAPTGIGFLYGKLELLRSMPPFLGGGEMIADVYLDHATYADLPHKFEAGTPAIAEAIALGAAVDYLSA--IGMENIYAYEAELTAYLWEQLGQ-I-PEIRTYGPKPK------VAG-LGRAALAAFTAG-DVHPHDLSTILDQA-GVAIRAGHHCTQPLHRHLSIQSTARASLSFYNTREEIDVFITALKEAVEFFGSIFS------------------------------------
>1781255_Dsp@OEJ73506.1| cysteine desulfurase
--------------------------------------------------------------------------------------------------------------------MT--------------------------L--------------------------------------AQEKTLAQKVRADFPILHQEV-NG-KPLVYLDNAATSQKPLAVLNTLSTYYEGYNSNVHRGVHTLSAKATDAYEGARDKVAEFVNALSRQEIVFTRNASEAINLVAYSWGNQNIQAGDEIILSVMEHHSNLIPWQLLAQRTGAVLKFVELTET-QEFDLEQFKTLLGD---K-TKLVAVVHVSNTLGCINPVEEICRLAHH---QGAKVLIDACQSIPHMKVDVQAIDCDWLVASGHKMCAPTGIGFLYGKLDLLRAMPPFLGGGEMIADVFLDHSTYADLPHKFEAGTPAIAEAIAIGAAVDYLTD--IGMDKIHAYEAELTAYLFEQLRQ-I-PELKLYGPQPD------ENG-EGRAALASFTAG-DVHPHDLSTILDQA-GVAIRAGHHCTQPLHRHIGAQSTARASLYFYNTREEIDIFIASLKESVEFFGSIFG------------------------------------
>2055792_Mbacterium@HAT15874.1| TPA_asm: cysteine desulfurase
--------------------------------------------------------------------------------------------------------------------MT--------------------------L--------------------------------------IQEKTLASKVRGDFPILNEKV-NG-KPLVYLDNAATSQKPLAVINAWRDYYEKYNANVHRGAHTLSAQATDAYEGARDQVAAFINAASRQEIVYTRNATEAINLVAYSWGLKNLQAGDEIILSVMEHHSNLVPWQMIAQKTGAVLKFVELTET-QEFDLEQFKTLISD---Q-TKLVSIVHVSNTLGCINPVKEICEIAHT---YGAKVLIDACQSVPHMVIDVQAMDCDWLVASGHKMCAPTGIGFLYGKLDLLREMPPFFGGGEMIADVFLEHSTYADLPHKFEAGTPAIGEAIALGAAVDYLTN--IGMDQIHACEAELTAYLFQKLRQ-I-PEIKIYGPQPD------SNG-EGRAALAAFTAG-EIHPQDLSTMLDQE-GVAIRSGHHCTQPLHRYLNVSSTARASLYFYNTREEIDVFVKALKETIDFFGAIMG------------------------------------
>2107703_Fcyanobacteri@PSB59495.1| cysteine desulfurase
--------------------------------------------------------------------------------------------------------------------MT--------------------------I--------------------------------------AQERTLASKVRADFPILHQQV-HG-HPLVYLDNAASSQKPKAVLEALQHYYQTDNANVHRGVHTLSSRATDAYEGARDKVAAFVNAATREQIVYTRNASEAINLVAYSWGMNQLQPGDEIMLSVMEHHSNLIPWQFVAQRTGAVLKFVELTDT-QEFDLDHFRSLISD---K-TKLVSVVHVSNTLGCINPIEEITRIAHQ---YGARVLIDACQSVPHMPIDVQAIDCDWLVASGHKMCAPTGIGFLYGKLDLLRSMPPFLGGGEMIADVFLDHSTYADLPHKFEAGTPAIAEAIGLGAAVDYLTN--IGMDKIHAYEEELTLYLFDQLNQ-I-PEVKTYGPQPN------ATA-SNRAALASFTTG-AVHPHDLSTILDQA-GIAIRAGHHCTQPLHRYLNAQSTARASLYFYNTREEIDAFIVSLKEAIEFFGSIFG------------------------------------
>864702_Ocyanobacteri@EKQ68504.1| cysteine desulfurase-like protein, SufS subfamily
--------------------------------------------------------------------------------------------------------------------MT--------------------------I--------------------------------------ATEKPLAFKVRADFPILNQEI-HG-KPLIYLDNAATSQKPISVLEALTHYYEYDNANVHRGVHTLSNRATDAYEGARDKVADFINAASRQEIVYTRNASEAINLVAYAWGMNTLQTGDEIILTVMEHHSNLIPWQFVAQRTGAVLKFVELTET-EEFDFDHFKSLLSD---K-TKLVSVVHVSNTLGCINPVKEICAEAHR---YGAKVLVDACQSAPHMLLDVQEIDCDWLVASGHKMCAPTGIGFLYGKLELLRSMPPFLGGGEMIADVFLDHATYADLPHKFEAGTPAIAEAIALGAAVDYLTA--IGMETIHRYEEELTAYLFKQLEQ-V-PTVRIYGPKPD------ANG-GGRAALAAFTAG-DVHPHDLSTILDQA-GVAIRAGHHCTQPLHRHLRVQSTARASLYFYNTQEDIDSFIAALKEAVDFFGSIFG------------------------------------
>1296344_Mglauca@PSB01779.1| cysteine desulfurase, partial
------------------------------------------------------------------------------------------------------------------------------------------------------------------------------------------------------------------------------------------TQDNSNVHRGVHTLSGRATDAYEGARVKVANFVQAASHQEIVFTRNASEAINLVAYSWGLANLQQGDEVILSVMEHHSNLVPWQIIAQKTGAVLKFVELTPE-ESFDLEQYKGLVSD---R-TKLVSVVHVSNTLGCINPVTEICQIAHK---YGAKVLIDACQSVPHLPLNVREIDCDWLVASGHKMCAPTGIGFLYGKLDLLRSMPPFLGGGEMIADVFLERSTYADLPHKFEAGTPAIAEAVGLGAAIDYLSN--IGMERIHDYETELSTYLYQKLQE-I-PQVRVYGPNIT----------QGRAALAAFTAG-DVHPHDLSTILDQA-GIAIRAGHHCTQPLHRYLKAQSTARASLYFYNTREEIDVFIAALREAIDFFGSIFG------------------------------------
>47254_Lsp@PZV13215.1| cysteine desulfurase
--------------------------------------------------------------------------------------------------------------------MT--------------------------F--------------------------------------TQAKSLAATVRADFPVLNQVV-NG-KPLVYLDNAATSQKPIAVLDALRYYYEHDNANVHRGAHTLSSRATDAYEGARDKIAAFIHAASRNEIIYTRNASEAINLVAYSWGMNHLQPGDEIILTVMEHHSNLVPWQFVAQRTGAVLKFVQLTDT-QEFDFEQFKSLLSD---K-TKLVSVVHVSNTLGCINPVKEICAEAHR---YGAKVLLDACQSAPHLPLDVQDIDCDWLVASGHKMCAPTGIGFLYGKLDLLNAMPPFMGGGEMIADVFFDHSTYAELPHKFEAGTPAIAEAIALGAAIDYLSA--IGMNKIHAYEEELTAYLFQQLKQ-I-PNLRTLGPKPK------TDG-SGRAALAAFTVG-DIHANDLSTLLDQA-GVAIRSGHHCTQPLHRLLNISSSARASLYFYNTRAEIDVFIAELRETVDFFNGVFEDNESVP----------------------------FE
>1880991_Ocyanobacteri@OCQ91732.1| cysteine desulfurase
--------------------------------------------------------------------------------------------------------------------MT--------------------------I--------------------------------------TQARTLASKVRPDFPILDQQV-NG-QPLVYLDNAATSQKPLVVLNVLRDYYQQDNSNVHRGAHTLSGRATDAYEAARDKIAAFINAASRQEIIYTRNASEAINLVAYSWGFSNLQPGDEIILSVMEHHSNIVPWQFVAKRTGAVLKFVELTDT-QEFDLELFKTLVSD---R-TKLVSVVHVSNALGCINPVKEICEIAHH---YGAKVLIDGCQSLPHLKVDVQSIDCDWLVASGHKMCAPTGIGFLYGKLDLLRSMPPFMGGGEMIADVFLDHSTYADLPHKFEAGTPAIGEAIALGAAIDYLSN--IGLDKIHAYEAELTAYLFRKLRE-I-PDIKLYGPKPD------ING-EGRAALAAFNVK-DLHPNDLSEMLDQA-GVAIRSGNHCTQPLHRYLCITASARASLYFYNTCEEIDVFIAALKDAIAFFGSNI-------------------------------------
>1973482_Rcurvata@BAZ89915.1| cysteine desulfurase
--------------------------------------------------------------------------------------------------------------------MT--------------------------F--------------------------------------TSTKTLADQVRPDFPILKQKV-HD-KPLVYLDNAATSQKPTLVLNTWRNYYEEYNSNVHRGAHFLSGKATDAYEAVRDKVVNFIQAKSRQEIVFTRNASEAINLVAYSWGMNNLQPGDEIILSVMEHHSNIVPWQFVAQKTGAVLKFVELTPA-QTLDLDQFNNLICE---K-TKLVSIVHISNTLGCINPVQEIAKIAHR---YGAKFLLDGCQSVPHTPINVQDIDCDWLVASGHKMLAPTGIGFLYGKLELLESMPPFLGGGEMIAEVYLDHSTYAELPHKLEAGTPAIGEAIALGAAIDYLTN--IGMDKIHAYEAELTSYLFEQLAQ-I-PQLTIYGPKPD------IHG-EGRAALASFTAK-GVHANDLATLLDQE-GIAIRSGHHCTQPLHRYLDLAGTARVSLSFYNTREEIDVFVNALRETLNFFASVFSE-----------------------------------
>1752063_Fsp@BAU08218.1| SufS subfamily cysteine desulfurase
--------------------------------------------------------------------------------------------------------------------MT--------------------------F--------------------------------------TQERTLADKVRLDFPILHQEV-NG-KPLVYFDNAATSQKPLFVLDTLRDYYEQYNANVHRGVHTLSAKATEAYEAARDKVTAFVNAASRQEIVFTRNATEAINLVAYSWGMNNLQPGDEIILSVMEHHSNIVPWQFVAAKTGAVLKFVELTPE-ETLDLEHFQKLLSD---K-TKLVSVVHVSNTLGCINPVAEICTLAHK---YGAKVLIDACQSVPHMPVDVQQIGCDWLVASGHKMCAPTGIGILYGKLELLQAMPPFLGGGEMIAEVFLDHSTYADLPHKFEAGTPAIGEAIALGAAVDYLTK--IGMDKIHTYEAELTAYLFQQLEK-I-PQIRIYGPKPN------TQG-EGRAALAAFTAA-EVHANDLSTLLDTE-GIAIRSGHHCTQPLHRYLKIPATARASLSFYNTREEIDVFIKALKETIDFFGGLFGDE----------------------------------
>52271_Asp@LUHI01000068.1_53|  59634 60896
--------------------------------------------------------------------------------------------------------------------MT--------------------------Y--------------------------------------TPTRTLADKVRADFPILHQEI-ND-KPLVYLDNAATSQKPLFVLNALRDYYEQYNANVHRGAHTLSAKATDAYEGARDKVAKFINAASRQEIVFTRDASEAINLVAYSWGMNNLKAGDEIILSVMEHHSNIVPWQFVAQKTGAVLKFVELTPE-ETFDLEQFKQLISE---K-TKLVSIVHVSNTLGCINPVAEIAKIAHR---YGAKFLVDACQSVPHTPVDVQQIGCDWLVASGHKMCAPTGIGFLYGKLELLEGMPPFLGGGEMIAEVYLDHSTYAELPHKFEAGTPAIGEAIALGAAVDYLTN--IGMDKIHAYEAELTAYLFQQLAQ-I-PQVRIYGPKPD------AKG-EGRAALAAFTVA-GIHANDLSTLLDQE-GVAIRSGHHCTQPLHRHLGLPGTARASLSFYNTREEIDVFIKALKETIDFFAGIFG*-----------------------------------
>551115_Nazollae@ADI63227.1| cysteine desulfurase, SufS subfamily
--------------------------------------------------------------------------------------------------------------------MT--------------------------F--------------------------------------TSTKTLGDKVRKDFPILHQEV-HG-KPLVYLDNAATSQKPLAVLNAWRDYYEQYNSNVHRGAHFLSAKATDAYEAARDKVANFINAKSRQDIVYTRNASEAINLVAYSWGMKNLQPGDEIILSVMEHHSNIVPWQFVAQKTGAVLKFVELTPE-ETFDLEQFKKLISE---K-TKLVSVVHISNTLGCINPVKEIAEIAHR---YDAKFLMDACQSVPHMPIDVQEINCDWLVASGHKMCAPTGIGFLYGKLELLEAMPPFFGGGEMIAEVYLDHSTYADLPHKFEAGTPAIGEAIALGAAIDYLTHIGIGMDKIHAYEAELTAYLFEQLEQ-I-PQIRIYGPKPN------AQG-EGRSALAAFTAE-GVHANDLATLLDQE-GVAIRSGHHCTQPLHRYLGLAGTARASLSFYNTSQEIDVFIKALKETLDFFASVFGE-----------------------------------
>46234_Asp@AFW95763.1| cysteine desulfurase, SufS subfamily
--------------------------------------------------------------------------------------------------------------------MV--------------------------I--------------------------------------TSTKSLADKVRSDFPILHQEV-HG-KPLVYLDNAATSQKPLFVLNAWRDYYEQYNSNVHRGAHFLSGKATDAYEGARDKIAKFINAKSRQEIVYTRNATEAINLVAYSWGMNNLQPGDEIILSVMEHHSNIVPWQFVAQKTGAILKFVELTTE-ETFDLEQFKNLISE---K-TKLVSILHISNTLGCINPAKEIAEIAHK---YGAKFLLDACQSVPHTPIDVQELDCDWLVASGHKMCAPTGIGFLYGKLELLEAMPPFFGGGEMIAEVFLDHSTYAELPHKFEAGTPAIGEAIALGAAIDYLTN--IGMDKIHAYEAELTAYLFAQLGQ-I-PQIRIHGPKPN------AEG-EGRAALAAFTAE-GVHANDLATLLDQE-GVAIRSGHHCTQPLHRHLGLAGTARASLSFYNTREEIDVFIKALKETLDFFAGVFAE-----------------------------------
>203124_Terythraeum@ABG53350.1| cysteine desulfurase
--------------------------------------------------------------------------------------------------------------------MT--------------------------I--------------------------------------IQERTLAEKLRADFPILNQEI-NG-EPLIYLDNAATSQKPLAVINAWQEYYLKYNSNVHRGIHTLSSKATDAYEGARDKVAALINAASRNEIIYTRNASEAVNLVAYSWGLNNLKSGDEIIVSVMEHHSNFVPWQMVAQKTGSVLKFVELNET-EELNLEQYKALISD---K-TKLVALAHVSNVLGCINPIQEICSIAHK---NGAKVLIDACQSVPHCVVDVQSIDCDWLVASGHKMCAPTGIGFLYGKLELLKEMPPFLGGGEMISEVFLDHYTYAELPHKFEAGTPAIGEAIALGAAVDYLTN--IGMEKIHNYEVELTTYLFNKLRQ-I-PQITIYGPQPN------TYG-EGRGTLVSFTVE-NIHPNDLSTMLDEA-GIAIRSGHHCAQPLHQYLKVSSTARASLSFYNTRDDIDIFVDALKDTINFFADIMG------------------------------------
>1671698_Hsp@OZH56020.1| cysteine desulfurase
--------------------------------------------------------------------------------------------------------------------MT--------------------------I--------------------------------------IQDRTLADKVRADFPILNQEI-NG-KPLVYLDNAATSQKPLAVINAWQEYYLKYNSNVHRGIHTLSGKATDAYEGARDKVAAFVNAASRNEIVYTRNASEAINLVAYSWGLNNLKPGDEIIVSVMEHHSNFVPWQMVAQKTGAVLKFVELTET-EEFNLEQYKTLVSE---K-TKLVAVAHVSNVLGCTNPVKEICSIAHQ---NGAKVLIDACQSLPHCVVDVQAIGCDWLVGSGHKMCAPTGIGFLYGKLELLNEMPPFLGGGEMISEVFFDHSTYAELPHKFEAGTPAIGEAIALGAAVDYLTN--IGMEKIHTYEAELTTYLFDKLNQ-I-PEVTIYGPQPN------TNG-ENRAALASFTVE-NIHPNDLSTMLDEA-GVAIRSGHHCAQPLHQYLKISSTARASLYFYNTRDDIDAFIVALKDTIEFFGSIMG------------------------------------
>2420339_Cbacterium@RMH79036.1| SufS family cysteine desulfurase
--------------------------------------------------------------------------------------------------------------------MV--------------------------V--------------------------------------TQHRTLADRVRADFPILTQEV-NE-RPLVYLDNAATSQKPIAVLDALRHYYECDNANVHRGVHTLSARATDAYEAAREKVARFVNAASSQEIVYTRNASEAINLVAYSWGLNTLKAGDEVILTVMEHHSNLVPWQLVAQKTGAVLKFVELDET-QGFDLNQYRSLLSE---K-TKLVSVVHASNTLGCVNPVQEIARLAHE---VGAKVLIDACQSVPHMPIDVQAIDCDWLVASGHKMCAPTGIGFLYGKLHVLRSMPPFLGGGEMIADVFLDRSTYADVPHKFEAGTPAIAEAIALGAAVDYLSE--LGMENIYAYEKQLTSYLFEQLNQ-I-PEVKVYGPQPK------ADG-SGRTALASFTCG-NVHPHDLSTILDRA-GVAIRAGHHCTQPLHRAIGAQSTARVSLYFYNTREEIDVFIAALKEAIDFFGDIFGA-----------------------------------
>1173025_Gsp@AFY66718.1| cysteine desulfurase
--------------------------------------------------------------------------------------------------------------------MT--------------------------F--------------------------------------TQARSLAEAVRKDFPILNQEV-HG-KPLVYLDNAATSQKPQAVLDALRHYYERDNANVHRGVHTLSARATDAYEGAREKVARFVNAASSQEIVYTRNATEAINLVAYAWGQQNLGPGDEIILSVMEHHSNLIPWQMVAQRTGAVLKFVGLDSN-EGFDLEQYRALVGD---R-TKLVSVVHVSNTLGCVNPVKEIAAIAHQ---HGARVLIDACQSVPHMPIDVQDIDCDWLVASGHKMCAPTGIGFLYGKREVLRAMPPFLGGGEMIADVFLDHATYADLPHKFEAGTPAIGEAIALGAAVDYLMG--LGMDTIYAYEKELTRYLFDQLQP-L-SQVRIYGPKPA------ADG-SGRAALASFTAG-DVHPHDLSTILDQA-GVAIRAGHHCTQPLHRHIQAQSTARASLYFYNTREEVDVFIAALNEAIEFFGGIFG------------------------------------
>1666905_Psp@KPQ36892.1| bifunctional cysteine desulfurase / selenocysteine lyase SufS
--------------------------------------------------------------------------------------------------------------------MT--------------------------L--------------------------------------ATAQTLADRTRADFPILHQEV-NG-KPLVYLDNAATSQKPKAVIDALSHYYSRDNSNVHRGVHALSARATDNYEGTRDKIVPFINAESRNEIVFTRNASEAINLVAYSWGLNTLKAGDEIILSVMEHHSNLIPWQMVAQKTGAVLKFVGLTET-QEFDFEQYQSLLSE---K-TKLVAVVHVSNTLGCINPVKEIAELAHR---QGAKVLIDACQSVPHMPIDVQDIDCDWLVASGHKMCAPTGIGFLYGKLALLESMPPFLGGGEMIADVELHSFTCAELPHKFEAGTPAIGEAIALGAAIDYLME--IGMEAIADYEHDLCRHLYDKLAT-V-PGLTLYGPKPQ------ADG-SGRAALASFTSA-DVHANDLSTLLDES-GVAIRTGHHCTQPLHKLLQQTSTARASFYFYNTHAEIDTFIASLKDTINFFQNIMG------------------------------------
>2099686_Cbacterium@PXCV01000481.1_8|  6106 7368
--------------------------------------------------------------------------------------------------------------------MT--------------------------L--------------------------------------ATARTLADRTRADFPILHQEV-NG-KPLVYLDNAATSQKPKAVIDALSHYYSRDNSNVHRGVHALSARATDNYEGTRDKIVPFIKAQSRNEIVFTRNASEAINLVAYSWGLNHLQAGDEIILSVMEHHSNLIPWQMVAQKTGAVLKFVGLTET-QEFDVEQYQSLLSE---K-TKLVAVVHVSNTLGCINPVKEITELAHR---HGAKVLIDACQSVPHMPIDVQDIDCDWLVASGHKMCAPTGIGFLYGKLALLQSMPPFLGGGEMIADVELDSFTCAELPHKFEAGTPAIGEAIALGAAIDYLTE--IGMEAIAEYEHDLCRYLYEKLAT-V-PGLTLYGPKPQ------ADG-SGRAALASFTSA-DVHANDLSTLLDES-GVAIRTGHHCTQPLHKLLQQTSTARASFYFYNTHAEIDTFIASLTDTINFFQSIMG*-----------------------------------
>1643526_Gsp@LWRO01000008.1_90|  124032 125294
--------------------------------------------------------------------------------------------------------------------MT--------------------------L--------------------------------------ATEKTLADRVRDDFPILHQEV-HG-KPLVYLDNAATAQKPQAVIEALDRYYQHDNSNVHRGVHTLSVRATESYEATRDKVAAFVNAASRNEIIFTRNASEAINLVAYSWGTNTLKPGDEIILSVMEHHSNLVPWQFVAQRTGAVLKFVELTET-QEFDFEQYQTLLSD---K-TKLVSVVHVSNALGCINPVREITELAHQ---RGAKVLIDACQSVPHMNVDVREIGCDWLVASGHKMCAPTGIGFLYGKLDILEAMPPFLGGGEMIAEVDLESSTYAELPHKFEAGTPAIGEAIALGAAVDYLTS--LGMDKIAQYEHELCRYLFEKMAS-V-PGITMYGPKPQ------ADG-SGRAALVAFTSA-DVHANDLSALLDEA-GIAIRTGHHCTQPLHKILGQSSTARASLYFYNTREEIDRFVAALKDTISFFKNIMG*-----------------------------------
>2420338_Cbacterium@RMG06902.1| SufS family cysteine desulfurase
--------------------------------------------------------------------------------------------------------------------MT--------------------------L--------------------------------------TKEKTIADLVRADFPILHQEV-RG-NPLVYLDNAATSQKPKAVLDALQHYYEFDNANVHRGVHTLSVRATEAYESARDKVAAFVNAASRNEIVFTRNASEAINLVAYSWGMNTLTAGDEIILSVMEHHSNLVPWQLVAQRTGAVLKFVELTET-EEFDFEQFKTLISD---K-TKLVAVVHVSNTLGCINPVEEITEIAHQ---YGAKVLIDACQSVPHMPINVRSINCDWLVASGHKMCAPTGIGFLYGKLDLLRSMPPFLGGGEMIDNVFLDHSTYADLPHKFEAGTPSIGEAIALGAAVDYLTQ--IGMDKIAAYEHELCAYLFEKLAT-I-PQLRIYGPQPN------PDG-SGRAALASFTAG-EVHANDLSALLDEA-GIAIRTGHHCTQPLHQILGVSSTARVSLYFYNTRTEIDAFVVALKEAIDFFSQFLG------------------------------------
>2005462_Csp@BAZ07097.1| SufS subfamily cysteine desulfurase
------------------------------------------------------------------------------------------------------------------------------------------------------------------------------------------MTLAEQIRDDFPILHQEI-NG-KPLIYLDSAATSQKPRFVLDTLRDYYERYNANVHRGAHTLSTKATDAYEAARDKVAAFINAKSRNEIVYTRNASEAINLVAYSWGMNNLKPGDEIILSVMEHHSNLVPWQFVAQKTGATLKYVGLTSE-QTLDIQEFKNLLST---N-TKLVAIVHVSNTLGCTNPVTEICQLAHQ---SGAKVLIDACQSVPHMPINVQEIDCDWLVASGHKMCAPTGIGFLYGKEEILTEMPPFLGGGEMIADVYLEHSTYAELPHKFEAGTPAIGEAIALGAAVDYLTK--IGMDRIHAYEAELTSYLFQQLAK-I-PDIHLYGPLPD------AKG-EGRAALASFNVG-KIHASDLSALLDQE-GVAIRSGHHCTQPLHRYIQASGSARASLSFYNTHREIDMFIHALKDTVDFFTSMM-------------------------------------
>1080068_Lsp@BAU44117.1| putative cysteine desulfurase
--------------------------------------------------------------------------------------------------------------------MT--------------------------L--------------------------------------AQERTLATKVRADFPILHQDI-HG-KPLVYFDNAATSQKPLAVLNALEDYYKRYNSNVHRGVHTLSGLATDAYEGARDKVQRFVNAAQREEIIYTRNASEAINLVAYAWGMNTLQPGDEIILTVMEHHSNLIPWQLVAQKTGAVLKFVRLTKT-EEFDFEHYQSLLSD---K-TKLVSVVHVSNTLGCINPVTEIAAAAHK---VGAKVLIDACQSVPHMPIDVQAMDCDWLVASGHKMCAPTGIGFLYGKKEVLRAMPPFLGGGEMIADVFLDHATYADIPHKFEAGTPAIAEAIALGAAVDYLSG--IGMDKIHAYEADLTAYLFQRLAE-L-PEVRTYGPKPD------VQG-EGRAALAAFTTG-AVHPHDLSTILDQA-GIAIRAGTTAPQ-------TRCTAK-------------------------------------------------------------------
>755178_Caponinum@AFZ53065.1| cysteine desulfurase
--------------------------------------------------------------------------------------------------------------------MT--------------------------L--------------------------------------TYKKTIADEVRQDFPILHQKI-HD-KPLIYFDNAATSQKPRAVIEALRHYYEYDNANVHRGAHTLSARATDAYEGARDKIAKFINAKSRNEIVYTRNASEAINLVAYSWGLAHLKAGDEIILSVMEHHSNIVPWQIIAQKTEAILKFVELTPS-QEFDFNHYQSLLSE---K-TKLVSLVHVSNTLGCINPVTEIITSARE---KGAKVLIDACQSLPHLPIDVQGMDCDWLVGSGHKMCATTGIGFLYGKEELLEAMPPFLGGGEMIADVFLDHFTCGELPHKFEAGTPAIGEAIAFGTAIDYLSN--IGMENIHQYEEELTAYLFQQLNE-I-PNLTIYGNQPT------TEG-KGRAALAAFNVK-DIHGSDLSTLLDHE-GIAIRSGHHCTQPLHRYLNISGSARASLYFYNTFAEIDAFIVALKETIDFFTQMN-------------------------------------
>113355_Gherdmanii@CM001775.1_3249|  3340222 3341484
--------------------------------------------------------------------------------------------------------------------MT--------------------------I--------------------------------------TQVKTIADEVRGDFPILHQKI-HD-KPLIYLDNAATSQKPNAVIDALRHYYEYDNANVHRGAHTLSGRATDGYEGARDKVAKFINARSRNEIVYARNASEAINIVAYTWGLNTLKAGDEIILTVMEHHSNIVPWQIIAQKTGAIIKFVELTPT-QEFDFNHYQSLLSD---K-TKLVSVVHVSNTLGCINPVKKIINLAHQ---YGAKVLIDACQSLPHLSIDVQRMDCDWLVGSGHKMCATTGIGFLYGKEELLNAMPPFLGGGEMIADVYLDHFTCGELPHKFEAGTPAIGEAIALGAAVDYLTK--IGMENIHHYEEELTAYLFKQLNE-I-PDLEIYGNQPT------PDG-KGRASLASFNVK-GIHCSDLATLLDHE-GIAIRSGHHCTQPLHRYLNISGSARASLYFYNTFADIDAFIVALKGSIDFFRQMEE*-----------------------------------
>2054282_Csp@AUC60895.1| cysteine desulfurase SufS
--------------------------------------------------------------------------------------------------------------------MT--------------------------V--------------------------------------TQVSAIDPNIKKDFPILDQEI-NG-HPLIYFDNAATSQKPTAVINALRNYYELNNANVHRGAHSLSGRATDDYEGARDKVAKFINARSRNEIVYTRNASEAINVVAYTWGLTNLKEGDEIILSVMEHHSNIVPWQIIAQKTGAKIRFVELTDT-EEFNLQQYKTFLNE---K-TKLVSIVHVSNTLGCINPVEEIIDLAHK---QGAKVLIDACQSLPHLPIDVQAMDCDWLVGSGHKMCATTGIGFLYGKEELLLEMPPFLGGGEMIGEVYLDHFTCGELPHKFEAGTPAIGEAIALGAAVDYLTN--IGMDKIHAYEEELTAYLFERLNK-I-PNLKIYGNQPT------PEG-KGRACLAAFNVQ-GIHASDLATLLDNE-GVAIRSGHHCTQPLHRYLEISGSARASLYFYNTFEEIDVFIKALQETIDFFTQMM-------------------------------------
>111780_Scyanosphaera@AFZ34867.1| cysteine desulfurase
--------------------------------------------------------------------------------------------------------------------MT--------------------------F--------------------------------------TQAKTIADLVRSDFPILAQEI-HE-KPLIYFDNAATSQKPQAVLNALLNYYEKDNANVHRGAHSLSIRATEGYEGARNKVAKFINAAHREEIIYTRNASEAINLVAYSWGLSNLNRGDEIILSVMEHHSNIVPWQIIAQKTGAVIKYVQLTEI-EEFDLEQYKSLLSN---K-TKLVAVVHVSNTLGCINPIENIIELAHQ---FGAKVLVDACQSVPHMAIDVQQINCDWLVASGHKMCGPTGIGFLYGKKEILTAMPPFLGGGEMISEVYFDHSTYGELPHKFEAGTPAIGEAIALGAAVDYLTA--IGMEKIHAYEEELTTYLFKKLVE-I-PQLRIYGATSK------LDG-KNRAALAAFNVQ-GIHASDLSTLLDHE-GVAIRSGHHCTQPLHRLFDASGSARASLYFYNTRAEIDDFIIALKDTIDFFSGMMA------------------------------------
>2420336_Cbacterium@RMF22004.1| SufS family cysteine desulfurase, partial
-------------------------------------------------------------------------------------------------------------------------------------------------------------------------------------------------------------------------------------LVNYYQKDNANVHRGAHTLSNRATDAYEGARDKVAKFINANCREEIVYTRNASEAINLVAYTWGLVNLKQGDEIIVSVMEHHSNIVPWQIIAQKTGAVIKYVQLDAN-ESFDLNHYKSLLSD---K-TKLVSVVHVSNTLGIINPVQKITQLAHE---YGAKVLIDACQSVPHMPVDVQQINCDWLVASGHKMCAPTGVGFLYGKKQLLLEMPPFLGGGEMIDEVYLDHFTYGELPHKFEAGTPAIGEAIALGAAIDYLSN--IGMERIHAYEAELTAYLFKRLAE-I-PNLRIYGTKPD------ENG-EGRAALAAFNVE-GIHASDLATLLDHE-GIAIRSGHHCTQPLHRLFDASGSARASLYFYNTRQEIDQFITALKETIEFFQSMMD------------------------------------
>2005460_Csp@BAZ44515.1| cysteine desulfurase
--------------------------------------------------------------------------------------------------------------------MT--------------------------A--------------------------------------IQEKTLGERVRDDFPILHQDV-NG-NPLIYFDSAASSQKPKAVLDALQHYYQQDNANVHRGAHTLSGRATDAYEGARDKVAQFINAACREEIVYTRNASEAINLVAYSWGLNNLQPADEIILSVMEHHSNIVPWQLIAQKTGAVIRYVELTQE-EEFDFQQYKSLLSD---K-TKLVSIVHVSNTLGVINPVEEITKEAHQ---YGAKVLIDACQSVPHMPIDVQAIDCDWLVASGHKMCATTGIGFLYGKKDILLAMPPFMGGGEMIDEVFLDHSTYGDLPHKFEAGTPAIGEAIALGAAVDYLTK--IGMDKIHAYEEELTAYLFKKLET-I-PDIRIYGKKPT------PEG-QGRAALAAFNIE-GIHASDLATLLDHE-GIAIRSGHHCTQPLHRIFNASGSARASLYFYNTRAEIDAFIEALKSTIEFFQSMNE------------------------------------
>32049_Ssp@ACA99799.1| Cysteine desulfurase SufS; FeS assembly protein
--------------------------------------------------------------------------------------------------------------------MI--------------------------T--------------------------------------TQPKPLAEQVRDDFPILHQTV-HG-KPLIYFDNAATSQKPKAVLDALLHYYQQDNANVHRGIHSLSARATDGYEGARDKVARFINAASRDEIVYTRNASEAINLVAYSWGLSNLGPGDEIILSVMEHHSNIVPWQMIAAKTGAVLKYVPLTQD-ETFDFEQYQALLSD---K-TKLVTVVHVSNTLGNVNPVTEIIQAARK---YGAKILIDACQSLPHMPVDVQQMDCDWLVGSGHKMCAPTGIGFLYGKRAILEAMPPFLGGGEMIAEVFFDHSTYGELPHKFEAGTPAIGEAIALGAAVDYLSQ--IGMDRIHAYEAELTAYLFKGLRD-I-PNLKIYGKQPD------AQG-EGRAALAAFNVA-GVHANDLATLLDHE-GVAIRSGHHCTQPLHRLFEASGSARASLYFYNTTAEIDQFIAALKDTIDFFTSMGS------------------------------------
>2107694_Ahegewaldii@PSF36042.1| cysteine desulfurase
--------------------------------------------------------------------------------------------------------------------MT--------------------------I--------------------------------------IQEKNIADKVRSDFPILNQKI-HD-KPLIYLDNAATSQKPEAVLKALQQYYEYDNANVHRGAHTLSVRATEGYEAARNKVAKLINAASRQEIIYTRNATEAINIVAYSWGLTNLKAGDEIILTVMEHHSNLVPWRIIAERTGAIIKYVGLTET-ETFDLEQYKTLLSE---R-TKLVAVVHISNTLGCINPVEEIVTLAHQ---VGAKVLIDACQSVPHFPINVQQIDCDWLVASGHKMCAPTGIGFLYGKKEILDAMPPFFGGGEMIADVYLDHFTSNELPHKFEAGTPAIGEAIALGAAVDYLMG--LGMDNIHAYEEELTAYLFKKLAD-V-PKLRIYGPKPT------TEG-KGRAALASFNVE-NIHASDLSTLLDHE-GIAIRSGHHCTQPLHRLLEASGSARASLYFYNTREDIDRFIVALQDTIDFFGSMMD------------------------------------
>1641812_Maeruginosa@AKE63027.1| Cysteine desulfurase
--------------------------------------------------------------------------------------------------------------------MT--------------------------I--------------------------------------IQEKTLAQKVRADFPILHQTV-HD-KPLIYLDSAATSQKPIQVLETLRNYYEKDNANVHRGAHTLSVRATEAYEGARDKVARFINAASRQEIVYTRNATEAINLVAYSWALNTLKAGDEIILSVMEHHSNLIPWQIVCQKTGAVIKYVQLTSE-ESFDLEQYKSLLSD---K-TKLVAVLHVSNTLGCINPVAEIVSLAHQ---VGAKVLIDACQSVPHLAIDVQSIDCDWLVASGHKMCAPTGIGFLYGKEAILEAMPPFFGGGEMIAEVYLDHFTCAELPHKFEAGTPAIGEAIALGAAVEYLMG--LGMDNIHAYEEELTAYLFKKLGE-I-EGLRIYGPPPS------LTG-QGRASLAAFNVE-GIHASDLATLLDHE-GIAIRSGHHCTQPLHRLFDASGSARASLYFYNTREEIDSFIVALQETIDFFANCFS------------------------------------
>423474_Cwatsonii@CCQ52535.1| Cysteine desulfurase, SufS subfamily
--------------------------------------------------------------------------------------------------------------------MT--------------------------A--------------------------------------IQEKTLASKVRKDFPILHQEI-HG-KPLVYLDNAATSQKPVTVLDALQNYYGKDNANVHRGAHSLSIRATEAYEGSRDKIAQFINAASRQEVIFTRNATEAINVVAYSWGLHHLQPGDEIITSVMEHHSNFVPWQMIAKQTGAVIKYVPLTDN-EDFDLEEFKSLLSE---K-TKLVTIVHVSNTLGCINPVEEVIKLAHE---KGVKVLIDACQSVPHMAIDVQAMDCDWLVASGHKMCGPSGVGFLYGKQEVLEEMPPFLGGGEMINEVFFDSFTCGELPHKFEAGTPAIGEAIALGAAVDYLTD--IGMDKIHACEEELTAYLFRKLAD-I-PNLKIYGPLPT------PEG-KGRAALAAFNIE-GIHGSDLSTLLDQE-GVAIRSGHHCTQPLHRLFDASGSARVSLYFYNTYDEIDQFVMVLKETIDFFTNIMG------------------------------------
>1920663_Asacrum@GBF78650.1| cysteine desulphurase
--------------------------------------------------------------------------------------------------------------------MT--------------------------A--------------------------------------IKEKTIAVKVRKDFPILHQKI-HG-KPLIYLDSAATSQKPVAVLDALRNYYEQDNSNVHRGAHTLSVRATEAYEGARDKIAKLINAASRQEIIFTRNATEAINLVAYSWGLNNLKPGDEIITSVMEHHSNIVPWQIIAKKTGAVIKYVQLTAD-ETFDLEHFKSLLSD---K-TKLVTIVHISNTLGCLNPVNEVIKLAHK---SGIKVLIDACQSVPHTLIDVQAMGCDWLVASGHKMCGPSGIGFLYGKKAILEEMPPFLGGGEMINEVFFDGFTCGELPHKFEAGTPAIGEAIALGAAVDYLMG--IGMDNIHAYEEELTAYLFKKLGE-I-PNLRIYGPKPT------EDG-KGRAALAAFNIE-GIHGSDLSTLLDHE-GFAIRSGHHCTQPLHRLFNASGSCRVSLYFYNTREEIDAFIVALKDTIDFFTNMME------------------------------------
>41431_Csp@ACK64515.1| cysteine desulfurase, SufS subfamily
--------------------------------------------------------------------------------------------------------------------MT--------------------------A--------------------------------------IQEKTLAAKTRSDFPLLHQQI-NG-KPLIYLDNAATSQKPLAVINTLKNYYENDNANVHRGAHSLSIRATEAYEGARDKIAQFVNATSSQEIVFTRNATEAINLVAYSWGLTNLKPGDEIIISVMEHHSNIVPWQMIAQKTGAVIKYVPLTET-EEFDLEQFKALLSN---K-TKLVAVVHVSNTLGCINPVETIINLAHQ---AGAKVLIDACQSVPHLAIDVQAIDCDWLVASGHKMCAPTGIGFLYGKKAILEEMPPFLGGGEMIGEVFFDGFTYGELPHKFEAGTPAIGEAIALGAAVDYLTT--LSFKEIHAYEEELTAYLFKKLLE-I-PKLRIYGPKPT------IDG-KGRAALASFNIE-GIHASDLSTLLDNE-GIAIRSGHHCTQPLHRLFDASGSARISLYFYNTREEIDRFILALQETIDFFGMML-------------------------------------
>1228987_Cendosymbiont@BAP18450.1| cysteine desulfurase
--------------------------------------------------------------------------------------------------------------------MI--------------------------S--------------------------------------VKEKTLAAKVRSDFPILHQKI-NG-KSLIYLDSAATSQKPLIVLDTLRHYYEKDNANVHRGAHSLSVRATEAYEGARDKVAKFINSQSSQELIFTRNATEAINLVAYSWGLSNLKPGDEIIISVMEHHSNIVPWQIIAKKTGAVIKYVFLTEQ-EELDLDHFQSLLSR---K-TKLVAIVHVSNTLGCINPVKEITSAAHQ---VGAKVLIDACQSVPHLSIDVQQIGCDWLVASGHKMCAPTGIGFLYGKKKVLEEMPPFLGGGEMIGEVFLERFTYGKLPHKFEAGTPAVGEVIALGAAVDYLTT--IGLDKIHLYEEELTTYLFKNLTE-I-PKVRIYGSISN------LDG-KRRAALASFNVE-GIHGSDLSTLLDNE-GISIRSGDHCTQPLHRLFNASGSARVSLYFYNTFEEIDKFILALKETIDFFTEIM-------------------------------------
>118163_Psp@AFY79657.1| cysteine desulfurase-like protein, SufS subfamily
--------------------------------------------------------------------------------------------------------------------MT--------------------------L--------------------------------------IQEKILANKVRSDFPILHQEV-NG-KPLIYLDSAATSQKPLAVLDTLRNYYERDNANVHRGAHTLSVRATEAYESARDKVAKFVNAASRQEIVFTRNATEAINLVAYSWGLNHLKAGDEILLSVMEHHSNLVPWQIIAQKTGAVIKYVGLTDT-EELDLEHFNSLLSE---K-TKLVAIVHVSNTLGCINPVEKIVSIAHK---NGAKVLIDACQSVPHMPVDVQAIGCDWLVASGHKMCAPTGVGFLYGKQELLEEMPPFLGGGEMISEVFLDHFTCGEVPHKFEAGTPAIGEAIALGAAVDYLTT--IGMDKIHAYEVELTTYLFEKLEQ-I-PNLRIYGPKPT------KDG-KIRAALASFNVR-EIHASDLSTLLDQE-GIAIRSGHHCTQPLHRLFEASGSARASLSFYNTREEIDVFIKVLKETIDFFNSVME------------------------------------
>1128427_Fcyanobacteri@KB904821.1_4642|  5305703 5306965
--------------------------------------------------------------------------------------------------------------------MT--------------------------L--------------------------------------TQTISLANQVRQDFPILSQNV-HE-KPLIYFDSAATSQKPLAVLNALRDYYQQDNANVHRGAHSLSVRATEAYEGARDKVARFVNAASRDEIVFTRNASEAINLVAYSWGLHNLHAGDEIILSVMEHHSNLVPWQMIAQKTGAIIKHVQISED-EDLDFEHFQSLLSN---R-TKLVALVHVSNTLGCVNPVEQIIPLAHQ---YGAKVLVDACQSVPHLPIDVQAMDCDWLVASGHKMCAPTGIGFLYGKLEILQEMPPFMGGGEMIQDVFLDHSTYAELPHKFEAGTPAIGEAIALGAAVDYLSN--IGMDKIHAYEVELTRYLFAKLAD-V-PKLRLYGPKPN------ATG-DNRAALAAFNVE-GLAASDVSTLLDSE-GVAIRSGHHCTQPLHRILDVSGSARASLYFYNSTEEIDNFVAALKETIDFFSSMLA*-----------------------------------
>2164131_Ssp@PZV23068.1| cysteine desulfurase
--------------------------------------------------------------------------------------------------------------------MV--------------------------I--------------------------------------TQERTLAARVRADFPILDQEV-NG-NPLIYLDNAATSQKPLVVLNSLLNYYQKDNANVHRGAHTLSTRATEAYEGARDKVAQFINARSRQEIVYTRNATEAINLVAYSWGLNFLKEGDEIITSVMEHHSNLVPWRMIAEKTGAIIKYVELDEN-EGFNLAQFKTLLSE---K-TKLVTVVHISNTLGCINPIEEITKLAHQ---IGAKVLIDACQSAPHYPLDVQAIDCDWLVASGHKMCAPTGIGFLYGKEDLLEAMPPFFGGGEMISEVFLDHFTVGELPHKFEAGTPAIGEAIALGAAVDYLTN--LGMGNIHTYEMELTAHLFKQLVE-I-PQLKIYGPKPD------QKG-QGRAALASFNVE-NIHASDLSTLLDHD-GIAIRSGHHCTQPLHRLFNASGSARASLSFYNTHAEIDRFIEVLIQTIDFFNGIAD------------------------------------
>317619_Phollandica@KB235941.1_290|  337136 338395
--------------------------------------------------------------------------------------------------------------------MT--------------------------Q--------------------------------------LQTPTLASQVRADFPILAQQI-HG-QPLVYLDNAATSQKPRSVLDALQDYYQTDNANVHRGAHTLSARATDAYEGAREKIARFINAPKPEQVIYTRNASEAINLVAYSWGMANLTAGDEVILTVMEHHSNLIPWQMVAQRTGAVLKFVGLTER-EEFDLDQFKTLLTA---K-TKLVSLVHASNTLGCINPVAEVIALAHQ---QGVPVLVDACQSAPHLALDVQALDCDWLVASGHKMCGPTGIGFLYGKAALLRSMPPFLGGGEMIADVFLDHATYADIPHKFEAGTPAIAEAIALGAAVDYLTH--LGMDRIHAYEAELTHYLFQRLAE-V-PTLRLYGPPPQ------ADG-SGRAALAAFTAG-DVHPHDLSTILDQA-GVAIRAGHHCTQPLHRVIKAQSTARVSLYFYNTTAEIDVFIAALKEAVEFFGSIF*------------------------------------
>2099687_Cbacterium@PXDR01000573.1_5|  3972 5237
--------------------------------------------------------------------------------------------------------------------MT--------------------------V--------------------------------------AQARTLATRTRADFPILHQQV-NG-KPLVYFDNAATSQKPTAVLEALRHYYEHDNANVHRGIHALSARATDAYEGARDKLATFVNAASRNEIVYTRNASEAINLVAYTWGMATLQAGDEIILSVMEHHSNLVPWQFVAQRTGAVLKFVELGPD-QGFDLEQYRSLLND---K-TKLVAVNHVSNTLGCVNPVAEIIELAHH---HGAKVLLDACQSVPHMPIDVQALNCDWLVASGHKMCAPTGIGFLYGKQALLEAAPPFLGGGEMIADVFLDHSTYAELPHKFEAGTPAIAEAIALGAAVDYLSD--LGMDAIASYEHELTAYLYQSLSQ-L-PQVKLYGPPPA------ADG-SGRAALATFTVE-NLHAQDLSTFIDQS-GVAIRSGHHCTQPLHRILGVSSTARASLYFYNTQAEIDTFVAALKDTIEFFGNIFDE*----------------------------------
>268115_Lantarctica@PZO36623.1| cysteine desulfurase
--------------------------------------------------------------------------------------------------------------------MT--------------------------V--------------------------------------AQALTLAAKVRADFPILHQEV-NG-HPLVYLDNAATSQKPQAVIDALSHYYQSDNANVHRGVHNLSARATDAYEGARDKVAAFVHATSRNQIVFTRNASEAINLVAYAWGMNTLKAGDEIILSVMEHHSNLVPWQLVAQRTGAVLKFVGLTAD-QAFDLDQYKELISD---K-TRLVAVNHVSNTLGCVNPVAEIIEIAHA---HGAKVLIDGCQSAPHMALDLPAMGCDWFVASGHKMCAPTGIGFLYGKLEMLEAMPPFMGGGEMIADVFLDHSTYAELPHKFEAGTPAIAEAIALGAAVDYLSG--LGMDNIAAYEHELTAYLYQQMQT-I-PEVTLYGPAPE------ADG-SGHAALATFTVE-GVHAQDLSTLIDQS-GIAIRSGNHCTQPLHRILGADSTARASLYFYNTKAEIDSFIVALKDTIDFFKGVFEDDD---------------------------------
>2099684_Cbacterium@PWRG01000117.1_17|  15996 17375
M-------------------------------------------GQRLKP---------------TSVRAH-RSAP--------RSTVRLSEVEAHP------------PPHPLTPMT--------------------------V--------------------------------------AQELTLATQVRADFPILHQEV-HG-HPLVYFDNAATSQKPKAMLEALQHYYQRDNANVHRGIHCLSARATDAYEGARDKVAAFVNATSRNEIVFTRNASEAINLVAYSWGMTTLQPGDEIVLSVMEHHSNLVPWQFVAQRTGAVLKFVGLSAD-QGFDLEQYRELVSD---K-TRLVAVNHVSNTLGSLNPVEEIIAIAHR---YGAKVLIDGCQSAPHLPLNLPAMDCDWFVASGHKMCGPTGIGFLYGKLDLLEAMPPFLGGGEMIADVFLDHATYAELPHKFEAGTPAIAEAIALGAAVDYLAS--LSMEKIAAYEHELTAYLYQHIQT-I-PEVKLYGPLPQ------ADG-SGRAALATFTVE-GVHAQDLSTLLDQS-GIAIRSGHHCTQPLHRLLGVDSTARASLYFYNTKAEIDAFIAALKDTIEFFQSVFEDD*---------------------------------
>1666911_Ppriestleyi@KPQ36779.1| bifunctional cysteine desulfurase / selenocysteine lyase SufS
--------------------------------------------------------------------------------------------------------------------MT--------------------------PTTA----------------------------------PTKPVLLADIVRGDFPILHQQV-NG-QPLVYLDNAATSQKPQVVIDAMVNYYAANNANVHRGVHALSARATDAYEGARDKVAAFVNAASRDEIIFTRNASEAINLVAYAWGLSTLQQGDEIVLSVMEHHSNLVSWQLIAQRTGAVLKYVPLTDT-QEFDLAAFNQLVTD---K-TKLVAVSHVSNVLGCINPVQQIVETAHQ---YGAHVLIDACQSVPHMRVDVQALGCDWLVASGHKMCGPTGAGFLYGKLDVLQAMPPFLGGGEMIQDVFLDHSTYAELPHKFEAGTPAIAEAITLGAAVDYLSQ--IGMDRIADYEHQLTAYLYEQLSQ-V-PQVTLYGPKPN------ADG-SGRAAIATFTVE-GIHAQDLSTFLDQS-GVAIRSGHHCTQPLHTVLGVSSTARASLYFYNTPSEIDAFIKALKETIDFFNSVYE------------------------------------
>1919135_Cbacterium@PSO92790.1| cysteine desulfurase
--------------------------------------------------------------------------------------------------------------------MT--------------------------L--------------------------------------TQEKTLAAKARPDFPILQQKV-ND-CSLIYFDNAATTQKPIAVLDSLRHYYEYDNANVHRAAHALSSRATDAYEGARDKVAQFVNAASRDEIVFTRNASEAINLVAYSWGLNTLQPGDEIILSVMEHHSNLVPWQIVAQKTGAVLKYVELSEE-EAFDLEQFKSLISD---K-TKLVAAVHISNTLGCINPVEEMIAIAHQ---HNAKVLIDACQSVPHMPIDVQAMDCDWLVASGHKMCAPTGIGFLHSKQELLEAMPAFMGGGEMIGEVFLDHFTYAELPHKFEAGTPAIGEAVALGAAVDYLTG--LGMENIRTYEAELTAYLYAQLQQ-V-PDLKIYGPQPT------AEG-KGKAALASFNVT-GLHANDLSTLIDHE-GVAIRSGHHCTQPLHRIFGITGTARASLYFYNTREEIDAFIVALKETIDFFKEMMD------------------------------------
>282423_Pagardhii@BBD56074.1| SufS subfamily cysteine desulfurase
---------------------------------------------------------------------------------------------------------------------M--------------------------L--------------------------------------TQEKTLAEIVRQDFPILHQEV-NG-HPLVYLDNAATSQKPLAVLNALQDYYQNYNSNVHRGVHALSAKATDTYEAARLKVAQFIKAKSYKEIVYTRNASEAINIVAYSWGLNTLKTGDEIILSVMEHHSNLVPWQMVAKKTGAVIKFVELTET-QEFDLEQFKTLISD---K-TKLVSVVHISNTLGCINPIEEITQIAHQ---YGAKVLIDACQSAPHTALDVQKIDCDWLVASGHKMCAPTGIGFLYGKLEVLEAMPPFFGGGEMIDEVFLDHFTVGALPHKFEAGTPAIGEAIALGAAIDYLTL--IGMDKIEDYEHELTAYLFERLRE-I-PELKLYGPQPN------AKG-EGRAALASFSVD-GIHANDLSTMLDDG-GVAIRSGHHCTQPLHRYLGLNSSARASLYFYNTKQEIDVFIVALKDAIAFFKEIMS------------------------------------
>195253_Ssp@AFY62414.1| cysteine desulfurase-like protein, SufS subfamily
--------------------------------------------------------------------------------------------------------------------MT--------------------------M--------------------------------------TQTRPLADLVRADFPILQQQV-HG-KPLVYLDNAATSQKPQAVIQTLVDYYQGYNANVHRGVHTLSDKATTAYEGARDKVAKFINARSRQEIVYTRNASEAINLVAYSWGLSHLGPGDEIILTVFEHHSNLIPWQLVAQKTGAILKFVELDAQ-QSFNFPQFQSLLSD---K-TKLVAVVHVSNTLGCITPVAQIAELAHA---VGAKVLIDACQSAPHMKLDVQALDCDWLVASGHKMCAPTGIGFLYGKLDLLRSMPPFLGGGEMIADVFFDHATYADLPHKFEAGTPAIGEAIALGAAIDYLNA--IGLTAIHNYEAELTAYLWQKLSD-I-PELTLYGPAPD------PEG-FGRAALVSFTAG-DVHPHDLSTILDES-GIAIRAGHHCTQPLHRYLNVQSTARASLYFYNTKAEIDALVIALKEAISFFAGIF-------------------------------------
>1140_Selongatus@ABB57768.1| cysteine desulfurase
--------------------------------------------------------------------------------------------------------------------MT--------------------------A--------------------------------------IALTNLATEVRADFPILQQQV-NG-QPLVYLDNAATSQKPRAVIQSLVDYYEGYNSNVHRGVHTLSGKATDAYEGARQKVARFINAKTEQEIVYTRNASEAINLVAYSFGMNFLQAGDEIILSAMEHHSNLIPWQFVAAKTGAALKFVGVTET-GQFDLEQFRSLLSD---R-TKLVSVVHVSNTLGCCNPVTEICQLAHA---KGARVLIDACQSLPHQAIDVQAIDCDWLVGSGHKMCAPTGIGFLYGKLDLLRQMPPFLGGGEMIADVFLDHATYADLPHKFEAGTPAIGEAIALGAAIDYLTA--IGMDRIHAYEQQLTQHLFQRLAE-I-PELTVYGPTPE------QD--RDRAALAAFTAG-AVHPHDLSTILDQS-GIAIRAGHHCTQPLHRELQVQSTARASCYFYNTTDEIDRLIESLKEAVEFFGAIFS------------------------------------
>1173029_Ssubsalsa@JH980292.1_1103|  1308143 1309405
--------------------------------------------------------------------------------------------------------------------MT--------------------------F--------------------------------------LQEQTLAEQIRADFPLLDQRI-HD-KALIYFDSAATSQKPLAVLSKLEEYYRGYNANVHRGAHTLSTLATENYEGTRDKIAQFINAGDRNEIVYTRNATEAINLVAYSWGLNTLKPGDEIILSVMEHHSNLVPWQMIAQKTGAVIKHIGLTST-QELDLDHFKTLLSE---K-TKLVSVVHVSNTLGCINPIEEIVQQAQQ---VGAKVLIDACQSVPHLPLDVQAIGCDWLVASGHKMCAPTGIGFLYGKLEVLEAMPPFLGGGEMIQDVFLDHSTYAGLPHKFEAGTPAIGEAIALGTAIDYLTH--LGMERIHAYEEELTAHLFAKLAE-I-PDLQTYGPQPT------PEG-KGRAALAAFNVA-GLNASDLSTLLDHE-GVAIRSGHHCTQPLHRLLGVTGSARASLYFYNTRAEIDCFVVALQETIDFFRSTLE*-----------------------------------
>1919144_Cbacterium@PSO51417.1| cysteine desulfurase
--------------------------------------------------------------------------------------------------------------------MT--------------------------I--------------------------------------ATTQSLANRVRADFPILNQ-T-DE-QPLIYFDNAATSQKPLSVLQALDHYYQYSNANVHRAAHRLSTKATEAFEGARDKVAHFINANSRNEIVFTRNATEAVNLVAYSWALNHLQPGDEIITSVMEHHSNLVPWQMVAQKTGATLKHVGLTDE-QTLDFEQYKALLSD---K-TKLVAFVHISNTLGCINPVEDITKLAHE---KGAKVLIDACQSVPHLPVDVQQIDCDWLVASGHKMCAPTGIGFLYGKEDLLTEMPPFLGGGEMIGEVSLDHFTSAELPHKFEAGTPAIAEAIALGAAVDYLNN--IGMANIQAYEEELTAYLFQKIES-F-SDLNIYGPKPT------SEG-KGRVALVSFNVE-NLHPNDLSPLLDYE-GVAIRSGHHCTQPLHTVLGVAGSARASLYFYNTTEEIDTFCTALKSTIDFFQEMMEE-----------------------------------
>13035_Dsalina@AFZ49976.1| cysteine desulfurase-like protein, SufS subfamily
--------------------------------------------------------------------------------------------------------------------MT--------------------------I--------------------------------------ATTPTLATQVRADFPILNQDI-NG-QSLIYFDNAATSQKPLSVINALEDYYQQVNSNVHRGAHSLSTKATEKFEGARDKVAQFINATSRNEIVFTRNATEAVNLVAYSWAINHLKPGDEILTSVMEHHSNLVPWQMVAQKTGAIIKHVGLTAE-QTLDLEQYKSLLSE---K-TKLVALVHVSNTLGCINPVAEITKLAHE---KGAKVLIDACQSVPHLPVDVQAINCDWLVASGHKMCAPTGIGFLYGKEDLLEAMPPFLGGGEMIGEVSLDSFTYAELPHKFEAGTPAIGEAIALGAAVDYLSN--IGMAKIHAYEEELTAYLFQQLEP-F-ENLNLYGPKPT------SDG-KGRAALATFNVE-NLHANDLAPLLDYE-GVAIRSGHHCTQPLHTVLGVAGSARASLYFYNTREEIDRFVIALKSTIEFFQEMLE------------------------------------
>65093_Hsp@AFZ44317.1| cysteine desulfurase
--------------------------------------------------------------------------------------------------------------------MT--------------------------I--------------------------------------ATTPSLASQVRADFPILNQEF-NG-HPLIYFDNAATSQKPLSVIKALDEYYEYTNSNVHRGAHSLSTKATEAFEGARDKVAQFVNASSRNEIVFTRNATEAINLVAYSWALNNLQPGDEIITSVMEHHSNIVPWQMVAQRTGAVLKHVGLTEE-ETLDLEQYNNLLSD---K-TKLVALVHVSNTLGCINPVEEITRVAKE---KGAKVLIDACQSVPHLPINVQAMGCDWLVASGHKMCGPTGAGFLYGKEDLLNAMPPFLGGGEMIGEVSLDAFTCAELPHKFEAGTPAIAEAIALGAAVDYLTA--IGMDKIHAYEEELTAYLFHQLAG-F-SNLRVYGPKPT------AEG-KGRAALAAFNVE-NLHANDLAPLLDYE-GVAIRSGHHCTQPLHTVLGIAGSARASLYFYNTKDEIDGFITALKNTIDFFAEMMEED----------------------------------
>582515_Rlacunae@ERN42684.1| cysteine desulfurase, SufS subfamily
--------------------------------------------------------------------------------------------------------------------MT--------------------------L--------------------------------------TQNKPLAAEVRADFPILNQEI-HG-NPLIYFDNAATSQKPVAVLNALRDYYENDNANVHRGAHALSARATEKYEAARDKVAAFVNSASRNEIVFTRNASEAINLVAHTWGASNLQAGDEIVLSVMEHHSNLVPWQMLAKRTGAVLKYVELTPD-ETFDFDGYRALVSD---K-TKLVAIVHVSNTLGCINPAAEIIAIAHR---YGAKVLLDACQSVPHMPIDVRALDCDWLVASGHKMCASTGIGFLYGKLALLESMPPFLGGGEMIGEVFLDRFTTAELPHKFEAGTPAIGEAIALGAAVDYLSD--LGMDRIHAYEEELTTHLFAKLRT-L-PEVRIYGPQPA------ANG-CDRAALASFNVT-GAHASDLATLLDRD-GIAIRSGHHCTQPLHRILGASGSARASLYFYNTHAEIDTFAAALCETIDFFSSALNN-----------------------------------
>1947889_Cbacterium@DIYQ01000113.1_19|  18023 19282
M-------------------------------------------------------------------------------------------------------------------MT--------------------------F--------------------------------------TQPKPLAALVRDDFPILHQEA-HG-HPLVYLDNAATSQKPRVVLETLQHYYQRDNANVHRGVHLLSCRATEAYEGARDKVAGFVNARSRNEIVFTRNASEAVNLVAYAWGLNTLKPGDEIITSVMEHHSNLVPWQMIAQKTGAVLKFVELTDT-EEFNFEQFKSLLSS---Q-TKLVTVVHGSNTLGCINPVEDIVQEAHK---IGAKVLIDACQSAPHLKLDVQAIDCDWLVASGHKMCGPTGIGFLYGKLELLEAMPPFLGGGEMIAEVFLDRATYAELPHKFEAGTPAIAEAIALGAAVDYLTG--IGLDKIHAYELELTDYLFEQLLQ-I-PEVRIYGPKPR------KN--KIRASLATFTTG-EIHVNDISSLLDQS-GVAIRTGHHCTQPLHRILGINSSARASLYFYNTFAEIDRFIVALKETLAFFKSIL*------------------------------------
>102232_Gsp@ELR96801.1| cysteine desulfurase-like protein, SufS subfamily
--------------------------------------------------------------------------------------------------------------------MT--------------------------Y--------------------------------------TQTKPLADAVRDDFPILQQQI-NG-KPLVYLDNAATSQKPRQVLNAWRYYYENDNANVHRGAHSLSTRATEAYEAARAKVAQFIGASSPREIVFTRNATEAINLVAYSWGLNNLQQGDEIILSVMEHHSNLVPWQMIAQKTGAILKFVPLTPL-ETFDIEAYKQLIST---K-TKLVTVVHVSNTLGCVNPVTDIVTIAHN---YGAKVLIDACQSVPHLPMDVQAIDCDWLVASGHKMCAPSGIGFLYGKERILEEMPPFLGGGEMISEVFLDYSTYGDLPHKFEAGTPAIGEAIALGSAIDYLNN--LGMDSIHTYEEELTCYLLEKLTN-I-PRLRIYGPL------------ENRAALASFNVE-GIHSSDLATLLDND-GIAIRSGHHCTQPLHHLFKASGSARASLYFYNTREEIDRFVVALRETIDFFSDVLV------------------------------------
>111611_Gsp@LNDC01000104.1_16|  15860 17122
--------------------------------------------------------------------------------------------------------------------MT--------------------------L--------------------------------------AQEPTLAHRVRTDFPILNQEI-EG-NPLVYFDNAATSQKPKAVIEALQNYYERDNANVHRGIHELSARATEAFEGTRDKVARLIDAASREEIVYTRNATEAVNLVAYSWGMNTLQPGDEIILTVMEHHSNLVPWQFVAQKTGATLKFVEPTET-GEFNLDQFQSLISH---R-TKLVGVVHVSNMLGCISPVVEITDIAHR---YGAKVLVDACQSVPHMPVDVQKIDCDWLVASGHKMCAPTGIGFLYGKLDLLREMSPFLGGGEMIGEVFLDHSTYADLPHKFEAGTPAIGEAIALGAAVDYLSN--IGMETIYAYEKQLTQYLFKRLEE-V-PGMTYYGPSPN------PDG-GGRASLVTFTNA-TVHPQDLATLLDRE-GIAIRSGHHCTQPLHRHYGIQSTARASVYFYNTREEIDRFIAALQETIEFFSSIME*-----------------------------------
>129961_Smajor@KV878783.1_2555|  2943379 2944641
--------------------------------------------------------------------------------------------------------------------MV--------------------------F--------------------------------------LDNSTLAREVRGDFPILDQQV-HD-KPLIYFDSAATSQKPQAVIDALDHYYALDNSNVHRGAHSLSARATTAYEAARDKVAAFIKARSRNEIVFTRNASEAINLVAYSWGAQTLQAGDEIILSVMEHHSNLVPWQMLAQRTGAVLKHVPLTAT-EEFDLEAFDALLSD---R-TKLVAVVHVSNTLGCVNPVAEIIARSHR---VGARVLLDTCQSVPHMPMDVQALDCDWLVASGHKMCGPTGIGFLYGKLDLLEAMPPFLGGGEMIETVFLDHSTYAGLPHKFEAGTPAIGEAIALGAAVDYLSG--IGMERIHAYEQDLSNYLYSQLSA-I-EGLRIYGPNPN------R---SDRAALAAFNVK-GFNASDLATLLDHE-GVAIRVGHHCTQPLHRLLGITGSARASLYFYNTHAEVDQFIAALQETLVFFRSMNAMD*---------------------------------
>1919134_Cbacterium@PSP18594.1| cysteine desulfurase
--------------------------------------------------------------------------------------------------------------------MT--------------------------L--------------------------------------AQSPTLAAQVRPDFPILDQQV-HE-QPLIYFDNAATSQKPQPVIEALRRYYRADNANVHRGGHALSVRATEAFEGARDKVAGFVNAASRNEIVFTRNATEAINLVAYSWGLSNLQPGDEILLSVMEHHSNLVPWQMLARQTGAVLKHVPLSAQ-ESLDLEQFRALLSE---R-TRLVALAHVSNMLGCINPIADAAAIAHQ---YGARVLVDACQSVPHMPVDARALDCDWLVASGHKMCGPSGIGFLYGRQDLLEAMPPFLGGGEMIEEVWLDRFSCAELPQKFEAGTPAIAEAIGLGAAVDYLSG--IGMEAIHAYERQLVSYLYQQLVA-V-PELRIYGPAPN------TDG-SGRAALAAFNVG-ELHGNDIATLIDHD-GVAIRSGHHCTQPLHRELGVAGSARASLSFYNTIEEIDAFVAALQETIEFFQTALEA-----------------------------------
>1453429_CAthalassa@ADB95431.1| cysteine desulfurase
------------------------------------------------------------------------------------------------------------------------------------------------------------------------------------------MTLIQNIRNEFPVLNQTI-QG-KSLIYLDSAATSQKPTVVLDALRHYYEKDNANVHRGSHSLSIRATESYEASRDKLAKFINSNDREEIIFTRNATESINLVAYSWGLNNLKPGDEILTSVMEHHSNLIPWQIIAKQTGANIKYIQLTEN-EDLDLDHFKSILSK---K-TKLVSIVHVSNMLGCMNPVEEITRLSHS---VGAKVLIDACQSVPHTPIDVQNIDCDWLVASGHKMCGPSGIGFLYGKREILESMPPFLGGGEMIDKVFLDHFTYGELPHKFEAGTPAIAEAIALGRAVDYLTE--IGMDTIHSYEEQLSSYLFQRLEE-I-PDLRIYGGTKI------KNG-TGRAALASFNVN-GIHGSDLSTLLDNE-GIAIRSGDHCTQPLHRLLQISGSARASLYFYNTLEEVDEFIVALKETINFFTKII-------------------------------------
>2053605_Rsp@HAE05184.1| TPA_asm: cysteine desulfurase
--------------------------------------------------------------------------------------------------------------------MT--------------------------F--------------------------------------TQEKTIANKVRRDFPLLHQEV-NG-KPLIYLDSAATSQKPQVVINALQDYYQQYNSNVHRGAHTLSCKATDAYEIARDKVAKFINAASRQELIFTRNATEAINLVAYSWAMNNLQPGDEIIVTVMEHHSNLVPWHFLAKKNGVVLKFVELTPA-KTFDLDHFKTLLSE---R-TKLVSVVHVSNTLGCINPVSEISRLAHS---YGAKVLIDACQSTSHMFIDVQQIDCDWLVSSGHKMSAPTGIGFLYGKKEVLESMPPFLGGGSMIADVFLDYSTYGELPYKFEAGTPAIAEAIALGVAIDYLNS--IGMNEIHSYEAELTAYLFQQLDK-I-PQIKTYGPYPN------SQV-EGRAALAAFTAG-GVHPSDLVTLLDQE-GVAIRSGHHCTQPLHYYLGTPATARVSLSFYNTYEEIDVFIKALNNTLDFFHNVSG------------------------------------
>1880902_Lsp@OCQ94577.1| cysteine desulfurase
--------------------------------------------------------------------------------------------------------------------MT--------------------------L--------------------------------------TLPRSIAQQVRPDFPILDQRV-HD-QPLVYLDNAATSQKPRQVIDALRHYYEWDNANVHRGVHTLSMRATDAYEAAREKVAKFVNARSFQEIVFTRNASEAINVVAYSWGMSQLQAGDEIILSVAEHHSNLVPWQLVAQRTGAVLKFVGLDAT-ESLDLEQLRSLISD---R-TKLVSLVHVSNTLGCVLPVAEVVAAARS---VGAKVLLDACQSAPHLALDVQALDCDWLVASGHKMCAPTGIGFLYGKLELLRSMPPFLGGGEMIAEVDLERSTYADLPHKLEAGTPAIGEAIALGAAIDYLSA--IGMDAIHHYEAELTRHLFDRLGA-I-PEVRIYGPRPQ------ADG-SGRAALAAFTVD-GIHAHDLSSFLDQE-GIAIRSGHHCTQPLHKSLNIASTARASLYFYNTIEEIDRFAQALHATINFFQSVT-------------------------------------
>1147_Ssp@AIE73528.1| Cysteine desulfurase, SufS subfamily
--------------------------------------------------------------------------------------------------------------------MV--------------------------A--------------------------------------LEVPSLALTVRQDFPILNQQI-NG-HPLVYFDNAATSQKPKVVLEKLLHYYENDNANVHRGAHQLSVRATDAYEGVRSKVAEFINARSPREIVYTRNATEAINVVAYSWAMNNLKPGDEIITTVMEHHSNLVPWQMVAAKTGAVLRFVQLNEQ-ESFDLEQFKSLLSE---R-TKLVTVVHISNTIGCLNPVEEITRLAHQ---VGAKVLIDACQSAPHYPLDVQVIDCDWLVASGHKMCAPTGIGFLYGKEAILEAMPPFFGGGEMIAEVFFDHFTTGELPHKFEAGTPAIAEAIALGAAVDYLSS--LGMETIHNYEVGLTHYLWQGLEQ-I-PQLRLYGPSPY------H---GDRAALASFNVA-GLHASDVATMLDQD-GIAIRSGHHCTQPLHRLFDASGSARASLYFYNTKEEIDLFLQSLQATISFFGDDDFSA----------------------------------
>197221_Telongatus@BAC09620.1| cysteine desulfurase
--------------------------------------------------------------------------------------------------------------------MT--------------------------I--------------------------------------APSRSLADLCRADFPILARQV-HD-RPLIYFDNAATSQKPLAVLNTLEDYYRRYNANVHRGVHTLSAEATTAYEGAREKVARFINAAHAEEIIYTRNASEAINLVAYSWGMNTLRDGDEIILTVMEHHSNLIPWQFVAQKTGARLKFVELTPE-QTFDLNHYESLLSD---R-TRLVAVAHVSNTLGCLNPIPEIVRLAHA---KGARVLVDACQSVPHLPIDVQQLGCDWLVASGHKMCAPTGIGFLWGRAELLRQMSPFLGGGEMIADVFLDHATYADIPHKFEAGTPAIAEAIALGAAVDYLSQ--WGMEHIHAYEQELTAYLFKRLQE-L-PAVTVYGPKS-----------GDRAALASFTVG-EVHPHDLSTILDQS-GIAIRAGHHCTQPLHRYLGVQSTARASLYFYNTRAEIDQFIAALGEAIAFFSDVFT------------------------------------
>321327_Ssp@ABC98610.1| cysteine desulfurase, SufS family
--------------------------------------------------------------------------------------------------------------------MA--------------------------VSSLSS--------------------------PKLDQAFDAAADLAAQVRSDFPILQRQV-NG-QPLIYFDNAATSQKPLAVLQAMDFYYRHSNANVHRGVHTLGNEATEAYEGAREKIARFINAPSPQEIIYTRNASEAINLVAYSWGMSTLERGDEIILSVMEHHSNLIPWQFVAQKTGACLKFIQITPE-GELDLEHYRSLLGD---R-TRLVAVTHVSNMLGSINPVREVVELAHR---CGAKVLLDACQSVPHMPVDVQALDCDWLAFSGHKMGGPTGIGVLYGKRELLRAMPPFLGGGEMIAEVYWDHATYADIPHKFEAGTPAIAQAVGLGAAVDYLSQ--IGLERVHAHEQKLTARLLEGLQR-I-PGITIYGPKDP----------TRRAGLVSFSAE-GIHPHDLSTLLDEQ-GIAIRAGHHCTQPLHRHLQVQSTARASVYLYNTLAEVDRFLEVLAEAVAFFREALG------------------------------------
>685565_Psp@BBC22511.1| cysteine desulfurase
--------------------------------------------------------------------------------------------------------------------MT--------------------------L--------------------------------------TYEKTLADQVRADFDILNQEV-NG-KPLIYFDNAASSQKPKSVINAWKYYYEHDNANVHRGAHTLSARATDAYEGARDKIAKFINAKSSQEIIYTRNASEAINLVAYTWGWANLKAGDEVILSVMEHHSNIVPWQLIAQRTGAVLKFLEPTDE-GILSVEQFKSLLNA---K-TKLVSIVHVSNTLGCVNPVEEIIPLAHA---QGAKVLLDACQSIPHMPIDVQALDCDWLVASGHKMCAPTGIGFLYGKRDILLAMPPFMGGGEMIADVFLDHSTYADLPHKFEAGTPAIGEAIALGAAVDYLMA--IGMDKIHAYEQELINYLMDYLVE-I-PDIKIYGPR------------HHRAGLAAFTIAHGIHANDLSAMLDQE-GIAIRSGHHCTQPLHRFLGISGSARASVYFYNTKAEVDTFVTALKEAIAFFKNVMA------------------------------------
>82654_Psp@AFY71355.1| cysteine desulfurase
--------------------------------------------------------------------------------------------------------------------MT--------------------------STAP----------------------------------KIQTLTIADRTRADFPILNQEV-NG-QPLIYFDNAASSQKPIAVLDAWRYYYEHDNANVHRGAHTLSARATDAYELAREKVAKFINARSSQEIVYTRNASEAINLVAYSWGMANLNKGDEVILSAMEHHSNLVPWQMVAQKTGAVLRHVQITDS-GELDLEHYKTLLSD---R-TKLVSIVHVSNTLGCINPIAEIISLAHD---RGIKVLLDACQSVPHMPIDVQAIDCDWLVASGHKMCAPTGIGFLYGKLDLLREMPPFLGGGEMIAEVYLDHSTYADLPHKFEAGTPAIGEAIALGAAIDYLQN--IGMDKIYAYEQELAGYLLKRMLE-I-PEIQIYGPL------------DHRAALVAFAPKAGFHANDVAEILDQS-GVAIRSGHHCTQPLHSHFGITGTARASLYFYNTVAEIDAFMGHLREAIAFFKNIMG------------------------------------
>1173263_Ssp@AFY73647.1| cysteine desulfurase-like protein, SufS subfamily
--------------------------------------------------------------------------------------------------------------------MI--------------------------LVPEL--------------------------------ISLNSETLANQTRPDFPILDQDI-NG-HPLIYFDNAASSQKPLQVLNAWRNYYEHDHSNVHRGAHTLSRRATEGYEAARDKVAKFINARSAQEIIYTRNATEAINLVAYSWGMANLKAGDEVILSAMEHHSNIVPWQIVAQKTGAVLKFVQLTKS-EEFDLDHYKSLLSD---R-TKLVSIVHISNTLGCINPIAEVITLAHH---YGAKVLIDACQSVPHMPINVQEIDCDWLVASGHKMCAPTGIGFLYGKSEILNQMPPFLGGGEMIAEVYLDHSTYADLPHKFEAGTPAIGEAIALGAAVDYLTA--IGMERIHRYEQELISYLIPQLQD-I-PELKIYGNL------------NHRAGLASFSATGYIHAHDIAQLLDQE-GIAIRSGHHCTQPLHRYLGITGTARASLYFYNTKAEIDAFIFSLKEAISFFLSIDLLQQQD-------------------------------
>1947904_Cbacterium@DBAX01000041.1_4|  2326 3552
------------------------------------------------------------------------------------------------------------------------------------------------------------------------------------------MALGAATRNDFPILAQTI-HG-QPLIYFDNAASSQKPTAVLDAWQHYYRCDHANVHRGAHTLSNRATAAYEQSRIKVAQFIGARTPYEIVFTRNASEAINLVAQTWGLSRLKPGDEILLTVMEHHSNIVPWQIVAQRTGAVLRFVPVTAD-GSFDGDAYQRLLGD---R-TKIVSFVHVSNTLGCITPAAEIIRLAHA---CGAKVLLDACQSVPHMPIDVQELDCDWLVASGHKMCAPTGIGFLFGKEQLLEAMPPFLGGGEMIAEVYLDHATYAELPHKFEAGTPAIGEAIALGAAVDYLSH--LGMDTIHAYEGELTAHLMAGLSA-L-GDVTIYGPT-------------QRAGLAAFTGPEGVHANDIAAMLDQE-GIAVRSGHHCTQPLHRSLGLSGTARASLYFYNTHAEVDRFLLKLEEVLAFFRRLM*------------------------------------
>1188229_Glithophora@APB33545.1| cysteine desulfurase
--------------------------------------------------------------------------------------------------------------------MT--------------------------V--------------------------------------TTLRNLAAITRGDFPLLDQEI-HG-HPLIYFDNAATSQKPRQVLQSLQGYYEYANANVHRGVHTLSNRATEAYETARNKCAELIHAPQDECLIFTRNASEAINLVAYSWGMTQLQPGDEIILTVMEHHSNLVPWQWVAQRTGAILKFVPLTTQ-ETFDLQHYQSLLSN---R-TKLVACSYVSNTLGCVNPVAEIIQSAHH---WGAKVLLDACQAVPHMVVDVQVLDCDWLMASGHKMCGPTGAGFLYGKPELLRQMPPFLGGGEMIVDVFLDHSTYADIPHKFEAGTPAIAEAIMLGAAVDYLQN--ISLDAIHEYEQELVADLWQKLKA-I-PGIRLLGPPP-----------PERAGLVAFTLA-DIHPHDLATILDQA-GIAIRAGHHCTQPLHRYLQVQSTARASLYFYNTVAEIDRFIAVLNEAVEFFHGVLRDEPPSL------------------------------
>195250_Ssp@CM001776.1_2785|  3014522 3015811
--------------------------------------------------------------------------------------------------------------------MS--------------------------ATLAA-----------------------------VQPRLTVDDALAVQVRSQFPILSRQV-NG-KPLVYLDNAATSQKPEAVLQAMDRYYRSSNANVHRGAHTLSREATDAYELSRVKVAQFINATSAREIVFTRNASEAINLVAYSWGMNHLAAGDEVILSVMEHHSNLVPWQFVAQKTGATLKFVRLTET-GEFDLEHYRSLLSD---R-TQLVATVHVSNMLGCVNPVAEIAQLAQQ---YGAKVLIDACQSVPHMAVDVQALGCDWLVASGHKMCGPTGSGFLYGKEDLLLSMPPFLGGGEMIADVSLERSTYADLPHKFEAGTPAIAEAIGLGAAVDYLSE--IGMDRIHDREQALTAYLLAGISE-I-EGVRVYGPSWT------ESGEIDRAGLVSFTVE-GIHANDIAALLDEE-GVEIRSGHHCTQPLHGELGVSATARASVYFYNTQADIDAFLKALKSTIEFFSAMA*------------------------------------
>2024880_Ssp@MAB54708.1| cysteine desulfurase
--------------------------------------------------------------------------------------------------------------------MT--------------------------ATQQ------------------------------SASLEHGSLTLPERFRSDFPILEQSSSEG-RPLIYLDHAATSQKPRQVLDALLHYYASDNANVHRGAHQLSARATEDFEAARSSTARFISAASPREIVFTRNASEAINLVARSWGDANLREGDEVLLSVMEHHSNLVPWQLLAQRTGCLLRYAGINES-GELDLDDFHSKLTD---R-TRLISLVHISNVLGCCNPLEQVISSGHA---AGSLVLVDACQSLAHKSIDVSTLDADFLVGSSHKLCGPTGMGFLWAREALLEAMPPFLGGGEMIEDVFLDHSTWATLPHKFEAGTPAIGEAVGMGAAISYLQE--VGLDAIQAWEAELTRHLFVRLHA-I-DGVRVLGPTPE------QQ--PDRGALATFLVD-GVHANDIAELIDAS-GICIRSGHHCCQPLHRHFGVTASARASLSFITTMEEIDRFSEELASTVSFLRANS-------------------------------------
>84588_Ssp@CAE06837.1| putative cysteine desulfurase or selenocysteine lyase
--------------------------------------------------------------------------------------------------------------------MT---------------------------TSS------------------------------AVKYRDDMGVLSDRYRADFPILDQRAPDG-HPLIYLDHAATSQKPRQVLQALEQYYAADNANVHRGAHQLSARATESFEAARTVTAEFVRAASPREIVFTRNASEAINLVARSWGEANLREGDEVLLTLMEHHSNLVPWQLLAQRTGCVLRHVGITEA-GELDLEDFRSKLTD---R-TRLVSLVHISNALGCCNPLDQVIPAAHA---AGALVLVDACQSLAHKPIDVAGLDVDFLVGSSHKLCGPTGMGFLWAREALLEAMPPFLGGGEMIQDVFLDHSTWAVLPHKFEAGTPAIGEAVGMGAAIRYLQA--IGLEAIQAWEAQLTRHLFGRLQA-I-EGVRVLGPTPE------QQ--SDRGALATFLVD-GVHANDIAALMDAS-GICIRSGHHCCQPLHRHYGVTASARASLSFISTFEEIDRFSEELTSTIGFLREHG-------------------------------------
>64471_Ssp@ABI47804.1| cysteine desulfurase, SufS family protein
--------------------------------------------------------------------------------------------------------------------MT--------------------------TLN-----------------------------------RNAAVTLAERVRADFPIFDQVSSSG-QPLIYLDHAATSQKPRVVLDAIQHYYACDNANVHRGAHQLSARATESFEAARATTAGLIGASSSKEIVFTRNATEAINLVARSWGDAQLKAGDEVLLTVMEHHSNLVPWQLLADRTGCVLRHVGVTPD-GTLDLADLREQLSE---K-TRLVSLVHISNTLGCCNPIEEIAVLAHA---VGAKVLVDACQSLAHKSIAVKTLGADFLVGSSHKLCGPTGMGFLWASEEILMAMPPFLGGGEMIQEVFLDHSTWAELPHKFEAGTPAIGEAIGMGAAITYLQT--LGLDAIQAWEAELTTHLFSRLQS-I-NGLRILGPTPE------QQ--PERGALATFVVE-GVHANDIAAMLDLA-GVCIRSGHHCCQPLHRLYGVTGSARASLSFCTTHAEIDRFADELVSVIDFFRENG-------------------------------------
>210768_Ssp@NQKX01000006.1_62|  58941 60314
M------PVTV--------------------------------------PS-----------------------------------------------------------------LTTATTEPNGAPGTEPNGASGAMA---SGVAA------------------------------AAAGTAPGENLAALTRPDFPLLAQQACLG-QPLIYLDHAATSQKPRQVLEALQGYYSHDNANVHRGAHQLSARATDAFEGARDKTARFIAAATPREIVFTRNASEAINLVARSWGDAFLRPGDEILLTVMEHHSNLVPWQLLAARTGAVLRHAGLTDT-GELDMEDFSRLLNE---R-TRLVSVVQISNTLGCLNPIAAIAQLTHQ---AGALLLVDACQSLPHLPVNVAALGADFLVGSSHKLCGPTGMGFLWAREALLEAMPPFLGGGEMIQDVGLDVSTWAELPHKFEAGTPAIGEAVGMGAALDYLNA--IGLERIHAWEQGLTRHLFQRLQA-I-EGLTVLGPTPE------QQ--PDRGALAAFTVE-GLHANDLSALLDAG-GICIRSGHHCTQPLHRHYGLSATARASLAFTTTFEEIDRFADELQSSVEFLKEHG*------------------------------------
>2026889_Csp@PHX67885.1| cysteine desulfurase, partial
---------------------------------------------------------------------------------------------------------------------------------------------------------------------------------------MVAPNLAALTRPDFPLLAQTACLG-QPLIYLDYAATSQKPRQVLAALQHYYDHDNANVHRGAHQLSARATEGFEAARSKTATFIGAANAREIVFTRNASEAINLVARSWGEANL--------------------------------------------------------------------------------------------------------------------------------------------------------------------------------------------------------------------------------------------------------------------------------------------------------------------------------------------------------------------------
>1655601_Cbacl30@KRO94778.1| cysteine desulfurase
--------------------------------------------------------------------------------------------------------------------MTT----------------STTPAAVANTAST------------------------------SPSIEVVASNLAALTRPDFPLLAQTACLG-QPLIYLDYAATSQKPRQVLAALQHYYDHDNANVHRGAHQLSARATDGFEAARAKVAAFIGAASAREIVFTRNASEAINLVARSWGDANLGPGDEVLLTVMEHHSNLVPWQLLAARTGCVLRHAGLTET-GELDLDDLRSQITE---R-TKLVSLVQVSNTLGCLNPIEQVAALAHA---AGALVLVDACQSLPHLPLNVAALRADFLVGSSHKLCGPTGMGFLWAREALLEAMPPFLGGGEMIQDVYLDHSSWADLPHKFEAGTPAIAEAIGMGAALDYLSA--IGLERIHAWEQQLTRQLFERLQA-I-EGVRILGPTPE------QQ--PDRGALAAFTVD-GLHANDIAALLDSA-GICIRSGHHCTQPLHRLYGLPGSARASLGFTTTPEEIDRFAEELEGTITFLREHS-------------------------------------
>292564_Cgracile@AFY28691.1| cysteine desulfurase-like protein, SufS subfamily
--------------------------------------------------------------------------------------------------------------------MTP----------------TFTNSP--RIATP------------------------------SVAGTPVVADLAVQTRPDFPLLAQTACLG-QPLIYLDYAATSQKPRQVLEALQQYYSLDNANVHRGAHQLSARATDHFEAARGKVAAFIGAASAREIVFTRNATEAINLVARTWGDANLREGDEVLLSVMEHHSNLVPWQLLAARTGCVLRHAGVTES-GELDLEDFKAKLSD---R-TKLVSLVHVSNTLGCLNPIEAVAELAHG---AGALLLVDACQSLPHKPVDVAALGADFLVGSSHKLCGPTGMGFLWAHEALLEAMPPFLGGGEMIHDVYLDHSTWADLPHKFEAGTPAIGEAIGMGAALDYLQN--LGMERIHAWEQQLTRRLFERLQA-I-DGVRILGPTPD------QQ--PDRAALAAFSVE-GLHANDIAALLDSA-GICIRSGHHCTQPLHRHYGLASSARASLGFTTTPEEIDRFAEELEGTIGFLREHS-------------------------------------
>74547_Pmarinus@CAE21778.1| putative cysteine desulfurase or selenocysteine lyase
--------------------------------------------------------------------------------------------------------------------MTS----------------SVSSE---QSMPL------------------------------EMAAVETSANLAELTRADFPLLGQTACLG-QPLIYMDHAATSQKPRQVLDALQHYYDHDNANVHRGAHQLSVRATEDFERARQKVADFIAASSAREIVFTRNASEAINLVARTWGDANLHEGDEVLLTLMEHHSNIVPWQMLAKRTGCVLRFVDLTDC-GELDLNDLRHKLSE---R-TRLISLAHLSNVLGCFNPISEVTAEAHR---FGALVLLDACQSLPHMPVDVSRLGCDFLVGSSHKLCGPTGMGFLWAREELLDAMPPFLGGGEMIQDVYLDHSSWADLPYKFEAGTPAIGEAIGMGVALDYLNQ--VGLDRIHAWEQQLTLQLFDRLQA-I-DGLTILGPTPQ------QE--PDRAVLAAFTVD-GLHPNDVGALLDSA-GICIRSGHHCTQPLHRHYGIPGSARASLSFTNTPEEVDRFAEELVATIGFLREHS-------------------------------------
>2162190_Psp@QCFN01000002.1_65|  59000 60250
--------------------------------------------------------------------------------------------------------------------MS-------------------------------------------------------------------IQNLAELTRGDFPLLDNKSASQ-HKLIYFDHAATSQKPKDVINALTNYYSHYNANVHRGAHQLSARATESFEGAREITANFVKANSSREIIFTRNASESINLVARSWGEENIREGDEILLTIMEHHSNIVPWQILAKKTGCKLRFAELTVD-GELDIEDFLSKLSH---R-TKLVSLVHISNSLGCCNPIQEVVSIARK---FDTLILLDACQSLAHRAIDVASLDVDFLVGSSHKLCGPTGIGFLWSREELLDQMPPFLGGGEMIQEVFLDQSSWSNLPHKFEAGTPAIAEAIGMGVAIKYLEN--LGFEKIQDWEKTLTTHLFDSLES-V-EGIKIYGPSIN------RQ--PNRGSLASFTID-GVHVNDLAELLDTR-GICIRSGHHCCQPLHRYYGIPGTARASLSFTSTIEEINYFKDELISIVDFLKAQI*------------------------------------
>316278_Ssp@CAK28918.1| Selenocysteine lyase
--------------------------------------------------------------------------------------------------------------------MA----------------------------------------------------SMAREL-SAMTAAALGLDLAQRTRGDFPVLDQQI-HG-RPLIYLDYAATSQKPRQVLEALDHYYRCDNANVHRGAHSLSARATDAFEAARNTTAALVGSADPAEIVFTRNATEAINLVAMTWALDQLQPGDEILTTVMEHHSNLVPWQMVAARTGAVLRHVGLTAT-GELDLDDLRGQLNG---R-TRLVALAHVSNTLGCLNPIAEVVSLAHA---VGARVLVDACQSLPHLPVDVKQLECDWLVGSSHKLCGPTGMGFLWGRRELLEQAPPFLGGGEMIDEVFLERSTWAALPHKFEAGTPAIGEAIGMAAAIDYIQA--LGLAAIHRWEQRLTARLWEGLSR-I-DGVRLLGPSPE------QQ--PDRGALAAFVVD-GLHANDLAALLDAS-GICIRSGHHCTQPLHRLLGLSGSARASLGFTTTEAEIDAFLEELASSAAFLREHA-------------------------------------
>2055796_Sbacterium@HBU26773.1| TPA_asm: cysteine desulfurase, partial
--------------------------------------------------------------------------------------------------------------------MN--------------------------------------------------------------TQSAIVNDLAQRCRGDFPVLNQTI-NG-KPLIYLDHAATSQKPKRVLDALNNYYSHDNANVHRGAHSLSARATDAFEAARTKVAKFIGANDSAEIVFTRNATEAINLVACTWANANLQPGDEILTSVMEHHSNLVPWQLVANRTGAVLRHVGITAN-GELDIDDFRAQLNQ---R-TRIVPLVQLSNSLGCLNPIANLVELAHA---VGAKVLVDACQSVAHIPVDVQALACDWLVASSHKLCGPTGMGFLWGRRELLEEAPPFLGGGEMIDEVFLSHSTWAGLPHKFEAGTPA-----------------------------------------------------------------------------------------------------------------------------------------------------------------------------------------
>1608213_CSspongiarum@KKZ14302.1| cysteine desulfurase
--------------------------------------------------------------------------------------------------------------------MT--------------------------TTT-------------------------------MSAATERQLDLARLTRPDFPLLDQSL-QG-QPLVYMDHAATSQKPRHVIDALVDYYRCHNANVHRGAHTLSARATEAFESARATVARFVGAADAREIVFSRNATEAINLVAYSWALDHLKPGDEVVLSVMEHHSNLVPWQLMAQRTGAVLRHVGITPQ-GEMDVDHCQQLLNE---R-TRLVSFVHLSNTLGCLNPAAEITAMAHG---VGARVLVDGCQALPHRPVDVQALGCDWYVGSGHKLCGPTGIGFLWGREDLLETMSPFLGGGEMIATVQLGTSTWAELPHKFEAGTPAIAEAIGLAAALDYLSA--LGLEKIHAWEQQLTQHLFDRLQA-I-DGLTIYGPDPR------KQ--PDRGALASFTVA-GAHAHDVAALLDST-GICIRSGDHCTQPLHRALQVTATARASLSFTNTMEEIDRLAHQLQEAVNLLRQDGEPSLE--------------------------------
>1928728_Pmicropora@BBL86392.1| putative cysteine desulfurase or selenocysteine lyase (chromatophore)
--------------------------------------------------------------------------------------------------------------------MV-------------------------NSLKF------------------------------RSSLEKETNTLAVIARSDFPTLKQTNQEG-KPLIYLDHAATSQKPYQVLQVLDHYYKHDNANVHRGAHQLSSRATEAFESAREITAQFVGAKASSEIIFTRNASEAINLFTRCWGDLTIKAGDEILLTVMEHHSNLVPWQLLAARTNCLLRYVSITED-GQLDVEDFKAQLNE---R-TKLVSLVHVSNTLGCINPVTLISQLAHS---VGALVLVDACQSLAHLPINVKQLGADVLVGSAHKLCGPTGIGFLWASEYLLESLPPFLGGGEMIQDVFLSYSSWAKLPHKFEAGTPSIGEAIGMGAAISYLQH--LGLNRIQEWEQILTEHLFTGLSQ-I-RGLRILGPQFS------QQ--THRAALASFTLE-DIHANDLAAFLDTT-GICIRSGHHCTQPLHRHYGITSSARASLSFTTTLEEIDYFVQELTETVDFFRKHN-------------------------------------
>59919_Pmarinus@CAE18529.1| putative cysteine desulfurase or selenocysteine lyase
--------------------------------------------------------------------------------------------------------------------MET-------------------------I---------------------------------KNFPKICKKNFPLIDKKDFPLLENNFKNK-NTIIYLDHAATTQKPIQVLEKIDEYYKNFNANVHRGAHQLSAKATEEFENSRSLIAKYVNAYSTKEIIFTRNATEAINLVARSWGEFTLKENDEILLSIMEHHSNIVPWQMVAAKNKCKLKFVGIDQD-GRLDINDFKSKLTT---K-TKLVSLLHISNTLGCCNPIKEITKLARD---KGSLVLLDACQSLAHQKLDINELGIDFLAGSGHKLCGPTGIGFLWSRKEILEKIPPFFGGGEMIQDVFEEKSTWAELPHKFEAGTPAIAEAIGLAAAINYINN--IGLDRISEYEKEITKYLFKKLKQ-I-EDLEIIGPSPK------ID--PNRAALATFYVK-EIHSNDIAEILDSK-GICIRSGHHCCQPLHRHIGINSTARISMNFTTTKEDINTFIEKLKETISFLKLNS-------------------------------------
>59920_Pmarinus@AAZ58921.1| cysteine desulfurase
--------------------------------------------------------------------------------------------------------------------MN-----------------------------------------------------------------NLVKNIAEKSRNDFPLFNGDI-N--KNLIYLDHAATSQKPKQVIDSLKKYYSFQNANVHRGAHQLSALATEKFENSRKLTANFINSKNEKEIIFTRNATEAINLVAYTWGNYELQENDEILISLMEHHSNIVPWQLIAKAKKCKLIYINIDKN-GELDFDDFKKKLSD---K-TKIVSLVHVSNTLGCCNPIEEISSLAHQ---KGSLVLLDACQSLAHKQVDIKKLGIDFLAGSSHKLCGPTGIGFLWGREEILKKIPPFLGGGEMINEVFKDNSTWAELPHKFEAGTPAIGEAIGMGTALQYLQS--IGLNEIHNYEKELTKYLFEKLEE-I-DDLKILGPSPL------IQ--PDRGPLATFYIK-GIHSNDVAELLDNS-NIYIRSGHHCCQPLHRFYGIKSTARASLSFTSTPSEIDSLAEELKSVISFLKKNS-------------------------------------
>2162204_Psp@QCJQ01000004.1_1|  3 1103
--------------------------------------------------------------------------------------------------------------------MQ-----------------------------------------------------------------NDKVDLAEFTRKDFPIFSQNA-TGKKNLIYLDHAATSQKPIQVIEAIQDYYKHKNSNVHRGAHQLSAIATAEFENAREITSKFIKAKSSAEIVFTRNATEAINLVAQSWARKNLNEGDQILLTIMEHHSNIVPWQIIAQEKKVKINFANITPN-GELDLEDFKSKLND---R-TRLISLVHISNTIGCCNPIKKIAKLAHA---NGSLVLLDACQSLAHQPIDVTSMNIDFLAGSSHKLCGPTGIGFLWAREEILEEMPPFLGGGEMINEVFLEYSNWAELPHKFEAGTPAIGEAIGLGKALVYLNK--IGLEKIHEYEKNLTRILFNHLKE-I-DRLKVLGPEPE------KQ--SNRGSLATFIVE-DIHSNDLAELLDSD-NICI----------------------------------------------------------------------------------------
>167539_Pmarinus@AAP99129.1| Selenocysteine lyase
------------------------------------------------------------------------------------------------------------------------------------------------M--------------------------------------KSKKNLAEITRKDFELFSLGSQEN-NDLIYLDHAATSQKPKFVIERMVHYYKYENANVHRGAHQLSAKATQAFEDAREITSQFVQAKSNREIVFTRNATEAINLVAYSWGDSQLKEGDEILITLMEHHSNLVPWQLLAKRKGCKLRYIGITKT-GELDLNDLKNKVNE---K-TKLVCLLHVSNTLGTCNPIKKISEIAHS---AGALILIDACQSLAHKKINVEALDIDFLAGSSHKLCGPTGCGFLWAKEEILEIMPPFLAGGEMIQDVSLQKSNWSDLPHKFEAGTPAIGEAIGMGAAISYLQS--IGLENIGLYEKELTQYLFKNLET-I-EGIRILGPTPE------QQ--PNRAPLATFYIE-NIHSNDIAELLDSK-NICIRSGHHCCQPIHEYYGISSTARASLSFTSTKKEIDFFTQELMSSINFIKEHS-------------------------------------
>1499498_Psp@KGG13312.1| Cysteine desulfurase
------------------------------------------------------------------------------------------------------------------------------------------------M--------------------------------------QKKNNIAEITRIDFPLIS----NN-KNLIYLDHAATSQKPYKVIDALKYYYEFDNANVHRGAHQLSCRATKAFENARDITAGFINAESSREIVFTRNATEAINLVAYSWGDSNLKEGDEILISLMEHHSNIVPWQLLAKRKKCIIKYIGITHN-GELDIDDAFSKINE---K-TRICSIQHVSNVLGCCNPINKIAEKVHN---FGALIMIDACQSLAHQPINVRDLKIDFLAGSAHKLCGPTGSGFLWAKEKTLENMPPFLGGGEMIQDVSLDSATWADLPHKFEAGTPAIAEAIGMGAALKYLQS--IGLHNIKSYERELTEYLFKKLEL-I-EDIYIMGPRPD------KD--INRAPLATFTIK-NIHSNDIASLLDAN-NICIRSGHHCCQPLHKFFGINSSARASLNFTSTINEIDLFVEQLISVINLLKDNS-------------------------------------
>436017_Olucimarinus@ABO95259.1| predicted protein
--------------------------------------------------------------------------------------------------------------------MT--------------------------I----------------------------------------RVLVSLETRGDFPILDQKTESG-AQLVYLDNAATSQKPNQVVDAHMFYYKDYNSNVHRGVHYLSSKATDAYELSRRKVAAFVNATTDREIVFTRNASEAINLVANTWGTKHIKAGDEIILSVLEHHSNIVPWQLLAERTGCVLKFVELTKDTQELDMDQLRSLVNE---K-TRLITTAHVSNVTGGVAPVKEIIDLARG---VGAKVLLDACQSLPHMKVDVQALGADWIVGSSHKMCGPTGIGFLWGRMDVLETMPPWMGGGEMIADVYLEKSTYAEPPSRFEAGTPAIAEAIALGEACDYLTK--IGMDRIHDYEIEIGTYLYEKLSA-V-PGVTIYGPPPA----------RGRASLCAFNVD-GIHANDLCTLLDQA-GIACRSGHHCTQPLHRYLDVPGSARASLYFYNLPSDVDAFIDALTSTIAFFAEFEE------------------------------------
>3218_Ppatens@PNR29084.1| hypothetical protein PHYPA_027776
M------ASSAQLGFR--RTLVLHQGLGAVE-KSGLASCAGVSFGKRFAP---------------VTLNCR-RIGGRFAG----AG------------------------------VV--------------------------KSVVS-----------------------------VENYITEASSLGEITKGDFPILDQEV-NG-YKLVYLDNAATSQKPASVLKALRDYYEGYNANVHRGIHALSAKATDEYELARKKVADFINAPSDREIVFTRNASEAINLVAYTWGLTNLKEGDEVVLSVAEHHSNIVPWQLVAQKTGAKLRFVELTPE-ETLDLEQLKGFLNE---R-TKLVTTFHVSNVLGCVNPIADIVQWSHA---VGAKVLVDACQSVPHMPVDVQGLGGDFLVASSHKMCGPTGMGFLWGTTEILESMPPFLGGGEMIVDVFLDRSTYASPPSRFEAGTPAIGEAIGLGAALDYLNK--IGMDRVHKYEMELSKYLYDSLSK-V-PGVRIYGPPVG------PNG-ENRASLCAFNVE-GIHATDLSTFLDQQHGIAVRSGHHCTQPLHRHLGINASARASLYFYNTTDEVDTFIKGLQDTIDFFTAFNG------------------------------------
>39947_Osativa@KAF2907454.1| hypothetical protein DAI22_12g098500
M------VSAAAAA----SSLRCFP----------------PSLGNR-GP------------------------GAATAR----GGLVRLSSRRAR--------------------ST--------------------------AGVAA-----------------------------PSREAESAASLGDLTRVDFPILDQEF-DG-SKLVYFDNGATSQKPSCVMKTLDEYYRFYNSNVHRGIHVLSAKATDAYESARTKVANFVNAANSREIVFTRNATEAINLVAYSWGMSNLKQGDEIVLTIAEHHSAIVPWQFVSQKTGATLKYVGLTKE-GVPDIEQLKGLLSN---K-TKIVVVHHVSNVLGSMLPIEDIVTWSNR---IGAKVLVDACQSVPHMPVDVQRLGADFLVASSHKMCGPTGVGFLHGKFDLLSSMEPFLGGGEMIADVFQDKSTYAEPPSRFEAGTPAIGEAIGLGTAIDYLSQ--IGMQKIHEYENELATYLYESLIA-V-PNVRIYGPAPC------QT--VHRAPLCSFNVE-NVHPTDIAEILDLQHGVAIRSGHHCAQILHRTLGINASARASLHFYNTKEEVDVFVDALKDTIDFLTSEH-------------------------------------
>3702_Athaliana@AEE28298.1| chloroplastic NIFS-like cysteine desulfurase
M------EGVA-------MKLPSFP--------------NAISIGHR----------------SFSRVRC-------------------------------------------SSSLS--------------------------VCSAA-----------------------AASS-ATISTDSESVSLGHRVRKDFRILHQEV-NG-SKLVYLDSAATSQKPAAVLDALQNYYEFYNSNVHRGIHYLSAKATDEFELARKKVARFINASDSREIVFTRNATEAINLVAYSWGLSNLKPGDEVILTVAEHHSCIVPWQIVSQKTGAVLKFVTLNED-EVPDINKLRELISP---K-TKLVAVHHVSNVLASSLPIEEIVVWAHD---VGAKVLVDACQSVPHMVVDVQKLNADFLVASSHKMCGPTGIGFLYGKSDLLHSMPPFLGGGEMISDVFLDHSTYAEPPSRFEAGTPAIGEAIALGAAVDYLSG--IGMPKIHEYEVEIGKYLYEKLSS-L-PDVRIYGPRPS------ES--VHRGALCSFNVE-GLHPTDLATFLDQQHGVAIRSGHHCAQPLHRYLGVNASARASLYFYNTKDDVDAFIVALADTVSFFNSFK-------------------------------------
>3197_Mpolymorpha@PTQ46661.1| hypothetical protein MARPO_0010s0063
M------AIVAA-------TVIAGPGCG----------INGFEIGRR-TPNLGADNVFARPFLWWTSMNCS-TLGGLAVE----GGFRRSSLRFTQSQEGFKRRHFQVQATETLSPLL--------------------------V--------------------------------------AEQKSLGELTRDDFPILNQEI-NG-NRLVYLDNAATSQKPAAVLNALKDYYEGYNSNVHRGIHTLSAKSTDQFEIARSRIAKFINAPSHADVVFTRNATEAINLVAYTWALTNLQRGDEIVLTVAEHHSNLVPWQLVAEKVGVVLKFATLTED-ESIDIEQLKGLISN---R-TKLVALHHVSNTLGSIIPMKDIIVWAHK---YGAKVLVDACQSVPHMAVDVQDLDADFLVASSHKMCGPTGVGFLYGKSEILDRMPPWMGGGEMIADVYLEHSTYANPPARFEAGTPAIGEAIGLGAAVEYLSN--IGMDRIHAYEMELSKYLYDNLSL-V-PDVKIYGPAPG------AHG-ENRAALCAFNVE-GMHATDIATVLDMEHGIAVRSGHHCTQPLHRHLNVNATARASLYFYNTKEEVDAFIRGLKESVEFFSSFR-------------------------------------
>1169540_Vbrassicaform@CEL93231.1| unnamed protein product
--------------------------------------------------------------------------------------------------------------------MT--------------------------VMQTTVVVPTSTALF-C---GLLISAAGAAFV-GLVAAAPTSTTLGSPLRSDFPILDERI-DG-KPLVYFDNAASSHMPKPVLEAIERYYQHQHSNVHRGAHTLALRATEAFESARSSVAAFLNARRREEIVFTSGATEGINLVAQTWGEANIGEGDEIILSVMEHHSNIVPWQLLAKRKGATIKYIQMDEN-ECLDMSSFESLLSP---R-TKMVGIVAVSNTLGCSNPIAEIVRQSHA---VGAKVLVDACQAVPHKKIDVNALDCDWLVASGHKMMGPTGIGVLYGKYEVLESMPPWMGGGEMIEDVYFDHSTYLDPPSRFEAGTPPIAQAVALGAAVDYLNK--LGMDNIAEYEKDVSSYLYRRLGD-I-PDLRLYGPDPI------AQG-HSRAALVAFNHD-NIHASDLSTFLDQE-GIAVRAGHHCTQPLHRLLGAAGSIRASLYVYNTRQEIDCFIDALHRVIQMFSDIPEAPGIDLGFAALGMEGLSLLTAGEMGPNDEGEGEVME
>1460289_Csp.@KOO26391.1| cysteine desulfurase
--------------------------------------------------------------------------------------------------------------------MF--------------------------VALVH--------------------ASIALPASSTAGAAVAASSLGARVRSDFKLLDQDIWEG-KRLVYLDSAATSQKPASVVRAMTEHLERDNANVHRGAHSLATRSTASYESARDKVAAFVGAADRREIVFTRGATEAINLVANTWGVSELGAGDEVVLSVMEHHSNMVPWQQLAKSRGVILKYARLDAL-ERLDLEHLRSLLGP---R-TRLVSIAHVSNTLGCVNPVKEIAALAHA---VGAKLLVDACQSVPHMPIDVRELGCDFLVASGHKMCGPTGIGFLWGRLELLEAMPPWQGGGEMIDTVTLEGVTYALPPGRFEAGTPAITQAIGLGAACDYLRT--IGMAEVQAYEHELAAHLHRGLSA-I-PGIRIYGPPVDVATDAAATH-AHRAALCAFNIE-GVHASDLATFLDQE-GIAIRAGHHCTQPLHHQLGAAGSARASLYLYNTHDEIDALCVAIAETVDMLRMLEDV-----------------------------------
>2880_Esiliculosus@CBJ27325.1| Cysteine desulfurase
--------------------------------------------------------------------------------------------------------------------MVSA-AAVDG------------------VTSMK----------------------------EEGDKDGLGLSLGERVRADFPILDQEAYPG-KPLVYLDSAATSQKPKVVMDVLRDYYERDNANVHRGAHQLSIRATEAYEAAREKVGAFVNAETSREIVFTRGATEAINLVAQTWGLDNLAAGDEIVTTVMEHHSNMVPWQLLAERTGAVLKFAQIRED-MSLDLDHMKSLITD---K-TKLVAVVHASNALGGVNPVSEIAEAAHA---VGAKVLVDGCQSVPNMPVDVQTLGVDWLVASGHKMCGPTGIGFLWGRMSVLETMRPWQGGGEMIDQVYFDHSTFAEPPARFEAGTPAIAQAVGLGAACDYLSS--IGMENGAAYEHEMSKYLWERLSE-V-EGLDFYGPPPN------ASG-DNRNPLLAFNSR-DVHAHDLSFFMDQE-GVAIRAGHHCTQALHRQLGAAGSLRASLYIYNTKDDVDQFIEALRSTLDMFKAMDGDGGGAGG----GLVG--------------GEPSIF-
>3055_Creinhardtii@PNW75399.1| hypothetical protein CHLRE_12g525650v5
M-----------------------------------------------------------------------------------RSLARLVTKRHQW-------------------MTH-------------HR----------TAAAATDVAAPAP-----------GAAAAHHDDRAPLPAPASLQLGAPLRSQFPILDQTV-NG-HPLVYLDNAATSQKPHAVLRALSDCYQEYNANVHRGVHALSARATQEYEDARAKVAALIGARNSREVVITRNATEAINLVANTWGLQNIKPGDEIILSVAEHHANLVPWQLLAARTGAVLRHVRLTPDRTQLDMNHFRTLLSP---R-TRLISLVHVSNVLGCVLDAAYVAEQARA---VGARLLLDCCQSVPHSSLDVTTLGADWIVASSHKFCGPSGVGFLWGSYELLEEMGPWMGGGEMIQDVFLDHSTYAPPPARFEAGTPAIAETIGMGAAAEWLRE--LGMGRVHDYEQEIGTYLWERLTS-LSPRITAYGPAPG---DPRSGG-RGRASLVAFNVE-GLHATDVSTLLDHA-GVAVRSGHHCAQPLHRELGVPASARASAYIYNTAAEVDAFVAALKDTIQFFDDVHGA-----------------------------------
>3075_Aprotothecoid@RMZ53652.1| hypothetical protein APUTEX25_003186
M------KVHVYIRA---LATPPAPALLARAVEEGIAFVVRAAGPRRVAP------VFPTAPP----VRCSSRTPPAHVRFLGLAAFRRVLGRKQSGYAAL---------------LA-------------------------WIDAEM--------------------DSPGLRS-AAQLLQPSQQASGELWRRDFPILDQSV-HG-HRLVYLDNGATSQKPETVIRALDDYYRSYNSNVHRGVHALSARATAAYESAREKVAAFVGAASSREIVFTRNASEAINLVAQTWGTATLRPGDEILLSVAEHHSNLVPWQMVAQRTGAVLRHVPLTKDTEELDMAAFHDLLSP---R-TRLVALVHVSNMLGCIAPAAEICEAAHA---VGARVLLDCCQSVPNMPVDVGRLGADWIVASAHKM------------YELLESMPPWMGGGEMIQDVFLDRSTYAAPPSRFEAGTPAIAEAIGLGAACDYLTT--LGMHRVDAYERELGAHLHEQLQA-V-PGVRIYGPGPE------EG--VGRAALASFNVD-GIHPTDISTILDQS-GVAVRSGHMCTQPLHRELGISASVRAAPYLYNTKHEVDVFVEALKEAISFFTM---------------------------------------
>1764295_Cprimus@QDZ20549.1| cysteine desulfurase
--------------------------------------------------------------------------------------------------------------------MT--------------------------TTTTTTMVQCSRSRWGCPRGGFRGASSVAARSAAQGTSPRLTAEDVAGIRREFPILEREV-HGDKRLVYLDNAATSQKPRRVLGAMEDYYADYNSNVHRGVHALSAKATERYEEARDKVARFVGAESSREIVFTRNASEAINLVAYTWGEENLGEGDEVVLTVAEHHSNIVPWQILSRRKKFTLKYVRLDEASQTLDLEGLGEAIGP---R-TKLVTVGHVSNVLGCVNPVGDIVALARSGGHPGCKVLLDACQSVPHMPVNFSELQVDFAVCSGHKMCAPTGIGFLWGKMEVLEAMPPFMGGGEMIQDVFESHSTFARPPGKFEAGTPAICEAIGLGAACDYLSD--IGMHRLEEFELEMGTYMYEELEKNI-EGIEIYGPSPK------Q---APRAALAAFNVE-GLHATDISMILDQY-GIAVRSGHHCTQPLHHHLGINASARASLYMYNTKEEIDQFVAKLKDTIDFFGQAS-------------------------------------
>448386_Gchorda@PXF45478.1| putative cysteine desulfurase
--------------------------------------------------------------------------------------------------------------------MTQ--SQP-----------TTCFASPLCVSVRSTTFTLPLS---C---AAKRQPTANAPPRTPTATLARPRTIADP--SLFPILSEIV-ND-KPLVYLDSAATSQKPRQVIDAILSYYAATNSNVHRGAHSLASRATDAFEHTRDLIANLINANSRDEVVYTRNATEAINLVANTWALHNLQKGDTIIVSVMEHHANLVPWQMIASRTGAKVVAVPLTPQ-QTYDIHAYKRLMEQ---HCVRLVACSHVSNVLGCINPVRQIVEEARK---HQALVLLDACQSVPHMPVDVQQLDVDFLVASAHKMCGPTGVGFLYGKQHILEDMPPFLGGGEMIHDVFIDSSTYAKPPHKFEAGTPAIGEVVGFAAAIEYLQS--IGMDKIHHFETEMAQYLYNRLTA-F-QEVEVYGPPPP------------RAALCAFNVK-GVHSGDLAVMLDLE-GVAVRSGHHCAQPLHRELGINSSARASLYIYNSPDEVDKFIDALKESVDLLGGTLTLK----------------------------------
>35688_Ppurpureum@KAA8491171.1| putative cysteine desulfurase
MYPRLPWSVSETARSRRPRHIVKAASVPASRRASG--SDTRLNAGMRGAP--------------WRSLRARARCAS--------TGF---GVRPQHARMG----------------MS--------------------------L-----------------------GEVQAEKMAGTGPQQTPAQHIPALDSDSFPILNQKVHDD-RRLVYLDSAATSQKPIVVLDALRSYYTSDNSNVHRGAHSLSARATARFESARDKVQHLLHAPSREEIIYTRNATEAINLVAYAWAGSNLQPGDVIVSSVMEHHSNLVPWQIVAKNTGARLRHVGLNEH-EMYDLDSLKQILSEEAGK-VKLVTCNHVSNMLGCVNPVREIAALAAE---AGAKVMVDGCQSVPHMPVDVAALGCDFYAVSGHKMCAPTGIGILYARKELLESMNPFMGGGEMIDEVHLDHSTWAMLPHKFEAGTPSIGEAVGLGAAVDYLNQ--LGIDEVHAFEQRIGRYLYDRLSA-F-KQVKIYGPHPD------V---AERASLCSFNVE-GVHPSDLATMMDLD-GVAVRSGHHCTQPLHRHFSIDASARASLYVYNSSRDVDAFIESLVHSVELLGERLTSVNGTN------------------------------
