# Supplementary material for: Components of iron–Sulfur cluster assembly machineries are robust phylogenetic markers to trace the origin of mitochondria and plastids
Source: PLoS Biol. 2023 Nov 8;21(11):e3002374. doi: 10.1371/journal.pbio.3002374 (PMC10631705; doi:10.1371/journal.pbio.3002374)
Supplement: S1 Data — (ZIP) [file pbio.3002374.s017.zip › S1 Data/Concatenations/SUF/SUF_Cyano_Euka/alignments/SufC_Cyano_Euka.fasta]

>129961_Smajor@KV878783.1_2553|  2941188 2941979
--------------------------------------------------------------------------------------------------------------------MIR------------DNS-------------------PVILSVKNLTATVD----G-----TPILKGVNFEVKAGEVHAIMGRNGSGKSTFSKVLAGHPDYEVTGGEVIYHG-ENILDLEPDERALKGIFLAFQYPLEIPGVSNLDFLRVAYNSRQKALGREEVDTFDFEDLIEEKLGIVQMEAKFLDRSVNEGFSGGEKKRNEILQMALLEPSLAILDETDSGLDIDALRIVAHGVNQLA--TADNATVMITHYQRLLDYIEPDFVHVMQAGQIVKSGGKELALELEERGY-DFLDNHEA---------------------------------------------------------------------------------------------------------------------------------------------------------------------------------------------------------------------------------------------------------------------------------------------------------------------------------------------------------------------------------------------------------------------------------------------------------------------------------------------------------------------------------------------------------------------------------------------------------------------------------------------------------------------------------------------------------------------------------------------------------------------------------------------------------------------------------------------------------------------------------------------------------------------------------------------------------------------------------------------------------------------------------------------------------------------------------------------------------------------------------------------------------------------------------------------------------------------------------------------------------------------------EAG------------------------------------------------------------------------------------------------------------------------------------------------------------VTA*----------------------------------------------------------------------------------------------------------------------------
>1128427_Fcyanobacteri@KB904821.1_4640|  5302988 5303782
--------------------------------------------------------------------------------------------------------------------MIK------------ENS-------------------PVILSVRNLTANVD----G-----TPILKGINLEIKAGEIHAIMGRNGSGKSTFSKVLAGHPDYEVTGGEIIYQG-ENILELEPEERALKGIFLAFQYPLEIPGVSNLDFLRVAYNSRRKHSGLEELDAFDFEDLVEEKLDVVQMKASFLNRSVNEGFSGGEKKRNEILQMALLEPTLGILDETDSGLDIDALKIVANGVNQLA--TEENAMVMITHYQRLLNYIEPDYVHVMRDGTIATSGGKELALELENRGY-EFLDEESP---------------------------------------------------------------------------------------------------------------------------------------------------------------------------------------------------------------------------------------------------------------------------------------------------------------------------------------------------------------------------------------------------------------------------------------------------------------------------------------------------------------------------------------------------------------------------------------------------------------------------------------------------------------------------------------------------------------------------------------------------------------------------------------------------------------------------------------------------------------------------------------------------------------------------------------------------------------------------------------------------------------------------------------------------------------------------------------------------------------------------------------------------------------------------------------------------------------------------------------------------------------------------ETA-----------------------------------------------------------------------------------------------------------------------------------------------------------EVSA*----------------------------------------------------------------------------------------------------------------------------
>1173029_Ssubsalsa@JH980292.1_1107|  1311758 1312549
--------------------------------------------------------------------------------------------------------------------MIQ------------ENS-------------------PVILSVKNLTASVD----G-----TPILKGVNFEVKAGEIHAIMGRNGSGKSTFSKVLAGHPDYEVTGGEIIFQG-ENILNLEAEERALRGIFLAFQYPLEIPGVSNLDFLRVAYNARRKYLGLEEIDMFDFEDLIEEKLDVVKMDASFLSRSLNEGFSGGEKKRNEILQMALLEHKLAILDETDSGLDIDALKIVANGVNQLA--TPENATVMITHYQRLLNYVEPDYVHVMHGGQIVTSGGKELALELESRGY-DFLDEEAA---------------------------------------------------------------------------------------------------------------------------------------------------------------------------------------------------------------------------------------------------------------------------------------------------------------------------------------------------------------------------------------------------------------------------------------------------------------------------------------------------------------------------------------------------------------------------------------------------------------------------------------------------------------------------------------------------------------------------------------------------------------------------------------------------------------------------------------------------------------------------------------------------------------------------------------------------------------------------------------------------------------------------------------------------------------------------------------------------------------------------------------------------------------------------------------------------------------------------------------------------------------------------VAG------------------------------------------------------------------------------------------------------------------------------------------------------------VGG*----------------------------------------------------------------------------------------------------------------------------
>102232_Gsp@ELR96799.1| Iron-regulated ABC transporter ATPase subunit SufC
--------------------------------------------------------------------------------------------------------------------MSQ------------TAN-------------------QVILSVRNLTASID----G-----IPILKGVNLEVKAGETHAIMGRNGSGKSTFSKVLAGHPSYEVTGGEVIYQG-KNLLELEPEERALAGVFLAFQYPIEIPGVSNLDFLRVAYNAKLKHQGKEEIDTFDFEDLITTKLDVVKMNASFLDRSVNEGFSGGEKKRNEILQMALLEPVLSILDETDSGLDIDALRIVANGVNQLA--TPNNAFILITHYQRLLNYIQPDFVHVMHNGKIITSGGKELALELESRGY-DFLEEVAI--------------------------------------------------------------------------------------------------------------------------------------------------------------------------------------------------------------------------------------------------------------------------------------------------------------------------------------------------------------------------------------------------------------------------------------------------------------------------------------------------------------------------------------------------------------------------------------------------------------------------------------------------------------------------------------------------------------------------------------------------------------------------------------------------------------------------------------------------------------------------------------------------------------------------------------------------------------------------------------------------------------------------------------------------------------------------------------------------------------------------------------------------------------------------------------------------------------------------------------------------------------------------------------------------------------------------------------------------------------------------------------------------------------------------------------------------------------------------------------------------------------------------------------------------------------------------
>65093_Hsp@AFZ44319.1| FeS assembly ATPase SufC
--------------------------------------------------------------------------------------------------------------------MIN------------ENS-------------------EVILSIKNLHAKVE----D-----TPILKGVNLEVKAGEIHAIMGRNGSGKSTLSKVLAGHPDYTITSGEIIYKG-ENVAELEPDERALKGIFLAFQYPLEIPGVSNLDFLRVAYNSHCKAQGKEEIDAFDFEDLVEEKLEIVKMNPSFLERSLNEGFSGGEKKRNEILQMALLEPSLAILDETDSGLDIDALRIVANGVNQLA--TPENATVMITHYQRLLNYVEPDYIHVMGDGKIITSGGKELALQLEENGY-DWLYEQYA---------------------------------------------------------------------------------------------------------------------------------------------------------------------------------------------------------------------------------------------------------------------------------------------------------------------------------------------------------------------------------------------------------------------------------------------------------------------------------------------------------------------------------------------------------------------------------------------------------------------------------------------------------------------------------------------------------------------------------------------------------------------------------------------------------------------------------------------------------------------------------------------------------------------------------------------------------------------------------------------------------------------------------------------------------------------------------------------------------------------------------------------------------------------------------------------------------------------------------------------------------------------------PQQ-----------------------------------------------------------------------------------------------------------------------------------------------------------EVTA-----------------------------------------------------------------------------------------------------------------------------
>13035_Dsalina@AFZ49974.1| FeS assembly ATPase SufC
--------------------------------------------------------------------------------------------------------------------MIK------------ENS-------------------EVILSIRNLHAKVE----D-----TPILKGTNLEVKAGEIHAIMGRNGSGKSTLSKVLAGHPDYEITAGEIIYKG-ENIADLEPNERALKGIFLAFQYPLEIPGVSNLDFLRVAYNSHCKAQGKEEIDAFDFEDLVEEKLDIVKMNPSFLERSLNEGFSGGEKKRNEILQMALLQPSLAILDETDSGLDIDALKIVANGVNQLA--TPDNATIMITHYQRLLGYVEPDYIHVMGDGQIITSGGKELAHQLEEHGY-EWLYEQYT---------------------------------------------------------------------------------------------------------------------------------------------------------------------------------------------------------------------------------------------------------------------------------------------------------------------------------------------------------------------------------------------------------------------------------------------------------------------------------------------------------------------------------------------------------------------------------------------------------------------------------------------------------------------------------------------------------------------------------------------------------------------------------------------------------------------------------------------------------------------------------------------------------------------------------------------------------------------------------------------------------------------------------------------------------------------------------------------------------------------------------------------------------------------------------------------------------------------------------------------------------------------------PQE------------------------------------------------------------------------------------------------------------------------------------------------------------VNA-----------------------------------------------------------------------------------------------------------------------------
>1919144_Cbacterium@PSO51416.1| Fe-S cluster assembly ATPase SufC
--------------------------------------------------------------------------------------------------------------------MIQ------------ENS-------------------DVILSIKNLWASVE----N-----TPILKGTNLEIKEGEIHAIMGRNGSGKSTLSKVLAGHPDYEITAGEIIYKG-ENLAELEPDQRAIKGIFMAFQYPLEIPGVSNLDFLRVAYNSHRKAQGEEEMDAFDFEDLVEEKLDIVKMDPSFLQRSLNEGFSGGEKKRNEILQMALLEPSLAILDETDSGLDIDALKTVANGVNQLA--TPENATVMITHYQRLLNYVEPDYIHVMSDGQIITSGGKELAQQLEDKGY-EWLYEQYA---------------------------------------------------------------------------------------------------------------------------------------------------------------------------------------------------------------------------------------------------------------------------------------------------------------------------------------------------------------------------------------------------------------------------------------------------------------------------------------------------------------------------------------------------------------------------------------------------------------------------------------------------------------------------------------------------------------------------------------------------------------------------------------------------------------------------------------------------------------------------------------------------------------------------------------------------------------------------------------------------------------------------------------------------------------------------------------------------------------------------------------------------------------------------------------------------------------------------------------------------------------------------PQE------------------------------------------------------------------------------------------------------------------------------------------------------------VEA-----------------------------------------------------------------------------------------------------------------------------
>1919135_Cbacterium@PSO92792.1| Fe-S cluster assembly ATPase SufC
--------------------------------------------------------------------------------------------------------------------MIR------------ENS-------------------NVILSVRNLTAEVE----G-----TPILNGVNLEVKAGEIHAIMGRNGSGKSTLSKVLAGHPDYKVTEGEIIFQG-ENILEMEPDERSLKGMFLAFQYPLEIPGVSTLDFLRVAYNSQRKQQGLEEMDAFDFEDLVEEKLELVKMDPSFLERSLNEGFSGGEKKRNEILQMALLEPALGILDETDSGLDIDALKIVANGVNQLA--KPDNATVMITHYQRILNYVEPDYVHVMRDGRIVTSGGKELAQKLEERGY-EWIEEEAV---------------------------------------------------------------------------------------------------------------------------------------------------------------------------------------------------------------------------------------------------------------------------------------------------------------------------------------------------------------------------------------------------------------------------------------------------------------------------------------------------------------------------------------------------------------------------------------------------------------------------------------------------------------------------------------------------------------------------------------------------------------------------------------------------------------------------------------------------------------------------------------------------------------------------------------------------------------------------------------------------------------------------------------------------------------------------------------------------------------------------------------------------------------------------------------------------------------------------------------------------------------------------SE-------------------------------------------------------------------------------------------------------------------------------------------------------------VSAQ----------------------------------------------------------------------------------------------------------------------------
>1147_Ssp@AIE73526.1| Iron-sulfur cluster assembly ATPase protein SufC
------------------------------------------------------------------------------------------------------------------------------------MS-------------------QTVLSIKNLAASVD----G-----NQILKGVNLEIKAGEVHAIMGRNGSGKSTLSKVITGHPDYEITGGEIIYQG-QDLSALEPHERALAGIFLAFQYPLEIPGVSNLDFLRIAYNAKRKHQGLEELDTFDFEDLIQEKLDVVKMNPAFLERSLNEGFSGGEKKRNEILQMAILEPTLSILDEIDSGLDIDALRIVSEGVNFLK--NPNNATLVITHYQRLLNYIIPDHIHVMYDGKIVMSGGKELALELEEKGY-DFLDEQVL---------------------------------------------------------------------------------------------------------------------------------------------------------------------------------------------------------------------------------------------------------------------------------------------------------------------------------------------------------------------------------------------------------------------------------------------------------------------------------------------------------------------------------------------------------------------------------------------------------------------------------------------------------------------------------------------------------------------------------------------------------------------------------------------------------------------------------------------------------------------------------------------------------------------------------------------------------------------------------------------------------------------------------------------------------------------------------------------------------------------------------------------------------------------------------------------------------------------------------------------------------------------------AA-------------------------------------------------------------------------------------------------------------------------------------------------------------V-------------------------------------------------------------------------------------------------------------------------------
>1641812_Maeruginosa@AKE63029.1| Iron-sulfur cluster assembly ATPase protein SufC
------------------------------------------------------------------------------------------------------------------------------------MS-------------------EVILSVKNLTASID----G-----NQILKGVNLEIKAGETHAIMGRNGSGKSTFSKVIAGHPDYEVTGGEIIYKG-ENLLEKEPDERALMGIFLAFQYPLEIPGVSNLDFLRVAYNARQKHLGSEELDSFDFEELVEKKLEVVQMNPSFLGRSLNEGFSGGEKKRNEILQMALLEPTLGILDEIDSGLDIDALRIVAQGVNHLA--TPDNAFLLITHYQRLLNYIEPDVIHVMYDGRIVTSGGKELALELERTGY-DFLDEQVL---------------------------------------------------------------------------------------------------------------------------------------------------------------------------------------------------------------------------------------------------------------------------------------------------------------------------------------------------------------------------------------------------------------------------------------------------------------------------------------------------------------------------------------------------------------------------------------------------------------------------------------------------------------------------------------------------------------------------------------------------------------------------------------------------------------------------------------------------------------------------------------------------------------------------------------------------------------------------------------------------------------------------------------------------------------------------------------------------------------------------------------------------------------------------------------------------------------------------------------------------------------------------AV-------------------------------------------------------------------------------------------------------------------------------------------------------------K-------------------------------------------------------------------------------------------------------------------------------
>2107694_Ahegewaldii@PSF36040.1| Fe-S cluster assembly ATPase SufC
------------------------------------------------------------------------------------------------------------------------------------MS-------------------EVILSVRNLTANVD----G-----TPILKGVNLEIKAGEVHAIMGRNGSGKSTFSKVISGHPDYEVTGGEIIYKG-ENLLDKEPDERAKSGIFLAFQYPLEIPGVSNLDFLRVAYNARRKYLGLEELDTFDFEEIVEEKLEVVQMNPAFLGRSLNEGFSGGEKKRNEILQMALLEPTLGILDEIDSGLDIDALKIVANGVNQLA--TPDNAFLVITHYQRLLNYITPDFVHVMYDGRIVTSGGKELAHELENKGY-DFLDEQAL---------------------------------------------------------------------------------------------------------------------------------------------------------------------------------------------------------------------------------------------------------------------------------------------------------------------------------------------------------------------------------------------------------------------------------------------------------------------------------------------------------------------------------------------------------------------------------------------------------------------------------------------------------------------------------------------------------------------------------------------------------------------------------------------------------------------------------------------------------------------------------------------------------------------------------------------------------------------------------------------------------------------------------------------------------------------------------------------------------------------------------------------------------------------------------------------------------------------------------------------------------------------------VE-------------------------------------------------------------------------------------------------------------------------------------------------------------V-------------------------------------------------------------------------------------------------------------------------------
>1920663_Asacrum@GBF78653.1| iron-sulfur assembly ATPase
------------------------------------------------------------------------------------------------------------------------------------MS-------------------NVILSVKNLTANVE----G-----TPILKGLNLEIKAGEVHAIMGRNGSGKSTLSKVLTGHPDYEVTGGEVLYKG-ENILDKEPHERALDGIFLAFQYPLEIPGVSNLDFLRVAYNARQKHLGLEEIDTFDFEDLVGEKLEIVKMNPSFLERSLNEGFSGGEKKRNEILQMALLEPSLAILDEIDSGLDIDALRIVANGVNQLA--TPDNALLVITHYQRLLDYIEPHYVHVMHAGQIVKTGGKELALELEATGY-DFIEEKLL---------------------------------------------------------------------------------------------------------------------------------------------------------------------------------------------------------------------------------------------------------------------------------------------------------------------------------------------------------------------------------------------------------------------------------------------------------------------------------------------------------------------------------------------------------------------------------------------------------------------------------------------------------------------------------------------------------------------------------------------------------------------------------------------------------------------------------------------------------------------------------------------------------------------------------------------------------------------------------------------------------------------------------------------------------------------------------------------------------------------------------------------------------------------------------------------------------------------------------------------------------------------------AK-------------------------------------------------------------------------------------------------------------------------------------------------------------A-------------------------------------------------------------------------------------------------------------------------------
>423474_Cwatsonii@CCQ50231.1| Iron-sulfur cluster assembly ATPase protein SufC
------------------------------------------------------------------------------------------------------------------------------------MS-------------------DVILSIKNLTANVE----G-----TPILKGVNLDIKAGEIHAIMGRNGSGKSTLSKVLAGHPDYEITGGEVIYKG-ENILDKSPDERALEGIFLAFQYPLEIPGVSNLDFLRVAYNARRKHLGLEEIDTFDFEDLVEEKLEVVKMNSAFLERSLNEGFSGGEKKRNEILQMALLEPTLGILDEIDSGLDIDALRIVSNGVNQLA--TPDNAFLLITHYQRLLNYIEPHHIHVMYDGQIVISGGKELALELEESGY-DFIEEKLL---------------------------------------------------------------------------------------------------------------------------------------------------------------------------------------------------------------------------------------------------------------------------------------------------------------------------------------------------------------------------------------------------------------------------------------------------------------------------------------------------------------------------------------------------------------------------------------------------------------------------------------------------------------------------------------------------------------------------------------------------------------------------------------------------------------------------------------------------------------------------------------------------------------------------------------------------------------------------------------------------------------------------------------------------------------------------------------------------------------------------------------------------------------------------------------------------------------------------------------------------------------------------AQ-------------------------------------------------------------------------------------------------------------------------------------------------------------A-------------------------------------------------------------------------------------------------------------------------------
>1453429_CAthalassa@ADB95433.1| FeS assembly ATPase SufC
------------------------------------------------------------------------------------------------------------------------------------MD-------------------NVILSVKNLSANIN----G-----TPILKGVNLEIKAGEIHAIMGRNGSGKSTFSKVIAGHPDYEVTGGEIIYKG-QNILEKEPNERALEGIFLAFQYPLEIPGVSNLDFLRVAYNIRRKHLGLEEIDTFDFEDLVEQKLDIVKMNPAFLDRSLNEGFSGGEKKRNEILQMALLEPTLAILDEIDSGLDIDALRIVADGVNQLA--HANNAFLLITHYQRLLTYIEPHHIHVMYDGKIVISGGKELALELEETGY-DFIEEKLL---------------------------------------------------------------------------------------------------------------------------------------------------------------------------------------------------------------------------------------------------------------------------------------------------------------------------------------------------------------------------------------------------------------------------------------------------------------------------------------------------------------------------------------------------------------------------------------------------------------------------------------------------------------------------------------------------------------------------------------------------------------------------------------------------------------------------------------------------------------------------------------------------------------------------------------------------------------------------------------------------------------------------------------------------------------------------------------------------------------------------------------------------------------------------------------------------------------------------------------------------------------------------KG-------------------------------------------------------------------------------------------------------------------------------------------------------------I-------------------------------------------------------------------------------------------------------------------------------
>41431_Csp@ACK64513.1| FeS assembly ATPase SufC
------------------------------------------------------------------------------------------------------------------------------------MS-------------------ETILLVKNLTANVE----G-----TPILKGVNLEIKSGEVHAIMGRNGSGKSTLSKILAGHPDYEITGGEILYKG-ENILDKEPDERAKMGIFLAFQYPLEIPGVSNFDFLRVSYNARRQYLGLEEMDTFDFEDLVEQKLEVVKMNPSFLERSLNEGFSGGEKKRNEILQMALLEPTLSILDEIDSGLDIDALKIVANGVNQLT--NPDNALLVITHYQRLLDYIEPHYVHVMHDGKIVTTGSKELALELEASGY-DFVEEKLL---------------------------------------------------------------------------------------------------------------------------------------------------------------------------------------------------------------------------------------------------------------------------------------------------------------------------------------------------------------------------------------------------------------------------------------------------------------------------------------------------------------------------------------------------------------------------------------------------------------------------------------------------------------------------------------------------------------------------------------------------------------------------------------------------------------------------------------------------------------------------------------------------------------------------------------------------------------------------------------------------------------------------------------------------------------------------------------------------------------------------------------------------------------------------------------------------------------------------------------------------------------------------TN-------------------------------------------------------------------------------------------------------------------------------------------------------------A-------------------------------------------------------------------------------------------------------------------------------
>118163_Psp@AFY79655.1| Iron-regulated ABC transporter ATPase subunit SufC
--------------------------------------------------------------------------------------------------------------------MIR------------ENS-------------------EVILSVRNLTANVD----A-----TPILKGVNLEIKAGEIHAIMGRNGSGKSTLAKVLAGHPSYEVTGGEVIYKG-ENLLEKEPDERALEGIFLGFQYPLEIPGVSNLDFLRVAYNARRKHLGLEELDTFDFEDLVQEKLGIVRMDSSFLERSLNEGFSGGEKKRNEILQMALLEPTLGILDEIDSGLDIDALRIVANGVNQLV--TPDNAFLVITHYQRLLNYITPDYVHVMYDGRIVTSGTKELALELESHGY-EFVEEKIL---------------------------------------------------------------------------------------------------------------------------------------------------------------------------------------------------------------------------------------------------------------------------------------------------------------------------------------------------------------------------------------------------------------------------------------------------------------------------------------------------------------------------------------------------------------------------------------------------------------------------------------------------------------------------------------------------------------------------------------------------------------------------------------------------------------------------------------------------------------------------------------------------------------------------------------------------------------------------------------------------------------------------------------------------------------------------------------------------------------------------------------------------------------------------------------------------------------------------------------------------------------------------SE-------------------------------------------------------------------------------------------------------------------------------------------------------------VGT-----------------------------------------------------------------------------------------------------------------------------
>32049_Ssp@ACA99801.1| FeS assembly ATPase SufC
------------------------------------------------------------------------------------------------------------------------------------MS-------------------EVILAIKNLTATVD----G-----QPILKGVDLEIKAGEIHAIMGRNGSGKSTLSKIIAGHPEYEVTGGEIIYKG-ENLLEKEAEERALDGIFLAFQYPLEIPGVSNLDFLRVAYNAKLKHQGKEEIDAFDFEDLIEEKLEVVKMNPSFLERSLNEGFSGGEKKRNEILQMALLEPSLGILDEIDSGLDIDALRIVAEGVNQLA--TPDNAFLLITHYQRLLDYITPQFVHVMYDGRIVKSGGKELALELEATGY-DFLDQELA---------------------------------------------------------------------------------------------------------------------------------------------------------------------------------------------------------------------------------------------------------------------------------------------------------------------------------------------------------------------------------------------------------------------------------------------------------------------------------------------------------------------------------------------------------------------------------------------------------------------------------------------------------------------------------------------------------------------------------------------------------------------------------------------------------------------------------------------------------------------------------------------------------------------------------------------------------------------------------------------------------------------------------------------------------------------------------------------------------------------------------------------------------------------------------------------------------------------------------------------------------------------------AG-------------------------------------------------------------------------------------------------------------------------------------------------------------VV------------------------------------------------------------------------------------------------------------------------------
>2054282_Csp@AUC61434.1| Fe-S cluster assembly ATPase SufC
------------------------------------------------------------------------------------------------------------------------------------MT-------------------ETILSVRNLSASVD----G-----TPILKGVNLEIKAGEVHAIMGRNGSGKSTLSKVLTGHPEYEVTGGEILYKG-ENLLDKEPDERALAGIFLAFQYPLEIPGVSNLDFLRVAYNARCKFLGLEEIDAFDFEDLIEEKLGIVKMDSAFLSRSLNEGFSGGEKKRNEILQMALLEPTLGILDEIDSGLDIDALRIVSEGVNQLQ--KPDNAFLLITHYQRLLDYIKPDFIHVMSQGKIVLSGDKSLAIELEERGY-DFLEDEQL---------------------------------------------------------------------------------------------------------------------------------------------------------------------------------------------------------------------------------------------------------------------------------------------------------------------------------------------------------------------------------------------------------------------------------------------------------------------------------------------------------------------------------------------------------------------------------------------------------------------------------------------------------------------------------------------------------------------------------------------------------------------------------------------------------------------------------------------------------------------------------------------------------------------------------------------------------------------------------------------------------------------------------------------------------------------------------------------------------------------------------------------------------------------------------------------------------------------------------------------------------------------------VE-------------------------------------------------------------------------------------------------------------------------------------------------------------V-------------------------------------------------------------------------------------------------------------------------------
>755178_Caponinum@AFZ54937.1| FeS assembly ATPase SufC
------------------------------------------------------------------------------------------------------------------------------------MN-------------------QPILTVRNLTASVD----D-----TPILKGVNLEIKAGEIHAIMGRNGSGKSTFSKVLTGHPEYEVTGGEIIYQG-ENLLEKEPEERALAGIFLAFQYPLEIPGVSNLDFLRVAYNARRKHLGLEELDAFDFEDLVEEKLEVVKMNPSFLQRSLNEGFSGGEKKRNEILQMALLEPTLGILDEIDSGLDIDALRIVSEGVNQLR--KPDNAFLLITHYQRLLDYITPDFVHVMYEGKIVMSGDKNLALELEAKGY-DFLDKEQL---------------------------------------------------------------------------------------------------------------------------------------------------------------------------------------------------------------------------------------------------------------------------------------------------------------------------------------------------------------------------------------------------------------------------------------------------------------------------------------------------------------------------------------------------------------------------------------------------------------------------------------------------------------------------------------------------------------------------------------------------------------------------------------------------------------------------------------------------------------------------------------------------------------------------------------------------------------------------------------------------------------------------------------------------------------------------------------------------------------------------------------------------------------------------------------------------------------------------------------------------------------------------TN-------------------------------------------------------------------------------------------------------------------------------------------------------------V-------------------------------------------------------------------------------------------------------------------------------
>113355_Gherdmanii@CM001775.1_3111|  3192082 3192894
MSPLVIE-------------------------------P----------------------------------------------------------------------------NKIT------------NMN-------------------QPILSIRNLTASVD----G-----TPILKGVNLEINAGEIHAIMGRNGSGKSTFSKVLTGHPEYEVTGGEVIYLG-ENLLEKEPEERALAGIFLAFQYPLEIPGVSNLDFLRVAYNARCKHLGLEELDAFDFEDLVEQKLDIVKMNSAFLARSLNEGFSGGEKKRNEILQMALLEPTLGILDEIDSGLDIDALRIVSEGVNQLR--KPDNAFLLITHYQRLLDYITPDFVHVMYQGKIVMSGDKNLALELEAKGY-DFLDEEEL---------------------------------------------------------------------------------------------------------------------------------------------------------------------------------------------------------------------------------------------------------------------------------------------------------------------------------------------------------------------------------------------------------------------------------------------------------------------------------------------------------------------------------------------------------------------------------------------------------------------------------------------------------------------------------------------------------------------------------------------------------------------------------------------------------------------------------------------------------------------------------------------------------------------------------------------------------------------------------------------------------------------------------------------------------------------------------------------------------------------------------------------------------------------------------------------------------------------------------------------------------------------------AL-------------------------------------------------------------------------------------------------------------------------------------------------------------VN*-----------------------------------------------------------------------------------------------------------------------------
>2164131_Ssp@PZV23074.1| Fe-S cluster assembly ATPase SufC
------------------------------------------------------------------------------------------------------------------------------------MS-------------------DTILSVKNLTANVD----G-----TPILKGLNLEVKAGEVHAIMGRNGSGKSTFSKVLTGHPDYEVTGGEILYKG-ESLLETEPEQRALAGIFLAFQYPLEIPGVSNLDFLRIAYNAKQKHLGLEELDNFDFEDLVNEKLDIVQMNPSFLDRSLNEGFSGGEKKRNEILQMAILEPTLSILDEIDSGLDIDALRIVSSGVNQLK--TENNACIVITHYQRLLEYIEPDFVHVMYDGRIVMSGDKELAHELEAKGY-DFLDEKVL---------------------------------------------------------------------------------------------------------------------------------------------------------------------------------------------------------------------------------------------------------------------------------------------------------------------------------------------------------------------------------------------------------------------------------------------------------------------------------------------------------------------------------------------------------------------------------------------------------------------------------------------------------------------------------------------------------------------------------------------------------------------------------------------------------------------------------------------------------------------------------------------------------------------------------------------------------------------------------------------------------------------------------------------------------------------------------------------------------------------------------------------------------------------------------------------------------------------------------------------------------------------------AA-------------------------------------------------------------------------------------------------------------------------------------------------------------V-------------------------------------------------------------------------------------------------------------------------------
>2005460_Csp@BAZ44517.1| FeS assembly ATPase SufC
------------------------------------------------------------------------------------------------------------------------------------MS-------------------ETILSISNLTANVD----G-----TPILKGVNLEIKAGEVHAIMGRNGSGKSTLSKIIAGHPDYEITGGEIIYQG-ENILDLEPNERANRGIFLAFQYPLAIPGVSNLDFMRVAYNAKRKYQGLEEIDTFDFEDLIEQKLQVVQMKSSFLARSLNEGFSGGEKKRNEILQMALLDPTLTILDEIDSGLDIDALKIVADGVNQLK--TPDKGYLVITHYQRLLDYIIPDFVHVMQSGKIITSGGKELALELENRGY-EFLDDQAT---------------------------------------------------------------------------------------------------------------------------------------------------------------------------------------------------------------------------------------------------------------------------------------------------------------------------------------------------------------------------------------------------------------------------------------------------------------------------------------------------------------------------------------------------------------------------------------------------------------------------------------------------------------------------------------------------------------------------------------------------------------------------------------------------------------------------------------------------------------------------------------------------------------------------------------------------------------------------------------------------------------------------------------------------------------------------------------------------------------------------------------------------------------------------------------------------------------------------------------------------------------------------AE-------------------------------------------------------------------------------------------------------------------------------------------------------------VGV-----------------------------------------------------------------------------------------------------------------------------
>111780_Scyanosphaera@AFZ34869.1| Iron-regulated ABC transporter ATPase subunit SufC
------------------------------------------------------------------------------------------------------------------------------------MS-------------------ETILSIHNLAASVD----G-----TPILKGVNLEIKAGEVHAIMGRNGSGKSTLSKIIAGHPDYQVTGGEIIYKG-ENILEQEPNERALNGIFLAFQYPLEIPGVSNLDFLRVAYNAKRKHEGLEEIDTFDFEDLIEEKLAIVQMKSSFLERSLNEGFSGGEKKRNEILQMALLNPTLTILDEIDSGLDIDALKIVAEGVNQLK--TPEKGYLVITHYQRLLNYIEPDFVHVMQNGQIVTSGGKELALELESRGY-DFLDDKAV---------------------------------------------------------------------------------------------------------------------------------------------------------------------------------------------------------------------------------------------------------------------------------------------------------------------------------------------------------------------------------------------------------------------------------------------------------------------------------------------------------------------------------------------------------------------------------------------------------------------------------------------------------------------------------------------------------------------------------------------------------------------------------------------------------------------------------------------------------------------------------------------------------------------------------------------------------------------------------------------------------------------------------------------------------------------------------------------------------------------------------------------------------------------------------------------------------------------------------------------------------------------------VE-------------------------------------------------------------------------------------------------------------------------------------------------------------VGA-----------------------------------------------------------------------------------------------------------------------------
>2420336_Cbacterium@RMF25200.1| Fe-S cluster assembly ATPase SufC
------------------------------------------------------------------------------------------------------------------------------------MS-------------------ETILLIKDLTASVE----G-----TPILKGVNLEIKAGEIHAIMGRNGSGKSTLSKVIAGHPDYEVTGGDIIYLG-ESILDKDPHERALAGIFLAFQYPLEIPGVSNLDFLRVAYNAKRKYEGLEEIDTFDFEDLVEEKLDVVKMKSSFLERSLNEGFSGGEKKRNEILQMALLDPTLVILDEIDSGLDIDALKIVAAAVNQLR--TPEKAYLVITHYQRLLNYIQPDFVHIMQDGRIIASGDKELALELESRGY-DFLEEEQA---------------------------------------------------------------------------------------------------------------------------------------------------------------------------------------------------------------------------------------------------------------------------------------------------------------------------------------------------------------------------------------------------------------------------------------------------------------------------------------------------------------------------------------------------------------------------------------------------------------------------------------------------------------------------------------------------------------------------------------------------------------------------------------------------------------------------------------------------------------------------------------------------------------------------------------------------------------------------------------------------------------------------------------------------------------------------------------------------------------------------------------------------------------------------------------------------------------------------------------------------------------------------VAE------------------------------------------------------------------------------------------------------------------------------------------------------------AGA-----------------------------------------------------------------------------------------------------------------------------
>1228987_Cendosymbiont@BAP18452.1| iron-sulfur assembly ATPase
------------------------------------------------------------------------------------------------------------------------------------MS-------------------KVILSVQNLTVNVE----G-----NPILKGVSLEIKAGEIHAIMGRNGSGKSTLSKVLAGHPDYEITGGNIIYKG-EEIIGKSPTERANMGIFLAFQYPLEIPGVSNLNFLRVAYNAHRKYQGLEEIDTFDFEDLVEKKLDVVKMNPSFLERSLNEGFSGGEKKRNEILQMALLEPTLGILDEIDSGLDIDALRIVANGVNKLA--TDENAFLLITHYQRLLNYIEPQYIHVMHNGRIVTTGGKDLALELEESGY-DFVEETLL---------------------------------------------------------------------------------------------------------------------------------------------------------------------------------------------------------------------------------------------------------------------------------------------------------------------------------------------------------------------------------------------------------------------------------------------------------------------------------------------------------------------------------------------------------------------------------------------------------------------------------------------------------------------------------------------------------------------------------------------------------------------------------------------------------------------------------------------------------------------------------------------------------------------------------------------------------------------------------------------------------------------------------------------------------------------------------------------------------------------------------------------------------------------------------------------------------------------------------------------------------------------------TN-------------------------------------------------------------------------------------------------------------------------------------------------------------A-------------------------------------------------------------------------------------------------------------------------------
>1296344_Mglauca@PSB00538.1| Fe-S cluster assembly ATPase SufC
--------------------------------------------------------------------------------------------------------------------MIV------------ENS-------------------EVILSVKDLTAEID----N-----NQILKGLNLEIKAGEIHAIMGPNGSGKSTFSKVLAGHPAYAVTGGEVIFKG-QNLLELEPEERARSGVFLAFQYPLEIPGVSNLDFLRVAYNSKQKHHGLEELDAFDFDDLVKERLDVVKMDAAFLSRSVNEGFSGGEKKRNEILQMALLEPKLAILDETDSGLDIDALKIVANGVNQLA--NADNAMLVITHYQRLLDYIIPDFVHVMTDGKIIMSGGKELAFELEAKGY-DWLREAEV---------------------------------------------------------------------------------------------------------------------------------------------------------------------------------------------------------------------------------------------------------------------------------------------------------------------------------------------------------------------------------------------------------------------------------------------------------------------------------------------------------------------------------------------------------------------------------------------------------------------------------------------------------------------------------------------------------------------------------------------------------------------------------------------------------------------------------------------------------------------------------------------------------------------------------------------------------------------------------------------------------------------------------------------------------------------------------------------------------------------------------------------------------------------------------------------------------------------------------------------------------------------------AE-------------------------------------------------------------------------------------------------------------------------------------------------------------VAV-----------------------------------------------------------------------------------------------------------------------------
>1173022_Cepipsammum@AFZ11925.1| Iron-regulated ABC transporter ATPase subunit SufC
--------------------------------------------------------------------------------------------------------------------MIV------------ENS-------------------EVILSVRDLTADVD----G-----TPILKGLNLEIKAGEIHAVMGPNGSGKSTFSKVLAGHPAYTVTGGEIIFQG-QNLLELEPEERARSGIFLAFQYPLEIPGVSNLDFLRVAYNSRRKHQGLEELDAFDFDDLIQDKLEIVKMNPSFLSRSVNEGFSGGEKKRNEILQMAILEPKLAILDETDSGLDIDALKIVANGVNQLA--NADNSMLVITHYQRLLDYIIPDFVHVMEGGRIVTSGTKELALELESRGY-DWIKEEEA---------------------------------------------------------------------------------------------------------------------------------------------------------------------------------------------------------------------------------------------------------------------------------------------------------------------------------------------------------------------------------------------------------------------------------------------------------------------------------------------------------------------------------------------------------------------------------------------------------------------------------------------------------------------------------------------------------------------------------------------------------------------------------------------------------------------------------------------------------------------------------------------------------------------------------------------------------------------------------------------------------------------------------------------------------------------------------------------------------------------------------------------------------------------------------------------------------------------------------------------------------------------------AE-------------------------------------------------------------------------------------------------------------------------------------------------------------VGAR----------------------------------------------------------------------------------------------------------------------------
>1173025_Gsp@AFY66716.1| Iron-regulated ABC transporter ATPase subunit SufC
--------------------------------------------------------------------------------------------------------------------MII------------ENS-------------------EVILSVRDLTAEVD----G-----TPILKGLNLEIKAGEIHAIMGPNGSGKSTFSKILAGHPAYTVTGGDILYKG-QSLVELEPEDRARAGVFLAFQYPIEIPGVSNLDFLRVAYNSRRKAQGLEELDAFDFDDLVQTKLDVVKMNPNFLSRSVNEGFSGGEKKRNEILQMAILEPTLAILDETDSGLDIDALKIVANGVNQLT--NETNGTIVITHYQRLLDYIVPDFVHVMEGGRIVTTGGKELALELESRGY-DWVVEEET---------------------------------------------------------------------------------------------------------------------------------------------------------------------------------------------------------------------------------------------------------------------------------------------------------------------------------------------------------------------------------------------------------------------------------------------------------------------------------------------------------------------------------------------------------------------------------------------------------------------------------------------------------------------------------------------------------------------------------------------------------------------------------------------------------------------------------------------------------------------------------------------------------------------------------------------------------------------------------------------------------------------------------------------------------------------------------------------------------------------------------------------------------------------------------------------------------------------------------------------------------------------------AE-------------------------------------------------------------------------------------------------------------------------------------------------------------VGAR----------------------------------------------------------------------------------------------------------------------------
>1378066_Csp@PPS39799.1| Fe-S cluster assembly ATPase SufC
--------------------------------------------------------------------------------------------------------------------MIV------------ENS-------------------EIVLSVRNLTAEVD----G-----NPILKGVNLEIKAGEIHAIMGPNGSGKSTFSKVLAGHPAYEVTGGEVFFQG-QNLLEMEPEERAQSGVFLAFQYPLEIPGVTNLDFLRVAYNSRRKAQGLEELDAFDFDEVVQEKLEIVKMNASFLDRSVNEGFSGGEKKRNEILQMALLEPKLAILDETDSGLDIDALKIVANGVNQLA--TADNAILLITHYQRLLNYIVPDFVHVMADGQIVTSGGKELALELESRGY-DWVLEENV---------------------------------------------------------------------------------------------------------------------------------------------------------------------------------------------------------------------------------------------------------------------------------------------------------------------------------------------------------------------------------------------------------------------------------------------------------------------------------------------------------------------------------------------------------------------------------------------------------------------------------------------------------------------------------------------------------------------------------------------------------------------------------------------------------------------------------------------------------------------------------------------------------------------------------------------------------------------------------------------------------------------------------------------------------------------------------------------------------------------------------------------------------------------------------------------------------------------------------------------------------------------------SE-------------------------------------------------------------------------------------------------------------------------------------------------------------VGAR----------------------------------------------------------------------------------------------------------------------------
>2055792_Mbacterium@HAT15872.1| TPA_asm: Fe-S cluster assembly ATPase SufC
--------------------------------------------------------------------------------------------------------------------MIV------------ENS-------------------QVVLSVRNLTANVE----D-----TQILKGLNLEIKAGEIHAIMGPNGSGKSTLSKILAGHPAYTITGGEVTFLG-QNLLELAPEERSLAGVFLAFQYPLEIPGVSNVDFLRVAYNAHRKHRGLEELDAFDFQDLIEQKLDIVKMNAAFLERSVNEGFSGGEKKRNEILQMALLEPKLAILDETDSGLDIDALKIVAGGVNQLS--NAENCMLVITHYQRLLNYIIPDFIHVMESGRIIATGPKELALELEERGY-DWVVEEEA---------------------------------------------------------------------------------------------------------------------------------------------------------------------------------------------------------------------------------------------------------------------------------------------------------------------------------------------------------------------------------------------------------------------------------------------------------------------------------------------------------------------------------------------------------------------------------------------------------------------------------------------------------------------------------------------------------------------------------------------------------------------------------------------------------------------------------------------------------------------------------------------------------------------------------------------------------------------------------------------------------------------------------------------------------------------------------------------------------------------------------------------------------------------------------------------------------------------------------------------------------------------------AG-------------------------------------------------------------------------------------------------------------------------------------------------------------VGAR----------------------------------------------------------------------------------------------------------------------------
>1880991_Ocyanobacteri@OCQ91734.1| Fe-S cluster assembly ATPase SufC
--------------------------------------------------------------------------------------------------------------------MIV------------ENS-------------------PVILSVRDLTADVD----G-----TQILKGLNLEIKAGEIHAIMGPNGSGKSTFSKILAGHPAYTVTGGEVIFLG-QNLLELSPQERSLAGVFLAFQYPLEIPGVSNLDFLRVAYNSRRKHQGLEEMDAFDFQDLVEQKLDIVKMNPAFLGRSVNEGFSGGEKKRNEILQMALLEPKLAILDETDSGLDIDALKIVANGVNQLA--NAENAMLLITHYQRLLNYIVPDYIHVMEGGRILITGDKELALELEERGY-DWVVEAEA---------------------------------------------------------------------------------------------------------------------------------------------------------------------------------------------------------------------------------------------------------------------------------------------------------------------------------------------------------------------------------------------------------------------------------------------------------------------------------------------------------------------------------------------------------------------------------------------------------------------------------------------------------------------------------------------------------------------------------------------------------------------------------------------------------------------------------------------------------------------------------------------------------------------------------------------------------------------------------------------------------------------------------------------------------------------------------------------------------------------------------------------------------------------------------------------------------------------------------------------------------------------------SE-------------------------------------------------------------------------------------------------------------------------------------------------------------VGAR----------------------------------------------------------------------------------------------------------------------------
>1752063_Fsp@BAU08220.1| FeS assembly ATPase SufC
--------------------------------------------------------------------------------------------------------------------MII------------ENS-------------------EVVLSVRDLTAEVD----G-----TPILKGVNLEVRLGEIHAIMGPNGSGKSTFSKVLAGHPAYAVTGGEVIFQG-QNLLEMEPEERARSGIFLAFQYPLEIPGVSNLDFLRVAYNSKRKAQGLEEIDAFDFDDLVEEKLEVVKMDSAFLNRSVNEGFSGGEKKRNEILQMALLEPKLAILDETDSGLDIDALKIVANGVNQLA--SPENATIMITHYQRLLNYIVPDYVHVMAQGRIIKSGGKELALELESRGY-DWLLDEFA---------------------------------------------------------------------------------------------------------------------------------------------------------------------------------------------------------------------------------------------------------------------------------------------------------------------------------------------------------------------------------------------------------------------------------------------------------------------------------------------------------------------------------------------------------------------------------------------------------------------------------------------------------------------------------------------------------------------------------------------------------------------------------------------------------------------------------------------------------------------------------------------------------------------------------------------------------------------------------------------------------------------------------------------------------------------------------------------------------------------------------------------------------------------------------------------------------------------------------------------------------------------------AE-------------------------------------------------------------------------------------------------------------------------------------------------------------VGV-----------------------------------------------------------------------------------------------------------------------------
>52271_Asp@LUHI01000068.1_51|  57357 58145
--------------------------------------------------------------------------------------------------------------------MIV------------ENS-------------------EVVLSVRDLTAEVD----G-----TPILKGVNLEVRYGEIHAIMGPNGSGKSTFSKVLSGHPAYTVTGGEVIFQG-QNLLEMEPEERARAGVFLAFQYPLEIPGVSNLDFLRVAYNSRRKAQGLEELDAFDFDDLIEEKLEVVKMNPAFLSRSVNEGFSGGEKKRNEILQMALLEPKLAILDETDSGLDIDALKIVAHGVNQLT--SPENATIMITHYQRLLDYIVPDFVHVMARGQIITSGGKELALELESRGY-DWLLEESA---------------------------------------------------------------------------------------------------------------------------------------------------------------------------------------------------------------------------------------------------------------------------------------------------------------------------------------------------------------------------------------------------------------------------------------------------------------------------------------------------------------------------------------------------------------------------------------------------------------------------------------------------------------------------------------------------------------------------------------------------------------------------------------------------------------------------------------------------------------------------------------------------------------------------------------------------------------------------------------------------------------------------------------------------------------------------------------------------------------------------------------------------------------------------------------------------------------------------------------------------------------------------VG-------------------------------------------------------------------------------------------------------------------------------------------------------------VGV*----------------------------------------------------------------------------------------------------------------------------
>46234_Asp@AFW95765.1| FeS assembly ATPase SufC
--------------------------------------------------------------------------------------------------------------------MIV------------ENS-------------------DLILSVKDLTADVD----G-----TPILKGLNLQVRAGEVHAIMGPNGSGKSTFSKVLAGHPAYTVTGGEVVFQG-QNLLEMEAAERARGGVFLAFQYPLEIPGVSNLDFLRVAYNSRRKSQGLEEVDAFDFDDLVEEKLEIVKMNSSFLNRSVNEGFSGGEKKRNEILQMAILEPKLAILDETDSGLDIDALKIVANGVNQLT--NAENATIMITHYQRLLDYIVPDFVHVMAQGQIIRSGGKELALELESRGY-DWVLEE-A---------------------------------------------------------------------------------------------------------------------------------------------------------------------------------------------------------------------------------------------------------------------------------------------------------------------------------------------------------------------------------------------------------------------------------------------------------------------------------------------------------------------------------------------------------------------------------------------------------------------------------------------------------------------------------------------------------------------------------------------------------------------------------------------------------------------------------------------------------------------------------------------------------------------------------------------------------------------------------------------------------------------------------------------------------------------------------------------------------------------------------------------------------------------------------------------------------------------------------------------------------------------------LG-------------------------------------------------------------------------------------------------------------------------------------------------------------VGV-----------------------------------------------------------------------------------------------------------------------------
>551115_Nazollae@ADI63225.1| FeS assembly ATPase SufC
--------------------------------------------------------------------------------------------------------------------MII------------EKS-------------------DLILSVKGLTADVD----G-----TPILKGLNLDVRAGEIHAIMGPNGSGKSTFSKVLAGHPAYSVTGGEVIFQG-QNLLEMEATERARSGVFLAFQYPLEIPGVSNLDFLRVAYNSRRKAQGLEEVDAFDFDDLVEEKLDIVKMNPAFLNRSLNEGFSGGEKKRNEILQMGILEPRLAILDETDSGLDIDALKIVANGVNQLT--SPENATIMITHYQRLLDYIVPDFVHVMAQGQIIRSGGKELALELESRGY-NWVLEE-A---------------------------------------------------------------------------------------------------------------------------------------------------------------------------------------------------------------------------------------------------------------------------------------------------------------------------------------------------------------------------------------------------------------------------------------------------------------------------------------------------------------------------------------------------------------------------------------------------------------------------------------------------------------------------------------------------------------------------------------------------------------------------------------------------------------------------------------------------------------------------------------------------------------------------------------------------------------------------------------------------------------------------------------------------------------------------------------------------------------------------------------------------------------------------------------------------------------------------------------------------------------------------LG-------------------------------------------------------------------------------------------------------------------------------------------------------------VGV-----------------------------------------------------------------------------------------------------------------------------
>1973482_Rcurvata@BAZ89917.1| FeS assembly ATPase SufC
--------------------------------------------------------------------------------------------------------------------MII------------ENS-------------------DLILSVKDLQAQVD----G-----TPILKGVNLEVRSGEIHAIMGPNGSGKSTLSKVLAGHPAYSVTSGEVVFQG-ANLLEMEAEERARSGVFLAFQYPLEVPGVSNLDFLRVAYNSHRKAKGLPEVDTFDFDDLVMEKLEVVKMNSSFLERSVNEGFSGGEKKRNEILQMAILEPKLAILDETDSGLDIDALKIVSNGVNQLT--NAENATIMITHYQRLLDYIVPDFVHVMAQGRIIRSGGKELALELESQGY-DWVLEE-A---------------------------------------------------------------------------------------------------------------------------------------------------------------------------------------------------------------------------------------------------------------------------------------------------------------------------------------------------------------------------------------------------------------------------------------------------------------------------------------------------------------------------------------------------------------------------------------------------------------------------------------------------------------------------------------------------------------------------------------------------------------------------------------------------------------------------------------------------------------------------------------------------------------------------------------------------------------------------------------------------------------------------------------------------------------------------------------------------------------------------------------------------------------------------------------------------------------------------------------------------------------------------LG-------------------------------------------------------------------------------------------------------------------------------------------------------------VGV-----------------------------------------------------------------------------------------------------------------------------
>1618023_Aatlantica@KJH70605.1| ABC transporter ATP-binding protein
--------------------------------------------------------------------------------------------------------------------MIG------------ENS-------------------RVVLSVKDLTAEVD----G-----SPILKGVNLEVRSGEIHAIMGPNGSGKSTFSKVLAGHPAYEVTGGEVLFEG-ENLLEMEPEERARAGVFLAFQYPLEIPGVSNLDFLRVAYNSRRKEQGLEELDSFDFDDLIQEKLDVVKMNPAFLSRSVNEGFSGGEKKRNEILQMAILEPKVAILDETDSGLDIDALKIVAGGVNQLA--SPENSTILITHYQRLLNYIVPDYVHVMAEGRIIKSGSKELALELESRGY-DWVLAQAE---------------------------------------------------------------------------------------------------------------------------------------------------------------------------------------------------------------------------------------------------------------------------------------------------------------------------------------------------------------------------------------------------------------------------------------------------------------------------------------------------------------------------------------------------------------------------------------------------------------------------------------------------------------------------------------------------------------------------------------------------------------------------------------------------------------------------------------------------------------------------------------------------------------------------------------------------------------------------------------------------------------------------------------------------------------------------------------------------------------------------------------------------------------------------------------------------------------------------------------------------------------------------VG-------------------------------------------------------------------------------------------------------------------------------------------------------------V-------------------------------------------------------------------------------------------------------------------------------
>2107693_Csp@PSB33445.1| Fe-S cluster assembly ATPase SufC
--------------------------------------------------------------------------------------------------------------------MIV------------ENS-------------------DVLLSVKNLTAQVD----G-----NSILKGVNLEVKAGEIHAIMGPNGSGKSTFSKVIAGHPAYDVTAGEVTFQG-EKLLEMEAEERARAGVFLAFQYPLEIPGVSNLDFLRVAYNSRRKQQGLEELDSFDFDELVQEKLDIVKMNPAFLSRSVNEGFSGGEKKRNEILQMAILEPTVAILDETDSGLDIDALKIVANGVNQLA--SADNATILITHYQRLLNYIVPDYVHVMAEGRIIKSGGKELALELESRGY-EWVLQA-V---------------------------------------------------------------------------------------------------------------------------------------------------------------------------------------------------------------------------------------------------------------------------------------------------------------------------------------------------------------------------------------------------------------------------------------------------------------------------------------------------------------------------------------------------------------------------------------------------------------------------------------------------------------------------------------------------------------------------------------------------------------------------------------------------------------------------------------------------------------------------------------------------------------------------------------------------------------------------------------------------------------------------------------------------------------------------------------------------------------------------------------------------------------------------------------------------------------------------------------------------------------------------TE-------------------------------------------------------------------------------------------------------------------------------------------------------------VG------------------------------------------------------------------------------------------------------------------------------
>2005462_Csp@BAZ07100.1| FeS assembly ATPase SufC
--------------------------------------------------------------------------------------------------------------------MII------------ENS-------------------EIILSVRDLTAEVE----G-----NQILKGVNLEVRAGEIHAIMGPNGSGKSTFSKVLAGHPAYEVTGGEVIFKG-QNLLEMEPEERARSGVFLAFQYPLEIPGVTNLDFLRVAYNSKRKANGLEELEPFDFEDLVYERLDVVKMDPSFLNRSVNEGFSGGEKKRNEILQMALLEPTLAILDETDSGLDIDALKIVANGVNQLT--RPDNAVVMITHYQRLLNYIIPDYVHVMARGKILTSGGKELALELESRGY-DWILDQYA---------------------------------------------------------------------------------------------------------------------------------------------------------------------------------------------------------------------------------------------------------------------------------------------------------------------------------------------------------------------------------------------------------------------------------------------------------------------------------------------------------------------------------------------------------------------------------------------------------------------------------------------------------------------------------------------------------------------------------------------------------------------------------------------------------------------------------------------------------------------------------------------------------------------------------------------------------------------------------------------------------------------------------------------------------------------------------------------------------------------------------------------------------------------------------------------------------------------------------------------------------------------------ET-------------------------------------------------------------------------------------------------------------------------------------------------------------VGV-----------------------------------------------------------------------------------------------------------------------------
>2420339_Cbacterium@RMH79034.1| Fe-S cluster assembly ATPase SufC
--------------------------------------------------------------------------------------------------------------------MIV------------ENS-------------------EVILSVRDLRAEVD----G-----NEILKGLSLEIKAGEIHAIMGPNGSGKSTLSKVLAGHPAYAVTGGEVVFKG-QNLLDLEPEQRSLAGIFLAFQYPLEIPGVSNLDFLRVSYNARRKHQGLEELDAFDFDELIQEKLEIVKMNPAFLNRSLNEGFSGGEKKRNEILQMALLEPSLAILDETDSGLDIDALKIVANGVNQLA--SADNAMLVITHYQRLLNYIVPDIVHVMEAGRIVTSGTKELAQELENRGY-DWVKEELT---------------------------------------------------------------------------------------------------------------------------------------------------------------------------------------------------------------------------------------------------------------------------------------------------------------------------------------------------------------------------------------------------------------------------------------------------------------------------------------------------------------------------------------------------------------------------------------------------------------------------------------------------------------------------------------------------------------------------------------------------------------------------------------------------------------------------------------------------------------------------------------------------------------------------------------------------------------------------------------------------------------------------------------------------------------------------------------------------------------------------------------------------------------------------------------------------------------------------------------------------------------------------AK-------------------------------------------------------------------------------------------------------------------------------------------------------------AGV-----------------------------------------------------------------------------------------------------------------------------
>1497020_Nsphagnicola@KGF71868.1| ABC transporter ATP-binding protein
--------------------------------------------------------------------------------------------------------------------MIV------------ENS-------------------AVILAVRDLTASVE----G-----TQILKGLNLEVKAGEIHAIMGPNGSGKSTFSKILAGHPDYEITGGEILFQG-QNLLDLEPEERARAGIFLAFQYPLEIPGVSNLDFLRVACNARRKHLGLDELDGFDFDDLVQEKLDVVKMNPSFLSRSVNEGFSGGEKKRNEILQMALLEPKLAILDETDSGLDIDALKIVSHGVNQLT--HADNATILITHYQRLLDYIVPDFVHVMEGGRIVTTGPKELALELESRGY-TWVQEAEA---------------------------------------------------------------------------------------------------------------------------------------------------------------------------------------------------------------------------------------------------------------------------------------------------------------------------------------------------------------------------------------------------------------------------------------------------------------------------------------------------------------------------------------------------------------------------------------------------------------------------------------------------------------------------------------------------------------------------------------------------------------------------------------------------------------------------------------------------------------------------------------------------------------------------------------------------------------------------------------------------------------------------------------------------------------------------------------------------------------------------------------------------------------------------------------------------------------------------------------------------------------------------AT-------------------------------------------------------------------------------------------------------------------------------------------------------------AEVSGR--------------------------------------------------------------------------------------------------------------------------
>47254_Lsp@PZV13228.1| Fe-S cluster assembly ATPase SufC
--------------------------------------------------------------------------------------------------------------------MIT------------ANS-------------------EVILSVKDLTAEVD----G-----ISILKGLSLEVKAGEIHAIMGPNGSGKSTFSKVLAGHPDYTVTGGEITYLG-QNLLELDAEDRSRSGIFLAFQYPIEIPGVSNLDFLRVAYNSKRKFAGLDELDTFDFEDLVQQKLDVVKMNPAFLDRSVNEGFSGGEKKRNEILQMALLEPKLAILDETDSGLDIDALRIVSGGVNQLT--TPDNAVVLITHYQRLLDYIVPDYVHVMEGGRIVTTGGKELALELEERGY-TWIREEEV---------------------------------------------------------------------------------------------------------------------------------------------------------------------------------------------------------------------------------------------------------------------------------------------------------------------------------------------------------------------------------------------------------------------------------------------------------------------------------------------------------------------------------------------------------------------------------------------------------------------------------------------------------------------------------------------------------------------------------------------------------------------------------------------------------------------------------------------------------------------------------------------------------------------------------------------------------------------------------------------------------------------------------------------------------------------------------------------------------------------------------------------------------------------------------------------------------------------------------------------------------------------------AA-------------------------------------------------------------------------------------------------------------------------------------------------------------R-------------------------------------------------------------------------------------------------------------------------------
>864702_Ocyanobacteri@EKQ68506.1| Iron-regulated ABC transporter ATPase subunit SufC
--------------------------------------------------------------------------------------------------------------------MIN------------ENS-------------------EVILSVRDLTAEVD----G-----TQILKGLNLEVKAGEIHAIMGPNGSGKSTFSKILAGHPDYIVTGGEITYLG-QNLLDMEAEDRARSGIFLAFQYPIEIPGVSNTDFLRIAYNSKRKHAGLDELDAFDFDELVQSKLDVVKMNPAFLSRSVNEGFSGGEKKRNEILQMALLEPRLAILDETDSGLDIDALKIVANGVNQLT--TPDNAIVLITHYQRLLNYIVPDYVHVMEGGRIVTTGSKELALELEARGY-DWIREEEA---------------------------------------------------------------------------------------------------------------------------------------------------------------------------------------------------------------------------------------------------------------------------------------------------------------------------------------------------------------------------------------------------------------------------------------------------------------------------------------------------------------------------------------------------------------------------------------------------------------------------------------------------------------------------------------------------------------------------------------------------------------------------------------------------------------------------------------------------------------------------------------------------------------------------------------------------------------------------------------------------------------------------------------------------------------------------------------------------------------------------------------------------------------------------------------------------------------------------------------------------------------------------EA-------------------------------------------------------------------------------------------------------------------------------------------------------------VAR-----------------------------------------------------------------------------------------------------------------------------
>1781255_Dsp@OEJ73508.1| Fe-S cluster assembly ATPase SufC
--------------------------------------------------------------------------------------------------------------------MIQ------------DNS-------------------ETILSVRNLTANVD----N-----TQILKGLNLEIKAGEVHAIMGPNGSGKSTFSKVLAGHPAYEVTGGEVMFQG-GNLLELEPDERARKGVFLAFQYPLEIPGVTNLDFLRVAYNAHRKQNGLEELDAFDFQDLIEEKLEVVKMNPAFLTRSVNEGFSGGEKKRNEILQMALLQPSLAILDETDSGLDIDALKIVADGVNQLT--TPDNAVLLITHYQRLLNYIVPDYVHVMANGRILMTGGKELALELESRGY-DWILEENA---------------------------------------------------------------------------------------------------------------------------------------------------------------------------------------------------------------------------------------------------------------------------------------------------------------------------------------------------------------------------------------------------------------------------------------------------------------------------------------------------------------------------------------------------------------------------------------------------------------------------------------------------------------------------------------------------------------------------------------------------------------------------------------------------------------------------------------------------------------------------------------------------------------------------------------------------------------------------------------------------------------------------------------------------------------------------------------------------------------------------------------------------------------------------------------------------------------------------------------------------------------------------TV-------------------------------------------------------------------------------------------------------------------------------------------------------------GAVS----------------------------------------------------------------------------------------------------------------------------
>1947889_Cbacterium@DIYQ01000113.1_21|  20773 21540
---------------------------------------------------------------------------------------------------------------------------------------------------------MSILSVRNLTANVA----G-----QSILKGLNLEINAGEIHAIMGPNGSGKSTFSKILAGHPAYEVTGGEVIYKG-ENLLEMEPEDRATSGVFLAFQYPLEIPGVSNLDFLRVAYNSKRKQEGLDELDTFDFQDLVEEKLEVVKMDAAFLDRSVNEGFSGGEKKRNEILQMALLEPTLSILDETDSGLDIDALKIVANGVNQLT--RPDNAVLMITHYQRLLNYIVPDYVHVMADGRILRTGDKELALELESRGY-DWILEEAL---------------------------------------------------------------------------------------------------------------------------------------------------------------------------------------------------------------------------------------------------------------------------------------------------------------------------------------------------------------------------------------------------------------------------------------------------------------------------------------------------------------------------------------------------------------------------------------------------------------------------------------------------------------------------------------------------------------------------------------------------------------------------------------------------------------------------------------------------------------------------------------------------------------------------------------------------------------------------------------------------------------------------------------------------------------------------------------------------------------------------------------------------------------------------------------------------------------------------------------------------------------------------QG-------------------------------------------------------------------------------------------------------------------------------------------------------------VK*-----------------------------------------------------------------------------------------------------------------------------
>203124_Terythraeum@ABG53348.1| FeS assembly ATPase SufC
M---------------------------------------------------------------------------------------------------------KIIHNSSYVNMIK------------ENS-------------------EVILSVKNLTANVE----G-----KEILKGFNLEIKAGEIHAIMGPNGSGKSTFSKVLAGHPAYEVTGGEVTFLG-KNLFDMEPEERSLNGVFLAFQYPLEIPGVSNLDFLRVAYNTKQKYQGLEELDAFDFDDLVQDKLDVVKMKPEFLDRSVNEGFSGGEKKRNEILQMALLEPKLAILDETDSGLDIDALRIVANGVNKLA--NESNSLLIITHYQRLLNYIVPDFVHVTESGRIIKTGTKELALELEEKGY-DDVTEVAK---------------------------------------------------------------------------------------------------------------------------------------------------------------------------------------------------------------------------------------------------------------------------------------------------------------------------------------------------------------------------------------------------------------------------------------------------------------------------------------------------------------------------------------------------------------------------------------------------------------------------------------------------------------------------------------------------------------------------------------------------------------------------------------------------------------------------------------------------------------------------------------------------------------------------------------------------------------------------------------------------------------------------------------------------------------------------------------------------------------------------------------------------------------------------------------------------------------------------------------------------------------------------VG-------------------------------------------------------------------------------------------------------------------------------------------------------------V-------------------------------------------------------------------------------------------------------------------------------
>1671698_Hsp@OZH53013.1| ABC transporter ATP-binding protein
--------------------------------------------------------------------------------------------------------------------MIK------------ENS-------------------EVILSVKNLTANVE----G-----KEILKGLNLEIKAGEIHAIMGPNGSGKSTFSKVLAGHPAYEVTGGEVTFLG-KNLLEMEPEERSLNGVFLAFQYPLEIPGVSNLDFLRVAYNTKRKYQGLEELDAFDFDDLVQDKLGIVKMKPEFLDRSVNEGFSGGEKKRNEILQMALLDPKLAILDETDSGLDIDALRIVANGVNELA--NESNSMLVITHYQRLLNYIVPDFVHVTEGGRIIKTGTKELALELEEKGY-DDVIEEAK---------------------------------------------------------------------------------------------------------------------------------------------------------------------------------------------------------------------------------------------------------------------------------------------------------------------------------------------------------------------------------------------------------------------------------------------------------------------------------------------------------------------------------------------------------------------------------------------------------------------------------------------------------------------------------------------------------------------------------------------------------------------------------------------------------------------------------------------------------------------------------------------------------------------------------------------------------------------------------------------------------------------------------------------------------------------------------------------------------------------------------------------------------------------------------------------------------------------------------------------------------------------------VG-------------------------------------------------------------------------------------------------------------------------------------------------------------V-------------------------------------------------------------------------------------------------------------------------------
>282423_Pagardhii@BBD56072.1| FeS assembly ATPase SufC
--------------------------------------------------------------------------------------------------------------------MIK------------ENS-------------------EVILSVKNLTANIE----D-----KEILKGFNLEVKAGEIHAIMGLNGSGKSTFSKVLSGHPSYQVTGGEITFLG-QNLLELAPEERALAGIFLAFQYPIEIPGVSNLDFLRVAYNAHQKHKGLEELDAFDFDELVREKIDIVKMRDEFLERSVNEGFSGGEKKRNEILQMALLEPKLAILDETDSGLDIDALRIVASGVNQLA--NENNALLLITHYQRLLDYIVPDFVHVVSDGRIIKTGTKELALELEEQGY-DDVVSASM---------------------------------------------------------------------------------------------------------------------------------------------------------------------------------------------------------------------------------------------------------------------------------------------------------------------------------------------------------------------------------------------------------------------------------------------------------------------------------------------------------------------------------------------------------------------------------------------------------------------------------------------------------------------------------------------------------------------------------------------------------------------------------------------------------------------------------------------------------------------------------------------------------------------------------------------------------------------------------------------------------------------------------------------------------------------------------------------------------------------------------------------------------------------------------------------------------------------------------------------------------------------------VG-------------------------------------------------------------------------------------------------------------------------------------------------------------V-------------------------------------------------------------------------------------------------------------------------------
>1982223_Asp@RAQ44042.1| Fe-S cluster assembly ATPase SufC
--------------------------------------------------------------------------------------------------------------------MIQ------------ENS-------------------PVILSVKNLTATVD----G-----NSILKGLNLEIKAGEIHAIMGQNGSGKSTFSKILAGHPAYEVTGGEVTFLG-QNLLELEADERALIGIFLAFQYPIEIPGVSNLDFLRVAYNSQRKHRGLDELDVFDFEDLIHEKLEVVKMRSEFLERSVNQGFSGGEKKRNEILQMALLEPKLAILDETDSGLDIDALKIVANGVNQLA--NAENAMLVITHYQRLLDYIVPDYVHVMADGRIIKTGAKELALELEKQGY-DDIIEAAT---------------------------------------------------------------------------------------------------------------------------------------------------------------------------------------------------------------------------------------------------------------------------------------------------------------------------------------------------------------------------------------------------------------------------------------------------------------------------------------------------------------------------------------------------------------------------------------------------------------------------------------------------------------------------------------------------------------------------------------------------------------------------------------------------------------------------------------------------------------------------------------------------------------------------------------------------------------------------------------------------------------------------------------------------------------------------------------------------------------------------------------------------------------------------------------------------------------------------------------------------------------------------VG-------------------------------------------------------------------------------------------------------------------------------------------------------------V-------------------------------------------------------------------------------------------------------------------------------
>1643526_Gsp@LWRO01000008.1_92|  126719 127507
--------------------------------------------------------------------------------------------------------------------MIV------------ENS-------------------EVILSVQNLTANVE----G-----TQILKGLNLEIKAGEVHAIMGPNGSGKSTFSKILAGHPSYEVTGGEIVYKG-QNLLELEAHDRATAGVFLAFQYPIEIPGVSNLDFLRVAYNSHRKAKGLEELDTFDFEDLVEEKLDVVKMKAEFLNRSVNEGFSGGEKKRNEILQMALLEPSLAILDETDSGLDIDALKIVANGVNQLA--TPDNCTLMITHYQRLLDYIVPDFVHVMYDGRIITSGDKELALKLEEEGY-DWAIEQFA---------------------------------------------------------------------------------------------------------------------------------------------------------------------------------------------------------------------------------------------------------------------------------------------------------------------------------------------------------------------------------------------------------------------------------------------------------------------------------------------------------------------------------------------------------------------------------------------------------------------------------------------------------------------------------------------------------------------------------------------------------------------------------------------------------------------------------------------------------------------------------------------------------------------------------------------------------------------------------------------------------------------------------------------------------------------------------------------------------------------------------------------------------------------------------------------------------------------------------------------------------------------------TVG------------------------------------------------------------------------------------------------------------------------------------------------------------VS*-----------------------------------------------------------------------------------------------------------------------------
>2099686_Cbacterium@PXCV01000481.1_6|  3887 4672
--------------------------------------------------------------------------------------------------------------------MIV------------ENS-------------------DVILSVKNLNATVE----G-----TPILKDLNLEIKAGEIHAIMGPNGSGKSTFSKILAGHPDYEITSGEVFYKG-QNLLELEADERATAGVFLAFQYPIEIPGVSNLDFLRVAYNSHRKAKGLEEIDTFDFEDLVEEKLDIVKMRAEFLNRSVNEGFSGGEKKRNEILQMALLEPTLAILDETDSGLDIDALKTVAGGVNQLA--KPDNCTLMITHYQRLLDYIIPDFVHVMYDGRILTTGDKDLALKLEEQGY-DWAIAEFA---------------------------------------------------------------------------------------------------------------------------------------------------------------------------------------------------------------------------------------------------------------------------------------------------------------------------------------------------------------------------------------------------------------------------------------------------------------------------------------------------------------------------------------------------------------------------------------------------------------------------------------------------------------------------------------------------------------------------------------------------------------------------------------------------------------------------------------------------------------------------------------------------------------------------------------------------------------------------------------------------------------------------------------------------------------------------------------------------------------------------------------------------------------------------------------------------------------------------------------------------------------------------AVG------------------------------------------------------------------------------------------------------------------------------------------------------------V*------------------------------------------------------------------------------------------------------------------------------
>1666905_Psp@KPQ36894.1| Fe-S cluster assembly ATPase SufC
--------------------------------------------------------------------------------------------------------------------MIV------------ENS-------------------DVILSVKNLNATVE----G-----TPILKDLNLEIKAGEIHAIMGPNGSGKSTFSKILAGHPDYEVTSGEVIYKG-QNLLELEADERATAGVFLAFQYPIEIPGVSNLDFLRVAYNSHRKAQGLEELDTFDFEDLVEEKLDIVKMRAEFLTRSVNEGFSGGEKKRNEILQMALLEPTLAILDETDSGLDIDALKTVAGGVNQLA--QPDNCTLMITHYQRLLDYIIPDFVHVMYDGRILTTGDKDLALKLEEQGY-DWAIAEFA---------------------------------------------------------------------------------------------------------------------------------------------------------------------------------------------------------------------------------------------------------------------------------------------------------------------------------------------------------------------------------------------------------------------------------------------------------------------------------------------------------------------------------------------------------------------------------------------------------------------------------------------------------------------------------------------------------------------------------------------------------------------------------------------------------------------------------------------------------------------------------------------------------------------------------------------------------------------------------------------------------------------------------------------------------------------------------------------------------------------------------------------------------------------------------------------------------------------------------------------------------------------------AVG------------------------------------------------------------------------------------------------------------------------------------------------------------V-------------------------------------------------------------------------------------------------------------------------------
>1080068_Lsp@BAU44119.1| putative ATP-dependent transporter SufC
--------------------------------------------------------------------------------------------------------------------MIR------------EGS------------N------EVILSVKDLRAEVD----S-----TEILKGVDLEIRAGEIHAIMGLNGSGKSTFSKVIAGHPDYEVTGGEVIYLG-QNLLEMEPEARSRSGIFLAFQYPLEIPGVSNLDFLRVAYNAKRKHQGLEELDAFDFDELVREKLDVVKMDASFLSRSVNEGFSGGEKKRNEILQMALLEPKLAILDETDSGLDIDALKVVADGVNQLA--NAENAMLVITHYQRLLNYIVPDYVHVMANGRIIRTGTKELALELEERGY-EWVLEDST---------------------------------------------------------------------------------------------------------------------------------------------------------------------------------------------------------------------------------------------------------------------------------------------------------------------------------------------------------------------------------------------------------------------------------------------------------------------------------------------------------------------------------------------------------------------------------------------------------------------------------------------------------------------------------------------------------------------------------------------------------------------------------------------------------------------------------------------------------------------------------------------------------------------------------------------------------------------------------------------------------------------------------------------------------------------------------------------------------------------------------------------------------------------------------------------------------------------------------------------------------------------------VK-------------------------------------------------------------------------------------------------------------------------------------------------------------A-------------------------------------------------------------------------------------------------------------------------------
>195253_Ssp@AFY60148.1| Iron-regulated ABC transporter ATPase subunit SufC
--------------------------------------------------------------------------------------------------------------------MLR------------PDS-------------------PVILSVRELTADVE----D-----TPILKGLNLEIRAGEVHAIMGPNGSGKSTFSKILAGHPDYKVTGGEVIYQG-QNLLELPPEERARAGVFLAFQYPLEIPGVSNLDFLRVAYNAKRNHQGLEELDVFDFDDLVRQRLDVVKLDASFLNRGVNEGFSGGEKKRNEILQMALLEPTLAILDETDSGLDIDALRIVANGVNHLA--TAENGILLITHYQRLLDYIVPDYVHVMEAGRIILTGPKELALELEARGY-DWVREEEA---------------------------------------------------------------------------------------------------------------------------------------------------------------------------------------------------------------------------------------------------------------------------------------------------------------------------------------------------------------------------------------------------------------------------------------------------------------------------------------------------------------------------------------------------------------------------------------------------------------------------------------------------------------------------------------------------------------------------------------------------------------------------------------------------------------------------------------------------------------------------------------------------------------------------------------------------------------------------------------------------------------------------------------------------------------------------------------------------------------------------------------------------------------------------------------------------------------------------------------------------------------------------VM-------------------------------------------------------------------------------------------------------------------------------------------------------------S-------------------------------------------------------------------------------------------------------------------------------
>197221_Telongatus@BAC09456.1| ABC transporter ATP-binding protein
--------------------------------------------------------------------------------------------------------------------MIR------------PDS-------------------EVILEVRELTASVE----D-----TPILKGLNLTIRAGEIHAIMGPNGSGKSTFSKILAGHPDYTVTGGEVLYKG-KNLLDLPPEERAREGVFLAFQYPLEIPGVSNLDFLRVAYNAKRKHQGLEELDAFDFDDLVRQKIELVKLEEGFLQRGVNEGFSGGEKKRNEILQMALLEPTLAILDETDSGLDIDALRIVANGVNQLT--RPDNCILLITHYQRLLDYIVPDYVHVMEGGRIVLTGPKELALELEARGY-DWVREEEV---------------------------------------------------------------------------------------------------------------------------------------------------------------------------------------------------------------------------------------------------------------------------------------------------------------------------------------------------------------------------------------------------------------------------------------------------------------------------------------------------------------------------------------------------------------------------------------------------------------------------------------------------------------------------------------------------------------------------------------------------------------------------------------------------------------------------------------------------------------------------------------------------------------------------------------------------------------------------------------------------------------------------------------------------------------------------------------------------------------------------------------------------------------------------------------------------------------------------------------------------------------------------AA-------------------------------------------------------------------------------------------------------------------------------------------------------------S-------------------------------------------------------------------------------------------------------------------------------
>685565_Psp@BBC24013.1| FeS assembly ATPase
--------------------------------------------------------------------------------------------------------------------MIV------------ENS-------------------EVILSVKDLTAEVD----G-----VQILKGLNLEIKAGEVHAIMGPNGSGKSTFSKILAGHPAYTVTGGEIWYKG-KNLLDLEPEIRSREGIFLAFQYPLEIPGVTNSDFLRLSYNNLRKHKGLEELDIIDFDDFIQEKLEIVEMNPSFLSRSVNEGFSGGEKKRNEILQMAILDPTLAILDETDSGLDIDALRIVAGGVNKLS--TPHNSSLVITHYQRLLNYIIPDFIHVMENGKIILTGGKDLALELEEKGY-DWLKEEEA---------------------------------------------------------------------------------------------------------------------------------------------------------------------------------------------------------------------------------------------------------------------------------------------------------------------------------------------------------------------------------------------------------------------------------------------------------------------------------------------------------------------------------------------------------------------------------------------------------------------------------------------------------------------------------------------------------------------------------------------------------------------------------------------------------------------------------------------------------------------------------------------------------------------------------------------------------------------------------------------------------------------------------------------------------------------------------------------------------------------------------------------------------------------------------------------------------------------------------------------------------------------------VL-------------------------------------------------------------------------------------------------------------------------------------------------------------A-------------------------------------------------------------------------------------------------------------------------------
>1173263_Ssp@AFY72302.1| Iron-regulated ABC transporter ATPase subunit SufC
--------------------------------------------------------------------------------------------------------------------MIV------------ENS-------------------EVILSVKNLTAEVE----G-----VEILKGVNLEVKSGEVHAIMGPNGSGKSTFSKVLAGHPDYTVTGGEVTFLG-KNLLELPPEERSRAGVFLAFQYPLEIPGVTNADFLRLAYNTLQKQKGLPELDLLDFDDFVQDKLKVVEMNPSFLRRSVNEGFSGGEKKRNEILQMAILEPKLAVLDETDSGLDIDALRIVSNGVNQLA--SADNCTVLITHYQRLLDYIVPDFIHVMESGKIAMTGGKELALELESRGY-DWITEEVE---------------------------------------------------------------------------------------------------------------------------------------------------------------------------------------------------------------------------------------------------------------------------------------------------------------------------------------------------------------------------------------------------------------------------------------------------------------------------------------------------------------------------------------------------------------------------------------------------------------------------------------------------------------------------------------------------------------------------------------------------------------------------------------------------------------------------------------------------------------------------------------------------------------------------------------------------------------------------------------------------------------------------------------------------------------------------------------------------------------------------------------------------------------------------------------------------------------------------------------------------------------------------A----------------------------------------------------------------------------------------------------------------------------------------------------------------------------------------------------------------------------------------------------------------------------------------------
>82654_Psp@AFY70211.1| Iron-regulated ABC transporter ATPase subunit SufC
--------------------------------------------------------------------------------------------------------------------MIV------------ENS-------------------EVILAVEDLTASVD----G-----VEILKGVNLEIKAGEVHAIMGQNGSGKSTFSKVLAGHPQYEVTGGKIAFLG-QDLLELEAEDRARSGIFLAFQYPLEIPGVSNADFLRTSYNSLQKHKGLPELDILDFDDLVQERLEVVKMNPSFLSRSVNEGFSGGEKKRNEILQMAILDPKLAILDETDSGLDIDALKIVANGVNQLS--SPDNASIVITHYQRLLNYIVPDYVHIMSAGKIAITGGKELAVQLEERGY-DWITEKET---------------------------------------------------------------------------------------------------------------------------------------------------------------------------------------------------------------------------------------------------------------------------------------------------------------------------------------------------------------------------------------------------------------------------------------------------------------------------------------------------------------------------------------------------------------------------------------------------------------------------------------------------------------------------------------------------------------------------------------------------------------------------------------------------------------------------------------------------------------------------------------------------------------------------------------------------------------------------------------------------------------------------------------------------------------------------------------------------------------------------------------------------------------------------------------------------------------------------------------------------------------------------AE-------------------------------------------------------------------------------------------------------------------------------------------------------------VAQ-----------------------------------------------------------------------------------------------------------------------------
>1880902_Lsp@OCQ94575.1| Fe-S cluster assembly ATPase SufC
--------------------------------------------------------------------------------------------------------------------MIV------------DNA-------------------PTVLSVKNLTANVN----D-----TPILKGLNLEIKAGEIHAIMGRNGSGKSTFSKILAGHPAYEVTGGEVVFEG-QNLLELEAEERARSGVFLAFQYPVEIPGVSNLDFLRASYNARRKHQGLEEVDPFDFEDVVRDRLQVVQMDASFLDRSVNQGFSGGEKKRNEILQMALLEPTLAVLDETDSGLDIDALRIVAEGVNQLA--NEKNAMLVITHYQRLLDYIVPDYVHVMYDGKIVMTGDKELALELEAKGY-DWVDELQP---------------------------------------------------------------------------------------------------------------------------------------------------------------------------------------------------------------------------------------------------------------------------------------------------------------------------------------------------------------------------------------------------------------------------------------------------------------------------------------------------------------------------------------------------------------------------------------------------------------------------------------------------------------------------------------------------------------------------------------------------------------------------------------------------------------------------------------------------------------------------------------------------------------------------------------------------------------------------------------------------------------------------------------------------------------------------------------------------------------------------------------------------------------------------------------------------------------------------------------------------------------------------VG-------------------------------------------------------------------------------------------------------------------------------------------------------------V-------------------------------------------------------------------------------------------------------------------------------
>111611_Gsp@LNDC01000104.1_14|  13589 14374
--------------------------------------------------------------------------------------------------------------------MSQ------------ENN-------------------QVILSIRNLTAEVE----G-----TQILNGVNLEIKAGETHAIMGTNGSGKSTLSKVLAGHPDYQVTGGEVIYQG-KNLLEMEADERSLAGIFMAFQYPVEIPGVSNLEFLRASYNSQRKARGLEEIDAFDFEDLVEEKLDFVKMDSSFLERNLNEGFSGGEKKRNEILQMALLEPTLAILDETDSGLDIDALKTVAHGVNQLA--GPEKSMLVITHYQRLLNYIVPDYVHVMANGRIITTGNKELAEELEEKGY-DWIKEQTA---------------------------------------------------------------------------------------------------------------------------------------------------------------------------------------------------------------------------------------------------------------------------------------------------------------------------------------------------------------------------------------------------------------------------------------------------------------------------------------------------------------------------------------------------------------------------------------------------------------------------------------------------------------------------------------------------------------------------------------------------------------------------------------------------------------------------------------------------------------------------------------------------------------------------------------------------------------------------------------------------------------------------------------------------------------------------------------------------------------------------------------------------------------------------------------------------------------------------------------------------------------------------GAG------------------------------------------------------------------------------------------------------------------------------------------------------------V------------------------------------------------------------------------------------------------------------------------------*
>1666911_Ppriestleyi@KPQ36781.1| Fe-S cluster assembly ATPase SufC
--------------------------------------------------------------------------------------------------------------------MIN------------ENA-------------------KTILSVRNLHASVE----G-----TEILKGLNFEVKAGEIHAIMGLNGSGKSTFSKVLAGHPDYTVTAGEVIFQG-QDLLALEPHERANSGVFLAFQYPLEIPGVSNRDFLRVAYNAHRKARDEEEIDVFDFDDLIEERSEIVKMDVSFLDRSVNEGFSGGEKKRNEILQMALLQPDLAILDETDSGLDIDALKTVSSGVNQLS--TPDNATVLITHYQRLLNYIVPDYVHVMAQGRIVKTGGKELALELESRGY-DWIVPEEA---------------------------------------------------------------------------------------------------------------------------------------------------------------------------------------------------------------------------------------------------------------------------------------------------------------------------------------------------------------------------------------------------------------------------------------------------------------------------------------------------------------------------------------------------------------------------------------------------------------------------------------------------------------------------------------------------------------------------------------------------------------------------------------------------------------------------------------------------------------------------------------------------------------------------------------------------------------------------------------------------------------------------------------------------------------------------------------------------------------------------------------------------------------------------------------------------------------------------------------------------------------------------VV---------------------------------------------------------------------------------------------------------------------------------------------------------------------------------------------------------------------------------------------------------------------------------------------
>268115_Lantarctica@PZO39357.1| Fe-S cluster assembly ATPase SufC
--------------------------------------------------------------------------------------------------------------------MIN------------ENS-------------------KILLSVRDLRATVD----G-----TEILKGLNLEVRSGEIHAIMGLNGSGKSTFSKVLAGHPDYEITAGEIHFKG-QDILELEPHERATSGIFLAFQYPLEIPGVSNRDFLRVAFNAHRKARGEEEIDVFDFDDLIEEKLDVVKMDASFLDRSVNEGFSGGEKKRNEILQMALLEPVLSILDETDSGLDIDALKTVAGGVNQLS--NADNAVVLITHYQRLLDYIIPDYVHVMADGRIITTGDKALAKELEARGY-EWVMAEHR---------------------------------------------------------------------------------------------------------------------------------------------------------------------------------------------------------------------------------------------------------------------------------------------------------------------------------------------------------------------------------------------------------------------------------------------------------------------------------------------------------------------------------------------------------------------------------------------------------------------------------------------------------------------------------------------------------------------------------------------------------------------------------------------------------------------------------------------------------------------------------------------------------------------------------------------------------------------------------------------------------------------------------------------------------------------------------------------------------------------------------------------------------------------------------------------------------------------------------------------------------------------------AE-------------------------------------------------------------------------------------------------------------------------------------------------------------VTA-----------------------------------------------------------------------------------------------------------------------------
>2099684_Cbacterium@PWRG01000117.1_19|  18709 19497
--------------------------------------------------------------------------------------------------------------------MIN------------HNS-------------------KTILSVRDLHATVD----G-----TEILKGLNLEVKAGEIHAIMGLNGSGKSTFSKVLAGHPDYKVTAGEIHFKG-QDMLELEPHERATAGVFLAFQYPLEIPGVSNRDFLRVAYNAHRKGRGEDEIDVFDFDDLIEEKLDVVKMDASFLDRSVNEGFSGGEKKRNEILQMALLEPILAILDETDSGLDIDALKTVAGGVNQLA--TPDNAVVLITHYQRLLNYIQPDYVHVMADGRIVTTGDKSLAHELEARGY-EWIMDEHR---------------------------------------------------------------------------------------------------------------------------------------------------------------------------------------------------------------------------------------------------------------------------------------------------------------------------------------------------------------------------------------------------------------------------------------------------------------------------------------------------------------------------------------------------------------------------------------------------------------------------------------------------------------------------------------------------------------------------------------------------------------------------------------------------------------------------------------------------------------------------------------------------------------------------------------------------------------------------------------------------------------------------------------------------------------------------------------------------------------------------------------------------------------------------------------------------------------------------------------------------------------------------AE-------------------------------------------------------------------------------------------------------------------------------------------------------------VSA*----------------------------------------------------------------------------------------------------------------------------
>2099687_Cbacterium@PXDR01000573.1_7|  6792 7577
--------------------------------------------------------------------------------------------------------------------MIN------------PGS-------------------EVILSVEDLRAEVD----G-----IEILKGINLEVKAGEIHAIMGLNGSGKSTLSKVLAGHPDYTVTGGKAVFKG-QDLLALEPHERATAGVFLAFQYPLEIPGVSNRDFLRVAYNAQRKAKGEDEIDVFDFDDLLEERLDVVKMDFSFLDRSVNEGFSGGEKKRNEILQMALLKPGLAILDETDSGLDIDALKTVAAGVNQLA--SPDNCMVLITHYQRLLGYIVPDFVHVMADGRIIRTGQKELAEQLEAKGY-DWVLAEAA---------------------------------------------------------------------------------------------------------------------------------------------------------------------------------------------------------------------------------------------------------------------------------------------------------------------------------------------------------------------------------------------------------------------------------------------------------------------------------------------------------------------------------------------------------------------------------------------------------------------------------------------------------------------------------------------------------------------------------------------------------------------------------------------------------------------------------------------------------------------------------------------------------------------------------------------------------------------------------------------------------------------------------------------------------------------------------------------------------------------------------------------------------------------------------------------------------------------------------------------------------------------------EV--------------------------------------------------------------------------------------------------------------------------------------------------------------SA*----------------------------------------------------------------------------------------------------------------------------
>321327_Ssp@ABD00333.1| FeS assembly ATPase SufC
--------------------------------------------------------------------------------------------------------------------MIC------------ENS-------------------PVILSVRDLSAEID----G-----TPILKGLSLEIRAGEIHAIMGPNGSGKSTFSKILAGHPDYRVTGGEILYLG-KNLLEMEPEERAWAGIFLAFQYPIEIPGVSNLDFLRAAYNARQKYRDQPELDALDFDDLVREKLDIVKMDPVFLERSVNEGFSGGEKKRNEILQMAVLEPTLAILDETDSGLDIDALRIVAHGINRLA--GPENAMLLITHYQRLLDYVTPDYVHVMEGGRIVISGDKTLALELEERGY-DWIKTQSG---------------------------------------------------------------------------------------------------------------------------------------------------------------------------------------------------------------------------------------------------------------------------------------------------------------------------------------------------------------------------------------------------------------------------------------------------------------------------------------------------------------------------------------------------------------------------------------------------------------------------------------------------------------------------------------------------------------------------------------------------------------------------------------------------------------------------------------------------------------------------------------------------------------------------------------------------------------------------------------------------------------------------------------------------------------------------------------------------------------------------------------------------------------------------------------------------------------------------------------------------------------------------QE-------------------------------------------------------------------------------------------------------------------------------------------------------------PAAATSRQEKEG--------------------------------------------------------------------------------------------------------------------
>77922_Cgloeocystis@SUFC.1| SufC
-----------------------------------------------------------------------------------------------------------------------------------------------------------------------------------ILKGVNLTINAGEIHAIMGPNGSGKSTFSKVLAGHPAYKVTGGEIYFQG-INLLELEPEERARAGLFLAFQYPIDIPGVTNIDFLRLSYNARRQYLGLSELDPLDFYSIVTQKLDVVKMDVNFLSRNVNEGFSGGEKKRNEILQMALLSPSLAVLDETDSGLDIDALKIVASGINSLI--TSENSIILITHYQRLLDYIKPDFIHVMHNGRIVLTKGSELAKELELKGY-DWLK------------------------------------------------------------------------------------------------------------------------------------------------------------------------------------------------------------------------------------------------------------------------------------------------------------------------------------------------------------------------------------------------------------------------------------------------------------------------------------------------------------------------------------------------------------------------------------------------------------------------------------------------------------------------------------------------------------------------------------------------------------------------------------------------------------------------------------------------------------------------------------------------------------------------------------------------------------------------------------------------------------------------------------------------------------------------------------------------------------------------------------------------------------------------------------------------------------------------------------------------------------------------------------------------------------------------------------------------------------------------------------------------------------------------------------------------------------------------------------------------------------------------------------------------------------------------------
>2762_Cparadoxa@SUFC.1| SufC
-----------------------------------------------------------------------------------------------------------------------------------------------------------------------------------ILKGVNLTINSGEIHAIMGPNGSGKSTFSKILAGHPAYQVTGGEILFKN-KNLLELEPEERARAGVFLAFQYPIEIAGVSNIDFLRLAYNNRRKEEGLTELDPLTFYSIVKEKLNVVKMDPHFLNRNVNEGFSGGEKKRNEILQMALLNPSLAILDETDSGLDIDALRIVAEGVNQLS--NKENSIILITHYQRLLDYIVPDYIHVMQNGRILKTGGAELAKELEIKGY-DWLNE-----------------------------------------------------------------------------------------------------------------------------------------------------------------------------------------------------------------------------------------------------------------------------------------------------------------------------------------------------------------------------------------------------------------------------------------------------------------------------------------------------------------------------------------------------------------------------------------------------------------------------------------------------------------------------------------------------------------------------------------------------------------------------------------------------------------------------------------------------------------------------------------------------------------------------------------------------------------------------------------------------------------------------------------------------------------------------------------------------------------------------------------------------------------------------------------------------------------------------------------------------------------------------------------------------------------------------------------------------------------------------------------------------------------------------------------------------------------------------------------------------------------------------------------------------------------------------
>195250_Ssp@CM001776.1_2852|  3104746 3105534
--------------------------------------------------------------------------------------------------------------------MIR------------DNS-------------------DVILSVRDLTASVD----G-----TPVLKGVNLEVKAGEIHAIMGRNGSGKSTFSKVLAGHPDYEVTGGDVFYKG-ENLLEMEPEDRARAGVFLAFQYPIEVPGVSNEEFLRLSCNAVRTYRGLEELDPFDFGDFVAEKLEVVEMSPSFLERSVNSGFSGGEKKRNEILQMAVLEPTLSILDETDSGLDIDALRIVSNGVNQLA--GEDNATILITHYQRLLNYIVPDFVHVMYGGKIIRTGGKELALELEEKGY-DWIDELEV---------------------------------------------------------------------------------------------------------------------------------------------------------------------------------------------------------------------------------------------------------------------------------------------------------------------------------------------------------------------------------------------------------------------------------------------------------------------------------------------------------------------------------------------------------------------------------------------------------------------------------------------------------------------------------------------------------------------------------------------------------------------------------------------------------------------------------------------------------------------------------------------------------------------------------------------------------------------------------------------------------------------------------------------------------------------------------------------------------------------------------------------------------------------------------------------------------------------------------------------------------------------------VA-------------------------------------------------------------------------------------------------------------------------------------------------------------AGS*----------------------------------------------------------------------------------------------------------------------------
>317619_Phollandica@KB235941.1_292|  339859 340689
--------------------------------------------------------------------------------------------------------------------MIN------------ANA-------------------ETIISVKDLTARVD----D-----VPILKGVNLDIKAGEIHAIMGRNGSGKSTLSKVLAGHPAYEVTGGSVVFQG-QDLLELAADIRAQKGIFLAFQYPLEIPGVTNLDFLRVSYNSRQKAKGLEELDVFDFDDLIQDKLDIVKMDPSFLTRSVNEGFSGGEKKRNEILQMALLEPTLAILDETDSGLDIDALRIVADGVNQLT--NPTNAVLMITHYQRLLSYIQPDFIHVMHAGQIIRTGGKELALELEEKGY-DWIDDLVLD------------------------------------------------------------------------------------------------------------------------------------------------------------------------------------------------------------------------------------------------------------------------------------------------------------------------------------------------------------------------------------------------------------------------------------------------------------------------------------------------------------------------------------------------------------------------------------------------------------------------------------------------------------------------------------------------------------------------------------------------------------------------------------------------------------------------------------------------------------------------------------------------------------------------------------------------------------------------------TNPE------------------------------------------------------------------TNPET---------------------------------------------------------------------------------------NPA----------------------------------------------------------------------------------------------------------------------KVE-------------------------------------------------------------------------------------------------------------------------------------------------------------VAV*----------------------------------------------------------------------------------------------------------------------------
>1140_Selongatus@ABB57766.1| Iron-regulated ABC transporter ATPase subunit SufC
--------------------------------------------------------------------------------------------------------------------MII------------ENS-------------------DVILSIQDLTAEVE----D-----AAILKGVNLEVRAGEIHAIMGRNGSGKSTLSKVLAGHPAYRVTGGSITYKG-QDLLALEPEERSQAGVFLAFQYPLEIPGVSNLDFLRVAVNARRKAAGQEELDAFDFQELVEARLDVVKMNPDFLGRGVNEGFSGGEKKRNEILQMALLEPSLAILDETDSGLDIDALRIVSDGVNQLT--NADNATILITHYQRLLDYIKPDFVHVMAEGRIIRTGGPELALELEETGY-EWVDQALA---------------------------------------------------------------------------------------------------------------------------------------------------------------------------------------------------------------------------------------------------------------------------------------------------------------------------------------------------------------------------------------------------------------------------------------------------------------------------------------------------------------------------------------------------------------------------------------------------------------------------------------------------------------------------------------------------------------------------------------------------------------------------------------------------------------------------------------------------------------------------------------------------------------------------------------------------------------------------------------------------------------------------------------------------------------------------------------------------------------------------------------------------------------------------------------------------------------------------------------------------------------------------GA-------------------------------------------------------------------------------------------------------------------------------------------------------------AV------------------------------------------------------------------------------------------------------------------------------
>582515_Rlacunae@ERN42682.1| FeS assembly ATPase SufC
--------------------------------------------------------------------------------------------------------------------MIR------------DGS-------------------EVILSVRDLSASID----D-----KQILKKLDLTVKAGEIHAIMGRNGSGKSTFSKVLAGHPSYQVTGGEIEFCG-ASALDLEPNERALAGIFLAFQYPIEVPGVSNLDFLRTAYNALRKHRGQDELDPFDFEDLVEEKLEVVRMDPSFLERSLNEGFSGGEKKRNEILQMALLEPKLAILDETDSGLDIDALKIVASGVNQLA--TPDNATVLITHYQRLLNYIEPDYVHVMYEGRIVKSGGKELALELEERGY-DWLDVQVS---------------------------------------------------------------------------------------------------------------------------------------------------------------------------------------------------------------------------------------------------------------------------------------------------------------------------------------------------------------------------------------------------------------------------------------------------------------------------------------------------------------------------------------------------------------------------------------------------------------------------------------------------------------------------------------------------------------------------------------------------------------------------------------------------------------------------------------------------------------------------------------------------------------------------------------------------------------------------------------------------------------------------------------------------------------------------------------------------------------------------------------------------------------------------------------------------------------------------------------------------------------------------AE-------------------------------------------------------------------------------------------------------------------------------------------------------------AIA-----------------------------------------------------------------------------------------------------------------------------
>2053605_Rsp@HAE05182.1| TPA_asm: Fe-S cluster assembly ATPase SufC
--------------------------------------------------------------------------------------------------------------------MIV------------ENG-------------------EVILSIRDLRANVC----G-----KTILRGVNLEVRAGEIHAIMGPNGSGKSTFAKVLAGHPTYEMTGGEVIFQG-KNLCEMQPEERARLGVFLAFQYPLEIPGVSNLDFLRLAYNSKRNYQGLEEIEPLDFEDLVHEKLDMVGIDPNFLTRSVNEGFSGGEKKRNEILQMAILEPKLAILDEIDSGLDIDALRSVANGVNQLA--SSENATIIITHYQRLLDYIVPDYVHIMARGQIVKFDGKELALELESRGY-SWILEETE---------------------------------------------------------------------------------------------------------------------------------------------------------------------------------------------------------------------------------------------------------------------------------------------------------------------------------------------------------------------------------------------------------------------------------------------------------------------------------------------------------------------------------------------------------------------------------------------------------------------------------------------------------------------------------------------------------------------------------------------------------------------------------------------------------------------------------------------------------------------------------------------------------------------------------------------------------------------------------------------------------------------------------------------------------------------------------------------------------------------------------------------------------------------------------------------------------------------------------------------------------------------------AK-------------------------------------------------------------------------------------------------------------------------------------------------------------VGA-----------------------------------------------------------------------------------------------------------------------------
>1947904_Cbacterium@DBAX01000029.1_16|  11834 12607
--------------------------------------------------------------------------------------------------------------------MIV------------ADS-------------------SEVLVIQDLTAAVD----G-----VPILKGVNLAIKAGEIHAIMGPNGSGKSTLSKVLAGHPDYEVTGGTVQYLG-QDLFALEPAERARAGVFLAFQYPIEVPGVSNADFLRLSYNARQKHRGLPELDLLDFDDLLQQKLPIVEMNPAFLSRSVNEGFSGGEKKRNEILQMAILEPTLAILDETDSGLDIDALRVVSHGVNQLA--TPHNCCLLITHYQRLLQYIIPDFIHVMAEGKISLTGDRTLAEELESKGY-DWLKDGDG*-------------------------------------------------------------------------------------------------------------------------------------------------------------------------------------------------------------------------------------------------------------------------------------------------------------------------------------------------------------------------------------------------------------------------------------------------------------------------------------------------------------------------------------------------------------------------------------------------------------------------------------------------------------------------------------------------------------------------------------------------------------------------------------------------------------------------------------------------------------------------------------------------------------------------------------------------------------------------------------------------------------------------------------------------------------------------------------------------------------------------------------------------------------------------------------------------------------------------------------------------------------------------------------------------------------------------------------------------------------------------------------------------------------------------------------------------------------------------------------------------------------------------------------------------------------------------
>1789788_Gincrassata@SUFC.1| SufC
-------------------------------------------------------------------------------------------------------------------------------------N-------------------QTLLKIQNLEAEVD----G-----VQILKGLNLTVNAGEIHVIMGPNGSGKSTFSKVLVGHPAYTVTNGNILFKG-KELLDLSPEKRARSGLFLAFQYPFEIPGVNNIDFLRLAFNTHRKEKGLPEFDPLEFYSLVIEKLKLVNMNPSFLYRDVNEGFSGGEKKRNEILQMALLQPTLSILDELDSGLDIDALKIIAEAVKHLM--SADKAIILITHYQRLLDYIKPDFIHVMQSGLIVKTGGFELAQELEQKGY-DWL-------------------------------------------------------------------------------------------------------------------------------------------------------------------------------------------------------------------------------------------------------------------------------------------------------------------------------------------------------------------------------------------------------------------------------------------------------------------------------------------------------------------------------------------------------------------------------------------------------------------------------------------------------------------------------------------------------------------------------------------------------------------------------------------------------------------------------------------------------------------------------------------------------------------------------------------------------------------------------------------------------------------------------------------------------------------------------------------------------------------------------------------------------------------------------------------------------------------------------------------------------------------------------------------------------------------------------------------------------------------------------------------------------------------------------------------------------------------------------------------------------------------------------------------------------------------------------
>38269_Gwittrockiana@SUFC.1| SufC
-----------------------------------------------------------------------------------------------------------------------------------------------------------------------------------ILKGINLTIRSGEIHAIMGPNGSGKSTLSKVLAGHPSYKVKSGEISYLG-KNLLDLEPEERARAGIFLSFQYPTEIPGVTNIDFLRLAYNTLQKTLGRPELTPIQFYPVITKKLKLLKMNSSFLSRSVNENFSGGEKKRNEILQMALLNPYISILDEMDSGLDIDALRIVSNGINLMK--NSKNSIILITHYQRLLNYLIPNFIHVMQNGRISVTGGPELAKHLELKGY-DWLNQE----------------------------------------------------------------------------------------------------------------------------------------------------------------------------------------------------------------------------------------------------------------------------------------------------------------------------------------------------------------------------------------------------------------------------------------------------------------------------------------------------------------------------------------------------------------------------------------------------------------------------------------------------------------------------------------------------------------------------------------------------------------------------------------------------------------------------------------------------------------------------------------------------------------------------------------------------------------------------------------------------------------------------------------------------------------------------------------------------------------------------------------------------------------------------------------------------------------------------------------------------------------------------------------------------------------------------------------------------------------------------------------------------------------------------------------------------------------------------------------------------------------------------------------------------------------------------
>1655601_Cbacl30@KRO94780.1| ABC transporter ATP-binding protein
--------------------------------------------------------------------------------------------------------------------MIR------------PDA-------------------PVLLEICDLHARVE----E-----QPILKGVNLTIRAGEIHAVMGRNGSGKSTLSKVLAGHPAYTVTSGSVSYMG-ADLLELAPEQRSRLGLFLGFQYPVEIPGVSNLEFLRVSTNARRAQRGEEELDTFAFEDLVRERLKVVQMDPAFLGRSVNEGFSGGEKKRNEILQMALLEPLVAILDETDSGLDIDALRIVADGVNQLA--GPDNATLLITHYQRLLDLITPDYVHVMAAGQILRTGGKELALELERTGY-EWVDQELA---------------------------------------------------------------------------------------------------------------------------------------------------------------------------------------------------------------------------------------------------------------------------------------------------------------------------------------------------------------------------------------------------------------------------------------------------------------------------------------------------------------------------------------------------------------------------------------------------------------------------------------------------------------------------------------------------------------------------------------------------------------------------------------------------------------------------------------------------------------------------------------------------------------------------------------------------------------------------------------------------------------------------------------------------------------------------------------------------------------------------------------------------------------------------------------------------------------------------------------------------------------------------SL-------------------------------------------------------------------------------------------------------------------------------------------------------------SREPAE------VL------------------------------------------------------------------------------------------------------------------
>2026889_Csp@PHX67883.1| Fe-S cluster assembly ATPase SufC
--------------------------------------------------------------------------------------------------------------------MIR------------PDA-------------------PVLLEICDLHARVE----E-----QPILKGVNLTIRAGEIHAVMGRNGSGKSTLSKVLAGHPAYAVTAGSVSYMG-ADLLELAPEQRSRLGLFLGFQYPVEIPGVSNLEFLRVSTNARRAQRGEEELDTFAFEDLVRERLKVVQMDPAFLDRSVNEGFSGGEKKRNEILQMALLEPLVAILDETDSGLDIDALRIVADGVNQLA--GPDNATLLITHYQRLLDLITPDYVHVMAAGQILRTGGKELALELERTGY-EWVDQELA---------------------------------------------------------------------------------------------------------------------------------------------------------------------------------------------------------------------------------------------------------------------------------------------------------------------------------------------------------------------------------------------------------------------------------------------------------------------------------------------------------------------------------------------------------------------------------------------------------------------------------------------------------------------------------------------------------------------------------------------------------------------------------------------------------------------------------------------------------------------------------------------------------------------------------------------------------------------------------------------------------------------------------------------------------------------------------------------------------------------------------------------------------------------------------------------------------------------------------------------------------------------------SL-------------------------------------------------------------------------------------------------------------------------------------------------------------SREPAE------VL------------------------------------------------------------------------------------------------------------------
>292564_Cgracile@AFY28693.1| FeS assembly ATPase SufC
--------------------------------------------------------------------------------------------------------------------MIR------------PDA-------------------PVLLEIRDLTARVE----D-----QPILKGVSLTIRAGEIHAVMGRNGSGKSTLSKVLAGHPAYTVTGGTVHYMG-DDLLSLEPELRARAGLFLGFQYPVEIPGVSNLEFLRVATNARRAGKGEEELDTFAFEDLVRERLQVVQMDPAFLERSVNEGFSGGEKKRNEILQMALLEPLVAVLDETDSGLDIDALRIVAGGVNHLA--GPDNATLLITHYQRLLDVITPDYVHVMAAGRILRTGGKELALELEERGY-DWVDAELA---------------------------------------------------------------------------------------------------------------------------------------------------------------------------------------------------------------------------------------------------------------------------------------------------------------------------------------------------------------------------------------------------------------------------------------------------------------------------------------------------------------------------------------------------------------------------------------------------------------------------------------------------------------------------------------------------------------------------------------------------------------------------------------------------------------------------------------------------------------------------------------------------------------------------------------------------------------------------------------------------------------------------------------------------------------------------------------------------------------------------------------------------------------------------------------------------------------------------------------------------------------------------SL-------------------------------------------------------------------------------------------------------------------------------------------------------------ERTPAE------VG------------------------------------------------------------------------------------------------------------------
>210768_Ssp@NQKX01000006.1_60|  56792 57598
--------------------------------------------------------------------------------------------------------------------MIR------------PDA-------------------DLLLEIVDLHARVE----D-----QPILKGVNLTVRAGEIHAVMGRNGSGKSTLSKVLAGHPAYTVTGGSVRYRG-ADLLDLEPEQRSRIGLFLGFQYPVEIPGVSNLEFLRVSTNARRSELGKEELDTFAFEDVVRERLEVVKMDPAFLERSVNEGFSGGEKKRNEILQMALLEPSVAILDETDSGLDIDALRIVAAGVNQLS--TPENATLLITHYQRLLDVIIPDYVHVMAAGRILRTGGKELAFELEERGY-DWVDAELA---------------------------------------------------------------------------------------------------------------------------------------------------------------------------------------------------------------------------------------------------------------------------------------------------------------------------------------------------------------------------------------------------------------------------------------------------------------------------------------------------------------------------------------------------------------------------------------------------------------------------------------------------------------------------------------------------------------------------------------------------------------------------------------------------------------------------------------------------------------------------------------------------------------------------------------------------------------------------------------------------------------------------------------------------------------------------------------------------------------------------------------------------------------------------------------------------------------------------------------------------------------------------SE-------------------------------------------------------------------------------------------------------------------------------------------------------------QRSVAE------VA----------------------------------------------------------------------------------------------------------------G*
>2024880_Ssp@MAB54706.1| Fe-S cluster assembly ATPase SufC
--------------------------------------------------------------------------------------------------------------------MLN------------PDS-------------------ELLLDIVDLHASVE----D-----SEILKGVNLQVRSGEIHAIMGRNGSGKSTLSKVLAGHPAYKVTSGSVVYRG-IDLLELEPEERARIGVFLSFQYPVEIPGVNNLEFLRVATNARRVECGHEEMDHFEFEDLVRERIKVVQMDPAFLERSINEGFSGGEKKRNEILQMALLEPIVAILDETDSGLDIDALRIVASGVNQLA--NPQNSTLLITHYQRLLELIIPDYIHVMAAGRILKTGGRELAVELEKTGY-DWVDRELA---------------------------------------------------------------------------------------------------------------------------------------------------------------------------------------------------------------------------------------------------------------------------------------------------------------------------------------------------------------------------------------------------------------------------------------------------------------------------------------------------------------------------------------------------------------------------------------------------------------------------------------------------------------------------------------------------------------------------------------------------------------------------------------------------------------------------------------------------------------------------------------------------------------------------------------------------------------------------------------------------------------------------------------------------------------------------------------------------------------------------------------------------------------------------------------------------------------------------------------------------------------------------LQ-------------------------------------------------------------------------------------------------------------------------------------------------------------GQA-----------------------------------------------------------------------------------------------------------------------------
>84588_Ssp@CAE06835.1| ABC transporter, ATP-binding component
MCSTSCRW---------------------------SSPP------------------------------------------------RRTSCWPSSSRDPWADLWLHILFSLSSSPVIR------------PDA-------------------ELLLDINNLHASVE----D-----QPILKGVNLQVRAGEIHAVMGRNGSGKSTLSKVLAGHPAYRVTAGTVRYRG-SDLFELEPEERARLGVFLGFQYPVEIPGVSNLEFLRVAANARRSKQGLEELDTFDFEDHVQQKLQVVQMDPAFLERSVNEGFSGGEKKRNEILQMALLDPVVAILDETDSGLDIDALRIVAGGVNQLA--TPDNATLLITHYQRLLDEITPDYVHVMAAGRILRTGSRDLALELEKTGY-DWVDKELA---------------------------------------------------------------------------------------------------------------------------------------------------------------------------------------------------------------------------------------------------------------------------------------------------------------------------------------------------------------------------------------------------------------------------------------------------------------------------------------------------------------------------------------------------------------------------------------------------------------------------------------------------------------------------------------------------------------------------------------------------------------------------------------------------------------------------------------------------------------------------------------------------------------------------------------------------------------------------------------------------------------------------------------------------------------------------------------------------------------------------------------------------------------------------------------------------------------------------------------------------------------------------AQ-------------------------------------------------------------------------------------------------------------------------------------------------------------GVA-----------------------------------------------------------------------------------------------------------------------------
>64471_Ssp@ABI45784.1| FeS assembly ATPase SufC
--------------------------------------------------------------------------------------------------------------------MIR------------PDA-------------------EPLLEITDLHASVE----G-----KPILNGVNLQVKAGEIHAVMGRNGSGKSTLSKVLAGHPAYRVTSGSVRYLG-RDLLDLEPEERSRLGVFLGFQYPIEIPGVSNLEFLRVSTNARREKQGKEEFDTFDFDDHVRDRLQVVQMDPAFLERSVNEGFSGGEKKRNEILQMALLDPVVAILDETDSGLDIDALRIVAGGVNQLA--SPDNCTLLITHYQRLLDEITPDYVHVMGAGRILKTGGRELALELEKIGY-DWVDQLLA---------------------------------------------------------------------------------------------------------------------------------------------------------------------------------------------------------------------------------------------------------------------------------------------------------------------------------------------------------------------------------------------------------------------------------------------------------------------------------------------------------------------------------------------------------------------------------------------------------------------------------------------------------------------------------------------------------------------------------------------------------------------------------------------------------------------------------------------------------------------------------------------------------------------------------------------------------------------------------------------------------------------------------------------------------------------------------------------------------------------------------------------------------------------------------------------------------------------------------------------------------------------------AE-------------------------------------------------------------------------------------------------------------------------------------------------------------GVS-----------------------------------------------------------------------------------------------------------------------------
>74547_Pmarinus@CAE21780.1| ABC Transporter, ATP binding component
--------------------------------------------------------------------------------------------------------------------MIS------------LDA-------------------PVLIEIRDLSACVD----D-----QPILNGVNLTIRAGEIHALMGRNGSGKSTLSKVLAGHPAYKVTEGSVLYRG-EDLLPLEPDERSRIGLFLGFQYPVEIPGVSNLEFLRVSTNARRLEQGMEELDTFAFEDFVRERLGLVQMDPAFLDRSVNEGFSGGEKKRNEILQMALLEPLVAILDETDSGLDIDALRIVAGGVNQLA--NVDNATLLITHYQRLLDLIQPDYVHVMAAGRIVRSGDKALALELEQRGY-EWVDRELD---------------------------------------------------------------------------------------------------------------------------------------------------------------------------------------------------------------------------------------------------------------------------------------------------------------------------------------------------------------------------------------------------------------------------------------------------------------------------------------------------------------------------------------------------------------------------------------------------------------------------------------------------------------------------------------------------------------------------------------------------------------------------------------------------------------------------------------------------------------------------------------------------------------------------------------------------------------------------------------------------------------------------------------------------------------------------------------------------------------------------------------------------------------------------------------------------------------------------------------------------------------------------AL-------------------------------------------------------------------------------------------------------------------------------------------------------------EMT-----------------------------------------------------------------------------------------------------------------------------
>1928728_Pmicropora@BBL86394.1| FeS assembly ATPase SufC (chromatophore)
--------------------------------------------------------------------------------------------------------------------MIR------------PDA-------------------ELLLEIIDLHARVE----N-----KPILKGVNLKIHAGEIHAIMGRNGSGKSTLSKVLAGHPAYEITRGSIMYRG-QDLMVLSPEDRARIGIFLGFQYPVEIPGVSNIEFLRVATNARRIGKGQDELDTFEFEDLVHERLKIVQMDPTFLERSVNEGFSGGEKKRNEILQMALLEPIISILDETDSGLDIDALRIVARGVNQLS--SPDTAILLITHYQRLLEEITPDYVHVMASGRILRTGDNQLALELEKIGY-DWVDQELA---------------------------------------------------------------------------------------------------------------------------------------------------------------------------------------------------------------------------------------------------------------------------------------------------------------------------------------------------------------------------------------------------------------------------------------------------------------------------------------------------------------------------------------------------------------------------------------------------------------------------------------------------------------------------------------------------------------------------------------------------------------------------------------------------------------------------------------------------------------------------------------------------------------------------------------------------------------------------------------------------------------------------------------------------------------------------------------------------------------------------------------------------------------------------------------------------------------------------------------------------------------------------AL-------------------------------------------------------------------------------------------------------------------------------------------------------------ETSQL---------------------------------------------------------------------------------------------------------------------------
>2055796_Sbacterium@HBU26771.1| TPA_asm: Fe-S cluster assembly ATPase SufC
-----------------------------------------------------------------------------------------------------------------------------------------------------------MLEVSNLRASVVDHELD-----QEILCGVNLTVRVGEIHALMGRNGSGKSTLSKVIAGHPSYVITAGSIRFKG-RDLAELAPEERSRAGIFLGFQYPVEIPGVSNLEFLRVSTNARRIALGLEELDTFSFEDHLQQRLQLVQMDPSFLDRSLNEGFSGGEKKRNEILQMALLEPSLAILDETDSGLDIDALRIVAEGVNHLA--GPNNATLLITHYQRLLEAVTPHFVHVMAHGRILRTAGPELAFELESKGY-DWIDVEAG---------------------------------------------------------------------------------------------------------------------------------------------------------------------------------------------------------------------------------------------------------------------------------------------------------------------------------------------------------------------------------------------------------------------------------------------------------------------------------------------------------------------------------------------------------------------------------------------------------------------------------------------------------------------------------------------------------------------------------------------------------------------------------------------------------------------------------------------------------------------------------------------------------------------------------------------------------------------------------------------------------------------------------------------------------------------------------------------------------------------------------------------------------------------------------------------------------------------------------------------------------------------------IS-------------------------------------------------------------------------------------------------------------------------------------------------------------SRADAIGEAEHELA------------------------------------------------------------------------------------------------------------------
>316278_Ssp@CAK28920.1| FeS assembly ATPase SufC
--------------------------------------------------------------------------------------------------------------------M--------------SES-------------------PVLLEITDLRASVA----D-----QEILCGVNLTVRAGEIHAVMGRNGSGKSTLSKVIAGHPTYTITGGSVRFRG-QDIAELPPEERSRAGVFLGFQYPVEIPGVSNLEFLRVSTNARRQAQELEELDTFSFEEHLQQRLELVQMDPSFLERSLNEGFSGGEKKRNEILQMALLEPVVAILDETDSGLDIDALRIVAAGVNHLA--GPDNATLLITHYQRLLDAITPQFVHVMAHGRILRTGGPELALELERRGY-DWVDAEAG---------------------------------------------------------------------------------------------------------------------------------------------------------------------------------------------------------------------------------------------------------------------------------------------------------------------------------------------------------------------------------------------------------------------------------------------------------------------------------------------------------------------------------------------------------------------------------------------------------------------------------------------------------------------------------------------------------------------------------------------------------------------------------------------------------------------------------------------------------------------------------------------------------------------------------------------------------------------------------------------------------------------------------------------------------------------------------------------------------------------------------------------------------------------------------------------------------------------------------------------------------------------------VT-------------------------------------------------------------------------------------------------------------------------------------------------------------SRSPEV------LA------------------------------------------------------------------------------------------------------------------
>2162190_Psp@QCFN01000002.1_63|  56975 57766
--------------------------------------------------------------------------------------------------------------------MIS------------KDS-------------------EIILEIKNLQARVE----D-----QSILQGVNLTIRSGEIHALMGRNGSGKSTLAKILAGHPSYTVTGGTVLYCG-KDLLDLDPEERSRIGLFLGFQYPIEIPGVNNLEFLRVATNARRQGLNKEELDVFEFEEVVREKLKIVQMDSSFLDRSVNEGFSGGEKKRNEILQMALLEPTVSILDETDSGLDIDALRIVSSGVNQLS--NPKTATLLITHYQRLLNEIKPDFVHVMSAGRIIKTGDKELALDLEKTGY-DWIDKDAQ---------------------------------------------------------------------------------------------------------------------------------------------------------------------------------------------------------------------------------------------------------------------------------------------------------------------------------------------------------------------------------------------------------------------------------------------------------------------------------------------------------------------------------------------------------------------------------------------------------------------------------------------------------------------------------------------------------------------------------------------------------------------------------------------------------------------------------------------------------------------------------------------------------------------------------------------------------------------------------------------------------------------------------------------------------------------------------------------------------------------------------------------------------------------------------------------------------------------------------------------------------------------------PK-------------------------------------------------------------------------------------------------------------------------------------------------------------GNDL*---------------------------------------------------------------------------------------------------------------------------
>1608213_CSspongiarum@KKZ14304.1| ABC transporter ATP-binding protein
----------------------------------------------------------------------------------------------------------------------------------------------------------MLLSIENLHARVE----E-----NEILRGVSLQIRAGEIHALMGRNGSGKSTLSKVIAGHPAYTVTAGSIHYRG-QDLLALSPEDRARSGVFLGFQYPVEIPGVSNLEFLRVSCNARRQHRGQEELDTFAFEDHVRETMAIVQMDPVFLERSVNEGFSGGEKKRNEVLQMALLEPLVAILDETDSGLDIDALRIVANGVKRLA--LPTTATLLITHYQRLLDAIIPDFVHVMAEGRILRTGDRNLAMALEQRGY-DWVDETDG---------------------------------------------------------------------------------------------------------------------------------------------------------------------------------------------------------------------------------------------------------------------------------------------------------------------------------------------------------------------------------------------------------------------------------------------------------------------------------------------------------------------------------------------------------------------------------------------------------------------------------------------------------------------------------------------------------------------------------------------------------------------------------------------------------------------------------------------------------------------------------------------------------------------------------------------------------------------------------------------------------------------------------------------------------------------------------------------------------------------------------------------------------------------------------------------------------------------------------------------------------------------------SD-------------------------------------------------------------------------------------------------------------------------------------------------------------TSQP----------------------------------------------------------------------------------------------------------------------------
>2162204_Psp@QCJQ01000004.1_3|  2350 3141
--------------------------------------------------------------------------------------------------------------------MTK------------IDS-------------------TTLLEIKDLVASVE----D-----QQILNGVNLKIKAGEIHAIMGRNGCGKSTLSKVIAGHPAYKVISGNVLFKN-QNLLELEAEERARIGIFLGFQYPIEIPGVSNLEFLRVATNSRRKEIGETELDTFEFEDLVRAKLDLVQMKPTFLERSVNEGFSGGEKKRNEILQMALLNPSVAILDETDSGLDIDALRIVASGVKKLS--TKSTATILITHYQRLLNEITPDYVHIMSDGKIMQTGGPELAIELEKEGY-DWLNKYEE---------------------------------------------------------------------------------------------------------------------------------------------------------------------------------------------------------------------------------------------------------------------------------------------------------------------------------------------------------------------------------------------------------------------------------------------------------------------------------------------------------------------------------------------------------------------------------------------------------------------------------------------------------------------------------------------------------------------------------------------------------------------------------------------------------------------------------------------------------------------------------------------------------------------------------------------------------------------------------------------------------------------------------------------------------------------------------------------------------------------------------------------------------------------------------------------------------------------------------------------------------------------------IK-------------------------------------------------------------------------------------------------------------------------------------------------------------GDKS*---------------------------------------------------------------------------------------------------------------------------
>59920_Pmarinus@AAZ58923.1| FeS assembly ATPase SufC
--------------------------------------------------------------------------------------------------------------------MIS------------STS-------------------ETILSIKDLHASVE----D-----QEILHGVNLLVKEGEIHAIMGRNGSGKSTLSKVIAGHPSYKVLSGSIQFKG-KNILELEPEERARIGIFLGFQYPVEIPGVSNLEFLRVATNSRRKELLKSELDTFQFEDLVKQRLKIVEMNPAFLERSVNEGFSGGEKKRNEILQMALLEPVISILDETDSGLDIDALRIVASGINRLS--QPNSATILITHYQRLLNEITPDFVHIMADGKIIKTGNKELAIDLEKSGY-DCIDKNTK---------------------------------------------------------------------------------------------------------------------------------------------------------------------------------------------------------------------------------------------------------------------------------------------------------------------------------------------------------------------------------------------------------------------------------------------------------------------------------------------------------------------------------------------------------------------------------------------------------------------------------------------------------------------------------------------------------------------------------------------------------------------------------------------------------------------------------------------------------------------------------------------------------------------------------------------------------------------------------------------------------------------------------------------------------------------------------------------------------------------------------------------------------------------------------------------------------------------------------------------------------------------------EK-------------------------------------------------------------------------------------------------------------------------------------------------------------EIAK----------------------------------------------------------------------------------------------------------------------------
>1919134_Cbacterium@PSP18592.1| Fe-S cluster assembly ATPase SufC
--------------------------------------------------------------------------------------------------------------------MTQ------------PTS-------------------DPILSVRNLHAQAE----G-----TPILQGFNLEVNPGEIHAIMGRNGSGKSTLSKVLAGHPDYEVTGGEVWFRG-QNLLAMSPEERSLNGLFMAFQYPVEIPGVSNLDFLRVAYNAQRKHQGLEEMDAFDFEDLVEQKLDLVGMDAKFLERNLNEGFSGGEKKRNEILQMALLDPALGILDETDSGLDIDALKTVAGGVNELA--RSDNAIVVITHYQRLLNYVEPQVVHVMGNGRILKSGDKQLAVELEASGY-EGIETESV---------------------------------------------------------------------------------------------------------------------------------------------------------------------------------------------------------------------------------------------------------------------------------------------------------------------------------------------------------------------------------------------------------------------------------------------------------------------------------------------------------------------------------------------------------------------------------------------------------------------------------------------------------------------------------------------------------------------------------------------------------------------------------------------------------------------------------------------------------------------------------------------------------------------------------------------------------------------------------------------------------------------------------------------------------------------------------------------------------------------------------------------------------------------------------------------------------------------------------------------------------------------------SE-------------------------------------------------------------------------------------------------------------------------------------------------------------VGAQ----------------------------------------------------------------------------------------------------------------------------
>1188229_Glithophora@APB33547.1| FeS assembly ATPase SufC
--------------------------------------------------------------------------------------------------------------------MTV-------AVVPETTT-------------------QALLTIRELTAEIE----G-----IPILKGVNLTVKTGEVHAIMGPNGSGKSTLAKVLAGHPDYTVTGGEVWYRG-QDLLGFAPEERAHLGIFLGFQYPLEIPGVTNGDFLRLAYNTRCKAQNLPELDVLDFDDLIQEKLGIVQMDAAFLSRSVNEGFSGGEKKRNEILQMALLAPELAILDETDSGLDIDALRIVAGGINQLI--NRDNGVILITHYQRLLNYITPQFVHVMEGGRIVRTGTQELARELEVRGY-DWLRGDGD---------------------------------------------------------------------------------------------------------------------------------------------------------------------------------------------------------------------------------------------------------------------------------------------------------------------------------------------------------------------------------------------------------------------------------------------------------------------------------------------------------------------------------------------------------------------------------------------------------------------------------------------------------------------------------------------------------------------------------------------------------------------------------------------------------------------------------------------------------------------------------------------------------------------------------------------------------------------------------------------------------------------------------------------------------------------------------------------------------------------------------------------------------------------------------------------------------------------------------------------------------------------------GD---------------------------------------------------------------------------------------------------------------------------------------------------------------------------------------------------------------------------------------------------------------------------------------------
>2055767_Cbacterium@HAN45694.1| TPA_asm: ABC transporter ATP-binding protein, partial
--------------------------------------------------------------------------------------------------------------------MLI------------ENS-------------------PVVLSIRELTASVD----G-----TPILHGVNLEIRAGEVHAIMGPNGSGKSTLSKILCGHPAYAVTGGTVTFLG-EDLLALAPEERARAGVFLAFQYPLEIPGVSNEEFLRLSVNAVRKAKDLPELDPIDFQEFLEA--------------------------------------------------------------------------------------------------------------------------------------------------------------------------------------------------------------------------------------------------------------------------------------------------------------------------------------------------------------------------------------------------------------------------------------------------------------------------------------------------------------------------------------------------------------------------------------------------------------------------------------------------------------------------------------------------------------------------------------------------------------------------------------------------------------------------------------------------------------------------------------------------------------------------------------------------------------------------------------------------------------------------------------------------------------------------------------------------------------------------------------------------------------------------------------------------------------------------------------------------------------------------------------------------------------------------------------------------------------------------------------------------------------------------------------------------------------------------------------------------------------------------------------------------------------------------------------------------------------------------------------------------------------------------------------------------------
>159749_Toceanica@ADB27541.1| FeS cluster assembly protein SufC (chloroplast)
----------------------------------------------------------------------------------------------------------------------M------------TLY-------------------SPILEIKDLKASIN----N-----NEILKSLNLTIKRGEIHAIMGPNGSGKSTFSKIIAGHPAYEVISGDILFNG-SSILDLDPEERSHLGIFLAFQYPIEIPGVSNEDFLRLSYNSKQKFLNKPEVDPIQFFSIINEKLKLVDMSSVFLSRNVNEGFSGGEKKRNEILQMILLESELSILDETDSGLDIDALKIISKGINTFM--SSDKSIILITHYQRLLDYIKPDYVHVMQNGKIIKTGTANLAKELEIKGY-EWLI------------------------------------------------------------------------------------------------------------------------------------------------------------------------------------------------------------------------------------------------------------------------------------------------------------------------------------------------------------------------------------------------------------------------------------------------------------------------------------------------------------------------------------------------------------------------------------------------------------------------------------------------------------------------------------------------------------------------------------------------------------------------------------------------------------------------------------------------------------------------------------------------------------------------------------------------------------------------------------------------------------------------------------------------------------------------------------------------------------------------------------------------------------------------------------------------------------------------------------------------------------------------------------------------------------------------------------------------------------------------------------------------------------------------------------------------------------------------------------------------------------------------------------------------------------------------------
>59919_Pmarinus@CAE18531.1| ABC transporter, ATP binding component
--------------------------------------------------------------------------------------------------------------------MQS------------KTK---------------EL--DPILEVNNLFASIE----N-----LPILKGVTISVNPGEIHAIMGRNGCGKSTLSKIIAGHPSYKITKGEIKFTG-NDIQSLEPEERAQSGIFLGFQYPIEIPGVSNLEFLRVATNARRKFLNKEELDTFDFEDLVKEKLDLVKMDSAFLSRSINQGFSGGEKKRNEILQMALLEPKIAILDETDSGLDIDALRIVASGIKKIS--NEETGIILITHYQRLLDEIQPDYVHVMSDGQIIKTGESDLALELEKHGY-EWTDNFIK---------------------------------------------------------------------------------------------------------------------------------------------------------------------------------------------------------------------------------------------------------------------------------------------------------------------------------------------------------------------------------------------------------------------------------------------------------------------------------------------------------------------------------------------------------------------------------------------------------------------------------------------------------------------------------------------------------------------------------------------------------------------------------------------------------------------------------------------------------------------------------------------------------------------------------------------------------------------------------------------------------------------------------------------------------------------------------------------------------------------------------------------------------------------------------------------------------------------------------------------------------------------------EQ---------------------------------------------------------------------------------------------------------------------------------------------------------------------------------------------------------------------------------------------------------------------------------------------
>1499498_Psp@KGG13310.1| Iron-sulfur cluster assembly ATPase protein SufC
--------------------------------------------------------------------------------------------------------------------MSN------------QKK-------------------ALLLEVNDLHASIE----A-----KKILNGVNLKIREGEVHAIMGRNGSGKSTLSKVIAGHPLYTINSGEISFQG-KAINNLEPEERAAMGIFLGFQYPVEVPGVSNSEFLRAATNARRKYLKKEELDTFEFDEFVTTCLEVIQMNSSFLERNLNEGFSGGEKKRNEILQMAILEPIVSILDETDSGLDIDSLRIVSQAINKLS--TKKTSTILITHYKRLLDEIKPDFVHIMNEGKIIKTGTIDLAIELEKGGF-KRIQDSQQ---------------------------------------------------------------------------------------------------------------------------------------------------------------------------------------------------------------------------------------------------------------------------------------------------------------------------------------------------------------------------------------------------------------------------------------------------------------------------------------------------------------------------------------------------------------------------------------------------------------------------------------------------------------------------------------------------------------------------------------------------------------------------------------------------------------------------------------------------------------------------------------------------------------------------------------------------------------------------------------------------------------------------------------------------------------------------------------------------------------------------------------------------------------------------------------------------------------------------------------------------------------------------DKK--------------------------------------------------------------------------------------------------------------------------------------------------------------------------------------------------------------------------------------------------------------------------------------------
>167539_Pmarinus@AAP99131.1| ABC-type transport system involved in Fe-S cluster assembly ATPase component
--------------------------------------------------------------------------------------------------------------------MTKQLDKR------MEPK-------------------RILLEVKNLHAGID----G-----NSILKGVNLTIYEGEIHAIMGRNGSGKSTLAKIIAGHSSYEISEGEILLES-ESITSLEPEERSNKGLFLGFQYPVEVAGVKNIDFLRAAVNARRKELKESELDTFEFDEIVNNTLGIVQMNKDFLERGVNQGFSGGEKKRNEILQMALLKPIVSILDETDSGLDIDALRIISNGINKIH--SKNKATILITHYQRLLNEIKPDYVHVMKDGKIIKTGTKELAIALEKSGY-EGLEQVET--------------------------------------------------------------------------------------------------------------------------------------------------------------------------------------------------------------------------------------------------------------------------------------------------------------------------------------------------------------------------------------------------------------------------------------------------------------------------------------------------------------------------------------------------------------------------------------------------------------------------------------------------------------------------------------------------------------------------------------------------------------------------------------------------------------------------------------------------------------------------------------------------------------------------------------------------------------------------------------------------------------------------------------------------------------------------------------------------------------------------------------------------------------------------------------------------------------------------------------------------------------------------------------------------------------------------------------------------------------------------------------------------------------------------------------------------------------------------------------------------------------------------------------------------------------------------
>2898_Cparamecium@YP_003359226.1| sulfate ABC transporter protein (plastid)
----------------------------------------------------------------------------------------------------------------------M------------NSK-------------------DILFEVRDLHARVG----S-----IPVLKGVNLCVRCGEIHAIMGRNGSGKSTLAKVVAGHPSYTITFGDVLFRG-ASILSKTPEERAQLGIFLGFQYPVEIPGVSNSDFLRLSFNTVRKHRGLSELDPIEFLEVIKSKLDIVKMEQTFLNRCVNEGFSGGEKKRNEILQMALLEPWVSILDETDSGLDIDALRVVASGVNKLL--TSETSIVLITHYQRLLDYIIPSYVHVMRDGRIVKTGSKELALELEKNGY-SLFDNLS---------------------------------------------------------------------------------------------------------------------------------------------------------------------------------------------------------------------------------------------------------------------------------------------------------------------------------------------------------------------------------------------------------------------------------------------------------------------------------------------------------------------------------------------------------------------------------------------------------------------------------------------------------------------------------------------------------------------------------------------------------------------------------------------------------------------------------------------------------------------------------------------------------------------------------------------------------------------------------------------------------------------------------------------------------------------------------------------------------------------------------------------------------------------------------------------------------------------------------------------------------------------------------------------------------------------------------------------------------------------------------------------------------------------------------------------------------------------------------------------------------------------------------------------------------------------------
>55529_Gtheta@NP_050731.1| sulfate ABC transporter protein (chloroplast)
------------------------------------------------------------------------------------------------------------------------------------MK-------------------KKILEVTNLHAAVN----E-----IKIVKGLNLVVNAGEIHAIMGKNGSGKSTFAKIIAGHPDYTITNGDITYQH-TSILELTPEDRAKRGIFLSFQYPIEIPGVTNADFLRLACNARRIYQGLPEMEPLEFFEYINSKLPLVDLKPSFLTRDVNEGFSGGEKKRNEILQMSILDTKLAVLDETDSGLDIDALRTVANGIKSLA--NDGNAIILITHYQRLLDYIKPDFVHVMQEGKIIKTGSASLALDLEKYGY-DWLKNELK--------------------------------------------------------------------------------------------------------------------------------------------------------------------------------------------------------------------------------------------------------------------------------------------------------------------------------------------------------------------------------------------------------------------------------------------------------------------------------------------------------------------------------------------------------------------------------------------------------------------------------------------------------------------------------------------------------------------------------------------------------------------------------------------------------------------------------------------------------------------------------------------------------------------------------------------------------------------------------------------------------------------------------------------------------------------------------------------------------------------------------------------------------------------------------------------------------------------------------------------------------------------------------------------------------------------------------------------------------------------------------------------------------------------------------------------------------------------------------------------------------------------------------------------------------------------------
>2769_Ccrispus@CCP38183.1| iron-sulfur cluster formation ABC transporter ATP-binding subunit (plastid)
------------------------------------------------------------------------------------------------------------------------------------MN-------------------ENLLNINNLYASID----D-----TEVLKGLNLSINSGEIHAIMGKNGCGKSTFAKVIAGHPSYNITQGDILFYN-QNINKMSPVDRALKGIFLAFQYPVEISGVSNADFLRLAYNEKQKITNKPPLDPLSFLELVNDKIKAIDMNSSFLSRNVNEGFSGGEKKKNEILQMSLLNTKLAILDETDSGLDIDALKTISANINALA--SNDNAIIIITHYNRLLEYIIPDYVHIMHEGKIIHTGGANLAKQLEHYGY-DSII------------------------------------------------------------------------------------------------------------------------------------------------------------------------------------------------------------------------------------------------------------------------------------------------------------------------------------------------------------------------------------------------------------------------------------------------------------------------------------------------------------------------------------------------------------------------------------------------------------------------------------------------------------------------------------------------------------------------------------------------------------------------------------------------------------------------------------------------------------------------------------------------------------------------------------------------------------------------------------------------------------------------------------------------------------------------------------------------------------------------------------------------------------------------------------------------------------------------------------------------------------------------------------------------------------------------------------------------------------------------------------------------------------------------------------------------------------------------------------------------------------------------------------------------------------------------------
>1460289_Csp.@KOO25052.1| assembly ATPase
--------------------------------------------------------------------------------------------------------------------MAA------------ADA-------------------PPLLVVSGLRATVA----D-----TPILKGVDLIVRRGEVHAIMGPNGSGKSTLSKVLVGHPSYEVTGGCARYRNDEDLLELEPEERAQQGIFLAFQYPVEIPGVSNNDFLRLAVNKRRGALGLDEYDPLEFLGVLSEKMEMVSMSPDFLGRDVNSGFSGGEKKRNEILQMALLEPELAILDETDSGLDIDALKTVAAGVNACR--SEKNAMILITHYQRLLDYVKPDFVHIMYQGRIVRSGGPELALELEAEGY-AFLGITKE---------------------------------------------------------------------------------------------------------------------------------------------------------------------------------------------------------------------------------------------------------------------------------------------------------------------------------------------------------------------------------------------------------------------------------------------------------------------------------------------------------------------------------------------------------------------------------------------------------------------------------------------------------------------------------------------------------------------------------------------------------------------------------------------------------------------------------------------------------------------------------------------------------------------------------------------------------------------------------------------------------------------------------------------------------------------------------------------------------------------------------------------------------------------------------------------------------------------------------------------------------------------------QQ-------------------------------------------------------------------------------------------------------------------------------------------------------------PALS----------------------------------------------------------------------------------------------------------------------------
>3075_Aprotothecoid@RMZ56080.1| hypothetical protein APUTEX25_004504
MHACYS-------------------------------------GRAVAG----------------------PSLHTFQRTTHP-----------------TT------RS-RGLKLRLY------------AQS-------------------AVLLDVRDLEARIT----NS---QQGVLKGVSLTVREGEVHAIMGKNGSGKSTFSKVLVGHPEYEVTSGSVDYKG-ESLLGLEPDERSHMGLFMSFQSPVEIPGVSNIDFLRIATNARRSAQGQKDLDPLEFYAFVMPKLELLNMDAAFLNRNVNEGFSGGEKKRNEILQLACLEADCSILDEIDSGLDIDALRDVATAVNGFRKQRPAAGLIMVTHYKRLLDYIRPDFVHIMQDGKIVKTGGMDLVDQLELEGY-KVPGQLFVFGDGDCGQLGLGEDVTERLRPFPLDVDGNKILQVACGGMHTVALTEDHVVYSWGVNDEGALGRETAGELWEKSGLSSGVAGDSYSPGPVDLPASAGKPHPNLFPGDSHTAALTELGSVWAWGTFRDASGVFGFSACTRIQLTPAEVYSPRRAGDQVVRIVSGADHIAAVTRHGGLLTWGNGQQGQLARVGERLSDRVRAATLLTPAPVPLKRRRSGRAAVVDVAAGTYATFALLADGGVLAAGLNNYGQLGLENGALPAYALTHVAALDGRSVRGVRGGQHHTLVLVEPGAGRGGSADDGEGSEGAGPSGAPLLSFGRPTYGRLGQAAAAVGSDAAAPVPREVDGLEGVALAGAAAGLAVSGAFSEAGDAWLWGFGTSNQLGKGDDDEDEVVPRKLAATKKLADQRVIALEFGGQHAALLAAATSGKTVLQLDAQDFYGGRWATLSIDDFLAALRPGQAAGATGLEVAGSTDPACIGESHAFLVDLAPRLVYGGGPMVDALLASGAHHYTEFKLLQGSYMLDSGDAQRLTSVPSTRAEVFASRDLSLADKRVLMRFLQRFSGLLPHNEGGEVRDPVPADTHDPVLATPFADFMTNTGLLRADLRATIAHGALLLPDPSLLSTGVVLDRLALLQRSAGRYGAGSGALLCPMHGGGELAQAFCRSAAVGGAVQMLRSPVVALRLESAEGSQIGGGAATVSDSAGPKVGASRPVCTGIYLGTGDDRQEVAAGVVIGGVAEIASALHLGEQMADAAQSHPDGGAGGVVHGAGQPCEGPVVWMLALGHTLCVCPENRTLVYLWTEAAAERGARSVLEPALQAVLRAASGTALFAAQGAAEGGGGGGVSAGPASLLTAVYYTEAPSDLRPDALPSNVTACPDPGSDVAVDSCIASARQLFHRTFGEEGRFPLDPDPPAPDAEDVASDEEALEALRTALRTVDGTEEAAKENPDLGESDYLTINGFRFVKPYHFDFSCSVKQRWGGQALLDVFSKEFPARSRDYYRAAIEQGRLRLEGKPSSPDTILAPGQRMRHAIHRHEPPCLGGDIPVLGVTPGLVAVGKPAGMPVHVSGQYRKNTVLGVLQAHRTDLGPLHPCHRLDKPVSGVLIFARSPAAADALRLQIEAGSGGWGGGGAGAHEVCKVYVARVMGRFPDTPDPLVVDVPLSWDQKRNHVTACPGAAAVGDADSDLERGGGAAQAPVPEAGAANSQPSPPRDGAEEDVAARAARRHAFRAQRRERARAKQEAQAAQAARAAAPDFHIKAAKHAVTEVRLLGVAPDGQTSLVECRPRTGRTHQIRVHLQHVGHPIANDAQYGGRYAGPLASRVMAAALGVAWDQMRAAAGIPAWQPDGGPAGPGTVSGGEAGPEPASRGVRGSDASSDGWVAPEASSGDAAATASKRPR--VAAGNLGAADARGADAFPIREPPHLQAAFGSARNADAYAQNQAFRQGEDYRAPEGSLDDSCPHCPYLAPMDYPLDLRPLWLHARSYACAEWEFEAPLPDWAAADYCPDAHRQGAGT
>3218_Ppatens@PNR36630.1| hypothetical protein PHYPA_022481
MVSRSSFCQRFAAGVGGLPTSIRNGAARA-GDVGRARVP------VVAGRVQLREKGVLV-----CGEEVGSLKTQSRRRWRE----GSSSSVT-----------------VSTNAMSAQLEEEPAA---KGEA-------------------RVILEVQGLRAVVA----DT---RQEILNGVDLVIREGEVHAIMGKNGSGKSTLSKVLVGHPDYEVTGGTAIFKG-ENLFDKEPEERSHCGLFLSFQSPVEIPGVSNMDFLRMACNARRNARGLEELGPLEFYGFVAEKLTALNMDPRFLDRNVNEGFSGGEKKRNEILQLSVLEADMAILDEIDSGLDIDALRDVANAVVGLK--KDNNAILMITHYQRLLDYIMPTYVHIMEAGRIVKTGDMSLAAQLEAGGY-NAVQAMKM--------------------------------------------------------------------------------------------------------------------------------------------------------------------------------------------------------------------------------------------------------------------------------------------------------------------------------------------------------------------------------------------------------------------------------------------------------------------------------------------------------------------------------------------------------------------------------------------------------------------------------------------------------------------------------------------------------------------------------------------------------------------------------------------------------------------------------------------------------------------------------------------------------------------------------------------------------------------------------------------------------------------------------------------------------------------------------------------------------------------------------------------------------------------------------------------------------------------------------------------------------------------------------------------------------------------------------------------------------------------------------------------------------------------------------------------------------------------------------------------------------------------------------------------------------------------------
>436017_Olucimarinus@ABO95049.1| ABC(ATP-binding) family transporter (Fe-S assembly/SufBCD system)
----------------------------------------------------------------------------------------------------------------------------------------------------------------------------------------------------MGKNGSGKSTLTKVLVGHPAYEVTSGSATFKG-EALFEMEPEERARSGLFLSFQSPIEVPGVSNTDFLRMMCNERRKARGEEELDPLEFYGYLTPKLEALNMDPSFLTRNVNEGFSGGEKKRNEILQLAVMESEMSILDEIDSGLDVDALRDVAKAVNLLR--QGDKGLLLITHYQRLLDAIHPNFVHIMQKGQIVQTGGVEIATQLEEGGF-ASLAQ-----------------------------------------------------------------------------------------------------------------------------------------------------------------------------------------------------------------------------------------------------------------------------------------------------------------------------------------------------------------------------------------------------------------------------------------------------------------------------------------------------------------------------------------------------------------------------------------------------------------------------------------------------------------------------------------------------------------------------------------------------------------------------------------------------------------------------------------------------------------------------------------------------------------------------------------------------------------------------------------------------------------------------------------------------------------------------------------------------------------------------------------------------------------------------------------------------------------------------------------------------------------------------------------------------------------------------------------------------------------------------------------------------------------------------------------------------------------------------------------------------------------------------------------------------------------------------
>3055_Creinhardtii@PNW81026.1| hypothetical protein CHLRE_07g339700v5
MA----------------------------------------------------------------------------------HQILRSSRIASSTRVAQRS--------SRVHAVSVRCAA--------APA-------------------DVMLEVKDLTASIA----GT---HTPILKGVNLTIRNGEVHAIMGKNGSGKSTLSKVLVGHPDYEVTGGTAVFKG-KNLFEMEPEERSHAGLFLSFQTPIEVPGVSNVDFLRMACNSRRKALGHPELDPLEFYAYIMPKLEMLNMDPTFLNRNVNEGFSGGEKKRNEILQLAVLEADMAILDEIDSGLDIDALRDVAKAVNQLR--SDDTGVLMVTHYKRLLDYIKPDFVHIMQAGEIVKTGDMSLVDQLEAGGY-ATL-------------------------------------------------------------------------------------------------------------------------------------------------------------------------------------------------------------------------------------------------------------------------------------------------------------------------------------------------------------------------------------------------------------------------------------------------------------------------------------------------------------------------------------------------------------------------------------------------------------------------------------------------------------------------------------------------------------------------------------------------------------------------------------------------------------------------------------------------------------------------------------------------------------------------------------------------------------------------------------------------------------------------------------------------------------------------------------------------------------------------------------------------------------------------------------------------------------------------------------------------------------------------------------------------------------------------------------------------------------------------------------------------------------------------------------------------------------------------------------------------------------------------------------------------------------------------------
>3197_Mpolymorpha@PTQ36287.1| hypothetical protein MARPO_0065s0083
MAATGAV------------VSVTGVCWEACFQPQRNR-------RVSATKLQSSSADAVVGFSRKCRVEGATLMSSCSSAVKP-----SSSSVSSCSSKPQQH---HGRR-GRAFATMATMAESPVASELEKVG-------------------DVLLEVRGLCAVVE----AT---GKEILRGVDLTVRQGEVHAIMGKNGSGKSTLSKVLVGHPDYLVTSGTATYKG-ENLFDKEPEERSHAGLFLSFQSPVEIPGVSNMDFLRMACNARRSSLGLPEFGPLEFYGFLSPKLAALNMDPSFLDRNVNEGFSGGEKKRNEILQLAVLEADMAILDEIDSGLDVDALRDVAAAVNGLR--KSDNAVLMITHYQRLLDYIKPTYVHIMEAGRIVKTGDSSLALQLEAGGY-EALKESA---------------------------------------------------------------------------------------------------------------------------------------------------------------------------------------------------------------------------------------------------------------------------------------------------------------------------------------------------------------------------------------------------------------------------------------------------------------------------------------------------------------------------------------------------------------------------------------------------------------------------------------------------------------------------------------------------------------------------------------------------------------------------------------------------------------------------------------------------------------------------------------------------------------------------------------------------------------------------------------------------------------------------------------------------------------------------------------------------------------------------------------------------------------------------------------------------------------------------------------------------------------------------------------------------------------------------------------------------------------------------------------------------------------------------------------------------------------------------------------------------------------------------------------------------------------------------
>1764295_Cprimus@QDZ25285.1| iron-sulfur cluster assembly ATPase
MASTAR-------------G----------MRPSMARTP-----RATVG--TSTRRGIGIGI---------PAFGMRKGVTAPMQEAGGGGCGSCCSRCSER------R--RRRKCRVA------------ATT------EEAGGAN------GCVLEVSGLEASID----D-----KSILKGLNLRINRGEVHAIMGQNGCGKSTLSKVLVGHPDYKVDGGSVTYKG-GNLLELEPEERSHAGLFLSFQYPVEVPGVNNTDFLRLACNARRAALGETELDPLEFYGHVTPILQELDIDPKFLSRNVNEGFSGGERKRNEVLQLAVMDSDLAIMDEVDSGLDIDALKNVADALNKLRRKKKDMSVILITHYQRLLNYIKPDYVHIMKDGRCIKTGGAELALELESEGY-ASFDGFDGV-------------------------------------------------------------------------------------------------------------------------------------------------------------------------------------------------------------------------------------------------------------------------------------------------------------------------------------------------------------------------------------------------------------------------------------------------------------------------------------------------------------------------------------------------------------------------------------------------------------------------------------------------------------------------------------------------------------------------------------------------------------------------------------------------------------------------------------------------------------------------------------------------------------------------------------------------------------------------------------------------------------------------------------------------------------------------------------------------------------------------------------------------------------------------------------------------------------------------------------------------------------------------------------------------------------------------------------------------------------------------------------------------------------------------------------------------------------------------------------------------------------------------------------------------------------------------
>3702_Athaliana@AEE74941.1| non-intrinsic ABC protein 7
MAGVNL--------------QLRHAYSIAQFVPTVSSPPPLPTQRVRLG--TSPSRVLLCNL-------------------------RANSAAAPILRT------------TRRSVIVS------------ASSVSSAVDSDSLVEDRDDVGRIPLLEVRDLRAVIA----ES---RQEILKGVNLVVYEGEVHAVMGKNGSGKSTFSKVLVGHPDYEVTGGSIVFKG-QNLLDMEPEDRSLAGLFMSFQSPVEIPGVSNMDFLNMAFNARKRKLGQPELDPIQFYSHLVSKLEVVNMKTDFLNRNVNEGFSGGERKRNEILQLAVLGAELAILDEIDSGLDVDALQDVAKAVNGLL--TPKNSVLMITHYQRLLDYIKPTLIHIMENGRIIKTGDNSLAKLLEKEGY-KAISG-----------------------------------------------------------------------------------------------------------------------------------------------------------------------------------------------------------------------------------------------------------------------------------------------------------------------------------------------------------------------------------------------------------------------------------------------------------------------------------------------------------------------------------------------------------------------------------------------------------------------------------------------------------------------------------------------------------------------------------------------------------------------------------------------------------------------------------------------------------------------------------------------------------------------------------------------------------------------------------------------------------------------------------------------------------------------------------------------------------------------------------------------------------------------------------------------------------------------------------------------------------------------------------------------------------------------------------------------------------------------------------------------------------------------------------------------------------------------------------------------------------------------------------------------------------------------------
>39947_Osativa@KAF2939095.1| hypothetical protein DAI22_03g166900
MA------------------------------------PPLAAAAAAAAAVSSSS----------------PLFSSSSSRPLP----RRHLPPSSVSLRPRR------RSIAAASAAVE------------SAG-------------------RPLLEARDLVACVK----EN---GQEILSGVNLTIREGEIHALMGQNGSGKSTLMKVLAGHPEYEVTGGTVLFKG-ENLIDMEPEERSLAGLFMSFQAPVEIPGVNNYDFLLMALNARREKKGLPALEPLQVYPIIEEKVNALNMNAEILNRAVNEGFSGGERKRNEILQLSVLGADLALLDEIDSGLDVDALEYVAKAVNGIL--TPNSSLMMITHYQRLLDLIKPSYVHIMEKGKIVKTGDRALANYIDESGY-KAIATA----------------------------------------------------------------------------------------------------------------------------------------------------------------------------------------------------------------------------------------------------------------------------------------------------------------------------------------------------------------------------------------------------------------------------------------------------------------------------------------------------------------------------------------------------------------------------------------------------------------------------------------------------------------------------------------------------------------------------------------------------------------------------------------------------------------------------------------------------------------------------------------------------------------------------------------------------------------------------------------------------------------------------------------------------------------------------------------------------------------------------------------------------------------------------------------------------------------------------------------------------------------------------------------------------------------------------------------------------------------------------------------------------------------------------------------------------------------------------------------------------------------------------------------------------------------------------
>1169540_Vbrassicaform@CEM31097.1| unnamed protein product
MTSLVA-----------------------------------------------------------CAFL--SLIISLVALPRP---CTAFRMPSPVHRTPRT------RVRSRQPSLLR-MSAS------EDAS-------------------DTIMRIDNVHAEVG----EEEEKVVKILDGFSLEVKKGEVHAIMGPNGSGKSTLSKVITGHPDYRVIEGSITFKG-EDVLDMDVDERALAGIFLAFQYPVEIAGVSNSDFLRAAVNIRRKREGLDDLDAIEFSMKMFEELDKLGLDPSFLDRGINAGFSGGEKKRNEVLQMVMLNPDLVILDETDSGLDVDSLKTTAEAVNNFKASHPDKTFLIITHYQRLLDLIKADRVSVMKKGRVVLTGGPDLATTIEQWGYGDWLEKEAA---------------------------------------------------------------------------------------------------------------------------------------------------------------------------------------------------------------------------------------------------------------------------------------------------------------------------------------------------------------------------------------------------------------------------------------------------------------------------------------------------------------------------------------------------------------------------------------------------------------------------------------------------------------------------------------------------------------------------------------------------------------------------------------------------------------------------------------------------------------------------------------------------------------------------------------------------------------------------------------------------------------------------------------------------------------------------------------------------------------------------------------------------------------------------------------------------------------------------------------------------------------------------GGR-----------------------------------------------------------------------------------------------------------------------------------------------------------EAVLA----------------------------------------------------------------------------------------------------------------------------
>227086_Bnatans@XP_001712974.1| Ycf16 (nucleomorph)
M--------------------------------------------------------------------------------------------------------------RRVNAFSK------------SIS------SEKVLDN------INKLKISDLSIILK----SN---NTKIVENLNLTVNPGEIHVLMGRNGSGKSTLSKTIVGHPSYEVIDGSITYKN-IDITQIDASLRALNGIFMCFQSPVEIQGVKNLDFLRKISNSRRKFLSQPIFDPLDFYSFISDKIESVGLDNTFLTRNVNEGFSGGEKKRNEMLQLITVQADFCIFDEIDSGLDIDSIKNLVDIISTLR--NRGVGMIIITHYNKLIDLVRPDYVHILKNGKIIKSGDMELSKIIEREGF-DAIN------------------------------------------------------------------------------------------------------------------------------------------------------------------------------------------------------------------------------------------------------------------------------------------------------------------------------------------------------------------------------------------------------------------------------------------------------------------------------------------------------------------------------------------------------------------------------------------------------------------------------------------------------------------------------------------------------------------------------------------------------------------------------------------------------------------------------------------------------------------------------------------------------------------------------------------------------------------------------------------------------------------------------------------------------------------------------------------------------------------------------------------------------------------------------------------------------------------------------------------------------------------------------------------------------------------------------------------------------------------------------------------------------------------------------------------------------------------------------------------------------------------------------------------------------------------------------
