# Supplementary material for: Components of iron–Sulfur cluster assembly machineries are robust phylogenetic markers to trace the origin of mitochondria and plastids
Source: PLoS Biol. 2023 Nov 8;21(11):e3002374. doi: 10.1371/journal.pbio.3002374 (PMC10631705; doi:10.1371/journal.pbio.3002374)
Supplement: S1 Data — (ZIP) [file pbio.3002374.s017.zip › S1 Data/Concatenations/SUF/SUF_Cyano_Euka/alignments/SufB_Cyano_Euka.fasta]

>1641812_Maeruginosa@AKE63030.1| Iron-sulfur cluster assembly protein SufB
---------------------------------------------------------------------------------------------------------------MSATTVKNLVN--QPY--KYGFITDIESETIPRGLNEEIIRLISAKKKEPEFMLDFRLRAYHQWQK----MT-EPSWPHVSYPAIDYQNIIYYSAPKQKK--AKLNSLEEV----DPTLIETFEKLGIPLSEQK-RLS--NVAVDAIFDSVSIATTFKEKLAEQGVIFCSISEALQEHPELVQKYLGTVVPVGDNYFAALNSAVFSDGSFVFIPKGVACPMELSTYFRINN-GETGQFERTLIVAEEGASVSYLEG-------------------------------------------------------------------------------------------------------------------------------------------------------------------------------------------------------------------------------------------------------------------------------------------------------------------------------------------------------------------------CTAPMYDSNQLHAAVVELVALDNADIKYSTVQNWYAGDANGKGGIYNFVTKRGLCKGVNSKISWTQVETGSAITWKYPSCVLVGDNSVGEFYSIALTNNKQQADTGTKMIHIGRNTKSTIISKGISAGNSQNSYRGLVKMGPKAKGARNYSQCDSMLIGDNAEANTFPYIQVDNNSAKVEHEASTSKIGEDQLFYFAQRGISEEDAVSMLVSGFCKDVLSKLPMEFAAEADKLLSLKLEGTVG-
>2107694_Ahegewaldii@PSF36039.1| Fe-S cluster assembly protein SufB
---------------------------------------------------------------------------------------------------------------MSATTVKNIVN--QPY--KYGFITDIESETVPRGLTEDTVRLISAKKNEPEFMLEFRLKAYRQWQK----MT-EPTWPNVNYPAIDYQNIIYYSAPKQKK--EKLNSLDQV----DPTLLETFEKLGIPLSEQK-RLG--NVAVDAIFDSVSIATTFKEKLAKDGVIFCSISEALQEHPELVQKYLGSVVPAGDNYFAALNAAVFSDGSFVFIPKGVTCPMELSTYFRINN-GETGQFERTLIIAEEGASVSYLEG-------------------------------------------------------------------------------------------------------------------------------------------------------------------------------------------------------------------------------------------------------------------------------------------------------------------------------------------------------------------------CTAPMYDSNQLHAAVVELVALDNADIKYSTVQNWYAGDANGKGGIYNFVTKRGLCKGVNSKISWTQVETGSAITWKYPSCVLVGDNSVGEFYSIALTNNKQQADTGTKMIHIGKNTRSTIISKGISAGNSQNSYRGLVKMGPKATGARNYSQCDSMLIGDNAGANTFPYIQVDNNTAKVEHEASTSKIGEDQLFYFAQRGISEEDAISMLVSGFCKDVLSKLPMEFAAEADKLLSLKLEGTVG-
>118163_Psp@AFY79654.1| FeS assembly protein SufB
---------------------------------------------------------------------------------------------------------------MSATTVKNIVN--QPY--KYGFVTNIESDTIPRGLNEDIIRLISAKKNEPEFMLEFRLKAYRQWQK----MT-EPTWSHVSYPPIDYQNIIYYSAPKHNK--EKLKSLEEV----DPTLLETFEKLGIPLSEQK-RLS--NVAVDAIFDSVSIATTFKEKLAEHGVIFCSISEALQEHPKLVEKYIGSVVPVGDNYFAALNSAVFSDGSFVYIPKGVQCPMELSTYFRINN-GETGQFERTLIIADEGACVSYLEG-------------------------------------------------------------------------------------------------------------------------------------------------------------------------------------------------------------------------------------------------------------------------------------------------------------------------------------------------------------------------CTAPMYDSNQLHAAVVELIALDNAEIKYSTVQNWFAGDENGKGGIYNFVTKRGLCKGVNSKISWTQVETGSAITWKYPSCVLIGDNSVGEFYSIALTNNKQQADTGTKMIHIGKNTRSTIISKGISAGNSKNSYRGLVKMGPKATGARNYSQCDSMLIGDNAEANTFPYIQVDNNSAKVEHEASTSKIGEDQLFYFAQRGISEEDAVSMLVSGFCKDVLNKLPMEFAAEADKLLSLKLEGTVG-
>423474_Cwatsonii@CCQ50232.1| Iron-sulfur cluster assembly protein SufB
---------------------------------------------------------------------------------------------------------------MSATTVKNLVN--QPY--KYGFVTDIETETIPRGLSEDVIRLISAKKNEPEFMLEFRLKAYKQWLK----MT-EPTWPHVHYPKIDYQNIIYYSAPKQKK--EKLKSLDDV----DPTLIETFEKLGIPLSEQK-RLS--NVAVDAIFDSVSVATTFKEKLAEDGVIFCSISEALEEHPELVRKYLGSVVPVADNFFAALNSAVFSDGSFIFIPKGVKCPMELSTYFRINT-GDTGQFERTLIVAEEGASVSYLEG-------------------------------------------------------------------------------------------------------------------------------------------------------------------------------------------------------------------------------------------------------------------------------------------------------------------------------------------------------------------------CTAPMYDSNQLHAAVVELVALDNADIKYSTVQNWYAGDEKGKGGIYNFVTKRGLCKGVNSKISWTQVETGSAITWKYPSCVLAGDNSVGEFYSIALTNNMQQADTGTKMIHLGKNTRSTIISKGISAGNSKNSYRGLVQMGPRAKGARNYSQCDSMLIGDNAEANTFPYIQVDNNTAKVEHEASTSKIGEDQLFYFAQRGISEEDAVSMLVSGFCKDVLSELPMEFASEADKLLSLKLEGTVG-
>1920663_Asacrum@GBF78654.1| cysteine desulfurase activator complex subunit SufB
---------------------------------------------------------------------------------------------------------------MSATTVKNLVN--QPY--KYGFVTDIEADTIPRGLNEDVIRLISAKKNEPEFMLEFRLKAYKQWQK----MT-EPTWPHVTYPTIDYQNIIYYSAPKQKK--EKLKNLDEV----DPTLLETFEKLGISLSEQK-RLS--NVAVDAIFDSVSVATTFKEKLAESGVIFCPISEALQEHPELIKKYLGSVVPVNDNFFSALNAAVFTDGSFVFIPKGVKCPMELSTYFRINN-GDTGQFERTLIVAEEGASVSYLEG-------------------------------------------------------------------------------------------------------------------------------------------------------------------------------------------------------------------------------------------------------------------------------------------------------------------------------------------------------------------------CTAPMYDSNQLHAAVVELVALDNADIKYSTVQNWYAGDENGKGGIYNFVTKRGLCKGVNSKISWTQVETGSAITWKYPSCVLVGDNSVGEFYSIALTNHKQQADTGTKMIHIGKNTKSTIISKGISAGNSKNSYRGLVKIGPKATGARNYSQCDSMLIGDNAEANTFPYIQVDNNTSKVEHEASTSKIGEDQLFYFAQRGISEEDAVSMLVSGFCKDVLSELPMEFASEADKLLSLKLEGTVG-
>41431_Csp@ACK64512.1| FeS assembly protein SufB
---------------------------------------------------------------------------------------------------------------MSATSVKTLVN--QPY--KYGFVTDIETDTIPRGLNEDIIRLISAKKNEPDFMLAFRLRAYQQWQK----MT-EPTWPHVTYPPIDYQNIIYYSAPKQKK--EKLGSLDEV----DPTLLETFEKLGIPLSEQK-RLG--NVAVDAIFDSVSIATTFKEKLAESGVIFCSISEALQEHPELVKKYLGTVVPVADNFFAALNSAVFSDGSFVFIPKGVKCPMELSTYFRINS-GDTGQFERTLIVAEEGASVSYLEG-------------------------------------------------------------------------------------------------------------------------------------------------------------------------------------------------------------------------------------------------------------------------------------------------------------------------------------------------------------------------CTAPMYDSNQLHAAIVELVALDNAEIKYSTVQNWYAGDENGKGGIYNFVTKRGLCKGVNSKISWTQVETGSAITWKYPSCVLVGDNSVGEFYSIALTNNKQQADTGTKMIHIGKNTRSTIISKGISAGGSKNSYRGLVKIGPKADGARNYSQCDSMLIGDNAQANTFPYIQVDNNTAKVEHEASTSKIGEDQLFYFAQRGISEEDAVSMLVSGFCKDVLNELPMEFAAEADKLLSLKLEGTVG-
>113355_Gherdmanii@CM001775.1_2390|  2471277 2472716
---------------------------------------------------------------------------------------------------------------MSA-SVKTLVN--QPY--KYGFITDIESDTIPKGLSEDVVRLISLKKNEPEFMLEFRLKAYRQWLT----MT-EPEWAHVGYPSINYQDIIYYSAPKQQK--KKLDSLDEV----DPTLLEAFEKLGIPLSEQK-RLG--NVAVDAIFDSVSIATTFKDKLAKDGVIFCSISEALQEHPDLIQKYLGSVVPSADNYFAALNGAVFSDGSFVFIPKGVKCPMELSTYFRINN-GDTGQFERTLIVAEEGASVSYLEG-------------------------------------------------------------------------------------------------------------------------------------------------------------------------------------------------------------------------------------------------------------------------------------------------------------------------------------------------------------------------CTAPMYDSNQLHAAVVELVALDNADIKYSTVQNWYAGDEKGKGGIYNFVTKRGLCKGVNSKISWTQVETGSAITWKYPSCVLVGDNSVGEFYSIALTNNMQQADTGTKMVHIGKNTRSTIISKGISAGNSKNSYRGLVKMGNKATGARNYSQCDSMLIGDNAEANTFPYIQVDNSRAKVEHEASTSKIGEDQLFYFAQRGISEEDAVSMLVSGFCKDVLNELPMEFAAEADKLLSLKLEGSVG*
>2054282_Csp@AUC59752.1| Fe-S cluster assembly protein SufB
---------------------------------------------------------------------------------------------------------------MSA-TVKTLVN--QPY--KYGFITDIESDSIPKGLSEEVVRLISAKKNEPEFMLEFRLKAYRQWLK----MT-EPQWAHVGYPKIDYQNIIYYSAPKQGK--EKLKSLDDV----DPTLLDTFEKLGIPLSEQK-RLS--NVAVDAIFDSVSIGTTFKEKLAEDGVIFCSISEALQDHPDLVQKYLGTVVPTADNFFAALNSAVFSDGSFVFIPKGVKCPMELSTYFRINN-GDTGQFERTLIVAEKGASVSYLEG-------------------------------------------------------------------------------------------------------------------------------------------------------------------------------------------------------------------------------------------------------------------------------------------------------------------------------------------------------------------------CTAPMYDSNQLHAAVVELVALDNADIKYSTVQNWFAGDEKGKGGIYNFVTKRGLCKGVNSKISWTQVETGSAITWKYPSCVLVGDNSVGEFYSIALTNNMQQADTGTKMVHIGKNTRSTIISKGISAGNSKNSYRGLVKMGNKAKGARNYSQCDSMLIGDNAEANTFPYIQVDNNTARLEHEASTSKIGEDQLFYFAQRGISEEDAISMLVSGFCKDVLNELPMEFAAEADKLLSLKLEGTVG-
>755178_Caponinum@AFZ54679.1| Iron-regulated ABC transporter membrane component SufB
---------------------------------------------------------------------------------------------------------------MSA-TVKNLVN--QPY--KYGFITDIESDTIAKGLNEDVIRLISAKKNEPEFMLEFRLKAYRQWLQ----MN-EPKWAHVGYPAIDYQNIIYYCAPKQQK--KKLNSLDEV----DPTLLETFEKLGIPLSEQK-RLS--NVAVDAIFDSVSIATTFKEKLAEVGVIFCSISEALHEHPELVQKYLGTVVPTADNYFAALNSAVFSDGSFVFIPKGVKCPMELSTYFRINN-GETGQFERTLIVAEEGASVSYLEG-------------------------------------------------------------------------------------------------------------------------------------------------------------------------------------------------------------------------------------------------------------------------------------------------------------------------------------------------------------------------CTAPMYDSNQLHAAVVELVALDNAEIKYSTVQNWFAGDENGKGGIYNFVTKRGLCKGVNSKISWTQVETGSAITWKYPSCVLVGDNSVGEFYSIALTNNMQQADTGTKMVHIGKNTRSTIISKGISAGKSKNSYRGLVKMGNKATGARNYSQCDSMLIGDNAEANTFPYIQVDNNTAKLEHEASTSKIGEDQLFYFAQRGISEEDAISMLVSGFCKDVLNELPMEFAAEADKLLSLKLEGSVG-
>111780_Scyanosphaera@AFZ35004.1| Iron-regulated ABC transporter membrane component SufB
---------------------------------------------------------------------------------------------------------------MSS-TVKNLVN--QPY--KYGFITEIEADTIPRGLNEDIIRLISAKKNEPEFMLQFRLKAYHQWLK----MT-EPTWAHVGYPPIDYQNIIYYSAPKQKK--AKLNSLDEV----DPALLETFEKLGLPLSEQK-RLS--NVAVDAIFDSVSIATTFKEKLAEEGVIFCSISEALQEHPDLVQKYLGSVVPVADNYFAALNSAVFSDGSFVFIPKGVKCPMELSTYFRINN-GETGQFERTLIVAEEGASVSYLEG-------------------------------------------------------------------------------------------------------------------------------------------------------------------------------------------------------------------------------------------------------------------------------------------------------------------------------------------------------------------------CTAPMYDSNQLHAAVVELVALDDAEIKYSTVQNWFAGDENGKGGIYNFVTKRGLCKGVNSKISWTQVETGSAITWKYPSCVLVGDNSVGEFYSIALTNHKQQADTGTKMIHIGKNTRSTIISKGISAGESKGSYRGLVKIGPKADGARNYSQCDSMLIGDNAEANTFPYIQVDNNSARVEHEASTAKIGEEQLFYFAQRGISEEDAVSMLVSGFCKDVLNELPMEFAAEADKLLSLKLEGTVG-
>2005460_Csp@BAZ44565.1| FeS assembly protein SufB
---------------------------------------------------------------------------------------------------------------MSA-NVKTLVN--QPY--KYGFVTDIETDAIPRGLSEDVIRLISAKKNEPEFMLEFRLKAYRQWLK----MS-EPNWPHVEYPPIDYQNIVYYSAPKKKS--EKLGSLDDV----DPALLETFDKLGIPLSEQK-RLS--NVAVDAIFDSVSIGTTFKEKLAEDGVIFCSISEALQEHPELVQKYLGTVVPVADNYFAALNSAVFSDGSFVFIPKGVTCPMELSTYFRIND-GDTGQFERTLIVAEEGASVSYLEG-------------------------------------------------------------------------------------------------------------------------------------------------------------------------------------------------------------------------------------------------------------------------------------------------------------------------------------------------------------------------CTAPMFDTNQLHAAVVELVALDNADIKYSTVQNWFAGDEEGKGGIYNFVTKRGLCKGVNSKISWTQVETGSAITWKYPSCVLVGDNSVGEFYSIALTNNLQQADTGTKMIHVGKNTRSTIISKGISAGNSKGSYRGLVKIGSKADGARNYSQCDSMLIGDNAEANTFPYIQVDNNTAKLEHEASTAKIGEEQLFYFAQRGISEEDAVSMLVSGFCKDVLNELPMEFAAEADKLLSLKLEGTVG-
>1147_Ssp@AIE73525.1| Iron-sulfur cluster assembly protein SufB
---------------------------------------------------------------------------------------------------------------MSSTIVKNLVN--QPY--KYGFVTDIEADAIPRGLSEDVVRLISAKKNEPEFMLDFRLRAYRHWLT----MT-EPNWPAVHYPPINYQDIIYYSAPKQSK--KKLESLDEV----DPALLETFEKLGIPLSEQK-RLS--NVAVDAIFDSVSIGTTFKEKLAEDGVIFCSISEALQEHPELVQKYLGSVVPTADNFFAALNSAVFSDGSFVFIPKGVKCPMELSTYFRINN-GDTGQFERTLIIAEEGASVSYLEG-------------------------------------------------------------------------------------------------------------------------------------------------------------------------------------------------------------------------------------------------------------------------------------------------------------------------------------------------------------------------CTAPMYDSNQLHAAVVELVALDNADIKYSTVQNWYAGDENGKGGIYNFVTKRGLCKGVNSKISWTQVETGSAITWKYPSCVLVGDNSVGEFYSIALTNNKQQADTGTKMIHIGKNTRSTIISKGISAGNSANSYRGLVKMGPKAQGARNYSQCDSMLIGDRAAANTFPYIQVDNNTAKVEHEASTSKIGEDQLFYFAQRGISEEDAVSMLVSGFCKDVLNELPMEFAAEADKLLSLKLEGTVG-
>1128427_Fcyanobacteri@KB904821.1_4639|  5301241 5302683
---------------------------------------------------------------------------------------------------------------MSSTSVKTLVN--QPY--KYGFITDIEKDTLPRGLSEDVIRLISAKKKEPEFMLEFRLRAYRRWLE----MA-EPAWPHVEYPPIDYQNIVYYSAPKQKD--EKLNSLDEV----DPTLLETFEKLGIPLSEQK-RLS--NVAVDAIFDSVSIGTTFKEKLAEDGVIFCSISEAVHDYPELIEKYLGSVVPVGDNYFTALNSAVFSDGSFVYIPKGVTCPMELSTYFRIND-GDTGQFERTLIVAEEGASVSYLEG-------------------------------------------------------------------------------------------------------------------------------------------------------------------------------------------------------------------------------------------------------------------------------------------------------------------------------------------------------------------------CTAPMYDTNQLHAAVVELVALDNADIKYSTVQNWFAGDENGKGGIYNFVTKRGLCKGVNSKISWTQVETGSAITWKYPSCVLVGDNSVGEFYSIALTNNKQQADTGTKMVHIGRNTKSTIISKGISAGGSKNSYRGLVKMGPKAKGARNYSQCDSMLIGDTAEANTFPYIQAENNTAKVEHEASTSKIGEDQLFFFAQRGISAEDAISMLISGFCKDVFNQLPMEFAAEADKLLSLKLEGTVG*
>1173029_Ssubsalsa@JH980292.1_1108|  1312735 1314177
---------------------------------------------------------------------------------------------------------------MTATSVKTLVN--QPY--KYGFITDIETDTIPRGLSEEVVRLISAKKNEPEFMLEFRLRAYRQWLK----MS-EPTWAHVGYPPIDYQNIIYYSAPKTKG--EKLKSLDEV----DPALLETFEKLGIPLSEQK-RLS--NVAVDAIFDSVSIATTFKEKLAEAGVIFCSISEAIHEHPELVKKYLGSVVPVGDNYFAALNSAVFSDGSFVYIPKGVTCPMELSTYFRINN-GDTGQFERTLIVAEEGASVSYLEG-------------------------------------------------------------------------------------------------------------------------------------------------------------------------------------------------------------------------------------------------------------------------------------------------------------------------------------------------------------------------CTAPMYDSNQLHAAIVELVALDNASIKYSTVQNWYAGDENGKGGIYNFVTKRGLCKGVNSKISWTQVETGSAITWKYPSCVLVGDNSVGEFYSIALTNNKQQADTGTKMVHIGKNTRSTIISKGISAGNSQNSYRGLVKMGPKAVGARNYSQCDSMLIGDCAEANTFPYIQVEHNSAKVEHEASTSKIGEDQLFYFAQRGISAEDAISMLISGFCKDVFNQLPMEFAAEADKLLSLKLEGTVG*
>129961_Smajor@KV878783.1_2552|  2939615 2941060
---------------------------------------------------------------------------------------------------------------MSATSVKTLVN--QPY--KYGFITDIEADSLPPGLSEDVIRLISAKKNEPEFMLEFRLKAYRHWLT----MA-EPDWAHVGYPPINYQDIIYYSAPKTKDG-EKLKSLDDV----DPALLETFEKLGIPLSEQK-RLG--NVAVDAIFDSVSIATTFKEKLGEAGVIFCSISEALQEHPELIKKYLGTVVPTADNYFAALNSAVFSDGSFVFVPKGVTCPMELSTYFRMNS-GDTGQFERTLIVAEEGASVSYLEG-------------------------------------------------------------------------------------------------------------------------------------------------------------------------------------------------------------------------------------------------------------------------------------------------------------------------------------------------------------------------CTAPMYDSNQLHAAIVELVALDDADIKYSTVQNWFAGDESGKGGIYNFVTKRGLCKGKNSKISWTQVETGSAITWKYPSCVLVGDNSVGEFYSIALTNNHQQADTGTKMVHIGRNTRSRIISKGISAGQSKNSYRGLVKMGPNAKGARNYSQCDSMLIGDRAEANTFPYIQVDNNTAKVEHEASTSKIGEDQLFYFAQRGISSEDAISMLISGFCKDVFNQLPMEFAAEADKLLSLKLEGTVG*
>102232_Gsp@ELR96798.1| FeS assembly protein SufB
---------------------------------------------------------------------------------------------------------------MSASSVKTLVN--QPY--KYGFVTDIESDSIPRGLNEEVIRLISEKKNEPQFMLDFRLKAYRQWQK----MT-EPTWAHVNYPPIDYQNIIYYSAPKQSK--AKLNNLDEV----DPAILETFEKLGISLSEQK-RLA--NVAVDAIFDSVSIGTTFKEKLAESGVIFCSISEAVQEHSELIQRYLGSVVPVGDNYYSALNSAVFSDGSFVYIPKGVTCPMELSTYFRINN-GDTGQFERTLIIAEAGASVSYLEG-------------------------------------------------------------------------------------------------------------------------------------------------------------------------------------------------------------------------------------------------------------------------------------------------------------------------------------------------------------------------CTAPMYDSNQLHAAVVELVALDNADIKYATVQNWYAGDENGKGGIYNFVTKRGLCKGVNSKISWTQVETGSAITWKYPSCVLVGDNSVGEFYSIALTNNRQQADTGTKMVHIGKNTRSTIISKGISAGHSQNSYRGLVKIGPKATGARNYSQCDSMLIGDNAQANTFPYIQVDQNTAKVEHEASTSKIGEDQLFYFTQRGISEEDAISMLVGGFCKDVLNKLPMEFAAEADKLLSLKLEGTVG-
>2420338_Cbacterium@RMG14946.1| Fe-S cluster assembly protein SufB, partial
---------------------------------------------------------------------------------------------------------------MSATTVKTLVN--QPY--KYGFVTDIEADAIPRGLSEDVVRLISAKKNEPEFMLEFRLKAYRKWLT----MS-EPTWSHVHYPPIDYQNIVYYSAPKVKE---KKQSLEEV----DPTLLETFEKLGIPLSEQK-RLS--NVAVDAIFDSVSIATTFKEKLAEAGVIFCSISEALQEHPDLVEKYLGSVVPVADNYYAALNSAVFSDGSFVFIPKGVECPMELSTYFRINN-GDSGQFERTLIVAEEGSSVSYLEG-------------------------------------------------------------------------------------------------------------------------------------------------------------------------------------------------------------------------------------------------------------------------------------------------------------------------------------------------------------------------CTAPMFDTNQLHAAVVELVALDDASIKYSTVQNWFAGDENGKGGIYNFVTKRGLCKGKNSKISWTQVETGSAITWKY-----------------------------------------------------------------------------------------------------------------------------------------------------------------------
>1643526_Gsp@LWRO01000008.1_93|  127857 129296
---------------------------------------------------------------------------------------------------------------MSA-TVKSLVS--QPY--KYGFVTDIEADTIPRGLNEDVIRLISAKKNEPDFMLEFRLKAYRQWLK----ME-EPNWPHVNYPPIDYQDIVYYSAPKVKG--EKKKSLDEV----DPTLLDTFEKLGIPLSEQK-RLA--NVAVDAIFDSVSVATTFKEKLAEAGVIFCSISEALQEHPELVQKYLGSVVPVGDNYFAALNSAVFSDGSFVFVPKGVKCPMDLSTYFRINN-GESGQFERTLIVAEEGASVTYLEG-------------------------------------------------------------------------------------------------------------------------------------------------------------------------------------------------------------------------------------------------------------------------------------------------------------------------------------------------------------------------CTAPMFDTNQLHAAVVELVVLDNAEIKYSTVQNWFAGDENGKGGIYNFVTKRGLCKGKNSKISWTQVETGSAITWKYPSCVLVGENSVGEFYSVALTNNYQQADTGTKMVHVGKNTKSTIISKGISAGKSKNSYRGLVKMSPKATGARNYSQCDSMLIGDNAEANTFPYIDVSNNTAKVEHEASTSKIGEDQLFYFAQRGISEEDAVSMIISGFCKDVFNELPMEFAAEADKLLSLKLEGAVG*
>2099686_Cbacterium@PXCV01000481.1_4|  1937 3376
---------------------------------------------------------------------------------------------------------------MSA-SVKTLVN--QPY--KYGFTTDIETESMARGLNEDVIRAISAKKKEPEFMLDFRLKAYRQWLK----MA-EPDWQHASYPPIDYQNIVYYSAPKVKD--EKKKSLDDV----DPTLIETFEKLGIPLSEQK-RLA--NVAVDAIFDSVSVATTFKEKLGEAGVIFCSISEALQEHPELVKKYIGTVVPVGDNYFAALNSAVFTDGSFVFVPKGVTCPMDLSTYFRINN-GDSGQFERTLIVAEEGASVTYLEG-------------------------------------------------------------------------------------------------------------------------------------------------------------------------------------------------------------------------------------------------------------------------------------------------------------------------------------------------------------------------CTAPMFDTNQLHAAVVELVTLDDAEIKYSTVQNWFAGDENGKGGIYNFVTKRGLCKGKNSKISWTQVETGSAITWKYPSCVLVGDNSVGEFYSVALTNNYQQADTGTKMVHIGKNTKSTIISKGISSGKSKNSYRGLVKMGPKAEGSRNYSQCDSMLIGDNAEANTFPYIDVQNNLAKVEHEASTSKIGEDQLFYFAQRGISEEDAVSMIISGFCRDVFNELPMEFAAEADKLLSLKLEGAVG*
>1666905_Psp@KPQ36895.1| Fe-S cluster assembly protein SufB
---------------------------------------------------------------------------------------------------------------MSA-SVKTLVN--QPY--KYGFTTDIETDSIARGLNEDVIRAISLKKNEPEFMLEFRLKAYRQWLK----ME-EPDWQHASYPPIDYQNIVYYSAPKVKD--EKKKSLDDV----DPTLIETFEKLGIPLSEQK-RLA--NVAVDAIFDSVSVATTFKEKLGEAGVIFCSISEALQEHPELVKKYIGSVVPVGDNYFAALNSAVFTDGSFVFVPKGVTCPMDLSTYFRINN-GDSGQFERTLIVAEEGASVTYLEG-------------------------------------------------------------------------------------------------------------------------------------------------------------------------------------------------------------------------------------------------------------------------------------------------------------------------------------------------------------------------CTAPMFDTNQLHAAVVELVTLDDAEIKYSTVQNWFAGDENGKGGIYNFVTKRGLCKGKNSKISWTQVETGSAITWKYPSCVLVGDNSVGEFYSVALTNNYQQADTGTKMVHIGKNTKSTIISKGISSGKSKNSYRGLVKMGPKAEGSRNYSQCDSMLIGDNAEANTFPYIDVQNNLAKVEHEASTSKIGEDQLFYFAQRGISEEDAVSMIISGFCRDVFNELPMEFAAEADKLLSLKLEGAVG-
>32049_Ssp@ACA99802.1| FeS assembly protein SufB
---------------------------------------------------------------------------------------------------------------MSA-TVKTLVN--QPY--KYGFVTDIETEKIPRGLSEDVVRLISAKKNEPDFMLEFRLKAYHQWLK----MA-EPEWAHVKYPPIDYQDIVYYAAPKKET--KKIESLDEI----DPALLETFEKLGIPLSEQK-RLS--NVAVDAVFDSVSIATTFKKDLAKHGVIFCSISEALQEYPDLVKKYLGTVVPTSDNYFAALNSAVFSDGSFVFIPKGVKCPMELSTYFRIND-GETGQFERTLIIAEEGASVSYLEG-------------------------------------------------------------------------------------------------------------------------------------------------------------------------------------------------------------------------------------------------------------------------------------------------------------------------------------------------------------------------CTAPMFDTNQLHAAVVELVALDNADIKYSTVQNWFAGDEEGKGGIYNFVTKRGLCKGINSKISWTQVETGSAITWKYPSCVLLGDNSVGEFYSIALTNNHQQADTGTKMIHIGKNSRSTIISKGISAGKSKNSYRGLVKMHPKADGARNYSQCDSMLIGDTAEANTFPYIQVDNQNAKVEHEASTAKIGEEQLFYFAQRGIAEEDAISMLVSGFCKDVLSELPMEFAAEADKLLSLKLEGTVG-
>1671698_Hsp@OZH53012.1| cysteine desulfurase
---------------------------------------------------------------------------------------------------------------MTA-KVTTLVN--QPY--KYGFVTDIESDTIPRGLSEDIVRLISAKKNEPEFMLNFRLKAYQKWLQ----MK-EPVWAQVDYPKIDYQNIIYYSAPKVQD---KKKSLDEV----DPTLLDTFEKLGIPLSEQK-RLS--NVAVDAVFDSVSVATTFKEKLAEEGVIFCSISEAVKEYPELVEKYLGSVVPVGDNFFAALNSAVFSDGSFVFIPKGVQCPMDLSTYFRINN-GDSGQFERTLIVAEEGSSVTYLEG-------------------------------------------------------------------------------------------------------------------------------------------------------------------------------------------------------------------------------------------------------------------------------------------------------------------------------------------------------------------------CTAPMFDTNQLHAAVVELVALDNADIKYSTVQNWFAGDENGKGGIYNFVTKRGLCKGVNSKISWTQVETGSAITWKYPSCVLVGDNSVGEFYSVALTNNKQQADTGTKMVHIGKNTRSTIISKGISAGNSANSYRGLVKMGSGAKGARNYSQCDSMLIGDRAQANTFPYIQVDNNTAKVEHEASTSKIGEDQLFYFTQRGISAEDAVSMIISGFCKDVFNELPMEFAAEADKLLSLKLEGTVG-
>203124_Terythraeum@ABG53347.1| Iron-regulated ABC transporter membrane component SufB
---------------------------------------------------------------------------------------------------------------MTA-KVTSLVN--QPY--KYGFVTDIESDTIPRGLSEDIVRLISAKKNEPEFMLNFRLKAYKKWLQ----MK-EPLWAHVDYPKIDYQNIIYYSAPKLQD---KKKSLEEV----DPTLLETFEKLGIPLSEQK-RLS--NVAVDAVFDSVSVATTFKEKLAEEGVIFGSISEAVQEHPELVEKYLGSVVPVGDNFFAALNSAVFSDGSFVFIPKGVKCPMDLSTYFRINN-GESGQFERTLIVAEEGSSVTYLEG-------------------------------------------------------------------------------------------------------------------------------------------------------------------------------------------------------------------------------------------------------------------------------------------------------------------------------------------------------------------------CTAPMFDTNQLHAAVVELVTLDNAEIKYSTVQNWFAGDENGKGGIYNFVTKRGLCKGVNSKISWTQVETGSAITWKYPSCVLVGDNSVGEFYSVALTNNKQQADTGTKMVHVGKNTRSTIISKGISAGNSANSYRGLVKMGPGAKGSRNYSQCDSMLIGDRAQANTFPYIQVDNNTAKVEHEASTSKIGVDQLFYFAQRGISPEDAVSMIISGFCKDVFNELPMEFAAEADKLLSLKLEGTVG-
>282423_Pagardhii@BBD56071.1| FeS assembly protein SufB
---------------------------------------------------------------------------------------------------------------MSA-SVKTLVN--QPY--KYGFVTDIESDTIPRGLSEDVVRLISAKKNEPEFMLNFRLRAYKQWLK----MA-EPTWPHVNYPAIDYQSIIYYSAPKVEQ---KKTSLDEV----DPTLLETFEKLGIPLNEQK-RLS--NVAVDAVFDSVSIATTFKEKLAEDGVIFCSISEAVKEHPELIEKYLGSVVPVADNFFAALNSAVFSDGSFVYIPKGVQCPMDLSTYFRINN-GDSGQFERTLIVAEAGSSVTYLEG-------------------------------------------------------------------------------------------------------------------------------------------------------------------------------------------------------------------------------------------------------------------------------------------------------------------------------------------------------------------------CTAPMFDTNQLHAAVVELVTLDNAEIKYSTVQNWYAGDEEGKGGIYNFVTKRGLCKGVNSKISWTQVETGSAITWKYPSCLLVGDNSVGEFYSVALTNNKQQADTGTKMIHIGKNTRSTIISKGISAGKSSNSYRGLVKMGPKAAGARNYSQCDSMLIGDRAQANTFPYIQVENNSAKVEHEASTSKIGEDQLFYFSQRGISAEDAISMMISGFCKDVFSKLPMEFAVEADKLLSLKLEGTVG-
>1982223_Asp@RAQ44041.1| Fe-S cluster assembly protein SufB
---------------------------------------------------------------------------------------------------------------MSA-SVKTLVN--QPY--KYGFVTDIESDTIPKGLSEDVVRLISAKKNEPEFMLNFRLRAYQQWQK----MA-EPTWPHVHYPPIDYQDIIYYSAPKVEK---KKGSLEEV----DPTLIETFEKLGIPLSEQK-RRA--NVAVDAVLDSVSIATTFKEKRAEEGVIFCSISEAVESHPELIEKYLGSVVPVGDNYFAALNSAVFSDGSFVYIPKGVKCPMDLSTYFRINN-GESGQVERTLIVAESGSSVTYLEG-------------------------------------------------------------------------------------------------------------------------------------------------------------------------------------------------------------------------------------------------------------------------------------------------------------------------------------------------------------------------CTAPMFDTNQLHAAVVELVALDNATIEYSTVQNWFAGDENGKGGIYNFVTKRGLCKGVNSKISWTQVETGSAITWKYPSCVLVGDNSVGEFYSVALTNNCQQADTGTKMVHIGKNTRSTIISKGISAGRSANSYRGLVKMGPKAVGARNYSQCDSMLIGDCGQANTFPYIQVENSTAKVEHEASTSKIGEDQLFYFTQRGISEEDAVSMIISGFCKDVFNKLPMEFAAEADKLLSLKLEGAVG-
>1752063_Fsp@BAU08221.1| putative ABC transporter membrane protein
---------------------------------------------------------------------------------------------------------------MSA-TVKTLVN--QPY--KYGFVTNIEADTIPRGLNEDIIRMISAKKNEPEFMLEFRLRAYRQWQK----MT-EPTWPNVKYPPIDYQNIIYYSAPKQQA---KKKSLEEV----DPTLLETFEKLGIPLSEQK-RLA--NVAVDAIFDSVSVATTFKEKLAKEGVIFCSISEALQEHPELVKKYLGSVVPIADNYFAALNSAVFSDGSFVYIPKGVKCPMELSTYFRINN-GETGQFERTLIVAEEDSYVSYLEG-------------------------------------------------------------------------------------------------------------------------------------------------------------------------------------------------------------------------------------------------------------------------------------------------------------------------------------------------------------------------CTAPMYDSNQLHAAVVELVALDNAEIKYSTVQNWYAGDEKGRGGIYNFVTKRGLCQGVNSKISWTQVETGSAITWKYPSCVLVGDNSVGEFYSVALTNNMQQADTGTKMIHIGKNTRSTIISKGISAGNSSNSYRGLVKINPKAEKARNYSQCDSMLIGDNAHANTFPYIQVQNNTAKVEHEASTSKIGEDQLFYFAQRGISTEDALKMMISGFCKDVFNNLPMEFAVEADKLLSLKLEGSVG-
>46234_Asp@AFW95766.1| FeS assembly protein SufB
---------------------------------------------------------------------------------------------------------------MSA-SVTTLVN--QPY--KYGFVTDIEADTIPRGLSEDVVRLISAKKNEPEFMLEYRLRAYHQWLK----MT-EPTWSHVQYPPINYQDIIYYSAPKQKK--AKLNSLDEV----DPTLLETFAKLGIPLNEQK-RLS--NVAVDAIFDSVSVATTYKEKLAKDGVIFCSFSEALQEHPELIKKYLGSVVPIADNYFAALNAAVFSDGSFVYIPKGLKCPMELSTYFRINT-GDTGQFERTLIVAEAGSYVSYLEG-------------------------------------------------------------------------------------------------------------------------------------------------------------------------------------------------------------------------------------------------------------------------------------------------------------------------------------------------------------------------CTAPMYDSNQLHAAVVELVALDNAEIKYSTVQNWYAGDVNGKGGIYNFVTKRGLCQGVNSKISWTQVETGSAITWKYPSCVLIGDNSVGEFYSVALTNNMQQADTGSKMIHVGKNTRSTIISKGISAGKSSNSYRGLVKINPTAKGARNYSQCDSMLIGDNAQANTFPYIQVQNNTGKVEHEASTSKIGEDQLFFFAQRGISSEDAISMMISGFCKDVFNQLPMEFAVEADKLLSLKLEGSVG-
>551115_Nazollae@ADI63224.1| FeS assembly protein SufB
---------------------------------------------------------------------------------------------------------------MSA-SVKTLVN--QPY--KYGFVTDIEADTIPRGLNEDVIRLISAKKNEPEFMLEYRLRAYHQWLK----MI-EPSWPHVTYPPINYQDIIYYSAPKQKK--AKLNSLDEV----DPTLLETFEKLGIPLNEQK-RLS--NVAVDAIFDSVSVATTFKENLAKDGVIFCSISEALQEHPELIKKYLGSVVPIADNYFAALNAAVFSDGSFVYIPKGVKCPMELSTYFRINS-GDTGQFERTLIIAEEGSYVSYLEG-------------------------------------------------------------------------------------------------------------------------------------------------------------------------------------------------------------------------------------------------------------------------------------------------------------------------------------------------------------------------CTAPMYDSNQLHAAVVELVALDNAEIKYSTVQNWYAGDANGKGGIYNFVTKRGLCQGVNSKISWTQVETGSAITWKYPSCVLVGDNSVGEFYSVALTNNMQQADTGTKMIHIGKNTRSTIISKGISAGKSSNSYRGLVKINPTAKGARNYSQCDSMLIGDNAQANTFPYIQVQNNNGKVEHEASTSKIGEDQLFFFAQRGISSEDAISMMISGFCKDVFNQLPMEFAVEANKLLSLKLEGSVG-
>52271_Asp@LUHI01000068.1_50|  55821 57260
---------------------------------------------------------------------------------------------------------------MSA-TVKTLVN--QPY--KYGFITDIETDTIPRGLNEDVIRLISAKKNEPEFMLEFRLRAYRQWLK----MT-EPTWPSVTYPPINYQDIIYYSAPKQKK--EKLNSLEEV----DPTLLETFEKLGIPLSEQK-RLA--NVAVDAIFDSVSVATTFKETLAKDGVIFCSISEALREHPELVQKYLGSVVPIADNYFAALNSAVFSDGSFVYIPKGVKCPMELSTYFRINS-GDTGQFERTLIVAEEGSYVSYLEG-------------------------------------------------------------------------------------------------------------------------------------------------------------------------------------------------------------------------------------------------------------------------------------------------------------------------------------------------------------------------CTAPMYDSNQLHAAVVELVALDNAEIKYSTVQNWYAGDANGKGGIYNFVTKRGLCQGVNSKISWTQVETGSAITWKYPSCVLVGDNSVGEFYSVALTNNMQQADTGTKMIHVGKNTRSTIISKGISAGNSSNSYRGLVKINPKAEGARNYSQCDSMLIGDNAQANTFPYIQVQNHTGKVEHEASTSKIGEDQLFYFAQRGISAEDAISMMISGFCKDVFNQLPMEFAVEADKLLSLKLEGSVG*
>1973482_Rcurvata@BAZ89918.1| FeS assembly protein SufB
---------------------------------------------------------------------------------------------------------------MSA-SVKTLVN--QPY--KYGFVTDIETDTIPRGLNEEVIRLISAKKQEPEFMLEFRLRAYRQWLK----MT-EPIWAHVNYPPINYQDIVYYSAPKQKK--AKLNSLEEV----DPTLLETFEKLGISLSEQK-RLA--NVAVDAIFDSVSVATTFKEKLAEDGVIFCSISEALREHPELVKKYLGSVVPIADNYFAALNSAVFSDGSFVYIPKGVKCPMELSTYFRINS-GDTGQFERTLIVAEESSYVSYLEG-------------------------------------------------------------------------------------------------------------------------------------------------------------------------------------------------------------------------------------------------------------------------------------------------------------------------------------------------------------------------CTAPMYDSNQLHAAVVELVALDNAEIKYSTVQNWYAGDENGKGGIYNFVTKRGLCQGVNSKISWTQVETGSAITWKYPSCVLVGDNSIGEFYSVALTNNRQQADTGTKMIHIGKNTRSTIISKGISAGKSSNSYRGLVKINPSAKGARNYSQCDSMLIGDNAQANTFPYIQVQNNTGKVEHEASTSKIGEDQLFFFAQRGISAEDAVSMMISGFCKDVFNQLPMEFAVEADKLLSLKLEGSVG-
>2005462_Csp@BAZ07101.1| putative ABC transporter membrane protein
---------------------------------------------------------------------------------------------------------------MSA-TVKTLVN--QPY--KYGFVTDIETDTIPRGLSEDVIRLISAKKNEPEFMLEFRLRAYRQWLK----MT-EPTWPSVHYPPINYQDIIYYSAPKQAK--KKLNSLDEV----DPTLLETFEKLGIPLSEQK-RLA--NVAVDAIFDSVSIATTFKEKLAEDGVIFCSISEALQEHPELVKKYLGSVVPIADNYFAALNSAVFSDGSFVYIPKGVKCPMELSTYFRINS-GDTGQFERTLIIAEDDSYVSYLEG-------------------------------------------------------------------------------------------------------------------------------------------------------------------------------------------------------------------------------------------------------------------------------------------------------------------------------------------------------------------------CTAPMYDSNQLHAAVVELVALENAEIKYSTVQNWYAGDENGKGGIYNFVTKRGLCQGKNSKISWTQVETGSAITWKYPSCVLVGDNSVGEFYSVALTNNKQQADTGTKMIHIGKNTRSTIISKGISAGESSNSYRGLVKVGPNAEGARNYSQCDSMLIGDRAHANTFPYIQVQNNTGKVEHEASTSKIGEDQLFYFSQRGISAEDAVSMMISGFCKDVFNQLPMEFAVEADKLLSLKLEGSVG-
>1080068_Lsp@BAU44121.1| FeS cluster assembly protein SufB
------------------------------------------------------------------------------------------------------------------------------------------------------------------------------------------------------------------------------------------------------------------------------------------------------------------------------------------------------------------------------------------------------------------------------------------------------------------------------------------------------------------------------------------------------------------------------------------------------------------------------------------------------------------------------------------------------------------------------------------------------------------------------------------------------------------------------------------------------------------------------------------------------------------------------------------------------------------------MMISGFCKDVFNQLPMEFAVEADRLLALKLEGSVG-
>2420339_Cbacterium@RMH79033.1| Fe-S cluster assembly protein SufB
---------------------------------------------------------------------------------------------------------------MSA-TAKTLVN--QPY--KYGFVTDIESDSLPPGLNEDVVRKIWALKQEPEFMLDFRLKAYRQWEK----MQ-EPNWPHVNYPPIDYQKIVYYSAPKKKD---KLNSLEEV----DPAILETFEKLGIPLSEQK-RLS--NVAVDAVFDSVSVATTFREKLAESGVIFCSISEAVREYPDLIQKYLGSVVPVGDNYFAALNSAVFSDGSFVYIPKGVKCPMELSTYFRINN-GESGQFERTLIVAEDNSYVSYLEG-------------------------------------------------------------------------------------------------------------------------------------------------------------------------------------------------------------------------------------------------------------------------------------------------------------------------------------------------------------------------CTAPMFDTNQLHAAVVELVTLDNAEIKYSTVQNWYAGDENGKGGIYNFVTKRGLCKGKNSKISWTQVETGSAITWKYPSCVLVGDNSVGEFYSVALTNNKQQADTGTKMVHIGKNTRSTIISKGISAGNSANSYRGLVKMGPKSDGSRNYSQCDSMLIGDNAEANTFPYIDVQNDNAKVEHEASTSKIGEDQLFYFSQRGISAEDAVTMMISGFCKDVFNQLPMEFAVEADRLLSLKLEGSVG-
>1378066_Csp@PPS39798.1| Fe-S cluster assembly protein SufB
---------------------------------------------------------------------------------------------------------------MSA-TVKTLVN--QPY--KYGFVTDIEADTIPRGLNEDVIRLISAKKEEPEFMLEFRLKAFRQWQK----MT-EPTWPNVKYPPIDYQDIIYYSAPKKKP---KLNSIEEV----DPALLETFEKLGIPLSEQK-RLS--NVAVDAIFDSVSVATTFKEKLAKEGVIFCSISEALREYPELVQKYLGSVVPVADNYFAALNSAVFSDGSFVYVPKNTKCPMELSTYFRINS-GDTGQFERTLIVAEEGSYVSYLEG-------------------------------------------------------------------------------------------------------------------------------------------------------------------------------------------------------------------------------------------------------------------------------------------------------------------------------------------------------------------------CTAPMYDTNQLHAAVVELVALDNAEIKYSTVQNWYAGDENGKGGIYNFVTKRGLCQGVNSKISWTQVETGSAITWKYPSCVLVGDNSVGEFYSVALTNNMQQADTGTKMIHVGKNTRSTIVSKGISAGRSSNSYRGLVKVSPNAKGARNYSQCDSMLIGDNAHANTFPYIQVQNNTAKVEHEASTSKIGEEQLFYFAQRGISAEDAVSMMISGFCKDVFNQLPMEFAVEADRLLSLKLEGSVG-
>1618023_Aatlantica@KJH70604.1| cysteine desulfurase
---------------------------------------------------------------------------------------------------------------MMS-AIKTLVN--QPY--KYGFVTNIEADTIARGLNEDVIRLISAKKEEPEFMLEFRLKAYRQWQK----MT-EPTWQNVKYPTIDYQDIIYYSAPKQKA---KLNSLEEV----DPTLLETFEKLGIPLSEQK-RLS--NVAVDAIFDSVSVATTFKEKLAKEGVIFCSISEALREHPELVQKYLGSVVPVADNYFAALNSAVFSDGSFVYIPKNTKCPMELSTYFRINS-GDTGQFERTLIVAEEGSSVSYLEG-------------------------------------------------------------------------------------------------------------------------------------------------------------------------------------------------------------------------------------------------------------------------------------------------------------------------------------------------------------------------CTAPMYDTNQLHAAVVELVALDNAEIKYSTVQNWYAGDENGKGGIYNFVTKRGLCQGVNSKISWTQVETGSAITWKYPSCVLVGDNSVGEFYSVALTNHKQQADTGTKMIHVGKNTRSTIISKGISAGSSANSYRGLVKINPKAEGARNYSQCDSMLIGDNAHANTFPYIQVQNPTAKVEHEASTSKIGEDQLFYFSQRGISAEDAISMMISGFCKDVFNQLPMEFAVEADRLLSLKLEGSVG-
>2107693_Csp@PSB33446.1| Fe-S cluster assembly protein SufB
---------------------------------------------------------------------------------------------------------------MTA-TVKTLVN--QPY--KYGFITDIESDTIPRGLSEDVVRLISAKKEEPEFMLEFRLKAYRQWLK----MT-EPTWPNVKYPTIDYQNIIYYSAPKQKA---KLNSLDEV----DPTLLETFEKLGISLSEQK-RLS--NVAVDAIFDSVSVATTFKDKLAKDGVIFCSISEALKEHPELVKKYLGSVVPAADNYFAALNGAVFSDGSFVYIPKNTKCPMELSTYFRINS-GDTGQFERTLIVAEEGSSVSYLEG-------------------------------------------------------------------------------------------------------------------------------------------------------------------------------------------------------------------------------------------------------------------------------------------------------------------------------------------------------------------------CTAPMYDTNQLHAAVVELVALDNAEIKYSTVQNWYAGDANGKGGIYNFVTKRGLCQGVNSKISWTQVETGSAITWKYPSCVLVGDNSVGEFYSVALTNHKQQADTGTKMIHVGKNTRSTIISKGISAGNSSNSYRGLVKINPKAEGARNYSQCDSMLIGDNASANTFPYIQVQNPAAKVEHEASTSKIGEDQLFYFSQRGISSEDAISMMISGFCKDVFNQLPMEFAVEADRLLSLKLEGSVG-
>1781255_Dsp@OEJ73509.1| Fe-S cluster assembly protein SufB
---------------------------------------------------------------------------------------------------------------MTA-SVKTLVN--QPY--KYGFITDIEADTLPRGLNEDIIRLISAKKEEPEFMLEFRLKAYQRWLE----MT-EPTWPHVSYPPINYQDIIYYSAPKKKE---KKSSLEEV----DPVLLETFEKLGIPLSEQK-RLA--NVAVDAIFDSVSVATTFREKLAKDGVIFCSISEALKEHPELVQKYLGSVVPIGDNYYAALNSAVFSDGSFVYIPKNTKCPMELSTYFRINS-GDTGQFERTLIIAEEGSSVSYLEG-------------------------------------------------------------------------------------------------------------------------------------------------------------------------------------------------------------------------------------------------------------------------------------------------------------------------------------------------------------------------CTAPMYDTNQLHAAVVELVALDNADIKYSTVQNWYAGDENGKGGIYNFVTKRGLCKGVNSKISWTQVETGSAITWKYPSCVLVGDNSVGEFYSVALTNNKQQADTGTKMVHIGKNTRSTIISKGISAGNSANSYRGLVKISPNATGARNYSQCDSMLIGDNAQANTFPYIQVQNNTGKVEHEASTSKIGEDQLFYFAQRGISAEDAISMMISGFCKDVFNQLPMEFAVEADRLLSLKLEGSVG-
>1173022_Cepipsammum@AFZ11924.1| FeS assembly protein SufB
---------------------------------------------------------------------------------------------------------------MTS-SVKTLVN--EPY--KYGFVTDIETDQIPRGLNEDIVRMISAKKEEPEFMLEFRLRAYRQWLK----MT-EPTWQHVTYPPINYQDIIYYSAPKQKK---KLNSLEEV----DPILLETFEKLGISLSEQK-RLS--NVAVDAVFDSVSVATTFKEKLAKDGVIFCSISEALTEHPELVQKYLGSVVPVADNYFAALNSAVFSDGSFVYIPKNTKCPMDLSTYFRINT-GDSGQFERTLIIAEEGASVTYLEG-------------------------------------------------------------------------------------------------------------------------------------------------------------------------------------------------------------------------------------------------------------------------------------------------------------------------------------------------------------------------CTAPMFDTNQLHAAVVELVALDNAEIKYSTVQNWYAGDETGKGGIYNFVTKRGLCQGVNSKISWTQVETGSAITWKYPSCVLVGDNSVGEFYSVALTNNYQQADTGTKMIHVGKNTRSTIISKGISSGHSKNSYRGLVKMNPKAQGARNYSQCDSMLIGDNAQANTFPYIQVQNSTAKVEHEASTSKIGEDQLFFFAQRGISQEDAISMMISGFCKDVFNQLPMEFAVEADRLLSLKLEGSVG-
>1296344_Mglauca@PSB00537.1| Fe-S cluster assembly protein SufB
---------------------------------------------------------------------------------------------------------------MTT-SVKNLVN--QPY--KYGFVTDIESDRLPRGLSEDTVRTISAKKNEPEFMLEFRLRAYRQWLK----MS-EPTWPHVTYPPINYQDIVYYSAPKQQA---KKASLDEV----DPTLLETFEKLGIPLSEQK-RLS--NVAVDAVFDSVSIATTFREKLAKDGVIFCSISEALKEYPELVEKYLGTVVPIGDNYFAALNSAVFSDGSFVYIPKDTKCPMELSTYFRINS-GDTGQFERTLIIAESGSQVSYLEG-------------------------------------------------------------------------------------------------------------------------------------------------------------------------------------------------------------------------------------------------------------------------------------------------------------------------------------------------------------------------CTAPMYDTNQLHAAVVELVALDNAEIKYSTVQNWYAGDENGKGGIYNFVTKRGLCQGVNSKISWTQVETGSAITWKYPSCVLIGDNSVGEFYSVALTNHYQQADTGTKMVHVGKNTRSTIISKGISAGRSKNSYRGLVKVNPKAEGARNYSQCDSMLIGDNAQANTFPYIQVQNQTAKVEHEASTSKIGEDQLFYFSQRGISQEDAVSMMISGFCKDVFNQLPMEFAVEADRLLSLKLEGSVG-
>864702_Ocyanobacteri@EKQ68508.1| Iron-regulated ABC transporter membrane component SufB
---------------------------------------------------------------------------------------------------------------MSA-SVQNLVN--QPY--KYGFVTQIEADTIPRGLNEDIVRLISEKKGEPEFMLDFRLRAYRQWLK----MT-EPTWQRATYPAIDYQDIIYYSAPKVSE---KKKSLNEV----DPELLETFEKLGIPLSEQK-RLA--NVAVDAIFDSVSVATTFKEKLAKDGVIFCSMSEALKEHPELVRKYLGSVVPIADNYFAALNSAVFSDGSFVYIPKGVRCPMELSTYFRINN-GESGQFERTLIVAEEGSYVSYLEG-------------------------------------------------------------------------------------------------------------------------------------------------------------------------------------------------------------------------------------------------------------------------------------------------------------------------------------------------------------------------CTAPMYDTNQLHAAVVELVALDDAEIKYSTVQNWYAGDKDGRGGIYNFVTKRGLCQGKNSKISWTQVETGSAITWKYPSCVLVGDNSVGEFYSVALTNHYQQADTGTKMVHIGKNTRSTIVSKGISAGQSKNSYRGLVKIGPKATGARNYSQCDSMLIGDNAQANTFPYIQVQNNSSKVEHEASTSKIGEDQLFYFQQRGISAEDAVSMMISGFCKDVFNQLPMEFAVEADRLLSLKLEGSVG-
>317619_Phollandica@KB235941.1_294|  341748 343187
---------------------------------------------------------------------------------------------------------------MSP-TVQTLVN--QPY--KYGFVTDIETDKIPKGLSEDVVRLISAKKGEPDFMLEFRLKAYRQWLK----MA-EPDWAAVGYPTIDYQDIIYYSAPKQKP--KKLNSLDEV----DPALLETFEKLGIPLSEQK-RLG--NVAVDAVFDSVSIATTFRAQLAEHGVIFCSISEAVAEYPDLIKRYLGSVVPVADNYFAALNSAVFSDGSFVYIPKGVACPMELSTYFRINS-GDSGQFERTLIVAEEGSQVSYLEG-------------------------------------------------------------------------------------------------------------------------------------------------------------------------------------------------------------------------------------------------------------------------------------------------------------------------------------------------------------------------CTAPMFDTNQLHAAVVELVALDNADIKYSTVQNWYAGDENGKGGIYNFVTKRGLCKGVNSKISWTQVETGSAITWKYPSCILVGDNSVGEFYSVALTNHCQQADTGTKMIHVGKNTRSTIISKGISAGRSRNSYRGLVKVGPNAQGARNYSQCDSMLVGDRAQANTFPYIQVQNPSSKVEHEASTSKIGEDQLFYFQQRGISAEDAISMMISGFCKDVFNQLPMEFAVEADRLLSLKLEGSVG*
>1880991_Ocyanobacteri@OCQ91736.1| Fe-S cluster assembly protein SufB
---------------------------------------------------------------------------------------------------------------MSA-TVQTLVN--QPY--KYGFITEIESDTIPRGLSEDVVRLISSKKNEPAFMLEFRLKAYRQWLK----MT-EPTWPHVSYPPINYQEIIYYSAPKQKA--KKLNSLDEV----DPVLLETFEKLGISLSEQK-RLS--NVAVDAVFDSVSVATTFREKLAKDGVIFCSISEAVKDYPELIEKYLGSVVPVGDNYFAALNSAVFSDGSFVYIPKNVKCPMELSTYFRINN-GDSGQFERTLIIAESGSSVSYLEG-------------------------------------------------------------------------------------------------------------------------------------------------------------------------------------------------------------------------------------------------------------------------------------------------------------------------------------------------------------------------CTAPMFDTNQLHAAVVELVALDNADIKYSTVQNWYAGDENGKGGIYNFVTKRGLCQGVNSKISWTQVETGSAITWKYPSCVLVGDNSVGEFYSVALTNHKQQADTGTKMVHIGKNTKSTIISKGISAGKSSNSYRGLVKMGPNSQGSRNYSQCDSMLIGDNAQANTFPYIQVQNNTARVEHEASTSKIGEDQLFFFAQRGISTEDAISMMISGFCKDVFNQLPMEFAVEADKLLSLKLEGSVG-
>197221_Telongatus@BAC08042.1| ABC transporter subunit
---------------------------------------------------------------------------------------------------------------MSA-TVQSLVN--QPY--KYGFVTPIETETIPKGLNEDIIRLISAKKNEPEFMLEFRLRAYRQWLK----MS-EPQWPRVSYPPINYQDIVYYSAPKQKE---KLKSLDEV----DPVLLETFEKLGIPLSEQK-RLT--NVAVDAIFDSVSVATTFREELAKQGIIFCSISEALQDYPELVQKYLGSVVPIGDNFYAALNSAVFSDGSFVYVPKNTRCPMELSTYFRINN-GESGQFERTLIIADAGSYVSYLEG-------------------------------------------------------------------------------------------------------------------------------------------------------------------------------------------------------------------------------------------------------------------------------------------------------------------------------------------------------------------------CTAPMFDTNQLHAAVVELVALDNAEIKYSTVQNWYAGDENGKGGIYNFVTKRGLCLGRNSKISWTQVETGSAITWKYPSCVLVGDNSVGEFYSVALTNHYQQADTGTKMIHIGKNTRSRIVSKGISAGHSQNSYRGLVKIGPKATGARNYSQCDSMLIGDTAAANTFPYIQVQNPTAQVEHEASTSKIGEDQLFYFAQRGISAEDAVSMMISGFCRDVFNQLPMEFAVEADRLLSLKLEGSVG-
>195253_Ssp@AFY61542.1| Iron-regulated ABC transporter membrane component SufB
---------------------------------------------------------------------------------------------------------------MSA-TVQSLVN--QPY--KYGFVTEIESETIPRGLDEDVIRLISTKKNEPEFMLAFRLKAYRQWLQ----MT-EPTWPHVHYPPINYQDIIYYSAPKQAA---KLNSLEEV----DPVLLETFEKLGIPLSEQK-RLS--NVAVDAVFDSVSVATTFRKDLAKHGVIFCSISEAVHDYPELVEKYLGSVVPVGDNFFAALNSAVFSDGSFVYIPKDTKCPMDLSTYFRINN-GDSGQFERTLIIAESGASVTYLEG-------------------------------------------------------------------------------------------------------------------------------------------------------------------------------------------------------------------------------------------------------------------------------------------------------------------------------------------------------------------------CTAPMFDTNQLHAAVVELVALDNAEIKYSTVQNWYAGDVNGKGGIYNFVTKRGLCQGKNSKISWTQVETGSAITWKYPSCVLIGDHSVGEFYSVALTNNCQQADTGTKMIHVGKNTRSTIISKGISAGRSQNSYRGLVKMGPKAIGARNYSQCDSMLIGDQAGANTFPYIQVQNHTAQVEHEASTSKIGEDQLFYFAQRGISAEDAVSMMISGFCRDVFNQLPMEFAVEADRLLSLKLEGSVG-
>1497020_Nsphagnicola@KGF71869.1| cysteine desulfurase
---------------------------------------------------------------------------------------------------------------MSA-TVKTLVN--QPY--KYGFVTDIEVDTIPRGLNEDVIRLISAKKSEPAFMLEFRLKAYRHWLK----MV-EPTWPHVSYPPIDYQDIVYYSAPKQQE---KKKSLDEV----DPTLLETFEKLGISLSEQK-RLT--NVAVDAIFDSVSVATTFKEKLAEQGVIFCSISEAVKEYPDLIQQYLGRVVPVGDNYYAALNSAVFSDGSFVYIPKDTRCPMELSTYFRINS-GDTGQFERTLIIAEAGSQVSYLEG-------------------------------------------------------------------------------------------------------------------------------------------------------------------------------------------------------------------------------------------------------------------------------------------------------------------------------------------------------------------------CTAPMYDTNQLHAAVVELVALDNAEIKYSTVQNWYAGDANGKGGIYNFVTKRGLCAGVNSKISWTQVETGSAITWKYPSCVLVGDNSVGEFYSVALTNHYQQADTGTKMIHVGKNTRSTIISKGISAGHSKNSYRGLVKIAPQAIGARNYSQCDSMLIGDNAEANTFPYIQVQNHRGRVEHEASTSKIGEDQLFYFSQRGISAEDAVSMIISGFCKDVFNQLPMEFAVEADRLLSLKLEGSVG-
>1880902_Lsp@OCQ94574.1| Fe-S cluster assembly protein SufB
---------------------------------------------------------------------------------------------------------------MSA-SVSTLVN--QPY--KYGFVTDIESDTLPRGLSEETIYAISAKKNEPEFMLEFRLRAYRQWLK----MT-EPTWPDVNYPSINYQDIIYYSAPKQTQ---KKQSLDEV----DPTLLETFEKLGIPLSEQK-RLA--NVAVDAIFDSVSVATTFREKLAEHGVIFCPISEALKEHPELVKKYLGSVVPIADNYFAALNSAVFSDGSFVYIPKGVECPMELSTYFRINN-GDSGQFERTLIVAEEGSSVSYLEG-------------------------------------------------------------------------------------------------------------------------------------------------------------------------------------------------------------------------------------------------------------------------------------------------------------------------------------------------------------------------CTAPMYDSNQLHAAVVELVALDNASIKYSTVQNWYAGDANGKGGIYNFVTKRGLCKGRNSKISWTQVETGSAITWKYPSCVLVGDNSIGEFYSVALTNNCQQADTGTKMVHIGKNTRSTIVSKGISAGKSKNSYRGLVKVGPNADGARNYSQCDSMLIGSNAQANTYPYIQVQNELARVEHEATTSKIGEDQLFYLAQRGISAEDAVSMMISGFCKDVFNQLPMEFAVEADKLLSLKLEGSVG-
>1947889_Cbacterium@DIYQ01000113.1_22|  21543 22979
---------------------------------------------------------------------------------------------------------------MST-SVKTLVN--QPY--KYGFITDIETDKIPNGLNEDVVRLISAKKNEPEFMLNFRLKAYRRWLE----MK-EPNWPHLQYPPIDYQNISYYSAPKQQD---KKKSLDEV----DPALLETFEKLGIPLSEQK-RLS--NVAVDAVFDSVSIATTFREKLAKEGVIFCSISEAVHDYPELVEKYLGSVVPVGDNYFAALNSAVFSDGSFVYIPKNTQCPMELSTYFRINS-GDTGQFERTLIVADEGSQVSYLEG-------------------------------------------------------------------------------------------------------------------------------------------------------------------------------------------------------------------------------------------------------------------------------------------------------------------------------------------------------------------------CTAPMYDTNQLHAAVVELVALDNADIKYSTVQNWYAGDENGKGGIYNFVTKRGICKGVNSKISWTQVETGSAITWKYPSCVLVGDNSVGEFYSVALTNNKQQADTGTKMVHVGKNTRSRIISKGISAGGSANSYRGLVKVNPKAEGARNYSQCDSMLIGDNAEANTFPYIQVQNNSGKVEHEASTSKIGEDQLFYFAQRGISAEDAVSMMISGFCKDVFNQLPMEFAVEADKLLSLKLEGTVG*
>2053605_Rsp@HAE05181.1| TPA_asm: Fe-S cluster assembly protein SufB, partial
----------------------------------------------------------------------------------------------------------------------------------------------------------------------------------------------------------------------------------------------------------------------------------------------------------------DNYFSALNSAVFSDGSFVYIPKGVKCPMELSTYFRINS-GDTGQFERTLIIADEGSYVSYLEG-------------------------------------------------------------------------------------------------------------------------------------------------------------------------------------------------------------------------------------------------------------------------------------------------------------------------------------------------------------------------CTAPMYDTNQLHAAVVELITLDNAEIKYSTVQNWYAGDENGKGGIYNFVTKRGLCQGMNSKISWTQVETGSAITWKYPSCVLVGDNSVGNFYSVALTNNMQQADTGTKMVHVGNNTRSTIISKGISAGKSSNSYRGLVKINPNAERTINYSQCDSMLIGDNAHANTFPYIQVQNQTAKVEHEASISRMGEEQIFYFAQRGICMEDAVSIMVSGFCKDVFNQLPMEFAVEADRLLSLKLEGSIG-
>2055792_Mbacterium@HAT15871.1| TPA_asm: Fe-S cluster assembly protein SufB
--------------------------------------------------------------------------------------------------------------MSST-TAQTLVN--QPY--KYGFVTDIESDTIPRGLSEDVVRLISSKKNEPEFLLQFRLKAYRKWLT----MT-EPTWPHVNYPAIDYQNIIYYSAPKQKP--KKLNSLDEV----DPTLLETFEKLGIPLSEQR-RLG--NVAVDVVFDSVSIATTFREKLAKDGVIFCSITEAVKDYPELIEKYLGTVVPVGDNFFAALNSAVFTDGSFVYIPKGVKCPMELSTYFRINN-EDSGQFERTLIIAEENSSVSYLEG-------------------------------------------------------------------------------------------------------------------------------------------------------------------------------------------------------------------------------------------------------------------------------------------------------------------------------------------------------------------------CTAPMFDTNQLHAAVVELVTMDNADIKYSTVQNWYAGDVNGKGGIYNFVTKRGLCQGVNSKISWTQVETGSAITWKYPSCVLVGDNSVGEFYSVALTNNKQQADTGTKMIHVGKNTRSTIISKGISAGNSSNSYRGLVKMGPNSKGSRNYSQCDSMLIGDNAQANTFPYIQVQNNTAKVEHEASTSKIGEEQLFFFAQRGISAENAISMMISGFCKDVFNQLPMEFAAEADKLLSLKLEGSVG-
>1140_Selongatus@ABB57765.1| Iron-regulated ABC transporter membrane component SufB
---------------------------------------------------------------------------------------------------------------MSA-TVQALVN--QPY--KYGFVTDIETEKIAKGLSEEVVRLISAKKEEPEWMLEFRLKAYRRWLT----ME-EPDWAAVGYPAIDYQNIVYYAAPKQKA--EKKQSLDEV----DPTLLETFEKLGIPLSEQK-RLA--NVAVDAVFDSVSIATTFREKLAEEGVIFCSISEAVREYPEMVKQYLGSVVPIGDNYFAALNSAVFSDGSFVFIPKGVRCPMELSTYFRINS-GDTGQFERTLIVAEEGSHVSYLEG-------------------------------------------------------------------------------------------------------------------------------------------------------------------------------------------------------------------------------------------------------------------------------------------------------------------------------------------------------------------------CTAPMFDTNQLHAAVVELVALDDAEIKYSTVQNWYAGDENGKGGIYNFVTKRGLCKGRNSKISWTQVETGSAITWKYPSCVLVGDNSVGEFYSVALTNNCQQADTGTKMVHIGKNTRSTIVSKGISAGRSQNSYRGLVKVGPQATGARNYSQCDSMLIGDRAAANTFPYIQVQNAGAQVEHEASTSKIGEDQLFYFQQRGISLEDAVSMLISGFCKDVFNQLPMEFAVEADRLLSLKLEGSVG-
>1173025_Gsp@AFY66715.1| Iron-regulated ABC transporter membrane component SufB
---------------------------------------------------------------------------------------------------------------MTT-TLKNVVN--QPY--KYGFVTDIETDSIARGLNEDVIRLISAKKNEPEFMLEFRLKAYRQWLK----ME-EPTWPHVSYPPINYQDIVYYSAPKQKE---KLGSLDEV----DPKLLETFEKLGIPLSEQK-RLS--NVAVDAIFDSVSVATTFKEKLAEEGVIFCSISEALHQHPELVKKYLGTVVPVADNYFAALNSAVFTDGSFVFIPKGVKCPMDLSTYFRINN-GDSGQFERTLIVAEEGASVTYLEG-------------------------------------------------------------------------------------------------------------------------------------------------------------------------------------------------------------------------------------------------------------------------------------------------------------------------------------------------------------------------CTAPMFDTNQLHAAVVELVALDNAEIRYSTVQNWYAGDENGKGGIYNFVTKRGLCKGVNSKISWTQVETGSAITWKYPSCVLAGDNSVGEFYSVALTNNCQQADTGTKMVHIGKNTRSTIISKGISAGRSKNSYRGLVKVNPSAEGARNYSQCDSMLIGDSAEANTFPYIQVQNNTGRVEHEASTSKIGEDQLFYFQQRGISTEDAVSMIISGFCKDVFNKLPMEFAVEADRLLSLKLEGSVG-
>82654_Psp@AFY70209.1| Iron-regulated ABC transporter membrane component SufB
---------------------------------------------------------------------------------------------------------------MTA-TVQKLVN--QPY--KYGFVTKVESDIIPRGLSEDVIRTISAKKNEPEFMLEFRLKAYRKWLT----MT-EPSWPNVKYPKINYQDIIYYSAPKAQA---KKQSLDEV----DPAMLETFEKLGIPLSEQK-RLS--NVAVDAVFDSVSIATTFKKDLAKVGVVFCSISEAMHEYPELIEKYLGSVVPIGDNFFAALNSAVFSDGSFCYIPKGVKCPMDLSTYFRINN-GDSGQFERTLIVAEEGSSVSYLEG-------------------------------------------------------------------------------------------------------------------------------------------------------------------------------------------------------------------------------------------------------------------------------------------------------------------------------------------------------------------------CTAPMFDTNQLHAAVVELVALDDAEIKYSTVQNWYAGNEDGKGGIYNFVTKRGLCAGKNSKISWTQVETGSAITWKYPSCVLVGDNSVGEFYSVALTNNHQQADTGTKMVHVGKNTRSTIISKGISAGQSKNSYRGLVKVGSKAKGARNYSQCDSMLIGDRTQANTFPYIEVQNNTAKVEHEASTSKIGEEQLFYFQQRGISMEDAVSMMISGFCKDVFNELPMEFAVEADKLLALKLEGSVG-
>47254_Lsp@PZV13218.1| Fe-S cluster assembly protein SufB
---------------------------------------------------------------------------------------------------------------MTA-SVQNLVN--QPY--KYGFVTNIESDTIPRGLSEDVVRLISKKKNEPEFMLEFRLKAYRQWLK----MT-EPNWAEVGYPAIDYQNIIYYSAPKVTE---KKKSLDEV----DPELLDTFEKLGISLSEQK-RLS--NVAVDAIFDSVSIATTFKEKLGEVGVIFCSISEAVHEHPELIKKYLGSVVPVADNYFAALNAAVFSDGSFVYIPKGTKCPMELSTYFRINN-GDSGQFERTLIVAEEGSSVSYLEG-------------------------------------------------------------------------------------------------------------------------------------------------------------------------------------------------------------------------------------------------------------------------------------------------------------------------------------------------------------------------CTAPMYDTNQLHAAVVELVAMDNADIKYSTVQNWYAGDKEGKGGIFNFVTKRGLCQGVNSKISWTQVETGSAITWKYPSCVLVGDNSVGEFYSVALTNNYQQADTGSKMVHIGKNTKSTIISKGISAGNSQNSYRGLVKINPKATGARNYSQCDSMLIGDNAQANTFPYIQVQNDKGKVEHEASTSKIGEDQLFYFKQRGISAEDAVSMIISGFCRDVFNQLPMEFAAEADKLLALKLEGSVG-
>1947904_Cbacterium@DBAX01000040.1_1|  3 1232
----------------------------------------------------------------------------------------------------------------------------------------------------------------------------------------------VSYPPIDYQNIIYYSAPKVSQ---KKQSLDEV----DPELLATFEKLGISLSEQK-RLS--NVAVDAIFDSVSIATTFRKDLAKVGVIFCSISEAVHEYPELLERYLGSVVPIGDNYFAALNSAVFSDGSFVYIPKGVRCPMELSTYFRINN-GESGQFERTLIVADDDSYVSYLEG-------------------------------------------------------------------------------------------------------------------------------------------------------------------------------------------------------------------------------------------------------------------------------------------------------------------------------------------------------------------------CTAPMFDTNQLHAAVVELVACDRAEIKYSTVQNWYAGDKDGKGGIYNFVTKRGLCQGQSSKISWTQVETGSAITWKYPSCVLVGDNSVGEFYSVALTNNKQQADTGTKMVHIGRNTRSKIVSKGISAGESQNSYRGQVKIAAKATGARNYSQCDSMLIGDRSQANTFPYIQVQNPSAKVEHEASTSKISAEQLFYFQQRGIAVEDAVSMMISGFCREVFNALPMEFAVEADKLLALKLENSVG*
>1173263_Ssp@AFY74967.1| FeS assembly protein SufB
---------------------------------------------------------------------------------------------------------------MTA-TVQALVN--QPY--KYGFVTPIESDTIPRGLSEEVVRMISAKKNEPEFMLEFRLRAYRQWLK----MT-EPKWANVDFPKINYQDIVYYSAPKQSK---KKLSLDEV----DPELLDTFEKLGIPISEQK-RLS--NVAVDAIFDSVSIATTFRKDLAKVGVIFCSISEALHDYPELVKKYMGSVVPIADNYYAALNSAVFTDGSFCYIPKGVRCPMDLSTYFRINN-GDSGQFERTLIVAEEGSYVSYLEG-------------------------------------------------------------------------------------------------------------------------------------------------------------------------------------------------------------------------------------------------------------------------------------------------------------------------------------------------------------------------CTAPAFDTNQLHAAVVELVAMDNAEIKYSTVQNWYAGDKEGKGGIYNFVTKRGLCQGVNSKISWTQVETGSSITWKYPSCVLVGDNSVGEFYSVALTNNKQQADTGTKMVHIGKNTRSKIISKGISAGKSQNSYRGLVKVSPKAVGARNYSQCDSMLIGSDSQANTFPYIEVQNSTAKVEHEASTSKIGEEQLFYFAQRGIAPEDAVSMIISGFCKDVFNALPMEFAVEADKLLALKLEGSVG-
>685565_Psp@BBC24007.1| FeS assembly protein
---------------------------------------------------------------------------------------------------------------MTA-TVQALVN--QPY--KYGFVTSIESDTIPRGLSEDVVRMISAKKNEPEYMLEFRLKAYRQWLK----MQ-EPTWAHVDYPAIDYQDIVYYSAPKQSK---KKASLDEV----DPELLDTFEKLGISLSEQK-RLA--NVAVDAIFDSVSVATTFKKDLAKVGVIFCSISEAMHEYPELIKKYLGSVVPIADNYFSALNAAVFSDGSFVYIPKGVKCPMDLSTYFRINN-GDSGQFERTLIVAEEGAYVSYLEG-------------------------------------------------------------------------------------------------------------------------------------------------------------------------------------------------------------------------------------------------------------------------------------------------------------------------------------------------------------------------CTAPMFDTNQLHAAVVELVALDDAEIKYSTVQNWYAGDKNGKGGIYNFVTKRGLCQGKNSKISWTQVETGSAITWKYPSCVLVGENSVGEFYSVALTNNKQQADTGSKMVHIGKNTRSKIVSKGISAGGSQNSYRGLVKISPKAEGARNYSQCDSMLIGDCSQANTFPYIQVQNNTARVEHEASTSKIGEEQLFYFQQRGIAVEDAVSMIISGFCKEVFNALPMEFAVEADKLLALKLENSVG-
>1453429_CAthalassa@ADB95434.1| Iron-regulated ABC transporter membrane component SufB
---------------------------------------------------------------------------------------------------------------MNATTVKNLVN--QPY--KYGFVTDIESDTIPCGLNEEVVRLISAKKDEPDFMLDFRLKAFKQWQK----MV-EPSWAHVTYPKIDYQNIIYYAAPKQKK--EKLNNLDEV----DPALIETFNKLGISLSEQK-RLS--NVAVDVIFDSVSIVTTFKEKLSESGVIFCSISEALKLYPELVKKYLGSVIPITDNFFSALNSAVFSDGSFAFIPKGVKCPMELSTYFRINN-GSSGQFERTLIVAEEGASVSYLEG-------------------------------------------------------------------------------------------------------------------------------------------------------------------------------------------------------------------------------------------------------------------------------------------------------------------------------------------------------------------------CTAPMFDTNQLHAAVVELVALDNASIKYSTVQNWYAGDEKGKGGIYNFVTKRGLCKGVNSKISWTQVETGSAITWKYPSCVLLGDNSIGEFYSIALTNNKQQADTGTKMIHIGENTRSTIISKGISAGNSKNSYRGLVKMNPKAKGARNYSQCDSMLIGDNAEANTFPYIQANNNTTKVEHEASTSKIGEDQLFYFAQRGIPEEDAVSIIVSGFCKDVLNELPMEFASEADKLLSLKLEGSVG-
>2099684_Cbacterium@PWRG01000117.1_20|  19619 21058
---------------------------------------------------------------------------------------------------------------MST-SVQSLVT--QPY--KYGFKTDIAADAIPRGLSEDVVRLISAKKNEPEFMLEFRLKAYRKWLT----MA-EPTWPNVNYPPIDYQNIVYYSAPKAKD--KKLGSLDEV----DPTLLDTFEKLGIPLSEQK-RLA--NVAVDAIFDSVSVATTYKEKLAESGVIFCSISEALQEHPDLVEKYLGTVVPIGDNYFAALNSAVFSDGSFVYIPKDTQCPMDLSTYFRINN-GDSGQFERTLIVAESGSSVTYLEG-------------------------------------------------------------------------------------------------------------------------------------------------------------------------------------------------------------------------------------------------------------------------------------------------------------------------------------------------------------------------CTAPMYDSNQLHAAIVELVALDNAAINYSTVQNWFAGDENGKGGIYNFVTKRGLCAGKNSKISWTQVETGSAITWKYPSCVLVGDNSVGEFYSVALTNNLQQADTGTKMVHVGKNTKSTIISKGISAAKSKNSYRGLVKIGPKATGARNYSQCDSMLIGNTSSANTFPYIQVQNSTAQVEHEASTSKIGEDQLFYFAQRGISPEDAVSMIISGFCRDVFNKLPMEFAAEADKLLALKLENTVG*
>268115_Lantarctica@PZO39356.1| Fe-S cluster assembly protein SufB
---------------------------------------------------------------------------------------------------------------MTA-SVQTLVS--QPY--KYGFTTDIEADVIPRGLSEDVVRTISAKKNEPAFMLEFRLKAYRKWLT----MK-EPAWPNVSYPPIDYQNIVYYSAPKTQA--KKLGSLDEV----DPTMLETFEKLGIPLSEQK-RLA--NVAVDAIFDSVSIATTFKEKLGESGVIFCSISEALQEHPELVEKYLGTVIPIGDNYFAALNSAVFSDGSFVYIPKDTQCPMDLSTYFRINN-GDSGQFERTLIVAEAGSSVTYLEG-------------------------------------------------------------------------------------------------------------------------------------------------------------------------------------------------------------------------------------------------------------------------------------------------------------------------------------------------------------------------CTAPMYDSNQLHAAIVELVAMDDASINYSTVQNWYAGDENGKGGIYNFVTKRGLCAGKNSKISWTQVETGSAITWKYPSCLLVGDNSVGEFYSVALTNHHQQADTGTKMVHVGKNTRSTIISKGISAAKSKNSYRGLVKIGPKATGARNYSQCDSMLIGDTSSANTFPYIQVQNSTAQVEHEASTSKIGEDQLFYFAQRGISPEDAVSMIISGFCRDVFNKLPMEFAAEADKLLALKLENTVG-
>2099687_Cbacterium@PXDR01000072.1_7|  3978 5375
---------------------------------------------------------------------------------------------------------------MSA-SVQSFVS--QPY--KYGFVTDIEADAIARGLSEDVVRAISAKKNEPEFMLEFRLKAYRKWLT----MA-EPTWPNVSYPPIDYQNIVYYSAPKKQE--KKLGSLDEV----DPTLLETFEKLGIPLSEQK-RLA--NVAVDAIFDSVSVATTYKEKLAEAGVIFGSISEALEDHADLIEKYLGSVVPIGDNYFAALNSAVFSDGSFVYIPKGVKCPMDLSTYFRINN-GDSGQFERTLIVAEEGSSVTYLEG-------------------------------------------------------------------------------------------------------------------------------------------------------------------------------------------------------------------------------------------------------------------------------------------------------------------------------------------------------------------------CTAPMYDTNQLHAAVVELVALDDASINYSTVQNWFAGDENGKGGIYNFVTKRGLCQGKNSKISWTQVETGSAITWKYPSCVLIGDNSVGEFYSVALTNNHQQADTGTKMVHVGKNTRSTIISKGISAGQSKNSYRGLVKVNPKADGARNYSQCDSMLLGDRSNANTFPYIQVQNKGAQVEHEASTSKIGEDQLFYFAQRGISPEDAVSMIISGFCRDVFNKLPMEFAAEA--------------
>1666911_Ppriestleyi@KPQ36782.1| Fe-S cluster assembly protein SufB
---------------------------------------------------------------------------------------------------------------MVS-SVQSVVS--QPY--KYGFVTDIESDALPRGLSEDVVRAISAKKNEPEFMLDFRLKAYQRWLQ----LE-EPAWPNVKYPPIDYNDIVYYSAPKQAE--KKLDSLDEV----DPALLETFDKLGISLNEQK-RLA--NVAVDVIFDSVSIATTFKADLAKHGIIFCSISEAIQEHPELVEKYMGSVIPVGDNYFTALNSAVFTDGSFVYIPKGVKCPMDLSTYFRINN-GDSGQFERTLIVAEEASSVTYLEG-------------------------------------------------------------------------------------------------------------------------------------------------------------------------------------------------------------------------------------------------------------------------------------------------------------------------------------------------------------------------CTAPMYDSNQLHAAVVELVALDNAEIKYSTVQNWYAGDENGKGGIYNFVTKRGLCKGVNSKISWTQVETGSAITWKYPSCVLVGDNSVGEFYSVALTNHYQQADTGTKMVHVGKNTRSTIISKGISAGNSKNSYRGLVQVNPKADGARNYSQCDSMLLGDTSNANTFPYIQVQNSTAQVEHEASTSKIGEDQLFYFAQRGISPEDAVSMIISGFCRDVFNELPLEFAAEADKLLSLKLENSVG-
>1228987_Cendosymbiont@BAP18453.1| cysteine desulfurase activator complex subunit SufB
---------------------------------------------------------------------------------------------------------------MNDTSVKLLVN--QPY--KYGFVTDIESEKIPHGINEDVIRLISAKKKEPNFMLSFRLKAYRQWQK----MT-EPTWSHVTYPPIDYQNIICYSAPKQKK--KKLGSLDEV----DPTLLETFEKLGIPLSEQK-RLG--NVAVDAIFDSVSVATTFKEKLAESGVIFCSISEALQEHPDLVLKYIGSVVPANDNFFAALNAAVFSDGSFVFIPKGVKCPMELSTYFRINS-GDTGQFERTLIVAEEEASVSYLEG-------------------------------------------------------------------------------------------------------------------------------------------------------------------------------------------------------------------------------------------------------------------------------------------------------------------------------------------------------------------------CTAPMYDNNQLHAAVVELVALDNADIKYSTVQNWYAGNENGQGGIYNFVTKRGLCKGVNSKISWTQVETGSAITWKYPSCLLVGDNSVGEFYSIALTNNKQQADTGTKMLHIGKNTRSTIISKGISAGGSKNSYRGLVKMGRKATGSRNYSQCDSMLIGDNAEANTFPYIQANNNTSTIEHEASTSKIGQDQLFYFAQRGISEEDAVSMLVSGFCQDVLSKLPMEFAAEADRLLGLKLEKTVG-
>1080068_Lsp@BAU44122.1| FeS cluster assembly protein SufB
---------------------------------------------------------------------------------------------------------------MST-SVKSLVN--QPY--KYGFVTEIESDTIPRGLSEDVVRLISAKKNEPEFMLEFRLKAYRQWLK----ME-EPNWAAVGYPPIDYQSIVYYSAPKQAK---KLNSLEDV----DPTLLETFEKLGIPLSEQK-RLS--NVAVDAIFDSVSVATTFREKLAKEGVIFCSISEAMREYPDLIQKYLGSVVPVADNYFAALNSAVFSDGSFVYIPKGVRCPMELSTYFRINN-GDSGQFERTLIIAEEGSHVSYLEG-------------------------------------------------------------------------------------------------------------------------------------------------------------------------------------------------------------------------------------------------------------------------------------------------------------------------------------------------------------------------CTAPMFDTNQLHAAVVELVALDNAEIKYSTVQNWYAGDENGKGGIYNFVTKRGLCQGVNSKISWTQVETGSAITWKYPSCVLVGDNSVGEFYSVALTNNMQQADTGTKMVHVGKNTRSTIISKGISAGKSKNSYRGLVKIGPKADGARNYSQCDSMLIGDTAGANTFPYIQVQNNTARVEHEASTSKIGEDSCFLLAA----------------------------------------AWHLG-
>1919135_Cbacterium@PSO92793.1| Fe-S cluster assembly protein SufB
---------------------------------------------------------------------------------------------------------------MTATTAKNLID--QPY--KYGFVTDVESDTIPKGLNEDVIRMISAKKNEPEFMLDFRLKAYRQWQK----MN-EPNWFHASYSPIDYQDISYYSAPKNNDS-EKKQSLDEV----DPALLETFEKLGLPLSEQK-RLS--NVAVDAVFDSVSIATTFKEKLAKEGVIFCSISEALQEYPEIVKKYLGSVVPVGDNFFAALNSAVFTDGSFVYVPKGVTCPMELSTYFRINS-GETGQFERTLIVAEDSSYVSYLEG-------------------------------------------------------------------------------------------------------------------------------------------------------------------------------------------------------------------------------------------------------------------------------------------------------------------------------------------------------------------------CTAPMYDTNQLHAAVVELVALDDAEIKYSTTQNWFAGDENGKGGIYNFVTKRGKCQGKNSKISWTQVETGSAITLKYPSCVLVGDNSVGEFYSIALTNNMQQADTGTKMVHIGKNTRSKIISKGISAGNSTNSYRGLVKMGPKAHGARNYSQCDSMLIGDNAEANTFPYIQVDNDTTKVEHEASTSKIGEDQLFYFAQRGISEEDAVSMMVSGFCQEVFNQLPMEFASEADKLLSLKLENSVG-
>1919144_Cbacterium@PSO51415.1| Fe-S cluster assembly protein SufB
---------------------------------------------------------------------------------------------------------------MT--ATNTLIN--QPY--KYGFVTDIEAETLPRGLNEDIIRMISAKKNEPEFMLDFRLKAYRQWLN----MK-EPNWAHVGYRPIDFNDIIYYSEPKQQKE-EKKESLDEV----DPALLETFEKLGIPLSEQK-RLG--NVAVDAIFDSVSVATTFKEKLAEEGVIFCSISEALQEYPELVKKYMGSVVPTGDNFFAALNSAVFSDGSFVYVPKGVQCPMELSTYFRINT-DEAGQFERTLIVAEEGASVSYLEG-------------------------------------------------------------------------------------------------------------------------------------------------------------------------------------------------------------------------------------------------------------------------------------------------------------------------------------------------------------------------CTAPMYDSNQLHAAVVELVALDDANIKYSTVQNWFAGDENGKGGIYNFVTKRGLCKGNNSKISWTQVETGSAVTWKYPSCVLAGDNSVGEFYSIALTNNYQQADTGTKMIHIGKNTKSTIISKGISAGHSQNSYRGLVKMGPKADGARNYSQCDSMLVGDQAEANTFPYIQVDNNRTQVEHEASTAKIGEEQLFYFAQRGISEEDAISMIVSGFCKEVFNQLPMEFASEADKLLGLKLENSVG-
>65093_Hsp@AFZ44320.1| Iron-regulated ABC transporter membrane component SufB
---------------------------------------------------------------------------------------------------------------MT--ATKTLLN--QPY--KYGFVTDIETETLPRGLNEDIIRMISAKKNEPEFMLDFRLKAYRQWLK----MT-EPNWAHVGYKPIDFNDIIYYSAPKKKE--EKKESLDEV----DPALLETFEKLGIPLSEQK-RLG--NVAVDAIFDSVSVATTFKEKLAEEGVIFCSISEALQEYPELVKKYIGSVVPSGDNFFAALNSAVFSDGSFVYVPKGVQCPMELSTYFRINT-DEAGQFERTLIVAEEGASVSYLEG-------------------------------------------------------------------------------------------------------------------------------------------------------------------------------------------------------------------------------------------------------------------------------------------------------------------------------------------------------------------------CTAPMYDSNQLHAAIVELVALDDADIKYSTVQNWFAGDEEGKGGIYNFVTKRGLCKGKNSKISWTQVETGSAVTWKYPSCVLAGDNSVGEFYSIALTNNYQQADTGTKMIHIGKNTKSTIISKGISAGHSQNSYRGLVKMGPKADGARNYSQCDSMLVGDQAEANTFPYIQVDNNRTKVEHEASTAKIGEDQLFYFAQRGISEEDAVSMIVSGFCKEVFNQLPMEFAAEADKLLALKLENSVG-
>13035_Dsalina@AFZ49973.1| FeS assembly protein SufB
---------------------------------------------------------------------------------------------------------------MT--TTKTLIN--QPY--KYGFVTDIETETLPRGLNEDIIRAISAKKNEPEFMLDFRLKAYRQWLK----MT-EPNWAHVGYRPIDFNDIIYYSAPKEKE--EKKQSLDEV----DPALLETFEKLGIPLSEQK-RLG--NVAVDAIFDSVSVATTFKEKLAEEGVIFCSISEALQEYPELVKKYLGSVVPTGDNFFAALNSAVFSDGSFVYVPKGVQCPMELSTYFRINT-DEAGQFERTLIIAEEGASVSYLEG-------------------------------------------------------------------------------------------------------------------------------------------------------------------------------------------------------------------------------------------------------------------------------------------------------------------------------------------------------------------------CTAPMYDSNQLHAAIVELVALDDADIKYSTVQNWFAGDENGKGGIYNFVTKRGLCKGKNSKISWTQVETGSAVTWKYPSCVLAGDNSVGEFYSIALTNNYQQADTGTKMIHIGKNTKSTIISKGISAGHSQNSYRGLVKMGPKADGARNYSQCDSMLIGDQAEANTFPYIQVDNNRTKVEHEASTAKIGEDQLFYFAQRGISEEDAVSMIVSGFCKEVFNQLPMEFAAEADKLLALKLENSVG-
>321327_Ssp@ABD00330.1| FeS assembly protein SufB
---------------------------------------------------------------------------------------------------------------MST-SVRTLIS--QPY--KYGFVTDIPSESIGKGLNEDIIRQIWAKKGEPDFMLEFRLRAYRQWLK----MS-EPTWPNVSYPPIDYQNIVYYSAPKVQP---KKKSLDEV----DPVLLETFEKLGIPLSEQK-RLA--NVAVDAIFDSVSVATTFREKLAKEGIIFCSMSEALREYPELVRKYLGSVVPIADNYYAALNSAVFSDGSFVYVPKGVRCPMELSTYFRINN-GESGQFERTLIIADEGSYVSYLEG-------------------------------------------------------------------------------------------------------------------------------------------------------------------------------------------------------------------------------------------------------------------------------------------------------------------------------------------------------------------------CTAPMFDTNQLHAAVVELIALDNAEIKYSTVQNWYAGDENGKGGIYNFVTKRGLCQGANSKISWTQVETGSAITWKYPSCVLVGENSVGEFYSVALTNNYQQADTGTKMIHVGRNTRSKIISKGISAGHSKNSYRGLVKIGPKAEGARNFSQCDSMLIGDQCSANTFPYIEVQNNTAKVEHEASTSKIGEEQLFYFQSRGIGMEDAVSMIISGFCREVFNQLPMEFAVEADRLLSLKLEGSVG-
>582515_Rlacunae@ERN42681.1| FeS assembly protein SufB
---------------------------------------------------------------------------------------------------------------MTATTARTLVD--RPY--KYGFVTDIESDRLPPGLDEEVVRAISAKKEEPDFLLEFRLKAFRKWQK----MT-EPKWFHATYPPIDYQAISYYSAPKTQG--KTLASLDEV----DPALLETFEKLGIPLSEQK-RLS--NVAVDAVFDSVSIATTFKEKLAKEGVVFCSIAEAVREHPELIERYLGSVVPAGDNYFAALNSAVFSDGSFVYIPKGVTSPMELSTYFRINS-GDTGQFERTLIVADDDSYVSYLEG-------------------------------------------------------------------------------------------------------------------------------------------------------------------------------------------------------------------------------------------------------------------------------------------------------------------------------------------------------------------------CTAPMYDTNQLHAAVVELVALDRAEIKYSTVQNWYAGDAEGKGGIYNFVTKRGKCQGVRSKISWTQVETGSAITLKYPSCVLVGDDSAGEFYSIALTNNLQQADTGTKMVHVGKNTKSTIISKGISAGHSTNSYRGLVKMGPKAVGARNYSQCDSMLIGDNAEANTFPYIQSDTDRAKVEHEATTAKIGEDQLFYFAQRGISEEAAVSMLVSGFCRDVFNQLPMEFAAEADKLLSLKLENSVG-
>111611_Gsp@LNDC01000104.1_13|  11996 13432
---------------------------------------------------------------------------------------------------------------MTA-TVQNLVN--QPY--KYGFVTDIEAETVPKGLNEDIVRAISAKKNEPEFMLDFRLKAYRKWLQ----ME-EPDWSRIQHRPIDFQDIVYYSAPKKKE---QKQSLDEV----DPQLLETFEKLGIPLSEQK-RLS--NVAVDAIFDSVSVATTFREKLAEHGVIFCSISEALQEYPELVEKYIGSVVPTGDNFFAALNSAVFSDGSFVYVPKGVTCPMELSTYFRMNN-DESGQFERTLIVAEEGSSVSYLEG-------------------------------------------------------------------------------------------------------------------------------------------------------------------------------------------------------------------------------------------------------------------------------------------------------------------------------------------------------------------------CTAPMFDTNQLHAAIVELVALDNAEIKYSTVQNWFAGDENGQGGIYNFVTKRGLCQGKNSKISWTQVETGSAATWKYPSCVLVGDCSVGEFYSVALTNNYQQADTGTKMIHVGKNTRSTIISKGISAGHSENSYRGLVKVLPKAENARNYTQCDSMLIGNTTQANTFPYIEVQNDTANVEHEASTSKISEEQLFYLQQRGISAEDAVSMVVSGFCKDVFNQLPMEFASEADNLLGLKLEGTVG*
>1919134_Cbacterium@PSP18591.1| Fe-S cluster assembly protein SufB
---------------------------------------------------------------------------------------------------------------MTATTAQTLAN--QPY--KYGFVTDIETETIPKGLNEDIIRTISAKKNEPEFMLDFRLKAYRQWQK----MA-EPNWFHASYPPIDYQDMVYYSAPKSHSQPDKKQSMDEV----DPQLRETFDKLGIPLSEQK-QLAGVNVAVDAVFDSVSVATTFKEKLAEDGIIFCSIAEAVQEHPELVRQYLGSVVPSSDNFFAALNSAAFSDGSFVYIPKGVTCPMELSTYFRIND-GDSGQFERTLIIADEGSQVSYLEG-------------------------------------------------------------------------------------------------------------------------------------------------------------------------------------------------------------------------------------------------------------------------------------------------------------------------------------------------------------------------CTAPMFDTNQLHAAIVELVALDDAEIKYSTVQNWYAGDEEGKGGIYNFVTKRGKCQGKNSKISWTQVETGSAITLKYPSCVLVGDNSVGEFYSIALTNNKQQADTGTKMVHVGKNTRSKIISKGISAGQSHNSYRGLVKIMPKAEGARNYSQCDSMLVGSEAEANTFPYIDVNNQTGRVEHEASTSKISEDQLFYLAQRGISEEDAVSMIVSGFCQEVYNHLPMEFASEADKLLGLKLEGSVG-
>195250_Ssp@CM001776.1_2853|  3105589 3107028
---------------------------------------------------------------------------------------------------------------MTA-SVTTLVN--QPY--KYGFVSNIESETIPKGLSEDVVRLISAKKNEPDFLLEFRLRAYRQWLT----LA-EPHWANLNYPALDFQNIIYYSAPKQGS--KKVESLDDL----DPELLATFEKLGIPLSEQK-RLG--NVAVDAVFDSVSIATTFKQDLAKHGIIFCSISEAVHDYPELVRKYLGSVVPVGDNFFAALNSAVFSDGSFVYIPKGVKCPMDLSTYFRINN-GESGQFERTLIVAEEGSSVTYLEG-------------------------------------------------------------------------------------------------------------------------------------------------------------------------------------------------------------------------------------------------------------------------------------------------------------------------------------------------------------------------CTAPMFDTNQLHAAVVELVALDNAEIKYSTVQNWYAGDENGKGGIYNFVTKRGLCKGVNSKISWTQVETGSAITWKYPSCVLAGDNSAGEFYSVALTNNCQEADTGTKMIHIGKNTSSTIISKGISAGRSNNSYRGQVKVGPKADGARNYTQCDSMLIGDRCEASTFPYIQSQNPTAKVEHEASTSKIGEDQLFYFLQRGISMEDAVSMIINGFCKDVFNQLPMEFASEADKLLSLKLEGSVG*
>2055767_Cbacterium@HAN46948.1| TPA_asm: Fe-S cluster assembly protein SufB
---------------------------------------------------------------------------------------------------------------MSA-TVQDLVA--QPY--KYGFVTPVEADTIPKGLSEDVVRAISQKKNEPEFMLEFRLKSYRQWLP----MA-EPTWAEVSYPPIDYQDIVYYSAPKAPK--AKAESLEDI----DPEILAAFEKLGIPLSEQK-RLA--NVAVDAIFDSVSIATTFKKDLAKAGVIFCSISEALQEYPELVRKYLGSVVPPADNYYAALNSAVFSDGSFVYVPKGVRCPMDLSTYFRINN-GESGQFERTLIVVEEGAYVSYLEG-------------------------------------------------------------------------------------------------------------------------------------------------------------------------------------------------------------------------------------------------------------------------------------------------------------------------------------------------------------------------CTAPMFDTNQLHAAVVELVALDDAEIRYSTVQNWYAGDKEGKGGIYNFVTKRGLCKGRNSKISWTQVETGSAITWKYPSCVLVGDNSVGEFYSVALTNHRQQADTGTKMVHIGKNTRSKIVSKGISAGHSCNSYRGLVKIGPNASDARNFSQCDSMLIGSDSQANTFPYMDVQNPTGRLEHEASTSKIGEEQLFYFQQRGLDLETAVSAMVSGFCREVFNALPMEFAVEADKLLALKLENSVG-
>1188229_Glithophora@APB33064.1| cysteine desulfurase activator complex subunit SufB
M-------------------------------------------------------------------------------------------------------VSAPVPTKES-TLDQLVS--RPY--QYGFVTPIEADVIPRGLNEDVIRLISAKKREPDFMLEFRLRAYRHWLT----MP-VPTWAQVHYPAIDYQNIIYYSAPKAKK---QLESLDEV----DPELLETFEKLGISLSEQK-RLS--NVAVDAIFDSVSVATTFKKDLAKYGIIFCSMSEALQEHPELVKKYLGSVVPIGDNYYAALNAAVFSDGSFVYIPPGVRCPLELSTYFRINN-GESGQFERTLIVADRDSYVSYLEG-------------------------------------------------------------------------------------------------------------------------------------------------------------------------------------------------------------------------------------------------------------------------------------------------------------------------------------------------------------------------CTAPMYDTNQLHAAVVELVALDNAEIKYSTVQNWYAGDKDGKGGIYNFVTKRGLCQGHHSKISWTQVETGSAITWKYPSCVLVGDHSVGEFYSVALTNHYQQADTGSKMVHVGRHTRSRIVSKGISAGHSQNTYRGLVRVNPKAQNARNYTQCDSLLVGHHSQANTLPVIQVHNPTARVEHEASTSKIGDEQLFYCQQRGLGTEAAVAMMISGFCRDVFNQLPMEFAVEADRLLSLKLEGTVG-
>2162190_Psp@QCFN01000002.1_62|  55482 56924
-------------------------------------------------------------------------------------------------------------MTSRN-AVGELVS--QPY--KYGFVTEIETEKIAKGLNEDVIRLISSKKQEPEFLLNFRLRAFRKWLQ----MK-EPNWAELGYPSIDYQDIVYYAAPKQNQ---KKSSLDEV----DPKLLETFDKLGIPLGEQK-RLA--NVAVDAVFDSVSIATTYKEKLAEDGVVFCSISEAVSEYPELIEKYLGTVVPPGDNFFAALNSAVFSDGSFVYIPKGVECPMELSSYFRINS-GDTGQFERTLIIAEEYSSVSYLEG-------------------------------------------------------------------------------------------------------------------------------------------------------------------------------------------------------------------------------------------------------------------------------------------------------------------------------------------------------------------------CTAPMFDTNTLHAAVVELVALDEASIKYSTVQNWYSGDEKGVGGIYNFVTKRGLCKGINSKISWSQVETGSAITWKYPSCILQGEGSVGEFYSVALTNHFQKADTGTKMVHVAPNTRSTIVSKGISAGKSSNSYRGLVQMGPKASGARNYSQCDSMLIGDLAAANTYPYIRSQQPAASIEHEASTCRISEDQLFYLQSRGIGFEEAVSMMVSGFCREVFNQLPMEFAAEADKLLSLKLEGSVG*
>316278_Ssp@CAK28921.1| SufB protein, Fe-Scluster assembly
MSATPPV-------------------------------------------------------------------------------------------------NALDAPVASS-NVSDLVS--QPY--RYGFVTDIETEKIAKGLSEEVVRLISAKKKEPQFLLDFRLRAFRQWQR----MA-EPDWAALGYPPIDYQDIVYYAAPKQEQ---KKASLDEV----DPKLLETFDKLGIPLSEQK-RLS--NVAVDAVFDSVSIATTYKEQLAEHGVIFCSFSEAVEEHPELIERYLGSVVPIADNYFAALNSAVFSDGSFVFIPKGVTCPMDLSTYFRINS-GDTGQFERTLIVAEEGASVSYLEG-------------------------------------------------------------------------------------------------------------------------------------------------------------------------------------------------------------------------------------------------------------------------------------------------------------------------------------------------------------------------CTAPMFDTNQLHAAVVELVAFDDASIKYSTVQNWYAGDENGKGGIYNFVTKRGICKGARSHISWTQVETGSAITWKYPSCVLAGADSVGEFYSVALTNNCQQADTGTKMVHVGPRSRSTIVSKGISAGRSANSYRGLVQMGAKAIGARNYSQCDSMLIGDQAAANTYPYIRSQQPQATVEHEASTCRISEDQLFYLQSRGIAFEEAVSMMVSGFCRDVFNQLPLEFAAEADKLLALKLEGSVG-
>74547_Pmarinus@CAE21781.1| ABC transporter, membrane component
-------------------------------------------------------------------------------------------------------------MTSQS-HVGQLVS--EPY--KYGFVTDIETEKIPKGLDEDVVRLISEKKNEPQFLLDFRIRAYRHWLK----LQ-TPDWAGLGYPPIDYQDIVYYAAPKQKE---KKNSLEEV----DPTLLETFDKLGIPLSEQK-RLS--NVAVDAVFDSVSIATTYKEKLAEHGVVFCSITDAVNEHPELVRRYLGTVVPSNDNYFAALNSAVFSDGSFVFIPRGVECPMELSSYFRINS-GDIGQFERTLIVAEEGASVSYLEG-------------------------------------------------------------------------------------------------------------------------------------------------------------------------------------------------------------------------------------------------------------------------------------------------------------------------------------------------------------------------CTAPMFDTNTLHAAVVELVALDDASIKYSTVQNWYAGDENGVGGIYNFVTKRGHCCGARSKISWSQVETGSAITWKYPSCILQGADSVGEFYSVALTNHRQQADTGTKMIHLGPRTRSTIVSKGISAGHSANSYRGLVQMGPKAVNAKNYSQCDSMLIGDQAGANTYPYIRSQQPDASIEHEASTCRISEDQLFYLQSRGIDFEAAISMIVSGFCRDVFSQLPMEFAAEADKLLALKLEGSVG-
>210768_Ssp@NQKX01000006.1_59|  55271 56713
-------------------------------------------------------------------------------------------------------------MSTAP-TVGDLVS--QPY--KYGFVTDIETEKIAKGLSEDVVRLISAKKNEPAFLLDFRLRAYRQWLR----MT-EPDWAALGHAPIDYQELIYYAAPKQQE---KKASLDEV----DPKLLETFDKLGIPLSEQK-RLS--NVAVDAVFDSVSIATTYREKLAEHGVIFCSISEAVKDHPELIARYLGTVVPSNDNFFAALNSAVFSDGSFVFIPKGVECPMELSTYFRINS-GDTGQFERTLIVAEEGASVSYLEG-------------------------------------------------------------------------------------------------------------------------------------------------------------------------------------------------------------------------------------------------------------------------------------------------------------------------------------------------------------------------CTAPMFDTNQLHAAVVELVALDDASIKYSTVQNWYAGDEHGKGGIYNFVTKRGQCRGDRSHISWTQVETGSAITWKYPSCVLQGADSVGEFYSVALTNNRQQADTGTKMIHLGPRSRSTIVSKGISAGQSSNSYRGLVQIGPKAVGAKNYSQCDSMLIGDQAAANTYPYIRSQQPDAAIEHEASTCRISADQLFYLQSRGIGFEAAVSMMVSGFCRDVFNQLPMEFAAEADKLLALKLEGSVG*
>292564_Cgracile@AFY28694.1| FeS assembly protein SufB
-------------------------------------------------------------------------------------------------------------MASSA-TVGDLVS--QPY--KYGFVTDIETEKIAKGLSEDVVRLISAKKNEPAFLLDFRLRSYRQWLQ----ME-EPDWATLGHPPIDYQEIIYYAAPKQQE---KKASLDEV----DPKLLETFDKLGIPLSEQK-RLS--NVAVDAVFDSVSIATTYREKLAEHGVIFCSISEAVKDHPDLIEKYLGTVVPGNDNYFAALNSAVFSDGSFVFIPKGVECPMELSTYFRINS-GDTGQFERTLIVAEEGASVSYLEG-------------------------------------------------------------------------------------------------------------------------------------------------------------------------------------------------------------------------------------------------------------------------------------------------------------------------------------------------------------------------CTAPMFDTNQLHAAVVELVALDDASIKYSTVQNWYAGDENGKGGIYNFVTKRGQCRGDRSHISWTQVETGSAITWKYPSCVLQGADSVGEFYSVALTNNRQQADTGTKMIHVGPRTRSTIVSKGISAGHSSNSYRGLVQLGPKAVGARNYSQCDSMLIGDQAAANTYPYIRSQQPDARIEHEASTCRISADQLFYLQSRGIAFEEAVSMMVSGFCRDVFNQLPMEFAAEADKLLALKLEGSVG-
>2026889_Csp@PHX67884.1| Fe-S cluster assembly protein SufB, partial
--------------------------------------------------------------------------------------------------------------------------------------------------------------------------------------------------------------------------------------------------------------------------------------------------------------------------------------------------RINS-ADTGQFERTLIIAEEGASVSYLEG-------------------------------------------------------------------------------------------------------------------------------------------------------------------------------------------------------------------------------------------------------------------------------------------------------------------------------------------------------------------------CTAPMFDTNQLHAAVVELVVLDDASIKYSTVQNWYAGDEHGVGGIYNFVTKRGQCRGDRSRISWTQVETGSAITWKYPSCVLQGADSVGEFYSVALTNNYQQADTGTKMIHVGPRTRSTIVSKGISAGHSSNSYRGLVQIGPKAVGAKNYSQCDSMLIGDQAGANTYPYIRSQQPDAAVEHEASTCRISADQLFYLQSRGIGFEEAVSMMVSGFCRDVFNQLPMEFAAEADKLLALKLEGSVG-
>1655601_Cbacl30@KRO94781.1| cysteine desulfurase
--------------------------------------------------------------------------------------------------------------MSTA-TVGDLVS--QPY--KHGFVTDIETEKIAKGLSEDVVRLISSKKSEPEFLLAFRLRAYRQWLQ----MQ-SPDWAALGFPEIDYQNIIYYAAPKQQE---KKASLDEV----DPKLLETFEKLGIPLSEQK-RLS--NVAVDAVFDSVSIATTYREKLAEHGVVFCSISEAVKEYPGLVEKYLGTVVPSNDNYFAALNSAVFSDGSFVFIPKGVACPMELSTYFRINS-ADTGQFERTLIIAEEGASVSYLEG-------------------------------------------------------------------------------------------------------------------------------------------------------------------------------------------------------------------------------------------------------------------------------------------------------------------------------------------------------------------------CTAPMFDTNQLHAAVVELVVLDDASIKYSTVQNWYAGDEHGVGGIYNFVTKRGQCRGDRSRISWTQVETGSAITWKYPSCVLQGADSVGEFYSVALTNNYQQADTGTKMIHVGPRTRSTIVSKGISAGHSSNSYRGLVQIGPKAVGARNYSQCDSMLIGDQAGANTYPYIRSQQPDAAVEHEASTCRISADQLFYLQSRGIGFEEAVSMMVSGFCRDVFNQLPMEFAAEADKLLALKLEGSVG-
>64471_Ssp@ABI46778.1| FeS assembly protein SufB
--------------------------------------------------------------------------------------------------------------MTST-STRELVS--QPY--KYGFVTDIETEKIAKGLSEEVVRLISAKKNEPEFLLDFRLKAYRHWLK----LQ-EPDWAALGYKEIDYQEIVYYAAPKQQE---KKQSLDEV----DPKLLDTFEKLGIPLSEQK-RLS--NVAVDAVFDSVSIATTYKEKLAEHGVVFCSFSEAVVEHPELIEKYLGSVVPSSDNYFAALNSAVFSDGSFVFIPKGVECPMELSTYFRINS-GDTGQFERTLIVAEEGASVSYLEG-------------------------------------------------------------------------------------------------------------------------------------------------------------------------------------------------------------------------------------------------------------------------------------------------------------------------------------------------------------------------CTAPMFDTNQLHAAVVELVVLDDASIKYSTVQNWYAGDENGVGGIYNFVTKRGQCRGDRSRISWTQVETGSAITWKYPSCVLQGADSVGEFYSVALTNNLQQADTGTKMIHVGPRTRSTIVSKGISAGRSSNSYRGLVQVGPNATGARNYSQCDSMLIGDQAAANTYPYIRSQQPQAAIEHEASTCRMSEDQLFYLQSRGIDFEEAVSMMVSGFCRDVFNQLPMEFAAEADKLLALKLEGSVG-
>84588_Ssp@CAE06834.1| ABC transporter, membrane component
--------------------------------------------------------------------------------------------------------------MTST-STRDLVS--QPY--KYGFVTEIETDKIAKGLSEDVVRLISAKKEEPAFLLEFRLKAFRHWLT----LE-EPDWAALGYPLIDYQDIVYYSAPKQQD---KKSSLDEV----DPRLLETFDKLGIPLSEQK-RLS--NVAVDAVFDSVSIATTYKEKLAEHGVVFCSFSEAVKEHPELIERYLGSVVASNDNCFAALNSAVFSDGSFVFIPKGVECPMELSTYFRINS-GDTGQFERTLIVAEEGASVSYLEG-------------------------------------------------------------------------------------------------------------------------------------------------------------------------------------------------------------------------------------------------------------------------------------------------------------------------------------------------------------------------CTAPMFDTNQLHAAVVELVALDDASIKYSTVQNWYAGDEDGVGGIYNFVTKRGQCRGARSRISWTQVETGSAITWKYPSCVLQGADSVGEFYSVALTNNRQQADTGTKMVHVGPRTRSTIVSKGISAGHSSNSYRGLVQMGPAAKGARNYSQCDSMLIGDQAAANTYPYIRSQQPQAAIEHEASTCRISEDQLFYLQSRGIGFEEAVSMMVSGFCRDVFNQLPMEFAAEADKLLALKLEGSVG-
>1928728_Pmicropora@BBL86395.1| FeS assembly protein SufB (chromatophore)
-------------------------------------------------------------------------------------------------------------MSTTD-KVIDLVS--QPY--KYGFVTDIETEKIAKGLNEEVIRLISAKKQEPEFLLRFRLKAYQNWLQ----ME-EPNWAALGHPPIDYQDLVYYAAPKQQV---KKTSLDEV----DPRLLETFTKLGISLSEQK-RLS--NVAVDAVFDSVSIATTYKEKLAEHGVIFQSISEAVKDYPDLIEKYLGSVVPVNDNYFAALNSAVFSDGSFVLIPKGIECPMELSTYFRINS-GDTGQFERTLIIAEEGASVSYLEG-------------------------------------------------------------------------------------------------------------------------------------------------------------------------------------------------------------------------------------------------------------------------------------------------------------------------------------------------------------------------CTAPMFDTNQLHAAVVELVALDNATIKYSTVQNWYAGDENGKGGIYNFVTKRGQCRGANSRISWTQVETGSAITWKYPSCILQGENSVGEFYSVALTNNRQQADTGTKMVHIGPRTRSTIVSKGISAGQSSNSYRGLVHITPKATGAKNYSQCDSLLIGDQAAANTYPYIRSQQPKASVEHEASTCRISEDQLFYLQSRGIAFEAAVSMMVSGFCRDVFNQLPMEFAAEADKLLALKLEGSVG-
>2024880_Ssp@MAB54705.1| Fe-S cluster assembly protein SufB, partial
-------------------------------------------------------------------------------------------------------------------------------------------------------------------------------------------------------------APKTKE---KKRSLDEV----DPALLDTFSRLGIPLSEQK-RLS--NVAVDAVFDSVSIATTFKDKLAEHGVVFCSIAEAVKEHPELVEKYLGTVVTSNDNFFAALNASVFSDGTFVYIPKGVECPMELSSYFRINS-GDAGQFERTLIVAEEGASVSYLEG-------------------------------------------------------------------------------------------------------------------------------------------------------------------------------------------------------------------------------------------------------------------------------------------------------------------------------------------------------------------------CTAPMFDTNQLHAAVVELIALDDASIKYSTVQNWYPGDENGVGGIYNFVTKRGQCRGARSCISWTQVETGSAITWKYPSCVLLGEDSVGEFYSVALTHHRQQADTGTKMIHIGPHTRSTIVSKGISAGSSSNSYRGLVQIGPSAKGARNYSQCDSMLIGDQASANTFPYIHCQQMHAAIEHEASTCRISEDQLFYLQSRGIAFEEAVSMMVSGFCQDVYNQLPMEFAAEADKLLALRLEGSVG-
>2055796_Sbacterium@HBU26770.1| TPA_asm: Fe-S cluster assembly protein SufB
MTATS-S-------------------------------------------------------------------------------------------------PITPPSSLGS-ELSDLVQ--QPY--RYGFVTDIETDKIAKGLDEDVVRLISAKKHEPEFLLNFRLKAFRVWQR----ME-EPDWAALGYPKIDYQNIIYYAAPKQQQ---KKSSLDEV----DPKLLETFEKLGIPLSEQK-RLS--NVAVDAVFDSVSIATTYKEKLAEDGVIFCSFTEAVDEHRDLIERYLGSVVPIGDNYFAALNSAVFSDGSFVFIPKGVACPMDLSTYFRINS-GDTGQFERTLIVAEEGASVSYLEG-------------------------------------------------------------------------------------------------------------------------------------------------------------------------------------------------------------------------------------------------------------------------------------------------------------------------------------------------------------------------CTAPMFDTNQLHAAVVELVAHTDASIKYSTVQNWYAGDESGKGGIYNFVTKRGICEGPRSHISWTQVETGSAITWKYPSCLLVGDDSVGEFYSVALTNNHQQADTGTKMLHVGARTRSTIVSKGISAGKSSNSYRGLVQIGPKACGARNYSQCDSMLIGDKAAANTFPYIRSQQPDSTIEHEASTCRISADQLFYLQSRGISFEEAVSMMVSGFCRDVFNQLPLEFAAEADKLLALKLEGSVG-
>2162204_Psp@QCJQ01000004.1_4|  3202 4644
-------------------------------------------------------------------------------------------------------------MSNAN-TVDQIVS--KPY--KYGFTTDIETEKIDKGINEDIVRLISLKKKEPEFLLNFRLRAYSQWLK----MK-EPDWAELKYPKIDYQDIIYYAAPKQNQ---KKASLEEV----DPKLLETFDKLGIPLSEQK-RIA--NVAVDAVFDSVSIATTYKEKLAESGVIFCSISEAVSLYPELIKRYLGSVVPITDNFFAALNSAVFSDGSFVFIPKGVKCPMDLSSYFRINS-GDTGQFERTLIIAEERASVSYLEG-------------------------------------------------------------------------------------------------------------------------------------------------------------------------------------------------------------------------------------------------------------------------------------------------------------------------------------------------------------------------CTAPMFDTNTLHAAVVELIALDDATIKYSTVQNWYSGNEKGVGGIYNFVTKRGECRGKRSKISWSQVETGSAITWKYPSCILKGNGSVGEFYSIALTNNFQKADTGTKMIHVGSNSRSKIVSKGISAGNSNNSYRGLVQIGPQAENARNYSQCDSMLIGDKASANTYPYIKSNQPNSNIEHEASTCRISEDQLFYLQSRGIDFEEAVSMLVSGFCSDVFNELPLEFASEADKLLALKLEGSVG*
>59920_Pmarinus@AAZ58924.1| Iron-regulated ABC transporter membrane component SufB
-------------------------------------------------------------------------------------------------------------MTQSN-TVEEIVS--QPY--KYGFITEIETEKIPKGLNEDVIRLISAKKNEPEFLLKFRLRAYEQWLK----MK-EPDWSGLTYSKVDYQDLVYYSAPKQDI---KKKSLDEV----DPKLLETFEKLGIPLSEQK-RLS--NVAVDAVFDSVSIATTYKEKLAEHGVIFCSISEAISEYPDLIEKYMGTVVPINDNFFAALNSAVFSDGSFVYIPKGVECPMELSSYFRINS-GDTGQFERTLIIAEESSSVSYLEG-------------------------------------------------------------------------------------------------------------------------------------------------------------------------------------------------------------------------------------------------------------------------------------------------------------------------------------------------------------------------CTAPMFDTNTLHAAVVELVALDNASIKYSTVQNWYAGNEEGVGGIYNFVTKRGECRGKKSKISWSQVETGSAITWKYPSCVLQGDNSIGEFYSIALTNNCQKADTGTKMIHIGKNTKSKIVSKGISAGKSKNSYRGLVSISPNAEGARNYSQCDSMLIGDKASANTYPYIQSKQPQSNIEHEASTCRISEDQLFYLQSRGIDFEESVSMLVSGFCSDVFNELPMEFASEADKLLALKLEGSVG-
>59919_Pmarinus@CAE18532.1| ABC transporter, membrane component
-------------------------------------------------------------------------------------------------------------MVSEN-LVKDVVS--EPY--KYGFVTDIETEKISKGLNEDTIRLISEKKEEPKYLLNFRLNAFRKWQR----ME-EPNWADLGYKKIDYQDIIYYSAPKQKE---KISSLDEV----DPKLLETFDKLGIPLTEQK-KLT--NVAVDAVFDSVSIATTFRKELAEHGVIFCSISEAVKDHSNLIEKYLGSVVPANDNYFAALNSAVFSDGSFVYIPKGVKCPMDLSSYFRINS-GDSGQFERTLIIAEESSSVSYLEG-------------------------------------------------------------------------------------------------------------------------------------------------------------------------------------------------------------------------------------------------------------------------------------------------------------------------------------------------------------------------CTAPMFDTNTLHAAVVELIALDDASIKYSTVQNWYAGNEEGVGGIFNFVTKRGKCLGKRSKISWSQVETGSAITWKYPSCILLGEESVGEFYSVALTNNLQQADTGTKMIHIGPRTKSTIVSKGISAGNSINSYRGLVKMGSKASGSRNYSQCDSMLIGDQAAANTFPYIHSQQPNSEIEHEASTCRISEDQLFYLQSRGIEFEEAVSMMVSGFCRDVFNQLPLEFAAEADKLLALKLEGSVG-
>1608213_CSspongiarum@KKZ14301.1| cysteine desulfurase
-------------------------------------------------------------------------------------------------------------MSSAA-TVEALNK--TPY--RYGFVTNIETEKISKGLDESVVRLISSKKREPDFLRQFRLKAYAQWQA----ME-EPNWAALNHPAIDYQNIVYYSAPRQKQ---QKASLDDV----DPALLETFDKLGIPLSEQK-RLS--NVAVDAVFDSVSIATTYKQKLAEHGVVFCSMGEAIRDHPELVERYLGSVVPIADNFFAALNSAVFSDGSFVYIPKGVQCPMELSTYFRINS-DDAGQFERTLIIAEEGASVSYLEG-------------------------------------------------------------------------------------------------------------------------------------------------------------------------------------------------------------------------------------------------------------------------------------------------------------------------------------------------------------------------CTAPMFDTNQLHAAVVELVALDDASIKYSTVQNWYAGDENGKGGIYNFVTKRGLCQGRRSRISWTQVETGSAITWKYPSCVLRGQASVGEFYSVALTNHYQQADTGTKMIHIGPGSRSTIISKGISSGHSANSYRGLVNIGPQARGARNFSQCDSMLIGDQAAANTHPYIQSRQPEATIEHEASTCTISEDQLFYLQSRGIEPEAAVSMLVSGFCRDVFNQLPMEFAAEADKLLALKLEGSVG-
>167539_Pmarinus@AAP99132.1| ABC-type transport system involved in Fe-S cluster assembly permease component
-------------------------------------------------------------------------------------------------------------MTKNK-TVSQVLE--KSY--EYGFLTDVESEKIPKGINESIIRLISEKKSEPDFLLEFRLKAFRKWEK----ME-EPKWADLNYPPINYQDLVYYSAPKDIE---KKTSLDDV----DPEILATFDKLGIPLNEQK-RLT--NVAVDAVFDSVSIATTFKEKLAEDGVIFCSISEAIQKYPELVDKYLGTIVPMSDNFFAALNSAIFSDGSFVYIPKGVNCPMELSSYFRINS-GDTGQFERTLIIAEEKSSVSYLEG-------------------------------------------------------------------------------------------------------------------------------------------------------------------------------------------------------------------------------------------------------------------------------------------------------------------------------------------------------------------------CTAPMFDTNTLHAAVVELIALDDASIKYSTVQNWYAGDKNGIGGIYNFVTKRGRCKGKRSKISWSQVETGSSITWKYPSCILEGDGAVGEFYSVALTNNKQIADTGTKMIHIGKNTKSTIISKGISAGKSKNSYRGLVHMGSKAFGAKNYSQCDSLLIGDQASANTYPYIHSKQMNSSIEHEASTSKISEDQLFYLKSRGINSEEAVSMMVSGFCQDVFNKLPMEFASEADSLLGLKLEGTIG-
>1499498_Psp@KGG13309.1| Iron-sulfur cluster assembly protein SufB
-------------------------------------------------------------------------------------------------------------MTTTS-SIEEIVSSTSSY--KYGFSTNVITEKIPKGLNEDIIRLISAKKNEPNFLLDFRIDAYRKWEK----MK-EPKWADLSYPEINYQDIVYYCAPKDIE---KKKSLDEV----DPEILETFEKLGIPLNEQK-RLT--NVAVDAVFDSVSIATTFKEKLAEDGVIFCSISEAVQKYPELVKRYLGTVVPKNDNFFAALNSAVFSDGSFVFIPKGVNCPMELSSYFRINS-GESGQFERTLIIAEEGSSVSYLEG-------------------------------------------------------------------------------------------------------------------------------------------------------------------------------------------------------------------------------------------------------------------------------------------------------------------------------------------------------------------------CTAPMFDTNTLHAAVVELIALDDSSIKYSTVQNWYAGNEEGVGGIYNFVTKRGHCRGKNSKISWSQVETGSAITWKYPSCLLIGENSIGEFYSVALTNNKQIADTGTKMIHIGNKTRSTIISKGISAGNSKNSYRGLVEMRAGAKGAKNFSQCDSLLIGAEAEANTYPYIHSKQPSANVAHEASTSKISEEQLFYLQSRGISNEEALSMMVNGFCKDVFNQLPMEFASEANSLLALKLEGSVG-
>77922_Cgloeocystis@SUFB.1| SufB
-----------------------------------------------------------------------------------------------------------TQQTKNT-DLDFFLN--KPY--KYGFSTSINTETIKKGLTEETIKEISKKKNEPDFLLEFRLRAYYYWLE----MK-EPQWAHISYPLIDYQNITYYSAPKVKE---KLNSLDEV----DPKLLETFEKLGIPLTEQK-KFA--NVAVDAIFDSVSVATTFKEELAKEGVIFCPISEAAQKYPNLVKKYLGSVVPISDNYFVSLNSAVFSDGSFCYIPENVHCPLELSTYFRINN-GESGQFERTLIIADKGSYVSYLEG-------------------------------------------------------------------------------------------------------------------------------------------------------------------------------------------------------------------------------------------------------------------------------------------------------------------------------------------------------------------------CTAPQFDTNQLHAAVVELVALENAEIKYSTVQNWYTGDSEGNGGIYNFVTKRGLCVGKNSKISWTQVETGSAITWKYPSCVLVGENSVGEFFSVALTNHYQQADTGSKMIHIGKNTKSKIISKGISTGNSKNSYRGFVKIGSNAFNARNYSQCDSLLIGNNSQANTFPHMQIQNSTGKVEHEASTSKIGEEQIFYFLQRGIGVEQAVSLIVSGFCKDVLNELPMEFSLEADLLLGLKLEGSVG-
>2762_Cparadoxa@SUFB.1| SufB
----------------------------------------------------------------------------------------------------------------NS-GLENLVN--QPY--KYGLPLIFEIETISKGLTEETIRLISEKKNEPQFMLEFRLQAYRKWLE----MSNEPEWAHLNYPKINYQDMVYYSAPKQKK---KLQSLDEV----DPTLLETFEKLGIPLTEQK-RLA--NVAVDAIFDSVSVATTFKEELAKEGVIFCPISEAVQKYPDLIKKYLGSVVSTSDNYFSCLNAAVFSDGSFCYIPKNVRCPLELSTYFRINN-GESGQFERTLIVADEGSYVSYLEG-------------------------------------------------------------------------------------------------------------------------------------------------------------------------------------------------------------------------------------------------------------------------------------------------------------------------------------------------------------------------CTAPQFDTNQLHAAVVELVALDNAEIKYSTVQNWYAGDENGKGGIYNFVTKRGLCAGKNSKISWTQVETGSAITWKYPSCVLLGDNSIGEFYSVALTNRYQQADTGTKMIHIGKNTRSRIISKGISAGHSQNSYRGLVKIGPKAVGARNYSQCDSLLIGDNSQANTFPHLQIKNPTAKVEHEASTSKIGEEQIFYFLQRGINAEEAISLIISGFCREVFNNLPMEFALEADKLLGLKLEGSVG-
>1789788_Gincrassata@SUFB.1| SufB
----------------------------------------------------------------------------------------------------------------NS-NTLNQIN--KPY--KYGFNTSIDVDTISIGLNEKTIRLISAKKNEPTFMLEFRLGAYYRWLEMFFGMN-EPKWAQLVYSPIKYNKVVYYSAPKVDK---KLNSLNEV----DPKLIETFEKLGIPLAEQK-RLA--NVAVDAIFDSVSVTTTFKDELAKEGVIFCPISEAIHKYPNLIKKYLGSVVPITDNYFTSLNSAVFSDGSFCYIPPNVRCPFELSTYFRINN-GNMGQFERTLIVADKGSYVSYLEG-------------------------------------------------------------------------------------------------------------------------------------------------------------------------------------------------------------------------------------------------------------------------------------------------------------------------------------------------------------------------CTAPQYDTNQLHAAVVELIALDDAEIQYSTVQNWYAGDIDGKGGIYNFVTKRGLCAGKNSKISWTQVETGSAITWKYPSCILMGESSIGEFYSVALTNNYQQADTGSKMIHLEKNTRSRIISKGISAGYSQNSYRGLVKMGPRAFNARNYSQCDSLLVGQNSQANTFPHMQIQNRTAKVEHEASTSKIGEEQIFYFLQRGIDSEEAISIMISGFCREVLNKLPMEFALEADKLLGLKLEGSVG-
>2164131_Ssp@PZV23070.1| hypothetical protein DCF12_19685
--------------------------------------------------------------------------------------------------------------MSAT-TVKTLVN--QPY--KYGFITDIESDTIPKGLSEDVVRLISAKKNEPEFMLEFRLKAYRHWLK----MT-EPTWPHVHYPAIDYQNIIYYSAPKQQK--EKLGSLDEV----DPTLLETFEKLGIPLSEQK-RLS--NVAVDAIFDSVSIGTTFKEKLAKDGVIFCSISEALQEHPELVKKYLGSVVPTADNYFAALNAAVFSDGSFVFIPKGVKCPMELSTYFRINN-GDTGQFERTLIIAEDGASVSYLEGCHPAGEQVLTRHGWRNIESLQAGDRVYDHNGKLQKVRAAMVRHHKGEMITVRPVSRYNEFKLTPEHPVYAIKRQDVAVKRQQQKENWLPEVDTKKLLKTEPQWLKADELEKGDFILVPKLTRPDSSAFSDAELELLGYYLAEGSTYFNQANRQYTNQLSFGLHEKELVNRACQLITEVTGRPAYVTEQPDRNGAGVSFYSQQYSDWFTEHCGKGATNKKLSPALMELSPSKTKIFLDAYLAGDGNVHQRDNSCLVRYSTASESLAQQVQMLLNKLDIYAWVQTREGGESKFSNQSDRIINRQTLYQIGYTEEKKWDMVRETETHFIVPIREINREPYDDLVFNIDVDSTHSYLVRGFAVHNCTAPMYDSNQLHAAVVELVALDNAEIKYSTVQNWYAGDENGKGGIYNFVTKRGLCKGVNSKISWTQVETGSAITWKYPSCVLVGDNSVGEFYSIALTNNKQQADTGTKMIHIGKNTRSTIISKGISAGNSQNSYRGLVKMGPNAKGARNYSQCDSMLIGDNAEANTFPYIQVDNNTAKVEHEASTSKIGEDQLFYFAQRGISEENAVSLLVSGFCKDVLNELPMEFASEADKLLSLKLEGAVG-
>3218_Ppatens@PNR55025.1| hypothetical protein PHYPA_005918
-------------------------------------------------------------------------------------------------------------------------------------------------------------------------------------------------------------------------------------------------------------------------------------------------------------------------------------------MEISTYFRIHA-IETGQFERTLIVCNENAYMRYLEG-------------------------------------------------------------------------------------------------------------------------------------------------------------------------------------------------------------------------------------------------------------------------------------------------------------------------------------------------------------------------CTAPSYDKSKLHAAVVELYCSSGAGIKYSTAQNWYAGDLEGKGGIYNFVTKQGLCDGARSKISWTQVETRSVITWKYPSIVLKGDNSIGKFYSVCL-------------------------------------------------------------------------------------------------FLF------------------------------------------------
>3218_Ppatens@PNR60943.1| hypothetical protein PHYPA_003736
MAMVVDV--GALATT----AAAAVVCKCKYGVSSSTS---CAP------SLVGMGAGHTLPVSRGLRRVNMTAKRFEPVGFQARSSGSIGIVAEV-QEAASPVFESPAKGSSDD-TIQQFLK--RDY--KYGFVSDIESVSIPKGLSEETVRLISAKKNEPEWMLNFRLNAFKQWQK----MK-EPTWSDNKYPQIDFQDVCYYTEPKKKE---TKQSLDEV----DPDLLETFAKLGIPLSEQK-RLA--NVAVDAVFDSVSIATTHRKTLMAAGVIFCSISEAIREYPDLVKKYLGKVVPVADNYYAALNSAVFSDGSFCYVPKDTVSPMEISTYFRINA-METGQFERTLIVCDENAYVSYLEG-------------------------------------------------------------------------------------------------------------------------------------------------------------------------------------------------------------------------------------------------------------------------------------------------------------------------------------------------------------------------CTAPAYDKNQLHAAVVELYCASGAEIKYSTVQNWYAGDSEGKGGIYNFVTKRGLCDGARSKISWTQVETGSAITWKYPSVVLKGDNSIGEFYSVALTNNKQQADTGTKMIHVGKNTRSRIVSKGISAGNSVNCYRGLVQVQPSAHNARNFSQCDSMLIGDQAGANTYPYITVKDPSARVEHEASTSKIGEDQLFYFQQRGIDAEKAVAAIIGGFCREVFKELPLEFAAEVNQLMSLKLEGSVG-
>3075_Aprotothecoid@RMZ53370.1| hypothetical protein APUTEX25_004858
MHTQALQ--GASLLTS----------------------SLCP-----------------ARPFRAGSRPARPSRPQCARVRATATDFVRE--------------PATEMSEEKR-DLQRMLS--KPY--KYGFKTFIESDVFPKGLDEDVVRAISLKKEEPEWLLEFRLKAWRRWLA----ME-EPTWSDNDYPAIDYQAYSYYSAPRQKE---KKGSLEEV----DPELLATFDKLGIPLAEQK-RLA--NVAVDAVFDSVSIATTFREELGKAGVIFCSISEAVREYPDLIRKHLGSVVPTSDNYFAALNSAVFSDGSFVYIPRGVRCPMELSTYFRINA-AETGQFERTLIVAEEGSHVSYLEG-------------------------------------------------------------------------------------------------------------------------------------------------------------------------------------------------------------------------------------------------------------------------------------------------------------------------------------------------------------------------CTAPAYDTNQLHAAVVELSAAADAEIKYSTVQNWYAGDAAGRGGIYNFVTKRGVCAGARSKISWTQVETGSAITWKYPSVVLAGADSVGEFYSVALTNNRQQADTGTKMIHVGPRTRSRIVSKGISAGQSRNVYRGLVSIGPGADGARNHSQCDSMLIGDEAGANTYPYIQ---------HEASTSKIGEDQLFYFQQRGVAVEEAVGMIISGFCREVFNELPLEFAAEVNQLMSLKLEGSVG-
>1764295_Cprimus@QDZ24465.1| Fe-S cluster assembly protein SufB
MKAKVVTRGGLGLGKGRKPAACAAKASCSYEEAASSL-----------------------RRCIVARSASTLAKGEDGWVLGGGGRRERGALTRV-GCSVEGVEEVDAVELEKK-EIKDILA--KPY--KFGFVSDIESEAIPKGLSEETVRMISKKKNEPEWMLEFRLKAYRKWLT----ME-EPDWSDNRYPKIDFQDIVYYSEPKQKE---KKQSLDEV----DPELLRTFDKLGIPLGEQK-RLA--NVAVDAVFDSVSIATTFREDLLKAGVIFCSISEAVHEYPDLVKKYMGSVVSEGDNYYTALNSAVFSDGSFCYIPKGVKSPMELSTYFRINA-SDTGQFERTLIVAEEGSYVSYLEG-------------------------------------------------------------------------------------------------------------------------------------------------------------------------------------------------------------------------------------------------------------------------------------------------------------------------------------------------------------------------CTAPSYDTNQLHAAVVELYCAKDAEIKYSTVQNWYAGDETGKGGIYNFVTKRGLCAGENAKISWTQVETGSAITWKYPSVVLKGDNSVGEFYSVALTNNYQQADTGTKMIHLGKNTRSRIVSKGISAGKSQNCYRGLVQMGGNAENARNYSQCDSMLIGDTAHANTYPYIEVKEPSSRVEHEASTSKISEDQLFYFQQRGIDAEEAVGMIISGFCREVFQELPMEFAAEVNQLMSLKLEGSVG-
>436017_Olucimarinus@ABO97340.1| ABC(membrane) family transporter (Fe-S assembly/SufBCD system)
-----------------------------------------------------------------------------------------------------------------------MLN--KPY--KWGFSTDVDTETIPAGLNEEVVRMISAKKEEPEWMLDFRLKAFRKWLT----ME-EPDWSDNRYPQIDYQASSYYSAPKSME---KKKSLDEV----DPELLATFDKLGIPLNEQK-RLT--NVAVDAVFDSVSIGTTFKEDLLKAGVIFCSISEAVHEYPELVKQYLGSVVPVADNYFTALNSAVFSDGSFVYIPKGVVSPMELSTYFRINA-ESSGQFERTLIVAEDDSYVSYLEG-------------------------------------------------------------------------------------------------------------------------------------------------------------------------------------------------------------------------------------------------------------------------------------------------------------------------------------------------------------------------CTAPAYDENQLHAAVVEISAGKNAEVKYSTVQNWYAGDEDGKGGIYNFVTKRGLCKGDNSKISWTQVETGSSITWKYPSVVLAGDNSIGEFYSVALTNNAQQADTGTKMIHIGKNTRSRIVSKGISAGKSKNVYRGLVQVGPNASGARNYSQCDSMLIGDKAGANTYPYIQVKEPSSRVEHEASTSKIGEDQLFYFQQRGISPEEAVGVIISGFCREVFNELPLEFAAEVNQLMSLKLEGSVG-
>3055_Creinhardtii@PNW72802.1| hypothetical protein CHLRE_15g643600v5
M-------------------------------------LPCG-----------------TRTCSGASTSTRTQRAAAPGVPIAARSLRRGPT----TCRTATV-EEAQISDEKR-DIQKILD--RPY--KYGFKTIIESDTFPKGLNEDVVRAISAKKGEPEWMLEFRLKAFRKWLT----ME-EPKWSDNAYPEIDYQDVSYYSEPKFKE---KLESLDQV----DPELLKTFEKLGIPLNEQK-RLS--NVAVDAVFDSVSIATTFKADLLKHGVIFCSISEALKDYPEMVRKYMGSVVPVGDNYFAALNSAVFSDGSFVFVPKGVKCPMELSTYFRINA-SETGQFERTLIVAEEGAYVSYLEG-------------------------------------------------------------------------------------------------------------------------------------------------------------------------------------------------------------------------------------------------------------------------------------------------------------------------------------------------------------------------CTAPAYDNNQLHAAVVELYCDKDAEIKYSTVQNWYAGDVNGKGGIYNFVTKRGLCSGSHSKISWTQVETGSSITWKYPSVVLAGDNSVGEFYSVALTNNRQQADTGTKMIHVGRNTRSRIVSKGISAGNSRNCYRGLVQVQPSARGARNFSQCDSMLIGDNAAANTYPYIQVREPSAVVEHEASTSKISEDQLFYFQQRGIDPEKAVGAIISGFCREVFNELPLEFAAEVNELMSLKLEGTVG-
>3197_Mpolymorpha@PTQ39800.1| hypothetical protein MARPO_0043s0049
MTSVALPFGGAAAATA---IAGAKSSRCNSDGKGVEGANGCSRLGFLRGAGLGSAAGFEARLHSGPWAGNRKFAAGVVGVRCDAAPGKDGSDAAVMDRPPA---VVKTTSSSDD-TVQEFLK--RDY--KWGFVSNIESDSIPKGLSEDTVRFISAKKKEPEWMLQFRLSAFRQWLK----MK-EPTWSDNRYPTIDFQDICYYSEPKQKE---KKASLDEV----DPDLLETFEKLGIPITEQK-RLA--NVAVDAVFDSVSIATTHRKTLMASGVIFCSISEAIREYPDLIKKYLGKVVPVADNYYAALNSAVFSDGSFCYIPKDTVSPMEISTYFRINA-METGQFERTLIIADDRSFVSYLEG-------------------------------------------------------------------------------------------------------------------------------------------------------------------------------------------------------------------------------------------------------------------------------------------------------------------------------------------------------------------------CTAPSYDKNQLHAAVVELYCGEGAEIKYSTVQNWYAGNEQGVGGIYNFVTKRGLCDGKSSKISWTQVETGSAITWKYPSVVLKGDNSVGEFYSVALTNNMQQADTGTKMIHVGKNTKSRIVSKGISAGRSVNCYRGLVQVQPTAHNARNFSQCDSMLIGDEAGANTYPYIQVKDPTARVEHEASTSKIGEDQLFYFQQRGIDAEKAVAAIIGGFCRDVFNELPLEFAAEVNQLMSLKLEGSVG-
>2769_Ccrispus@CCP38184.1| cysteine desulfurase activator complex subunit SufB (plastid)
MTDHL---------------------------------------------------------------------------------------------------QKNSKTALNL-KLNTLIK--QPY--KYGFHTKIDSEAFPKGLNDKIIQLISKEKKEPEYLTNFRLKAYNKWKK----MD-EPKWSQLTYNKINYNDIIYYSVPKYQK---QLNSLEEV----DPTILETFEKLGIPLNEQK-RLS--NVAVDAVFDSVSIATTFKEELASVGVIFCSISEAIHKYPELIKKYLGSIVPIGDNYFAALNSATFSDGSFCYIPPNVKCPLELSTYFRINN-KESGQFERTLIIADKNSYVSYLEG-------------------------------------------------------------------------------------------------------------------------------------------------------------------------------------------------------------------------------------------------------------------------------------------------------------------------------------------------------------------------CTAPQFDTNQLHAAVVELVALENATIKYSTVQNWYSGDSTGKGGVYNFVTKRGLCIGNKSKILWTQVETGSAITWKYPSCILAGYNSIGEFASVALTNNYQQTDTGSKMIHLGEKTRSKIISKGISAGNSINSYRGLVKIGPKANHARNYSQCDSLLIGNKSHANTFPYIQVQNSSAKVEHEASISKIGEEQIFYFLQRGINLEDAICLMISGFCKDVFNELPMEFAMEADRLLNLKLEGTIG-
>159749_Toceanica@ADB27540.1| FeS cluster assembly protein SufB (chloroplast)
M--------------------------------------------------------------------------------------------------------NQSNKTLNN-NITKLVN--QPY--KYGFSTTIEKDIIEKGLNEKIIRLLSKKKNEPQFLLEFRLKAYKKWKQ----MT-CPEWAQLKFSEIDYQDIIYYSAPKTKK---KLNSLDEV----DPELLETFDKLGITLSEQK-RLT--NVAVDVVFDSVSIATTFKQELAEYGVIFSSISEAIHDYEELVEKYLGTVVPIGDNYFSALNSAVFTDGSFCYIPKDIICPLDLSTYFRIND-ENSGQFERTLIVAEENSQVSYLEG-------------------------------------------------------------------------------------------------------------------------------------------------------------------------------------------------------------------------------------------------------------------------------------------------------------------------------------------------------------------------CTAPQYDNNQLHAAIVELIALNNASIKYSTVQNWYSGDEKGQGGVYNFVTKRGLCSGTASKISWTQVETGSSITWKYPSCLLVGENTQGEFYSVALTNNYQQADTGTKMIHIGKNSRSRIVSKGISAGNSKNTYRGFVNINKKAIGARNYSQCDSLLIGNLSNSNTFPFISVQNSSTKIEHEASTSKIGEEQIFYFLQRGISIEKGIELMISGFCREVFTELPLEFASEADRLLSLKLEGSVG-
>55529_Gtheta@NP_050730.1| putative ABC transporter (chloroplast)
M----------------------------------------------------------------------------------------------------------SDDLSKR-SLRELVS--QPY--KYGFHTDIENEEFPKGLDEDIIKEISKLKCEPSYMLDFRLKSYILWKK----MS-LPEWACLTYLNINYQDIVYYSAPKNST---KLDSLEDV----DKKILETFDKLGIPLNEQK-KLA--NVAVDAIFDSVSVGTTFKQELSNVGVLFCPLSEATNKYSTLVEKYLGSVVPIGDNYFAALNSAVFSEGSFCYIPPNVKCPLELSTYFRINN-ENSGQFERTLIIADFNSYVSYLEG-------------------------------------------------------------------------------------------------------------------------------------------------------------------------------------------------------------------------------------------------------------------------------------------------------------------------------------------------------------------------CTAPMYDKNQLHAAVVELIALENAEIRYSTVQNWYSGDTNGKGGIYNFVTKRGLCAGKSSKISWTQVETGSAITWKYPSCILVGEDSVGEFYSVALTNNYQQADTGTKMIHVGRGSKSRIISKGISAGYSKNTYRGQVKININALGSINNSQCDSMLIGPYSQANTYPYIQVSNAMSRVEHEASTSKIEEEQLFYFLQRGISVEQAISLLISGFCRDVFVKLPMEFAVEADKLLSVKLEGTVG-
>3702_Athaliana@AED95095.1| Stabilizer of iron transporter SufD superfamily protein
MASLF---------------AIGFSKFSPQPTSDYSK----------------LLKVFHPKPYSLKFLFLKTLNPTR-FFKVR---------------------ANDGTEPSDK-LQQYFQN--QDYDKKYGFLENIDSFTIPKGLSEETIRLISKLKKEPAWILEYRLKAYAKFLK----LE-EPKWSDNRYPLLDLQDMCFYSAPKKKP---TLNSSDIADEADDPKLLEEFDRLDVPLTKKK-KCSP-KVAVDAVYNSESIAITNKEPLEKSGVIFCSISEAIRKYPDLIKKYLGRVVPSDDNYYAALNTAVFSDGSFCYIPKNTRCPMPLSSYFRMNSIENTGQFERTLIVAEEGSFVEYSEG-------------------------------------------------------------------------------------------------------------------------------------------------------------------------------------------------------------------------------------------------------------------------------------------------------------------------------------------------------------------------CTAISHDKNQLHAAVVELYCAEGAEIKYST---------------------RGLCAGDRSKISWTQVEKGFAITWKYPSVVLEGDDSVGE-----------------------------------------------------AENARNTSTCDSMLIGDNAAANTYPYIQVKNPSARIEHEASTSKIGEDQIFYFQQRGIDHERALAAMISGFCRDVFNKLPNEFGAEVNQLLSIKLEGSVG-
>3702_Athaliana@AEE82423.1| ATP binding cassette protein 1
MASLL---------------ANGISSFSPQPTSDSSK----------------SPKGFHPKPESLKFPSPKSLNPTRPIFKLRADVGIDSRPIGASESSSS---GTSTVSSTDK-LQQYFQN--LDYDKKYGFVEDIDSFTIPKGLSEETIRLISKLKEEPDWMLEFRFKAYAKFLK----LE-EPKWSDNRYPSINFQDMCYYSAPKKKP---TLNSLDEV----DPQLLEYFDKLGVPLTEQK-RLA--NVAVDAVIDSVSIATTHRKTLEKSGVIFCSISEAIREYPDLIKKYLGRVVPSDDNYYAALNSAVFSDGSFCYIPKNTRCPMPISTYFRINA-METGQFERTLIVAEEGSFVEYLEG-------------------------------------------------------------------------------------------------------------------------------------------------------------------------------------------------------------------------------------------------------------------------------------------------------------------------------------------------------------------------CTAPSYDTNQLHAAVVELYCGKGAEIKYSTVQNWYAGDEQGKGGIYNFVTKRGLCAGDRSKISWTQVETGSAITWKYPSVVLEGDDSVGEFYSVALTNNYQQADTGTKMIHKGKNTKSRIISKGISAGHSRNCYRGLVQVQSKAEGAKNTSTCDSMLIGDKAAANTYPYIQVKNPSAKVEHEASTSKIGEDQLFYFQQRGIDHERALAAMISGFCRDVFNKLPDEFGAEVNQLMSIKLEGSVG-
>2898_Cparamecium@YP_003359225.1| putative ABC transporter (plastid)
MVDKIKQ-------------------------------------------------------------------------------------------------LFFNKGYEDS-SVKDLIH--SSY--QYGFKTDIVTEAFPRGITEDIVMLISGKKKEPSFVLSFRLRAYSVWVR----MA-YPEWACLSYAPIDYNNILCYSMPKFDK---KLSSLSEV----DGKILKTFEKLGVPLGEQK-RLA--NVAVDAIFDSVSVGTTFREELLKVGVIFCPLSEAFIHYPHVVERYFGSVVPIGDNYFSALNSAVFSEGSFCYVPKGVCCPLDLSTYFRINA-ENSGQFERTLIVADDSSKVTYLEG-------------------------------------------------------------------------------------------------------------------------------------------------------------------------------------------------------------------------------------------------------------------------------------------------------------------------------------------------------------------------CTAPKFDTNQLHAAVVELVALRNAEIRYSTVQNWYSGDAGGLGGIYNFVTKRGVCSGFGSRISWTQVETGSSLTWKYPSCLLVGDESVGEFYSVALTNNYQQADTGTKMVHVGKKTRSRIVSKGISVGNSKNTYRGQVRILPKALGSSNYSQCDSLLVGSKSQANTFPHVKVGNSHSRVEHEASTSKVEEEQLFYLSQRGIGLEEAINLLVSGFCREVFNKLPMEFAVEADRLLSLKLEGGVG-
>39947_Osativa@KAF2953116.1| hypothetical protein DAI22_01g387300
MAAAA---------------ASSTPLFSPCCAAATAK---------------------------LGAACPSSYGSRRRPCTRRGRLSVVAVQTGPQKPSPS---SSSQAGTESE-TLQNLLK--REY--KYGFVSDFESFSIPKGLSEATVRRISELKAEPAWMLDFRLAAYRRFLT----MV-QPTWSDNVYEPVDLQSICYYSAPKTKP---KLNSLDEV----DPELLNTFDRLGIPLSEQK-RLA--NVAVDAVIDSTSIATTHREELMKKGVIFCSISEAIREYPDLVKRYLGSVVPPADNYYAALNSAVFSDGSFCYVPKDTVCPMEISTYFRIND-KETGQFERTLIVADERSTVSYLEG-------------------------------------------------------------------------------------------------------------------------------------------------------------------------------------------------------------------------------------------------------------------------------------------------------------------------------------------------------------------------CTAPAYDSNQLHAAVVELVCEEQAEIKYSTVQNWYSGDEEGKGGIYNFVTKRGRCKGRGSKISWTQVETGSAITWKYPSVELLGDDTVGEFYSVALTKDYQQADTGTKMIHKGKNSRSRIISKGISAGKSRNCYRGLVQINSGAENAYNSSQCDSLLIGDNAAANTYPTIQVGCISSRVEHEASTSKIGEDQLFYFQQRGIDHEKAVAAMIGGFCRAVFENLPYEFAHEMDALMNLKLEGSVG-
>38269_Gwittrockiana@SUFB.1| SufB
L------------------------------------------------------------------------------------------------------------NSTTS-KLETILN--KPY--QYGFSTPIQAETIAKGLTKNTIRLISAKKAEPFFMFQFRLRAFCRWMT----MK-EAHWAQTNYLPIRYQEISYYSAPKTRQ---KLNNLDAI----DLQLFSTFEKLGIPLIKKKDSLS--KIAIDAIFDSVSVATTFKEELMQEGVYFLPISEALHKYPDLVEKYFGSAISLTDNFFASLNSAVFSDGSFCYVSKNVICPVELSTYFRIND-GNSGQFERTLLIADKSSYVSYIEG-------------------------------------------------------------------------------------------------------------------------------------------------------------------------------------------------------------------------------------------------------------------------------------------------------------------------------------------------------------------------CTAPQYDKNQLHAAVVELIALEKAEIKYSTVQNWYTGGIDGKGGIYNFVTKRGVCAGKDSKISWTQVETGSSLTWKYPGCLLVGENGIGEFFSVALTNNYQLADTGTKMIHTGKNTRSHIVSKGISAGNSENSYRGLVKIGPDASQARSFAQCDSLLVGCNSQANTFPNIQVFNSGSNIEHEASTSKIGEEQIFYFMQRGISPEDAISLIVSGFCVEVFNTLPMEFALEANKLIDFKFEGGIG-
>227086_Bnatans@XP_001712812.1| SufB involved in iron sulfur protein biogenesis (nucleomorph)
MITKTNY--KAKLTT-----------------------------------------------------------------------------------------YTIKKNCIKKISFRTFQQ-TESY--KYKLKSFSECETIRKSLNSNTLKSISLKNLEPLWIIKFRLDALKSLYN----RD-TPKWSEFNSYNFDINNSIYYSA------------LIKK----DTALVSSNNETSIISSSSK-K----KTAIDLVLDSISIDTSYQKELGKHGVIFTNLSNSLKNYSDLISNFMGSVVSLRDNYYTSLNSAVFSEGSFIYIPANLVCPLDLSTYFRING-NVIGQFERTLIVTEKNASVTYLEG-------------------------------------------------------------------------------------------------------------------------------------------------------------------------------------------------------------------------------------------------------------------------------------------------------------------------------------------------------------------------CTAPYFTENQLHAAVVELCAEEGSEIKYSTVQNWYPGDSMGKGGIFNFVTKRGLCNGSRSKISWTQVETGSSLTWKYPSVILKGDNSVGEFYSIALTKLRQQADTGSKMIHIGRKTFSKIISKGISLGNSKNCYRGLVLIHNKSLKSKNTTQCDSIIFGDSSSANTYPYVTVRDSSAWLEHEASIARIQDDQVFYLQQRGLGFEEAINLIVGGFCKEVIEELPFEFLTEVNELLNSSMIKKIG-
