# Supplementary material for: Components of iron–Sulfur cluster assembly machineries are robust phylogenetic markers to trace the origin of mitochondria and plastids
Source: PLoS Biol. 2023 Nov 8;21(11):e3002374. doi: 10.1371/journal.pbio.3002374 (PMC10631705; doi:10.1371/journal.pbio.3002374)
Supplement: S1 Data — (ZIP) [file pbio.3002374.s017.zip › S1 Data/Concatenations/SUF/SUF_Cyano_Euka/trimmed_alignments/SufS1_Cyano_Euka.bmge.phy]

 104 418
1173022_Cepipsammum@AFZ11927_1__cysteine_desulfurase                                                 MTFTQEKTIADQVRADFPILHQEVNGKPLVYLDNAATSQKPLFVLNKIRDYYEQYNSNVHRGVHTLSAKATDAYEGSRIKISKFINAASPQEIVFARNASEAINLVAYAWGLTNLQRGDEVILTVMEHHSNLVPWQLVAQKTGAVLKFVELTADEEFDLEQFKSLITDKTKLVSVVHVSNTLGCINPVKEISAIAHHYGAKVLIDACQSAPHLPLDVQDIDCDWLVASGHKMCGPTGIGFLYGKLEILRAMPPFMGGGEMIADVFLDHSTYADLPHKFEAGTPAIAEAIALGAAVDYLTNIGMDKIHAYEDQLTAYLFEQLATIPEIKTYGPQPS--KGRAALASFTAGDVHPHDLSTILDQAGVAIRAGHHCTQPLHRYLKAQSTARASLYFYNTREEIDVFIASLKEAVEFFGSIF
1618023_Aatlantica@KJH70607_1__cysteine_desulfurase                                                  MTVTKERTLADLVRADFPILHQEVNGKPLVYLDNAATSQKPLLVLNTLKDYYEQYNSNVHRGVHTLSAKATDAYEGARDKVAAFIKAASRQEIVFTRNATEAINLVAYSWGNSNLKAGDEIVLSVMEHHSNLIPWQLLAQRTGAVLKFVELTETEEFDLEQFKSLVSEKTKLVAVVHVSNTLGCINPIAEITAIAHQFGAKVLLDACQSVPHMPIDVQKLDCDWLVASGHKMCAPTGIGFLYGKLDLLRSMPPFLGGGEMIADVYLDSATYADLPHKFEAGTPAIAEAIALGAAVDYLSNIGMDKIYTYEAELTGYLFEQLGQIPEIRTYGPLPKVALGRAALASFTAGDVHPHDLSTILDQAGVAIRAGHHCTQPLHRYLKAQSTARASLSFYNTREEIDVFITALREAVEFFGSIF
2107693_Csp@PSB33443_1__cysteine_desulfurase                                                         MTITKEKTLADLVRADFPILHQQVNEHPLVYLDNAATSQKPIQVLNALRDYYKQYNSNVHRGVHTLSAKATDAYEGSRDKIAAFINAASRQEIVFTRNATEAINLVAYSWGTSNLKTGDEIILSVMEHHSNLIPWQLLAQKTGAVLKFVELNETEEFNLEQFKTLISDKTKLVSVVHVSNTLGCINPVQEIIAIAHKYGAKVLLDACQSVPHMPIDVQKLDCDWLVASGHKMCAPTGIGFLYGKLKLLRSMPPFLGGGEMIADVYLNHATYADLPHKFEAGTPAIAEAIALGAAVDYLTNIGMDKIYTYEAELTGYLFEQLAQIPEIRTYGPLPKVAFGRAALAAFTAGDVHPHDLSTMLDQAGVAIRAGHHCTQPLHRYLKAQSTARASLSFYNTRAEIDVFITALKEAVEFFGSIF
1378066_Csp@PPS39801_1__cysteine_desulfurase                                                         MTLTREKTLADRVRNDFPILHQEVNGKPLVYLDNAATSQKPLLVLNTLRDYYEQYNSNVHRGVHTLSAKATDAYEAARDKVAAFVNAASRQEIVFTRNASEAINLVAYSWG-SSLQPGDEIILSVMEHHSNLIPWQLLAQRSGAVLKFVELTPDEEFDLEHFKSLLSDKTKLVATVHVSNTLGCINPVKEITAIAHQHGAKVLIDACQSVPHMPIDVQQIDCDWLVASGHKMCAPTGIGFLYGKLELLRSMPPFLGGGEMIADVYLDHATYADLPHKFEAGTPAIAEAIALGAAVDYLSAIGMENIYAYEAELTAYLWEQLGQIPEIRTYGPKPKVALGRAALAAFTAGDVHPHDLSTILDQAGVAIRAGHHCTQPLHRHLSIQSTARASLSFYNTREEIDVFITALKEAVEFFGSIF
1781255_Dsp@OEJ73506_1__cysteine_desulfurase                                                         MTLAQEKTLAQKVRADFPILHQEVNGKPLVYLDNAATSQKPLAVLNTLSTYYEGYNSNVHRGVHTLSAKATDAYEGARDKVAEFVNALSRQEIVFTRNASEAINLVAYSWGNQNIQAGDEIILSVMEHHSNLIPWQLLAQRTGAVLKFVELTETQEFDLEQFKTLLGDKTKLVAVVHVSNTLGCINPVEEICRLAHHQGAKVLIDACQSIPHMKVDVQAIDCDWLVASGHKMCAPTGIGFLYGKLDLLRAMPPFLGGGEMIADVFLDHSTYADLPHKFEAGTPAIAEAIAIGAAVDYLTDIGMDKIHAYEAELTAYLFEQLRQIPELKLYGPQPDENEGRAALASFTAGDVHPHDLSTILDQAGVAIRAGHHCTQPLHRHIGAQSTARASLYFYNTREEIDIFIASLKESVEFFGSIF
2055792_Mbacterium@HAT15874_1__TPA_asm__cysteine_desulfurase                                         MTLIQEKTLASKVRGDFPILNEKVNGKPLVYLDNAATSQKPLAVINAWRDYYEKYNANVHRGAHTLSAQATDAYEGARDQVAAFINAASRQEIVYTRNATEAINLVAYSWGLKNLQAGDEIILSVMEHHSNLVPWQMIAQKTGAVLKFVELTETQEFDLEQFKTLISDQTKLVSIVHVSNTLGCINPVKEICEIAHTYGAKVLIDACQSVPHMVIDVQAMDCDWLVASGHKMCAPTGIGFLYGKLDLLREMPPFFGGGEMIADVFLEHSTYADLPHKFEAGTPAIGEAIALGAAVDYLTNIGMDQIHACEAELTAYLFQKLRQIPEIKIYGPQPDSNEGRAALAAFTAGEIHPQDLSTMLDQEGVAIRSGHHCTQPLHRYLNVSSTARASLYFYNTREEIDVFVKALKETIDFFGAIM
2107703_Fcyanobacteri@PSB59495_1__cysteine_desulfurase                                               MTIAQERTLASKVRADFPILHQQVHGHPLVYLDNAASSQKPKAVLEALQHYYQTDNANVHRGVHTLSSRATDAYEGARDKVAAFVNAATREQIVYTRNASEAINLVAYSWGMNQLQPGDEIMLSVMEHHSNLIPWQFVAQRTGAVLKFVELTDTQEFDLDHFRSLISDKTKLVSVVHVSNTLGCINPIEEITRIAHQYGARVLIDACQSVPHMPIDVQAIDCDWLVASGHKMCAPTGIGFLYGKLDLLRSMPPFLGGGEMIADVFLDHSTYADLPHKFEAGTPAIAEAIGLGAAVDYLTNIGMDKIHAYEEELTLYLFDQLNQIPEVKTYGPQPNATSNRAALASFTTGAVHPHDLSTILDQAGIAIRAGHHCTQPLHRYLNAQSTARASLYFYNTREEIDAFIVSLKEAIEFFGSIF
864702_Ocyanobacteri@EKQ68504_1__cysteine_desulfurase_like_protein__SufS_subfamily                   MTIATEKPLAFKVRADFPILNQEIHGKPLIYLDNAATSQKPISVLEALTHYYEYDNANVHRGVHTLSNRATDAYEGARDKVADFINAASRQEIVYTRNASEAINLVAYAWGMNTLQTGDEIILTVMEHHSNLIPWQFVAQRTGAVLKFVELTETEEFDFDHFKSLLSDKTKLVSVVHVSNTLGCINPVKEICAEAHRYGAKVLVDACQSAPHMLLDVQEIDCDWLVASGHKMCAPTGIGFLYGKLELLRSMPPFLGGGEMIADVFLDHATYADLPHKFEAGTPAIAEAIALGAAVDYLTAIGMETIHRYEEELTAYLFKQLEQVPTVRIYGPKPDANGGRAALAAFTAGDVHPHDLSTILDQAGVAIRAGHHCTQPLHRHLRVQSTARASLYFYNTQEDIDSFIAALKEAVDFFGSIF
1296344_Mglauca@PSB01779_1__cysteine_desulfurase__partial                                            ----------------------------------------------------TQDNSNVHRGVHTLSGRATDAYEGARVKVANFVQAASHQEIVFTRNASEAINLVAYSWGLANLQQGDEVILSVMEHHSNLVPWQIIAQKTGAVLKFVELTPEESFDLEQYKGLVSDRTKLVSVVHVSNTLGCINPVTEICQIAHKYGAKVLIDACQSVPHLPLNVREIDCDWLVASGHKMCAPTGIGFLYGKLDLLRSMPPFLGGGEMIADVFLERSTYADLPHKFEAGTPAIAEAVGLGAAIDYLSNIGMERIHDYETELSTYLYQKLQEIPQVRVYGPNIT--QGRAALAAFTAGDVHPHDLSTILDQAGIAIRAGHHCTQPLHRYLKAQSTARASLYFYNTREEIDVFIAALREAIDFFGSIF
47254_Lsp@PZV13215_1__cysteine_desulfurase                                                           MTFTQAKSLAATVRADFPVLNQVVNGKPLVYLDNAATSQKPIAVLDALRYYYEHDNANVHRGAHTLSSRATDAYEGARDKIAAFIHAASRNEIIYTRNASEAINLVAYSWGMNHLQPGDEIILTVMEHHSNLVPWQFVAQRTGAVLKFVQLTDTQEFDFEQFKSLLSDKTKLVSVVHVSNTLGCINPVKEICAEAHRYGAKVLLDACQSAPHLPLDVQDIDCDWLVASGHKMCAPTGIGFLYGKLDLLNAMPPFMGGGEMIADVFFDHSTYAELPHKFEAGTPAIAEAIALGAAIDYLSAIGMNKIHAYEEELTAYLFQQLKQIPNLRTLGPKPKTDSGRAALAAFTVGDIHANDLSTLLDQAGVAIRSGHHCTQPLHRLLNISSSARASLYFYNTRAEIDVFIAELRETVDFFNGVF
1880991_Ocyanobacteri@OCQ91732_1__cysteine_desulfurase                                               MTITQARTLASKVRPDFPILDQQVNGQPLVYLDNAATSQKPLVVLNVLRDYYQQDNSNVHRGAHTLSGRATDAYEAARDKIAAFINAASRQEIIYTRNASEAINLVAYSWGFSNLQPGDEIILSVMEHHSNIVPWQFVAKRTGAVLKFVELTDTQEFDLELFKTLVSDRTKLVSVVHVSNALGCINPVKEICEIAHHYGAKVLIDGCQSLPHLKVDVQSIDCDWLVASGHKMCAPTGIGFLYGKLDLLRSMPPFMGGGEMIADVFLDHSTYADLPHKFEAGTPAIGEAIALGAAIDYLSNIGLDKIHAYEAELTAYLFRKLREIPDIKLYGPKPDINEGRAALAAFNVKDLHPNDLSEMLDQAGVAIRSGNHCTQPLHRYLCITASARASLYFYNTCEEIDVFIAALKDAIAFFGSNI
1973482_Rcurvata@BAZ89915_1__cysteine_desulfurase                                                    MTFTSTKTLADQVRPDFPILKQKVHDKPLVYLDNAATSQKPTLVLNTWRNYYEEYNSNVHRGAHFLSGKATDAYEAVRDKVVNFIQAKSRQEIVFTRNASEAINLVAYSWGMNNLQPGDEIILSVMEHHSNIVPWQFVAQKTGAVLKFVELTPAQTLDLDQFNNLICEKTKLVSIVHISNTLGCINPVQEIAKIAHRYGAKFLLDGCQSVPHTPINVQDIDCDWLVASGHKMLAPTGIGFLYGKLELLESMPPFLGGGEMIAEVYLDHSTYAELPHKLEAGTPAIGEAIALGAAIDYLTNIGMDKIHAYEAELTSYLFEQLAQIPQLTIYGPKPDIHEGRAALASFTAKGVHANDLATLLDQEGIAIRSGHHCTQPLHRYLDLAGTARVSLSFYNTREEIDVFVNALRETLNFFASVF
1752063_Fsp@BAU08218_1__SufS_subfamily_cysteine_desulfurase                                          MTFTQERTLADKVRLDFPILHQEVNGKPLVYFDNAATSQKPLFVLDTLRDYYEQYNANVHRGVHTLSAKATEAYEAARDKVTAFVNAASRQEIVFTRNATEAINLVAYSWGMNNLQPGDEIILSVMEHHSNIVPWQFVAAKTGAVLKFVELTPEETLDLEHFQKLLSDKTKLVSVVHVSNTLGCINPVAEICTLAHKYGAKVLIDACQSVPHMPVDVQQIGCDWLVASGHKMCAPTGIGILYGKLELLQAMPPFLGGGEMIAEVFLDHSTYADLPHKFEAGTPAIGEAIALGAAVDYLTKIGMDKIHTYEAELTAYLFQQLEKIPQIRIYGPKPNTQEGRAALAAFTAAEVHANDLSTLLDTEGIAIRSGHHCTQPLHRYLKIPATARASLSFYNTREEIDVFIKALKETIDFFGGLF
52271_Asp@LUHI01000068_1_53___59634_60896                                                            MTYTPTRTLADKVRADFPILHQEINDKPLVYLDNAATSQKPLFVLNALRDYYEQYNANVHRGAHTLSAKATDAYEGARDKVAKFINAASRQEIVFTRDASEAINLVAYSWGMNNLKAGDEIILSVMEHHSNIVPWQFVAQKTGAVLKFVELTPEETFDLEQFKQLISEKTKLVSIVHVSNTLGCINPVAEIAKIAHRYGAKFLVDACQSVPHTPVDVQQIGCDWLVASGHKMCAPTGIGFLYGKLELLEGMPPFLGGGEMIAEVYLDHSTYAELPHKFEAGTPAIGEAIALGAAVDYLTNIGMDKIHAYEAELTAYLFQQLAQIPQVRIYGPKPDAKEGRAALAAFTVAGIHANDLSTLLDQEGVAIRSGHHCTQPLHRHLGLPGTARASLSFYNTREEIDVFIKALKETIDFFAGIF
551115_Nazollae@ADI63227_1__cysteine_desulfurase__SufS_subfamily                                     MTFTSTKTLGDKVRKDFPILHQEVHGKPLVYLDNAATSQKPLAVLNAWRDYYEQYNSNVHRGAHFLSAKATDAYEAARDKVANFINAKSRQDIVYTRNASEAINLVAYSWGMKNLQPGDEIILSVMEHHSNIVPWQFVAQKTGAVLKFVELTPEETFDLEQFKKLISEKTKLVSVVHISNTLGCINPVKEIAEIAHRYDAKFLMDACQSVPHMPIDVQEINCDWLVASGHKMCAPTGIGFLYGKLELLEAMPPFFGGGEMIAEVYLDHSTYADLPHKFEAGTPAIGEAIALGAAIDYLTHIGMDKIHAYEAELTAYLFEQLEQIPQIRIYGPKPNAQEGRSALAAFTAEGVHANDLATLLDQEGVAIRSGHHCTQPLHRYLGLAGTARASLSFYNTSQEIDVFIKALKETLDFFASVF
46234_Asp@AFW95763_1__cysteine_desulfurase__SufS_subfamily                                           MVITSTKSLADKVRSDFPILHQEVHGKPLVYLDNAATSQKPLFVLNAWRDYYEQYNSNVHRGAHFLSGKATDAYEGARDKIAKFINAKSRQEIVYTRNATEAINLVAYSWGMNNLQPGDEIILSVMEHHSNIVPWQFVAQKTGAILKFVELTTEETFDLEQFKNLISEKTKLVSILHISNTLGCINPAKEIAEIAHKYGAKFLLDACQSVPHTPIDVQELDCDWLVASGHKMCAPTGIGFLYGKLELLEAMPPFFGGGEMIAEVFLDHSTYAELPHKFEAGTPAIGEAIALGAAIDYLTNIGMDKIHAYEAELTAYLFAQLGQIPQIRIHGPKPNAEEGRAALAAFTAEGVHANDLATLLDQEGVAIRSGHHCTQPLHRHLGLAGTARASLSFYNTREEIDVFIKALKETLDFFAGVF
203124_Terythraeum@ABG53350_1__cysteine_desulfurase                                                  MTIIQERTLAEKLRADFPILNQEINGEPLIYLDNAATSQKPLAVINAWQEYYLKYNSNVHRGIHTLSSKATDAYEGARDKVAALINAASRNEIIYTRNASEAVNLVAYSWGLNNLKSGDEIIVSVMEHHSNFVPWQMVAQKTGSVLKFVELNETEELNLEQYKALISDKTKLVALAHVSNVLGCINPIQEICSIAHKNGAKVLIDACQSVPHCVVDVQSIDCDWLVASGHKMCAPTGIGFLYGKLELLKEMPPFLGGGEMISEVFLDHYTYAELPHKFEAGTPAIGEAIALGAAVDYLTNIGMEKIHNYEVELTTYLFNKLRQIPQITIYGPQPNTYEGRGTLVSFTVENIHPNDLSTMLDEAGIAIRSGHHCAQPLHQYLKVSSTARASLSFYNTRDDIDIFVDALKDTINFFADIM
1671698_Hsp@OZH56020_1__cysteine_desulfurase                                                         MTIIQDRTLADKVRADFPILNQEINGKPLVYLDNAATSQKPLAVINAWQEYYLKYNSNVHRGIHTLSGKATDAYEGARDKVAAFVNAASRNEIVYTRNASEAINLVAYSWGLNNLKPGDEIIVSVMEHHSNFVPWQMVAQKTGAVLKFVELTETEEFNLEQYKTLVSEKTKLVAVAHVSNVLGCTNPVKEICSIAHQNGAKVLIDACQSLPHCVVDVQAIGCDWLVGSGHKMCAPTGIGFLYGKLELLNEMPPFLGGGEMISEVFFDHSTYAELPHKFEAGTPAIGEAIALGAAVDYLTNIGMEKIHTYEAELTTYLFDKLNQIPEVTIYGPQPNTNENRAALASFTVENIHPNDLSTMLDEAGVAIRSGHHCAQPLHQYLKISSTARASLYFYNTRDDIDAFIVALKDTIEFFGSIM
2420339_Cbacterium@RMH79036_1__SufS_family_cysteine_desulfurase                                      MVVTQHRTLADRVRADFPILTQEVNERPLVYLDNAATSQKPIAVLDALRHYYECDNANVHRGVHTLSARATDAYEAAREKVARFVNAASSQEIVYTRNASEAINLVAYSWGLNTLKAGDEVILTVMEHHSNLVPWQLVAQKTGAVLKFVELDETQGFDLNQYRSLLSEKTKLVSVVHASNTLGCVNPVQEIARLAHEVGAKVLIDACQSVPHMPIDVQAIDCDWLVASGHKMCAPTGIGFLYGKLHVLRSMPPFLGGGEMIADVFLDRSTYADVPHKFEAGTPAIAEAIALGAAVDYLSELGMENIYAYEKQLTSYLFEQLNQIPEVKVYGPQPKADSGRTALASFTCGNVHPHDLSTILDRAGVAIRAGHHCTQPLHRAIGAQSTARVSLYFYNTREEIDVFIAALKEAIDFFGDIF
1173025_Gsp@AFY66718_1__cysteine_desulfurase                                                         MTFTQARSLAEAVRKDFPILNQEVHGKPLVYLDNAATSQKPQAVLDALRHYYERDNANVHRGVHTLSARATDAYEGAREKVARFVNAASSQEIVYTRNATEAINLVAYAWGQQNLGPGDEIILSVMEHHSNLIPWQMVAQRTGAVLKFVGLDSNEGFDLEQYRALVGDRTKLVSVVHVSNTLGCVNPVKEIAAIAHQHGARVLIDACQSVPHMPIDVQDIDCDWLVASGHKMCAPTGIGFLYGKREVLRAMPPFLGGGEMIADVFLDHATYADLPHKFEAGTPAIGEAIALGAAVDYLMGLGMDTIYAYEKELTRYLFDQLQPLSQVRIYGPKPAADSGRAALASFTAGDVHPHDLSTILDQAGVAIRAGHHCTQPLHRHIQAQSTARASLYFYNTREEVDVFIAALNEAIEFFGGIF
1666905_Psp@KPQ36892_1__bifunctional_cysteine_desulfurase___selenocysteine_lyase_SufS                MTLATAQTLADRTRADFPILHQEVNGKPLVYLDNAATSQKPKAVIDALSHYYSRDNSNVHRGVHALSARATDNYEGTRDKIVPFINAESRNEIVFTRNASEAINLVAYSWGLNTLKAGDEIILSVMEHHSNLIPWQMVAQKTGAVLKFVGLTETQEFDFEQYQSLLSEKTKLVAVVHVSNTLGCINPVKEIAELAHRQGAKVLIDACQSVPHMPIDVQDIDCDWLVASGHKMCAPTGIGFLYGKLALLESMPPFLGGGEMIADVELHSFTCAELPHKFEAGTPAIGEAIALGAAIDYLMEIGMEAIADYEHDLCRHLYDKLATVPGLTLYGPKPQADSGRAALASFTSADVHANDLSTLLDESGVAIRTGHHCTQPLHKLLQQTSTARASFYFYNTHAEIDTFIASLKDTINFFQNIM
2099686_Cbacterium@PXCV01000481_1_8___6106_7368                                                      MTLATARTLADRTRADFPILHQEVNGKPLVYLDNAATSQKPKAVIDALSHYYSRDNSNVHRGVHALSARATDNYEGTRDKIVPFIKAQSRNEIVFTRNASEAINLVAYSWGLNHLQAGDEIILSVMEHHSNLIPWQMVAQKTGAVLKFVGLTETQEFDVEQYQSLLSEKTKLVAVVHVSNTLGCINPVKEITELAHRHGAKVLIDACQSVPHMPIDVQDIDCDWLVASGHKMCAPTGIGFLYGKLALLQSMPPFLGGGEMIADVELDSFTCAELPHKFEAGTPAIGEAIALGAAIDYLTEIGMEAIAEYEHDLCRYLYEKLATVPGLTLYGPKPQADSGRAALASFTSADVHANDLSTLLDESGVAIRTGHHCTQPLHKLLQQTSTARASFYFYNTHAEIDTFIASLTDTINFFQSIM
1643526_Gsp@LWRO01000008_1_90___124032_125294                                                        MTLATEKTLADRVRDDFPILHQEVHGKPLVYLDNAATAQKPQAVIEALDRYYQHDNSNVHRGVHTLSVRATESYEATRDKVAAFVNAASRNEIIFTRNASEAINLVAYSWGTNTLKPGDEIILSVMEHHSNLVPWQFVAQRTGAVLKFVELTETQEFDFEQYQTLLSDKTKLVSVVHVSNALGCINPVREITELAHQRGAKVLIDACQSVPHMNVDVREIGCDWLVASGHKMCAPTGIGFLYGKLDILEAMPPFLGGGEMIAEVDLESSTYAELPHKFEAGTPAIGEAIALGAAVDYLTSLGMDKIAQYEHELCRYLFEKMASVPGITMYGPKPQADSGRAALVAFTSADVHANDLSALLDEAGIAIRTGHHCTQPLHKILGQSSTARASLYFYNTREEIDRFVAALKDTISFFKNIM
2420338_Cbacterium@RMG06902_1__SufS_family_cysteine_desulfurase                                      MTLTKEKTIADLVRADFPILHQEVRGNPLVYLDNAATSQKPKAVLDALQHYYEFDNANVHRGVHTLSVRATEAYESARDKVAAFVNAASRNEIVFTRNASEAINLVAYSWGMNTLTAGDEIILSVMEHHSNLVPWQLVAQRTGAVLKFVELTETEEFDFEQFKTLISDKTKLVAVVHVSNTLGCINPVEEITEIAHQYGAKVLIDACQSVPHMPINVRSINCDWLVASGHKMCAPTGIGFLYGKLDLLRSMPPFLGGGEMIDNVFLDHSTYADLPHKFEAGTPSIGEAIALGAAVDYLTQIGMDKIAAYEHELCAYLFEKLATIPQLRIYGPQPNPDSGRAALASFTAGEVHANDLSALLDEAGIAIRTGHHCTQPLHQILGVSSTARVSLYFYNTRTEIDAFVVALKEAIDFFSQFL
2005462_Csp@BAZ07097_1__SufS_subfamily_cysteine_desulfurase                                          ------MTLAEQIRDDFPILHQEINGKPLIYLDSAATSQKPRFVLDTLRDYYERYNANVHRGAHTLSTKATDAYEAARDKVAAFINAKSRNEIVYTRNASEAINLVAYSWGMNNLKPGDEIILSVMEHHSNLVPWQFVAQKTGATLKYVGLTSEQTLDIQEFKNLLSTNTKLVAIVHVSNTLGCTNPVTEICQLAHQSGAKVLIDACQSVPHMPINVQEIDCDWLVASGHKMCAPTGIGFLYGKEEILTEMPPFLGGGEMIADVYLEHSTYAELPHKFEAGTPAIGEAIALGAAVDYLTKIGMDRIHAYEAELTSYLFQQLAKIPDIHLYGPLPDAKEGRAALASFNVGKIHASDLSALLDQEGVAIRSGHHCTQPLHRYIQASGSARASLSFYNTHREIDMFIHALKDTVDFFTSMM
1080068_Lsp@BAU44117_1__putative_cysteine_desulfurase                                                MTLAQERTLATKVRADFPILHQDIHGKPLVYFDNAATSQKPLAVLNALEDYYKRYNSNVHRGVHTLSGLATDAYEGARDKVQRFVNAAQREEIIYTRNASEAINLVAYAWGMNTLQPGDEIILTVMEHHSNLIPWQLVAQKTGAVLKFVRLTKTEEFDFEHYQSLLSDKTKLVSVVHVSNTLGCINPVTEIAAAAHKVGAKVLIDACQSVPHMPIDVQAMDCDWLVASGHKMCAPTGIGFLYGKKEVLRAMPPFLGGGEMIADVFLDHATYADIPHKFEAGTPAIAEAIALGAAVDYLSGIGMDKIHAYEADLTAYLFQRLAELPEVRTYGPKPDVQEGRAALAAFTTGAVHPHDLSTILDQAGIAIRAGTTAPQ-------TRCTAK------------------------------
755178_Caponinum@AFZ53065_1__cysteine_desulfurase                                                    MTLTYKKTIADEVRQDFPILHQKIHDKPLIYFDNAATSQKPRAVIEALRHYYEYDNANVHRGAHTLSARATDAYEGARDKIAKFINAKSRNEIVYTRNASEAINLVAYSWGLAHLKAGDEIILSVMEHHSNIVPWQIIAQKTEAILKFVELTPSQEFDFNHYQSLLSEKTKLVSLVHVSNTLGCINPVTEIITSAREKGAKVLIDACQSLPHLPIDVQGMDCDWLVGSGHKMCATTGIGFLYGKEELLEAMPPFLGGGEMIADVFLDHFTCGELPHKFEAGTPAIGEAIAFGTAIDYLSNIGMENIHQYEEELTAYLFQQLNEIPNLTIYGNQPTTEKGRAALAAFNVKDIHGSDLSTLLDHEGIAIRSGHHCTQPLHRYLNISGSARASLYFYNTFAEIDAFIVALKETIDFFTQMN
113355_Gherdmanii@CM001775_1_3249___3340222_3341484                                                  MTITQVKTIADEVRGDFPILHQKIHDKPLIYLDNAATSQKPNAVIDALRHYYEYDNANVHRGAHTLSGRATDGYEGARDKVAKFINARSRNEIVYARNASEAINIVAYTWGLNTLKAGDEIILTVMEHHSNIVPWQIIAQKTGAIIKFVELTPTQEFDFNHYQSLLSDKTKLVSVVHVSNTLGCINPVKKIINLAHQYGAKVLIDACQSLPHLSIDVQRMDCDWLVGSGHKMCATTGIGFLYGKEELLNAMPPFLGGGEMIADVYLDHFTCGELPHKFEAGTPAIGEAIALGAAVDYLTKIGMENIHHYEEELTAYLFKQLNEIPDLEIYGNQPTPDKGRASLASFNVKGIHCSDLATLLDHEGIAIRSGHHCTQPLHRYLNISGSARASLYFYNTFADIDAFIVALKGSIDFFRQME
2054282_Csp@AUC60895_1__cysteine_desulfurase_SufS                                                    MTVTQVSAIDPNIKKDFPILDQEINGHPLIYFDNAATSQKPTAVINALRNYYELNNANVHRGAHSLSGRATDDYEGARDKVAKFINARSRNEIVYTRNASEAINVVAYTWGLTNLKEGDEIILSVMEHHSNIVPWQIIAQKTGAKIRFVELTDTEEFNLQQYKTFLNEKTKLVSIVHVSNTLGCINPVEEIIDLAHKQGAKVLIDACQSLPHLPIDVQAMDCDWLVGSGHKMCATTGIGFLYGKEELLLEMPPFLGGGEMIGEVYLDHFTCGELPHKFEAGTPAIGEAIALGAAVDYLTNIGMDKIHAYEEELTAYLFERLNKIPNLKIYGNQPTPEKGRACLAAFNVQGIHASDLATLLDNEGVAIRSGHHCTQPLHRYLEISGSARASLYFYNTFEEIDVFIKALQETIDFFTQMM
111780_Scyanosphaera@AFZ34867_1__cysteine_desulfurase                                                MTFTQAKTIADLVRSDFPILAQEIHEKPLIYFDNAATSQKPQAVLNALLNYYEKDNANVHRGAHSLSIRATEGYEGARNKVAKFINAAHREEIIYTRNASEAINLVAYSWGLSNLNRGDEIILSVMEHHSNIVPWQIIAQKTGAVIKYVQLTEIEEFDLEQYKSLLSNKTKLVAVVHVSNTLGCINPIENIIELAHQFGAKVLVDACQSVPHMAIDVQQINCDWLVASGHKMCGPTGIGFLYGKKEILTAMPPFLGGGEMISEVYFDHSTYGELPHKFEAGTPAIGEAIALGAAVDYLTAIGMEKIHAYEEELTTYLFKKLVEIPQLRIYGATSKLDKNRAALAAFNVQGIHASDLSTLLDHEGVAIRSGHHCTQPLHRLFDASGSARASLYFYNTRAEIDDFIIALKDTIDFFSGMM
2420336_Cbacterium@RMF22004_1__SufS_family_cysteine_desulfurase__partial                             -----------------------------------------------LVNYYQKDNANVHRGAHTLSNRATDAYEGARDKVAKFINANCREEIVYTRNASEAINLVAYTWGLVNLKQGDEIIVSVMEHHSNIVPWQIIAQKTGAVIKYVQLDANESFDLNHYKSLLSDKTKLVSVVHVSNTLGIINPVQKITQLAHEYGAKVLIDACQSVPHMPVDVQQINCDWLVASGHKMCAPTGVGFLYGKKQLLLEMPPFLGGGEMIDEVYLDHFTYGELPHKFEAGTPAIGEAIALGAAIDYLSNIGMERIHAYEAELTAYLFKRLAEIPNLRIYGTKPDENEGRAALAAFNVEGIHASDLATLLDHEGIAIRSGHHCTQPLHRLFDASGSARASLYFYNTRQEIDQFITALKETIEFFQSMM
2005460_Csp@BAZ44515_1__cysteine_desulfurase                                                         MTAIQEKTLGERVRDDFPILHQDVNGNPLIYFDSAASSQKPKAVLDALQHYYQQDNANVHRGAHTLSGRATDAYEGARDKVAQFINAACREEIVYTRNASEAINLVAYSWGLNNLQPADEIILSVMEHHSNIVPWQLIAQKTGAVIRYVELTQEEEFDFQQYKSLLSDKTKLVSIVHVSNTLGVINPVEEITKEAHQYGAKVLIDACQSVPHMPIDVQAIDCDWLVASGHKMCATTGIGFLYGKKDILLAMPPFMGGGEMIDEVFLDHSTYGDLPHKFEAGTPAIGEAIALGAAVDYLTKIGMDKIHAYEEELTAYLFKKLETIPDIRIYGKKPTPEQGRAALAAFNIEGIHASDLATLLDHEGIAIRSGHHCTQPLHRIFNASGSARASLYFYNTRAEIDAFIEALKSTIEFFQSMN
32049_Ssp@ACA99799_1__Cysteine_desulfurase_SufS__FeS_assembly_protein                                MITTQPKPLAEQVRDDFPILHQTVHGKPLIYFDNAATSQKPKAVLDALLHYYQQDNANVHRGIHSLSARATDGYEGARDKVARFINAASRDEIVYTRNASEAINLVAYSWGLSNLGPGDEIILSVMEHHSNIVPWQMIAAKTGAVLKYVPLTQDETFDFEQYQALLSDKTKLVTVVHVSNTLGNVNPVTEIIQAARKYGAKILIDACQSLPHMPVDVQQMDCDWLVGSGHKMCAPTGIGFLYGKRAILEAMPPFLGGGEMIAEVFFDHSTYGELPHKFEAGTPAIGEAIALGAAVDYLSQIGMDRIHAYEAELTAYLFKGLRDIPNLKIYGKQPDAQEGRAALAAFNVAGVHANDLATLLDHEGVAIRSGHHCTQPLHRLFEASGSARASLYFYNTTAEIDQFIAALKDTIDFFTSMG
2107694_Ahegewaldii@PSF36042_1__cysteine_desulfurase                                                 MTIIQEKNIADKVRSDFPILNQKIHDKPLIYLDNAATSQKPEAVLKALQQYYEYDNANVHRGAHTLSVRATEGYEAARNKVAKLINAASRQEIIYTRNATEAINIVAYSWGLTNLKAGDEIILTVMEHHSNLVPWRIIAERTGAIIKYVGLTETETFDLEQYKTLLSERTKLVAVVHISNTLGCINPVEEIVTLAHQVGAKVLIDACQSVPHFPINVQQIDCDWLVASGHKMCAPTGIGFLYGKKEILDAMPPFFGGGEMIADVYLDHFTSNELPHKFEAGTPAIGEAIALGAAVDYLMGLGMDNIHAYEEELTAYLFKKLADVPKLRIYGPKPTTEKGRAALASFNVENIHASDLSTLLDHEGIAIRSGHHCTQPLHRLLEASGSARASLYFYNTREDIDRFIVALQDTIDFFGSMM
1641812_Maeruginosa@AKE63027_1__Cysteine_desulfurase                                                 MTIIQEKTLAQKVRADFPILHQTVHDKPLIYLDSAATSQKPIQVLETLRNYYEKDNANVHRGAHTLSVRATEAYEGARDKVARFINAASRQEIVYTRNATEAINLVAYSWALNTLKAGDEIILSVMEHHSNLIPWQIVCQKTGAVIKYVQLTSEESFDLEQYKSLLSDKTKLVAVLHVSNTLGCINPVAEIVSLAHQVGAKVLIDACQSVPHLAIDVQSIDCDWLVASGHKMCAPTGIGFLYGKEAILEAMPPFFGGGEMIAEVYLDHFTCAELPHKFEAGTPAIGEAIALGAAVEYLMGLGMDNIHAYEEELTAYLFKKLGEIEGLRIYGPPPSLTQGRASLAAFNVEGIHASDLATLLDHEGIAIRSGHHCTQPLHRLFDASGSARASLYFYNTREEIDSFIVALQETIDFFANCF
423474_Cwatsonii@CCQ52535_1__Cysteine_desulfurase__SufS_subfamily                                    MTAIQEKTLASKVRKDFPILHQEIHGKPLVYLDNAATSQKPVTVLDALQNYYGKDNANVHRGAHSLSIRATEAYEGSRDKIAQFINAASRQEVIFTRNATEAINVVAYSWGLHHLQPGDEIITSVMEHHSNFVPWQMIAKQTGAVIKYVPLTDNEDFDLEEFKSLLSEKTKLVTIVHVSNTLGCINPVEEVIKLAHEKGVKVLIDACQSVPHMAIDVQAMDCDWLVASGHKMCGPSGVGFLYGKQEVLEEMPPFLGGGEMINEVFFDSFTCGELPHKFEAGTPAIGEAIALGAAVDYLTDIGMDKIHACEEELTAYLFRKLADIPNLKIYGPLPTPEKGRAALAAFNIEGIHGSDLSTLLDQEGVAIRSGHHCTQPLHRLFDASGSARVSLYFYNTYDEIDQFVMVLKETIDFFTNIM
1920663_Asacrum@GBF78650_1__cysteine_desulphurase                                                    MTAIKEKTIAVKVRKDFPILHQKIHGKPLIYLDSAATSQKPVAVLDALRNYYEQDNSNVHRGAHTLSVRATEAYEGARDKIAKLINAASRQEIIFTRNATEAINLVAYSWGLNNLKPGDEIITSVMEHHSNIVPWQIIAKKTGAVIKYVQLTADETFDLEHFKSLLSDKTKLVTIVHISNTLGCLNPVNEVIKLAHKSGIKVLIDACQSVPHTLIDVQAMGCDWLVASGHKMCGPSGIGFLYGKKAILEEMPPFLGGGEMINEVFFDGFTCGELPHKFEAGTPAIGEAIALGAAVDYLMGIGMDNIHAYEEELTAYLFKKLGEIPNLRIYGPKPTEDKGRAALAAFNIEGIHGSDLSTLLDHEGFAIRSGHHCTQPLHRLFNASGSCRVSLYFYNTREEIDAFIVALKDTIDFFTNMM
41431_Csp@ACK64515_1__cysteine_desulfurase__SufS_subfamily                                           MTAIQEKTLAAKTRSDFPLLHQQINGKPLIYLDNAATSQKPLAVINTLKNYYENDNANVHRGAHSLSIRATEAYEGARDKIAQFVNATSSQEIVFTRNATEAINLVAYSWGLTNLKPGDEIIISVMEHHSNIVPWQMIAQKTGAVIKYVPLTETEEFDLEQFKALLSNKTKLVAVVHVSNTLGCINPVETIINLAHQAGAKVLIDACQSVPHLAIDVQAIDCDWLVASGHKMCAPTGIGFLYGKKAILEEMPPFLGGGEMIGEVFFDGFTYGELPHKFEAGTPAIGEAIALGAAVDYLTTLSFKEIHAYEEELTAYLFKKLLEIPKLRIYGPKPTIDKGRAALASFNIEGIHASDLSTLLDNEGIAIRSGHHCTQPLHRLFDASGSARISLYFYNTREEIDRFILALQETIDFFGMML
1228987_Cendosymbiont@BAP18450_1__cysteine_desulfurase                                               MISVKEKTLAAKVRSDFPILHQKINGKSLIYLDSAATSQKPLIVLDTLRHYYEKDNANVHRGAHSLSVRATEAYEGARDKVAKFINSQSSQELIFTRNATEAINLVAYSWGLSNLKPGDEIIISVMEHHSNIVPWQIIAKKTGAVIKYVFLTEQEELDLDHFQSLLSRKTKLVAIVHVSNTLGCINPVKEITSAAHQVGAKVLIDACQSVPHLSIDVQQIGCDWLVASGHKMCAPTGIGFLYGKKKVLEEMPPFLGGGEMIGEVFLERFTYGKLPHKFEAGTPAVGEVIALGAAVDYLTTIGLDKIHLYEEELTTYLFKNLTEIPKVRIYGSISNLDKRRAALASFNVEGIHGSDLSTLLDNEGISIRSGDHCTQPLHRLFNASGSARVSLYFYNTFEEIDKFILALKETIDFFTEIM
118163_Psp@AFY79657_1__cysteine_desulfurase_like_protein__SufS_subfamily                             MTLIQEKILANKVRSDFPILHQEVNGKPLIYLDSAATSQKPLAVLDTLRNYYERDNANVHRGAHTLSVRATEAYESARDKVAKFVNAASRQEIVFTRNATEAINLVAYSWGLNHLKAGDEILLSVMEHHSNLVPWQIIAQKTGAVIKYVGLTDTEELDLEHFNSLLSEKTKLVAIVHVSNTLGCINPVEKIVSIAHKNGAKVLIDACQSVPHMPVDVQAIGCDWLVASGHKMCAPTGVGFLYGKQELLEEMPPFLGGGEMISEVFLDHFTCGEVPHKFEAGTPAIGEAIALGAAVDYLTTIGMDKIHAYEVELTTYLFEKLEQIPNLRIYGPKPTKDKIRAALASFNVREIHASDLSTLLDQEGIAIRSGHHCTQPLHRLFEASGSARASLSFYNTREEIDVFIKVLKETIDFFNSVM
1128427_Fcyanobacteri@KB904821_1_4642___5305703_5306965                                              MTLTQTISLANQVRQDFPILSQNVHEKPLIYFDSAATSQKPLAVLNALRDYYQQDNANVHRGAHSLSVRATEAYEGARDKVARFVNAASRDEIVFTRNASEAINLVAYSWGLHNLHAGDEIILSVMEHHSNLVPWQMIAQKTGAIIKHVQISEDEDLDFEHFQSLLSNRTKLVALVHVSNTLGCVNPVEQIIPLAHQYGAKVLVDACQSVPHLPIDVQAMDCDWLVASGHKMCAPTGIGFLYGKLEILQEMPPFMGGGEMIQDVFLDHSTYAELPHKFEAGTPAIGEAIALGAAVDYLSNIGMDKIHAYEVELTRYLFAKLADVPKLRLYGPKPNATDNRAALAAFNVEGLAASDVSTLLDSEGVAIRSGHHCTQPLHRILDVSGSARASLYFYNSTEEIDNFVAALKETIDFFSSML
2164131_Ssp@PZV23068_1__cysteine_desulfurase                                                         MVITQERTLAARVRADFPILDQEVNGNPLIYLDNAATSQKPLVVLNSLLNYYQKDNANVHRGAHTLSTRATEAYEGARDKVAQFINARSRQEIVYTRNATEAINLVAYSWGLNFLKEGDEIITSVMEHHSNLVPWRMIAEKTGAIIKYVELDENEGFNLAQFKTLLSEKTKLVTVVHISNTLGCINPIEEITKLAHQIGAKVLIDACQSAPHYPLDVQAIDCDWLVASGHKMCAPTGIGFLYGKEDLLEAMPPFFGGGEMISEVFLDHFTVGELPHKFEAGTPAIGEAIALGAAVDYLTNLGMGNIHTYEMELTAHLFKQLVEIPQLKIYGPKPDQKQGRAALASFNVENIHASDLSTLLDHDGIAIRSGHHCTQPLHRLFNASGSARASLSFYNTHAEIDRFIEVLIQTIDFFNGIA
317619_Phollandica@KB235941_1_290___337136_338395                                                    MTQLQTPTLASQVRADFPILAQQIHGQPLVYLDNAATSQKPRSVLDALQDYYQTDNANVHRGAHTLSARATDAYEGAREKIARFINAPKPEQVIYTRNASEAINLVAYSWGMANLTAGDEVILTVMEHHSNLIPWQMVAQRTGAVLKFVGLTEREEFDLDQFKTLLTAKTKLVSLVHASNTLGCINPVAEVIALAHQQGVPVLVDACQSAPHLALDVQALDCDWLVASGHKMCGPTGIGFLYGKAALLRSMPPFLGGGEMIADVFLDHATYADIPHKFEAGTPAIAEAIALGAAVDYLTHLGMDRIHAYEAELTHYLFQRLAEVPTLRLYGPPPQADSGRAALAAFTAGDVHPHDLSTILDQAGVAIRAGHHCTQPLHRVIKAQSTARVSLYFYNTTAEIDVFIAALKEAVEFFGSIF
2099687_Cbacterium@PXDR01000573_1_5___3972_5237                                                      MTVAQARTLATRTRADFPILHQQVNGKPLVYFDNAATSQKPTAVLEALRHYYEHDNANVHRGIHALSARATDAYEGARDKLATFVNAASRNEIVYTRNASEAINLVAYTWGMATLQAGDEIILSVMEHHSNLVPWQFVAQRTGAVLKFVELGPDQGFDLEQYRSLLNDKTKLVAVNHVSNTLGCVNPVAEIIELAHHHGAKVLLDACQSVPHMPIDVQALNCDWLVASGHKMCAPTGIGFLYGKQALLEAAPPFLGGGEMIADVFLDHSTYAELPHKFEAGTPAIAEAIALGAAVDYLSDLGMDAIASYEHELTAYLYQSLSQLPQVKLYGPPPAADSGRAALATFTVENLHAQDLSTFIDQSGVAIRSGHHCTQPLHRILGVSSTARASLYFYNTQAEIDTFVAALKDTIEFFGNIF
268115_Lantarctica@PZO36623_1__cysteine_desulfurase                                                  MTVAQALTLAAKVRADFPILHQEVNGHPLVYLDNAATSQKPQAVIDALSHYYQSDNANVHRGVHNLSARATDAYEGARDKVAAFVHATSRNQIVFTRNASEAINLVAYAWGMNTLKAGDEIILSVMEHHSNLVPWQLVAQRTGAVLKFVGLTADQAFDLDQYKELISDKTRLVAVNHVSNTLGCVNPVAEIIEIAHAHGAKVLIDGCQSAPHMALDLPAMGCDWFVASGHKMCAPTGIGFLYGKLEMLEAMPPFMGGGEMIADVFLDHSTYAELPHKFEAGTPAIAEAIALGAAVDYLSGLGMDNIAAYEHELTAYLYQQMQTIPEVTLYGPAPEADSGHAALATFTVEGVHAQDLSTLIDQSGIAIRSGNHCTQPLHRILGADSTARASLYFYNTKAEIDSFIVALKDTIDFFKGVF
2099684_Cbacterium@PWRG01000117_1_17___15996_17375                                                   MTVAQELTLATQVRADFPILHQEVHGHPLVYFDNAATSQKPKAMLEALQHYYQRDNANVHRGIHCLSARATDAYEGARDKVAAFVNATSRNEIVFTRNASEAINLVAYSWGMTTLQPGDEIVLSVMEHHSNLVPWQFVAQRTGAVLKFVGLSADQGFDLEQYRELVSDKTRLVAVNHVSNTLGSLNPVEEIIAIAHRYGAKVLIDGCQSAPHLPLNLPAMDCDWFVASGHKMCGPTGIGFLYGKLDLLEAMPPFLGGGEMIADVFLDHATYAELPHKFEAGTPAIAEAIALGAAVDYLASLSMEKIAAYEHELTAYLYQHIQTIPEVKLYGPLPQADSGRAALATFTVEGVHAQDLSTLLDQSGIAIRSGHHCTQPLHRLLGVDSTARASLYFYNTKAEIDAFIAALKDTIEFFQSVF
1666911_Ppriestleyi@KPQ36779_1__bifunctional_cysteine_desulfurase___selenocysteine_lyase_SufS        MTPTKPVLLADIVRGDFPILHQQVNGQPLVYLDNAATSQKPQVVIDAMVNYYAANNANVHRGVHALSARATDAYEGARDKVAAFVNAASRDEIIFTRNASEAINLVAYAWGLSTLQQGDEIVLSVMEHHSNLVSWQLIAQRTGAVLKYVPLTDTQEFDLAAFNQLVTDKTKLVAVSHVSNVLGCINPVQQIVETAHQYGAHVLIDACQSVPHMRVDVQALGCDWLVASGHKMCGPTGAGFLYGKLDVLQAMPPFLGGGEMIQDVFLDHSTYAELPHKFEAGTPAIAEAITLGAAVDYLSQIGMDRIADYEHQLTAYLYEQLSQVPQVTLYGPKPNADSGRAAIATFTVEGIHAQDLSTFLDQSGVAIRSGHHCTQPLHTVLGVSSTARASLYFYNTPSEIDAFIKALKETIDFFNSVY
1919135_Cbacterium@PSO92790_1__cysteine_desulfurase                                                  MTLTQEKTLAAKARPDFPILQQKVNDCSLIYFDNAATTQKPIAVLDSLRHYYEYDNANVHRAAHALSSRATDAYEGARDKVAQFVNAASRDEIVFTRNASEAINLVAYSWGLNTLQPGDEIILSVMEHHSNLVPWQIVAQKTGAVLKYVELSEEEAFDLEQFKSLISDKTKLVAAVHISNTLGCINPVEEMIAIAHQHNAKVLIDACQSVPHMPIDVQAMDCDWLVASGHKMCAPTGIGFLHSKQELLEAMPAFMGGGEMIGEVFLDHFTYAELPHKFEAGTPAIGEAVALGAAVDYLTGLGMENIRTYEAELTAYLYAQLQQVPDLKIYGPQPTAEKGKAALASFNVTGLHANDLSTLIDHEGVAIRSGHHCTQPLHRIFGITGTARASLYFYNTREEIDAFIVALKETIDFFKEMM
282423_Pagardhii@BBD56074_1__SufS_subfamily_cysteine_desulfurase                                     -MLTQEKTLAEIVRQDFPILHQEVNGHPLVYLDNAATSQKPLAVLNALQDYYQNYNSNVHRGVHALSAKATDTYEAARLKVAQFIKAKSYKEIVYTRNASEAINIVAYSWGLNTLKTGDEIILSVMEHHSNLVPWQMVAKKTGAVIKFVELTETQEFDLEQFKTLISDKTKLVSVVHISNTLGCINPIEEITQIAHQYGAKVLIDACQSAPHTALDVQKIDCDWLVASGHKMCAPTGIGFLYGKLEVLEAMPPFFGGGEMIDEVFLDHFTVGALPHKFEAGTPAIGEAIALGAAIDYLTLIGMDKIEDYEHELTAYLFERLREIPELKLYGPQPNAKEGRAALASFSVDGIHANDLSTMLDDGGVAIRSGHHCTQPLHRYLGLNSSARASLYFYNTKQEIDVFIVALKDAIAFFKEIM
195253_Ssp@AFY62414_1__cysteine_desulfurase_like_protein__SufS_subfamily                             MTMTQTRPLADLVRADFPILQQQVHGKPLVYLDNAATSQKPQAVIQTLVDYYQGYNANVHRGVHTLSDKATTAYEGARDKVAKFINARSRQEIVYTRNASEAINLVAYSWGLSHLGPGDEIILTVFEHHSNLIPWQLVAQKTGAILKFVELDAQQSFNFPQFQSLLSDKTKLVAVVHVSNTLGCITPVAQIAELAHAVGAKVLIDACQSAPHMKLDVQALDCDWLVASGHKMCAPTGIGFLYGKLDLLRSMPPFLGGGEMIADVFFDHATYADLPHKFEAGTPAIGEAIALGAAIDYLNAIGLTAIHNYEAELTAYLWQKLSDIPELTLYGPAPDPEFGRAALVSFTAGDVHPHDLSTILDESGIAIRAGHHCTQPLHRYLNVQSTARASLYFYNTKAEIDALVIALKEAISFFAGIF
1140_Selongatus@ABB57768_1__cysteine_desulfurase                                                     MTAIALTNLATEVRADFPILQQQVNGQPLVYLDNAATSQKPRAVIQSLVDYYEGYNSNVHRGVHTLSGKATDAYEGARQKVARFINAKTEQEIVYTRNASEAINLVAYSFGMNFLQAGDEIILSAMEHHSNLIPWQFVAAKTGAALKFVGVTETGQFDLEQFRSLLSDRTKLVSVVHVSNTLGCCNPVTEICQLAHAKGARVLIDACQSLPHQAIDVQAIDCDWLVGSGHKMCAPTGIGFLYGKLDLLRQMPPFLGGGEMIADVFLDHATYADLPHKFEAGTPAIGEAIALGAAIDYLTAIGMDRIHAYEQQLTQHLFQRLAEIPELTVYGPTPEQDRDRAALAAFTAGAVHPHDLSTILDQSGIAIRAGHHCTQPLHRELQVQSTARASCYFYNTTDEIDRLIESLKEAVEFFGAIF
1173029_Ssubsalsa@JH980292_1_1103___1308143_1309405                                                  MTFLQEQTLAEQIRADFPLLDQRIHDKALIYFDSAATSQKPLAVLSKLEEYYRGYNANVHRGAHTLSTLATENYEGTRDKIAQFINAGDRNEIVYTRNATEAINLVAYSWGLNTLKPGDEIILSVMEHHSNLVPWQMIAQKTGAVIKHIGLTSTQELDLDHFKTLLSEKTKLVSVVHVSNTLGCINPIEEIVQQAQQVGAKVLIDACQSVPHLPLDVQAIGCDWLVASGHKMCAPTGIGFLYGKLEVLEAMPPFLGGGEMIQDVFLDHSTYAGLPHKFEAGTPAIGEAIALGTAIDYLTHLGMERIHAYEEELTAHLFAKLAEIPDLQTYGPQPTPEKGRAALAAFNVAGLNASDLSTLLDHEGVAIRSGHHCTQPLHRLLGVTGSARASLYFYNTRAEIDCFVVALQETIDFFRSTL
1919144_Cbacterium@PSO51417_1__cysteine_desulfurase                                                  MTIATTQSLANRVRADFPILNQ-TDEQPLIYFDNAATSQKPLSVLQALDHYYQYSNANVHRAAHRLSTKATEAFEGARDKVAHFINANSRNEIVFTRNATEAVNLVAYSWALNHLQPGDEIITSVMEHHSNLVPWQMVAQKTGATLKHVGLTDEQTLDFEQYKALLSDKTKLVAFVHISNTLGCINPVEDITKLAHEKGAKVLIDACQSVPHLPVDVQQIDCDWLVASGHKMCAPTGIGFLYGKEDLLTEMPPFLGGGEMIGEVSLDHFTSAELPHKFEAGTPAIAEAIALGAAVDYLNNIGMANIQAYEEELTAYLFQKIESFSDLNIYGPKPTSEKGRVALVSFNVENLHPNDLSPLLDYEGVAIRSGHHCTQPLHTVLGVAGSARASLYFYNTTEEIDTFCTALKSTIDFFQEMM
13035_Dsalina@AFZ49976_1__cysteine_desulfurase_like_protein__SufS_subfamily                          MTIATTPTLATQVRADFPILNQDINGQSLIYFDNAATSQKPLSVINALEDYYQQVNSNVHRGAHSLSTKATEKFEGARDKVAQFINATSRNEIVFTRNATEAVNLVAYSWAINHLKPGDEILTSVMEHHSNLVPWQMVAQKTGAIIKHVGLTAEQTLDLEQYKSLLSEKTKLVALVHVSNTLGCINPVAEITKLAHEKGAKVLIDACQSVPHLPVDVQAINCDWLVASGHKMCAPTGIGFLYGKEDLLEAMPPFLGGGEMIGEVSLDSFTYAELPHKFEAGTPAIGEAIALGAAVDYLSNIGMAKIHAYEEELTAYLFQQLEPFENLNLYGPKPTSDKGRAALATFNVENLHANDLAPLLDYEGVAIRSGHHCTQPLHTVLGVAGSARASLYFYNTREEIDRFVIALKSTIEFFQEML
65093_Hsp@AFZ44317_1__cysteine_desulfurase                                                           MTIATTPSLASQVRADFPILNQEFNGHPLIYFDNAATSQKPLSVIKALDEYYEYTNSNVHRGAHSLSTKATEAFEGARDKVAQFVNASSRNEIVFTRNATEAINLVAYSWALNNLQPGDEIITSVMEHHSNIVPWQMVAQRTGAVLKHVGLTEEETLDLEQYNNLLSDKTKLVALVHVSNTLGCINPVEEITRVAKEKGAKVLIDACQSVPHLPINVQAMGCDWLVASGHKMCGPTGAGFLYGKEDLLNAMPPFLGGGEMIGEVSLDAFTCAELPHKFEAGTPAIAEAIALGAAVDYLTAIGMDKIHAYEEELTAYLFHQLAGFSNLRVYGPKPTAEKGRAALAAFNVENLHANDLAPLLDYEGVAIRSGHHCTQPLHTVLGIAGSARASLYFYNTKDEIDGFITALKNTIDFFAEMM
582515_Rlacunae@ERN42684_1__cysteine_desulfurase__SufS_subfamily                                     MTLTQNKPLAAEVRADFPILNQEIHGNPLIYFDNAATSQKPVAVLNALRDYYENDNANVHRGAHALSARATEKYEAARDKVAAFVNSASRNEIVFTRNASEAINLVAHTWGASNLQAGDEIVLSVMEHHSNLVPWQMLAKRTGAVLKYVELTPDETFDFDGYRALVSDKTKLVAIVHVSNTLGCINPAAEIIAIAHRYGAKVLLDACQSVPHMPIDVRALDCDWLVASGHKMCASTGIGFLYGKLALLESMPPFLGGGEMIGEVFLDRFTTAELPHKFEAGTPAIGEAIALGAAVDYLSDLGMDRIHAYEEELTTHLFAKLRTLPEVRIYGPQPAANCDRAALASFNVTGAHASDLATLLDRDGIAIRSGHHCTQPLHRILGASGSARASLYFYNTHAEIDTFAAALCETIDFFSSAL
1947889_Cbacterium@DIYQ01000113_1_19___18023_19282                                                   MTFTQPKPLAALVRDDFPILHQEAHGHPLVYLDNAATSQKPRVVLETLQHYYQRDNANVHRGVHLLSCRATEAYEGARDKVAGFVNARSRNEIVFTRNASEAVNLVAYAWGLNTLKPGDEIITSVMEHHSNLVPWQMIAQKTGAVLKFVELTDTEEFNFEQFKSLLSSQTKLVTVVHGSNTLGCINPVEDIVQEAHKIGAKVLIDACQSAPHLKLDVQAIDCDWLVASGHKMCGPTGIGFLYGKLELLEAMPPFLGGGEMIAEVFLDRATYAELPHKFEAGTPAIAEAIALGAAVDYLTGIGLDKIHAYELELTDYLFEQLLQIPEVRIYGPKPRKNKIRASLATFTTGEIHVNDISSLLDQSGVAIRTGHHCTQPLHRILGINSSARASLYFYNTFAEIDRFIVALKETLAFFKSIL
102232_Gsp@ELR96801_1__cysteine_desulfurase_like_protein__SufS_subfamily                             MTYTQTKPLADAVRDDFPILQQQINGKPLVYLDNAATSQKPRQVLNAWRYYYENDNANVHRGAHSLSTRATEAYEAARAKVAQFIGASSPREIVFTRNATEAINLVAYSWGLNNLQQGDEIILSVMEHHSNLVPWQMIAQKTGAILKFVPLTPLETFDIEAYKQLISTKTKLVTVVHVSNTLGCVNPVTDIVTIAHNYGAKVLIDACQSVPHLPMDVQAIDCDWLVASGHKMCAPSGIGFLYGKERILEEMPPFLGGGEMISEVFLDYSTYGDLPHKFEAGTPAIGEAIALGSAIDYLNNLGMDSIHTYEEELTCYLLEKLTNIPRLRIYGPL----ENRAALASFNVEGIHSSDLATLLDNDGIAIRSGHHCTQPLHHLFKASGSARASLYFYNTREEIDRFVVALRETIDFFSDVL
111611_Gsp@LNDC01000104_1_16___15860_17122                                                           MTLAQEPTLAHRVRTDFPILNQEIEGNPLVYFDNAATSQKPKAVIEALQNYYERDNANVHRGIHELSARATEAFEGTRDKVARLIDAASREEIVYTRNATEAVNLVAYSWGMNTLQPGDEIILTVMEHHSNLVPWQFVAQKTGATLKFVEPTETGEFNLDQFQSLISHRTKLVGVVHVSNMLGCISPVVEITDIAHRYGAKVLVDACQSVPHMPVDVQKIDCDWLVASGHKMCAPTGIGFLYGKLDLLREMSPFLGGGEMIGEVFLDHSTYADLPHKFEAGTPAIGEAIALGAAVDYLSNIGMETIYAYEKQLTQYLFKRLEEVPGMTYYGPSPNPDGGRASLVTFTNATVHPQDLATLLDREGIAIRSGHHCTQPLHRHYGIQSTARASVYFYNTREEIDRFIAALQETIEFFSSIM
129961_Smajor@KV878783_1_2555___2943379_2944641                                                      MVFLDNSTLAREVRGDFPILDQQVHDKPLIYFDSAATSQKPQAVIDALDHYYALDNSNVHRGAHSLSARATTAYEAARDKVAAFIKARSRNEIVFTRNASEAINLVAYSWGAQTLQAGDEIILSVMEHHSNLVPWQMLAQRTGAVLKHVPLTATEEFDLEAFDALLSDRTKLVAVVHVSNTLGCVNPVAEIIARSHRVGARVLLDTCQSVPHMPMDVQALDCDWLVASGHKMCGPTGIGFLYGKLDLLEAMPPFLGGGEMIETVFLDHSTYAGLPHKFEAGTPAIGEAIALGAAVDYLSGIGMERIHAYEQDLSNYLYSQLSAIEGLRIYGPNPNR-SDRAALAAFNVKGFNASDLATLLDHEGVAIRVGHHCTQPLHRLLGITGSARASLYFYNTHAEVDQFIAALQETLVFFRSMN
1919134_Cbacterium@PSP18594_1__cysteine_desulfurase                                                  MTLAQSPTLAAQVRPDFPILDQQVHEQPLIYFDNAATSQKPQPVIEALRRYYRADNANVHRGGHALSVRATEAFEGARDKVAGFVNAASRNEIVFTRNATEAINLVAYSWGLSNLQPGDEILLSVMEHHSNLVPWQMLARQTGAVLKHVPLSAQESLDLEQFRALLSERTRLVALAHVSNMLGCINPIADAAAIAHQYGARVLVDACQSVPHMPVDARALDCDWLVASGHKMCGPSGIGFLYGRQDLLEAMPPFLGGGEMIEEVWLDRFSCAELPQKFEAGTPAIAEAIGLGAAVDYLSGIGMEAIHAYERQLVSYLYQQLVAVPELRIYGPAPNTDSGRAALAAFNVGELHGNDIATLIDHDGVAIRSGHHCTQPLHRELGVAGSARASLSFYNTIEEIDAFVAALQETIEFFQTAL
1453429_CAthalassa@ADB95431_1__cysteine_desulfurase                                                  ------MTLIQNIRNEFPVLNQTIQGKSLIYLDSAATSQKPTVVLDALRHYYEKDNANVHRGSHSLSIRATESYEASRDKLAKFINSNDREEIIFTRNATESINLVAYSWGLNNLKPGDEILTSVMEHHSNLIPWQIIAKQTGANIKYIQLTENEDLDLDHFKSILSKKTKLVSIVHVSNMLGCMNPVEEITRLSHSVGAKVLIDACQSVPHTPIDVQNIDCDWLVASGHKMCGPSGIGFLYGKREILESMPPFLGGGEMIDKVFLDHFTYGELPHKFEAGTPAIAEAIALGRAVDYLTEIGMDTIHSYEEQLSSYLFQRLEEIPDLRIYGGTKIKNTGRAALASFNVNGIHGSDLSTLLDNEGIAIRSGDHCTQPLHRLLQISGSARASLYFYNTLEEVDEFIVALKETINFFTKII
2053605_Rsp@HAE05184_1__TPA_asm__cysteine_desulfurase                                                MTFTQEKTIANKVRRDFPLLHQEVNGKPLIYLDSAATSQKPQVVINALQDYYQQYNSNVHRGAHTLSCKATDAYEIARDKVAKFINAASRQELIFTRNATEAINLVAYSWAMNNLQPGDEIIVTVMEHHSNLVPWHFLAKKNGVVLKFVELTPAKTFDLDHFKTLLSERTKLVSVVHVSNTLGCINPVSEISRLAHSYGAKVLIDACQSTSHMFIDVQQIDCDWLVSSGHKMSAPTGIGFLYGKKEVLESMPPFLGGGSMIADVFLDYSTYGELPYKFEAGTPAIAEAIALGVAIDYLNSIGMNEIHSYEAELTAYLFQQLDKIPQIKTYGPYPNSQEGRAALAAFTAGGVHPSDLVTLLDQEGVAIRSGHHCTQPLHYYLGTPATARVSLSFYNTYEEIDVFIKALNNTLDFFHNVS
1880902_Lsp@OCQ94577_1__cysteine_desulfurase                                                         MTLTLPRSIAQQVRPDFPILDQRVHDQPLVYLDNAATSQKPRQVIDALRHYYEWDNANVHRGVHTLSMRATDAYEAAREKVAKFVNARSFQEIVFTRNASEAINVVAYSWGMSQLQAGDEIILSVAEHHSNLVPWQLVAQRTGAVLKFVGLDATESLDLEQLRSLISDRTKLVSLVHVSNTLGCVLPVAEVVAAARSVGAKVLLDACQSAPHLALDVQALDCDWLVASGHKMCAPTGIGFLYGKLELLRSMPPFLGGGEMIAEVDLERSTYADLPHKLEAGTPAIGEAIALGAAIDYLSAIGMDAIHHYEAELTRHLFDRLGAIPEVRIYGPRPQADSGRAALAAFTVDGIHAHDLSSFLDQEGIAIRSGHHCTQPLHKSLNIASTARASLYFYNTIEEIDRFAQALHATINFFQSVT
1147_Ssp@AIE73528_1__Cysteine_desulfurase__SufS_subfamily                                            MVALEVPSLALTVRQDFPILNQQINGHPLVYFDNAATSQKPKVVLEKLLHYYENDNANVHRGAHQLSVRATDAYEGVRSKVAEFINARSPREIVYTRNATEAINVVAYSWAMNNLKPGDEIITTVMEHHSNLVPWQMVAAKTGAVLRFVQLNEQESFDLEQFKSLLSERTKLVTVVHISNTIGCLNPVEEITRLAHQVGAKVLIDACQSAPHYPLDVQVIDCDWLVASGHKMCAPTGIGFLYGKEAILEAMPPFFGGGEMIAEVFFDHFTTGELPHKFEAGTPAIAEAIALGAAVDYLSSLGMETIHNYEVGLTHYLWQGLEQIPQLRLYGPSPYH-GDRAALASFNVAGLHASDVATMLDQDGIAIRSGHHCTQPLHRLFDASGSARASLYFYNTKEEIDLFLQSLQATISFFGDDD
197221_Telongatus@BAC09620_1__cysteine_desulfurase                                                   MTIAPSRSLADLCRADFPILARQVHDRPLIYFDNAATSQKPLAVLNTLEDYYRRYNANVHRGVHTLSAEATTAYEGAREKVARFINAAHAEEIIYTRNASEAINLVAYSWGMNTLRDGDEIILTVMEHHSNLIPWQFVAQKTGARLKFVELTPEQTFDLNHYESLLSDRTRLVAVAHVSNTLGCLNPIPEIVRLAHAKGARVLVDACQSVPHLPIDVQQLGCDWLVASGHKMCAPTGIGFLWGRAELLRQMSPFLGGGEMIADVFLDHATYADIPHKFEAGTPAIAEAIALGAAVDYLSQWGMEHIHAYEQELTAYLFKRLQELPAVTVYGPKS---GDRAALASFTVGEVHPHDLSTILDQSGIAIRAGHHCTQPLHRYLGVQSTARASLYFYNTRAEIDQFIAALGEAIAFFSDVF
321327_Ssp@ABC98610_1__cysteine_desulfurase__SufS_family                                             MAVDAAADLAAQVRSDFPILQRQVNGQPLIYFDNAATSQKPLAVLQAMDFYYRHSNANVHRGVHTLGNEATEAYEGAREKIARFINAPSPQEIIYTRNASEAINLVAYSWGMSTLERGDEIILSVMEHHSNLIPWQFVAQKTGACLKFIQITPEGELDLEHYRSLLGDRTRLVAVTHVSNMLGSINPVREVVELAHRCGAKVLLDACQSVPHMPVDVQALDCDWLAFSGHKMGGPTGIGVLYGKRELLRAMPPFLGGGEMIAEVYWDHATYADIPHKFEAGTPAIAQAVGLGAAVDYLSQIGLERVHAHEQKLTARLLEGLQRIPGITIYGPKDP--TRRAGLVSFSAEGIHPHDLSTLLDEQGIAIRAGHHCTQPLHRHLQVQSTARASVYLYNTLAEVDRFLEVLAEAVAFFREAL
685565_Psp@BBC22511_1__cysteine_desulfurase                                                          MTLTYEKTLADQVRADFDILNQEVNGKPLIYFDNAASSQKPKSVINAWKYYYEHDNANVHRGAHTLSARATDAYEGARDKIAKFINAKSSQEIIYTRNASEAINLVAYTWGWANLKAGDEVILSVMEHHSNIVPWQLIAQRTGAVLKFLEPTDEGILSVEQFKSLLNAKTKLVSIVHVSNTLGCVNPVEEIIPLAHAQGAKVLLDACQSIPHMPIDVQALDCDWLVASGHKMCAPTGIGFLYGKRDILLAMPPFMGGGEMIADVFLDHSTYADLPHKFEAGTPAIGEAIALGAAVDYLMAIGMDKIHAYEQELINYLMDYLVEIPDIKIYGPR----HHRAGLAAFTIAGIHANDLSAMLDQEGIAIRSGHHCTQPLHRFLGISGSARASVYFYNTKAEVDTFVTALKEAIAFFKNVM
82654_Psp@AFY71355_1__cysteine_desulfurase                                                           MTSIQTLTIADRTRADFPILNQEVNGQPLIYFDNAASSQKPIAVLDAWRYYYEHDNANVHRGAHTLSARATDAYELAREKVAKFINARSSQEIVYTRNASEAINLVAYSWGMANLNKGDEVILSAMEHHSNLVPWQMVAQKTGAVLRHVQITDSGELDLEHYKTLLSDRTKLVSIVHVSNTLGCINPIAEIISLAHDRGIKVLLDACQSVPHMPIDVQAIDCDWLVASGHKMCAPTGIGFLYGKLDLLREMPPFLGGGEMIAEVYLDHSTYADLPHKFEAGTPAIGEAIALGAAIDYLQNIGMDKIYAYEQELAGYLLKRMLEIPEIQIYGPL----DHRAALVAFAPKGFHANDVAEILDQSGVAIRSGHHCTQPLHSHFGITGTARASLYFYNTVAEIDAFMGHLREAIAFFKNIM
1173263_Ssp@AFY73647_1__cysteine_desulfurase_like_protein__SufS_subfamily                            MILLNSETLANQTRPDFPILDQDINGHPLIYFDNAASSQKPLQVLNAWRNYYEHDHSNVHRGAHTLSRRATEGYEAARDKVAKFINARSAQEIIYTRNATEAINLVAYSWGMANLKAGDEVILSAMEHHSNIVPWQIVAQKTGAVLKFVQLTKSEEFDLDHYKSLLSDRTKLVSIVHISNTLGCINPIAEVITLAHHYGAKVLIDACQSVPHMPINVQEIDCDWLVASGHKMCAPTGIGFLYGKSEILNQMPPFLGGGEMIAEVYLDHSTYADLPHKFEAGTPAIGEAIALGAAVDYLTAIGMERIHRYEQELISYLIPQLQDIPELKIYGNL----NHRAGLASFSATYIHAHDIAQLLDQEGIAIRSGHHCTQPLHRYLGITGTARASLYFYNTKAEIDAFIFSLKEAISFFLSID
1947904_Cbacterium@DBAX01000041_1_4___2326_3552                                                      ------MALGAATRNDFPILAQTIHGQPLIYFDNAASSQKPTAVLDAWQHYYRCDHANVHRGAHTLSNRATAAYEQSRIKVAQFIGARTPYEIVFTRNASEAINLVAQTWGLSRLKPGDEILLTVMEHHSNIVPWQIVAQRTGAVLRFVPVTADGSFDGDAYQRLLGDRTKIVSFVHVSNTLGCITPAAEIIRLAHACGAKVLLDACQSVPHMPIDVQELDCDWLVASGHKMCAPTGIGFLFGKEQLLEAMPPFLGGGEMIAEVYLDHATYAELPHKFEAGTPAIGEAIALGAAVDYLSHLGMDTIHAYEGELTAHLMAGLSALGDVTIYGPT-----QRAGLAAFTGPGVHANDIAAMLDQEGIAVRSGHHCTQPLHRSLGLSGTARASLYFYNTHAEVDRFLLKLEEVLAFFRRLM
1188229_Glithophora@APB33545_1__cysteine_desulfurase                                                 MTVTTLRNLAAITRGDFPLLDQEIHGHPLIYFDNAATSQKPRQVLQSLQGYYEYANANVHRGVHTLSNRATEAYETARNKCAELIHAPQDECLIFTRNASEAINLVAYSWGMTQLQPGDEIILTVMEHHSNLVPWQWVAQRTGAILKFVPLTTQETFDLQHYQSLLSNRTKLVACSYVSNTLGCVNPVAEIIQSAHHWGAKVLLDACQAVPHMVVDVQVLDCDWLMASGHKMCGPTGAGFLYGKPELLRQMPPFLGGGEMIVDVFLDHSTYADIPHKFEAGTPAIAEAIMLGAAVDYLQNISLDAIHEYEQELVADLWQKLKAIPGIRLLGPPP---PERAGLVAFTLADIHPHDLATILDQAGIAIRAGHHCTQPLHRYLQVQSTARASLYFYNTVAEIDRFIAVLNEAVEFFHGVL
195250_Ssp@CM001776_1_2785___3014522_3015811                                                         MSATVDDALAVQVRSQFPILSRQVNGKPLVYLDNAATSQKPEAVLQAMDRYYRSSNANVHRGAHTLSREATDAYELSRVKVAQFINATSAREIVFTRNASEAINLVAYSWGMNHLAAGDEVILSVMEHHSNLVPWQFVAQKTGATLKFVRLTETGEFDLEHYRSLLSDRTQLVATVHVSNMLGCVNPVAEIAQLAQQYGAKVLIDACQSVPHMAVDVQALGCDWLVASGHKMCGPTGSGFLYGKEDLLLSMPPFLGGGEMIADVSLERSTYADLPHKFEAGTPAIAEAIGLGAAVDYLSEIGMDRIHDREQALTAYLLAGISEIEGVRVYGPSWTESIDRAGLVSFTVEGIHANDIAALLDEEGVEIRSGHHCTQPLHGELGVSATARASVYFYNTQADIDAFLKALKSTIEFFSAMA
2024880_Ssp@MAB54708_1__cysteine_desulfurase                                                         MTAHGSLTLPERFRSDFPILEQSSEGRPLIYLDHAATSQKPRQVLDALLHYYASDNANVHRGAHQLSARATEDFEAARSSTARFISAASPREIVFTRNASEAINLVARSWGDANLREGDEVLLSVMEHHSNLVPWQLLAQRTGCLLRYAGINESGELDLDDFHSKLTDRTRLISLVHISNVLGCCNPLEQVISSGHAAGSLVLVDACQSLAHKSIDVSTLDADFLVGSSHKLCGPTGMGFLWAREALLEAMPPFLGGGEMIEDVFLDHSTWATLPHKFEAGTPAIGEAVGMGAAISYLQEVGLDAIQAWEAELTRHLFVRLHAIDGVRVLGPTPEQQPDRGALATFLVDGVHANDIAELIDASGICIRSGHHCCQPLHRHFGVTASARASLSFITTMEEIDRFSEELASTVSFLRANS
84588_Ssp@CAE06837_1__putative_cysteine_desulfurase_or_selenocysteine_lyase                          MT-DDMGVLSDRYRADFPILDQRADGHPLIYLDHAATSQKPRQVLQALEQYYAADNANVHRGAHQLSARATESFEAARTVTAEFVRAASPREIVFTRNASEAINLVARSWGEANLREGDEVLLTLMEHHSNLVPWQLLAQRTGCVLRHVGITEAGELDLEDFRSKLTDRTRLVSLVHISNALGCCNPLDQVIPAAHAAGALVLVDACQSLAHKPIDVAGLDVDFLVGSSHKLCGPTGMGFLWAREALLEAMPPFLGGGEMIQDVFLDHSTWAVLPHKFEAGTPAIGEAVGMGAAIRYLQAIGLEAIQAWEAQLTRHLFGRLQAIEGVRVLGPTPEQQSDRGALATFLVDGVHANDIAALMDASGICIRSGHHCCQPLHRHYGVTASARASLSFISTFEEIDRFSEELTSTIGFLREHG
64471_Ssp@ABI47804_1__cysteine_desulfurase__SufS_family_protein                                      MTTNAAVTLAERVRADFPIFDQVSSGQPLIYLDHAATSQKPRVVLDAIQHYYACDNANVHRGAHQLSARATESFEAARATTAGLIGASSSKEIVFTRNATEAINLVARSWGDAQLKAGDEVLLTVMEHHSNLVPWQLLADRTGCVLRHVGVTPDGTLDLADLREQLSEKTRLVSLVHISNTLGCCNPIEEIAVLAHAVGAKVLVDACQSLAHKSIAVKTLGADFLVGSSHKLCGPTGMGFLWASEEILMAMPPFLGGGEMIQEVFLDHSTWAELPHKFEAGTPAIGEAIGMGAAITYLQTLGLDAIQAWEAELTTHLFSRLQSINGLRILGPTPEQQPERGALATFVVEGVHANDIAAMLDLAGVCIRSGHHCCQPLHRLYGVTGSARASLSFCTTHAEIDRFADELVSVIDFFRENG
210768_Ssp@NQKX01000006_1_62___58941_60314                                                           LTGAPGENLAALTRPDFPLLAQQALGQPLIYLDHAATSQKPRQVLEALQGYYSHDNANVHRGAHQLSARATDAFEGARDKTARFIAAATPREIVFTRNASEAINLVARSWGDAFLRPGDEILLTVMEHHSNLVPWQLLAARTGAVLRHAGLTDTGELDMEDFSRLLNERTRLVSVVQISNTLGCLNPIAAIAQLTHQAGALLLVDACQSLPHLPVNVAALGADFLVGSSHKLCGPTGMGFLWAREALLEAMPPFLGGGEMIQDVGLDVSTWAELPHKFEAGTPAIGEAVGMGAALDYLNAIGLERIHAWEQGLTRHLFQRLQAIEGLTVLGPTPEQQPDRGALAAFTVEGLHANDLSALLDAGGICIRSGHHCTQPLHRHYGLSATARASLAFTTTFEEIDRFADELQSSVEFLKEHG
2026889_Csp@PHX67885_1__cysteine_desulfurase__partial                                                ---MVAPNLAALTRPDFPLLAQTALGQPLIYLDYAATSQKPRQVLAALQHYYDHDNANVHRGAHQLSARATEGFEAARSKTATFIGAANAREIVFTRNASEAINLVARSWGEANL---------------------------------------------------------------------------------------------------------------------------------------------------------------------------------------------------------------------------------------------------------------------------------------------------------------
1655601_Cbacl30@KRO94778_1__cysteine_desulfurase                                                     MTTVVASNLAALTRPDFPLLAQTALGQPLIYLDYAATSQKPRQVLAALQHYYDHDNANVHRGAHQLSARATDGFEAARAKVAAFIGAASAREIVFTRNASEAINLVARSWGDANLGPGDEVLLTVMEHHSNLVPWQLLAARTGCVLRHAGLTETGELDLDDLRSQITERTKLVSLVQVSNTLGCLNPIEQVAALAHAAGALVLVDACQSLPHLPLNVAALRADFLVGSSHKLCGPTGMGFLWAREALLEAMPPFLGGGEMIQDVYLDHSSWADLPHKFEAGTPAIAEAIGMGAALDYLSAIGLERIHAWEQQLTRQLFERLQAIEGVRILGPTPEQQPDRGALAAFTVDGLHANDIAALLDSAGICIRSGHHCTQPLHRLYGLPGSARASLGFTTTPEEIDRFAEELEGTITFLREHS
292564_Cgracile@AFY28691_1__cysteine_desulfurase_like_protein__SufS_subfamily                        MTIPVVADLAVQTRPDFPLLAQTALGQPLIYLDYAATSQKPRQVLEALQQYYSLDNANVHRGAHQLSARATDHFEAARGKVAAFIGAASAREIVFTRNATEAINLVARTWGDANLREGDEVLLSVMEHHSNLVPWQLLAARTGCVLRHAGVTESGELDLEDFKAKLSDRTKLVSLVHVSNTLGCLNPIEAVAELAHGAGALLLVDACQSLPHKPVDVAALGADFLVGSSHKLCGPTGMGFLWAHEALLEAMPPFLGGGEMIHDVYLDHSTWADLPHKFEAGTPAIGEAIGMGAALDYLQNLGMERIHAWEQQLTRRLFERLQAIDGVRILGPTPDQQPDRAALAAFSVEGLHANDIAALLDSAGICIRSGHHCTQPLHRHYGLASSARASLGFTTTPEEIDRFAEELEGTIGFLREHS
74547_Pmarinus@CAE21778_1__putative_cysteine_desulfurase_or_selenocysteine_lyase                     MTSETSANLAELTRADFPLLGQTALGQPLIYMDHAATSQKPRQVLDALQHYYDHDNANVHRGAHQLSVRATEDFERARQKVADFIAASSAREIVFTRNASEAINLVARTWGDANLHEGDEVLLTLMEHHSNIVPWQMLAKRTGCVLRFVDLTDCGELDLNDLRHKLSERTRLISLAHLSNVLGCFNPISEVTAEAHRFGALVLLDACQSLPHMPVDVSRLGCDFLVGSSHKLCGPTGMGFLWAREELLDAMPPFLGGGEMIQDVYLDHSSWADLPYKFEAGTPAIGEAIGMGVALDYLNQVGLDRIHAWEQQLTLQLFDRLQAIDGLTILGPTPQQEPDRAVLAAFTVDGLHPNDVGALLDSAGICIRSGHHCTQPLHRHYGIPGSARASLSFTNTPEEVDRFAEELVATIGFLREHS
2162190_Psp@QCFN01000002_1_65___59000_60250                                                          MS---IQNLAELTRGDFPLLDNKSSQHKLIYFDHAATSQKPKDVINALTNYYSHYNANVHRGAHQLSARATESFEGAREITANFVKANSSREIIFTRNASESINLVARSWGEENIREGDEILLTIMEHHSNIVPWQILAKKTGCKLRFAELTVDGELDIEDFLSKLSHRTKLVSLVHISNSLGCCNPIQEVVSIARKFDTLILLDACQSLAHRAIDVASLDVDFLVGSSHKLCGPTGIGFLWSREELLDQMPPFLGGGEMIQEVFLDQSSWSNLPHKFEAGTPAIAEAIGMGVAIKYLENLGFEKIQDWEKTLTTHLFDSLESVEGIKIYGPSINRQPNRGSLASFTIDGVHVNDLAELLDTRGICIRSGHHCCQPLHRYYGIPGTARASLSFTSTIEEINYFKDELISIVDFLKAQI
316278_Ssp@CAK28918_1__Selenocysteine_lyase                                                          MA-ALGLDLAQRTRGDFPVLDQQIHGRPLIYLDYAATSQKPRQVLEALDHYYRCDNANVHRGAHSLSARATDAFEAARNTTAALVGSADPAEIVFTRNATEAINLVAMTWALDQLQPGDEILTTVMEHHSNLVPWQMVAARTGAVLRHVGLTATGELDLDDLRGQLNGRTRLVALAHVSNTLGCLNPIAEVVSLAHAVGARVLVDACQSLPHLPVDVKQLECDWLVGSSHKLCGPTGMGFLWGRRELLEQAPPFLGGGEMIDEVFLERSTWAALPHKFEAGTPAIGEAIGMAAAIDYIQALGLAAIHRWEQRLTARLWEGLSRIDGVRLLGPSPEQQPDRGALAAFVVDGLHANDLAALLDASGICIRSGHHCTQPLHRLLGLSGSARASLGFTTTEAEIDAFLEELASSAAFLREHA
2055796_Sbacterium@HBU26773_1__TPA_asm__cysteine_desulfurase__partial                                MN-AIVNDLAQRCRGDFPVLNQTINGKPLIYLDHAATSQKPKRVLDALNNYYSHDNANVHRGAHSLSARATDAFEAARTKVAKFIGANDSAEIVFTRNATEAINLVACTWANANLQPGDEILTSVMEHHSNLVPWQLVANRTGAVLRHVGITANGELDIDDFRAQLNQRTRIVPLVQLSNSLGCLNPIANLVELAHAVGAKVLVDACQSVAHIPVDVQALACDWLVASSHKLCGPTGMGFLWGRRELLEEAPPFLGGGEMIDEVFLSHSTWAGLPHKFEAGTPA--------------------------------------------------------------------------------------------------------------------------------------
1608213_CSspongiarum@KKZ14302_1__cysteine_desulfurase                                                MTTERQLDLARLTRPDFPLLDQSLQGQPLVYMDHAATSQKPRHVIDALVDYYRCHNANVHRGAHTLSARATEAFESARATVARFVGAADAREIVFSRNATEAINLVAYSWALDHLKPGDEVVLSVMEHHSNLVPWQLMAQRTGAVLRHVGITPQGEMDVDHCQQLLNERTRLVSFVHLSNTLGCLNPAAEITAMAHGVGARVLVDGCQALPHRPVDVQALGCDWYVGSGHKLCGPTGIGFLWGREDLLETMSPFLGGGEMIATVQLGTSTWAELPHKFEAGTPAIAEAIGLAAALDYLSALGLEKIHAWEQQLTQHLFDRLQAIDGLTIYGPDPRKQPDRGALASFTVAGAHAHDVAALLDSTGICIRSGDHCTQPLHRALQVTATARASLSFTNTMEEIDRLAHQLQEAVNLLRQDG
1928728_Pmicropora@BBL86392_1__putative_cysteine_desulfurase_or_selenocysteine_lyase__chromatophore_ MVSKETNTLAVIARSDFPTLKQTNEGKPLIYLDHAATSQKPYQVLQVLDHYYKHDNANVHRGAHQLSSRATEAFESAREITAQFVGAKASSEIIFTRNASEAINLFTRCWGDLTIKAGDEILLTVMEHHSNLVPWQLLAARTNCLLRYVSITEDGQLDVEDFKAQLNERTKLVSLVHVSNTLGCINPVTLISQLAHSVGALVLVDACQSLAHLPINVKQLGADVLVGSAHKLCGPTGIGFLWASEYLLESLPPFLGGGEMIQDVFLSYSSWAKLPHKFEAGTPSIGEAIGMGAAISYLQHLGLNRIQEWEQILTEHLFTGLSQIRGLRILGPQFSQQTHRAALASFTLEDIHANDLAAFLDTTGICIRSGHHCTQPLHRHYGITSSARASLSFTTTLEEIDYFVQELTETVDFFRKHN
59919_Pmarinus@CAE18529_1__putative_cysteine_desulfurase_or_selenocysteine_lyase                     MEIICKKNFPLIDKKDFPLLENNFNKNTIIYLDHAATTQKPIQVLEKIDEYYKNFNANVHRGAHQLSAKATEEFENSRSLIAKYVNAYSTKEIIFTRNATEAINLVARSWGEFTLKENDEILLSIMEHHSNIVPWQMVAAKNKCKLKFVGIDQDGRLDINDFKSKLTTKTKLVSLLHISNTLGCCNPIKEITKLARDKGSLVLLDACQSLAHQKLDINELGIDFLAGSGHKLCGPTGIGFLWSRKEILEKIPPFFGGGEMIQDVFEEKSTWAELPHKFEAGTPAIAEAIGLAAAINYINNIGLDRISEYEKEITKYLFKKLKQIEDLEIIGPSPKIDPNRAALATFYVKEIHSNDIAEILDSKGICIRSGHHCCQPLHRHIGINSTARISMNFTTTKEDINTFIEKLKETISFLKLNS
59920_Pmarinus@AAZ58921_1__cysteine_desulfurase                                                      MN-NLVKNIAEKSRNDFPLFNGDIN-KNLIYLDHAATSQKPKQVIDSLKKYYSFQNANVHRGAHQLSALATEKFENSRKLTANFINSKNEKEIIFTRNATEAINLVAYTWGNYELQENDEILISLMEHHSNIVPWQLIAKAKKCKLIYINIDKNGELDFDDFKKKLSDKTKIVSLVHVSNTLGCCNPIEEISSLAHQKGSLVLLDACQSLAHKQVDIKKLGIDFLAGSSHKLCGPTGIGFLWGREEILKKIPPFLGGGEMINEVFKDNSTWAELPHKFEAGTPAIGEAIGMGTALQYLQSIGLNEIHNYEKELTKYLFEKLEEIDDLKILGPSPLIQPDRGPLATFYIKGIHSNDVAELLDNSNIYIRSGHHCCQPLHRFYGIKSTARASLSFTSTPSEIDSLAEELKSVISFLKKNS
2162204_Psp@QCJQ01000004_1_1___3_1103                                                                MQ-NDKVDLAEFTRKDFPIFSQNATGKNLIYLDHAATSQKPIQVIEAIQDYYKHKNSNVHRGAHQLSAIATAEFENAREITSKFIKAKSSAEIVFTRNATEAINLVAQSWARKNLNEGDQILLTIMEHHSNIVPWQIIAQEKKVKINFANITPNGELDLEDFKSKLNDRTRLISLVHISNTIGCCNPIKKIAKLAHANGSLVLLDACQSLAHQPIDVTSMNIDFLAGSSHKLCGPTGIGFLWAREEILEEMPPFLGGGEMINEVFLEYSNWAELPHKFEAGTPAIGEAIGLGKALVYLNKIGLEKIHEYEKNLTRILFNHLKEIDRLKVLGPEPEKQSNRGSLATFIVEDIHSNDLAELLDSDNICI---------------------------------------------------
167539_Pmarinus@AAP99129_1__Selenocysteine_lyase                                                     --MKSKKNLAEITRKDFELFSLGSENNDLIYLDHAATSQKPKFVIERMVHYYKYENANVHRGAHQLSAKATQAFEDAREITSQFVQAKSNREIVFTRNATEAINLVAYSWGDSQLKEGDEILITLMEHHSNLVPWQLLAKRKGCKLRYIGITKTGELDLNDLKNKVNEKTKLVCLLHVSNTLGTCNPIKKISEIAHSAGALILIDACQSLAHKKINVEALDIDFLAGSSHKLCGPTGCGFLWAKEEILEIMPPFLAGGEMIQDVSLQKSNWSDLPHKFEAGTPAIGEAIGMGAAISYLQSIGLENIGLYEKELTQYLFKNLETIEGIRILGPTPEQQPNRAPLATFYIENIHSNDIAELLDSKNICIRSGHHCCQPIHEYYGISSTARASLSFTSTKKEIDFFTQELMSSINFIKEHS
1499498_Psp@KGG13312_1__Cysteine_desulfurase                                                         --MQKKNNIAEITRIDFPLIS---NNKNLIYLDHAATSQKPYKVIDALKYYYEFDNANVHRGAHQLSCRATKAFENARDITAGFINAESSREIVFTRNATEAINLVAYSWGDSNLKEGDEILISLMEHHSNIVPWQLLAKRKKCIIKYIGITHNGELDIDDAFSKINEKTRICSIQHVSNVLGCCNPINKIAEKVHNFGALIMIDACQSLAHQPINVRDLKIDFLAGSAHKLCGPTGSGFLWAKEKTLENMPPFLGGGEMIQDVSLDSATWADLPHKFEAGTPAIAEAIGMGAALKYLQSIGLHNIKSYERELTEYLFKKLELIEDIYIMGPRPDKDINRAPLATFTIKNIHSNDIASLLDANNICIRSGHHCCQPLHKFFGINSSARASLNFTSTINEIDLFVEQLISVINLLKDNS
436017_Olucimarinus@ABO95259_1__predicted_protein                                                    MTI--RVLVSLETRGDFPILDQKTSGAQLVYLDNAATSQKPNQVVDAHMFYYKDYNSNVHRGVHYLSSKATDAYELSRRKVAAFVNATTDREIVFTRNASEAINLVANTWGTKHIKAGDEIILSVLEHHSNIVPWQLLAERTGCVLKFVELTKDQELDMDQLRSLVNEKTRLITTAHVSNVTGGVAPVKEIIDLARGVGAKVLLDACQSLPHMKVDVQALGADWIVGSSHKMCGPTGIGFLWGRMDVLETMPPWMGGGEMIADVYLEKSTYAEPPSRFEAGTPAIAEAIALGEACDYLTKIGMDRIHDYEIEIGTYLYEKLSAVPGVTIYGPPPA--RGRASLCAFNVDGIHANDLCTLLDQAGIACRSGHHCTQPLHRYLDVPGSARASLYFYNLPSDVDAFIDALTSTIAFFAEFE
3218_Ppatens@PNR29084_1__hypothetical_protein_PHYPA_027776                                           VVKTEASSLGEITKGDFPILDQEVNGYKLVYLDNAATSQKPASVLKALRDYYEGYNANVHRGIHALSAKATDEYELARKKVADFINAPSDREIVFTRNASEAINLVAYTWGLTNLKEGDEVVLSVAEHHSNIVPWQLVAQKTGAKLRFVELTPEETLDLEQLKGFLNERTKLVTTFHVSNVLGCVNPIADIVQWSHAVGAKVLVDACQSVPHMPVDVQGLGGDFLVASSHKMCGPTGMGFLWGTTEILESMPPFLGGGEMIVDVFLDRSTYASPPSRFEAGTPAIGEAIGLGAALDYLNKIGMDRVHKYEMELSKYLYDSLSKVPGVRIYGPPVGPNENRASLCAFNVEGIHATDLSTFLDQQGIAVRSGHHCTQPLHRHLGINASARASLYFYNTTDEVDTFIKGLQDTIDFFTAFN
39947_Osativa@KAF2907454_1__hypothetical_protein_DAI22_12g098500                                     STAESAASLGDLTRVDFPILDQEFDGSKLVYFDNGATSQKPSCVMKTLDEYYRFYNSNVHRGIHVLSAKATDAYESARTKVANFVNAANSREIVFTRNATEAINLVAYSWGMSNLKQGDEIVLTIAEHHSAIVPWQFVSQKTGATLKYVGLTKEGVPDIEQLKGLLSNKTKIVVVHHVSNVLGSMLPIEDIVTWSNRIGAKVLVDACQSVPHMPVDVQRLGADFLVASSHKMCGPTGVGFLHGKFDLLSSMEPFLGGGEMIADVFQDKSTYAEPPSRFEAGTPAIGEAIGLGTAIDYLSQIGMQKIHEYENELATYLYESLIAVPNVRIYGPAPCQTVHRAPLCSFNVENVHPTDIAEILDLQGVAIRSGHHCAQILHRTLGINASARASLHFYNTKEEVDVFVDALKDTIDFLTSEH
3702_Athaliana@AEE28298_1__chloroplastic_NIFS_like_cysteine_desulfurase                              LSVSESVSLGHRVRKDFRILHQEVNGSKLVYLDSAATSQKPAAVLDALQNYYEFYNSNVHRGIHYLSAKATDEFELARKKVARFINASDSREIVFTRNATEAINLVAYSWGLSNLKPGDEVILTVAEHHSCIVPWQIVSQKTGAVLKFVTLNEDEVPDINKLRELISPKTKLVAVHHVSNVLASSLPIEEIVVWAHDVGAKVLVDACQSVPHMVVDVQKLNADFLVASSHKMCGPTGIGFLYGKSDLLHSMPPFLGGGEMISDVFLDHSTYAEPPSRFEAGTPAIGEAIALGAAVDYLSGIGMPKIHEYEVEIGKYLYEKLSSLPDVRIYGPRPSESVHRGALCSFNVEGLHPTDLATFLDQQGVAIRSGHHCAQPLHRYLGVNASARASLYFYNTKDDVDAFIVALADTVSFFNSFK
3197_Mpolymorpha@PTQ46661_1__hypothetical_protein_MARPO_0010s0063                                    LLVAEQKSLGELTRDDFPILNQEINGNRLVYLDNAATSQKPAAVLNALKDYYEGYNSNVHRGIHTLSAKSTDQFEIARSRIAKFINAPSHADVVFTRNATEAINLVAYTWALTNLQRGDEIVLTVAEHHSNLVPWQLVAEKVGVVLKFATLTEDESIDIEQLKGLISNRTKLVALHHVSNTLGSIIPMKDIIVWAHKYGAKVLVDACQSVPHMAVDVQDLDADFLVASSHKMCGPTGVGFLYGKSEILDRMPPWMGGGEMIADVYLEHSTYANPPARFEAGTPAIGEAIGLGAAVEYLSNIGMDRIHAYEMELSKYLYDNLSLVPDVKIYGPAPGAHENRAALCAFNVEGMHATDIATVLDMEGIAVRSGHHCTQPLHRHLNVNATARASLYFYNTKEEVDAFIRGLKESVEFFSSFR
1169540_Vbrassicaform@CEL93231_1__unnamed_protein_product                                            MTVPTSTTLGSPLRSDFPILDERIDGKPLVYFDNAASSHMPKPVLEAIERYYQHQHSNVHRGAHTLALRATEAFESARSSVAAFLNARRREEIVFTSGATEGINLVAQTWGEANIGEGDEIILSVMEHHSNIVPWQLLAKRKGATIKYIQMDENECLDMSSFESLLSPRTKMVGIVAVSNTLGCSNPIAEIVRQSHAVGAKVLVDACQAVPHKKIDVNALDCDWLVASGHKMMGPTGIGVLYGKYEVLESMPPWMGGGEMIEDVYFDHSTYLDPPSRFEAGTPPIAQAVALGAAVDYLNKLGMDNIAEYEKDVSSYLYRRLGDIPDLRLYGPDPIAQHSRAALVAFNHDNIHASDLSTFLDQEGIAVRAGHHCTQPLHRLLGAAGSIRASLYVYNTRQEIDCFIDALHRVIQMFSDIP
1460289_Csp_@KOO26391_1__cysteine_desulfurase                                                        MFVVAASSLGARVRSDFKLLDQDIEGKRLVYLDSAATSQKPASVVRAMTEHLERDNANVHRGAHSLATRSTASYESARDKVAAFVGAADRREIVFTRGATEAINLVANTWGVSELGAGDEVVLSVMEHHSNMVPWQQLAKSRGVILKYARLDALERLDLEHLRSLLGPRTRLVSIAHVSNTLGCVNPVKEIAALAHAVGAKLLVDACQSVPHMPIDVRELGCDFLVASGHKMCGPTGIGFLWGRLELLEAMPPWQGGGEMIDTVTLEGVTYALPPGRFEAGTPAITQAIGLGAACDYLRTIGMAEVQAYEHELAAHLHRGLSAIPGIRIYGPPVDATAHRAALCAFNIEGVHASDLATFLDQEGIAIRAGHHCTQPLHHQLGAAGSARASLYLYNTHDEIDALCVAIAETVDMLRMLE
2880_Esiliculosus@CBJ27325_1__Cysteine_desulfurase                                                   MVVGLGLSLGERVRADFPILDQEAPGKPLVYLDSAATSQKPKVVMDVLRDYYERDNANVHRGAHQLSIRATEAYEAAREKVGAFVNAETSREIVFTRGATEAINLVAQTWGLDNLAAGDEIVTTVMEHHSNMVPWQLLAERTGAVLKFAQIREDMSLDLDHMKSLITDKTKLVAVVHASNALGGVNPVSEIAEAAHAVGAKVLVDGCQSVPNMPVDVQTLGVDWLVASGHKMCGPTGIGFLWGRMSVLETMRPWQGGGEMIDQVYFDHSTFAEPPARFEAGTPAIAQAVGLGAACDYLSSIGMENGAAYEHEMSKYLWERLSEVEGLDFYGPPPNASDNRNPLLAFNSRDVHAHDLSFFMDQEGVAIRAGHHCTQALHRQLGAAGSLRASLYIYNTKDDVDQFIEALRSTLDMFKAMD
3055_Creinhardtii@PNW75399_1__hypothetical_protein_CHLRE_12g525650v5                                 MTTPASLQLGAPLRSQFPILDQTVNGHPLVYLDNAATSQKPHAVLRALSDCYQEYNANVHRGVHALSARATQEYEDARAKVAALIGARNSREVVITRNATEAINLVANTWGLQNIKPGDEIILSVAEHHANLVPWQLLAARTGAVLRHVRLTPDTQLDMNHFRTLLSPRTRLISLVHVSNVLGCVLDAAYVAEQARAVGARLLLDCCQSVPHSSLDVTTLGADWIVASSHKFCGPSGVGFLWGSYELLEEMGPWMGGGEMIQDVFLDHSTYAPPPARFEAGTPAIAETIGMGAAAEWLRELGMGRVHDYEQEIGTYLWERLTSLPRITAYGPAPGSGRGRASLVAFNVEGLHATDVSTLLDHAGVAVRSGHHCAQPLHRELGVPASARASAYIYNTAAEVDAFVAALKDTIQFFDDVH
3075_Aprotothecoid@RMZ53652_1__hypothetical_protein_APUTEX25_003186                                  LAIPSQQASGELWRRDFPILDQSVHGHRLVYLDNGATSQKPETVIRALDDYYRSYNSNVHRGVHALSARATAAYESAREKVAAFVGAASSREIVFTRNASEAINLVAQTWGTATLRPGDEILLSVAEHHSNLVPWQMVAQRTGAVLRHVPLTKDEELDMAAFHDLLSPRTRLVALVHVSNMLGCIAPAAEICEAAHAVGARVLLDCCQSVPNMPVDVGRLGADWIVASAHKM------------YELLESMPPWMGGGEMIQDVFLDRSTYAAPPSRFEAGTPAIAEAIGLGAACDYLTTLGMHRVDAYERELGAHLHEQLQAVPGVRIYGPGPEEGVGRAALASFNVDGIHPTDISTILDQSGVAVRSGHMCTQPLHRELGISASVRAAPYLYNTKHEVDVFVEALKEAISFFTM--
1764295_Cprimus@QDZ20549_1__cysteine_desulfurase                                                     MTTRLTAEDVAGIRREFPILEREVHGKRLVYLDNAATSQKPRRVLGAMEDYYADYNSNVHRGVHALSAKATERYEEARDKVARFVGAESSREIVFTRNASEAINLVAYTWGEENLGEGDEVVLTVAEHHSNIVPWQILSRRKKFTLKYVRLDEAQTLDLEGLGEAIGPRTKLVTVGHVSNVLGCVNPVGDIVALARSPGCKVLLDACQSVPHMPVNFSELQVDFAVCSGHKMCAPTGIGFLWGKMEVLEAMPPFMGGGEMIQDVFESHSTFARPPGKFEAGTPAICEAIGLGAACDYLSDIGMHRLEEFELEMGTYMYEELEKIEGIEIYGPSPKQ-APRAALAAFNVEGLHATDISMILDQYGIAVRSGHHCTQPLHHHLGINASARASLYMYNTKEEIDQFVAKLKDTIDFFGQAS
448386_Gchorda@PXF45478_1__putative_cysteine_desulfurase                                             MTVARPRTIADP--SLFPILSEIVNDKPLVYLDSAATSQKPRQVIDAILSYYAATNSNVHRGAHSLASRATDAFEHTRDLIANLINANSRDEVVYTRNATEAINLVANTWALHNLQKGDTIIVSVMEHHANLVPWQMIASRTGAKVVAVPLTPQQTYDIHAYKRLMEQHVRLVACSHVSNVLGCINPVRQIVEEARKHQALVLLDACQSVPHMPVDVQQLDVDFLVASAHKMCGPTGVGFLYGKQHILEDMPPFLGGGEMIHDVFIDSSTYAKPPHKFEAGTPAIGEVVGFAAAIEYLQSIGMDKIHHFETEMAQYLYNRLTAFQEVEVYGPPPP----RAALCAFNVKGVHSGDLAVMLDLEGVAVRSGHHCAQPLHRELGINSSARASLYIYNSPDEVDKFIDALKESVDLLGGTL
35688_Ppurpureum@KAA8491171_1__putative_cysteine_desulfurase                                         MSLTPAQHIPALDSDSFPILNQKVDDRRLVYLDSAATSQKPIVVLDALRSYYTSDNSNVHRGAHSLSARATARFESARDKVQHLLHAPSREEIIYTRNATEAINLVAYAWAGSNLQPGDVIVSSVMEHHSNLVPWQIVAKNTGARLRHVGLNEHEMYDLDSLKQILSEKVKLVTCNHVSNMLGCVNPVREIAALAAEAGAKVMVDGCQSVPHMPVDVAALGCDFYAVSGHKMCAPTGIGILYARKELLESMNPFMGGGEMIDEVHLDHSTWAMLPHKFEAGTPSIGEAVGLGAAVDYLNQLGIDEVHAFEQRIGRYLYDRLSAFKQVKIYGPHPDV-AERASLCSFNVEGVHPSDLATMMDLDGVAVRSGHHCTQPLHRHFSIDASARASLYVYNSSRDVDAFIESLVHSVELLGERL
