# Supplementary material for: Components of iron–Sulfur cluster assembly machineries are robust phylogenetic markers to trace the origin of mitochondria and plastids
Source: PLoS Biol. 2023 Nov 8;21(11):e3002374. doi: 10.1371/journal.pbio.3002374 (PMC10631705; doi:10.1371/journal.pbio.3002374)
Supplement: S1 Data — (ZIP) [file pbio.3002374.s017.zip › S1 Data/Concatenations/SUF/SUF_Cyano_Euka/trimmed_alignments/SufD_Cyano_Euka.bmge.phy]

 112 414
102232_Gsp@ELR96800_1__FeS_assembly_protein_SufD                                                           MTALSYLQALLSQITEITELSNQALTALANQSLPQKSDEDWRFTDLSELKKLSLRLASPVEVQALEQFTLPEAQHSRIVFVNGVYVSELSDTSGLPPGIYLGNLAGLKPELIEYLSRD--YQDVFSLLNTGGLKDIAIAWVEPDVVVTTPIHLLYLTVPESDPILVQPRTLVVAQKNSQLEIVEYYGAITLPYCNNAVTDIVLHENAQLKHSRVQRESGDGLSIANTCVEQDQDSSYTLWEINLGAKLFRHNLKVKQTGAQTTTNLQGLILVGGKQVTDTHSTVALAHPHGVVNQNHKCIVDGQAQVVFNGKIIVPQKAQLTNAAQINRNLLLSPQGRVNTKPELQITADNVKCTHGATVSQLETDEVFYLRSRGLSEIDARHLLLEAFAAEILDQLPIPSLRKRLSQCVACRN
1147_Ssp@AIE73527_1__Iron_sulfur_cluster_assembly_protein_SufD                                             MTAAERLQSLKDQDGILLAKQERSEKLLADLRLPSRRDEEWQFTDLTNLKEVDFSAAQKVDLATAENFYLPEASHSRLVFVNGFFSAELSDISDLPDSIICGAWANLREKLDHYLAQQVDIDNVFSNLNTAGLKDSAIVSISTNVELEIPIHCLFLTVADPTPMLVQPRLLVVAESNAKLTIVESYGAITQPYFNNIVSEIYLGENARVTHVRNQRDSGDGFHIATTAIAQGKQSRYQLIDVNLGAKLSRHSLQMVQEGEATETEFLALTTLAGRQVSDTHSTIALNHPHGITNQLHKCIVDEHAQAVFSGKVLVPQAAQLTNAQQLNRNLLLSSKARINTKPELQITADNVKCSHGATVSQLEADEVFYLRSRGLNDYDARHLLIDAFAGEILDQIPLASLRGRLRQCISCRT
1378066_Csp@PPS39800_1__Fe_S_cluster_assembly_protein_SufD                                                 MSIQTELTNLLNQESLLQAIRDRATAIVHQSKFPTTRDEEWRFTDISPLKQVQFQAAPSAVPAALQSLLLPEASRSRLVFVNGIYTPELSAVV-LPDGVIASNLDRLRSRLENYLAQIPGTEEVFTALNTAAIADVAVVWIPKNVVVETPIHLLFVSTASVTPIITQPRCLVVAESGSSVTLIEDYFNQMPIYFTNAVTEIWVEENAQVNHTRIERDSPEAFHIGKTAIAQARDSRYTCNAINLGAKLSRHNLDIFQTGEQTQTTLNGLTKIAGNQLADTHSALALNHPYGTSHQLHKCIVGDRAHAVFNGKIFVPKPAQQTDAAQLNRNLLLSPKARVDTKPQLEITADNVKCAHGATVSQLDDEEVFYLQSRGLNANEARNLLINAFAAEIINQIPVSSLQQTLLKTINLQ-
864702_Ocyanobacteri@EKQ68505_1__Iron_regulated_ABC_transporter_permease_protein_SufD                      M-IETYLKNLLALLDWLQEVRDRAASRVQELAIPSTREEEWRFTDLSPLLKVELKSVARKAIAEIASFILPESST-CLVFVDGTFLPELSTTQNLPTNMVVGNLATAQNRILDYLARQPGSGETFTALNTASMTDVAVIYVPQKQIVDSPIHVLFVSTADQPQVMTTPRCLVIAESNSSLTLIEDYISLNSVYFTNSVTEVWVEANAHVNHTRIQRDSQTAFHIGKTAVSQARDAHYTCNAISLGAALSRHHLEVYQTGEQTYTMLNGLTMIADNQVADTHSLISYTKPYGTSNQIHKCIVDDQAHAVFNGKIFVPKAAQLTDARQLSKSLLMSPKARVDTKPQLEITADNVKCAHGATVSQLESDEVFYLQSRGIDENSARSLLVYAFAYDIISQIPVASLRNILAASVRIPT
1080068_Lsp@BAU44118_1__FeS_cluster_assembly_protein_SufD                                                  MTVQEFLQHLRQLVAALEPLRDRALSQLQGRVFPTSRDEEWRFNDLSALLNLKLAVAEAETMDDLEAFFMPETASRRLVFINGAYSENLSALGDVPSGVTVSSLAGLTERLQPYLAQQPNAEELFTTLNTAGLSDVAVVFVPKNVEAAEPIRLLFVSTAADTPTFSQPRVLVLAEANSSITLLEDYLALSGSYFVNPVTEVWVGENASVNHTRLQRDSRAAVHIGKTAVSLERSARYTCNAVSLGASLSRHHLEVHPTGEQAEVTLNGLTVATGDQESDLHSAIALSRPHCVTRQLQKNIAGDRAHVIFNGKVFVPQAAQLTDAGQLNRNLLLSSKARIDTKPQLEIVADNVKCTHGATVSQLEADEVFYLQSRGIDATSAQSLLIYAFAYEILEKIPIASLRESLASSSLLRP
2107703_Fcyanobacteri@PSB59494_1__Fe_S_cluster_assembly_protein_SufD__partial                              -----------------------------------------------------------------------------------------------------------------------------------------------------------------------------------------------------------------------------------------------------------------------------------------SKIALTQPYATTNQLHKCIVDDRAHVVFNGKVSVPQAAQLTNAGQLNQNLLLSSKARVDTKPQLEIVADNVKCTHGATVGQLEADEVFYLQSRGIDAESARNLLIYAFAIEIMNEIPIESLRDRLAKCLR---
1173022_Cepipsammum@AFZ11926_1__Iron_regulated_ABC_transporter_permease_protein_SufD                       MSIESYLKQLLDLTSLIREIRDRATAVVQELAIPTTRDEEWRVTDLSGLLKVNFQAVSNQAISDINSLILPEAAASRLVFVNGIYAPELSSVANLPAGLFVGNLLAAIPHLENYLGKQQGGQEVFTALNTASLTDAAVVYVPKNLLVETPIHLLFISVTGEAATISQPRCLVVVEAGSTVTLIEDYISYPVTNLTNSVTEVWVGENAQVSHIRVQQENKEAFHIGKSAIAQARNSRYACHAVSFGGQLSRHNLEVFQTGEATETTLNGLTMIGGSQIGDTHSAIALNHPYGITNQLHKCVVGDRAHAVFNGKVFVPKPAQLTNAGQLNRNLLLSSKARVDTKPQLEITADNVKCSHGATVSQLEDDEIFYLQSRGIDADSARTLLINAFAIEIIEQIPVASVRERLTQIVR---
1128427_Fcyanobacteri@KB904821_1_4641___5303783_5305165                                                    MVVEAYLKDLLRLAGWLQELRQRAAYNVTKQRMPIRKDEEWRFTNLSDLQQHTFTAAPTVQLPDIELLTIPEAATSQAVFVNGRFTPELSNLTALPEGIFVGNLAQLSLKLVKYFAHIEGANEVFTALNTVGFPDVAMVWLAQDVIVEQPLHLLFVTVVEDEVILTSPRAAIIAEPSSSLEIVEHYAAVTTPYWTNAVTEIWLEENAQINHTRNQRESGDGFHIGKTAVAQHRSSRYTCNALSLGAKLSRHNLEVWQQGEQTETTLNGLTIAGREQTADTHSLIALDFPHGKTDQLHKCVIDDTAHAIFNGKVYVPQNAQLTNAAQLNRNLLLSPKARVDTKPQLQITADNVKCTHGATISQIEADELFYLQSRGINADSARSLLLDAFAAEILNRVPILSLRKRLAQCVACRT
52271_Asp@LUHI01000068_1_52___58145_59503                                                                  MTIQAYLVGLLNQEGWLQELRDRAANWVRHSTIPTTREEEWRFTDLSELRQVEFRRAVD-KLETLHATSLQNAGDNRLVFVNGVYAPELSAVANLPSGVVVGNLSALQERVQQHLAQAEGALEVFTALNTAGISDVAVVLVAKNVIVATPIHLLFMTVAGETATISQPRCLVVAETGSQVSVVEDYQTTPGVYLTNAVTEIVIADNAHVNHTRVERESKQAFHIGKTAVTQARYSRYTCHAITLGGKLSRHNLEILQTGEQTETTLNGLTMIADSQVADTHSAIALNHPYGTSKQLHKCIVGDRAHAVFNGKVFVPKPAQLTDAAQLNRNLLLSPKARVDTKPQLEITADNVKCAHGATVSQLEDDEIFYLQSRGIDANDARKLLVNAFAAEIINHIPVASLREELLHTVTTWK
1752063_Fsp@BAU08219_1__FeS_assembly_protein_SufD                                                          MTIQAYLTELLNREGWLQQVRDRAANWVRHSVLPTTRDEEWRFTDLSALRQVKFNVE---TLRSLQPDILPEAANSRLVFVNGIYVPELSVVAGLPKGVVVSNLDAAQLGVQKYLAQAEGALDVFTALNTAGINDVAVVWVPKNVVVETPIYLVFIAA-GDEPFVSQPRCLVVAESGSQVSLVEEYRNRKEVYLSNAVTEIWLEDNAQVNHTRVEWDSREAFHVGKTAVTQGRYSRYTCNAISLGGRVSRHNLEILQTGEQTETNLNGLTMIGGNQLADTHSAIALNYPYGTSRQLHKTIVGDRAHAVFNGKVFVPKLAQLTDAAQLNRNLLLSSKARVDTKPQLEITADNVKCAHGATVSQLEDDEIFYLQSRGIDEESARSLLVHAFAAEIINQVPVPSLREKLTQTVNRF-
551115_Nazollae@ADI63226_1__FeS_assembly_protein_SufD                                                      MTIQAFLNGLLNQTGWLQQLRDSAVKWVRHSVIPNTRNEEWRFTDLSLLKEVEFNSVDIKTLTALDVEIFSEVSH-CLVFVNGIFAPNLSAITNLPPGLKIGNLDIL-AVAQEYLAQSEGTRDVFTTLNTAGLNDVAVVWVGKNVVVQNPIYLLFISVAGESAIISQPRCLVVAESNSQVSLIEEYTNRREVYFANSVTEIWVNENAQVSHTRVVMQGEAAFHIGKTAVTQAQYSRYSCNAVTVGGKISRHNLEILQTGEQTETTLNGLTVIAEKQLADTHSVLFLNHPHGVSKHLHKCIIGDRAHGVFNGKIFVPKHAQLTDAYQLNRNLLLSSKARVDTKPQLEITADNVKCSHGATVSQLEDDEIFYLQSRGIDRNNARKLLVNAFASEIINFIPVSPLREKLLKTVVSLT
46234_Asp@AFW95764_1__FeS_assembly_protein_SufD                                                            MSIPPFLTGLLNQDDCLKQLRDGAAKWVRHSVIPNTREEEWRFTDLSSLKQVDFKLG---MFTSLGSDILPEVSQ-RLVFVNGVYSPDLSNTENLPAGLIVGNLNVL-EIVGEYLAQAEGAKEVFTALNTAALNDVAVVWVGKNVVLETPIHLLFISVSGESATISQPRVLVVAESNSQVTLIEEYIASSGVYFTNSVTEIWVNENAQVSHNRIAREGAAAFHVGKTAVTQARYSRYSCNAVTVGGKISRHNLEILQTGEQTETTLNGLTVIADNQVADTHSALSLNHPHGVSKQLHKCIIGDRAHGVFNGKIFVPKLAQLTNASQLNRNLLLSSKSRIDTKPQLEITADNVKCAHGATVSQLEDDQIFYLESRGIDENNARKLLVNGFAMEVINFIPVASLRESLLKTVTSLT
2099686_Cbacterium@PXCV01000481_1_7___4679_6016                                                            MSLKTSLAELVKLGEVLNPIRDRHQARLDELALPTTRDEAWRFTDLSELTGVNFAPAPSINLSQIEVNQLPEAPESRLVFVNGRYSDRLSQKDGLPQGLYAGNLANLKAKLGDYLAKQPGQEEVFTALNSASFQDLAVIWLRRGTVVDVPLQLLFVSVPEDSAMLTQPRCLVVAEANSHLTLVEEFVSTVVAYFNNAVTEIWLEDNAELTHVRLQRDNGSAFHIGKTAVTQARDSRYACHTLNLGSQLSRHNLDVYQTGPGTETTLNGLTLIGKAQTSDIHSTVIYDHPNSTVNQLHKCIVGDKGHAVFDGRVVVMKKAQLTNANQLNRNLLLSPKARVNTKPQLEIVADNVKCSHGATVSQLEADEVFYLQSRGLDKTTSQNLLVDAFAAEILQQIPVVSLQTAIAQCVACRT
1666905_Psp@KPQ36893_1__Fe_S_cluster_assembly_protein_SufD                                                 MSLKTSLAELLNLDEVLNPIRDRHQARVQELALPTTRDEAWRFTDLSQLTQVEFTAAPSPQVPQIEINLLREAPETRLVFVNGAYRDRLSNRQGLPEGLYAGNLGELKAKLENYLAKQPGQEDVFTALNSASFQDVAVIWLRRGTVLETPLQLLFVSVPGEQAMLTQPRCLVVAEANSHLTLVEEYISTVVAYLNNAVSEIWLEDNADVSHIRLQRDNGSAFHIGKTAVTQARDSRYTCHTLNLGSQLSRHNLDVYQTGPGTETALNGLTLIGKAQTSDSHSTVIYDHPNGTVNQLHKCIVGDKGHAVFDGRIVVMKKAQLTNANQLNRNLLLSPKARVNTKPQLEIVADNVKCSHGATVSQLEADEVFYLQSRGLDKTTSQNLLVDAFAAEILQEIPVKSLQTAIAQCVACRT
1643526_Gsp@LWRO01000008_1_91___125388_126722                                                              MSTESALTQLLQLSDVLESIRDRAEAWVRELAIPTTRDEAWRFTDLSPLFDVEFHAAPFVELSQIETCKLPEAPNSRLVFVNGVYAKSLSDVRALPDGVFAGSIAELKAQLGQYLAQQPGYEEVFTALNTASLQDVSIVWVPRGKIVETPLQVMFVAAARAKASIVQPRCLVVAETNSSLTLIEEYIVTTIPYFSNAVTEVWLHENAEVNHARLQRDNGTAFHIGKTAVTQARNSRYRCTALTLGAKLSRHNLEVFHVGEGTDTNLNGLTLIGKTQVADTHSTIVHNHPNGTTNQLHKCIVDHKAHAVFNGRIVVPQAAQMTNANQLNRNLLLSPKARVNTKPQLEIVADNVKCSHGATVSQLEADEVFYLQSRGLDKATSENLLVDAFAAEILQDVPVASLQKTMAQCVACRV
2420338_Cbacterium@RMG06903_1__Fe_S_cluster_assembly_protein_SufD__partial                                 -------------------------------------------------------------------------------------------------------------------------------------------------------------------------------------------------------------------------AAEAFHIGKSAVTQHRDSRYTCHAITLGAKLSRHNLEVFQSGEGTQTTLNGLTLISGEQVADTHSTVALEFPNGTVDQLHKCILDGKSHGVFDGRICVPKAAQLTNASQLNRNLLLSPKARVNTKPQLEIVADNVKCAHGATVSQLEEDEVFYLQSRGLDRQSSENLLIDAFAAEVIQELPIASLKNILSQCVSCRS
1781255_Dsp@OEJ73507_1__Fe_S_cluster_assembly_protein_SufD                                                 MSIQDFFTPILDQLAWVEALRQQALTVTSEFALPTRRDEEWRFTNLSPLAETQFGVLAADAVDRVAPFAFPEMTQTRLVFVDGVYAPNLSNLEGLPTGIYVGNLPES-DAVQAYLGKLPGLAEVFTALNTASLTDAAVVVVPKNQAVEAPIHLLFIATDSSQPVIHQPRCLVVAESGSSLTLVEHYVAAAFPYFTNTVTEIAIAPNAEVNHTRIQREAGNAFHIGKTAVTQARDSRYTCNAITLGAKLSRHNLEVFQQGEGTQTNLNGLTMIGGEQVADTHSAIAYNHPNGSSDQLHKCIVDSKAHAIFNGKVFVPKPAQLTDAAQLNRNLLLSNKGRVDTKPQLEITADNVKCSHGATVGQLEEEEVFYLQSRGLDARTSRNLLVDAFAAEILNRIPVKSLQSLLSRCIACRA
1880991_Ocyanobacteri@OCQ91733_1__Fe_S_cluster_assembly_protein_SufD                                       MTTPTFLPDLVSQAYGLKDLRDMATEYVLAATFPTTRDEEWRFTNLSPLLEIPFQVAENQQL-SLSDITLPVSSKDRLVFINGYYSSQLSNVQTLALEFYAGNLSNAHSGIREYLSKYQQQNDVFSALNIAGLVDSAVVFVPANKAIDTPIHLLFFTVPGATPVMCQPHCLVIAEPGSSIVLVEDYATLGVASFTNAVTDIVVGENANVNHLRLQREGGKAFHIGKSAISQSRNSRYTCHAISLGAKISRHNLEVTQTGEGTETTLNGLTLIGGEQLADTHSVIGFNHPHGTSRQLHKCIIDGKAHAVFNGKVFVPKVAQLTDAGQLNRNLLLSQKARVDTKPQLEIVADNVKCSHGATVSQLEDDEVFYLQSRGLDEEMSRNLLINAFAAEILNQLPVGAVREMLARIVASRT
2055792_Mbacterium@HAT15873_1__TPA_asm__Fe_S_cluster_assembly_protein_SufD                                 MNTQMFLAGLVNQAYGLDHLRDIAAQYVLSSHFPTVKDEEWRFTDLSPLLQIPLNLPQS-NLIKLSDITMPVKDKARLVFVNGFYAPDLSTVNNLPIDFYVGNISNAQPRISDVLNKHRQQTEVFTALNIASLVDSAVVFVPANMSFDLPIHLLFLTAPGASPTMCQPHCLVIAEAGSNVTLIEDYATIGVAAFTNAVTDVVVGENAAVNHVRLQREAGNVVHIGTSAIAQSRNSHYTCHAISLGGKISRHNLEVFQRGEATETTLNGLTVAFGEQLSDTHSLISFNHPHGTSRQLHKCIVGNKARAVFNGRVFVPKAAQLTDAGQLSRNLLLSPRARVDTKPQLEIVADNVKCSHGATVSQLEDDELFYLQSRGLDLERSRYLLIDAFAAEILDKLPIVGVAKMLSTCMAIQE
2107693_Csp@PSB33444_1__Fe_S_cluster_assembly_protein_SufD                                                 MQLLAYLSELLKQILLLQELRDRTSSLIHLATLPTTRDEEWRFTDLSALRQVKFTNVETL--ANIESLILPEAANSRLVFVNGVYAPQFSAIANLPDGITVSNLAGLRSRIKNYLAQQQGATEVFTALNTSAISDVAIVWVGKNVVVNAPIHLLFVSTSE-QPTISQPRCLLVAESGSNVTVIEEYKNAATVYFTNSVTEIWVEENAEVSHTRVEQESLEAFHIGKTAVSQARSSRYTCYAVSLGGKLSRHNLEVFQAGEQTDTNLFGLTAISGNQVGDTHSAIALNYPHGTTNQLHKCIVSEKSHGVFNGKVFVPKPAQLTNAAQLNRNLLLSSRARIDTKPQLEITADNVKCSHGATVSQLEDDAIFYLQSRGINASDARNLLVNAFAAEIINQLPLSSLRESLTNAVKSFS
47254_Lsp@PZV13216_1__Fe_S_cluster_assembly_protein_SufD                                                   M-IEAYLKNLLHLLIDLNVIRDRAAARVQELAIPSTRDEEWRFADLSSLLKVNFQTVDDQSLPHIQPFILPEAISSRLVFVNGLYDPALSAVDGLPDGILATNLATAFKEFSTQLAQQPGAEEVFTTLNTASFTDGALIWVEKDQVIDIPIQILYVSTATQ-AAIAHPRCLVIAQPGSKLTLIEEFVALHGIYFTNSVTEIAVLDNAEVNHTRIQRDSSESIHIGKTVATQARDSRYTCNAISLGSKLSRHNLEVYQTGEQTDTVLNGLTMITDDQVGDTHSLISFTKPHSISHQIHKCIVDDHAHGIFNGKVLVPKAAQLTNAGQLSKTLLLSPKARIDTKPQLEIVADNVKCAHGATVSQLDNDEVFYLQSRGIDEVSARKLLVYAFAYEVINQIPVASLRDQLADLARPQQ
282423_Pagardhii@BBD56073_1__FeS_assembly_protein_SufD                                                     MNNISYLNHLLEQSVQLQQIRDHALTWIKELEIPTKRDEEWRFTDLSPLLANRFKMANFVQLQAIASLILPESEHKRIVFVNGIYAPHLSDITEIPDGIFIGNLAELRDRLPDYLSQQQGNQDVFATLNSTGLKDAAVLWVDKNKILEDPIHLLFIGLPDNIPVINQPRTLIVAETGSSITLIEHYATADQPYFTNAVTEIYLEENAQVNHTRLQRGSGSAFHIGKNAVFQARNSRYTCHAISLGSKLSRHNLEVYQRGEGTETTLNGLTLIGSEQLADTHSSMMLNHQHGTFNQVHKCIIDDKAHGIFNGKVFVPQTAQFTNANQLSRNLLLSSKGRIDTKPQLEIVADNVKCSHGATVSQLEADEVFYLRSRGLSEQMSRHLLIDAFAAEILGKLPSETLTQVLSRCVSCRT
1173025_Gsp@AFY66717_1__Iron_regulated_ABC_transporter_permease_protein_SufD                               MTVSEALSGWLAQIAWLQGLRDQGAAFLKEQSFPSRRDEDWRFTDLSPLLAVPFQAATASRLEAIAPFAVSEAEQSRLVLVNGVYAPELSAIAGLPAGAFVGSLADLQSALQDYLAKQHGGEERFTALNTSHFQDVAVVWLPHNAVIEAPIHLLLVATASE-AALISPRCLVVAETGSALTLVEDFVTVGGPHWTNAVTEVWVQANAQVNHTRIQREAIAAFHIGKTAVSQGRDSRYTCNAISLGGQISRHHLEVLQQGEQTHLALNGLTVASGTQLADTHSLIQYTQPYGASDQLHKCIVGDRARAVFNGRISVPKAAQLTNAAQLSRNLLLSPKARVDTKPQLEIVADNVKCSHGATVSQLDTDEVFYLQSRGIDQGSAQELLIYAFAAEILERVPVPSIRQALAAQATQNH
1919135_Cbacterium@PSO92791_1__Fe_S_cluster_assembly_protein_SufD                                          MNAQQYLNGLLKQATWLQKVRDHASSSLAQSSMPTKRDEEWRFTDLSPLMQHDFQADGEASVSTVEGLTLPEASTTRLVFVNGVYSHQLSEVTDLPKGVYVGNLSCMTSRLQNYLAQQEGSEELFTALNTASLTDAAVIWAAPNQIVETPIHLLFLSVPGETPTLSQPRALVVAHTSASLEVIEQYTSLSRPYLTNAVTEIWAEENAQVTHTRVQQESQQGFHIGKSAITQSRDSRYTCNAISFGARLSRHNLDVFCHGSQSDTNLNGLTVIRGEQLSDTHSAIAYTTPHCTSDQLHKCIIDDRAHAVFNGKVFVPKAAQLTNAAQLNRNLLLSPKAHVNTKPQLQITADNVQCSHGATVSQLEADELFYLRSRGLNESDARNLLIDAFAAEMLQRIPTPSLRKTLSASLREGR
1920663_Asacrum@GBF78651_1__iron_sulfur_assembly_protein                                                   MNNPTYLDNLLQQADYLQTLRKNAVSEVQELSFPSKRDEEWRFTDISQLYELEFTAAKPATVQIADIFILPETQKSCLVFVNGQYVSQLSNVSALPTDIYIGNLSNLKSKVVKFLGKQEGERDAFTALNTAGIRDVAVILVNPNIIVETPIELLFIAVGSDSPSLIQPRTLVVAEKGSSLSLVEYYGRLEQPYFTNSVTEICLEDNAQINHSRIQRELADSFHIGKTAITQNQDSRYTCNEVNLGAKLSRHTLQIWQNGKQTETNLNGLTMIDGEQISDTHSAVLLNHTHGTAHQLHKCIIDGNGHGIFNGKIFVPKPAQVTNATQLNRNLLLSPKARINTKPELQITADNVKCSHGATISQLEADELFYLQSRGLNETDSRHLLIDAFAAEILEKIPLTSLRQRLTQCVVCRT
423474_Cwatsonii@CCQ52536_1__Iron_sulfur_cluster_assembly_protein_SufD                                     MNTPNYLNHLLEQADYLHTLRKNAVSQVQELTLPKKKDEEWRFTDLSKLYELDLTIGKTEAVNIVDQFILPEAKQSYLVFVNGEYASELSNVSALSEGVSVGNLSHLTEKIVNYLGKSEGEKDTFSALNTAGLSDAAVIWINKNVVLETPIMVLFLAVSSETASLIQPRTLVIAETGSSATLVEYYGTITEPYFTNSVTEICLDGNAHVNHNRIQRELGNSFHIGRSIITQNQDSHYTCNEINLGAKVSRHTLQIIQNGTQTESNLNGLTMIGNEQVADTHTAVCLNHPHGVTHQLHKCIMDGNSRGVFNGKIFVPKPAQLTSATQLNRNLLLSPKARINTKPELQITADNVKCSHGATISQLEADELFYLQSRGLNESDARHLLIDAFAAEILERIPLDSLQQSLTKCVVAQT
118163_Psp@AFY79656_1__FeS_assembly_protein_SufD                                                           MSTTAYLRNLLKKADKIEELRRQAVSQVLESRIPSKRDEEWRFTDLSDLLQISFQVAEKATVGDLERLTLPEAKQSRIVFVNGFYSPELSDVSGLPESVYVGNLVDLNDKIVKYLARQEDATEIFTALNTSGLIDVAVIWANPNVIVETPIQVLFLSVSGSSPSFSQPRLLVVAETGSSLELVEFYGAVGTPYFTNAVTEIWVQDNAQVRHNRIQQESATGFHIAKNAIAQARDSRYTCNEINLGGKLYRNNLDIFQTGEQTTTHLNGLVAISGEQVSDTHSAIFLTKPHGTTDQLHKCIIDGSAHAVFNGKVFVPKAAQLTNAAQLNRNLLLSPKARVNTKPELQITADNVKCSHGATVSQLEADEVFYLRSRGLTEADSRRLLVDAFAAEILERISIESLRQKLTQLIAQKV
2107694_Ahegewaldii@PSF36041_1__Fe_S_cluster_assembly_protein_SufD                                         MTSIEYLQKLVEQAEWLNDLRKDAVTEIQNLKLPHRKDEEWQFIDLSELRQTNFQTAQNVELEALNPFILPEAGASRLVFVNGFYAANLSDASTLPDGVFVGNLSELKEKIVKYLGQQKG--DVFTTLNTTDLSDAAVVWVNPDIVVETPIHLLFLTIISKTPAISQPRILVVAERGAKLQLVEYYGAVALPYLTNVVSEIYIEENAEINHTRIQRESGDGFQIARSAIAQSRDSRYTCNDINFGGKLSRHQLDIYQNGEQTETNLYGLTLIGREQTSDTHSAIYLNHPYGTTNQLHKCIVDNSAHAVFNGKVFVPKAAQMTNAAQLNRNLVLSPKARVNTKPELQITADNVKCSHGATVSQLEADELFYLRSRGLTEDNARHLLLDAFAAEILDKIPLKSLRQRLSQCVACRT
2164131_Ssp@PZV23069_1__Fe_S_cluster_assembly_protein_SufD                                                 MTAASYLSKLLSQSEFLTDLKQKAASVLTQSQFPNKRDEEWQFTDISDLLKIDFQVAQETTLDILNQFVLEEAKNSRLVFVNGIYSAELSNTTALLEGVYVGNLSNLKTKLASYLGQQEGSNEFFTALNTAGLDDVAIAWVNSDVMIETPIHLLFLSVVDSVPNIIQTRVLVVAEPHSQFSILESYGAVTKPYFSNVVTEIYLAENSEVNHIRNQRESGDSFHIAKTVISQAKDSRYTNYDFNLGAKLCRHNLEIYQQGEQTESNLHGLTIIAGRQVSDTHSAIYLRYPHGKSNQLHKCIVDEYSHAIFSGKVFVPKAAQMTNANQLNRNLVLSSKARINTKPELQITADNVKCSHGATVSQLEADEVFYLRSRGLNDYDARHLLLDAFAGEILDKVSLKSLQQRLRQCISCRT
1228987_Cendosymbiont@BAP18451_1__putative_iron_sulfur_assembly_protein                                    MTTSNILLGLSEKLQFLSKLREDAISESRTLNFPTKQDEDWRFTDLSELSNIQFKPAKSATIDDFSSFILPETQESRLIFVNGEYVPELSNLSALPEGVYVGDLMGLKAKVIHYFSQNNGEKDFFALINTAYFHDVAIIWVDPNIVVDIPVNLLFISVPTDSYNLIQPRVLIVAETNSNITLVENYTATTKPYLVNGVTEIFLEDNAHINHSRIQRELGDSFHIGKTAIIQNKESRYICNDISLGAKLSRHTLKVFQQGKQAETHLSSLTMVGSLQISDTHSAVYLNCPYGTIHQLHKYIIDDYGHGIFNGKIFVPKPAQLTNATQLNRNLLLSSKARVNTKPELQITADNVKCSHGATISQLKSDELFYLQSRGLSQNDARNLLIDAFATEILDRLPLKSLRQRLTQCVACRT
41431_Csp@ACK64514_1__FeS_assembly_protein_SufD                                                            MTSSNYLLELLAETDFLSPLRRNAAYRIEEVPFPTTHHEEWRFTDLSELYQIRFDPRPRSTIDTLAPFILPEAKLSSLIFVNGEFAPELSNLAALPDGVYVGNLMGLREKVVNYLAKHDGAKDVFTLMNTADMYHIAIVWVDPNVTVDIPIFLLFLTVASHIHNIIQPRVLVIAETGSSLQLVEHYGAISKAYFTNTVTEIWVKDNAQVNHTRVQRELGDSFHIGKTAIAQSQDSRYTCTEINLGAKLSRHTLEVFQHGKQTETYLNGLTMVGGKQVADTHSAVFLNHSYGMAHQLHKCIIDDEARGVFNGKIFVPKAAQLTNATQLNRNLLLSPKARINTKPELQITADNVKCSHGATISQLESDELFYLQSRGLTESDARNLLIDAFAAEILDKIPLASLRTRLSQCVACRT
1173029_Ssubsalsa@JH980292_1_1106___1310379_1311758                                                        MSVQEYLGALLRQVGWLQELRQRAAYDAAQQRMPTRQDEEWRFTDLSELLATPFVKAQTVVPSAIAPLTLKEAAQSRLVFVNGLYSPEHSDVSALPEGVFVGNLAQLTYEAIKYIAHHEGEQEVFTALNSTGFPDVAVIWAKANVIVETPIHLVFVTSVEEHPTFCLPRGLIVAEKGASLTVLEQYSVTAHPYFTNSVMEVFVEENARVNHTLLQRESGDAFHICKTAVAQSRNSHYTCNTLHLGAKLSRHNLDVWQKGEHTETYLNGLTLIGRDQISDTHSGVWLNYPHGTTNHLHKCIVDQKAHAIFSGKVTVPQKAQETNAAQLNRNLLLSPKARVDTKPQLQITADNVKCTHGATISQIDADELFYLQSRGINADSARNLLLDAFAAEILDRLPLPSLRKMVAQCVSCRT
129961_Smajor@KV878783_1_2554___2941979_2943337                                                            MVVSDYLSALLQQSGWLQELRQKAAYEVAHQTMPTRRDEEWRFTDLTALKAIAFSPSAPAALDAIAPFTLPEATHSQIVFVNGVYVPELSDTTALPDGVFVGNLMTLCYDAIKYIAYQNDESEVFTALNSTGFPDVAVIWAQADVVVEQPIHLLWVTLPSDDPAFIQPRGLIVADPGASLQIVEQYAVATPPYLNNSVVEVFVQENARVNHTRYQREAGSAFHIGKTAVSQKQDSHYTINTVSLGAQLSRHNLGIWQQGPNTETMLNGLALVDHTQVADTHSLIALNHPHGVTDQLHKCIVDAKGQGVFSGKVLVPQNAQQTQAAQLNRNLLLSPQARVNTQPQLQITADNVKCTHGATVSQIDADELFYLQSRGISQDQSRYLLLDAFAAEVLERIPVPSLRHRLSQCVACRT
2420336_Cbacterium@RMF25201_1__Fe_S_cluster_assembly_protein_SufD                                          MNQSPFISKILQQAAWLSNLREQSASWVSRLKTPSKKHEEWRFTDISELLDLEIVPPQPTNLEAVD--IIAEAQTTRLVFINGIYAAAVSNTTGLPAGIYVGNLTNLCKYFRPFLATQPDKEEIFTSLNTASIADVAIIWAAPNAVVEKPIHLSFISLPGENVSFSQPRAWIVAEKNCKLKIIEEYAG--SSYFTNAVTEIWLGENAQINHTRIQQEADNAYHIGKTAVSQARNSHYTLTEINFGAKLSRHNPQINQTGAQILTNLNGLTVANQQQTSDTHSVIHLTQPHGTTNQLHKCIACDRAHTVFNGRVLVPQAAQMTNAAQLNRNLLLSNQARIDTKPELQITADNVKCSHGATVSQLEAEEIFYLQSRGLTAANARNLLIDAFAAEIIQRIPVKSLQSKITQALEEKT
111780_Scyanosphaera@AFZ34868_1__Iron_regulated_ABC_transporter_permease_protein_SufD                      MSQSPFLLKILQQSTWLENLREQSASWVSRLKFPSKKDEEWRFTDLSSLLDLDFTAAKSGTVDTID--LIPEATESRIVFVNGLYAPELSNTSGLPKGIYVGNLTNLCKYFRPYLGTQAGAEEVFTSLNTASITDVAIIWAAPNTVVEQPIHLLFISVTEDSISFSQPRSWIVAEKNCSLNIIEEYTG--SSYLTNAVTEIWLGENAQINHTRFQTESETAYHIGKTAVSQARASRYTLTEFNFGGKISRHNPEISQQGEQTETYLNGLTVANGEQTADTHSIIALSKPHGTTNQLHKCLVSDRAHTIFNGKVFVPKAAQLTNAAQLNRNLLLSPKARVDTKPELRITADNVKCSHGATVSQLEAEEIFYLRSRGLTEDNARQLLINGFTAEIIERISLKSLSTKIATIVAKKT
2420339_Cbacterium@RMH79035_1__Fe_S_cluster_assembly_protein_SufD                                          MSIQSYLDGLLSEAAWLQQVRDNAATWVRELAIPTTKDEEWRFTDLSPLLAVNFEAGKPLVLEALTPFELSQEA-SRVTFVNGVYAPQLSKVTDLPDGVFVGNLGQLRDRLADYLTAQEGGKEVFTALNTSGLVDAAVVWLPKNAIVETPIQFLFLATNGETASLIQPRALVVAEGGSACTLLEEYVVAEQPYFTNAVTEIWLGDNAQVKHARIQREAHNAFHIGKTAIAQGRDSHYECTAVSTGAKLARHHLDVFQKGEGTHTVLNGLSVVRGEQVADTHSAIALNYPHGSSQQLHKTIVDDRAQSVFNGKVFVPKPAQLTDASQLNRNLLLSPKARVHTKPQLQITADNVKCSHGATVSQLEEDELFYLRSRGLDPNTSRNLLVDGFAGEILDRLPLKRLQTRLARCIACRT
1671698_Hsp@OZH53014_1__hypothetical_protein_AFK68_20605                                                   M-MQSYLDKLLEEAAWLQQVRDRAATWVRELAFPTKQDEEWRFTDLSAMMKLGFQAPAPVELLSIAPFILPEAIDSRLVFVNGVFAPNLSSLTDIENEIFVGNLGQLQERIGNYLAQQPGSQEVFTSLNTAGLTDAAVVWLPKNQVVEKPIHLLFIATETEIPILTQRRCLVVAESNSSAKIVEHCVTAEHPYLTNTVTEIWVEENAEINHTRVQRDAGAAFHIGKTAIAQAKNSRYSCNAIHLGAKLSRHNLEVTQMGEGTETNLYGLSFIGNAQEADTHSSIILNHPHGVTDQLYKSIVDNKAHSVFNGKVYVSQTAQLTNAAQLNRNLLLSSGGRVDTKPELEIIADDVKCSHGATVSQLDDDEVFYLQSRGLSQEASRNLLIDAFAAEIINKLPLPSLQHILKQCVACKV
203124_Terythraeum@ABG53349_1__FeS_assembly_protein_SufD                                                   --MQFYLDKLLEEAAWLQQVRDRAAAWVRELSIPTKKDEEWRFTNLSSMMKLSFQAPTLVDLLNIAPFILPEVADSRLVFVNGVFAPQLSEVKGIENQVFVGNLGQLQKRVGNYLAQQPGSEEVFTCLNTAGLTDAAVVWLPKNQVLEKPIHLLFIATETEIPILTQRRCLVVAESNSSGKIIEHCVTAEHPYLTNTVTEIWVEENAEIDHTRVQRDAGAAFHIGKTAIAQAKNSRYTCNAINLGGRLSRHNLEVVQMGEGTETNLYGLAFLRNEQEIDTHSSITLNYPNSVTDQLYKCIVDDKAHSIFNGKIYVSQTAQLTNAAQLNRNLLLSSGGRVDTKPQLEIIADNVQCSHGATVSQLDDDEVFYLQSRGLSQEASRNLLIDAFAAEILNKLPLPSLQRILKQCVACKI
1982223_Asp@RAQ44043_1__Fe_S_cluster_assembly_protein_SufD__partial                                        MIQ-SYLNQLLNRAEQLQNIRDNAASWVKELAIPTRRHEDWRFTDLSALLELPFQPATAVELDELSPLILPEVKGTRLVFVNGFYSPQLSCLDNLPDGVFVGNLGQLSDKLGNYLTQQPDSQEVFTALNTSSLADAAVVWVHQNQVIDTPIHLLFISLSSSQPVTSQPRTLIVAEPGSKATVIEHDATANTPYFTNTVTELWVGDNAELQHTRLQRELASSFHIGRTVVSQGRDSRYTGNAISLGAKLSRHNFDIHQTAAGTETQLNGLTLVNGQQVADTHSAVFLNHPHGVINQLHKAIVDDRAHAICNGRIVVPRAAQMTDATQLNRNLLLSAKGRVNTKPQLEIVADNVKCAHGATVSQLEADEIFYLRSRGLDEITSRNLLIDSFAAEILEKLPLVSLKQMLARCVACL-
1641812_Maeruginosa@AKE63028_1__Iron_sulfur_cluster_assembly_protein_SufD                                  MTAIELLLKLSRENGKILELRESGASKAQELAIPGRKDEEWQFTDLSQLWAIDFRAPQTVTINALAVFLLPEAKNSHLVFVNGIYQPELSDISALPPGVSVGNLANAKDVLVNYLGK-EKTPEFFTALNQAGLSDGAVIHVTANTVVTTPIHLLFITVVEEIPRFYQPHSLIVAETGASVNIIENYGALAYSYFTNAVTEIYLEANAEVIHTRVQRESGDGFHIGRTIIEQAHDSRYTLNEINLGAKLCRHNLDVLQKGEQTETNLHGLAMITGQQTADTHSAIYLNHPHGITKQLHKCIVDGSAHAIFNGKVFVPKPAQLTNASQLNRNLLISNKARVNTKPELQITADNVKCSHGATVSQLEADDLFYLQSRGLSADTARSLLIDAFSAEILAKIPLESLRQRLGQCVACRS
1296344_Mglauca@PSB00539_1__Fe_S_cluster_assembly_protein_SufD                                             MDTKSYLSKLLQQATGWESLRRQGEAVVQEMAIPTTKEEEWRFTDLSSLLEVDFQPS---TVQDVTPHIFTETANSRLVFINGEYVPEVSSLTAIPSDIFVGNLRHTIGEVTNYLGKQKGSEEVFTALNTASFTDGALLWIPSRREVTTPIHLLFISTAGSSPTITHPRCLVVVGTGSSLTLVEEYISIGAQNLTNSVNEMWLGANAQVNHTRVQRQGSSDYQIGKTAIAQAQDSRYTCNDITLGAKLSRHNLEIYQTGSGTETVINSLTAISETQLADTHSGIFLNHPHGTARQLHKCIVGDRARAVFNGKIFVPKPAQLTDAGQLNRNLLLSPKARVDTKPQLEITADNVKCAHGATVSQLEDDQIFYLQSRGLDATNARHLLIKGFALEIINQIPLASVQEMLTGIVNQQY
111611_Gsp@LNDC01000104_1_15___14378_15745                                                                 MNVQAYLKRLLERGGWLQEVRDRATAMVQELGIPSSKDEQWRFTDLKPLRETEFSPAQVSQITSLEQLNVPEAKESRLVFVNGRYAPELSSTAAVPAGVWIGHLAEF-ERLQPYLAQQPGDREVFTALNTTSFPDAAVVWIPKNTEVEPPLHLLFIATGEQQPTISHPRCLVVAERSSACTLIEEYIVAEQPYFTNTVAEFWLQENAQMKHARIQREGTDAFHIGKNAITQAKDSRYSCVAISVGARLARHHLEVFQAGTGTETTLNGLSMVCGDQLSDLHSLISTNHPNGKANQIHKCIIDDRAHSVFNGKILVPQTAQQTDASQLNRNLLLSRQGKVNTKPQLEIVADDVKCAHGATVSQLESEELFYLQSRGLDLETSRNLLLDSFCREILQKLPVPSLTTKLSRCFACRT
582515_Rlacunae@ERN42683_1__FeS_assembly_protein_SufD                                                      MSVRGDLTPLLQQDTWLRQWRGEACARLTAARMPTRQDEEWRFTDLSPLFELDVQQSAELDVKDIEAMTLPDTAGSRLVFVNGFFAAHLSDTSALPDGVFAGNLAQLAARLPDYLGRQEGRQEVFTALNEAGIADLAVVWVEPNVVVEHPIQLLFLAAPGERSLLIQPRSLVVAGRSSSVQIVEQFATLASSYWTNSVSEFWLDANAQIAHTRCQLESAAAIHIGRTAVGQARDSRYTCNALDVGARLSRHNLDVYVEGEQADTRLNGLSLADDNRLTDTHSAIYLRAPHCTSNQLHKCIAGDRAHAVFNGKVFVPKIAQLTDAAQLNRNLMLSPKARIDTKPQLQIVADNVKCSHGATVGQLEPDEIFYLRSRGLDEAAARNLLVAAFAAEVIDRIPIARLRDRLAAHVASAF
755178_Caponinum@AFZ54936_1__Iron_regulated_ABC_transporter_permease_protein_SufD                          MMILGYLGCLLQIQTIVQEIRRKAANKVVKLNLPTTKDESWRFTDLSELYKQDLVYAQPQDLQTLQEFILKEASNSRLVFVNGYYQANLSDTSGLSEQIYVGNLTNLQEKIAQYLAKNEPENEVFTALNSTSLNDAFVVWVKANQEIKTPIHLLHLSVKEKTGSWHQPRILVVAEANSVLEFIEYYGATSQYYFTNAVTEIHLLDNAQVNHNRIQRESGDGFHIAQTMVNQAKNSRYTINEISLGGKLYRHNLQVNQEGEQTETYLHGLTMLQGKQLGDTHSEVNLNHPYGTVNQLHKYILDDAGHGVFNGRVYVPKLAQLTNAAQLNRNLLLSPKARINTKPELQITADNVKCAHGATVSQLEADEIFYLRSRGLNEYDARHLLIDAFAAEIIDNIPFASLRQRLTQCVTCRT
113355_Gherdmanii@CM001775_1_3110___3190496_3191872                                                        MKNSAYLGGLLQLGSHLEKIRQKSANEVVQLNLPTNQDENWRFTDLSDLIKQDWHSSTATELIILEGFALTEASHSRLVFVNGYYAPNLSDITALPNTVYVGNLANLVSKISNYLGKNDAEKEVFTALNTSGLTDAFVIWVEKNINIETPIHLLHLTARDNLSILTQPRILVVGEANSSFNFIEYYGAIAQYYFTNVVTEITLENNAQINHNRIQRESGDGFHIANTIVNQARNSRYTINEVSLGGKLYRHNLQINQEGEQTETSLNGLTMLQGKQMGDTHSQVNLSKPHGTVNQLHKYIIDDSGRGVFNGRINVPKLAQLTNASQLNRNLLLSDKARINTKPELQITADNVKCAHGATVSQLEADEIFYLRSRGLNEYDARHLLIDAFAGEIIEKLPYESLKQRLTQCVACRT
2054282_Csp@AUC61433_1__Fe_S_cluster_assembly_protein_SufD                                                 MSDSAYLGGLLQVGSFIEQVRQKSANEIVKSNIPTSKDEAWRFTDLTALQKVDFHRPTKQSLFVLDGFKLQEASNSRLVFVNGFYDENLSDVSGLPDGVYVGNLADLKEKVGHFLTKNQPENEVFSALNTAGINDAFVVWIDKNIECHTPIHLLHIVAKEDLPILVQPRILIVGEVNSRCEIIEYYGATSKPYFTNAVTEIHLQENASLNHCRIQRESGDGFHIGLSAIAQHRNSSYTINEISLGGKLYRHNLDILQKGEQTHTNLHGLSMVQGKQIADTHSHVSLNYPYGTVNQLHKYILDDSGHGIFNGRVNVPKLAQETNATQLNRNLLLSPKARINTKPELQITADNVKCAHGATVSQLEADEIFYLRSRGLNENDARHLLLDAFAAEIIDKIPYKSLIQRLTQCVACRT
1919134_Cbacterium@PSP18593_1__Fe_S_cluster_assembly_protein_SufD                                          MTQQAQLDSLLAQAAWLQRVREEARRELAQLRLPGTKDEEWRFTDISPLREREFRAAPTVALQAAAAWILPEAPVTRLTFVNGHYAPQLSDVSGLPADVFAGNLSQLGAQLSQYLGQPDGGQDAFARLNTAGLQDAAVVWLPRNALVEAPIHLLFLSVPRQEAVLAQPRALVVAQTGACAQLVEQYATVLAPYFNNAVTELWLADGAQLGHVRLQEDARSSFHVGRTAAVQARDSRYSCHAVTLGAQLSRHNLQVDALGEQTTTHLNGLTVANGKQLADTHSTLAYTRPYGSSDQLHKCIATDRAKTVFNGKVHVPQAAQLTNAAQLNRNLLLSPKAHAHTKPELQIVANNVQCSHGATVSQLEADELFYLRSRGLNETQARDLLVNAFAAELLERLPVASLRQRLATTVAERV
65093_Hsp@AFZ44318_1__Iron_regulated_ABC_transporter_permease_protein_SufD                                 MS--HFLNHLLSQTAWLQKRQQEAANWVAESRFPHRKDEEWRFTDLSPLLDHPFQGSQAVAVESASQFFIPEASSARLVFVNGRFSPELSQLDQLPSGVTLTSLGNLQSQVTDYLTQQEGGEELFTALNTAGFEDSGIVWVAANTEVETPIQVLFLAVGNDTSQFMQPRLLVVADTSAKVNLIEQYASLSAPYLCNPVSEIWLAGNAEVNHIRLQDEAFNSFHIAKTAVTQAQDSRYAGYPISLGGQISRHDFDVFQTGTQVHTKLHGLTLGNGQQLLDTHSAIAFRHPHSSADQLHKCILDDSARGVFNGKMFVPQAAQQTDAAQLNRNLLLSEKAHVDTKPELNIVADNVKCSHGATVSQLEADELFYLRSRGLDSNAATNLLINAFAAEIIEEITVSSLRDQLFSRLQNRF
13035_Dsalina@AFZ49975_1__FeS_assembly_protein_SufD                                                        MSMSQFLNYLLSQKVWLQKRQQEAANWVAESKFPHRKEEEWRFTDLSPLLDYQFQRPASIAPESIEPFTLPECSQTRLVFVNGRYAPQLSQVDQLPAGVTMTSLAELQSQVTDYLTQQEGGEELFTALNTAGFEDTAIVWVAVNTEVETPLHLLFLSVGEETPQFIQPRLLVVAETSAKVSFIEQYVGLTAPYFCNPVTEVWLAPNAEVNHVRLQEEALNSFHIGKTAVMQAQDSRYTCSPVSMGGRLSRHDFDVIKDGTQTETRLRGLTLGNGEQLLDTHSAIAFRHPHSSAEQLHKCILDKAARGVFNGKMFVPQAAQQTDASQLNRNLLLSEKAHVDTKPELNITADNVKCAHGATVSQLEADELFYLRSRGLDNKAASNLLINAFAAEIIDEIPVLSVREKLFNSLQNRF
1919144_Cbacterium@PSO51432_1__Fe_S_cluster_assembly_protein_SufD                                          MS--QFLDQLLSQGAWLQKRQQEAANWVAASRMPHRKDEEWRFTDISPLLEHQFQKSQSVEVEATRSLQIPEASQSRLVFVNGRYAPHLSNLDNVPAGVTVASLAELQSQVTEYLTQQEGGEELFTALNTAGFEETAVVWVPANTEVETPLQLLFLSVGQETPSLIQPRLLVIAETSAKVSLVEQYASLSAPYFNNPVTEVWLAGNAQVNHIRLQQETFNSFHFTKTAVTQAQDSRYACYPISLGAQVSRHDFDVFQTGTQVNTRLYGLVLGSGEQVLDTHSAIAFRHPHSSADQRHKCILDDSARAVFNGKMFVPQAAQMTNAAQLNRNLLLSQKAHVDTKPELNITADNVQCSHGATVSQLEAEELFYLRSRGLDDNAASNLLINAFAAEIINDISIASVRETLFNTLQNRF
1947889_Cbacterium@DIYQ01000113_1_20___19392_20771                                                         MNTLQAVQQLLNTVSLIQAVREYGAAIASELQFPSSQDEEWRFTDISRLLGVNFQPATFPETIDITPFILPEAANSRLVFVNGVYSPDLSDLSGVNLETVTHLLSGV-AKLNPYLGKQPGTQEVFTALNSASLQDGALVWIPANQVVETPIHVLFLSAENGEPALASPRTLVVAGANSSVTLVEQYVTISTPYFSNAVTEVWLEDNAQVNHTRIQQEGQQSIHISKTAIFQNRDSRYTLNGISLGAGLSRHTIDAIQQGEGTQTTLNGLTEITGKQCSDTHSSINHLYPNGNSNQLHKCIVDRNAHAIFNGKVFVPKAAQLTNAQQLNRNLILSDKAKVDTKPQLQITADNVKCSHGATVSQLEEEEVFYLQSRGLSQEASRHLLIDAFANDILSRIPLTSLQTTLAQCLSCRT
2005460_Csp@BAZ44516_1__FeS_assembly_protein_SufD                                                          MAVQGFFADLLQLPQWLKEIRQQFITLSANLSLPTRQDEDWRFIDLSPLKQEKFVAGGANSVD----LSSTEIASCHLVFVNGLYSAELSDTSALPKGVYVGNLGNL--DAAKYLAKQHNQKAAFTALNTAGSLDVAVIWVAKDVKVESPIHLVFIADGDD-TIFIQPRTLVIAQTGADITLVEEYRG--GKYFTNAVTEIFVEANAKINHTRLQQESETSFHIATTAVSQARDSHYTINELNLGAKIFRHNPEILQQGEQTETNLNGLTVATGEQTADTHSIIALTKPYGTTDQLHKCIISDRAQTIFNGKVFVPKEAQLTDATQLNRNLLLSPKARVNTKPELQITADNVKCAHGATVSQLEAEEIFYLRSRGLSEADANQLLIDAFAAEIIDRIPVEFLRTKITQIIEKKI
1973482_Rcurvata@BAZ89916_1__FeS_assembly_protein_SufD                                                     MTMEAFLTRLLNQPSWLEQVRTNATKWVRHSVIPTTRDEEWRFTDLSPLREISFALGSNLGSIAMESLGLPEATH-RLVFINGVLTPTLSQTSDLPSGLHVGNLDSLA---QKYLAQFDGTRDVFSDLNTAGLSDVAVVWAGKNVVVEDPIQLLFISLVGEFPTFCQPRCLVIAEGNSQISLIEEHITLNGAGLNNSVTEIWVHENAQVNHSRIVLGGDHSFDIGKTAVTQARYSRYSCNAITIGGKVSRHNLELVQTGEQTETNLHGLTVIAQKQLGDTHSAITLNYPYATSKQLHKLIIGDRAHGVFNGKIFVPKSAQLTDASQLNRNLLLSSKARVDTKPQLEITADNVKCAHGATVSQLQDDEIFYLQSRGIGETEARKLLVNAFATEVINLIPLASLREKLLKTVSSLV
2053605_Rsp@HAE05183_1__TPA_asm__Fe_S_cluster_assembly_protein_SufD                                        MNMQTYLVNLLNKQGWLQELKDLSANYVRHSVIPNTREEEWQFTDLSALRKLELSVGKKYDLDDVPY--FPEAKI-RLVFINSIYTPELSTTAKLPSGVLVSNLASLIERVQQYIARSKGDWEVFTALNTAGINDVGVVWISENVVLEEPIHIVFITAGEEAAAISQPRCLVVGETSSQATLVEEHTNYKGVYFSNSVTEIFVNENAQINHTRIEADNMEAFHIGKTTVTQEKHSSYSCHSISLGGKLSRHNLEILQAGEDTETTLNGLTIIGGQQLADTHSVILLNHPHGKSRQLHKYILVDKAHGIFSSKVVMPKSAQLNDVEQLNHNLLLSPKARVDTKPQLLISADNVKCSHGATTSQLEDNEIFYLKSRSLNEDSARKLLIQAFAAEIINRISLPSLQERLVKTVNQF-
2005462_Csp@BAZ07099_1__hypothetical_protein_NIES3974_37620                                                MTTSVYLGQLLTTIDWLGEIQTQAANWVRHSTLPTTRDEEWRFTDLSGLQQVKFTAAEDVKL-VEAQIGTPETANSRLVFVNGRFAPQLSCVQNLPPGVLVTSLTNLTGKISACFAQAEGALEVFTALNTAGVKDGAVIYIPKNVIVDTPIHLVYIATGQ-PRTINLPRTLIIAETGAEMTLVEEFIPIDDTYFTNSVSEIWLADNASINHTRIQTEAATAFHIGKTAVTQSRYSRYTCNAINIGGQLSRHHLEILQTGEQTETYLNGLSIAKDKQVNDTHSAIALNYPYGVSKQIQKNIIADRAHAIFNGKILVPRPAQLTDASQLNRNLLLSTKARVDTKPQLEITADNVKCAHGATVSQLEDDEIFYLQSRGINQDGSRRLLINAFAAEVIQQIPVKSLSEKLLIQAKQL-
1497020_Nsphagnicola@KGF71867_1__hypothetical_protein_DO97_14605                                           MTIQAYLNQLLSLADWLTQVRNRATALVQEQAMPSPQDEDWRFTDLSALLQVNFAVSSPPTVSDLSALTLTEDPSYRLVFVNGVFAPQLSAIADLPSGLWIGNLGTA--NLPDFLAKQQGAEEVFTALNTASFTDAAVVWVSKQVAIAAPIHLLMITAPTATPEVLHPRCLVVAEPGSSLTLVEEYATVGGTTLSNAVTELWLADSAQVNHVLVQQNQLTGFHVGKTAVFQARGSHYRGHPITLGAQLSRHHLEVFSRGEQTETTIQALTQISGQQVADTHSAIAHLQPHCTSRQVHKCIVGDRAHAVFNGKICVAKAAQLTDAAQLSRNLLLSPRARIDTKPQLEIVADNVKCAHGATVSQLDNDEIFYLQSRGLDREAACDLLVYAFAVDIFHRIPVASVRDRLVKRLTTAT
2099687_Cbacterium@PXDR01000573_1_6___5464_6795                                                            MSMQAYLRSHLTNPLGLDDLRHTAQALVKEQTFPSTKDEEWRFTDLSAMLDLDFHLSLDQALLDVADVVLPEAAQSRITLVNGRYVAGLSALGDLPKGFIIGSLANLRPRLSQYLAQSQGSNETFAALNTAGFQDAAVIWIPKDERIEFPIHLLNLALPGSAPTLALPRCLVIAEAHSQLTLVEEFRGIGGDYFTNAVTELYLADGAQVRHTRLQREGPATFHIGRTAVAQAQNSEYAGCAIAFGARLARHNWHIHQNGPQTQTQVHGLAVAQGTQVADLHSSVHFTQPHGSADQLHKCIVDDRAHSVFNGKIFVPRQAQQTNANQLNRNLLLSDRAKVDTKPQLEIIADNVKCAHGATVSQLQPDEIFYLQSRGIDQSQAQRLLIYGFAMEIVEKIPVESVRQRLSERLKQVX
268115_Lantarctica@PZO39358_1__Fe_S_cluster_assembly_protein_SufD                                          MANSAYLKGLVQINLGLGEVRSRAASFLNEQTFPSTRQEDWRFTDLSPMLAIDFATAEEALVTDIAELRLAETAGAQIVVVNGRVSTELSRLENLPEGAKVGSLRAH-TQLVDRLAQASGSHEVFTALNTAGFQDAVVIWLPRNLTIETPIQIIYVSQTGENPCIVQPRCLVVAESGSAVTLIEDFWGSSETHFTNAVTELWLDANAQVTHSRIQREGAGTFHIGKTVVTQARDSQYVGTAVDFGARLARHNWEIYQTGEQTTTKLYGLAAIAASQQADTHSLVALSHPHGTVEQEHKAIVDGRAHSVFNGRMAVAQKAQSTSARQLNRNLLLSDKARVDTKPQLEIVADNVKCAHGATVSQLQADEIFYLQSRGISAPQAQRLLIYGFAMEILETIEAETLRSRLAETITQWT
2099684_Cbacterium@PWRG01000117_1_18___17360_18709                                                         MAKSAYLKGLIQTDLALSELRSRAEVLLKEQTFPHTRQEDWRFTDLSSMLDIAFACADGDQPAAIEALRLPETAGAQVVVVNGQVKPDLSQLDGLPQGAVVGSLRALLEKLAQRLGRASGHHEVFTALNTIGFQDAVVVWLPPNGVMETPLQIIYGAEAADTPVLAQPRCLVVAEPSSALTLIEDYWGNATAYFTNAVTEIWLEANAQVTHSRLQREGSGTFHMAKTVVTQARDSQYIGTAVDLGAKLARHNWEIYQTGEQTTTQLYGLGAITATQHADTHSLVALSHPYGTVGQVHKAIVDDKAHSVFNGRMVVAQKAQETNASQLNRNLLLSDKARVDTKPQLEIVADNVKCAHGATVSQLQADEIFYLQSRGISASQAQRLLIYAFAMEMLETIPVATLRSRLTDAISEWA
32049_Ssp@ACA99800_1__FeS_assembly_protein_SufD                                                            MTAAPNLEKFLGLSAEFQAIRDQGLEKVRQGKFPSRRDEAWRVTDLSVLKHTTFQAAQPTTPADLDVFALPETANSRLVFVNGHYAPDQSCVSGLPDGVFVGNFTALKAAIAKYLGQQTEQLDVFAALNDAGLGDLAIVWVPKNTVVEQPIQLLFVGNGADQPTAMQSRCLVIAETGAQANVVEYYGAIAHRYFNNALTEVWVQTNARLNHVRVQREAGGAIHLGNTAIAQAQDSHYQLTEVNFGARLSRHTLTLTQNGPQTETILKGLTMVGAEQLSDTHTAVYLQHPYGSVDQLHKCIIDDAARSVFNGQIHVPQKAQMTNAAQLNRNLLLSPKAKVDTKPELQITADNVKCAHGATVSQLEAEEIFYLRSRGLNDYDARHLLIDAFAAEILDTVAIAHLQQALTGCVACRT
317619_Phollandica@KB235941_1_291___338477_339859                                                          MVVQSYLAHLLALPPAIATAQAQAAARIPELAIPSSRHEDWRFTDLSALVQLQFQATPQVSFGQLAALTIAEARH-RLVFVDGHYSPSLSSVEDLPAGVTLGNIHQA-QRLAQVLGQQPGNEEVFTTLNTATFQDLAWIHLAEGVILDAPLHLIWMSTLDRQPVVSQTRALILADRGSSLHLVEDFVTLGGTYFTNGVTEMVLGDNAFVHHSRLQRDGTGAFHIGKTAVSQGRDSRYVGVAIHLGAQMSRHNLEVVHQGEQAETELFGLALVNQAQVMDTHSSIWYQHPHCSSNQLYKAIVNDRGRSVFNGRVDVPQAAQLTNARQLNRNLLLSPQARVDTKPQLEIVADNVKCTHGATVSQLEDEEIFYFQSRGIDPLSAQHLLLDGFAAEILQKLPLESLRQSLGRCVACRM
1880902_Lsp@OCQ94576_1__Fe_S_cluster_assembly_protein_SufD                                                 MGVDTYYAGLLATWELVQRLRSQAQAVAQEMALPSTRDEDWRFTDLSPMLAIALRAPELTTLEAIAAFAIPEASV-RVVVVNGRFVPELSNLVGLPDGVTIGSLAAVRERLASHLG-QQGSQDAFSVLNTAGLNDGVVIELERRVQVAKPIHLLHVATAD-QPAISQPRCLVLAKAGSHCTLIEDYVAIGGGYCTNSVMEVVLGNCATLHHVRLQREGEQAIHIGKTAISQDWNSHYTLTTISQGASIARHSIDIAQTGPGTETILNGLSVATGEQLTDTHSSLVLSHPHGTADQLHKCIADDRGHTVFNGRVFVDHDAQQTNAAQLNRNLLLSPKARVDTKPQLEIIADDVKCSHGSTVSQLEETELFYCRSRGLDLATARSLLLDGFAGEILDRLPIASLRSTLARQIAQRI
1140_Selongatus@ABB57767_1__Iron_regulated_ABC_transporter_permease_protein_SufD                           MTLSTVLQQLLNLAAGAESLQAQARDRLTDLAIPSTKVEDWRFTDLSLLLKRSFVAAPAQ--EFVEPLLLADVPL-RAVFVDGQFRADLSSA-DWPEGLSLT------VGFDAAIAQNLLADDLFATLNTAGFGQAAVIRVAAGAAIAQPLHLLWISSSTSETAFSQPRALIELGANSALTLIEDFAPLGADYFVNAVTEIQLGANAQLKHSRVQRDGDRAIHIGTTAVRQERDSRYHGIAVSTGAHLSRHNYLAAQDGSQAETILDGLSLADGDRLVDTHSGMFFNQPHGRSQQLHKCIASDRGRAVFSGRVVVPQIAQQTDAAQLSRNLLLSSRARIDAKPQLEIVADDVKCSHGATVSQLSEDEIFYLQSRGLNQAEATHLLIEAFAGEILQKLPSAQLREALSRCVSCRA
1173263_Ssp@AFY72303_1__FeS_assembly_protein_SufD                                                          ----LFAQDLLSQPAWLRTLRSEASDRLNYLKFPTPKDEEWRNNDFSELRDIGFALVNAVDKNILDAHILPESAESLITFIDGRFSIEFSALEGLPTGVFIGSLNNFTASLSPHLGKYADAEDFFVALNTASIDDVAVVYIPKNLNFIPTVQLLFASH---QNTISQPRCLVIVESGGSLNLVETHIGQDSLHFCNSVTEIYVGANARINHTKVQTESDQAIWISNCAIVQQRSSAYIKNSIVLGAKKSRTNLHIQQLGEHTETSLNGLTLIGGEQIADTHSQIAHNFPNGTSQQLHKCIADERSHCIFNGKILVSQAAQLTNSKQLSRNLLLSPKARIDTKPQLEIFADNVKCAHGATISQIDADELFYLQSRCIDLESAKKLLTYAFAAEVITQIPVDSLRESLSQLVLAKT
82654_Psp@AFY70212_1__Iron_regulated_ABC_transporter_permease_protein_SufD                                 MSIRNFVDGIVNQIAWLQSIRQEAQTLLVDQELPHKKQEEWKYTDLSAVLKRSYVLRKPQLLKLIAGQIVPEAARSLLVFVNGVFSPQLSGLIDLPEGVIVGSLAQLQQRLAEFLAELTDADDFFANLNAACLSDVAIAYVPKNVVIDQPIQFVYAVTPRSASVISQPRCLVVAETGSSMTLVETYVGEPRSYLSNSVAEIMVGENAAVNHTKVQWEGHAACHISTTAIAQERDSRYTCNAISTGAKISRHNLQVQQWAGQTETHLNGLAYIDGDRLTDTHSAIAHNYAHGSSNQLHKCIVDDRARAIFNGKIQVRQAAQQTDSSQLSRNLLLSDKARVDTKPQLEIVADNVKCAHGATVSQLDADEIFYLQSRGIDAASAANMLTFAFAAEVIQRIPIPRLRQALEKFVLSKT
685565_Psp@BBC24014_1__FeS_assembly_protein                                                                MAIQKFIAQVLGLNNFVSNLRQLASDRLATLSFPTTKDEEWKYTDVSALGSLPFANQPAIASANLEANIAPESLGNCLVFVNGKYRKDLSDTSDVTEGLVIGTLESLLPKLRSHLAQHPDANDFFASLNTACMEDVAIILAPKNLVVENPVQLLFISAAGEATLITQPRCLVIAETHSQLTFVQTFVGEDQIYFTNVVTEVWLAEGAQVNHTKVQRQGDEAVHINTTAIAQARNSVYKNQAISFGAKISRQNLIVHQMAEQTETSLTGLAFIDGEQLADTHSVISHNYPHGSSKQLHKCIADGRSHAVFNGKIQVAKLAQQTDSAQLSRNLLLSGKARVDTKPQLEIFADNVKCAHGATVSQLDAEEIFYLQSRAIDAESAAKLLTYAFATEAISQIPVVSIQRSLSSFVLEKT
195250_Ssp@CM001776_1_2851___3103412_3104749                                                               MTPSLYLAELLGQAPWLDPLRQMAADRVRLMSLPTQRDEDWRFTSLNSLKEVTFRVSDAT--SGVTDWALSETDRSRLVFVNGKFAAEFSDVSGLPTDVTVGNLANLQEQVRSQFSDGMDSGDVFALLNSACLQDMAVVIVGKDCVVETPIQLLFVSTAGDRPSVSHPRCTVVAERGSAATIVEQFVGVGEPYLTNAVTEITLAPNAQLNHCKWQAESEHSFHIARTAIAQERDSRYTCHTTSTGARLSRHTLAAVQQGLNGETILNGLTVASGTQLSDTHTAIDHAQPHGTSQQIHKCIVGDRAHSVFNGKVLVRKHAQKIDSSQSSRNLLLSHKARVDTKPQLEIFADDVKCAHGATVSQLEADEVFYLQSRGLSEAKAKQLLTYAFAVEVAERIPVKSLENQLKNFLSFAF
1666911_Ppriestleyi@KPQ36780_1__Fe_S_cluster_assembly_protein_SufD                                         MSADTYLKHLLTQGLGLKHLREKAIAQVNARSFPAGRDEEWRFTDLSDMLKLPFERAHAESISDLTSVDLASAGSTRLTTINGHYVSALSDDSAQSEGVVIAPLSQLSQIVTDKLAQVQGSGEVFTALNTAGFSDVMVIWLKADQKVEQPIHIVRTSVGE---SISHLRTLVIAEPHSSCTLVESFIGNSQPRCNNSVTEIVLAEGAQINHIRLQDEGLQTFHIAKTAVSQAANSRYSCTAIDLGGQLSRHHLEVYQAGPQTDTHLYGLSALQGKQLADTHSLLALTYPHSTATQVQKNVVDDRAHAVFNGKVYVSQAAQFTDAAQLNRNLMLSSKARIDTKPELDIVADNVKCAHGATVSQLQADEVFYLQSRGISAEQAQRLLLYGFAMEIVEKISVEPLRQVLGDRITHWA
321327_Ssp@ABD00334_1__FeS_assembly_protein_SufD                                                           MSAT-FLEHILGQQDPYTTLRQQARAQLAELGIPTPREEDWKYSDLSPLLAHKFRLAAAGSLATLEPWLWPEASYSRAVFVNGYFAPQLSDLSGLPTALQVIPLAQA-------LLQTLAKTDVFTALNTAHLGDGIQIGLQPGQEVPSPLHLLFITVAPGEAVLAQPRCLLSLQAHSSLTLIEDHVSLGGIPFSNAVTEIALAEGSRLHHVILQRQGSPAFHINKTAVRQSCDSHYRLQAIQWGSQFSRHNLEITQAGAQAHTQLQGLTLLKGSQHSDTHSRLLHQAPHGSSRQLHKCIVDEAARAVFSGRILVSQAAQLTDAAQTNRNLLLSPKARVDTRPQLEIFADNVKCAHGATVSQLEAEEIFYLQSRGIPQAQARQLLTYAFAAEILEGIPLAQLPSQVAKRLGSG-
1453429_CAthalassa@ADB95432_1__Iron_regulated_ABC_transporter_permease_protein_SufD                        MKNSVYLDNLLSQIDSFQSLKQDSLQKIKELSFPTSKEEEWRFMNLAELYKYQFKIAKATKIESIKDLVVSEANSNCIVFVDGQYDRALSDIALSSDDIFIGTLQDVKNEIYTLLNSDQNKKDIFSRLNTIGLVDPAIIIVNENITIKDPIQLLFIATKQKNSLLIQPRTLVVAEKGSDLSIVEYYSTVEVPYFTNSVTEIFLKDNSRVIHSRIQLESNISFHISKSNITQNQDSFYVLNQFDLGSKVSRNNIEIFQNGARTESYLNGLSLLGNDQISCTKTSINLNYPNGIIDQLHKYVIDDKAHGIFDGKIIVSKLAQITKAKQLNRNLLLSKNSHINTKPELQIIADNVKCSHGATITQLEANELFYLQSRGLSELEARHLLVDAFMREILMKIPHKSLEQKLIKYIASDI
197221_Telongatus@BAC09457_1__tlr1905                                                                      MTITNELNDLLNFHPELAVLRQTARDRLHEQTLPTPRDEDWRFTDLSVLRTRTFQPPIAP--EIVAEHLLCERSFPQIVLIDGYFCGELSRVDAAGVELLPPSLPAI------------APPEVFSDLNAAMLAERLCLRLSGHF--REPVEVFFVSSRQQ-QSVVSPRLTVEVAAHGQVTLIERFLSLTDQQFTNTVTEISLGAAAGLHHVRIQHQSPTAIHIGSTAVCQAQDSAYEGHAIDLGGCLSRHHWQVQIQGSGSQTILKGLAIAMDEQIVDTHSAVLFHAPHSRSEQIHKCILGDRAHGIFNGRVVVPQVAQLTDASQLNRTLLLSDKARVDTKPQLEIVADNVKCSHGATVSQLAAEDIFYLRSRGLDQHQARDLLVKAFALEQLSDITPEPLREEIEEALLAKL
195253_Ssp@AFY60149_1__Iron_regulated_ABC_transporter_permease_protein_SufD                                MLHVTQLGDLLKLLATLGQLRQTAADALHEQFIPTTRQEEWRFTDLSLITQAPFSPPAHPDLATLPTQRIAEKHL-RMVLVNGVYAPDLSDVGNSHAGVMVGNLAQARPETLALLGQLPGREEVFTALNTASCRDVLTIEVGAKVCPGFVIHLVFLTTAPQ-ATLISPRVLVVLQPGSSLTLVEDYISGEDTALTNAVTEIYLGNQAELDHTRIQRQAPTALHIGKTVISQAQHSQYSGHAITWGGQLSRHNWDVNSNGPETTTILEGLTVATANQLADTHSSLIFSAPHCSSQQVNKYIVGGRARAVFNGKIVVPQAAQMTDASQLSRNLLLSPKARIDTKPQLEIVADNVKCSHGATVSQLAEDDVFYLQSRGLDLQQARDLLIRAFAVELLDGFQIPSLAKELAQNILSHI
1947904_Cbacterium@DBAX01000029_1_15___10581_11837                                                         -------------MITLASLRQLGQEHLGYLTPPTRQREGWQYLRMPELLPTATTTQGREATAPWQSFAIPGAYQG---WFQGRWQPPVPEPE--DGELWFGSLGDRVQRLVGLVSQHPATRDYFGYSNQAALEELAILYVPQNRAIAQPIQILSYAAAQPECMVVHPRCLVVLESGSQATLLERWLSEDGALWHNGVTEIFLGPGARLDHVMVQQQGSSTLHLQTTALIQEGHSQYQGYALALGGHTSRQTLHVQQHGSATETVLSGLIYGDGDQHHELYSCVHLEHPHSTSRQLQKVILDGHAHGVFWGKIQVGQKAQETNAGQLSRTLLRSPKARVDTQPQLEILADNVKCSHGATVSQLDADELFYLLSRGIDPETATRLLSYGFAAEVIRQIPIAAVRQSLEAWLMQHT
3218_Ppatens@PNR43747_1__hypothetical_protein_PHYPA_016129                                                 MAAAFFLLDLAEKARALAELRYKSAEQALNLRWPTNKDEAYRFTDVRFLKNLDIAPTPAQASNFESELGLGETEAFRLVFVDGVISESLSKVEGLSGGAYVGSVCKISSQALEYLGAAGTQDDLFTFLNGLGVQDAGLVFAPKGVQLSKPIHVVYYSTKDEEISLATPRLLVVAESGARVEIIEQFVGAPQVYWTNQVCEIYVANGAEVSHSCSQEQERSAVHIKQTHVSQGEKSTYKLVEAEVGGRLSRHNLQVIQLGSDTQTEFSTFSLSSKRQVQDLHSRLVLDHPRGISRQIHKCIVTRLGQAVFDGNVKVNRFAQQTDAGQLSRSLLLAQGATVNVKPNLQIIADDVKCTHGAAISDLEEEQLFYFQARGIDPLTARSALVFSFGAEVLQSFGNDYLKKRLERLVKSSL
3197_Mpolymorpha@PTQ32632_1__hypothetical_protein_MARPO_0097s0089                                          MSFVLFLLDLASKNDPLARLREEATEATLSCHWPTNKDESYRFTDVKFLKQANINPVNVPSEFDPASLNLPDSNGSRLVFVDGVLCKNLSSLEDVPEGVVIGSISSLEEHVLPRLSARRSEGDVYACLNGVGARDLVVVIVPTGVKVPKPLYVLYYSAGGPDFALSNPRLLVSVGKDAELDLVEDFTGAPTLYWTNSVCEIDIAESGRVGHSYVQEQSLNAVHIRQTYVSQVTASTYKLVEAGFGGRLSRHNLSIQQLGPDTITEMSTFLLAGRKQLHDLHSKLVLDHPRGISRQLHKCIVSSSGHAVFDGNVRVNRFAQQTDAGQLSRSLLLAPRATVNVKPNLQIIANDVKCSHGAAISDLEEDQLFYFRARGIDVQTARSALVFSFGAEVLQKLVGEGLRKRVENLVKSSL
3702_Athaliana@AEE31494_1__non_intrinsic_ABC_protein_6                                                     MAAAPFVLQLAESSLPLQRIRDSSAETLLSTPWPSRKDEPFRFTDTSLIRSSQIEPISTQQRNSEILDNLTETQFTNAVIIDGFVSNLTIGPSDLPDGVYFGKYSGLTNRISEFIG-NFDSGDLFWSINGMGAPDLMVIYVPEGCKVENPIYLRYFSGGDRELPVSNPRVFVLVEEGGEIGIVEEFVGKDGFYWTNPVLEVVVQKNAKLKHSYLQKESMASAHIKWTFVRQEAESEYELVEVSTGGKLGRHNVHVQQLGPDTLTELTTFHMCVNEQTLDLHSKIILDHPRGASRQLHKCIVASSGQAVFDGNVRVNRFAQQTNAGQLTRSLLLKPRATVNIKPNLQIIADDVKCSHGAAISDLEEDQLFYFQARGIDLETARRALISSFGSEVIEKFPNREIRDQARNHVKGLL
436017_Olucimarinus@ABO97233_1__ABC_membrane__family_transporter__Fe_S_assembly_SufBCD_system___partial    ---------------------------------PTNRAEEYRFTDFSALTTATLVGPKEGAS-ADASATRVEDACATVVLVDGVLDATQSDFEGAAKAGIKISVGAAK--------QSATRGNVFAAINSASAADVVVVRVPKGVKCASPVHIVTMSTGGENTRVSAPRITIVVEEEGELCVVEDFAGEGTEYWQNGVCEIAVEKGASMKHALIQNHGRGATHTRTTLVTQAEDSKYEVNEISVGGKTARHDLNIKQLGPRTETVLGCFNLAGSNQTLDLHSKLQLDHEEGSSNQVHKCIVSASGKGVFDGNVQVNRMAQRTDAQQLSRNLLLVPKATVNVKPNLQIIADDVKCTHGCTVSDLEEEELFYIRSRGLSAETARSLLVSGFGVDVISRLPGKDLRDRVNSIVRTSL
3075_Aprotothecoid@RMZ57359_1__hypothetical_protein_APUTEX25_004193                                        -------------MHRLQGLRRAGEAALSTMRLPTSKQEEFRFTDVSRITGAQLAAPPGGAARAAADLTLTRPAAVTAVVLDGALLRLVPGPEALPPRL-----------------QSGQRGGAFAALNAASAAGVLVVHVPAGVTLAAPVHVVHLSSGDRDVPMSSPRTLVVLEEGAAAGLVEEFVPLAAPYYVNAVLEVELDDRAALSHAYVATDVAGASHTKATFVHQGAESSYSLTEARLGGALTRHDLSIVQLGAATQTRLASFLLASQAQLHDLHSKLTLDHPAGQADQLHKCIVAGRSRGVFDGNVRVNRGAQQTDAAQISRNLLLAPRATVNVKPNLQIVADDVKCTHGAAISDLEEDQLFYLSSRGIDATAARRILVDSFGREVVQRLGDAALQGRIDAAVKKAL
3055_Creinhardtii@PNW75132_1__hypothetical_protein_CHLRE_12g513950v5                                       MQASKWLARTVKEPSSLAALREQSKSALATLRMPTTRNEDYRFTDIAPLLRTNVQPAAAGAASELLAAHELPGAAARLVVVDGVLRPELSGLSGLPAGTYVGPLAGAKQKLGS---LSNSRGGPFAVLNGSLVPEVLVVAVPAERQLEGPLFVLHLASGADEVAANAPRLLLHAGTGSSAELVEEYVALPRRYLTVAVGELFLEAAASVRHSYVQREGEGSFHFKSTLVHQAERSQYTLAEASVGGAIARHDLVIQQGGPETHTQMSHFLLCGPSQTHDLHSRLTLDHPHGTANQLHKCIVSASGRGVFDGNVKVNRLAQKTDAGQLSRNLLLVPLATVNVKPNLQIIADDVKCTHGCAVSDLRDDELFYFRARGISAESARQALVFSFGAEVIQRMGHPVLQKRVQDDVSRTL
39947_Osativa@KAF2948198_1__hypothetical_protein_DAI22_01g018900                                           MSSPDLVLRIAEQSPLLDPLRSASALSLLSTRWPTRRNEAYRFTDISYLRSLPISLSSRDAV-----APPASPYASHVHFSDGVLTS--------SSGAHVSALADLRDRAAAALAAGFADKDLFFDFNAVGAKDVVVVHVPEGVSMDDPVHIMFSYSGD--MMMSNPRVLVVAEKGAEVTIIEEHFGQEGCYWANPVMEIIVEEDAKVVHSYVQQQSFAAAHTKWTVVQQNTSSNYEFVEVSIGARLNRHNLHVQQLGPETNTQLSTFHFSANKQIHDLHSKLILDHPRGRSQQIHRLIASGTGNGIFDGNIKVNRYAQQTDAGQETKCLLLSSKALVNVKPNLQIIADDVKCTHGAAISEHDPNAIYFLQARGIDAKTAADALNFAFGAHVINQIPFKPIEKKTLAHFKALL
1188229_Glithophora@APB33546_1__FeS_assembly_protein_SufD                                                  MGTE-WLTGRSTLSGEFLAWRERAVAQVAQPNWPVFDREAWRGTAVPSVLATPFRLAQGDGVSKIEP--VPELP--HITLVNGRV----RDHGELPPGVILGDWQDLREHLGRGLP-----ADGFTALNQAAVPGITVVRVMGNPI--SPLHLIHQSQAGEAPVLACPRWVVILAPGASLTLVEEYVSTG-TCWTNGVVEIHLGQGSQLQHYIVQRESLQSVHLLRLGVEQAQDSHYTLRTVSAGARWSRCEPVICQAGTGTFTQLRGLSLVGGRQHSDMHSVITHDHPQGTSRQVHKCVVAHQGQAVFHGLVRVAPVAQLTDAGQLNQNLLLSKQAKVDTRPQLAIQADNVKCTHGATVSDLDPATLFYLQSRGIDPSAARSLVVAGFAEELLREIPFPTLRQCCHLWMQKLT
84588_Ssp@CAE06836_1__ABC_transporter__membrane_component                                                  ME-----------SAVLAPVQERGRTALERLGLPTRRQEPWRLTDLKRLEALARLPLSAV----VAPLALPPASAGRLVLDGQGDPL---DGVALPEGLSVLSAVELEQALGHTLDRCGCAGSWPVELNHASARQVLALRVRGAV---APLELVLTGA----AGLTATRIVLLVEEKASLDLLQVLQSDG-ASAHSHVLEVHLGQEAQLRHGLLATADGQASLLAHLAVEQEPRSRYAFTSVVQGWDLARVEPRVVQVDGQATTELKGLAVSQADQQLATHTAVRFDGPEGELDQLQKCLAGGRSHAIFNGAIQVPRDAQRTNAAQLSRNLLLSERARVDTKPELEIVADDVRCAHGATVSQLQEDELFYLQSRGIAAADAAALLLRGACQEVIEHLPASAEAWGPLERVMAGL
2024880_Ssp@MAB54707_1__Fe_S_cluster_assembly_protein_SufD                                                 MAAF---------SSLLEPVQHRGREALERLGFPTRKQEPWRFTNLSRLKTVQDLPVVDA----HESPDLPEAPTARLVLGSAENPL---EGVDLPEGVRPLSLDQLKYALGSTLDRCGCAKDWPVELNHASSREVLALRISGKV---PPLELVIAAS---GQGLLSTRVLLLLDEKAELELLQVFRADS-GAAHSHLCEVVLGQEARLRHGVLSLGDGSGSLLATLAAQQEPRSHYELTSVFKGWSFGRIEPRVVQLDGQAMTTLKGLAVTADEQQLAVHSSMRFDGPEGELDQLQKSLAAGKSHAIFNGSIQVPRAAQRTNAAQLSRNLLLSPKARVDTKPELEIIADDVRCAHGATVSQLQEDELFYLRSRGITETEATALLLRGYCQEVIDQLPVQADRWRPLEQVHQEL
64471_Ssp@ABI46185_1__FeS_assembly_protein_SufD                                                            MAMP---EGWL--AGTLEPVQRRGRLALSEHSFPSRRQESWRLTDLRRLEALFQLSLADQRPHRSSADSWPSVPEQRLVIDGSQDPL---QGVSLPAGISLLEGAELEQALGHTLSRCRCASDWPVELNHGVSQQILALRIRGKV---PPVELVMVAA---DAMLVPTRVLLLVEEKAELDCLQVLSAKG-QAAHSHLLEIHLGQESKVNHGLLALGDGQEALLANLAVEQESRSHYSLVSVSQGWLFGRLEPSLVQVDGQASASIHGLSVTAADEQFAVHTAMRFEGPEGTLDQVQKTIAADRSHSIFNGAIQVPRPAQRTNASQLSRSLLLSGRARVDAKPELEIVADDVRCTHGATVSQLQEDQLFYLRSRGITQSSAAALLLRGYCQDVLDRLPLDSQRWLGGNLQVGGT
74547_Pmarinus@CAE21779_1__ABC_transporter__membrane_component                                             MVEADWCERLL--SGPMAACQAQSRNHLETLSAPHRRQEAWRFCDLAPIAELEPRQICSLGE-----PSAPGVSDQRLVLGTGQDPF---AGVTLPKGLSPLSDAELKHSLGHTLNLATSKGQWPVALNQAIASQVIGLRVRGIVD--SPLELVCDAG--VDRGVFAVRVLLLLEEKAKLELLQVQLSSG-ANLTSVLVEAHLQSEAKFHHGLLAFGHPQAALLAHLAVEQEPSSDVSLVSVCQGWGVIRHEPQLIQLNGGAKSQLRALQLVQANQLADTHSCVRFNGPEGTLDQLHKVVAAGHGRSVFNGVVQVPREGQRTDAAQLSRSLLLSDRARIDTKPELEIVADDVKCAHGATVSRLQPEALFYLQSRGISPDQAAQLLLRAFCDEVICMLPSTAKAWRPLARLLDGV
292564_Cgracile@AFY28692_1__FeS_assembly_protein_SufD                                                      MVAAGWVAALLANADALAASRARAAQALAQTPLPSRRVEAWRFTDLAPLTALSPTLLSSA-------AAQPEVAAGRLNLDGLSDPL---AGISLPAGLEPISGEELSAILGQVLAATGSAELWPVLLNGATARNVLALRVRGAIA--TTLELVSDAG--DGEGILPLRLLLVLEPEASLEVLQVHRSSG-ANLTSVVLEARLGEGAELRHGLLAPGADTGCLLATVALEQATGSRYSGVSAHGGWALGRLEPRLVQSEGAAHSALKALQLADGRQISDTHSQMVFEGPDGRLEQLHKAVADGQGRSVFNGAVQVPRAAQRTDAAQLSRNLLLSDRARIDTKPELEIVADDVRCAHGATVSRLEQDELFYLQSRGIAADQAARLLLRGFCEEVLQELPEAARPWQPLASLLGEQ
1655601_Cbacl30@KRO94779_1__ABC_transporter_permease                                                       M------------PAAVMPNTADWLTQLAGVPLPGRSQEEWRFTGLAAFEALAPE------------------------LWSGVDPF---AQLSLPAGISRIEADQAQGLQQQVLKATGGSDAWSVRLNQGASPRCLALRVAGAA---GPLQLNCDAG--AAPGLLALQLVLVLEEGASLELLIQHGSSG-PNATSLVAVAQLGRGAQLNLGLLAPGDARASLLSHLSISQAPASSLQLTTAVGGWALSRLEPCISQLEGAAQTRLRALQLVDGQELADTHSQVRFEGPDGQLDQLHKVVADGAGRSVFNGAVRVPRRAQQTNAAQLSRSLLLSDRARVDTKPELEIVADDVKCAHGATISRLQQNELFYLQSRGIGSEQASRLLLRGYCEEVLRELPAAAAALNPLKLLLRDH
2026889_Csp@PHX67882_1__ABC_transporter_permease                                                           M------------PAAVMPNTADWLTQLAGVPLPGRSQEEWRFTGLAALEALAPE------------------------LFSGVDPF---AQLSLPAGISRIGADQVQGLQQQVLKATGGSDAWSVRLNQGASPRCLALRVAGAA---GPLQLNCDAG--AAPGLLALQLVLVLEEGASLELLIQHGSNG-PNATSLVAVAQLGRGAQLNLGLLAPGDARASLLSHLSISQAPASSLQLTTAVGGWALSRLEPCISQLEGAAQTRLRALQLVDGQELADTHSQVRFEGPDGQLDQLHKVVADGAGRSVFNGAVRVPRSAQQTNAAQLSRSLLLSDRARVDTKPELEIVADDVKCAHGATISRLQQNELFYLQSRGIGSEQASRLLLRGYCEEVLRELPAAAAALNPLKLLLREH
210768_Ssp@NQKX01000006_1_61___57595_58935                                                                 MMASPWTQRFL--AGELETVQWRGREALARQPLPSRRDEDWRFTDLAPLLAVFDGTAPTAGSSPAAASALPPPAPDRLLLDGRSDPL---AGQSLPAGLSLLGEGEWPLALGHTLAATGCQAHWPVELNQATASRCLALRVSGTVA--STLELVSVAGAAEGQRLTPVRVLLLLEEKASLNVLQVQLGDG-PCLSSLVCEARLGRGSTLRHGLLAFGTGEACFLGHLAVEQEIESHLESVWASRGWALARFEPRVSQAEGGAFTSLKALQLAEEHQRVDTHSRVVFEGPDGQLEQLHKAIADGHGRSVFNGAVKVPRLAQRTNAAQLSRNLLLSNQARIDTKPELEIVADDVRCAHGATVSRLQQNELFYLQSRGISAAVAAGLLKRGFCQEVLRDLPPAAAGWEPLKRLLAEA
2162190_Psp@QCFN01000002_1_64___57763_58995                                                                MRLN--SKNWL--SGTLSEVQLRGREFLFSNDLPPKNNESWRLADYEKLNRFLDLPVSNDSFDSESRNLWPEVASGRVVLGPAGECN---SEVSLPVGFRRLTNPEIEQMLGKTLDSCSCKDSWSVSLNHALTSELLAFSVSGRNL--PPMELISHAK---TNELCPTRVLIVLEENAELELLQVVLGSD-FSAHSHLVEIHIGQEANLTHGLIGIGNNNSGFMANLAIEQELRSNYLFTSFIQGMAFGRVEPRLVQRDGQANTTIRGLQIAKGSEQLATHSSICFKGPNGTLDQLQKAIANDSSHSIFNGTIDVPRVAQGTNAEQLSRNLLLSSRARIDAKPELKIVADDVRCAHGATVSQLQQEEVFYLRSRGITSNQAAKLLLDGYCQEILEKLPSNAKNW-----IISDE
2162204_Psp@QCJQ01000004_1_2___1103_2353                                                                   MTNDLIVQKWL--KGILKNIQESGKQCVPKIGFPTHKEEDWKLTNLKRLSNILELNINTNKEHQIDINNLPNPGKDRILLKDNGNPQ---DKIKFPKGIEPLTDSEIEKSIGQTLEECQCHKTWPIAINNSSINQILAFKVNENNL--PGIEIIIPAN---SKDFNSKRILIHLEDNAELNLLEVILGSE-SSAQSHIIEIVMGKNSKLNHGLISLGNKKSNLLSHIATQQKENSEYSFTFIQEGWNLSRLEPRVVQTSGNAKTNLKGLQICNNNDQIATHSFVKFNGPNGELDQLQKAIANDQSHSIFNGVIEVPQIAQQTKAAQLSRNLILSKRAQIDTKPQLEIIADDVRCSHGATISQLQEEEIFYLRSRGINNESANALLLKGFCQEILKNLPCNSTYWTAFNDLIKGS
1499498_Psp@KGG13311_1__Iron_sulfur_cluster_assembly_protein_SufD                                          MIKN--IKEWV--KGFLTKSQEKAKKQLNQYGLPSKTSEEWKFTDIKKLKHMLSMPINDLQE-NISFARMPETASNRVQLDFSIEEI---KQSALPKGISLLDSKEIESLAKKIYA--NSSSSWTMAINQASSSYILGIKVSAENK--HSLEVIVPTI---KSQLTSTRVLILLEKNAKLDLLEIISGEN-NAAQSHLTEIYLEENARINHGLIAIGNDSLSLLAKPSILQDKNSDYSLHFMQEGWGLSRIEPSIKQLKGLAKSRLNGLQISRDDQQLSTHTYVKFNGPGGSLEQLQKAIAFNSSHSIFHGVIDVPKVAQKTKASQLSKNLLLSEKAEINTKPELKIIADDVSCTHGATISQLEEEELFYINSRGINRNDASLLILAGYAKEIVQNIPLQPKRWAFLNNLLAI-
59920_Pmarinus@AAZ58922_1__ABC_type_transport_system_involved_in_Fe_S_cluster_assembly_permease_component  MKSSSICQEWL--EGYLKNEQSIGREFLLEKGMPSKKDEAWRLSNFNKLNSFLSLPTIIDSKK----SVFPEKDKNRIIINPNENPI---LNINLPNGIEELNKKEIEENLGEIIKSTNIKNDISVCLNQASSLDILALKVKRNHN--HSLEIVIPSI---EEKSISTRIFFLIEEGAKLDLLQIFLGKN-NSAQNHLIEIKLEAEAEFTHGFISLGEEESSSICTLAVDQSEKSKYSLHSIHHGWDYARFEPRIIQSEGEASTIIKGLQVTKSKEQIATHSLIRFEGPNGKLDQLQKAVASEYSHCIFNGSIEVPQKAQKTEAAQLSRNLLLSKRARIDTKPELEIVADDVRCTHGATVSQLQDEELFYLLSRGIDKQCANSLLLQGYYDEVISHFPKSAGKWNFIEKLIQDI
167539_Pmarinus@AAP99130_1__ABC_type_transport_system_involved_in_Fe_S_cluster_assembly_permease_component MDPK-IYCEWI--KGVLANNQKEGRKFLQEYGIPKKSNEKWRLTDLTRMNEFFTLPVNQKKN-KISVEVNNKANKKQISLD-TDSPI---ECQSLPNYIEQISENELKKYFSKFSFKQNRDDIFLKKFNEAINSQLIALKIKKDSN--ASLEIILPKS---KNGLSPYRVMLIVEKGAKLDILEILNSED-FCAHSNLIEIYIENQAIVNHGCIAIGKQYSKLLSHISIIQEKESVYSFCSMLEDWYFSRIEQHIFQLDGNASTNIKGLQITSNSENIETHSIVKFGGPNGSLEQIHKAIAANESHSIFNGLIDVPQVAQQTKASQISKNLLLSSNAKIDTSPKLNIIADDVQCNHGATISQLEKEELFYLQSRGIDQNLANSLIINGFCNEILNGMPLEITKWSSLSKYL---
1928728_Pmicropora@BBL86393_1__ABC_transporter__membrane_component__chromatophore_                         MK-----AELL--KEDFCNLQNHTHGSLSKQEIPNRQMEAWQFTNINRLKMLTLVEAEASSSIPKYLPLLPEVAEGRIILASEIDSV---TVLDLSESIEQLTKEEIMENLGDILDATGCKHHWPVTLNYSHVNYCIALKVKKNMN--GNLEIVHIPT---QTGIQAIRILLIVEEDSSLCLNQVTLGQG-LQLSSLVLEVFLGRESTLNHGLLAFADSEAGFLGHISVLQESNSNYTFTSVARGWGVARIEPRITQVSGNAKTVLRGLQVVEGNNQIDTHSYISFEGPEGELDQLHKSIADDKGHSIFNGIIRVPCLAQRTKASQLSRNLLLSSQARIDTKPELEIVADDVRCTHGATISQMQEDEIFYLQSRGLDVKQASTLVKKGYYQDILNTLPHSSNVWNPLERIMQVD
59919_Pmarinus@CAE18530_1__ABC_transporter__membrane_component                                             MQII---------ISNPSEIQKICLDKLKLNPLPNIKSEYWRLSNKSKFSRFLDHSNKNKESN----LPYKKASQNRLIIGE-------NNSINLNYSIKELKEIEIVDYIKKNISNSDQNDHWSDLLNHSLSSKILGLNISGNKI--PPLEIFSASS---PDSFNAKTLILFFEKNSKVDLIQINLGNK-NSSLSQSTYLCLEENTSVNHGLVSYGESKSNLLNSLNVIQKTNSEYSLGSLHFKFDYARFEIRINQLEGNAKTNLKGIQITKNNDQIATYTKMQFNGPNGFLDQINKSLADDKSHAVFEGSIIVPKIAQKTDASQLSRNLLLSRHAKIDTKPQLEIIADDVKCKHGATISQLNEEELFYMRSRGLTLAEASKLQLSSYIQEVISSIPISKDRWDLLDKILKEN
1608213_CSspongiarum@KKZ14306_1__hypothetical_protein_TH68_05310__partial                                  ---------------------------------------TWRFTDLRCLTRLDPTRLHTQTAS----PRWPEAARQSLQLDGGHWLTPQGESPTWPQGLMVLPAEEITGQVARTVMET---LPLGAQLNGVTPGPSLGLQVSGPDSI--HLDLAIQVE--QAQAWLAPHVLLVLQPGARLCLTWHVATTT-QAAVLPMAEARLGLGAHLQETVMAWGHPGATFLGSSFISQPSQSVYQRTNVTWGWGLSRDEPFIRQSQGQAETHLYGLAVARGQSLLDTHSTMYFDGPAGQLRQRHQALADDRGHSVFNGRVVVPRVAQQTDASQLSRNLLLTTRARIDTKPQLEIVADNVQCTHGATVSCLQDDELFYLQSRGIGRDQASRLLQRGFCEEILQHLPETALAWSSLQSLLKIP
2055796_Sbacterium@HBU26772_1__TPA_asm__ABC_transporter_permease                                           MVESSWLNHFLQA-------SEQAIDQLQQQGLPHRRLEPWRFTDIAPLTGLTPALLKPRGAA----VAHPAVESGRLMLAQNGCNFVLPGSAQPPTGL------EIE-----SAPGACADSAWVFQLRDVLAGPALNLQLEPGESL--RLELLLNPG--EANALLTPHLQIHLADGASLELFVQLQSSE-NSLILFTSIIDLGNAAQLLEAQSLSGAEGAVLLSGAEVKQAPSSRYERSAFVHGWALARQEPRVQQTDGAAHTCLKDLAIADLDQIIDLHSSVRFDGPNGCLEQLQKALVDDSAHSIFNGSVQVPRLAQGTDASQLSRHMLLSNRARVDAKPELAIIADDVRCSHGATISSLADEELFYMQSRGIKREQAVALLKKGFCMQIINSMPALARSWDLLKQSL---
316278_Ssp@CAK28919_1__SufD_protein__Fe_Scluster_assembly                                                  MSSA---------QSWLDGLRASHGLAASELTLPPSRQEDWRFTDLAPLLQLDPRALKPCASS----AAWPAPEADRLQLGPDGLSFSLPGSQPLPEGA-----------VLSGVEEA---TGLPCRLHASVAGPQLQLALAAGARL--RLELWLQPE--AARALLAPRLRFLLAENAELELALRISSTA-SSLCLPWLEADLATGARLVEGQWLQGDEGAVLMAGSVIRQQPGSSYSRTAVVQGWALARQEPQLLQCAGGAETCLRDLAVLSGTAIADLHSLVRFDGPDGRLDQLQKALVDGRSHSIFNGTVQVPRAAQGTDAAQLSRHLLLSEQAWVDTKPELEIVADDVRCSHGATVSSLADEELFYLRSRGIDRPAATELLRRGFCLEVLNQLPPLAAGWHPWQGSSAR-
1618023_Aatlantica@KJH69346_1__Fe_S_cluster_assembly_protein_SufD                                          MTPN-LKAQLIADKTPFFGRKKDALNAFDKLGFPTIRHEEWKYSNVKGLVSHVFDFNDRGDLDDLEALRIPNLEGNVLYFVNGVFHPEFSSIVSPESELRILNFGEAPDVVEQHFAYADFSDNAFTALNTAFAQHGVFLHVPDKAVVQQPVILRFIADARVQNVAAQPRNLFVVGNRAEVKVAESFRTLGNAAFTNIVTEVILGEEAQFEYYKVQNESDQTYHIGTTHIQHARASHSYTVTVSLNGGFIRNNLNLVLDGERVDAHMYGLYLPSGRQHIDNHTLVDHAQPNSESSELYKGILYDRSTGVFNGKIFVRQDAQKTNAYQSCRNVLASDQATMNTKPQLEIYADDVKCSHGTTTGQLNEEALFYLQSRGVPKDKARALLMLAFAEDVIEKMKIPAIKEYLEGLIVEKI
1460289_Csp_@KOO22544_1__assembly_protein                                                                  LASAGWFADAAATSPMLAPLRAAAAAALPTIYFPGRKDEPFRRCDLSSLQASRLVPSVAKASAALAVCSDADSAGMRLVLVDGVCSQALSDLSALPEGVSVSSLNTTAAALQGPLPESGANVYGFAALNQASLADVCVINVPKGVTIERPLHVVLLSSGGAELPASHPNLLVSLAEGASLKLAQHYFACDAPYLCNGVTRVQLGRSATLQHSYVQEQGRMSIHFDSVLVDVGAGASYSSTMLQSGGRIARTNHLVELTGEKASSNLRALSMAAEAQLVDVHSKVVHVSGECTSQQEQRNVVAGRSRVVWKGAVVVPRGSDNTNAKQLCRTLLLSDDARVDVQPTLEIDTDEVECTHGATISDLDDEMVFYLQARGLSRPDARALLLSGWVRDALALVPSESVKQRAVARAAKVG
2880_Esiliculosus@CBN77201_1__FeS_assembly_protein_SufD                                                    LAVAMWFDAIREGPDSLVELSKAGEAELAELALPTRKQEPYRYTDLESLYRTDFTSAAPTAAAAIKPHLLEASQGQQMVFVNGVFSDELSDVSALVEGLVAGHIGAIAKEMLSYLPEKDADSLAFASLNQACFADAGVIMVADGVTVEKPIQVIFFSEGEEGPTVSHPRLVVKAGADSHVTLTQSYLSRGGVCLANGFTRVLVGDRATVTHDYAEEMSASDRLVDTVSVDQTTNSTYSVNQVLSGAFDARANFQIDLLETGSHCNIFTAALTTNNQRQDVHSTIRHKAEGTTCLQEQRNVVSDTADCVFKGRIVIDQVAQKTDANQLCRTLLVSDKARVTVMPSMEIIANDVKCTHGATICDLEDEELFYLMSRGISKIQM------GF-------------------------
448386_Gchorda@PXF45474_1__hypothetical_protein_BWQ96_04772                                                MSSFTWLESILASDHPLQKLREAADKCVNDLDIPGRKTESWRFTQLRSVYASRYVAAMSA--KQFSVHYVPDTAGIVLVFVDGMFSKDLSLLNWTEAGGFFGSVTDY-SRLTTMFTEQELGGGLFPTVGHAISADAAVLHIPAGFSVSRPVAILNLHSGGPQATACAPRLAIIAEERSKVVLLESHASLDSYGLILSGSTIFVDQKASVSHYLINDCGNDTHFIGNVHAAVLKNGAYEVRPISLGGSLGRFTIGVDLKEEEAHSLVHGAIVGFGDQVHDLHSRICHDAQSSTSNQLQKNIATDRSRAVFNGKIIVTTNGDQTDADQLCRSLLLSDRAGVDAMPVLEIETDDVKCTHGATVADLEDDEVFYCQSRGLTLEQAQFLIVTGFAKEVLGDCPFPTVLEQVSKRVDFIA
2769_Ccrispus@CDF39920_1__unnamed_protein_product                                                          MASATWLSNLVASRHPLAAMRAQAQADLEHLPVPNRRMEEWRFTDLRTVFASRYVLNAHV--DQIANQYAPDTAGVVLVFVDGIYNEDLSIVNWLAAGGYFGSAENY-AVVSKILTERELGGGLFPTAAHAIATDAAILEVPDNYAVSRPVAVVFVSTTGESAKASAARLAVIAGKGSKLSLLESHVSLDSYSLTLATAAFLVKERAWVSHYVVDDTCLEAHVLASIHADVRTRGSYEMRSFGLGSKVGRFDVGVDLGEPGAHGLVHGALVADKYQIADIHSRICHNSENTTSDQLQKNVSADHGRAIFKGKIIVTEDGPGTNSSQLCKSLLLSNKAYVDAMPVLEISNEDVQCSHGATVADLEENEIFYCQSRGISYEKAQVLLITGFAMEILGDCPFPNVRELVDRKMNSVA
1195612_Cmesostigmati@AFP65464_1__Fe_S_cluster_assembly_protein_SufD__nucleomorph_                         MNFVKWLDSILLSTSFINNLRKIGLTLLKNTRIPSKKDESWRFTSLDQLFNMEFSDIIVEND-DFVSKYIMENSVARIVFINGVFSFKFSSLDPISKKFLLQKFSELQKKISKLIGESGINGGFFPILNMACLDEIVVLSLSSDLRLEKPIQIVFAGSKTKNPVCLNQKIIVLGEKHAKATVIEQHVSSDSEFFDNSTTNIFLEEGAELNYVVSNQISQKASIVLSIHAELQKNSSLNFLSASIGGFLSRMSLGIDLNGSGSNCNIQGITVASNNQLSDIHSRISHNYPYSTSSQLHKNLVSGKASAVFAGKVQVHNGAFDTESDQLCKTLLLSPTSKIDSMPILEINNQNVKCTHGSTVSDLDDEQIFYFQSRGISVEKARFLLTLGFVKEMIEKFPKE-LVVFFSEFLGTVV
464988_Handersenii@XP_001712249_1__sufD__nucleomorph_                                                      MLFVEWINSILFQSFNINQLRKIGNNILKNTNFPSKKDESWRFTKLDRLFGMKFANSDSENA-DFVKKFFLENSQARCVFLNGVFFPSLFQARENTDSYFLGRFSDLRKKIRDLAGESGINGGFFPILNLANLDEIAVLYIKADSKIKDPIQILFSSSTNETPICINQKLIIVCEKNSKAKIIQHHVGSNSEFFDNSTTTILVDEEAQIDFFLINQVTEKASNFNSIHADLRKGSSFNFLSASFGGFLSRISLGIDLNGINASCNVEGVTVVKNSQISDIHSRISHNYPLCKSSQLQKNLISDKGHAIFAGKVQVHNGAYETESNQLCKSLLLSQTSKVDSMPILEINNEDVKCTHGSTVSDLDQEQLFYFKSRGIPIEKARFLLTIGFIKEIIEKLPKE-LNENLSESVNYLI
55529_Gtheta@XP_001713612_1__hypothetical_protein_GTHECHR1114__nucleomorph_                                MFINKWLESFIKTDMHLSNWKKIGLKLIKNYTFPSKNDEVWRFTDLKKLYNLNFNKHPSEDI-----LEFCDKINIKIIFENGKLVYFDKTLS--NKMIEIKKFTELKKKVLELSNECGISGGFFSILNITSINDIYILKFNEDFTIETNINLISIGASNENEIGFSKRLLVLLENKSEVKFNLINTSTKDIYFENSCINFYLKENSNLVLQNINNSVGSSNIMNTIHVDLNKGSFFTFNSISFGGDFERINIGVDMNGPESQCKLNGVFINHQNKIADIHSRISHNFPNCKSSQFQKNILNNFSHAIFAGKIQIQFGAENSEAEQLCRTLMLSPKSRIDSIPILEINNENVKCSHGATVSDIDDEQMFYLISRGIEKKIAQLILIKGFINESLIPLPLY-LKNSIEKKIFSLL
2898_Cparamecium@XP_003239873_1__Fe_S_cluster_assembly_protein_SufD__nucleomorph_                          MIFFIYMDSGLRENQLFKHLNRAGISFLKTTPFPFQREESYKFVPLDRLFGMNLFTDSQKNT-VHSPKFFADKEQIEIHFLNGFCLENFSSTNQSSKHLYLGSFEALKKYLLDISNESSVTGGFFSALNTACLSQISVLLIPENYNCEKEINLFFQQNDYCSKFYLNQKLIIISGRNSNSKISQYHFSFSLTYFDNTNVNIVLKDYSVMKYYVTAKNNQLSSQIFSLYVDVKKNVSFDLSIASSNSFISRVNVGIDMNGVNSDICIKSISIVNDEGMTDFHSRITHNYPQCVSSQLHKNLVEKNGHGIFSGKIQVHGTAFNSEACQLCKSLLLSKKSKVDIMPILEINNDNVKCTHGSTIADLDKNQIFYLQSRGISLETSYKMLVNSFIRDVIDSFPDFSKKILL--------
35688_Ppurpureum@KAA8491838_1__UPF0051_protein                                                             LATALWWESAVRADSVLVPYVHSARGKMIDSMFPGRKEEMWRYTDMRALLAMRPETNSAGSLSDAER----QDADVNLVVVDGRFVSNLTGLDLLAKGVYFGSISDAKERAVELLLKQSSKVSAFEWLQAVSSPDALVLHVPNRVQVPNAVHILCAASSQSSASMCSPSIVVCLEQDASLVVTESHLLLDSSVFVNSLCVAALASNASLTHALVSEPEGKGAHLGVCAAKLAQGAQYVCTTINAGGSLSRWDVTVDLDEKEAYGEVHGLCFAEQTAVMDLHSEINHNVPHCKSEQLQKNVALDKAKSVFRGMIYVAPHASQTDSEQMCRSLLLSSNARVDIMPSLIIYNEDVKATHGATVSDLSDEELFYLQSRGLSPEDSRLLLLKGFTGEIVQRIPLKGVQERLERKFAGVV
1169540_Vbrassicaform@CEM23918_1__unnamed_protein_product                                                  MSTAMWWDKMLELNEDFEKLHENGTAVMKELYVPERKREPWRFKDLETIYKTDFDVAYGD--EDISEYVMNDTAA-LLVIKDGLVDRRLSRLDGLPNGTFVGSIHNMRERFLSELYQQQFKMAKLCALNMAHLRDVACVHVPEGTTIDKPIQVLVVSTGDSALPISSPRLQVLIGDKADVTLSQSHVGLARKGFINSVTRVIMGRESRFNHDYIQEAGRDAWHFEQLSVLNAQAANYTYRSASWGAQSSRINVQVVANEKESRTDLRSLLLARQKQLLQTYQTVWHNAKDTYSDSFHRNIVADSATAVWKGRGRLEHMCNGADAKQLCRSLLLNERSKAVSIPVLEMMSPQIKAAHGATVSDLSQDQIIYLRTRGLSDEVARYLMVKGFANEVSNPMVDETAKRRLSRHMDSIL
159749_Toceanica@EJK65832_1__hypothetical_protein_THAOC_13270                                              MSSSAWFASLVESPSFLGTVSEEHQRRLYGLPVPRRGAEAWRHFDINSLVAVDYSGRPEGVLESILAWQADDEVEARLVYINGRFCPALSDFSRLPDGFTDELAAEVNHKSLENLSKATGQTAAFAALNSIKAGS--VAYVEANGDATKPIIIVNAQTSGEQGVAFHPRTLAVANDGSVSSLIQMCVDLNCATLVNGYTQIFVGADANMTHSFLDESGGESPRVVESRRPALQNSNFQAFDVLSGNGRSRVAISTALLRPGASVSINGFALSGGAQRTDMRTNIHHMAQGTISRQEQRNMVGGRSTASFRGRIRVEQSAQQTDSEQLSRTVLLSDNARIWATPSLEIIADDVQCTHGATVSDLSEEELFYLRSRGLDLPTARNMLMYAFVEEIGSSVDKTGLRSRIIKRLENVV
1764295_Cprimus@QDZ19812_1__iron_sulfur_cluster_assembly_protein                                           MAACEWLEK----SCEALQLRRDALE--SAPAAPKNKDEDWRFSHLARIMGDQPNASTAEDLSSLASELAEDLQSDQVLVKDGVLVSEPQ-----EGGVVVTTASGVAKEAMVFLSEHEALDDFFDHLGNALGEGLHARQVDESSGATNILHVFQVVPRKKETVCWSPKTSVLVEGNQKLVLIEELVYEDTARIVLPKTRAYLHPSASFKHTVVHSGAKRDVNVRTIQVTQEEGSSYDMLETASNASLSRVEVDMWQLGGETKTNFNSLSLIAAGITHELRTKARLCHPGGQISQVAKMVASGSSHCIFDGKVDIERYAQETDAAQIARGLLLTKRATINARPNLRIQADNVVASHGCTIADLEEEQLFYLASRGLDERTARSVLTGSFIREITQDMPMNKLAGRLDEAVEEAF
