# Supplementary material for: Components of iron–Sulfur cluster assembly machineries are robust phylogenetic markers to trace the origin of mitochondria and plastids
Source: PLoS Biol. 2023 Nov 8;21(11):e3002374. doi: 10.1371/journal.pbio.3002374 (PMC10631705; doi:10.1371/journal.pbio.3002374)
Supplement: S1 Data — (ZIP) [file pbio.3002374.s017.zip › S1 Data/Concatenations/SUF/SUF_Cyano_Euka/trimmed_alignments/SufC_Cyano_Euka.bmge.phy]

 111 255
129961_Smajor@KV878783_1_2553___2941188_2941979                                                          NSPVILSVKNLTATVDGTPILKGVNFEVKAGEVHAIMGRNGSGKSTFSKVLAGHPDYEVTGGEVIYHGENILDLEPDERALKGIFLAFQYPLEIPGVSNLDFLRVAYNSRQKALGREEVDTFDFEDLIEEKLGIVQMEAKFLDRSVNEGFSGGEKKRNEILQMALLEPSLAILDETDSGLDIDALRIVAHGVNQLATADNATVMITHYQRLLDYIEPDFVHVMQAGQIVKSGGKELALELEERGYDFLDNHEAEA
1128427_Fcyanobacteri@KB904821_1_4640___5302988_5303782                                                  NSPVILSVRNLTANVDGTPILKGINLEIKAGEIHAIMGRNGSGKSTFSKVLAGHPDYEVTGGEIIYQGENILELEPEERALKGIFLAFQYPLEIPGVSNLDFLRVAYNSRRKHSGLEELDAFDFEDLVEEKLDVVQMKASFLNRSVNEGFSGGEKKRNEILQMALLEPTLGILDETDSGLDIDALKIVANGVNQLATEENAMVMITHYQRLLNYIEPDYVHVMRDGTIATSGGKELALELENRGYEFLDEESPET
1173029_Ssubsalsa@JH980292_1_1107___1311758_1312549                                                      NSPVILSVKNLTASVDGTPILKGVNFEVKAGEIHAIMGRNGSGKSTFSKVLAGHPDYEVTGGEIIFQGENILNLEAEERALRGIFLAFQYPLEIPGVSNLDFLRVAYNARRKYLGLEEIDMFDFEDLIEEKLDVVKMDASFLSRSLNEGFSGGEKKRNEILQMALLEHKLAILDETDSGLDIDALKIVANGVNQLATPENATVMITHYQRLLNYVEPDYVHVMHGGQIVTSGGKELALELESRGYDFLDEEAAVA
102232_Gsp@ELR96799_1__Iron_regulated_ABC_transporter_ATPase_subunit_SufC                                ANQVILSVRNLTASIDGIPILKGVNLEVKAGETHAIMGRNGSGKSTFSKVLAGHPSYEVTGGEVIYQGKNLLELEPEERALAGVFLAFQYPIEIPGVSNLDFLRVAYNAKLKHQGKEEIDTFDFEDLITTKLDVVKMNASFLDRSVNEGFSGGEKKRNEILQMALLEPVLSILDETDSGLDIDALRIVANGVNQLATPNNAFILITHYQRLLNYIQPDFVHVMHNGKIITSGGKELALELESRGYDFLEEVAI--
65093_Hsp@AFZ44319_1__FeS_assembly_ATPase_SufC                                                           NSEVILSIKNLHAKVEDTPILKGVNLEVKAGEIHAIMGRNGSGKSTLSKVLAGHPDYTITSGEIIYKGENVAELEPDERALKGIFLAFQYPLEIPGVSNLDFLRVAYNSHCKAQGKEEIDAFDFEDLVEEKLEIVKMNPSFLERSLNEGFSGGEKKRNEILQMALLEPSLAILDETDSGLDIDALRIVANGVNQLATPENATVMITHYQRLLNYVEPDYIHVMGDGKIITSGGKELALQLEENGYDWLYEQYAPQ
13035_Dsalina@AFZ49974_1__FeS_assembly_ATPase_SufC                                                       NSEVILSIRNLHAKVEDTPILKGTNLEVKAGEIHAIMGRNGSGKSTLSKVLAGHPDYEITAGEIIYKGENIADLEPNERALKGIFLAFQYPLEIPGVSNLDFLRVAYNSHCKAQGKEEIDAFDFEDLVEEKLDIVKMNPSFLERSLNEGFSGGEKKRNEILQMALLQPSLAILDETDSGLDIDALKIVANGVNQLATPDNATIMITHYQRLLGYVEPDYIHVMGDGQIITSGGKELAHQLEEHGYEWLYEQYTPQ
1919144_Cbacterium@PSO51416_1__Fe_S_cluster_assembly_ATPase_SufC                                         NSDVILSIKNLWASVENTPILKGTNLEIKEGEIHAIMGRNGSGKSTLSKVLAGHPDYEITAGEIIYKGENLAELEPDQRAIKGIFMAFQYPLEIPGVSNLDFLRVAYNSHRKAQGEEEMDAFDFEDLVEEKLDIVKMDPSFLQRSLNEGFSGGEKKRNEILQMALLEPSLAILDETDSGLDIDALKTVANGVNQLATPENATVMITHYQRLLNYVEPDYIHVMSDGQIITSGGKELAQQLEDKGYEWLYEQYAPQ
1919135_Cbacterium@PSO92792_1__Fe_S_cluster_assembly_ATPase_SufC                                         NSNVILSVRNLTAEVEGTPILNGVNLEVKAGEIHAIMGRNGSGKSTLSKVLAGHPDYKVTEGEIIFQGENILEMEPDERSLKGMFLAFQYPLEIPGVSTLDFLRVAYNSQRKQQGLEEMDAFDFEDLVEEKLELVKMDPSFLERSLNEGFSGGEKKRNEILQMALLEPALGILDETDSGLDIDALKIVANGVNQLAKPDNATVMITHYQRILNYVEPDYVHVMRDGRIVTSGGKELAQKLEERGYEWIEEEAVSE
1147_Ssp@AIE73526_1__Iron_sulfur_cluster_assembly_ATPase_protein_SufC                                    MSQTVLSIKNLAASVDGNQILKGVNLEIKAGEVHAIMGRNGSGKSTLSKVITGHPDYEITGGEIIYQGQDLSALEPHERALAGIFLAFQYPLEIPGVSNLDFLRIAYNAKRKHQGLEELDTFDFEDLIQEKLDVVKMNPAFLERSLNEGFSGGEKKRNEILQMAILEPTLSILDEIDSGLDIDALRIVSEGVNFLKNPNNATLVITHYQRLLNYIIPDHIHVMYDGKIVMSGGKELALELEEKGYDFLDEQVLAA
1641812_Maeruginosa@AKE63029_1__Iron_sulfur_cluster_assembly_ATPase_protein_SufC                         MSEVILSVKNLTASIDGNQILKGVNLEIKAGETHAIMGRNGSGKSTFSKVIAGHPDYEVTGGEIIYKGENLLEKEPDERALMGIFLAFQYPLEIPGVSNLDFLRVAYNARQKHLGSEELDSFDFEELVEKKLEVVQMNPSFLGRSLNEGFSGGEKKRNEILQMALLEPTLGILDEIDSGLDIDALRIVAQGVNHLATPDNAFLLITHYQRLLNYIEPDVIHVMYDGRIVTSGGKELALELERTGYDFLDEQVLAV
2107694_Ahegewaldii@PSF36040_1__Fe_S_cluster_assembly_ATPase_SufC                                        MSEVILSVRNLTANVDGTPILKGVNLEIKAGEVHAIMGRNGSGKSTFSKVISGHPDYEVTGGEIIYKGENLLDKEPDERAKSGIFLAFQYPLEIPGVSNLDFLRVAYNARRKYLGLEELDTFDFEEIVEEKLEVVQMNPAFLGRSLNEGFSGGEKKRNEILQMALLEPTLGILDEIDSGLDIDALKIVANGVNQLATPDNAFLVITHYQRLLNYITPDFVHVMYDGRIVTSGGKELAHELENKGYDFLDEQALVE
1920663_Asacrum@GBF78653_1__iron_sulfur_assembly_ATPase                                                  MSNVILSVKNLTANVEGTPILKGLNLEIKAGEVHAIMGRNGSGKSTLSKVLTGHPDYEVTGGEVLYKGENILDKEPHERALDGIFLAFQYPLEIPGVSNLDFLRVAYNARQKHLGLEEIDTFDFEDLVGEKLEIVKMNPSFLERSLNEGFSGGEKKRNEILQMALLEPSLAILDEIDSGLDIDALRIVANGVNQLATPDNALLVITHYQRLLDYIEPHYVHVMHAGQIVKTGGKELALELEATGYDFIEEKLLAK
423474_Cwatsonii@CCQ50231_1__Iron_sulfur_cluster_assembly_ATPase_protein_SufC                            MSDVILSIKNLTANVEGTPILKGVNLDIKAGEIHAIMGRNGSGKSTLSKVLAGHPDYEITGGEVIYKGENILDKSPDERALEGIFLAFQYPLEIPGVSNLDFLRVAYNARRKHLGLEEIDTFDFEDLVEEKLEVVKMNSAFLERSLNEGFSGGEKKRNEILQMALLEPTLGILDEIDSGLDIDALRIVSNGVNQLATPDNAFLLITHYQRLLNYIEPHHIHVMYDGQIVISGGKELALELEESGYDFIEEKLLAQ
1453429_CAthalassa@ADB95433_1__FeS_assembly_ATPase_SufC                                                  MDNVILSVKNLSANINGTPILKGVNLEIKAGEIHAIMGRNGSGKSTFSKVIAGHPDYEVTGGEIIYKGQNILEKEPNERALEGIFLAFQYPLEIPGVSNLDFLRVAYNIRRKHLGLEEIDTFDFEDLVEQKLDIVKMNPAFLDRSLNEGFSGGEKKRNEILQMALLEPTLAILDEIDSGLDIDALRIVADGVNQLAHANNAFLLITHYQRLLTYIEPHHIHVMYDGKIVISGGKELALELEETGYDFIEEKLLKG
41431_Csp@ACK64513_1__FeS_assembly_ATPase_SufC                                                           MSETILLVKNLTANVEGTPILKGVNLEIKSGEVHAIMGRNGSGKSTLSKILAGHPDYEITGGEILYKGENILDKEPDERAKMGIFLAFQYPLEIPGVSNFDFLRVSYNARRQYLGLEEMDTFDFEDLVEQKLEVVKMNPSFLERSLNEGFSGGEKKRNEILQMALLEPTLSILDEIDSGLDIDALKIVANGVNQLTNPDNALLVITHYQRLLDYIEPHYVHVMHDGKIVTTGSKELALELEASGYDFVEEKLLTN
118163_Psp@AFY79655_1__Iron_regulated_ABC_transporter_ATPase_subunit_SufC                                NSEVILSVRNLTANVDATPILKGVNLEIKAGEIHAIMGRNGSGKSTLAKVLAGHPSYEVTGGEVIYKGENLLEKEPDERALEGIFLGFQYPLEIPGVSNLDFLRVAYNARRKHLGLEELDTFDFEDLVQEKLGIVRMDSSFLERSLNEGFSGGEKKRNEILQMALLEPTLGILDEIDSGLDIDALRIVANGVNQLVTPDNAFLVITHYQRLLNYITPDYVHVMYDGRIVTSGTKELALELESHGYEFVEEKILSE
32049_Ssp@ACA99801_1__FeS_assembly_ATPase_SufC                                                           MSEVILAIKNLTATVDGQPILKGVDLEIKAGEIHAIMGRNGSGKSTLSKIIAGHPEYEVTGGEIIYKGENLLEKEAEERALDGIFLAFQYPLEIPGVSNLDFLRVAYNAKLKHQGKEEIDAFDFEDLIEEKLEVVKMNPSFLERSLNEGFSGGEKKRNEILQMALLEPSLGILDEIDSGLDIDALRIVAEGVNQLATPDNAFLLITHYQRLLDYITPQFVHVMYDGRIVKSGGKELALELEATGYDFLDQELAAG
2054282_Csp@AUC61434_1__Fe_S_cluster_assembly_ATPase_SufC                                                MTETILSVRNLSASVDGTPILKGVNLEIKAGEVHAIMGRNGSGKSTLSKVLTGHPEYEVTGGEILYKGENLLDKEPDERALAGIFLAFQYPLEIPGVSNLDFLRVAYNARCKFLGLEEIDAFDFEDLIEEKLGIVKMDSAFLSRSLNEGFSGGEKKRNEILQMALLEPTLGILDEIDSGLDIDALRIVSEGVNQLQKPDNAFLLITHYQRLLDYIKPDFIHVMSQGKIVLSGDKSLAIELEERGYDFLEDEQLVE
755178_Caponinum@AFZ54937_1__FeS_assembly_ATPase_SufC                                                    MNQPILTVRNLTASVDDTPILKGVNLEIKAGEIHAIMGRNGSGKSTFSKVLTGHPEYEVTGGEIIYQGENLLEKEPEERALAGIFLAFQYPLEIPGVSNLDFLRVAYNARRKHLGLEELDAFDFEDLVEEKLEVVKMNPSFLQRSLNEGFSGGEKKRNEILQMALLEPTLGILDEIDSGLDIDALRIVSEGVNQLRKPDNAFLLITHYQRLLDYITPDFVHVMYEGKIVMSGDKNLALELEAKGYDFLDKEQLTN
113355_Gherdmanii@CM001775_1_3111___3192082_3192894                                                      MNQPILSIRNLTASVDGTPILKGVNLEINAGEIHAIMGRNGSGKSTFSKVLTGHPEYEVTGGEVIYLGENLLEKEPEERALAGIFLAFQYPLEIPGVSNLDFLRVAYNARCKHLGLEELDAFDFEDLVEQKLDIVKMNSAFLARSLNEGFSGGEKKRNEILQMALLEPTLGILDEIDSGLDIDALRIVSEGVNQLRKPDNAFLLITHYQRLLDYITPDFVHVMYQGKIVMSGDKNLALELEAKGYDFLDEEELAL
2164131_Ssp@PZV23074_1__Fe_S_cluster_assembly_ATPase_SufC                                                MSDTILSVKNLTANVDGTPILKGLNLEVKAGEVHAIMGRNGSGKSTFSKVLTGHPDYEVTGGEILYKGESLLETEPEQRALAGIFLAFQYPLEIPGVSNLDFLRIAYNAKQKHLGLEELDNFDFEDLVNEKLDIVQMNPSFLDRSLNEGFSGGEKKRNEILQMAILEPTLSILDEIDSGLDIDALRIVSSGVNQLKTENNACIVITHYQRLLEYIEPDFVHVMYDGRIVMSGDKELAHELEAKGYDFLDEKVLAA
2005460_Csp@BAZ44517_1__FeS_assembly_ATPase_SufC                                                         MSETILSISNLTANVDGTPILKGVNLEIKAGEVHAIMGRNGSGKSTLSKIIAGHPDYEITGGEIIYQGENILDLEPNERANRGIFLAFQYPLAIPGVSNLDFMRVAYNAKRKYQGLEEIDTFDFEDLIEQKLQVVQMKSSFLARSLNEGFSGGEKKRNEILQMALLDPTLTILDEIDSGLDIDALKIVADGVNQLKTPDKGYLVITHYQRLLDYIIPDFVHVMQSGKIITSGGKELALELENRGYEFLDDQATAE
111780_Scyanosphaera@AFZ34869_1__Iron_regulated_ABC_transporter_ATPase_subunit_SufC                      MSETILSIHNLAASVDGTPILKGVNLEIKAGEVHAIMGRNGSGKSTLSKIIAGHPDYQVTGGEIIYKGENILEQEPNERALNGIFLAFQYPLEIPGVSNLDFLRVAYNAKRKHEGLEEIDTFDFEDLIEEKLAIVQMKSSFLERSLNEGFSGGEKKRNEILQMALLNPTLTILDEIDSGLDIDALKIVAEGVNQLKTPEKGYLVITHYQRLLNYIEPDFVHVMQNGQIVTSGGKELALELESRGYDFLDDKAVVE
2420336_Cbacterium@RMF25200_1__Fe_S_cluster_assembly_ATPase_SufC                                         MSETILLIKDLTASVEGTPILKGVNLEIKAGEIHAIMGRNGSGKSTLSKVIAGHPDYEVTGGDIIYLGESILDKDPHERALAGIFLAFQYPLEIPGVSNLDFLRVAYNAKRKYEGLEEIDTFDFEDLVEEKLDVVKMKSSFLERSLNEGFSGGEKKRNEILQMALLDPTLVILDEIDSGLDIDALKIVAAAVNQLRTPEKAYLVITHYQRLLNYIQPDFVHIMQDGRIIASGDKELALELESRGYDFLEEEQAVA
1228987_Cendosymbiont@BAP18452_1__iron_sulfur_assembly_ATPase                                            MSKVILSVQNLTVNVEGNPILKGVSLEIKAGEIHAIMGRNGSGKSTLSKVLAGHPDYEITGGNIIYKGEEIIGKSPTERANMGIFLAFQYPLEIPGVSNLNFLRVAYNAHRKYQGLEEIDTFDFEDLVEKKLDVVKMNPSFLERSLNEGFSGGEKKRNEILQMALLEPTLGILDEIDSGLDIDALRIVANGVNKLATDENAFLLITHYQRLLNYIEPQYIHVMHNGRIVTTGGKDLALELEESGYDFVEETLLTN
1296344_Mglauca@PSB00538_1__Fe_S_cluster_assembly_ATPase_SufC                                            NSEVILSVKDLTAEIDNNQILKGLNLEIKAGEIHAIMGPNGSGKSTFSKVLAGHPAYAVTGGEVIFKGQNLLELEPEERARSGVFLAFQYPLEIPGVSNLDFLRVAYNSKQKHHGLEELDAFDFDDLVKERLDVVKMDAAFLSRSVNEGFSGGEKKRNEILQMALLEPKLAILDETDSGLDIDALKIVANGVNQLANADNAMLVITHYQRLLDYIIPDFVHVMTDGKIIMSGGKELAFELEAKGYDWLREAEVAE
1173022_Cepipsammum@AFZ11925_1__Iron_regulated_ABC_transporter_ATPase_subunit_SufC                       NSEVILSVRDLTADVDGTPILKGLNLEIKAGEIHAVMGPNGSGKSTFSKVLAGHPAYTVTGGEIIFQGQNLLELEPEERARSGIFLAFQYPLEIPGVSNLDFLRVAYNSRRKHQGLEELDAFDFDDLIQDKLEIVKMNPSFLSRSVNEGFSGGEKKRNEILQMAILEPKLAILDETDSGLDIDALKIVANGVNQLANADNSMLVITHYQRLLDYIIPDFVHVMEGGRIVTSGTKELALELESRGYDWIKEEEAAE
1173025_Gsp@AFY66716_1__Iron_regulated_ABC_transporter_ATPase_subunit_SufC                               NSEVILSVRDLTAEVDGTPILKGLNLEIKAGEIHAIMGPNGSGKSTFSKILAGHPAYTVTGGDILYKGQSLVELEPEDRARAGVFLAFQYPIEIPGVSNLDFLRVAYNSRRKAQGLEELDAFDFDDLVQTKLDVVKMNPNFLSRSVNEGFSGGEKKRNEILQMAILEPTLAILDETDSGLDIDALKIVANGVNQLTNETNGTIVITHYQRLLDYIVPDFVHVMEGGRIVTTGGKELALELESRGYDWVVEEETAE
1378066_Csp@PPS39799_1__Fe_S_cluster_assembly_ATPase_SufC                                                NSEIVLSVRNLTAEVDGNPILKGVNLEIKAGEIHAIMGPNGSGKSTFSKVLAGHPAYEVTGGEVFFQGQNLLEMEPEERAQSGVFLAFQYPLEIPGVTNLDFLRVAYNSRRKAQGLEELDAFDFDEVVQEKLEIVKMNASFLDRSVNEGFSGGEKKRNEILQMALLEPKLAILDETDSGLDIDALKIVANGVNQLATADNAILLITHYQRLLNYIVPDFVHVMADGQIVTSGGKELALELESRGYDWVLEENVSE
2055792_Mbacterium@HAT15872_1__TPA_asm__Fe_S_cluster_assembly_ATPase_SufC                                NSQVVLSVRNLTANVEDTQILKGLNLEIKAGEIHAIMGPNGSGKSTLSKILAGHPAYTITGGEVTFLGQNLLELAPEERSLAGVFLAFQYPLEIPGVSNVDFLRVAYNAHRKHRGLEELDAFDFQDLIEQKLDIVKMNAAFLERSVNEGFSGGEKKRNEILQMALLEPKLAILDETDSGLDIDALKIVAGGVNQLSNAENCMLVITHYQRLLNYIIPDFIHVMESGRIIATGPKELALELEERGYDWVVEEEAAG
1880991_Ocyanobacteri@OCQ91734_1__Fe_S_cluster_assembly_ATPase_SufC                                      NSPVILSVRDLTADVDGTQILKGLNLEIKAGEIHAIMGPNGSGKSTFSKILAGHPAYTVTGGEVIFLGQNLLELSPQERSLAGVFLAFQYPLEIPGVSNLDFLRVAYNSRRKHQGLEEMDAFDFQDLVEQKLDIVKMNPAFLGRSVNEGFSGGEKKRNEILQMALLEPKLAILDETDSGLDIDALKIVANGVNQLANAENAMLLITHYQRLLNYIVPDYIHVMEGGRILITGDKELALELEERGYDWVVEAEASE
1752063_Fsp@BAU08220_1__FeS_assembly_ATPase_SufC                                                         NSEVVLSVRDLTAEVDGTPILKGVNLEVRLGEIHAIMGPNGSGKSTFSKVLAGHPAYAVTGGEVIFQGQNLLEMEPEERARSGIFLAFQYPLEIPGVSNLDFLRVAYNSKRKAQGLEEIDAFDFDDLVEEKLEVVKMDSAFLNRSVNEGFSGGEKKRNEILQMALLEPKLAILDETDSGLDIDALKIVANGVNQLASPENATIMITHYQRLLNYIVPDYVHVMAQGRIIKSGGKELALELESRGYDWLLDEFAAE
52271_Asp@LUHI01000068_1_51___57357_58145                                                                NSEVVLSVRDLTAEVDGTPILKGVNLEVRYGEIHAIMGPNGSGKSTFSKVLSGHPAYTVTGGEVIFQGQNLLEMEPEERARAGVFLAFQYPLEIPGVSNLDFLRVAYNSRRKAQGLEELDAFDFDDLIEEKLEVVKMNPAFLSRSVNEGFSGGEKKRNEILQMALLEPKLAILDETDSGLDIDALKIVAHGVNQLTSPENATIMITHYQRLLDYIVPDFVHVMARGQIITSGGKELALELESRGYDWLLEESAVG
46234_Asp@AFW95765_1__FeS_assembly_ATPase_SufC                                                           NSDLILSVKDLTADVDGTPILKGLNLQVRAGEVHAIMGPNGSGKSTFSKVLAGHPAYTVTGGEVVFQGQNLLEMEAAERARGGVFLAFQYPLEIPGVSNLDFLRVAYNSRRKSQGLEEVDAFDFDDLVEEKLEIVKMNSSFLNRSVNEGFSGGEKKRNEILQMAILEPKLAILDETDSGLDIDALKIVANGVNQLTNAENATIMITHYQRLLDYIVPDFVHVMAQGQIIRSGGKELALELESRGYDWVLEE-ALG
551115_Nazollae@ADI63225_1__FeS_assembly_ATPase_SufC                                                     KSDLILSVKGLTADVDGTPILKGLNLDVRAGEIHAIMGPNGSGKSTFSKVLAGHPAYSVTGGEVIFQGQNLLEMEATERARSGVFLAFQYPLEIPGVSNLDFLRVAYNSRRKAQGLEEVDAFDFDDLVEEKLDIVKMNPAFLNRSLNEGFSGGEKKRNEILQMGILEPRLAILDETDSGLDIDALKIVANGVNQLTSPENATIMITHYQRLLDYIVPDFVHVMAQGQIIRSGGKELALELESRGYNWVLEE-ALG
1973482_Rcurvata@BAZ89917_1__FeS_assembly_ATPase_SufC                                                    NSDLILSVKDLQAQVDGTPILKGVNLEVRSGEIHAIMGPNGSGKSTLSKVLAGHPAYSVTSGEVVFQGANLLEMEAEERARSGVFLAFQYPLEVPGVSNLDFLRVAYNSHRKAKGLPEVDTFDFDDLVMEKLEVVKMNSSFLERSVNEGFSGGEKKRNEILQMAILEPKLAILDETDSGLDIDALKIVSNGVNQLTNAENATIMITHYQRLLDYIVPDFVHVMAQGRIIRSGGKELALELESQGYDWVLEE-ALG
1618023_Aatlantica@KJH70605_1__ABC_transporter_ATP_binding_protein                                       NSRVVLSVKDLTAEVDGSPILKGVNLEVRSGEIHAIMGPNGSGKSTFSKVLAGHPAYEVTGGEVLFEGENLLEMEPEERARAGVFLAFQYPLEIPGVSNLDFLRVAYNSRRKEQGLEELDSFDFDDLIQEKLDVVKMNPAFLSRSVNEGFSGGEKKRNEILQMAILEPKVAILDETDSGLDIDALKIVAGGVNQLASPENSTILITHYQRLLNYIVPDYVHVMAEGRIIKSGSKELALELESRGYDWVLAQAEVG
2107693_Csp@PSB33445_1__Fe_S_cluster_assembly_ATPase_SufC                                                NSDVLLSVKNLTAQVDGNSILKGVNLEVKAGEIHAIMGPNGSGKSTFSKVIAGHPAYDVTAGEVTFQGEKLLEMEAEERARAGVFLAFQYPLEIPGVSNLDFLRVAYNSRRKQQGLEELDSFDFDELVQEKLDIVKMNPAFLSRSVNEGFSGGEKKRNEILQMAILEPTVAILDETDSGLDIDALKIVANGVNQLASADNATILITHYQRLLNYIVPDYVHVMAEGRIIKSGGKELALELESRGYEWVLQA-VTE
2005462_Csp@BAZ07100_1__FeS_assembly_ATPase_SufC                                                         NSEIILSVRDLTAEVEGNQILKGVNLEVRAGEIHAIMGPNGSGKSTFSKVLAGHPAYEVTGGEVIFKGQNLLEMEPEERARSGVFLAFQYPLEIPGVTNLDFLRVAYNSKRKANGLEELEPFDFEDLVYERLDVVKMDPSFLNRSVNEGFSGGEKKRNEILQMALLEPTLAILDETDSGLDIDALKIVANGVNQLTRPDNAVVMITHYQRLLNYIIPDYVHVMARGKILTSGGKELALELESRGYDWILDQYAET
2420339_Cbacterium@RMH79034_1__Fe_S_cluster_assembly_ATPase_SufC                                         NSEVILSVRDLRAEVDGNEILKGLSLEIKAGEIHAIMGPNGSGKSTLSKVLAGHPAYAVTGGEVVFKGQNLLDLEPEQRSLAGIFLAFQYPLEIPGVSNLDFLRVSYNARRKHQGLEELDAFDFDELIQEKLEIVKMNPAFLNRSLNEGFSGGEKKRNEILQMALLEPSLAILDETDSGLDIDALKIVANGVNQLASADNAMLVITHYQRLLNYIVPDIVHVMEAGRIVTSGTKELAQELENRGYDWVKEELTAK
1497020_Nsphagnicola@KGF71868_1__ABC_transporter_ATP_binding_protein                                     NSAVILAVRDLTASVEGTQILKGLNLEVKAGEIHAIMGPNGSGKSTFSKILAGHPDYEITGGEILFQGQNLLDLEPEERARAGIFLAFQYPLEIPGVSNLDFLRVACNARRKHLGLDELDGFDFDDLVQEKLDVVKMNPSFLSRSVNEGFSGGEKKRNEILQMALLEPKLAILDETDSGLDIDALKIVSHGVNQLTHADNATILITHYQRLLDYIVPDFVHVMEGGRIVTTGPKELALELESRGYTWVQEAEAAT
47254_Lsp@PZV13228_1__Fe_S_cluster_assembly_ATPase_SufC                                                  NSEVILSVKDLTAEVDGISILKGLSLEVKAGEIHAIMGPNGSGKSTFSKVLAGHPDYTVTGGEITYLGQNLLELDAEDRSRSGIFLAFQYPIEIPGVSNLDFLRVAYNSKRKFAGLDELDTFDFEDLVQQKLDVVKMNPAFLDRSVNEGFSGGEKKRNEILQMALLEPKLAILDETDSGLDIDALRIVSGGVNQLTTPDNAVVLITHYQRLLDYIVPDYVHVMEGGRIVTTGGKELALELEERGYTWIREEEVAA
864702_Ocyanobacteri@EKQ68506_1__Iron_regulated_ABC_transporter_ATPase_subunit_SufC                      NSEVILSVRDLTAEVDGTQILKGLNLEVKAGEIHAIMGPNGSGKSTFSKILAGHPDYIVTGGEITYLGQNLLDMEAEDRARSGIFLAFQYPIEIPGVSNTDFLRIAYNSKRKHAGLDELDAFDFDELVQSKLDVVKMNPAFLSRSVNEGFSGGEKKRNEILQMALLEPRLAILDETDSGLDIDALKIVANGVNQLTTPDNAIVLITHYQRLLNYIVPDYVHVMEGGRIVTTGSKELALELEARGYDWIREEEAEA
1781255_Dsp@OEJ73508_1__Fe_S_cluster_assembly_ATPase_SufC                                                NSETILSVRNLTANVDNTQILKGLNLEIKAGEVHAIMGPNGSGKSTFSKVLAGHPAYEVTGGEVMFQGGNLLELEPDERARKGVFLAFQYPLEIPGVTNLDFLRVAYNAHRKQNGLEELDAFDFQDLIEEKLEVVKMNPAFLTRSVNEGFSGGEKKRNEILQMALLQPSLAILDETDSGLDIDALKIVADGVNQLTTPDNAVLLITHYQRLLNYIVPDYVHVMANGRILMTGGKELALELESRGYDWILEENATV
1947889_Cbacterium@DIYQ01000113_1_21___20773_21540                                                       --MSILSVRNLTANVAGQSILKGLNLEINAGEIHAIMGPNGSGKSTFSKILAGHPAYEVTGGEVIYKGENLLEMEPEDRATSGVFLAFQYPLEIPGVSNLDFLRVAYNSKRKQEGLDELDTFDFQDLVEEKLEVVKMDAAFLDRSVNEGFSGGEKKRNEILQMALLEPTLSILDETDSGLDIDALKIVANGVNQLTRPDNAVLMITHYQRLLNYIVPDYVHVMADGRILRTGDKELALELESRGYDWILEEALQG
203124_Terythraeum@ABG53348_1__FeS_assembly_ATPase_SufC                                                  NSEVILSVKNLTANVEGKEILKGFNLEIKAGEIHAIMGPNGSGKSTFSKVLAGHPAYEVTGGEVTFLGKNLFDMEPEERSLNGVFLAFQYPLEIPGVSNLDFLRVAYNTKQKYQGLEELDAFDFDDLVQDKLDVVKMKPEFLDRSVNEGFSGGEKKRNEILQMALLEPKLAILDETDSGLDIDALRIVANGVNKLANESNSLLIITHYQRLLNYIVPDFVHVTESGRIIKTGTKELALELEEKGYDDVTEVAKVG
1671698_Hsp@OZH53013_1__ABC_transporter_ATP_binding_protein                                              NSEVILSVKNLTANVEGKEILKGLNLEIKAGEIHAIMGPNGSGKSTFSKVLAGHPAYEVTGGEVTFLGKNLLEMEPEERSLNGVFLAFQYPLEIPGVSNLDFLRVAYNTKRKYQGLEELDAFDFDDLVQDKLGIVKMKPEFLDRSVNEGFSGGEKKRNEILQMALLDPKLAILDETDSGLDIDALRIVANGVNELANESNSMLVITHYQRLLNYIVPDFVHVTEGGRIIKTGTKELALELEEKGYDDVIEEAKVG
282423_Pagardhii@BBD56072_1__FeS_assembly_ATPase_SufC                                                    NSEVILSVKNLTANIEDKEILKGFNLEVKAGEIHAIMGLNGSGKSTFSKVLSGHPSYQVTGGEITFLGQNLLELAPEERALAGIFLAFQYPIEIPGVSNLDFLRVAYNAHQKHKGLEELDAFDFDELVREKIDIVKMRDEFLERSVNEGFSGGEKKRNEILQMALLEPKLAILDETDSGLDIDALRIVASGVNQLANENNALLLITHYQRLLDYIVPDFVHVVSDGRIIKTGTKELALELEEQGYDDVVSASMVG
1982223_Asp@RAQ44042_1__Fe_S_cluster_assembly_ATPase_SufC                                                NSPVILSVKNLTATVDGNSILKGLNLEIKAGEIHAIMGQNGSGKSTFSKILAGHPAYEVTGGEVTFLGQNLLELEADERALIGIFLAFQYPIEIPGVSNLDFLRVAYNSQRKHRGLDELDVFDFEDLIHEKLEVVKMRSEFLERSVNQGFSGGEKKRNEILQMALLEPKLAILDETDSGLDIDALKIVANGVNQLANAENAMLVITHYQRLLDYIVPDYVHVMADGRIIKTGAKELALELEKQGYDDIIEAATVG
1643526_Gsp@LWRO01000008_1_92___126719_127507                                                            NSEVILSVQNLTANVEGTQILKGLNLEIKAGEVHAIMGPNGSGKSTFSKILAGHPSYEVTGGEIVYKGQNLLELEAHDRATAGVFLAFQYPIEIPGVSNLDFLRVAYNSHRKAKGLEELDTFDFEDLVEEKLDVVKMKAEFLNRSVNEGFSGGEKKRNEILQMALLEPSLAILDETDSGLDIDALKIVANGVNQLATPDNCTLMITHYQRLLDYIVPDFVHVMYDGRIITSGDKELALKLEEEGYDWAIEQFATV
2099686_Cbacterium@PXCV01000481_1_6___3887_4672                                                          NSDVILSVKNLNATVEGTPILKDLNLEIKAGEIHAIMGPNGSGKSTFSKILAGHPDYEITSGEVFYKGQNLLELEADERATAGVFLAFQYPIEIPGVSNLDFLRVAYNSHRKAKGLEEIDTFDFEDLVEEKLDIVKMRAEFLNRSVNEGFSGGEKKRNEILQMALLEPTLAILDETDSGLDIDALKTVAGGVNQLAKPDNCTLMITHYQRLLDYIIPDFVHVMYDGRILTTGDKDLALKLEEQGYDWAIAEFAAV
1666905_Psp@KPQ36894_1__Fe_S_cluster_assembly_ATPase_SufC                                                NSDVILSVKNLNATVEGTPILKDLNLEIKAGEIHAIMGPNGSGKSTFSKILAGHPDYEVTSGEVIYKGQNLLELEADERATAGVFLAFQYPIEIPGVSNLDFLRVAYNSHRKAQGLEELDTFDFEDLVEEKLDIVKMRAEFLTRSVNEGFSGGEKKRNEILQMALLEPTLAILDETDSGLDIDALKTVAGGVNQLAQPDNCTLMITHYQRLLDYIIPDFVHVMYDGRILTTGDKDLALKLEEQGYDWAIAEFAAV
1080068_Lsp@BAU44119_1__putative_ATP_dependent_transporter_SufC                                          GSEVILSVKDLRAEVDSTEILKGVDLEIRAGEIHAIMGLNGSGKSTFSKVIAGHPDYEVTGGEVIYLGQNLLEMEPEARSRSGIFLAFQYPLEIPGVSNLDFLRVAYNAKRKHQGLEELDAFDFDELVREKLDVVKMDASFLSRSVNEGFSGGEKKRNEILQMALLEPKLAILDETDSGLDIDALKVVADGVNQLANAENAMLVITHYQRLLNYIVPDYVHVMANGRIIRTGTKELALELEERGYEWVLEDSTVK
195253_Ssp@AFY60148_1__Iron_regulated_ABC_transporter_ATPase_subunit_SufC                                DSPVILSVRELTADVEDTPILKGLNLEIRAGEVHAIMGPNGSGKSTFSKILAGHPDYKVTGGEVIYQGQNLLELPPEERARAGVFLAFQYPLEIPGVSNLDFLRVAYNAKRNHQGLEELDVFDFDDLVRQRLDVVKLDASFLNRGVNEGFSGGEKKRNEILQMALLEPTLAILDETDSGLDIDALRIVANGVNHLATAENGILLITHYQRLLDYIVPDYVHVMEAGRIILTGPKELALELEARGYDWVREEEAVM
197221_Telongatus@BAC09456_1__ABC_transporter_ATP_binding_protein                                        DSEVILEVRELTASVEDTPILKGLNLTIRAGEIHAIMGPNGSGKSTFSKILAGHPDYTVTGGEVLYKGKNLLDLPPEERAREGVFLAFQYPLEIPGVSNLDFLRVAYNAKRKHQGLEELDAFDFDDLVRQKIELVKLEEGFLQRGVNEGFSGGEKKRNEILQMALLEPTLAILDETDSGLDIDALRIVANGVNQLTRPDNCILLITHYQRLLDYIVPDYVHVMEGGRIVLTGPKELALELEARGYDWVREEEVAA
685565_Psp@BBC24013_1__FeS_assembly_ATPase                                                               NSEVILSVKDLTAEVDGVQILKGLNLEIKAGEVHAIMGPNGSGKSTFSKILAGHPAYTVTGGEIWYKGKNLLDLEPEIRSREGIFLAFQYPLEIPGVTNSDFLRLSYNNLRKHKGLEELDIIDFDDFIQEKLEIVEMNPSFLSRSVNEGFSGGEKKRNEILQMAILDPTLAILDETDSGLDIDALRIVAGGVNKLSTPHNSSLVITHYQRLLNYIIPDFIHVMENGKIILTGGKDLALELEEKGYDWLKEEEAVL
1173263_Ssp@AFY72302_1__Iron_regulated_ABC_transporter_ATPase_subunit_SufC                               NSEVILSVKNLTAEVEGVEILKGVNLEVKSGEVHAIMGPNGSGKSTFSKVLAGHPDYTVTGGEVTFLGKNLLELPPEERSRAGVFLAFQYPLEIPGVTNADFLRLAYNTLQKQKGLPELDLLDFDDFVQDKLKVVEMNPSFLRRSVNEGFSGGEKKRNEILQMAILEPKLAVLDETDSGLDIDALRIVSNGVNQLASADNCTVLITHYQRLLDYIVPDFIHVMESGKIAMTGGKELALELESRGYDWITEEVEA-
82654_Psp@AFY70211_1__Iron_regulated_ABC_transporter_ATPase_subunit_SufC                                 NSEVILAVEDLTASVDGVEILKGVNLEIKAGEVHAIMGQNGSGKSTFSKVLAGHPQYEVTGGKIAFLGQDLLELEAEDRARSGIFLAFQYPLEIPGVSNADFLRTSYNSLQKHKGLPELDILDFDDLVQERLEVVKMNPSFLSRSVNEGFSGGEKKRNEILQMAILDPKLAILDETDSGLDIDALKIVANGVNQLSSPDNASIVITHYQRLLNYIVPDYVHIMSAGKIAITGGKELAVQLEERGYDWITEKETAE
1880902_Lsp@OCQ94575_1__Fe_S_cluster_assembly_ATPase_SufC                                                NAPTVLSVKNLTANVNDTPILKGLNLEIKAGEIHAIMGRNGSGKSTFSKILAGHPAYEVTGGEVVFEGQNLLELEAEERARSGVFLAFQYPVEIPGVSNLDFLRASYNARRKHQGLEEVDPFDFEDVVRDRLQVVQMDASFLDRSVNQGFSGGEKKRNEILQMALLEPTLAVLDETDSGLDIDALRIVAEGVNQLANEKNAMLVITHYQRLLDYIVPDYVHVMYDGKIVMTGDKELALELEAKGYDWVDELQPVG
111611_Gsp@LNDC01000104_1_14___13589_14374                                                               NNQVILSIRNLTAEVEGTQILNGVNLEIKAGETHAIMGTNGSGKSTLSKVLAGHPDYQVTGGEVIYQGKNLLEMEADERSLAGIFMAFQYPVEIPGVSNLEFLRASYNSQRKARGLEEIDAFDFEDLVEEKLDFVKMDSSFLERNLNEGFSGGEKKRNEILQMALLEPTLAILDETDSGLDIDALKTVAHGVNQLAGPEKSMLVITHYQRLLNYIVPDYVHVMANGRIITTGNKELAEELEEKGYDWIKEQTAGA
1666911_Ppriestleyi@KPQ36781_1__Fe_S_cluster_assembly_ATPase_SufC                                        NAKTILSVRNLHASVEGTEILKGLNFEVKAGEIHAIMGLNGSGKSTFSKVLAGHPDYTVTAGEVIFQGQDLLALEPHERANSGVFLAFQYPLEIPGVSNRDFLRVAYNAHRKARDEEEIDVFDFDDLIEERSEIVKMDVSFLDRSVNEGFSGGEKKRNEILQMALLQPDLAILDETDSGLDIDALKTVSSGVNQLSTPDNATVLITHYQRLLNYIVPDYVHVMAQGRIVKTGGKELALELESRGYDWIVPEEAVV
268115_Lantarctica@PZO39357_1__Fe_S_cluster_assembly_ATPase_SufC                                         NSKILLSVRDLRATVDGTEILKGLNLEVRSGEIHAIMGLNGSGKSTFSKVLAGHPDYEITAGEIHFKGQDILELEPHERATSGIFLAFQYPLEIPGVSNRDFLRVAFNAHRKARGEEEIDVFDFDDLIEEKLDVVKMDASFLDRSVNEGFSGGEKKRNEILQMALLEPVLSILDETDSGLDIDALKTVAGGVNQLSNADNAVVLITHYQRLLDYIIPDYVHVMADGRIITTGDKALAKELEARGYEWVMAEHRAE
2099684_Cbacterium@PWRG01000117_1_19___18709_19497                                                       NSKTILSVRDLHATVDGTEILKGLNLEVKAGEIHAIMGLNGSGKSTFSKVLAGHPDYKVTAGEIHFKGQDMLELEPHERATAGVFLAFQYPLEIPGVSNRDFLRVAYNAHRKGRGEDEIDVFDFDDLIEEKLDVVKMDASFLDRSVNEGFSGGEKKRNEILQMALLEPILAILDETDSGLDIDALKTVAGGVNQLATPDNAVVLITHYQRLLNYIQPDYVHVMADGRIVTTGDKSLAHELEARGYEWIMDEHRAE
2099687_Cbacterium@PXDR01000573_1_7___6792_7577                                                          GSEVILSVEDLRAEVDGIEILKGINLEVKAGEIHAIMGLNGSGKSTLSKVLAGHPDYTVTGGKAVFKGQDLLALEPHERATAGVFLAFQYPLEIPGVSNRDFLRVAYNAQRKAKGEDEIDVFDFDDLLEERLDVVKMDFSFLDRSVNEGFSGGEKKRNEILQMALLKPGLAILDETDSGLDIDALKTVAAGVNQLASPDNCMVLITHYQRLLGYIVPDFVHVMADGRIIRTGQKELAEQLEAKGYDWVLAEAAEV
321327_Ssp@ABD00333_1__FeS_assembly_ATPase_SufC                                                          NSPVILSVRDLSAEIDGTPILKGLSLEIRAGEIHAIMGPNGSGKSTFSKILAGHPDYRVTGGEILYLGKNLLEMEPEERAWAGIFLAFQYPIEIPGVSNLDFLRAAYNARQKYRDQPELDALDFDDLVREKLDIVKMDPVFLERSVNEGFSGGEKKRNEILQMAVLEPTLAILDETDSGLDIDALRIVAHGINRLAGPENAMLLITHYQRLLDYVTPDYVHVMEGGRIVISGDKTLALELEERGYDWIKTQSGQE
77922_Cgloeocystis@SUFC_1__SufC                                                                          -------------------ILKGVNLTINAGEIHAIMGPNGSGKSTFSKVLAGHPAYKVTGGEIYFQGINLLELEPEERARAGLFLAFQYPIDIPGVTNIDFLRLSYNARRQYLGLSELDPLDFYSIVTQKLDVVKMDVNFLSRNVNEGFSGGEKKRNEILQMALLSPSLAVLDETDSGLDIDALKIVASGINSLITSENSIILITHYQRLLDYIKPDFIHVMHNGRIVLTKGSELAKELELKGYDWLK------
2762_Cparadoxa@SUFC_1__SufC                                                                              -------------------ILKGVNLTINSGEIHAIMGPNGSGKSTFSKILAGHPAYQVTGGEILFKNKNLLELEPEERARAGVFLAFQYPIEIAGVSNIDFLRLAYNNRRKEEGLTELDPLTFYSIVKEKLNVVKMDPHFLNRNVNEGFSGGEKKRNEILQMALLNPSLAILDETDSGLDIDALRIVAEGVNQLSNKENSIILITHYQRLLDYIVPDYIHVMQNGRILKTGGAELAKELEIKGYDWLNE-----
195250_Ssp@CM001776_1_2852___3104746_3105534                                                             NSDVILSVRDLTASVDGTPVLKGVNLEVKAGEIHAIMGRNGSGKSTFSKVLAGHPDYEVTGGDVFYKGENLLEMEPEDRARAGVFLAFQYPIEVPGVSNEEFLRLSCNAVRTYRGLEELDPFDFGDFVAEKLEVVEMSPSFLERSVNSGFSGGEKKRNEILQMAVLEPTLSILDETDSGLDIDALRIVSNGVNQLAGEDNATILITHYQRLLNYIVPDFVHVMYGGKIIRTGGKELALELEEKGYDWIDELEVVA
317619_Phollandica@KB235941_1_292___339859_340689                                                        NAETIISVKDLTARVDDVPILKGVNLDIKAGEIHAIMGRNGSGKSTLSKVLAGHPAYEVTGGSVVFQGQDLLELAADIRAQKGIFLAFQYPLEIPGVTNLDFLRVSYNSRQKAKGLEELDVFDFDDLIQDKLDIVKMDPSFLTRSVNEGFSGGEKKRNEILQMALLEPTLAILDETDSGLDIDALRIVADGVNQLTNPTNAVLMITHYQRLLSYIQPDFIHVMHAGQIIRTGGKELALELEEKGYDWIDDLVLVE
1140_Selongatus@ABB57766_1__Iron_regulated_ABC_transporter_ATPase_subunit_SufC                           NSDVILSIQDLTAEVEDAAILKGVNLEVRAGEIHAIMGRNGSGKSTLSKVLAGHPAYRVTGGSITYKGQDLLALEPEERSQAGVFLAFQYPLEIPGVSNLDFLRVAVNARRKAAGQEELDAFDFQELVEARLDVVKMNPDFLGRGVNEGFSGGEKKRNEILQMALLEPSLAILDETDSGLDIDALRIVSDGVNQLTNADNATILITHYQRLLDYIKPDFVHVMAEGRIIRTGGPELALELEETGYEWVDQALAGA
582515_Rlacunae@ERN42682_1__FeS_assembly_ATPase_SufC                                                     GSEVILSVRDLSASIDDKQILKKLDLTVKAGEIHAIMGRNGSGKSTFSKVLAGHPSYQVTGGEIEFCGASALDLEPNERALAGIFLAFQYPIEVPGVSNLDFLRTAYNALRKHRGQDELDPFDFEDLVEEKLEVVRMDPSFLERSLNEGFSGGEKKRNEILQMALLEPKLAILDETDSGLDIDALKIVASGVNQLATPDNATVLITHYQRLLNYIEPDYVHVMYEGRIVKSGGKELALELEERGYDWLDVQVSAE
2053605_Rsp@HAE05182_1__TPA_asm__Fe_S_cluster_assembly_ATPase_SufC                                       NGEVILSIRDLRANVCGKTILRGVNLEVRAGEIHAIMGPNGSGKSTFAKVLAGHPTYEMTGGEVIFQGKNLCEMQPEERARLGVFLAFQYPLEIPGVSNLDFLRLAYNSKRNYQGLEEIEPLDFEDLVHEKLDMVGIDPNFLTRSVNEGFSGGEKKRNEILQMAILEPKLAILDEIDSGLDIDALRSVANGVNQLASSENATIIITHYQRLLDYIVPDYVHIMARGQIVKFDGKELALELESRGYSWILEETEAK
1947904_Cbacterium@DBAX01000029_1_16___11834_12607                                                       DSSEVLVIQDLTAAVDGVPILKGVNLAIKAGEIHAIMGPNGSGKSTLSKVLAGHPDYEVTGGTVQYLGQDLFALEPAERARAGVFLAFQYPIEVPGVSNADFLRLSYNARQKHRGLPELDLLDFDDLLQQKLPIVEMNPAFLSRSVNEGFSGGEKKRNEILQMAILEPTLAILDETDSGLDIDALRVVSHGVNQLATPHNCCLLITHYQRLLQYIIPDFIHVMAEGKISLTGDRTLAEELESKGYDWLKDGDG--
1789788_Gincrassata@SUFC_1__SufC                                                                         -NQTLLKIQNLEAEVDGVQILKGLNLTVNAGEIHVIMGPNGSGKSTFSKVLVGHPAYTVTNGNILFKGKELLDLSPEKRARSGLFLAFQYPFEIPGVNNIDFLRLAFNTHRKEKGLPEFDPLEFYSLVIEKLKLVNMNPSFLYRDVNEGFSGGEKKRNEILQMALLQPTLSILDELDSGLDIDALKIIAEAVKHLMSADKAIILITHYQRLLDYIKPDFIHVMQSGLIVKTGGFELAQELEQKGYDWL-------
38269_Gwittrockiana@SUFC_1__SufC                                                                         -------------------ILKGINLTIRSGEIHAIMGPNGSGKSTLSKVLAGHPSYKVKSGEISYLGKNLLDLEPEERARAGIFLSFQYPTEIPGVTNIDFLRLAYNTLQKTLGRPELTPIQFYPVITKKLKLLKMNSSFLSRSVNENFSGGEKKRNEILQMALLNPYISILDEMDSGLDIDALRIVSNGINLMKNSKNSIILITHYQRLLNYLIPNFIHVMQNGRISVTGGPELAKHLELKGYDWLNQE----
1655601_Cbacl30@KRO94780_1__ABC_transporter_ATP_binding_protein                                          DAPVLLEICDLHARVEEQPILKGVNLTIRAGEIHAVMGRNGSGKSTLSKVLAGHPAYTVTSGSVSYMGADLLELAPEQRSRLGLFLGFQYPVEIPGVSNLEFLRVSTNARRAQRGEEELDTFAFEDLVRERLKVVQMDPAFLGRSVNEGFSGGEKKRNEILQMALLEPLVAILDETDSGLDIDALRIVADGVNQLAGPDNATLLITHYQRLLDLITPDYVHVMAAGQILRTGGKELALELERTGYEWVDQELASL
2026889_Csp@PHX67883_1__Fe_S_cluster_assembly_ATPase_SufC                                                DAPVLLEICDLHARVEEQPILKGVNLTIRAGEIHAVMGRNGSGKSTLSKVLAGHPAYAVTAGSVSYMGADLLELAPEQRSRLGLFLGFQYPVEIPGVSNLEFLRVSTNARRAQRGEEELDTFAFEDLVRERLKVVQMDPAFLDRSVNEGFSGGEKKRNEILQMALLEPLVAILDETDSGLDIDALRIVADGVNQLAGPDNATLLITHYQRLLDLITPDYVHVMAAGQILRTGGKELALELERTGYEWVDQELASL
292564_Cgracile@AFY28693_1__FeS_assembly_ATPase_SufC                                                     DAPVLLEIRDLTARVEDQPILKGVSLTIRAGEIHAVMGRNGSGKSTLSKVLAGHPAYTVTGGTVHYMGDDLLSLEPELRARAGLFLGFQYPVEIPGVSNLEFLRVATNARRAGKGEEELDTFAFEDLVRERLQVVQMDPAFLERSVNEGFSGGEKKRNEILQMALLEPLVAVLDETDSGLDIDALRIVAGGVNHLAGPDNATLLITHYQRLLDVITPDYVHVMAAGRILRTGGKELALELEERGYDWVDAELASL
210768_Ssp@NQKX01000006_1_60___56792_57598                                                               DADLLLEIVDLHARVEDQPILKGVNLTVRAGEIHAVMGRNGSGKSTLSKVLAGHPAYTVTGGSVRYRGADLLDLEPEQRSRIGLFLGFQYPVEIPGVSNLEFLRVSTNARRSELGKEELDTFAFEDVVRERLEVVKMDPAFLERSVNEGFSGGEKKRNEILQMALLEPSVAILDETDSGLDIDALRIVAAGVNQLSTPENATLLITHYQRLLDVIIPDYVHVMAAGRILRTGGKELAFELEERGYDWVDAELASE
2024880_Ssp@MAB54706_1__Fe_S_cluster_assembly_ATPase_SufC                                                DSELLLDIVDLHASVEDSEILKGVNLQVRSGEIHAIMGRNGSGKSTLSKVLAGHPAYKVTSGSVVYRGIDLLELEPEERARIGVFLSFQYPVEIPGVNNLEFLRVATNARRVECGHEEMDHFEFEDLVRERIKVVQMDPAFLERSINEGFSGGEKKRNEILQMALLEPIVAILDETDSGLDIDALRIVASGVNQLANPQNSTLLITHYQRLLELIIPDYIHVMAAGRILKTGGRELAVELEKTGYDWVDRELALQ
84588_Ssp@CAE06835_1__ABC_transporter__ATP_binding_component                                             DAELLLDINNLHASVEDQPILKGVNLQVRAGEIHAVMGRNGSGKSTLSKVLAGHPAYRVTAGTVRYRGSDLFELEPEERARLGVFLGFQYPVEIPGVSNLEFLRVAANARRSKQGLEELDTFDFEDHVQQKLQVVQMDPAFLERSVNEGFSGGEKKRNEILQMALLDPVVAILDETDSGLDIDALRIVAGGVNQLATPDNATLLITHYQRLLDEITPDYVHVMAAGRILRTGSRDLALELEKTGYDWVDKELAAQ
64471_Ssp@ABI45784_1__FeS_assembly_ATPase_SufC                                                           DAEPLLEITDLHASVEGKPILNGVNLQVKAGEIHAVMGRNGSGKSTLSKVLAGHPAYRVTSGSVRYLGRDLLDLEPEERSRLGVFLGFQYPIEIPGVSNLEFLRVSTNARREKQGKEEFDTFDFDDHVRDRLQVVQMDPAFLERSVNEGFSGGEKKRNEILQMALLDPVVAILDETDSGLDIDALRIVAGGVNQLASPDNCTLLITHYQRLLDEITPDYVHVMGAGRILKTGGRELALELEKIGYDWVDQLLAAE
74547_Pmarinus@CAE21780_1__ABC_Transporter__ATP_binding_component                                        DAPVLIEIRDLSACVDDQPILNGVNLTIRAGEIHALMGRNGSGKSTLSKVLAGHPAYKVTEGSVLYRGEDLLPLEPDERSRIGLFLGFQYPVEIPGVSNLEFLRVSTNARRLEQGMEELDTFAFEDFVRERLGLVQMDPAFLDRSVNEGFSGGEKKRNEILQMALLEPLVAILDETDSGLDIDALRIVAGGVNQLANVDNATLLITHYQRLLDLIQPDYVHVMAAGRIVRSGDKALALELEQRGYEWVDRELDAL
1928728_Pmicropora@BBL86394_1__FeS_assembly_ATPase_SufC__chromatophore_                                  DAELLLEIIDLHARVENKPILKGVNLKIHAGEIHAIMGRNGSGKSTLSKVLAGHPAYEITRGSIMYRGQDLMVLSPEDRARIGIFLGFQYPVEIPGVSNIEFLRVATNARRIGKGQDELDTFEFEDLVHERLKIVQMDPTFLERSVNEGFSGGEKKRNEILQMALLEPIISILDETDSGLDIDALRIVARGVNQLSSPDTAILLITHYQRLLEEITPDYVHVMASGRILRTGDNQLALELEKIGYDWVDQELAAL
2055796_Sbacterium@HBU26771_1__TPA_asm__Fe_S_cluster_assembly_ATPase_SufC                                ----MLEVSNLRASVVDQEILCGVNLTVRVGEIHALMGRNGSGKSTLSKVIAGHPSYVITAGSIRFKGRDLAELAPEERSRAGIFLGFQYPVEIPGVSNLEFLRVSTNARRIALGLEELDTFSFEDHLQQRLQLVQMDPSFLDRSLNEGFSGGEKKRNEILQMALLEPSLAILDETDSGLDIDALRIVAEGVNHLAGPNNATLLITHYQRLLEAVTPHFVHVMAHGRILRTAGPELAFELESKGYDWIDVEAGIS
316278_Ssp@CAK28920_1__FeS_assembly_ATPase_SufC                                                          ESPVLLEITDLRASVADQEILCGVNLTVRAGEIHAVMGRNGSGKSTLSKVIAGHPTYTITGGSVRFRGQDIAELPPEERSRAGVFLGFQYPVEIPGVSNLEFLRVSTNARRQAQELEELDTFSFEEHLQQRLELVQMDPSFLERSLNEGFSGGEKKRNEILQMALLEPVVAILDETDSGLDIDALRIVAAGVNHLAGPDNATLLITHYQRLLDAITPQFVHVMAHGRILRTGGPELALELERRGYDWVDAEAGVT
2162190_Psp@QCFN01000002_1_63___56975_57766                                                              DSEIILEIKNLQARVEDQSILQGVNLTIRSGEIHALMGRNGSGKSTLAKILAGHPSYTVTGGTVLYCGKDLLDLDPEERSRIGLFLGFQYPIEIPGVNNLEFLRVATNARRQGLNKEELDVFEFEEVVREKLKIVQMDSSFLDRSVNEGFSGGEKKRNEILQMALLEPTVSILDETDSGLDIDALRIVSSGVNQLSNPKTATLLITHYQRLLNEIKPDFVHVMSAGRIIKTGDKELALDLEKTGYDWIDKDAQPK
1608213_CSspongiarum@KKZ14304_1__ABC_transporter_ATP_binding_protein                                     ---MLLSIENLHARVEENEILRGVSLQIRAGEIHALMGRNGSGKSTLSKVIAGHPAYTVTAGSIHYRGQDLLALSPEDRARSGVFLGFQYPVEIPGVSNLEFLRVSCNARRQHRGQEELDTFAFEDHVRETMAIVQMDPVFLERSVNEGFSGGEKKRNEVLQMALLEPLVAILDETDSGLDIDALRIVANGVKRLALPTTATLLITHYQRLLDAIIPDFVHVMAEGRILRTGDRNLAMALEQRGYDWVDETDGSD
2162204_Psp@QCJQ01000004_1_3___2350_3141                                                                 DSTTLLEIKDLVASVEDQQILNGVNLKIKAGEIHAIMGRNGCGKSTLSKVIAGHPAYKVISGNVLFKNQNLLELEAEERARIGIFLGFQYPIEIPGVSNLEFLRVATNSRRKEIGETELDTFEFEDLVRAKLDLVQMKPTFLERSVNEGFSGGEKKRNEILQMALLNPSVAILDETDSGLDIDALRIVASGVKKLSTKSTATILITHYQRLLNEITPDYVHIMSDGKIMQTGGPELAIELEKEGYDWLNKYEEIK
59920_Pmarinus@AAZ58923_1__FeS_assembly_ATPase_SufC                                                      TSETILSIKDLHASVEDQEILHGVNLLVKEGEIHAIMGRNGSGKSTLSKVIAGHPSYKVLSGSIQFKGKNILELEPEERARIGIFLGFQYPVEIPGVSNLEFLRVATNSRRKELLKSELDTFQFEDLVKQRLKIVEMNPAFLERSVNEGFSGGEKKRNEILQMALLEPVISILDETDSGLDIDALRIVASGINRLSQPNSATILITHYQRLLNEITPDFVHIMADGKIIKTGNKELAIDLEKSGYDCIDKNTKEK
1919134_Cbacterium@PSP18592_1__Fe_S_cluster_assembly_ATPase_SufC                                         TSDPILSVRNLHAQAEGTPILQGFNLEVNPGEIHAIMGRNGSGKSTLSKVLAGHPDYEVTGGEVWFRGQNLLAMSPEERSLNGLFMAFQYPVEIPGVSNLDFLRVAYNAQRKHQGLEEMDAFDFEDLVEQKLDLVGMDAKFLERNLNEGFSGGEKKRNEILQMALLDPALGILDETDSGLDIDALKTVAGGVNELARSDNAIVVITHYQRLLNYVEPQVVHVMGNGRILKSGDKQLAVELEASGYEGIETESVSE
1188229_Glithophora@APB33547_1__FeS_assembly_ATPase_SufC                                                 TTQALLTIRELTAEIEGIPILKGVNLTVKTGEVHAIMGPNGSGKSTLAKVLAGHPDYTVTGGEVWYRGQDLLGFAPEERAHLGIFLGFQYPLEIPGVTNGDFLRLAYNTRCKAQNLPELDVLDFDDLIQEKLGIVQMDAAFLSRSVNEGFSGGEKKRNEILQMALLAPELAILDETDSGLDIDALRIVAGGINQLINRDNGVILITHYQRLLNYITPQFVHVMEGGRIVRTGTQELARELEVRGYDWLRGDGDGD
2055767_Cbacterium@HAN45694_1__TPA_asm__ABC_transporter_ATP_binding_protein__partial                     NSPVVLSIRELTASVDGTPILHGVNLEIRAGEVHAIMGPNGSGKSTLSKILCGHPAYAVTGGTVTFLGEDLLALAPEERARAGVFLAFQYPLEIPGVSNEEFLRLSVNAVRKAKDLPELDPIDFQEFLEA-----------------------------------------------------------------------------------------------------------------------------
159749_Toceanica@ADB27541_1__FeS_cluster_assembly_protein_SufC__chloroplast_                             LYSPILEIKDLKASINNNEILKSLNLTIKRGEIHAIMGPNGSGKSTFSKIIAGHPAYEVISGDILFNGSSILDLDPEERSHLGIFLAFQYPIEIPGVSNEDFLRLSYNSKQKFLNKPEVDPIQFFSIINEKLKLVDMSSVFLSRNVNEGFSGGEKKRNEILQMILLESELSILDETDSGLDIDALKIISKGINTFMSSDKSIILITHYQRLLDYIKPDYVHVMQNGKIIKTGTANLAKELEIKGYEWLI------
59919_Pmarinus@CAE18531_1__ABC_transporter__ATP_binding_component                                        TKDPILEVNNLFASIENLPILKGVTISVNPGEIHAIMGRNGCGKSTLSKIIAGHPSYKITKGEIKFTGNDIQSLEPEERAQSGIFLGFQYPIEIPGVSNLEFLRVATNARRKFLNKEELDTFDFEDLVKEKLDLVKMDSAFLSRSINQGFSGGEKKRNEILQMALLEPKIAILDETDSGLDIDALRIVASGIKKISNEETGIILITHYQRLLDEIQPDYVHVMSDGQIIKTGESDLALELEKHGYEWTDNFIKEQ
1499498_Psp@KGG13310_1__Iron_sulfur_cluster_assembly_ATPase_protein_SufC                                 KKALLLEVNDLHASIEAKKILNGVNLKIREGEVHAIMGRNGSGKSTLSKVIAGHPLYTINSGEISFQGKAINNLEPEERAAMGIFLGFQYPVEVPGVSNSEFLRAATNARRKYLKKEELDTFEFDEFVTTCLEVIQMNSSFLERNLNEGFSGGEKKRNEILQMAILEPIVSILDETDSGLDIDSLRIVSQAINKLSTKKTSTILITHYKRLLDEIKPDFVHIMNEGKIIKTGTIDLAIELEKGGFKRIQDSQQDK
167539_Pmarinus@AAP99131_1__ABC_type_transport_system_involved_in_Fe_S_cluster_assembly_ATPase_component PKRILLEVKNLHAGIDGNSILKGVNLTIYEGEIHAIMGRNGSGKSTLAKIIAGHSSYEISEGEILLESESITSLEPEERSNKGLFLGFQYPVEVAGVKNIDFLRAAVNARRKELKESELDTFEFDEIVNNTLGIVQMNKDFLERGVNQGFSGGEKKRNEILQMALLKPIVSILDETDSGLDIDALRIISNGINKIHSKNKATILITHYQRLLNEIKPDYVHVMKDGKIIKTGTKELAIALEKSGYEGLEQVET--
2898_Cparamecium@YP_003359226_1__sulfate_ABC_transporter_protein__plastid_                               SKDILFEVRDLHARVGSIPVLKGVNLCVRCGEIHAIMGRNGSGKSTLAKVVAGHPSYTITFGDVLFRGASILSKTPEERAQLGIFLGFQYPVEIPGVSNSDFLRLSFNTVRKHRGLSELDPIEFLEVIKSKLDIVKMEQTFLNRCVNEGFSGGEKKRNEILQMALLEPWVSILDETDSGLDIDALRVVASGVNKLLTSETSIVLITHYQRLLDYIIPSYVHVMRDGRIVKTGSKELALELEKNGYSLFDNLS---
55529_Gtheta@NP_050731_1__sulfate_ABC_transporter_protein__chloroplast_                                  MKKKILEVTNLHAAVNEIKIVKGLNLVVNAGEIHAIMGKNGSGKSTFAKIIAGHPDYTITNGDITYQHTSILELTPEDRAKRGIFLSFQYPIEIPGVTNADFLRLACNARRIYQGLPEMEPLEFFEYINSKLPLVDLKPSFLTRDVNEGFSGGEKKRNEILQMSILDTKLAVLDETDSGLDIDALRTVANGIKSLANDGNAIILITHYQRLLDYIKPDFVHVMQEGKIIKTGSASLALDLEKYGYDWLKNELK--
2769_Ccrispus@CCP38183_1__iron_sulfur_cluster_formation_ABC_transporter_ATP_binding_subunit__plastid_    MNENLLNINNLYASIDDTEVLKGLNLSINSGEIHAIMGKNGCGKSTFAKVIAGHPSYNITQGDILFYNQNINKMSPVDRALKGIFLAFQYPVEISGVSNADFLRLAYNEKQKITNKPPLDPLSFLELVNDKIKAIDMNSSFLSRNVNEGFSGGEKKKNEILQMSLLNTKLAILDETDSGLDIDALKTISANINALASNDNAIIIITHYNRLLEYIIPDYVHIMHEGKIIHTGGANLAKQLEHYGYDSII------
1460289_Csp_@KOO25052_1__assembly_ATPase                                                                 DAPPLLVVSGLRATVADTPILKGVDLIVRRGEVHAIMGPNGSGKSTLSKVLVGHPSYEVTGGCARYRNEDLLELEPEERAQQGIFLAFQYPVEIPGVSNNDFLRLAVNKRRGALGLDEYDPLEFLGVLSEKMEMVSMSPDFLGRDVNSGFSGGEKKRNEILQMALLEPELAILDETDSGLDIDALKTVAAGVNACRSEKNAMILITHYQRLLDYVKPDFVHIMYQGRIVRSGGPELALELEAEGYAFLGITKEQQ
3075_Aprotothecoid@RMZ56080_1__hypothetical_protein_APUTEX25_004504                                      QSAVLLDVRDLEARITNQGVLKGVSLTVREGEVHAIMGKNGSGKSTFSKVLVGHPEYEVTSGSVDYKGESLLGLEPDERSHMGLFMSFQSPVEIPGVSNIDFLRIATNARRSAQGQKDLDPLEFYAFVMPKLELLNMDAAFLNRNVNEGFSGGEKKRNEILQLACLEADCSILDEIDSGLDIDALRDVATAVNGFRRPAAGLIMVTHYKRLLDYIRPDFVHIMQDGKIVKTGGMDLVDQLELEGYKVPGQLFVAQ
3218_Ppatens@PNR36630_1__hypothetical_protein_PHYPA_022481                                               EARVILEVQGLRAVVADQEILNGVDLVIREGEVHAIMGKNGSGKSTLSKVLVGHPDYEVTGGTAIFKGENLFDKEPEERSHCGLFLSFQSPVEIPGVSNMDFLRMACNARRNARGLEELGPLEFYGFVAEKLTALNMDPRFLDRNVNEGFSGGEKKRNEILQLSVLEADMAILDEIDSGLDIDALRDVANAVVGLKKDNNAILMITHYQRLLDYIMPTYVHIMEAGRIVKTGDMSLAAQLEAGGYNAVQAMKM--
436017_Olucimarinus@ABO95049_1__ABC_ATP_binding__family_transporter__Fe_S_assembly_SufBCD_system_        ------------------------------------MGKNGSGKSTLTKVLVGHPAYEVTSGSATFKGEALFEMEPEERARSGLFLSFQSPIEVPGVSNTDFLRMMCNERRKARGEEELDPLEFYGYLTPKLEALNMDPSFLTRNVNEGFSGGEKKRNEILQLAVMESEMSILDEIDSGLDVDALRDVAKAVNLLRQGDKGLLLITHYQRLLDAIHPNFVHIMQKGQIVQTGGVEIATQLEEGGFASLAQ-----
3055_Creinhardtii@PNW81026_1__hypothetical_protein_CHLRE_07g339700v5                                     PADVMLEVKDLTASIAGTPILKGVNLTIRNGEVHAIMGKNGSGKSTLSKVLVGHPDYEVTGGTAVFKGKNLFEMEPEERSHAGLFLSFQTPIEVPGVSNVDFLRMACNSRRKALGHPELDPLEFYAYIMPKLEMLNMDPTFLNRNVNEGFSGGEKKRNEILQLAVLEADMAILDEIDSGLDIDALRDVAKAVNQLRSDDTGVLMVTHYKRLLDYIKPDFVHIMQAGEIVKTGDMSLVDQLEAGGYATL-------
3197_Mpolymorpha@PTQ36287_1__hypothetical_protein_MARPO_0065s0083                                        VGDVLLEVRGLCAVVEAKEILRGVDLTVRQGEVHAIMGKNGSGKSTLSKVLVGHPDYLVTSGTATYKGENLFDKEPEERSHAGLFLSFQSPVEIPGVSNMDFLRMACNARRSSLGLPEFGPLEFYGFLSPKLAALNMDPSFLDRNVNEGFSGGEKKRNEILQLAVLEADMAILDEIDSGLDVDALRDVAAAVNGLRKSDNAVLMITHYQRLLDYIKPTYVHIMEAGRIVKTGDSSLALQLEAGGYEALKESA---
1764295_Cprimus@QDZ25285_1__iron_sulfur_cluster_assembly_ATPase                                          TTGCVLEVSGLEASIDDKSILKGLNLRINRGEVHAIMGQNGCGKSTLSKVLVGHPDYKVDGGSVTYKGGNLLELEPEERSHAGLFLSFQYPVEVPGVNNTDFLRLACNARRAALGETELDPLEFYGHVTPILQELDIDPKFLSRNVNEGFSGGERKRNEVLQLAVMDSDLAIMDEVDSGLDIDALKNVADALNKLRKKDMSVILITHYQRLLNYIKPDYVHIMKDGRCIKTGGAELALELESEGYASFDGFDG--
3702_Athaliana@AEE74941_1__non_intrinsic_ABC_protein_7                                                   SSIPLLEVRDLRAVIAEQEILKGVNLVVYEGEVHAVMGKNGSGKSTFSKVLVGHPDYEVTGGSIVFKGQNLLDMEPEDRSLAGLFMSFQSPVEIPGVSNMDFLNMAFNARKRKLGQPELDPIQFYSHLVSKLEVVNMKTDFLNRNVNEGFSGGERKRNEILQLAVLGAELAILDEIDSGLDVDALQDVAKAVNGLLTPKNSVLMITHYQRLLDYIKPTLIHIMENGRIIKTGDNSLAKLLEKEGYKAISG-----
39947_Osativa@KAF2939095_1__hypothetical_protein_DAI22_03g166900                                         AGRPLLEARDLVACVKEQEILSGVNLTIREGEIHALMGQNGSGKSTLMKVLAGHPEYEVTGGTVLFKGENLIDMEPEERSLAGLFMSFQAPVEIPGVNNYDFLLMALNARREKKGLPALEPLQVYPIIEEKVNALNMNAEILNRAVNEGFSGGERKRNEILQLSVLGADLALLDEIDSGLDVDALEYVAKAVNGILTPNSSLMMITHYQRLLDLIKPSYVHIMEKGKIVKTGDRALANYIDESGYKAIATA----
1169540_Vbrassicaform@CEM31097_1__unnamed_protein_product                                                ASDTIMRIDNVHAEVGEVKILDGFSLEVKKGEVHAIMGPNGSGKSTLSKVITGHPDYRVIEGSITFKGEDVLDMDVDERALAGIFLAFQYPVEIAGVSNSDFLRAAVNIRRKREGLDDLDAIEFSMKMFEELDKLGLDPSFLDRGINAGFSGGEKKRNEVLQMVMLNPDLVILDETDSGLDVDSLKTTAEAVNNFKHPDKTFLIITHYQRLLDLIKADRVSVMKKGRVVLTGGPDLATTIEQWGYDWLEKEAAGG
227086_Bnatans@XP_001712974_1__Ycf16__nucleomorph_                                                       ISINKLKISDLSIILKSTKIVENLNLTVNPGEIHVLMGRNGSGKSTLSKTIVGHPSYEVIDGSITYKNIDITQIDASLRALNGIFMCFQSPVEIQGVKNLDFLRKISNSRRKFLSQPIFDPLDFYSFISDKIESVGLDNTFLTRNVNEGFSGGEKKRNEMLQLITVQADFCIFDEIDSGLDIDSIKNLVDIISTLRNRGVGMIIITHYNKLIDLVRPDYVHILKNGKIIKSGDMELSKIIEREGFDAIN------
