# Supplementary material for: Components of iron–Sulfur cluster assembly machineries are robust phylogenetic markers to trace the origin of mitochondria and plastids
Source: PLoS Biol. 2023 Nov 8;21(11):e3002374. doi: 10.1371/journal.pbio.3002374 (PMC10631705; doi:10.1371/journal.pbio.3002374)
Supplement: S1 Data — (ZIP) [file pbio.3002374.s017.zip › S1 Data/Concatenations/SUF/SUF_Cyano_Euka/trimmed_alignments/SufB_Cyano_Euka.bmge.phy]

 112 478
1641812_Maeruginosa@AKE63030_1__Iron_sulfur_cluster_assembly_protein_SufB                                  MSATVKNLVNQPYKYGFITDIESETIPRGLNEEIIRLISAKKKEPEFMLDFRLRAYHQWQKMTEPSWPHVSYPAIDYQNIIYYSAPKQKKKLNSLEEVDPTLIETFEKLGIPLSEQKRLSNVAVDAIFDSVSIATTFKEKLAEQGVIFCSISEALQEHPELVQKYLGTVVPVGDNYFAALNSAVFSDGSFVFIPKGVACPMELSTYFRINNGETGQFERTLIVAEEGASVSYLEGCTAPMYDSNQLHAAVVELVALDNADIKYSTVQNWYAGDANGKGGIYNFVTKRGLCKGVNSKISWTQVETGSAITWKYPSCVLVGDNSVGEFYSIALTNNKQQADTGTKMIHIGRNTKSTIISKGISAGNSQNSYRGLVKMGPKAKGARNYSQCDSMLIGDNAEANTFPYIQVDNNSAKVEHEASTSKIGEDQLFYFAQRGISEEDAVSMLVSGFCKDVLSKLPMEFAAEADKLLSLKLEGTVG
2107694_Ahegewaldii@PSF36039_1__Fe_S_cluster_assembly_protein_SufB                                         MSATVKNIVNQPYKYGFITDIESETVPRGLTEDTVRLISAKKNEPEFMLEFRLKAYRQWQKMTEPTWPNVNYPAIDYQNIIYYSAPKQKKKLNSLDQVDPTLLETFEKLGIPLSEQKRLGNVAVDAIFDSVSIATTFKEKLAKDGVIFCSISEALQEHPELVQKYLGSVVPAGDNYFAALNAAVFSDGSFVFIPKGVTCPMELSTYFRINNGETGQFERTLIIAEEGASVSYLEGCTAPMYDSNQLHAAVVELVALDNADIKYSTVQNWYAGDANGKGGIYNFVTKRGLCKGVNSKISWTQVETGSAITWKYPSCVLVGDNSVGEFYSIALTNNKQQADTGTKMIHIGKNTRSTIISKGISAGNSQNSYRGLVKMGPKATGARNYSQCDSMLIGDNAGANTFPYIQVDNNTAKVEHEASTSKIGEDQLFYFAQRGISEEDAISMLVSGFCKDVLSKLPMEFAAEADKLLSLKLEGTVG
118163_Psp@AFY79654_1__FeS_assembly_protein_SufB                                                           MSATVKNIVNQPYKYGFVTNIESDTIPRGLNEDIIRLISAKKNEPEFMLEFRLKAYRQWQKMTEPTWSHVSYPPIDYQNIIYYSAPKHNKKLKSLEEVDPTLLETFEKLGIPLSEQKRLSNVAVDAIFDSVSIATTFKEKLAEHGVIFCSISEALQEHPKLVEKYIGSVVPVGDNYFAALNSAVFSDGSFVYIPKGVQCPMELSTYFRINNGETGQFERTLIIADEGACVSYLEGCTAPMYDSNQLHAAVVELIALDNAEIKYSTVQNWFAGDENGKGGIYNFVTKRGLCKGVNSKISWTQVETGSAITWKYPSCVLIGDNSVGEFYSIALTNNKQQADTGTKMIHIGKNTRSTIISKGISAGNSKNSYRGLVKMGPKATGARNYSQCDSMLIGDNAEANTFPYIQVDNNSAKVEHEASTSKIGEDQLFYFAQRGISEEDAVSMLVSGFCKDVLNKLPMEFAAEADKLLSLKLEGTVG
423474_Cwatsonii@CCQ50232_1__Iron_sulfur_cluster_assembly_protein_SufB                                     MSATVKNLVNQPYKYGFVTDIETETIPRGLSEDVIRLISAKKNEPEFMLEFRLKAYKQWLKMTEPTWPHVHYPKIDYQNIIYYSAPKQKKKLKSLDDVDPTLIETFEKLGIPLSEQKRLSNVAVDAIFDSVSVATTFKEKLAEDGVIFCSISEALEEHPELVRKYLGSVVPVADNFFAALNSAVFSDGSFIFIPKGVKCPMELSTYFRINTGDTGQFERTLIVAEEGASVSYLEGCTAPMYDSNQLHAAVVELVALDNADIKYSTVQNWYAGDEKGKGGIYNFVTKRGLCKGVNSKISWTQVETGSAITWKYPSCVLAGDNSVGEFYSIALTNNMQQADTGTKMIHLGKNTRSTIISKGISAGNSKNSYRGLVQMGPRAKGARNYSQCDSMLIGDNAEANTFPYIQVDNNTAKVEHEASTSKIGEDQLFYFAQRGISEEDAVSMLVSGFCKDVLSELPMEFASEADKLLSLKLEGTVG
1920663_Asacrum@GBF78654_1__cysteine_desulfurase_activator_complex_subunit_SufB                            MSATVKNLVNQPYKYGFVTDIEADTIPRGLNEDVIRLISAKKNEPEFMLEFRLKAYKQWQKMTEPTWPHVTYPTIDYQNIIYYSAPKQKKKLKNLDEVDPTLLETFEKLGISLSEQKRLSNVAVDAIFDSVSVATTFKEKLAESGVIFCPISEALQEHPELIKKYLGSVVPVNDNFFSALNAAVFTDGSFVFIPKGVKCPMELSTYFRINNGDTGQFERTLIVAEEGASVSYLEGCTAPMYDSNQLHAAVVELVALDNADIKYSTVQNWYAGDENGKGGIYNFVTKRGLCKGVNSKISWTQVETGSAITWKYPSCVLVGDNSVGEFYSIALTNHKQQADTGTKMIHIGKNTKSTIISKGISAGNSKNSYRGLVKIGPKATGARNYSQCDSMLIGDNAEANTFPYIQVDNNTSKVEHEASTSKIGEDQLFYFAQRGISEEDAVSMLVSGFCKDVLSELPMEFASEADKLLSLKLEGTVG
41431_Csp@ACK64512_1__FeS_assembly_protein_SufB                                                            MSASVKTLVNQPYKYGFVTDIETDTIPRGLNEDIIRLISAKKNEPDFMLAFRLRAYQQWQKMTEPTWPHVTYPPIDYQNIIYYSAPKQKKKLGSLDEVDPTLLETFEKLGIPLSEQKRLGNVAVDAIFDSVSIATTFKEKLAESGVIFCSISEALQEHPELVKKYLGTVVPVADNFFAALNSAVFSDGSFVFIPKGVKCPMELSTYFRINSGDTGQFERTLIVAEEGASVSYLEGCTAPMYDSNQLHAAIVELVALDNAEIKYSTVQNWYAGDENGKGGIYNFVTKRGLCKGVNSKISWTQVETGSAITWKYPSCVLVGDNSVGEFYSIALTNNKQQADTGTKMIHIGKNTRSTIISKGISAGGSKNSYRGLVKIGPKADGARNYSQCDSMLIGDNAQANTFPYIQVDNNTAKVEHEASTSKIGEDQLFYFAQRGISEEDAVSMLVSGFCKDVLNELPMEFAAEADKLLSLKLEGTVG
113355_Gherdmanii@CM001775_1_2390___2471277_2472716                                                        MSASVKTLVNQPYKYGFITDIESDTIPKGLSEDVVRLISLKKNEPEFMLEFRLKAYRQWLTMTEPEWAHVGYPSINYQDIIYYSAPKQQKKLDSLDEVDPTLLEAFEKLGIPLSEQKRLGNVAVDAIFDSVSIATTFKDKLAKDGVIFCSISEALQEHPDLIQKYLGSVVPSADNYFAALNGAVFSDGSFVFIPKGVKCPMELSTYFRINNGDTGQFERTLIVAEEGASVSYLEGCTAPMYDSNQLHAAVVELVALDNADIKYSTVQNWYAGDEKGKGGIYNFVTKRGLCKGVNSKISWTQVETGSAITWKYPSCVLVGDNSVGEFYSIALTNNMQQADTGTKMVHIGKNTRSTIISKGISAGNSKNSYRGLVKMGNKATGARNYSQCDSMLIGDNAEANTFPYIQVDNSRAKVEHEASTSKIGEDQLFYFAQRGISEEDAVSMLVSGFCKDVLNELPMEFAAEADKLLSLKLEGSVG
2054282_Csp@AUC59752_1__Fe_S_cluster_assembly_protein_SufB                                                 MSATVKTLVNQPYKYGFITDIESDSIPKGLSEEVVRLISAKKNEPEFMLEFRLKAYRQWLKMTEPQWAHVGYPKIDYQNIIYYSAPKQGKKLKSLDDVDPTLLDTFEKLGIPLSEQKRLSNVAVDAIFDSVSIGTTFKEKLAEDGVIFCSISEALQDHPDLVQKYLGTVVPTADNFFAALNSAVFSDGSFVFIPKGVKCPMELSTYFRINNGDTGQFERTLIVAEKGASVSYLEGCTAPMYDSNQLHAAVVELVALDNADIKYSTVQNWFAGDEKGKGGIYNFVTKRGLCKGVNSKISWTQVETGSAITWKYPSCVLVGDNSVGEFYSIALTNNMQQADTGTKMVHIGKNTRSTIISKGISAGNSKNSYRGLVKMGNKAKGARNYSQCDSMLIGDNAEANTFPYIQVDNNTARLEHEASTSKIGEDQLFYFAQRGISEEDAISMLVSGFCKDVLNELPMEFAAEADKLLSLKLEGTVG
755178_Caponinum@AFZ54679_1__Iron_regulated_ABC_transporter_membrane_component_SufB                        MSATVKNLVNQPYKYGFITDIESDTIAKGLNEDVIRLISAKKNEPEFMLEFRLKAYRQWLQMNEPKWAHVGYPAIDYQNIIYYCAPKQQKKLNSLDEVDPTLLETFEKLGIPLSEQKRLSNVAVDAIFDSVSIATTFKEKLAEVGVIFCSISEALHEHPELVQKYLGTVVPTADNYFAALNSAVFSDGSFVFIPKGVKCPMELSTYFRINNGETGQFERTLIVAEEGASVSYLEGCTAPMYDSNQLHAAVVELVALDNAEIKYSTVQNWFAGDENGKGGIYNFVTKRGLCKGVNSKISWTQVETGSAITWKYPSCVLVGDNSVGEFYSIALTNNMQQADTGTKMVHIGKNTRSTIISKGISAGKSKNSYRGLVKMGNKATGARNYSQCDSMLIGDNAEANTFPYIQVDNNTAKLEHEASTSKIGEDQLFYFAQRGISEEDAISMLVSGFCKDVLNELPMEFAAEADKLLSLKLEGSVG
111780_Scyanosphaera@AFZ35004_1__Iron_regulated_ABC_transporter_membrane_component_SufB                    MSSTVKNLVNQPYKYGFITEIEADTIPRGLNEDIIRLISAKKNEPEFMLQFRLKAYHQWLKMTEPTWAHVGYPPIDYQNIIYYSAPKQKKKLNSLDEVDPALLETFEKLGLPLSEQKRLSNVAVDAIFDSVSIATTFKEKLAEEGVIFCSISEALQEHPDLVQKYLGSVVPVADNYFAALNSAVFSDGSFVFIPKGVKCPMELSTYFRINNGETGQFERTLIVAEEGASVSYLEGCTAPMYDSNQLHAAVVELVALDDAEIKYSTVQNWFAGDENGKGGIYNFVTKRGLCKGVNSKISWTQVETGSAITWKYPSCVLVGDNSVGEFYSIALTNHKQQADTGTKMIHIGKNTRSTIISKGISAGESKGSYRGLVKIGPKADGARNYSQCDSMLIGDNAEANTFPYIQVDNNSARVEHEASTAKIGEEQLFYFAQRGISEEDAVSMLVSGFCKDVLNELPMEFAAEADKLLSLKLEGTVG
2005460_Csp@BAZ44565_1__FeS_assembly_protein_SufB                                                          MSANVKTLVNQPYKYGFVTDIETDAIPRGLSEDVIRLISAKKNEPEFMLEFRLKAYRQWLKMSEPNWPHVEYPPIDYQNIVYYSAPKKKSKLGSLDDVDPALLETFDKLGIPLSEQKRLSNVAVDAIFDSVSIGTTFKEKLAEDGVIFCSISEALQEHPELVQKYLGTVVPVADNYFAALNSAVFSDGSFVFIPKGVTCPMELSTYFRINDGDTGQFERTLIVAEEGASVSYLEGCTAPMFDTNQLHAAVVELVALDNADIKYSTVQNWFAGDEEGKGGIYNFVTKRGLCKGVNSKISWTQVETGSAITWKYPSCVLVGDNSVGEFYSIALTNNLQQADTGTKMIHVGKNTRSTIISKGISAGNSKGSYRGLVKIGSKADGARNYSQCDSMLIGDNAEANTFPYIQVDNNTAKLEHEASTAKIGEEQLFYFAQRGISEEDAVSMLVSGFCKDVLNELPMEFAAEADKLLSLKLEGTVG
1147_Ssp@AIE73525_1__Iron_sulfur_cluster_assembly_protein_SufB                                             MSSIVKNLVNQPYKYGFVTDIEADAIPRGLSEDVVRLISAKKNEPEFMLDFRLRAYRHWLTMTEPNWPAVHYPPINYQDIIYYSAPKQSKKLESLDEVDPALLETFEKLGIPLSEQKRLSNVAVDAIFDSVSIGTTFKEKLAEDGVIFCSISEALQEHPELVQKYLGSVVPTADNFFAALNSAVFSDGSFVFIPKGVKCPMELSTYFRINNGDTGQFERTLIIAEEGASVSYLEGCTAPMYDSNQLHAAVVELVALDNADIKYSTVQNWYAGDENGKGGIYNFVTKRGLCKGVNSKISWTQVETGSAITWKYPSCVLVGDNSVGEFYSIALTNNKQQADTGTKMIHIGKNTRSTIISKGISAGNSANSYRGLVKMGPKAQGARNYSQCDSMLIGDRAAANTFPYIQVDNNTAKVEHEASTSKIGEDQLFYFAQRGISEEDAVSMLVSGFCKDVLNELPMEFAAEADKLLSLKLEGTVG
1128427_Fcyanobacteri@KB904821_1_4639___5301241_5302683                                                    MSSSVKTLVNQPYKYGFITDIEKDTLPRGLSEDVIRLISAKKKEPEFMLEFRLRAYRRWLEMAEPAWPHVEYPPIDYQNIVYYSAPKQKDKLNSLDEVDPTLLETFEKLGIPLSEQKRLSNVAVDAIFDSVSIGTTFKEKLAEDGVIFCSISEAVHDYPELIEKYLGSVVPVGDNYFTALNSAVFSDGSFVYIPKGVTCPMELSTYFRINDGDTGQFERTLIVAEEGASVSYLEGCTAPMYDTNQLHAAVVELVALDNADIKYSTVQNWFAGDENGKGGIYNFVTKRGLCKGVNSKISWTQVETGSAITWKYPSCVLVGDNSVGEFYSIALTNNKQQADTGTKMVHIGRNTKSTIISKGISAGGSKNSYRGLVKMGPKAKGARNYSQCDSMLIGDTAEANTFPYIQAENNTAKVEHEASTSKIGEDQLFFFAQRGISAEDAISMLISGFCKDVFNQLPMEFAAEADKLLSLKLEGTVG
1173029_Ssubsalsa@JH980292_1_1108___1312735_1314177                                                        MTASVKTLVNQPYKYGFITDIETDTIPRGLSEEVVRLISAKKNEPEFMLEFRLRAYRQWLKMSEPTWAHVGYPPIDYQNIIYYSAPKTKGKLKSLDEVDPALLETFEKLGIPLSEQKRLSNVAVDAIFDSVSIATTFKEKLAEAGVIFCSISEAIHEHPELVKKYLGSVVPVGDNYFAALNSAVFSDGSFVYIPKGVTCPMELSTYFRINNGDTGQFERTLIVAEEGASVSYLEGCTAPMYDSNQLHAAIVELVALDNASIKYSTVQNWYAGDENGKGGIYNFVTKRGLCKGVNSKISWTQVETGSAITWKYPSCVLVGDNSVGEFYSIALTNNKQQADTGTKMVHIGKNTRSTIISKGISAGNSQNSYRGLVKMGPKAVGARNYSQCDSMLIGDCAEANTFPYIQVEHNSAKVEHEASTSKIGEDQLFYFAQRGISAEDAISMLISGFCKDVFNQLPMEFAAEADKLLSLKLEGTVG
129961_Smajor@KV878783_1_2552___2939615_2941060                                                            MSASVKTLVNQPYKYGFITDIEADSLPPGLSEDVIRLISAKKNEPEFMLEFRLKAYRHWLTMAEPDWAHVGYPPINYQDIIYYSAPKTKDKLKSLDDVDPALLETFEKLGIPLSEQKRLGNVAVDAIFDSVSIATTFKEKLGEAGVIFCSISEALQEHPELIKKYLGTVVPTADNYFAALNSAVFSDGSFVFVPKGVTCPMELSTYFRMNSGDTGQFERTLIVAEEGASVSYLEGCTAPMYDSNQLHAAIVELVALDDADIKYSTVQNWFAGDESGKGGIYNFVTKRGLCKGKNSKISWTQVETGSAITWKYPSCVLVGDNSVGEFYSIALTNNHQQADTGTKMVHIGRNTRSRIISKGISAGQSKNSYRGLVKMGPNAKGARNYSQCDSMLIGDRAEANTFPYIQVDNNTAKVEHEASTSKIGEDQLFYFAQRGISSEDAISMLISGFCKDVFNQLPMEFAAEADKLLSLKLEGTVG
102232_Gsp@ELR96798_1__FeS_assembly_protein_SufB                                                           MSASVKTLVNQPYKYGFVTDIESDSIPRGLNEEVIRLISEKKNEPQFMLDFRLKAYRQWQKMTEPTWAHVNYPPIDYQNIIYYSAPKQSKKLNNLDEVDPAILETFEKLGISLSEQKRLANVAVDAIFDSVSIGTTFKEKLAESGVIFCSISEAVQEHSELIQRYLGSVVPVGDNYYSALNSAVFSDGSFVYIPKGVTCPMELSTYFRINNGDTGQFERTLIIAEAGASVSYLEGCTAPMYDSNQLHAAVVELVALDNADIKYATVQNWYAGDENGKGGIYNFVTKRGLCKGVNSKISWTQVETGSAITWKYPSCVLVGDNSVGEFYSIALTNNRQQADTGTKMVHIGKNTRSTIISKGISAGHSQNSYRGLVKIGPKATGARNYSQCDSMLIGDNAQANTFPYIQVDQNTAKVEHEASTSKIGEDQLFYFTQRGISEEDAISMLVGGFCKDVLNKLPMEFAAEADKLLSLKLEGTVG
2420338_Cbacterium@RMG14946_1__Fe_S_cluster_assembly_protein_SufB__partial                                 MSATVKTLVNQPYKYGFVTDIEADAIPRGLSEDVVRLISAKKNEPEFMLEFRLKAYRKWLTMSEPTWSHVHYPPIDYQNIVYYSAPKVKEKKQSLEEVDPTLLETFEKLGIPLSEQKRLSNVAVDAIFDSVSIATTFKEKLAEAGVIFCSISEALQEHPDLVEKYLGSVVPVADNYYAALNSAVFSDGSFVFIPKGVECPMELSTYFRINNGDSGQFERTLIVAEEGSSVSYLEGCTAPMFDTNQLHAAVVELVALDDASIKYSTVQNWFAGDENGKGGIYNFVTKRGLCKGKNSKISWTQVETGSAITWKY----------------------------------------------------------------------------------------------------------------------------------------------------------------------
1643526_Gsp@LWRO01000008_1_93___127857_129296                                                              MSATVKSLVSQPYKYGFVTDIEADTIPRGLNEDVIRLISAKKNEPDFMLEFRLKAYRQWLKMEEPNWPHVNYPPIDYQDIVYYSAPKVKGKKKSLDEVDPTLLDTFEKLGIPLSEQKRLANVAVDAIFDSVSVATTFKEKLAEAGVIFCSISEALQEHPELVQKYLGSVVPVGDNYFAALNSAVFSDGSFVFVPKGVKCPMDLSTYFRINNGESGQFERTLIVAEEGASVTYLEGCTAPMFDTNQLHAAVVELVVLDNAEIKYSTVQNWFAGDENGKGGIYNFVTKRGLCKGKNSKISWTQVETGSAITWKYPSCVLVGENSVGEFYSVALTNNYQQADTGTKMVHVGKNTKSTIISKGISAGKSKNSYRGLVKMSPKATGARNYSQCDSMLIGDNAEANTFPYIDVSNNTAKVEHEASTSKIGEDQLFYFAQRGISEEDAVSMIISGFCKDVFNELPMEFAAEADKLLSLKLEGAVG
2099686_Cbacterium@PXCV01000481_1_4___1937_3376                                                            MSASVKTLVNQPYKYGFTTDIETESMARGLNEDVIRAISAKKKEPEFMLDFRLKAYRQWLKMAEPDWQHASYPPIDYQNIVYYSAPKVKDKKKSLDDVDPTLIETFEKLGIPLSEQKRLANVAVDAIFDSVSVATTFKEKLGEAGVIFCSISEALQEHPELVKKYIGTVVPVGDNYFAALNSAVFTDGSFVFVPKGVTCPMDLSTYFRINNGDSGQFERTLIVAEEGASVTYLEGCTAPMFDTNQLHAAVVELVTLDDAEIKYSTVQNWFAGDENGKGGIYNFVTKRGLCKGKNSKISWTQVETGSAITWKYPSCVLVGDNSVGEFYSVALTNNYQQADTGTKMVHIGKNTKSTIISKGISSGKSKNSYRGLVKMGPKAEGSRNYSQCDSMLIGDNAEANTFPYIDVQNNLAKVEHEASTSKIGEDQLFYFAQRGISEEDAVSMIISGFCRDVFNELPMEFAAEADKLLSLKLEGAVG
1666905_Psp@KPQ36895_1__Fe_S_cluster_assembly_protein_SufB                                                 MSASVKTLVNQPYKYGFTTDIETDSIARGLNEDVIRAISLKKNEPEFMLEFRLKAYRQWLKMEEPDWQHASYPPIDYQNIVYYSAPKVKDKKKSLDDVDPTLIETFEKLGIPLSEQKRLANVAVDAIFDSVSVATTFKEKLGEAGVIFCSISEALQEHPELVKKYIGSVVPVGDNYFAALNSAVFTDGSFVFVPKGVTCPMDLSTYFRINNGDSGQFERTLIVAEEGASVTYLEGCTAPMFDTNQLHAAVVELVTLDDAEIKYSTVQNWFAGDENGKGGIYNFVTKRGLCKGKNSKISWTQVETGSAITWKYPSCVLVGDNSVGEFYSVALTNNYQQADTGTKMVHIGKNTKSTIISKGISSGKSKNSYRGLVKMGPKAEGSRNYSQCDSMLIGDNAEANTFPYIDVQNNLAKVEHEASTSKIGEDQLFYFAQRGISEEDAVSMIISGFCRDVFNELPMEFAAEADKLLSLKLEGAVG
32049_Ssp@ACA99802_1__FeS_assembly_protein_SufB                                                            MSATVKTLVNQPYKYGFVTDIETEKIPRGLSEDVVRLISAKKNEPDFMLEFRLKAYHQWLKMAEPEWAHVKYPPIDYQDIVYYAAPKKETKIESLDEIDPALLETFEKLGIPLSEQKRLSNVAVDAVFDSVSIATTFKKDLAKHGVIFCSISEALQEYPDLVKKYLGTVVPTSDNYFAALNSAVFSDGSFVFIPKGVKCPMELSTYFRINDGETGQFERTLIIAEEGASVSYLEGCTAPMFDTNQLHAAVVELVALDNADIKYSTVQNWFAGDEEGKGGIYNFVTKRGLCKGINSKISWTQVETGSAITWKYPSCVLLGDNSVGEFYSIALTNNHQQADTGTKMIHIGKNSRSTIISKGISAGKSKNSYRGLVKMHPKADGARNYSQCDSMLIGDTAEANTFPYIQVDNQNAKVEHEASTAKIGEEQLFYFAQRGIAEEDAISMLVSGFCKDVLSELPMEFAAEADKLLSLKLEGTVG
1671698_Hsp@OZH53012_1__cysteine_desulfurase                                                               MTAKVTTLVNQPYKYGFVTDIESDTIPRGLSEDIVRLISAKKNEPEFMLNFRLKAYQKWLQMKEPVWAQVDYPKIDYQNIIYYSAPKVQDKKKSLDEVDPTLLDTFEKLGIPLSEQKRLSNVAVDAVFDSVSVATTFKEKLAEEGVIFCSISEAVKEYPELVEKYLGSVVPVGDNFFAALNSAVFSDGSFVFIPKGVQCPMDLSTYFRINNGDSGQFERTLIVAEEGSSVTYLEGCTAPMFDTNQLHAAVVELVALDNADIKYSTVQNWFAGDENGKGGIYNFVTKRGLCKGVNSKISWTQVETGSAITWKYPSCVLVGDNSVGEFYSVALTNNKQQADTGTKMVHIGKNTRSTIISKGISAGNSANSYRGLVKMGSGAKGARNYSQCDSMLIGDRAQANTFPYIQVDNNTAKVEHEASTSKIGEDQLFYFTQRGISAEDAVSMIISGFCKDVFNELPMEFAAEADKLLSLKLEGTVG
203124_Terythraeum@ABG53347_1__Iron_regulated_ABC_transporter_membrane_component_SufB                      MTAKVTSLVNQPYKYGFVTDIESDTIPRGLSEDIVRLISAKKNEPEFMLNFRLKAYKKWLQMKEPLWAHVDYPKIDYQNIIYYSAPKLQDKKKSLEEVDPTLLETFEKLGIPLSEQKRLSNVAVDAVFDSVSVATTFKEKLAEEGVIFGSISEAVQEHPELVEKYLGSVVPVGDNFFAALNSAVFSDGSFVFIPKGVKCPMDLSTYFRINNGESGQFERTLIVAEEGSSVTYLEGCTAPMFDTNQLHAAVVELVTLDNAEIKYSTVQNWFAGDENGKGGIYNFVTKRGLCKGVNSKISWTQVETGSAITWKYPSCVLVGDNSVGEFYSVALTNNKQQADTGTKMVHVGKNTRSTIISKGISAGNSANSYRGLVKMGPGAKGSRNYSQCDSMLIGDRAQANTFPYIQVDNNTAKVEHEASTSKIGVDQLFYFAQRGISPEDAVSMIISGFCKDVFNELPMEFAAEADKLLSLKLEGTVG
282423_Pagardhii@BBD56071_1__FeS_assembly_protein_SufB                                                     MSASVKTLVNQPYKYGFVTDIESDTIPRGLSEDVVRLISAKKNEPEFMLNFRLRAYKQWLKMAEPTWPHVNYPAIDYQSIIYYSAPKVEQKKTSLDEVDPTLLETFEKLGIPLNEQKRLSNVAVDAVFDSVSIATTFKEKLAEDGVIFCSISEAVKEHPELIEKYLGSVVPVADNFFAALNSAVFSDGSFVYIPKGVQCPMDLSTYFRINNGDSGQFERTLIVAEAGSSVTYLEGCTAPMFDTNQLHAAVVELVTLDNAEIKYSTVQNWYAGDEEGKGGIYNFVTKRGLCKGVNSKISWTQVETGSAITWKYPSCLLVGDNSVGEFYSVALTNNKQQADTGTKMIHIGKNTRSTIISKGISAGKSSNSYRGLVKMGPKAAGARNYSQCDSMLIGDRAQANTFPYIQVENNSAKVEHEASTSKIGEDQLFYFSQRGISAEDAISMMISGFCKDVFSKLPMEFAVEADKLLSLKLEGTVG
1982223_Asp@RAQ44041_1__Fe_S_cluster_assembly_protein_SufB                                                 MSASVKTLVNQPYKYGFVTDIESDTIPKGLSEDVVRLISAKKNEPEFMLNFRLRAYQQWQKMAEPTWPHVHYPPIDYQDIIYYSAPKVEKKKGSLEEVDPTLIETFEKLGIPLSEQKRRANVAVDAVLDSVSIATTFKEKRAEEGVIFCSISEAVESHPELIEKYLGSVVPVGDNYFAALNSAVFSDGSFVYIPKGVKCPMDLSTYFRINNGESGQVERTLIVAESGSSVTYLEGCTAPMFDTNQLHAAVVELVALDNATIEYSTVQNWFAGDENGKGGIYNFVTKRGLCKGVNSKISWTQVETGSAITWKYPSCVLVGDNSVGEFYSVALTNNCQQADTGTKMVHIGKNTRSTIISKGISAGRSANSYRGLVKMGPKAVGARNYSQCDSMLIGDCGQANTFPYIQVENSTAKVEHEASTSKIGEDQLFYFTQRGISEEDAVSMIISGFCKDVFNKLPMEFAAEADKLLSLKLEGAVG
1752063_Fsp@BAU08221_1__putative_ABC_transporter_membrane_protein                                          MSATVKTLVNQPYKYGFVTNIEADTIPRGLNEDIIRMISAKKNEPEFMLEFRLRAYRQWQKMTEPTWPNVKYPPIDYQNIIYYSAPKQQAKKKSLEEVDPTLLETFEKLGIPLSEQKRLANVAVDAIFDSVSVATTFKEKLAKEGVIFCSISEALQEHPELVKKYLGSVVPIADNYFAALNSAVFSDGSFVYIPKGVKCPMELSTYFRINNGETGQFERTLIVAEEDSYVSYLEGCTAPMYDSNQLHAAVVELVALDNAEIKYSTVQNWYAGDEKGRGGIYNFVTKRGLCQGVNSKISWTQVETGSAITWKYPSCVLVGDNSVGEFYSVALTNNMQQADTGTKMIHIGKNTRSTIISKGISAGNSSNSYRGLVKINPKAEKARNYSQCDSMLIGDNAHANTFPYIQVQNNTAKVEHEASTSKIGEDQLFYFAQRGISTEDALKMMISGFCKDVFNNLPMEFAVEADKLLSLKLEGSVG
46234_Asp@AFW95766_1__FeS_assembly_protein_SufB                                                            MSASVTTLVNQPYKYGFVTDIEADTIPRGLSEDVVRLISAKKNEPEFMLEYRLRAYHQWLKMTEPTWSHVQYPPINYQDIIYYSAPKQKKKLNSLDEVDPTLLETFAKLGIPLNEQKRLSNVAVDAIFDSVSVATTYKEKLAKDGVIFCSFSEALQEHPELIKKYLGSVVPIADNYFAALNAAVFSDGSFVYIPKGLKCPMELSTYFRINTGDTGQFERTLIVAEAGSYVSYLEGCTAPMYDSNQLHAAVVELVALDNAEIKYSTVQNWYAGDVNGKGGIYNFVTKRGLCQGVNSKISWTQVETGSAITWKYPSCVLIGDNSVGEFYSVALTNNMQQADTGSKMIHVGKNTRSTIISKGISAGKSSNSYRGLVKINPTAKGARNYSQCDSMLIGDNAQANTFPYIQVQNNTGKVEHEASTSKIGEDQLFFFAQRGISSEDAISMMISGFCKDVFNQLPMEFAVEADKLLSLKLEGSVG
551115_Nazollae@ADI63224_1__FeS_assembly_protein_SufB                                                      MSASVKTLVNQPYKYGFVTDIEADTIPRGLNEDVIRLISAKKNEPEFMLEYRLRAYHQWLKMIEPSWPHVTYPPINYQDIIYYSAPKQKKKLNSLDEVDPTLLETFEKLGIPLNEQKRLSNVAVDAIFDSVSVATTFKENLAKDGVIFCSISEALQEHPELIKKYLGSVVPIADNYFAALNAAVFSDGSFVYIPKGVKCPMELSTYFRINSGDTGQFERTLIIAEEGSYVSYLEGCTAPMYDSNQLHAAVVELVALDNAEIKYSTVQNWYAGDANGKGGIYNFVTKRGLCQGVNSKISWTQVETGSAITWKYPSCVLVGDNSVGEFYSVALTNNMQQADTGTKMIHIGKNTRSTIISKGISAGKSSNSYRGLVKINPTAKGARNYSQCDSMLIGDNAQANTFPYIQVQNNNGKVEHEASTSKIGEDQLFFFAQRGISSEDAISMMISGFCKDVFNQLPMEFAVEANKLLSLKLEGSVG
52271_Asp@LUHI01000068_1_50___55821_57260                                                                  MSATVKTLVNQPYKYGFITDIETDTIPRGLNEDVIRLISAKKNEPEFMLEFRLRAYRQWLKMTEPTWPSVTYPPINYQDIIYYSAPKQKKKLNSLEEVDPTLLETFEKLGIPLSEQKRLANVAVDAIFDSVSVATTFKETLAKDGVIFCSISEALREHPELVQKYLGSVVPIADNYFAALNSAVFSDGSFVYIPKGVKCPMELSTYFRINSGDTGQFERTLIVAEEGSYVSYLEGCTAPMYDSNQLHAAVVELVALDNAEIKYSTVQNWYAGDANGKGGIYNFVTKRGLCQGVNSKISWTQVETGSAITWKYPSCVLVGDNSVGEFYSVALTNNMQQADTGTKMIHVGKNTRSTIISKGISAGNSSNSYRGLVKINPKAEGARNYSQCDSMLIGDNAQANTFPYIQVQNHTGKVEHEASTSKIGEDQLFYFAQRGISAEDAISMMISGFCKDVFNQLPMEFAVEADKLLSLKLEGSVG
1973482_Rcurvata@BAZ89918_1__FeS_assembly_protein_SufB                                                     MSASVKTLVNQPYKYGFVTDIETDTIPRGLNEEVIRLISAKKQEPEFMLEFRLRAYRQWLKMTEPIWAHVNYPPINYQDIVYYSAPKQKKKLNSLEEVDPTLLETFEKLGISLSEQKRLANVAVDAIFDSVSVATTFKEKLAEDGVIFCSISEALREHPELVKKYLGSVVPIADNYFAALNSAVFSDGSFVYIPKGVKCPMELSTYFRINSGDTGQFERTLIVAEESSYVSYLEGCTAPMYDSNQLHAAVVELVALDNAEIKYSTVQNWYAGDENGKGGIYNFVTKRGLCQGVNSKISWTQVETGSAITWKYPSCVLVGDNSIGEFYSVALTNNRQQADTGTKMIHIGKNTRSTIISKGISAGKSSNSYRGLVKINPSAKGARNYSQCDSMLIGDNAQANTFPYIQVQNNTGKVEHEASTSKIGEDQLFFFAQRGISAEDAVSMMISGFCKDVFNQLPMEFAVEADKLLSLKLEGSVG
2005462_Csp@BAZ07101_1__putative_ABC_transporter_membrane_protein                                          MSATVKTLVNQPYKYGFVTDIETDTIPRGLSEDVIRLISAKKNEPEFMLEFRLRAYRQWLKMTEPTWPSVHYPPINYQDIIYYSAPKQAKKLNSLDEVDPTLLETFEKLGIPLSEQKRLANVAVDAIFDSVSIATTFKEKLAEDGVIFCSISEALQEHPELVKKYLGSVVPIADNYFAALNSAVFSDGSFVYIPKGVKCPMELSTYFRINSGDTGQFERTLIIAEDDSYVSYLEGCTAPMYDSNQLHAAVVELVALENAEIKYSTVQNWYAGDENGKGGIYNFVTKRGLCQGKNSKISWTQVETGSAITWKYPSCVLVGDNSVGEFYSVALTNNKQQADTGTKMIHIGKNTRSTIISKGISAGESSNSYRGLVKVGPNAEGARNYSQCDSMLIGDRAHANTFPYIQVQNNTGKVEHEASTSKIGEDQLFYFSQRGISAEDAVSMMISGFCKDVFNQLPMEFAVEADKLLSLKLEGSVG
1080068_Lsp@BAU44121_1__FeS_cluster_assembly_protein_SufB                                                  -----------------------------------------------------------------------------------------------------------------------------------------------------------------------------------------------------------------------------------------------------------------------------------------------------------------------------------------------------------------------------------------------------------------------------------------------------------MMISGFCKDVFNQLPMEFAVEADRLLALKLEGSVG
2420339_Cbacterium@RMH79033_1__Fe_S_cluster_assembly_protein_SufB                                          MSATAKTLVNQPYKYGFVTDIESDSLPPGLNEDVVRKIWALKQEPEFMLDFRLKAYRQWEKMQEPNWPHVNYPPIDYQKIVYYSAPKKKDKLNSLEEVDPAILETFEKLGIPLSEQKRLSNVAVDAVFDSVSVATTFREKLAESGVIFCSISEAVREYPDLIQKYLGSVVPVGDNYFAALNSAVFSDGSFVYIPKGVKCPMELSTYFRINNGESGQFERTLIVAEDNSYVSYLEGCTAPMFDTNQLHAAVVELVTLDNAEIKYSTVQNWYAGDENGKGGIYNFVTKRGLCKGKNSKISWTQVETGSAITWKYPSCVLVGDNSVGEFYSVALTNNKQQADTGTKMVHIGKNTRSTIISKGISAGNSANSYRGLVKMGPKSDGSRNYSQCDSMLIGDNAEANTFPYIDVQNDNAKVEHEASTSKIGEDQLFYFSQRGISAEDAVTMMISGFCKDVFNQLPMEFAVEADRLLSLKLEGSVG
1378066_Csp@PPS39798_1__Fe_S_cluster_assembly_protein_SufB                                                 MSATVKTLVNQPYKYGFVTDIEADTIPRGLNEDVIRLISAKKEEPEFMLEFRLKAFRQWQKMTEPTWPNVKYPPIDYQDIIYYSAPKKKPKLNSIEEVDPALLETFEKLGIPLSEQKRLSNVAVDAIFDSVSVATTFKEKLAKEGVIFCSISEALREYPELVQKYLGSVVPVADNYFAALNSAVFSDGSFVYVPKNTKCPMELSTYFRINSGDTGQFERTLIVAEEGSYVSYLEGCTAPMYDTNQLHAAVVELVALDNAEIKYSTVQNWYAGDENGKGGIYNFVTKRGLCQGVNSKISWTQVETGSAITWKYPSCVLVGDNSVGEFYSVALTNNMQQADTGTKMIHVGKNTRSTIVSKGISAGRSSNSYRGLVKVSPNAKGARNYSQCDSMLIGDNAHANTFPYIQVQNNTAKVEHEASTSKIGEEQLFYFAQRGISAEDAVSMMISGFCKDVFNQLPMEFAVEADRLLSLKLEGSVG
1618023_Aatlantica@KJH70604_1__cysteine_desulfurase                                                        MMSAIKTLVNQPYKYGFVTNIEADTIARGLNEDVIRLISAKKEEPEFMLEFRLKAYRQWQKMTEPTWQNVKYPTIDYQDIIYYSAPKQKAKLNSLEEVDPTLLETFEKLGIPLSEQKRLSNVAVDAIFDSVSVATTFKEKLAKEGVIFCSISEALREHPELVQKYLGSVVPVADNYFAALNSAVFSDGSFVYIPKNTKCPMELSTYFRINSGDTGQFERTLIVAEEGSSVSYLEGCTAPMYDTNQLHAAVVELVALDNAEIKYSTVQNWYAGDENGKGGIYNFVTKRGLCQGVNSKISWTQVETGSAITWKYPSCVLVGDNSVGEFYSVALTNHKQQADTGTKMIHVGKNTRSTIISKGISAGSSANSYRGLVKINPKAEGARNYSQCDSMLIGDNAHANTFPYIQVQNPTAKVEHEASTSKIGEDQLFYFSQRGISAEDAISMMISGFCKDVFNQLPMEFAVEADRLLSLKLEGSVG
2107693_Csp@PSB33446_1__Fe_S_cluster_assembly_protein_SufB                                                 MTATVKTLVNQPYKYGFITDIESDTIPRGLSEDVVRLISAKKEEPEFMLEFRLKAYRQWLKMTEPTWPNVKYPTIDYQNIIYYSAPKQKAKLNSLDEVDPTLLETFEKLGISLSEQKRLSNVAVDAIFDSVSVATTFKDKLAKDGVIFCSISEALKEHPELVKKYLGSVVPAADNYFAALNGAVFSDGSFVYIPKNTKCPMELSTYFRINSGDTGQFERTLIVAEEGSSVSYLEGCTAPMYDTNQLHAAVVELVALDNAEIKYSTVQNWYAGDANGKGGIYNFVTKRGLCQGVNSKISWTQVETGSAITWKYPSCVLVGDNSVGEFYSVALTNHKQQADTGTKMIHVGKNTRSTIISKGISAGNSSNSYRGLVKINPKAEGARNYSQCDSMLIGDNASANTFPYIQVQNPAAKVEHEASTSKIGEDQLFYFSQRGISSEDAISMMISGFCKDVFNQLPMEFAVEADRLLSLKLEGSVG
1781255_Dsp@OEJ73509_1__Fe_S_cluster_assembly_protein_SufB                                                 MTASVKTLVNQPYKYGFITDIEADTLPRGLNEDIIRLISAKKEEPEFMLEFRLKAYQRWLEMTEPTWPHVSYPPINYQDIIYYSAPKKKEKKSSLEEVDPVLLETFEKLGIPLSEQKRLANVAVDAIFDSVSVATTFREKLAKDGVIFCSISEALKEHPELVQKYLGSVVPIGDNYYAALNSAVFSDGSFVYIPKNTKCPMELSTYFRINSGDTGQFERTLIIAEEGSSVSYLEGCTAPMYDTNQLHAAVVELVALDNADIKYSTVQNWYAGDENGKGGIYNFVTKRGLCKGVNSKISWTQVETGSAITWKYPSCVLVGDNSVGEFYSVALTNNKQQADTGTKMVHIGKNTRSTIISKGISAGNSANSYRGLVKISPNATGARNYSQCDSMLIGDNAQANTFPYIQVQNNTGKVEHEASTSKIGEDQLFYFAQRGISAEDAISMMISGFCKDVFNQLPMEFAVEADRLLSLKLEGSVG
1173022_Cepipsammum@AFZ11924_1__FeS_assembly_protein_SufB                                                  MTSSVKTLVNEPYKYGFVTDIETDQIPRGLNEDIVRMISAKKEEPEFMLEFRLRAYRQWLKMTEPTWQHVTYPPINYQDIIYYSAPKQKKKLNSLEEVDPILLETFEKLGISLSEQKRLSNVAVDAVFDSVSVATTFKEKLAKDGVIFCSISEALTEHPELVQKYLGSVVPVADNYFAALNSAVFSDGSFVYIPKNTKCPMDLSTYFRINTGDSGQFERTLIIAEEGASVTYLEGCTAPMFDTNQLHAAVVELVALDNAEIKYSTVQNWYAGDETGKGGIYNFVTKRGLCQGVNSKISWTQVETGSAITWKYPSCVLVGDNSVGEFYSVALTNNYQQADTGTKMIHVGKNTRSTIISKGISSGHSKNSYRGLVKMNPKAQGARNYSQCDSMLIGDNAQANTFPYIQVQNSTAKVEHEASTSKIGEDQLFFFAQRGISQEDAISMMISGFCKDVFNQLPMEFAVEADRLLSLKLEGSVG
1296344_Mglauca@PSB00537_1__Fe_S_cluster_assembly_protein_SufB                                             MTTSVKNLVNQPYKYGFVTDIESDRLPRGLSEDTVRTISAKKNEPEFMLEFRLRAYRQWLKMSEPTWPHVTYPPINYQDIVYYSAPKQQAKKASLDEVDPTLLETFEKLGIPLSEQKRLSNVAVDAVFDSVSIATTFREKLAKDGVIFCSISEALKEYPELVEKYLGTVVPIGDNYFAALNSAVFSDGSFVYIPKDTKCPMELSTYFRINSGDTGQFERTLIIAESGSQVSYLEGCTAPMYDTNQLHAAVVELVALDNAEIKYSTVQNWYAGDENGKGGIYNFVTKRGLCQGVNSKISWTQVETGSAITWKYPSCVLIGDNSVGEFYSVALTNHYQQADTGTKMVHVGKNTRSTIISKGISAGRSKNSYRGLVKVNPKAEGARNYSQCDSMLIGDNAQANTFPYIQVQNQTAKVEHEASTSKIGEDQLFYFSQRGISQEDAVSMMISGFCKDVFNQLPMEFAVEADRLLSLKLEGSVG
864702_Ocyanobacteri@EKQ68508_1__Iron_regulated_ABC_transporter_membrane_component_SufB                    MSASVQNLVNQPYKYGFVTQIEADTIPRGLNEDIVRLISEKKGEPEFMLDFRLRAYRQWLKMTEPTWQRATYPAIDYQDIIYYSAPKVSEKKKSLNEVDPELLETFEKLGIPLSEQKRLANVAVDAIFDSVSVATTFKEKLAKDGVIFCSMSEALKEHPELVRKYLGSVVPIADNYFAALNSAVFSDGSFVYIPKGVRCPMELSTYFRINNGESGQFERTLIVAEEGSYVSYLEGCTAPMYDTNQLHAAVVELVALDDAEIKYSTVQNWYAGDKDGRGGIYNFVTKRGLCQGKNSKISWTQVETGSAITWKYPSCVLVGDNSVGEFYSVALTNHYQQADTGTKMVHIGKNTRSTIVSKGISAGQSKNSYRGLVKIGPKATGARNYSQCDSMLIGDNAQANTFPYIQVQNNSSKVEHEASTSKIGEDQLFYFQQRGISAEDAVSMMISGFCKDVFNQLPMEFAVEADRLLSLKLEGSVG
317619_Phollandica@KB235941_1_294___341748_343187                                                          MSPTVQTLVNQPYKYGFVTDIETDKIPKGLSEDVVRLISAKKGEPDFMLEFRLKAYRQWLKMAEPDWAAVGYPTIDYQDIIYYSAPKQKPKLNSLDEVDPALLETFEKLGIPLSEQKRLGNVAVDAVFDSVSIATTFRAQLAEHGVIFCSISEAVAEYPDLIKRYLGSVVPVADNYFAALNSAVFSDGSFVYIPKGVACPMELSTYFRINSGDSGQFERTLIVAEEGSQVSYLEGCTAPMFDTNQLHAAVVELVALDNADIKYSTVQNWYAGDENGKGGIYNFVTKRGLCKGVNSKISWTQVETGSAITWKYPSCILVGDNSVGEFYSVALTNHCQQADTGTKMIHVGKNTRSTIISKGISAGRSRNSYRGLVKVGPNAQGARNYSQCDSMLVGDRAQANTFPYIQVQNPSSKVEHEASTSKIGEDQLFYFQQRGISAEDAISMMISGFCKDVFNQLPMEFAVEADRLLSLKLEGSVG
1880991_Ocyanobacteri@OCQ91736_1__Fe_S_cluster_assembly_protein_SufB                                       MSATVQTLVNQPYKYGFITEIESDTIPRGLSEDVVRLISSKKNEPAFMLEFRLKAYRQWLKMTEPTWPHVSYPPINYQEIIYYSAPKQKAKLNSLDEVDPVLLETFEKLGISLSEQKRLSNVAVDAVFDSVSVATTFREKLAKDGVIFCSISEAVKDYPELIEKYLGSVVPVGDNYFAALNSAVFSDGSFVYIPKNVKCPMELSTYFRINNGDSGQFERTLIIAESGSSVSYLEGCTAPMFDTNQLHAAVVELVALDNADIKYSTVQNWYAGDENGKGGIYNFVTKRGLCQGVNSKISWTQVETGSAITWKYPSCVLVGDNSVGEFYSVALTNHKQQADTGTKMVHIGKNTKSTIISKGISAGKSSNSYRGLVKMGPNSQGSRNYSQCDSMLIGDNAQANTFPYIQVQNNTARVEHEASTSKIGEDQLFFFAQRGISTEDAISMMISGFCKDVFNQLPMEFAVEADKLLSLKLEGSVG
197221_Telongatus@BAC08042_1__ABC_transporter_subunit                                                      MSATVQSLVNQPYKYGFVTPIETETIPKGLNEDIIRLISAKKNEPEFMLEFRLRAYRQWLKMSEPQWPRVSYPPINYQDIVYYSAPKQKEKLKSLDEVDPVLLETFEKLGIPLSEQKRLTNVAVDAIFDSVSVATTFREELAKQGIIFCSISEALQDYPELVQKYLGSVVPIGDNFYAALNSAVFSDGSFVYVPKNTRCPMELSTYFRINNGESGQFERTLIIADAGSYVSYLEGCTAPMFDTNQLHAAVVELVALDNAEIKYSTVQNWYAGDENGKGGIYNFVTKRGLCLGRNSKISWTQVETGSAITWKYPSCVLVGDNSVGEFYSVALTNHYQQADTGTKMIHIGKNTRSRIVSKGISAGHSQNSYRGLVKIGPKATGARNYSQCDSMLIGDTAAANTFPYIQVQNPTAQVEHEASTSKIGEDQLFYFAQRGISAEDAVSMMISGFCRDVFNQLPMEFAVEADRLLSLKLEGSVG
195253_Ssp@AFY61542_1__Iron_regulated_ABC_transporter_membrane_component_SufB                              MSATVQSLVNQPYKYGFVTEIESETIPRGLDEDVIRLISTKKNEPEFMLAFRLKAYRQWLQMTEPTWPHVHYPPINYQDIIYYSAPKQAAKLNSLEEVDPVLLETFEKLGIPLSEQKRLSNVAVDAVFDSVSVATTFRKDLAKHGVIFCSISEAVHDYPELVEKYLGSVVPVGDNFFAALNSAVFSDGSFVYIPKDTKCPMDLSTYFRINNGDSGQFERTLIIAESGASVTYLEGCTAPMFDTNQLHAAVVELVALDNAEIKYSTVQNWYAGDVNGKGGIYNFVTKRGLCQGKNSKISWTQVETGSAITWKYPSCVLIGDHSVGEFYSVALTNNCQQADTGTKMIHVGKNTRSTIISKGISAGRSQNSYRGLVKMGPKAIGARNYSQCDSMLIGDQAGANTFPYIQVQNHTAQVEHEASTSKIGEDQLFYFAQRGISAEDAVSMMISGFCRDVFNQLPMEFAVEADRLLSLKLEGSVG
1497020_Nsphagnicola@KGF71869_1__cysteine_desulfurase                                                      MSATVKTLVNQPYKYGFVTDIEVDTIPRGLNEDVIRLISAKKSEPAFMLEFRLKAYRHWLKMVEPTWPHVSYPPIDYQDIVYYSAPKQQEKKKSLDEVDPTLLETFEKLGISLSEQKRLTNVAVDAIFDSVSVATTFKEKLAEQGVIFCSISEAVKEYPDLIQQYLGRVVPVGDNYYAALNSAVFSDGSFVYIPKDTRCPMELSTYFRINSGDTGQFERTLIIAEAGSQVSYLEGCTAPMYDTNQLHAAVVELVALDNAEIKYSTVQNWYAGDANGKGGIYNFVTKRGLCAGVNSKISWTQVETGSAITWKYPSCVLVGDNSVGEFYSVALTNHYQQADTGTKMIHVGKNTRSTIISKGISAGHSKNSYRGLVKIAPQAIGARNYSQCDSMLIGDNAEANTFPYIQVQNHRGRVEHEASTSKIGEDQLFYFSQRGISAEDAVSMIISGFCKDVFNQLPMEFAVEADRLLSLKLEGSVG
1880902_Lsp@OCQ94574_1__Fe_S_cluster_assembly_protein_SufB                                                 MSASVSTLVNQPYKYGFVTDIESDTLPRGLSEETIYAISAKKNEPEFMLEFRLRAYRQWLKMTEPTWPDVNYPSINYQDIIYYSAPKQTQKKQSLDEVDPTLLETFEKLGIPLSEQKRLANVAVDAIFDSVSVATTFREKLAEHGVIFCPISEALKEHPELVKKYLGSVVPIADNYFAALNSAVFSDGSFVYIPKGVECPMELSTYFRINNGDSGQFERTLIVAEEGSSVSYLEGCTAPMYDSNQLHAAVVELVALDNASIKYSTVQNWYAGDANGKGGIYNFVTKRGLCKGRNSKISWTQVETGSAITWKYPSCVLVGDNSIGEFYSVALTNNCQQADTGTKMVHIGKNTRSTIVSKGISAGKSKNSYRGLVKVGPNADGARNYSQCDSMLIGSNAQANTYPYIQVQNELARVEHEATTSKIGEDQLFYLAQRGISAEDAVSMMISGFCKDVFNQLPMEFAVEADKLLSLKLEGSVG
1947889_Cbacterium@DIYQ01000113_1_22___21543_22979                                                         MSTSVKTLVNQPYKYGFITDIETDKIPNGLNEDVVRLISAKKNEPEFMLNFRLKAYRRWLEMKEPNWPHLQYPPIDYQNISYYSAPKQQDKKKSLDEVDPALLETFEKLGIPLSEQKRLSNVAVDAVFDSVSIATTFREKLAKEGVIFCSISEAVHDYPELVEKYLGSVVPVGDNYFAALNSAVFSDGSFVYIPKNTQCPMELSTYFRINSGDTGQFERTLIVADEGSQVSYLEGCTAPMYDTNQLHAAVVELVALDNADIKYSTVQNWYAGDENGKGGIYNFVTKRGICKGVNSKISWTQVETGSAITWKYPSCVLVGDNSVGEFYSVALTNNKQQADTGTKMVHVGKNTRSRIISKGISAGGSANSYRGLVKVNPKAEGARNYSQCDSMLIGDNAEANTFPYIQVQNNSGKVEHEASTSKIGEDQLFYFAQRGISAEDAVSMMISGFCKDVFNQLPMEFAVEADKLLSLKLEGTVG
2053605_Rsp@HAE05181_1__TPA_asm__Fe_S_cluster_assembly_protein_SufB__partial                               -----------------------------------------------------------------------------------------------------------------------------------------------------------------------------DNYFSALNSAVFSDGSFVYIPKGVKCPMELSTYFRINSGDTGQFERTLIIADEGSYVSYLEGCTAPMYDTNQLHAAVVELITLDNAEIKYSTVQNWYAGDENGKGGIYNFVTKRGLCQGMNSKISWTQVETGSAITWKYPSCVLVGDNSVGNFYSVALTNNMQQADTGTKMVHVGNNTRSTIISKGISAGKSSNSYRGLVKINPNAERTINYSQCDSMLIGDNAHANTFPYIQVQNQTAKVEHEASISRMGEEQIFYFAQRGICMEDAVSIMVSGFCKDVFNQLPMEFAVEADRLLSLKLEGSIG
2055792_Mbacterium@HAT15871_1__TPA_asm__Fe_S_cluster_assembly_protein_SufB                                 SSTTAQTLVNQPYKYGFVTDIESDTIPRGLSEDVVRLISSKKNEPEFLLQFRLKAYRKWLTMTEPTWPHVNYPAIDYQNIIYYSAPKQKPKLNSLDEVDPTLLETFEKLGIPLSEQRRLGNVAVDVVFDSVSIATTFREKLAKDGVIFCSITEAVKDYPELIEKYLGTVVPVGDNFFAALNSAVFTDGSFVYIPKGVKCPMELSTYFRINNEDSGQFERTLIIAEENSSVSYLEGCTAPMFDTNQLHAAVVELVTMDNADIKYSTVQNWYAGDVNGKGGIYNFVTKRGLCQGVNSKISWTQVETGSAITWKYPSCVLVGDNSVGEFYSVALTNNKQQADTGTKMIHVGKNTRSTIISKGISAGNSSNSYRGLVKMGPNSKGSRNYSQCDSMLIGDNAQANTFPYIQVQNNTAKVEHEASTSKIGEEQLFFFAQRGISAENAISMMISGFCKDVFNQLPMEFAAEADKLLSLKLEGSVG
1140_Selongatus@ABB57765_1__Iron_regulated_ABC_transporter_membrane_component_SufB                         MSATVQALVNQPYKYGFVTDIETEKIAKGLSEEVVRLISAKKEEPEWMLEFRLKAYRRWLTMEEPDWAAVGYPAIDYQNIVYYAAPKQKAKKQSLDEVDPTLLETFEKLGIPLSEQKRLANVAVDAVFDSVSIATTFREKLAEEGVIFCSISEAVREYPEMVKQYLGSVVPIGDNYFAALNSAVFSDGSFVFIPKGVRCPMELSTYFRINSGDTGQFERTLIVAEEGSHVSYLEGCTAPMFDTNQLHAAVVELVALDDAEIKYSTVQNWYAGDENGKGGIYNFVTKRGLCKGRNSKISWTQVETGSAITWKYPSCVLVGDNSVGEFYSVALTNNCQQADTGTKMVHIGKNTRSTIVSKGISAGRSQNSYRGLVKVGPQATGARNYSQCDSMLIGDRAAANTFPYIQVQNAGAQVEHEASTSKIGEDQLFYFQQRGISLEDAVSMLISGFCKDVFNQLPMEFAVEADRLLSLKLEGSVG
1173025_Gsp@AFY66715_1__Iron_regulated_ABC_transporter_membrane_component_SufB                             MTTTLKNVVNQPYKYGFVTDIETDSIARGLNEDVIRLISAKKNEPEFMLEFRLKAYRQWLKMEEPTWPHVSYPPINYQDIVYYSAPKQKEKLGSLDEVDPKLLETFEKLGIPLSEQKRLSNVAVDAIFDSVSVATTFKEKLAEEGVIFCSISEALHQHPELVKKYLGTVVPVADNYFAALNSAVFTDGSFVFIPKGVKCPMDLSTYFRINNGDSGQFERTLIVAEEGASVTYLEGCTAPMFDTNQLHAAVVELVALDNAEIRYSTVQNWYAGDENGKGGIYNFVTKRGLCKGVNSKISWTQVETGSAITWKYPSCVLAGDNSVGEFYSVALTNNCQQADTGTKMVHIGKNTRSTIISKGISAGRSKNSYRGLVKVNPSAEGARNYSQCDSMLIGDSAEANTFPYIQVQNNTGRVEHEASTSKIGEDQLFYFQQRGISTEDAVSMIISGFCKDVFNKLPMEFAVEADRLLSLKLEGSVG
82654_Psp@AFY70209_1__Iron_regulated_ABC_transporter_membrane_component_SufB                               MTATVQKLVNQPYKYGFVTKVESDIIPRGLSEDVIRTISAKKNEPEFMLEFRLKAYRKWLTMTEPSWPNVKYPKINYQDIIYYSAPKAQAKKQSLDEVDPAMLETFEKLGIPLSEQKRLSNVAVDAVFDSVSIATTFKKDLAKVGVVFCSISEAMHEYPELIEKYLGSVVPIGDNFFAALNSAVFSDGSFCYIPKGVKCPMDLSTYFRINNGDSGQFERTLIVAEEGSSVSYLEGCTAPMFDTNQLHAAVVELVALDDAEIKYSTVQNWYAGNEDGKGGIYNFVTKRGLCAGKNSKISWTQVETGSAITWKYPSCVLVGDNSVGEFYSVALTNNHQQADTGTKMVHVGKNTRSTIISKGISAGQSKNSYRGLVKVGSKAKGARNYSQCDSMLIGDRTQANTFPYIEVQNNTAKVEHEASTSKIGEEQLFYFQQRGISMEDAVSMMISGFCKDVFNELPMEFAVEADKLLALKLEGSVG
47254_Lsp@PZV13218_1__Fe_S_cluster_assembly_protein_SufB                                                   MTASVQNLVNQPYKYGFVTNIESDTIPRGLSEDVVRLISKKKNEPEFMLEFRLKAYRQWLKMTEPNWAEVGYPAIDYQNIIYYSAPKVTEKKKSLDEVDPELLDTFEKLGISLSEQKRLSNVAVDAIFDSVSIATTFKEKLGEVGVIFCSISEAVHEHPELIKKYLGSVVPVADNYFAALNAAVFSDGSFVYIPKGTKCPMELSTYFRINNGDSGQFERTLIVAEEGSSVSYLEGCTAPMYDTNQLHAAVVELVAMDNADIKYSTVQNWYAGDKEGKGGIFNFVTKRGLCQGVNSKISWTQVETGSAITWKYPSCVLVGDNSVGEFYSVALTNNYQQADTGSKMVHIGKNTKSTIISKGISAGNSQNSYRGLVKINPKATGARNYSQCDSMLIGDNAQANTFPYIQVQNDKGKVEHEASTSKIGEDQLFYFKQRGISAEDAVSMIISGFCRDVFNQLPMEFAAEADKLLALKLEGSVG
1947904_Cbacterium@DBAX01000040_1_1___3_1232                                                               ---------------------------------------------------------------------VSYPPIDYQNIIYYSAPKVSQKKQSLDEVDPELLATFEKLGISLSEQKRLSNVAVDAIFDSVSIATTFRKDLAKVGVIFCSISEAVHEYPELLERYLGSVVPIGDNYFAALNSAVFSDGSFVYIPKGVRCPMELSTYFRINNGESGQFERTLIVADDDSYVSYLEGCTAPMFDTNQLHAAVVELVACDRAEIKYSTVQNWYAGDKDGKGGIYNFVTKRGLCQGQSSKISWTQVETGSAITWKYPSCVLVGDNSVGEFYSVALTNNKQQADTGTKMVHIGRNTRSKIVSKGISAGESQNSYRGQVKIAAKATGARNYSQCDSMLIGDRSQANTFPYIQVQNPSAKVEHEASTSKISAEQLFYFQQRGIAVEDAVSMMISGFCREVFNALPMEFAVEADKLLALKLENSVG
1173263_Ssp@AFY74967_1__FeS_assembly_protein_SufB                                                          MTATVQALVNQPYKYGFVTPIESDTIPRGLSEEVVRMISAKKNEPEFMLEFRLRAYRQWLKMTEPKWANVDFPKINYQDIVYYSAPKQSKKKLSLDEVDPELLDTFEKLGIPISEQKRLSNVAVDAIFDSVSIATTFRKDLAKVGVIFCSISEALHDYPELVKKYMGSVVPIADNYYAALNSAVFTDGSFCYIPKGVRCPMDLSTYFRINNGDSGQFERTLIVAEEGSYVSYLEGCTAPAFDTNQLHAAVVELVAMDNAEIKYSTVQNWYAGDKEGKGGIYNFVTKRGLCQGVNSKISWTQVETGSSITWKYPSCVLVGDNSVGEFYSVALTNNKQQADTGTKMVHIGKNTRSKIISKGISAGKSQNSYRGLVKVSPKAVGARNYSQCDSMLIGSDSQANTFPYIEVQNSTAKVEHEASTSKIGEEQLFYFAQRGIAPEDAVSMIISGFCKDVFNALPMEFAVEADKLLALKLEGSVG
685565_Psp@BBC24007_1__FeS_assembly_protein                                                                MTATVQALVNQPYKYGFVTSIESDTIPRGLSEDVVRMISAKKNEPEYMLEFRLKAYRQWLKMQEPTWAHVDYPAIDYQDIVYYSAPKQSKKKASLDEVDPELLDTFEKLGISLSEQKRLANVAVDAIFDSVSVATTFKKDLAKVGVIFCSISEAMHEYPELIKKYLGSVVPIADNYFSALNAAVFSDGSFVYIPKGVKCPMDLSTYFRINNGDSGQFERTLIVAEEGAYVSYLEGCTAPMFDTNQLHAAVVELVALDDAEIKYSTVQNWYAGDKNGKGGIYNFVTKRGLCQGKNSKISWTQVETGSAITWKYPSCVLVGENSVGEFYSVALTNNKQQADTGSKMVHIGKNTRSKIVSKGISAGGSQNSYRGLVKISPKAEGARNYSQCDSMLIGDCSQANTFPYIQVQNNTARVEHEASTSKIGEEQLFYFQQRGIAVEDAVSMIISGFCKEVFNALPMEFAVEADKLLALKLENSVG
1453429_CAthalassa@ADB95434_1__Iron_regulated_ABC_transporter_membrane_component_SufB                      MNATVKNLVNQPYKYGFVTDIESDTIPCGLNEEVVRLISAKKDEPDFMLDFRLKAFKQWQKMVEPSWAHVTYPKIDYQNIIYYAAPKQKKKLNNLDEVDPALIETFNKLGISLSEQKRLSNVAVDVIFDSVSIVTTFKEKLSESGVIFCSISEALKLYPELVKKYLGSVIPITDNFFSALNSAVFSDGSFAFIPKGVKCPMELSTYFRINNGSSGQFERTLIVAEEGASVSYLEGCTAPMFDTNQLHAAVVELVALDNASIKYSTVQNWYAGDEKGKGGIYNFVTKRGLCKGVNSKISWTQVETGSAITWKYPSCVLLGDNSIGEFYSIALTNNKQQADTGTKMIHIGENTRSTIISKGISAGNSKNSYRGLVKMNPKAKGARNYSQCDSMLIGDNAEANTFPYIQANNNTTKVEHEASTSKIGEDQLFYFAQRGIPEEDAVSIIVSGFCKDVLNELPMEFASEADKLLSLKLEGSVG
2099684_Cbacterium@PWRG01000117_1_20___19619_21058                                                         MSTSVQSLVTQPYKYGFKTDIAADAIPRGLSEDVVRLISAKKNEPEFMLEFRLKAYRKWLTMAEPTWPNVNYPPIDYQNIVYYSAPKAKDKLGSLDEVDPTLLDTFEKLGIPLSEQKRLANVAVDAIFDSVSVATTYKEKLAESGVIFCSISEALQEHPDLVEKYLGTVVPIGDNYFAALNSAVFSDGSFVYIPKDTQCPMDLSTYFRINNGDSGQFERTLIVAESGSSVTYLEGCTAPMYDSNQLHAAIVELVALDNAAINYSTVQNWFAGDENGKGGIYNFVTKRGLCAGKNSKISWTQVETGSAITWKYPSCVLVGDNSVGEFYSVALTNNLQQADTGTKMVHVGKNTKSTIISKGISAAKSKNSYRGLVKIGPKATGARNYSQCDSMLIGNTSSANTFPYIQVQNSTAQVEHEASTSKIGEDQLFYFAQRGISPEDAVSMIISGFCRDVFNKLPMEFAAEADKLLALKLENTVG
268115_Lantarctica@PZO39356_1__Fe_S_cluster_assembly_protein_SufB                                          MTASVQTLVSQPYKYGFTTDIEADVIPRGLSEDVVRTISAKKNEPAFMLEFRLKAYRKWLTMKEPAWPNVSYPPIDYQNIVYYSAPKTQAKLGSLDEVDPTMLETFEKLGIPLSEQKRLANVAVDAIFDSVSIATTFKEKLGESGVIFCSISEALQEHPELVEKYLGTVIPIGDNYFAALNSAVFSDGSFVYIPKDTQCPMDLSTYFRINNGDSGQFERTLIVAEAGSSVTYLEGCTAPMYDSNQLHAAIVELVAMDDASINYSTVQNWYAGDENGKGGIYNFVTKRGLCAGKNSKISWTQVETGSAITWKYPSCLLVGDNSVGEFYSVALTNHHQQADTGTKMVHVGKNTRSTIISKGISAAKSKNSYRGLVKIGPKATGARNYSQCDSMLIGDTSSANTFPYIQVQNSTAQVEHEASTSKIGEDQLFYFAQRGISPEDAVSMIISGFCRDVFNKLPMEFAAEADKLLALKLENTVG
2099687_Cbacterium@PXDR01000072_1_7___3978_5375                                                            MSASVQSFVSQPYKYGFVTDIEADAIARGLSEDVVRAISAKKNEPEFMLEFRLKAYRKWLTMAEPTWPNVSYPPIDYQNIVYYSAPKKQEKLGSLDEVDPTLLETFEKLGIPLSEQKRLANVAVDAIFDSVSVATTYKEKLAEAGVIFGSISEALEDHADLIEKYLGSVVPIGDNYFAALNSAVFSDGSFVYIPKGVKCPMDLSTYFRINNGDSGQFERTLIVAEEGSSVTYLEGCTAPMYDTNQLHAAVVELVALDDASINYSTVQNWFAGDENGKGGIYNFVTKRGLCQGKNSKISWTQVETGSAITWKYPSCVLIGDNSVGEFYSVALTNNHQQADTGTKMVHVGKNTRSTIISKGISAGQSKNSYRGLVKVNPKADGARNYSQCDSMLLGDRSNANTFPYIQVQNKGAQVEHEASTSKIGEDQLFYFAQRGISPEDAVSMIISGFCRDVFNKLPMEFAAEA-------------
1666911_Ppriestleyi@KPQ36782_1__Fe_S_cluster_assembly_protein_SufB                                         MVSSVQSVVSQPYKYGFVTDIESDALPRGLSEDVVRAISAKKNEPEFMLDFRLKAYQRWLQLEEPAWPNVKYPPIDYNDIVYYSAPKQAEKLDSLDEVDPALLETFDKLGISLNEQKRLANVAVDVIFDSVSIATTFKADLAKHGIIFCSISEAIQEHPELVEKYMGSVIPVGDNYFTALNSAVFTDGSFVYIPKGVKCPMDLSTYFRINNGDSGQFERTLIVAEEASSVTYLEGCTAPMYDSNQLHAAVVELVALDNAEIKYSTVQNWYAGDENGKGGIYNFVTKRGLCKGVNSKISWTQVETGSAITWKYPSCVLVGDNSVGEFYSVALTNHYQQADTGTKMVHVGKNTRSTIISKGISAGNSKNSYRGLVQVNPKADGARNYSQCDSMLLGDTSNANTFPYIQVQNSTAQVEHEASTSKIGEDQLFYFAQRGISPEDAVSMIISGFCRDVFNELPLEFAAEADKLLSLKLENSVG
1228987_Cendosymbiont@BAP18453_1__cysteine_desulfurase_activator_complex_subunit_SufB                      MNDSVKLLVNQPYKYGFVTDIESEKIPHGINEDVIRLISAKKKEPNFMLSFRLKAYRQWQKMTEPTWSHVTYPPIDYQNIICYSAPKQKKKLGSLDEVDPTLLETFEKLGIPLSEQKRLGNVAVDAIFDSVSVATTFKEKLAESGVIFCSISEALQEHPDLVLKYIGSVVPANDNFFAALNAAVFSDGSFVFIPKGVKCPMELSTYFRINSGDTGQFERTLIVAEEEASVSYLEGCTAPMYDNNQLHAAVVELVALDNADIKYSTVQNWYAGNENGQGGIYNFVTKRGLCKGVNSKISWTQVETGSAITWKYPSCLLVGDNSVGEFYSIALTNNKQQADTGTKMLHIGKNTRSTIISKGISAGGSKNSYRGLVKMGRKATGSRNYSQCDSMLIGDNAEANTFPYIQANNNTSTIEHEASTSKIGQDQLFYFAQRGISEEDAVSMLVSGFCQDVLSKLPMEFAAEADRLLGLKLEKTVG
1080068_Lsp@BAU44122_1__FeS_cluster_assembly_protein_SufB                                                  MSTSVKSLVNQPYKYGFVTEIESDTIPRGLSEDVVRLISAKKNEPEFMLEFRLKAYRQWLKMEEPNWAAVGYPPIDYQSIVYYSAPKQAKKLNSLEDVDPTLLETFEKLGIPLSEQKRLSNVAVDAIFDSVSVATTFREKLAKEGVIFCSISEAMREYPDLIQKYLGSVVPVADNYFAALNSAVFSDGSFVYIPKGVRCPMELSTYFRINNGDSGQFERTLIIAEEGSHVSYLEGCTAPMFDTNQLHAAVVELVALDNAEIKYSTVQNWYAGDENGKGGIYNFVTKRGLCQGVNSKISWTQVETGSAITWKYPSCVLVGDNSVGEFYSVALTNNMQQADTGTKMVHVGKNTRSTIISKGISAGKSKNSYRGLVKIGPKADGARNYSQCDSMLIGDTAGANTFPYIQVQNNTARVEHEASTSKIGEDSCFLLAA----------------------------------------AWHLG
1919135_Cbacterium@PSO92793_1__Fe_S_cluster_assembly_protein_SufB                                          MTATAKNLIDQPYKYGFVTDVESDTIPKGLNEDVIRMISAKKNEPEFMLDFRLKAYRQWQKMNEPNWFHASYSPIDYQDISYYSAPKNNDKKQSLDEVDPALLETFEKLGLPLSEQKRLSNVAVDAVFDSVSIATTFKEKLAKEGVIFCSISEALQEYPEIVKKYLGSVVPVGDNFFAALNSAVFTDGSFVYVPKGVTCPMELSTYFRINSGETGQFERTLIVAEDSSYVSYLEGCTAPMYDTNQLHAAVVELVALDDAEIKYSTTQNWFAGDENGKGGIYNFVTKRGKCQGKNSKISWTQVETGSAITLKYPSCVLVGDNSVGEFYSIALTNNMQQADTGTKMVHIGKNTRSKIISKGISAGNSTNSYRGLVKMGPKAHGARNYSQCDSMLIGDNAEANTFPYIQVDNDTTKVEHEASTSKIGEDQLFYFAQRGISEEDAVSMMVSGFCQEVFNQLPMEFASEADKLLSLKLENSVG
1919144_Cbacterium@PSO51415_1__Fe_S_cluster_assembly_protein_SufB                                          MT-ATNTLINQPYKYGFVTDIEAETLPRGLNEDIIRMISAKKNEPEFMLDFRLKAYRQWLNMKEPNWAHVGYRPIDFNDIIYYSEPKQQKKKESLDEVDPALLETFEKLGIPLSEQKRLGNVAVDAIFDSVSVATTFKEKLAEEGVIFCSISEALQEYPELVKKYMGSVVPTGDNFFAALNSAVFSDGSFVYVPKGVQCPMELSTYFRINTDEAGQFERTLIVAEEGASVSYLEGCTAPMYDSNQLHAAVVELVALDDANIKYSTVQNWFAGDENGKGGIYNFVTKRGLCKGNNSKISWTQVETGSAVTWKYPSCVLAGDNSVGEFYSIALTNNYQQADTGTKMIHIGKNTKSTIISKGISAGHSQNSYRGLVKMGPKADGARNYSQCDSMLVGDQAEANTFPYIQVDNNRTQVEHEASTAKIGEEQLFYFAQRGISEEDAISMIVSGFCKEVFNQLPMEFASEADKLLGLKLENSVG
65093_Hsp@AFZ44320_1__Iron_regulated_ABC_transporter_membrane_component_SufB                               MT-ATKTLLNQPYKYGFVTDIETETLPRGLNEDIIRMISAKKNEPEFMLDFRLKAYRQWLKMTEPNWAHVGYKPIDFNDIIYYSAPKKKEKKESLDEVDPALLETFEKLGIPLSEQKRLGNVAVDAIFDSVSVATTFKEKLAEEGVIFCSISEALQEYPELVKKYIGSVVPSGDNFFAALNSAVFSDGSFVYVPKGVQCPMELSTYFRINTDEAGQFERTLIVAEEGASVSYLEGCTAPMYDSNQLHAAIVELVALDDADIKYSTVQNWFAGDEEGKGGIYNFVTKRGLCKGKNSKISWTQVETGSAVTWKYPSCVLAGDNSVGEFYSIALTNNYQQADTGTKMIHIGKNTKSTIISKGISAGHSQNSYRGLVKMGPKADGARNYSQCDSMLVGDQAEANTFPYIQVDNNRTKVEHEASTAKIGEDQLFYFAQRGISEEDAVSMIVSGFCKEVFNQLPMEFAAEADKLLALKLENSVG
13035_Dsalina@AFZ49973_1__FeS_assembly_protein_SufB                                                        MT-TTKTLINQPYKYGFVTDIETETLPRGLNEDIIRAISAKKNEPEFMLDFRLKAYRQWLKMTEPNWAHVGYRPIDFNDIIYYSAPKEKEKKQSLDEVDPALLETFEKLGIPLSEQKRLGNVAVDAIFDSVSVATTFKEKLAEEGVIFCSISEALQEYPELVKKYLGSVVPTGDNFFAALNSAVFSDGSFVYVPKGVQCPMELSTYFRINTDEAGQFERTLIIAEEGASVSYLEGCTAPMYDSNQLHAAIVELVALDDADIKYSTVQNWFAGDENGKGGIYNFVTKRGLCKGKNSKISWTQVETGSAVTWKYPSCVLAGDNSVGEFYSIALTNNYQQADTGTKMIHIGKNTKSTIISKGISAGHSQNSYRGLVKMGPKADGARNYSQCDSMLIGDQAEANTFPYIQVDNNRTKVEHEASTAKIGEDQLFYFAQRGISEEDAVSMIVSGFCKEVFNQLPMEFAAEADKLLALKLENSVG
321327_Ssp@ABD00330_1__FeS_assembly_protein_SufB                                                           MSTSVRTLISQPYKYGFVTDIPSESIGKGLNEDIIRQIWAKKGEPDFMLEFRLRAYRQWLKMSEPTWPNVSYPPIDYQNIVYYSAPKVQPKKKSLDEVDPVLLETFEKLGIPLSEQKRLANVAVDAIFDSVSVATTFREKLAKEGIIFCSMSEALREYPELVRKYLGSVVPIADNYYAALNSAVFSDGSFVYVPKGVRCPMELSTYFRINNGESGQFERTLIIADEGSYVSYLEGCTAPMFDTNQLHAAVVELIALDNAEIKYSTVQNWYAGDENGKGGIYNFVTKRGLCQGANSKISWTQVETGSAITWKYPSCVLVGENSVGEFYSVALTNNYQQADTGTKMIHVGRNTRSKIISKGISAGHSKNSYRGLVKIGPKAEGARNFSQCDSMLIGDQCSANTFPYIEVQNNTAKVEHEASTSKIGEEQLFYFQSRGIGMEDAVSMIISGFCREVFNQLPMEFAVEADRLLSLKLEGSVG
582515_Rlacunae@ERN42681_1__FeS_assembly_protein_SufB                                                      MTATARTLVDRPYKYGFVTDIESDRLPPGLDEEVVRAISAKKEEPDFLLEFRLKAFRKWQKMTEPKWFHATYPPIDYQAISYYSAPKTQGTLASLDEVDPALLETFEKLGIPLSEQKRLSNVAVDAVFDSVSIATTFKEKLAKEGVVFCSIAEAVREHPELIERYLGSVVPAGDNYFAALNSAVFSDGSFVYIPKGVTSPMELSTYFRINSGDTGQFERTLIVADDDSYVSYLEGCTAPMYDTNQLHAAVVELVALDRAEIKYSTVQNWYAGDAEGKGGIYNFVTKRGKCQGVRSKISWTQVETGSAITLKYPSCVLVGDDSAGEFYSIALTNNLQQADTGTKMVHVGKNTKSTIISKGISAGHSTNSYRGLVKMGPKAVGARNYSQCDSMLIGDNAEANTFPYIQSDTDRAKVEHEATTAKIGEDQLFYFAQRGISEEAAVSMLVSGFCRDVFNQLPMEFAAEADKLLSLKLENSVG
111611_Gsp@LNDC01000104_1_13___11996_13432                                                                 MTATVQNLVNQPYKYGFVTDIEAETVPKGLNEDIVRAISAKKNEPEFMLDFRLKAYRKWLQMEEPDWSRIQHRPIDFQDIVYYSAPKKKEQKQSLDEVDPQLLETFEKLGIPLSEQKRLSNVAVDAIFDSVSVATTFREKLAEHGVIFCSISEALQEYPELVEKYIGSVVPTGDNFFAALNSAVFSDGSFVYVPKGVTCPMELSTYFRMNNDESGQFERTLIVAEEGSSVSYLEGCTAPMFDTNQLHAAIVELVALDNAEIKYSTVQNWFAGDENGQGGIYNFVTKRGLCQGKNSKISWTQVETGSAATWKYPSCVLVGDCSVGEFYSVALTNNYQQADTGTKMIHVGKNTRSTIISKGISAGHSENSYRGLVKVLPKAENARNYTQCDSMLIGNTTQANTFPYIEVQNDTANVEHEASTSKISEEQLFYLQQRGISAEDAVSMVVSGFCKDVFNQLPMEFASEADNLLGLKLEGTVG
1919134_Cbacterium@PSP18591_1__Fe_S_cluster_assembly_protein_SufB                                          MTATAQTLANQPYKYGFVTDIETETIPKGLNEDIIRTISAKKNEPEFMLDFRLKAYRQWQKMAEPNWFHASYPPIDYQDMVYYSAPKSHSKKQSMDEVDPQLRETFDKLGIPLSEQKQLANVAVDAVFDSVSVATTFKEKLAEDGIIFCSIAEAVQEHPELVRQYLGSVVPSSDNFFAALNSAAFSDGSFVYIPKGVTCPMELSTYFRINDGDSGQFERTLIIADEGSQVSYLEGCTAPMFDTNQLHAAIVELVALDDAEIKYSTVQNWYAGDEEGKGGIYNFVTKRGKCQGKNSKISWTQVETGSAITLKYPSCVLVGDNSVGEFYSIALTNNKQQADTGTKMVHVGKNTRSKIISKGISAGQSHNSYRGLVKIMPKAEGARNYSQCDSMLVGSEAEANTFPYIDVNNQTGRVEHEASTSKISEDQLFYLAQRGISEEDAVSMIVSGFCQEVYNHLPMEFASEADKLLGLKLEGSVG
195250_Ssp@CM001776_1_2853___3105589_3107028                                                               MTASVTTLVNQPYKYGFVSNIESETIPKGLSEDVVRLISAKKNEPDFLLEFRLRAYRQWLTLAEPHWANLNYPALDFQNIIYYSAPKQGSKVESLDDLDPELLATFEKLGIPLSEQKRLGNVAVDAVFDSVSIATTFKQDLAKHGIIFCSISEAVHDYPELVRKYLGSVVPVGDNFFAALNSAVFSDGSFVYIPKGVKCPMDLSTYFRINNGESGQFERTLIVAEEGSSVTYLEGCTAPMFDTNQLHAAVVELVALDNAEIKYSTVQNWYAGDENGKGGIYNFVTKRGLCKGVNSKISWTQVETGSAITWKYPSCVLAGDNSAGEFYSVALTNNCQEADTGTKMIHIGKNTSSTIISKGISAGRSNNSYRGQVKVGPKADGARNYTQCDSMLIGDRCEASTFPYIQSQNPTAKVEHEASTSKIGEDQLFYFLQRGISMEDAVSMIINGFCKDVFNQLPMEFASEADKLLSLKLEGSVG
2055767_Cbacterium@HAN46948_1__TPA_asm__Fe_S_cluster_assembly_protein_SufB                                 MSATVQDLVAQPYKYGFVTPVEADTIPKGLSEDVVRAISQKKNEPEFMLEFRLKSYRQWLPMAEPTWAEVSYPPIDYQDIVYYSAPKAPKKAESLEDIDPEILAAFEKLGIPLSEQKRLANVAVDAIFDSVSIATTFKKDLAKAGVIFCSISEALQEYPELVRKYLGSVVPPADNYYAALNSAVFSDGSFVYVPKGVRCPMDLSTYFRINNGESGQFERTLIVVEEGAYVSYLEGCTAPMFDTNQLHAAVVELVALDDAEIRYSTVQNWYAGDKEGKGGIYNFVTKRGLCKGRNSKISWTQVETGSAITWKYPSCVLVGDNSVGEFYSVALTNHRQQADTGTKMVHIGKNTRSKIVSKGISAGHSCNSYRGLVKIGPNASDARNFSQCDSMLIGSDSQANTFPYMDVQNPTGRLEHEASTSKIGEEQLFYFQQRGLDLETAVSAMVSGFCREVFNALPMEFAVEADKLLALKLENSVG
1188229_Glithophora@APB33064_1__cysteine_desulfurase_activator_complex_subunit_SufB                        KESTLDQLVSRPYQYGFVTPIEADVIPRGLNEDVIRLISAKKREPDFMLEFRLRAYRHWLTMPVPTWAQVHYPAIDYQNIIYYSAPKAKKQLESLDEVDPELLETFEKLGISLSEQKRLSNVAVDAIFDSVSVATTFKKDLAKYGIIFCSMSEALQEHPELVKKYLGSVVPIGDNYYAALNAAVFSDGSFVYIPPGVRCPLELSTYFRINNGESGQFERTLIVADRDSYVSYLEGCTAPMYDTNQLHAAVVELVALDNAEIKYSTVQNWYAGDKDGKGGIYNFVTKRGLCQGHHSKISWTQVETGSAITWKYPSCVLVGDHSVGEFYSVALTNHYQQADTGSKMVHVGRHTRSRIVSKGISAGHSQNTYRGLVRVNPKAQNARNYTQCDSLLVGHHSQANTLPVIQVHNPTARVEHEASTSKIGDEQLFYCQQRGLGTEAAVAMMISGFCRDVFNQLPMEFAVEADRLLSLKLEGTVG
2162190_Psp@QCFN01000002_1_62___55482_56924                                                                SRNAVGELVSQPYKYGFVTEIETEKIAKGLNEDVIRLISSKKQEPEFLLNFRLRAFRKWLQMKEPNWAELGYPSIDYQDIVYYAAPKQNQKKSSLDEVDPKLLETFDKLGIPLGEQKRLANVAVDAVFDSVSIATTYKEKLAEDGVVFCSISEAVSEYPELIEKYLGTVVPPGDNFFAALNSAVFSDGSFVYIPKGVECPMELSSYFRINSGDTGQFERTLIIAEEYSSVSYLEGCTAPMFDTNTLHAAVVELVALDEASIKYSTVQNWYSGDEKGVGGIYNFVTKRGLCKGINSKISWSQVETGSAITWKYPSCILQGEGSVGEFYSVALTNHFQKADTGTKMVHVAPNTRSTIVSKGISAGKSSNSYRGLVQMGPKASGARNYSQCDSMLIGDLAAANTYPYIRSQQPAASIEHEASTCRISEDQLFYLQSRGIGFEEAVSMMVSGFCREVFNQLPMEFAAEADKLLSLKLEGSVG
316278_Ssp@CAK28921_1__SufB_protein__Fe_Scluster_assembly                                                  ASSNVSDLVSQPYRYGFVTDIETEKIAKGLSEEVVRLISAKKKEPQFLLDFRLRAFRQWQRMAEPDWAALGYPPIDYQDIVYYAAPKQEQKKASLDEVDPKLLETFDKLGIPLSEQKRLSNVAVDAVFDSVSIATTYKEQLAEHGVIFCSFSEAVEEHPELIERYLGSVVPIADNYFAALNSAVFSDGSFVFIPKGVTCPMDLSTYFRINSGDTGQFERTLIVAEEGASVSYLEGCTAPMFDTNQLHAAVVELVAFDDASIKYSTVQNWYAGDENGKGGIYNFVTKRGICKGARSHISWTQVETGSAITWKYPSCVLAGADSVGEFYSVALTNNCQQADTGTKMVHVGPRSRSTIVSKGISAGRSANSYRGLVQMGAKAIGARNYSQCDSMLIGDQAAANTYPYIRSQQPQATVEHEASTCRISEDQLFYLQSRGIAFEEAVSMMVSGFCRDVFNQLPLEFAAEADKLLALKLEGSVG
74547_Pmarinus@CAE21781_1__ABC_transporter__membrane_component                                             SQSHVGQLVSEPYKYGFVTDIETEKIPKGLDEDVVRLISEKKNEPQFLLDFRIRAYRHWLKLQTPDWAGLGYPPIDYQDIVYYAAPKQKEKKNSLEEVDPTLLETFDKLGIPLSEQKRLSNVAVDAVFDSVSIATTYKEKLAEHGVVFCSITDAVNEHPELVRRYLGTVVPSNDNYFAALNSAVFSDGSFVFIPRGVECPMELSSYFRINSGDIGQFERTLIVAEEGASVSYLEGCTAPMFDTNTLHAAVVELVALDDASIKYSTVQNWYAGDENGVGGIYNFVTKRGHCCGARSKISWSQVETGSAITWKYPSCILQGADSVGEFYSVALTNHRQQADTGTKMIHLGPRTRSTIVSKGISAGHSANSYRGLVQMGPKAVNAKNYSQCDSMLIGDQAGANTYPYIRSQQPDASIEHEASTCRISEDQLFYLQSRGIDFEAAISMIVSGFCRDVFSQLPMEFAAEADKLLALKLEGSVG
210768_Ssp@NQKX01000006_1_59___55271_56713                                                                 TAPTVGDLVSQPYKYGFVTDIETEKIAKGLSEDVVRLISAKKNEPAFLLDFRLRAYRQWLRMTEPDWAALGHAPIDYQELIYYAAPKQQEKKASLDEVDPKLLETFDKLGIPLSEQKRLSNVAVDAVFDSVSIATTYREKLAEHGVIFCSISEAVKDHPELIARYLGTVVPSNDNFFAALNSAVFSDGSFVFIPKGVECPMELSTYFRINSGDTGQFERTLIVAEEGASVSYLEGCTAPMFDTNQLHAAVVELVALDDASIKYSTVQNWYAGDEHGKGGIYNFVTKRGQCRGDRSHISWTQVETGSAITWKYPSCVLQGADSVGEFYSVALTNNRQQADTGTKMIHLGPRSRSTIVSKGISAGQSSNSYRGLVQIGPKAVGAKNYSQCDSMLIGDQAAANTYPYIRSQQPDAAIEHEASTCRISADQLFYLQSRGIGFEAAVSMMVSGFCRDVFNQLPMEFAAEADKLLALKLEGSVG
292564_Cgracile@AFY28694_1__FeS_assembly_protein_SufB                                                      SSATVGDLVSQPYKYGFVTDIETEKIAKGLSEDVVRLISAKKNEPAFLLDFRLRSYRQWLQMEEPDWATLGHPPIDYQEIIYYAAPKQQEKKASLDEVDPKLLETFDKLGIPLSEQKRLSNVAVDAVFDSVSIATTYREKLAEHGVIFCSISEAVKDHPDLIEKYLGTVVPGNDNYFAALNSAVFSDGSFVFIPKGVECPMELSTYFRINSGDTGQFERTLIVAEEGASVSYLEGCTAPMFDTNQLHAAVVELVALDDASIKYSTVQNWYAGDENGKGGIYNFVTKRGQCRGDRSHISWTQVETGSAITWKYPSCVLQGADSVGEFYSVALTNNRQQADTGTKMIHVGPRTRSTIVSKGISAGHSSNSYRGLVQLGPKAVGARNYSQCDSMLIGDQAAANTYPYIRSQQPDARIEHEASTCRISADQLFYLQSRGIAFEEAVSMMVSGFCRDVFNQLPMEFAAEADKLLALKLEGSVG
2026889_Csp@PHX67884_1__Fe_S_cluster_assembly_protein_SufB__partial                                        ---------------------------------------------------------------------------------------------------------------------------------------------------------------------------------------------------------------RINSADTGQFERTLIIAEEGASVSYLEGCTAPMFDTNQLHAAVVELVVLDDASIKYSTVQNWYAGDEHGVGGIYNFVTKRGQCRGDRSRISWTQVETGSAITWKYPSCVLQGADSVGEFYSVALTNNYQQADTGTKMIHVGPRTRSTIVSKGISAGHSSNSYRGLVQIGPKAVGAKNYSQCDSMLIGDQAGANTYPYIRSQQPDAAVEHEASTCRISADQLFYLQSRGIGFEEAVSMMVSGFCRDVFNQLPMEFAAEADKLLALKLEGSVG
1655601_Cbacl30@KRO94781_1__cysteine_desulfurase                                                           STATVGDLVSQPYKHGFVTDIETEKIAKGLSEDVVRLISSKKSEPEFLLAFRLRAYRQWLQMQSPDWAALGFPEIDYQNIIYYAAPKQQEKKASLDEVDPKLLETFEKLGIPLSEQKRLSNVAVDAVFDSVSIATTYREKLAEHGVVFCSISEAVKEYPGLVEKYLGTVVPSNDNYFAALNSAVFSDGSFVFIPKGVACPMELSTYFRINSADTGQFERTLIIAEEGASVSYLEGCTAPMFDTNQLHAAVVELVVLDDASIKYSTVQNWYAGDEHGVGGIYNFVTKRGQCRGDRSRISWTQVETGSAITWKYPSCVLQGADSVGEFYSVALTNNYQQADTGTKMIHVGPRTRSTIVSKGISAGHSSNSYRGLVQIGPKAVGARNYSQCDSMLIGDQAGANTYPYIRSQQPDAAVEHEASTCRISADQLFYLQSRGIGFEEAVSMMVSGFCRDVFNQLPMEFAAEADKLLALKLEGSVG
64471_Ssp@ABI46778_1__FeS_assembly_protein_SufB                                                            TSTSTRELVSQPYKYGFVTDIETEKIAKGLSEEVVRLISAKKNEPEFLLDFRLKAYRHWLKLQEPDWAALGYKEIDYQEIVYYAAPKQQEKKQSLDEVDPKLLDTFEKLGIPLSEQKRLSNVAVDAVFDSVSIATTYKEKLAEHGVVFCSFSEAVVEHPELIEKYLGSVVPSSDNYFAALNSAVFSDGSFVFIPKGVECPMELSTYFRINSGDTGQFERTLIVAEEGASVSYLEGCTAPMFDTNQLHAAVVELVVLDDASIKYSTVQNWYAGDENGVGGIYNFVTKRGQCRGDRSRISWTQVETGSAITWKYPSCVLQGADSVGEFYSVALTNNLQQADTGTKMIHVGPRTRSTIVSKGISAGRSSNSYRGLVQVGPNATGARNYSQCDSMLIGDQAAANTYPYIRSQQPQAAIEHEASTCRMSEDQLFYLQSRGIDFEEAVSMMVSGFCRDVFNQLPMEFAAEADKLLALKLEGSVG
84588_Ssp@CAE06834_1__ABC_transporter__membrane_component                                                  TSTSTRDLVSQPYKYGFVTEIETDKIAKGLSEDVVRLISAKKEEPAFLLEFRLKAFRHWLTLEEPDWAALGYPLIDYQDIVYYSAPKQQDKKSSLDEVDPRLLETFDKLGIPLSEQKRLSNVAVDAVFDSVSIATTYKEKLAEHGVVFCSFSEAVKEHPELIERYLGSVVASNDNCFAALNSAVFSDGSFVFIPKGVECPMELSTYFRINSGDTGQFERTLIVAEEGASVSYLEGCTAPMFDTNQLHAAVVELVALDDASIKYSTVQNWYAGDEDGVGGIYNFVTKRGQCRGARSRISWTQVETGSAITWKYPSCVLQGADSVGEFYSVALTNNRQQADTGTKMVHVGPRTRSTIVSKGISAGHSSNSYRGLVQMGPAAKGARNYSQCDSMLIGDQAAANTYPYIRSQQPQAAIEHEASTCRISEDQLFYLQSRGIGFEEAVSMMVSGFCRDVFNQLPMEFAAEADKLLALKLEGSVG
1928728_Pmicropora@BBL86395_1__FeS_assembly_protein_SufB__chromatophore_                                   TTDKVIDLVSQPYKYGFVTDIETEKIAKGLNEEVIRLISAKKQEPEFLLRFRLKAYQNWLQMEEPNWAALGHPPIDYQDLVYYAAPKQQVKKTSLDEVDPRLLETFTKLGISLSEQKRLSNVAVDAVFDSVSIATTYKEKLAEHGVIFQSISEAVKDYPDLIEKYLGSVVPVNDNYFAALNSAVFSDGSFVLIPKGIECPMELSTYFRINSGDTGQFERTLIIAEEGASVSYLEGCTAPMFDTNQLHAAVVELVALDNATIKYSTVQNWYAGDENGKGGIYNFVTKRGQCRGANSRISWTQVETGSAITWKYPSCILQGENSVGEFYSVALTNNRQQADTGTKMVHIGPRTRSTIVSKGISAGQSSNSYRGLVHITPKATGAKNYSQCDSLLIGDQAAANTYPYIRSQQPKASVEHEASTCRISEDQLFYLQSRGIAFEAAVSMMVSGFCRDVFNQLPMEFAAEADKLLALKLEGSVG
2024880_Ssp@MAB54705_1__Fe_S_cluster_assembly_protein_SufB__partial                                        ------------------------------------------------------------------------------------APKTKEKKRSLDEVDPALLDTFSRLGIPLSEQKRLSNVAVDAVFDSVSIATTFKDKLAEHGVVFCSIAEAVKEHPELVEKYLGTVVTSNDNFFAALNASVFSDGTFVYIPKGVECPMELSSYFRINSGDAGQFERTLIVAEEGASVSYLEGCTAPMFDTNQLHAAVVELIALDDASIKYSTVQNWYPGDENGVGGIYNFVTKRGQCRGARSCISWTQVETGSAITWKYPSCVLLGEDSVGEFYSVALTHHRQQADTGTKMIHIGPHTRSTIVSKGISAGSSSNSYRGLVQIGPSAKGARNYSQCDSMLIGDQASANTFPYIHCQQMHAAIEHEASTCRISEDQLFYLQSRGIAFEEAVSMMVSGFCQDVYNQLPMEFAAEADKLLALRLEGSVG
2055796_Sbacterium@HBU26770_1__TPA_asm__Fe_S_cluster_assembly_protein_SufB                                 LGSELSDLVQQPYRYGFVTDIETDKIAKGLDEDVVRLISAKKHEPEFLLNFRLKAFRVWQRMEEPDWAALGYPKIDYQNIIYYAAPKQQQKKSSLDEVDPKLLETFEKLGIPLSEQKRLSNVAVDAVFDSVSIATTYKEKLAEDGVIFCSFTEAVDEHRDLIERYLGSVVPIGDNYFAALNSAVFSDGSFVFIPKGVACPMDLSTYFRINSGDTGQFERTLIVAEEGASVSYLEGCTAPMFDTNQLHAAVVELVAHTDASIKYSTVQNWYAGDESGKGGIYNFVTKRGICEGPRSHISWTQVETGSAITWKYPSCLLVGDDSVGEFYSVALTNNHQQADTGTKMLHVGARTRSTIVSKGISAGKSSNSYRGLVQIGPKACGARNYSQCDSMLIGDKAAANTFPYIRSQQPDSTIEHEASTCRISADQLFYLQSRGISFEEAVSMMVSGFCRDVFNQLPLEFAAEADKLLALKLEGSVG
2162204_Psp@QCJQ01000004_1_4___3202_4644                                                                   NANTVDQIVSKPYKYGFTTDIETEKIDKGINEDIVRLISLKKKEPEFLLNFRLRAYSQWLKMKEPDWAELKYPKIDYQDIIYYAAPKQNQKKASLEEVDPKLLETFDKLGIPLSEQKRIANVAVDAVFDSVSIATTYKEKLAESGVIFCSISEAVSLYPELIKRYLGSVVPITDNFFAALNSAVFSDGSFVFIPKGVKCPMDLSSYFRINSGDTGQFERTLIIAEERASVSYLEGCTAPMFDTNTLHAAVVELIALDDATIKYSTVQNWYSGNEKGVGGIYNFVTKRGECRGKRSKISWSQVETGSAITWKYPSCILKGNGSVGEFYSIALTNNFQKADTGTKMIHVGSNSRSKIVSKGISAGNSNNSYRGLVQIGPQAENARNYSQCDSMLIGDKASANTYPYIKSNQPNSNIEHEASTCRISEDQLFYLQSRGIDFEEAVSMLVSGFCSDVFNELPLEFASEADKLLALKLEGSVG
59920_Pmarinus@AAZ58924_1__Iron_regulated_ABC_transporter_membrane_component_SufB                          QSNTVEEIVSQPYKYGFITEIETEKIPKGLNEDVIRLISAKKNEPEFLLKFRLRAYEQWLKMKEPDWSGLTYSKVDYQDLVYYSAPKQDIKKKSLDEVDPKLLETFEKLGIPLSEQKRLSNVAVDAVFDSVSIATTYKEKLAEHGVIFCSISEAISEYPDLIEKYMGTVVPINDNFFAALNSAVFSDGSFVYIPKGVECPMELSSYFRINSGDTGQFERTLIIAEESSSVSYLEGCTAPMFDTNTLHAAVVELVALDNASIKYSTVQNWYAGNEEGVGGIYNFVTKRGECRGKKSKISWSQVETGSAITWKYPSCVLQGDNSIGEFYSIALTNNCQKADTGTKMIHIGKNTKSKIVSKGISAGKSKNSYRGLVSISPNAEGARNYSQCDSMLIGDKASANTYPYIQSKQPQSNIEHEASTCRISEDQLFYLQSRGIDFEESVSMLVSGFCSDVFNELPMEFASEADKLLALKLEGSVG
59919_Pmarinus@CAE18532_1__ABC_transporter__membrane_component                                             SENLVKDVVSEPYKYGFVTDIETEKISKGLNEDTIRLISEKKEEPKYLLNFRLNAFRKWQRMEEPNWADLGYKKIDYQDIIYYSAPKQKEKISSLDEVDPKLLETFDKLGIPLTEQKKLTNVAVDAVFDSVSIATTFRKELAEHGVIFCSISEAVKDHSNLIEKYLGSVVPANDNYFAALNSAVFSDGSFVYIPKGVKCPMDLSSYFRINSGDSGQFERTLIIAEESSSVSYLEGCTAPMFDTNTLHAAVVELIALDDASIKYSTVQNWYAGNEEGVGGIFNFVTKRGKCLGKRSKISWSQVETGSAITWKYPSCILLGEESVGEFYSVALTNNLQQADTGTKMIHIGPRTKSTIVSKGISAGNSINSYRGLVKMGSKASGSRNYSQCDSMLIGDQAAANTFPYIHSQQPNSEIEHEASTCRISEDQLFYLQSRGIEFEEAVSMMVSGFCRDVFNQLPLEFAAEADKLLALKLEGSVG
1608213_CSspongiarum@KKZ14301_1__cysteine_desulfurase                                                      SAATVEALNKTPYRYGFVTNIETEKISKGLDESVVRLISSKKREPDFLRQFRLKAYAQWQAMEEPNWAALNHPAIDYQNIVYYSAPRQKQQKASLDDVDPALLETFDKLGIPLSEQKRLSNVAVDAVFDSVSIATTYKQKLAEHGVVFCSMGEAIRDHPELVERYLGSVVPIADNFFAALNSAVFSDGSFVYIPKGVQCPMELSTYFRINSDDAGQFERTLIIAEEGASVSYLEGCTAPMFDTNQLHAAVVELVALDDASIKYSTVQNWYAGDENGKGGIYNFVTKRGLCQGRRSRISWTQVETGSAITWKYPSCVLRGQASVGEFYSVALTNHYQQADTGTKMIHIGPGSRSTIISKGISSGHSANSYRGLVNIGPQARGARNFSQCDSMLIGDQAAANTHPYIQSRQPEATIEHEASTCTISEDQLFYLQSRGIEPEAAVSMLVSGFCRDVFNQLPMEFAAEADKLLALKLEGSVG
167539_Pmarinus@AAP99132_1__ABC_type_transport_system_involved_in_Fe_S_cluster_assembly_permease_component KNKTVSQVLEKSYEYGFLTDVESEKIPKGINESIIRLISEKKSEPDFLLEFRLKAFRKWEKMEEPKWADLNYPPINYQDLVYYSAPKDIEKKTSLDDVDPEILATFDKLGIPLNEQKRLTNVAVDAVFDSVSIATTFKEKLAEDGVIFCSISEAIQKYPELVDKYLGTIVPMSDNFFAALNSAIFSDGSFVYIPKGVNCPMELSSYFRINSGDTGQFERTLIIAEEKSSVSYLEGCTAPMFDTNTLHAAVVELIALDDASIKYSTVQNWYAGDKNGIGGIYNFVTKRGRCKGKRSKISWSQVETGSSITWKYPSCILEGDGAVGEFYSVALTNNKQIADTGTKMIHIGKNTKSTIISKGISAGKSKNSYRGLVHMGSKAFGAKNYSQCDSLLIGDQASANTYPYIHSKQMNSSIEHEASTSKISEDQLFYLKSRGINSEEAVSMMVSGFCQDVFNKLPMEFASEADSLLGLKLEGTIG
1499498_Psp@KGG13309_1__Iron_sulfur_cluster_assembly_protein_SufB                                          TTSSIEEIVSSSYKYGFSTNVITEKIPKGLNEDIIRLISAKKNEPNFLLDFRIDAYRKWEKMKEPKWADLSYPEINYQDIVYYCAPKDIEKKKSLDEVDPEILETFEKLGIPLNEQKRLTNVAVDAVFDSVSIATTFKEKLAEDGVIFCSISEAVQKYPELVKRYLGTVVPKNDNFFAALNSAVFSDGSFVFIPKGVNCPMELSSYFRINSGESGQFERTLIIAEEGSSVSYLEGCTAPMFDTNTLHAAVVELIALDDSSIKYSTVQNWYAGNEEGVGGIYNFVTKRGHCRGKNSKISWSQVETGSAITWKYPSCLLIGENSIGEFYSVALTNNKQIADTGTKMIHIGNKTRSTIISKGISAGNSKNSYRGLVEMRAGAKGAKNFSQCDSLLIGAEAEANTYPYIHSKQPSANVAHEASTSKISEEQLFYLQSRGISNEEALSMMVNGFCKDVFNQLPMEFASEANSLLALKLEGSVG
77922_Cgloeocystis@SUFB_1__SufB                                                                            KNTDLDFFLNKPYKYGFSTSINTETIKKGLTEETIKEISKKKNEPDFLLEFRLRAYYYWLEMKEPQWAHISYPLIDYQNITYYSAPKVKEKLNSLDEVDPKLLETFEKLGIPLTEQKKFANVAVDAIFDSVSVATTFKEELAKEGVIFCPISEAAQKYPNLVKKYLGSVVPISDNYFVSLNSAVFSDGSFCYIPENVHCPLELSTYFRINNGESGQFERTLIIADKGSYVSYLEGCTAPQFDTNQLHAAVVELVALENAEIKYSTVQNWYTGDSEGNGGIYNFVTKRGLCVGKNSKISWTQVETGSAITWKYPSCVLVGENSVGEFFSVALTNHYQQADTGSKMIHIGKNTKSKIISKGISTGNSKNSYRGFVKIGSNAFNARNYSQCDSLLIGNNSQANTFPHMQIQNSTGKVEHEASTSKIGEEQIFYFLQRGIGVEQAVSLIVSGFCKDVLNELPMEFSLEADLLLGLKLEGSVG
2762_Cparadoxa@SUFB_1__SufB                                                                                -NSGLENLVNQPYKYGLPLIFEIETISKGLTEETIRLISEKKNEPQFMLEFRLQAYRKWLEMSEPEWAHLNYPKINYQDMVYYSAPKQKKKLQSLDEVDPTLLETFEKLGIPLTEQKRLANVAVDAIFDSVSVATTFKEELAKEGVIFCPISEAVQKYPDLIKKYLGSVVSTSDNYFSCLNAAVFSDGSFCYIPKNVRCPLELSTYFRINNGESGQFERTLIVADEGSYVSYLEGCTAPQFDTNQLHAAVVELVALDNAEIKYSTVQNWYAGDENGKGGIYNFVTKRGLCAGKNSKISWTQVETGSAITWKYPSCVLLGDNSIGEFYSVALTNRYQQADTGTKMIHIGKNTRSRIISKGISAGHSQNSYRGLVKIGPKAVGARNYSQCDSLLIGDNSQANTFPHLQIKNPTAKVEHEASTSKIGEEQIFYFLQRGINAEEAISLIISGFCREVFNNLPMEFALEADKLLGLKLEGSVG
1789788_Gincrassata@SUFB_1__SufB                                                                           -NSNTLNQINKPYKYGFNTSIDVDTISIGLNEKTIRLISAKKNEPTFMLEFRLGAYYRWLEMNEPKWAQLVYSPIKYNKVVYYSAPKVDKKLNSLNEVDPKLIETFEKLGIPLAEQKRLANVAVDAIFDSVSVTTTFKDELAKEGVIFCPISEAIHKYPNLIKKYLGSVVPITDNYFTSLNSAVFSDGSFCYIPPNVRCPFELSTYFRINNGNMGQFERTLIVADKGSYVSYLEGCTAPQYDTNQLHAAVVELIALDDAEIQYSTVQNWYAGDIDGKGGIYNFVTKRGLCAGKNSKISWTQVETGSAITWKYPSCILMGESSIGEFYSVALTNNYQQADTGSKMIHLEKNTRSRIISKGISAGYSQNSYRGLVKMGPRAFNARNYSQCDSLLVGQNSQANTFPHMQIQNRTAKVEHEASTSKIGEEQIFYFLQRGIDSEEAISIMISGFCREVLNKLPMEFALEADKLLGLKLEGSVG
2164131_Ssp@PZV23070_1__hypothetical_protein_DCF12_19685                                                   SATTVKTLVNQPYKYGFITDIESDTIPKGLSEDVVRLISAKKNEPEFMLEFRLKAYRHWLKMTEPTWPHVHYPAIDYQNIIYYSAPKQQKKLGSLDEVDPTLLETFEKLGIPLSEQKRLSNVAVDAIFDSVSIGTTFKEKLAKDGVIFCSISEALQEHPELVKKYLGSVVPTADNYFAALNAAVFSDGSFVFIPKGVKCPMELSTYFRINNGDTGQFERTLIIAEDGASVSYLEGCTAPMYDSNQLHAAVVELVALDNAEIKYSTVQNWYAGDENGKGGIYNFVTKRGLCKGVNSKISWTQVETGSAITWKYPSCVLVGDNSVGEFYSIALTNNKQQADTGTKMIHIGKNTRSTIISKGISAGNSQNSYRGLVKMGPNAKGARNYSQCDSMLIGDNAEANTFPYIQVDNNTAKVEHEASTSKIGEDQLFYFAQRGISEENAVSLLVSGFCKDVLNELPMEFASEADKLLSLKLEGAVG
3218_Ppatens@PNR55025_1__hypothetical_protein_PHYPA_005918                                                 --------------------------------------------------------------------------------------------------------------------------------------------------------------------------------------------------------MEISTYFRIHAIETGQFERTLIVCNENAYMRYLEGCTAPSYDKSKLHAAVVELYCSSGAGIKYSTAQNWYAGDLEGKGGIYNFVTKQGLCDGARSKISWTQVETRSVITWKYPSIVLKGDNSIGKFYSVCL-------------------------------------------------------------------------------------------------FLF-----------------------------------------------
3218_Ppatens@PNR60943_1__hypothetical_protein_PHYPA_003736                                                 SDDTIQQFLKRDYKYGFVSDIESVSIPKGLSEETVRLISAKKNEPEWMLNFRLNAFKQWQKMKEPTWSDNKYPQIDFQDVCYYTEPKKKETKQSLDEVDPDLLETFAKLGIPLSEQKRLANVAVDAVFDSVSIATTHRKTLMAAGVIFCSISEAIREYPDLVKKYLGKVVPVADNYYAALNSAVFSDGSFCYVPKDTVSPMEISTYFRINAMETGQFERTLIVCDENAYVSYLEGCTAPAYDKNQLHAAVVELYCASGAEIKYSTVQNWYAGDSEGKGGIYNFVTKRGLCDGARSKISWTQVETGSAITWKYPSVVLKGDNSIGEFYSVALTNNKQQADTGTKMIHVGKNTRSRIVSKGISAGNSVNCYRGLVQVQPSAHNARNFSQCDSMLIGDQAGANTYPYITVKDPSARVEHEASTSKIGEDQLFYFQQRGIDAEKAVAAIIGGFCREVFKELPLEFAAEVNQLMSLKLEGSVG
3075_Aprotothecoid@RMZ53370_1__hypothetical_protein_APUTEX25_004858                                        EKRDLQRMLSKPYKYGFKTFIESDVFPKGLDEDVVRAISLKKEEPEWLLEFRLKAWRRWLAMEEPTWSDNDYPAIDYQAYSYYSAPRQKEKKGSLEEVDPELLATFDKLGIPLAEQKRLANVAVDAVFDSVSIATTFREELGKAGVIFCSISEAVREYPDLIRKHLGSVVPTSDNYFAALNSAVFSDGSFVYIPRGVRCPMELSTYFRINAAETGQFERTLIVAEEGSHVSYLEGCTAPAYDTNQLHAAVVELSAAADAEIKYSTVQNWYAGDAAGRGGIYNFVTKRGVCAGARSKISWTQVETGSAITWKYPSVVLAGADSVGEFYSVALTNNRQQADTGTKMIHVGPRTRSRIVSKGISAGQSRNVYRGLVSIGPGADGARNHSQCDSMLIGDEAGANTYPYIQ---------HEASTSKIGEDQLFYFQQRGVAVEEAVGMIISGFCREVFNELPLEFAAEVNQLMSLKLEGSVG
1764295_Cprimus@QDZ24465_1__Fe_S_cluster_assembly_protein_SufB                                             EKKEIKDILAKPYKFGFVSDIESEAIPKGLSEETVRMISKKKNEPEWMLEFRLKAYRKWLTMEEPDWSDNRYPKIDFQDIVYYSEPKQKEKKQSLDEVDPELLRTFDKLGIPLGEQKRLANVAVDAVFDSVSIATTFREDLLKAGVIFCSISEAVHEYPDLVKKYMGSVVSEGDNYYTALNSAVFSDGSFCYIPKGVKSPMELSTYFRINASDTGQFERTLIVAEEGSYVSYLEGCTAPSYDTNQLHAAVVELYCAKDAEIKYSTVQNWYAGDETGKGGIYNFVTKRGLCAGENAKISWTQVETGSAITWKYPSVVLKGDNSVGEFYSVALTNNYQQADTGTKMIHLGKNTRSRIVSKGISAGKSQNCYRGLVQMGGNAENARNYSQCDSMLIGDTAHANTYPYIEVKEPSSRVEHEASTSKISEDQLFYFQQRGIDAEEAVGMIISGFCREVFQELPMEFAAEVNQLMSLKLEGSVG
436017_Olucimarinus@ABO97340_1__ABC_membrane__family_transporter__Fe_S_assembly_SufBCD_system_             -------MLNKPYKWGFSTDVDTETIPAGLNEEVVRMISAKKEEPEWMLDFRLKAFRKWLTMEEPDWSDNRYPQIDYQASSYYSAPKSMEKKKSLDEVDPELLATFDKLGIPLNEQKRLTNVAVDAVFDSVSIGTTFKEDLLKAGVIFCSISEAVHEYPELVKQYLGSVVPVADNYFTALNSAVFSDGSFVYIPKGVVSPMELSTYFRINAESSGQFERTLIVAEDDSYVSYLEGCTAPAYDENQLHAAVVEISAGKNAEVKYSTVQNWYAGDEDGKGGIYNFVTKRGLCKGDNSKISWTQVETGSSITWKYPSVVLAGDNSIGEFYSVALTNNAQQADTGTKMIHIGKNTRSRIVSKGISAGKSKNVYRGLVQVGPNASGARNYSQCDSMLIGDKAGANTYPYIQVKEPSSRVEHEASTSKIGEDQLFYFQQRGISPEEAVGVIISGFCREVFNELPLEFAAEVNQLMSLKLEGSVG
3055_Creinhardtii@PNW72802_1__hypothetical_protein_CHLRE_15g643600v5                                       EKRDIQKILDRPYKYGFKTIIESDTFPKGLNEDVVRAISAKKGEPEWMLEFRLKAFRKWLTMEEPKWSDNAYPEIDYQDVSYYSEPKFKEKLESLDQVDPELLKTFEKLGIPLNEQKRLSNVAVDAVFDSVSIATTFKADLLKHGVIFCSISEALKDYPEMVRKYMGSVVPVGDNYFAALNSAVFSDGSFVFVPKGVKCPMELSTYFRINASETGQFERTLIVAEEGAYVSYLEGCTAPAYDNNQLHAAVVELYCDKDAEIKYSTVQNWYAGDVNGKGGIYNFVTKRGLCSGSHSKISWTQVETGSSITWKYPSVVLAGDNSVGEFYSVALTNNRQQADTGTKMIHVGRNTRSRIVSKGISAGNSRNCYRGLVQVQPSARGARNFSQCDSMLIGDNAAANTYPYIQVREPSAVVEHEASTSKISEDQLFYFQQRGIDPEKAVGAIISGFCREVFNELPLEFAAEVNELMSLKLEGTVG
3197_Mpolymorpha@PTQ39800_1__hypothetical_protein_MARPO_0043s0049                                          SDDTVQEFLKRDYKWGFVSNIESDSIPKGLSEDTVRFISAKKKEPEWMLQFRLSAFRQWLKMKEPTWSDNRYPTIDFQDICYYSEPKQKEKKASLDEVDPDLLETFEKLGIPITEQKRLANVAVDAVFDSVSIATTHRKTLMASGVIFCSISEAIREYPDLIKKYLGKVVPVADNYYAALNSAVFSDGSFCYIPKDTVSPMEISTYFRINAMETGQFERTLIIADDRSFVSYLEGCTAPSYDKNQLHAAVVELYCGEGAEIKYSTVQNWYAGNEQGVGGIYNFVTKRGLCDGKSSKISWTQVETGSAITWKYPSVVLKGDNSVGEFYSVALTNNMQQADTGTKMIHVGKNTKSRIVSKGISAGRSVNCYRGLVQVQPTAHNARNFSQCDSMLIGDEAGANTYPYIQVKDPTARVEHEASTSKIGEDQLFYFQQRGIDAEKAVAAIIGGFCRDVFNELPLEFAAEVNQLMSLKLEGSVG
2769_Ccrispus@CCP38184_1__cysteine_desulfurase_activator_complex_subunit_SufB__plastid_                    LNLKLNTLIKQPYKYGFHTKIDSEAFPKGLNDKIIQLISKEKKEPEYLTNFRLKAYNKWKKMDEPKWSQLTYNKINYNDIIYYSVPKYQKQLNSLEEVDPTILETFEKLGIPLNEQKRLSNVAVDAVFDSVSIATTFKEELASVGVIFCSISEAIHKYPELIKKYLGSIVPIGDNYFAALNSATFSDGSFCYIPPNVKCPLELSTYFRINNKESGQFERTLIIADKNSYVSYLEGCTAPQFDTNQLHAAVVELVALENATIKYSTVQNWYSGDSTGKGGVYNFVTKRGLCIGNKSKILWTQVETGSAITWKYPSCILAGYNSIGEFASVALTNNYQQTDTGSKMIHLGEKTRSKIISKGISAGNSINSYRGLVKIGPKANHARNYSQCDSLLIGNKSHANTFPYIQVQNSSAKVEHEASISKIGEEQIFYFLQRGINLEDAICLMISGFCKDVFNELPMEFAMEADRLLNLKLEGTIG
159749_Toceanica@ADB27540_1__FeS_cluster_assembly_protein_SufB__chloroplast_                               LNNNITKLVNQPYKYGFSTTIEKDIIEKGLNEKIIRLLSKKKNEPQFLLEFRLKAYKKWKQMTCPEWAQLKFSEIDYQDIIYYSAPKTKKKLNSLDEVDPELLETFDKLGITLSEQKRLTNVAVDVVFDSVSIATTFKQELAEYGVIFSSISEAIHDYEELVEKYLGTVVPIGDNYFSALNSAVFTDGSFCYIPKDIICPLDLSTYFRINDENSGQFERTLIVAEENSQVSYLEGCTAPQYDNNQLHAAIVELIALNNASIKYSTVQNWYSGDEKGQGGVYNFVTKRGLCSGTASKISWTQVETGSSITWKYPSCLLVGENTQGEFYSVALTNNYQQADTGTKMIHIGKNSRSRIVSKGISAGNSKNTYRGFVNINKKAIGARNYSQCDSLLIGNLSNSNTFPFISVQNSSTKIEHEASTSKIGEEQIFYFLQRGISIEKGIELMISGFCREVFTELPLEFASEADRLLSLKLEGSVG
55529_Gtheta@NP_050730_1__putative_ABC_transporter__chloroplast_                                           SKRSLRELVSQPYKYGFHTDIENEEFPKGLDEDIIKEISKLKCEPSYMLDFRLKSYILWKKMSLPEWACLTYLNINYQDIVYYSAPKNSTKLDSLEDVDKKILETFDKLGIPLNEQKKLANVAVDAIFDSVSVGTTFKQELSNVGVLFCPLSEATNKYSTLVEKYLGSVVPIGDNYFAALNSAVFSEGSFCYIPPNVKCPLELSTYFRINNENSGQFERTLIIADFNSYVSYLEGCTAPMYDKNQLHAAVVELIALENAEIRYSTVQNWYSGDTNGKGGIYNFVTKRGLCAGKSSKISWTQVETGSAITWKYPSCILVGEDSVGEFYSVALTNNYQQADTGTKMIHVGRGSKSRIISKGISAGYSKNTYRGQVKININALGSINNSQCDSMLIGPYSQANTYPYIQVSNAMSRVEHEASTSKIEEEQLFYFLQRGISVEQAISLLISGFCRDVFVKLPMEFAVEADKLLSVKLEGTVG
3702_Athaliana@AED95095_1__Stabilizer_of_iron_transporter_SufD_superfamily_protein                         SDKLQQYFQNQDYKYGFLENIDSFTIPKGLSEETIRLISKLKKEPAWILEYRLKAYAKFLKLEEPKWSDNRYPLLDLQDMCFYSAPKKKPTLNSSDIADPKLLEEFDRLDVPLTKKKKCSKVAVDAVYNSESIAITNKEPLEKSGVIFCSISEAIRKYPDLIKKYLGRVVPSDDNYYAALNTAVFSDGSFCYIPKNTRCPMPLSSYFRMNSENTGQFERTLIVAEEGSFVEYSEGCTAISHDKNQLHAAVVELYCAEGAEIKYST---------------------RGLCAGDRSKISWTQVEKGFAITWKYPSVVLEGDDSVGE-----------------------------------------------------AENARNTSTCDSMLIGDNAAANTYPYIQVKNPSARIEHEASTSKIGEDQIFYFQQRGIDHERALAAMISGFCRDVFNKLPNEFGAEVNQLLSIKLEGSVG
3702_Athaliana@AEE82423_1__ATP_binding_cassette_protein_1                                                  TDKLQQYFQNLDYKYGFVEDIDSFTIPKGLSEETIRLISKLKEEPDWMLEFRFKAYAKFLKLEEPKWSDNRYPSINFQDMCYYSAPKKKPTLNSLDEVDPQLLEYFDKLGVPLTEQKRLANVAVDAVIDSVSIATTHRKTLEKSGVIFCSISEAIREYPDLIKKYLGRVVPSDDNYYAALNSAVFSDGSFCYIPKNTRCPMPISTYFRINAMETGQFERTLIVAEEGSFVEYLEGCTAPSYDTNQLHAAVVELYCGKGAEIKYSTVQNWYAGDEQGKGGIYNFVTKRGLCAGDRSKISWTQVETGSAITWKYPSVVLEGDDSVGEFYSVALTNNYQQADTGTKMIHKGKNTKSRIISKGISAGHSRNCYRGLVQVQSKAEGAKNTSTCDSMLIGDKAAANTYPYIQVKNPSAKVEHEASTSKIGEDQLFYFQQRGIDHERALAAMISGFCRDVFNKLPDEFGAEVNQLMSIKLEGSVG
2898_Cparamecium@YP_003359225_1__putative_ABC_transporter__plastid_                                        EDSSVKDLIHSSYQYGFKTDIVTEAFPRGITEDIVMLISGKKKEPSFVLSFRLRAYSVWVRMAYPEWACLSYAPIDYNNILCYSMPKFDKKLSSLSEVDGKILKTFEKLGVPLGEQKRLANVAVDAIFDSVSVGTTFREELLKVGVIFCPLSEAFIHYPHVVERYFGSVVPIGDNYFSALNSAVFSEGSFCYVPKGVCCPLDLSTYFRINAENSGQFERTLIVADDSSKVTYLEGCTAPKFDTNQLHAAVVELVALRNAEIRYSTVQNWYSGDAGGLGGIYNFVTKRGVCSGFGSRISWTQVETGSSLTWKYPSCLLVGDESVGEFYSVALTNNYQQADTGTKMVHVGKKTRSRIVSKGISVGNSKNTYRGQVRILPKALGSSNYSQCDSLLVGSKSQANTFPHVKVGNSHSRVEHEASTSKVEEEQLFYLSQRGIGLEEAINLLVSGFCREVFNKLPMEFAVEADRLLSLKLEGGVG
39947_Osativa@KAF2953116_1__hypothetical_protein_DAI22_01g387300                                           ESETLQNLLKREYKYGFVSDFESFSIPKGLSEATVRRISELKAEPAWMLDFRLAAYRRFLTMVQPTWSDNVYEPVDLQSICYYSAPKTKPKLNSLDEVDPELLNTFDRLGIPLSEQKRLANVAVDAVIDSTSIATTHREELMKKGVIFCSISEAIREYPDLVKRYLGSVVPPADNYYAALNSAVFSDGSFCYVPKDTVCPMEISTYFRINDKETGQFERTLIVADERSTVSYLEGCTAPAYDSNQLHAAVVELVCEEQAEIKYSTVQNWYSGDEEGKGGIYNFVTKRGRCKGRGSKISWTQVETGSAITWKYPSVELLGDDTVGEFYSVALTKDYQQADTGTKMIHKGKNSRSRIISKGISAGKSRNCYRGLVQINSGAENAYNSSQCDSLLIGDNAAANTYPTIQVGCISSRVEHEASTSKIGEDQLFYFQQRGIDHEKAVAAMIGGFCRAVFENLPYEFAHEMDALMNLKLEGSVG
38269_Gwittrockiana@SUFB_1__SufB                                                                           TTSKLETILNKPYQYGFSTPIQAETIAKGLTKNTIRLISAKKAEPFFMFQFRLRAFCRWMTMKEAHWAQTNYLPIRYQEISYYSAPKTRQKLNNLDAIDLQLFSTFEKLGIPLIKKKSLSKIAIDAIFDSVSVATTFKEELMQEGVYFLPISEALHKYPDLVEKYFGSAISLTDNFFASLNSAVFSDGSFCYVSKNVICPVELSTYFRINDGNSGQFERTLLIADKSSYVSYIEGCTAPQYDKNQLHAAVVELIALEKAEIKYSTVQNWYTGGIDGKGGIYNFVTKRGVCAGKDSKISWTQVETGSSLTWKYPGCLLVGENGIGEFFSVALTNNYQLADTGTKMIHTGKNTRSHIVSKGISAGNSENSYRGLVKIGPDASQARSFAQCDSLLVGCNSQANTFPNIQVFNSGSNIEHEASTSKIGEEQIFYFMQRGISPEDAISLIVSGFCVEVFNTLPMEFALEANKLIDFKFEGGIG
227086_Bnatans@XP_001712812_1__SufB_involved_in_iron_sulfur_protein_biogenesis__nucleomorph_               IKKSFRTFQQESYKYKLKSFSECETIRKSLNSNTLKSISLKNLEPLWIIKFRLDALKSLYNRDTPKWSEFNSYNFDINNSIYYSA---------LIKKDTALVSSNNETSIISSSSKK--KTAIDLVLDSISIDTSYQKELGKHGVIFTNLSNSLKNYSDLISNFMGSVVSLRDNYYTSLNSAVFSEGSFIYIPANLVCPLDLSTYFRINGNVIGQFERTLIVTEKNASVTYLEGCTAPYFTENQLHAAVVELCAEEGSEIKYSTVQNWYPGDSMGKGGIFNFVTKRGLCNGSRSKISWTQVETGSSLTWKYPSVILKGDNSVGEFYSIALTKLRQQADTGSKMIHIGRKTFSKIISKGISLGNSKNCYRGLVLIHNKSLKSKNTTQCDSIIFGDSSSANTYPYVTVRDSSAWLEHEASIARIQDDQVFYLQQRGLGFEEAINLIVGGFCKEVIEELPFEFLTEVNELLNSSMIKKIG
