# Supplementary material for: Components of iron–Sulfur cluster assembly machineries are robust phylogenetic markers to trace the origin of mitochondria and plastids
Source: PLoS Biol. 2023 Nov 8;21(11):e3002374. doi: 10.1371/journal.pbio.3002374 (PMC10631705; doi:10.1371/journal.pbio.3002374)
Supplement: S1 Data — (ZIP) [file pbio.3002374.s017.zip › S1 Data/Concatenations/ISC/Reference_tree_Alpha_ISC/tree/Concat_If2_RpoB_RpoC_Alpha_ISC_AlphawithISC.Iqtree.tree]

(1951533_CPbacterium@CONCAT:0.488352,((((((12312345_Abacterium@CONCAT:0.692733,(((2032651_Mbacterium@CONCAT:0.169202,(2032650_Mbacterium@CONCAT:0.0473605,2032652_Mbacterium@CONCAT:0.0584327)100:0.138074)95:0.0446896,(2032647_Mbacterium@CONCAT:0.0525541,2032648_Mbacterium@CONCAT:0.0393388)100:0.150464)100:0.0469445,((2032646_Mbacterium@CONCAT:0.119844,2032649_Mbacterium@CONCAT:0.118065)100:0.0865754,(156889_Mmarinus@CONCAT:0.169447,1434232_Maustralis@CONCAT:0.130274)100:0.0737697)96:0.0233126)100:0.392866)100:0.156548,(((((((((169402_Wendosymbiont@CONCAT:0.0617392,((163164_Wendosymbiont@CONCAT:0.0242465,(118728_Wendosymbiont@CONCAT:0.0343069,570417_Wendosymbiont@CONCAT:0.0348775)100:0.0437749)100:0.0173687,((246273_Wendosymbiont@CONCAT:0.0315395,1410384_Wendosymbiont@CONCAT:0.0886895)100:0.0136333,292805_Wendosymbiont@CONCAT:0.04755)99:0.0248659)90:0.00969646)100:0.340066,((1359163_CNlotoris@CONCAT:0.11362,(302409_Eruminantium@CONCAT:0.0585063,269484_Ecanis@CONCAT:0.0446388)100:0.107621)100:0.0379149,(212042_Aphagocytophi@CONCAT:0.107235,234826_Amarginale@CONCAT:0.0914201)100:0.133604)100:0.172163)100:0.377383,((1286528_Nhelminthoeca@CONCAT:0.103496,222891_Nsennetsu@CONCAT:0.136259)100:0.622987,1401685_CXpacificiensi@CONCAT:0.997325)100:0.287302)100:0.230254,((1951236_Rbacterium@CONCAT:0.237728,(1797231_Abacterium@CONCAT:0.129071,1951237_Rbacterium@CONCAT:0.151265)100:0.0818926)100:0.527219,2026788_Rbacterium@CONCAT:10.0133)91:0.146069)96:0.074081,(((((((272947_Rprowazekii@CONCAT:0.0291669,293613_Rcanadensis@CONCAT:0.0255962)100:0.0279344,336407_Rbellii@CONCAT:0.0469203)100:0.149557,1961830_Rendosymbiont@CONCAT:0.1357)100:0.120621,((357244_Otsutsugamush@CONCAT:0.0488415,1359168_Ochuto@CONCAT:0.0862574)100:0.296791,752179_Omassiliensis@CONCAT:0.130397)100:0.195046)70:0.0408606,2115978_CPtrachydisci@CONCAT:0.812679)100:0.143568,(1895704_Abacterium@CONCAT:0.231803,2486578_Rendosymbiont@CONCAT:0.256907)100:0.114091)88:0.0170801,1528098_Rbacterium@CONCAT:0.343767)98:0.0178847)97:0.0297386,(696127_CMmitochondrii@CONCAT:0.397153,86106_Eof@CONCAT:0.274679)100:0.208834)98:0.0258984,(1948417_Abacterium@CONCAT:0.19658,1973900_Abacterium@CONCAT:0.170076)100:0.185242)100:0.0529432,1973901_Abacterium@CONCAT:0.397972)100:0.032151,((1948415_Abacterium@CONCAT:0.198107,1948350_Abacterium@CONCAT:0.163347)100:0.0547744,(1948418_Abacterium@CONCAT:0.167457,(1948416_Abacterium@CONCAT:0.247353,1948380_Abacterium@CONCAT:0.258896)99:0.0449578)98:0.087836)100:0.0841944)100:0.083443)87:0.0415779,(((((1986627_Pbacterium@CONCAT:0.158183,1986644_Pbacterium@CONCAT:0.113636)100:0.0343331,(1986631_Pbacterium@CONCAT:0.135352,2007300_Aproteobacter@CONCAT:0.0937742)100:0.0301851)100:0.053843,2013095_Abacterium@CONCAT:0.117295)100:0.14986,1986869_Rbacterium@CONCAT:0.181158)100:0.510345,((((((1437059_Mmoscoviense@CONCAT:0.0460106,(1895778_Msp@CONCAT:0.0299595,55518_Mgryphiswalde@CONCAT:0.0288377)100:0.0250061)100:0.0438075,((2053833_Msp@CONCAT:0.0377347,342108_Mmagneticum@CONCAT:0.0361899)100:0.0169862,1082_Pfulvum@CONCAT:0.0509843)100:0.0373575)100:0.0640437,2032658_Abacterium@CONCAT:0.189629)100:0.0530924,((1288970_Msp@CONCAT:0.169343,(1123355_Tpusilla@CONCAT:0.0383612,1867952_CTmagnetica@CONCAT:0.0376422)100:0.245914)97:0.0285297,((28181_Mblakemorei@CONCAT:0.19264,1802023_Rbacterium@CONCAT:0.170808)80:0.0204291,(1974092_Rbacterium@CONCAT:0.170292,1802022_Rbacterium@CONCAT:0.200843)79:0.0310417)100:0.0429633)100:0.0348416)98:0.0209626,(1544451_Tsp@CONCAT:0.0543915,(1891279_Tindica@CONCAT:0.015582,1947674_Tsp@CONCAT:0.0105335)100:0.0253394)100:0.249237)73:0.0180404,(1948447_Abacterium@CONCAT:0.386021,1264899_Zcompransoris@CONCAT:0.273031)79:0.0315134)82:0.0320316)58:0.0106078)100:0.0630266,((1973897_Abacterium@CONCAT:0.457887,((91604_CPacanthamoeba@CONCAT:0.0428416,985867_COthessalonice@CONCAT:0.0324067)100:0.140545,244582_CPsymbiosus@CONCAT:0.145807)100:0.0733734)100:0.116223,(1895707_Abacterium@CONCAT:0.262404,1970491_Abacterium@CONCAT:0.384499)97:0.0400723)93:0.0223758)57:0.0124647,(((1948365_Abacterium@CONCAT:0.324093,1414854_CNamoebiphila@CONCAT:0.258794)67:0.0259779,(1629334_Cvaricaedens@CONCAT:0.193506,244581_CPacanthamoeba@CONCAT:0.166299)100:0.0800534)100:0.0941007,((1919268_Abacterium@CONCAT:1.39488,1797211_Abacterium@CONCAT:0.360367)95:0.0471409,1951934_Hbacterium@CONCAT:0.514312)100:0.125158)60:0.0234279)71:0.027221,(1797230_Abacterium@CONCAT:0.0875545,1895706_Abacterium@CONCAT:0.0642444)100:0.23655)76:0.0411108,((1895705_Abacterium@CONCAT:0.496555,((1399147_Hobtusa@CONCAT:0.074975,1321371_Hundulata@CONCAT:0.0498776)100:0.0599224,1082868_Hcurviuscula@CONCAT:0.0869665)100:0.485918)100:0.645368,1274402_CHpenaei@CONCAT:0.82973)100:0.205902);
