# Supplementary material for: Components of iron–Sulfur cluster assembly machineries are robust phylogenetic markers to trace the origin of mitochondria and plastids
Source: PLoS Biol. 2023 Nov 8;21(11):e3002374. doi: 10.1371/journal.pbio.3002374 (PMC10631705; doi:10.1371/journal.pbio.3002374)
Supplement: S1 Data — (ZIP) [file pbio.3002374.s017.zip › S1 Data/Concatenations/ISC/Reference_tree_Alpha_ISC/alignments/RpoC_AlphawithISC.fasta]

>12312345_Abacterium@PPR19653.1| DNA-directed RNA polymerase subunit beta'
--------------------------------------------------------------------------------------------------------------------------------------------------------------------------------------------------------------------------------------------------------------------------------------------------------------------------------------------------------------------------------------------------------------------------------------------------------------------------------------------------------------------------------------------------------------------------------------------------------------------------------------------------------------------------------------------------------------------------------------------------------------------------------------------------------------------------------------------------------------------------------------------------------------------------------------------------------------------------------------------------------------------------------------------------------------------------------------MNNVMNL------------------------------------------------------------------------------------------------------------------------------------------------------------------------------------------------------------------------------------------------------------------------------------------------------------------------------------------------------------------------------------------------------------------------FNKPA--------TVAQEFDAIRISLSSPEQIRSRSFGEVTKPETINYRTFKPEHGGLFCARIFGPVKDYECLCGKYKRMKHRGIVCEKCGVEVIESKVRRDRMGHIDLAAPVAHIWFLKLLPSRIGTLLELTLKDLEKILYFENFVVVDPGMT-PMEKF---ELLSEEEFMDAQDEYGEDAFTAEIGAEAIRTMLREIDLESTKAELEAEL---AED-LSVMRRTKVVKRLKVVNAFY---ESG-NKPEWMVMDIIPVLPPELRPLVPLDGGRFATSDLNDLYRRVVNRNNRLKRLL--ELRAPEIIVRNEKRMLQESVDALF--DNGRRGRVITG-ANKRPL-KSLADMLKGKQGRFRQNLLGKRVDYSGRSVITVGPDLMLHQCGLPKKMALELF-------------------------------KPFIYHKLEAKGLATTIKAAKKMVERAEDEVWDVLSEVIREHPVMLNRAPTLHRLGIQAFEPKLIEGKAIQLHPLVCTAFNADFDGDQMAVHVP------------LSLEAQIEARVLM--MSTNNILSPASG----KPIIVPSQDIILGLYWLSMARFG-------EPGEGT--------------------------------------------------------------------------------------------------------IFT------DMGEIEHALNAKSVTLHTRIKAKFRG--------------KMWDTSVGRMYLAQMLPDHPELTFD----------MVNRILTKKEIGAMLHKVYL---TCGQKASCLFADKMMALGFKFAAKSGISFGKDDIIIPEDKYSIVESA--EAEVLNFEKQYMD------GLITSGEKYNKVIDIWQ---KTTDTIKDKMMAEISDKEVEH--------------------------------------------------------------------NGERRMQPSLNSIYIMANSGARGS---VTQMRQLGGMRGLMAKPNGEII-----------ETPITANFREGLTVLQYFISTHGARKGLADTALKTANSGYLTRRLVDVSQDCVIVEDDCGTEQNIEATALVDSGNEMESLGERILGRTVAQDVINPLTGDIIANKDDLLDEMKVSEIERAGIESLLIRSPLTCE-SKDGLCGKCYGRDLSR-GTSVNIGEAVGVIAAQSIGEPGTQLTMRTFHIGGTASAGTAQSKSEAERDGKVKLKNVVTLANSDKDEIIMSRKAEVGVED------------------SAGRVHQWHKLPYGSKLSVTEGDKVKAGDKLGEWDPYTHPILVEVQGKVQFLDLKDGETLNEVVDEVTGITRREVTDWKQN-ARSADMKPSIV----LVD--KNGKVVTLPNGSQ--AVYHLPVGAVLSVNEGAEVHAGDTIARLPKESLKSRDITGGLPRVAELFEARKPKDSAIIAENSGVVSFG-KD-LKG-----KRRLIVTGKKEDGTS--EEREYLIPKGNHLTVREGDYVEAGEMLLEGAKVPQDI------LRAQG------VPAFAEYMIKEIQSVYRLQGVSINDKHIEVIVRQMLQKVVVTAPGESTFVQGEVAELSDILHENEQLAAKNKTQAEFELQLQGITKASLTSKSFISAASFQETTKVLTEAAVSGKMDTLVGLKENVIVGRLIPAGTGRM---LSELRRQAHLKNVTPSSDEG-IV-TSSSDAL--------------SAFE--------------AASNHTGF-------------------
>28181_Mblakemorei@OEJ65461.1| DNA-directed RNA polymerase subunit beta'
--------------------------------------------------------------------------------------------------------------------------------------------------------------------------------------------------------------------------------------------------------------------------------------------------------------------------------------------------------------------------------------------------------------------------------------------------------------------------------------------------------------------------------------------------------------------------------------------------------------------------------------------------------------------------------------------------------------------------------------------------------------------------------------------------------------------------------------------------------------------------------------------------------------------------------------------------------------------------------------------------------------------------------------------------------------------------------------MNELTKF------------------------------------------------------------------------------------------------------------------------------------------------------------------------------------------------------------------------------------------------------------------------------------------------------------------------------------------------------------------------------------------------------------------------FGQVS---------GTQRFDSIQIKIASPEQIRAWSFGEIKKPETINYRTFKPERDGLFCARIFGPVKDYECLCGKYKRMKYKGITCEKCGVEVTLQKVRRERMGHIELASPVAHIWFMKSLPSRIGLLLDMTLKDLERVLYFENYVVVEPGLT-PLKQN---ELLSEDAYQIAVDEYGVDAFTVGIGAEALRDMLSEIDLEDELEVLKVDL---KET-TSEAKRKKLVKRLKLVEAFI---ASG-SRPEWMILEVVPVIPPELRPLVPLDGGRFATSDLNDLYRRVINRNNRLKRLI--ELRAPEIIVRNEKRMLQESVDALF--DNGRRGRAITG-ANKRPL-KSLSDMLKGKQGRFRQNLLGKRVDYSGRSVIVVGPELMLHQCGLPKKMALELF-------------------------------KPFIYSKLELYGYATTIKAAKRMLEKERPEVWDILEEVIREHPVMLNRAPTLHRLGIQAFEPKLIEGKAIQLHPLVCAAFNADFDGDQMAVHVP------------LSLEAQLEARVLM--MSTNNILSPANG----KPIIVPSQDIILGLYYMTMLREN-------EPGEGM--------------------------------------------------------------------------------------------------------MFA------DMGEVQHALDAGVLSLHAKIIARYHGVD-----ENGDPKVYRVDTTPGRLMVSEVLPKHPKIPFS----------LINTLLTKKEITNVIDVVYR---HGGQKETVIFADRIMGLGFANACRAGISFGKDDLIIPDAKGKLVGDT--EAKAKEYEQQYQD------GLITQGEKYNKVVDAWA---HCTDQVSDEMMKVISADRPG----------------------------------------------------------------------------EPVNSVYMMAHSGARGS---VAQMKQLAGMRGLMAKPSGEII-----------ETPIISNFKEGLTVLEYFNSTHGARKGLADTALKTANSGYLTRRLVDVAQDCIVYEEDCGTDIVITVSSVVQGGEVVVDIGEQVLGRTLGEDAIHPITGELLVKKGVLVTEPEAALLTEAEIENLKVRSPLTCE-SKVGICATCYGRDLAR-GTRVNLGEAVGVMAAQSIGEPGTQLTMRTFHIGGAAQKGSEQSFIEAGFDGKVKLISCQTVKNSDGVQVVMSRNAELLMID------------------DQDRERMRQRIPYGAKLLVKDKAVVERTAKLAEWDPYTLPIITEKDGAVSYLDLVEGVSLMEQMDEATGLSSKVVVDWKSQ-PKGTDLKPRLT----LRD--KKGEVILLEDGQE--ARYYLPVDAVLSVENGQTVHAGDTMARIPRESAKTRDITGGLPRVAELFEARKPKDYAIISEIDGRVEFG-KD-YKN-----KRRVIVV--SAEDDV--EPKEYLIPKGKHLAVQEGDYVQKGDPLMDGNPVPHDI------LAVMG------VEALAEYLVNEIQEVYRLQGVKINDKHIEVISRQMLQKVEITDPGDTTYLVGELADKSEFEKVNAKVIEAGERPAVADPVLQGITKASLQTQSFISAASFQETTRVLTEAAVSGKIDTLIGLKENVIVGRLIPAGTGSV---MNNFRSIAADRDEELMANAG-PDELEEQGLPSVDL--------MPTPLP--------------GGAAASDG---E---------------
>1288970_Msp@CCQ74614.1| RNA polymerase, beta prime subunit
--------------------------------------------------------------------------------------------------------------------------------------------------------------------------------------------------------------------------------------------------------------------------------------------------------------------------------------------------------------------------------------------------------------------------------------------------------------------------------------------------------------------------------------------------------------------------------------------------------------------------------------------------------------------------------------------------------------------------------------------------------------------------------------------------------------------------------------------------------------------------------------------------------------------------------------------------------------------------------------------------------------------------------------------------------------------------------------MNELMKL------------------------------------------------------------------------------------------------------------------------------------------------------------------------------------------------------------------------------------------------------------------------------------------------------------------------------------------------------------------------------------------------------------------------FGQVS---------GTQRFDKIKISIASPERIRSWSFGEIKKPETINYRTFKPERDGLFCARIFGPIKDYECLCGKYKRMKYKGITCEKCGVEVTLTKVRRERMGHIELASPVAHIWFLKSLPSRIGLLMDMTLKDLERILYFENHVVMEPGLT-PLKQH---ELLSEEQYQSAVDEYGEDAFTAGIGAEAIKEMLSQIDLEDELDQVRIDL---KET-SSEARRKKLVKRLKLVEAFL---ESG-ARPEWMILDVVPVIPPELRPLVPLDGGRFATSDLNDLYRRVINRNNRLKRLI--ELRAPEIIVRNEKRMLQESVDALF--DNGRRGRAITG-ANKRPL-KSLSDMLKGKQGRFRQNLLGKRVDYSGRSVIVVGPDLMLHQCGLPKKMALELF-------------------------------KPFIYSKLELYGMATTIKAAKRMVEKERPEVWDILEEVIREHPVMLNRAPTLHRLGIQAFEPKLIEGKAIQLHPLVCTAFNADFDGDQMAVHVP------------LSLEAQLEARVLM--MSTNNILSPANG----KPIIVPSQDIVLGLYYMTLMRED-------EKGEGM--------------------------------------------------------------------------------------------------------AFA------DMGEMQQALDMGAVSLHAQITARYHTFD-----EDGNPVVQRVTTTPGRLMVSELLPKTAKTPFD----------LVNKLLTKKEISNVMDAVYR---HCGQKESVIFADKLMGLGFKQACVAGISFGKDDLVVPDEKEVLVGDT--ETSVKEFEQQYQD------GLITQGEKYNKVVDAWS---HCTDAVADAMMKEIQRDKKG----------------------------------------------------------------------------EPVNSVYMMAHSGARGS---PAQMKQLAGMRGLMAKPDGSII-----------ETPIISNFKEGLTVLEYFNSTHGARKGLADTALKTANSGYLTRRLVDVAQDCIITEHDCGTDKYLTAQALIEGGDVVVPLADRILGRSASEDIINPETGEVMVAAGELIHEKEADAIEAVGIETVKIRSVLTCK-SQVGVCGTCYGRDLAR-GTPVNMGEAVGVIAAQSIGEPGTQLTMRTFHIGGAAQRGAEQSKIEASYDGKVKLENCTTVKDSAGVSVVMSRNAEMVLTD------------------ETGREKARHRVAYGTKLVVGEGQDVERGDKLAEWDPYTLPIITEKDGIINFMDMVEGLSMTEVVDEATGLSSKVVTDWKQQ-PRGSDLKPRIT----LRD--DAGELLTLDNGLE--ARYFMSVDAILSVENGQKVHAGDVLARIPRESAKTRDITGGLPRVAELFEARKPKDHAIISDIDGRVEFG-KD-YKN-----KRRILVA--PEAEDE--DPREYLIPKGKHISVQEGDFVRRGDPLMDGNPVPHDI------LRVMG------VEALAEYLINEIQDVYRLQGVKINDKHIEVIVRQMLQKVEVMEPGDTTFLVGELVDRIEFAVANQKVVDAGEKPAAAEPVLQGITKASLQTHSFISAASFQETTRVLTEASVSGKEDTLLGLKENVIVGRLIPAGTGSV---MNRFRQVAADRDRELAAQQQ-EE-DDELSLP-IGT--------LPEEAA--------------DDAF--------APPTEE---------
>2032658_Abacterium@PDZW01000046.1_5|  3317 7459
--------------------------------------------------------------------------------------------------------------------------------------------------------------------------------------------------------------------------------------------------------------------------------------------------------------------------------------------------------------------------------------------------------------------------------------------------------------------------------------------------------------------------------------------------------------------------------------------------------------------------------------------------------------------------------------------------------------------------------------------------------------------------------------------------------------------------------------------------------------------------------------------------------------------------------------------------------------------------------------------------------------------------------------------------------------------------------------MNELMKI------------------------------------------------------------------------------------------------------------------------------------------------------------------------------------------------------------------------------------------------------------------------------------------------------------------------------------------------------------------------------------------------------------------------FGQVR---------GTQSFDQMQISIASPERIRSWSYGEIKKPETINYRTFKPERDGLFCARIFGPIKDYECLCGKYKRMKYRGITCEKCGVEVTLAKVRRERMGHIELASPVAHIWFLKSLPSRIGLLVDMPLKDLERVLYFENYVVVEPGLT-PLKMF---ELLTEEQYQKAQEEYGDDAFQAGIGAEALKIILCALDLEQEKEKVRVDL---RET-ASEAKRKKLVKRLKLIEAFL---ESG-SKPEWMILEVIPVIPPELRPLVPLDGGRFATSDLNDLYRRVINRNNRLKRLI--ELRAPDIIVRNEKRMLQEAVDALF--DNGRRGRAITG-ANKRPL-KSLADMLKGKQGRFRQNLLGKRVDYSGRSVIVVGPELKLHQCGLPKKMALELF-------------------------------KPFVYSRLERYGLATTIKAAKRMVEKERPEVWDILEEVIREHPVMLNRAPTLHRLGIQAFEPVLIEGKAIQLHPLVCTAFNADFDGDQMAVHVP------------LSLEAQLEARVLM--MSTNNILSPANG----KPIIVPSQDIVLGIYYITHEIPG-------EKGEGM--------------------------------------------------------------------------------------------------------VFS------NIGEIQHALDAKAVTLHAKVRSRYKDVD-----SEGKPITTIVTTTPGRMLLSEILPRNPNVPFS----------LINRLLTKKDIQNVIDIVYR---HCGQKETVIFADRLMALGYRHACTAGISFGKDDMVVPATKTKLVSDT--EDRVKEFEQQYQD------GLITQGEKYNKVVDAWS---HCTEKVAEEMMKEISKVEPG----------------------------------------------------------------------------KPINSIYMMAHSGARGS---AAQMKQLAGMRGLMAKPSGEII-----------ETPIISNFKEGLSVLEYFNSTHGARKGLADTALKTANSGYLTRRLVDVAQDAIITEPDCGTTEGFTVSAVVEGGEVIASLGERILGRSASMDIVHPVSGEVLAAAATMIDEEAVEKIEESGLEIIGIRSVLTCK-SKTGICAACYGRDLAR-GTKVNAGEAVGVIAAQSIGEPGTQLTMRTFHIGGAAQRGAEASAIDTNFDAKATFTNLNVVKNSSGLPIVMSRNCELILLDA-----------------TSGRERARHRVTYGARILVEPDSMVTKGTKILEWDPYTLPILTERAGIVHYEDLVEGLSMREVLDEATGIASKVIVDWKQQ-TKGNDLKPRIV----LKD--AKGHVIKLPNGTE--ARYYMSVDTILSVDNGQEVFAGDAIAKLPREGSKTRDITGGLPRVAELFEARKPKDYAIVAEIEGRVEFG-KD-YKS-----KRRILIV--PDDG----ETVELLVPKGKHITVQEGDYVRRGDALTDGNPVPHDI------LRVLG------VEALAAYLINEIQEVYRLQGVKINDKHIEVIVRQMLQKIEITDPGDTTMLTGEQVDRTDYAVENAKTLAEGGRPAKGMPVLQGITKASLQTHSFISAASFQETTRVLTEAAVSGKIDDLVGLKENVIVGRLIPAGTGSV---MNRIREIAAKRDREMSGTAP-EA-LPPAAE------------------------------------------------------------
>2053833_Msp@RAU20379.1| DNA-directed RNA polymerase subunit beta'
--------------------------------------------------------------------------------------------------------------------------------------------------------------------------------------------------------------------------------------------------------------------------------------------------------------------------------------------------------------------------------------------------------------------------------------------------------------------------------------------------------------------------------------------------------------------------------------------------------------------------------------------------------------------------------------------------------------------------------------------------------------------------------------------------------------------------------------------------------------------------------------------------------------------------------------------------------------------------------------------------------------------------------------------------------------------------------------MNELMKI------------------------------------------------------------------------------------------------------------------------------------------------------------------------------------------------------------------------------------------------------------------------------------------------------------------------------------------------------------------------------------------------------------------------FGQAS---------GTQAFDQIRISIASPERIRSWSYGEIKKPETINYRTFKPERDGLFCARIFGPIKDYECLCGKYKRMKYRGIICEKCGVEVTLAKVRRERMGHIELASPVAHIWFLKSLPSRIGLLCDMTLKDLERILYFENYVVVEPGLT-PLKLR---ELLTEEQYMRAVDEYGEDAFTAKIGAEAIRDMLTVIELEEEKAKIKADL---KDT-TSEAKRKKLVKRLKLVEAFM---ESG-SRPEWMILEVIPVIPPELRPLVPLDGGRFATSDLNDLYRRVINRNNRLKRLI--ELRAPEIIVRNEKRMLQEAVDALF--DNGRRGRAITG-ANKRPL-KSLSDMLKGKQGRFRQNLLGKRVDYSGRSVIVVGPELKLHQCGLPKKMALELF-------------------------------KPFVYSKLELYGMATTIKAAKRMVEKERPEVWDILEEVIREHPVMLNRAPTLHRLGIQAFEPVLIEGKAIQLHPLVCTAFNADFDGDQMAVHVP------------LSLEAQLEARVLM--MSTNNILSPANG----KPIIVPSQDIVLGIYYITMERDE-------QPGQAMRIRGVDELKGAMANNSILFYCPTDPNAKIDVKDIDGLLDRIAKREVTAHRRVNVTGKDALEAGLKSGALRLFNVEKPGTAFTVANADEAEKAIKANKAILYRVPVFV------NMAEIEEALAEKTVTLHSKIRARFDTVD-----SEGTPVTQIVDTTPGRMMLSVVLPKHKNVPFS----------LINRLLTKKEIQNVIDVVYR---HCGQKETVIFADRVMGLGYSNAFKAGISFGKDDLVIPPEKETLVGET--EEKAKEYEQQYQD------GLITQGEKYNKVVDAWS---KCTDDVADAMMKQISSLVPG----------------------------------------------------------------------------KQINSIYMMAHSGARGS---AAQMKQLAGMRGLMAKPSGEII-----------ETPIISNFKEGLTVLEYFNSTHGARKGLADTALKTANSGYLTRRLVDVAQDAIICEEDCGTTNGLTVSPVIEGGEVIASLAERILGRSAARDIVNPLNGEVLVKAAQMIQEAEVEAIDAAGIETVVIRSVLTCD-SEEGVCGTCYGRDLAR-GTRVNVGEAVGVIAAQSIGEPGTQLTMRTFHIGGAAQRGAEQSSIEATLDSTVQVINRNLVVNSSGHSIVMSRNCEVALLD------------------HNNRERARHRVPYGAKLLVDEGQKVTRGAKLAEWDPYTLPIITERAGVAHYVDLIEGLSMREVMDEATGITSKVVIDWKQQ-PRGSELRPRVT----LRD--DKGEEVVLANGLE--ARYFMSVDAILSVENSTKVNAGDVLARIPRESSKTRDITGGLPRVAELFEARKPKDHAIISDIDGRVEFG-KD-YKS-----KRRIMVV--PEDG----DAFEYLIPKGKHISVQEGDYVRRGDPLMDGNPVPHDI------LKVLG------VEALAQYLINEIQEVYRLQGVKINDKHIEVIVRQMLQKVEITDAGDTTLLVGEQVDRTEFEIENSKAIREQGRPASGTPVLQGITKASLQTHSFISAASFQETTRVLTEAAVSGKVDSLQGLKENVIVGRLIPAGTGAV---MNRLRAIAAQRDKDMQDLEA-AN-LPAI-----------------------------------EASE--------PPPAAE---------
>342108_Mmagneticum@BAE51943.1| DNA-directed RNA polymerase, beta' subunit/160 kD subunit
--------------------------------------------------------------------------------------------------------------------------------------------------------------------------------------------------------------------------------------------------------------------------------------------------------------------------------------------------------------------------------------------------------------------------------------------------------------------------------------------------------------------------------------------------------------------------------------------------------------------------------------------------------------------------------------------------------------------------------------------------------------------------------------------------------------------------------------------------------------------------------------------------------------------------------------------------------------------------------------------------------------------------------------------------------------------------------------MNELMKI------------------------------------------------------------------------------------------------------------------------------------------------------------------------------------------------------------------------------------------------------------------------------------------------------------------------------------------------------------------------------------------------------------------------FGQVS---------GTQSFDQIRISIASPERIRSWSYGEIKKPETINYRTFKPERDGLFCARIFGPIKDYECLCGKYKRMKYRGIICEKCGVEVTLAKVRRERMGHIELASPVAHIWFLKSLPSRIGLLCDMTLKDLERILYFENYVVVEPGLT-PLKIR---ELLTEEQYMRAVDEYGEDAFTAKIGAEAIRDMLTVIDLETEKAQLKVDL---KET-TSEAKRKKLVKRMKLVEAFM---ESG-SRPEWMILEVIPVIPPELRPLVPLDGGRFATSDLNDLYRRVINRNNRLKRLI--ELRAPEIIVRNEKRMLQEAVDALF--DNGRRGRAITG-ANKRPL-KSLSDMLKGKQGRFRQNLLGKRVDYSGRSVIVVGPELKLHQCGLPKKMALELF-------------------------------KPFVYSKLELYGMATTIKAAKRMVEKERPEVWDILEEVIREHPVMLNRAPTLHRLGIQAFEPVLIEGKAIQLHPLVCTAFNADFDGDQMAVHVP------------LSLEAQLEARVLM--MSTNNILSPANG----KPIIVPSQDIVLGIYYITMERDE-------VPGQVLKIRSMDELKGAIANNAILFYCPTDPNTKIDTKDLDTLLDRLASRNVTAHRRVNPSSKDALEAGLKGGHLRLFNVEKPGVPLVFADVNDAEKAIKDGKAILFKVPVFV------NMAEIEEALTEKTITLHTKIRARFDTVD-----SEGTPVTQIVDTTPGRMMLSVILPKNKNVPFS----------LINRLLTKKEIQNVIDVVYR---HCGQKETVIFADRVMGLGYSNAFKAGISFGKDDLVIPPEKETLVGET--EEKAKEYEQQYQD------GLITQGEKYNKVVDAWS---KCTDDVADAMMKQISSLVPG----------------------------------------------------------------------------KQINSIYMMAHSGARGS---AAQMKQLAGMRGLMAKPSGEII-----------ETPIISNFKEGLTVLEYFNSTHGARKGLADTALKTANSGYLTRRLVDVAQDAIICEEDCGTTNGLTVSPVIEGGEVIASLAERILGRSAARDIVNPLTGEVIVKAAQMIQETEVELIDAAGIETVVIRSVLTCD-SEEGVCGSCYGRDLAR-GTRVNVGEAVGVIAAQSIGEPGTQLTMRTFHIGGAAQRGAEQSSIEATFDGTVQVINRNVVVNSSGASIVMSRNCEVALLD------------------INNRERARHRVPYGAKLLVDEAQKVTKGTKLAEWDPYTLPIITERAGVAHYVDLTEGLSMREVVDEATGIASKVVVDWKQQ-PRGADLRPRVT----LRD--EKGEELLLANGLE--ARYFMSVDAILSVENNTKVNAGDVLARIPRESSKTRDITGGLPRVAELFEARKPKDHAIISDCDGRVEFG-KD-YKS-----KRRILVV--PEEG----DAIEYLIPKGKHISVQEGDYVRRGDPLMDGNPVPHDI------LKVLG------VEALAQYLINEIQEVYRLQGVKINDKHIEVIVRQMLQKVEITDPGDTTLLVGEQVDRVEFDIENSKAIREQGRPASGTPVLQGITKASLQTHSFISAASFQETTRVLTEAAVSGKVDSLQGLKENVIVGRLIPAGTGAV---MNRLRAIAAKRDKDMQVEGE-SE-VPAIPPV---------------AEG--------------SAPE--------APPAE----------
>1082_Pfulvum@SEH36171.1| DNA-directed RNA polymerase subunit beta'
--------------------------------------------------------------------------------------------------------------------------------------------------------------------------------------------------------------------------------------------------------------------------------------------------------------------------------------------------------------------------------------------------------------------------------------------------------------------------------------------------------------------------------------------------------------------------------------------------------------------------------------------------------------------------------------------------------------------------------------------------------------------------------------------------------------------------------------------------------------------------------------------------------------------------------------------------------------------------------------------------------------------------------------------------------------------------------------MNELMKI------------------------------------------------------------------------------------------------------------------------------------------------------------------------------------------------------------------------------------------------------------------------------------------------------------------------------------------------------------------------------------------------------------------------FGQGG---------STPTFDQIRISIASPERIRSWSFGEIKKPETINYRTFKPERDGLFCARIFGPIKDYECLCGKYKRMKYRGIICEKCGVEVTLAKVRRERMGHIELASPVAHIWFLKSLPSRIGLLCDMTLKDLERILYFENYVVVEPGLT-PLKLR---ELLTEEQYMRAVDEFGEDAFTAKIGAEAIRDMLSVIDLEAEKAQLKIDL---KET-TSEAKRKKLVKRMKLVEAFL---ESG-SRPEWMILEVIPVIPPELRPLVPLDGGRFATSDLNDLYRRVINRNNRLKRLI--ELRAPEIIVRNEKRMLQEAVDALF--DNGRRGRAITG-ANKRPL-KSLSDMLKGKQGRFRQNLLGKRVDYSGRSVIVVGPELKLHQCGLPKKMALELF-------------------------------KPFVYSKLELYGMATTIKAAKRMVEKERPEVWDILEEVIREHPVFLNRAPTLHRLGIQAFEPTLIEGKAIQLHPLVCTAFNADFDGDQMAVHVP------------LSLEAQLEARVLM--MSTNNILSPANG----KPIIVPSQDIVLGIYYITMDRDE-------MPGQALKIRTVEELRGALDNNSILFYCPTEPSSPIDTTDLDGLLDRIARRDVTAHLRVNVSSRDALAAGLASGHLRLFNVAKPGTALTFATPEEAEAAVKDGRALLYRVPVFV------NMAEIEEALSAKTITLHSRIKARYDTVD-----SDGNPVTRIVDTTPGRMMLSVILPKNKNVPFS----------LINRLLTKKEIQNVIDVVYR---HCGQKETVIFADRIMGIGYSNAFKAGISFGKDDLVIPPEKEQLVGET--EDKVKEYEQQYQD------GLITQGEKYNKVVDAWS---KCTDDVADAMMKQISSQAPG----------------------------------------------------------------------------KPINSIYMMAHSGARGS---AAQMKQLAGMRGLMAKPSGEII-----------ETPIISNFKEGLTVLEYFNSTHGARKGLADTALKTANSGYLTRRLVDVAQDAIICEDDCGTTNGLTVSPVIEGGEVIASLGERILGRSAARDIVNPATGEVIVPAAVIIDENAVEQIESAGIETVSIRSVLTCD-SEEGVCGACYGRDLAR-GTKVNVGEAVGVIAAQSIGEPGTQLTMRTFHIGGAAQRGAEQSSIESSIDATVQVINRNLVVNSSGSSIVMSRNCEVALYD------------------ANHRERARHRVPYGAKLLVDEGQVVTKGTKLAEWDPYTLPIITERAGVIHYVDLIEGLSMREVVDEATGIASKVVIDWKQQ-PRGADLRPRIT----LRD--ERGEEVVLANGLE--ARYFMSVDAILSIENNSKVNAGDVLARIPRESSKTRDITGGLPRVAELFEARKPKDHAIISDIDGRVEFG-KD-YKS-----KRRILVV--PEDG----DPVEYLIPKGKHISVQEGDYVRRGDPLMDGNPVPHDI------LKVMG------VEALAQYLINEIQEVYRLQGVKINDKHIEVIVRQMLQKVEITEPGDTTLLVGEQVDRTEFDIENAKAIREGGRPASATPVLQGITKASLQTHSFISAASFQETTRVLTEAAVSGKVDTLNGLKENVIVGRLIPAGTGAV---MNRLREIAAKRDRDMAVEAD-VG-AGQIPTA---------------AIP--------------QATT--------EPPSAAE--------
>1895778_Msp@OJX81383.1| DNA-directed RNA polymerase subunit beta'
--------------------------------------------------------------------------------------------------------------------------------------------------------------------------------------------------------------------------------------------------------------------------------------------------------------------------------------------------------------------------------------------------------------------------------------------------------------------------------------------------------------------------------------------------------------------------------------------------------------------------------------------------------------------------------------------------------------------------------------------------------------------------------------------------------------------------------------------------------------------------------------------------------------------------------------------------------------------------------------------------------------------------------------------------------------------------------------MNELMKI------------------------------------------------------------------------------------------------------------------------------------------------------------------------------------------------------------------------------------------------------------------------------------------------------------------------------------------------------------------------------------------------------------------------FGQTA---------GTQSFDQIRISIASPERIRSWSYGEIKKPETINYRTFKPERDGLFCARIFGPIKDYECLCGKYKRMKYRGIICEKCGVEVTLAKVRRERMGHIELASPVAHIWFLKSLPSRIGLLCDMTLKDLERILYFENYVVVEPGLT-PLKIR---ELLSEEQYMRAVDEYGEDSFTAKIGAEAIRDMLSAIDLESEKDKLKIEL---KET-TSEAKRKKLVKRLKLVEAFL---ESD-SRPEWMILEVIPVIPPELRPLVPLDGGRFATSDLNDLYRRVINRNNRLKRLI--ELRAPEIIVRNEKRMLQEAVDALF--DNGRRGRAITG-ANKRPL-KSLSDMLKGKQGRFRQNLLGKRVDYSGRSVIVVGPELKLHQCGLPKKMALELF-------------------------------KPFVYSKLELYGMATTIKAAKRMVEKERPEVWDILEEVIREHPVMLNRAPTLHRLGIQAFEPVLIEGKAIQLHPLVCTAFNADFDGDQMAVHVP------------LSLEAQLEARVLM--MSTNNILSPANG----KPIIVPSQDIVLGIYYITMERDE-------QPGLALKITTAEELRVGLATGTLFFFNRTNPNVAVDTSDLEALVAKIARREITAHRALKVTSRDMLEAGLSRGDIGVFNAEKPGTAYVVKDADTVEKDVKAGKAILFRIPVFR------DMKEIDAALADKVLTLHQRIRARYNNVD-----KDCNPIVEIVSTTAGRMMLSEILPRNPNVPFA----------SINRLLTKKDIQNVIDLVYR---HCGQKETVIFADRVMGLGYSNAFKAGISFGKDDMVIPPAKDVLVSET--EAKAKEYEQQYQD------GLITQGEKYNKVVDAWS---KCTDDVADAMMKEISRVEPG----------------------------------------------------------------------------RMVNSVYMMAHSGARGS---AAQMKQLAGMRGLMAKPSGEII-----------ETPIISNFKEGLTVLEYFNSTHGARKGLADTALKTANSGYLTRRLVDVAQDAIIVEEDCGTINGLTVSAVVEGGEVISPLAERILGRSASRDIVNPATGEIIVASGELIDESAVELIDDAGIEVVNIRSVLTCE-AKEGVCGCCYGRDLAR-GTKVNVGEAVGVIAAQSIGEPGTQLTMRTFHIGGAAQRGAEQSSIEATGDTTVQLLNKNVVTNSSGAKIVMSRNCELLLLD------------------AGGRERARHRVPYGAKLLVEEAQKVTKGTKMAEWDPYTLPIITETNGVAHYVDLVEGLSVREVVDEATGIASKVVVDWKQQ-PRGSDLRPRIE----LRD--DKGQPVTLPNGME--ARYFLSVDAILSVENQAKLHAGDVLARIPREGSKTRDITGGLPRVAELFEARKPKDHAIISDIEGRVEFG-KD-YKS-----KRRILVV--PEDG----DPMEYLIPKGKHVSVQEGDYVRRGDSLMDGNPVPHDI------LRVMG------VEALAQYLINEIQEVYRLQGVKINDKHIEVIVRQMLQKVEINDPGDTTFLVGEQVDRQEFEHENRKAIKEQGRPAGGTPVLQGITKASLQTHSFISAASFQETTRVLTEAAVSGKVDTLNGLKENVIVGRLIPAGTGAV---MNRLRELAAKRDREMQVEGEVEG-ESPALPA---------------------------------SGE--------ESPAAPAE-------
>55518_Mgryphiswalde@AVM76473.1| DNA-directed RNA polymerase subunit beta'
--------------------------------------------------------------------------------------------------------------------------------------------------------------------------------------------------------------------------------------------------------------------------------------------------------------------------------------------------------------------------------------------------------------------------------------------------------------------------------------------------------------------------------------------------------------------------------------------------------------------------------------------------------------------------------------------------------------------------------------------------------------------------------------------------------------------------------------------------------------------------------------------------------------------------------------------------------------------------------------------------------------------------------------------------------------------------------------MNELMKI------------------------------------------------------------------------------------------------------------------------------------------------------------------------------------------------------------------------------------------------------------------------------------------------------------------------------------------------------------------------------------------------------------------------FGQAS---------GTQAFDQIRISIASPERIRSWSYGEIKKPETINYRTFKPERDGLFCARIFGPIKDYECLCGKYKRMKYRGIICEKCGVEVTLAKVRRERMGHIELASPVAHIWFLKSLPSRIGLLCDMTLKDLERILYFENYVVVEPGLT-PLKIR---ELLSEEQYMRAVDEYGEDSFTAKIGAEAIRDMLCAIDLESEKDKLKIDL---KET-TSEAKRKKLVKRLKLVEAFM---ESG-SRPEWMILEVIPVIPPELRPLVPLDGGRFATSDLNDLYRRVINRNNRLKRLI--ELRAPEIIVRNEKRMLQEAVDALF--DNGRRGRAITG-ANKRPL-KSLSDMLKGKQGRFRQNLLGKRVDYSGRSVIVVGPELKLHQCGLPKKMALELF-------------------------------KPFVYSKLELYGMATTIKAAKRMVEKERPEVWDILEEVIREHPVMLNRAPTLHRLGIQAFEPVLIEGKAIQLHPLVCTAFNADFDGDQMAVHVP------------LSLEAQLEARVLM--MSTNNILSPANG----KPIIVPSQDIVLGIYYITMERDE-------QPGLALKITSIDELKVGIAAGTLFFVDRQLPTNVVDTKDLDALLAKIANRDITAHRAVRVTSRDMLEAGLNRRDIRVYNIDKPGTPFASTDVDAIEKAVKDGKAVLYRVPVFR------DMKEIDAALADKVLTLHQHIKARYNNVD-----QDCKPIVEIVETTAGRMMLSEILPRNPNVPFS----------SINRLLTKKDIQNVIDLVYR---HCGQKETVIFADRVMGLGYSNAFKAGISFGKDDMVIPPAKEVLVSET--EAKAKEYEQQYQD------GLITQGEKYNKVVDAWS---KCTDDVADAMMKEISRIEPG----------------------------------------------------------------------------RMVNSVYMMAHSGARGS---AAQMKQLAGMRGLMAKPSGEII-----------ETPIISNFKEGLTVLEYFNSTHGARKGLADTALKTANSGYLTRRLVDVAQDAIIVEEDCGTINGLTVSAVVEGGEVISPLAERILGRTASRDIVDPATGRVIVAASELIGESEVEQIDEAGIEVVNIRSVLTCE-AKEGVCGCCYGRDLAR-GTRVNVGEAVGVIAAQSIGEPGTQLTMRTFHIGGAAQRGAEQSAIEATGDTTVQLLNKNVVTNSSGAKIVMSRNCELLLLD------------------AGGRERARHRVPYGAKLLMEDGQKVTKGTKMAEWDPYTLPIITETNGIAHFVDLVEGLSIREVVDEATGIASKVVVDWKQQ-PRGSELRPRVE----LRD--DKGQPVTLPNGLE--ARYFLSVDAILSVENQSKLHAGDVLARIPREGSKTRDITGGLPRVAELFEARKPKDHAIISDIDGRVEFG-KD-YKS-----KRRILVV--PEDG----DPMEYLIPKGKHVSVQEGDYVRRGDSLMDGNPVPHDI------LRVMG------VEALAQYLINEIQEVYRLQGVKINDKHIEVIVRQMLQKVEITDPGDTTFLVGEQIDRQEFEHENRKAIKEQGRPASGTPVLQGITKASLQTHSFISAASFQETTRVLTEAAVSGKVDTLNGLKENVIVGRLIPAGTGAV---MNRLREIAAKRDRDMQIEAE-GG-ENPALPA---------------------------------GGA--------AAPVAPAE-------
>1437059_Mmoscoviense@OAN46964.1| DNA-directed RNA polymerase subunit beta'
--------------------------------------------------------------------------------------------------------------------------------------------------------------------------------------------------------------------------------------------------------------------------------------------------------------------------------------------------------------------------------------------------------------------------------------------------------------------------------------------------------------------------------------------------------------------------------------------------------------------------------------------------------------------------------------------------------------------------------------------------------------------------------------------------------------------------------------------------------------------------------------------------------------------------------------------------------------------------------------------------------------------------------------------------------------------------------------MNELMKI------------------------------------------------------------------------------------------------------------------------------------------------------------------------------------------------------------------------------------------------------------------------------------------------------------------------------------------------------------------------------------------------------------------------FGQAS---------GTQSFDQIRISIASPERIRSWSYGEIKKPETINYRTFKPERDGLFCARIFGPIKDYECLCGKYKRMKYRGIICEKCGVEVTLAKVRRERMGHIELASPVAHIWFLKSLPSRIGLLCDMTLKDLERILYFENYVVVEPGLT-PLKIR---ELLTEEQYMRAVDEYGDDAFTAKIGAEAIRDMLVAIDLESEKDRLKIDL---KET-TSEAKRKKLVKRMKLVEAFL---ESG-SRPEWMILEVIPVIPPELRPLVPLDGGRFATSDLNDLYRRVINRNNRLKRLI--ELRAPEIIVRNEKRMLQEAVDALF--DNGRRGRAITG-ANKRPL-KSLSDMLKGKQGRFRQNLLGKRVDYSGRSVIVVGPELKLHQCGLPKKMALELF-------------------------------KPFVYAKLELYGMATTIKAAKRMVEKERPEVWDILEEVIREHPVMLNRAPTLHRLGIQAFEPVLIEGKAIQLHPLVCTAFNADFDGDQMAVHVP------------LSLEAQLEARVLM--MSTNNILSPANG----KPIIVPSQDIVLGIYYITMERDE-------LPGMAMKVHSAHELRTGLANGTLFLYNRTNPALPIDTSDMEAVVDALVRRDITAHRALRVSSREALEAGLAKGEIRVFNVAKPGTPFAATDVASIEKAVKDGSAILYRLPIFR------DMNEINAALADKVLTLHQKIKARYRNVD-----KDGQPITELLETSAGRMLLSEILPRNPNVPFS----------SINRLLTKKDIQNVIDLVYR---HCGQKETVIFADRIMGLGFSHAFKAGISFGKDDMVIPAAKDHLVGGT--EEKAKEYEQQYQD------GLITQGEKYNKVVDAWS---KCTDDVADAMMKEISRVEPG----------------------------------------------------------------------------MQVNSVYMMAHSGARGS---AAQMKQLAGMRGLMAKPSGEII-----------ETPIISNFKEGLTVLEYFNSTHGARKGLADTALKTANSGYLTRRLVDVAQDAIIVEEDCGTINGLTVSAVVEGGEVISPLAERILGRSAARDITHPVTGEVIVAAGHLICEPEVELIDDAGIEVVAIRSVLTCE-AKEGVCGTCYGRDLAR-GTRVNVGEAVGVIAAQSIGEPGTQLTMRTFHIGGAAQRGAEQSSIEAVSEATVQLINKNVVTNSSGAKIIMSRNCEVALFD------------------AKGRERARHRIPYGAKLLVEEGQLVNKGVKLAEWDPYTLPILTETNGVAHYVDLVEGLSMREVVDEATGIASKVVVDWKQQ-PRGSELRPRVE----LRD--DKGQPVTLSNGME--ARYFLSVDAILSVENHAKLHAGDVLARIPREGSKTRDITGGLPRVAELFEARKPKDHAIIADIDGRVEFG-KD-YKS-----KRRILVV--PEDG----DPVEYLIPKGKHVSVQEGDYVRRGDPLMDGNPVPHDI------LRVLG------VEALSQYLTNEIQEVYRLQGVKINDKHIEVIVRQMLQKVEITDPGDTTFLVGEQIDRQEFDQENRKAIREQGRPASGTPVLQGITKASLQTHSFISAASFQETTRVLTEASVSGKVDTLQGLKENVIVGRLIPAGTGAV---MNRLRELAAKRDREMQVEDG-GG-EGDTPPA-----------------L--------------EGGG--------EQPAAPAE-------
>1891279_Tindica@AXO14331.1| DNA-directed RNA polymerase subunit beta'
--------------------------------------------------------------------------------------------------------------------------------------------------------------------------------------------------------------------------------------------------------------------------------------------------------------------------------------------------------------------------------------------------------------------------------------------------------------------------------------------------------------------------------------------------------------------------------------------------------------------------------------------------------------------------------------------------------------------------------------------------------------------------------------------------------------------------------------------------------------------------------------------------------------------------------------------------------------------------------------------------------------------------------------------------------------------------------------MNELMKI------------------------------------------------------------------------------------------------------------------------------------------------------------------------------------------------------------------------------------------------------------------------------------------------------------------------------------------------------------------------------------------------------------------------FGQPQ---------GTQSFDQIRIQIASPERIRSWSFGEIKKPETINYRTFKPERDGLFCARIFGPVKDYECLCGKYKRMKYRGIICEKCGVEVTLAKVRRERMGHIELAAPVAHIWFMKSLPSRLGLLLDMTLKDLERILYFENYVVIEPGLT-PLKMG---ELLSEDQYMTAQEEYGEDSFRAGIGAEAIRDMLAAIDLDEERETAKIDL---KET-NSEAKRKKLVKRLKLIEAFQ---ESG-ARPEWMILEVIPVIPPELRPLVPLDGGRFATSDLNDLYRRVINRNNRLKRLI--ELRAPDIIVRNEKRMLQESVDALF--DNGRRGRPITG-ANKRPL-KSMSDMLKGKQGRFRQNLLGKRVDYSGRSVITVGPNLKLHQCGLPKKMALELF-------------------------------KPFVYAKLELYGMATTIKAAKRMVEKERAEVWDILEQVIREHPVMLNRAPTLHRLGIQAFEPTLIEGKAIQLHPLVCTAFNADFDGDQMAVHVP------------LSLEAQLEARTLM--MSTNNILSPASG----KPIIVPSQDIVLGLYYISMERDG-------QPGEGM--------------------------------------------------------------------------------------------------------SFV------NIAEIEQALDEGVVNLHSKVNARYHTVD-----ENNEPITVRVATTPGRMLLSELLPRHPRIPFS----------TINKLLTKKDVSNVIDVVYR---HCGQKETVIFADRMMGLGFNWACKAGISFGKDDMIIPDAKEKLVGET--HEKVKEYEQQYQD------GLITRGEKYNKVVDAWA---QCTDDVSEAMMKVISATAEG----------------------------------------------------------------------------DNVNSVYMMAHSGARGS---AAQMRQLAAMRGLMAKPDGSII-----------ETPIISNFKEGLTVQEYFNSTHGARKGLADTALKTANSGYLTRRLVDVAQDCIITQHDCGTDRGLDIAAVVDSGEVIETLSDRILGRFTADEIVNPSTGEIIVPKNEMVEEDHLDLIEKAGVEMARIRSVLTCD-AETGVCGHCYGRDLAR-GTTVNIGEAVGVIAAQSIGEPGTQLTMRTFHIGGAAQRGAEVSGVEANFDATVKLKNRAVVENSSGVNIVMARNLEILLID------------------KTGRERAKYRVPYGAKLLTDEGAQVTRGQKLAEWDPYTLPIITEKEGYVNYVDLLENVTIREVYDEATGIASKTVIDWKSM-PKASDLKPRVT----LRN--ENGEVINLDNGLE--ARYFLSVDAILSVENGQKVAAGDVLARIPREGSKTRDITGGLPRVAELFEARKPKEHAIISDIPGRVEFG-KD-YKN-----KRRVVVH--PLEDSGLTEPVEYLIPKGKHLAVQEGDFVEQGDQLLDGSPVPHDI------LRVMG------VPALADYLVNEIQEVYRLQGVKINDKHIEVIVRQMLQKVEITKPGDTTLLVGEIIDRVDFDAENERALKEGGELAEGAPVLQGITKASLQTHSFISAASFQETTRVLTEAAVSGKTDTLIGLKENVIVGRLIPAGTGAV---MNRFRALAAERDKNVQIEAE-EE-IGDNFGP--------------------------------Q--S--------DTASLPAG------E
>1947674_Tsp@DENO01000277.1_4|  3394 7587
--------------------------------------------------------------------------------------------------------------------------------------------------------------------------------------------------------------------------------------------------------------------------------------------------------------------------------------------------------------------------------------------------------------------------------------------------------------------------------------------------------------------------------------------------------------------------------------------------------------------------------------------------------------------------------------------------------------------------------------------------------------------------------------------------------------------------------------------------------------------------------------------------------------------------------------------------------------------------------------------------------------------------------------------------------------------------------------MNELMKI------------------------------------------------------------------------------------------------------------------------------------------------------------------------------------------------------------------------------------------------------------------------------------------------------------------------------------------------------------------------------------------------------------------------FGQPQ---------GTQSFDQIRIQIASPERIRSWSFGEIKKPETINYRTFKPERDGLFCARIFGPVKDYECLCGKYKRMKYRGIICEKCGVEVTLAKVRRERMGHIELAAPVAHIWFMKSLPSRLGLLLDMTLKDLERILYFENYVVIEPGLT-PLKMG---ELLSEDQYMTAQEEYGEDSFRAGIGAEAIRDMLAAIDLDEERETAKIDL---KET-NSEAKRKKLVKRLKLIEAFQ---ESG-ARPEWMILEVIPVIPPELRPLVPLDGGRFATSDLNDLYRRVINRNNRLKRLI--ELRAPDIIVRNEKRMLQESVDALF--DNGRRGRPITG-ANKRPL-KSMSDMLKGKQGRFRQNLLGKRVDYSGRSVITVGPNLKLHQCGLPKKMALELF-------------------------------KPFVYAKLELYGMATTIKAAKRMVEKERAEVWDILEQVIREHPVMLNRAPTLHRLGIQAFEPTLIEGKAIQLHPLVCTAFNADFDGDQMAVHVP------------LSLEAQLEARTLM--MSTNNILSPASG----KPIIVPSQDIVLGLYYISMEREG-------QPGEGM--------------------------------------------------------------------------------------------------------SFV------NIAEIEQALDEGVVTLHSKINARYHTVD-----ENNERITVRVATTPGRMLLSELLPRHPRIPFS----------TINKLLTKKDVSNVIDVVYR---HCGQKETVIFADRMMGLGFNWACKAGISFGKDDMIIPDAKEPLVGGT--HDKVKEYEQQYQD------GLITRGEKYNKVVDAWA---QCTDDVSEAMMKVISATAEG----------------------------------------------------------------------------DNVNSVYMMAHSGARGS---AAQMRQLAAMRGLMAKPDGSII-----------ETPIISNFKEGLTVQEYFNSTHGARKGLADTALKTANSGYLTRRLVDVAQDCIITQHDCGTDRGLDIAAVVDSGEVIETLSDRILGRFTADEIVDPSTGEVIVPKNEMVEEDHLDLIEKAGVETARIRSVLTCD-AETGVCGHCYGRDLAR-GTTVNIGEAVGVIAAQSIGEPGTQLTMRTFHIGGAAQRGAEVSGVEANFDATVKLKNRAVVENSAGVNIVMARNLEILLID------------------KTGRERAKYRVPYGAKLLTDEGAQVTRGQKLAEWDPYTLPIITEKEGYVNYVDLLENVTIREVYDEATGIASKTVIDWKSM-PKASDLKPRVT----LRN--EAGEVINLDNGLE--ARYFLSVDAILSVENGQKVHAGDVLARIPREGSKTRDITGGLPRVAELFEARKPKEHAIISDIPGRVEFG-KD-YKN-----KRRVIVH--PLEDSGLTEPVEYLIPKGKHLAVQEGDFVEKGDQLLDGSPVPHDI------LRVMG------VPALADYLVNEIQEVYRLQGVKINDKHIEVIVRQMLQKVEITKPGDTTLLVGEIIDRVDFDAENERALKEGGELAEGAPVLQGITKASLQTHSFISAASFQETTRVLTEAAVSGKTDTLIGLKENVIVGRLIPAGTGAV---MNRFRALAAERDKSVQIEAE-EE-IGDNFGP--------------------------------QADA--------DTASLPAG------E
>1544451_Tsp@OKH86223.1| DNA-directed RNA polymerase subunit beta'
--------------------------------------------------------------------------------------------------------------------------------------------------------------------------------------------------------------------------------------------------------------------------------------------------------------------------------------------------------------------------------------------------------------------------------------------------------------------------------------------------------------------------------------------------------------------------------------------------------------------------------------------------------------------------------------------------------------------------------------------------------------------------------------------------------------------------------------------------------------------------------------------------------------------------------------------------------------------------------------------------------------------------------------------------------------------------------------MNELMKI------------------------------------------------------------------------------------------------------------------------------------------------------------------------------------------------------------------------------------------------------------------------------------------------------------------------------------------------------------------------------------------------------------------------FGQPQ---------GTQSFDQIRIQIASPERIRSWSFGEIKKPETINYRTFKPERDGLFCARIFGPVKDYECLCGKYKRMKYRGIICEKCGVEVTLAKVRRERMGHIELAAPVAHIWFMKSLPSRLGLLLDMMLKDLERILYFENYVVIEPGLT-PLKMG---ELLSEDQFTTAQEEYGEDSFRAGIGAEAIRDMLAAIDLEDEYEVAKHDL---KET-NSEAKRKKLVKRLKLIEAFR---DSG-ARPEWMILEVIPVIPPELRPLVPLDGGRFATSDLNDLYRRVINRNNRLKRLI--ELRAPDIIVRNEKRMLQESVDALF--DNGRRGRPITG-ANKRPL-KSMSDMLKGKQGRFRQNLLGKRVDYSGRSVITVGPSLKLHQCGLPKKMALELF-------------------------------KPFVYAKLELYGMATTIKAAKRMVEKERPEVWDILEQVIREHPVMLNRAPTLHRLGIQAFEPTLIEGKAIQLHPLVCTAFNADFDGDQMAVHVP------------LSLEAQLEARTLM--MSTNNILSPASG----RPIIVPSQDIVLGLYYISMDGEG-------EAGEGM--------------------------------------------------------------------------------------------------------SFV------DIAEIEQALDSGAVGLHAKINARYHTVD-----ANNEPITVRVQTTAGRMLLSELLPRHPRIPFS----------TINKLLTKKDISNVIDIVYR---HCGQKETVIFADRLMGLGFNWACRAGISFGKDDMVIPDAKEPLVNTT--HEKVKEYEQQYQD------GLITRGEKYNKVVDAWS---QCTDDVSEAMMKGISATKEG----------------------------------------------------------------------------NQINSVYMMAHSGARGS---AAQMRQLAAMRGLMAKPDGSII-----------ETPIISNFKEGLTVQEYFNSTHGARKGLADTALKTANSGYLTRRLVDVAQDSIITQHDCGTERGLDIAAVVDSGEVIETLSDRILGRYTADAIVDPSTGEEIVGKNEMVVEDHLDLIEKAGVETARIRSVLTCD-AETGVCGHCYGRDLAR-GTTVNIGEAVGVIAAQSIGEPGTQLTMRTFHIGGAAQRGAEVSGVEANFDATVKIKNHAVVTNSKGVNIVMARNLEILLLD------------------KNGRERAKFRVPYGAKLLTEDGAQISRGQKLAEWDPYTLPIITEKEGFVNYVDLIEGTTIREIYDEATGIGAKTVIDWKSQ-PKASDLKPRVT----LRN--ENGEVINLDNGLE--ARYFLSVDAILSVENGQKVNAGDVLARIPREGSKTRDITGGLPRVAELFEARKPKEHAIIADIAGRIEFG-KD-YKN-----KRRVILH--PHDDAGL-EPIEYLIPKGKHLAVQEGDFVERGDLLMDGSPVPHDI------LRVMG------VPALADYLVNEIQEVYRLQGVKINDKHIEVIVRQMLQKVEITKPGDTTLLVGEIVDRVDFDAENEKAAREGGDMAEASPVLQGITKASLQTHSFISAASFQETTRVLTEAAVSGKTDTLIGLKENVIVGRLIPAGTGAV---MNRFRALATERDRVIQLEAE-EEEIGDSFGP--------------------------------QGGS--------ESPSLPAG------E
>1867952_CTmagnetica@SCA55308.1| DNA-directed RNA polymerase beta' chain (Transcriptase beta' chain)
--------------------------------------------------------------------------------------------------------------------------------------------------------------------------------------------------------------------------------------------------------------------------------------------------------------------------------------------------------------------------------------------------------------------------------------------------------------------------------------------------------------------------------------------------------------------------------------------------------------------------------------------------------------------------------------------------------------------------------------------------------------------------------------------------------------------------------------------------------------------------------------------------------------------------------------------------------------------------------------------------------------------------------------------------------------------------------------MSELMKF------------------------------------------------------------------------------------------------------------------------------------------------------------------------------------------------------------------------------------------------------------------------------------------------------------------------------------------------------------------------------------------------------------------------FGQVS---------GAQQFDNLQINIASPEKIRSWSYGEIKKPETINYRTFKPERDGLFCARIFGPVKDYECLCGKYKRMKYKGIVCEKCGVEVTLTKVRRERMGHIELAAPVAHIWFLKSLPSRIGLLLDMTLKDLERVLYFENFVVVEPGLT-PLKQK---ELLSEEQYINAVEEYGQDAFTAGIGAEAIRDMLSEINLDDELEDLRDEL---RET-NSEAKRKKFVKRLKLVEAFL---ESG-SRPEWMILEVVPVIPPELRPLVPLDGGRFATSDLNDLYRRVINRNNRLKRLI--ELRAPEIIVRNEKRMLQESVDALF--DNSRRSRPITG-ANKRPL-KSLSDMLKGKQGRFRQNLLGKRVDYSGRSVIVVGPELMLHQCGLPKKMALELF-------------------------------KPFIYAKLELYGMATTIKAAKRMVEKERPEVWDILEEVIREHPVMLNRAPTLHRLGIQAFEPTLVEGKAIQLHPLVCTAFNADFDGDQMAVHVP------------LSLEAQLEARVLM--MSTNNILQPASG----KPIIVPSQDIVLGIYYLSMELDN-------EKGEGM--------------------------------------------------------------------------------------------------------QFS------GVGEIHQALDNDVVSLHAKVTCRYRTID-----ENGDEVVERVETTPGRMLLSELLPRHIEVPFS----------LINRLLTKKDVSNVIGEVYR---HVGQKETVIFCDRIMGLGFKWACKAGISFGKDDMVIPDAKAPLVAET--KEAVKEFERQYMD------GLITQREKYNKVVDAWS---HCNDQVTSEMMTEISTIKPG----------------------------------------------------------------------------IPVNSVYMMAHSGARGS---TAQMRQLGGMRGLMAKPSGEII-----------EQPIIANFKEGLSVLEYFNSSHGARKGLADTALKTANSGYLTRRLVDVAQDCIIFEDDCGTENGLTTRAVMDGGDEIVSLYERILGRSAGEDITHPDTGEVLLPAGSLIEEVEAKMIEEAGVETVKIRSVLTCE-AENGVCATCYGRDLAR-NTKVNRGEAVGVIAAQSIGEPGTQLTMRTFHIGGAATGGAEQNSIEATHDSKVKLVSCQTVKNSSGVDTVMSRNTELLLID------------------SAGKERARHRINYGTKLFVTEAQAVERGAKLAEWDPHTLPVLTEVNGTVKFLDLVDGVSIAEQTDEATGIASKVIVDWKSL-PAGSDLVPRIT----IVD--ENGESLLMANGME--ATYSMSVDSVLSIQDGDTVHAGDTLARIPRESAKTRDITGGLPRVAELFEARKPKDHAIISDIDGRVTFG-KD-YKN-----KRRIVVT--PEGEDA--EPMEFLVPKGKHISVQEGDYVRKGDPLMDGSPVPHDI------LRVKG------VEALAEFLIAEIQEVYRLQGVMINDKHIETIARQMLQKIEISDPGDTTFLVGEQVDRVEFRRENKKAEERGDRLAVGSPILLGITKASLQTQSFISAASFQETTRVLTEAAVSGKKDYLLGLKENVIVGRLIPAGTGAY---MSKIRHVAAERDREAGYVPE-HE-QAAAAAA-AAQ--------AEAEAA--------------HAAALPGAEGGEEASAAPAE-------
>1123355_Tpusilla@JHYO01000045.1_10|  8956 13179
--------------------------------------------------------------------------------------------------------------------------------------------------------------------------------------------------------------------------------------------------------------------------------------------------------------------------------------------------------------------------------------------------------------------------------------------------------------------------------------------------------------------------------------------------------------------------------------------------------------------------------------------------------------------------------------------------------------------------------------------------------------------------------------------------------------------------------------------------------------------------------------------------------------------------------------------------------------------------------------------------------------------------------------------------------------------------------------MSELMKF------------------------------------------------------------------------------------------------------------------------------------------------------------------------------------------------------------------------------------------------------------------------------------------------------------------------------------------------------------------------------------------------------------------------FGQVS---------GAQQFDSLQINIASPDKIRSWSYGEIKKPETINYRTFKPERDGLFCARIFGPVKDYECLCGKYKRMKYKGIVCEKCGVEVTLTKVRRERMGHIELAAPVAHIWFLKSLPSRIGLLLDMTLKDLERVLYFENFVVVEPGLT-PLKQK---ELLSEEQYINAVEEYGQDAFTAGIGAEAIRDMLAEIHLEDEMEDLRDEL---RET-NSEAKRKKLVKRLKLVEAFL---ESG-SRPEWMILEVVPVIPPELRPLVPLDGGRFATSDLNDLYRRVINRNNRLKRLI--ELRAPEIIVRNEKRMLQESVDALF--DNSRRSRPITG-ANKRPL-KSLSDMLKGKQGRFRQNLLGKRVDYSGRSVIVVGPELMLHQCGLPKKMALELF-------------------------------KPFIYAKLELYGMATTIKAAKRMVEKERPEVWDILEEVIREHPVMLNRAPTLHRLGIQAFEPTLVEGKAIQLHPLVCTAFNADFDGDQMAVHVP------------LSLEAQLEARVLM--MSTNNILQPASG----KPIIVPSQDIVLGIYYLSMELEG-------EKGEGM--------------------------------------------------------------------------------------------------------HFS------GVGEIHQALDNDVVSLHAKVTCRYRTID-----ENGDEVVERVETTPGRMLLSELLPRHTKVPFA----------LINRLLTKKDVSNVIGEVYR---HVGQKETVIFCDRIMGLGFKWACKAGISFGKDDMVIPDAKAPLVAQT--KEAVKEFERQYMD------GLITQREKYNKVVDAWS---HCNDQVTTEMMKEISRIEPG----------------------------------------------------------------------------VPINSVYMMAHSGARGS---TAQMRQLGGMRGLMAKPSGEII-----------ETPIIANFKEGLTVLEYFNSTHGARKGLADTALKTANSGYLTRRLVDVAQDCIIFEDDCGTEAGLTTRAVMDGGDEIVSLYERILGRSAGEDIIHPETGDVILAAGQLIEEEEAKAIEDAGVETVKIRSVLTCE-AENGVCATCYGRDLAR-NTKVNRGEAVGVIAAQSIGEPGTQLTMRTFHIGGAATGGAEQNSIETAYDGTIKLVNCQTVKNSSNVDVVMSRNTELLLID------------------NVGKERARHRINYGTKLFVTDGQVVERGTKLAEWDPHTLPVLTEVNGTVKYVDIVDGVSVADQTDEATGIASKVIVDWKSL-PAGSDLRPHIA----IVD--ENGVPQNISTGQD--AKYYVSVDSVLSVSDGDQVHAGDTLARIPRESAKTRDITGGLPRVAELFEARKPKDHAIISDIDGRVTFG-KD-YKN-----KRRIVVT--PEGDDA--EPMEFLVPKGKHTSVQEGDYVRKGDPLMDGSPVPHDI------LRVMG------VEALAEFLIAEIQEVYRLQGVMINDKHIETIARQMLQKIEITDPGDTTFLVGEQVDRVEFRRENKKAEDRGDRIAAGHPILLGITKASLQTQSFISAASFQETTRVLTEAAVSGKKDYLLGLKENVIVGRLIPAGTGAY---MGKVRQLAAERDREAGYVPE-HE-QAAKAAA-AAQ--------AEAEAA--------------HSAALTSG----EAPVEPAE-------
>1264899_Zcompransoris@PWR19061.1| DNA-directed RNA polymerase subunit beta'
-------------------------------------------------------------------------------------------------------------------------------------------------------------------------------------------------------------------------------------------------------------------------------------------------------------------------------------------------------------------------------------------------------------------------------------------------------------------------------------------------------------------------------------------------------------------------------------------------------------------------------------------------------------------------------------------------------------------------------------------------------------------------------------------------------------------------------------------------------------------------------------------------------------------------------------------------------------------------------------------------------------------------------------------------------------------------------------MNQEVMAL------------------------------------------------------------------------------------------------------------------------------------------------------------------------------------------------------------------------------------------------------------------------------------------------------------------------------------------------------------------------------------------------------------------------FGHAP---------GTQAFDQIKISIASPDKIRAWSHGEIKKPETINYRTFKPERDGLFCAKIFGPIKDYECLCGKYKRMKYRGITCEKCGVEVTLSKVRRERMGHIELASPVAHIWFLKSLPSRIGLLLDMTLKDLERILYFEMYVVTEPGLT-ALKRN---QLLTEEDYIRAQDEYGEDSFEAGIGAEAIRKMLEKLDLEGERDELRQEL---ATT-TSEAKPKKIVKRLKLVESFI---ESG-NRPEWMILTVVPVIPPELRPLVPLDGGRFATSDLNDLYRRVINRNNRLKRLI--ELRAPDIIVRNEKRMLQEAVDALF--DNGRRGRVITG-ANKRPL-KSISDMLKGKQGRFRQNLLGKRVDYSGRSVITVGPELKLHQCGLPKKMALELF-------------------------------KPFIYAKLDLKGIATTIKMAKKMVEKERPEVWDILEEVIREHPVMLNRAPTLHRLGIQAFEPTLIEGKAIQLHPLVCAAFNADFDGDQMAVHVP------------LSLEAQLEARVLM--MSTNNILSPANG----KPIIVPSQDIVLGIYYLTMERPN-------EPGEGM--------------------------------------------------------------------------------------------------------AFT------NINEIQAALDSGAATLHTKIRSRLHTVD-----SEGNPIVVRVETTPGRMLLSEILPRHPNVPFS----------MINKLLTKKDVSTVIDTVYR---HCGQKETVIFADRLMALGFNRACRAGISFGKDDMVIPKAKDALVAAT--QEQAKEYEQQYLD------GLITQGEKYNKVIDAWA---QCTDKVADEMMKEISSVVMDD----------------------------------------------------------------------KTGRAKPINSIYMMAHSGARGS---AAQMKQLAGMRGLMAKPSGEII-----------ETPIISNFKEGLSVLEYFNSTHGARKGLADTALKTANSGYLTRRLVDVAQDCIIVIDDCGTSNGLTVTEVVEGGDVIEPLGDRILGRTAAIDVVDPSTSALIVAAGEMILEDDVERVSKAGVQSVLIRSVLTCE-AEGGACAKCYGRDLAR-GTSVNMGEAVGVIAAQSIGEPGTQLTMRTFHIGGAAQF-SEKNSVEATVDGTIKINNRHIVVDSSGRMIVMSRNCELVLID------------------GNGRERARHRVPYGARLFFDDGQSVTKGAKLVEWDPRTLPIISEREGYAAFMDLVEGVSMREVMDEATGIANKEVIDWRGQ-PKAGDLRPRIG----LRD--ERGNPILQPNGTE--VRYFLAAGAILSVEDGGKINGGDVLARIPLESAKTRDITGGLPRVAELFEARRPKDHAIIAERSGRVEFG-KD-YKN-----KRRLILQ--PLEGDLA-EPQEYLIPKGKHIAVQEGDIIQKGDYLLDGNPAPHDI------LKVMG------VEALARYLVNEIQDVYRLQGVKINDKHIEVIVRQMLQKVEIEDSGATTFLQGEQVDRAEFEEENLRTIKLGLRPATGSPVLQGITKASLQTRSFISAASFQETTRVLTEAATAGKVDSLVGLKENVIVGRLIPAGTGAM---MNRLKEVAHSRDKELAAIEA-GN-PPAVDSTNAA--------------------------------------------------------
>1948447_Abacterium@DLRN01000195.1_3|  3313 6363
--------------------------------------------------------------------------------------------------------------------------------------------------------------------------------------------------------------------------------------------------------------------------------------------------------------------------------------------------------------------------------------------------------------------------------------------------------------------------------------------------------------------------------------------------------------------------------------------------------------------------------------------------------------------------------------------------------------------------------------------------------------------------------------------------------------------------------------------------------------------------------------------------------------------------------------------------------------------------------------------------------------------------------------------------------------------------------------MNDLMSI------------------------------------------------------------------------------------------------------------------------------------------------------------------------------------------------------------------------------------------------------------------------------------------------------------------------------------------------------------------------------------------------------------------------FTPAA---------TTRRFDDIRISIASPEKIRSWSYGEVKKPETINYRTFKPERDGLFCAKIFGPIKDYECLCGKYKRMKHRGIVCEKCGVEVIQAKVRRERMGHVELASPVAHIWFLKSLPSRIGTLLDMTLKEIERILYFENYVVTEPGLT-PLKQN---ELITEDAYLEYLDEYGDDAFEAGIGAEAIRDMLIAIDLEEERVTLREDL---AQT-GSEAKRKKFIKRLKLVEAFI---ESR-NRPEWMILEVVPVIPPELRPLVPLDGGRFATSDLNDLYRRVINRNNRLKRLL--ELRAPDIIVRNEKRMLQESVDALF--DNGRRGRVITG-ANKRPL-KSLADMLKGKQGRFRQNLLGKRCDYSGRSVIVVGPELKLHECGLPKKMALELF-------------------------------KPFIYSRLELYGMATTIKAAKRMVEKERPEIWDILEEVIREHPVLLNRAPTLHRLGIQAFEPKLIEGKAIQLHPLVCAAFNADFDGDQMAVHVP------------LSLEAQLEARVLM--MSTNNILSPANG----KPIIVPTQDIVLGLYYLTIEREG-------LAGEGM--------------------------------------------------------------------------------------------------------TFA------SVSEIEHACENGTLHLHARIKARYHTVD-----AESNPVAEVVDTTPGRMLLSEILPRHPRISFD----------LINRLLTKKELTQVIDEVYR---HCGQKETVLFADHIMAMGFSRACRAGISFGKDDMVVPEAKEALVNDT--RDMVKEFERQYAE------GLITQGEKYNKVIDIWS---QCTDKVADAMMAGIAGGDAGD---------------------------------------------------------------------------TSLNSVYMMAHSGARGS---PAQMKQLAGMRGLMAKPSGEII-----------ETPIISNFKEGLTVLEYFNSTHGARKGLADTALKTANSGYLTRRLVDVAQDVIITEIDCGTIAGLDVAAVVEGAEVIAPLADRILGRTASIDILDPVSDKVLVPSACLIDEAAVLAVEAAGVEHVKIRSVLTCE-TEEGVCAVCYGRDLAR-GTVVNVGEAVGVIAAQSIGEPGTQLTMRTFHIGGAVSQTAQQSAIESTIDGTLTVENRNAVNDSTGTPVIMSRNCELVVKD------------------EQGRERARHRVPYGSRLLVDDAQPVSRGTKLAEWDPHMRP------------------------------------------------------------------------------------------------------------------------------------------------------------------------------------------------------------------------------------------------------------------------------------------------------------------------------------------------------------------------------------------------------------------------------------------------------------------------------
>1974092_Rbacterium@PIW29364.1| DNA-directed RNA polymerase subunit beta', partial
-------------------------------------------------------------------------------------------------------------------------------------------------------------------------------------------------------------------------------------------------------------------------------------------------------------------------------------------------------------------------------------------------------------------------------------------------------------------------------------------------------------------------------------------------------------------------------------------------------------------------------------------------------------------------------------------------------------------------------------------------------------------------------------------------------------------------------------------------------------------------------------------------------------------------------------------------------------------------------------------------------------------------------------------------------------------------------------------------------------------------------------------------------------------------------------------------------------------------------------------------------------------------------------------------------------------------------------------------------------------------------------------------------------------------------------------------------------------------------------------------------------------------------------------------------------------------------------------------------------------------------------------------------------------------------------------------------------------------------------------------------------------------------------------------------------------------------------------------------------------------------------------------------------------------------------------------------------------------------------------------------------------------------------------------------------------------------------------------------------------------------------------------------------------------------------------------------------------------------------------------------------------------------------------------------------------------------------------------------------------------------------------------------------------------------------------GEKYNKVVDAWA---QCTDRVADAMMKEISAERPG----------------------------------------------------------------------------EPVNSVYMMAHSGARGS---AAQMKQLAGMRGLMAKPSGEII-----------ETPIISNFKEGLTVLEYFNSTHGARKGLADTALKTANSGYLTRRLVDVAQDCIIVDHDCGTDNGLTISAIVEGGEVISPLSERILGRTAADDILHPTSGDVIVAKGEMVVEEHCAAIEEADVETVRIRSVLTCE-QKDGVCGKCYGRDLAR-GTTVNIGEAVGVIAAQSIGEPGTQLTMRTFHIGGAAQRGSEQSSIEASADAKVELRNCTTVKNSAGVEVIMARNAELLLID------------------SKKRERARHRIPYGARLLVKDKAKVERGDKMAEWDPYTLPILTEKEGTANYVDLVEGLSMVERMDEATGIASKVVVDWKQQ-PRGSDLKPRIT----LRD--DKSEVITLDNGLE--ARYFLSVDAILSVENGQRVYAGDVIARIPRESAKTRDITGGLPRVAELFEARKPKDHAIIAENEGRVEFG-KD-YKN-----KRRILVV--PTDEGD--EPVEYLIPKGKHISVQEGDYVRVGDALMDGNPVPHDI------LRVLG------VEALAEYLINEIQDVYRLQGVKIDDKHIEVIVRQMLQKVEITEAGDTTLLVGEQIDRVEMDEANAQAAARGGKLASGEPVLQGITKASLQTRSFISAASFQETTRVLTEAAVSGKVDHLIGLKENVIVGRPIPAGTGAV---MKKFRAIATERDSDAAAIDA-EN-QESAALA-ASE--------AAQTVD--------------AD-------------------------
>91604_CPacanthamoeba@AIK96773.1| DNA-directed RNA polymerase subunit beta'
--------------------------------------------------------------------------------------------------------------------------------------------------------------------------------------------------------------------------------------------------------------------------------------------------------------------------------------------------------------------------------------------------------------------------------------------------------------------------------------------------------------------------------------------------------------------------------------------------------------------------------------------------------------------------------------------------------------------------------------------------------------------------------------------------------------------------------------------------------------------------------------------------------------------------------------------------------------------------------------------------------------------------------------------------------------------------------------MNNVLRK------------------------------------------------------------------------------------------------------------------------------------------------------------------------------------------------------------------------------------------------------------------------------------------------------------------------------------------------------------------------------------------------------------------------IETSE---------VAPGFEAIRISIASPEQIRSWSYGEVKKPETINYRTFKPERDGLFCARIFGPVKDYECLCGKYKRMKYRGVICEKCGVEVTLSKVRRDRMGHIELACPVAHIWFTKSLPSRVALLLDMALKDVDRVLYFENYVIIDPGMT-PYRKG---QLISEDEHIRAQDEYGEDAFSAGIGAEALKRLLGQINLETQREEMREEL---LET-SSEMRRKKLVKRLKLFEAFI---ESN-TNPQWLVMDVIPVIPPELRPLVPLDGGRFATSDLNDLYRRVINRNNRLKRLI--ELRAPDIIVRNEKRMLQESVDALF--DNGRRGRAIAG-ANKRPL-KSLADMLKGKQGRFRQNLLGKRVDYSGRSVIVVGPELKLHQCGLPKKMALELF-------------------------------KPFIYARLERYGLASTLKAAKRMVEKERPEVWDVLEEVIREHPVLLNRAPTLHRLGIQAFEPTLIEGKAIQLHPLVCAAFNADFDGDQMAVHVP------------LSLEAQLEARVLM--MSTNNILSPANG----RPIIVPSKDIVLGIYYLTQMRES-------LPGEGM--------------------------------------------------------------------------------------------------------LIA------SLAEAEHALQNKLLELHTKITARVPFYQ-----ADGTVIHKRLETTAGRLILSQILPKSDRITYD----------LINTQLTSKEIGNLVDLVYR---HCGQKDTVLFVDRLMGLGFQYATRGGISFGKDDLIIPETKKRLIDET--KAYVSEFEQQYAD------GLITQGEKYNKVVDAWS---QCTDRVAEEMMKAMSKTKPG----------------------------------------------------------------------------EHVNSVYMMAHSGARGS---VAQMKQLAGMRGLMARPSGDII-----------ETPIISNFKEGLNVLEYFTSTHGARKGLADTALKTANSGYLTRRLVDVAQDCIITELDCGTSHGISLSAVMEGGDTIASLSERILGRSAATDIVDPATGEVIRAAGELIEENVLDQIDKAGIDTVKIRSVLTCE-SKNGICSRCYGRDLAR-GILVNSGEAVGVIAAQSIGEPGTQLTMRTFHIGGAAQGGAEQNSIEAVHAGTIQFRNKNIVTSSSGADMVLSRNCEVLIVD------------------DQGRERGRNRIPYGSRMHVKEGDKVQQGQKLVEWDPYTIPIISEASGVSHYVDLVDGVSLREITDESTGISNRVVVDWKQQ-ARGSDLRPMIS----IRD--KKGNPVLLGSGIE--ARYFLSVDAILSVENNAEIQAGDILARVPRETTKTRDITGGLPRVSELFEARHPRDAAIIAEFDGRVEYG-KD-YKT-----KRRIVIV--PANDDL--EPMEYLIPKGRHITVHEGDMVKRGDLLVDGNSDPHDI------LRVLG------VEALASYLVSEIQQVYRLQGVKINDKHIEVIVRQMLQKYEINDTGETILVRGEQIDREEFFKVNAQAIEQNLRPATGLPVLQGITKASLQTKSFISAASFQETTRVLTEAAVAGKTDDLIGLKENVIVGRLIPAGTGSV---IKNLRKLASERDQDTLLARS-SG-GDDAEKT--------------------------------STYA-----------------------
>985867_COthessalonice@AEWF01000002.1_270|  303288 307448
--------------------------------------------------------------------------------------------------------------------------------------------------------------------------------------------------------------------------------------------------------------------------------------------------------------------------------------------------------------------------------------------------------------------------------------------------------------------------------------------------------------------------------------------------------------------------------------------------------------------------------------------------------------------------------------------------------------------------------------------------------------------------------------------------------------------------------------------------------------------------------------------------------------------------------------------------------------------------------------------------------------------------------------------------------------------------------------MNNALRK------------------------------------------------------------------------------------------------------------------------------------------------------------------------------------------------------------------------------------------------------------------------------------------------------------------------------------------------------------------------------------------------------------------------IETNE---------IAPGFEAIRISIASPEQIRSWSYGEVKKPETINYRTFKPERDGLFCARIFGPVKDYECLCGKYKRMKYRGVICEKCGVEVTLSKVRRDRMGHIELACPVAHIWFTKSLPSRVALLLDMALKDVDRVLYFENYVIIDPGMT-PYRKG---QLITEDEFARAQDEYGEDAFTAGIGAEALKRLLGQIDLERERDEMREEL---LET-SSEMRRKKLVKRLKLFEAFI---DSN-TNPQWLIMDVIPVIPPELRPLVPLDGGRFATSDLNDLYRRVINRNNRLKRLI--ELRAPDIIVRNEKRMLQESVDALF--DNGRRGRAIAG-ANKRPL-KSLADMLKGKQGRFRQNLLGKRVDYSGRSVIVVGPELKLHQCGLPKKMALELF-------------------------------KPFIYARLERYGLASTLKAAKRMVEKERPEVWDVLEEVIREHPVLLNRAPTLHRLGIQAFEPTLIEGKAIQLHPLVCAAFNADFDGDQMAVHVP------------LSLEAQLEARVLM--MSTNNILSPANG----RPIIVPSKDIVLGIYYLSQIRES-------LPGEGM--------------------------------------------------------------------------------------------------------VIA------SLAEAEHALQNKLVELHTKITARVPYYQ-----ADGSVLHKRVETTPGRLLLSQILPKSDKVTFD----------LINNQLTSKEIGNLVDLVYR---HCGQKETVIFVDRLMGLGFQYATRGGISFGKDDLIIPEAKKKLIDET--KAYVSEFEQQYAD------GLITQGEKYNKVVDAWS---QCTDRVAEEMMKAMSKTKPG----------------------------------------------------------------------------EHVNSVYMMAHSGARGS---VAQMKQLAGMRGLMARPSGDII-----------ETPIISNFKEGLNVLEYFTSTHGARKGLADTALKTANSGYLTRRLVDVAQDCIITELDCGTSHGISLSAVMEGGDTIASLSERILGRSAATDIVDTASGKVILAAGDLIEEDVLDQIDTAGIDTVKIRSVLTCE-SKNGICSKCYGRDLAR-GILVNSGEAVGVIAAQSIGEPGTQLTMRTFHIGGAAQGGAEQNSIEAVHAGTIQFRNKNIVTSSSGADMVLSRNCEVLIVD------------------DQGRERARNRIPYGSKILVKEGDKVQQGQKLVEWDPYTIPIVSEAAGIVHYVDLVDGISMREVTDESTGISNRVVVDWKQQ-ARGSDLRPMIS----IRD--KKGNPVLLGSGIE--ARYFLSVDSILSVENNAEIQAGDILARVPRETTKTRDITGGLPRVSELFEARHPRDAAIIAEFDGRVEYG-KD-YKT-----KRRIVII--PTNEEL--EPIEYLIPKGRHITVHEGDIVKRGDLLVDGNSDPHDI------LRVLG------VEALASYLVNEIQQVYRLQGVKINDKHIEVIVRQMLQKYEITDPGETIFVRGEQIDREEFFKVNQAVIDKNLRPASGTPVLQGITKASLQTKSFISAASFQETTRVLTEAAVAGKTDDLIGLKENVIVGRLIPAGTGSV---IQNLRKLAGLRDQEALTARS-LP-VDDTGKA--------------------------------SSYA-----------------------
>244582_CPsymbiosus@JQAK01000001.1_482|  515689 519858
-------------------------------------------------------------------------------------------------------------------------------------------------------------------------------------------------------------------------------------------------------------------------------------------------------------------------------------------------------------------------------------------------------------------------------------------------------------------------------------------------------------------------------------------------------------------------------------------------------------------------------------------------------------------------------------------------------------------------------------------------------------------------------------------------------------------------------------------------------------------------------------------------------------------------------------------------------------------------------------------------------------------------------------------------------------------------------------MANALQKV------------------------------------------------------------------------------------------------------------------------------------------------------------------------------------------------------------------------------------------------------------------------------------------------------------------------------------------------------------------------------------------------------------------------VENTE---------IIPGFDSIRISIASPDRIRSWSYGEVKKPETINYRTFKPERDGLFCARIFGPIKDYECLCGKYKRMKYRGVVCEKCGVEVTLSKVRRDRMGHIELASPVAHIWFTKSLPSRVGLLLDIPLKDIDKVLYFESYVVLDPGMT-PFRTN---QLITEDEYMRAQDEYGEDAFAAEIGAEALKIMLSKLDLMSEQNSLRDEL---LET-SSEMRRKKLVKRLKLIEAFL---ESN-TQPEWVVLDVVPVIPPELRPLVPLDGGRFATSDLNDLYRRVINRNNRLKRLI--ELRAPDIIVRNEKRMLQESVDALF--DNGRRGRAISG-ANKRPL-KSLADMLKGKQGRFRQNLLGKRVDYSGRSVIVVGPELKLHQCGLPKKMALELF-------------------------------KPFIYSRLERYGLASTLKAAKRMVEKERPEVWDILEEVIREHPVLLNRAPTLHRLGIQAFEPILIEGKAIQLHPLVCAAFNADFDGDQMAVHIP------------LSMEAQLEARVLM--MSTNNILSPANG----RPIIVPSKDIVLGIYYLTLQREN-------MPGEGM--------------------------------------------------------------------------------------------------------IFS------NIAEIEFALQEGVVHLHTKVQARVPYYQ-----EDGSVIYKRVETTPGRMLLSQLMPKTSKITFD----------LINQLLTSKEISNLVDVVYR---HCGQKETVIFVDQIMGLGFRHSTRGGISFGKDDLIIPTEKQELIDAT--KIMVNEFEQQYAD------GLITQGEKYNKVVDAWS---QCTDNVADAMMKAMSKTQPG----------------------------------------------------------------------------EAVNSVYMMAHSGARGS---VAQMKQLAGMRGLMAKPSGDII-----------ETPIISNFKEGLDVLEYFTSTHGARKGLADTALKTANSGYLTRRLVDVAQDCIITENDCGSTRGITLSAVVEGGDTISSISERILGRTAAADVIDPATGAVIAVPGDFFDENLVETIETAGIDTVMIRSVLTCE-TTPGICAKCYGRDLAR-GTLVNAGEAVGVIAAQSIGEPGTQLTMRTFHIGGAAQKGGEQSSIEASHSGTVGIRNKSVVRNSSGNDIVLGRNTELVVVD------------------DQGRERGRHRIPYGARLVIRDGDRVVPGQKLVEWDPYTIPVITEAAGTIHYIDLVDGVSLREITDEATGISNRVVVDWKQQ-ARGSDLRPMIS----IRD--KKGNPVILSNGLE--ARYFLSVDSILSVENGSEVQAGDILARIPRETTKTRDITGGLPRVSELFEARHPKDAAIIAEFDGRVEFG-KD-YKA-----KRRILVI--PTDEMQ--EPVEYLIPKGRHITVHEGDHVKKGDLIVDGNPNPHDI------LRVLG------IEALASYLVSEIQQVYRLQGVRINDKHIEVIVRQMLQKYEINDTGDTIMIRGEQVDRSEFETLNKEAIDNGRRPATGIPVLQGITKASLQTKSFISAASFQETTRVLTEAAVSGKVDSLVGLKENVIVGRLVPAGTGSV---VNRLRKVAQQRDRDQISTKN-DS-ESEEGLE------------------------------SRQTYA-----------------------
>1895707_Abacterium@OJV45037.1| DNA-directed RNA polymerase subunit beta'
--------------------------------------------------------------------------------------------------------------------------------------------------------------------------------------------------------------------------------------------------------------------------------------------------------------------------------------------------------------------------------------------------------------------------------------------------------------------------------------------------------------------------------------------------------------------------------------------------------------------------------------------------------------------------------------------------------------------------------------------------------------------------------------------------------------------------------------------------------------------------------------------------------------------------------------------------------------------------------------------------------------------------------------------------------------------------------------MSQVAGF------------------------------------------------------------------------------------------------------------------------------------------------------------------------------------------------------------------------------------------------------------------------------------------------------------------------------------------------------------------------------------------------------------------------MGQLS---------DPQAFEKIMIGIASPERIRSWSYGEVKKPETINYRTFKPERDGLFCGRIFGPIKDYECLCGKYKRMKYRGIICEKCGVEVTLAKVRRERMGHIELASPVAHIWFTKSLPSRIGLLLDFSLKDLERVLYFENYVVIEPGLT-PLKYH---QLLSEEEYLDAQDEYGEDAFSANIGAEALKIMLASIDLKTEQISLREEL---KTT-NSEIRRKKLVKRLSVVDAFI---DSN-SRPEWMILDVIPVIPPELRPLVPLDGGRFATSDLNDLYRRVINRNNRLKRLI--ELRAPDIIVRNEKRMLQESVDALF--DNGRRGRVISG-ANKRPL-KSLSDMLKGKQGRFRQNLLGKRVDYSGRSVIVVGPTLKLHQCGLPKKMALELF-------------------------------KPFIYSRLERYGLATTVKAAKRMVDKERPEVWDILEEVIREHPVLLNRAPTLHRLGIQAFEPVLVEGKAIQLHPLVCAAFNADFDGDQMAVHVP------------LSLEAQLEARVLM--MSTNNILSPANG----KPIIVPSKDIVLGIYYMTLARDG-------EKGEGT--------------------------------------------------------------------------------------------------------LIS------SYAELHQAITAEEVSLHAKIKARVPYYT-----QDGKMYEKTVETTPGRMILGEILPKHDKISFD----------VVNHLLTTREITNVIDTVYR---HCGQKATVIFADKIMGLGFKYSTKAGISFGKDDLIIPFEKEEFVNKT--RELVNEYEQQYLD------GLITQGEKYNKVVDAWT---RCGDQVADAMMKGISFQETG----------------------------------------------------------------------------KPVNSVFMMAHSGARGS---AAQMRQLAGMRGLMAKPSGEII-----------ETPIISNFKEGLSVLEYFNSTHGARKGLADTALRTANSGYLTRRLVDVAQDCIVTEHDCGTQRGLTIQSVVEGGELIISLADRALGRTVASDVVDEATGKVIIAAGEMIDESALEKIDQAGIDTIMIRSVLTCE-TKEGICAKCYGRDLAR-GTLVNVGEAVGVIAAQSIGEPGTQLTMRTFHIGGAAQRGSEQSSIEATVAGKVAIKGVNIVTRADGDKIVMGRYGELLLSD------------------SNGREKARFRLPFGAKLYANDGDTVEQGKRLVEWDPFTIPVITECDGIIHYVDLTEGVSMREVVDEATGISSRVVVDWRQQ-SRGAELKPRII----LRD--EKGNPINLSSGLE--ARYFLSVDSVLNVENGAKVTAGEVIARIPRESTKTRDITGGLPRVAELFEARRPKDFAIISEVDGRVEFG-KD-YKT-----KRRIMVL--PLDESL--PPIEYLIPKGKHVAVQEGDFVKKGDLLVDGHPVPHDI------LRVLG------VEALANYLINEIQEVYRLQGVKINDKHIELIVRQMLQKVEVTDPGDTIFLTGEQVDQEEFILQNQKVETSGGRPARFQPVLQGIAKAALQSRSFISAAAFQETTRVLTEAAVSGRSDSLIGLKENVIVGRLIPAGTGSV---LPRLRKQASSVGDAQPSAF--EG-ASAVTVG-----------------------------------------------------------
>1948365_Abacterium@DDGG01000026.1_4|  1214 5413
--------------------------------------------------------------------------------------------------------------------------------------------------------------------------------------------------------------------------------------------------------------------------------------------------------------------------------------------------------------------------------------------------------------------------------------------------------------------------------------------------------------------------------------------------------------------------------------------------------------------------------------------------------------------------------------------------------------------------------------------------------------------------------------------------------------------------------------------------------------------------------------------------------------------------------------------------------------------------------------------------------------------------------------------------------------------------------------MNTLMNV------------------------------------------------------------------------------------------------------------------------------------------------------------------------------------------------------------------------------------------------------------------------------------------------------------------------------------------------------------------------------------------------------------------------FGQVK---------DSDGFDFVKISVASPERIRSWSFGEVKKPETINYRTFKPERDGLFCARIFGPVKDYECLCGKYKRMKYRGIICEKCGTEVTLAKVRRERMGHIELAAPVAHIWFTKSLPSRVATLLDIMLKDLEKVLYFESFIVIEPGLT-PLKKG---QLLTEEEFYDASDEYGDDAFTAGIGAEALKVLLADLNLEKEAVDLREEL---RET-RSEMRRKKIVKRLGVIEGFL---ESG-TDPCWMVMDVIPVIPPELRPLVPLEGGRFATSDLNDLYRRVINRNNRLKRLI--ELRAPDIIVRNEKRMLQESVDALF--DNSRRSRPIAG-ANKRPL-KSLADMLKGKQGRFRQNLLGKRVDYSGRSVIVVGPQLKLHQCGLPKRMALELF-------------------------------KPFIYARLERYGLASTIKAAKRMVERERPEVWDILEEVIREHPVLLNRAPTLHRLGIQAFEPTLVEGKAIQLHPLVCTAYNADFDGDQMAVHVP------------LSIEAQLEARALM--MSTNNILHPANG----RPIIIPTKDMVLGLYYLTLMVEG-------EPGEAS--------------------------------------------------------------------------------------------------------LFS------DSAEIQQALDQGLVTLHTKIKARYNDVN-----EAGEKYVRTVETTPGRLILSEILPRHPNVDFN----------LINRLMTSGEISEALDVVYR---HCGQKESVIFADKLMGLGFKYATVSGTSFGKDDLVVPEQKVKLVAQT--QDKVKEYEQQYLD------GFITQGEKYNKVVDAWA---QCSELVATEMMEAMSKPRRE---------------------------------------------------------------------------NEKINSVYMMAHSKARGS---VAQMKQLAGMRGLMAKPNGEII-----------ETPIISNFKEGLSVLEYFNSTHGARKGLSDTALKTANSGYLTRRLVDVAQDCIIVKEDCGTEEGITVRAVVEGSDILTPLTERLLGRTVIESIVDTTTSETIVPAGTIVEESHLDRIQKAGVDEAKIRSVLKCE-LQKGICATCYGRDLAR-GTKVNIGEAVGVVAAQSIGEPGTQLTMRTFHIGGTAQGAGEQSSIESGIEATVTIENKNVVVGSDGVPIVMSRSCEIVLRD------------------KKGGERGRHRVPYGARLLVDEDQIVKVGQKMAEWDPFTLPIITEKEGVAHFVDLVEGVSFRETTEESTGISSRLVTDWRQQ-SRGGDLKPRIT----IRD--EKGNALKLDSGVE--ARYFLPVDAILAVENGAKVAAGDIVARIPRESSKTRDITGGLPRVAELFEARIPKDFSIISEIDGRIEFG-KD-YKT-----KRRIRVV--PLDEAQ--EAVEYLVPKGRHVTVFEGDFVKKGELLVDGNPVPHDI------LRILG------VEALAAYLIDEIQEVYRLQGVPINDKHIEVVVRQMLQKVEIDEPGDTTYLVGEQVDRIEFDQTNTRLAEEGLRIASAHPVLQGITKASLQTRSFLSAASFQDTTRVLTEAAVAGKKDVLEGLKENIIVGRLIPVGTGSF---VKRIKSLAHMKDMEQIDQTQ-SD-VSPALSD--------------SLGD--------------SSAE--------TSPTGPVS-------
>1414854_CNamoebiphila@ARN85317.1| DNA-directed RNA polymerase subunit beta'
--------------------------------------------------------------------------------------------------------------------------------------------------------------------------------------------------------------------------------------------------------------------------------------------------------------------------------------------------------------------------------------------------------------------------------------------------------------------------------------------------------------------------------------------------------------------------------------------------------------------------------------------------------------------------------------------------------------------------------------------------------------------------------------------------------------------------------------------------------------------------------------------------------------------------------------------------------------------------------------------------------------------------------------------------------------------------------------MNNLMNI------------------------------------------------------------------------------------------------------------------------------------------------------------------------------------------------------------------------------------------------------------------------------------------------------------------------------------------------------------------------------------------------------------------------FGKAK---------GPDSFDFVKIGISSPDKIRSWSFGEVKKPETINYRTFKPERDGLFCARIFGPIKDYECLCGKYKRMKYRGIICEKCGVEVTLAKVRRDRMGHIELASPVAHIWFTKSMPSRIATMVDLSLKALDKILYFEAYIVTEPGLT-PLKLH---QMLTEEEYIDAQDEYGEESFKASIGAEALKGMLAEIDLEKERNKLREEM---RDN-NSEMRRKKLVKRLKVIEAFL---ESG-SRPEWMILEVLPVIPPELRPLVPLDGGRFATSDLNDLYRRVINRNNRLKRLI--ELRAPEIIVRNEKRMLQESVDALF--DNSRRSRPITG-TNKRPL-KSLSDMLKGKQGRFRQNLLGKRVDYSGRSVIVVGPQLKLHECGLPKRMALELF-------------------------------KPFVYSKLERYGLASTIKAAKRMVERERPEVWDILEEVIREHPVLLNRAPTLHRLGIQAFEPKLVEGKAIQLHPLVCTAFNADFDGDQMAVHVP------------LSVEAQLEARVLM--MSTNNILSPASG----RPIIVPTKDIILGIYYLTMEASG-------LVGEGK--------------------------------------------------------------------------------------------------------TFS------NIGEIELALAHGCVKLHSKIKARRALID-----ENGREYIKIIDTTPGRMILGEILPKHRNVPFD----------IINRLLTSKDVSRLVDLVYR---HCGQKETVIFADRMMALGFRYATASGVSFGKDDLVIPGEKEKMVQET--RDLASEYERQYLD------GLITQGEKYNKVVDAWS---RCSDQVAAAMMKGMAEPGD-----------------------------------------------------------------------------NEVNSVYMMAHSGARGS---AAQIKQLAGMRGLMAKPSGEII-----------ETPIISNFKEGLTVLEYFNSTHGARKGLSDTALKTANSGYLTRRLVDVAQDCVITEEDCGTTKGITVKAVVEGGEILTPLTERILGRTASQDLVDPNSGEVMVAAGEIVNESHLERIEQSSLDEVHIRSILTCE-SVIGACSSCYGRDLAR-GTRVNHGEAIGVIAAQSIGEPGTQLTMRTFHIGGTAQAASERSSIEASFEAKVDIKNRNVVTNKDGVLVVMSRYCEVILKD------------------NKNRERARYKIPFGAKLLVDEGTKVKMGQRLAEWDPYTVPIISERDGIAHFVDLVDGVSMREVMDETTGIASRVVTDWRQQ-TRAAELKPRIA----LRD--AKGAALNLSSGLE--ARYFLPVDAILNIENGVKVHAGDVIARIPRESSKTRDITGGLPRVAELFEARIPKDHAIISEIAGRVEFG-KD-YKA-----KRRIRIV--PEDAPE--LAVEYLVPKGRHVAVLEGDYVQKGELLVDGNPVPHDI------LRILG------VEALASYLINEIQEVYRLQGVPINDKHIEVIVRQMLQKVEIVDVGDTTFLLGENVDRTEFEAVNNKVMAESGRPAQAIPVLQGITKASLQTRSFISAASFQETTRVLTEAAVAGKVDHLEGLKENVIVGRLVPAGTGSM---VNRLRKEAALLDEASGSGKV-NL-MAAQQEN--------------PAQT--------------ESRS-----------------------
>244581_CPacanthamoeba@AIL13184.1| DNA-directed RNA polymerase subunit beta'
--------------------------------------------------------------------------------------------------------------------------------------------------------------------------------------------------------------------------------------------------------------------------------------------------------------------------------------------------------------------------------------------------------------------------------------------------------------------------------------------------------------------------------------------------------------------------------------------------------------------------------------------------------------------------------------------------------------------------------------------------------------------------------------------------------------------------------------------------------------------------------------------------------------------------------------------------------------------------------------------------------------------------------------------------------------------------------------MNNLMNI------------------------------------------------------------------------------------------------------------------------------------------------------------------------------------------------------------------------------------------------------------------------------------------------------------------------------------------------------------------------------------------------------------------------FGQVK---------TAANFDHLKISIASPEKIRSWSYGEVKKPETINYRTFKPERDGLFCARIFGPVKDYECLCGKYKRMKYRGIICEKCGVEVTLSKVRRDRMGHIELATPVAHIWFTKSLPSRVAQLLDLTMKDLEKVLYFESYIVVEPGLT-PLKQR---QLLTEEEVVDAQDEYGEDAFTAGIGAEALKAMLSQIDLESEQKNLREEL---YET-TSEMRRKKLVKRLKIVEAFL---ESG-ARPEWMVLDVLPVIPPELRPLVPLDGGRFATSDLNDLYRRVINRNNRLRRLM--ELRAPDIIIRNEKRMLQESVDALF--DNSRRARPIAG-ANKRPL-KSLADMLKGKQGRFRQNLLGKRVDYSGRSVIVVGPELKLHQCGLPKRMALELF-------------------------------KPFVYSRLERYGLASTIKAAKRMVERERPEVWDILEEVIREHPVLLNRAPTLHRLGIQAFEPILIEGKAIQLHPLVCTAFNADFDGDQMAVHVP------------LSIEAQLESRVLM--MSTNNILSPASG----RPIIVPTKDIVLGLYYLTMMRES-------EKGEGM--------------------------------------------------------------------------------------------------------TFA------SIGELEQALNAGLVSLHAKIKVRYYGVD-----AEGKKTSAIVETTPGRFILSDIYPRHPNLGFE----------IINCLLTSKDITKLIDVVYR---HCGQKETVIFTDRLMALGFKYATHAGVSFGKDDLLIPADKEQLVNET--HDMVAKYEQQYLD------GLITQGEKYNKVVDAWA---QCSEKVAQAMMKGLSDVETG----------------------------------------------------------------------------KPVNSVYMMAHSGARGS---AAQMKQLAGMRGLMTKPSGEII-----------ETPIISNFKEGLTVLEYFNSTHGARKGLSDTALKTANSGYLTRRLVDVAQDGVITIEDCGTENGISVKAVVEGSEVLTPLSERVLGRTILEDLIDPATEEVIARKGETLDEVHIERLEQTSIDEIRIRSALTCE-AETGICGNCYGRDLAR-GTRVNMGEAVGVIAAQSIGEPGTQLTMRTFHIGGTAQGAGEKSSIESSIDANVEISNRNVVINSEGIPIVMNRYCEVILKD------------------SKDRERARYKLPYGARILADDGTKVKKGQKLAEWDPFTLPIITETDGVVHYVDLVDGVSMREIMDETTGIASRVIIDWRQQ-PRGANLKPRLA----LRD--KKGEALMLPSGVE--ARYFLPVDAILNVDNNTEVKAGDIIARIPRESSKTRDITGGLPRVAELFEARMPKDHAIISEIDGRVEFG-KD-YKT-----KRRIRVV--PMEGHG--EPLEYMIPKGRHVTVFEGDYVKRGELLVDGNPVPHEI------LRILG------VEALASYLINEIQEVYRLQGVKINDKHIEVIVRQMLQKIEIEDPGDSTYLVGEHVDRREFNDICDRLLKENLRPAIGHPVLQGITKASLQTESFISAASFQETTRVLTEAAVAGKIDNLIGLKENVIVGRLIPAGTGSV---INHLKRVAGKLDRERISQEE-NA-SETALPT--------------TVDE----------------AE--------TSPQAL---------
>1629334_Cvaricaedens@GAO97954.1| DNA-directed RNA polymerase subunit beta'
--------------------------------------------------------------------------------------------------------------------------------------------------------------------------------------------------------------------------------------------------------------------------------------------------------------------------------------------------------------------------------------------------------------------------------------------------------------------------------------------------------------------------------------------------------------------------------------------------------------------------------------------------------------------------------------------------------------------------------------------------------------------------------------------------------------------------------------------------------------------------------------------------------------------------------------------------------------------------------------------------------------------------------------------------------------------------------------MNDLINI------------------------------------------------------------------------------------------------------------------------------------------------------------------------------------------------------------------------------------------------------------------------------------------------------------------------------------------------------------------------------------------------------------------------FGQTK---------GSSSFDHIKISVASPEQIRAWSFGEVTKPETINYRTFKPERDGLFCARIFGPIKDYECLCGKYKRPKYRGLICEKCGVEVTHSKVRRERMGHIELATPVAHIWFTKSLPSRVAMILDLSMKELEKVLYFENYIVIEPGLT-ALKAR---QLLTEDEYIAAQDDFGEESFTASIGGDALKIMLSAIDLEKEKSQLRQEL---EET-NSEMRRKKLVKRLKTIEAFL---QSG-TRPEWMVLDVLPVIPPEIRPLVPLDGGRFATSDSNDLYRRVINRNNRLKRLI--ELRAPDIIVRNEKRMLQEAVDALF--DNSRRQRPIVG-ANKRPL-KSLADMLKGKQGRFRQNLLGKRVDYSGRSVIVVGPELKLHQCGLPKKMALELF-------------------------------KPFVYARLERYGLASTIKAAKRMVERERPEVWDILEEVIREHPVLLNRAPTLHRLGIQAFEPVLIEGKAIQLHPLVCTAFNADFDGDQMAVHIP------------LSVEAQLEARVLM--MSTNNILTPASG----RPIILPTKDIILGLYYLTMMREG-------EKGEGM--------------------------------------------------------------------------------------------------------IFG------SVGEIDQALSAGVLSLHAPIKARFHGVD-----DAGKPVKQIVETTAGRMILSDLLPRNPHIKFD----------LINCLITSKDVTSLVDMVYR---HCGQKETVIFADRLMALGFKYATSSGISFGKDDLLIPAEKESLVAST--HEMVGNYEQQYLD------GLITRGEKYNKVVDAWS---QCSENVAQAMMKGLSRAVPG----------------------------------------------------------------------------QDVNSVYMMAHSGARGS---AAQMKQLAGMRGLMTKPSGEII-----------ETPIISNFKEGLTVLEYFNSTHGARKGLSDTALKTANSGYLTRRLVDVAQDCVIIKDDCGTGKGISVKAVVEGSEVLTPLSERILGRTALEDIVDPATDEVFVKAGEIIEESHIDYIEQTSIDEVRIRSALTCE-AEIGICGTCYGRDLAR-GIKVNLGEAVGVIAAQSIGEPGTQLTMRTFHIGGTAQGTGERSSVEAAFDAIVEINNRNVVTNSEGIAIVLGRYCEIILKD------------------AKGRERARHKIPYGAKLLVEEGKRVKKGQRMAEWDPFTLPIITETDGIVHFVDLVEGVSMREFTDETTGISSRVVIDWRQQ-SRGANLKPRLT----LRD--KKGDPLTLASGVE--ARYFLPVDAVLSIENGAEVRAGDTIARLPRESSKSKDITGGLPRVAELFEARMPKDHAIISEIDGRVEFG-KD-YKT-----KRRIRVV--PLDGAG--EAIEYMIPKGRHVTVFEGDYVKRGELLVDGNPVPHEI------LRILG------VEALASYLINEIQEVYRLQGVKINDKHIEVIVRQMLQKVEIENPGDTMYVIGEHVDRREVDAVNINMETEGKRPCKAHPVLQGITKASLQTESFISAASFQDTTRVLTEAAVAGKIDNLAGLKENVIVGRLIPAGTGGV---INALKALAAKLDTEELAKTA-SS----------------------PVLE--------------A--------------------------
>1948415_Abacterium@DIUV01000057.1_19|  16476 20669
--------------------------------------------------------------------------------------------------------------------------------------------------------------------------------------------------------------------------------------------------------------------------------------------------------------------------------------------------------------------------------------------------------------------------------------------------------------------------------------------------------------------------------------------------------------------------------------------------------------------------------------------------------------------------------------------------------------------------------------------------------------------------------------------------------------------------------------------------------------------------------------------------------------------------------------------------------------------------------------------------------------------------------------------------------------------------------------MNDLMNI------------------------------------------------------------------------------------------------------------------------------------------------------------------------------------------------------------------------------------------------------------------------------------------------------------------------------------------------------------------------------------------------------------------------FGQVN---------VTKPFDEIRIMIASPDKIRSWSFGEVKKPETINYRTFKPERDGLFCARIFGPIKDYECLCGKYKRMKYRGVVCEKCGVEVTTAKVRRERMGHIELAAPVAHIWFLKSLPSRIGLLLDMPLKDLERVLYFENYVVTEPGLS-PFKLG---ELLSEDQYFDAMDQYGENTFTATIGAEAIKIMLSNLDLEGERASMRGEL---TES-TSDARRKKLVKRLKIVEAFL---DSN-NKPEWMVLDVVPVIPPELRPLVPLDGGRFATSDLNDLYRRVINRNNRLKRLL--ELRAPDIIVRNEKRMLQEAVDALF--DNGRRGRVIAG-ANKRPL-KSLSDMLKGKQGRFRQNLLGKRVDYSGRSVIVVGPELKLHQCGLPKKMALELF-------------------------------KPFIYAKLEVYGIATTIKAAKRMVEAERPEVWDILEEVIREHPVLLNRAPTLHRLGIQAFEPMLIEGKAIQLHPLVCSAFNADFDGDQMAVHVP------------LSIEAQLEARVLM--MSTNNILSPSNG----KPIIVPSQDIVLGLYYLSLETDG-------APGEGM--------------------------------------------------------------------------------------------------------IFA------NMNEIRMGLENKMITTHSRIKCRVSVVS-----PDGKTAPQIVESTPGRLMMYELLPKHAKLGFD----------AINKQMTKKEVGNLIDMVYR---HCGQKETVIFADKMMGLGYAHACMAGISFGKDDMIVPLEKEKHISTT--LAEVKQFEQQYAD------GLITSGEKYNKVVDVWS---QCSERVAADMMRGISSIGTV----------------------------------------------------------------------PGKRNAIGVNSIYMMAHSGARGS---AAQIKQLAGMRGLMAKPSGEII-----------ETPIISNFKEGLTVLEYFNSSHGARKGLADTALKTANSGYLTRRLVDVSQDCIIIEIDCGTENGIVAKPVIDGGEVIVQLSEIILGRTSAKEVLHPVNGSVILKAGQLIEEKEVDKVDEAGIESLMIRSVLTCE-SKSGACAKCYGRDLAR-GTQVNLGEAVGVIAAQSIGEPGTQLTMRTFHIGGAAQRGAEQSSVESSHDATLNLSNKNVVIDSKGRQVVMSRTCEIVLKD------------------EQNRERARFKVPYGARVLKEEGAKVKQGEKLAEWDPYTIPIITEKNGIAHYRDLVEGVSLREVMDEATGISNKVITDWRQL-TRGADLKPRIA----LRD--KAGEIITMANGLE--ARYFLPVDAILNVEDGQEVFAGDVLARIPRESTKTRDITGGLPRVAELFEARKPKDHAIIGDVEGVIEFG-KD-YKT-----KRRVIIR--PKDASI--EPVEYLIPKGKHLTVQEGDYVQKGDLLMDGNPVPHDI------LRVMG------VEALARYMVNEVQQVYRLQGVGINDKHIEVVLRQMLQKVEIDSPGETTFLTGEQVDREEFDEVNAKTIAEGYKPATALAVLQGITKASLQTRSFISAASFQETTRVLTEAAVAGKIDSLVGLKENVIVGRLIPAGTGAK---VREYKHIAYGRDRDIELQTA-AN-APAIDGG--------------------------------------------DAPEALTG------S
>1948350_Abacterium@DBAU01000012.1_26|  21861 26069
--------------------------------------------------------------------------------------------------------------------------------------------------------------------------------------------------------------------------------------------------------------------------------------------------------------------------------------------------------------------------------------------------------------------------------------------------------------------------------------------------------------------------------------------------------------------------------------------------------------------------------------------------------------------------------------------------------------------------------------------------------------------------------------------------------------------------------------------------------------------------------------------------------------------------------------------------------------------------------------------------------------------------------------------------------------------------------------MKDLLNL------------------------------------------------------------------------------------------------------------------------------------------------------------------------------------------------------------------------------------------------------------------------------------------------------------------------------------------------------------------------------------------------------------------------LRPQP---------QNDDFDAITISLASPEKIRTWSYGEVKKPETINYRTFKPERDGLFCARIFGPIKDYECLCGKYKRMKYRGIICEKCGVEVTLTKVRRERMGHIELAAPVAHIWFLKSLPSRIGLLLDMTLKDLERVLYFESYVVTEPGLT-PFKQK---ELLSEDQYHQAIEQYGESSFSAAIGAEAIQTMLTGLDLEQEKAELRAEL---AET-NSEAKRKKIVKRLKLIESFL---DSG-NKPEWMIMNVIPVIPPELRPLVPLDGGRFATSDLNDLYRRVINRNNRLKRLL--ELRAPDIIVRNEKRMLQEAVDALF--DNGRRGRVISG-TNKRPL-KSLSDMLKGKQGRFRQNLLGKRVDYSGRSVIVVGPELKLHQCGLPKKMALELF-------------------------------KPFIYAKLEMYGIASTIKAAKRMVESERPEVWDFLDQVIREHPVLLNRAPTLHRLGIQAFEPVLIEGKAIQLHPLVCSAFNADFDGDQMAVHVP------------LSIEAQLEARVLM--MSTNNILSPSNG----KPIIVPSQDIVLGLYYLSLESDG-------EVGEGM--------------------------------------------------------------------------------------------------------AFK------DMAEIRMALESKSVTLHSKIKARYIGVD-----ENNKRQVTVVDATPGRMMIADLLPKHPKLGYA----------VVNKLMTKKEISNLIDLVYR---HCGQKESVIFADRIMGLGYTQAARAGISFGKDDMIVPKAKEKHINGT--LEEVKQFEQQYAD------GLITAGEKYNKVIDAWS---HCTERVAEDMMKEISSIGTQ----------------------------------------------------------------------VGKRKAKEVNSIYMMAHSGARGS---AAQIKQLAGMRGLMAKPSGEII-----------ETPIISNFKEGLTVLEYFNSSHGARKGLADTALKTANSGYLTRRLVDVAQDCIIIEDDCGTEQGLVSRPVIEGGEVIVELRDIILGRTSAKDVRHPVSDEIIVKAGGLIDEKIVAKIDEAGIEAVKIRSVLTCE-SQGGVCAKCYGRDLAR-GTPVNMGEAVGVIAAQSIGEPGTQLTMRTFHIGGAAQRGAETSSIEAAFDGVVSLSNKNVVTDSKGRQVVMSRTCELVLRD------------------EQGRERARHKLPYGARVNVKEGGPAKKGEKLAEWDPYTIPIITERNGIAHYRDLVEGVSLREVMDEATGISSKVIIDWRQQ-TRGADLKPRIA----LRD--KAGELITLANGLE--ARYFLPVDAILNVEDGTEVFAGDVLARIPRESSKTRDITGGLPRVAELFEARKPKDHAIISDVEGMVEFG-KD-YKN-----KRRLIIK--PKDETV--EPIEYLIPKGKHITVQEGDHVQKGDLLMDGNPVPHDI------LRVMG------VEALSKYMVNEVQSVYRLQGVTINDKHIEVILRQMLQKVEIADPGETTFLSGEQVDRDEFEEVNRKAIAEGLKPATCQPVLQGITKASLQTRSFISAASFQETTRVLTEAAVAGKVDRLSGLKENVIVGRLIPAGTGAT---VRKIKKIASERDKELESRMA-AS-QPVVTDQ-----------------T--------------DAEA--------DAPRTGTE------G
>1948380_Abacterium@DDZS01000004.1_2|  964 4170
M------------------------------------------------------------------------------------------------------------------------------------------------------------------------------------------------------------------------------------------------------------------------------------------------------------------------------------------------------------------------------------------------------------------------------------------------------------------------------------------------------------------------------------------------------------------------------------------------------------------------------------------------------------------------------------------------------------------------------------------------------------------------------------------------------------------------------------------------------------------------------------------------------------------------------------------------------------------------------------------------------------------------------------------------------------------------------------AQNEVMNL------------------------------------------------------------------------------------------------------------------------------------------------------------------------------------------------------------------------------------------------------------------------------------------------------------------------------------------------------------------------------------------------------------------------FGQLA---------PMKQFDEIQISIASPEKIRSWSFGEVKKPETINYRTFKPERDGLFCARIFGPIKDYECLCGKYKRMKYRGIICEKCGVEVTTSKVRRERMGHIDLAAPVAHIWFLKSLPSRIGTLVDITLKDLEKVLYFESYIITDPGLS-PFELG---ELLTEEQFYDALDEYGEGTFQAQIGAEAIKTMLEALDLKTMQEEMRLEL---KDA-TSEAKRKKLVKRLKLVEDFI---ESG-NKPEWMIMNVIPVIPPELRPLVPLDGGRFATSDLNDLYRRVINRNNRLKRLL--ELRAPDIIVRNEKRMLQESVDALF--DNGRRGRTITG-TNKRPL-KSLSDMLKGKQGRFRQNLLGKRVDYSGRSVIVVGPELKLHQCGLPKKMALELF-------------------------------KPFIYAKLELYGIATTIKAAKKMVESERPEVWDILEEVIREHPVLLNRAPTLHRLGIQAFEPVLIEGKAIRLHPLVCTAFNADFDGDQMAVHVP------------LSIEAQIEARVLM--MSTNNILSPANG----KPIIVPSQDMVLGLYYLSLETDG-------GVGEGM--------------------------------------------------------------------------------------------------------AFG------TMEEIQMALDNKVITLHSKIKARYHGIT-----PEGLPKTEVLETTAGRMLIGQFLPRHANVQFS----------LINKLLTKKEISKVLDVVYR---HCGQKETVLFADRIMGLGFKHAAMAGISFGKDDMIVPRTKQKHLDET--FKEVKQFEKQYAD------GLITSGEKYNKVIDAWS---HCTERVAQDMMREISSIGME----------------------------------------------------------------------EGKKDAQAVNSIFMMANSGARGS---AAQMKQLSGMRGLMAKPSGEII-----------ETPIISNFKEGLTVLEYFNSSHGARKGLADTALKTANSGYLTRRLVDVSQDCIIAEDDCGTDKGVIAKSLIEGGEVVVPLADKILGRTSIRDIKHPNTGDVIIKAGVIIDEQIVEAIDEAGIEQLMIRSPLTCE-SEGGICGKCYGRDLAR-GTPVNVGEAVGVIAAQSIGEPGTQLTMRTFVV----RRSVVLSNRTSMQAMTVRL----------------------------------------------------------------------------------------------------------------------------------NFQPRIS-------------------------------------------------------------------------------------------------------------------------------------------------------------------------------------------------------------------------------------------------------------------------------------------------------------------------------------------------------------------------------------------------------------------------
>1973901_Abacterium@PIR32554.1| DNA-directed RNA polymerase subunit beta', partial
--------------------------------------------------------------------------------------------------------------------------------------------------------------------------------------------------------------------------------------------------------------------------------------------------------------------------------------------------------------------------------------------------------------------------------------------------------------------------------------------------------------------------------------------------------------------------------------------------------------------------------------------------------------------------------------------------------------------------------------------------------------------------------------------------------------------------------------------------------------------------------------------------------------------------------------------------------------------------------------------------------------------------------------------------------------------------------------MQDVMNL------------------------------------------------------------------------------------------------------------------------------------------------------------------------------------------------------------------------------------------------------------------------------------------------------------------------------------------------------------------------------------------------------------------------FGQQK--------QQMNDFDEIKITIASPEKIRSWSFGEVKKPETINYRTFKPEKDGLFCARIFGPIKDYECLCGKYKRMKYRGIVCEKCGVEVTTSKVRRERMGHIELAAPVAHIWFLKSLPSRIATLLDITLKNVEKVLYFENYIVTDPGLS-PFEYG---ELLNEDQLLEAQDQYGADSFSAGIGAEAIKKMLGGLELEELKIELRAGI---SET-KSEAKLKKLVKRLKLIEDLL---HSK-NKAEWMVLDVIPVIPPELRPLVPLDGGRFATSDLNDLYRRVINRNNRLKRLL--ELKAPDIIIRNEKRMLQEAVDALF--DNGRRGRVITG-PNKRPF-KSLSDMLKGKQGRFRQNLLGKRVDYSGRSVIVVGPELKLHQCGLPKKMALELF-------------------------------KPFIYAKLEIYGIATTIKAAKKIVESERPEVWDILAEVIREHPVMLNRAPTLHRLGIQAFEPVLIEGKAIQLHPLVCVAFNADFDGDQMAVHVP------------LSLESQLEARVLM--MSSNNILSPSNG----KPIIVPSQDIVLGLYYMTIEQEG-------QPGEGM--------------------------------------------------------------------------------------------------------AFS------GADEIEYALDRKIVSFHTKIKCRIKQYD-----EAGKAFYRMEETTPGRVILSKLLPDHPNLPFS----------LVNKLLTKKEVSNVIDSVYR---HTGNKATVIFADQLMATGFQQAALAGISIGKDDMIIPASKETHISGT--MNEVAQFEKQYSE------GLITAGEKYNKVVDAWS---QCTDRVAADMMKEISGESKA------------------------------------------------------------------------PKTMSEINSIYIMAHSGARGS---AAQIKQLAGMRGLMAKPNGEII-----------ETPIISNFKEGLSVLEYFNSTHGARKGLADTALKTANSGYLTRRLVDVSQDCVVIEQDCKTDKGIIAKAVVEGGNVVEPLSEIILGRVSPRAIKHPGTEDMIVEAGTIIDEAAVDKIEAAGIESVLVRSVLTCE-TKGGVCAKCYGRDLAR-GTPVNVGEAIGVIAAQSIGEPGTQLTMRTFHIGGAAQGGTEISNVEASTEGKVHIVNRNVVKDSQGNHIVMSRSCELVVLN------------------EKGSEKARYKIPYGAKLHVDEGETTKIGQKMAEWDPYTIPIITEK-------------------------------------------------------------------------------------------------------------------------------------------------------------------------------------------------------------------------------------------------------------------------------------------------------------------------------------------------------------------------------------------------------------------------------------------------------------------------
>2486578_Rendosymbiont@AZL15947.1| DNA-directed RNA polymerase subunit beta'
--------------------------------------------------------------------------------------------------------------------------------------------------------------------------------------------------------------------------------------------------------------------------------------------------------------------------------------------------------------------------------------------------------------------------------------------------------------------------------------------------------------------------------------------------------------------------------------------------------------------------------------------------------------------------------------------------------------------------------------------------------------------------------------------------------------------------------------------------------------------------------------------------------------------------------------------------------------------------------------------------------------------------------------------------------------------------------------MGELYSI------------------------------------------------------------------------------------------------------------------------------------------------------------------------------------------------------------------------------------------------------------------------------------------------------------------------------------------------------------------------------------------------------------------------FNNSG---------NNFVFDQISIGIASAEKMRSWSYGEIKKPETINYRTFKPERDGLFCARIFGPIKDYECLCGKYKRMKYRGVICEKCGVEVTTSKVRRERMGHIELAAPVVHIWFLKSLPSKISALLDLPLKDLEKILYFEAYVVTDPGLS-PFSKG---DLLSEDQFYRAQDEYGEDAFTAMIGAEAIKSLLVEFDLKQHQESLRVDL---KET-NSEIKKKKIVKRLKIIEDLL---DSG-NKPEWMVLDVLPVIPPELRPLVMLDGGRFATSDLNELYRRVINRNNRLRRLL--ELKAPDIIIRNEKRMLQESVDALF--DNGRRGRVVKA-SNKRPF-KSLSDMLKGKQGRFRQNLLGKRVDYSGRSVIVVGPTLKLHQCGLPKKMALELF-------------------------------KPFIYSKLELYGISNTLKTAKKMVESERPEVWDILEEVIREHPVLLNRAPTLHRLGIQAFEPILIEGKAIQLHPLVCAAFNADFDGDQMAVHVP------------LSIEAQLESRALM--MSTNNILAPSNG----KPIIVPSQDIVLGIYYLSMELEG-------EPGEGM--------------------------------------------------------------------------------------------------------VFS------DEGEIHHALYNKVITLHSKIKCRRNHRT-----YDGSYQTKLVDTTAGRMYVAALLPKDFFIPFE----------HVNKLLTKKEISALIDVVYR---NCGQKNAVIFADKLMELGFAHACRSGISIGKDDMVVPTTKQKHLDST--LEEVTEFESQYAD------GLITSGEKYNKVIDTWS---RCTDKVADDMMKQISAGDVYN---------------------------------------------------------------------ESKSNQQKVNSIWMMAHSGARGS---AAQIKQLAGMRGLMAKPSGEII-----------ETPIISNFKEGLTVLEYFNSTHGARKGLADTALKTANSGYLTRRLVDVSQDCIIGEYDCETTRGIEAKPVIDGGEVIVGLGDLILGRTAAIDIRHSQSGEVIVQAGEMIDETVVEKIDQAGINSVLIRSVITCE-AKGHVCGKCYGRDLST-GALVSVGEAIGVIAAQSIGEPGTQLTMRTFHIGGAATKSIEVSNVDASTEGVLKIINRNLVEDSQGKLVVMSRNCEVVIVD------------------DIGTEKARHKVPYGAKLHLDENNKVKKGQRIADWDPYTIPIITEKSGKILYTDLVEGVSVRDVVDEATGISSKVVIDVKQQ-TRAVDLRPRIT----ITD--NNGKILTLANGLE--ARYFLPVNAIISVNDGDNIHAGDVLSRIPRESTKTRDITGGLPRVVELFEARKPKDHAIISDIDGVVEFG-KD-YKS-----KRRIVIN--PTDDQV--SAVEYLIPKGKHIVVNEGDFVRKGDVLMDGNPVPHDI------LRVMG------VEALTRYMVNEIQAVYRLQGVKIDDKHIEVIICQMLQKMEIIDAGETTFLAGEQVDREELDETNAKADKNGYSPAKAIPVLQGITKASLQTRSFISAASFQETTRVLTDASVAGKVDRLVGLKENVIVGRLIPAGTGYV---VNKFKKLAQARDHEVLAKKQ-QN-ESA---------------------------------------------------------------
>1895704_Abacterium@OJV15367.1| DNA-directed RNA polymerase subunit beta'
--------------------------------------------------------------------------------------------------------------------------------------------------------------------------------------------------------------------------------------------------------------------------------------------------------------------------------------------------------------------------------------------------------------------------------------------------------------------------------------------------------------------------------------------------------------------------------------------------------------------------------------------------------------------------------------------------------------------------------------------------------------------------------------------------------------------------------------------------------------------------------------------------------------------------------------------------------------------------------------------------------------------------------------------------------------------------------------MSN-FNM------------------------------------------------------------------------------------------------------------------------------------------------------------------------------------------------------------------------------------------------------------------------------------------------------------------------------------------------------------------------------------------------------------------------FGQS----------AVDNFDFIKISLASPEAIRSWSYGEVKKPETINYRTFKPERDGLFCARIFGPVKDYECLCGKYKRMKYRGLVCEKCGVEVTTSKVRRDRMGHIELATPVAHIWFLKSLPSRISVLLDIALKDLEKVLYFESYIVVDPGLS-PFAAK---DLLTEDQYIKAQDDFGEDAFTAMIGAEAVKKMLQDFDLEAIRAELRIEL---TET-SSEIRKKKIVKRLKLVEDFI---ESN-NKPEWMILDAVPVMPPELRPLVMLDGGRFATSDLNELYRRVINRNNRLRRLL--DLRAPDIIVRNEKRMLQESVDALF--DNGRRGKVIKK-ADKRPF-KSLSDMLKGKQGRFRQNLLGKRVDYSGRSVIVVGPTLKLHQCGLPKKMALELF-------------------------------KPFIYSKLELYGITNTLKSAKRMVEAEKPEVWDILEEVIREHPVLLNRAPTLHRLGIQAFEPLLIEGKAIQLHPLVCAAFNADFDGDQMAVHVP------------LSLEAQLEARVLM--MSTNNILAPSNG----KPIIVPSQDIVLGLYYVTMQLDN-------EPGEGI--------------------------------------------------------------------------------------------------------VFS------SMSEIEHALFSGVITLHAKIKCRRTAKS-----FDGTVMTKVVETTAGRMMVADLLPKDHYVPFE----------VVNKLLTKKEISNLIDTIYR---ECGQKNTVIFADRLMQLGFNHACKSGISIGKDDMVVPQSKTQHIDST--LSEIKEFDRQYTE------GLITSGEKFNKVIDAWS---RCTDKVADDMMKEISAGDKNN---------------------------------------------------------------------TNKNNLQKVNSIYMMAHSGARGS---AAQIKQLAGMRGLMAKPSGEII-----------ETPIISNFKEGLSVLEYFNSSHGARKGLADTALKTANSGYLTRRLVDVSQDCIVTEMDCGTTQGIEAKPVIDGGEVVVTLADTILGRTSARDIHHSVTNELIVKAGQLLDERLVEKVEAAGIDSILIRSAITCE-SASGICATCYGRDLAT-GSLVSVGEAVGVIAAQSIGEPGTQLTMRTFHIGGAATKSIEISNVDATHDATLKLINRNVVIDSQGKMIVMSRNCELLLID------------------DNKNEKARFKIPYGSKLYFDDNTKVTKGTRLADWDPYTMPIITEKTGKIQFADLVEGVSMREVVDESTGISSKVITDWKQQ-SRGTDLRPRIN----ILD--DKGNILTLANGLD--ARYFLPVNSILSVSDNSNIHAGDVIARIPRESTKTRDITGGLPRVVELFEARKPKDHSIISDIDGVVEFG-KD-YKS-----KRRITIR--PADHDN--DPVEYLIPKGKHVTVAEGDFVRKGDMLMDGNPVPHDI------LRIMG------VEALTRYVVNEIQQVYRLQGVKIDDKHIEVVLRQMMQKVEITDGGETTLLAGEQVNKDEFDEINAKAEQQGYRAARAIRVLQGITKASLQTRSFISAASFQDTTRILTEAAVCGKSDKLLGLKENVIVGRLIPAGTGFY---VNQVKKVAAQRDVEIINKSK-AA-KAKEDEE--------------VKTA-----------------------------------------
>1528098_Rbacterium@AIL64919.1| DNA-directed RNA polymerase subunit beta'
--------------------------------------------------------------------------------------------------------------------------------------------------------------------------------------------------------------------------------------------------------------------------------------------------------------------------------------------------------------------------------------------------------------------------------------------------------------------------------------------------------------------------------------------------------------------------------------------------------------------------------------------------------------------------------------------------------------------------------------------------------------------------------------------------------------------------------------------------------------------------------------------------------------------------------------------------------------------------------------------------------------------------------------------------------------------------------------MS--INF-----------------------------------------------------------------------------------------------------------------------------------------------------------------------------------------------------------------------------------------------------------------------------------------------------------------------------------------------------------------------------------------------------------------------VGNNVN---------SVEQFNTIGISIASPEDIRAWSYGEIKRPETINYRTFKPERDGLFCARTFGPIKDYECLCGKYKRMKYRGVICEKCGVEVTASKVRRERMGHIELAAPVVHIWFLRSLPSRIGILFDIALKDLERILYFEAYIITDPGLS-PFSNG---EMLTEEQYVKAQDEYGEDSFTALTGAEAIQSMLSNIDLEKLKWDLRKQL---SEV-NSEARSKKIVKRLKLVEDFI---DSN-NKPEWMVMTVIPVIPPELRPLVMLDGGRFATSDLNELYRRVINRNNRLKRLI--ELKAPDIIIRNEKRMLQEAVDALF--DNGRRGRAVKN-ANRRAF-KSLSDMLKGKQGRFRQNLLGKRVDYSGRSVIVVGPELKLHQCGLPKKMALELF-------------------------------KPFIYAKLELYGMSTTLKTAKKMVESERPEVWDILEEVIREHPVLLNRAPTLHRLGIQAFEPVLIEGKAIQLHPLVCAAFNADFDGDQMAVHVP------------LSIEAQLESRVLM--MSTNNILSPSNG----KPIIVPSQDIVLGLYYLTLSLED-------EPGSGM--------------------------------------------------------------------------------------------------------LFT------GINEIHHALFVKAITLHSKIKCRRKIKN-----IGGKEEVVLVDTTPGRMIVAELLPDN-NIGFD----------LINKVLTKKEISNLIDVVFR---HCGQKQTVIFADRLMSLGFSYACKAGISFGKDDMVVPQNKHKHINHT--LEEVTQFEKQYSE------GLITSGEKYNKVIDAWS---RCTDRIADDMMKGISAIKQN----------------------------------------------------------------------HSLKGSEKVNSIYMMAHSGARGS---APQIKQLAGMRGLMAKPSGEII-----------ETPIISNFKEGLTVLEYFNSTHGARKGLADTALKTANSGYLTRRLVDVSLNCVVTHHDCGTQEGIIAKASIEGGEVIVPLSEAILGRVSSIEVRHPMSNEIIVRAGSLIDESVVEKIDTAGIESVKIRSVLTCQ-SKEGVCSLCYGRDLAT-GLLVSIGEAVGVIAAQSIGEPGTQLTMRTFHIGGAATKGAEVSGIDASHDSKVVLINRNIVTDSQGRNIVMSRSCELILVD------------------NKGHERARHKVPYGAKLLVDEGSVVNKGIKLAEWDPYTIPIITERAGIIQYRDLVENISVKEQMDETTGISNKVIIDWKQQ-SRGAELRPRIA----LVD--KNGEMLILANGLE--ARYFLPVNAILNIEDGALVHAGDVIARIPRESTKTRDITGGLPRVAELFEARKPKDHSIISEIEGTVEFG-KD-YKS-----KRRIIIK--SNNGEG--EPMEYLIPKGKHITVNEGDYVRKGDLLMDGSPVPHDI------LRVMG------IEALSRYMVSEIQQVYRLQGVKIDDKHIEVILRQMLQKVEIVDSGETTLLIGEQVDREEFDEINQKAIAQKFKPAVAIPVLQGITKASLHTRSFISAASFQETTRVLTEAAVAGKRDKLLGLKENVLVGRLIPAGTGFY---INKMRKIAYSRDNEVVQNKQ-KN-QDTVEAV-----------------------------------------------------------
>1948417_Abacterium@DITJ01000004.1_3|  4157 8080
------------------------------------------------------------------------------------------------------------------------------------------------------------------------------------------------------------------------------------------------------------------------------------------------------------------------------------------------------------------------------------------------------------------------------------------------------------------------------------------------------------------------------------------------------------------------------------------------------------------------------------------------------------------------------------------------------------------------------------------------------------------------------------------------------------------------------------------------------------------------------------------------------------------------------------------------------------------------------------------------------------------------------------------------------------------------------------------------------------------------------------------------------------------------------------------------------------------------------------------------------------------------------------------------------------------------------------------------------------------------------------------------------------------------------------------------------------------------------------------------------------------------------------------------------------------------------------------------------------------MTSSACRRERMGHIELAAPVAHIWFLKSLPSRISTMLDMALKDVEKVLYFEAFVVTDPGMT-PYTKG---QILSEDAFHKAQDEYGADTFSVQIGAEAIKEMLGNLDLPVEKATLRSEL---STV-KSEVKRKKIVKRLKMIEMFL---ESG-NKPEWLIMDVIPVIPPEIRPLVMLDGGRFATSDLNELYRRVINRNNRLKRLL--ELKAPDIIIRNEKRMLQEAVDALF--DNGRRGRVVKN-ANKRPF-KSLSDMLKGKQGRFRQNLLGKRVDYSGRSVIVVGPELKLHQCGLPKKMALELF-------------------------------KPFIYSKLELYGHSNTLKQAKKMVELERPEVWDILDEVIREHPVLLNRAPTLHRLGIQAFEPLLIEGKAIQLHPLVCAAFNADFDGDQMAVHVP------------LSIEAQLEARVLM--MSSNNILSPSNG----KPIIVPSQDIILGLYYLTILRDA-------QPNENM--------------------------------------------------------------------------------------------------------AFA------SLAEIHHALDNKIVNLHTKIRFKVTTKD-----TDGNHVRRLLVTTPGRAILFEHLPVHKNITFE----------HANKIMTKKEVSSLIDTVYR---HCGSKATVIFADHIMQLGFGHACKSGISFGKDDMLVPASKEKHISGT--MTEVKHFEEQYAD------GLITQGERYNKVVDSWA---QCTDRIAHDMMKVISGESPDS--------------------------------------------------------------------PKEANGQKRLNSIYMMAHSGARGS---AAQIKQLAGMRGLMAKPNGDII-----------ETPILSNFKEGLTVLEYFNSTHGARKGLADTALKTANSGYLTRRLVDVSQDCIVNKDDCGTENGIVARPIIESGEVAVPLAERILGRTAVNDVHHPVSDEMIVPSGTVIDEDMVEKIDAAGIESIKIRSPLTCE-NKNGICAKCYGRDLAT-GDLVSVGEAVGVVAAQSIGEPGTQLTMRTFHIGGAAQRGVEVSQIDAPCDGKIKIVNRNIVVDSKRRNVVMSRTSEVLIVG------------------DKGVERARYKVPYGARLNIDDADSVKKGQRLAEWDPYTIPIISERTGFAVYRDLVDGVSIEEQMDEATGIASKKITDWKQK-TRGSELRPRIT----LRD--EAGEIIKLANGLE--ARSFLPIDAILSVDDGQAVHAGDVLARIPKESSKTRDITGGLPRVAELFEARKPKDHAIICEIDGTIEFG-KD-YKA-----KRRIVIN--PSDDSL--EPVEYLIQKGKHITVNEGDIVKRGDLIMDGNPVPHDI------LRVMG------TEALAEYMINEIQAVYRLQGVKIDDKHPEVIIRQMLQKVEIIDSGETTFLSGEQVDREEFEAANIKADKEGYKPARALPVLQGITKASLQTHSFISAASFQETTRVLTEASFAGKIDSLRGLKENVIVGRLIPAGTGFY---MNTVKKIAKKRDLEIDVANN-AR-KAIEDQA----------------SE--------------ERAA----------------------S
>1973900_Abacterium@PIR38425.1| DNA-directed RNA polymerase subunit beta'
--------------------------------------------------------------------------------------------------------------------------------------------------------------------------------------------------------------------------------------------------------------------------------------------------------------------------------------------------------------------------------------------------------------------------------------------------------------------------------------------------------------------------------------------------------------------------------------------------------------------------------------------------------------------------------------------------------------------------------------------------------------------------------------------------------------------------------------------------------------------------------------------------------------------------------------------------------------------------------------------------------------------------------------------------------------------------------------MKELVNF------------------------------------------------------------------------------------------------------------------------------------------------------------------------------------------------------------------------------------------------------------------------------------------------------------------------------------------------------------------------------------------------------------------------FGQTG---------GALSFDQIKIMIASPEKIRSWSYGEVKKPETINYRTFKPEKDGLFCARIFGPVKDYECLCGKYKRMKYRGIICEKCGVEVTTSKVRRERMGHIDLAAPVAHIWFLKSLPSRISTLLDMALKDVEKVLYFEAFVVTDPGMS-SFTKG---QVLSEDQYLRAQDEFGEDTFKALIGAEAIKEILSEINLAEEKASLRAEL---SDV-KSDLKRKKIVKRLKLVEAFL---DSG-NKPEWMIMDVIPIIPPEIRPLVMLDGGRFATSDLNELYRRVINRNNRLKRLL--ELKAPDIIIRNEKRMLQEAVDALF--DNGRRGRVVKN-ANKRPF-KSLSDMLKGKAGRFRQNLLGKRVDYSGRSVIVVGPELKLHQCGLPKKMALELF-------------------------------KPFIYSKLELYGLSTTLKTAKKMVESERPEVWDILDEVIREHPVLLNRAPTLHRLGIQAFEPVLIEGKAVQLHPLVCAAFNADFDGDQMAVHVP------------LSIEAQLEARVLM--MSSNNILSPSNG----KPIIVPSQDIILGLYYLTLEGEN-------QPGEGM--------------------------------------------------------------------------------------------------------IFS------EVAEIHHALNIGVLSLQSKIKFRYKKKG-------DENITRIADTTPGRVLLFQQLPNNKNMTFE----------MTNRLMTKKEVTNLIDTVYR---HCGSKATVIFADHIMALGFNHACKSGISFGKDDMLIPSSKEKHINDT--KKEVERFEEQYAE------GLITQGEKYNKVVDGWS---QCTDKIAHDMMKIISGESDEA--------------------------------------------------------------------PREADGSRKVNSIYMMAHSGARGS---AAQIKQLAGMRGLMAKPNGDII-----------ERPIISNFKEGLTVLEYFNSTHGARKGLADTALKTANSGYLTRRLVDVSQDCIVTEDDCGTQNGIVSKPIIEAGEVIVPLADRILGRTAAIDVHHPVSGELLVKAAQIIDEDMVEAIDAAGVEFIKVRSPLTCE-TKNGICANCYGRDLAT-GDLVSVGEAVGVVAAQSIGEPGTQLTMRTFHIGGAAQRGVEVSSVEATKDGLVRMVNRNVVEDSKKRKVVMSRTCEIIIEN------------------DKGIEVAQYKIPYGAKLSVDEGDKVKKGQSLADWDPYTIPIITERTGEAVYRDMIDGVSVEEQVDEATGIASKKITDWKQR-SGGSELRPRIT----LRD--DKGEIITLANGME--ARYFLPIGAIMTVSDGQKVHAGDILARIPKESSKTRDITGGLPRVAELFEARKPKDHAIICDIDGTIEFG-KD-YKS-----KRRIVIQ--PQSADD--KPVEYLIPKGKHITVNEGDFVRKGDLIMDGNPVPHDI------LRVMG------VEALAEYMVNEVQSVYRLQGVKIDDKHPEVIVRQMLQKMEIVDSGETTYLEGENVDREELEEINAKAAKEGYKPATAIPVLQGITKASLQTHSFISAASFQETTRVLTEASVAGKIDKLRGLKENVIVGRLIPAGTGFY---MDKVQKVAKKRDFEIESANR-AK-AIAAGMV------------EDDMND--------------DSDGFSSV----EANDEQSRGNGVATA
>1970491_Abacterium@OZA42390.1| DNA-directed RNA polymerase subunit beta'
-------------------------------------------------------------------------------------------------------------------------------------------------------------------------------------------------------------------------------------------------------------------------------------------------------------------------------------------------------------------------------------------------------------------------------------------------------------------------------------------------------------------------------------------------------------------------------------------------------------------------------------------------------------------------------------------------------------------------------------------------------------------------------------------------------------------------------------------------------------------------------------------------------------------------------------------------------------------------------------------------------------------------------------------------------------------------------------MSTQLMNA------------------------------------------------------------------------------------------------------------------------------------------------------------------------------------------------------------------------------------------------------------------------------------------------------------------------------------------------------------------------------------------------------------------------FKKNG--------SVPHNFDEFRIGIASPELIRSWSFGEVKKPETINYRTFKPERDGLFCARIFGPVKDYECLCGKYKRMKYRGVVCEKCGVEVTLTKVRRERMGHIELAAPVAHIWFLKSLPSRIGMLLDMTLKDIERVLYFENYVVIEPGLT-PLKMR---QLLTEDEYTKAQNEYGQDSFTASIGGEAIQTMLKAIDLEETQTQLRAEL---LQK-TSEVRRKKVVRQLKVIGSFI---ESK-ARPEWVILEVLPIIPPELRPLVPLDGGRFATSDLNDLYRRVINRNNRLQRLM--ELKAPDIIIRNEKRMLQESVDALF--DNSRRVRPITG-SNKRPL-KSLSDNLKGKQGRFRQNLLGKRVDYSGRSVIVVGPELKLHQCGLPKKMALELF-------------------------------KPFIYSRLEKYGLATTIKAAKRMVEKERPEVWDILEEVIREHPVLLNRAPTLHRLGIQAFEPTLIEGKAIQLHPLVCAAFNADFDGDQMAVHIP------------LSIEAQLEARVLM--MSTNNILSPANG----RPIIVPSKDIVLGLYYLTLERDG-------EKGEGM--------------------------------------------------------------------------------------------------------LIS------SLGELELALENKNLSLHAKIKARLEGYD-----STGKFSSRVVETTAGRFILAQILPQHPQISFD----------YVNQLMVTKNIVHLFDTVYR---HCGQKETVLFADHMMELGFKYATKSGVSFGKDDILIPAEKEKLIRAT--REKVAEYEKQYQD------GLITHGEKYNKVVDAWD---ECSHKMAEAMMAGFAHTEIG----------------------------------------------------------------------------KPVNSIYMMAHSGARGS---VAQVKQLAGMRGLMSKPSGEII-----------ETPILSNFKEGLSVLEYFNSTHGTRKGLADTALRTANSGYLTRRLVDVAQDCIVNEADCGTTKSITLKHVQEGAEIVASISERSLGRTAANDIIDPLTGQVIVQTGQLINEVEAEAIDKAGIDELTIRSVLTCE-ASDGVCAKCYGRDLAR-GTEVNAGEAVGVVAAQSIGEPGTQLTMRTFHIGGAAQRGVEISSIDASFDAEVKFINKSTVQTAEGVDIVMGRYCELVLYD------------------ANGRERMRHKVPYGARLMVDENARVKKGQRLAEWDPYTLPIITEVDGYVHYVDLVEGVSVRENLDEATGITNRVITDWRQQ-PRGKNLKPRVV----LRD--KEGEPLILTNGME--ARYFLSVDAILNVENGAHVKIGDTLARLPRESSKTRDITGGLPRVSELFEARRPKDSAVLSDIDGRVEFG-KD-YKS-----KQRIMVV--PEDVDA--APVEYLIPKGHHITVQEGEFVRKGDPLVDGAKAPHDI------LRILG------LEALATFLINEIQYVYRLQGVKINDKHIEVIVRQMMQKVEIVDPGESTFLLGEQIDRMDFVEENKKIEEEGLIPARAIPILQGITKASLQTRSFVSAASFQDTTRVLTEAAVSGKVDRLSGLKENVIVGRLIPTGTGSG---INRLKRVAIDRDKVLIQENT-DR-NNRKREK--------------KIAA--------------SAFK--------SDPFQVIS-----AD
>1797230_Abacterium@OFX05004.1| DNA-directed RNA polymerase subunit beta'
--------------------------------------------------------------------------------------------------------------------------------------------------------------------------------------------------------------------------------------------------------------------------------------------------------------------------------------------------------------------------------------------------------------------------------------------------------------------------------------------------------------------------------------------------------------------------------------------------------------------------------------------------------------------------------------------------------------------------------------------------------------------------------------------------------------------------------------------------------------------------------------------------------------------------------------------------------------------------------------------------------------------------------------------------------------------------------------MRDVMNV------------------------------------------------------------------------------------------------------------------------------------------------------------------------------------------------------------------------------------------------------------------------------------------------------------------------------------------------------------------------------------------------------------------------FRQVT---------GPQNFDNIRISIASPEQIRAWSFGEIKKPETINYRTFKPERDGLFCARIFGPIKDYECLCGKYKRMKYRGIICEKCGVEVTLTKVRRERMGHIELASPVAHIWFTKSLPSRLGLLLDLMLKDLEKVLYFENYIVLEPGLT-PLKKN---QLLSEEEYYKAQDNYGVDAFEAGIGAEALRDMLKSIDLEKEQDHIRTEL---YET-KSELKRKKYVKRLKLVEAFI---DSK-ARPEWMILEVVPVIPPEIRPLVPLDGGRFATSDLNDLYRRVINRNNRLKRLM--ELRAPDIIVRNEKRMLQESVDALF--DNGRRGRVITG-ANRRPL-KSLSDMLKGKQGRFRQNLLGKRVDYSARSVIVVGPELKLHQCGLPKKMALELF-------------------------------KPFIYSRLERYGLANTIKAAKRMVEKERPEVWDILEEVIREHPVLLNRAPTLHRLGIQAFEPVLVEGKAIQLHPLVCTAYNADFDGDTMSVHVP------------LSLESQLESRVLM--MSTNNILHPANG----KPIITPSKDIVLGLYYLSMEREG-------ELGERR--------------------------------------------------------------------------------------------------------AFS------SLEEIEHALFQKTVSLHANITARYIYID-----EEGKEVKARVETTPGRMLVWEIMPKHQGVKFE----------AINQLLTSTEITKLVDMIYR---NCGQKEAVIFSDRLMALGFRYATVSGISFGKDDLLVPEEKKKLVADT--REKIGEFQQQYMD------GLITNGERFNKVTDAWT---KCTEQVAEAMMKDISKIKPG----------------------------------------------------------------------------EPVNSVYMMANSRARGS---AAQMRQLAAMRGLIAKTSGEII-----------ETPIISNFKEGLNVNEYFNSAHGARKGLTDTALKTANSGYLTRRLVDVAQDCIIVEVDCGTEKGLSLRAVVEGGEMITPLGDRILGRTAAIDIIDPVANKVIVPAGTMIEESHMEAIEKTSIDAVLIRSVLTCE-TKDGICAKCYGRDLAR-GTPVNLGEAVGVIAAQSIGEPGTQLTMRTFHIGGAAQVAVEQSSIEVSMEGTIHVKNRSVVKNSVGENIVMSRYSELCLVD------------------AANQERASYKLPYGSRLLVEEGTIVKPGDKLADWDPYTLPVISEVGGVIHYVDLVEGLSVREALDETTGLTKRVVADWKQS-TRGADLKPRLI----LRD--KKGNPLLFANGAE--ARYFLSVDAVLEVENNATIHAGDVLARIPRESAKTRDITGGLPRVAELFEARRPKDAAVISEYDGRIEFG-KD-HKT-----KRRVMII--PDDESL--QPIEYLIPKGKHISVQEGEQVKRGDIIMDGNMVPHDI------LRILG------VEALASYLINEIQEVYRLQGVPINDKHVEVIVRQMLQKVEIINPGETTLLLGEQVDKHDFEEENKKAIAEGRKPAQAHDVLQGITKASLQTKSFFSAASFQETTRVLTEAAVSGKVDELKGLKENIIVGRLIPVGTGSI---VNRMKAIAAERDRELQDEKA-KK-AAAITHV--------------------------------------------KQDEQLIT------T
>752179_Omassiliensis@CANJ01000004.1_8|  8316 12497
--------------------------------------------------------------------------------------------------------------------------------------------------------------------------------------------------------------------------------------------------------------------------------------------------------------------------------------------------------------------------------------------------------------------------------------------------------------------------------------------------------------------------------------------------------------------------------------------------------------------------------------------------------------------------------------------------------------------------------------------------------------------------------------------------------------------------------------------------------------------------------------------------------------------------------------------------------------------------------------------------------------------------------------------------------------------------------------MLETINF------------------------------------------------------------------------------------------------------------------------------------------------------------------------------------------------------------------------------------------------------------------------------------------------------------------------------------------------------------------------------------------------------------------------YKKSV---------SPQQFNQIRINIASPEQIRSWSYGEVTKPETINYRTFKPEKDGLFCARIFGPVKDYECLCGKYKRMKYRGIVCERCGVEVTTSKVRRDRMGHIELAAPIAHIWFLKSLPSRISILLDISLKDLERILYFEGYIVVDPSLS-PLQKG---EILTEESFQQAQDKYGEDSFVALIGAEAVQKLLAELNLEELKATLQEEL---MIT-NSDSKRKKIVKRLKLVEDFI---GSG-NKPEWMIMTVLPIIPPEIRPLVMLDGGRFATSDLNELYRRVINRNNRLKRLL--ELKAPDIIVRNEKRMLQEAVDALF--DNGRRGRAIKS-SNKRPF-KSLSDMLKGKQGRFRQNLLGKRVDYSGRSVIVVGPELKLHQCGLPKKMALELF-------------------------------KPFIYAKLELYGIATTIKAAKKMVELEKPEVWDILEEVIREHPVLLNRAPTLHRLSIQAFEPLLIEGKAIQLHPLVCAAYNADFDGDQMAVHVP------------LSIEAQLEARVLM--MSTNNILSPANG----RPIIVPDKDIVLGLYYLTLSMSG-------EFGEGM--------------------------------------------------------------------------------------------------------IFG------NMAQVHHALFNKIITLHTNIKFRKAIVN-----AEGGKITTLVETTPGRLILGELLPDNVNISFN----------LVNKAMTKKDISLVIDVVYR---HCGQKATVIFADRLMDLGFKHACISGISFGMDDMVVPKTKSDHINHT--LLEVKEFERQYAD------GLITYGEKYNKVIDAWS---RCTDKVANDMMKEIAAGNRNS---------------------------------------------------------------------SDLTNAEKLNSIYVMAVSGARGS---AAQIKQLAGMRGLMAKPSGEII-----------DTPIFSNFSEGLKVSEYFSSTHGARKGLADTALKTANSGYLTRRLVDVAQDCIVNEVDCGSENGLVINSIIEGGEIIVSLSEQVLGRISLVNIYHPVTKELILQKGDMIDEQRVEQINAAGVDSIKVRSVLTCE-LKEGVCAKCYGRDLST-GELVSTGEAIGIIAAQSIGEPGTQLTMRTFHIGGAATKGVEVSSFEAVITGKVKILNPNLVVNSDGRFIVMSRACEIILVD------------------DRGQERAQHKVPYGSSLLVVDNQQVKMGEKLVEWDPYTIPILTEKTGRVMFKDMVDSISIRDVIDESTGIVNKVIIDSKQS-SKGAALRPRIH----LLD--ETGQMLILSNGLE--AKYFLPVNSILSVEEGAQVSSGDILARIPRESSKTKDITGGLPRVAELVEARRPKDHAIIAETNGRIEFG-KD-YKS-----KRRLILY--PIDGS---DPIEYMLPKGKHVVVNEGDVVKKGDMLIEGSPVLQDI------LKVMG------VEALASYMVNEIQAVYRLQGVKIDDKHIEVIIRQMLQKVEIIDPGDTIFMAEEKVDKREVIRVNKAAEKQGLRGAKYQLILQGITKASLQTRSFISAASFQETTRVLTEAAISGKIDKLQGLKENVIVGRQIPAGTGFY---LANAKKIAHQRDKEIIAAKN-NN-VQDNNLDVVRG--------G----------------------------------------------
>293613_Rcanadensis@ABV73092.1| DNA-directed RNA polymerase beta' subunit
---------------------------------------------------------------------------------------------------------------------------------------------------------------------------------------------------------------------------------------------------------------------------------------------------------------------------------------------------------------------------------------------------------------------------------------------------------------------------------------------------------------------------------------------------------------------------------------------------------------------------------------------------------------------------------------------------------------------------------------------------------------------------------------------------------------------------------------------------------------------------------------------------------------------------------------------------------------------------------------------------------------------------------------------------------------------------------------MSLVNF------------------------------------------------------------------------------------------------------------------------------------------------------------------------------------------------------------------------------------------------------------------------------------------------------------------------------------------------------------------------------------------------------------------------YGQLS---------NTQQFDQIRINIASPDQVRSWSFGEVTKPETINYRTFKPEKDGLFCARIFGPVKDYECLCGKYKRMKNRGIICEKCGVEVTVSRVRRERMGHIELAAPIAHIWFLKSLPSRISTLLDMTMRDLEKILYFENYVVLDPGLS-ILQKG---ELLTEEELQKAKDKYGEDAFTASIGAEVIQQMLKDLDFAKLKQELYEEL---QNT-TSEVKKKKLVKRLKLVEDFL---ESE-NKPEWMIIDVLPVIPPEIRPLVMLDGGRFATSDLNELYRRVINRNNRLKKLI--ESKAPDIIVRNEKRMLQEAVDALF--DNGRRGRAAKN-ANKRPF-KSLSDMLKGKQGRFRQNLLGKRVDYSGRSVIVVGPELKLHQCGLPKKMALELF-------------------------------KPFIYSKLELYGIATTIKAAKRMVEAEKPEVWDVLEEVIREHPVLLNRAPTLHRLGIQAFEPLLIEGKAIQLHPLVCAAFNADFDGDQMAVHIP------------LSIEAQLEARVFM--MSTNNILSPANG----RPIIVPDKDIVLGLYYLTIAFDN-------EVGEGL--------------------------------------------------------------------------------------------------------MFS------DLAEMEHALYNKFITIHTKIKYRRNQLN-----AEGKMVPVIVDTTYGRLMVGELLPSNPNIEFK----------FINKQLTKKDISLVIDLVYR---HCGQKATVIFADQLMKLGFKYACSSGISFGMDDMVVPESKSTHINET--QLEIKEFEQQYSN------GLITYGEKYNKVVDAWS---RCTDRVANDMMKEIATPPIN-----------------------------------------------------------------------DEPNHQKINAIYMMAVSGARGS---FQQIKQLGGMRGLMTKSNGQII-----------QTPIISNFKEGLTEFECFNSANGMRKGQIDTALKTASSGYLTRKLVDVAQDCIITEKDCGTDKGIEVKSVIEGGEVIVSLAEKILGRTAAIDIFHPVTNDLILNKGELINEVKLEQIESAGLDRIMIKSVLTCE-STTGICSICYGRDLAT-GTLVSEGEAIGVIAAQSIGEPGTQLTMRTFHIGGAATKGAEISSVEASYDAKVKIISRNVVINSEERKIVMSRNCELLLLD------------------NNGNEKARHKIPYGARLLVDDGDMVIKTQKLAEWDPYTIPIITEKSGKVLFKDMVEGISIRDVTDEATGIPSKVIIESKQY-SRGAELRPRIQ----LLD--AKGEVITLSNGLE--ARYYLPVGAVLSVEDGVQISVGDIIARIPKESTTTKDITGGLPRVAELVEARRPKDHAVIAEVDGRVEFG-KD-YKS-----KRRIIIH--PIDET---MSIEYMVPKGKHVVVNEGDFVKKGDLLIDGNPVLQDI------LKVMG------VEVLANYIVKEVQAVYRLQGVKIDDKHIEVIIRQMLQKVEITDSGGTTLLVGEKVDRHEFDEINEKAIKNGLKPAEAQLILQGITKASLQTRSFISAASFQETTRVLTEAAIAGKVDKLRGLKENVIVGRLVPAGTGYF---MDKMRKAAVKLDEENSINAD-KG-------------------------------------------------------------------
>272947_Rprowazekii@CAA14609.1| DNA-DIRECTED RNA POLYMERASE BETA PRIME CHAIN (rpoC)
---------------------------------------------------------------------------------------------------------------------------------------------------------------------------------------------------------------------------------------------------------------------------------------------------------------------------------------------------------------------------------------------------------------------------------------------------------------------------------------------------------------------------------------------------------------------------------------------------------------------------------------------------------------------------------------------------------------------------------------------------------------------------------------------------------------------------------------------------------------------------------------------------------------------------------------------------------------------------------------------------------------------------------------------------------------------------------------MSVVNF------------------------------------------------------------------------------------------------------------------------------------------------------------------------------------------------------------------------------------------------------------------------------------------------------------------------------------------------------------------------------------------------------------------------YGQLS---------NTQQFDQIRINIASPDQVRSWSFGEVTKPETINYRTFKPEKDGLFCARIFGPVKDYECLCGKYKRMKNRGITCEKCGVEVTVSRVRRERMGHIELAAPVAHIWFLKSLPSRISTLLDMTMRDVEKILYFENYVVVDPGLS-ILQKG---ELLTEEELQKAKDKYGEDAFTASIGAEVIQQMLKELDFSKLKQELYDEL---HIT-SSEVKKKKLVKRLKLVEDFL---ESE-NKPEWMIMDVLPVIPPEIRPLVMLDGGRFATSDLNELYRRVINRNNRLKKLI--ESKAPDIIVRNEKRMLQEAVDALF--DNGRRGRAAKN-ANKRPF-KSLSDMLKGKQGRFRQNLLGKRVDYSGRSVIVVGPELKLHQCGLPKKMALELF-------------------------------KPFIYSKLELYGIATTIKAAKRMVEAEKPEVWDVLEEVIREHPVLLNRAPTLHRLGIQAFEPLLIEGKAIQLHPLVCAAFNADFDGDQMAVHIP------------LSIEAQLEARVFM--MSTNNILSPANG----RPIIVPDKDIVLGLYYLTIAFDN-------EVGEGM--------------------------------------------------------------------------------------------------------MFS------DLAEMEHALYNKFITIHTKIKYRRDQLN-----AEGKMVPVIIDTTYGRLMVGELLPSNPNIEFK----------FINKQLTKKDISLVIDLVYR---HCGQKATVIFADQLMKLGFKYACSSGISFGMDDMVVPESKSTHINET--QLEIKEFEQQYSN------GLITYGEKYNKVVDAWS---RCTDRVANDMMKEIATPPVN-----------------------------------------------------------------------DYPNHQKINAIYMMAISGARGS---FQQIKQLGGMRGLMTKSNGQII-----------QTPIISNFKEGLTEFECFNSANGMRKGQIDTALKTASSGYLTRKLVDVAQDCIITEKDCGTDKGIEVKSVIEGGEIIVPLAEKILGRTAAIDIFHPVTNDLILNKGELINESKLEQIESAGLDRIMIKSVLTCE-SSTGICSICYGRDLAT-GTLVSEGEAIGVIAAQSIGEPGTQLTMRTFHIGGAATKGAEVSSVEASYDAKVKIISRNVVINSEERKIVMSRNCELLLLD------------------NNGNEKARHKIPYGARLLVDDGDMVIKTQKLAEWDPYTIPIITEKSGKVLFKDMVEGISIRDVTDEATGIPSKVIIESKQY-SRGAELRPRIQ----LLD--SKGEVITLSNGLE--ARYYLPVGAVLSVEDGIQISVGDIIARIPKESTTTKDITGGLPRVAELVEARRPKDHAVIAEVDGRVEFG-KD-YKS-----KRRIIIH--PIDGT---MSIEYMVPKGKHVVVNEGDFVKKGDLLIDGNPVLQDI------LKVMG------VEVLANYIVKEVQAVYRLQGVKIDDKHIEVIIRQMLQKVEVTDSGGTTLLVGEKIDRHEFDEINAKAMKNGLKPAEAQLILQGITKASLQTRSFISAASFQETTRVLTEAAIAGKVDKLRGLKENVIVGRLVPAGTGYF---MDKMRKAAVKLDEENV--------------------------------------------------------------------------
>336407_Rbellii@ABE05233.1| DNA-directed RNA polymerase beta prime chain
---------------------------------------------------------------------------------------------------------------------------------------------------------------------------------------------------------------------------------------------------------------------------------------------------------------------------------------------------------------------------------------------------------------------------------------------------------------------------------------------------------------------------------------------------------------------------------------------------------------------------------------------------------------------------------------------------------------------------------------------------------------------------------------------------------------------------------------------------------------------------------------------------------------------------------------------------------------------------------------------------------------------------------------------------------------------------------------MSVVNF------------------------------------------------------------------------------------------------------------------------------------------------------------------------------------------------------------------------------------------------------------------------------------------------------------------------------------------------------------------------------------------------------------------------YGQLS---------NTQQFDQIRINIASPEQVRSWSFGEVIKPETINYRTFKPEKDGLFCARIFGPVKDYECLCGKYKRMKNRGITCEKCGVEVTVSRVRRERMGHIELAAPVAHIWFLKSLPSRISTLLDMTMRDIEKILYFENYVVVDPGLS-ILQKG---ELLTEEELQKAKDKYGEDAFTASIGAEVVQQMLKELDFPTLKQELYEEL---QNT-TSEVKKKKLVKRLKLVEDFL---ESE-NKPEWMIMNVLPVMPPELRPLVMLDGGRFATSDLNELYRRVINRNNRLKKLI--ESKAPDIIVRNEKRMLQEAVDALF--DNGRRGRAAKN-ANKRPF-KSLSDMLKGKQGRFRQNLLGKRVDYSGRSVIVVGPELKLHQCGLPKKMALELF-------------------------------KPFIYSKLELYGIATTIKAAKRMVEAEKPEVWDVLEEVIREHPVLLNRAPTLHRLGIQAFEPLLIEGKAIQLHPLVCAAFNADFDGDQMAVHIP------------LSIEAQLEARVFM--MSTNNILSPANG----RPIIVPDKDIVLGLYYLTLAFDH-------EVGEGM--------------------------------------------------------------------------------------------------------MFS------DLTEMEHALYNKFITIHTKIKYRRNQLN-----AEGKIVPVIVDTTYGRLMVGELLPSNPNIEYK----------FINKPLTKKDISLVIDLVYR---HCGQKATVIFADQLMKLGFKYACSSGISFGMDDMVVPKSKIVHIDET--QLEIKEFEQQYSN------GLITYGEKYNKVIDAWS---RCTDRVANDMMKEIAKPPVS-----------------------------------------------------------------------DDSNQQKINSIYMMAISGARGS---FQQIKQLGGMRGLMTKSNGQII-----------PTPIIANFKEGLTVFECFNSANGMRKGQIDTALKTASSGYLTRKLVDVAQDCIITEKDCNTDKGIEVKSIIEGGEVIVPLAEMILGRTAAINIYHPVTNDLILTKGELINESKLEQIESAGLDRIMIKSVLTCE-SSTGICAICYGRDLAT-GSLVSEGEAIGVIAAQSIGEPGTQLTMRTFHIGGAATKGAEVSSVEASYDAKVKILSRNVVINSEERKIVMSRNCELLLLD------------------NNGNEKAHSKIPYGARLLVDEGDMVTKTQKLAEWDPYTIPIITEKSGKVLFKDMVEGISVRDVTDEATGIPSKVIIESKQY-SRGAELRPRIQ----LLD--AKGEIIMLSNGLE--ARYYLPVGAVLSVEDGVQISVGDIIARIPKESTTTKDITGGLPRVAELFEARRPKDHAVIAEIDGRVEFG-KD-YKS-----KRRIIIH--PVDGS---MGLEYMVPKGKHVVVNEGDFVKKGDLLIDGNPVLQDI------LKVMG------VELLASYIVKEVQAVYRLQGVKIDDKHIEVIIRQMLQKVEITDSGGTTLLVGEKIDRREFDEINEKAIKNGLRPADAQLILQGITKSSLQTRSFISAASFQETTRVLTEAAIAGKVDKLRGLKENVIVGRLVPAGTGFL---YGQ------------------NA-------------------------------------------------------------------
>1961830_Rendosymbiont@OZG32398.1| DNA-directed RNA polymerase subunit beta'
-------------------------------------------------------------------------------------------------------------------------------------------------------------------------------------------------------------------------------------------------------------------------------------------------------------------------------------------------------------------------------------------------------------------------------------------------------------------------------------------------------------------------------------------------------------------------------------------------------------------------------------------------------------------------------------------------------------------------------------------------------------------------------------------------------------------------------------------------------------------------------------------------------------------------------------------------------------------------------------------------------------------------------------------------------------------------------------MTTGMTNF------------------------------------------------------------------------------------------------------------------------------------------------------------------------------------------------------------------------------------------------------------------------------------------------------------------------------------------------------------------------------------------------------------------------YGQLS---------STQQFDQIRINIASPDQVRSWSFGEVMKPETINYRTFKPEKEGLFCARIFGPVKDYECLCGKYKRMKYRGITCEKCGVEVTTSRVRRERMGHIELAAPVAHIWFLKSLPSRISTLLDMTMKDLEKVLYFESYVVVDPGLS-DLHKG---ELLSEDSLQKAQDEYGGDNFTASIGAEVVRQMLSELDLPELKKKLQEDL---SST-SSEIKKKKIVKRLKLVEDFL---ESE-NKPEWMIMTVLPIIPPEIRPLVMLDGGRFATSDLNELYRRVINRNNRLKRLL--ELKAPDIIIRNEKRMLQESVDALF--DNGRRGKVVKN-TNKRPF-KSLSDMLKGKQGRLRQNLLGKRVDYSGRSVIVVGPELKLHQCGLPKTMALELF-------------------------------KPFIYSKLELHGIATTIKAAKKMVEAEKPEVWDILEDVIREHPVLLNRAPTLHRLGIQAFEPLLIEGKAIQLHPLVCAAFNADFDGDQMAVHIP------------LSIEAQLEARVLM--MSTNNILSPANG----RPIIVPDKDIVLGLYYLTMAFDN-------EPGEGM--------------------------------------------------------------------------------------------------------VFA------KMSEVEHALYNKVITIHSKIKFRRDMLN-----AAGEVVATMVDTTLGRLIIGDLLPRNYNVGFK----------FVNKAMTKKDISGVIDLVYR---HCGQKSTVIFADQLMKLGFKYACSSGISFGMDDMVVPKSKDTHINAT--LTEVKEFEQQYSD------GLITYGEKYNKVIDSWS---RCTDKVANDMMKEIATMPVN-----------------------------------------------------------------------DKPNHQKVNAIYMMATSGARGS---AAQIKQLAGMRGLMAKPSGEII-----------ETPIISNFREGLTVLEYFNSTHGARKGLADTALKTANSGYLTRRLVDVAQDCIITDEDCHTTKGIEVRSIIDGGEVIVSLAEQILGRTVAINVYHPVTNMLLLSAGELINEAKLEEIESSGLDSVLVRSVLTCE-IPDGICVKCYGRDLAT-GSLVSVGEAIGVIAAQSIGEPGTQLTMRTFHIGGAATKGAEVSSIEASHDAKVKILGRNVVIDSEGRRIVMGRSCELLLLD------------------SNNNEKARHKVPYGARLIADDSDNVKKAQKLVEWDPYTIPIITEKSGKVVFKDMVEGVSIRDITDEATGISSKVIVESKQY-LRGAELRPRIQ----LVD--ENGETIMLSNGLE--ARYYIPVNAILSVEDGAKVSVGDILSRIPRESTKTKDITGGLPRVGELVEARRPKDHAVIAEIDGRVEFG-KD-YKS-----KRRIIIQ--PSEGG---MPIEYMVPKGKHVVVNEGDFVKKGDMLIDGNPVLQDI------LKVMG------VEALTSYMVGEIQAVYRLQGVKIDDKHIEVIIRQMLQKVEITNSGDTTLMVDEKIDHREFAEINEKAIKNGLRPAEAQVILQGITKASLQTRSFISAASFQETTRVLTESAIAGRVDKLRGLKENVIVGRLVPAGTGFY---MNRMRKLAARLDQEEINYQK-TL-EN----------------------------------------------------------------
>357244_Otsutsugamush@CAM79273.1| DNA-directed RNA polymerase beta prime chain
--------------------------------------------------------------------------------------------------------------------------------------------------------------------------------------------------------------------------------------------------------------------------------------------------------------------------------------------------------------------------------------------------------------------------------------------------------------------------------------------------------------------------------------------------------------------------------------------------------------------------------------------------------------------------------------------------------------------------------------------------------------------------------------------------------------------------------------------------------------------------------------------------------------------------------------------------------------------------------------------------------------------------------------------------------------------------------------MVDITDF------------------------------------------------------------------------------------------------------------------------------------------------------------------------------------------------------------------------------------------------------------------------------------------------------------------------------------------------------------------------------------------------------------------------FKKTNKA------DSSQAFNQVRINIASPEQIRSWSYGEVTKPETINYRTFKPEKDGLFCAKIFGPVKDYECLCGKYKRMKYRGIVCEKCGVEVTTSKVRRERMGHIELASPIAHIWFVRSLPSRISILLDMNLKDLERVIYFEAYIVMDPGLS-PLHKG---DLLTEEMLQQAQNEYGEDNFIVGIGAEAIRTLLAELDLKSLRNALQEEV---NNVINSDFKRKKILRRLKLIEDFI---GSG-NKPEWMIVTVLPIIPPELRPLVMLDAGRFASSDLNELYRRLINRNNRLKYLKKEEDGVPGIVLRNEQRMVQLSADTLF--DNGKRGKAVKN-SNKRPF-KSLSDMLKGKQGRFRQNLLGKRVDYSGRSVIVVGPELKLHQCGLPKQMALELF-------------------------------KPFVYAELERCGIATTIKAAKRIVELGTPDVWNALAKVIKHHPVLLNRAPTLHCLSIQAFEPVLIEDKAIQLHPLVCTAFNADFDGDQMAVHVP------------LSTEAQLEARVLM--MSTNNILSPANG----RPIIVPDKDIVLGLYYLTLSIDG-------EIGEGR--------------------------------------------------------------------------------------------------------LFG------SMAEIHHALFNKVVSLHSKIKFRKHIIN-----ADGDKVMALVNTTPGRLMLGELLPDGDNISFD----------VVNKVMTKKGISAIVDMVYR---YYGQKATVVFADKLMKLGFKYACISGISFGMDDMIVPETKSKHVNDT--LLEVQEFERQYSE------GLITSGEKYNKVIDAWS---RYTDRVANDMMKGIAAGDQTS---------------------------------------------------------------------VGLTNQERLNSIFMMADSEARSS---VTQIKQLIGSKGLIAKASGEII-----------DRPILSNFCEGLTVFECFIGIPGTRKGLADTAVKTKVSGHLSRKLSESAHGYFVKREDCGTTNGLIITAVVEGGVIVVTLAEQVLGRVAVSNVYCPITKVLILQQGEMIDEYKVELINTAGINSIKVRSVLTCE-LQEGVCAKCYGRDLST-GKLVAIGTAVGIVAAQSIGEPGTQLTMRTFHIGGAATRGVEASSFEAIVDGRVKIINPNFVVNSNNKSVIMSRSCEVILAD------------------NVGQEITRYKAQYGSILLVTDGQEVTKGTSLVAWDPYAMPIVTEKSGYVMFKDMIDGVSVKDIIDESTGIVNRVIIEPKQG-RGEVVLRPRIC----LLD--QNKQPLTLSNGLE--AEYFLPVNSILSVEEGANVSAGDILARIPREFAGTKDITGGLPRVIELFEARKPKNHAVIAEIDGCVKFG-KD-YKS-----KRRLILQ--PNDECQ--EPIEYILPKGRHVTVNEGDVVKKGDMLIEGSPVLQDI------LKVMG------VEALGLYIINEIQAVYRLQGVKIDNKHIEVIITRMLQKVEITDSGDSNFVIEEKVNKREVINTNKKLKVKGLREAQYRPILQGITKASLQTQSFISAASFQETTRVLTEAAIAGKVDKLEGLKENVIVGQTIPAGTGFY---INEIKKIARQRDKEIIAAKD-AE-LQENNTEA----------------------------------------------------------
>1359168_Ochuto@KJV57540.1| DNA-directed RNA polymerase, beta' subunit
--------------------------------------------------------------------------------------------------------------------------------------------------------------------------------------------------------------------------------------------------------------------------------------------------------------------------------------------------------------------------------------------------------------------------------------------------------------------------------------------------------------------------------------------------------------------------------------------------------------------------------------------------------------------------------------------------------------------------------------------------------------------------------------------------------------------------------------------------------------------------------------------------------------------------------------------------------------------------------------------------------------------------------------------------------------------------------------MVDITGF------------------------------------------------------------------------------------------------------------------------------------------------------------------------------------------------------------------------------------------------------------------------------------------------------------------------------------------------------------------------------------------------------------------------FKRTSKV-------SGSQFNQVRINIASPEQIRSWSHGEVTKPETINYRTFKPEKDGLFCAKIFGPVKDYECLCGKYKRMKYRGIVCEKCGVEVTTSKVRRDRMGHIELASPVAHIWFVRSLPSRISILLDMNLKDLERIIYFEAYIVMDPGLS-PLHKG---DLLTEEMLQQAQNEYGEDNFTVGIGAEAIHTLLAELDLKNLRNMLQEEV---NNVISSDFKRKKILRRLKLIEDFI---SSG-NKPEWMIVTVLPVIPPELRPLVMLDAGRFASSDLNELYRRLINRNNRLKYLKKEEDGVPGIVLRNEQRMVQLSVDTLF--DNGKRGKAVKN-SNKRPF-KSLSDMLKGKQGRFRQNLLGKRVDYSGRSVIVVGPELKLHQCGLPKQMALELF-------------------------------KPFVYAELERCGIATTIKAAKRIVELGTADVWNALAKVIKNHPVLLNRAPTLHCLSIQAFEPVLIEDKAIQLHPLVCTAFNADFDGDQMAVHVP------------LSIEAQLEARVLM--MSTNNILSPANG----RPVIVPDKDIVLGLYYLTLSIDG-------EIGEGK--------------------------------------------------------------------------------------------------------LFT------DIAEIHHALFNKIVSLHSKIKFRKLIIN-----PDGNEVMALVNTTPGRLILGELLPDGNSISFD----------VVNKVMTKKGISAVVDMVYR---YYGQKATVVFADKLMKLGFKYACISGISFGMDDMVVPETKSKHVNDT--LLEVQEFERQYSE------GLITSGEKYNKVIDAWS---KYTDKIGNDIMKGIAVGDQVS---------------------------------------------------------------------VGLTNQERLNSIFMMADSEARSS---VTQIKQLIGSKGLISKSSGEII-----------DRPILSNFCEGLTVFECFIGIPGTRKGLADTAVKTKVSGHLSRKLSESAHGYFVKREDCGTANGLIITAIVEGGMVVVTLAEQVLGRVAVSNVYCPITKALILQPGEIIDEHKVELINTAGINSIKVRSVLTCELEEEGVCAKCYGRDLST-GKLVAIGTAVGIIAAQSIGEPGTQLTMRTFHIGGAATRGVEASSFEAIMDGKVKILNPNFVINSDNKSVIMSRSCEVILLD------------------NIGQEITRYKAQYGSILLVTDGQKVTKGMTLVVWDPYAMPIVTEKSGYIMFKDMIDGVSVKDIMDESTGIVNRVIIEPKHG-RGEVILRPRIC----LLD--QNGEQLTLSNGLE--AEYFLPVNSILSVEEKTQVRAGDILARVPRESTGTKDITGGLPRVIELFEARKPKNHAVIAEIDGCVKFG-KD-YKS-----KRSLILQ--PNDKSQ--HSVEYILPKGRYITVNEGDFVKKGDMLIEGSPVLQDI------LKVMG------VEALGLYIVNEIQAVYRLQGVKIDNKHIEVIITRMLQKVEITDSGDSNFVIEEKVNRREVIRTNKKLKANGLREAKYCPILQGITKASLQTQSFISAASFQETTKVLTEAAIAGKVDKLEGLKENVIVGQTIPAGTGFY---IKEIKRIARQRDKGVIATEE-LQ-NNAEEDTSLT--------------------------------------------------------
>696127_CMmitochondrii@AEI88813.1| DNA-directed RNA polymerase, beta' subunit
M---------------------------------------------------------------------------------------------------------------------------------------------------------------------------------------------------------------------------------------------------------------------------------------------------------------------------------------------------------------------------------------------------------------------------------------------------------------------------------------------------------------------------------------------------------------------SELVQQTLFDATQP--------------------------RDPAKANV-------------------------------------------------------------------------------------------------------------------------------------------------------------------------------------------------------------------------------------------------------------------------------------------------------------------------------------------------------------------------------------------------------------------------------------------------------------KTHNNNNFGY------------------------------------------------------------------------------------------------------------------------------------------------------------------------------------------------------------------------------------------------------------------------------------------------------------------------------------------------------------------------------------------------------------------------FGLAH---------SNQDFDKIRISIVSPEKIRAWSFGEVTRPDTVNYRTIKPENGGLFCARIFGPVKDYECLCGKYKRMKYRGIVCEKCGVEVTTSKVRRERMGHIELAAPVVHIWFLRSLPSRISILLDMSLKDVEKVLYFEAYIVTDPGLT-SFKYG---QILSEEEFYRAQDELGEAVFTAETGADVVKKLLRDINLEEQRALLRSDL---ITT-SSETKRKKIVKRLKLVEQFI---DSG-NKPEWMVLEVLPVLPPDLRPLVMLDGGRFATSDLNELYRRVINRNNRLKRLI--ELKAPDIIVRNEKRMLQESVDALF--DNGRRGKALKS-SNKRPF-KSLADMLKGKQGRFRQNLLGKRVDYSGRSVIVVGPELKLHQCGLPKKMALELF-------------------------------KPFIYSKLELYGIATTLKAAKKMVEAERPEVWDILEEVIREHPILLNRAPTLHRLGIQAFEPLLIEGKAIQLHPLVCAAFNADFDGDQMAVHVP------------LSIEAQLEARALM--MSTNNILSPANG----KPIIVPSQDIILGLYYMSLQFDN-------EPGEGG--------------------------------------------------------------------------------------------------------MFG------TIGELEHAMHSGKVSLHAKIKCRRARVD-----IEGNVTSFIADTTPGRVLISEALPKDSNISFD----------LVNKVMTKKDVSALIDTVYR---YCGQKSTVIFADHLVQLGFTHAMRSGISIGKDDMIVPGTKHKHVDES--MAEVRQYENQYAD------GLITIGEKYNKIVDAWS---RCTGQ--------------------------------------------------------------------------------------------------------------------------------------------------------------------------------------------------------NSC--------------------------------------------------------RYDE--------------------------------------------------------------------------------------------------------------------------------------------------------NDIR-----------------------------------------------------WS---------------------------------------------------------------------------------------------------------------------------------------------------------------------------------------------------------------------------------------------------------------------------------------------------------------------------------------------------------------------------------------------------------------------------------------
>86106_Eof@AIF81270.1| DNA-directed RNA polymerase subunit beta'
--------------------------------------------------------------------------------------------------------------------------------------------------------------------------------------------------------------------------------------------------------------------------------------------------------------------------------------------------------------------------------------------------------------------------------------------------------------------------------------------------------------------------------------------------------------------------------------------------------------------------------------------------------------------------------------------------------------------------------------------------------------------------------------------------------------------------------------------------------------------------------------------------------------------------------------------------------------------------------------------------------------------------------------------------------------------------------------MSN-FGY------------------------------------------------------------------------------------------------------------------------------------------------------------------------------------------------------------------------------------------------------------------------------------------------------------------------------------------------------------------------------------------------------------------------FGLAN---------SRQEFDEIKISIVNPEQIRAWSFGEVKKPDTVNYRTIKPENGGLFCARIFGPIKDYECLCGKYKRMKYRGIVCEKCGVEVTTSKVRRERMGHIELASPVVHIWFLRSLPSKISNLLDIPIKDIEKVLYFESYIVIDPGMA-NLQYG---QLLNDDEFYQAQDDFGEDSFEASMGAEAVKRLLQKLDLEEEKNRLRGEL---KDV-FSETKRKKIAKRLKLIEEFI---ESG-NKPEWMVLEALPVISPDLRPLVMLDGGRFATSDLNELYRRLINRNNRLKRLI--ELKAPDIIVRNEKRMLQEAADALF--DNGRKGRAVKN-SNKRPF-KSLADMLKGKQGRFRQNLLGKRVDYSGRSVIVVGPELKLHQCGLPKKMALELF-------------------------------KPFIYSKLEMYGIATTLKSAKKMVELEKPEVWDILEEVIREHPVLLNRAPTLHRLGIQAFEPLLIEGKAIQLHPLVCAAFNADFDGDQMAVHVP------------LSIEAQLEARALM--MSTNNILSPANG----KPIIVPSQDIILGLYYMTIQLDN-------EKGEGM--------------------------------------------------------------------------------------------------------AFV------DVAEIEHALHAGTLSLHAKIKARRKKID-----SNGNITTFIAETTPGRVILSELLPKDANMSFD----------LVNRVITKKEVSKLIDAVYR---HCGQKATVIFSDQLMQLGFSNACISGISFGKDDIVIPETKEKHIQET--LSEARQYESQHAD------GLITSGEKYNKVVDAWS---RCTDRVANDMMKIISSKPKSN--------------------------------------------------------------------NDNTPGQLKINSIFMMADSGARGS---AAQLRQLAGMRGLMTKPSGEII-----------ENPITSNFKEGLTELEYFISTHGARKGLADTALKTANSGYLTRKLVDVAQDCIIVENDCGTQNGIVAKPIIEAGEVVVQLSEAILGRVAITDVFHPTSGELITKANEMITEAVVERIDEAGVDRIKVRSVLTCE-SKGGVCAKCYGRDLAT-GDMVNIGEAVGVIAAQSIGEPGTQLTMRTFHIGGAAQKGAVQSSAIASHEGNIKVLHKNIVTDSQGKKIIMSRSCEVLIFD------------------DKGSEKASFKVPYGAKLLVDDDTRVKPGQKMAEWDPYTIPIITEKSGRATFADLMSGVSLKEVLDETTGVSNRVVIDWKQQ-ARGSELRPRIL----LQD--EEGNVITLANGLE--ARYFLPVDAILSVSDNQYVNAGDVIARIPKESSKTKDITGGLPKVVERFEARKPKDHSLISESDGYIEFG-KD-YKS-----KRRIIVR--SKDTAL--EPVEYFIPRGRHITVNEGDFVSKGDMLMEGNPSPHDI------LRIMG------VEALSTYVVNEVQQVYRLQGVKIDDKHIEVILRQMLQKVEITDPGETTFLTGEQVDREEFEIVNNKALEQGYMPAVAIPILQGVTKASLQTRSFFSAASFQETTRVLTDAAVAGKIDKLQGLKENIIVGRLIPAGTGFY---TNVIKKAAYKRDKDFAIANQ-VT-HSTGSEN--------------EENS--------------SDQE--------NLKNAA--------N
>1973897_Abacterium@PIZ33437.1| DNA-directed RNA polymerase subunit beta'
--------------------------------------------------------------------------------------------------------------------------------------------------------------------------------------------------------------------------------------------------------------------------------------------------------------------------------------------------------------------------------------------------------------------------------------------------------------------------------------------------------------------------------------------------------------------------------------------------------------------------------------------------------------------------------------------------------------------------------------------------------------------------------------------------------------------------------------------------------------------------------------------------------------------------------------------------------------------------------------------------------------------------------------------------------------------------------------MHRNLQT------------------------------------------------------------------------------------------------------------------------------------------------------------------------------------------------------------------------------------------------------------------------------------------------------------------------------------------------------------------------------------------------------------------------IQQPD---------STAGFDGIKISIASPEEVRSWSFGEVKKPETINYRTYKPERDGLFCARIFGPTKDYECLCGKYKRMKFRGVVCEKCGVEVTISKVRRERMGHIQLATPVAHIWFTKSLPSRIGTMLDLMLKDLDRILYFEGYVVLDPGLT-PFTKH---QVLSEEELMNAEDQYGEDAFTVGIGAEALKKMLSEIDLKVLSDELREEL---LES-ISEIKRKKIIKRLKLAEALL---GSN-TRPEWMIMDIIPVIPPELRPLVALDGGRFATSDLNDLYRRVLNRNNRLKRLL--DLNAPDIIIRNEKRMLQESVDALF--DNGRRGRAISG-ANKRPL-KSLAEMLKGKQGRFRQNLLGKRVDYSGRSVITVGPELKLHQCGLPKKMALELF-------------------------------RPFVYARLERYGLASTLKAAKRMVEKERPEVWDILEEVIREHPVLLNRAPTLHRLGIQAFEPQLIEGKAIQLHPLVCTAFNADFDGDQMAVHVP------------LSLEAQIEARVLM--MSTNNILKPSDG----KPIIVPSKDIVLGLYYMSFMLDG-------LKGEGS--------------------------------------------------------------------------------------------------------IFS------NLNEIESALFEGTLELHSKIQARIPVLH-----EDGTTTYKRFETTPGRVMMFELLPQKHQLSFD----------LVNKLMGTPEINDLVHEVYR---HCGQKDTVIFVDRIMGMGFTQMTNAGISFGKDDLYVPKEKVKLIKDT--KEMVSEFEQQYLD------GLITQGEKYNKVVDAWS---RCTDKVADSMMEEMSSAKPG----------------------------------------------------------------------------ETPNSVYMMTHSKARGS---VAQMKQLAGMRGLMTKSSGDII-----------ETPIIANFKEGLNVLEYFISTNGCRKGLTDVALKTANSGYLTRRLVDVAQDCIITEDDCGTTKGISMRAVVEGANVIVSLADRIIGRSSAEDILDPTSDKVLIKKGTMMDESHLAIVEGAGVDEVKIRSVLTCN-TVGGICTYCYGRDLSR-GAKVTLGEAVGVVAAQSIGEPGTQLTMRTFHIGGAAQHGSEKSTIDCSHAGKISFRNANIVTNSDGVQIVLSRNCEVLIID------------------DNKRERAALRVQYGARLLVKKGAKVVPGTRLAEWDPYTIPLIAEVDGIVHYVDMIEGQSMREVSDETTGMTSRVVMDWNQQ-ARSQDLHPMLS----LRD--ANGSPITLKNGIE--ARHFLAVDTIVAVENNAHIKAGDIVARVPRETTKSRDITGGLPRVSELFEARHPKDASIIAEFDGRIEFG-KD-YKA-----KRRINLV--SDDTDK--APMEYLVPKGRHILVHEGDYVKQGDMLVDGNSVPHDI------LRING------VEALAAYLVNEIQQVYRLQGVPINDKHIEVIVRQMLQKAEILHSGDTSLIVGEHMDRAIVERANAQAESAGKIPAKYMTVLQGITKASLHTKSFISAASFQETTRVLTEAAVAGKVDNLVGLKENVIVGRLIPAGTGST---LTKFKQLAHQNDLDYLAKAK-KA-QITL--------------------------------------------------------------
>1951533_CPbacterium@DITM01000095.1_5| CONCAT DITM01000095.1_6
--------------------------------------------------------------------------------------------------------------------------------------------------------------------------------------------------------------------------------------------------------------------------------------------------------------------------------------------------------------------------------------------------------------------------------------------------------------------------------------------------------------------------------------------------------------------------------------------------------------------------------------------------------------------------------------------------------------------------------------------------------------------------------------------------------------------------------------------------------------------------------------------------------------------------------------------------------------------------------------------------------------------------------------------------------------------------------------MKSLQTV------------------------------------------------------------------------------------------------------------------------------------------------------------------------------------------------------------------------------------------------------------------------------------------------------------------------------------------------------------------------------------------------------------------------FTRPE---------ATDDFDFIRIGLASPEKIRSWSYGEVKKPETINYRTFKPEKDGLFCARIFGPIKDYECLCGKYKRMKFRGVICEKCGVEVTLSKVRRERMGHIELCSPVAHIWFTKSLPNRLSLLLDMTAKDLDRILYFENYVVIDPGLT-ELKKN---QLLSEEEYFDAQDQYGDDAFTAGIGAEALKKMLIRIDMIEMREQSRIDL---HEV-TSEVKRKKILKTLKVLDDFL---GSS-SRPEWMVLDVVPVIPPELRPLVPLDGGRFATSDLNDLYRRVINRNN---------------------RMLQESVDALF--DNGRRGRVIAG-ANKRPL-KSISDMLKGKQGRFRQNLLGKRVDYSGRSVICVGPNLKLHQCGLPKKMALELF-------------------------------KPFVYARLEKYGLAPTIKAAKRMVERERLEVWDILEEVIREHPVMLNRAPTLHRLGIQAFEPILIEGKAIRLHPLVCTAFNADFDGDQMAVHVP------------LSIEAQLETRVLM--MSTNNILSPASG----RPIIVPSKDVVLGIYYLSLERDG-------EKGEGM--------------------------------------------------------------------------------------------------------IFS------SLGEIEYALNEGVVSMHAKVQALVPWID-----EEGNKITKRYETTPGRMIVWNIMPKHHLLPFS----------MINKSLTSKETTNLVDIVYR---HCGQKTTAIFADKLMGLGFEYAGKSGISFGKADLVVPAAKQRLVEAT--QKKVLEYETLYLD------GLITRGEKQNKVIDAWS---KCVDQVTEEMMKGISAIEPG----------------------------------------------------------------------------KPVNSVYMMAHSGARGS---AAQMRQLAGMRGLMAKTTGEII-----------ETPIISNFKEGLNVLEYYTSTHGARKGLSDTALKTANSGYLTRRLVDVAQDCVIIEDDCGTTAGLTVKSVIDGGDVIASLEDRILGRVTSEDLVDPISNETLVSGSQLIDEDILDRIANSGVDAVKIRSVLTCE-SKEGVCAKCYGRDLAR-GTMVNEGEAVGVIAAQSIGEPGTQLTLRTFHVGGAAQRSAEQSSVEAPIEGKVAFDNGHFVMREDGALIVLNRYTDVLLLD------------------NLNREKLRHRLPYGAKLNVKENDMTTRGQVLAEWDPYTLPILSEKAGQVNFLDLMDGVSVRETLDESTGISSRVIMDWKQS-SRGAKLKPRVI----IVD--EKGDPIKLDNGME--ARYFLSADAVLSIQNGQHVGAGTVLARIPVETSKTRDITGGLPRIEELFEARKPKDCAIICEVNGQVTFG-KD-YKN-----KRRIIIT--PQDENQ--PSVEYMIPKGKYVMVQEGDFVRRGDIIMDGHRVPHDI------LQVLG------VPALADYLINEIQEVYRLQGVKIDDKHIEMIIRQMLRKVEITHPGDTAFSPGEVMEKEDYELEVAKAEAEGLTPPKGRPVLLGITKASLQTRSFISAASFQETTRVLTDASIAGKVDTLKGLKENVIVGRLIPAGTGSM---TRQIRRLAAEKDRQLLEAAQ-KA-------------------------------------------------------------------
>2032646_Mbacterium@PEAP01000031.1_37|  21618 25745
-------------------------------------------------------------------------------------------------------------------------------------------------------------------------------------------------------------------------------------------------------------------------------------------------------------------------------------------------------------------------------------------------------------------------------------------------------------------------------------------------------------------------------------------------------------------------------------------------------------------------------------------------------------------------------------------------------------------------------------------------------------------------------------------------------------------------------------------------------------------------------------------------------------------------------------------------------------------------------------------------------------------------------------------------------------------------------------MNQNLFKL------------------------------------------------------------------------------------------------------------------------------------------------------------------------------------------------------------------------------------------------------------------------------------------------------------------------------------------------------------------------------------------------------------------------FSKPV---------LGQNFDGIKISIASPEKIRSWSFGEVKKPETINYRTFKPERDGLFCAKIFGPVKDYECLCGKYKRLKHRGVVCEKCGVEVIQSKVRRERMGHIELASPVAHIWFLKSLPSRIGLLLDMTLKDLERVLYFENFVVLDGGMT-PIKKG---DLLTEDRFLQLQEEFG-DEFSVGIGAEAIRLMLSQMDIPNQINQLRDEL---TST-NSEARRKKIVKRLNTLESFQ---ESG-NQPEWMILETVPVIPPELRPLVPLDGGRFATSDLNDLYRRVINRNNRLKRLF--ELKAPDIIIRNEKRMLQESVDALF--DNGRRGRVITG-TNKRPL-KSLSEMLKGKQGRFRLNLLGKRVDYSGRSVIVVGPELKLHECGLPKKMALELF-------------------------------KPFIYNRLEERQLATTIKAAKRMVEKEKSEVWDILEEVIREHPVILNRAPTLHRLGIQAFEPKLIEGKAIQLHPLVCTAFNADFDGDQMAVHVP------------LSIEAQIEARVLM--MSTNNILSPANG----KPIIVPTQDIILGLYYMTSERIN-------VAGEGM--------------------------------------------------------------------------------------------------------IFS------SPLEVRQAYDSGVVGLHATITCRYRG--------------KLHKTTVGRILLTEILPD--EIAYD----------LINRLLTKKEVARLIDVVYR---NCGTKQTVIFADQIMKIGFSFAARAGISFGKDDMVIPPAKRTLVEES--QGKVKEIERQYVD------GLITEGEKYNKVIDIWS---HCTERVAEEMMSGISNEKSE-----------------------------------------------------------------------GGRDQLSFNSIFMMANSGARGS---AAQIRQLAGMRGLMAKPSGEII-----------EAPITANFREGLTVLQYFISTHGARKGLADTALKTANSGYLTRRLVDVAQDCIVREDDCGTKQGLTITALLEGNDVVEALSDRVLGRTPVMDVVDPITDETLAPAGEILDEDAVERIENSNVESILIRSPLTCE-TERGVCIACYGRDLAR-GTKVTVGEAVGVIAAQSIGEPGTQLTMRTFHIGGTASRKVEQSSMESVHGGIIQFHNLVTVKDRNGRHVVLSRNGEVTIHDVRPGEGGGGDG-----SSERGRERERHRVLYGSRISVADGGRVEKGETFVEWDPFSAPIISEVEGVIKYGDLVENITLRELIDETTGLASREVTDWKSQ-GRKSDMRPRLT----LKN-PESGETVVLPNGAQ--IRYFLPVGAVIVANEGDHVMAGDIIAKVPRQTSKTRDITGGLPRVVELFEARKPKEFAIISENEGVVTFG-KD-LKG-----KRRVVVT--SEDG----EAREYLLPKGKQLAVNEGDYIRRGEPLMEGSPVPQDI------LKVLG------LEELCRFMVNEIQEVYRLQGVRINDKHIEVIVRQMLQKVVVVDPGDTTFIAGESIEKTDFERENAKAKAQGSRPATSFPLLLGITKASLSTPSFISAASFQETTRVLTEAAISGRADSLSGLKENVIVGRLIPAGTGRA---AALLKSKQRRRTREVA--------------------------------------------------------------------------
>2032649_Mbacterium@PEAJ01000014.1_4|  5724 9905
-------------------------------------------------------------------------------------------------------------------------------------------------------------------------------------------------------------------------------------------------------------------------------------------------------------------------------------------------------------------------------------------------------------------------------------------------------------------------------------------------------------------------------------------------------------------------------------------------------------------------------------------------------------------------------------------------------------------------------------------------------------------------------------------------------------------------------------------------------------------------------------------------------------------------------------------------------------------------------------------------------------------------------------------------------------------------------------MNQNLFKL------------------------------------------------------------------------------------------------------------------------------------------------------------------------------------------------------------------------------------------------------------------------------------------------------------------------------------------------------------------------------------------------------------------------FSRPV---------LGQSFDGIKISIASPEKIRSWSFGEVKKPETINYRTFKPERDGLFCAKIFGPVKDYECLCGKYKRLKHRGVVCEKCGVEVIQSKVRRERMGHIELASPVAHIWFLKSLPSRIGLLLDMTLKDLERVLYFENFVILEPGMT-PLKRG---DLLTEDRLNQLQDEYG-DEFTAGIGAEAIRDMLSRLRIEEEIIRLRDEL---AAT-NSEARRKKIVKRLHTLESFQ---ESG-NRPEWMILETIPVIPPELRPLVPLDGGRFATSDLNDLYRRVINRNNRLKRLF--ELKAPDIIIRNEKRMLQESVDALF--DNGRRGRVITG-TNKRPL-KSLSEMLKGKQGRFRLNLLGKRVDYSGRSVIVVGPDLKLHECGLPKKMALELF-------------------------------KPFIYNRLEERGLATTIKAAKRMVEKEKSEVWDILEEVIREHPVMLNRAPTLHRLGIQAFEPKLIEGKAIQLHPLVCTAFNADFDGDQMAVHVP------------LSIEAQIEARVLM--MSTNNILSPANG----KPIIVPTQDIILGLYYMTSERVN-------VPGEGM--------------------------------------------------------------------------------------------------------IFS------SPLEVRQAYDSSAVGLHAPIVCRYRG--------------ARQKTTVGRILLTEILPN--EIPFD----------LVNRLLTKKEVAKLIDVVYR---NCGTKETVVFADRLMTVGFSFAARAGISFGKDDMVIPRSKRALVEDS--QEKVKEIERQYTE------GLITEGEKYNKVIDIWS---HCTERVADEMMKGISSETLE-----------------------------------------------------------------------GGREQLSFNSIFMMANSGARGS---AAQIRQLAGMRGLMAKPSGEII-----------EAPITANFREGLTVLQYFISTHGARKGLADTALKTANSGYLTRRLVDVAQDCIVREDDCGTSDGLTATALLEGNDVVESLADRVLGRTPVDDVVDPITDELLAPRGEILDEDDVERIENSNVETIRIRSPLTCA-TERGVCVKCYGRDLAR-GTKVTIGEAVGVIAAQSIGEPGTQLTMRTFHIGGTASRKVEQSSLDSLHGGVVRFHNLVTVRDRNGRYVVLSRNSELSIHEVRPVEGAEGGSEAVVSELELGRERERHRVPYGCRLMVGDGQRLEKGQTFAEWDPFSSPIITEIEGIIKYGDLVENHTLRETIDETTGLSSREVTDWKSQ-GRKTDMRPRLT----LKH-PDTGETLVMPNGAE--VRYFLPVGAVIMVVEGDHVMAGDVIAKVPRQTSKTRDITGGLPRVVELFEARKPKEYAIISENEGVVSFG-KD-LKG-----KRRVIVT--SEVG----DPREYMLPKGKQLAVNEGDYVRRGEPLMEGSPVPQDI------LKILG------LEELCRFMVNEIQEVYRLQGVRINDKHIEVIVRQMLQKVAVVDPGDTTFVAGESVEKSEFDRENEKVTARSGRVSTSFPLLLGITKASLSTPSFISAASFQETTRVLTEASISGRADTLNGLKENVIVGRLIPAGTGRA---AALMKSQTRHKEKGAEAPAV-KE-APIAAKA-----------------------------------------------------------
>1434232_Maustralis@OSM02443.1| putative DNA-directed RNA polymerase subunit beta'
M------------------------------------------------------------------NILD---------------------------------------------------------------------------------------------------------------------------------------------------------------------------------------------------------------------------------------------------------------------------------------------------------------------------------------------------------------------------------------------------------------------------------------------------------------------------------------------PNAEHSQDSE-----P--------------------------QTP------------------------------------------------------------------------------------------------------------------------------------------------------------------------------------------------------------------------------------------------------------------------------------------------------------------------------------------------------------------------------------------------------------------------------------------------------------------AAAQESLFKL------------------------------------------------------------------------------------------------------------------------------------------------------------------------------------------------------------------------------------------------------------------------------------------------------------------------------------------------------------------------------------------------------------------------FSKPL---------LGQNFDGIRISIASPEKIRSWSFGEVKKPETINYRTFKPERDGLFCAKIFGPVKDYECLCGKYKRLKHRGVVCEKCGVEVIQSKVRRERMGHIELASPVAHIWFLKSLPSRIGLLLDMTLKDLERVLYFENFVVLDGGLT-PLKRG---ELLTEDRYQQMLDEYG-DEFTASIGAEAIRYMLSNLEMESEVETLREEL---ATT-TSEARRKKIVKRLHTLEAFL---DSG-NKPEWMILEVVPVIPPELRPLVPLDGGRFATSDLNDLYRRVINRNNRLKRLY--DLKAPDIIIRNEKRMLQESVDALF--DNGRRGRVITG-TNKRPL-KSLSEMLKGKQGRFRLNLLGKRVDYSGRSVIVVGPELKLHECGLPKKMALELF-------------------------------KPFIYNRLEERGLATTIKAAKRMVEKERGEVWDILEEVIREHPVLLNRAPTLHRLGIQAFEPKLIEGKAIQLHPLVCTAFNADFDGDQMAVHVP------------LSIEAQIEARVLM--MSTNNILSPANG----KPIIVPTQDIILGLYYMTSERIG-------VLGEGM--------------------------------------------------------------------------------------------------------IFS------NPLEVRQAYDSSAVDLHASIQCRFRG--------------KREKTTVGRILLADVLPS--KIEFS----------SINKLLTKKEVTKLIDFVYR---VAGTKDTVIFADRLMKVGFGFAARAGISFGKDDMVIPDTKYTMVEES--QEKVKEIERQYAE------GLITEGEKYNKVVDIWS---HCTERVADEMMKTISSDKVVDS-------------------------------------------------------------------EGNEKEQLSFNSIFMMANSGARGS---AAQMRQLAGMRGLMAKPSGEII-----------EAPITANFREGLTVLQYFISTHGARKGLADTALKTANSGYLTRRLVDVAQDCIVREEDCGTNLGITVTALVEGNDVVESLGDRLLGRTPVEDIVDPITHEVIAKGLEIIDEDIVDRIEESNVDKVKIRSPLTCE-THRGVCVKCYGRDLAR-GTPVTTGEAVGVIAAQSIGEPGTQLTMRTFHIGGTASRAVEQSSHETVHGGVLRYHNLITVEDRNGKQVVLTRNGEVSVHEPIANAQG---------EIEGGRERERYRVPYGARLAAPNEGQVGKGETFAEWDPFSLPIISEIAGVVKYGDLVDGVSLRETVDETTGLTSREVIEWKSQ-GRKSDMRPRVT----LKD-TESGETMTLPNGSF--SRYFLPVGAVIVVKEGEEVQAGDIIAKVLRQSSKNRDITGGLPRVVELFEARKPKEFAIIAENDGVVSFG-KD-LKG-----KRRVIVT--PESG----DGMEYLLPKGKHLAVNEGDYVRRGEPLMEGSPVPQDI------LKVLG------LEELCKFMVNEIQEVYRLQGVRINDKHIEVIVRQMLQKVMIMDPGDTTFVVGEQVERVDFDRQNLKTEKRGGRPATCTPLLLGITKASLSTPSFISAASFQETTRVLTEAAISGRTDTLNGLKENVIVGRLVPAGTGRA---REGFAAYDAPSEEEKAELAS---------------------------------------------------------------------H
>2032647_Mbacterium@PEAO01000006.1_18|  15508 19725
MRCG---------------------------------------F--------------------AAFGLTGSL--------------------------------------------------------------------------------------GSF---------------------------------------------------------------------------------------------------------------------------------------------------------------------------------------------------------------------------------------------------------------------DVS-----------------------------------------------------------------------------------------------------------------------------------------------------------------------------------------------------------------------------------------------------------------------------------------------------------------------------------------------------------------------------------------------------------------------------------------------------------------------------------------------------------------------------------------------------------------------------------------------------------------------------------------QNPQQNIFKI------------------------------------------------------------------------------------------------------------------------------------------------------------------------------------------------------------------------------------------------------------------------------------------------------------------------------------------------------------------------------------------------------------------------FSRPV---------LGQNFDGIRISIASPEKIRAWSYGEVRKPETINYRTFKPERDGLFCAKIFGPVKDYECLCGKYKRLKHRGVVCEKCGVEVIQSKVRRERVGHIELASPVAHIWFLKSLPSRIGLLLDMTLKDLERVLYFENFVVLEGGMT-PLKKG---ELLTEDRFNQLQEEFG-DEFKAGIGAEAIREMLSGMNIPGQIDSLREEL---TTT-SSEARRKKIVKRLHTLEAFQ---ESG-NRPEWMILEVIPVIPPELRPLVPLDGGRFATSDLNDLYRRVINRNNRLKRLH--ELRAPDIIIRNEKRMLQESVDALF--DNGRRGRVITG-TNKRPL-KSLSEMLKGKQGRFRLNLLGKRADRSGRSVIVVGPELKLHECGLPKKMALELF-------------------------------KPFIYNRLEEKGLSTTIKAAKRMVEKERPEVWDILEEVIREHPVLLNRAPTLHRLGIQAFEPKLIEGKAIQLHPLVCTAFNADFDGDQMAVHVP------------LSVEAQIEARVLM--MSTNNILSPANG----KPIIVPTQDIILGLYYMTSERIN-------VKGEGM--------------------------------------------------------------------------------------------------------IFS------SPMEVRQAYDSGAVDLHARIICRYRG--------------ERVGTTVGRILMTEILPD--QLPFS----------KINRLQTKKDVAGLIDLVYR---LCGTKETCIFADRLMNVGFGMAAKAGISFGKDDLVIPDSKKGLVDES--QNKVKEIEQQYTD------GLITEGEKYNKVVDIWS---QCTERVAEEMMRAISTEAVEDN-------------------------------------------------------------------TGKIVEQPSFNSIFMMANSGARGS---AAQMRQLAGMRGLMAKPSGEII-----------EAPITANFREGLTVLQYFISTHGARKGLADTALKTANSGYLTRRLVDVAQDCIVREIDCCTDEGLTASALLEGNDVVESLGDRILGRVPVSDVIDPVTDTLMAKSGEIMDEDIVARIEQSNIETIIIRSPLTCN-TKRGVCIKCYGRDLAR-GTPVAIGEAVGVIAAQSIGEPGTQLTMRTFHIGGTASRTVEQSTTESVKGGVVRYHGLITVVDRNGLNVVLSRNSEVSIHEPRHVEEGAGDE-----RLEHGRERERYRIPYGARLTVADGGMIDAKTKLAEWDPFASPIITEVEGQVRFWDLQEGVTLREVTDETTGLTSLEVMEWKSQ-GRKTDMRPRIA----LLN-PETGEPLVLANGSD--VQYYLPVGAVIVTREGERVKAGDIIAKMPRQISKTRDITGGLPRVVELFEARKPKEFAIICENDGFVTFG-KD-LKG-----KRRIVVT--PESG----VAKEYLIPKGKQLAVNDGDYVRRGEPLMEGALVPQDI------LKVLG------LEALCRFMVNEIQEVYRLQGVKINDKHIEVIVRQMLQKVSIRTTGDTTFVVGEAVERTAFDIENQRVRKRGGAPATATPLLLGITKASLSTPSFISAASFQETTRVLTEATISGRVDTLTGLKENVIVGRLVPAGTGKA---KEVLSRGALMDETVLSVAGG----------------------------------------------------------------------
>2032648_Mbacterium@PEAN01000019.1_19|  18066 22229
----------------------------------------------------------------------------------------------------------------------------------------------------------------------------------------------------------------------------------------------------------------------------------------------------------------------------------------------------------------------------------------------------------------------------------------MS-----------------------------------------------------------------------------------------------------------------------------------------------------------------------------------------------------------------------------------------------------------------------------------------------------------------------------------------------------------------------------------------------------------------------------------------------------------------------------------------------------------------------------------------------------------------------------------------------------------------------------------------QNPQQNIFKI------------------------------------------------------------------------------------------------------------------------------------------------------------------------------------------------------------------------------------------------------------------------------------------------------------------------------------------------------------------------------------------------------------------------FSRPS---------LGQNFDGIRISIASPEKIRAWSYGEVRKPETINYRTFKPERDGLFCAKIFGPVKDYECLCGKYKRLKHRGVVCEKCGVEVIQSKVRRERVGHIELASPVAHIWFLKSLPSRIGLLLDMTLKDLERVLYFENFVVLEGGMT-PLKKG---ELLTEERFHQLQEEFG-DEFKAGIGAEAIREMLSGMNIPGQIESLREEL---STT-SSEARRKKIVKRLHTLESFQ---ESG-NRPEWMILEVIPVIPPELRPLVPLDGGRFATSDLNDLYRRVINRNNRLKRLH--ELRAPDIIIRNEKRMLQESVDALF--DNGRRGRVITG-TNKRPL-KSLSEMLKGKQGRFRLNLLGKRVDYSGRSVIVVGPELKLHECGLPKKMALELF-------------------------------KPFIYNRLEEKGLSTTIKAAKRMVEKERPEVWDILEEVIREHPVLLNRAPTLHRLGIQAFEPKLIEGKAIQLHPLVCTAFNADFDGDQMAVHVP------------LSVEAQIEARVLM--MSTNNILSPANG----KPIIVPTQDIILGLYYMTSERIN-------VRGEGM--------------------------------------------------------------------------------------------------------IFS------SPLEVRQAYDSGALDLHARIVCRYRG--------------ERISTTVGRILLTEILPA--KLPFA----------RINRLQTKKDVASLIDQVYR---LCGTKETCIFADRLMNVGFAMAAKAGISFGKDDLVIPDSKKGLVDES--QNKVKEIEQQYTD------GLITEGEKYNKVVDIWS---QCTERVAEEMMRAISSEEVVDV-------------------------------------------------------------------TGKTVEQPSFNSIFMMANSGARGS---AAQMRQLAGMRGLMAKPSGEII-----------EAPITANFREGLTVLQYFISTHGARKGLADTALKTANSGYLTRRLVDVAQDCIVREIDCGTDEGLTASALLEGNDVVESLGDRILGRVPVADVIDPVTDTLMAKAGQIMDEEVVARIEQSNIETIIIRSPLTCS-TKRGVCIKCYGRDLAR-GTPVAIGEAVGVIAAQSIGEPGTQLTMRTFHIGGTASRTVEQSTIESVKGGVVRYHGLITVVDRNGQNVVLSRNGEISIHELRHVEEGSGDE-----RREHGRERERYRVPYGSRLTVADGGMIEARQKLAEWDPFASPIITEIEGQVRFGDLQEGVTLREVMDETTGLTSLEVMEWKSQ-GRKTDMRPRIA----LMN-PETGEPMISANGMD--VQYYLPVGAVIVTREGEQIKAGDIIAKMPRQISKTRDITGGLPRVVELFEARKPKEFAIICENDGVVTFG-KD-LKG-----KRRIVVT--PEGG----AAKEYLIPKGKQLAVNDGDYVRRGEPLMEGALVPQDI------LKVLG------LEALCRFMVNEIQEVYRLQGVKINDKHIEVIVRQMLQKVSIRSPGDTTFVAGEAVERTAFDIENQRVRKRGGTPASATPLLLGITKASLSTPSFISAASFQETTRVLTEATISGRVDTLTGLKENVIVGRLVPAGTGKA---KEVLGRGAMMEEIELSRTES----------------------------------------------------------------------
>2032650_Mbacterium@PEAG01000060.1_16|  16898 20992
-------------------------------------------------------------------------------------------------------------------------------------------------------------------------------------------------------------------------------------------------------------------------------------------------------------------------------------------------------------------------------------------------------------------------------------------------------------------------------------------------------------------------------------------------------------------------------------------------------------------------------------------------------------------------------------------------------------------------------------------------------------------------------------------------------------------------------------------------------------------------------------------------------------------------------------------------------------------------------------------------------------------------------------------------------------------------------------MNQNIFKL------------------------------------------------------------------------------------------------------------------------------------------------------------------------------------------------------------------------------------------------------------------------------------------------------------------------------------------------------------------------------------------------------------------------FSRPA---------LGQSFSGIRISVASPETVRSWSYGEVKKPETINYRTFKPERDGLFCAKIFGPIKDHECLCGKYKRLKHRGVICEKCGVEVIQSKVRRERVGHIELASPVAHIWFLKSLPSRIGLLLDMTLKDLERVLYFENFVVLDGGMT-PLKKG---ELLTEDRYHQALDEYG-DEFKAGIGAEAIREMLSEMDIPGEILMLRTEL---GET-GSEARRKKIIKRLHTLEAFQ---ESG-NRPEWMILTVIPVIPPELRPLVPLDGGRFATSDLNDLYRRVINRNNRLRRLH--ELRAPDIIIRNEKRMLQESVDALF--DNGRRGRVITG-TNKRPL-KSLSEMLKGKQGRFRLNLLGKRVDYSGRSVIVVGPELKLHECGLPKKMALELF-------------------------------KPFIYNRLEERGLSTTIKAAKRMVEKERSEVWDILEEVIREHPVLLNRAPTLHRLGIQAFEPKLIEGKAIQLHPLVCTAFNADFDGDQMAVHVP------------LSVEAQIEARVLM--MSTNNILSPANG----KPIIVPTQDIILGLYYMTLERLN-------QPGEGM--------------------------------------------------------------------------------------------------------TFS------SPLELRQAYDCGVVGLQARVRCRYRG--------------VLEETTTGRILMSEIMPE--AIPFS----------HVNRLQTKKEVAKLIDMVYR---ACGTKETVVFADRLMTMGFTFAARAGISFGKDDLVIPQAKKRLVREA--QNKVKEMEHQYSE------GLITEGEKYNKVVDIWS---QCTERVAEEMMRGISSVEEIDH-------------------------------------------------------------------KGVKREQPSLNSIFMMANSGARGS---AAQMRQLAGMRGLMAKPSGEII-----------EAPITANFREGLTVLQYFISTHGARKGLADTALKTANSGYLTRRLVDVAQDCIVREEDCGTEEGLTAFALVEGNDLVETLGDRILGRTPLVDVVDPITDELLVKAGTIISEEDVDRIENSNVESVLMRSPLTCK-TERGVCVLCYGRDLAR-GMPVTIGEAVGVIAAQSIGEPGTQLTMRTFHIGGTASRAVEQSAIETVKGGVVRYHNLATVTDRNGKFVVLSRNGEVTVHEARGGEESRELD-----LFAVGRERERYRLPYGARLSVPDGGVVDPGTVMAEWDPFSVPIITERPGKVQYGDLVEGVTLREVMDEATGLVSREVTEWKSH-GRKGDMRPRLT----LKD-PTTGETLALANGAE--VRYFLPVGAVIVVHEGDSVQAGDIIAKMPRKSLKTRDITGGLPRVVELFEARKPKEFAIIAEIDGVVTFG-KD-LKG-----KRRVVIT--PEVG----EPQEYFLPKGKQLAVNDGDWVRRGEALMEGSPVPQDI------LKVLG------LEALCRFMVNEIQEVYRLQGVKINDKHIEVIVRQMLQKVSIKTPGDTIFVVGESVERSIYAIENERVAARGGEPAVGFPLLLGITKASLSTPSFISAASFQETTRVLTEATVAGRVDTLTGLKENVIVGRLVPAGTGRL---R-----------------------------------------------------------------------------------------
>2032651_Mbacterium@PDZX01000007.1_15|  24315 28448
-------------------------------------------------------------------------------------------------------------------------------------------------------------------------------------------------------------------------------------------------------------------------------------------------------------------------------------------------------------------------------------------------------------------------------------------------------------------------------------------------------------------------------------------------------------------------------------------------------------------------------------------------------------------------------------------------------------------------------------------------------------------------------------------------------------------------------------------------------------------------------------------------------------------------------------------------------------------------------------------------------------------------------------------------------------------------------------MKPNLFKL------------------------------------------------------------------------------------------------------------------------------------------------------------------------------------------------------------------------------------------------------------------------------------------------------------------------------------------------------------------------------------------------------------------------FSRPT---------LGQNFNGIRISLASPEKIRSWSFGEVKKPETINYRTFKPERDGLFCAKIFGPVKDYECLCGKYKRLKHRGVVCEKCGVEVIQSKVRRERMGHIELAAPVAHIWFLKSLPSRIGLLLDMTLKDLERVLYFENFVILDGGMT-PLTKG---ELLTEERYHQLLDEYG-EDFTAGIGAEAIRDMLVGMNIPGEIDTLREEM---NNT-NSDARRKRIIKRLHTLESFQ---ESG-NRPEWMILEVLPVIPPELRPLVPLDGGRFATSDLNDLYRRVINRNNRLKRLY--ELRAPDIIIRNEKRMLQESVDALF--DNGRRGRVITG-TNKRPL-KSLSEMLKGKQGRFRLNLLGKRVDYSGRSVIVVGPDLKLHECGLPKKMALELF-------------------------------KPFIYNRLEEKGLSTTIKAAKRMVEKEKSEVWDILEEVIREHPVMLNRAPTLHRLGIQAFEPKLIEGKAIQLHPLVCTAFNADFDGDQMAVHVP------------LSVEAQIEARVLM--MSTNNILSPANG----KPIIVPTQDIILGLYYMTSERLG-------VAGEDM--------------------------------------------------------------------------------------------------------IFS------SPAEVRQAYDSGVAGLHARIFCRMDG--------------LRIQTTVGRVLLTEILPS--VVSFD----------RVNRLLTKKEVANLIDMVYR---NCGTKETVVFSDRLMGVGFAFAARAGISFGKDDLVIPQAKKRLVRES--QVKVQEIERQYSD------GLITEGEKYNKVVDIWS---QCTERVAEAMMKAISSEEGVDS-------------------------------------------------------------------KGRKQEQLSFNSIFMMANSGARGS---AAQMRQLAGMRGLMAKPSGEII-----------ETPITANFREGLTVLQYFISTHGARKGLADTALKTANSGYLTRRLVDVAQDCIVREYDCGAMEGLTAAALLEGNDVVESLGDRILGRTPVGDVMDPVTDELLVKAGRIMNEADVERIENSNVESVLIRSPLTCE-TERGVCVLCYGRDLAR-GVPVTAGEAVGVIAAQSIGEPGTQLTMRTFHIGGTASRAVERSSVETVNGGVLRYHNVNTVTDRNGKFIVLSRNSEVTIHDARSHDEGGKLE-----RGFVGRERERYRFPYGARLMVANGGLVEKGGVLAEWDPFATPIITEFQGKVKYGDLQEGTTLREVTDETTGLTFREVTDWKGQ-GRRVDMRPRLT----LKD-PTTGETLISNTGAA--VSYYLPAGAVIVAQEGDLVQAGDIIAKIPRQSSKTRDITGGLPRVVELFEARRPKDFAIIAENEGVVSFG-KD-LKG-----KRRVVVT--PDDGG---EPREYLLLKGKQLAVNEGDWIRKGEPLIEGSLVPQDI------LKVLG------LEALCRFMVNEIQEVYRLQGVRINDKHIEVIVRQMLQKVTVLEPGDTTLVAGEQVERSELVLRNQRARARNGREASSAPLLLGITKASLSTPSFVSAASFQETTRVLTEATIAGKADNLTGLKENVIVGRLIPAGTGRA---KEAFNQMVREA-----------------------------------------------------------------------------VS
>156889_Mmarinus@ABK43360.1| DNA-directed RNA polymerase subunit beta'
MT-----------------------------------------------------------------PVSDA-----------------------------------------------------------------------------------------------------------------------------------------------------------------------------------------------------------------------------------------------------------------------------------------------------------------------------------------------------------------------------------------------------------------------------------------------------------------------------------------------------------P--------------------------ATPS-SEI-------------------------------------------------------------------------------------------------------------------------------------------------------------------------------------------------------------------------------------------------------------------------------------------------------------------------------------------------------------------------------------------------------------------------------------------------------------SAAGQSVFKL------------------------------------------------------------------------------------------------------------------------------------------------------------------------------------------------------------------------------------------------------------------------------------------------------------------------------------------------------------------------------------------------------------------------FSRPM---------LGQSFDGIRISIASPEKIRSWSFGEVKKPETINYRTFKPERDGLFCAKIFGPVKDYECLCGKYKRLKHRGVVCEKCGVEVIQSKVRRERMGHIELAAPVAHIWFLKSLPSRIGLLLDMTLKDLERVLYFENFVVLESGMT-PMKRG---ELLTEDRYYQLIEEFG-DEFRAGIGAEAIREMLVDLKIPEEINQLRDEL---RDT-SSEARRKKIVKRLHTLEAFQ---DSK-NSPEWMILEVIPVIPPELRPLVPLDGGRFATSDLNDLYRRVINRNNRLKRLF--ELKAPDIIIRNEKRMLQESVDALF--DNGRRGRVITG-TNKRPL-KSLSEMLKGKQGRFRLNLLGKRVDYSGRSVIVVGPELKLHECGLPKKMALELF-------------------------------KPFIYNRLEERGLATTIKAAKRMVEKEKGEVWDILEEVIREHPVMLNRAPTLHRLGIQAFEPKLVEGKAIQLHPLVCTAFNADFDGDQMAVHVP------------LSIEAQIEARVLM--MSTNNILSPANG----KPIIVPTQDIILGLYYMTSERAN-------VAGEGM--------------------------------------------------------------------------------------------------------IFS------NTMEVKQAFDAGVANLHASIQCRFRG--------------KRVHTTVGRMLLADMLPE--RIDFQ----------AINKLITKKEVTKLIDHTYR---MCGTKDTVIFTDRLMAMGFAFACRAGISFGKDDMVIPEAKRKLVDAA--QEKVKEIEKQYTD------GLITEGEKYNKVVDIWS---HCTERVADEMMGTISTDTVLNK-------------------------------------------------------------------DGEMVEQPSFNSIFMMANSGARGS---AAQMRQLAGMRGLMAKPSGEIM-----------ETPITANFREGLTVLQYFISTHGARKGLADTALKTANSGYLTRRLVDVAQDCIVREEDCGTSIGITVAALVEGNDVVETLGDRLLGRTPVSDIKDPITDELLVKAGTIMDEDIVEKIENSNVDSVLIRSPLTCE-TTRGVCVTCYGRDLAR-GTRVTVGEAVGVIAAQSIGEPGTQLTMRTFHIGGTASRQAEQSHQETTHGGVLKFHDLITVQDRAGRYVVLSRNSEVSLHEAVEHEG----------QVEAGRERERYRIPYGARISSAPGSVVEKGTTFAEWDPFAMPIITEVEGIVKFGDLVDGVSLRENMDDTTGLISKEVTEWKGQSSKKGDMRPRIT----LKD-VNSNETLMMPNGSE--CRYYLPVGAVIVVNEGDHVHGGDIIAKVLRQSTKNRDITGGLPRVVELFEARKPKEHSFIAENEGMVTYG-KD-LKG-----KRRLVVT--PDSG----EPMEYLLPKGKQLAVNEGDWVRKGEPLMEGSPVPQDI------LKVLG------LEELCRFMVNEIQEVYRLQGVRINDKHIEVIVRQMLQKVQITDPGDTMFVSGEQVEKDDYLLENVKTDKRGGRVATCTPLLLGITKASLSTPSFISAASFQETTRVLTEAAISGRVDTLNGLKENVIVGRLIPAGTGNI---LSQLKKMGSLTKGEKSTQGG-EQ-HVAKVAS------------SSEVTEG----------------------------------------
>1986631_Pbacterium@RPG14651.1| DNA-directed RNA polymerase subunit beta'
--------------------------------------------------------------------------------------------------------------------------------------------------------------------------------------------------------------------------------------------------------------------------------------------------------------------------------------------------------------------------------------------------------------------------------------------------------------------------------------------------------------------------------------------------------------------------------------------------------------------------------------------------------------------------------------------------------------------------------------------------------------------------------------------------------------------------------------------------------------------------------------------------------------------------------------------------------------------------------------------------------------------------------------------------------------------------------------MNEIIKL------------------------------------------------------------------------------------------------------------------------------------------------------------------------------------------------------------------------------------------------------------------------------------------------------------------------------------------------------------------------------------------------------------------------IEKP----------GAIDFNQIKISIASPDEILSWSHGEIKKPETINYRTFKPERSGLFCARIFGPIKDYECVCGKYKRMKFKGIICEKCGVEVTLSKVRRERMGHIPLAAPVAHIWFLKSLPSRIGLLLDLALKDLEKVLYFENFIVTEPGMVKSLKKF---QILSDDENTELLQEYG-DSFQSMIGAEAIQKLLSEVDLQAEQKKVREDL---EST-NSETKIKKLVKRLKLIEAFI---NSK-LKPEWMILNVIPVIPPELRPLVPLDGGRFATSDLNDLYRRVINRNNRLQRLL--LLKAPDIIVRNEKRMLQEACDALF--DNGRRGRVITG-TNKRPL-KSLSDMLKGKQGRFRQNLLGKRVDYSGRSVIVVGPELKLHQCGIPKKMAIELF-------------------------------KPFIYSKLEKYNLAATIKAAKKMVERERPEVWDILAEVIREHPVLLNRAPTLHRLGIQAFEPILIEGKAIQLHPLVCTAFNADFDGDQMAVHVP------------LSLESQLEARVLM--MSTNNILSPANG----KPIIVPSQDMILGLYYLSLVSHK-------GAGDKM--------------------------------------------------------------------------------------------------------LFS------SIEELTIALDQGVVSLHSRIKSRYQTLD-----ENFQPKILTVDTTPGRMIVSEILPKHPKVSFD----------LINRILTKKEISNAIDVVYR---HCGQKKTVIFADKLMEIGFREACKAGISFGKDDLMIPSNKSDLLAET--EKKVKLYEKQYSE------GLITRGEKYNKVVDAWA---KCSDQVAEEMTKIMVPRTTD--------------------------------------------------------------------------NVEQFNSVFMMADSGARGS---AAQLKQLSGMRGLMAKPSGEII-----------ETPIVSNFKEGLTVLEYFNSSHGARKGLADTALKTANSGYLTRRLVDVAQDSIITIDDCFTNKFITLEELVEDGEVIESLSEKCLGRTLAEDITDKETNNVIAKTGDIVSEEHLSLIDSSGLTSVKVRSVLTCE-AEFGVCGKCYGRDLAR-GTPVNVGEAVGVIAAQSIGEPGTQLTMRTFHIGGAAQKGTEVSSIESKYDGTVKYTNVNIATDSSQNLINISRNSSLSIMD------------------DKNKEKAKHRLPFGCKLKFKNNKKIKASDALAEWDPFTLPIVAQTDGHIVLKDLEEGVTTRQIVDDSTGLTSNIVIDWKQQ-AKIQHLVPRVE----IHDKKSNGKVLVLENGSL--ASYELTADSIILVTGDMKIKQGDYIAKIPKESTKTKDITGGLPRVAELFEARKPKDHAIIAEISGKIKFG-KD-YKM-----KRKIEII--PEDAAI--EPVEYVISKSKHLTVQEGDYVEIGDVLVDGSSVPHDI------LRIKG------VEALASYLIKEVQDVYRLQGVKINDKHIEVIVRQMMQKVEITDPGQTTFLSGEQVSKKEFTEINLKASADGLKLAKGHQVLLGITKASLQTDSFVSAASFQETTRVLTEAAVSGKVDNLQGLKENVIVGRLVPCGTGSF---MSQVKLEASKKDRELLSKAN-EK-E-----------------------------------------------------------------
>2007300_Aproteobacter@PDH55559.1| DNA-directed RNA polymerase subunit beta'
--------------------------------------------------------------------------------------------------------------------------------------------------------------------------------------------------------------------------------------------------------------------------------------------------------------------------------------------------------------------------------------------------------------------------------------------------------------------------------------------------------------------------------------------------------------------------------------------------------------------------------------------------------------------------------------------------------------------------------------------------------------------------------------------------------------------------------------------------------------------------------------------------------------------------------------------------------------------------------------------------------------------------------------------------------------------------------------MNDLIKL------------------------------------------------------------------------------------------------------------------------------------------------------------------------------------------------------------------------------------------------------------------------------------------------------------------------------------------------------------------------------------------------------------------------IEKP----------NLVNFDQIRISIASPEEISSWSHGEIKKPETINYRTFKPERSGLFCARIFGPIKDYECVCGKYKRMKFKGIICEKCGVEVTLTKVRRERMGHIPLAAPVAHIWFLKSLPSRIGLLLDLALKDLEKVLYFESFIVTEPGMVKSLNKF---QILSDEENTELKEEYG-DSFQSMIGAEAIQKLLSEVDLPSEQVKVREEL---DST-SSETKKKKLVKRLKLIEAFL---NSK-LKPEWMIMNVIPVIPPELRPLVPLDGGRFATSDLNDLYRRVINRNNRLQRLL--TLKAPDIIVRNEKRMLQEACDALF--DNGRRGRVITG-TNKRPL-KSLSDMLKGKQGRFRQNLLGKRVDYSGRSVIVVGPELKLHQCGIPKKMAIELF-------------------------------KPFIYSKLEKYSLAATIKAAKKMVEKERPEVWDILAEVIREHPVLLNRAPTLHRLGIQAFEPTLIEGKAIQLHPLVCTAFNADFDGDQMAVHVP------------LSLEAQLEARVLM--MSTNNILSPANG----KPIIVPSQDMILGLYYLSLTSHK-------GEGENM--------------------------------------------------------------------------------------------------------SFS------SLEELNMAIDQGVVSLHSKIKCRYHTVD-----ENFNAKTVTVTTTPGRMLISEILPKHPKVSFE----------IINKVLTKKEISNAIDIVYR---HCGQKKTVIFADKLMNIGFKEACKAGISFGKDDLLIPDSKTDLLLET--EKKVKSYEKQYSE------GLITRGEKYNKVVDAWA---KCSDTVAAEMTKIMVPKETD--------------------------------------------------------------------------NVEDFNSVYMMADSGARGS---AAQLKQLSGMRGLMAKPSGEII-----------ETPIVSNFKEGLTVLEYFNSSHGARKGLADTALKTANSGYLTRRLVDVAQDCIITIDDCFTTKYITLEEQVDGGEVVESLSERILGRTLAEDIIDKSNKTVIANAGDMISEEHLPLINNANLDSVKVRSVLTCE-SEFGVCAKCYGRDLAR-GTQVNIGEAVGVIAAQSIGEPGTQLTMRTFHIGGAAQKGTEVSSIESKFSGKIKYLNIKIATDSSSNLINMSRNAILCILD------------------DKNKEKARHRLPFGSRLKFKDQSSVKATDILAEWDPFTLPIIAQIDGVVVFKDLEEGITTREILDDSTGLSSNIVMDWKQQ-AKNQNLVPRIE----LHNKKVKGEILVLENGSP--AAYELTADSIIGVNNEMKIKEGDVIARVPKESSKTKDITGGLPRVAELFEARIPKDHAIIAEVSGKIQFG-KD-YKM-----KRKIEIV--PEDASL--EPVEYVISKSKHLTVQEGDIVEVGDVLVDGSAVPHDI------LRIKG------VEALAGYLTKEVQDVYRLQGVKINDKHIEVIVRQMMQKVEVTDPGQTTFLAGEQISRKEFKDVNDKAIAEGLTPAKGYQILLGITKASLQTDSFVSAASFQETTRVLTEASVSGKVDTLFGLKENVIVGRLVPCGTGSF---MSRVKLEASKKDSELLSKAS-DK-SEEATK------------------------------------------------------------
>1986644_Pbacterium@OUU50261.1| DNA-directed RNA polymerase subunit beta'
--------------------------------------------------------------------------------------------------------------------------------------------------------------------------------------------------------------------------------------------------------------------------------------------------------------------------------------------------------------------------------------------------------------------------------------------------------------------------------------------------------------------------------------------------------------------------------------------------------------------------------------------------------------------------------------------------------------------------------------------------------------------------------------------------------------------------------------------------------------------------------------------------------------------------------------------------------------------------------------------------------------------------------------------------------------------------------------MNELMKL------------------------------------------------------------------------------------------------------------------------------------------------------------------------------------------------------------------------------------------------------------------------------------------------------------------------------------------------------------------------------------------------------------------------IEKP----------SLVNFDHLKISIASPDEIVSWSHGEIKKPETINYRTFKPERSGLFCARIFGPIKDYECVCGKYKRMKFKGIICEKCGVEVTLTKVRRERMGHIPLAAPVAHIWFLKSLPSRIGLLLDLALKDLEKVLYFESFIVTEPGIVKSLKKY---QILSDDENTSFKEEYG-DSFQSMIGAEAIQKLLSEINLEEEQKIVREDL---ATT-SSETKKKKLVKRLKLIEAFL---GSK-LKPEWMILNVIPVIPPELRPLVPLDGGRFATSDLNDLYRRVINRNNRLQRLL--TLKAPDIIVRNEKRMLQEACDALF--DNGRRGRVITG-TNKRPL-KSLSDMLKGKQGRFRQNLLGKRVDYSGRSVIVVGPELKLHQCGIPKKMAIELF-------------------------------KPFIYSKLEKYNLATTVKAAKKMVEKERPEVWDILAEVIREHPVLLNRAPTLHRLGIQAFEPILIEGKAIQLHPLVCTAFNADFDGDQMAVHVP------------LSLESQLEARVLM--MSTNNILSPANG----KPIIVPSQDMILGLYYLSLTSPG-------GLGEGM--------------------------------------------------------------------------------------------------------IFS------SIDELLVAIDQKNVSLHSMIKCRFNTVN-----ENFEPITKTVSTTPGRMLLSEVLPRHPKVSFE----------IINKILTKKEISNAIDLVYR---HCGQKKTVIFADKLMEIGFREACKAGISFGKDDLLIPTTKSNLLEDT--EKKVKSYEKQYSE------GLITKGEKYNKVVDAWA---KCSDSVADEMMKILVPNKMD--------------------------------------------------------------------------KVENFNSVYMMADSGARGS---AAQLKQLSGMRGLMAKPSGEII-----------ETPIVSNFKEGLTVLEYFNSSHGARKGLADTALKTANSGYLTRRLVDVAQDSIITVPDCFTTKYITLNELVEGGEIVEPLSERVLGRTLAEDLIDKSNNKVIAKTGDIVSEEHIGIIDKIGFEQIKVRSVLSCE-AEFGVCGKCYGRDLAR-GTPVNVGEAVGVIAAQSIGEPGTQLTMRTFHIGGAAQKGTEISNIESKVNGTTKYLNLKSATDSSGNLINMSRNASLLLLD------------------ENKKERAKHRLPFGCKINYAEGSKVKTSDIIAEWDPFTLPIISQIDGTVKFKDLEEGITTREIVDESTGLSSNIVTDWKQQ-AKNQELVPRLE----IHDKKNSGNVLVLENGSI--ASYQLTVDSIISVTDDQAVRQGDIIARVPKESSKTKDITGGLPRVAELFEARKPKDHAIIAEVSGKIEFG-KD-YKM-----KRKISIV--PENKDL--EPVEYVISKSKHLTVQEGDYVETGDILVDGNSVPHDI------LRVKG------VEALATYLTKEVQDVYRLQGVKINDKHIEVIVRQMMQKVEVTNAGETTLLAGEQVSRKEFIEQNIKAEKENRKPALGHQILLGITKASLQTDSFVSAASFQETTRVLTEASVSGKVDSLMGLKENVIVGRLVPCGTGSF---MSQVKIEANKKDKELLSKAT-EN-KEQAS-------------------------------------------------------------
>1986627_Pbacterium@OUT45618.1| DNA-directed RNA polymerase subunit beta'
--------------------------------------------------------------------------------------------------------------------------------------------------------------------------------------------------------------------------------------------------------------------------------------------------------------------------------------------------------------------------------------------------------------------------------------------------------------------------------------------------------------------------------------------------------------------------------------------------------------------------------------------------------------------------------------------------------------------------------------------------------------------------------------------------------------------------------------------------------------------------------------------------------------------------------------------------------------------------------------------------------------------------------------------------------------------------------------MSDVLKL------------------------------------------------------------------------------------------------------------------------------------------------------------------------------------------------------------------------------------------------------------------------------------------------------------------------------------------------------------------------------------------------------------------------IEKP----------SLVNFDYLRISIASPEEISSWSHGEIKKPETINYRTFKPERSGLFCARIFGPIKDYECVCGKYKRMKFKGIICEKCGVEVTLTKVRRERMGHIPLAAPVAHIWFLKSLPSRIGLLLDLALKDLEKVLYFESFIVTEPGMVKSLKKN---DILDDETNASLKEEHG-DGFESMIGAEAIQKLLSEIDLEEQKKTVREDL---AST-NSETKKKKLVKRLKLIEAFL---ESK-LKPEWMILNVIPVIPPELRPLVPLDGGRFATSDLNDLYRRVINRNNRLQRLL--NLKAPDIIVRNEKRMLQEACDALF--DNGRRGRVITG-TNKRPL-KSLSDMLKGKQGRFRQNLLGKRVDYSGRSVIVTGPELKLHQCGIPKKMAIELF-------------------------------KPFIYSKLEKYNMASTIKAAKKMVEKERPEVWDILDEVIREHPVLLNRAPTLHRLGIQAFEPMLIEGKAIQLHPLVCTAFNADFDGDQMAVHVP------------LSLEAQLEARVLM--MSTNNILSPANG----KPIIVPSQDMILGLYYLSLVSPG-------DKGEGM--------------------------------------------------------------------------------------------------------IFA------SLEELILAIDQKIVSLHSNIKCRYKTLN-----ENFESVTHTVSTTPGRMLISEILPRHPRVSFN----------IINKVLTKKEISNAIDIVYR---HCGQKKTVIFADKLMDLGFKEACKAGISFGKDDLLIPETKSSLLDKT--ESKVKSYEKQYAE------GLITKGEKYNKVVDAWA---NCSDAVADEMMKIMVPKEND--------------------------------------------------------------------------KVDMYNSVYMMADSGARGS---AAQLKQLSGMRGLMAKPSGEII-----------ETPIMSNFKEGLTVAEYFNSSHGARKGLADTALKTANSGYLTRRLVDVAQDCIVTVEDCFTDKYITMEGLVDGGEVVEQLSERVLGRTLAEDLVDKETNKKIAENGEIITEEHIILIDKANLEKIKVRSPITCE-AEFGICAKCYGRDLAR-GTPVNIGEAVGVIAAQSIGEPGTQLTMRTFHIGGAAQKGTEISSIESKFSGTVKYLNLKSANDSNGSIINMSRNATLLILD------------------ENKKEKEKHRLPFGCKLNFKEGLKVKVSDIISEWDPFTLPIIAQASGVMIFKDLEEGVSTRQIIDDSTGLSSNIVIDWKQQ-ARNQDLLPRLE----IHDKPKDGNVLVLENGSP--AVYELPVDAIIGVVNAKKVKEGDVIARVPKESSKTKDITGGLPRVAELFEARKPKDHSVIAEISGKIVFG-KD-YKA-----KRKISIV--SDDASV--EPVEYVISKIKHLSVQEGDYVEIGDIIVDGSPVPHDI------LRVKG------MEALASYLTKEVQDVYRLQGVKINDKHIEVIVRQMMQKVEITDPGETTFLSGEQV-QKEFLSVN-ASIKEGLKPAKCHKILLGITKASLQTDSFVSAASFQETTRVLTEASVSGKKDSLMGLKENVIVGRLVPCGTGSF---MSQVKVEAVKKDKELLQKAN-SE-DSSQ--------------------------------------------------------------
>2013095_Abacterium@PPR39218.1| hypothetical protein CFH30_00964, partial
----------------------------------------------------------------------------------------------------------------------------------------------------------------------------------------------------------------------------------------------------------------------------------------------------------------------------------------------------------------------------------------------------------------------------------------------------------------------------------------------------------------------------------------------------------------------------------------------------------------------------------------------------------------------------------------------------------------------------------------------------------------------------------------------------------------------------------------------------------------------------------------------------------------------------------------------------------------------------------------------------------------------------------------------------------------------------------------------------------------------------------------------------------------------------------------------------------------------------------------------------------------------------------------------------------------------------------------------------------------------------------------------------------------------------------------------------------------------------------------------------------------------------------------------------------------------------------------------------------------------------------------------------------------------------------------------------------------------------------------------------------------------------------------------------------------------------------------------------------------------------------------------------------------------------------------------------------------------------------------------------------------------------------------------------------------------------------------------------------------------LGLYYLSLDSSE-------ELGQGM--------------------------------------------------------------------------------------------------------IFS------DVSEVLLALDKKIITLQSSIKCRYETVD-----ENFEPKMITVSTTPGRMLLSEILPKHPKVGFE----------IINKVLTKKEISNAIDIVYR---HCGQKKTVIFADKLMELGFREACKAGISFGKDDLLIPGSKTDLLKDT--EKKVKLYEKQYSE------GLITKGEKYNKVVDAWA---KCSDSVANEMMKIMVPSKDD--------------------------------------------------------------------------AVKKFNSVYMMADSGARGS---AAQLKQLAGMRGLMAKPSGEII-----------ETPIVSNFKEGLTVLEYFNSTHGARKGLADTALKTANSGYLTRRLVDVAQDCIITIDDCFTTNFITTEALVEGGEVIESLSERILGRTLAEDLIDKKNNKIIASNGDLVTEEHIKFIDEASLGKVQIRSVLSCE-AEFGVCAKCYGRDLAR-GTPVNIGEAVGVIAAQSIGEPGTQLTMRTFHIGGAAQKGSEVSNIESKFDGIAKYQNFKFSKDSKGNLINLSRNSTISIVD------------------KNNKERAKHRLPFGCKLNFKDNSNVKSSDLLAEWDPFTLPIIGQINGFVVFKDLEEGITTRQIIDDSTGLSSNIVIDWKQQ-AKNQDLEPRVE----IHDKPKDGDILILENGSQ--ARYDLTVDSIISVTDNTKIKDGDVIARVPKESSKTKDITGGLPRVAELFEARKPKDHAIIAETSGKIEFG-KD-YKM-----KRKISIK--PTDASK--EPVEYIISKSKHLSVQEGDLVETGDVLVDGSSVPHDI------LRIKG------VEALASYLIKEVQDVYRLQGVKINDKHIEVIVRQMMQKVEITHPGQTTFLAGEQISKKEFTEVNTKAVADGFKPAQGHEILLGITKASLQTDSFVSAASFQETTRVLTEASVSGKIDSLVGLKENVIVGRLVPCGTGSF---MSQVKLEASKKDKELLSRTS-DS-DEDNSTVPAK--------------------------------------------------------
>2115978_CPtrachydisci@AVP87153.1| DNA-directed RNA polymerase subunit beta/beta'
MPSSPLNNQSSNLRIRKNFSKIKSIID-VPNLLDLQRNSYEEHFLQLGLKHSERKNKGMHLVFQSAFPITDSSQTLTLEYVSYELEEPKFEVLECKRRGISYACPLKVLFRIVVW--------------DVDPDTGAREVKSIKEQQVYMGDLPLMTKNGTFVVNGTERVVVSQICRSPGVFFDHDKGRGHASGKLLHFARIIPYRGSWLDIEFDAKDLIYFRIDKRRKIYISTLLRALGLTTKEILDFYYSSVSFVKEGIGWVGDFLPDLVTVHKLKDDLVDAQTGKVVLQAGQKITPRLAKKLAKEGLSKIVVSDTELLGQSAADDIVNPQTGELIVAMGHEITSEALDAINAGKVAELKLLQI-NAQYGPYIKNTLLADKNLDEASALLEIFRVLRPGELSTVEGTKELLHSIFFSPERYDLSEV-GRVKMNERLGITTSEDQTLLEKEDILLTIKTLVAIKDGRDSIDDIDNLGNRRVRCVGELIENQFRIGLARVTRSALERIAMIDADSVMPYDLINSKLIMSIIKDFFGTFQLSQFMDQTNPLSEISHKRRISALGPGGLTRDHAGFEVRDVHPTHYGRICPIETPEGQNIGLISSLATFAQINKYGFIEAPFRRVVGGKVTDEVVYLSATQESKYKIAGSTINV-SNGKIIDEMVICRFESEFVMVPSSDVDFIDLVPTQVFSVATCLIPLIENDDANRALMGANMQRQAVPLLKSEAPFVGTGIESIVARDSESVILATSDGVVEYVDALKIVIRRAEADGI---GVDIYNL-SKFQKSNHNTCINQTPIVRVGDVVKKGDVISNGPNADKGEIALGKNVLIAFMPWGGYNFEDAILISEKVVQKDIYTSVHIEEFEVVIRDTRLGPEEITRDVPNVSDETVRNLDETGVICIGAQIKPGDILVGKVTPKSETPVTSEEKLLRAIFGEKAADVKDSSLYVPPGTSGVVTEVRIFSRGGIEKDQRAMMIEREQIDALAKTKNQELLVIERFLSNKVNSLLLGQEVKSGNKAIVRASHELLDDLNLAQKLKLEVQDAATSNELANLAYHYEEYKNSLEKRFNESVAEIQNGDDLPQGVLKVVKIFVATKHKLQPGDKMSGRHGNKGVVSKIVPEEDMPFLEDGTVVDVILNPLGIPSRMNIGQVLETHLGWAAMNLGRQLARLIEEYR----------------------------------------ASRLEI-------------------------DVMKDFLADVYK--NDKESLKKINELPDEEFLAFCKSMSKGMYFSTPVFDGAKAGDIEEMLNLAGLESTGQVKLIDGKTGEYFDRKVTVGVQYIMKLHHLVDDKIHARSIGPYSLVTQQPLGGKSYFGGQRFGEMEVWALQAYGASYILQEMVTVKSDDVAGRTKTYESIVLHKDQFQYGIPESFKVMVKELRALSLNLQFENKQDNQAVKEDALISYSG---------NIDQFDQIKINIASPHDIISWSSGEVEKPETINYRTFKPEKGGLCCAKIFGPVKDYECLCGKYKKMKYKDVVCEKCGVEVTVSRVRRERMGHVTLAAPVVHIWFLKLLPSRIGLLLDMQVKNLEKILYFESYVVLDSTVD-GLNKG---DLISENEVNEYKIKYGEHRFEVGIGAEGIQAMLKSLDLPALKAELQLEK---ANS-TAATKNIRIAKRLKLIEEFI---ASG-NKPEWMVMTVLPVLPPDLRPLVMLEGGRFATSDLNELYRRVINRNNRLKRLL--ELSAPEIIIRNEKRMLQEAVDALL--DNGRRGKVVKN-NNKRPF-KSLSDMLKGKQGRFRQNLLGKRVDYSGRSVIVVGPELKLNQCGLPKQMALELF-------------------------------KPFVYAKLQMYGAGNTIKAVKRIVELQKAEVWDALEEVIKDHPVLLNRAPTLHRLSIQAFEPILIEGKAIQLHPLVCSAFNADFDGDQMAVHVP------------LSIQAQIEARVLM--MSTNNILSPASG----KPILVPDKDIVLGIYYLTLEFAG-------ELGEGL--------------------------------------------------------------------------------------------------------VFA------NIDELRHALDNREVTLHSRIKFRMHNNN-----PE-NPQTFIVDTTPGRILLWNIVPKHEGIEFS----------LVNKLLIKKDISTLVYTVYR---YAKQADAVAFVDGLMAMGFKYATTSGMSFGFADMAVPESKKIHIEQT--MKEVKEYEMQYYS------GLITSGEKYNKVVDAWS---RCTDLVASDLMKKIAKGDSSR---------------------------------------------------------------------SDSRSVERLNAVYAISSSGARGS---PAQIRQLAGMRGLMAKPNGEII-----------PYPITSNFLEGLKVTEYFISTNGARKGLTDTALKTANSGYLTRRLVDVAQDCIIVENDCGTKDGIVIGAVIDGGEVVVPLVDQVLARTSALDIKDPITNEIIVEAGEIFNEEIIKQLEIAGINQVKVRSPITCA-STEGMCSKCYGGDLSRKNKPVSIGEAVGIIAAQSIGEPGTQLTMRTFHIGGAATKGVEVSSIEFAIPGTIKFINKNVVQNSAGRKIVMSRACEVMLLD------------------GKGIEKARYKVPYGARLLVNDDQNVEAGQKIADWDPYTIPIIVERAGKVAFQDIISGISMKDIADESTGITSKVIIEARKS-TSGADLKPRIY----LTD--ENGETALLANGLE--ARYYMPVNAILTIEDGSQVNTGDIIARIPKESTKTKDITGGLPRVTELFEARKPKDRAIIADIDGKLEFG-KD-YKS-----KRRVVLH--ALDGS---EQVEYIITKGKHILFNDGDVVKKGEMIVDGHYVLQDI------LRVMG------TQALSHYMSQEIQNVYRLQGVKIDNKHIEIIVKQMLQKVEIKDAGDSSLLVGEKCDKQEAIALNKKLIEQDKNSIKYELVLQGITKASLQTTSFISAASFQETTRVLAEAAVAGKVDRLKGLKENVIVGRLIPAGTGFY---VNSLLKEAQERDKIFKNKLE-AE-QEIPEEAVGG--------------------------------------------------------
>2025905_Rbacterium@NQOV01000005.1_177|  225059 229279
--------------------------------------------------------------------------------------------------------------------------------------------------------------------------------------------------------------------------------------------------------------------------------------------------------------------------------------------------------------------------------------------------------------------------------------------------------------------------------------------------------------------------------------------------------------------------------------------------------------------------------------------------------------------------------------------------------------------------------------------------------------------------------------------------------------------------------------------------------------------------------------------------------------------------------------------------------------------------------------------------------------------------------------------------------------------------------------MNDLVKL------------------------------------------------------------------------------------------------------------------------------------------------------------------------------------------------------------------------------------------------------------------------------------------------------------------------------------------------------------------------------------------------------------------------FNPQSK-------VDHNRFDKLEIAIASPEEILKWSYGEVKKPETINYRTFKPEKDGLFCAKIFGPVKDYECLCGKYRRMKYKDIVCPKCGVEVTLTRVRRERMGHIDLAAPVAHIWFLKSLPSRVALLIDMPLKSIEKVLYFENYVVLEPGIT-ELEFK---ALLTEEEYLDAIDQYGQDAFEVSMGAEAIHTIFKNMDLQAESQQIQEDL---ANT-NSESKRSKLVRRYRLVEGFL---NSN-MRPEWMILTVLPVIPPELRPLVPLDGGRFATSDLNDLYRRIINRNNRLKRLL--QLNAPDIIVRNEKRMLQESVDALF--DNSRRTRPIVG-NNRRPL-KSLSDMLKGKQGRFRQNLLGKRVDYSGRSVITVGPRLKLHQCGLPKRMALELF-------------------------------KPFIYAKLELYGRAPTIKAAKRMVEREIPEVWDILEEVIHEHPVLLNRAPTLHRLGIQAFEPILIEGKAIQLHPLVCTAFNADFDGDQMALHVP------------LSLEAQLEARMLM--MSSNNILLPANG----KPIIVPSQDMILGLYYLTLEVAN-------QPGEGM--------------------------------------------------------------------------------------------------------LFA------NLGEIEHALEEKIITVHSRIITRYHTVD-----ENNEPIIQRVETTPGRFFISELLPRSSKIPYS----------LINKLLGKKEISNVLAEVFR---HIGQKPTVILADKIMQLGFKSACDSGISFGMDDMVVPETKKNLIAET--KAIVDEYELQFQE------GLITQGEKYNKVIDTWA---KCSDKVAEEMMKEISTAKEG----------------------------------------------------------------------------QLQNSVFMMADSGARGS---AAQMKQLAGMRGLMAKPSGEII-----------ETPIISNFKEGLTVMEYFNSTHGARKGLADTALKTANSGYLTRRLVDVAQDCTVIEEDCGTDRGITVKAMVNGSNVVSSLGNRVWGRTVADDVI--IEGNVLVKAGEIVSEEQATVIDEHNLESIRLRSPLTCE-AERGICATCYGQDLSK-NRKVNLSEAVGIIAAQSIGEPGTQLTMRTFHIGGAAQGGSEQSSEEASTAGVVALENVEIAINSRGDNIVMSNNAEATINS------------------ESGKELVRYRLKHGSKLSVVDAQKVALGDKIVEWDPYTNPVLSEFNGIVKYEDLKVGITMEESLDEATGITRRVVIEEKGS-RNKIPSNPRIV----ILD--AKTNQPLEVDGVV--IARRLSAGEIISVNEGDEIKAGDILARIPKESSKTSDITGGLPRVAELFEARKPTDLVILADQDGVIEWG-RD-YKA-----KREVILH--GDNG----QDYSYFVPKGRMLSVQEKDRVRLGDQLMDGQPALHDI------LRVKG------IDALADYLVREVQAVYSLQGVEINDKHIEVILRQMLQKAQITKPGDTTLLVGEEVNVKVLEKINNELPLD-KTPCEYELVLLGITKASIQTESFISAASFQETIRVLTDAAVSNKSDSLLGLKENVIVGRLIPAGTGAE---ARRLWKIAKERDEAFIKEQK-EN-GTFAVENLTDDSLIADGVTSEENAS--------------EEVATPTT------------------H
>1951237_Rbacterium@DDPT01000007.1_36|  36461 40588
MSLA-------------------------------------------------------------------------------------------------------------------------------------------------------------------------------------------------------------------------------------------------------------------------------------------------------------------------------------------------------------------------------------------------------------------------------------------------------------------------------------------------------------------------------------------------------------------------------------------------------------------------------------------------------------------------------------------------------------------------------------------------------------------------------------------------------------------------------------------------------------------------------------------------------------------------------------------------------------------------------------------------------------------------------------------------------------------------------GTSSHGLLSL------------------------------------------------------------------------------------------------------------------------------------------------------------------------------------------------------------------------------------------------------------------------------------------------------------------------------------------------------------------------------------------------------------------------NSNSA--------VDLLDFNAIKISIADPDKIRSWSFGEVTKPETINYRTFKPERDGLFCARIFGPIKDYECLCGKYKRIKYKGIVCEKCGVEVTSSKVRRERMGHIELAAPIAHIWFLKSLPSRISAILGLTLKAVEKVIYFESYIVTDGLMS-PLKDG---TILSEDEYAKYQQEHGYGSFVAEMGAESIQKLLAKLDLKKIQKELREDL---VIQ-TSELKKEKIIKRLKLIEQFI---ESD-NSPAWMIMSVLPVIPPDIRPLVMLDGGRFATSDLNELYRRVINRNNRLKRLM--ELGAPEIIIKNEKRMLQESVDALL--DNGRSGAVVKN-SNKKPF-KSLSDMLKGKQGRFRQNLLGKRVDYSGRSVIVVGPELKLHQCGLPKKMALELF-------------------------------KPFIYSKLELYGKSPSIKVSKKMVEAERSEVWDILDEVIKEHPVLLNRAPTLHRLGIQAFEPVLTEGKAIQLHPLVCSAFNADFDGDQMAVHVP------------LSIEAQVETRVLM--MSTNNILSPANG----KPIIVPSQDIILGLYYITMEGQDF------ATAKAR--------------------------------------------------------------------------------------------------------PIA------DMCELEHAIYNG-MALHDKILYRFMVKD-----KSGERYYKKVETTAGRVILYNNLPSMMKGDLS----------IVNNIMTKKAVTNLIDTVYR---NCGQKETVMFCDRIMSLGFKNAGRAGISIGKDDMIIPSSKQKNISES--LEKVKKLEKQYRE------GLITAGERYNKVIDEWT---HCTDKISKEMMKAISSFSTP----------------------------------------------------------------------------MTANSIFMMADSGARGS---ESQIKQVAGMRGLMAKTSGEII-----------ETPIVSNFKEGLSVLEYFISAHGARKGLADTALKTANSGYLTRRLVDVSQDCIVIEEDCGTKEGIIIEPIVDDGRVVASLAEQVLGRVAVEDIK-TADKKLVVKAGIMIDEALADLVDKSGVKTIKSRSVLTCK-TKDGVCVKCYGRDLST-GNIVSIGEAVGVVAAQSIGEPGTQLTMRTFHIGGAAQRGNEQSSITAVSEGTVKIIDKGTITNRDGKIIVVSRNSEIVLFD------------------KDHKEIHSYKLPYGAAILRKNGESIIKGDHLAEWDPYNIPVIAEADGIVKYNDLTENVSLREKIEESTGVSTKIVIDWKQY-SK-QELKPRIS----LVD--AKTNANIL-------KEYPLSLNTIIGISNGDEVKAGDVIARIPKESSKTRDITGGLPRVAELFEARKPKNASVMSDIDGRVEFG-KD-YKT-----KRRITVR--PEDASK--EPVEYAFAKTKHLFVGEGDLVKKGDVLVDGNPVPHDI------LRILG------MQAFTNYMVSEVQKVYRMQGVKIDDKHIEVILNMMLKRVEITNSGDTTLLIGEYVDRDVFEEINVKMISQNMKPAECSPVLLGLTKASLQTKSFISAASFQETTRVLTDSAVQGKYDNLKGLKENIIVGRLIPAGTGLL---AGKYRKIANQEKHAEEKISE---------------------------------------------------------------------E
>1797231_Abacterium@OFX11919.1| DNA-directed RNA polymerase subunit beta'
M--------------------------------------------------------------------------------------------------------------------------------------------------------------------------------------------------------------------------------------------------------------------------------------------------------------------------------------------------------------------------------------------------------------------------------------------------------------------------------------------------------------------------------------------------------------------------------------------------------------------------------------------------------------------------------------------------------------------------------------------------------------------------------------------------------------------------------------------------------------------------------------------------------------------------------------------------------------------------------------------------------------------------------------------------------------------------------------------------------------------------------------------------------------------------------------------------------------------------------------------------------------------------------------------------------------------------------------------------------------------------------------------------------------------------------------------------------------------------------------------------------------------TSNNA--------VDLLDFNAIKISIADPDKIRSWSFGEVAKPETINYRTFKPERDGLFCARIFGPIKDYECLCGKYKRIKYKGIVCEKCGVEVTSSKVRRERMGHIELAAPVSHIWFLKSLPSRIATILGVTLKSIEKVIYFESYVITDGLMS-PLKDG---EIITEDELEKFQQEHGYGSFIAETGAEAVQKLLQKIDLKKLQKELREEL---VTI-TSELKREKTVKRLKLIEQFV---DSGSNRPEHMIISVLPVIPPDIRPLVMLDGGRFATSDLNELYRRVINRNNRLKRLT--ELGAPEIIIKNEKRMLQESVDALL--DNGRSGAIVKN-SNKKPF-KSLADMLKGKQGRFRQNLLGKRVDYSGRSVIVVGPELKLHQCGLPKKMALELF-------------------------------KPFIYSKLELYGKSPSIKVSKKLVEAERPEVWDILDEVIKEHPVLLNRAPTLHRLGIQAFEPVLTEGKAIQLHPLVCAAFNADFDGDQMAVHVP------------LSIEAQVEARVLM--MSTNNILSPANG----KPIIVPSQDIVLGLYYITMESKDF------AKAKSR--------------------------------------------------------------------------------------------------------AIA------DDFELHHALNAKSITLHDKILYRYVLKN-----DAGERFYSRIETTPGRVLVYNILPNAMKRNFD----------AVNKAMTKKAVTNLIDTVYR---NCGQKETVMFCDRIMALGFKNACVAGISIGKDDMIIPQGKQKHITES--LEKVKKLEKQYRD------GLITSGERYNKVVDEWT---NCTNKISREMMSIISSYTNP----------------------------------------------------------------------------SSANSIFMMADSGARGS---ENQIKQVAGMRGLMAKPSGEII-----------ETPITSNFKEGLSVLEYFISAHGARKGLADTALKTANSGYLTRRLVDVSQDCIVIEEDCGTDEGVIIEPVIEDGRTIVSLGENCLGRVPLEDIKSPDGKKTIAHAGTMIDEALADAIEQSGVKSIKSRSVLTCK-SHDGICVKCYGRDLAT-GDIVSIGEAAGVIAAQSIGEPGTQLTMRTFHIGGAAQRGTEQSSISAISDGKVRISDKGTITDRDGKIVVVSRNSEITLVD------------------KDQKEIHSYKLPYGSVIIHKHGSEVKKGDHLAEWDPYNIPVIAEATGAVKFNDLTENVSLREKIDESSGVSTKIVIDWKQY-SK-QDLKPRLS----IVK--GRDDVL---------KEYALSISTVISVSNGDEVKTGDVIARIPKESSKTRDITGGLPRVAELFEARKPKNAAVISEIDGYVEFG-KD-YKT-----KRRIIIR--SQDASV--EPAEYSISKSKHLFVGEGDFVKKGDTLVDGNLVPHDI------LRILG------MQTFTNYMVNEVQKVYRMQGVKIDDKHIEVILSMMLKRVEVTYAGDTTLLAGEYVDRDVFEEVNQKMINNKMKPAKCAPVLLGITKASLQTKSFISAASFQETTRVLTDSAVQGKIDHLRGLKENIIVGRLIPAGTGLM---ANKYRKIANQEKKLEEAVAN-DK-ETTETEIVISE-----KKTGEKKAA--------------------------------------AKK
>1274402_CHpenaei@JQAJ01000004.1_4|  3709 7860
--------------------------------------------------------------------------------------------------------------------------------------------------------------------------------------------------------------------------------------------------------------------------------------------------------------------------------------------------------------------------------------------------------------------------------------------------------------------------------------------------------------------------------------------------------------------------------------------------------------------------------------------------------------------------------------------------------------------------------------------------------------------------------------------------------------------------------------------------------------------------------------------------------------------------------------------------------------------------------------------------------------------------------------------------------------------------------------MSQLKPS------------------------------------------------------------------------------------------------------------------------------------------------------------------------------------------------------------------------------------------------------------------------------------------------------------------------------------------------------------------------------------------------------------------PKKD--VSQT----------MGLDFDAVRISIASPEQMRSWSYGEVKRPETINYRTFKPERDGLFCSRIFGPVKDYECLCGKYKRIKFRGIVCEKCGVEVTLSRVRRERMGHIELASPVAHIWFTKSLPSRIGTLLDLTTRELDKILYFEAYIVIEPGLT-PLKPR---QILSEEEFVDAQRDYGEENFEALTGAAALKKLLMQLDLPQKRQELMDEL---DSV-NSEVRRKKIIKRLKLVNAFL---SSG-VRPEWMVLDVIPVIPPEIRPLVPLDGGRFATADLNDLYRRLINRNNRLKKLY--ELKAPSIIIRNEERMLQEIADALL--DNSRRGRPVVG-ANKRPL-KSLSGSLRGKNGRFRQNLLGKRVDYSGRSVIVVGPHLKLHQCGLPKKMALELF-------------------------------RPFVYNRLEKYGLAPTVKAAKRFVEKERPEVWGILEEVVKGHPVLLNRAPTLHRLGIQAFEPVLVEGKAIHLHPLVCKAFNADFDGDTMSVHVP------------ISTEAQLEARILM--MSTNNILSPSDG----SPVIIPSKDMVLGLYHLTLAEKE-------KEGDLP--------------------------------------------------------------------------------------------------------CFG------SVPEVEHALFAKKVNLHTQISMRLSS-------------GRMVTTTPGRVILGEILPQHPDISFD----------LINKVMTSADVGALIERVYR---ACGQEATVALADDLMALGFKYSTLSGVSFGKDDLIVPKEKEQFIQDT--WGLVREYRQQYLD------GLITQGEHYNKVTDAWG---DCTEKVVDAMLSNLSKDTTP----------------------------------------------------------------------------DHMNAIYMMAHSGARGS---VAQMRQLAAMRGLIAKHSGDIL-----------EYPITSNFAEGLKGFEYFNSTHGSRKGLSDMALKTANSGYLTRRLVDVAHDCVVFMEDCGTREGILVQAVVEGGEVLTSLEDRLFGRVLAEDLKNEA-GDVVVKAGTMVDEKVLVSMAPLGLDAVKIRSALTCE-APRGICAQCYGRDMTR-GHRVSVGEAVGVIAAQSIGEPGTQLTLRTFHLGGAAQKTAEDSQVTASHDGRIVFEVQDTVTNSAGNIVVVARSMDVCLVN------------------GEGAELARYELPHGAHVVVSHDAKVKKGDKLAEWAPYTMPIITEKGGVVRFVDLKEDVSFREIIDETTGIPKRTVLDWRQT-SKGTHLRPRIV----ICD--KEGQPLVLSNGAE--ARYFLSADALLEVSDGAEVKVGDVLAQLPRETSKNRDITGGLPRIVELVEARRPKDPAVISECAGRIEFG-KD-YKT-----KRGILVV--PDDKEK--QPVEYLVPRGRHVLVQEGDHVKAGTVIVDGSPVLQDI------LRVMG------VESLATYLIREIQEVYRLQGVRINDKHLEIIVRQMLQKVEVTDPGGTLYLVGDQVDKREFRKVNQGMIDAGRQPAKAVPVLQGITRASLQTQSFISAASFQETTRVLTEAAVWGKVDFLSGLKESVIVGHLPFVGTGWV---MSQLKAEAKQPVIEAEEEAL-PA-AVQEA---------------VEAAE--------------HDSA-----------------------
>1797211_Abacterium@OFW69241.1| DNA-directed RNA polymerase subunit beta'
----------------------------------------------------------------------------------------------------------------------------------------------------------------------------------------------------------------------------------------------------------------------------------------------------------------------------------------------------------------------------------------------------------------------------------------------------------------------------------------------------------------------------------------------------------------------------------------------------------------------------------------------------------------------------------------------------------------------------------------------------------------------------------------------------------------------------------------------------------------------------------------------------------------------------------------------------------------------------------------------------------------------------------------------------------------------------------------------------------------------------------------------------------------------------------------------------------------------------------------------------------------------------------------------------------------------------------------------------------------------------------------------------------------------------------------------------------------------------------------------------------------------------------------------------------------------------------------------------------------------------------------------------------------------------------------------------------------------------------------------------------------------------------------------------------------------------------------------------------------------------------------------------------------------------------------------------------------------------------------------------------------------------------------------------------MSVHVP------------LSMEAQLEARVLM--MSTNNILSPANG----RPIIVPTKDVVLGLYYLTTERDN-------QKGEGM--------------------------------------------------------------------------------------------------------SFA------SVSEIERALEDGIVDLHAKITARYKGVD-----AQGNPKIYRVKTTPGRMLLSEIFPRHAALDFK----------LINQVLTSKEVTSLLDIIYR---HCGQKETVIFADRIMRLGFKWLTLSGISFGMDDLVIPHAKKKLIADT--QAKVSEYEQQYLD------GLITKGEKYNKVVDAWS---QCGDLVAAEMMREIAFSPDD----------------------------------------------------------------------------KPLNSVYMMAHSGARGS---PAQMKQLAGMRGLMAKPSGEII-----------ETPIISNFKEGLSVLEYFNSTHGARKGLSDTALKTANSGYLTRRLVDVSQDCVVTEEDCGTTRGIMVRSVMDGGTVMIPLSERILGRVPVADIIDTYRDEVVAKAGHIMDEETIERINLTNIDEVLVRSPLTCE-AAFGICAHCYGRDLAR-GTSVNKGEAVGVIAAQSIGEPGTQLTMRTFHIGGTAQGAAEESSLESPIGGVIVLKNKNTVQLADGSLIVMGRYTEITIQD------------------DQGREKFSRRVMYGAKLLVDDGATVKQGQRLVTWDPYTLPILTEKEGVAHFIDVIDGISVRHVVDEETGITSRVVMDSRVQ-KKKENIKPRIV----ICD--AKGNPLTMANGLE--ARYFLPVDAVISIEQGQKVKAGEVLARIPRESSKTRDITGGLPRVTELFEARVPKDYAIIAECSGRVEFG-KD-YKS-----KRRILIV--PEEAGL--EPVEYLLPKGRHLTVQEGDYIKKGDLLMDGKPSPHDI------LRILG------VEALASYHVSEVQEIYRLQGVRIDDKHIEVILRQMLQKVEVKDPGDTTFMVGEEVNHMDLQKENEKMEKEGLRPATGQTILQGLTKASLQTRSFISAASFQETTRVLTEAAVSGKSDYLVGLKENVIVGRLIPAGTGSA---LRDYKKIGKDRDLQRKPLSG-GE-VIPGEVV---------SIPLEPAKRF----------------------------------------
>1951934_Hbacterium@DLRV01000016.1_1|  2 1993
--------------------------------------------------------------------------------------------------------------------------------------------------------------------------------------------------------------------------------------------------------------------------------------------------------------------------------------------------------------------------------------------------------------------------------------------------------------------------------------------------------------------------------------------------------------------------------------------------------------------------------------------------------------------------------------------------------------------------------------------------------------------------------------------------------------------------------------------------------------------------------------------------------------------------------------------------------------------------------------------------------------------------------------------------------------------------------------------------------------------------------------------------------------------------------------------------------------------------------------------------------------------------------------------------------------------------------------------------------------------------------------------------------------------------------------------------------------------------------------------------------------------------------------------------------------------------------------------------------------------------------------------------------------------------------------------------------------------------------------------------------------------------------------------------------------------------------------------------------------------------------------------------------------------------------------------------------------------------------------------------------------------------------------------------------------------------------------------------------------------------------------------------------------------------------------------------------------------------------------------------------------------------------------------------------------------------------------------------------------------------------------------------------------------------------------------------------------------------------------------------------------------------------------------------------------------------------------GMRGLMAKPSGEII-----------ETPVISNFKEGLTVSEYFNSTHGARKGLSDTALKTANSGYLTRRLVDVAQDCVIHEKDCGTTNSITLTDVMEGGNIVVPLGERVLGRTIAEDVIDNVSGECIAKRNTLIDEDLADKIEKSAVDSVKVRSVLTCE-ADKGICAACYGRDLAR-GTPVNVGEAVGIIAAQSIGEPGTQLTMRTFHIGGAAQGAGEESSLESPFDGTISFKNETILENKDGQLLIMNRHTELVILD------------------ERQCEKYRRRLSYGTKVMVKAGDKVSKGQLLAEWDPFTVPVISEASGTAHFVDLIEGSSMREVTDEETGISNRVVVDWRQQ-TKGVDLKPRIV----LRD--AKGNPIKFASGAE--AQYYLPVDTILTVENNQQVHPGDIIGRVPKESSKTRDITGGLPRVVELFEARMPKDFAMIAELDGRVEFG-KD-YKA-----KRRLIIV--PEGDQ---APIEYLVPKGRHIVVHEGDYVKKGEMLIEGSLVPHDI------LRILG------VEALADYIVQEIQSVYRLQGVRIDDKHIEVITRQMLQKHEVIEPGASPYSVGDTLDVTDVKQINKKLADEGKKLMTTRPMLQGITRASLQTKSFISAASFQETTRVLTEAASSGKVDNLVGLKENIIIGRLVPAGTGHK---IAEYRKLSAERDRQILADQA-AI-EESRRAE--------------SEAS--------------EGTEQQAQ------------------A
>269484_Ecanis@AAZ68221.1| DNA-directed RNA polymerase subunit beta'
M---------------------------------------------------------------------------------------------------------------------------------------------------------------------------------------------------------------------------------------------------------------------------------------------------------------------------------------------------------------------------------------------------------------------------------------------------------------------------------------------------------------------------------------------------------------------------------------------------------------------------------------------------------------------------------------------------------------------------------------------------------------------------------------------------------------------------------------------------------------------------------------------------------------------------------------------------------------------------------------------------------------------------------------------------------------------------------------KMLDL------------------------------------------------------------------------------------------------------------------------------------------------------------------------------------------------------------------------------------------------------------------------------------------------------------------------------------------------------------------------------------------------------------------------YGYTS---------IAQSFDKICISIASPESIRAMSYGEIKDISTTNYRTFKVEKGGLFCPKIFGPVNDDECLCGKYRKKRYRGVICEKCGVEVTSSKVRRERMGHIELVSPVAHVWFLKSLPSRIGALLDMPLKLIESILYSGDFVVIDPIAT-PLSKG---EVISESAYNQAKDNYGEDSFLALTGAEAIRELLVRLDLHAINANLRTEL---EST-TSEMKRKKIVKRLRIVENFI---NSG-NKPEWMILTVIPILPPDLRPLVSLENGRPAVSDLNHHYRTIINRNNRLGKLL--KLNPPAIMIRNEKRMLQEAVDALF--DSTRRSYVSNK-AGSVGYKKSLSDMLKGKQGRFRQNLLGKRVDYSGRSVIVVGPNLKLHQCGLPKKMALELF-------------------------------KPFICSKLKMYGIVPTVKLANKMIQNEKPEVWDILDEVIHEHPILLNRAPTLHRLGIQAFDPVLIEGKAIQLHPLVCSAFNADFDGDQMAVHIP------------LSLEAQLEARILM--MSTNNILSPSNG----KPIIVPSKDIVLGIYYLTLQDQAQ------SEDEVL--------------------------------------------------------------------------------------------------------FFG------DFSHVEYALHNKDVHLCSKIKYRMTYCNYDVEGNKPSYYSKIIETTPGRLILWQIFPQHKNLTFD----------LINQVLTVKEITSIVDLVYR---NCGQSETVEFSDKLMSLGFKYASQSGISFGCKDMIIPDTKTMHVDNA--SDKIKEFAVQYQD------GLITRSERYNKVIDEWS---KCTDLIAKDMMKAISVYDEE----------------------------------------------------------------------------NKLNSIYMMAHSGARGS---ASQMKQLSGMRGLMAKPSGEII-----------ETPIISNFREGLNVFEYFNSTHGARKGLADTALKTANSGYLTRRLVDVAQDCIVVEYDCKTHNGFAIRSVVEGGAVVETLDNIILGRVAAVDVYNPITEELLVKAGELIDEAKVEKIKIAGLDAVKVRSPLTCE-AKKGICALCYGRDLAI-GDVVSIGEAVGVIAAQSVGEPGTQLTMRTFHVGGTAMRGVETSNLIALLDAKAKLVNSNVVEDKHGNKIVMSRSCEIVLLD------------------SVGNEKMRHNIPYGARLYVNDGQFVKITEKIAEWDPYTMPIITEKTGIIKYMDLIDGVSINEVLDESTGISNRVVVDWKLH-LQGANLRPRLV----LVD--DNGNIITLSNGLE--ANYFIPIGAVLNVQDGQKVHAGDVITRIPRESIKTRDITGGLPRVIELFEARRPKEHAIVSDIDGYVEFG-KDYYRS-----KRRIFIK--PVDDKL--TPVEYLVPKGKHTIVNEGDFVHKGDLLMDGDPDPHDI------LRVLG------VEALANYMISEIQQVYRLQGVRIDNKHIEIILRQMLQKVEIFEPGDTMYLVGENIDMEEVIKTNNSMVKMGKSPAKYAPILQGITRASLDTNSFVSAASFQETTKVLTEAAFSGKEDSLYGLKENVIVGRLIPAGTGFL---MNKIKKLSLLNKED-YSMYY-DS-EYQDPALLQSD-----SNNFGHDLPK-------------GNNNIVDY-------------------
>302409_Eruminantium@CAI27618.1| DNA-directed RNA polymerase beta' chain
M---------------------------------------------------------------------------------------------------------------------------------------------------------------------------------------------------------------------------------------------------------------------------------------------------------------------------------------------------------------------------------------------------------------------------------------------------------------------------------------------------------------------------------------------------------------------------------------------------------------------------------------------------------------------------------------------------------------------------------------------------------------------------------------------------------------------------------------------------------------------------------------------------------------------------------------------------------------------------------------------------------------------------------------------------------------------------------------KMLDL------------------------------------------------------------------------------------------------------------------------------------------------------------------------------------------------------------------------------------------------------------------------------------------------------------------------------------------------------------------------------------------------------------------------YGYTS---------IAQSFDKICISIASPESIRAMSYGEIKDISTTNYRTFKVEKGGLFCPKIFGPVNDDECLCGKYRKKRYRGVICEKCGVEVTSSKVRRERMGHIELVSPVAHVWFLKSLPSRIGALLDMPLKLIESILYSGDFVVIDPIAT-PLSKG---EVISESAYNQAKDNYGEDSFIALTGAEAIRELLVRLDLHAINANLRSEL---EST-TSEMKRKKIVKRLRIVENFI---NSG-NKPEWMILTVIPILPPDLRPLVSLENGRPAVSDLNHHYRTIINRNNRLGKLL--KLNPPAIMIRNEKRMLQEAVDALF--DSTRRSYVSNK-AGSVGYKKSLSDMLKGKQGRFRQNLLGKRVDYSGRSVIVVGPNLKLHQCGLPKKMALELF-------------------------------KPFICSKLKMYGIVPTVKLANKMIQNEKPEVWDILDEVIHEHPILLNRAPTLHRLGIQAFDPVLIEGKAIQLHPLVCSAFNADFDGDQMAVHIP------------LSLEAQLEARILM--MSTNNILSPSNG----KPIIVPSKDIILGIYYLTLQDYV-------EPEEIL--------------------------------------------------------------------------------------------------------FFG------DFSHVEYALHNKDIHICSKIKYKMNYCTDSSDGSGPTYYSKIVETTPGRLMLWQIFPEHKNLTFD----------LVNQVLTVKEITAIVDLVYR---SCGQSETVEFSDKLMSLGFRYASQSGISFGRMDMIIPDTKTMHVDNA--SEKIKEFAVQYQD------GLITKSERYNKVIDEWS---KCTDLIAKDMMKAISVYDEE----------------------------------------------------------------------------SKLNSIYMMAHSGARGS---ASQMKQLAGMRGLMAKPSGEII-----------ETPIISNFREGLNVFEYFNSTHGARKGLADTALKTANSGYLTRRLVDVAQDCIVVEYDCKTHNGFAMRSVIDGGTVVETLDNIILGRVAAVDIYNPITEELLVNAGELIDEAKVEKIRIAGLDAVKVRSPLTCE-AKKGICALCYGRDLAI-GDVVSIGEAVGVIAAQSVGEPGTQLTMRTFHVGGTAMRGVETSNLIAMLDAKVKLVNSNVVEDKYGNKIVMSRSCDVVLLD------------------SVGNEKMRHSVPYGARLYVNDGQLVKITEKIADWDPYTMPIITEKTGIIKYMDLIDGVSINEVLDESTGISNRVVVDWKLH-LQGANLRPRLV----LVN--DNGDIITLSSGLE--ANYFIPIGAVLSVQDGQKVHAGDVITRIPRESIKTRDITGGLPRVIELFEARRPKEHAIVSDIDGYVEFG-KDYYRS-----KRRIFIK--PVDDKL--SPVEYLVPKGKHTIVNEGDFVHKGDLLMDGDPDPHDI------LRVLG------VEALANYMIAEIQQVYRLQGVRIDNKHIEVILRQMLQKVEIFEPGDTMYLIGENVDVEEVLKTNSNMEKIGKSPAKYIPILQGITRASLDTNSFVSAASFQETTKVLTEAAFSGKEDSLYGLKENVIVGRLIPAGTGFL---MNKIKKLSLLNKDD-YSMYY-NS-EYQDLASIEA----------GHACSVSPSQGVS------DTSGAVDY-------------------
>1359163_CNlotoris@KJV69571.1| DNA-directed RNA polymerase, beta' subunit
M---------------------------------------------------------------------------------------------------------------------------------------------------------------------------------------------------------------------------------------------------------------------------------------------------------------------------------------------------------------------------------------------------------------------------------------------------------------------------------------------------------------------------------------------------------------------------------------------------------------------------------------------------------------------------------------------------------------------------------------------------------------------------------------------------------------------------------------------------------------------------------------------------------------------------------------------------------------------------------------------------------------------------------------------------------------------------------------KLLDL------------------------------------------------------------------------------------------------------------------------------------------------------------------------------------------------------------------------------------------------------------------------------------------------------------------------------------------------------------------------------------------------------------------------YGYTS---------IAQSFDKICISIASPESIKAMSYGEIKDISTTNYRTFKVEKGGLFCPKIFGPVNDDECLCGKYRKKRYRGVVCEKCGVEVTSSKVRRERMGHIELVSPVAHVWFLKSLPSRIGALLDMPLKSIESILYSGDFVIIDPIAT-PFSKG---EVISESVYNQTKDLYGEDSFIALTGAEAIRELLVRLDLNAININLRNEL---EST-TSEIKRKKIVKRLRIIENFI---NSG-NKPEWMILTVIPILPPDLRPLVSLENGRPAVSDLNHHYRTIINRNNRLGKLL--KLNPPAIMIRNEKRMLQEAVDALF--DSSRRNYISNK-AGSVGYKKSLSDMLKGKQGRFRQNLLGKRVDYSGRSVIVVGPNLKLNQCGLPKKMALELF-------------------------------KPFICSKLKMYGIVPTVKLANKMIQNERSEVWDVLDEVIHEHPVLLNRAPTLHRLGIQAFDPLLIEGKAIQLHPLVCSAFNADFDGDQMAVHVP------------LSLEAQLEARILM--MSTNNILSPSNG----KPIIVPSKDIVLGIYYLTLQDKN-------NDDEVL--------------------------------------------------------------------------------------------------------TFA------DFSHVEYALSNNIVHVCTKIKYRMKYCN-----SNKTEYTKIIETTPGRLILWQIFPSHENLSFD----------LINQVLTVKEITFIVDLVYR---SCGQSETVEFSDKLMSLGFKYASQSGISFGCKDMIIPDTKAAHVENA--SEKIKEFSMQYQD------GLITQSERYNKVIDEWS---KCTDLIAKDMMKAISVYDSE----------------------------------------------------------------------------KKLNSIYMMAHSGARGS---ASQMKQLAGMRGLMAKPSGEII-----------ETPIISNFREGLSVFEYFNSTHGARKGLADTALKTANSGYLTRRLVDVAQDCIVVEHDCKTKNGVVIRAVVEGGAVVATLDSIILGRVAAVDTYNPIVDELIVKAGELIDEAKVEKMKIAGLDAVKVRSALTCE-SKKGICALCYGRDLAT-GYVVSIGEAVGVIAAQSVGEPGTQLTMRTFHVGGTAMRGIEVSNLIALLDATVKIVNSNIVQDRHGNKIVMSRSCEVVLLD------------------NVGNEKMRHGVPYGARLYVDDGQLVKITEKIADWDPYTIPIITEKTGIIKYVDLIDGVSINEVLDESTGISNRVVVDWKLH-LQGANIRPRLV----LLD--DNGSVVTLSNDLE--ANYFIPIGAVLNVQDGQKVHAGDVITRIPRESIKTRDITGGLPRVIELFEARRPKEHAIVSDIDGYVEFG-KDYYRS-----KRRIFVK--PVDDKV--ASVEYLVPKGKHTIVNEGDFVHKGDLLMDGDPDPHDI------LRVLG------VEALANYMISEIQQVYRLQGVRIDNKHIEVILRQMLQKVEIVDPGDTMYLVGEHVDKEEVIKVNKNLEMSNKRVISYVSILQGITKASLDTNSFISAASFQETTKVLTEAAFSGKEDLLYGLKENVIVGRLIPAGTGFV---MNKIKKLSLLDKSD-YSTYY-NS-ELREIMGYDL----------KQEDEV-PIDNEN------SDSGVADY-------------------
>234826_Amarginale@AAV86366.1| DNA-directed RNA polymerase beta' chain
M---------------------------------------------------------------------------------------------------------------------------------------------------------------------------------------------------------------------------------------------------------------------------------------------------------------------------------------------------------------------------------------------------------------------------------------------------------------------------------------------------------------------------------------------------------------------------------------------------------------------------------------------------------------------------------------------------------------------------------------------------------------------------------------------------------------------------------------------------------------------------------------------------------------------------------------------------------------------------------------------------------------------------------------------------------------------------------------KMLDL------------------------------------------------------------------------------------------------------------------------------------------------------------------------------------------------------------------------------------------------------------------------------------------------------------------------------------------------------------------------------------------------------------------------YGYTS---------IAQSFDKICISIASPESIRAMSYGEIKDISTTNYRTFKVEKGGLFCPKIFGPVNDDECLCGKYRKKRYRGIVCEKCGVEVTSSKVRRERMGHIELVSPVAHVWFLKSLPSRIGALLDMPMKSIESILYSGDFVVIDPMTT-PFSKG---EVISESVYNQARDAYGDEGFIALTGAEAIRELLVRLDLGAIRAGLRSEL---EST-SSEMKRKKVVKRLRIIENFI---ASG-NRPEWMILTVIPVLPPDLRPLVSLENGRPAVSDLNHHYRTIINRNNRLEKLL--KLNPPAIMIRNEKRMLQEAVDGLF--DSSRRSYVSSR-AGSMGYKKSLSDMLKGKQGRFRQNLLGKRVDYSGRSVIVVGPGLKLHQCGLPKKMALELF-------------------------------KPFICSKLKMYGVAPTVKLANKMIQSEKPEVWDVLDEVIREHPILLNRAPTLHRLGLQAFDPVLIEGKAIQLHPLVCSAFNADFDGDQMAVHVP------------LSLEAQLEARVLM--MSTNNILSPSNG----RPIIVPSKDIVLGIYYLTLQRAQA------PDQEVM--------------------------------------------------------------------------------------------------------SFG------ELSHVEYALHEGIVHTSSKIKYRMQRCN-----SDGTIVSEVVETTPGRLILWQIFPQHKDLTFD----------LVNQVLTVKEITSIVDLVYR---SCGQRETVEFSDKLMCLGFQYASQSGISFGCKDMIIPDTKAAHVENA--SEKIKEFSIQYQD------GLITRSERYNKVVDEWS---KCTDLIARDMMKAISLSDEE----------------------------------------------------------------------------GKLNSIYMMANSGARGS---ASQMKQLAGMRGLMAKPSGEII-----------ETPIISNFREGLSVFEYFNSTHGARKGLADTALKTANSGYLTRRLVDVAQDCTVVEYDCKTKDGVVARAVIEGGAVVATLDSVVLGRVAAVDTYNPVTEELLLSAGELIDEGKVEKIRVAGLDAVRVRSPLTCE-SKKGICSLCYGRDLAV-GDLVSIGEAVGVIAAQSVGEPGTQLTMRTFHVGGTAMRGVEVSNLIAVLDAEVKLVNSNVVTDKYGNQIVMSRSCEVVLLD------------------SVGNEKMRHSVPYGAKLYVSDGQPVKMMDKMAEWDPYTIPIITEKTGTIKYVDLIYGVSINEVLDESTGISNRVVIDWKLH-LQGANLRPRLV----LLD--EDGNIATLYNDLE--ASYFVPIGAVLNVQDGQKVHAGDVITRIPRESIKTRDITGGLPRVIELFEARRPKEHAIVSDVDGYVEFG-KDYYRS-----KRRIFIR--PVDKSL--PAVEYLVPKGKHTIVNEGDFVHKGDLLMDGDPDQHDI------LRVLG------AEALASYMISEIQQVYRLQGVRIDNKHIEVILRQMLQKVEITDPGDTMYLVGEHAGREEVMRLNRKLEEAGKKPVAYVPILQGITKASLDTNSFISAASFQETTKVLTEAAFSGKEDPLYGLKENVIVGRLIPAGTGFI---MNKVKKLAMLDQSD-YATYY-NS-ELREIMG-DL------GDELIAEGEA-ASPGRSGDGYLGNGGGVVDY-------------------
>212042_Aphagocytophi@ABD43638.1| DNA-directed RNA polymerase, beta' subunit
M---------------------------------------------------------------------------------------------------------------------------------------------------------------------------------------------------------------------------------------------------------------------------------------------------------------------------------------------------------------------------------------------------------------------------------------------------------------------------------------------------------------------------------------------------------------------------------------------------------------------------------------------------------------------------------------------------------------------------------------------------------------------------------------------------------------------------------------------------------------------------------------------------------------------------------------------------------------------------------------------------------------------------------------------------------------------------------------KTLDL------------------------------------------------------------------------------------------------------------------------------------------------------------------------------------------------------------------------------------------------------------------------------------------------------------------------------------------------------------------------------------------------------------------------YGYTS---------IAQSFDKICISIASPESIRAMSYGEIKDISTTNYRTFKVEKGGLFCPKIFGPVNDDECLCGKYRKKRYRGIVCEKCGVEVTSSKVRRERMGHIELVSPVAHIWFLKSLPSRIGALLDMPLKAIENILYSGDFVVIDPVAT-PFAKG---EVISEVVYNQARDAYGEDGFFALTGVEAIKELLTRLDLEAIRATLRNEL---EST-SSEMKRKKVVKRLRLVENFI---KSG-NRPEWMILTVIPVLPPDLRPLVSLENGRPAVSDLNHHYRTIINRNNRLEKLL--KLNPPAIMIRNEKRMLQEAVDALF--DSSRRSYVSSR-VGSMGYKKSLSDMLKGKQGRFRQNLLGKRVDYSGRSVIVVGPSLKLHQCGLPKKMALELF-------------------------------KPFICSKLKMYGIAPTVKLANKMIQSEKPDVWDVLDEVIKEHPILLNRAPTLHRLGLQAFDPVLIEGKAIQLHPLVCSAFNADFDGDQMAVHVP------------LSQEAQLEARVLM--MSTNNILSPSNG----RPIIVPSKDIVLGIYYLTLLEEDP------EVREVQ--------------------------------------------------------------------------------------------------------TFA------EFSHVEYALHEGIVHTCSRIKYRMQKSA-----ADGTVSSEIVETTPGRLILWQIFPQHKDLTFD----------LINQVLTVKEITSIVDLVYR---SCGQRETVEFSDKLMYLGFKYASQSGISFGCKDMIIPDTKAAHVEDA--SEKIREFSIQYQD------GLITKSERYNKVVDEWS---KCTDLIARDMMKAISLCDEK----------------------------------------------------------------------------GKYNSIYMMANSGARGS---ASQMKQLAGMRGLMAKPSGEII-----------ETPIISNFREGLSVFEYFNSTHGARKGLADTALKTANSGYLTRRLVDVAQDCTVVEHDCGTSGGVVARAVIEGGVVVATLDSVVLGRVAAVDTYNPVTGEKLFTSGELIDESKLDKIRVAGLDAVKVRSPLTCE-SKQGICALCYGRDLAI-GDLVSIGEAVGVIAAQSVGEPGTQLTMRTFHVGGTAMRGVEVSNLIALMDATVKLVNSNVVTDKYGNQIVMSRSCEVVLLD------------------AAGNEKMRHSVPYGAKLYATEGQSVSMMEKIAEWDPYTIPIITEKTGTIKYVDLIYGVSINEVLDESTGISNRVVVDWKMH-LQGANLRPRLV----LLD--DNGAVVTLSSDLE--ASYFVPIGAVLNVQDGQRVHAGDVITRIPRGSIKTRDITGGLPRVIELFEARKPKEHAIVSDVDGYVEFG-KDYYRS-----KRRIFIR--PVDKSL--PVVEYLVPKGKHTIVNEGDFVHKGDLLMDGDPDQHDI------LRVLG------TEALANYMISEIQQVYRLQGVKIDNKHIEVILRQMLQKVEITEPGDTMYLIGEHVSREEVMKLNRKLAEAGKKEVSYVPILQGITKASLDTNSFISAASFQETTKVLTEAAFAGKEDPLYGLKENVIVGRLIPAGTGFI---MNKIKKLAMLDQSD-YATYY-NS-ELRGIMG-DL------GSSIIEEFQT-PAPDGS------ISGSVVDY-------------------
>1410384_Wendosymbiont@HG810405.1_611|  739221 747743
MVDSSCMYISGAFIPRISYSRSIDLKDSLLNPVKVQKESYKS------FTPGDHGNEKLESIFHSVFPVDDPLHRATIEFISCRIDNPKYDESECIKRSITFSARVIAFIRLVVIQDGISLDEYKLIKKSGDHSKLTTIIKFIEEQEVHFCELPMMTDKGTFIINGVEKVIVSQMHRSPGLFFDSDKGKTYNSGKLIYSARVIPYRGSWLDIEFDVKDFLYFRIDRKRKLPISVLLKALGLSNNSILDKFYEKIKYVKYRNSWKVPFMLDRFKGVRLPFDLIDIK-GNVLLKDNVRITSRLAKKLYDDGLKEYLVPFNSVCGLFLAEDLIDSVSSTKILSAGEPIKAEDVKKLELLSINEISVLNIDNLSVGPYILNTLLLDESMSYQDALYEIYRVLRPGEVPVLEIVEEFFHNLFFNPEYYDLSNI-GRLKLNSCLGLNYDENLTVLTHEDIIEIVKKIVLLRDGQGSVDDIDHLGNRRVRSVGEFIENQFRAGLLKLERVIIDSMSTSSLDKVSPSDFINPKVLTNSLRDFFNSSQLSQFMDQTNPLSEITHKRRLSALGPGGLTRDRAGFEVRDVHPTHYGRICPIETPEGQNIGLINSLAIYARVNKYGFIESPYRKVINKIVTDQIEYLSAIDEGSYYIADTSAKLDKNNCFIDDMLYCRYAGNFTMVSSDQVSYIDVSPKQVISVAASLIPFLENDDANRALMGSNMQRQAVPLLKPTAPLVATGMESFVASGSGAVVLAKRDGIVDSSDSNSIVIRAFDEKRVNYLDVDIYHL-KKFQRSNHNTCINQKPLVRVGDYVKEGDVIADGPAINNGELALGKNLLVAFMSWQGYNFEDSIVISSEVVKKDLFTSIHIEEFECVVHDTPLGSEKITRAIPGVNEENLYHLDDSGIVKVGTRVGPGYILVGKVTPKPSFSLPPETKLLMTIFGEKSFDCADSSLYTPPDVEGTVINVRVFTRRGVEESERALLIKQKEMEDLEKERDYIINVISKYFYDELKKLL----ANSCSQ-----DQKKLNTIEREQWWSIGLKDQSISEQVKSLKKDFDKKILNATIQFKQKIEKLNEGYDLPQGVSMSVKVFIAVKHSLQPGDKMAGRHGNKGVISRVVPVEDMPYLEDGTPIDIILNPLGVPSRMNVGQILEAHVGWACKKLGEKVSSILDEINKIKSIFCKEIRSLNSDSFAKFTAVYLDNRKIEEISDAEVAASIFNRSNKKALNDELNTLVENYLNSYKSAHDNLRNFLIEVYSCGSNVSIRNNIYKISNNNLIEFAYKLRDGVPVAAPVFEGPKDEKITKLFELADLDNSGQTILYDGCTGEKFDRKVTVGYMYMLKLHHLVDDKIHARSVGPYSLVTQQPLGGKSHFGGQRLGEMECWALQAYGAAYTLQEMLTVKSDDINGRIKIYESIIKGDSNFECGTPESFNVMVKELRSLCLNVAL---KQNDVAIED--ISYTN---------IAQSFDKISISIASPESIKSMSYGEIKDVSTANYRTFKVEKGGLFCPKVFGPVNDDECLCGKYKKRRHRGRICEKCGVEVTSSKVRRERMGHIELASPVAHIWFLKSLPSRIGALLDMSLKDIENILYSDNYVVIDPLVS-SFEKG---EIISEKAYNEAKDNYGTDSFVVMQGVEAIRGLLARLDLHETRKNLRQEL---ESV-ASEIRRKKIIKRLRIIENFI---KSG-NRPEWMILTTIPILPPDLRPLVSLESGRPAVSDLNHHYRTIINRNNRLKKLL--SLNPPEIMIRNEKRMLQEAVDSLF--DNSRRNALANK-VGTIGYKKSISDMLKGKQGRFRQNLLGKRVDYSGRSVIVVGPTLKLNQCGLPKRMALELF-------------------------------KPFVYSKLKMYGMAPTIKFASKLIRAEKPEVWDTLEEVIKEHPVLLNRAPTLHRLGIQAFEPILIEGKAIQLHPLVCTAFNADFDGDQMAVHVP------------ISLEAQLEAKVLM--MSTNNILSPSNG----RPIIVPSKDIILGIYYLTLQEQPN------KKDDLL--------------------------------------------------------------------------------------------------------FLG------TFGEIEHSLNNGTLHIHSNIKYRIEHSS-----ND-EIHYKTVYTTPGRLMLWQIFPKHKNINFD----------LVNQLLTVKEVTNIVDIVYR---NCGQSATVEFCDKLMVLGFEYATLSGTSFSRCDLVIPETKAIHVNHA--RSEIKKFSMQYQD------GLITRSERYNKVIDEWS---KCTDMIANDMLKAISIYNKN----------------------------------------------------------------------------SKYNSVYMMVNSGARGS---TSQMKQLAGMRGLMTKPSGEII-----------ETPIVSNFREGLNVFEYFNSTHGARKGLADTALKTANSGYLTRRLVDVSQNCIVTKHDCETKNGLVVRATVEGGTIVASLESVVLGRTAANDIYNPVTKELLVKAGELIDEIKVKQINIAGLDAVKIRSPLTCE-VSSGICTLCYGRDLAT-GRVVSIGEAVGVIAAQSVGEPGTQLTMRTFHIGGVMTRGVESSNIIASINAKIKLNNSNIIIDKNGDKIVISRSCEAILID------------------SLGSEKLRYSVPYGSKLYADEGQLVKIGDKVAEWDPYTLPIITEKTGTVSYQDLKDGVSITEVMDESTGISSKVVKDWKLH-SGGANLRPRIV----LLD--DNGEIMILASGVE--ACYFIPIGAVLNVQDGQKVQAGDIITRMPRESVKTRDITGGLPRVIELFEARRPREHAIVSEVDGYVAFSEKD-RRG-----KRSILVK--PVDDQT--SPGEYLVPRSKHVIVNEGDFVRKGDLLMDGDPDLHDI------LRVLG------LEALAHYMISEIQQVYRLQGVRIDNKHLEVILKQMLQKVEITDPGDTTYLVGESIDRLEVDRENDAMNNSGKRLAKYLPILQGITRASLETNSFISAASFQETTKVLTEAAFCGKEDSLSGLKENVIVGRLIPAGTGLI---MSKIKALSLRNDINKYEKYF-DI-ETYDEKLLRSN-----NYYLHPSEK--------------ENVVASHY-------------D--QSS
>169402_Wendosymbiont@APR98080.1| DNA-directed RNA polymerase subunit beta/beta'
MVDSSYMCASGAFVPRISYSRSVDLKDSLLDLVKVQKESYNS------FTPENKGNERLEAIFHAIFPINDPLHRATIEFISCKIDDPKYDESECVKRGITFSAQVIACIRLVIMQDGISLEEYKSIKEGEDQSKLATIVKSIEEQEVHFCALPMMTDKGTFIINGVEKVIVSQMHRSPGVFFDSDKGKTYNSGKLIYSARIIPYRGSWLDIEFDVKDHLHFRIDRKRKLPISVLLKALGLSNNDILNRFYEKIKYVKHKNGWKVPFTPDKFKGIRLPFDLMDVA-GNVLLKANVRITSRLAKKLHEDGLKEYLIPFDSICGLFLAEDLIDSASSTKILSAGEPIKLEDVKKLEILSVDEISVLNIDNMSVGPYILNTLFLDKNMSYQDALYEIYRVLRPGEVPVLEIVEEFFRNLFFSPEYYDLSNI-GRLKLNSYLGLNYDEDFTVLTYEDIIEVVRKIVLLRDGQGTVDDIDHLGNRRVRSVGEFIENQFRTGLLKLERVIVDSISTSSLDKVSPSDFINPKVLTNVLRDFFNSSQLAQFMDQTNPLSEITHKRRLSALGPGGLTRERAGFEVRDVHPTHYGRICPIETPEGQNIGLINSLAIYARINKYGFIESPYRKVVNKVVTDQIEYLSAIDEGSHHIADTSVKLDENNCFVDDMLYCRYAGSFVMVSSDQVTYIDVSPKQVISVAASLIPFLENDDANRALMGSNMQRQAVPLLKPTAPLVATGMESFAASGSGAVVLAKRDGIVDSSDSNSIVIRAFDKEKVNYLDVDIYHL-RKFQRSNHNTCINQRPLVRVGDHVKEGDVIADGPAINSGELALGKNLLVAFMSWQGYNFEDSIIISSEVVKKDLFTSIHIEEFECVVHDTPLGSEKITRAIPDVNEENLYHLDDSGIVKIGTRVGPGYILVGKVTPKPSLSLPPETKLLMTIFGEKSFDCSDSSLYTSPDVEGTVIDVQVFTRRGVEENERALLIKQKEVSDFEKERDYIINVTSEYFYDELQKLI----IHSGSH-----DQEKLDSIEREQWWGIGLECAPILEQVKNLKKDFDEKVSTAIAQFKRKVEKLNEGYDLPQGVSMAVKVFIAVKHSLQPGDKMAGRHGNKGVISRVVPVEDMPYLEDGTPVDIILNPLGVPSRMNVGQILETHVGWACKKLGEKIGNILDEISKTKNAFCNAIRSFDDDNFAKFAAVYLDNKKIEDLNDNEITASILSVVNKSPLSDELNELVENCLNSCKSLCSNLRNFLIEIYSCGNNVPICNNLRDISDNNLIEFAHKLRDGVPVAAPVFEGPKDEQITKLFEIAGLDNSGQSTLYDGCTGEKFDREVTVGYMYMLKLHHLVDDKIHARSVGPYSLVTQQPLGGKSHFGGQRFGEMECWALQAYGAAYTLQEMLTVKSDDINGRVKIYESIIKGDSNFECGIPESFNVMIKELRSLCLNVVL---KQNDVVIGD--ISHTN---------IAQSFDKISISVASPESITSMSYGEIKDVSTANYRTFKVEKGGLFCPKIFGPVNDDECLCGKYKKRRHRGRICEKCGVEVTSSKVRRERMGHIELASPVAHIWFLKSLPSRIGALLDISLRDIENILYSDNYIIIDPLVS-PFEQN---EIISEKSYNEAKDTYGADTFVAMQGVEAIRELLTRLDLPEIRKDLRLEL---ESV-VSEIKRKKIIKRLRIVENFI---KSG-NKPEWMILTTIPILPPDLRPLVSLESGRPAVSDLNHHYRTIINRNNRLRKLL--SLNPPEIMIRNEKRMLQEAVDSLF--DNSRRSTLTNK-AGAVGYKKSISDMLKGKQGRFRQNLLGKRVDYSGRSVIVVGPTLKLNQCGLPKRMALELF-------------------------------KPFVYSKLKMYGMAPTIKFASKLIRAEKPEVWDMLEEVIKEHPVLLNRAPTLHRLGIQAFEPILIEGKAIQLHPLVCTAFNADFDGDQMAVHVP------------ISLEAQLEARVLM--MSTNNVLSPSNG----RPIIVPSKDIVLGIYYLTLQELAD------EAIDLP--------------------------------------------------------------------------------------------------------SFG------AFCDIEHSLSDGTLHIHSNVKYRMEYVG-----SDGESRYRSVCTTPGRLILWQIFPQHENLSFD----------LINQILTVKEITNIVDLVYR---NCGQSATVAFSDKLMVLGFEYATFSGASFGRRDMVIPDTKAMHVDHA--RIEIKKFSAQYQD------GLITRSERYNKVIDEWS---KCTDVIASDMLKAMSVYSAN----------------------------------------------------------------------------GKYNSVYMMVNSGARGS---TSQMKQLAGMRGLMTKPSGEII-----------ETPIISNFREGLNVFEYFNSTHGARKGLADTALKTANSGYLTRRLVDVSQNCIVTKHDCGTKNGLVVRATVEGSTIVASLESVVLGRTAANDIYNPVTKELLVTAGELIDEDKVKQINIAGLDAIKIRSALTCE-MSPGLCALCYGRDLAT-GKIASIGEAVGVIAAQSVGEPGTQLTMRTFHIGGVMTRGVESSNIITSTNAKIKLNNSNIIIDKNGNKIVISRSCEVVLVD------------------SLGSEKLRHSVPYGAKLYVGEGESVKLGDKVAEWDPYTLPIITEKTGTVSYQDLKDGVSITEVMDESTGISSKVVKDWKLH-SGGANLRPRIV----LLG--DDGEVMTLASGVE--ACYFIPLGAVLNVQDGQKVYAGDVITRTPRESVKTRDITGGLPRVIELFEARRPKEHAIVSEIDGHIVFSEKD-RRG-----KRSILIR--PVDEQN--SPVEYLVSRSKHVIVNEGDFVRKGDLLMDGDPDLHDI------LRVLG------LEALAHYMISEIQQVYRLQGVRIDNKHLEVILKQMLQKVEITDPGDTMYLIGENIDKLEIDKENDAMNNSGKRPAGYLPILQGITRASLETNSFISAASFQETTKVLTEAAFCGKDDPLTGLKENVIVGRLIPAGTGLI---MSKIRALSLRDNINKYEKYF-DI-ETYDEKWLRDD-----SCHSHSGEK--------------ESVVVSHY-------------D--QSS
>163164_Wendosymbiont@AAS13791.1| DNA-directed RNA polymerase, beta/beta' subunits
MVDSSYMYASGAFVPRVSYSRSIDLKDSLLDLVKVQKESYDS------FTPKNKGNERLEVIFHTIFPINDPLRRATIEFISCRVDDPKYDESECIKRGVTFSAQVIASIRLVVMQDGISLDEYKSIKESGDHSKLATVVKSIEEQKVHFCGLPMMTDKGTFIINGVEKVIVSQMHRSPGVFFDSDKGKTYNSGKLIYSARIIPYRGSWLDIEFDVKDHLYFRVDRKRKLPISVLLKALGLSNNDILDRFYEKIKYVKHKDGWKVPFVPDKFKGVRLPFDLMDIE-GNVLLKANVRITSRLAKKLYDNELKEYLVPFNSICGLFLAEDLMDSASSTKILSAGESIKLEDIKKLELLSVDEISVLNIDNLFVGPYILNTLFLDENMSYQDALYEIYRVLRPGEVPVLEIVEEFFRNLFFSPEYYDLSNI-GRLKLNSYLGLNYDEDLTVLTHEDIIEIVKKIVLLRDGQGSVDDIDHLGNRRVRSVGEFIENQFRTGLLKLERAIVDSMSTSSLDKVSPSDFINPKVLTNVLRDFFNSSQLSQFMDQTNPLSEITHKRRLSALGPGGLTRERAGFEVRDVHPTHYGRICPIETPEGQNIGLINSLAIYARINKYGFIESPYRKVVNRVVTDQIEYLSAIDEGSHHIADTSVKLDENNCFVDDMLYCRYAGSFVMVSSDQVSYIDVSPKQVISVAASLIPFLENDDANRALMGSNMQRQAVPLLKPTAPLVATGMESFVASGSGAVVLAKRDGIVDSSDSNSIVIRAFDKERVNYLDVDIYHL-RKFQRSNHNTCINQRPLVCVGDYVKKGDVIADGPAINSGELALGKNLLVAFMSWQGYNFEDSIIISSEVVKKDLFTSIHIEEFDCVVHDTPLGSEKITRAIPGVNEENLYHLDDSGIVKIGTRVGPGYILVGKVTPKPSLSLPPETKLLMTIFGEKSFDCADSSLYTSPDVEGTVIDVQVFTRRGVEENERALLIKQKEINDFEEERDYIINVTSEYFYDELKKLL----INSGSQ-----DREKFDSIEREQWWGIGLKNQSISEQVKSLKKDFDEKVSHAIAQFKRKVEKLHEGYDLPQGVSMSVKVFIAVKHSLQPGDKMAGRHGNKGVISRVVPVEDMPYLEDGTPVDIILNPLGVPSRMNVGQILETHVGWACRKLGEKVSNILDEINKIKSAFCKGIRSLNDDNFTQFAVAYLDNKKIENIDDDEITASVLNTPNKNALNDELNELVENYLNSCKSSYSNLRNFLIEVYSYGSNVSICNDIRNISDNNLIEFARKLRDGVPVAAPVFEGPKDEQIAKLFELAGLDNSGQAVLYDGCSGEKFDRKVTVGYMYMLKLHHLVDGKIHARSVGPYSLVTQQPLGGKSHFGGQRFGEMECWALQAYGAAYTLQEMLTVKSDDINGRVKIYESIIKGDSNFECGIPESFNVMIKELRSLCLNVDL---KQNDVVIED--ISHTN---------IAQPFNEVSISIASPESIKRISCGEIEDVLTANYRTFKVEKGGLFCPKVFGPVNDDECLCGKYKKRRHRGRICEKCGVEVTSSKVRRERMGHIELASPVAHIWFLKSLPSRIGALLDMSLRDIENILYSDNYIVIDPLVS-PFEKG---EIISEKAYNEAKDSYGIDSFVAMQGVEAIRELLTRLDLHEIRKDLRLEL---ESV-ASEIRRKKIIKRLRIVENFI---KSG-NRPEWMILTTIPILPPDLRPLVSLESGRPAVSDLNHHYRTIINRNNRLRKLL--SLNPPEIMIRNEKRMLQEAVDSLF--DNSRRNTLVNK-AGAVGYKKSISDMLKGKQGRFRQNLLGKRVDYSGRSVIVVGPTLKLNQCGLPKRMALELF-------------------------------KPFVYSKLKMYGMAPTIKFASKLIRAEKPEVWDMLEEVIKEHPVLLNRAPTLHRLGIQAFEPILIEGKAIQLHPLVCTAFNADFDGDQMAVHVP------------ISLEAQLEARVLM--MSTNNVLSPSNG----RPIIVPSKDIVLGIYYLTLQEP--------KEDNLP--------------------------------------------------------------------------------------------------------SFG------AFCEVEHSLSDGILHIHSSIKYRMEYIN-----SSGETHYKTVCTTPGRLILWQIFPKHENLGFD----------LINQILTVKEITGIVDLVYR---NCGQSATVAFSDKLMVLGFEYATFSGVSFGRCDMVIPETKATHVDHA--RGEIKKFSMQYQD------GLITRSERYNKVIDEWS---KCTDMIANDMLKAISIYDGN----------------------------------------------------------------------------SKYNSVYMMVNSGARGS---TSQMKQLAGMRGLMTKPSGEII-----------ETPIISNFREGLNVFEYFNSTHGARKGLADTALKTANSGYLTRRLVDVSQNCIVAKHDCKTKNGLVVRATVEGSTIVASLESVVLGRTAANDIYNPVTKELLVKAGELIDEDKVKQISIAGLDVVKIRSPLTCE-ISPGVCSLCYGRDLAT-GKIVSIGEAVGVIAAQSVGEPGTQLTMRTFHIGGVMTRGVESSNIIASINAKIKLNNSNIIIDRNGNKIVISRSCEVVLID------------------SLGSEKLKHSVPYGAKLYVDESGSVKIGDKVAEWDPYTLPIITEKTGTVSYQDLKDGISITEVMDESTGISSKVVKDWKLH-SGGANLRPRIV----LLD--DNGKVMTLASGVE--ACYFIPIGAVLNVQDGQKVHAGDVITRTPRESVKTRDITGGLPRVIELFEARRPKEHAIVSEIDGYVAFSEKD-RRG-----KRSILIK--PVDEQI--SPVEYLVSRSKHVIVNESDFVRKGDLLMDGDPDLHDI------LRVLG------LEALAHYMISEIQQVYRLQGVRIDNKHLEVILKQMLQKVEITDPGDTMYLVGESIDKLEVDRENDAMSNSGKRPTHYLPILQGITRASLETSSFISAASFQETTKVLTEAAFCGKSDPLSGLKENVIVGRLIPAGTGLI---MNKIRALSLCDNVDKYEKYF-DI-ETYDEEWLMDN-----GCHLHSDEE--------------ESVVA--Y-------------D--QSN
>292805_Wendosymbiont@AAW71235.1| DNA-directed RNA polymerase, fusion of beta and beta' subunits. Rp
MVDSSYMCASNAFIPRISYSRSIDLKDSLLDLVKVQKESYKS------FTPGNHGNERLESIFRSVFPINDPLHRATIEFISCRIDNPKYDESECIKRGITFSARVIASIRLVIMQDGISLDEYKSIKGSGDHSKLSTIIKFIGEQEVHFCELPMMTDKGTFIINGVEKVIVSQMHRSPGVFFDSDKGKTYNSGKLIYSARVIPYRGSWLDIEFDVKDLLYFRIDRKRKLPISVLLKALGLSNSDILDRFYEKIKYIKYKNSWKVPFVPDKFKGVRLPFDLMDVE-GNVLFKANVRITSRLAKKLHDDELKEYLVPFDSICGLFLAEDLIDSVSSTKILSAGESIKIEDVKKLELLSIGEISVLNIDNLSVGPYILNTLFLDENMSYQDALYEIYKVLRPGEVPVLEIVEEFFHNLFFNPEYYDLSNI-GRLKLNSYLGLDYDEDLTVLTHEDIIEIVRKIVLLRDGQGSVDDIDHLGNRRVRSVGEFIENQFRAGLLKLERAVIDSMSTSSLDKVSSPDFINPKVLTNVLRDFFNSSQLSQFMDQTNPLSEITHKRRLSALGPGGLTRDRAGFEVRDVHPTHYGRICPIETPEGQNIGLINSLAIYARVNKYGFIESPYRKVINRVATDQIEYLSAIDEGLYYIADASAKLDNNNRFIDDMLYCRYAGNFVMVSSDQVSYIDVSPKQVISVAASLIPFLENDDANRALMGSNMQRQAVPLLKPTAPLVGTGIESFVASGSGAVVLAKRDGIVDSSDSNSIVIRAFDEERVNYLGVDIYHL-KKFQRSNHNTCINQKPLVRIGDYVKEGDVIADGPAINSGELALGQNLLVAFMSWQGYNFEDSIIISSEIVKKDLFTSIHIEEFECVVHDTPLGSEKITRAIPGVNEENLYHLDNSGIVKIGTRVGPGYILVGKITPKPSLLLPPETKLLMTIFGEKSFDCADSSLYTSPDVEGTVIDVQVFTRRGVEENERALLIKQKEMNDLEKERDYIINVASEYFYDELKKLL----VHSCSQ-----DQEKLDAIEREQWWGIGLKNRSISEQVKNLKKDFDKKVSNTIAQFKQKVEKLDEGYDLPQGVLMSVKVFIAVKHSLQPGDKMAGRHGNKGVISRVVPVEDMPYLEDGTPVDIILNPLGVPSRMNVGQILETHVGWACKKLGERVGNILDEINKINSDFCKEIRSLDDNNFAKFAAVYFDNKKTEEVRDDEITDSLVNIPNKGLLNDELNALVENYLNSCKSAYDNLRSFLIEVYSCGSDVSICNNIRDISNSNLIEFAHKLRNGIPVAAPVFEGPKDKNIIKLFTLAGLDPSGQTEAYDGRTGEKFDRKVTVGYMYMLKLHHLVDDKIHARSVGPYSLVTQQPLGGKSHFGGQRFGEMECWALQAYGAAYTLQEMLTVKSDDINGRVKIYESIIKGDSNFECGTPESFNVMIKELRSLCLNVAL---KQNNVVIED--ISHTN---------IAQSFDKIGISIASPENIKSMSYGEVKDVSTANYRTFKVEKGGLFCPKIFGPVNDDECLCGKYKKRRHRGRICEKCGVEVTSSKVRRERMGHIELASPVAHIWFLKSLPSRIGALLDMSLRDIENILYSDNYIVIDPLVS-PFEKG---EIISEKIYNEAKDDYGIDSFVAMQGVEAIRELLTCLDLHQIRKDLRLEL---ESV-ASEIRRKKIIKRLRIIENFI---KSG-NRPEWMILTTIPILPPDLRPLVSLESGRPAVSDLNHHYRTIINRNNRLRKLL--SLNPPEIMIRNEKRMLQEAVDSLF--DNSRRNALTNK-AGAIGYKKSISDMLKGKQGRFRQNLLGKRVDYSGRSVIVVGPALKLNQCGLPKRMALELF-------------------------------KPFVYSKLKLYGMAPTIKFASKLIRAEKPEVWDMLEEVIKEHPVLLNRAPTLHRLGIQAFEPILIEGKAIQLHPLVCTAFNADFDGDQMAVHVP------------ISLEAQLEARVLM--MSTNNVLSPSNG----RPIIVPSKDIILGIYYLTLQEQTDK-----EGDDLP--------------------------------------------------------------------------------------------------------FLG------TFGEVEHSLSDGTLHIHSSIKYRIEYTN-----SEGETCYKTIRTTPGRLILWQIFPKHENLNFD----------LVNQVLTVKEVTSIVDLIYR---NCGQSATVEFSDRLMVLGFEYATFSGISFSRCDLVIPETKAEHVDHA--RGEIKKFSMQYQD------GLITRSERYNKVIDEWS---KCTDMIANDMLKSISVYDRN----------------------------------------------------------------------------SKYNSVYMMVNSGARGS---TSQMKQLAGMRGLMTKPSGEII-----------ETPIISNFREGLNVFEYFNSTHGARKGLADTALKTANSGYLTRRLVDVSQNCIVTKHDCKTKNGLVVRATVEGGTIVASLESVVLGRTAANDIYNPVTKELLVKAGELIDEDKVKQINIAGLDAVKIRSPLTCE-VSPGVCSLCYGRDLAT-GKIVSIGEAVGVIAAQSVGEPGTQLTMRTFHIGGVMTRGVESSNIIASINAKIKLSNSNIIIDKNGDKIAISRSCEVVLID------------------SLGSEKLRHSIPYGAKLCVDEGKSVKIGDKIAEWDPYTLPIITEKTGTVLYQDLKDGVSITEVMDESTGISSKVVKDWKLY-SGGANLRPRIV----LLD--DNGKVMTLASGIE--ACYFIPIGAVLNVQDGQKVHAGDVITRTPRESVKTRDITGGLPRVIELFEARRPREHAIVSEIDGHVVFSEKD-RRG-----KRSVLIK--PLNEQI--SPIEYLVSRSKHVIVNEGDFVRKGDLLMDGDPDLHDI------LRVLG------LEALAHYMISEIQQVYRLQGVRIDNKHLEVILKQMLQKVEITDPGDTMYLVGESIDKLEVDKGNDVMSNSGKRPACYLPILQGITRASLETKSFISAASFQETTKVLTEAAFCGKEDPLSGLKENVIVGRLIPAGTGLI---MSKVRALSLCDNMDKYEKYF-DI-EAYDEKLLEDN-----GCHLHSGKK--------------ESVAESRY-------------N-----
>246273_Wendosymbiont@BAP00212.1| DNA-directed RNA polymerase fusion of beta and beta' subunits RpoB
MFDSSYMCVSDAFVPRVSYSRSIDLKDSLLDLVKVQKESYKS------FTPGSHDNERLESIFHSVFPVNDPLHRATIEFISCRIDDPKYDESECIKRGITFSARVIASIRLVVVQDGISLDEYRSIKESGDRSKLATIVKFIEEQEVHFCELPMMTDKGTFIINGVEKVIVSQMHRSPGVFFDSDKGKTYNSGKLIYSARIIPYRGSWLDIEFDVKDHLYFRIDRKRKLPISVLLKALGLSNNDILDKFYEKIKYVKYKNGWKVPFIPDKFKGVRLPFDLMDVE-GNVLLKANVRVTSRLAKKLYDDGLKEYLVPFDSICGLFLAEDLVDGVSSTKILSAGESIKVEDVKKLELLSVGEISVLKIDNLYVGPYILNTLFLDENMSYQDALYEIYRVLRPGEVPVLEIVEEFFHNLFFNSEYYGLSNI-GRLKLNSYLGLNCDEDLTVLTHEDIIEIVRKIVLLRDGQGSVDDIDHLGNRRVRSVGEFIENQFRAGLLKLERVIIDSMSTSSLDKVSPSDFINPKVLTNVLRDFFNSSQLSQFMDQTNPLSEITHKRRLSALGPGGLTRDRAGFEVRDVHPTHYGRICPIETPEGQNIGLINSLAIYARVNKYGFIESPYRKVVNRVVTDQIEYLSAIDEGSYYIADASARLDENNRFVDDMLYCRYAGSFAMVSSDQVSYIDVSPKQVISVAASLIPFLENDDANRALMGSNMQRQAVPLLKPTAPLVATGMESFVASGSGAVVLAKRDGIVDSSDSNSIVIRAFDEERVNYLGVDIYHL-KKFQRSNHNTCINQRPLVRVGDYAKEGDVIADGPAINSGELALGKNLLVAFMSWQGYNFEDSIIISSEVVKKDLFTSIHIEEFECVVHDTPLGSEKITRAIPGVNEENLYHLDDSGIVKIGTRVGPGYILVGKVTPKPSLSLPPETKLLMTIFGEKSFDCADSSLYTSPDVEGTVIDVRVFTRRGVEENERALLIKQKEMDDLEKERDYVINVASEYFYDELKKLL----VHSCSQ-----DQEKLNATEREQWWSIGLKNKSISEQVKSLKKDFDEKVSNAITQFKQKVEKLDEGYDLPQGVSMSVKVFIAVKHSLQPGDKMAGRHGNKGVISRVVPVEDMPYLEDGTPVDIILNPLGVPSRMNVGQILETHVGWACKKLGEKVGDILDGINKTKSTFCKKIRSLDNDNPVKFAAAYLDNRKIEEVSDEEIAASIFNISNKNALNDELNTLVENYLNSCKSAHDNLCNFLIEVYSCGSDVSICNGIREIGDSNLIEFAHKLRDGVPVAAPVFEGPKDEKITKLFELAGLDNSGQTVLYDGCTGEKFDRKVTVGYMYMLKLHHLVDDKIHARSVGPYSLVTQQPLGGKSHFGGQRFGEMECWALQAYGAAYTLQEMLTVKSDDINGRIKIYESIIKGDSNFECGTPESFNVMIKELRSLCLNVAL---KQNEIVIED--ISHTN---------IAQPFDKISISIASPESIKSMSYGEIKDVSTANYRTFKVEKGGLFCPKVFGPVNDDECLCGKYKKRRHRGRICEKCGVEVTSSKVRRERMGHIELASPVAHIWFLKSLPSRIGALLDMSLRDIENILYSDNYIVIDPLVS-PFEKG---EIISEKAYSEAKGSYGTDSFVAMQGVEAIRELLTRLDLHEIRKNLRLEL---ESV-TSEIRRKKIIKRLRIIENFI---KSG-NRPEWMILTTIPILPPDLRPLVSLESGRPAVSDLNHHYRTIINRNNRLRKLL--SLNPPEIMIRNEKRMLQEAVDSLF--DNSRRNTLTSK-AGAVGYKKSISDMLKGKQGRFRQNLLGKRVDYSGRSVIVVGPTLKLNQCGLPKRMALELF-------------------------------KPFVYSKLKMYGMAPTIKFASKLIRAEKPEVWDMLEEVIKEHPVLLNRAPTLHRLGIQAFEPILIEGKAIQLHPLVCTAFNADFDGDQMAVHVP------------ISLEAQLEARVLM--MSTNNVLSPSNG----RPIIVPSKDIILGIHYLTLQEQTDE-----EDDDLP--------------------------------------------------------------------------------------------------------FSS------TFGEIEHSLSNGTLHIHSSIKYRMEYTS-----SDGEICYKTVRTTPGRLILWQIFPKHENLSFD----------FVNQVLTVKEVTNIVDLIYR---NCGQSATVEFSDKLMVLGFEYATFSGTSFSRCDLVIPETKATHVDHA--RDEIKKFSMQYQD------GLITRSERYNKVIDEWS---KCTDMIANDMLKAISIYDRN----------------------------------------------------------------------------SKYNSVYMMVNSGARGS---TSQMKQLAGMRGLMTKPSGEII-----------ETPIISNFREGLNVFEYFNSTHGARKGLADTALKTANSGYLTRRLVDVSQNCIVTKHDCKTKNGLVVRATVEGGTIVASLESVVLGRTSANDIYNPVTKELLVKAGELIDESKVKQVNIAGLDAVKIRSPLTCE-LSPGVCALCYGRDLAA-GRVVSIGEAVGVIAAQSVGEPGTQLTMRTFHIGGVMTRGVESSNIIASINAKIKLNNSNIIIDKNGDKIVISRSCEVILID------------------SLGSEKLRHSVPYGAKLYVDEGQSVKIGDRVAEWDPYTLPIITEKTGTVSYRDLKDGVSITEVMDESTGISSKVVKDWKLH-SGGANLRPRIV----LLD--DNGEVMTLASGVE--ACYFIPIGAVLNVQDGQKVHAGDIITRTPRESVKTRDITGGLPRVIELFEARRPREHAIVSEIDGHVAFSEKD-RRG-----KRSILIK--PVDEQI--SPVEYLVSRSKHVIVNEGDFVRKGDLLMDGDPDLHDI------LRVLG------LEALAHYMISEIQQVYRLQGVRIDNKHLEVILKQMLQKVEITDPGDTMYLVGESIDKLEIDRKNNAMNNSGKRPASYLPILQGITRASLETNSFISAASFQETTKVLTEAAFCGKEDSLSGLKENVIVGRLIPAGTGLI---MSKIRALSLCDNIDKYEKYF-DI-ETYDEKLLGNN-----SCHSHFDEK--------------ESVVATNY-------------D--QPN
>570417_Wendosymbiont@CAQ54662.1| DNA-directed RNA polymerase, beta/beta' subunits
MVDSSYMCASSAFVPRVSYSRSIDLKDSLLDLVKVQKGSYNS------FTPNNESNERLEAIFHTIFPISDPLHRATIEFLNCRVDDLKYSESECIKRGITFSAQVIASIRLVIMQDGVSLEKYQEIKEDDDHSKLATVIKSAEEQEVRFCELPMMTDKGTFIINGVEKVIVSQMHRSPGVFFDSDRGKTYNSGKLIYSARVIPYRGSWLDIEFDVKDHLYFHIDRKRKLPISVLLKALGLSNNDILNKFYEKIEYIKHKSGWRVPFSPDKFKGVRLPFDLKNVE-GNVLLKANVRITSKLAKNLYDNGLKEYLIPYDSICGLFLAEDLIDSASSTKVLSAGESIKLEDIKKLELLSIDKISVLNIDNVSVGPYILNTLFLDENMSYENALYEIYKVLRPGEVPILKIVEEFFRNLFFSSEYYDLSNI-GRLKLNSCLGLNYEENLTTLTHEDIIEIIRKIVLLRDGQGSVDDIDHLANRRVRSVGEFIENQFRTGLLKLGRAVVDSMSTSSLDKVSPSDFINPKVLTNVLRDFFNSSQLSQFMDQTNPLSEITHKRRLSALGPGGLTRERAGFEVRDVHPTHYGRICPIETPEGQNIGLINSLAIYARINKYGFIESPYRKVVNKVVTDQIEYLSAIDEGLYYIADTSAKLDENNCFVDDMLYCRYAGTFVMVNSNQVSYIDLSPKQVISVAASLIPFLENDDANRALMGSNMQRQAVPLLKPTAPLVATGMESFVASGSGAVVLAKRGGIVDSSDSNSIVIRAFDKGGINYLDVDIYHL-RKFQRSNHNTCINQKPLVHVGDCVKEGDVIADGPAINNGELALGQNLLVAFMSWQGYNFEDSIIISSEVVKKDLFTSIHIEEFECVVHDTPLGSEKITRAIPGVNEENLYHLDDSGIVKVGTRVGPGYILVGKVTPKHSLSLPPETKLLMTIFGEKSFDCVDSSLYTSPDIEGIVIDVQVFTRRGEEENERAFLIKQKEANDFEKERDHIINVINQYFYDELRKIL----INSGSQ-----DRESINFIEREGWWDIGLKNQSISKQVESLKKDFDEKVSHAIANFKRKVEKLHEGYDLPQGVSMSVKVFIAVKHSLQPGDKMAGRHGNKGVISRVVPVEDMPYLEDGTPIDIILNPLGVPSRMNVGQILETHVGWACKKLGEKVGNILDEINKIKRAFCEAIRSLSDDDFEKFAALYLDNKKFEDINDDEITASILDTPNKDELNNELTTLVENYFNSCKDAHSSLRHFLIEVYSCGSNLSICNNIRDINDNHLIEFAYKLRDGIPVTAPVFEGPKDEQIVKLFELAGLDNSGQVVLYDGCSGEKFDRKVTVGYMYMLKLHHLVDGKIHARSVGPYSLVTQQPLGGKSHFGGQRFGEMECWALQAYGAAYTLQEMLTVKSDDINGRVKIYESVIKGDSNFECGIPESFNVMIKELRSLCFNVDL---KQNDIVIED--ISHTN---------IAQSFNEVSISIASPESIKRMSYGEITDVSTANYRTFKVEKGGLFCPKIFGPVNDDECLCGKYKKRRHRGRICEKCGVEVTSSKVRRERMGHIELASPVAHIWFLKSLPSRIGALLDMSLRDIESILYSDNYVVIDPLVS-SFEKG---EIISEKAYNEAKDSYGVDSFIAMQGVEAIRELLIRLDLHEIRKNLRQEL---ESV-ASEMRRKKIIKRLRIVENFI---KSG-NRPEWMILTAIPILPPDLRPLVSLESGRPAVSDLNHHYRTIINRNNRLRKLL--SLNPPEIMIRNEKRMLQEAVDSLF--DNSRRNALVNK-AGATGYKKSISDMLKGKQGRFRQNLLGKRVDYSGRSVIVVGPTLKLNQCGLPKRMALELF-------------------------------KPFVYSRLKIYGMAPTIKFASKLIRAEKPEVWDMLEEVIKEHPVLLNRAPTLHRLGIQAFEPVLIEGKAIQLHPLVCTAFNADFDGDQMAVHVP------------ISLEAQLEARVLM--MSINNVLSPSNG----RPIIVPSKDIVLGIYYLTLQQL--------KKDDLP--------------------------------------------------------------------------------------------------------LFC------AFCEVEHSLNNGTLHIHSHIKYKMEHIN-----SDGNIQYKTICTTPGRLILWQIFPKHENLSFD----------LINQVLTVKEITSIVDLVYR---SCGQSATVVFSDKLMTLGFEYATFSGTSFSRCDMVIPETKATHVDYT--RGEIKKFSAQYQD------GLITKSERYNKVIDEWS---KCTDIIANDMLKAISLYDEN----------------------------------------------------------------------------SKYNSIYMMVSSGARGS---TSQMKQLAGMRGLMTKPSGEII-----------ETPIISNFREGLNVFEYFNSTHGARKGLADTALKTANSGYLTRRLVDVSQNCIVTKHDCKTKNGLIVRAIVEGSTIVASLESVVLGRTAANDIYNPVTKELLLKAGQLIDEGKVKQINIAGLDVIKIRSPLTCE-ISPGVCSLCYGRDLAT-GKIVSIGEAVGVIAAQSVGEPGTQLTMRTFHIGGVMTRGVESSNIIASINARIKLNNSNIIIDKNGNKIVISRSCEVVLID------------------SLGSEKLKHSVPYGAKLYVNEGELVKIGDKVAEWDPYTLPIITEKSGTISYQDLKDGISITEVMDESTGISNRVVKDWKLY-SGVANLRPRIA----LLD--DNEKVITLSSGVE--ACYFIPVGAVLNVQDGQKVHAGDVITRTPRESVRTRDITGGLPKVIELFEARRPKEHAIVSEIDGYVMFSEKD-RRG-----KRSIVIK--PVDKQA--SPVEYLVSRSKHVIVNEGDFVRKGDLLMDGDPDLHDI------LRVLG------LEALAHYMISEIQQVYRLQGVRIDNKHLEVILKQMLQKVEITDPGDTMYLIGENIDRLEIDRENDAMNNSGKRPAHYLPILQGITRASLETNSFISAASFQETTKVLTEAAFCGKSDPLSGLKENVIVGRLIPAGTGLI---MNKVKTLSLCENIDKYEKYF-DI-ETYDEKLLSDN-----SYQLHSDEE--------------ESVVASHY-------------D--QSN
>118728_Wendosymbiont@RDD35054.1| Bifunctional DNA-directed RNA polymerase subunit beta-beta'
MIDSSYMCAFSAFVPRVSYSRSIDLKDSLLDLVKVQKESYSS------FSSNSKDNKRLEAIFHTIFPINDPLHRATIEFMSCRVDDLKYNESECIKRGITFSAQVIASIRLAIMQDGVSLDEYKSIKESGDHSKFATVIKSVEEQEVRFCELPMMTDNGTFIINGVEKVIVSQMHRSPGVFFDSDKGKTYNSGKLIYSARVIPYRGSWLDIEFDVKDHLYFRVDRKRKLPISVLLKALGLSNNDILNKFYEKVEYVKHKSGWKVPFTPDKFKGIRLPFDLRDVA-GNILLKANVRITARLAKKMHEDGLKEYLVPSDSICDLFLAEDLIDSASSAKVLSAGEPIKLEDVKKLELLSIDKISVLNIDNVSVGPYILNTLFLDENMSYQNALYEIYKVLRPGEVPVLEIVEEFFHNLFFNQEYYDLSNI-GRLKLNSCFGLNYDENLTTLTHGDIIGIIRKIVLLRDGQGSVDDIDHLANRRVRSVGEFIENQFRTGLLKLERAVVDSMSTSSLDKVSPSDFINPKVLTNVLRDFFNSSQLSQFMDQTNPLSEITHKRRLSALGPGGLTRERAGFEVRDVHPTHYGRICPIETPEGQNIGLINSLAIYARINKYGFIESPYRKVVNKVVTDQIEYLSAIDEGLYYIADTSAKLDENNCFVDDMLYCRYAGTFVMVSSNQVSYIDLSPKQVISVAASLIPFLENDDANRALMGSNMQRQAVPLLKPTAPLVATGMESFVASGSGAVVLAKRDGIVDSSDSNSIVIRVFDKEGVNYLDVDIYHL-RKFQRSNHNTCINQRPLVHVGDCVKKGDVIADGPAINNGELALGQNLLVAFMSWQGYNFEDSIIISSEVVKKDLFTSIHIEEFECVVHDTPLGSEKITRAIPGVNEENLYHLDDSGIVKIGTRVGPGYILVGKVTPKHSLSLPPETKLLMTIFGEKSFDCADSSLYTSPDIEGTVIDVQVFTRRGGEENERAFLIKQKEVNDFEKERDHIINVISQYFYDELKKLL----ISSGSQ-----DRESINFIEREVWWGIGLKNQSISKQVESLKEDFNQKISNAIAQFKKKVEKLHEGYDLPQGVSMSVKIFIAVKHSLQPGDKMAGRHGNKGVISRVVPVEDMPYLEDGTPIDIILNPLGVPSRMNVGQILEAHVGWACKKLGEKVGNILDEINKIKRAFCEGIKSLNDDDFVKFAAAYLDNKKIEDINDDEITASILDMPNKDELNNELTTLVENYFNSCKGAHSSLRNFLTEVYSCGSNVSVCNNIHDISDNNLIEFAHKLRNGIPVAAPVFEGPKDEQIVKLFELAGLDNSGQVVLYDGCSGEKFDRKVTVGYMYMLKLHHLVDGKIHARSVGPYSLVTQQPLGGKSHFGGQRFGEMECWALQAYGAAYTLQEMLTVKSDDINGRVKIYESIIKGDSNFECGIPESFNVMIKELRSLCLNVDL---KQNGIVIED--ISHTN---------IAQSFNEVSISIASPESIRRMSCGEITDISTVNYRTFKVEKGGLFCPKVFGPVNDDECLCGRYKKRRYRGRICEKCGVEVTSSKVRRERMGHIELASPVTHIWFLKSLPSRIGALLDMSLRDIESILYSNNYVVIDPLVS-SFEKG---EIISEKAYNEAKDSYGVDSFVAMQGVEAIRELLTHLDLHEIRKNLRQEL---ESV-ASEMRRKKIIKRLRIVENFI---KSG-NRPEWMILTTIPILPPDLRPLVSLESGRPAVSDLNHHYRCINNRSRRLEKLL--SLNPPEIMIRNEKRMLQEAVDSLF--DNSRRNTLINK-AGATGYKKSLSDMLKGKQGRFRQNLLGKRVDYSGRSVIVVGPTLKLNQCGLPKRMALELF-------------------------------KPFIYSKLKIYGIAPTIKFASKLIRAEKPEVWDMLEEVIKEHPVLLNRAPTLHRLGIQAFEPVLIEGKAIQLHPLVCTAFNADFDGDQMAVHVP------------ISLEAQLEARVLM--MSINNVLSPSNG----RPIIVPSKDIVLGIYYLTLQQL--------KEDSLS--------------------------------------------------------------------------------------------------------LFS------AFCEVEHSLNNGTLHIHSNIKCKMEYIN-----NDGNIHYKIVCTTPGRLILWQIFPKHENLSFD----------LINQVLTVKEITSIVDLVYR---NCGQSATVAFSDKLMTLGFEYATFSGTSFSRCDMVIPGTKATHVDYT--RGEIKKFSAQYQD------GLITRSERYNKVIDEWS---KCTDMIANDMLKAISVYDEN----------------------------------------------------------------------------SKYNSIYMMVSSGARGS---TSQMKQLAGMRGLMTKPSGEII-----------ETPIISNFREGLNVFEYFNSTHGARKGLADTALKTANSGYLTRRLVDVSQNCIVTKYDCKTKNGLIVRAIVEGSTIVASLESVVLGRTAANDIYNPVTKQLLVKAGELVDEDKVKQINIAGLDAVKIRSPLTCE-VSSSICSLCYGRDLAT-GKIVSIGEAVGVIAAQSVGEPGTQLTMRTFHIGGVMTRGVESSNIIASINARIKLNNSNIIIDRNGNKIVISRSCEVVLID------------------SLGSEKLKHSVPYGAKLYINEGELVKIGDKIAEWDPYTLPVITEKTGTISYKDLKDGISITEVMDESTGISNRVVKDWKLY-SGGANLRPRIA----LLD--DNGEVITLASGVE--ACYFIPVGAVLNVQDGQKVHAGDVITRTPRESVKTRDITGGLPRVIELFEARRSKEHAIVSEIDGCVMFSEKD-RRG-----KRSILIK--PVDEQI--SPVEYLISRSKHVIVNEGDFVRKGDLLMDGDPDLHDI------LRVLG------LEALAHYMISEIQQVYRLQGVRIDNKHLEVILRQMLQKVEITDPGDTMYLVGESVGKLEVDRENGAMNNSGKRPAHYLPILQGITRASLETNSFISAASFQETTKVLTEAAFCGKSDPLSGLKENVIVGRLIPAGTGLI---MNKVRALSLCENIDKYEKYF-DI-ETYDEKCLGDN-----GCHLSSGEE--------------ESMVASHY-------------D--QSN
>1286528_Nhelminthoeca@AHX11575.1| DNA-directed RNA polymerase, beta' subunit
--------------------------------------------------------------------------------------------------------------------------------------------------------------------------------------------------------------------------------------------------------------------------------------------------------------------------------------------------------------------------------------------------------------------------------------------------------------------------------------------------------------------------------------------------------------------------------------------------------------------------------------------------------------------------------------------------------------------------------------------------------------------------------------------------------------------------------------------------------------------------------------------------------------------------------------------------------------------------------------------------------------------------------------------------------------------------------------MKNFSSF------------------------------------------------------------------------------------------------------------------------------------------------------------------------------------------------------------------------------------------------------------------------------------------------------------------------------------------------------------------------------------------------------------------------HRSAD---------GSVDFDSIKISLASADKIRALSYGEVTKPETINYRTFKPERDGLFCAKIFGPTKSYECLCGKYKKIKYSGVVCERCGVEVTSSRVRRERMGHIELASPVAHIWFLKSLPSKICTLLDLTLKNVEKILYFESYVVIDPGVT-AFNKN---DIITDESYSEAIREYGAGSFTAMIGAEAIKHMLASLNLEEMAVKLRSQA---AST-NSEVKKKKIIKTLRLVEQFL---GSD-SRPVDMILDVIPVMPPDLRPLVMLDGGRFATSDLNALYRSVINRNNRLKSLI--YLRAPSIIINNERRMLQEAVDALF--DNGRRTKIIKG-SNKRPY-KSISDMLKGKQGRFRQNLLGKRVDYSGRSVIVVGPALELHQCGLPKKIALELF-------------------------------KPFIYSKLELYGIAPTIKTARRMVQNEQPEVWDVLAKVIHQHPVFLNRAPTLHRLSVQAFEPVLIEGKAIQLHPLVCTAFNADFDGDQMSVHVP------------LSIEAQVEARLLV--MSTNNILNPANS----RPIIVPSKDIVLGVYYLSLEEKS-------QEVHPT--------------------------------------------------------------------------------------------------------VFC------APWEAEHAFVNKKIALHTRIRCQLEFNG----------ESRLYTTTFGRLQLLKILPE--GVPFD----------SVNTMLTVRDISNLVDLVYK---ICGHGKTVEFADKIMELGFRYATLSGISFGKDDMVVPATKAEHVRKT--NEEVKDYEFQYQE------GLITKHEKYNKVVDAWQ---KCTDIVAKDMMEGISVYENV----------------------------------------------------------------------------AEMNSIFMMAQSGARGS---AAQIKQLAGMRGLMAKPSGEII-----------PNPIISNLREGQGVLEYFNSTHGARKGLADTALKTANSGYLTRRLVDVAQDSIIVEEDCGATDGLMVRASIEGGVVIMPLSDSIFSRVSAGDIVDPSDGSTIVRAGEMFDDASIERIESLGIDSVRIRSVLTCK-SKYGICRKCYGADLSN-RKLVSLGEAVGVIAAQSVGEPGTQLTMRTFHVGGAATRRVESSSMVAFCSGRVKFVNANLITNRDGNYIVLSRSFELLLVD------------------SLGIEHFQGRVQYGGTVYVKEGDMVPIGKKLADWDLYTVPIISEASGKVSYADMIEGVSYNEIQDENTGISNKTVVDWKQG-EAASNLRPRVE----ILN--ADGSLATGQQSKE--AIYLLPLGAILNVSPEDMVEAGDIIAKITKESTTTRDITGGLPRVIKLFEARKGKVNAVISEVDGYVEFA-KDYYKS-----KRKVLIR--SREDSQ--RVYEYLVPKGRHLIVSEGDFIRKGEPLMDGDPDLHEI------LRVLG------LEALAEYMITEIQRVYRLQGVKINNKHIEVIIRKMLQKVEITDAGDTTLLVGEQVEKSRVEKINEVIATQGLRCASYTPVLLGITRASLQTESFISAASFQETTKILTEAAVAGKVDRLRGLKENIIAGRLLPVGAGYF---IDKLRHQFASEEQHGQASVE-LG-DDIASV------------------------------------------------------------
>222891_Nsennetsu@ABD45983.1| DNA-directed RNA polymerase, beta' subunit
--------------------------------------------------------------------------------------------------------------------------------------------------------------------------------------------------------------------------------------------------------------------------------------------------------------------------------------------------------------------------------------------------------------------------------------------------------------------------------------------------------------------------------------------------------------------------------------------------------------------------------------------------------------------------------------------------------------------------------------------------------------------------------------------------------------------------------------------------------------------------------------------------------------------------------------------------------------------------------------------------------------------------------------------------------------------------------------MGDFRSF------------------------------------------------------------------------------------------------------------------------------------------------------------------------------------------------------------------------------------------------------------------------------------------------------------------------------------------------------------------------------------------------------------------------RQNGG---------SSVDFDGIKISLASADKIRSLSYGEVTKPETINYRTFKPEKNGLFCAKIFGPTKSYECLCGKYKKIKYSGVICERCGVEVTSSRVRRERMGHIELASPVAHIWFLKSLPSKICILLDLTLKNVEKVLYFELYIVIDPGVT-TFTKN---ELITDEAYMNAVREYGPDSFTAMIGAEAIRHMLASLDLEKMAVKLRSQA---AAT-NSEVKKKKIIKTLRLVEQFL---GSD-SRPVDMILDVIPVMPPDLRPLVMLDGGRFATSDLNALYRSVINRNNRLKSLI--YLKAPNIIINNERRMLQEAVDALF--DNGRRAKVIKG-SNKRPY-KSISDMLKGKQGRFRQNLLGKRVDYSGRSVIVVGPALELHQCGLPKKIALELF-------------------------------KPFIYSKLELYGIAPTIKTARRMVQNEQPEVWDVLAKVIHQHPVFLNRAPTLHRLSVQAFEPVLIEGKAIQLHPLVCTAFNADFDGDQMSVHVP------------LSIEAQVEARLLV--MSTNNVLNPANS----RPIIVPSKDIVLGVYYLSLEEKG-------GVVHPV--------------------------------------------------------------------------------------------------------TFC------ATWEAEHAFANGDIGLHTKIRCGIELED----------GVKVYTTTFGRLQLLKILPK--GVPFE----------SINMVLTVRDISNLVDLVYK---TCGHGKTVEFADGIMELGFRYATLSGISFGKDDMVVPPTKSEHVRRA--NEEVKEYEFQYQE------GLITKHEKYNKVVDAWQ---KCTDLVAKDMMDGISGYESV----------------------------------------------------------------------------AEMNSIFMMAQSGARGS---AAQIKQLAGMRGLMAKPSGEII-----------PNPIISNLREGQGVLEYFNSTHGARKGLADTALKTANSGYLTRRLVDVAQDSIIVEEDCGSSNGLVVRATVEGGVVIIPLSDSIFSRVSATDIIDPSDGSVIVRAGEMFDDKSIERIESLGIDSVRIRSVLTCK-SKHGICRKCYGADLSN-RKLVALGEAVGVIAAQSVGEPGTQLTMRTFHVGGAATRRVENSSMVAFCGGKVKFTNANLITDRDGNYVVLSRSFEILLVD------------------SLGIEHFQGRVQYGGTVYVKEGEVVPIGKKLADWDLYTVPIVAEASGTVSYADMIEGVSYNEVHDESTGILNRMVVDWRQA-ESSSGLRPRVE----ILD--ESGSVAKCQYSKD--AVYLLPLGAILNVSNGDVVKAGDVIAKITKESTTTRDITGGLPRVIELFEARKAKVNAVISEIDGYVEFA-KDYYKS-----KRKVIVR--SREDKE--RIYEYLVPKGRHLIVSEGDFIRRGEPLMDGDPDLHEI------LRVLG------LEALAEYMISEIQRVYRLQGVKINNKHIEVIIRKMLQKVEITDAGDTTFLIGEQIDKSRVERINEVMASQGLRCCSYVPVLLGITRASLQTESFISAASFQETTKVLTEAAVAGKVDRLRGLKENIIAGRLLPVGAGYF---IDKLKREFTGERQGKQVSVG-VG-GDLTST------------------------------------------------------------
>1401685_CXpacificiensi@ETO91181.1| DNA-directed RNA polymerase, beta' subunit
--------------------------------------------------------------------------------------------------------------------------------------------------------------------------------------------------------------------------------------------------------------------------------------------------------------------------------------------------------------------------------------------------------------------------------------------------------------------------------------------------------------------------------------------------------------------------------------------------------------------------------------------------------------------------------------------------------------------------------------------------------------------------------------------------------------------------------------------------------------------------------------------------------------------------------------------------------------------------------------------------------------------------------------------------------------------------------------MADI---------------------------------------------------------------------------------------------------------------------------------------------------------------------------------------------------------------------------------------------------------------------------------------------------------------------------------------------------------------------------------------------------------------------------SGNSS-----FFGGGSESFNAIRIKIFSPEEIREVAYGEVLNGETINYRTGLPEVNGLFCAKIFGCVKDYECLCGKYRGIKYRGIVCEKCNVEITSSKVRRRRMGYIELASPVAHIWFLKSLPSRICQLLDMTVKNVEKVLYFDAHIVIDPGLT-DMACY---DLLTQSQYDKAIAEYGEGSFTAMIGAEAIQKLLKDLDLEKLKVELQDLI---AST-TSSLRVKKYRKRLKLVVDFL---SSG-NDPSNMILNVIPVTPPDLRPLVLLEGGRLATSDMNALYRLVINRSNRLRNLM--MICSPELIIRNEKRMLQEAVDALF--DNGRRNKVVKNTSNKRPY-KSLSDMLKGKQGRFRQNLLGKRVDYSGRSVIIVGPNLKLHQCGLPKRIALEMF-------------------------------KPFIYSKLIMYGIALTVKTAKRMLQNERPEVWDILEEVIHQHPVLLNRAPTLHRMSIQAFEPLLIEGKAIQLHPLVCTAFNADFDGDQMAVHLP------------LSLEAQIEARVLM--MSDRNILNPANG----KPIITPSKDIVLGIYYLTIVDKDE------DVGHEK--------------------------------------------------------------------------------------------------------LFS------SLEEVQHAVDVGCLRLHDKIRCAVDLYK-----ENANH-FSIIDTTPGRLKIFEIVPRGLDLSY------------FNKTLTVKDISDLVDAIYK---QFGRRETVYFCDKLMRLGFKYAMLSGISFGKDDMVIPDEKGSLVNTA--KQKVASYEQQYQE------GFITKNELHHKTVDAWQ---DCTEKVGIAMQKGLSKCTKV----------------------------------------------------------------------------SDMTSIYMMADSGARGS---VAQIRQLAGMRGLMATPSGEII-----------PNPIVSNLREGQNGMEYFLSTHGARKGLADIALKTANSGYLTRRLVDVAQDTIINIDDCGTENSMIARALVDGSNVIASLKEYIVGRSSAVQIIDPSTQEVIVEKGDFITNQQADVIESLGIDAIKIRSILTCS-SRYGLCAKCYGYDLST-GDVISTGEAVGVIAAQSIGEPGTQLTMRTFHVGGAATRRVEKSGLNAFCSGSIHFENLAYILNKEGHYIVNSRTLEAVIVD------------------NIGGKHAQGRIPYGARLYFIEDDKVKIGDKIADWDPYTRPIISEVSGYVAYRDLIENISYSEVLDEDSGIINKIVTEWKQG-AETSQLRPRIE----IVD--DKGNVLKLSNGAD--ASYMLPIKSFINVSDGQKVHVADIIVKISKGSSTTRDITGGLPKVAELFEARKPKENAIISEINGYVEFG-GDYYKT-----KRRIIVR--NDDDSG--ITREYLVLKGRYITVNEGDYVRKGDYLTEGDPDPHDI------LRILG------VSEFSDYMISSIQRIYRAQGVRINSKHFEVILRKMLSKVEIIDSGDTNFISGQKVDLYEVMSTNFAISREGKESAKYTRILLGITRASLQTGSFMSEVSFQDGSRILKDASIAGRTDYLLGLKENVIVGRLLPMGTGFV---EYQILKKSRRRMMSATRENK---------------------------------------------------------------------E
>1399147_Hobtusa@ETZ06750.1| DNA-directed RNA polymerase subunit beta'
M--------------------------------------------------------------------------------------------------------------------------------------------NIEKQ-----------------------------------------------------------------PEF------------------------------------------------W----------------------------------------------------------------------------AMEQECSLE-------------------------------------------------------------------------------------------------------------------------------------------------------------------------------------------DSCEAE-------------------------------------------------------------------------------------------------------------------------------------------------------------------------------------------------------------------------------------------------KTDTKKDEET-----------------------------------------------------------------------------------------------------------------------------PVMAIPLT----------------------------------------------------------------------------------------------------------------------AQTYQDMFTA-----------------------------------------------------------------------------------------------------------------------------------------------------------------------------------------------------------------------------------------------------------------------------------------------------------------------------------------------------------------------------------------------------------------------ASYRPG---------TASDFDGIRISIASPDQIRSWSYGEVKKPETINYRTFKPEKDGLFCAKIFGPIKDYECLCGKYKRMKYRGAVCERCGVEVTQTKVRRERMGHIELASPVAHIWFSRSLPSRIATLLDMTIKTLERILYFEGQVVLDPGLT-PLAYG---RVLTDAEYNKFCQEYGIGNFVVGSGSQALKEMLENLNFQEMRANLRAQL---EGS-VSEFKRKRIIKQLKLVEAFV---SSN-TRPEWMILEVIPVIPPDLRPLVPLDGGRFATSDLNDLYRRLLNRNNRLKKLM--EMQTPEVIIRNEKRMLQEVVDAFF--DNGRRGRPITG-TNKRPL-KSLSDMLRGKHGRFRSNLLGKRVDYSGRSVIVVGPELRLDQCGLPKKMALELF-------------------------------KPYVYAKLERYGLASSVKVAKRMVERERPEIWDILEEVIKERTVLLNRAPTLHRLGIQAFEPILIEGKAIQLHPLVCAAYNADFDGDQMAVHVP------------LSLEAQIEARVLM--MSTNNILSPASG----EPVIVPSKDMVLGLYYLTLERRQ-------EKGEGM--------------------------------------------------------------------------------------------------------IFS------SFSEIMMALEKKEVSLHAIIQARVEMLD-----AQGTEICSRETTTPGRLIFWDVVPKHPKISFA----------SLNRNLSSKEINEVMGQVHR---FCGATATTVFADALVQLGFKYATIGGISFGKDDLLVPPEKDSLVKET--ETLIQEYHQQYLD------GLITFGERYNRITDAWT---KCSEAVAYHMMERIAQEVPG----------------------------------------------------------------------------KPLNSLYIMAVSGARGA---KGQLRQLMGMRGLIARHDGTVI-----------EHPIISNFKEGLRSDEYFNSIYGARKGLSDTALKTANAGYLTRRLVDVAQDCVIHESDCRTDEFLEMSALDDISGVGPSLRERVFGRTLARDIV--CSDGTVISKGTLLDHDDILLIEKDYIRSVAVRSVLKCE-AKYGVCSLCYGRNLAR-GGMVMMGEAVGVIAAQSIGEPGTQLTMRTFHSGGTAQRASESSSLDARYAGKIAFRHENTVINRYGQVIVVGRSMELQILD----------------LTRHGQELMSFRLPYGSVLLVQEGMEVEQGKRLAEWDPYTLPIIVEQEGTIHYTDLVEGVSLREVLDDLTGITQRIVVSSRVT-SRGKDLRPTLV----LRP--YD------TNRSE--VRYSLSVDTVVLSTDHQEVKRGDIIARLAKEAFKSRDIVGGLPRIVELFEARRPKEPAVMSRYSGVVAYG-KD-QKN-----RRKFSVI--PDDGRE--RPAEYTIPQGRHILVYEGDRVNKGDILVAGNMVPHDI------LSILG------VDALADFLIQEIQMLYRLQGVRINEKHIEVILRQMLQRVEIQEPGGTLFLVGDHITLEELEKGNQIAIQEGKLPAKASRILQGITKVSLQTDSFISAASFQETTRVLTDAAVHGKVDNLKGMKENVIAGRLIPAGTGLF---ERILRQEARVRDANRTRFNP-SG-------------------------------------------------------------E--KIL
>1321371_Hundulata@ETZ04677.1| DNA-directed RNA polymerase subunit beta'
M--------------------------------------------------------------------------------------------------------------------------------------------SIENQ-----------------------------------------------------------------DGF------------------------------------------------W----------------------------------------------------------------------------AMKQEVSSE----------------------------------------------------------------------------------------------------------------------------------------------------------------------------------------NFYDDTRPK-------------------------------------------------------------------------------------------------------------------------------------------------------------------------------------------------------------------------------------------------DTEQSEVNDS-----------------------------------------------------------------------------------------------------------------------------PVVA-PLT----------------------------------------------------------------------------------------------------------------------QETCHDMFEA-----------------------------------------------------------------------------------------------------------------------------------------------------------------------------------------------------------------------------------------------------------------------------------------------------------------------------------------------------------------------------------------------------------------------VSYRPG---------TPTDFDGIRISIASPDQIRSWSYGEVKKPETINYRTFKPEKDGLFCARIFGPIKDYECLCGKYKRMKYRGAVCERCGVEVTQTKVRRERMGHIELASPVAHIWFSRSLPSRIATLLDMTIKTLERILYFEGQVVLDPGLT-PLAYG---RVLTDAEYNKFCQEYGIGNFVVGSGSQALKEMLENLDFQQMRAKLRSQL---EGS-VSEFKRKRIIKQLKLVEAFV---GSN-TRPEWMILDVIPVIPPDLRPLVPLDGGRFATSDLNDLYRRLLNRNNRLKKLM--EMQTPDVIIRNEKRMLQEVVDAFF--DNGRRGRPITG-TNKRPL-KSLSDMLRGKHGRFRSNLLGKRVDYSGRSVIVVGPELRLDQCGLPKKMALELF-------------------------------KPYVYAKLERYGLASSVKVAKRMVERERPEIWDILEEVIQERTVLLNRAPTLHRLGIQAFEPVLIEGKAIQLHPLVCAAYNADFDGDQMAVHVP------------LSLEAQIEARVLM--MSTNNILSPASG----EPVIVPSKDMVLGLYYLTLERSQ-------EKGEGM--------------------------------------------------------------------------------------------------------AFS------SFSEVLMALEKKSVSLHAVIQARVEMLD-----EQGNLKSSREVTTPGRLIFWDVVPRHPKISFS----------SLNRNLSSKEINEVIGQVHR---FCGAPATTGFADALVQLGFKYATVGGISFGKDDLLVPPEKDSLVKET--EKLIQEYHQQYLD------GLITFGERYNRITDAWT---KCSESVAYHMMERIAQEVPG----------------------------------------------------------------------------KPLNSLYLMAVSGARGA---KGQLRQLMGMRGLIARHDGTVI-----------EHPIISNFKEGLRSDEYFNSIYGARKGLSDTALKTANAGYLTRRLVDVAQDCVIHEQDCGTDAFIEMRALDDISGVGPSLRERIFGRTLARDIV--FSDGTVLLKGTLIDHDTVVLIENDYVRSVAVRSVLKCE-ARYGVCSMCYGRNLAR-GGMVMMGEAVGVVAAQSIGEPGTQLTMRTFHSGGTAQRASESSSLDARYAGKIAFRHKSTVVNRYGQVIVVGRSMEIQILD----------------LAREGQELMSFRLPYGSSLLVQEGMQVEQGQRLAEWDPYTLPIIVEQEGTIHYTDLVEGVSLREVLDDLTGITQRIVVPSRAT-SRGKELRPTLV----LKP--YD------TLRSE--VRYSLSVDTVVLATDQQGVQKGDVIARLAKEAFKSRDIVGGLPRIVELFEARRPKEPAVMSRYSGVVAYG-KD-QKN-----RRKFSVI--PDDIQE--RPVEYTIPQGRHILVYEGDRVNKGDILVAGNMVPHDI------LSILG------VDALADFLIQEIQMLYRLQGVRINEKHIEVILRQMLQRVEIQEAGGTLFLVGDHITLEELEKGNRSALQEGKAPAKALRILQGITKVSLQTDSFISAASFQETTRVLTDAAVHGKVDNLRGMKENVIAGRLIPAGTGLF---ERILRQEARVRDSNPLSRSS-EQ-------------------------------------------------------------N----L
>1082868_Hcurviuscula@PPE03983.1| DNA-directed RNA polymerase subunit beta'
M--------------------------------------------------------------------------------------------------------------------------------------------NIEKK-----------------------------------------------------------------IEF------------------------------------------------W----------------------------------------------------------------------------SKNQHNSPE-------------------------------------------------------------------------------------------------------------------------------------------------------------------------------------------DPQELEHFL-------------------------------------------------------------------------------------------------------------------------------------------------------------------------------------------------------------------------------------------HLDQEDDKKDSSV----------------------------------------------------------------------------------------------------------------------------DPVLFTAESSED------------------------------------------------------------------------------------------------------------------VADIFEDLYPP-----------------------------------------------------------------------------------------------------------------------------------------------------------------------------------------------------------------------------------------------------------------------------------------------------------------------------------------------------------------------------------------------------------------------ISYRPG---------TATDFDGIRISIASPEQIRSWSYGEVKKPETINYRTFKPEKDGLFCARIFGPIKDYECLCGKYKRMKYRGAVCERCGVEVTQTKVRRERMGHIELASPVAHIWFSRSLPSRIATLLDMTIKTLERILYFEGHVVLDPGLT-PLAYG---RVLTDSEYNKFCQEYGIGNFVVGSGSQALKEMLASLDFQEIRDRLRAQL---DGS-VSEFKRKRIIKQLKLVEAFV---SSG-TRPEWMILDVIPVIPPDLRPLVPLDGGRFATSDLNDLYRRLLNRNNRLKKLM--EMQTPDVIIRNEKRMLQEVVDAFF--DNGRRGRPITG-TNKRPL-KSLSDMLRGKHGRFRSNLLGKRVDYSGRSVIVVGPELKLDQCGLPKKMALELF-------------------------------KPYVYAKLERYGLASSVKVAKRMVERERPEIWDILEEVIQERTVLLNRAPTLHRLGIQAFEPMLIEGKAIQLHPLVCAAYNADFDGDQMAVHVP------------LSLEAQIEARVLM--MSTNNILSPASG----EPVIVPSKDMVLGLYYLTLERAQ-------EKGEGM--------------------------------------------------------------------------------------------------------IFA------SFAEVLMALEKKDISLHARIQARVEALN-----NEGNVVYTRQVTTPGRLIFWDIVPKHAKISFE----------SLNRNLSSKEINELMGQVYH---FCGGTATTIFADALVKLGFKYSTLGGISFGKDDLLVPPEKDFLVKET--EKLIQEYHQQYLE------GLITFGERYNRITDAWT---KCSEAVAHHMMEHISQDIPG----------------------------------------------------------------------------KPLNSLYLMAVSGARGA---KGQLRQLMGMRGLIARHDGTVI-----------EHPIISNFKEGLRSDEYFNSIYGARKGLSDTALKTANAGYLTRRLVDVAQDCVVQEEDCGTSEFIEMHALDDISGVGPSLRERIFGRTLARDIT--FSDGTVLAKGVLLDQILIGRIEADYIHSVAVRSVLKCK-AKYGVCTLCYGRNLAR-GGLVMRGEAVGVIAAQSIGEPGTQLTLRTFHSGGTAQRASESSSLDARYAGEVMFRQESTVVNRYGQTIVVGRSMELVILD----------------FTRKGQELMSFRLPYGAVLLVNQGAHVEQGERLAEWDPYNLPIIVEQEGVIHYTDLMEGISLREVLDDLTGITQRIVVPSRSS-AKGKELRPTLV----LKP--YD------TLRSE--VRYSLSVDTVVLAVDQQGVKKGDVIARLAKEAFKSRDIVGGLPRIVELFEARRPKEPAVMSRYSGVVAYG-KD-QKN-----RRKFSVI--PHDPQE--KPVEYTVPQGLHILVYEGDRVNKGDILVAGNMVPHDI------LSILG------VDALAEFLIQEIQMLYRLQGVRINEKHIEVILRQMLQRVEIQEPGGTLFLVGDHITLEELKKGNRAALREGKLPAQAVRILQGITKVSLQTDSFISAASFQETTRVLTDAAVHGKVDTLKGMKENVIAGRLIPAGTGLF---ERLLRQEARARDQNLAKNVN-E--------------------------------------------------------------------
>1895705_Abacterium@OJU73525.1| DNA-directed RNA polymerase subunit beta'
--------------------------------------------------------------------------------------------------------------------------------------------------------------------------------------------------------------------------------------------------------------------------------------------------------------------------------------------------------------------------------------------------------------------------------------------------------------------------------------------------------------------------------------------------------------------------------------------------------------------------------------------------------------------------------------------------------------------------------------------------------------------------------------------------------------------------------------------------------------------------------------------------------------------------------------------------------------------------------------------------------------------------------------------------------------------------------------MHPMLSL------------------------------------------------------------------------------------------------------------------------------------------------------------------------------------------------------------------------------------------------------------------------------------------------------------------------------------------------------------------------------------------------------------------------VNRLN---------TSTQFDQIRIKIASPEEIRSWSFGEVKKPETINYRTFKPEKDGLFCARIFGPIKDYECLCGKYKRMKYRGVVCERCGVEVTLTRVRRERMGHIELACPVAHIWFARSLPSRIGTLLDLNTKAMDRILYFEGYVVLDPGMT-ALHYG---KVLGEDEYMKACQEYGQGNFVVGSGAQALKEMLIALDLAELRHQLRDQL---DGG-VSELKRKKIIKRLKLVEAFL---SSG-TRPEWMILDVVPVMPPELRPLVPLDGGRFATSDLNDLYRRLLNRNNRLKRLL--EMGAPEIIVRNEKRMLQEMVDAFF--DNGRRGRPILG-SNKRPL-KSMSDMLRGKQGRFRLNLLGKRVDYSGRSVIVVGPELKLHQCGLPKKMALELF-------------------------------KPYVYARLERYGLASTIKMAKRMVEQEKPEVWGILEEVIKERTVLLNRAPTLHRLSIQAFEPILVEGKAIQLHPLVCASYNADFDGDQMAVHVP------------LSLEAQIESRVLM--MSTNNILSPASG----EPVIVPSKDMVLGLYHLTLCREG-------SKGEGR--------------------------------------------------------------------------------------------------------SFA------TFEEALVALETEQISLNTRIFVRMTNKEFGH--NLEEEGYQRVETTIGRLIFWEAVPKIDGITFD----------LANCKLKSKDVGKIVGLVHR---LGGACATTLFLDRLVQLGFKYATVGGISIGKDDLLVPEQKQALIKET--TAQVIEYHQQFLD------GLITVGERYNRVTDAWT---KCTEQVTELMEANLSKEVPG----------------------------------------------------------------------------KPLNSLYMMFDSGARGS---VAQMRQLSGMRGLITRHDGSIV-----------EHPITANFKEGLEPDEYFNSIYGSRKGLSDTALKTASAGYLTRRLVDVAQDCVVRMHDCGTDQFTTMTVAEDSSGVEASLREKILGRVLAQDLT--LSNNRVIKAGSLLAEEQVCAIEDDEIASVPVRSVLTCT-TKDGVCSMCYGLDLAR-GHLVVPGEAVGVIAAQSIGEPGTQLTLKTFHTGGASLHASEASYLEARHDGVLDFRHENVVENRHGHLIVLGRSMEIVVLD------------------KEGKELMVSRIPHGSSILVRKGETVAVGQKLAEWDPYTLPIIAEQEGKVQYVDLIEGVSFQETVDEVTGITQRTVIAARST-LKGVELRPTLI----IAL--DAD-----RKGTG--GRYFLGVDSVIMVNNGEEVKRGDVLARLAKEAFKSKDIVGGLPRIVELFEARRPKDPSVMSPFDGVIEFG-KD-YKS-----RRRFSVI--PHDPNE--KPVEYTISKDRHVLVQEGDVVRKGDFLVDGNIVPHDI------LVILG------FEALSKYFVTSVQDLYRLQGVPINAKHVEVILKQMMQRVEVVDPGHTLFLIGDHVTVEELEAANAEIRHAGKKPAIGVRILQGITKVSLQTDSFISAASFQETTRALIDAAVYGKVDKLKGLKENVIVGRLIPAGTGFI---KRILRQEARQQDQNLLEASR-EK-SLSEAQ------------------------------------------------------------
>1919268_Abacterium@MPNG01000027.1_9|  7181 11245
--------------------------------------------------------------------------------------------------------------------------------------------------------------------------------------------------------------------------------------------------------------------------------------------------------------------------------------------------------------------------------------------------------------------------------------------------------------------------------------------------------------------------------------------------------------------------------------------------------------------------------------------------------------------------------------------------------------------------------------------------------------------------------------------------------------------------------------------------------------------------------------------------------------------------------------------------------------------------------------------------------------------------------------------------------------------------------------MAKEIKT--------------------------------------------------------------------------------------------------------------------------------------------------------------------------------------------------------------------------------------------------------------------------------------------------------------------------------------------------------------------------------------------------------------------------------------FPSDFDSIKVSVASPETIRGWSYGEVQKPETINYRTFKPERGGLFCARIFGPLKDYECLCGKYKRIKFKGVVCERCGVEVGPERVRRERMGHIDLVSPVVHVWFLRSLPSRIGLLLDLPLRDLERILNFDAFIVLDPGLS-PFVKY---QLLTEEEFFDAQDTYGEDAFCASVGADAIEALLKEVDVEELVKELQKEI---HTV-QSEIKRRKVIRRYKMAKSFL---REG-TRPEWMVLRALPVIAPDLRPLVPLEGGRFAASDLNDLYRRVINRNNRLKRLQ--DLLAPEIIVRNEKRMLQESVDALL--DNGRRGKVTT--ASKRTL-KSLADMLRGKQGRFRQNLLGKRVDYSGRSVIVVGPRLRLHQCGLPKRMAIELF-------------------------------KPFIFAKLQHYGIATSVKMAKKCVEDEIPEVWDVLDEVIHQHPVLLNRAPTLHRLGVQGFEPVLIEGKALQLHPLVCASFNADFDGDQMAVHVP------------ISLESQVEVRVLM--MSTNNVLSPANG----QPVIVPTKDIVLGIYYITMKLDK-------QVGEGR--------------------------------------------------------------------------------------------------------IFT------STDEVEWALYSGCLSLHAGIKAVYESVD-----AEGNKTRELVSTTPGRMLFAKICPAHHAISFE----------EINLTMTGKHLSTLIDKVFS---ACGATEAVRFADAVKDLGFSWLTKSGISIGKNDFVVPKEKGSLIQET--KERIATYDRQYQD------GLITRGEKYNKVVDAWS---QCGDRVANVMMENLASTSAY-----------------------------------------------------------------------------DPNSIYMMADSGARGS---QAQIKQLMGMRGLLAKPSGEIV-----------ETPIVSNFKEGLSVLEYFTSTHGARKGLADTALKTANSGYLTRRLVDVSRDCVVVEQDCGAEKGLVMRPVLQGGSVVVSLGKRVLGRVLLEDVICPNTNEILFTKGTMLDEDLIERIPE-NLSSIAVRSPVRCE-AHRGICVTCYGRDLSA-RQMVSIGEAVGVIAAQSIGEPGTQLTMRTFHVGGAAQGVYKESTVDAPCDGRVEFASAKLLK-RGDHHLVLNRLTELSCFD------------------EKGSVRRQMRLPYGAKVFVENDAVLKKGTKIAEWDPYTVPVIAEVDGVVRLAGVVVGVSARALED---GVGGYVITDWRQQ-ANTANTRPAAI----IEP--SEG--VKVEAGSK--TRHYFQMDTVVVVEDGQTVKAGEVLARIPRETFKTRDITGGLPRVSELFEARSPKDSAILAGIGGRIEIV-AD-YKG-----KHRLWIH--GEDEEM----EEVLISRSRHLLVQDGDVVRKGDYLVEGYPAPQDI------LRING------VARLVEYLESAIQEIYRMQGVDIDARHIEVVVRQMCQKVEITDPGDSHFVHMEQVDRYDFWDVNKKLEEAGKKPSDGRPIVQGITKASLQTPSFIAGAAFQETMRVLTEAAVEGKRDILQGLKENIVIGRLIPAGTGLW---FKKYKDKNADAQVTPTA-------------------------------------------------------------------------
>1948416_Abacterium@DITS01000009.1_197| CONCAT DITS01000009.1_199 DITS01000009.1_198
---------------------------------------------------------------------------------------------------------------------------------------------------------------------------------------------------------------------------------------------------------------------------------------------------------------------------------------------------------------------------------------------------------------------------------------------------------------------------------------------------------------------------------------------------------------------------------------------------------------------------------------------------------------------------------------------------------------------------------------------------------------------------------------------------------------------------------------------------------------------------------------------------------------------------------------------------------------------------------------------------------------------------------------------------------------------------------------------------------------------------------------------------------------------------------------------------------------------------------------------------------------------------------------------------------------------------------------------------------------------------------------------------------------------------------------------------------------------------------------------------------------------------------------------------------------------------------------------------------------------------------------------------------------------------------------------------------------------------------------------------------------------------------------------------------------------------------------MIVR-------------------------------------------------------------------------------PK----------------------------------------------------------------------------------------------------------------------------------------------------------------------------------------------------------------------------------------------------------------------------------------------------------------------------------------------------------------------------------------------------------------------------------------------------------------------------------------------------------------------------------------------------------------------------------------------------------------------------------------------------------------------------------------------------------------------------------------------------------------------------------------------------------------------------------------------------------------------------------------------------------------------------------------------DADIEPIEYMIPKGKHIM---------GSAVLHHNPDEGDYSVTEKG-----DL--GISL---MDNKVGI-----IDWRQQNARGQDLKPRIAPVPHLRD--AKDEIITLANGLEILARYFLPVDAILNVEDGMEVHAGDVLARIPLRESSSKNVV--------------------------------KD-SKGRPVVMSRSCELLL-RDENGR--EKARHKIPYGSRLTVEPGSKVKAGDKIVEWDPYTIPINRPVSPTRITGGSLVKITKPNAAYMVDEVQAVYRLQGVTINDKHIETIVRQMLQKIEISNPGETTFLAGEIVDRDEFVAVNEKAMRNSLKTAEGLAVLQGITKASLQTGSFISAASFQKRD--------CGSSDSCRYRRGN---------------QPHETCRQRA----------------------------------------------------------------------------------
>2026788_Rbacterium@PCJ23418.1| hypothetical protein COA94_08320
MSS----------------------------------------------------------------------------------------------------------------------------------------------------------------------------------------------------------------------------------------------------------------------------------------------------KETKKNAK--------------------------------------------------------------------------------------------------------------------PE----SKVRGRINV--------------------------------------------NRRKR--------------------------------------IN-----------------------------VNRKRRSNK------TSDRQG------------------------------------------------KISGGRSTK-----------------------------------------------------------------------------------------------------------------------------------------------VNVNLTKV-REERKKNREY----------------------------------KN--------KGYR-------------------------------------------------------------------------GRTKP-----------------------------------------------------------------------------------------------------------------------------EAIESELISD-----------------------------------------------------------------------------------------------------------------------------------------------------------------------------------------------------------------------------------------------------------------------------------------------------------------------------------------------------------VTNDGI------------------------------------------------LVTREAMYRATSKAKASSSKLPMYVVRGVTIRVADQETLIRESVATISNSSARGKNSINDPRTGVTMSDVLCPTCN-------------QGITCQG-------------HPGLIKLSRPLLHPMYIREIIRILRIICNVC---GEPLMGFEE--MKNEGIT-SLLSDVRLKVLEVKCIKRTCQSH------AKFGIPEPCRVNPQYDVKKSDTARAIKMNAGRST-LSAGKVSEILGRLTNKNAILLGFAYG-MHPKNYVLKVLPVMVPRIRP-SSVHSGTTMEDAQTQTYKKIINANNAILN----NLNSAD--ADNKYAELVGYVNDFLWKNNSQSNNPHTQ-A------ANIPKKLGNKEGILRRNMQGKRVDNSARTVIVGVSGIPFWVVMLPRVIAETLYAVETVGPGNITWLTFLLRNNKITYIIPYGGPRKGISIKIDINSGAPNIGYTLKFGDRIR-------RNILDGDHIIVNRNPTLHKGGLLAYEVKIWDNLTLGMTLPATTLHNADFDGDEVNIHMPTTPAAVAELEIIVTIKAQIGVGVIFDALTSVNLLTFGNAFNDRSNDIDKSKEINVRIGKCNFDQLVNKIYVIGSLGDNI-----------------------TPS---------------------------------------------FNE------------------------------SFSFRDYRVRVGELDKP--SNGFSFKTYIE-KLKIID-----EFG------IGKYTGKSLFSLLLPNDFNYERKDGDVIIRNGVLLSGVIGKDDIGPMGSLVVKLRNSYGLKVRNNFVASATNVFESWISMRGFSVGYDDCHPFNEKERLILENTVSEEVIKAEAHVMSLGPVKKDPMEEEERENEVISTLNIVKTIGQKITKEILTRIPKSEENEDDFVVIISNKFMEHDTIGYGKMVIEGDVLTVEYDNTIIASNDWFYVDEILNRSLYVVADKTIIEIREHDEYICGIMKENSLVIMSDSKAKGNPVNVAQITSLLGQQYFEGKRPGSTVYFGKDSSNIRARGFCTRSYTQGSTPYGFFAVAKAGREGLVETATGTQDTGTSQRSAVKALEDITIRN-------------------------------------------------------------------------------------------------------------------------------------------------DGTVRASNGKIIQFHYG------------------------------------------------------------------------------------------------------------------------------------D-----------NSVD------------------------------------------------------------------------------------TERIIFK-------------------------------------------------------------------------------------KVGNKNV---------------------------------------------------------------RTFID---------------ISSEVNKL---------------NTGYGI--MKPIK-------------------------------------------------------------------------------------
