# Supplementary material for: Components of iron–Sulfur cluster assembly machineries are robust phylogenetic markers to trace the origin of mitochondria and plastids
Source: PLoS Biol. 2023 Nov 8;21(11):e3002374. doi: 10.1371/journal.pbio.3002374 (PMC10631705; doi:10.1371/journal.pbio.3002374)
Supplement: S1 Data — (ZIP) [file pbio.3002374.s017.zip › S1 Data/Concatenations/ISC/Reference_tree_Alpha_ISC/alignments/If2_AlphawithISC.fasta]

>12312345_Abacterium@PPR18298.1| Translation initiation factor IF-2, partial
----------------------MTDSDK---------TAKKGTLSLG------GTLSLGNSGK-----------------SGG----AKSGVAVEVKRRRFNS------------------------S-SPA----------------------------------------------------------------------------------------------------------------------------------------------------------QSNEGSK----P----AESGNS-E------LDQRLKALEKAK-------------------ENEA-------------AEAKLREEER-----------KRTEELKALKA-----------QKDAESQEKE-------------------------------------------------------------------------------------------AARKAMENAK---------------------AEEAQSK-----------------------------------VDAE----EQKKEEE---------------R---------------------------------------------------------------------------------------------RKQELAEQQAAASTAEK----------------------------------------GSVKRFTADEFT-----GGKKKGAA---------------------TKPAS-----PSANKKRGG----------RNA------YLEDLE-------TRMRTM-------------------------------------------PRYRRQKIK-----------------------------KGS----------GFEQSGDKVIREVVISDIITVQELANRMSEKVGDVVKKLM-MM-G-QMVTQNQSIDQETAALIVEEFGHTYKLVSD-NAIEEDL---AGE-ADKKSELMERPPVVTVMGHVDHGKTSLLDALRKTHVVDGEAGGITQHIGTYQIRTESGRLITFLDTPGHEAFTSMRARGASVTDIVILIVAADDGIMPQTVEAIRHAKAAEVPIIVAINKCDKPE---ANPDRVKQELLSHDLVPEDFGGDIVCCEISAKAGTGLEHLEEMILLQADVLELTANP-ERRADGVVVESRLDKGRG-------------------------------------------------------------------------------------------------------------------------------------------------------------------------------------------------------------------------------------------------------------------------------------------------------------------------------------------------
>1948380_Abacterium@DDZS01000075.1_18|  17231 19033
----------------------M----------------------------------------------QGG-----------------------------------------------------------------------------------------------------------------------------------------------------------------------------------------------------------------------------------------------------------------------------------------------------------------------------------------------------------------------------------------------------------------------------------------------------------------------------------------------------------------------------------------------------------------------------------------------------------------------------------------------------------------------------------------------------------------------------------------------------------------------------------------------------------------------------------------------------------------------------------------------------------------------GSNKPREKQVRDVIVPEAITVGELAKRMGEKGADLVKELF-NL-D-MMVTVNQTIDQDTAELLVDQFGHNIQKVSE-ADVDIAA---EED-VDPEETLKPRPPVVTIMGHVDHGKTSLLDALRGANVVKGEAGGITQHIGSYQVKTKGGDLVTFLDTPGHAAFTEMRQRGANVTDIVVLVVAADDGIMPQTIEAINHTKAAGVPMIVAINKMDKPE---ANPDNIRTRLLEHEVIVEKMSGDVQDVEISAKTKAGLDELLEKIALQAELLELKANP-DRMAEATVIEAQLDKGRGPVATVLVTRGTLERGNTFVVG-TQSGRVRAIVDDQGKQIKKAGPSMPVEVLGLGGVPSAGDVLTVVENEQRAREVAEYRQEKATEKR--TALAP----TSFD--TMFNNLA---ANVIEFPVLVKADVQGSAEAIAGSIARF--DSDEVQVKIVHQAVGAINESDIALAQATGAMIVGFNVRAMPKAKELADREGLNIRYYSVIYDLIDDIKSALSGMLSPDLRENFLGYAKIREVFNITKAG-KVAGCIVTDGVIKRGAKVRLLRDNVVIHEGTLKTLKRFKDEVKEVKKDFECGMAFENYDDI-KVDDQIEAFELQEVAREVTAK--------EA
>1948416_Abacterium@DITS01000020.1_59|  54935 57418
----------------------MTDNEQ---------NDTDDNRKTAR----PKTLSLTKTV-------EGG--KVKQNFQRG----RSKTVTVEVKKTRTFA------------------------R-QNTGSMVEVAK--------------------------------------------------------------------------------------------------------------------------------------------------PDNTRKD----G----RFLSAN-E------REARVKALSEAK-------------------NTEL-------------TMLPPVP--------------------------------------------------------KPR------------------------------------------------------------------------------KKEEDPQP-----------------------EAQNVVQ-----------------------------------------------------------------------------------------------------------------------------------------------------DSS-PSA------VSMPIDEVAAKNLQA----LKQQGSERV-------DLSLSAPKKV--------------VKKTEED-------ESKNKK----------------------IRLK-----DSEGRRS----SGKLTV--TQA------LGMQD--------EKMRSL-------------------------------------------ASLKRQRAK-----------------------------ARKDDST-------PSSQQEKRTREIIIPEVITVQELANRMAERAVDVIKELM-KL-G-TMATATQSIDADTAELIVEGFGNKAKRVSE-GDVEHIL---VKA-DDVAADLKTRPPVVTVMGHVDHGKTSLLDALRKTDVVAGEAGGITQHIGAYQVALQTGARITFLDTPGHEAFTAMRARGAKVTDIVILVVAADDGIMPQTIEAINHAKAAGVPIIVAINKIDKPD---ADAEKVKSSLMNYELVAEDFGGDIITIPVSAKVGTGLDALEEAILLQAEMLDLRANP-NREASGIVIEAKVDKGRGTVATLLIQRGTLKVGDIVVAG-ASYGRIRALGDDKGRALTEATPSLPVEVQGLNEPPAAGDEFAVVENEKTARDITEYRYKKEKLRQ--HVVSAK----SLD--QLFATSA-G-EAPKELAVIVKADVHGSAEAIAGSIAKF--DGTEVKVKILHQAVGAINESDVALASATGAMMVGFNVRATPKAKELAERDKLLIRYYSVIYDLVDDVKKALSGMLSPDLRENLLGYAEIRDVFNITKVG-KVAGCMVTDGLIKRGAKVRLLRDNVVIHEGTLKTLKRFKDEVKEVKNGYECGMAFENYDDI-KAGDQIEAFELQEFAREVTETVKNDKQAESA
>1288970_Msp@CCQ75719.1| Translation initiation factor IF-2
----------------------MTETETE--------NKDEKKLTLSR----PKKLELKKTV-------ETG--QVRQSFSHG----RSKTVTVEVRKKRTYE------------------------R-GASGRMTKVDGKLVEE---AAPA--------PAPVAAES--------------------------------------------------------VPTPE---------------------------------------------------------AIPEEPS----H----ANLTDQ-E------KAVRVKALQEAL-------------------KAEE-------------ENKRLEA-----------------ERLE---------------REKKEAEER------------KR------------------------------------------------------------------------------RAEEEAKN-------------------------------------------------------------------PP----PPAPE--------------------PKQAP-----------------------------------------------------------------------PAKATKPA-PAP-----------ASMPLPPS--------EKPDAK----------PAPKPAA---------------KAAEEAK-------LKRAKE------------EQQ---RKTPTRGR-----GGDQRRR----SGKLTI--AAA------LDDN---------ERTRSL-------------------------------------------ASVRRAREK-----------------------------EKQKLRQ------ATGADAKKIIREVTLPEIITVQELSNRMAERGADVIKSLM-KM-G-EMATINQTIDADTAELVIEEFGHTVKRVSD-SDVEIGL---VGE-DDSDENMQQRPPVVTVMGHVDHGKTSLLDALRATDVAGGEAGGITQHIGAYQVTLESGAKISFIDTPGHAAFTQMRARGARITDVVVLVVAADDGIMPQTVEAIHHAKAAEVPIIVAINKMDKPD---ADPTRVRNELLQHELVPEEMGGDLITVEVSAKARTNLDKLEEMILLQAEMLDLKANP-DRACEGVVIEAKMERGRGSVATVLVQRGTLSIGDLFVSG-KEWGRVRALVNDHGEQVKSVGPAMPVEVLGLNGTPSAGDDFVVVEDEQRAREISEFRERRERQAR--AAATKR---GTLE--QMFESIQ-A-GEVKELPVVIKGDVQGSVEAIIGSLEKL--GNEEVKVTVLHSAVGGVNESDITLAQASGAVVIGFNVRANPQARDMARRDSVDIRYYSIIYDVTDDLKKALTGIMAPTLRESFLGYAEIREVFRVTKVG-AVAGCMITDGTVKRGAKVRLLRDDVVIHEGALSTLKRFKDDVKEVKEGFECGMSFENYDDL-KKGDMIECFEIEEVAGEL-------------
>2053833_Msp@RAU21953.1| translation initiation factor IF-2
---------------------MNDDSKD---------QDRKTPLKLSQ----PGKLELKKTV-------ETG--QVRQSFSHG----RSKVVTVEVRKKRTFS--------------------------SAGGAMHEIKDG-------AHSAA-------EADLAAA---------------------------------------------------------VAKVE---------------------------------------------------------ALSRAAN----V----HDLTNH-E------KNARARALQEAQ-------------------RHEE-------------DARRRAE-----------------DEAA---------------RAALEAEAS-------------R------------------------------------------------------------------------------RAEEEARL-----------------------RHEAEAA-----------------------------------LRAE----EASSA--------------------PVEDV-LVAA------------------------------------------------------------------PAPAA-PV-AAAEP-VAVAPA-AAATAIAPA----------------------------PAA--APGAAAVVPARTRMEEEEEE-------EERARK-----------RAAA----HKPAPVK-----RTEPRRR----TGKLTI--TDA------LTDDDR------SERGRSL-------------------------------------------AAVKRARER-----------------------------ERLKH---------MQKGSEKVIRDVIVPESITVQELANRMAVRGADVIKCLM-RL-G-VMANINQNIDADTAELVVTEFGHNMKRVSE-ADVLVGL---EGD-VDADEHLISRPPVVTIMGHVDHGKTSLLDALRETDVVSGEAGGITQHIGAYQVTMSTGGKITFIDTPGHEAFTAMRARGAKVTDIVVLVVAADDGIMPQTVEAIRHARAAGVPIIVAINKIDKPD---ANSTKVRQELLQHELVTEDLGGDVLAIEVSAKKRMNLEKLEEAILLQAEILDLKANP-ERVGQGVVIEAKMEKGRGSVATVLVQKGTLKVGDVFVAG-AEWGRVRALVDDHGNSIKEAGPSSPVEVLGLQGTPAAGDDFVCVEDEPRAREIASYRQRLDRETK--AKLAQR---GTLE--EMFSAIK-S-GEAKELPIVVKGDVQGSIEAIVGTVEKI--GNDNVKVRTLHAAVGGINESDVTLARATGGLIIGFNVRANPQARDMARRDGVDIRYYSIIYDVTDDLKKMLSGMLAPTLRERFLGYANIREVFNITKTG-KVAGCMITEGIVKRGSKVRLLRDDVVIHTGDLAQLKRFKDDVKEVRESYECGMSFTNYEDI-RVGDVIECFEIEEVAGVL-------------
>342108_Mmagneticum@BAE52875.1| Translation initiation factor 2
----------------------MSDSQD---------QDRKAPLKLTQ----PGKLELKKTV-------ETG--QVRQSFSHG----RSKVVTVEVRKKRTFT--------------------------SAGGAMHEIKDG-------VHSVA-------EADLAAA---------------------------------------------------------VAKVE---------------------------------------------------------AASRAAS----A----HDLTTG-E------KAARAKALQDAL-------------------RHEE-------------EVRARAE-----------------EEAI---------------RHAAEEEAA-------------R------------------------------------------------------------------------------AAEEEAAR-----------------------LAEEEAA-----------------------------------RRAAEPQSEPEAAAP---------------AAEPVA----------------------------------------------------------------------------------PTA-P-VAAAPAPAPATPVAPA-------------------------QPKPVAAAAPAGDATAVPRARTEEEEEE-------EERAKK-----------RAAA----HKPAPVK-----RTEPRRR----TGKLTI--TDA------LTDDDR------SERGRSL-------------------------------------------AAVKRARER-----------------------------ERLKH---------MQKGSEKVIREVIVPESITVQELANRMAVRGADVIKCLM-RL-G-VMATINQNIDADTAELVVTEFGHNMKRVSE-ADVLVGL---EGE-ADTDEVLFTRPPVVTVMGHVDHGKTSLLDALRATDVVSGEAGGITQHIGAYQVTMSSGDKITFIDTPGHEAFTAMRARGAKVTDIVVLVVAADDGIMPQTVEAIRHAKAAGVPIIVAINKIDKPG---ATPEKVRQELLQHELVTEELGGDVLAIEVSAKKRLNLEKLEEAILLQAEILDLKANP-TRAAQGVVVEAKMEKGRGSVATVLVQKGTLKVGEVFVAG-AEWGRVRALVDDHGNSIKEAGPSTPVEVLGLQGTPAAGDDFVTVEDEARAREIAGYRSRMDREAK--AKLAQR---GTLE--QMFSAIK-S-GEAQELPVVIKGDVQGSIEAISSTLEKM--GNENVKVRILHAAVGAINESDITLAKASNGLLIGFNVRANPQARDMARRDGVDIRYYSIIYDVTDDLKKMLSGMLAPELREKFLGYASIREVFNITKVG-KVAGCMITEGTVKRGAKVRLLRDNVVIHTGDLGQLKRFKDDVKDVREGYECGMSFTNYEDI-RVGDVIECFEIEEIAVTL-------------
>1082_Pfulvum@SEH46114.1| bacterial translation initiation factor 2 (bIF-2)
----------------------MSDSKD---------QDRKAPLKLPQ----PGKLELKKTV-------ETG--QVRQSFSHG----RSKTVTVEVRKKRTFS--------------------------SVGGAMHEVKDG-------VHSAA-------EADLAAA---------------------------------------------------------VAKVE---------------------------------------------------------AAARAVN----A----HDLTNH-E------KHARAKALQEAQ-------------------RAAE-------------DARRRAE-----------------EEEVL--------------RLAEEEAAR-------------R------------------------------------------------------------------------------RAEEEEAA-----------------------RRIAEAE-----------------------------------ALAA----QPEPVAA---------------APEPVAPV-AAAA------------------------------------------------------------------AAPAV-AA-PAA-P-TAAAPA-AAGAPVAAA----------------------------PAGAAAPAADA--AARPRTEEEEEE-------EARAKK-----------RAAA----HKPAPVK-----RNEPRRR----TGKLTI--TDA------LTDDDR------SERGRSL-------------------------------------------AAVKRARER-----------------------------ERLKH---------QQTGAEKVIRDVIIPESITVQELANRMAARGSDVIKALM-RM-G-VMASINQAIDADTAELVVTEFGHNSRRVSE-ADVLLGL---GGD-ADEEEVLESRAPVVTIMGHVDHGKTSLLDALRETDVVSGEAGGITQHIGAYQVAMSGGGRITFIDTPGHEAFTAMRARGAKVTDIVVLVVAADDGIMPQTVEAIRHAKAAGVPIIVAINKIDKPD---ANPERVRQELLQHELVTEDLGGDVLAIEVSAKKRMNLDKLEEAILLQAEILDLRANP-DRTAQGVVIEAKMEKGRGSVATVLVQKGTLRVGEVFVAG-SEWGRVRALVDDRGNSITEAGPSSPVEVLGLQGTPAAGDDFVIVDDEARAREVANYRQRVEREAR--ARLAQR---GTLE--QMFSAIK-A-GDAKELPIVIKGDVQGSVEAIASTVEKI--GNDSVKVRVLHSAVGGINESDVTLAKASGGLIIGFNVRANPQARDMARRDGVDIRYYSIIYDVTDDLKKMLSGMLAPTLRERFLGYASIREVFSITKVG-KVAGCMITEGIVKRGSKVRLLRDDVVIHTGDLAQLKRFKEDVKEVRDGYECGMSFTNYEDI-RAGDVIECFEIEEVAATL-------------
>1895778_Msp@OJX81843.1| translation initiation factor IF-2
----------------------MSDSKD---------QERKTPLKLSS----PGKLELKKTV-------ETG--QVRQSFSHG----RSKVVTVEVRKKRTFA------------------------P-GAGGAMHEVRDE-------AHGAA-------EAELAKA---------------------------------------------------------VAVVE---------------------------------------------------------AAQQAAS----A----HDLTNN-E------KAARAKALEVAM-------------------KAEA-------------EARARAE-----------------EEAV---------------RRAAEEEEA-------------REV----------------------------------------------------------------------------AEAEAAEA-----------------------EAAVEAE-----------------------------------VSEP----APAPE--------------------PVAAPVAAAP-----------------------------------------------------------------VDVAPV-VA-PAA-A-VA---APVAGIPAEPR--------QGPRMT--------APPPAKLAPMPGRPAPSTGAAPT-TTAEEDE-------EERAKK-----------KAAL----HKTPPVK-----RVDQRRR----TGKLTI--TDA------LSDEDR------GERGRSL-------------------------------------------AAVKRARER-----------------------------ERQKM---------MQKGAEKVVRDVIIPETITVQELANRMAARGGDVIKCLM-RM-G-VMATINQTIDPDTAELVVAEFGHNVKRVSE-ADVLVGL---EGE-VDEDDVLISRPPVVTIMGHVDHGKTSLLDALRATDVVSGEAGGITQHIGAYQVTMKTGSKITFIDTPGHEAFTAMRARGAKVTDIVVLVVAADDGIMPQTVEAIRHAKAAGVPIIVAINKIDKPE---ANPQRVRQELLQHDLVTEDLGGDVLTVEVSAKKRMNLEKLEETILLQAEILDLKANP-NRAAQGTVVEAKMEKGRGPVATVLVQKGTLRVGDVFVAG-AESGKVRALIDDKGNRLEEAGPSTPVEVLGLDGVPSAGDDIVAVEDEARAREISGYRQRVEREAR--AKAGAR---GTLE--QMFSAIK-A-GEAKELPVVIKGDVQGSVEAIIGALEKI--GNDSVKVRVLHAAVGALNESDITLAKASGGLLIGFNVRANPQARDMARRDNVDIRYYSIIYDVTDDVKKMLSGMLSPTLKENFLGYASIREVFNITKVG-KVAGCMITEGIVKRGAGVRLLRDNVVIHEGHLAQLKRFKDDVKEVREGYECGMSFTNYEDI-RVGDVIECFEIEEVAGVL-------------
>55518_Mgryphiswalde@AVM79155.1| Translation initiation factor IF-2
----------------------MSDSKD---------QERKAPLKLSS----PGKLELKKTV-------ETG--QVRQSFSHG----RSKVVTVEVRKKRTFA------------------------P-GAGGAMHEVRDE-------AHGVA-------EAELAKA---------------------------------------------------------VAVVE---------------------------------------------------------AAQQAAN----A----HDLTSN-E------KVARAKALETAL-------------------KVEA-------------EARARAE-----------------EEAV---------------IRAEEEAVA-------------R------------------------------------------------------------------------------AEAEMAAA-----------------------EAAAQAP-----------------------------------EVEA----EPASEA----------------EAAPVAAPVAAAT-----------------------------------------------------------------VEAPAA-AA-PAA-A-AAPAPAPANAAPAEVR--------QGPRMT--------APPPPKPAVVPGAVRP--------AGEAEDE-------EERAKK-----------KAAL----HKTPPVK-----RVDQRRR----TGKLTI--TDA------LTDDDR------GERGRSL-------------------------------------------AAVKRARER-----------------------------ERQKM---------MQKGAEKVVRDVIIPESITVQELANRMAARGGDVIKCLM-RM-G-VMATINQSIDPDTAELVVAEFGHNVKRVSE-ADVLVGL---EGD-VDQDDVLISRPPVVTIMGHVDHGKTSLLDALRETDVVSGEAGGITQHIGAYQVTMRSGDKITFIDTPGHEAFTAMRARGAKVTDIVVLVVAADDGIMPQTVEAIRHAKAAGVPIIVAINKIDKPG---ATPERVRQELLQHDLVTEELGGDVLAVEVSAKKRMNLERLEEAILLQAEVLDLKANP-DRTAQGTVVEAKMEKGRGPVATVLVQKGTLKVGDVFVAG-SEWGKVRALIDDKGHRVDEAGPSTPVEVLGLDGAPAAGDDFVAVEDEARAREIAGYRQRVEREAR--SKLAAR---GTLE--QMFSAIK-A-GEAKELPVVVKGDVQGSVEAINGALAKI--GNDLVKMRVLHSAVGPVSESDITLAKATGGIIIGFNVRANPQARDMARRDGVDIRYYSIIYDVTDDMKTMLSGMLAPTLKENFLGYASIREVFNITKTG-KVAGCMITEGIVKRGSGVRLLRDNVVIHQGHLAQLKRFKDDVKEVREGYECGMSFTNYEDI-RVGDVIECFEIEEVAGVL-------------
>1437059_Mmoscoviense@OAN48789.1| translation initiation factor IF-2
----------------------MSESDN---------QDRKTPLKLSQ----PGKLELKKTV-------ESG--QVRQSFSHG----RSKVVTVEVRKKRTFT------------------------A-DAGGAMHEVRGQQ------AHSGA-------EAELAKA---------------------------------------------------------VAIVE---------------------------------------------------------AAQQAAS----A----HDLTNQ-E------KVARAKALETAM-------------------KVAE-------------DARLRAE-----------------EEAR---------------IRAEEEA---------------R------------------------------------------------------------------------------AAIEAAE------------------------QAAIEAE-----------------------------------EAAN----RPEPEAG---------------EAAPVVA------------------------------------------------------------------------EAPAA-AA-PAA-------PAAAAATPAEPR--------QGPRMT--------APPPPRPEGAAAPAAPGTAKPRT-AEEEEEE-------EERAKK-----------RAAA----HKPAPVK-----RTEPRRR----TGKLTI--TAA------LDDDDR------GERGRSL-------------------------------------------AAVKRARER-----------------------------ERLKH---------LQKGSEKVIRDVIIPESLTVQELANRMAERGGDVIKCLM-RM-G-VMASINQSIDADTAELVVAEFGHNIKRVSD-ADVLVGL---EGE-VDDDAVLVTRPPVVTIMGHVDHGKTSLLDALRETDVVSGEAGGITQHIGAYQVRLASGAKITFIDTPGHEAFTAMRARGAKVTDIVVLVVAADDGIMPQTVEAIRHAKAAGVPLIVAINKIDKPG---ANSEKVRQELLQHDLVTEELGGDILAVEVSAKKRMNLDKLEEAILLQAEILDLKANA-ARAAQGTVVEAKMEKGRGPVATVLVQKGTLKVGDVFVAG-SEWGKVRALVDDKGNRVEEAGPSTPVEVLGLDGVPAAGDDIIAVEDESRAREISGYRQRQDREAR--AKAAAR---GTLE--QMFSAIQ-A-GEAKELPIVIKGDVQGSVEAIVGAVEKI--GNDDVKVRVLHAAVGPVNESDVTLAKASNGLIIGFNVRANPQARDMARRDGVDIRYYSIIYDVTDDMKKMLSGMLAPTLKEHQIGYAQIREVFNITKVG-KVAGCMVTEGIVKRGAGVRLLRDNVVIHQGELSQLKRFKDDVKEVREGYECGMSFAHYDDI-RNGDVIECFEVEEIATTL-------------
>2032658_Abacterium@PDZW01000012.1_41|  42245 44815
----------------------MTDTND----------QDGSKLRLAR-----PKLELKKTV-------EAG--QIRQSFSHG----RSKAVAVEVRKKRTIT------------------------S-GSTPQEVAEAAA----------APV------QAPSAPP---------------------------------------------------------PPAPP---------------------------------------------------------PAPEPVP----H----HQLTDD-E------KQHRLHALQAAR-------------------KAEE-------------ESRRLAH------------------------------------IKAEEDA---------------R------------------------------------------------------------------------------AAEEERER-----------------------------------------------------------------KAKL----PPEPE--------------------PVAAQ-----------------------------------------------------------------------EVEAA-PT-PAA----------PEARPALPS--------AKPGAAD-------SVRVPRPAGHGAD-----------IDEDDES-------SDKSRR-PG-----RGGAAAH----KPPAPVKS----RMEPKRR----SGKLTV--SAA------LDDEDR------GERGRSM-------------------------------------------AAVKRARER-----------------------------ERMKLLE-------AQKAAEKFVREIVVPETITVQELANRMAARGAEVIKALM-RM-G-VMANINQVIDADTAELVVQEFGHTTKRVSD-SDVEIGL---TGI-DDTEENLIRRPPVVTVMGHVDHGKTSLLDALRETDVVSGEAGGITQHIGAYQVTMRGGQKITFIDTPGHEAFTAMRARGAAVTDVVVLVVAADDGIMPQTIEAIRHAKAAKVPIVVAVNKIDKPD---ADPARVRQELLNHEIVVEEMGGEVLAIDVSAKKRMNLEKLEEAILLQAEILELKANP-DRTAQGVVIEAKMEKGRGAVATVLVQKGTLKVGEIFVCG-TEWGRVRAMADDHGKKIDSAGPASPVEVLGLNGVPQAGDDFIVVENETRAREVAGYRERKQREAR--HVASAR---GTLE--QMFERIQ-A-GEVKELPVVVKGDVQGSVEAIIGTISRI--GTDEVKIRVLHSAVGGINESDVTLARASSALIIGFNVRANPQARDIARRDGVDIRYYSIIYDVAEDMKKALTGMLAPTIREKFLGYAEIREVFNITKVG-KVAGCRITEGVVKRGAKVRLLRDSVVIHEGGLSQLKRFKDDVKEVQEGYECGMSLENYNDI-QQGDVIECFEMEEIAATLG------------
>1895706_Abacterium@OJW53412.1| translation initiation factor IF-2
----------------------MTNTDGK--------TTDKKPLTLS-----AKTLTLKKGG-------EGA--HVRQSFTHG----RSKTVTVEVKKKRVVL------------------------P-GQQKPEGRLS---------------------------------------------------------------------------------------------------------------------------------------------------AEGKPLG----S----TGLTPQ-Q------VEERLKALHGAM-------------------KTQV-------------AESERTR------------------------------------QEALEEQNLL-------------------------------------------------------------------------------------------KEEEDQKT-----------------------EPSHAEE------------------------------------------------------------------------------------------------------------------------------------------------GTISESPS-PPL----------LNEMDIIPP--------AESTHR-------------KKTVFSSY-----------ADEEEEL-------TRRGKG------------EPK----VKAPVVK-----RTEPRRR----SGKLTI--VQA------LRGDE-------EKPGRSL-------------------------------------------AAMKRLREK-----------------------------RKLAG---------LEKPQQKVIREVIIPEVITVQELASRLAERSSDVIKVLM-NM-G-VMATITQSIDADTAELIATEFGHQVKRVSE-SDIEIGL---HIK-DEDLSQMKPRPPVVTIMGHVDHGKTSLLDALRKTDVVAGEAGGITQHIGAYQVILNSGDKITFIDTPGHAAFTEMRARGANVTDIVVLVVAADDGVKDQTIEAIRHAKAANVPIIIAINKIDKPE---ADPERVRNMLMQHEIFLEKVGGDILDVEVSAKQGLNLDKLEETILLQAEILDLKATP-NRPAEGVVVESKLERGRGVVATVLVQKGTLKVGDLFVAG-AEHGRVRALLDDRGNQIDEAGPSVPVEILGFNGAPMAGDDFVVVDNENRAREVSEFRQRQAREAK--SALSAR---GTME--QMFTQIA-A-GEIKELPVIIKSDVQGSMEAISGSLTKL--STDEVKVNILHSAVGEITESDVTLAKASHAIIIGFNVRANPQAREAARRDGIEIRYYSIIYDVVDDMKAALGGLLAPTLREKYLGAATIRNVFSISKVG-KIAGCMVTEGIVKRGAKVRLLRDNIVIHEGTLKTLKRFKDEVKEVREGYECGMAFENYNDI-KEGDTIECFEIEEITRTLD------------
>1797230_Abacterium@OFX05704.1| translation initiation factor IF-2
----------------------MTDNNGT--------QNQKKPLTLS-----PKTLTLKKGV-------GDK--HVRQSFSHG----RSKTVTVEVKRKRVIL------------------------P-NQGKGEK------------------------------------------------------------------------------------------------------------------------------------------------------KGEKTLG----S----SGLTQQ-Q------IQERLEALHGAI-------------------KTQV-------------EEASSSR------------------------------------AKIQEQEIKP-------------------------------------------------------------------------------------------SQAEEPLE-----------------------EPQQ---------------------------------------------------------------------------------------------------------------------------------------------------ETGAETASIP------------IEQPQPFPP--------SEPHHK-------------KKTVYSSY-----------EDEDEAG-------PRRGKG-----------GDIK----AKIPPVK-----RTEPRRR----SGKITV--VQA------LRADE-------DKPTRSL-------------------------------------------AAMRRLREK-----------------------------RKMAG---------IEVPKQKVIREVVIPEVITVQELSNRLAERGADVIKALM-KM-G-VMATITQSIDADTAELIATEFGHQVKRVSE-SDIEIGL---HIR-DEDPVLLKPRPPVVTVMGHVDHGKTSLLDALRKTDVVAGEAGGITQHIGAYQVTLSSKDKITFIDTPGHAAFTEMRARGANVTDIVVLVVAADDGVKDQTIEAIHHAKAANVPIIIAINKMDKPG---ANPEQVRNMLMQHEIFLEKVGGDILDVEVSAKTGLNLNKLEETILLQAEILELKANP-DRTAEGVVVESKLERGRGVVSTVLVQKGTLRVGDLFVAG-AEYGRVRALIDDRSHQIDAAGPSVPVEVLGFNGAPMAGDDFVVVENENRAREISEFRHRRAREAK--SAISVR---DTME--QMFSKISEE-GEVRELPLIIKSDVQGSMEAISGSLARL--STEEVKVKILHQAVGEITESDVTLAKASRAMIIGFNVRANPQAREAARRDGIEIRYYSIIYDVVDDIKAALGGLLAPTLREKYLGKAQIRNIFSIPKVG-KVAGCMITEGLVKRGSKVRLLRDNIVIHEGSLKTLKRFKDEVKEVREGYECGMAFENYNDI-KENDSIECFEIEEISRTLD------------
>1264899_Zcompransoris@PWR20898.1| translation initiation factor IF-2
----------------------MSDVKD----------NDDKKLSLGG----SRTLQMKKPA----GD-APG--QVRQSFSHG----RSKPVVVEHKRKRMVEPGHPAPAAAVAPAPARPATPPASPQ-APAAQTSAVQTSAVQA--SAAPAPVVQAPVVQAPAAPAPAAQGPAAQTPAPAPAAAEPAPGPAADPRPARADAGLPRIIEATAPVVRPKILGEAPVRRPEA-APAAAPVVPAQPAQGPRMSPNQGAPAQVNRPGQPPRGGQGQGQQQQNRNAPQGQRPNPQAQTK---GRVVLRSLSDE-E------KANRARALEGAR-------------------VAEE-------------RARQIAE-----------------IEAK---------------RRLIEEARQAEE----RAAAERR------------------------------------------------------------------------------KAEEDARRKADDD---------------ARRKAEAEAA---------------------------------RRLEQE----SATQR---------------------------------------------------------------------------------------------------------PAA----------SAAAPAATTEA------AGAEER----------RPARPGGLP-------------RVLDEEE-------RPRPKK-PG-----APVKAAP----KAPVAKPG----RTDDKRR----SGKVNV--SAA------IEGE---------ERQRSV-------------------------------------------ASMRRRIER-----------------------------EKRQMR--------GQEEKLKVVRDVIVPEVITVQELANRMAERGADVIKQLM-RL-G-VMATINQSIDADTAELVVTEFGHRFKRVAE-SDVEIGL---EGE-VDTDEALEPRAPVVTVMGHVDHGKTSLLDALRSTDVAAGEAGGITQHIGAYQVTLSSGQKITFLDTPGHEAFTAMRARGAKVTDIVVLVVAADDGIMPQTVEAIRHARAAGVPVVVAINKIDKAD---ANPNKVRQALLQHEIVVEDLGGDVQAIEVSAKARIGLDKLEEAILLQAEILELRANP-NREAAGVVIEAKLDRGRGPVATVLVQKGTLKVGDIFVAG-SEWGKVRALLNDRGDQQQEAGPAVPVEVLGLTGTPSAGDDFQVVDSEARAREVTAFRQRRTKEQR--AVGTAR---VSLE--QMFSKIK-E-GQAKELPVVIKADVQGSLEAIVGSLSKL--GNDEVAVRILHDAVGGITESDVTLAKASNAPIIAFNVRANKQAREMADHEGVEIRYYSIIYDLVDDVKAALSGLLAPTLKETFLGYASIRETFQITKSG-KVAGCLITDGVVKRGAKVRIIRDNVVIHEGTLSSLRRFKDEVKEVKATYECGMAFDNYENF-HVGDVVECFDIEEIARTL-------------
>1867952_CTmagnetica@SCA55609.1| translation initiation factor IF-2
----------------------MTDKKG----------DDSNKLSLNR----PGKLELKKTV-------EAG--QVKQSFSHG----RSKSVAVEVRKKRTFV------------------------Q-GTSGRMSEVSAQ-------EKAAKE------QAEAAFKK----------------------------------------------------------------------------------------------------------------------PEAPVAAPSDVD----QNLTNG-E------IAKRAQVLQNAK-------------------KAEE-------------EAAKEAL-----------------KDAE--------------ARAKREKADA------------DR------------------------------------------------------------------------------RAEEKADADR---------------------KAKAEAKA------------------------------------------KAKADAE---------------EKKRVEA-----------------------------------------------------------------------------------------DARRQAEEASLAAQRA------EKGAAA--------------P-----------------TKKPEAK-----P-APKPKK-----------KEVK----KQDNNKR-----GNDRRRG----KGKLSV--DSF----------------GNEQRQRSL-------------------------------------------ASVKRARQK-----------------------------QKRQDSG-------AQQEQAKQKREVTLPDHITVQELANRMAERAAAVVKTLM-TM-G-TMVTINQTIDADTAQVVVEEFGHTVKRVSD-ADVEVDL---TGP-KDDAADMVSRAPIVTVMGHVDHGKTSLLDALRETDVVDKEAGGITQHIGAYQVTMASGAKISFVDTPGHEAFTAMRARGAELTDIVILVVAADDGVMPQTIEAIRHAKAAEVPIIVAINKIDKPG---ADPMRVRTELLQHEIQVESMGGDVMDVEVSAKKRLNLENLEETILLQAEVLELKANP-NRAAEGVVVEARQERGRGNIATVMVQRGTLNIGDIFVVG-SEWGRVRALVDDHGHHVKSSGPATPVEVLGLQGTPSAGDQMVVVETEAKAREVSEYRTNKSKAAK--AAASGR---GTLE--ELFSQIA-A-GEVKELPVLIKGDVQGSIEALSGTFDKL--GRDDVKVKVLHGAVGAINESDITLARASNALIIGFNVRANPQAREMAKRDGVDIRYYSIIYDAADDVKRMMSGLLDPVYQEKFIGYAEIRETFNISKIG-TIAGCMVTEGVVKRGAKVRLLRDNVVVHEGSLGQLKRFKDDVKDVKSGFECGMSFENYNDI-KVGDMIECFEMEQIEQEL-------------
>1123355_Tpusilla@JHYO01000004.1_26|  22125 24683
----------------------MTDKKG----------DDGNKLSLNR----PGKLELKKTV-------EAG--QVKQSFSHG----RSKSVAVEVRKKRTFV------------------------Q-GTSGRMSEVRGG-------AQTAKE------AAEQAFKQ----------------------------------------------------------------------------------------------------------------------DRPAVQN----D----AHLTDD-E------LAKRAQVLQNAK-------------------KAEE-------------EQKKQME-----------------ADAE--------------ARAKREAADA------------KR------------------------------------------------------------------------------RAEEKAAEER---------------------KAKADAER------------------------------------------KAAEESA---------------EKQRIEA-----------------------------------------------------------------------------------------EARKAAEAAELAQTRA------EKDSAR-----------RPEP-----------------AKKDEKP-----VAAKPVKK-----------KEEK----KPEAAKR-----GTDRRRG----KGKLSI--DNF----------------DGEQRQRSL-------------------------------------------ASVKRARQK-----------------------------QKQQQGG-------GNQDQAKQIREVILPDHITVQELANRMAERAAAVVKALM-TM-G-TMVTINQTIDADTAQVVVEEFGHTVKRVSD-ADVEVDL---TGP-EDNESQQIPRAPIVTVMGHVDHGKTSLLDALRETDVVDKEAGGITQHIGAYQVTMASGAKISFVDTPGHEAFTAMRARGAELTDIVVLVVAADDGVMPQTIEAIRHAKAADVPIIVAINKIDKPG---ADPTRVRTELLQHEIQVESMGGEVMDVEVSAKQRLNLESLEETILLQAEILELKANP-NRAAEGVVVEAKQERGRGNIATVMVQRGTLKIGDIFVVG-TEWGRVRALVNDHGHHVKSSGPATPVEVLGLQGTPSAGDQLVVVESEAKAREVSEYRTNKSKAAK--AAASGR---GTLE--ELFSQIA-A-GEVKELPVLIKGDVQGSIEALSGTFDKL--GRDDVKVKVLHGAVGAINESDITLARASNALIIGFNVRANPQAREMAKRDGVDIRYYSIIYDAADDVKRMMSGLLDPVYQEKFIGYAEIRETFNISRVG-TIAGCMVTEGVVKRGAKVRLLRDNVVVHEGALGQLKRFKDDVKEVKSGFECGMSFENYNDL-KVGDMIECFEMEQIEQEI-------------
>28181_Mblakemorei@OEJ64312.1| translation initiation factor IF-2
----------------------MSDTNDSKTNGSEAGETGKKPLTLKR----PGTLELKKTV-------DAG--TVKQSFSHG----RSKMVAVEVKKKRTYA------------------------Q-DANGKMAQVREP-------SPFAPI------EAPAAPVQ------------------------------------------------------QPAHVTP---------------------------------------------------------PTPPVQH----D----DNLTDS-E------REARAKALEGSK-------------------IRAI-------------EEQKRAA-----------------EEAE---------------RRAIEEAEK-----------AKQ------------------------------------------------------------------------------AAAEAAQA-----------------------------------------------------------------KAEG----SQSAE--------------------PVVNEA-------------------------------------------------------------------------------PAA------ASGPVRAAPARPA--------PRSQDVD-------PASLPDPEK---------------AKEDAKK-------AKKVKK-PKGDAKGDNKGEGA----VVPPSRS-----RGDERRR----AGKLTI--SSA------LSEGAT------EERQRSL-------------------------------------------ASVKRKREK-----------------------------EKQRQQM-------ARAENKKIVRDVVVPETITVQELANRMAERGVDVVRELM-KM-G-VMATVNQIIDADTAELVVTEFGHNLQRVSD-ADVETGL---GGI-VDEDADMIRRPPVVTVMGHVDHGKTSLLDALRTTDVAGGEAGGITQHIGAYQVRLESGAKITFVDTPGHAAFTDMRARGAKVTDIVILVVAADDSVMPQTIEAIHHAKAANVPIIVAINKCDKPD---ANPGKVRQQLLQHEIVVEEMGGEVLAVDVSAKSRTGLDKLEEAILLQAEILDLKANP-NRPAEGVIVEAKVEQGRGSVATALIQRGTLRRGDIFVAG-SEWGRVRALIDDHGQQIEEAVPGMPVEILGLNGTPDAGDEVVVVVDEARAREVTEYRTRKKRDLR--SAAGRR---GTLE--QMFEKIK-E-GEAQTLPIVVKADVHGSLEAISAALEKM--GTDEVKAQILHGAVGGINESDVILARASGGFIMGFNVRANAQARDLAKRDGVDIRYYSIIYDAIDDMRNALSGMLAPTLKEQFLGYAQIREVFAVSKVG-KVAGCMVTDGMVKRGSKVRLLRNDVVIHEGELSQLKRFKDDAKEVKEGTECGMSFANYDDI-KQGDIIECFDVIEVARKLEE-----------
>1974092_Rbacterium@PIW26132.1| translation initiation factor IF-2
----------------------MAETTEKDKADK---DRGGSKLGLAG----GGKLTLNKTV-------EKR--QTRQNFSHG----RSKMVTVEVKKRRIITPT----------------------R-DEAGAGPEALP--------------------------------------------------------------------------------------------------------------------------------------------------DEEGEAP----I----RELTDQ-E------RAARQRALDTAQ-------------------QTRD-------------DAAEVLP------------------------------------QRPLGPTPV-----------ERE------------------------------------------------------------------------------APVSEPEP-----------------------EPEAATE-----------------------------------------------------------------------------------------------------------------------------------------------------QAA-PPA-----------AEAAPVPA--------AEEARH----------ARPRPAA---------------REEEDDE-------GARGKT-RG-----KPGRAEP----RRATPTR-----GYDERRR----RGKLTI--SDA------LEGEE--------ERQRSI-------------------------------------------ASVKRARER-----------------------------EKQKQRE-------LLQEGAKVVREVIVPEAITVQELANRMAERGADVVKSLM-KM-G-VMATITQTIDADTAELVVEEFGHRIRRVSE-ADVELGL---KRD-VDAPQDLKPRAPVVTVMGHVDHGKTSLLDALRATDVAGGEAGGITQHIGAYQVETPSGAKISFIDTPGHAAFTEMRARGAQVTDIVVLCVAADDGVMPQTIEAIHHAKAAGVPIIVAINKIDVAG---SDPKRVRTELLQHDVQVEEMGGDVLSIEVSALKKTNLDKLEEAILLQAELLDLKANP-DHAAEGVIVEARMEQGKGSVATVLIQRGTLRVGEIFIAG-SEWGRVRAMMNAHGEQLDEAGPSVPVEILGLNGTPQAGDDFVVVESEGRAREVTEFRLRQERNKA--AAAGGR---GTLE--QMFEKIQ-E-GEAKAVPLVLKADVHGSAEAIVGALEKL--STDEVKVQVLHSGVGGINESDVTLARASNALIVGFNVRANPQARDLAKRDGLEIRYYSVIYDLTDDIKSLLSGLLAPTIRENFLGYAQVREVFNVSKVG-KVAGCMVTEGTVKRGAKVRLLRDDTVIHEGELSQLKRFKDDAREVQSGTECGMAFANYQDI-QVGDMIECFETEEVARQL-------------
>91604_CPacanthamoeba@AIK97209.1| translation initiation factor IF-2
----------------------MTDQKQ----------GEKKTLTLN------LKPDSKKSG-------DSD--QVRQSFSHG----RTKAVAVEVKKKRTTS------------------------A-SDARQAQ------------------------------------------------------------------------------------------------------------------------------------------------------NTLKAVA----S----GKLTEG-E------FEARMRALQEAI-------------------KNQT-------------QEAEERA-----------------RRDEIEA------------KRRHEELKLREDKEVLR-----R------------------------------------------------------------------------------LEGEKRE------------------------REEAIKN---------------------------------KEVAKTEVL-SEPAVAA---------------TASVSQ----------------------------------------------------------------------------------PII-----------PIEPTFEET-------ARPLAKA--------------------------QLRTRAEEDDEE-------ETNARR-SA-----RIAEVAKR--AVPINRKE-----TNEVPRK----LNRNVL--SRA------LNGEE-------INRGRSM-------------------------------------------ASLKRARQK-----------------------------HKGQG---------ANQEQAKVVREVIIPEFITVGELANRMAVRGADVIKSLM-KL-G-MMVTINQPIDADTAELLCAEFGHTPKRVAD-SDVEMGI---RGI-DDRQEDMISRAPVVTIMGHVDHGKTSLLDALRKTDVVAGEAGGITQHIGAYQVTLPSTKKITFIDTPGHAAFTEMRSRGANVTDIVVLVVAADDGIMEQTVEAINHAKAAGVPIIVAINKMDKPE---ANPDRVRGELLNHGLVCEEFGGDVMSVEVSAKQGTNLDKLEEVILLQAEVLELKANP-NRDAAGVVVEAKVDRGRGTLATVLIQKGTLKVGDIFVAG-TEWGRVRALLNDLGKKLDTAGPALPVEIQGFNGVPTAGNEFIVVEDEAKAREISEYRLHKEKEAK--AAASAK---STME--QMMTQIA-A-GNIKELSVVVKTDVHGSLEAIAQSLAKL--SNEEVAVRMLHGGVGGINESDITLARASNALVVGFNVRANPQARDLARRDGVDIRYYSIIYDVIDDAKAILSGLLAPTLREKYLGNAEIREVFNITKVG-KVAGCYVTDGIVKRGGKVRLLRDNVVIHEGTLKTLKRFKEEVREVKESYECGMAFENYNDI-RPGDFIECFEIESIARQL-------------
>985867_COthessalonice@AEWF01000003.1_360|  376142 378676
----------------------MTDQKQ----------GEKKTLTLN------LKPDAKKSG-------DSD--QVRQSFSHG----RTKAVAVEVKKKRTTS------------------------A-SDTRQAQ------------------------------------------------------------------------------------------------------------------------------------------------------NTLKAVA----S----GKLTEG-E------FEARMRALQEAI-------------------KNQT-------------QEAEERA-----------------KRDEIEL------------KRRQEDQKLLDDKEALR-----R------------------------------------------------------------------------------LGGEKRE------------------------REEAERI---------------------------------KQVAEK----AESQEEA---------------RPAPEQ----------------------------------------------------------------------------------PVV-----------IAEPTFEE--------ARPVVKV--------------------------GPKVRPVDDEEE-------ESNARR-SV-----RGVEVPKR--AVPVNRKE-----VNEGPRK----LNRNIL--SRA------LDGEE-------INRGRSM-------------------------------------------ASLKRARQK-----------------------------QKGNN---------SSQDQSKIVREVIIPEFITVGELANRMAVRGADVIKSLM-KL-G-MMVTINQSIDADTAELICTEFGHTPKRVSD-SDVEVGI---RGI-EDRAEDLVYRAPVVTIMGHVDHGKTSLLDALRKTDVAAGEAGGITQHIGAYQVTLPSSKKITFIDTPGHAAFTEMRSRGANVTDIVVLVVAADDGIMEQTIEAINHAKAANVPIIVAINKIDKPE---ANPERVRGELLNHGLVCEEFGGDIMSVEVSAKQGINLDKLEEIILLQAEVLELKSNP-NRDAGGVVIEARVDRGRGTLATVLIQKGTLKVGDIFVAG-TEWGRVRALLNDLGRRLESAGPAMPVEIQGFNGVPTAGDEFIVVQDEAKAREIAEYREHKEKEAK--AAASAK---STME--QMMSQIA-A-GNVKELQVVVKTDVHGSLEAIAQSLAKL--STDEVAVRMLHGGVGGINESDITLARASNALVVGFNVRANPQARELARRDGVDIRYYSIIYDVIDDAKAILSGLLAPTLREKYLGNAEIREVFNITKVG-KVAGCYVTDGIVKRGGKVRLLRDNVVIHEGTLKTLKRFKEEVREVKESYECGMAFENYNDI-RAGDIIECFEIESIARQL-------------
>244582_CPsymbiosus@JQAK01000001.1_1478|  1604210 1606759
----------------------MTEESK---------QTEKKTLTLS------LKPDAKKSS-------DSE--QVRQSFSHG----RSKTVAVEVKRKRVHP------------------------G-DSRSQG-------------------------------------------------------------------------------------------------------------------------------------------------------GAGSKGQ----S----GRLTEG-E------LGARMRALQEAM-------------------KNQS-------------QNATEQEE--------------AIRRAEET-------------RKKLEEERI-------RVFGEER------------------------------------------------------------------------------LAQEEKD------------------------KQVAREK-----------------------------------EKQV----APAPKQS---------------KPEPRAPQ----------------------------------------------------------------------------QAA-PQI--------ELPPAKETSES--------HRPSQK----------QHPRP-----------------IDEDDEE-------EAGKKR-AA-----AKVVEAKK--LVPTSPRR-----DGEAPRK----LNRNVI--SRA------LSGDE--------ERSRSM-------------------------------------------AALKRARQK-----------------------------QKYAGQ--------AAADTIKIVREVIIPEFITVGELANRMAIRSGDVVKSLM-KL-G-MMVTINQSIDADTAELICTEFGHTPKRVSE-ADVETGL---KGI-EDKTTDLLPRAPVVTVMGHVDHGKTSLLDALRKTNVVSGEAGGITQHIGAYQVQLPQGKKITFIDTPGHAAFTEMRARGANVTDIVILVVAADDGIMEQTKEAINHAKAAGVPIIVAVNKIDKPD---ANPERVRSELLNSGIVTEEFGGDVMCVEVSAKMGLNLDKLEEAILLQAEVLELQANP-NRSAEGVVVEAKVDRGRGTVATILIQRGTLQVGDIFVAG-TEMGRVRALINDQGHKIDIATPAMPVEILGFNGVPSAGDEFFVVETEARAREVAEFRSRRERDAR--AVASVR---SSME--QMMSRIA-A-GEAKELGVVIKTDVQGSLEAIAQSLGKL--STEEVGVRVLHAAVGGINESDIVLARASGGVVIGFNVRANPQARDLARRDGVDIRYYSIIYDVIDDIKAAMSGLLSPTLRERYLGSAEIREVFINSKVG-KVAGCYITEGMVRRGAKVRLLRDNVVIHEGTLKTLRRFKDEVREVKESYECGMAFENYNDI-RQGDIIECFEIESVARQL-------------
>244581_CPacanthamoeba@AIL13075.1| translation initiation factor IF-2
----------------------MTEQKD---------SKEKKTLTLG------GKLSLKKTP-------ESG--QIRQSFSHG----RSKSVAVEVRKKRTLE------------------------K-VGGPEGEGYE---------------------------------------------------------------------------------------------------------------------------------------------------GGIKSEG----V----EEKTDS-E------FEARLKAVQNAL-------------------KSAP-------------DIEARLS-----------------KERQ--------------LREEMEALRL--------------------------------------------------------------------------------------------LEIENQQ------------------------KLEEERR-----------------------------------QPQK----MEEER---------------------------------------------------------------------------------------------------------PKE----------APPAPVTPS--------KTTEQT----------APARPKKSYEG-----------DEEDEEG-------EYRGVK-KNIA---KPVVKKP-----ETTETK-----RHDFKQR----LHGLSF--EEA------LEADDE------LGRGRHN-------------------------------------------GGIRKPKFK-----------------------------KPK-----------EPIETKFIVREVNIPEAISVQELANRMAIRAAEVVKKLI-SM-G-VLATVNQMIDADTAEIVVTEFGHTCKRTKT-EDIGNIL---MAQ-EDDASTMVARAPVVTVMGHVDHGKTSLLDAIRKTDVAAHEAGGITQHIGAYQVTMPSGKKITFIDTPGHAAFTEMRARGANVTDIVILVVAADDGIMAQTIEAIHHARAANVPIIVAINKIDKPD---ADVNRVRTALLQHEIVLEEMGGDVIAVEVSAKTGLNIDKLEEAILLQAEVLNLKANP-HRDALGAVIEARLEKGRGAVATVLIQRGTLKVSDIFVAG-TEWGRVRALVDDRGNNLKQAFPSQPIEVIGFNGAPGAGDLFIVVESEAKAREIVDTRIENLKAQQ--AAALRK---TTMD--QLIQNAAAQ-GAMKELAVVIKSDVQGSLEAILGSIHKL--ATEEVSVRVLYSGVGGISESDVTLARASGGFVIGFNVRANQQARELAHRDGVEIRYYSIIYDVIDDIKAILGGLLSPTLKENFLGNAEIRQVFNITKAG-KIAGCYVTEGIVKRGAKVRLLRDNVVIHEGSLKTLKRLKDEVKEVREGFECGMAFENYQDI-REGDIIECFEIESIARALA------------
>1629334_Cvaricaedens@GAO97553.1| translation initiation factor IF-2
----------------------MQRE----------------------------------------------------------------------KEERTYL------------------------E-------------------------------------------------------------------------------------------------------------------------------------------------------------------------S----LRFTDL-EK----Q-------------------------------KQEK-------------ETERLAQI-----------------------------------QDKESEKPG--------------------------------------------------------------------------------------------VQEEKSI------------------------------------------------------------------------------------------------------------------------------------------------------------------------------------HAQQPSIRSA--DSDDSAHRSPESKS--------RKVSSG------------------------------FDEEEEESS-------SHRAKK-GT-----KVISRKP----VEDAERG-----RHELRHR----LHGVSV--KEI------LTSDEG------VESIRTY-------------------------------------------GS-RRYKDK-----------------------------IKRNR---------DSIEQKQITRDVTIPEIISVQELANRMAVRGAEVIKKLM-TM-G-VMVTVTQNIDADTAELLVVEFGHIPKRISE-SDVEQGI---EGL-EDQDSSMLPRPPVVTVMGHVDHGKTSLLDAIRKTDVVTGEAGGITQHIGAYQVTMPTGAKITFIDTPGHAAFTEMRARGANVTDLVILVVAADDGIMEQTIEAIHHARAAQVPMIVAINKIDKPN---AHSERVRNMLLQHEVVVEELGGDVMSIEISAKTGKNIDKLEEAILLQAELLGLQANP-NRTATGVVIEAKLERGRGAVATVLVQRGTLKVGDIFVAG-MQSGRVRALVDDKGQQLEKAFPSQPVEVAGFIGAPVPGDDFIVMESESRAREISEFRAQRQKNLV--SAAGGR---VSFE--QLLTQAT---DNKKELAIVVKSDVQGSLEAIISSLGKL--STDEVAVKILYAGVGGINESDVTLAKASHALVIGFNVRANPQARDVARQTGLEIRYYSIIYNVIDDVRALMGGLLSPTLRENFLGNAEIRQVFNITKVG-KIAGCYVTEGVVKRGAKVRLLRDNVVIHEGSLKTLKRMKDETREVKSGYECGMAFENYQDI-REGDIIECFEIEEIARALD------------
>1895707_Abacterium@OJV45367.1| translation initiation factor IF-2
----------------------MADKDN---------PETKITLGLS------KQIDLKKNP-------ESG--QVRQSFSHG----RSKTVTVEVKKKRFVS------------------------Q-TDAGAPQPAD---------------------------------------------------------------------------------------------------------------------------------------------------RADSAQS----Q----GRLTNK-E------WDTRLKALQTAR-------------------KAET-------------EDTFVES-----------------EELH---------------EEKQVKVGT--------------------------------------------------------------------------------------------PVYDTAK----------------------------------------------------------------------------------------------------------------------------------------------------------------------------------------PAA--------APIDAEITEPLV-------EKPKST--------ATQHPRHGS----------LPKTIREDDEED-------EERNNR--------SPSVEQK-----RVAPVT-----RRDEKRR----PSKVSI--NSL------DDDGEE------KTRTRSL-------------------------------------------ASMRRAKEK-----------------------------FKNRLQH-------DDPSAQKIIREVIVPETISVQDLANRMATRGADVVKSLI-RM-G-MMVTINQFIDADTAEIIITEYGHKIKRVSD-ADVEFGI---KGE-EDNPQDLRPRAPVVTIMGHVDHGKTSLLDALRKTDVVSSEAGGITQHIGAYQVTMSSGKKITFIDTPGHAAFTEMRARGANVTDVVVLVVAADDGIKEQTIEAIRHAKAAKVPIVVAINKVDKPD---AQPDRVRMELLQHEIVVEKLGGDVLDVEVSAKTSINLEKLEEAILLQSEILDLNANP-SRPAEGIIIEAKMERGRGAVATVLVQKGSLKIGDIFIAG-NEWGRVRALVDERGNKKDRAGPSVPVEVVGLTGVPLAGDDFIVLGDETKARQIADYRKQRQREHL--AASRGR---GTME--QMMSQIA-A-GETKELPVLVKSDVQGSLEAIIGSLEKIT-GSNEVSVRILHAAVGGINESDVTLASASNAIIVGFNVRANPQARDLAKRDEVDIRYYSIIYNVIDDIKAALSGLLSPIMKEKFLGYASIRDVFNITKIG-KVAGCMITEGIVKRGAKVRLLRDNVVIHEGSLKTLKRFKDEVKEVKDGFECGMAFENYHDI-RAGDVIECFEIEEIARTLE------------
>1891279_Tindica@AXO12999.1| translation initiation factor IF-2
----------------------MSDR-----------DQEKKPLSLNR-----SKLELSKTV-------EAG--QVRQNFSHG----RSKSVTVEVRKKRTFE------------------------K-NESGRFREVKKDLVEE---QSPAAEK-----PAPEAKKE-------------------------------------------------------PVEEPK---------------------------------------------------------PRPAVDD----H----GNLTDS-E------RAARMAALKAAE-------------------ERRK-------------QDEADAEIR-------------AREEAA---------------RKA-EEEARKAEEAK----AAAE------------------------------------------------------------------------------AKQEEAPAASEN-------------------ESPSVEEVE-------------------------------QRLAAS----TAKGKTS---------------KPKPAAK---------------------------------------------------------------------------------PKA---EETVIQGEPAEPLVPE--------ERRRSA--------------PADG---------KSKSRKEIDEEN-----A-RVAARK---------RAEEEA----GRAARTK------GDEGRR----RGKLSI--NNA------MSGDE-------GGRRRSM-------------------------------------------ASIKRQQAK-----------------------------AKARAQG-------PQKPKEKVVRDVVIPDVITVQELANRMAERAADVIKTLM-SL-G-VMATINQSLDPDTAQLVVEEFGHNVKRVSD-ADVEESL---VSV-DDNDAKLVGRPPVVTVMGHVDHGKTSLLDALRSTDVAGGEAGGITQHIGAYQVTMATGAKITFIDTPGHAAFTEMRSRGAKVTDIVVLVVAADDSVMPQTIEAISHAKAAGVPMIVAINKVDKPG---ANPSKVKTELLQHEVVVEEMGGDVQAVEVSAKQRTGLTELEEAILLQSEVLDLKANP-ERVADGVVVEARMEKGRGPVATVLVQRGTLRTGDIFVTG-PEWGRVRALIDDHGNRVAEAIPGMPVEVNGLNGVPSAGDDFVVVENEAKAREVSDFRQRRIRETQ--AAAMKK---SALE--NMFSQ---S-GDLKELPIVIKGDVQGSVEALIGTLQKL--GNEEVSVRVLHSGVGGINESDVTLARASNALIIGFNVRANQQAREQSRRDNVDIRYYSIIYDVADDIKKMLSGMLSPEVREKFLGYAEIRDVFTISG-N-KIAGCMVTEGIVKRGAGVRLLRDNVVIHSGELSTLRRFKDEVKEVREGYECGMSFAKYNDI-QSGDVIECFENEEIAVEL-------------
>1947674_Tsp@DENO01000194.1_12| CONCAT DENO01000194.1_11
----------------------MSDR-----------DQEKKPLSLNR-----SKLELSKTV-------EAG--QVRQNFSHG----RSKSVTVEVRKKRTFE------------------------K-NESGRFREVKKDIVAE---QAPVET------PAPEAKKE-------------------------------------------------------PVEEPK---------------------------------------------------------SRPAAED----H----GNLTDS-E------RAARMAALKAAE-------------------ERRK-------------QEEADAEIR-------------AREEAA---------------RKAAEEEARKAEEAK----AAEA------------------------------------------------------------------------------AKAAEAEAKDKD-------------------EV-SVEDVE-------------------------------KQLAAS----TAKGKTS---------------KPKPAAT---------------------------------------------------------------------------------PKAK--EDDVIMGEPAEPLVPE--------ERRRAA--------------PATA---------KPKSRKEQDEED-----A-RKAARK---------RAEEEA---QGRANRGK------ADDGRR----RGKLSI--ANA------MTGDE-------GGRRRSM-------------------------------------------ASIKRQQAK-----------------------------AKARAMG-------PQKPKEKIVRDVTIPDVITVQELANRMAERAADVIKTLM-SM-G-VMATINQSLDPDTAQLVVEEFGHNVKRVSD-ADVEEAL---VVA-DDSEEQLVGRPPVVTVMGHVDHGKTSLLDALRSTDVAGGEAGGITQHIGAYQVTMATGSKITFIDTPGHAAFTEMRSRGAKVTDIVVLVVAADDSVMPQTIEAISHAKAAGVPMIVAINKIDKPG---ANPSKVKTELLQHEVVVEEMGGDVQAVEVSAKQRTGLTELEEAILLQAEV-----------------------------------------------------------------------------------------------------------------------------------------------------------GSAEALIGTLQKL--GNEEVSVRVLHSGVGGINESDVTLARASNALIIGFNVRANQQAREQARRDNVDIRYYSIIYDVADDIKKMLSGMLSPEVREKFLGYAEIRDIFTISG-N-KIAGCMVTEGIVKRGAGVRLLRDDVVIHSGELSTLRRFKDEVKEVREGYECGMSFAKYNDL-QVGDMIECFENEEIAVEL-------------
>1544451_Tsp@OKH87277.1| translation initiation factor IF-2
----------------------MSDR-----------DQEKKPLSLNR-----SKLELRKTV-------EAG--QVRQSFSHG----RSKSVAVEVRKKRTFE------------------------Q-NESGRFREVNKDDVAKAENAAPASAP-----SAPESKPA-------------------------------------------------------PAPAPKKPAPAAS------------------------RPASP------------QRHKPKPAPQRPRNDD----Q----GNLTQN-E------RATRMAALMAAE-------------------ERRK-------------QEEAAAE-Q-------------ARKEAA---------------RKAEEEAARKKAEAE----EAAR------------------------------------------------------------------------------QAEEKAKAEAQT-------------------KTEAAAEPA-------------------------------KAPAAK----KAADEAGENVRDASAPRTKTQPRPKPEAR---------------------------------------------------------------------------------KKV---EEEVIPGAPAEPLVPE--------ERRRAA--------------PSAS---------KPKSRKELDEEE-----VRSAAARK---------RAEEAEA--AGRGSRGK-----TEDASRR----RGKLSI--NTA------MTGDE-------GGRRRSM-------------------------------------------ASIKRQQAK-----------------------------AKARNQG-------QQKPKEKIIREVVVPDTITVQELANRMAERAADVIKCLM-GL-G-VMATINQSLDPDTAQLVVEEFGHNMKRVSD-ADVEEAL---VVA-DDTEEQLISRPPVVTVMGHVDHGKTSLLDALRKTDVVSGEAGGITQHIGAYQVTMANGSKITFIDTPGHAAFTEMRSRGAKVTDIVVLVVAADDSVMPQTIEAINHAKAANVPIIVAINKMDKPG---ADANRVKTALLQHEVVVEEMGGDVQTIEVSAKAGTGLTDLEEAILLQAEVLDLKANP-NRVADGVVVEARMEKGRGPVATVLVQRGTLKTGDIFVTG-AEWGRVRALIDDHGSRVQEAIPGMPVEVNGLNGVPSAGDDFVVVESEAKAREVSDFRQRRIREQQ--AAAMKK---SALE--NMFTS---N-GDLKELPIVIKGDVQGSVEALIGTLQKL--GNEEVSVRVLHSGVGGINESDVTLARASNALIIGFNVRANQQARDQARRDNVDIRYYSIIYDVADDTKAMLSGMLSPEVREKFLGYAQIREVFTISG-N-RIAGCMITEGTVKRGAGVRLLRDNVVIHTGELSTLRRFKDEVKEVREGYECGMSFAKYNDI-AVGDVIECFEQEEIAVEL-------------
>1802022_Rbacterium@OHC77869.1| translation initiation factor IF-2
----------------------MTEIKEKEQ------DSTKKPGTIR-----PGRMELNKTI-------ESG--QVRQNFSHG----RSKMVTVEVRKKRTFA------------------------T-DAGGRMAEVKRS-------GLAAH-------EAAFNDAV------------------------------------------------------RGIHEDD--------------------------------PV-----------------------ADSLRLS----G----QNLTTE-E------KAVRVRALEDAR-------------------KADD-------------MAAKRAD-----------------EAPS---------------EAPGKEAEKGV------------------------------------------------------------------------------------------ADKDDVS------------------------RLRTEKE-----------------------------------DERR----REDEDTQ---------------KREQMA---------------------------------------------------------------------------------------------KASAAAALVKL--------QAMEESE-------------------------------TNDDKKS-------RDTIKR--------AARTETL----RPVSALR-----RGEPRRR----SGKLTI--DEA------LGVRE--------ERTRSL-------------------------------------------ASVKRARAK-----------------------------QKQQF---------NQGDGNKIFREVTVPETITVQELSNRMAERGADVIRALM-KM-D-VMVTLNQVIDADTAELVVAEFGHKLKRVSE-SDVEIGL---KGE-VDEAVNLISRAPVVTVMGHVDHGKTSLLDALREANVADREAGGITQHIGAYQVTCPSGGKITFIDTPGHAAFTAMRARGAKVTDIVVLVVAADDGIMPQTIEAISHAKAANVPIVVAINKMDKPN---ADAGRVRTELLQHDVVVEEMGGDVLAVEVSAKGRTNLDKLEEVILLQAEVLDLKSNP-NRPAEGVVIESKVERGRGPVATVLVKRGTLRLGDIIVAG-GEWGRVRALIDSNGKSLEEAGPSVPVEVLGLSYTPFAGDEVAVIESEARAREVTEFRKRKLRDAK--AAKNVR---GTLA--EMFETIA-D-GEAKELPVVVKTDVHGSEEAILAAMNKM--GTNEVKVTVLYSGVGGVNESDVILARASNALVIGFNVRANPQARAMAKRDAVEIRYYSIIYNVIDDLRGLLSGMLSPTIKEKFLGNAEIREVFNITKVG-KVAGCMVVEGIMRRGAKVRLVRDSVVIHEGDLSQLKRFKDDVKEVKDGQDCGMAFANYHDI-QAGDVIECFEIEEVARELEA-----------
>1948415_Abacterium@DIUV01000026.1_26|  22578 25319
----------------------MSDNNGNN--------------TANR----PSTLQLTKTV-------ESG--KVTQKFTRG----SSKTVTVEVRKTRTFT------------------------R-NAGGNMMEDSRL------------------------------------------------------------------------------------------------------------------------PG----------------------------------D----TSLSAE-E------KEALLRNVRNAS-------------------KEMPQMTRD----RGQINKATRNVIT-------------TADSEEVVENTVVAPAP---VEKKLEIAPVAPV-------VETK------------------------------------------------------------------------------VKAESPA------------------------EVKSEAP-----------------------------------QPVS----RNLHKAS---------------SSKPTLGGVVRNTRRPDAMSVANRQLGGAVV-----------------------------------------------DNNRSSVVTAPSRRK-DNVVLAPSAAAKAAPAA-------EKNNDNVTQNVA--SPAPNRPVGGPVF-----GPSRTASDATKEA-------DDRNQE--------------------KKIRLK-----SDLSRRS----SQKITV--SQA------LEYQE--------ERIRSM-------------------------------------------ASIKRQREK-----------------------------TRRLEGG-------YGSKQEKIFREVILPESITVQELANRMAERVADVVKILM-KM-D-IIANGSQSIDADVAELIALDLGHTVRRVAE-ADVESII---TEESEDDSANMLPRAPVVTIMGHVDHGKTSLLDALRKTNVVAGEAGGITQHIGAYQVS-AGGQKVTFLDTPGHEAFTAMRARGAKATDVVVLVVAADDGIMAQTEEAISHAKAAGVPMLVAINKIDKPA---ADPSRVKNELMQRGLIPEEFGGDVQVVEVSAKTGLGLDGLVEALLLQAEILELKANP-NRKAAGVVVESRVDKGRGVVATLLVQKGTLETGAIVVAG-SSWGKIRALTDDKGTQVPSAIPSQPVEVLGLDEPPMAGDDFAVVDSEKLARDITEYRKKRDKEKQ--VVVAAK----SLE--QLFTAAS-S-SAVKELPMIIKGDVQGSVEAIIGSVQKF--SGEEVAVKILHSGAGAISESDVSLAQATGAILFGFNVRAGVKAREMAEREKVSIRYYSVIYDLVDDVKAALSGMLSPTLRENLLGYAEIREVFNITKAG-KVAGCMVTEGMIKRGAKVRLLRENVVIHEGSLKTLKRFKDEVKEVKSGYECGMAFENYEDI-RAGDMIEAFEVEEVSRSV-------------
>1948350_Abacterium@DBAU01000108.1_12|  8281 10728
----------------------MTDQGG---------DNKRETLTVNR----PSKLSLTKTV-------ESG--KVKQNFTHG----RSKTVTVEVRKTRSFA------------------------R-SGAGMVEVQNKS-----------------------------------------------------------------------------------------------------------------------------------------------------------------ANLPQPPE----------LKNLAPAV-------------------NLHDMQVRD----KTQIDAANREV------------------------------------RTSGDEDRR--------------------------------------------------------------------------------------------RSAEQAR------------------------TPQTPPR-----------------------------------ETTS----RPAGTTS---------------RSKPGT----------------------------------------------------------------------------------PDL-------PAPMRGAPIMET------------------------------------------RKIKDLDSELK-------PEKAEK--------------------KKIRLK-----GDNERRS----SNKITV--AQA------LEYQE--------ERMRSL-------------------------------------------ASLKRQREK-----------------------------ARMSSH--------GGDAKEKVVREVVIPEVITVQELANRMAERVADVIKALM-KL-G-TIAAASQSIDADTAELIVSEFGHNFKRVTE-GDVENVL---IEE-AEVAENLRPRAPVVTIMGHVDHGKTSLLDALRNANVVAGEAGGITQHIGAYQVEM-NGQRVTFLDTPGHEAFTAMRQRGAKVTDIVVLVVAADDGIMAQTQEAISHAKAAGVPIIVAVNKIDKPD---ADPKRVKNELMQYELVPEEFGGDVQVIEVSAKEKLNLDKLIEGILLQAEVLELTANP-DRRGAGAVVEAQIDKGRGVVATLLVQRGTLNVGDLVVAG-SAWGRVRAMTDDKGQPVKAAAPSQPVEVLGLSEAPMAGDEFSVVENEKTARDIVEYRQSQARAKQ--VVVSAR----TLD--QMFANAQ-A-DAAKELPLIIKGDVQGSVEAIVASVQKF--NSDEVTVRVLLSGVGAITESDVTLANTTGAIILAFNVRPTAKAREMAQQLKIDIRYYSVIYELVDQVKAALSGLLSPERRENFIGYAEIRQVFNITKVG-KVAGCYVTEGTVKRGAGVRLLRDNVVIHEGKLKTLKRFKDEVKDVQKGYECGMAFENYDDI-REGDVIEAFEIEEIARSVA------------
>1414854_CNamoebiphila@ARN84567.1| translation initiation factor IF-2
----------------------MAEKKDTP-------DSKKKTLSIK------KSFEINKIV-------DAG--QIRQSFSHG----RSKTVSVEVKRKRTID------------------------T-NDQQGQKSLLQG-------------------------------------------------------------------------------------------------------------------------------------------------EEWSDQQ----E----GKLSDA-E------IESRLKLLQDAK-------------------RQEE-------------ERKQLER-----------------EKSE---------------QEVPQKPSEPEP------IEETQ------------------------------------------------------------------------------TEEEKVSE---------------------------------------------------------------------------------------------------------------------------------------------------------------------------------------PEI-----------PLPPPIES--------EKKSYDP-------SHHIHRPTFT---------GRFIDLDEEGEE-------EIKNRR-AS-----QAAREAH----RKTLSVPKRGGSETDFRKQ----LHRLTV--EEA------MQDPE-------QEKMRSL-------------------------------------------ASLKRAREK-----------------------------EKHKLQK----SLGLTEEQKKIVREVIVPEAITVQELSNRMAVRSADVIKTLM-RL-G-VMATINQVLDSDTAELVVSEFGHIIKKVAE-SDVETGL---KLE-DDLDHLKVTRPPVVTVMGHVDHGKTSLLDTIRKSSVANHEAGGITQHIGAYQITMPSGGKITFIDTPGHAAFTQMRARGANVTDIVILVVAADDGVMEQTIEAINHAKAANVPIIVAINKIDKPD---ARPERVKTELLSHGIVVEEMGGDVIAVEVSAKNNINIDKLEEIILLQADLLGLKANP-NRYAEGVVIESKVEVGKGPVATILVQRGTLKIGDIFVAG-AEWGRVRALTDENGKKRTEAGPSTPVEVLGFDGLPSPGDDFLVAENEGKAKEVVDYRKHRQKQAK--VTATPK---ITLD--LLLSKAA-E-GKMQELALIVKSDVQGSLEAISSTLSKLVEDNKEVALRILHTGVGPINESDITLASSTGALVIGFNVRANPQARELAAKSAVEIRYYSIIYNIIDDVKALLSGLLAPTLQEKFLGYAEIRDVFNITKVG-KIAGCFVTEGVVKRGSSVRLLRDNVVIHTGKLKTLKRFKDEVKEVKSGYECGMAFESYQDI-RSGDVIECFEIESIARQL-------------
>1970491_Abacterium@OZA43440.1| translation initiation factor IF-2
----------------------MTDTHDKS-------SESGNTLTLS------GVVANKKLP-----------QQVRQSFQQG----RSKTVTVEVKKKRLLQ------------------------K-DISPEASVDQEK---------------------PTVDVV---------------------------------------------------------------------------------------------PS-----------------KQKSFDKESKESL----S----KTLTAG-E------LEVRLQALKGSF-------------------RSEA-------------VKEIESD-----------------DALV---------------PLSQDEIVE--------------------------------------------------------------------------------------------IPEETVSE----------------------LSAEMDSSP----------------------------------LNVP----EIKEETA---------------SAPPSHLSF------------RDRAAGFM-----------------------------------------------------------PPA-----EVLAGVKKETSVEEDLD-----LKKKAS---------------------------LKRLDVGEEESD-----EVNKKGKK-------------------KVLTVAP-----RREGSQR----PSRFNL--TSV------EGEDEESGE-EGASTRRKV-------------------------------------------ALPRRMRPF-----------------------------ARVQKNT------SEKKEHQKVIRDVIIPEVITVQELANRMAVRGAEVVKSLM-KM-G-MMVSINQVIDADTAELVVTEFGHTLKRVSD-ADIEMSL---GAQ-EDRSHELLSRPPVVTIMGHVDHGKTSLLDALRLTDVVSREAGGITQHIGAYQVTLQSGKKITFIDTPGHAAFTEMRARGAHVTDIVVLVVAADDGIKDQTIEALNHVKAAGVPVLVAINKIDKPE---ANPARVREELLQHGIVLEEFGGDILSVEVSAKNKTNLDKLEEAILLQAELLDLKANP-NRVAEGVVVEAKLEKGHGPVATILVNRGTLKVGDIFVSG-SHWGRVRNLINDHGQKVIEALPSMPIEVVGFNSVPLAGDKFFVVESEEKAREIAEFRLHRHKATENLSILKTQ---TSMD--LFFSQMK-E-GLAKELPILLKADVQGSLEAIKVSLEKL--STREVAVKLVHSGVGGIHESDIILAKASRAFVVGFNVRANPQARDLANKEKIEIRYYSIIYNVLDDVKKALGGLLPPDIRENFLGYAEIREVFNVSKTG-PVAGCIVTEGTVKRGAKVRLLRDDIVIHEGVLKTLRRFKEEVKEVREGFECGMAFENYQDI-RVGDRIECFEVEEIARTL-------------
>1948365_Abacterium@DDGG01000028.1_17|  21306 23792
----------------------MSTDKDKG-------QEKKKTLSLSG-----KKLSLKKPA-------DGSGEQIRQSFSHG----RTKTVQVEVKRKRTPA------------------------DE-------------------------------------------------------------------------------------------------------------------------------------------------------------KSSTPGR----P----SGLTDS-E------WESRLEALKKAQ-------------------ENAK-------------AYEEELE-----------------RKKE--------------SQQLLESARR--------------------------------------------------------------------------------------------AREEEQK------------------------RSEKERH---------------------------------NREHDK----GKPTEEA---------------PSKPES----------------------------------------------------------------------------------PPL--------VMPEDVPVLKEG-----TTRKPK----------------------------------EKAQEQE-------RQVSKKPPA-----SRGAETK----KAISPGK-----RHQTRQK----LHQISY--EDA------LSGGSE----------RSF-------------------------------------------GSKKSPKHK-----------------------------KVQP----------VAQEAVASVREVIIPEALTVQELANRMAVRASGIIKSLM-SM-G-VMATINQTIDAETAELVVTEFGQVPKKVSM-SDVELGL---GDV-SENEEDFVTRSPVVTVMGHVDHGKTSLLDAIRASDVASGEAGGITQHIGAYQVQVPSGERISFIDTPGHAAFTEMRSRGANVTDIVILVVAADDGIKEQTVEAIHHAKAAEVPIIVAINKMDKPG---ADATRVRNELLQHDLVVEELGGDILSVEVSAKQKTNLDKLLEFVMLQSEILELKANP-SRSAKGVVVEAKIEVGRGSVGTVLVQQGTLKVGDIFVAG-REWGRVRALVNHKGQRLEKALPSQPVEVQGFGGAPSPGDDFVVVDNEARAREVAEFRLHQEKEAK--AARMRK---SSMD--LLMEGSQ-EGEEKRSLALVVKSDVQGSVEAIVTSLEKV--ATNEVGVRILHTGVGAINESDVTLANASNGLVIGFNVRATPQARELAGRDQVELRYYSIIYDVLDDMKALMSGLLAPTLREKYIGSAEIEQVFNITKVG-KIAGCKVKDGMVMRGAKVRLLRDSIVIHEGRLKTLKRFKDEVKEAREGYECGMAFENYQDV-REGDIIECFEVEEIQRTLD------------
>1973901_Abacterium@PIR34535.1| translation initiation factor IF-2
----------------------MSDDKK---------DKPKGKLTLNL--------------------------GARQS-SSG----GPKTVTVEVRKKRTIN------------------------K-PGIAQQ-------------------------------------------------------------------------------------------------------------------------------------------------------TVEEIQN----N----DSLSDA-D------KRKRLEILQRAK-------------------EKEE-------------QRKIEEA-----------------QKQIEI-------------EERQKQK----------------------------------------------------------------------------------------------KEEEQAE-------------------------------------------------------------------------------------------------------------------------------------------------------------------------------------------------LASAKPRKAATEE--------ARPKFS--------------------------------DTADKEK-------EKAPGK------LTLKATESKDWDSKKPKKIK-----EPTGGRK----TGKITI--ANF---------DQ-------EDRQRSL-------------------------------------------ASIKRQREK-----------------------------AKRELHF------GEDQSKEKLVREVIIPETMTVGELANRMSEKSADVIRELM-KL-G-VMATINQVVDADTAELVVTELGHNFKRVTE-GDVEKAI---DIE-DDDEVNLQSRPPVVTIMGHVDHGKTSLLDALRETDVVAGEAGGITQHIGAYQIELKGKGKITFIDTPGHAAFTEMRARGAKVTDIVILVVAADDGIKEQTKEAISHAKAAEVPIIVAINKIDKPD---ADIQRVKTELLQHSLVPDDMGGDILCIPVSAKVGTGLDDLKEAVLFQAEMLELKANP-DRAAIGRVIESRVDKGRGVMATVVIQRGTLKVGDIAVAG-TAFGKVRALLDDHGDNVVDAPPAFPVEILGLSEVPMAGDEFNVVESEKQAREIVEYRSQKAKNIR--AAAESK---SAMD--KLMAGSS-Q-AEKKQLAVVLKGDVHGSVEAIAGSLEKI--LNDEVTIRVIYSAVGGVTESDVTLANASNAIIVAFNVRANVQAKELANRDKIDIRYYSIIYEVVDDIKAELEGLLSPIEREEFIGYAEIREVFNITKIG-KVAGCYVTEGHVKRGAGVRLLRDNVVIHEGKLKTLKRFKDEVKDVQNGYECGMAFESYDDV-KPGDVIECYEVVSEAAKLNDVV---------
>1973897_Abacterium@PIZ32346.1| translation initiation factor IF-2
----------------------MSDT-----------VEKKTTITTEDK--KTSTLSAGKTL-------SVK--MPTSSSGSS----SNKTVSVQVKRRRVVS------------------------T-STAHKSSHLL---------------------------------------------------------------------------------------------------------------------------------------------------SKNKQTK----G----TGLSGG-E------FDARMKAVQEAQ-------------------KNSK-------------ADAEQKQ-----------------KREADLN------------RLRQEQQSILKNDVV--------------------------------------------------------------------------------------KKQDVVEEKT-----------------------------------------------------------------------TTDSDAH---------------VVEKNVD---------------------------------------------------------------------------------PDT---------AAASIPVPEE--------HQKNTA----------KSRKD------------HTTSRAAEDNKR-------STVTYRVAAP---VKKTVPQP----ERKTQVV-----QKNGPKK----FSAQQL--NRV------LDDNY-------EEKGRSL-------------------------------------------ASVKRYREK-----------------------------IVKQAF--------NVEDGSKVVREVIIPETILVGDLASRMAVRSGDVIKELM-KL-G-MMVTINQAIDADTAELICNEFGHTPKRVSD-DDMETDI---LGM-EDKDTDLMPRAPVVTIMGHVDHGKTSLLDALRQTDVVAGEAGGITQHIGAYQITLTNKQKITFIDTPGHAAFSEMRSRGANTTDIVVLVVAADDGIKEQTIEALNHAKAAKVPIIIAINKIDKPD---ANSQKIRNALMSHDILLEDFGGEIMGIDVSAKTKLNLDKLEEAILLQAEFLELKANP-NRSAHGAIIEARVDKGRGIVSTVLVQNGTLKVGDIFVAG-AEWGKVRALNDDKGRIIKEGLPSMPVEVLGFNGVPVAGDELIVVAGESQAREITERRVAKKRAAE--SVVCQK---TNME--KLMGAIA-A-GEAKELNVVIKADVHGSLEAIHASLQKL--STDEISVRLLHGGVGAINESDITLARASGGIVLGFNVRANPQAREAARRDTIDIRYYSIIYNLIDDIKAVMGGLLAPTLREKYLGKAEIREVFKVPRAG-KAAGCMITEGIVKRGSGVRLLRDNVVVHEGTLKSLRRFKDEVKEVKSGFECGMSFENYQDI-KNGDMIECFEMESIAREL-------------
>1951533_CPbacterium@DITM01000030.1_28|  30391 32784
----------------------MTDNNNNP-------PKERKPLTLS------KDVSKAIGS-------EGD--RVRQSFTHG----RSKSVVVEVKKRRGTD------------------------V-NKE----------------------------------------------------------------------------------------------------------------------------------------------------------SSLEEKL----S----GNLKTE-E------IQARLQALKQAQ-------------------KETA-------------EIKEEALV----------------ERVSVT-------------EQPVEHVEA-------------------------------------------------------------------------------------------------------------------------------------------------------------------------------------------------------------------------------------------------------------------------------------------PVV-------EVPLKDVEHKEL--------SKPKER---------------------------FKTDAVGETEEE-------SRAVKK-----------------RIVPLPRVV-----RDTERRQ----TKKVNV--QVA------FDENYE------GAKKRSM-------------------------------------------ASIRRAREK-----------------------------ERRKAF--------EDGTLQKVIRTVQLPEAITVQDLANRMAEKAVDVVRALM-KM-G-MMVSINEIIDADTAELIIGEFGHKVERVGN-EDIERDI---LSQ-EDENVTLISRPPVVTIMGHVDHGKTSLLDALRQTDVAAKEAGGITQHIGAYQITLDNGKRITFIDTPGHEAFSEMRSRGANVTDIVVLVVAADDGIKEQTIEAINHAKAAGVTIIVAINKMDKPG---ADPMRVRHELLSHEIVLEDFGGDILAVEVSAKQKLGLEKLEETILLQAEMMDLRANP-NRAADGTIVEARLEKGRGAIATVLVQRGTLNVGDLFVAG-AETGRIRVLQNSLGQKITSADPGTPVEVMGFSGVPIAGDKFLVVENESQAKAIAERYRQKYQDER--NKVMSQ----QQR--SLLTMDE-D-GKHQWLNVIIKADVHGSLEAISTSLLKV--AHEEISVRVMHGGVGGITESDISLANTSNAMIIAFNVRATPQAKETAARQGVDIRYYSIIYEAIDDVKKAMSGLLSPHLKENFLGYAEIRQVFTITGSG-KIAGCMITSGTVKRGCKVRLIRDNVVIHEGDLKSLRREKEEVKEVREGFECGIALQSYQDI-KEKDMIECFEVEEIARVVS------------
>1948417_Abacterium@DITJ01000092.1_59|  69066 71573
----------------------MTEINNQ--------DKKVSTLKLSG-----SKLTLGGV--------KSG--HVAQSLSGG----RVKSVTVEVKKTRRRP------------------------F-GAEDSGSSAQGSTQEA---------------------------------------------------------------------------------------------------------------------------------------------RGNELQG----G----GGLTNH-E------RNLRMRVLQQAT-------------------ESDK-------------QSKLEQEII---------------DNARKE-------------KELAEEQARQLQ-----------------------------------------------------------------------------------------LEQEELEK---------------------------------------------------------------------------------------------------------------------------------------------------------------------------------------------KKLAKESAPEVVVAPK--------TEPEKS---------------------------YDFVSPIKSSER--ASVPVKEGVKK-PG------SDFEEA----KAVKANK-----ATDAKRR----SNKLTI--AQA------LSATE--------EKVRSL-------------------------------------------ASVRRAREK-----------------------------ARRASGL------FQSGPKEKLIREVVLPEVITVQELSNRMAERVYDVVKTLM-KM-G-MMVTSHQTIDADTAELVISEFGHKARRVTD-ADVEHIL---KGISGEDEGLMEFRAPVVTFMGHVDHGKTSLLDAIRKTQVATGEAGGITQHIGAYQVKTAEGEKITFLDTPGHEAFTAMRKRGAHVTDVVVLVVAADDGIMAQTREAINHAKAAEVPIIVAINKIDKPG---ANPLAIKNALLEFSLVSEEMGGDLLVVEVSAKTGVNIDKLLEAILLQAEILDLQANP-NRKAQGIVVEARIDKAKGAVATLLVQKGTLKVGDILVAG-TAWGKVRAMVDAEGKLLHKAGPSVPVQVLGLEGAPEAGSEAAVVDSEKQAREITEYRLKLMRDLR--STAKRK---GSIE--DLFRVAK-D-GGKKELNLVIKGDVQGSVEAIVSSLDKL--ATDEVAARVLHYAVGGISTSDITLAGASNAIILGFNVRADAAAKDLAAKEGSDIRYYSIIYDLIDEIKAIMGGMLAPARREQYLGTAEIRDVFSLPKKSTKIAGCFVTDGVIRRGAGVRLLRNNVVVYQGNLKTLRRYKDDVKEVGNNFECGISFENYDDI-KVGDHIEAFEVFEEKRTL-------------
>1973900_Abacterium@PIR38556.1| translation initiation factor IF-2
----------------------MTEKTDN--------TNKKSTLTLSS-----SKLKLGDI--------KGG--HVSQSLSHG----RAKSVQVEVRKKRRFA------------------------S-TLSNENTVNTA--------------------------------------------------------------------------------------------------------------------------------------------------GSGDVRG----N----DGLTDS-E------REKRLKVLQQAS-------------------DYEK-------------EKNEKEA-----------------EQSRIA-------------QERAEEKAR--------------------------------------------------------------------------------------------KEQEDAEA-----------------------AAKLAEE-----------------------------------MRQK----REEKK-----------------------------------------------------------------------------------------------------------------AAESPSSEANAVSE-----------------------------------------NDSVKPIKSNEK--LSLTVKDKSKK---------DRENEK----EERKPSR-----TSEAKRR----SGKLTI--AQA------LSNNG-------EERMRSL-------------------------------------------ASVRRAREK-----------------------------ARKASES-------DNGSKEKQTREVTIPEIITVQELANRMAERAVDVTKSLM-KM-G-MMVTANQTIDADTAELVVEEFGHRTKRVTD-ADVEDIL---KDEGVDNNDNLIHKAPVVTFMGHVDHGKTSLLDKIREAKVASGEAGGITQHIGAYQVEVDKEHKITFLDTPGHEAFTAMRQRGANATDIVVLVVAADDGIMAQTVEAINHAKAAEVPIIIAINKIDKPE---ADANRVRTSLLEHELVTEDMGGDVLAVEVSAKTGQNLDKLLETILIQAEMLELRANP-NRKASGIVVEARVDKNKGVVSTLLVQKGTLKVGDIVIVG-EAVGKVRAMKSAEGRVLSKALPSVPVEIMGLDQAPEAGVEFHVVDSEKQAREIKEYRQKLSRDLK--AATQKK--KGTLE--DLFLQAK-D-GGKKQLPIIIKGDVQGSVEAILGSLDKL--ETTEVAVKALHTAAGAISTSDIALAKASHAIILAFNVRADGAAKELAQKEGADIRYYSIIYDLIDDIKAMLGGMLDPHIREQYLGNAEIREVFNMSKHG-KVAGCYVTDGNIKRGSGVRLLRDNVVIHEGKLKTLKRFKDDVKEVGTNFECGMAFENYEDL-KVGDVIEAFELIEEQRTL-------------
>2486578_Rendosymbiont@AZL15960.1| translation initiation factor IF-2
----------------------MTNNTD---------ATNKPKLTLKLD---PNKISPKL---------EGV--IKRNIPGAT----TSKNVTVEVRKNRTRS------------------------L-EDKKDIY--------------------------------------------------------------------------------------------------------------------------------------------------------GKQGG----S----KDLTQS-E------LAARMTALKNAA-------------------NVNE-------------DNLLSKK-----------------SKLSVF-------------ENTQEDIEQEVI-------KLEKI-----------------------------------------------------------------------------ANEESAQEPI---------------------EIRSAAE---------------------------------------------------------------------------------------------------------------------------------------------------------------SVASHQVAKSLEVKHD--------KTLSKT--------------PA-----------AKTAEEFNDEEENNKKKLLADKTKK----------IVKEE----PVVPSKN-----KYEERRN----SNRIDV--RTI------TEDDEQ------KVKTRSL-------------------------------------------SSIKRAREK-----------------------------AKRQEI--------GMKPQEKIVREVIVPEIITVQELASRMAEKSSDVLKELM-KL-G-MLVTINQPIDADTAELIIETFGHKIKRVTE-ADVENIL---LDV-ADNPEALKPRPPVVTIMGHVDHGKTSLLDALKATDVASKEAGGITQHIGAYQVKVNEDHFITFLDTPGHEAFTAMRSRGAQVTDIVVLVVAADDGIMAQTVEAINHAKAADVPIIVAINKIDKPE---ANIERIKSELLNHDLVPEEFGGDIVSVPVSAKQRLNLDKLIDAILLQAEMLNLTSNP-DRSANGAIIESKIDKGKGVVATLLVQKGSLKIGDIIVAG-STSGKVRAMHNDKGKNVTIASPSMPVEVIGLESAPVAGDSFAVVQTDKQARDIGSYRERKMRETK--SSQLNR--MNNLE--AIFARSAAQ-GKVKELPIIIKGDVHGSIEAIAASLNKI--INQEVRVRILHSAVGAITESDVSLAQASNAIILGFNVRASNVAKQMADRDKIDIRYYSIIYNLIDDIKLALSGMLAPIIREEYIGNAEIRQVFNITKFG-KIAGCYITNGMIKRGAGVRLLRDNIVIHEGKLKTLRRFKDDVKEVKEGFECGVAFENYEDI-REKDMLEAFELIEEKQKL-------------
>1895704_Abacterium@OJV13619.1| translation initiation factor IF-2
----------------------MTDE-----------NQPRKTLKLNL-----SNVSINQDN-------AVK--KTLGSSKAG----ANKTVMVEVKKQRTFG------------------------K-KSDFN-------------------------------------------------------------------------------------------------------------------------------------------------------------------D----ATNTNP-E------LDAKVNILKQAA-------------------LKQD-------------TEQESALL--------------KIRKQEIA-------------KYKEEQLSP--------------------------------------------------------------------------------------------KNPEITEIDD---------------------EDNEINE----------------------------------VVEQK----TEEKK---------------------------------------------------------------------------------------------------------PTV-----SSQSQATTDDKNKQ--------HKPAKL---------------------------PEVKKLTKDEEI-------EEANKK---------AALKAK---EDLKSKAA-----DMAYAAR----GNKIDV--RFV------AESEDE-D---QPVRKRSM-------------------------------------------ASIRRAREK-----------------------------HAKKLSL------SNKKESEKIYREVIIPEVITVQELSARMTEKSTDVIRELM-KL-G-VMATINQAIDADTAEIVTEALGHKSKRVQE-SDVENII---QNV-QDNAENMIHRPPVVTIMGHVDHGKTSLLDALKSTDVASREAGGITQHIGAYQVKVDDHHYVTFLDTPGHEAFSAMRSRGAKVTDIVVLVVAADDGIMAQTVEAINHAKAAGVPIIVAINKIDKPE---ADPNRVKNELLQHELVVEALGGDIIAVEVSAKAKINLDKLIESILLQAEMMELKADP-SCAAVGAVIESKIDKGRGVVATFLVQKGTIKVGDIIVAG-GTSGKVRSLINDKGQSLSEAGPSMPVEVIGLDDAPIAGDPFNVVPSDKQAREIAEYRQRKLRELK--NSMLNR--TSNLH--DIFSRAA-D-GQLKELPLIIKGDVHGSVEAISASLNKL--TNDEVRIKVLHSAVGGITESDVTLARATGAIILGFNVRASATARQIADAEGVDIRYYSIIYNLIDDIKGAVSGMLAPVLREEYIGNAEIRQVFNVTKFG-KIAGCYVTKGLIKRGAGVRLIRNNIVIHEGKLKTLRRFQDDVKEVKEGFECGVAFENYEDI-REKDTLEAFEIIEERKTI-------------
>86106_Eof@AIF80745.1| translation initiation factor IF-2
----------------------ME--------------------------------------------------KVEENISPE----EQKRIAQEKQRHEEEA------------------------K--------------------------------------------------------------------------------------------------------------------------------------------------------------KRSNELK----A----ILLTKG--------KVKNLNTIGASL-------------------KPKE-------------EKQ---------------------------------------------------------------------------------------------------------------------------------------------PETEVKKD----------------------------------------------------------------IVGVA----DKETK---------------------------------------------------------------------------------------------------------PTD------TN-------------------IKPGV-----------------------------------------------IIAKKK-TK-----AEIEEEE----KFTAPVKK----AEPDKRV----NKKLSV--AQV------MMMDQE-DG--TFRRNKSS-------------------------------------------SPFKRSKDK-----------------------------FKRNFD--------TPKDKEKVFREVILPDVISVQELANRMSEKAADVIKALM-KM-G-MMVTLNQSIDADTAELIATEFGHKVKRVTA-EDIEKSL---LSEIEDSPESLKTRPPVVTVMGHVDHGKTSLLDALRSTDVVGGEAGGITQHIGAYQVKLESGHYITFLDTPGHEAFTAMRSRGAKATDIVVLVVAADDGIMQQTVEAINHAKAAEVPIIVAINKIDKPD---ADANRVKNELLIHGLVPEDMGGDTIVVEVSAKKRINLDKLEESILLQAEVMDLKANP-NRLAKGVVIEAQVDKGRGVATTLLVQNGTLRNGDFIVAG-TAYGKVKALNNDKRQRTTEAGPSAPVEVLGLNEAPIAGDEFIITANEKLSKEIAEFRINKEKERA--LISSRK---TSLE--QLFLRAK-N-SHFKEFNIIIKADVQGSVEAISNSLMKL--STEEIQVKMLHMGVGGITESDITLANASEAFIVGFNVRANSLARDLARKYGVEIRYYSVIYNLVDDVKAAMSGMLSPTIKEHILGYVDIKEVFDLSKFG-KVAGCYVTEGTIKKQANARLIRDNVVIFDGKLKALKRFKDDVKEVRTGFECGITFENYEDI-KPGDKVEAYELIEEARTL-------------
>696127_CMmitochondrii@AEI88779.1| translation initiation factor IF-2
----------------------MTNSNDSN-------NTIKKPLGLSN-----SKLGLSSKQPLGKGQADAL--GPKSSPNRL----RGSSSVIVITKNKPAP---------------------------------------------------------------------------------------------------------------------------------------------------------------------------------------NSPTRTA----P----GALSKE-E------QEKRLRLLKMAE-------------------AEKSKQQRV----IIKTETQKEEDIE-------------KTNRSELV-------------ENSSESLSKEHSNTV----ISTEISENSA------------------------------------------------------------------------PSQEKTERRD-------------------------------------------------------------FIKTLS----SNRGKVR---------------NLNQILT---------------------------------------------------------------------------------PSP--------QSNEDNEVEEV--------LKPFEEKNIR-----------------------IISDTVVKKHHS-----IGAHKKKK-------GTPDEELES--ATQIKKVL-----GDADTKKLGRHSNKGALSHFAM------LKSDEEED----EQFIRQIG------------------------------------------ASIRKSKNK-----------------------------KNRN----------TTPTQEKIFRKVSIPDFITVQELANRMTEKAVDIIKSLM-KM-G-VMATVNQSIDADAAELIVLEFGHTPKRVTD-VEVEKGL---LNETPDNLEDMAPRAPVVTIMGHVDHGKTSLLDALRLTDVAAKEAGGITQHIGAYSVQLANGKYITFLDTPGHEAFTAMRMRGAKVTDVVILVVAADDGIKEQTIEAINHAKAANVPIIVAINKIDKPE---ANTERVKNELLSHGLVPEDMGGDTIVVNVSAKTKRGLDALEDTILVQAELMSLKANP-KAPASGAVVEARMDKSRGAVATLLVQRGTLKIGDIIVVG-TCYGKVKALLDDKGHTIKSCLPAYPVEVFGLNQAPVAGDTFTVVSNENTAKELVDFRMHKEKEHK--AASLRK---DPLE--RLFTKAKQD-GSHKELAIIIKADVNGSAEAIANSLAKL--PSDEVTLRILHSGVGGITESDVTLAAASRALVVGFNVRANNQARDMAGQLGVDIKYYSIIYNLIDDIKAAVSGLLSPIIKEKLLGYAEIRRVFDLSKFG-KVAGCIVTEGMVQRNASARLLRDNIVIHEGKLKALKRFKEDVREVKAGFECGVSFERYEDI-RIGDRIEVFSLTEESRQI-------------
>1528098_Rbacterium@AIL64666.1| Translation initiation factor IF-2
----------------------MEDTHNKD-------KNKTSKLTIST----AGKLQLSKG--------DGA--QIKQNIAHG----RSKTVTVEVKKNRSVK------------------------E-RSNDGVVEVPSSVI-------------------------------------------------------------------------------------------------------------------------------------------KNDVLQQEDDN----I----SSLTDH-E------KSARIRALEHAD-------------------KKYV-------------FKSLLKVS----------------EKPSLL-------------DNPSEELG---------------------------------------------------------------------------------------------KEPEVTETKN-------------------------------------------------------------HSIELS----NEEVKDP---------------IGIPIIDI--------------------------------------------------------------------------------PNK---------VVQDQPSTDA--------VKPSIT---------------------------KAVVREEEDEDD-------YDSSKK-AS-----KHSVSTKK-VIKSEVTRK-----WTEDRRV----YGKVSI--ANN----D-IPEDEE------PVRSRSI-------------------------------------------ASIKRAREK-----------------------------AKRFDL--------RNKETEKIAREVILPEVISIQELANRMAEKASEVLKQLM-KL-G-VMATINQVIDADTAELIIHELGHKVKRVTE-SDVENIL---FGE-QDPEELMVLRPPVVTVMGHVDHGKTTLLDALRSTDVVAGEAGGITQHIGAYRVELMNGKSITFLDTPGHEAFTAMRARGAKVTDIVVLVVAANDGIMAQTAEAINHAKAAKLPIIVAVNKIDLPG---VNSQNIRNELLNYELVPEELGGDIIIVEVSAKTKKNIDKLEEAILLQADFLDLKANP-NRMAVGTVIEAKVDKGRGVVTTLLVQKGTLKIGDIIVAG-VSFGKVRAMHNDKGIQVKDAIPSMPVEIIGLNEAPEAGDLFSVVPTEKQAREISDYRSKRVREIR--TARVHK---LSLE--ELFSNHE-SLSQTKELSVIVRADVQGSVEAIVNNLLKM--SNNEIIVKILHSAAGGITESDIVLAKASNAIILGFNVRANSPARLLADQERIELRYYSVIYDLIDEMKSIIGGMLSPIIREQILGTVEIRQVFNVGKFN-KIAGCFVTNGIVRRNCKIRLLRDNVVIHTGKIKGLRRFKEDAREVREGFECGIVLENYDDI-QEKDIIEAFEVIEEQQTF-------------
>1951934_Hbacterium@DLRV01000011.1_72|  74129 76663
----------------------MTDD-------------TKKPLTLS------KKLKIDSVG-------AGS---------------SGNKTIIEVKKSKSPR------------------------R-GSLKSTTASDARSSGSRMRGMQIDQS---TLKRPEA-------------------------------------------------------------------------------------------------------------------------PIENDVS----N----AHSTEE-ETSVS--LQDRLKALQDQV--------------TTLGQQHQQ-------------DRQKQDEI----------------EELEAA-------------QRQLEEKKR--------------------------------------------------------------------------------------------AVEEAERK-------------------------------------------------------------------------------------------------------------------------------------------------------------------------------------------------AAEAAAAAVEKE--------KKPESSVGRRH----------------------APQPRFDDDVAG-------GGGPKK-SG-----KAALSQPR--KDDRKVVT-----RREAPRR----SGKLTV--SQA------LNTND-------DVRMRSK-------------------------------------------ASLMRAREK-----------------------------EKKKMMD-------SGEPAQKISRQVTIPETITVQELANRMAERAADVIKTLM-GM-G-TMATITQVLDVDTAELVATELGHTVKRVSN-DDLERELLEAEAL-EDKGSEFVDRPPVVTIMGHVDHGKTSLLDVMRSTNVVSGEAGGITQHIGAYQIQSKDGRKITFIDTPGHAAFTEMRARGAQATDIVVLVVAADDGIKDQTVEAINHAKAAKVPIIVAINKMDKPE---ADAMRVKNELLQYELVVEDLSGDILAVEVSAKEKMNLDGLVEAILLQSELLDLKAPV-DRTAMGIVIESRLDRGRGPVATVLIQKGTLKIGDTFVCG-AQYGRVRAMVNDKGEQIKTAIPAEPVEIIGFNGVPVAGDSFLVLEDEARTKEVAEFRLKRQKEKE--AAKQDK---LKKD--NLFGPSK-E-GDKTVLSVIIKSDAHGSSEAIAGALTKI--NSETVEVKVAHMSVGEITESDVTLANASNALIVGFNVRANALARDMAEREGVEIRYYSIIYDLIDDVKAVLSGMLSPIKQEKFIGKAEIKQIFKISKLG-TIAGCYVTEGVVKRGSKVRLLRDNVVIHEGKLKTLKRFKDEVKEVKQSYECGMAFENYNDL-REGDFIECSEIEEVARTLE------------
>293613_Rcanadensis@ABV73387.1| translation initiation factor IF-2
----------------------MTDNQE----------IKPKKLTLGN-----SKLSLNKSF-------DSL--TGAQSFVNA----KSKTL-VEVRKSSIGS------------------------T-TTISLNKE-----------------------------------------------------------------------------------------------------------------------------------------------------RNNLDQT----V----IDANKE-E------FNRRLSILKKAA-------------------EQSK-------------LNDPSQIS--------------TLSKLASI-------------NQSTNLKIETLE-----------------------------------------------------------------------------------------TDKEVAQK------------------------------------------------------------------RQN----ITENKVE---------------VSAKI-----------------------------------------------------------------------------------------VQGDEDILSQIY------------KKKAET----------FVKSPLV----------GMRTRYSIESEK---------ESDK-----------TAES----KVVVQKI-----KLEEPKK----FKKVDL--FNM------LSDDESGS---GRTRTRSL-------------------------------------------ASIKRAREK-----------------------------EKRKL---------VLQAPEKVYREVTIPEVIGVGDLANAMSERVADVIKELM-NL-G-ILANASQVIDADTAELVATNLGHKVKRVQE-SDVENVL---IS--DDKVEDLRTRAPVVTVMGHVDHGKTSLLDALKSTDIAAGEIGGITQHIGAYRVTLADGRAITFIDTPGHEAFSEMRSRGTKVTDIAIIVVAADDGIKTQTVEAINHAKVAGVPIIIAINKIDKPN---IDIERVKNELYIHEIIGEEAGGDVMVIPISALKKINLDKLEEAILLIAEMQDLKASP-FGSAAGVVIESKIEKGRGTLTTILVQRGTLKNGDIIIAG-TSYGKVKKMTNDKGLEIAEATPSVPVEIQGLNEVPFAGVKFNVVQNEKQAKDIAEYRMRLAKEKK--ISIAPR---SSLE--DLFLKASGN-SKIKELPLIIKGDVHGSVEAILGSLLKL--PSDEIKLRILHSGVGPITESDISLAHASSAIIVGFNVRAGVNALTAAEKAKIDIRYYSIIYNLIDDVKAIMSGMLDPIVREQYIGSVEIRRVFNVTKVG-KIAGSYVTKGIIKKGADVRLLRDNIVIHEGKLKTLKRFKDEVKEVREGYECGIAFENYEDI-RENDVVEVFELIQEQRQL-------------
>272947_Rprowazekii@CAA15001.1| TRANSLATION INITIATION FACTOR IF-2 (infB)
----------------------MTDNQE----------IKPKKLTLGN-----SKLLLNKSF-------DSL--TGAQSFVNA----KSKTL-VEVRKSSIGS------------------------T-TTISLNKE-----------------------------------------------------------------------------------------------------------------------------------------------------RNSLDQS----V----IDSNKE-E------FNRRLSILKKAA-------------------EQSK-------------LHDPAQIS--------------TLSKLASI-------------NQSINSKNEQSI-----------------------------------------------------------------------------------------TDKAVEQK------------------------------------------------------------------HQN----IEDNKVE---------------IAAKI-----------------------------------------------------------------------------------------VQDNENISSQIP------------KKKKET----------LAKSVLV----------GMRTRYGIEEEP---------ALEK-----------TVDN----KVVVPKI-----KLEESKK----FKKADL--FNM------LSDDEN-----GSGRTRSL-------------------------------------------ASIKRAREK-----------------------------EKRKL---------VSQVPEKVYREVTIPEVIGVGDLANAMSERVADVIKELM-KL-G-ILANASQTIDADTAELVATNLGHTVTRVQE-SDVENIL---IN--DDKVEDLRTRAPVVTVMGHVDHGKTSLLDALKSTDIAAGELGGITQHIGAYRVTLADSKAITFIDTPGHEAFSEMRSRGAKVTDIVIIVVAADDGIKTQTVEAINHAKAAGVPIIVAINKIDKPD---IDIERIKNELYVHEIIGEEAGGDVIFIPISALKKINLDKLEEAILLISEMQDLKASP-FGLASGVVIESKIEKGRGTLTTILVQRGTLRNGDIIIAG-TSYGKVKKMINDKGREILEATPSVPVEIQGLNEVPFAGDQFNVVQNEKQAKDIAEYRIRLAKEKK--ISVASR---SSLE--ELLLKASGN-SKIKELPLIIKCDVQGSIEAISGSLLKL--PSDEIKLRILHSGVGPITESDVSLAHVSSAIVVGFNVRAWANALTAAEKTKVDIRYYSIIYNLIDDVKAIMSGMLEPIVREQYIGSVEIRQIFNITKIG-KIAGSYVTKGIIKKGAGVRLLRDNVVIHAGKLKTLKRFKDEVKEVREGYECGIAFENYEDI-REGDTVEVFELVQEQRQL-------------
>336407_Rbellii@ABE04694.1| Translation initiation factor IF-2
----------------------MTDNQE----------NKPKKLTLSN-----TKLSLNKSF-------DSL--ASTQSFVNA----KSKTL-VEVRKSYSGS------------------------T-TTLSLNKE-----------------------------------------------------------------------------------------------------------------------------------------------------KGSL-ET----G----SSSGSE-E------FNRRLSILKKAA-------------------EQSK-------------LNDNSQIS--------------TLSKLASI-------------NQSIASQEDPIE-----------------------------------------------------------------------------------------VEQE-----------------------------------------------------------------------ES----SDTNKVK---------------EEPKIEE---------------------------------------------------------------------------------------VKDIEESTLQTP------------KKKEDI----------FVKSPLV----------GTRTRYGIESEK---------TVDK-----------VTEN----KVIAPKP-----KVEESRK----FKKTDL--FNM------VGDDEN-D---NRNRTRSL-------------------------------------------ASIKRAREK-----------------------------EKRKS---------LVQAPEKVYREITLPEVIGVGDFANAMSERVSDVIKELM-KL-G-ILANASQTIDADTAELVATHLGHAVKRVQE-SDVENIL---IT--NDKEEDLRSRAPVVTVMGHVDHGKTSLLDALKSTDVASGETGGITQHIGAYRVTLADGRAITFIDTPGHEAFSEMRSRGAGVTDIVIIVVAADDGIKPQTVEAINHAKAANVPIIVAINKIDKPD---IDIERVKNELYMYEIIGEEAGGDVMVIPISALKKINLDKLEEAILLIAEMQNLKASP-FGSASGVVIESKIEKGRGALTTMLVQRGTLKSGDIIIAG-TAYGKVKKMTNDKGIEVLEATPSVPIEIQGLSHVPHAGDMFNVVQTEKQAKDIAEYRERVAKEKK--ISIAPR---SSLE--DLFLKASGS-SKIKELPLIIKGDVHGSVEAIAGSLLKL--PNDEVKLRILHSGVGPITESDVSLAHASSAIIVGFNVRAGANAKTAAEKEKVEIRYYSIIYDLLDDVKAIMSGMLDPIIREQYIGSVEIRQIFNITKIG-KIAGSYVTRGIIKKGAGVRLLRDNIVIHEGKLKTLKRFKEEVKEVREGYECGIAFENYEDI-REGDTVEVFELIQEKKQL-------------
>1961830_Rendosymbiont@OZG32475.1| translation initiation factor IF-2
----------------------MTYDQE----------PKPKKLTLGG-----SKLSLNKPS-------QPT--NVTRGFV------SSAKTIVEVRKSSTAT--------------------------GALSFNKLWS---------------------------------------------------------------------------------------------------------------------------------------------------NSSTAQS----G----ESAAGE-E------FNRRLTILKKAA-------------------EDAK-------------SKIIDTKIS-------------TLSKLASI-------------NQSKSQD----------------------------------------------------------------------------------------------DLEDTIEN----------------------------------------------------------------IQPEN----IHSQTPQ---------------NESQNIE---------------------------------------------------------------------------------------KDSEVLPTLATPSVQD--------KNPSKP----------FVRSPVI----------GSQSHFGVALED-------ISSTDK-----------AGDN----KIVVPKV-----KIEEPKK----LKKADI--FNM------LDADGS-D---NAGKTRSL-------------------------------------------ASIRRAREK-----------------------------EKRKA---------YQQTPDKVYREVIIPEAISVGDLANRMSERATDVIKELM-KL-G-IIATTSQTIDTDTAELIATTLGHTVKRVQE-SDVENIL---ISE-ADKEEDLKHRAPIVTIMGHVDHGKTSLLDALKSTDLASQEAGGITQHIGAYRITLPDGRAITFIDTPGHEAFSEMRTRGAKVTDIVVIVVAADDGIKPQTIEAINHAKAANVPIIVAINKIDKPD---INLDRIKNDLLMYDLVSEELGGDIIIVPVSALKKTNLDKLEDAILLVAEMQDLKANF-SGLTAGVVIEAKVDKGKGAVATILVQRGTLRNGDIVVAG-TKYGKIKRMNNDKGVDITEAEPSLPVEIYGLNEAPRAGDQFNVVQNEKQARDIIEYRERLAKEKK--ISVTQR---SSLE--ELFLKASGSAGMIKELPIIVKGDVQGSIEAIVTSLLKL--PNDEVRVRILHHAVGGILESDVTLAKASNAIIIGFNVRANNNAFAMAEKEKVDIRYYSLIYNLLDDVKSILSGMLSPIIREQYIGTVEIRQIFTVSKVG-KIAGSYVTKGTIKRGARARLLRDNIVIHEGKIKTLKRFKDDVKEVHEGFECGIAFENYENI-EQFDIVEVFEIIEEKKTIIVNAK------SF
>752179_Omassiliensis@CANJ01000003.1_3|  2123 4654
----------------------MTDNKN---------ETKSKKLKL------PSKMVTSKAI-------DHT--KLRSSYITS----RNSNITVEIKNCKKAN------------------------I-YASDVK-------------------------------------------------------------------------------------------------------------------------------------------------------FINAQSN----S----ELLTEN-E------FNKKINILKKAA-------------------TFAK-------------TEEYKNNLH------------NTCLEIQDV-------------LKEGESNKN--------------------------------------------------------------------------------------------LEQEQANN-----------------------STENLKE----------------------------------VIEET----KVEDISL---------------KKTKDNTVL-----------------------------------------------------------------------LHKNQKE-P-----------------------------QTPSYSL--------------------------VNSVTNSKVGDE-------NSEIQK-------IVEIDEKKATIFKGNIGRL-----KKDNNRK----FKKTDI--YQM------LDENND-----SRSKSRSL-------------------------------------------ASIKRAREK-----------------------------EKRKSQ--------ENSLQEKIHREVVIGETITVSELASRMSEKTTDVICKLR-EF-G-ITDNDSQNIDTDIAELIATSYGHSVKRVQD-SDVENIL---KIE-QDAPESLKFRAPVVTIMGHVDHGKTSLLDALKSTDIVSTESGGITQHIGAYRVNLPNGHAITFIDTPGHEAFTEMRTRGAQITDIVVLVVAADDGIKTQTIEAINHAKAAKVPILVAVNKIDKPN---ANVEKVKQELLAYDLIPEDLGGDTIIVPISALQKLNLDKLEDAILLIAEMLDLKANP-IAPASGAVIESKIDKQSGVIATVLIQRGTLKIGDIIVAG-ECFGKIKKIINDKEQNLTHAYPSEPVKILGLNQVPNAGDKISVVQNEKQARDIIDYRTRKVKEKK--NSIAR----ASLE--ELFKQAA-K-DKSKELPIILKTDVAGSLEAIRTSLNKI--INDEVKIKILHTAVGAITESDTTLAKASNAIILGFNVRANQTANQKAEKDKIDIRYYSVIYNLIDDVKAILSGMLSPIIREKYTGSAEVRKVFNITKVG-KIAGCYVTKGYIKRGSEVRLIRDNIIVYKGTIKTLRHIKDDIKETRENSECGIELNNYDDI-KIGDVIEAFEVAEEKQKIN------------
>357244_Otsutsugamush@CAM80661.1| translation initiation factor IF-2
----------------------MTDKHNE--------EGKEKKLKL------PSKMIIGKHV-------DSK--KFKTSYFTS----HNNSVTVEIKGGRKFS------------------------S-SSSLPHKIN---------------------------------------------------------------------------------------------------------------------------------------------------------------T----QISTID-E------FNEKISLLKKAA-------------------SFAK-------------SEEYRSNVTN----------FSSTVEVTEQ-------------QTEAENSTNINL-----------------------------------------------------------------------------------------SEQTIKNN-----------------------SHQSSSN----------------------------------TIETT----QEKKQND---------------DLSSNIT---------------------------------------------------------------------------------PVE----AITQLEPNQKILQNQ--------QNSSSI---------------------------SLNSIISKPQNK--------SSIEN-------NVEFETEAT-STKSSAIWT-----KKNNSAK----PKKSDI--YQM------LDSDS-------KSKTRSF-------------------------------------------AAIKRARDK-----------------------------EKRKLQ--------NNALTKKIYREVIIPDTITVNELALRMSEKLSDVMQALL-KL-G-IKANINQSIDVDTAELIAISLGHSVKRTQD-SDVENIL---HSD-KDTQDSLLPRAPIITVMGHVDHGKTCLLDALRSTDVISTEAGGITQHIGAYKVNLPNNKSITFIDTPGHEAFSEIRTRGAKVTDIVVLVIAANDGIKPQTIEAINHAKAAKVPILVAINKIDAPD---ANPDKVKNALLAHNIVPEDLGGETLVVPISALKKINLDKLEEAILLLADMLELKANP-NALASGTVIESQVDHKSGVIATILVQRGTLKIGDILIAG-NGFGKVKRMINDKNQQVNYAYPSDPVKILGLSQIPNAGDAVAVVQNEKQARSIVDYRIRKAKEEQ--DLKVHN---ISLE--ELLKQAS-A-NQFKELSLILKTDVHGSLEAIVASINKI--VNDEVKIKILHAAVGVINESDIILANASNATILGFNVKIDSTASIKAERNKTNIKYYSIIYDLIDYVKSAVSGMLSPIIHEEYTGRAEVRAVFNITKVG-KIAGCYVTKGYIQRNSKVKLLRNNEVIFSGPLQTLKRFKEHTKEVKEGFECGIELANYYDI-NVGDIIEAFIVTEEKAKL-------------
>1359168_Ochuto@KJV55732.1| translation initiation factor IF-2
----------------------MIDKHNR--------EGKDKKLKL------PSKMVLGKHI-------DPK--KLKTSYVTS----YNNSVTVEIKSSGKFS------------------------N-NTSLSESDK----------------------------------------------------------------------------------------------------------------------------------------------------INTNLNN----S----GLSTTD-E------FNEKISLLKRAA-------------------SFAK-------------NEDYKNSVIS----------FSSINTDTEI-------------STETDIH----------------------------------------------------------------------------------------------SEQNISDS-----------------------LHKQESQ----------------------------------NIDLA------SKHNS---------------NNTSNT----------------------------------------------------------------------------------VTS----IVTQTEYKQKNSEKQ--------LYSSSI---------------------------PSASGGIKLKNK-------I--TEN-------NIDLETKT---VLAKSSWT-----KKSNSLK----PKKADI--YQM------LDDDP-------KLKPRSI-------------------------------------------AAIKRARDK-----------------------------EKRKLD--------NKALANKIYREVIISDTIAVNELALRMSEKLSDVMQSLL-KL-G-INASANQNIDVDTAELVAVSLGHSVKRIQA-SDIENIL---HSD-KDTPESLLPRAPVVTVMGHVDHGKTCLLDALRSTDIISTEAGGITQHIGAYKVTLANNKSITFVDTPGHEAFSEIRTRGAKITDIVVLVIAANDGIKPQTIEAINHAKAAQVPILVAINKIDAPD---ANPDKIKNALLAYNIISEDLGGETIVVQISALKKINLDKLEEAILLLADMLELKANS-NALASGTIIESEVDAKSGIVATALVQRGTLKIGDILIAG-NTFGKVKRMINDKNQKVTHAYPSDPVKILGLNQLPKAGDAVSVVQNEKQARNIVNYRIRKEKEEK-QNIKIDN---TSLE--ELLKQAS-M-NQIKELSLILKTDVHGSLEAIVSSINKI--VSDEVKVKILHAAVGVINESDIILANASNATILGFNVKINSAASIKAEKNKTNIKYYSIIYDLIDYVKSAVSGMLSPIIHKEHTGSAEVRAVFNITKVG-NIAGCYVTKGYIQRDSKINLLRDNKIIFSGALKTLKRFKEHTKDVKAGSECGIELANHHDI-KIGDIIEAFTVTEEKAKL-------------
>1797211_Abacterium@OFW69326.1| translation initiation factor IF-2
----------------------MSDKEKDQ------VSTEKKPLTLS------RKIDLKDLT-------ET---QSRQSSKGG----R--TVIVEVKKNRSLL------------------------D-RKPETPAERSGLRS-----------------SKPVLRVRE-----------------------------------------------------KFSQETSE--------------------------------------------------AE--HESVVLRAQ----G----KKLTDQ-E------REARLKALQDAS-------------------KYME-------------EQAAQSNL--------------SSKRAAEL-------------RQLSEENRK--------------------------------------------------------------------------------------------QKEE----------------------------------------------------------------------------------------------------------------------------------------------------------------------------------------------------LELSLKQEAEEEE--------AAVSST---------------------------TQTETVGTDKEK-----EGLRKARE----------REEDD---AAARPAVI-----KRQDERR----LTKISV--SDV------VIDSEGGEDTYQRRRTRSL-------------------------------------------AAIKRAREK-----------------------------ERLKLLR-------QQMVQEKISRDVTIPEAITIQDLANRMAEKVSDVIKCFM-KM-G-TMVTITQSVDADTAQLIAEEMGHKVKRVSD-ADIEEVL---LEE-PDAEGALESRPPVVTIMGHVDHGKTSLLDALRTTDVVAGEAGGITQHIGAYQVTLPSHQKITFIDTPGHAAFTEMRSRGANVTDIVVLVVAADDGIKEQTVEAINHAKAAKVPLIVAINKIDKPG---ANPERVRQELMQHGIFLEELGGDVLSVEVSALQKKNLDKLEETILLQAEMAHLRANP-HRSASGVVVESRLEKGRGPVVTTLIQKGTLKAGDFFVAG-SEWGRVRVLLNDHGKPLNTAGPSMPVEIIGFNGLPAAGDIFSVTQEESKAREIAEYRRHKKKEKQ--AALLDK---KKMD--NLFSK---K-GAHRELAILIKGDVQGSVEAIASSLMKL--RTEEVSVLVLHSGVGEVNETDVSLANASNALIVSFNVKANAQARELAQREGIELRTYSIIYDIITDVKDLLGGLLSPILNEKYLGRAEVRRIFKISRLG-HVAGCYVSDGVIKKSGKVRLMRAGEMIFEGRIKTLKRTTDEAKEVKSGFECGILLEGFNDI-HEGDIIECSEIERIARTL-------------
>1951236_Rbacterium@DDCV01000114.1_6|  7303 9846
MVILRSRE------------NIMSDNKT----------TNRSKLTLKL----PTSAKSTLTL------------NRKNSSRLD-----NRGIEVTIKGRKKED------------------------SK------------------------------------------------------------------------------------------------------------------------------------------------------------------------P----EYTQND-E------IKKRFNAISEST-------------------DHSL-------------NNKQFNLKQ------------KIQEELKRE-------------EIQKDEDYKAKYS------AENK------------------------------------------------------------------------------GKDEGQSEGKDQ-----------------------------------------------------------ITQSTV----NNDTKSE---------------YTVDSFDI--------------------------------------------------------------------------------------RKKIKQSLDESKKEEEEKNKILEARKEEI----------------------------KKTEEEKIEKEK-------SFKKQKNDKYG-NNYSDENDT------KNNKK-----SSFKNER----LSKRKL--TYI------IDSDDD--------------------------------------------------------NFRRRKKNK-----------------------------IKTE---------DFAKDYKKITKDVDLPDLITVSDLADRMSEKAGDVVKKLF-SM-G-MVVTSNQAIDAETAEIIVEEFGHNSKRVSY-SDVENVL---QE--DVSNFELKPRAPVVTIMGHVDHGKTSLLDSMRKTDIVSGEHGGITQHIGASRIKTKNGKYITFLDTPGHQAFTEMRSRGANITDIVVLVVAADDGVKEQTIEAINHAKAAKVPIIVAVNKIDKPG---ADPSRVTNELLSHDIISEDMGGESMFVEVSAKEKLNLDKLEEAILLQAEMLELKAAY-EGKSSGTVIESRIDPSRGVVASLLVEKGSLDLSDLIIVG-TSFGKVRKMTDDNNKNIKIATPSMPVEILGLDQAPSSGDKFIEVDEERQAREIISYRQRKEKERK--DLKASA---KSIG--DIFKESG-A-SKIKNLNVIIKADVHGSMEAINGSIIKL--NTEEVAVKPIHLATGGITDSDVSLASASSAIILGFNTRANLATRELAASKNIEIRYYSIIYDLVDDLKGILSGMLDPVKSEKYLGQAEIREVFKVSGSG-KIAGCFVIDGVIKRNAKARLLRDNVVIFDGILKTVKRFKEDVKEVKSNFECGLSFENYEDI-KQGDSIECYEITEKQRSI-------------
>1951237_Rbacterium@DDPT01000046.1_8|  7443 9989
----------------------MTQQDNK--------NTTRSTLTLKLK---PAAASADL---------KTL--ALKQPLVENRRINKSSSVQVTIKGRKKDS-------------------------------------------------------------------------------------------------------------------------------------------------------------------------------------------KEE----G----TNLNNS-E------VQARLRAISKSN-------------------EVTK---------------SEDLDST------------KILNKAIRE-------------KKKSEIKIETKVE------EKPE------------------------------------------------------------------------------ILEETSQP----------------------------------------------------------------IKEEV----IISTKPS---------------FQSEGFDV--------------------------------------------------------------------------------------MSKIKQSIAVTNREKEARDKIVNERKKLEQ---------------------------EKLEKERIEKEK-------KLKNKK-PAFG-AARDFESDK----EENKKGK-----PNFKEER----TNHRKL--TYI------IDGDDDGSD-----------------------------------------------------ASRRRKKHR-----------------------------LKQQQLE------QQSKEYKKISREVILPELITVSDLADRMTEKTGDVVKKLF-TM-G-MVATSNQVIDADTAELVVTEFGHTVKRVSH-SDVENVL---EQ--EDTDVEKTHRAPIVTIMGHVDHGKTSLLDAIRTTDIVSGEHGGITQHIGASRIQTTGGKYITFLDTPGHEAFTEMRSRGANVTDIVVLVVAADDGVKEQTIEAINHAKAAGVPIIVAVNKIDKPG---SDPQRVKNELLSHDIIAEDLGGDVMFIPVSAKNKINLDKLEEAILLQSEILELKAAY-KGKSSGVVIESRIDPAKGVVATLLVLEGTLDVSDLIVVG-TSYGKVRKMIDDKGKNIKSATPSMPVEILGLNQAPNAGDKFVEVDEERQAREIISYRSRKEKESK--ALKNSV---RNLS--DIFKDSG-K-GGMKYLNIVLKGDVNGSVEALQGSILKL--NTEEVAIKIIHSATGGITETDIGLAAVSNAVIIGFNVRANSAATDLAKLKAVDIRYYSIIYNVVDDLKLLLSGMLEPTKNEEYLGKAEIRQVFKVSGTG-KIGGSTVIDGMIKRNARVRILRDNVVIHDGILKTLKRFKDDVKEVKSGFECGIALENFEDI-KERDMLECYEIVEQKRSL-------------
>1797231_Abacterium@OFX12326.1| translation initiation factor IF-2
----------------------MTDK-------------ARSTLTLKL----PSAVRS-----------QSL--PIKNEVKVGEK--KSGGVQVTIKGRKKEA------------------------G----------------------------------------------------------------------------------------------------------------------------------------------------------------IREDS----F----SGLSKS-E------FEARIHAVSKSG-------------------GIRN-------------EIKTHEILN------------KIVKENAVE-------------KQKAEERHKP-----------------------------------------------------------------------------------------------------------------------------------------------------------------------------------------------------DGFDV--------------------------------------------------------------------------------------RNKIKQSVEQTNRVKEERQKLLNERKKTEQ--------------------------------ARNEKEK-----NDKKKSRK-SAF---------DE----EQTNKKK-----SVFKGEH----ANVRKL--TYI------IDTNSDEE------------------------------------------------------NVRHRKKPK-----------------------------MRHVH--------EQSKEYKKISREVLLPDLITVSDLADRMSEKAGDVVKKLF-SM-G-MVVTSNQAIDVDTAEIIINEFGHKAKRVSH-SDVENIL---E---DKTEHQPLPRAPIVTIMGHVDHGKTSLLDALRETDVASKEHGGITQHIGASRIQTKDGKFITFLDTPGHEAFTEMRSRGANITDIVVLVVAADDGVKEQTIEAINHAKAANAPIIVAVNKIDKPG---SDPNRVKNELLSHDIVSEDLGGDVIFVPVSAKSKTNLDKLEEAILLQAEILDLKSPY-AGKSSGAVLESRLDPNRGVVATLLVQNGVLNVSDLIVVG-TSFGRIRKMSDSIGKNLDEATPSIPVEVLGLDSAPNAGDKFVEVDEERQAREIIAYRERKEREEK--ALKNSA---RSFD--DIFKK---S-GKLKYLNILIKGDVHGSVEAIASSVIKL--NTEEVAIKIIHCATGGISESDINLAATSNAIIIGFNVRANLTAKEMAEKKGVDIRYYSIIYNLVDDLKLLLSGMLAPVKSEEYLGQAEIRQIFKISDAG-KIAGCFVIDGLFKRNAKVRLLRDNVVIHDGILKTLKRFKEDVKEVKSGFECGMAFENYDNI-KEKDTIECYNIVEQRRFL-------------
>2032646_Mbacterium@PEAP01000024.1_34|  30666 33059
------------------------------------------------------------------------------------------------------------------------------------------------------------------------------------------------------------------------------------------------------------------------------------------------------------------------------------------------------------------------------------------------------------------------------------------------------------------------------IGEIASLEPAPPEPPPVEPADVPSVGEP-----------------PAGEEP-------------------------------------------------------------GPAPPALEEEI----SLGTESA---------------PVAEPELVR-----VVQ-------------------------------------------------------------SQAQPGKAAGP-----------------LAQD-------LAKPKKPLSEA----------------------EAGGLVDPAAARK------GGDPKRK---------------------LSRQQ-----REEVARQ----KTEDLV--AKR------LAQLEE-----MREQKRLIEERRSLQVEEGAVVAP------------------RRETL---KTKVKRKGRK-GAGVP--------QGGQGAGPVRRGRGGAKDEIR--------VDTPLAPVVREVVIPETITVGELANRMAVKASKVIKLLF-GQ-G-MMVTINQALDLDTAALVVEEMGHKAKMVSESANIQAEL---ADA-EDAPETMQDRWPVVTVMGHVDHGKTSLLDAIRNTHVAAGEHGGITQHIGAYQVTLEGDRKITFLDTPGHAAFTAMRARGAKVTDLVVLVVAADDGVMPQTREAISHAKDAGVPILVAVNKIDLPS---ASPERVMQQLAEFGLIPEEWGGETVFVRVSAKTGEGLKTLEEMIVLQGEVLGLKANP-LKRARGVIVEANLDKGRGAVATCLVQSGTLRVGDIFVAG-SEWGKIRLLLTDQGESIQEAGPSTPVELIGLSGIPRAGDEIVVVPDERRAREIASYRVQKAREAE--QAKQTP---AKLD--DLFDQIK-Q-GEKVELKVVIKGDVQGSVEAVSDALAKI--EHEKVQTNVIHSGVGGINESDVMLAVASRGIAVGFNVRADAKARELAKREKVELRFYNVIYDLVDDVTKAMEGLLKPTIQETVVAHAQVQELFRISKVG-TVAGCKVLDGVVQRGGLARLLRDHVVVHEGTISALKRFKEDAKEVREGLECGICLDKFGDI-KTGDVIEVFIREEVRSTIAR-----------
>2032649_Mbacterium@PEAJ01000167.1_4|  1900 5079
----------------------MRDDPKKT-------VNSDGKLSLKA----PRRIVLKKTV-------EGG--SIKQNFSHG----RSKSVVVEVRRKRTFI------------------------K-AGSDAPAEDLTSHA----ARTSSSAGA--SHDVAPDGTPA--------------------------------------------------------------------------------------------------------------------TREAKGKE----Q-HILLPMTQE-ERHAFEQETREREEREQAT-------------------QSRQEVDPS------TIEQEITQPANELETPPPIAQAIADSVASEELPSPTAPAGEIAAAPQRVEHQPQPAGEWRKV-GTEAQAGRPPAGPQKGELSRSELS-----------GGGGVVASGPRSSPQATTPHPS--------------------------AAAHTGSKGAGG----------------DTERRSSGQPARE-------KRPAD-------------GPRPAATADGA----SGGAKSG---------------RAPDRDRDR-----DRG-------------------------------------------------------------KKRERGPRVGPGG----------VAELLLDEDPMPGLDGAATPEDDATPE----------------------LIVGLAVDAELDK-------GDGKRK---------------------LTRLQ-----REEVARK----KTEDLV--TKR------LSQLEE-----LREQKRRIEEQRTLEV-EGQRLTQ------------------NRETL---KTKGKRKGRK-GAGSANADGSGDGQGGGGMPIQGRSSRGGRDERR--------NEGPPAPVVREVVVPETITVAELANRMAVKSSKVIKLLF-SQ-G-MMVTINQVLDQDTATLVVEEMGHRTKQVSVGADIEAEL---ADA-GDHPETLVERWPVVTVMGHVDHGKTSLLDAIRKTNVTAGEHGGITQHIGAYQVTTASGKRITFLDTPGHAAFTAMRARGARATDIVVLVVAADDGVMPQTIEAVSHAKDAGVPIVVAVNKIDKPN---ANPDRVMQQLSERGLVPEAWGGETIFVPLSAKMGTGVEGLEEMILLQAEMLGLKANP-DRRARGVIIEANLDRGRGAVATCLVRNGTLRVGDVFVVG-HEWGKIRGLLTDQGESVPEAGPSTPVEVIGLSGIPKAGDNLVVVPDERRAREIAAFRAQKSKEQE--QARQSP---AKLD--ELFDQIK-E-GEKADLKVVIKGDVQGSVEALSDALRKI--EHPRVQVTVIHMGVGGINESDVMLAVASDAVVVGFNVRADAKARDLAKREKVDLRFYNVIYDLVDDVKRAMEGMLESTFRENVIGHAAVRELFRISKVG-TVAGCLVADGLVQRNALVRLLRDNIVVYEGSISALKRFKEDAREVREGVECGISLDKFSDI-KVGDVIEAYVREEVRPTLSE-----------
>156889_Mmarinus@ABK46212.1| bacterial translation initiation factor 2 (bIF-2)
----------------------MSDNKP---------SEGDNKLQLKA----PRRIVLKKTV-------EGS--SIKQNFAHG----RSKSVAVEVRRKKTFL------------------------K-PGSKEGGFLIDQEK---------PEEI--EEKKEAPK------------------------------------------------------------------------------------------------------------------------SPKRGEE----R-HILRPLTPE-E---IEAKQKELEAKRQAE-------------------EEAA-----------RQKAEQEAAR--------------QKQEAEAA-------------RRKAEQEAAR-------------------------------------------------------------------------------------------QKQEAEAA-----------------------RRKA--------------------------------------EEEA----ARAAAAA-------------------------------------------------------------------------------------------------------PAAPV-AAPAEAAPAVPVAVAEP----VVVAQPAPEAPAPVVEEEMVEAKPL----------PAAAPAAPSAPVRLLHQPVEEEPKRK---------------------LSKAQ-----REEMARR----KTEDLV--SKR------LNQLEE-----LREQKRKEDARKEAEVALAKKEKPVVAATAAAAAEVVAGRTPREDSAGEPFSAGRRKNKK---YQDNEDRLQQPR-----------GKSRRRKPFK------SEMQAPAPVYREVTIPETITVGELANRMAVKSSEVIKLLF-AQ-G-MLVTINQTLDQDTAVLVVEEMGHKPKSVSESAAIEAEL---DAG-EDAAEDMETRPPVITVMGHVDHGKTSLLDAIRSTDVTSREHGGITQHIGAYQVTLASGDKITFLDTPGHSAFTAMRARGAQVTDIVVLVVAADDGVMPQTVEAINHAKSAKVPIVVAVNKIDKPG---SNPDRVMQQLSDHGLVPEAWGGDTIFVHVSAKSGEGISTLEEMLLLQAEMLNLQSNPTKKRARGTIIEANLDRGRGAVATCLVQNGTLRVGDICVVG-NEWCRVRALNDDRGNQVSEASPSMPVEIIGLSGVPQAGDDLVAVNDERRAREIAQFRQQKDKEAI--QAKQQP--ATRLE--DMFEHIE-Q-GEVEELNVVLKADVQGSVEAVAEALRKI--KHEQIEVRVIHTGVGGINESDVMLAVASGAITVGFNVRADAKARDLAKREQIDLRFYNVIYDLVDDISLALEGRLAPTVREKVLGHAQVREVFRITKIG-NVCGCLVTDGIIQRNGKLRILRQNVVVYEGPVSALKRFKDDVKEVREGFECGISIEKFNDV-KVDDVLECYVEEQVKQTLS------------
>1434232_Maustralis@OSM00360.1| putative translation initiation factor 2
----------------------MSDTNN---------SEGDNKLRLKA----PRRIVLKKTV-------EGG--TIKQNFSHG----RSKSVVVEVRRKKSFV------------------------N-AAAEEEQKRKSASA---------DGAG--RDAKPPP-------------------------------------------------------------------------------------------------------------------------KPKEAPK----Q-HILEPLSPE-E------RAKRLQAKREAE-------------------AQAK------------IEAEAAAKR--------------EAEAAEQA-------------KIEAEETAKR----------EAEAAEQAK------------------------------------------------------------------------IAAEEAAKIEAE----------------ETAKREA--------------------------------------EEAA----KREAEAA---------------NAKSEETV--------------------------------------------------------------------------------------EAVSELQAEEEPAAQEP----EVAQKPAAEEPAE----EMRA--------------EAPAAEEPEEEMR------AEEPPRN---------------------MTKAQ-----REDMARK----KTEDLV--SKR------LAQLEE-----LREQKRRDDLRQKEIAANATRERT------------------DDEGG---RSGGRRKKGK-RGGDDSEDRTIRMKGG---------KRGRRDKRSS------EQMMPTAPIVREVIIPETITVGELANRMAVKSSEVIKNLF-SQ-G-MMVTINQTLDQDTATLLVEEMGHKPKAVSEAAAIEEEL---GAV-VDTEETLMERPPIITVMGHVDHGKTSLLDAIRSTDVTSREHGGITQHIGAYQVTLESGKKITFLDTPGHAAFTAMRARGAHITDIVVLVVAADDGVMPQTIEAISHAKSAGAPIVVAVNKMDKPE---ANPDRVMQQLTEYELVPEDWGGDTIFCKLSAKSGDGVAELEEMLLLQAEILNLRANPDNERTRGVIVEANLDRGRGAVATCLIENGTLRVGDICVVG-HEWGRVRGLTNDKGDQVSEALPAMPVEIIGLSGVPLAGDELVVVPDERRAREIADFRVRATKEKE--QAKMAP---AKLD--DIFDQIS-Q-GEVTEVKVVIKADVQGSVEAVADALTKI--KHDEVAVKVIHTGVGGINESDVMLAVASEAIVLGFNVRADAKGRDLAKREGVDMRFYNVIYDLVDDITQALEGQLAPKVEEKVLGHAQVREVFRISKVG-NVAGCLVTDGIIQKDAFARLLRDNVVIYEGPLSALKRFKDDVKEVREGMECGISLEKYNDI-KNDDVIEVYIQKEIKQTISAQ----------
>2032651_Mbacterium@PDZX01000010.1_25|  33243 36113
----------------------MSELRDRDGD---ENDGGDGRLKLKA----PRRIVLRKTV-------EGG--SIKQNFSHG----RSKSVVVEVRKKKTFV------------------------K-SGADETEAIDPQRT----KSLPVEEAG--SRDRPKPSLAG--------------------------------------------------------------------------------------------------------------------DASVKDRR----Q-HILTPMTPA-ERRSFEENQEREEVQRQER-------------------DEQV-----------RIEQEALHRQ--------------EEERRQRQ-------------EAERQETERR----------EAER-----------------------------------------------------------------------------RERERMEA-----------------------ARQA--------------------------------------EEQA----RREAEAV---------------KASPPPPVR------------------------------------------------------------------------EHPEAPAPKAA--AAPPAPPRPKAVVAEQP----EYRIEPSATPATE------RSSKP-----------EAAGIQPGVGVLK-------EEIPKN---------------------LTRAQ-----REDLARK----KTEILV--AKR------LTQLNE-----LREQKRRLDERRATP-ETPPGETP------------------QRETL---KSKTKRGKGKKGAAAPVMPQEKQ------LPVRKVLRPAARRGGR--------FEAVQQPVLRDVIIPEVITVGELASRMAIKSSEVIKRLM-AQ-G-MMVTINQVLDQDTAVLVVEELGHRPKTISEGAAIEAEL---ADS-NDLDKDLTIRSPVVTIMGHVDHGKTSLLDAIRKTDVAAREYGGITQHIGAYQVALENGASITFLDTPGHAAFTAMRARGAKVTDIVVLVVAADDGVMPQTIEALNHAKAAGVPIVVALNKIDRPH---ANPDRVMQQLSDQGLVPEAWGGETIFMKVSAKAGIGIEELKEMILLQAEILNLRANF-GKKARGYIIEAKLDKGRGAVATCLVVNGVLRVGDYFVVG-AEWGKIRGLLNDKGHSILEALPSMPVEVIGLSGVPTAGDDLITIPDERRAKEIAAFRMRKNKEQE--LAKQLQ-MPTKAD--DLFDQIK-Q-GEMDEVKVVVKGDVQGSVEAVVDALLKI--THDKIRVNIIHSAVGGITESDVMLAMASRALVVGFNVRADAKARELVKRERVDMRFYTVIYDLVDDVTSAMEGRLSPIMKETIQGRAEVRDLFRISKVG-LVAGCMVLDGVIHKPDTIRLLRDEVVLHVGGIHALKRFKDDVREVRDGVECGISLEKYSDL-RVGDVLEAFTREEVRATIG------------
>2032647_Mbacterium@PEAO01000048.1_15|  14443 17532
--MEFVRGKCCFKSFKPLEIDLLSESKK---------IEGEGKLRLKA----PRRIVLRKTV-------EGG--SIKQNFSHG----RSKSVVVEVRRKKTFI------------------------K-AGENQDGVVMMDGE----HHDPGVTDE--NGSKGAVG------------------------------------------------------------------------------------------------------------------------SDAQGRS----KHQVLTPLTPD-ERKRIRLDEEERLEKERAE-------------------EDSFEVTTSGEEPGYRLEPEVAVAP--------------DSDGDEQPS------GHL---ETAVDQVS------------DVALRHPDQGDGDGQSSPEEGL-------EHGDAEPQVVSVGVESSD--QTTQEHQTEVVGG-------------------DERETDDLPS-------------------------------------------AAVTVVEEGASGPGTVSLIDASGV----RGAKKVG---------------DRKHPD---EEMEEVR------------------------------------------------------------------------PQP--------AGPSRVAMEQQP----RPVVRPSVE---------------------------VVVAKTPEEEEE-------AEPKKK---------------------MTRAQ-----KEDVARK----KTEALV--TKR------LQQLDE-----LREQKRVLEERRKIETEEGQGR----------------------KTL---KTKVKRKGRN-KSSDPEADKALNPRKG--RQGRGKGGRGGREDVYQ------VQAMQVGPVVRDVIIPEAITVAVLASRMAVKASEVVKLLF-DQ-G-MMVTINQVLDQDTAVLVVEELGHRPKIVSQEADIVAEL---TEA-SDTDEQLIVRSPVVTIMGHVDHGKTSLLDAIRKTDVASREYGGITQHIGAYQVTLKNGASITFIDTPGHAAFTAMRSRGAKVTDIVVLVVAADDGVMPQTVEAINHAKSAQVPVIVAVNKIDKVG---ANAERIKQQLTEYELIPEEWGGQTIFANVSALDGTGIEALEELILLQAEVLSLRANP-DKNARGTIVEAKLDRGRGAVATCLVQSGTLSEGDIFVVG-QQWGRVRTLINDKGQIVKKAGPSMPVELIGLSGVPDAGDELVTVQDEKRAKDIASFRQIKHKEQE--HLRTAQ--PTQLD--DLFNQIQ-K-GELDEIKVVVKGDVRGSVEAVAEALMKI--EHPEIRLNVIHTGVGGINESDVMLAMASNAVVLGFNVRADAKARELAKREKIDLRFYTVIYSLLEEMTKAMEGRLAPTQHEVFLGSASIREVFRISKVG-NVAGCMVTQGVIPAKSRIRVLRDSVVIYDGKLQALKRFKDDTKEVREGQDCGISLDKYNDF-KVGDLLEAFMIEEVRQTIS------------
>2032648_Mbacterium@PEAN01000023.1_25|  30984 34265
MGFKLKRELRCFKSFKPVEIDLLSESKK---------IEEEGKLRLKA----PRRIVLRKTV-------EGG--SIKQNFSHG----RSKSVVVEVRRKKTFV------------------------K-AGDSQDGSEVMDAAH--AHHLSGQKGA--EDSKGLAG------------------------------------------------------------------------------------------------------------------------PDAQNRS----KHQVLTPLTPD-ERKRLRQEQEDFRERQSAE-------------------EEAGPSVVEGDS-EFRLEREAAAQA--------------EGDASPDGDHEALDQGSV---AEMSEEVSAE----------EVTAGEETAGGGVAEASAGEGTVGEGMGKTVGDEAGMEVSVGVESSSAPATPAEVVVETMAR--DEKGLVRTGPALDSSEPKEAMTTDLPP------------------VAERLSSGRDEGV-------KVEVEASVKVGKPAQAVAGSAKPREGQPQ----RVAKETA---------------PGKPAR---EEMEEVVT-------------------------------------------------------------GSA---RPAHPAK--------PGPATSASRDVH----RNIDRVAVD--------------------------SSEPRRVDDEVDK-------FGQKKK---------------------MTRAQ-----KEDVARK----KTEALV--TKR------LAQLDE-----LREQKRLLEERRKIETEEGQGR----------------------KTL---KTKVKRKGRK--STDPEADKALNPRKG--RHGRGKGGRGGREEVFQ------TQAMQVGPVVRDVIIPETITVAGLASRMAVKASEVVKLLF-DQ-G-MMVTINQVLDQDTAVLVVEELGHRPKTVSEEADIVAEL---TEA-TDSDDDRIERPPVVTIMGHVDHGKTSLLDAIRKTDVASREYGGITQHIGAYQVTLKSGDAITFIDTPGHAAFTAMRSRGAKVTDVVVLVVAADDGVMPQTVEAINHAKDAKVPIIVAVNKIDKVG---SNPDRVKQQLTEYELVPEEWGGQTIFANVSALNGSGVEALEELILLQAEVLGLKANP-NKNARGTIVEAKLDKGRGAVATCLVQNGTLAEGDIFVVG-QQWGKVRTLINDRGKVVQKAGPSMPVEIIGLSGVPEAGDELVTVQDEKRAKDIASFRQVKLKEQE--HLRTAQ--PTQLD--DLFNQIQ-K-GELDEIKVVVKGDVRGSVEAVAESLMKI--EHPEIRLNVIHTGVGGINESDVMLAMASDAVILGFNVRADAKAREMAKREKIDLRFYTVIYDLLEDMTRAMEGRLAPTKHEVFLGSASIQEVFRISKVG-NVAGCVVTQGVIPAKSRIRVLRDSVVIHDGKLLALKRFKDDTREVREGQDCGISIDKFNDF-KAGDVIEAFTVEEVRQTISA-----------
>2032650_Mbacterium@PEAG01000012.1_6|  4046 7192
----------------------MNDIKKGEGE-----GDDEGKLRLSA----PRRIVLKKTV-------EGG--SIRQNFSHG----RSKSVVVEVRKKRTFV------------------------K-AGEETVPFVAARAA-----GDPAAS------PKPATASPA-----------------------------------------------------------------------------------------------------------------PDTGGSDQGPH----K-QILAPITTE-ERAAL--QQQREEAQKQELLSPTPTPT-----------AQEE---------AGQLEAKPEPAA--------------DVAETAKPPVDTHEPEPV-AAAPAAEEGGRSAV-------ADAPASELDA--VVPEAT----------------EPLASLSVSAHSASSPRSVAAVSGSTFAAQRENRGDRST--------PAAKMVAERGEYV----------------ASRREGSGPPPKR-------GGPLPRKEGFTPQPRTSAGSS--HEQDTT----PEGRQSG---------------SASQNS------------------------------------------------------------------------------SAAAPAAA--SFSRPSSRPAGATAPSR--GSGAGGPPGRRPEKP----------------------PVVAVEIDIAADA-------ALAGKK---------------------LTRAQ-----REDVARK----KTDALV--TKR------LTQLDD-----MRRQKQEVDEKRKLDSVVPPPARV--------------------------AAKVGKVKYKGKAIIEEDEKQVPMRRS-------RSSFGKTKFARR------EETQTLGPVIREVIVPDLITVGELASRMAVKSSEVIKRLM-AQ-G-MMVTINQMLDQDTAVLVVEEMGHKAKQVSEAAAIDAEL---TDV-ASLESALNTRPPVVTVMGHVDHGKTSLLDAIRKSDVASREFGGITQHIGAYQVRMANGSSITFLDTPGHAAFTAMRARGAHVTDIVVLVVAADDGVMPQTIEAINHAKGAKVPIVVAINKIDKMG---VNVDRVTQQLADQGLVPEEWGGETIFVKVSAHTGQGIESLEEMILLQAEVLSLQADV-NQRARGAIVEAKLDKGRGPVATCLVQNGTLRVGDIFVAG-TEWGKIRSLIDDKGRSVTEALPAMPVEIIGFSGIPEAGDDLITVPDERRAKEIAAFRMRKSKERG--HAKHA----PQMD--DIFDQIQ-R-VDLDEVRVIIKGDVRGSVEAVAESLGKI--THEAVRVNVIHVGVGGVNESDVMLAAASDALIVAFNVRADAKSRDLAKREQVDLRFYTVIYDLMDDITQALEGKLKPLVEETVVGRARVRELFRISKVG-LVAGCIMMDGVIQRKSKVRLLRDNVVIYTGDIHALKRFKDDAKEVREGMECGICLDKFSDL-KANDVIEAFTLLEVRQTIDR-----------
>1986631_Pbacterium@RPG12783.1| translation initiation factor IF-2
----------------------MEEN-------------KDKKTENS------GKLQLKKTF-------NVG--QIKQSFSHG----RTRSVSVEVKKKRVLR------------------------G-LEDKTDLS----------------------------------------------------------------------------------------------------------------------------------------------------------------K----KIFKEN-D------DFQSLSKNQSLD------------------------------------DQKDLKKN-----------------------------------NINDQKD----------------------------------------------------------------------------------------------TAEKSNDYAK---------------------------------------------------------------KEKL----NQPDKKD---------------SKKFSN----------------------------------------------------------------------------------SQT---------------------------ERPNFP-------------------------------NPQNEKEE-------KFKSQK---------------------FAKVP-----KSFENRR----QGKLTI--SEA------LSDE--------NEKVRSL-------------------------------------------AAVRRAREK-----------------------------AKLRTLNNLE-NKEVLENKERKKKEIIIPDVIAVGELASRMAEKSSTLIKMLM-KL-G-VMSTINETIDGDTAELLVIELGHTPKRVSE-SDVELGL---DGK-KDTDEDLVFRPPVVTIMGHVDHGKTSILDAIRQKKVASTEAGGITQHIGSYIVESK-GKKITFIDTPGHAAFSQMRARGSNITDIIILVVAGDDSVNEQTIEAISHAKASKCPIIVAINKIDLET---SNPQKVENDLMKHEIISEKMGGENVFVNVSAKTKKGLDELLDSIQLQAEIMELKANP-NRSAEGSVIESKIEKGKGTVVSILIEKGTLNVGDVVVVG-KEWGKVKALYDDEGKLLPKALPSYPVEVVGLSGAPESGEKLVVVESESRAREVTHYRSRMKRIEE--NSSMKR---VSID--QILQDSS-G-EKKVLISVIIKTDVHGSKEAIEQSLKKM--NSDKIEIKIVHSGVGEINESDVTLATASAARIFGFSVKANVQAKNLAKREKISIKYFSIIYEVIDEANKIIDGMFEEDFKEELAGKGTIKKVFEMSDSS-KVAGCLIEEGRVTTKSTVKIFREEKLVNEVDIQSLRREKNQVKEVLSGLECGIGFYKFNEI-QENDKLEFYLRVSNDKAK-------------
>2007300_Aproteobacter@PDH56689.1| translation initiation factor IF-2
----------------------MEEN-------------KDKKTLHS------GKLQLKKTF-------NAG--QIKQSFSHG----RSRSVSVEVKKKRTLS------------------------G-FKQDDGSL----------------------------------------------------------------------------------------------------------------------------------------------------------------N----EVPSSN-K------PEESLEILSKQK------------------------------------NENDQKQQ-----------------------------------TDHLNQD----------------------------------------------------------------------------------------------ASLKTNEIQE---------------------------------------------------------------KKEE----KAEKKFP---------------RKNTLN----------------------------------------------------------------------------------QSE---------------------------SKPDLN-------------------------------EKLSEKEK-------KLKTPK---------------------FTKAP-----KSFENRR----QGKLTI--SQA------LSDD--------NEKVRSL-------------------------------------------AAVKRAREK-----------------------------AKLRSINEGD-MRESSEIKERKKKEIIIPDFIAVNELSTRMAEKSSELIKVLM-KL-G-VMATINQTIDGDTAELLVDELGHIPKRVSD-SDVEQGL---DGK-DDLDSELESRPPVVTIMGHVDHGKTSILDAIRQKKVADSEAGGITQHIGSYIVETSSKQKITFIDTPGHAAFSQMRARGSNITDIIILVVAADDSVNEQTIEAISHAKASGCPIIVAVNKIDLET---ANPQKVENDLMSYEIISEKMGGESAFVNVSAKTKEGLDSLLEAILLQAEVLELKANP-KRKGEGAVIESKIEKGKGTVVSILIQKGTLVVGDIVVVG-KEWGKVRALYDDEGKRLQKALPSYPVELIGLSGAPESGDKLVVVESESRAREVTQYRSRRKRVEE--NSALKR---TSID--QMIKDAS-V-EQKKIIAIIVKADVHGSKEAIEQSLTKM--NSEKVEIKIIHTGVGEINESDVTLAIASEAMIFGFNVKANVQAKNLSKREKINMKYFSIIYEVIDEAKKIIDGMFVEEFLENQIGSALIKKVFEISDSN-KVAGCSIEDGKVTSKAFARIFRNEKQIAEVQIQSLRREKNQVKEVLSGLECGVTFVKFNDI-VEDDKIEFFTRENNEKKQ-------------
>1986644_Pbacterium@OUU52021.1| translation initiation factor IF-2
----------------------MEED-------------KNKKPNST------GRLQLKKTI-------NAG--QIKQSFSHG----RSRSVSVEVKKRRSLT------------------------G-FSKNEIIE----------------------------------------------------------------------------------------------------------------------------------------------------------------Q----PKSTDS-K------LEGSITGVSKAK-------------------------------------PDESKID-----------------------------------NVEVSKT----------------------------------------------------------------------------------------------GEEDK----------------------------------------------------------------------------KTPKKTV---------------AKNFND----------------------------------------------------------------------------------PAI------------------------------SLE-------------------------------QKTSETER--------PKQPK---------------------FIKSP-----KSFENRR----QGKLTI--SQA------LDDD--------NEKVRSL-------------------------------------------AAIKRAREK-----------------------------AKLRSVSNID-NKDSFDSREKKKREIIIPDVIAVNELASRLAEKSSNLIKELM-KL-G-VMATINQTIDGDTAELLVIEFGHIPKRVSE-SDVEVGL---GGP-SDVEKDLMPRPPVVTVMGHVDHGKTSLLDVIREKKVALSEAGGITQHIGSYIVEAKKGQMITFIDTPGHAAFSQMRARGSNITDVIILVVAADDSVNEQTIEAINHAKASGCPIIVAINKIDLPT---ANPQKVETDLMKHEIINEKMGGQNVFVNVSAKTKEGIENLLDSILLQAEILELKANP-NRSAEGTVIESKIEKGKGTVVSTLIQNGSLRIGNIAVIG-KEWGKVRAMHNDSGEKITTALPSYPVELIGLSGTPESGDKLVVVENESRAREVTQYRSRQKRIED--NSSIQK---VSID--QMIKSAS-L-ENKKTISIIVKADVHGSKEAIEQSLNKM--NSDNIDIKIIHTAVGEINESDVTLAIASQAKIFGFNVKANSQAKTLSKREGISIKYFSIIYEVIDEAQKIIDGLDEDKIIETLIGKATVKQVFELSDSN-KVAGCIIEEGKVTSKSIAKIIRNEKQVHECEIQSLRREKNQVKEVLNGLECGIVLLKFNDV-IMDDRLEFYLREKDEKKP-------------
>2013095_Abacterium@PPR42540.1| Translation initiation factor IF-2
----------------------MEES-------------KDKKKSYS------GKLQLKKTF-------NAG--QIKQSFSHG----RTRSVSVEVKKKRTLS------------------------N-FSQQDNLL----------------------------------------------------------------------------------------------------------------------------------------------------------------K----------EE------IVKRPEADSQVD-------------------LAGE-------------IREKSSET-----------------------------------TALKEEN----------------------------------------------------------------------------------------------QETQEKEIVE---------------------------------------------------------------KNEK----ITPKPNQ---------------SKNVSN----------------------------------------------------------------------------------EA------------------------------------------------------------------PQNENKD----VREIIKKPK---------------------PPKSP-----KSFENRR----QGKLTI--SQA------LDDGN-------NEKVRSL-------------------------------------------AAIKRAREK-----------------------------AKLRNIVKPDPSKDLLDPKEKKKKEITIPDFIAVNELASRMAEKSTNLIKILM-KL-G-VMATINQTIDGDTAELVVIELGHVPKRVSE-SDVEIGL---SGD-KDKDEQLENRPPVVTIMGHVDHGKTSILDAIREKKVALGEAGGITQHIGSYIVETKNKQKITFIDTPGHAAFSQMRARGSNITDIIILVVAADDSVNEQTIEAISHAKASGCPIVVAINKIDLPA---ANPQKVEADLMKHEIISEKMGGESVMVEVSAKTKKGLDELLESIILQSEILELKANP-NRKAEGTVIESKIEKGKGTVVSVLVQNGCLNVGDVVIIG-KEWGKVRALYDDGGTRLNKAFPSFPVEVIGLSGAPDSGDKLVVVENESRAREVTQYRSRIKRVEE--NASLKR---VSVE--QMMKDVS-T-EEKSIISIIIKADVHGSKEALEQSLQKM--NSDSIEIKVQHTGVGEINESDVSLAIATNAVIFGFNVRANVQAKNLSKRDGISIKYFSIIYEVIDEAKKMIDGLFEAKVVEKHIGDAEIKKVFTISN-N-SIAGCYLEQGKALSSSSVKVLRENDIIFETTIKSLRREKNEVKEVVAGQECGIQLDKFNEI-QEGDKLSFFVMEKDE----------------
>1986627_Pbacterium@OUT45765.1| translation initiation factor IF-2
----------------------MEEN-------------KDKKTTIT------GKLQLKKTF-------NAG--QIKQNFSHG----RSKSVSVEVKKKRTFS------------------------T-INKKPN------------------------------------------------------------------------------------------------------------------------------------------------------------------------------E-----DQNEGREVLKDEI-------------------KYFKK------------------------------------------------------------------------------------------------------------------------------------------------------------IDPDLPKA-----------------------PKEGIRD-----------------------------------LNVK----RSPKKPT---------------SKPTLD----------------------------------------------------------------------------------PKK---------------------------NQNDIQ-------------------------------QESPEKNR----------PPK---------------------FPKSP-----KSFENRR----QGKLTI--SQA------LDDD--------NEKVRSL-------------------------------------------AAIKRAREK-----------------------------AKQRKFDQPE-SKENLETKEKKKKEIIIPDVITVGELASRLAEKSSNLIKSLM-KL-G-VMATINQTIDADTAELLVLELGHTPKRVSE-SDVEVGL---DGP-RDSTNELKERPPVVTVMGHVDHGKTSILDAIRQKKVAASEAGGITQHIGSYIVETKSKKKITFIDTPGHAAFSQMRARGSNITDIIILVVAADDSVNEQTIEAISHAKASGCPIIIAVNKIDLPA---ANPQKVETDLMKHEII-EKMGGENVFVNVSAKTKEG----DLEALLQAEVLELKANP-NR-AEGTVIESKIEKGKGTVASIL-QNGSLKVGDIVV---GKWGKARAIYSDQG--IKKA--PYPIE-LGLSGAPESGD---VVVEESRAREVTQYRSRVKRIQS----SVTR---VSID--QMIKTAS---EEEEIISIIVKADVHGSKEAIEQSLKKM--NSEKFEVKIIHTGVGE--NSDVTLATAS-AKIFGFNVKSS-QAKT-AKRENI-IKYFSIIYEVID-AQKILDGMGEEE-KETLIGEA-IKQVFKLSDSS-KIAGCIIQSGKVTSKSFVKVVRDEKIIFDGNI--LLREKDQVKEVSGTEGIG---KEFNEV-LENDILKFFTREKNEKKP-------------
>1986869_Rbacterium@OUW72288.1| translation initiation factor IF-2
----------------------MEKD-------------TKNQSTLT------GKLELKKTF-------DAG--KIKQSFSHG----RSRSVSVEVKKKRSFG------------------------N-------------------------------------------------------------------------------------------------------------------------------------------------------------------------K--VFEKPTTV-K------EAQVKEIKAEAD-------------------ELFK-------------KKE----------------------------------------TKVLTEE----------------------------------------------------------------------------------------------ISEKKPET-----------------------SKKPINE-----------------------------------IKKT----TDQKKGS---------------V---------------------------------------------------------------------------------------PAE---------------------------QKKDVE--------------------------------TEPEKKK--------LKNLK---------------------LIKVP-----KKQEERR----KGKLTI--SEA------LDED--------NGRVRSL-------------------------------------------AAVKRAREK-----------------------------AKLRLSQTTD---TKEQNKEKKKREVIIPDFIPVNELGVRMAERTPDLIKA-M-KL-G-VMATINQTIDGDTAELVAIEFGHTPRRVSD-ADVEIGL---SGN-EDKVEQLKSRPPVVTIMGHVDHGKTSLLDAIREKKVTQTEAGGITQHIGAYMIETPNKGKITFLDTPGHAA-SQMRARGSNITDIVILVVAADDSVNEQTVEAISHAKASKCPVIVAVNKIDLPA---ANPQKVEADLLSHEVISEKMGGDTVFINVSAKNKTGLDDLIDAILLQAEILDLRAND-ERSAEGTVIESKVEKGRGPVISVLVQKGNLKVGDIVIAG-KEWGKVRALSDEENNKIIKALPSYPVEILGLSGAPQAGDEFVVVENESRAREVAQYRDRIKRQRE--NASLKR---TSIE--QMISDAS-S-DNSIDFPMIIKADVHGSKEAI-QSLLKI--ESGNIKIKILHTGIGEINESDVSLSTAT-AIIVGFNVRTNVQARNLAKRDNVTIKYYSIIYEVIDEINKLMKGMQEPDYKEKVIGQVKIKKVFKVAKSN-NIAGCEVIEGIIKPKAKVRVIRNNEVISKTEISTLRREKNEVKEVKAGQECGIGLLDYEDF-EEEDKLECFILEAVDN---------------
>2025905_Rbacterium@NQOV01000007.1_37|  44364 47297
----------------------MTES-----------KQKSSKLTLGN----KSKLTLNK----------------KQSTTSK----NPKTGVVVRRRTNSKV------------------------S------------------------------------------------------------------------------------------------------------------------------------------------------------------------------AAATAR-E------QEKKLQLLKQASTSNAGHEQTAKEIAESVARRQEE----------INKDKEKSNELL-------------KLKEINKK-------------QKNAEQNTKNS---------QTQAPHTPKTH----------------------------------------------------------------------ANKDKDDRNDRNDRNDRNNNNNDRNNNGGYKKDRNNNDRNDRNDRNNNGGGYNKDRNNNNNDRNNNGG--GYNKDRN----NDRNNNN---------------DRNNNGGGYNKDRNNNNN--DRNNNGGGYNKDRNNDRNNNGGGYNKDRNNNNNDRNNNGGGYNKDRNNDRNDRNNNGGG-YNRNHNS-PSE---NKYGLDSLPPSPHKEEAT---------------------------------------RKTFTPKSTDKD-------KNKSKK--------------------PAEKTP-----TSYSNRR---QGSHISI--QN-------LSFER-------GERSRSQ-------------------------------------------AAINRARKK-----------------------------DKRKQQ--------QNVETVKIYHEVAIPDFITVAELAKRMHERTADVVKKLM-LM-G-TMATANQSIDSDTAELIVEDFGHKIKRVSD-SSVLDGI---KRI-VESDVSAPPRPPIVTIMGHVDHGKTSLLDALRQTDVVAKEAGGITQHIGAYQITLENKKKITFIDTPGHEAFSSMRARGASLTDIVILVVAANDGIMPQTIEAIHHAKAANVPLIVAINKIDLQD---TDVNKVKQELLQHEVILEDYQGDTQCVEISAKSRINLEGLTDAILLQSEILELKASQ-EATAQAIVVESKIDKGRGPVATVIVQRGTLSVGDIVVAG-ESWGKVRALVDDHGKRIKTALPSTPVEVMGLDSAPTAGEELDEIQSEQEGRNIIQYRLSQALSKR--EAERAK--SSSLE--NLMAQMK-A-GDIKELPVVIKGDVQGSVEALVTSLLKL--SNDEIKVRILHSAVGAINESDVTLSNASNAVIIGFNVRANPQARNAARREKIEIRYHSIIYNVIDEITGILSGMLAPVYEEEFIGYATIREIFTFSK-K-RIAGCIVTEGFVKRGAKVRLLRDNIVIHEGKLDTLRRFKDDVKEVKEGYECGMNFETYNDI-QVDDVIECFDIKEIKQTI-------------
>1948418_Abacterium@DITH01000199.1_1|  2 1339
----------------------MSDT------------PKKDALKLSS----PTTLSLTKTM-------EAG--KVKQNFQRG----RSKTVTVEVKKTRTFA------------------------R-GTGGMVEVER---------------------------------------------------------------------------------------------------------------------------------------------------GASEATR----Q----RMLNQA-E------REARLRALQQAE-------------------RGEE-------------EREQQFENFT-----------AGVDDLTGGEPEG--------------------------------------------------------------------------------------------------------------ADVESAEQAA---------------------------------------------------------------TATA----EASTSTA---------------RKTPLDDLAARN--------------------------------------------------------------------LERLRNV-PSN----RPAAGAAAAAPKTPLG----------------------------------------FKRPAAAPTREE-------EERAKK---------------------TRAAT-----GEEEYRR----AGKLTI--AQA------LGMDDE-------IKMRSL-------------------------------------------SAVKRQRAK-----------------------------AHKKGHV------IPSSQQEKIVREVQIPEAITVQELANRMAERAVDVIKELM-KL-G-TIATVNQAIDTDTAELIVSEFGHKARRVSD-ADVEDHL---TQI-DDAPGTMLSRPPVVTIMGHVDHGKTSLLDALRKTEVVAGEAGGITQHIGAYQVELSDKQKVTFLDTPGHEAFTAMRARGAKITDIVVLVVAADDGIMPQTIEAIHHAKAAGVPIVVAINK-------------------------------------------------------------------------------------------------------------------------------------------------------------------------------------------------------------------------------------------------------------------------------------------------------------------------------------------------------------------------------------------------------------------------------------
>2115978_CPtrachydisci@AVP86996.1| translation initiation factor IF-2
----------------------MTNK---------------KPLKLGLRLGNISTEGLAKDY-----------ADLKASSNLL---------------KKTPA------------------------T--------------------------------------------------------------------------------------------------------------------------------------------------------------PSMESAK----E----SHLTDQ-E------LIKRFDVLKKAS-------------------QFSE-------------EDELLESS----------------KAREIFKANF--------IKETEEEVVPEI------------------------------------------------------------------------------------------ILQEASSPQ--------------------------------------------------------------------------------------------------------------------------------------------------------------------------------------PAAAT----------------------------------------------------------PKPPEYKSVEES-------EEAPAK------------------SPSVKTKF-----KKNLKEK---HKRKIEFD----------LEEESE----------QTF-------------------------------------------HKSKRHKSH-----------------------------NKQ-----------QAKPQEKIIKEVELYGSITAAELANKMSEKVSDVIKTLI-SL-G-MIADANKTLDLDTAELVVEALGHKFKRVEA-ITVDSIL---KGE-IDSTEDLKPRPPVVTVMGHVDHGKTSLLDAIRSTDVAGKEHGGITQSIGAYQVKLPNGRKITLIDTPGHEAFTEMRSRGAQITDIVILIVAADDGINHQTVEAINHIKAANLPIIVAVNKIDKVDNVDQAVSRIKNELLIHNLVAEDMGGDVIFVPISALKRINLDKLEESILLLADLLELKTNP-DTFGSGVVLDAKIDKHRGIVTSILLTRGALQVGDPIVSG-GCYGKVRAIFTHKKESVKSIEPSTPATIIGMESVPRAGDKFVAIENDKQARQIAEQYSHISKEKS--IKLAEE--LRKST--DLFAQ-----DDAKEFAIILKADSGGSIEAITGSLAKI--NLDKVNLRILHSAVGSVNDSDAVLASASNAPIFAFNTKTTLGPS--SNKLQVDIRHYSVIYDLIDDVTNLMKGLVEPTYVKEFIGQANVRQVFEITKVG-KIAGSYVTKGMVKRDSYGQLFRGKELLHEGKIKTLKRFKDDVKEVKETFECGIGFEDFSDI-QVGDNIEVFIYVEENDKK-------------
>269484_Ecanis@AAZ68504.1| bacterial translation initiation factor 2 (bIF-2)
----------------------MNESKGAVDSG--LMSGKTERTTLKL----SDKLKLSSSI------------QQNTKFALN----KS-ITTVEVRKSKKRR------------------------D-IDNIEQASVVLQ----------------------------------------------------------------------------------------------------------------------------------------------NDNVYQSDGD----N----NTLTIQ-E------QISRMNALQNAN-------------------IHEK-------------KEEVSDDQ-----------------------------------TDK-KEEVTNAETVGLL-PVEENV-NTDL---------------------------------------------------------------V--------IEEGHSEKV--------------------------------------------------------------------------EEVIE---------------ESVIEDQPN-------------------------------------------------------------------------------------LEHLDVIEEKNGPNQSGD------QNVDNSI--------------------------VDLLQSKAVEEK------KLKKYEK---------EHEEKK----GNPKKGV-----SNHMYSK----HVKLVI--EEE------LEDNN-----------KQI-------------------------------------------IQ-THKTRK-----------------------------NR-----------SVSSIKNKITRKVLIPKKITVQELASNMSERVKDVQNMLF-QM-GRRDIKPNDFLDSDQAAIIVEAFNHTFKLVND-GKLEDDL---YS--DGNDKELLPRAPVVTVMGHVDHGKTSLLDAIRESNVADGEFKGITQHIGAYQIILDGDKRITFIDTPGHEAFTAMRACGTNVTDIVVLVVAADDGIMPQTIESINHVKAANVAMIVAVNKIDKHD---ANLDKITNSLLNHGVVAESLGGDVIVVPVSAKEKINLDQLKSSILLMAELLELKAIY-NTRASGVVIESKIDKNCGVVATLIVQKGTLKSGDIIVVGHNSYGKVRNMFNSDGRSQKVAIPSMPVKVLGLNNVPNSGSSFIVVDSEKQARELINYRQELFNASL--EENAK----SKMDASNILAC-----DVVDELNVILKCDVMGSVEAICYSISKI--THEDIKLNVLYKGVGNVTKSDVLLAETSNSIILAFNVKADAQVKELAKQRCVEINHYSVIYDIIDDVKRILSSMLKPLQQEVQVGALAIRKVFSSGNAG-SVLGCYVTSGVVKKGSLVKLIRNNTIIHEGKIKVLRRFKDDVKEVSSGFECGILLDYSKEIYPESDIINVLEVIEEVRVIK------------
>302409_Eruminantium@CAI27933.1| Translation initiation factor IF-2
----------------------MNESKSVASNE--LTSGKVERTTLKL----SDKLKISSNI------------QQGNKFSLN----KS-ITTVEVRKSKKRK------------------------N-IDEAARSSLLLQ----------------------------------------------------------------------------------------------------------------------------------------------NNDIDGNSED----K----NSLTIQ-E------QISRMNALQNAS-------------------NNEK-------------REELSSDS-----------------------------------NKHIEEEVISVKAEVEQ-PVDVVLPNDNL---------------------------------------------------------------L--------IESDSSEKVIVDP-----------------------------------------------------------VTDSE----HADKDVQ---------------DVVMLDEFV-------------------------------------------------------------------------------------SSNLD----DAGDQKNGD------QSDDIS----------------------------DLLEHKGIEGK------KLKKYEK---------EHEEKK----GNPKKVM-----SNNTYTK----HVKLVI--EEE------LEEDNN----------KQV-------------------------------------------IK-NYRSKK-----------------------------NRV----------TNRSVKNKITRKVLIPNKITVQELANSMSERVKDVQQVLY-QITGKHDIKLTDYLDSDQASIIVEAFNHTFKLVDN-AKLENDL---YS--DGNNMELIPRAPVVTVMGHVDHGKTSLLDAIRESNVVDGEFKGITQHIGAYQITLNGDKKITFIDTPGHEAFAAMRAHGTNVTDIVVLVVAADDGIMPQTIESINHVKAANVAMIVAVNKIDKHD---ADLDRITNALLQHGVVAESLGGDVIVVPVSAKEKINLDQLKSSILLIADLLELKAVY-NTRASGTVIESKVDKNCGVVATLIVQKGTLKVGDIIVAGNQAYGRVRNMFNADGGSEKVAIPSMPVKVFGLNNVPNFGTSFIVVDSEKQARELINYRQDLLNVEL--SKQ------PAIDKSNVLLY-----DMVDELNVILKCDVMGSIEAICYSIGKI--THKDIRVNILYKGVGNITKSDVLLAETSNSIILAFNVKTDTQVKELAKQKNIEIKHYFVIYDIIDDIKKILTGMLKPLKQEVQIGTLSVRKVFSVGNNG-SVLGCYVTSGLVKKGALVKLVRNNNIIHEGKIKVLRRFKDDVKEVTAGFECGILLDYSKEIYPESDVMNIFEIVEEIRVIQ------------
>1359163_CNlotoris@KJV68915.1| translation initiation factor IF-2
----------------------MNDVNKVDNN----ELPSKERTTLKL----SDKLKIN---------------DLSNKFSLK----KS-VTTIEVRKSRKKG------------------------N-VITE------------------------------------------------------------------------------------------------------------------------------------------------------GYSINLQDGE----S----NSLTVQ-E------QISRINAIHNAT-------------------IFNR-------------ADNKKAND---------------------------------------KESNTVIDDRDVF-DLQENE-----------------------------------------------------------------------------LQQDIGNKIGDI---------------------------------------------------------------------SSDDNIE-----------------------------------------------------------------------------------------------------------------RLEESTNNIVQEKD------VKIESE-------------------------------------EK------KLKKYEK---------DYDEKK----GGVKKSD-----SGDLYSK----HTKLLI--EEA------LEEDSE----------KNI-------------------------------------------NKVRVKCKK-----------------------------NKF----------NQLSKNNKVQRKVIIPKKVTVRELAKAMAEKSKDVLQVLS-QM-G-MSLKLDDELNSDQACDVVLKFNHIYKLSTD-SSIEDSL---CD--NSDNLELQSRPPVVVVMGHVDHGKTTLLDAIRKSNVVQKEFKGITQHIGAYQIDV-DGKKITFIDTPGHEAFCSMRARGTNITDIVILVVAADDGIMVQTIESINHVKAANVAMIVAINKIDKHD---ADINRITNDLLQHGIIPEELGGDVMLIPVSAKTGENLDKLKSSILLIAELLELKAAF-NCKAQGVVIESRIDKSMGIIATVIVQKGTLKKGDIVVVGNNSYGKVRVILNDNNELQKEALPSMPVQVLGLNNVPNSGDRFIVVNSEKQAKDLLNYRHKNMLQEE--SVRET----LSL---EMYQDLPFN-KKVEEFNVILKCDVMGSIEAISYSINSI--AHEEVRLNILHSGVGNVVKSDIMLAEASRSLILAFNVNMDSQAKELAKQKGIEIRCYKVIYDIIDDVKCILNGMLKPLQQEVQVGTLTVRQVFSSGKGG-SVIGCYVTSGIVKKGSAIKLLRGGNVIYEGKVKALRRFKADAKEVSCGFECGILI-GYAEI-AVGDIIHVLEIIEELREVK------------
>234826_Amarginale@AAV86685.1| translation initiation factor IF-2
M--------------------LMSDVEKFGGDC--GSSGGSGRPTLKL----GTRASTL---------------AKTPTSTGG----RT-FMTVEVRSRKRKA------------------------S-GASPAEGVGYGTSP---------------------------------------------------------------------------------------------------------------------------------------YTSDDNRQGQISRSA----T----CSLTAR-E------QLSRINAIHTAD-------------------SISA-------------QKEAAK-------------------------------------KLRDEEEVEVAPP----------------------------------------------------------------------------------------EGESVIDEPD---------------------------------------------------------------------------------------------------------------------------------------------------------------------------------------------SVKEPAAAADAVADVATPVLGDIAPGAA---------------------------GTRPGRGGHDDK------GKRYSYQ-GA----GGKIKEKEG--GGGVKKAA-----ASRASSK----HIKLDI--ENA------LSGTEE----------RYV-------------------------------------------LMASS---------------------------------RRR----------GGSKSDRRISRDVVIPDEIEVKALAAAMAEKVGDVLRVLS-HM-G-VEARQNTAIGSDVASEVAERFSHRPKVVSK-IQMEREL---SDI-SDSGLALEPRPPVVTVMGHVDHGKTSLLDVLRKSNVAEKEFRGITQHIGAYQIDV-DGKKITFLDTPGHEAFSDMRARGTNVTDIVVLVVAADDGVMPQTVESINHVKTAGVSMVVAVNKIDRSD---ANVDKITNDLLQHGVVPEKLGGDVMIVPVSAKTGENLDKLKSSILLLAEMLELRAPV-EGRAQGVVIESKIERNCGVVATVIVQRGTLRKGNVVVAGDGSYGKVRNMFDDSDNSVEEALPSMPVRVLGLDKVPKAGDVFLVMPSEKHARDLLEHRAGINLSRG--RDSGRN---DSVFTGPLFSM-----DRPEGVNMILKADVAGSLEAISRSVAQI--EHEEVKFNILHKDIGDVTKSDILLAEAASAVVLAFNVKVDAQARDLVRQKDVDIRHHRVIYDLIDDVKGVVCGKLKPIIREVQVGLLVVREVFSSGKGG-TVIGCYVSEGAVSRGALVKIYRNDAVTCEGKVKVLRRFKDDVKEVGHGLECGVLVEGAKDV-AVGDVIKVLEVVEHARVVE------------
>212042_Aphagocytophi@ABD43852.1| translation initiation factor IF-2
----------------------MSDVEKVDGEC--SASGKRERLTLKL----GDKLKVPP--------------SLARGTSTG----KS-FTTVEVRSKKRRPG-----------------------E------------------------------------------------------------------------------------------------------------------------------------------------------YISHDDKRRSGLNKA----V----SGLTAQ-E------QLFRINAINMAD-------------------SISAK------------EKELAAAR-----------------------------------KAKEEEELAAAAA----------------------------------------------------------------------------------------VVEEAVEEV----------------------------------------------------------------------------------------------------------------------------------------------------------------------------------------------SVEGDVPPVEAVEAAVPDVEEVVAPVAT---------------------------PSHSNKSGHDDR------GGKKYAH-GA----TGRHKEKE---GVSIKKVA-----SSRGASK----HIKLDI--ENA------LSGLED----------KRV-------------------------------------------TRFSSSTHK-----------------------------RRS----------SNVKSGRRISREVVISDKMTVRDLALAMAEKAQDVLRMLS-HV-G-VEARMDTGLDSEVACEIAVEFGHRPRVVSI-VKMEQEL---SDV-CGDDFVSEPRPPVVTVMGHVDHGKTSLLDVLRKSNVAEKEFRGITQHIGAYQIDV-DGKKITFLDTPGHEAFADMRARGANVTDIVVLVVAADDGIMPQTVESINHVKAAGVAMVVAVNKIDKSD---ADVGRITNELLQYGVIAEELGGDVMIVPVSAKTGENIDKLQSAILLLAEMLELSAPR-ECRAQGVVIEAKIDRGCGVVATVIVQKGTLKKGDIIVAGDSSYGKVRSMFDDADRVVTSALPAMPVRVLGLNAIPKAGDTLIVMPSEKQARDLLWHRSEINSARE--ENRAV----PSFS-GAIMASMD---SKVEEINLILKADVAGSMEAVSCAVEQL--VHEEVKFNVLHKEMGDVTKSDVLLAEVSSAVILAFNVRVDAKARDLLRLKKVDVRHYQVIYDLVDDVRNMVSGKLKPIVQEMQVGLLTVRQMFSSGKSG-TVLGCYVTEGAVTRGATVCVCRGETVIGEGTVKALRRFKEDVKEVNRGLECGLLVDGVKGV-LAGDVIKVLEIVERMRGVE------------
>1410384_Wendosymbiont@HG810405.1_304|  378415 380733
----------------------MNNE----------EGISSKKLTLQG----FNKLKFGLDL------------SYPVSPNIG---------ATIVKKRRRKI------------------------R-EPEGQ-----------------------------------------------------------------------------------------------------------------------------------------------------------SESK----L----GSLTEK-E------QIFRINAVQNAV-------------------LLKE-------------KNLKK------------------------------------------EKEVI--------------------------------------------------------------------------------------------TKEDNNRKI------------------------------------------------------------------------------------------------------------------------------------------------------------------------------------------------DEDSISCSLLKENK------EKGSSGVS------------------------LVKLMEERIDDEF------VNKKPLK------------------------------TNKDVYSK----YSKLII--AQS------IDDKVE----------QTL-------------------------------------------VFKQRFGIR-----------------------------NKR----------SKFIKGKNISREVIIPDKITIKELSIRMAEESKGVLKMLEEEI-G-ESCTVDDFVNPDIACKIVEKFNHVAKRVSN-VDKERDL---LFVENKKSLPKKPKPPVVTFMGHVDHGKTSLLDAFRDSNIAEKESGGITQHIGAYQIVTKNKQKITFIDTPGHEAFTAMRACSANITDIVVIVIAADDGVMKQTIEAINHAKSANVSIIVAINKIDRSQP--GDVERIISSLPRYGLIPEELGGDVIVVPISAKKRINLDKLEEAILLVAELMKLEAIE-DCRALGWVIESKIDKAKGISATLIVEEGTLKVGDILVLG-TTYGKVRNMVNHFGERENIALPSTAVEITGLNGIPNAGDKFVVVSSEKQTREIIEYRLDLVRKKK--GNSND----NNP---NIFNHGD---SKIEEISLLLKCDVTGSIEAILNSINKL--SKNQVKLNILHKAVGGITDSDVLLAEASNAIILAFNVKTDSKIRDMAKQKGVEIHTYNIIYELIDDMKMYLTKILKPITREVRIGSASVRQIFSTSKAS-NIIGCYISDGVAKKDSLIKVMRNSKLICKGKLKALRRFKDDVKEVVTDFECGMSLDGNVDV-KVGDILEVYQLVQEGRIL-------------
>570417_Wendosymbiont@CAQ55490.1| translation initiation factor IF-2
----------------------MNNE-----------DISNKKLTLQG----LSKLKLDINL------------NSLDSQSTG---------TTIVKKRR-KI------------------------H-SAEEY--------------------------------------------------------------------------------------------------------------------------------------------------------SLFDESK----L----GSLTKK-E------QISRINAVQNAT-------------------LLKE-------------RNQRE------------------------------------------QEEKI--------------------------------------------------------------------------------------------KKEESNQEV------------------------------------------------------------------------------------------------------------------------------------------------------------------------------------------------EDKNESHSVPKEIN------KEVLSNTN------------------------SVEQKEDSIEYEN------NDKKSFK------------------------------ASKDIYSK----HSKLVI--TQA------IDERNE----------YLP-------------------------------------------VFKQKFGIR-----------------------------SKQ----------SKFTKGKNISREVIIPDKITIRELSIRMAEDSKNVLKMLKEEV-G-ESYRVDDLVDPDIACEIAKKFSHTAKRVSD-ADKEKNL---LFISNRENLPKRPKPPIVTFMGHVDHGKTSLLDAFRESNVAERESGGITQHIGAYQLTTKNKQKITFIDTPGHEAFTAMRARGANITNIVVIVVAADDGIMKQTVEAINHAKAANVSIIVAINKIDKSQP--GDVERIINSLPQYDLIPEELGGDVIIVPVSAKKKINLDKLEEAILLIAELMTLEGIE-DCRALGWVIESKIDKAKGISATLIVEEGTLKIGDILIVG-TTYSKVRSMVNHLGQREKASLPSTPVEVTGLNGVPNAGDKFVVVNSERQAREIVEYRLELIKKKQ--EDLDD----SNL---DIFSRND---SETEELSVVLKCDVTGSIEAISSSIDKL--GKDQVKLNILHKAVGGVTDSDVLLAEASSAVILAFNVKVDSKIRELAKQKGIEIHTYNIIYELIEDMRMYLTKMLKPVTREVRVGSASVRQIFNSSKAG-NIIGCYVTDGVIKKDSLIKVVRGSKLVHEGKLKALRRFKDDVKEVGVNFECGISLEGNIDI-KVGDILEAYQLVQEERTL-------------
>118728_Wendosymbiont@RDD35681.1| Translation initiation factor IF-2
----------------------MNNE-----------DISNKKLTIQG----LSKLKLDSNL------------NSLANLSTC---------TTIVKKRR-KI------------------------H-STEEY--------------------------------------------------------------------------------------------------------------------------------------------------------NLFDESK----L----GSLTEK-E------QISRINAVQNAA-------------------LLKE-------------RNQRE------------------------------------------EKEKT--------------------------------------------------------------------------------------------IKEDSHKEV------------------------------------------------------------------------------------------------------------------------------------------------------------------------------------------------EDKNEADSLPKEIN------KKILSNTN------------------------SVEQKEDSIEYEN------NDKKSFK------------------------------ASKDIYSK----HSKLVI--TQA------IDEKTE----------QLP-------------------------------------------VFKQRFGIR-----------------------------SRK----------SKFTKGKNISREVIIPDKITIRELSIRMAEDSKSVLKMFKEEV-G-ESYRVDDLVDPDIASEIVEKFNHTAKRASD-ADKEKNL---LFISNRENLPKRLKPPIVTFMGHVDHGKTLLLDAFRESNIAERESGGITQHIGAYQLTTKNKQKITFIDTPGHEAFTEMRARGANITNIVVIVVAADDGIMKQTVEAINHAKAANVSIIVAINKIDKSQS--GDVERIINSLPQYDLIPEELGGDVIIVPVSAKKKTNLDKLEEAILLIAELMTLEGIE-DCRALGWVIESKIDKAKGISATLIVEEGTLKIGDILVVG-TTYSKVRSMVNHLGQREKAALPSTPVEVTGLNGVPNAGDKFVVVNSEKQAREIVEYRLEVLKKKK--EDLDD----NNL---DIFSRND---SETEELSVVLKCDVTGSIEAISSSIDKL--GKDQVKLNILHKAVGGVTDSDVLLAEASSAVILAFNVKVDSKIRELAKQKGIEIHTYNIIYELIEDMRMYLTKMLKPVTREVRVGSASVRQIFNASKAG-NIIGCYVTDGIIKKDSLIKVVRGGKLLHEGKLKALRRFKDDVKEVGVNFECGISLEGNIDV-KVGDILEAYQLVQEERTL-------------
>163164_Wendosymbiont@AAS14960.1| translation initiation factor IF-2
----------------------MNNE-----------DISDKKLTLQG----LSKLKLDLNL------------NSSASPSTG---------ATVVKKRRKKS------------------------H-DAEEH--------------------------------------------------------------------------------------------------------------------------------------------------------NLFDESK----L----CSLTEK-E------QIFRINAVQNAA-------------------LLKE-------------RNQRE------------------------------------------EKEKT--------------------------------------------------------------------------------------------AKEDSNKEI------------------------------------------------------------------------------------------------------------------------------------------------------------------------------------------------DEKNEADALSKEIN------KQVLSNTH------------------------LVEPKEDSIDHED------NDKKSFK------------------------------VNKDIYSK----HSKLVI--AQA------IDEKTE----------QPP-------------------------------------------VFKQRFGIR-----------------------------GRK----------SKFTKGKNISREVIIPDKITIRELSIRMAEDSKSVLKMFKEEV-G-ESYRVDDLVDPDIACEIVEKFNHTAKRVSD-TNREKDL---FFIEGRESLPKKPKPPIVTFMGHVDHGKTSLLDAFRESNVAERESGGITQHIGAYQITTKDKQKITFIDTPGHEAFTAMRARGANITNIVVIVVAADDGIMKQTVEAINHAKAANVSIIVAINKIDKSEP--GDVEKIINSLPQYDLIPEGLGGDVMIMPVSAKKKTNLDKLEEAILLIAELMKLEAIE-DCRALGWVIESKIDKAKGISATLIVEEGTLKVGDILVVG-TTYSKVRSMVNHLGQREKAALPSAPIEITGLNGVPNAGDKFVVVNSEKQAREIVEYRLELIKKKK--EDLGD----NNL---DIFSRNN---SETEELSVVLKCDVTGSIEAISSSIDKL--GKDQVKLNILHKAVGGITDSDVLLAEASSAVILAFNVKVDSKIRDLAKQKGIEIHTYNIIYELIDDMRMYLTKMLKPVTREVRVGFASVRQIFNVSKAG-NIIGCYVSDGVIRKDSLIKVMRGGKLVHEGKLKALRRFKDDIKEVGVNFECGVSLEGNVDI-KVGDILEAYQLVQEERVL-------------
>169402_Wendosymbiont@APR99093.1| translation initiation factor IF-2
----------------------MDNE-----------DISGKKLTLQG----LSKFKLGLDL------------SASANSNAG---------ATIVKKRRKKP------------------------N-DSEEH--------------------------------------------------------------------------------------------------------------------------------------------------------DFFDSSK----L----GSLTEK-E------QISRIHAVQNAA-------------------LLKE-------------KSSKV------------------------------------------EEEIV--------------------------------------------------------------------------------------------VEKDDNDE-------------------------------------------------------------------------------------------------------------------------------------------------------------------------------------------------DQSSDSGTVLEEAG------KEVLKD---------------------------PDLIKQKEDEEE------SKKKSLK------------------------------VSKDTYSK----HSKLVI--AQA------IDEKAE----------QPT-------------------------------------------VFRQRFGIR-----------------------------NRK----------SKFTKGKNISREVVVPDEITIRELSIRMAEDSKSVLKMLKEEV-G-ESYRVGDLVDPDIASEIVKKFNHTVKRVSD-SDKEKDL---FFIEGRENLPKKLKPPVVTFMGHVDHGKTSLLDAFRESNVAERESGGITQHIGAYQIMTKDKQKITFIDTPGHEAFTAMRACGANITNIVVIVVAADDGIMKQTVEAINHAKAANVSIIVAINKIDKSEP--GDVEKVMGSLPQYDLIPEELGGDVMVVPVSAKKRINLDKLEETILLVAEFLELEAVE-DCRALGWVIESKIDKTKGISATLIVEEGTLKIGDMLVIG-TTYGKVRNMVNHLGQREKIALPSTPIEVTGLNGAPNAGDKFVVVSSEKQAREIIEHRLELIKKKE--ESLDE----DDL---DIFSRNN---SEIEELSVVLKCDVTGSIEAISSSIDKL--GKDQVKLNILHKAVGGITDSDVLLAEASGAVILAFNVKVDSKIRDLAKQKGVEIHTYNIIYELIDDMKMYLTKMLKPVTREVRVGSVSVRQIFNVSKAG-NIIGCYVSDGVIKKDSLIKVMRSDKLIYEGKLKALRRFKDDVKEVGLNFECGVSLEGNVDV-KVGDILEAYQLVQEERVL-------------
>292805_Wendosymbiont@AAW71125.1| Translation initiation factor 2, IF-2, GTPase
----------------------MNSK-----------DISSKKLTLQG----FSKLKLDFNL------------SSSASPSMG---------ATIVKKRRRKT------------------------H-DTEEQ-----------------------------------------------------------------------------------------------------------------------------------------------------------DENKL---L----GSLTKK-E------QISRINAVQNAA-------------------LLKE-------------RNLKEKEAI-------------------------------------VKKDSI--------------------------------------------------------------------------------------------VKEDSNEKTN-----------------------------------------------------------------------------------------------------------------------------------------------------------------------------------------------DRDSATNTSFKETG------KEVLNDVS------------------------LVELIENNTDNED------NNKKSLK------------------------------TNKDIYSK----HSKRII--AQS------IDDKIE----------QPS-------------------------------------------VFKQRFGIR-----------------------------NRK----------SEFTKGKNISREVIIPDEITIKELSIRMAEDSKSVLKMLKEEM-G-ENYGVDGLVDPEVACEIVEKFNHTAKRVSG-ANKEKNL---FFIEERESLPKKPKPPIVTFMGHVDHGKTSLLDAFRESNVAERELGGITQHIGAYQIITKDK-KITFIDTPGHEAFTAMRACGANITNIVVIVVAADDGVMKQTIEAMNHAKAANVSIIVAINKIDRSQS--GDVERIISSLPQYDLIPEELGGDVIVVPVSAKKKINLDKLEEAILLIAELMKLEAIE-DCRALGWVIESKIDKAKGISATLIVEEGTLKVGDMLVVG-TAYGKVRSMVNHLGQREKVALPSSPIEITGLNGIPNAGDKFVVVSSEKQAREIAEYRLELIKEKK--EDLSN----NNL---DMFSRND---SEVEELSVVLKCDVTGSIEAISNSIDKL--GKDQVKLNILHKAVGGITDSDVLLAEASSAVILAFNVKVDSKIRDLAKRKGVEIHTYSIIYELIDDMRMYLTKMLKPVTREVRIGSASVRQIFNVSRVG-NIIGCYVSDGVVKKDSLIKVMRNNKLIYEGKLKALRRFKDNVKEVGTNFECGVSLDGNVDI-KVGDILEAHQLVQEERVL-------------
>246273_Wendosymbiont@BAP00178.1| translation initiation factor IF-2
----------------------MNNE-----------DISSKKLTLQG----FNKLKLGLDL------------NSSASPSTR---------ATIVKKRRRKP------------------------H-EPEEQ-----------------------------------------------------------------------------------------------------------------------------------------------------------DGSK----L----GSLTEK-E------QIFRINAVQNAA-------------------LLKE-------------KNLKE------------------------------------------EKKAV--------------------------------------------------------------------------------------------VKEDNDEKFD-----------------------------------------------------------------------------------------------------------------------------------------------------------------------------------------------DEDGASDASFKEIE------EKASSGVS------------------------PAKPTEGGIDDED------DDKKPLK------------------------------ANKDIYSK----HSKLII--AQS------IDDKIE----------QSP-------------------------------------------AFKQRFGIR-----------------------------NRK----------SKFTKGKNISREVIIPDEITIRELSVRMAEDSKDVLRMLKEEV-G-ESYRVDDLVDPDIACEIVEKFNHTAKRVSD-ANKEKDL---LFIEDRESLPKKPKPPVVTFMGHVDHGKTSLLDAFRESNIAERESGGITQHIGAYQVVTKDKQRITFIDTPGHEAFTAMRACGANITNIVVIVIAADDGVMKQTIEAINHAKAANVSIIVAINKIDKLQS--NDIERVISSLPQYDLIPEELGGDVMVVPVSAKKKINLDKLEEAILLIADLMKLEAIE-DCRAFGWVIESKIDKAKGISATLIVEEGTLKVGDMLVVG-TTYGKVRSMVNHLGQREKMAPPSTPIEITSLNGVPDAGDKFVVVNSERQAREVVEYRLELIKRKE--EDSSN----SDL---DMFSRND---SETEELPVVLKCDVTGSIEAISSSIDKL--GKDQVKLNILHKAVGGITDSDVLLAEASRAVILAFNVKVDSKIRDLAKHKGVEIRTYNVIYELIDSMKMCLTKMLKPVTREVRIGSVSVRQIFNVSKAG-NIIGCYVSNGIVKKDSLIKVMRNSKLIYEGKLKALRRFKDDVKEVGTNFECGMSLDGDADI-KVGDILEVYQLVQEERVL-------------
>1274402_CHpenaei@JQAJ01000002.1_106|  100675 103029
----------------------MTKDDSEST-----LKERAKSLTLEL----SPKTR------------KRL--DTLQGAQGA----RSRNVVVEVKRRRSRS------------------------A-PPPPASEPLAK--------------------------------------------------------------------------------------------------------------------------------------------------APSSEGP----A----GRLTDQ-E------KDARQKALKTAL-------------------AQEK-------------EKE---------------------KAPEVA-----------------EKP----------------------------------------------------------------------------------------------IPQEEVAHG--------------------------------------------------------------------------------------------------------------------------------------------------------------------------------------PRS----K----------------------DKKSVR----------------------------HHTSPKTDNED------ADSFSKK-PA----------------------------RKKWEEK----TAKHNL--ARLYEVEDTLPTSGE------DEPKKVM-------------------------------------------RTPLRSHTR---------------------------------------------RQKVKTVQHVLLPEKITARELAGLMSEKLSAVLRAAS-TL-D-LTLTDGQSLDAHTAELIVLEMGHTCARKKT-QEEELMDLEAQAL-AASSHTLSKRPPVVTIMGHVDHGKTSLLDAMRKTNVADKEAGGITQSIGAYQITLTSGEKITFIDTPGHEAFTHMRARGAHVTDIIILLVAADDGIMAQTIEAINHAKASQAPIIVAINKMDKPG---AAPDQVKQALLSHDIVVESLGGDVLDVEISAKTGQNLDTLQEAILGQAELLELSGSL-DAPAKGAVLECRQDKKRGTLATVLVQNGTLTKGDTFVAG-QVWGRVRWLADDQGKSITATSLSQPVEILGLSEPAMAGDDFFVVKDEAQARDITRLRIAQNEEQE--SAT-GP---LSLE--QLIKG---D-NAQKELTVILKADTQGSLEAVYTALTRT--EHPEVKVKVLHKGVGALTESDALLAKTSQALLLGFHMKPSNALLDMAQKLGVEVQTYDVIYHLIENVQDLMSGLLSPEKKEVILGHAQIRQVFVVKKAN-QIAGCYVTDGIVKRDAHVRVKRGDTVLHQGVIQSLRRDKNDVKDVREKYECGICIKNYNAF-EIGDVLEVFEFKNVKRTLDL-----------
>1399147_Hobtusa@ETZ06964.1| translation initiation factor IF-2
----------------------MTEERK---------DKKRKPLGLSV------EQTPSRPT-------EKE--SVKQTFVQG----KTKRVAVEVRRGSRGS------------------------S--------------------------------------------------------------------------------------------------------------------------------------------------------------DRRSGGG----F----EKFTDE-E------QLRRIRAVQQAL-------------------QEKE-------------EAELLKIA-----------------------------------REKADQER---------------------------------------------------------------------------------------------KALEALQEEQ--------------------AKKEASQE----------------------------------IVDTL----SVKKETK---------------NVVKEDQGV-------------------------------------------------------------------------------PLV---KEVSLEENSKKVPVEE--------KKRKFS---------------------------NERVSDRDDANK-------PKRTKP-----------------GTEESARTV-----PKRAKQK----YEKILG--SPV------ILEDDL-----VNTLEDDV--------------------------------------------SFKKSMLR-K---------------------------GKSGKLK------KEKKNILVISRSVELTGPISVQDLSEKIAVKSQKVVQLLE-SL-G-KSVTAYSILDVETSELIITEMGHKSQRVGL-EDLEARW---WGV---KSKTYEDRPPVVTIMGHVDHGKTSLLDALRETSVASGEKGGITQHIGAYQTRLKSGKQVTFIDTPGHEAFIRMRERGSAVTDIIVLVVAADDGVKAQTIEAIRHAKTSNVPIIVAINKIDKTT---AKPDVVRSELLNHGVVVEKMGGEVLDVEVSALTKKNLDALIETILLQAEMMELTCSP-DTKARGTIIESHMRKGHGHVATVLIQNGTLRKGDIFVAG-LLSGKVRMMFDAEGHVVQKATPGQPVEVLGFSRSPLSGDRFMSLDQESQAREFVEWKKSQALSDD--SSEVTSNLPENSS--DLAQYFK-S-QNVKTLFLVINADVQGSLEGLAYELEKI--HHGEVALQVISSEVGPVSESDVMLAKTSNAIILMFNTYVLPDARKLIDQEKVILLNHQIVYRAIEEVKTLLEKLLAPEIQEHFLGKAEIIKVFHVKKSS-SIAGCLVKEGALRRGEYVKIFRDKTLLFEGEIKSLRHVKNDMKEVKFGYECGMILEGFDAF-EVGDRIECYEKKSIAREL-------------
>1321371_Hundulata@ETZ04521.1| translation initiation factor IF-2
----------------------MTEERK---------DKKRKPLGLNV------GQPQPNPA-------GKE--SVKQTFVQG----KTKRVTVEVRRGSRAA------------------------S--------------------------------------------------------------------------------------------------------------------------------------------------------------DRRPGGT----F----EKFTDE-E------QLRRLRAVQQSL-------------------QEKE-------------EAELLRIA-----------------------------------KEQADKER---------------------------------------------------------------------------------------------KELEA-QEEQ--------------------ARIKSAQE----------------------------------EQERM----SAAQKLS---------------GVSLDQNIEG---------------------------------------------------------------------LLKSEVPSLDSS---SESTLEENSSKSTAEE--------KKRKAG---------------------------SDRPLERSDASK-------VKRSKT-----------------ESEEAVRPF-----AKRSKQK----YEKISTPVTPL------TLEDDF-----ISTLEETE-------------------------------------------SSFKRGNVH-R---------------------------SKTSRIK------REKKVPSVVLRCIELTGPIVLQDLAEKMAIKAHKVVQLLE-NF-G-KSTTVHSVLDVETAELIISEMGHKSLRVGL-EDLEARW---WNV---QGKTLEERPPVVTIMGHVDHGKTSLLDALRQTSVASGEKGGITQHIGAYQTRLSSGKQVTFIDTPGHEAFVRMRERGSAVTDIIVLVVAADDGVKTQTIEAIHHAKTSGVPVIVAINKIDKAN---AKPDIVRSELLNHGVVVEKMGGEVLDVEVSALTKKNLDVLIETILLQAEMMELTCSP-DTKARGTIIESHMRKGHGHVATVLIQNGTLRKGDIFVAG-MLSGKVRMMFDAQGCVVQRATPGQPVEVLGFSHSPVSGERFLSLEQESQAREFVEWKKSQMLS-G--TEEPLSKLPETSH--DLEQYFK-S-QNVKTLFLVINADVQGSIEGLTYELQKI--HHGEVALQIISSEVGPVSESDVMLAKTSNAVILMFNTYVLPDVQKIIDREKVTVLSHQIVYRATEEVKALLVKLLSPEIQEHFLGKAEIIKVFHVKKAS-SIAGCLVKEGMLRRGEFVKIFRDKTMLFEGEIKSLRHVKNDMKEVKFGYECGMILEGFDAF-EVGDRVECYEKRSIAREL-------------
>1082868_Hcurviuscula@PPE03828.1| Translation initiation factor IF-2
----------------------MTEEHK---------DKKRKPLKLNI------EQVPPRPA-------EKE--SVRQTFVQG----KTKRVTVEVRRGSRTS------------------------S--------------------------------------------------------------------------------------------------------------------------------------------------------------ERRSGGF----T----EKFTDE-E------QLRRLKAVQQAV-------------------REKE-------------ETELLRIA-----------------------------------QEQAEAEQ---------------------------------------------------------------------------------------------VARAALDHTT--------------------LNQEIPSF----------------------------------FVDSL--------ETE---------------STVSIQ------------------------------------------------------------------------------TDSIPLS---NMKDSTNSTQQKTSEE--------KKRKFT---------------------------NTRSMESGILGN--------KRSKP-----------------GSEEGNRGF-----LKRSKQK----HEEISI--SPV------LLEDEP-----LSGMEEAV-------------------------------------------SVSKKFPIR-------------------------------RNKIK------KEKKIRSMVLRSIELTGPVVLQELAEKMAVKARQVVQVLA-TF-N-HDVTPNSVLDVETAELIIGEMGHQSIRVGL-EDMEAEL---WKI---KEGTLEERPPVVTIMGHVDHGKTSLLDALRKTSIASGEKGGITQHIGAYQTQLPSGKKITFIDTPGHEAFMRMRERGSAVTDIIVLVVAADDGVKEQTVEAIRHAKTANVPIIVAINKIDKAG---VKPDVVRTELLNHGVAVEKMGGDVLDVEVSALTRKNLDGLINTILLQAEMMGLTCVP-SARARGTVIESHMRKGHGHVATVLIQNGTLYKGDIFVTG-TLSGKVRMMFNAEGKSVGYALPSQPVEVLGFSRSPISGEKFLALERESQAREFVEWKREHTPQ----SVEQSLKLPETSG--ELEAYFK-F-QNIKTLFLVIKTDVQGSVEGLTHEIEKI--RHSEVALQIISSGVGPVNEGDAMLAKTSGAVILMFNTYVLPDAQKMIDQTEIRLLNHQIIYRAVEELKILLVNLLAPEVQEHFLGKAEVIKVFHVKKAS-SIAGCLVKEGMLRRGEMVKIFRDKTLLFEGEIKSLRHIKNDMKEVKFGYECGMILDGFDGF-EVGDRVECSETRSVARGL-------------
>1895705_Abacterium@OJU72936.1| translation initiation factor IF-2
----------------------MTEEKK---------DQKRKPLGLKLD-------QAPKKP-------DSD--ALKRDFSRG----RSKTVTVEVKRNRRPA------------------------V-TSAPQS------------------------------------------------------------------------------------------------------------------------------------------------------------------D----SKFTQQ-E------EMRRMRAVQGAL-------------------QSRM-------------QEEQARQE-----------------------------------QERQERERQE-------------------------------------------------------------------------------------------AARRIEEIRL--------------------LEEKKAEEA------------------------------------------LRQQEKL---------------KEVPVGRGA-------------------------------------------------------------------------------PLVS--ERKADAKPAADARSAAK----------------------------------------GQKPVASGVGAR-------RDRPGK---------KVEEPVNVFGDRKVKTA-----DKRSKRK-GRDQEDDDA--LKI------VFSDQS-----SVHTHPRV-------------------------------------------VGLKKLRFG-----------------------------------------SRKLERKSSVVVEVEISGPVSVHDLAEQLAVKSASLLKVLL-KM-G-HPATLNTILEPDIAEIVAAEMGAKSVRIVS-EDLEEKL---WQM---PTTPDKRRPPVVTVMGHVDHGKTSLLDALRKTSVVSGEKGGITQHIGAYQVVLPSGDCISFIDTPGHEAFAQMRARGANVTDIVVLVVAADDGVNAQTVEAIRHAQSAGVPIIVAINKIDKPT---AKPEHIRTQLLSYDLVVESLGGDCLEVEVSALTGKNLDKLEQAIILQAEVLDLKTDS-KAWAKGVVIESEMKKGLGSVATVLIKDGTLRKGDFFVSG-EVYGRVRLLFDDKGKMIQSAEGGMPVAVSGFSQLPSSGERFMKVGSEAEAKQFLEWKHQTFLSKG--ESEPVV---RTLE-----SHLQ-A-QKVKELSVILKADVQGSLEGLEFEISKL--LHEEVSAKIVYKGVGAVTETDALLAQTCKGIVVAFGVSILPEAQKIIEKEAVPLLKHNIIYHAVDQIRDLLSGMLAPDLQEILLGQAEVIQVFKIKKGP-TVAGCAVKKGFLRRGETVKITRDGKLVFQGLIKSLKHQKDDKKEVKEGYEAGIVLDGHSDY-QLGDQVSCYEVKTIARKI-------------
>1286528_Nhelminthoeca@AHX11440.1| translation initiation factor IF-2
-------------------------------------MDNKKKLSLKLK---DGKEELSKKALD---------EFISRSSGNI--------------------------------------------G---------------------------------------------------------------------------------------------------------------------------------------------------------HVSSFKGSDKKN----T----DRLTKQ-E------ERNRLDALYNYK-------------------KLN--------------AVAASTHT----------------------------------------------------------------------------------------------------------------------------------------KQPEPSDKVPESG-----------------KESESQHS-----------------------------------PDKK----ELSTRTT---------------STWIIDPET-------------------------------------------------------------------------------PRSRP-RSSFNTSSSTEPVTVSAA------EPSAET------------------------------SGDSADRKS-------EKSKYS------------------EKSNTDVKR----PQ--RNK----RDSVSVD-TKSAH----LSYDEY----TKEDPLKS--------------------------------------------SNFRKNYKK--SSSN-----------------------NRKKTI-------VNLKKGQLI---TIEKRLITPRELSMLLSEPMSKVMTLLK-KM-G-ETFGEDDFLKKDIVEILALELGHEIKYKLSAAELLTKE---RE--NVDNSSMKNRAPVVTVMGHIDHGKTTLLDTLRHTHVTASESGGITQHIGAYQVQTKDGRSITFIDTPGHAAFTSMRMRGAEVTDIVVLLVAADDGVNEQTIEAIKHAKAAKVPIIVAINKIDKEG---ANPLKVMTDLLQHGVVVEEMQGDVMSVNISAKNGTNIDKLEELILLQADFLELKYNP-SKQAEGVVIESKLDKRCGAFATIIVKEGELKTGELIVAS-GSYGKVKSMTDSSNKKVKKAPAGVPVEVLGLNKAPEPGTYFFVVKNEKDAKAMLDSQERDKVDN-----------TRSLR--DSF-----E-NEKKKLNFIIKADVNGSVEAITESIKGL--SHPDIEISIIHTSVGDINDSDLLLAEVSDSYIIGFRVKAERTVKEHSA-----ILFHSIIYDVIKHVQDLMTELVSPKTREVVLGSALVKEVFTLSDKS-SVAGCQVKSGVIKKSARIRIVRDGQILKDLSIKSLKRFKDEVKEVKPGYECGILLNGYSDF-KVGDILESFESVSNEK---------------
>222891_Nsennetsu@ABD46323.1| translation initiation factor IF-2
-------------------------------------MDTKKRLSLNLK---NGKEELSRRALR---------EFIGKSSTGG--------------------------------------------S---------------------------------------------------------------------------------------------------------------------------------------------------------TQTAESGGDRAS----------HLTRQ-E------ERNRLDALHRYR-------------------KANM-------------SVAAQENS----------------------------------------------------------------------------------------------------------------------------------------VQEEAVEESTQAA-----------------LILPAW---------------------------------------AK----ISSTRTG---------------NSCLT-----------------------------------------------------------------------------------------KADVQPNIQEDPLSLVQL------DNPER---------------------------------DSSSLKK-------GKKGHK------------------ASQNKDGWK----NQEIRKR----KDALDLQ-VKLQN----IDGKEY----FEKAPLRS--------------------------------------------PSLRRKSSR--GSDI-----------------------LQRKN--------VNPKRGQLI---MIDKRSVTLRELSVLLSEPMVRMKMILK-KM-G-EICGEDDYLKQETVELLALELGHEIKYKPSTAEIFAAT---RR--NTDESDLRPRVPVVTVMGHIDHGKTTLLDALRNTSLTATESGGITQHIGAYQVQVGD-RSITFIDTPGHAAFTSMRMRGAKVTDIVVLVVAADDGVNKQTIEAIKHAKAAEVPIIVAINKIDKES---ANPARVFTELAQHGVIVEEMHGDVMSVNISAKNHINLDKLKEVILIQADFLDLKYNP-KQPAEGVIIESRVDRKCGAFSTLIVKEGELKTGQVAVLG-SFYGKIRSMMTSSGEIVGSAVAGTPVEVMGLSEAPEPGTSFFVVNSEKEAKMLVSSHEYIKEDSY----------KRPLR--DSF-----E-SDKHKLNFIIKADVNGSVEALVQSISGL--SHPEVDIAIVHTGIGDISDSDVLLAQVSGAYIVGFRVKTEKTVKDYPK-----IIFQSIIYDVIKKVQEMVELLVSPKTREVILGSAVVKEVFTLSDKS-NVAGCQVKSGVIKKSASIRLLRNGENIKDLSIKSLKRFREEVKEVKSGYECGILLNGYNEI-KVGDILESFGLLSNEE---------------
