# Supplementary material for: Components of iron–Sulfur cluster assembly machineries are robust phylogenetic markers to trace the origin of mitochondria and plastids
Source: PLoS Biol. 2023 Nov 8;21(11):e3002374. doi: 10.1371/journal.pbio.3002374 (PMC10631705; doi:10.1371/journal.pbio.3002374)
Supplement: S1 Data — (ZIP) [file pbio.3002374.s017.zip › S1 Data/Concatenations/ISC/Reference_tree_Alpha_ISC/trimmed_alignments/If2_AlphawithISC.bmge.phy]

 91 763
12312345_Abacterium@PPR18298_1__Translation_initiation_factor_IF_2__partial    MTDSAKKGTLSLGGTLSLGNSG------SGGAKGVAVEVKRRRFNSSSPAEGSKPAESGNSELDQRLKALEKAKENEAAEAKLREQKDAESQAARKAMEQQAAASTAE------FTADEFTKKKGAATKPASPSANKKR------RNAYLEDLTRMRTMPRYRRQKIKKGS-FEQSGDKVIREVVISDIITVQELANRMSEKVGDVVKKLMMMGQMVTQNQSIDQETAALIVEEFGHTYKLVSDNAIEEDLAGEADKKSELMERPPVVTVMGHVDHGKTSLLDALRKTHVVDGEAGGITQHIGTYQIRTESGRLITFLDTPGHEAFTSMRARGASVTDIVILIVAADDGIMPQTVEAIRHAKAAEVPIIVAINKCDKPEANPDRVKQELLSHDLVPEDFGGDIVCCEISAKAGTGLEHLEEMILLQADVLELTANPERRADGVVVESRLDKGRG---------------------------------------------------------------------------------------------------------------------------------------------------------------------------------------------------------------------------------------------------------------------------------------------------------------------
1948380_Abacterium@DDZS01000075_1_18___17231_19033                             M---------------------------------------------------------------------------------------------------------------------------------------------------------------------------SNKPREKQVRDVIVPEAITVGELAKRMGEKGADLVKELFNLDMMVTVNQTIDQDTAELLVDQFGHNIQKVSEADVDIAAEEDVDPEETLKPRPPVVTIMGHVDHGKTSLLDALRGANVVKGEAGGITQHIGSYQVKTKGGDLVTFLDTPGHAAFTEMRQRGANVTDIVVLVVAADDGIMPQTIEAINHTKAAGVPMIVAINKMDKPEANPDNIRTRLLEHEVIVEKMSGDVQDVEISAKTKAGLDELLEKIALQAELLELKANPDRMAEATVIEAQLDKGRGPVATVLVTRGTLERGNTFVVGTQSGRVRAIVDDQGKQIKKAGPSMPVEVLGLGGVPSAGDVLTVVENEQRAREVAEYRQEKATEKRTALAPTSFDTMFNNLA-ANVIEFPVLVKADVQGSAEAIAGSIARFDSDEVQVKIVHQAVGAINESDIALAQATGAMIVGFNVRAMPKAKELADREGLNIRYYSVIYDLIDDIKSALSGMLSPDLRENFLGYAKIREVFNITKAGKVAGCIVTDGVIKRGAKVRLLRDNVVIHEGTLKTLKRFKDEVKEVKKDFECGMAFENYDDIKVDDQIEAFELQEVAREV
1948416_Abacterium@DITS01000020_1_59___54935_57418                             MTDNDTDDNRKTAKTLSLTKTVKVKQNFQRGRSTVTVEVKKTRTFARQNTTRKDGRFLSANEREARVKALSEAKNTELTMLPPVP-------KKEEDPQIDEVAAKNLQQGSERVKKTEEDESKNKK-IRLKDSEGRRSSGKLTVTQALGMQDEKMRSLASLKRQRAKARKDPSSQQEKRTREIIIPEVITVQELANRMAERAVDVIKELMKLGTMATATQSIDADTAELIVEGFGNKAKRVSEGDVEHILVKADDVAADLKTRPPVVTVMGHVDHGKTSLLDALRKTDVVAGEAGGITQHIGAYQVALQTGARITFLDTPGHEAFTAMRARGAKVTDIVILVVAADDGIMPQTIEAINHAKAAGVPIIVAINKIDKPDADAEKVKSSLMNYELVAEDFGGDIITIPVSAKVGTGLDALEEAILLQAEMLDLRANPNREASGIVIEAKVDKGRGTVATLLIQRGTLKVGDIVVAGASYGRIRALGDDKGRALTEATPSLPVEVQGLNEPPAAGDEFAVVENEKTARDITEYRYKKEKLRQHVVSA-SLDQLFATSAGEAPKELAVIVKADVHGSAEAIAGSIAKFDGTEVKVKILHQAVGAINESDVALASATGAMMVGFNVRATPKAKELAERDKLLIRYYSVIYDLVDDVKKALSGMLSPDLRENLLGYAEIRDVFNITKVGKVAGCMVTDGLIKRGAKVRLLRDNVVIHEGTLKTLKRFKDEVKEVKNGYECGMAFENYDDIKAGDQIEAFELQEFAREV
1288970_Msp@CCQ75719_1__Translation_initiation_factor_IF_2                     MTETKDEKKLTLSKKLELKKTVQVRQSFSHGRSTVTVEVRKKRTYERGASEEPSHANLTDQEKAVRVKALQEALKAEEENKRLEAREKKEAERAEEEAK-ASMPLPPSEKPDAKKAAEEAKLKRAKEPTRGRGGDQRRRSGKLTIAAALDDN-ERTRSLASVRRAREKEKQKTGADAKKIIREVTLPEIITVQELSNRMAERGADVIKSLMKMGEMATINQTIDADTAELVIEEFGHTVKRVSDSDVEIGLVGEDDSDENMQQRPPVVTVMGHVDHGKTSLLDALRATDVAGGEAGGITQHIGAYQVTLESGAKISFIDTPGHAAFTQMRARGARITDVVVLVVAADDGIMPQTVEAIHHAKAAEVPIIVAINKMDKPDADPTRVRNELLQHELVPEEMGGDLITVEVSAKARTNLDKLEEMILLQAEMLDLKANPDRACEGVVIEAKMERGRGSVATVLVQRGTLSIGDLFVSGKEWGRVRALVNDHGEQVKSVGPAMPVEVLGLNGTPSAGDDFVVVEDEQRAREISEFRERRERQARAAATKGTLEQMFESIQAGEVKELPVVIKGDVQGSVEAIIGSLEKLGNEEVKVTVLHSAVGGVNESDITLAQASGAVVIGFNVRANPQARDMARRDSVDIRYYSIIYDVTDDLKKALTGIMAPTLRESFLGYAEIREVFRVTKVGAVAGCMITDGTVKRGAKVRLLRDDVVIHEGALSTLKRFKDDVKEVKEGFECGMSFENYDDLKKGDMIECFEIEEVAGEL
2053833_Msp@RAU21953_1__translation_initiation_factor_IF_2                     NDDSDRKTPLKLSGKLELKKTVQVRQSFSHGRSVVTVEVRKKRTFS-SAGRAANVHDLTNHEKNARARALQEAQRHEEDARRRAERAALEAERAEEEARAAATAIAPA------MEEEEEEEERARKPAPVKRTEPRRRTGKLTITDALTDDDERGRSLAAVKRARERERLKMQKGSEKVIRDVIVPESITVQELANRMAVRGADVIKCLMRLGVMANINQNIDADTAELVVTEFGHNMKRVSEADVLVGLEGDVDADEHLISRPPVVTIMGHVDHGKTSLLDALRETDVVSGEAGGITQHIGAYQVTMSTGGKITFIDTPGHEAFTAMRARGAKVTDIVVLVVAADDGIMPQTVEAIRHARAAGVPIIVAINKIDKPDANSTKVRQELLQHELVTEDLGGDVLAIEVSAKKRMNLEKLEEAILLQAEILDLKANPERVGQGVVIEAKMEKGRGSVATVLVQKGTLKVGDVFVAGAEWGRVRALVDDHGNSIKEAGPSSPVEVLGLQGTPAAGDDFVCVEDEPRAREIASYRQRLDRETKAKLAQGTLEEMFSAIKSGEAKELPIVVKGDVQGSIEAIVGTVEKIGNDNVKVRTLHAAVGGINESDVTLARATGGLIIGFNVRANPQARDMARRDGVDIRYYSIIYDVTDDLKKMLSGMLAPTLRERFLGYANIREVFNITKTGKVAGCMITEGIVKRGSKVRLLRDDVVIHTGDLAQLKRFKDDVKEVRESYECGMSFTNYEDIRVGDVIECFEIEEVAGVL
342108_Mmagneticum@BAE52875_1__Translation_initiation_factor_2                 MSDSDRKAPLKLTGKLELKKTVQVRQSFSHGRSVVTVEVRKKRTFT-SAGRAASAHDLTTGEKAARAKALQDALRHEEEVRARAERHAAEEEAAEEEAAAPATPVAPA------TEEEEEEEERAKKPAPVKRTEPRRRTGKLTITDALTDDDERGRSLAAVKRARERERLKMQKGSEKVIREVIVPESITVQELANRMAVRGADVIKCLMRLGVMATINQNIDADTAELVVTEFGHNMKRVSEADVLVGLEGEADTDEVLFTRPPVVTVMGHVDHGKTSLLDALRATDVVSGEAGGITQHIGAYQVTMSSGDKITFIDTPGHEAFTAMRARGAKVTDIVVLVVAADDGIMPQTVEAIRHAKAAGVPIIVAINKIDKPGATPEKVRQELLQHELVTEELGGDVLAIEVSAKKRLNLEKLEEAILLQAEILDLKANPTRAAQGVVVEAKMEKGRGSVATVLVQKGTLKVGEVFVAGAEWGRVRALVDDHGNSIKEAGPSTPVEVLGLQGTPAAGDDFVTVEDEARAREIAGYRSRMDREAKAKLAQGTLEQMFSAIKSGEAQELPVVIKGDVQGSIEAISSTLEKMGNENVKVRILHAAVGAINESDITLAKASNGLLIGFNVRANPQARDMARRDGVDIRYYSIIYDVTDDLKKMLSGMLAPELREKFLGYASIREVFNITKVGKVAGCMITEGTVKRGAKVRLLRDNVVIHTGDLGQLKRFKDDVKDVREGYECGMSFTNYEDIRVGDVIECFEIEEIAVTL
1082_Pfulvum@SEH46114_1__bacterial_translation_initiation_factor_2__bIF_2_     MSDSDRKAPLKLPGKLELKKTVQVRQSFSHGRSTVTVEVRKKRTFS-SVGRAVNAHDLTNHEKHARAKALQEAQRAAEDARRRAERLAEEEARAEEEEAAAGAPVAAA------TEEEEEEEARAKKPAPVKRNEPRRRTGKLTITDALTDDDERGRSLAAVKRARERERLKQQTGAEKVIRDVIIPESITVQELANRMAARGSDVIKALMRMGVMASINQAIDADTAELVVTEFGHNSRRVSEADVLLGLGGDADEEEVLESRAPVVTIMGHVDHGKTSLLDALRETDVVSGEAGGITQHIGAYQVAMSGGGRITFIDTPGHEAFTAMRARGAKVTDIVVLVVAADDGIMPQTVEAIRHAKAAGVPIIVAINKIDKPDANPERVRQELLQHELVTEDLGGDVLAIEVSAKKRMNLDKLEEAILLQAEILDLRANPDRTAQGVVIEAKMEKGRGSVATVLVQKGTLRVGEVFVAGSEWGRVRALVDDRGNSITEAGPSSPVEVLGLQGTPAAGDDFVIVDDEARAREVANYRQRVEREARARLAQGTLEQMFSAIKAGDAKELPIVIKGDVQGSVEAIASTVEKIGNDSVKVRVLHSAVGGINESDVTLAKASGGLIIGFNVRANPQARDMARRDGVDIRYYSIIYDVTDDLKKMLSGMLAPTLRERFLGYASIREVFSITKVGKVAGCMITEGIVKRGSKVRLLRDDVVIHTGDLAQLKRFKEDVKEVRDGYECGMSFTNYEDIRAGDVIECFEIEEVAATL
1895778_Msp@OJX81843_1__translation_initiation_factor_IF_2                     MSDSERKTPLKLSGKLELKKTVQVRQSFSHGRSVVTVEVRKKRTFAPGAGQAASAHDLTNNEKAARAKALEVAMKAEAEARARAERRAAEEEAEAEAAEVAGIPAEPRQGPRMTTTAEEDEEERAKKTPPVKRVDQRRRTGKLTITDALSDEDERGRSLAAVKRARERERQKMQKGAEKVVRDVIIPETITVQELANRMAARGGDVIKCLMRMGVMATINQTIDPDTAELVVAEFGHNVKRVSEADVLVGLEGEVDEDDVLISRPPVVTIMGHVDHGKTSLLDALRATDVVSGEAGGITQHIGAYQVTMKTGSKITFIDTPGHEAFTAMRARGAKVTDIVVLVVAADDGIMPQTVEAIRHAKAAGVPIIVAINKIDKPEANPQRVRQELLQHDLVTEDLGGDVLTVEVSAKKRMNLEKLEETILLQAEILDLKANPNRAAQGTVVEAKMEKGRGPVATVLVQKGTLRVGDVFVAGAESGKVRALIDDKGNRLEEAGPSTPVEVLGLDGVPSAGDDIVAVEDEARAREISGYRQRVEREARAKAGAGTLEQMFSAIKAGEAKELPVVIKGDVQGSVEAIIGALEKIGNDSVKVRVLHAAVGALNESDITLAKASGGLLIGFNVRANPQARDMARRDNVDIRYYSIIYDVTDDVKKMLSGMLSPTLKENFLGYASIREVFNITKVGKVAGCMITEGIVKRGAGVRLLRDNVVIHEGHLAQLKRFKDDVKEVREGYECGMSFTNYEDIRVGDVIECFEIEEVAGVL
55518_Mgryphiswalde@AVM79155_1__Translation_initiation_factor_IF_2             MSDSERKAPLKLSGKLELKKTVQVRQSFSHGRSVVTVEVRKKRTFAPGAGQAANAHDLTSNEKVARAKALETALKVEAEARARAEIRAEEEAAEAEMAAANAAPAEVRQGPRMTAGEAEDEEERAKKTPPVKRVDQRRRTGKLTITDALTDDDERGRSLAAVKRARERERQKMQKGAEKVVRDVIIPESITVQELANRMAARGGDVIKCLMRMGVMATINQSIDPDTAELVVAEFGHNVKRVSEADVLVGLEGDVDQDDVLISRPPVVTIMGHVDHGKTSLLDALRETDVVSGEAGGITQHIGAYQVTMRSGDKITFIDTPGHEAFTAMRARGAKVTDIVVLVVAADDGIMPQTVEAIRHAKAAGVPIIVAINKIDKPGATPERVRQELLQHDLVTEELGGDVLAVEVSAKKRMNLERLEEAILLQAEVLDLKANPDRTAQGTVVEAKMEKGRGPVATVLVQKGTLKVGDVFVAGSEWGKVRALIDDKGHRVDEAGPSTPVEVLGLDGAPAAGDDFVAVEDEARAREIAGYRQRVEREARSKLAAGTLEQMFSAIKAGEAKELPVVVKGDVQGSVEAINGALAKIGNDLVKMRVLHSAVGPVSESDITLAKATGGIIIGFNVRANPQARDMARRDGVDIRYYSIIYDVTDDMKTMLSGMLAPTLKENFLGYASIREVFNITKTGKVAGCMITEGIVKRGSGVRLLRDNVVIHQGHLAQLKRFKDDVKEVREGYECGMSFTNYEDIRVGDVIECFEIEEVAGVL
1437059_Mmoscoviense@OAN48789_1__translation_initiation_factor_IF_2            MSESDRKTPLKLSGKLELKKTVQVRQSFSHGRSVVTVEVRKKRTFTADAGQAASAHDLTNQEKVARAKALETAMKVAEDARLRAEIRAEEEAAAIEAAEAAATPAEPRQGPRMTAEEEEEEEERAKKPAPVKRTEPRRRTGKLTITAALDDDDERGRSLAAVKRARERERLKLQKGSEKVIRDVIIPESLTVQELANRMAERGGDVIKCLMRMGVMASINQSIDADTAELVVAEFGHNIKRVSDADVLVGLEGEVDDDAVLVTRPPVVTIMGHVDHGKTSLLDALRETDVVSGEAGGITQHIGAYQVRLASGAKITFIDTPGHEAFTAMRARGAKVTDIVVLVVAADDGIMPQTVEAIRHAKAAGVPLIVAINKIDKPGANSEKVRQELLQHDLVTEELGGDILAVEVSAKKRMNLDKLEEAILLQAEILDLKANAARAAQGTVVEAKMEKGRGPVATVLVQKGTLKVGDVFVAGSEWGKVRALVDDKGNRVEEAGPSTPVEVLGLDGVPAAGDDIIAVEDESRAREISGYRQRQDREARAKAAAGTLEQMFSAIQAGEAKELPIVIKGDVQGSVEAIVGAVEKIGNDDVKVRVLHAAVGPVNESDVTLAKASNGLIIGFNVRANPQARDMARRDGVDIRYYSIIYDVTDDMKKMLSGMLAPTLKEHQIGYAQIREVFNITKVGKVAGCMVTEGIVKRGAGVRLLRDNVVIHQGELSQLKRFKDDVKEVREGYECGMSFAHYDDIRNGDVIECFEVEEIATTL
2032658_Abacterium@PDZW01000012_1_41___42245_44815                             MTDTQDGSKLRLAPKLELKKTVQIRQSFSHGRSAVAVEVRKKRTITSGSTEPVPHHQLTDDEKQHRLHALQAARKAEEESRRLAHIKAEEDAAAEEEREPEARPALPSAKPGAAIDEDDESSDKSRRPAPVKRMEPKRRSGKLTVSAALDDEDERGRSMAAVKRARERERMKAQKAAEKFVREIVVPETITVQELANRMAARGAEVIKALMRMGVMANINQVIDADTAELVVQEFGHTTKRVSDSDVEIGLTGIDDTEENLIRRPPVVTVMGHVDHGKTSLLDALRETDVVSGEAGGITQHIGAYQVTMRGGQKITFIDTPGHEAFTAMRARGAAVTDVVVLVVAADDGIMPQTIEAIRHAKAAKVPIVVAVNKIDKPDADPARVRQELLNHEIVVEEMGGEVLAIDVSAKKRMNLEKLEEAILLQAEILELKANPDRTAQGVVIEAKMEKGRGAVATVLVQKGTLKVGEIFVCGTEWGRVRAMADDHGKKIDSAGPASPVEVLGLNGVPQAGDDFIVVENETRAREVAGYRERKQREARHVASAGTLEQMFERIQAGEVKELPVVVKGDVQGSVEAIIGTISRIGTDEVKIRVLHSAVGGINESDVTLARASSALIIGFNVRANPQARDIARRDGVDIRYYSIIYDVAEDMKKALTGMLAPTIREKFLGYAEIREVFNITKVGKVAGCRITEGVVKRGAKVRLLRDSVVIHEGGLSQLKRFKDDVKEVQEGYECGMSLENYNDIQQGDVIECFEMEEIAATL
1895706_Abacterium@OJW53412_1__translation_initiation_factor_IF_2              MTNTTDKKPLTLSKTLTLKKGGHVRQSFTHGRSTVTVEVKKKRVVLPGQQKPLGSTGLTPQQVEERLKALHGAMKTQVAESERTRQEALEEQKEEEDQKLNEMDIIPPAESTHRADEEEELTRRGKGAPVVKRTEPRRRSGKLTIVQALRGDEKPGRSLAAMKRLREKRKLALEKPQQKVIREVIIPEVITVQELASRLAERSSDVIKVLMNMGVMATITQSIDADTAELIATEFGHQVKRVSESDIEIGLHIKDEDLSQMKPRPPVVTIMGHVDHGKTSLLDALRKTDVVAGEAGGITQHIGAYQVILNSGDKITFIDTPGHAAFTEMRARGANVTDIVVLVVAADDGVKDQTIEAIRHAKAANVPIIIAINKIDKPEADPERVRNMLMQHEIFLEKVGGDILDVEVSAKQGLNLDKLEETILLQAEILDLKATPNRPAEGVVVESKLERGRGVVATVLVQKGTLKVGDLFVAGAEHGRVRALLDDRGNQIDEAGPSVPVEILGFNGAPMAGDDFVVVDNENRAREVSEFRQRQAREAKSALSAGTMEQMFTQIAAGEIKELPVIIKSDVQGSMEAISGSLTKLSTDEVKVNILHSAVGEITESDVTLAKASHAIIIGFNVRANPQAREAARRDGIEIRYYSIIYDVVDDMKAALGGLLAPTLREKYLGAATIRNVFSISKVGKIAGCMVTEGIVKRGAKVRLLRDNIVIHEGTLKTLKRFKDEVKEVREGYECGMAFENYNDIKEGDTIECFEIEEITRTL
1797230_Abacterium@OFX05704_1__translation_initiation_factor_IF_2              MTDNNQKKPLTLSKTLTLKKGVHVRQSFSHGRSTVTVEVKRKRVILPNQGKTLGSSGLTQQQIQERLEALHGAIKTQVEEASSSRAKIQEQESQAEEPLIEQPQPFPPSEPHHKEDEDEAGPRRGKGIPPVKRTEPRRRSGKITVVQALRADEKPTRSLAAMRRLREKRKMAIEVPKQKVIREVVIPEVITVQELSNRLAERGADVIKALMKMGVMATITQSIDADTAELIATEFGHQVKRVSESDIEIGLHIRDEDPVLLKPRPPVVTVMGHVDHGKTSLLDALRKTDVVAGEAGGITQHIGAYQVTLSSKDKITFIDTPGHAAFTEMRARGANVTDIVVLVVAADDGVKDQTIEAIHHAKAANVPIIIAINKMDKPGANPEQVRNMLMQHEIFLEKVGGDILDVEVSAKTGLNLNKLEETILLQAEILELKANPDRTAEGVVVESKLERGRGVVSTVLVQKGTLRVGDLFVAGAEYGRVRALIDDRSHQIDAAGPSVPVEVLGFNGAPMAGDDFVVVENENRAREISEFRHRRAREAKSAISVDTMEQMFSKISEGEVRELPLIIKSDVQGSMEAISGSLARLSTEEVKVKILHQAVGEITESDVTLAKASRAMIIGFNVRANPQAREAARRDGIEIRYYSIIYDVVDDIKAALGGLLAPTLREKYLGKAQIRNIFSIPKVGKVAGCMITEGLVKRGSKVRLLRDNIVIHEGSLKTLKRFKDEVKEVREGYECGMAFENYNDIKENDSIECFEIEEISRTL
1264899_Zcompransoris@PWR20898_1__translation_initiation_factor_IF_2           MSDVNDDKKLSLGRTLQMKKPAQVRQSFSHGRSPVVVEHKRKRMVEQAPAQAQTGRSLSDEEKANRARALEGARVAEERARQIAERRLIEEAKAEEDARSAAAPAATTAGAEERRVLDEEERPRPKKPVAKPRTDDKRRSGKVNVSAAIEGE-ERQRSVASMRRRIEREKRQGQEEKLKVVRDVIVPEVITVQELANRMAERGADVIKQLMRLGVMATINQSIDADTAELVVTEFGHRFKRVAESDVEIGLEGEVDTDEALEPRAPVVTVMGHVDHGKTSLLDALRSTDVAAGEAGGITQHIGAYQVTLSSGQKITFLDTPGHEAFTAMRARGAKVTDIVVLVVAADDGIMPQTVEAIRHARAAGVPVVVAINKIDKADANPNKVRQALLQHEIVVEDLGGDVQAIEVSAKARIGLDKLEEAILLQAEILELRANPNREAAGVVIEAKLDRGRGPVATVLVQKGTLKVGDIFVAGSEWGKVRALLNDRGDQQQEAGPAVPVEVLGLTGTPSAGDDFQVVDSEARAREVTAFRQRRTKEQRAVGTAVSLEQMFSKIKEGQAKELPVVIKADVQGSLEAIVGSLSKLGNDEVAVRILHDAVGGITESDVTLAKASNAPIIAFNVRANKQAREMADHEGVEIRYYSIIYDLVDDVKAALSGLLAPTLKETFLGYASIRETFQITKSGKVAGCLITDGVVKRGAKVRIIRDNVVIHEGTLSSLRRFKDEVKEVKATYECGMAFDNYENFHVGDVVECFDIEEIARTL
1867952_CTmagnetica@SCA55609_1__translation_initiation_factor_IF_2             MTDKDDSNKLSLNGKLELKKTVQVKQSFSHGRSSVAVEVRKKRTFVQGTSPVAADQNLTNGEIAKRAQVLQNAKKAEEEAAKEALRAKREKARAEEKADAEEASLAAQEKGAAATKKPEAKAPKPKKDNNKRGNDRRRGKGKLSVDSF-----QRQRSLASVKRARQKQKRQAQQEQAKQKREVTLPDHITVQELANRMAERAAAVVKTLMTMGTMVTINQTIDADTAQVVVEEFGHTVKRVSDADVEVDLTGPKDDAADMVSRAPIVTVMGHVDHGKTSLLDALRETDVVDKEAGGITQHIGAYQVTMASGAKISFVDTPGHEAFTAMRARGAELTDIVILVVAADDGVMPQTIEAIRHAKAAEVPIIVAINKIDKPGADPMRVRTELLQHEIQVESMGGDVMDVEVSAKKRLNLENLEETILLQAEVLELKANPNRAAEGVVVEARQERGRGNIATVMVQRGTLNIGDIFVVGSEWGRVRALVDDHGHHVKSSGPATPVEVLGLQGTPSAGDQMVVVETEAKAREVSEYRTNKSKAAKAAASGGTLEELFSQIAAGEVKELPVLIKGDVQGSIEALSGTFDKLGRDDVKVKVLHGAVGAINESDITLARASNALIIGFNVRANPQAREMAKRDGVDIRYYSIIYDAADDVKRMMSGLLDPVYQEKFIGYAEIRETFNISKIGTIAGCMVTEGVVKRGAKVRLLRDNVVVHEGSLGQLKRFKDDVKDVKSGFECGMSFENYNDIKVGDMIECFEMEQIEQEL
1123355_Tpusilla@JHYO01000004_1_26___22125_24683                               MTDKDDGNKLSLNGKLELKKTVQVKQSFSHGRSSVAVEVRKKRTFVQGTSAVQNDAHLTDDELAKRAQVLQNAKKAEEEQKKQMERAKREAARAEEKAAAEAAELAQTEKDSARAKKDEKPAKPVKKEAAKRGTDRRRGKGKLSIDNF-----QRQRSLASVKRARQKQKQQGNQDQAKQIREVILPDHITVQELANRMAERAAAVVKALMTMGTMVTINQTIDADTAQVVVEEFGHTVKRVSDADVEVDLTGPEDNESQQIPRAPIVTVMGHVDHGKTSLLDALRETDVVDKEAGGITQHIGAYQVTMASGAKISFVDTPGHEAFTAMRARGAELTDIVVLVVAADDGVMPQTIEAIRHAKAADVPIIVAINKIDKPGADPTRVRTELLQHEIQVESMGGEVMDVEVSAKQRLNLESLEETILLQAEILELKANPNRAAEGVVVEAKQERGRGNIATVMVQRGTLKIGDIFVVGTEWGRVRALVNDHGHHVKSSGPATPVEVLGLQGTPSAGDQLVVVESEAKAREVSEYRTNKSKAAKAAASGGTLEELFSQIAAGEVKELPVLIKGDVQGSIEALSGTFDKLGRDDVKVKVLHGAVGAINESDITLARASNALIIGFNVRANPQAREMAKRDGVDIRYYSIIYDAADDVKRMMSGLLDPVYQEKFIGYAEIRETFNISRVGTIAGCMVTEGVVKRGAKVRLLRDNVVVHEGALGQLKRFKDDVKEVKSGFECGMSFENYNDLKVGDMIECFEMEQIEQEI
28181_Mblakemorei@OEJ64312_1__translation_initiation_factor_IF_2               MSDTTGKKPLTLKGTLELKKTVTVKQSFSHGRSMVAVEVKKKRTYAQDANPVQHDDNLTDSEREARAKALEGSKIRAIEEQKRAARRAIEEAAAAEAAQVRAAPARPAPRSQDVAKEDAKKAKKVKKPPSRSRGDERRRAGKLTISSALSEGAERQRSLASVKRKREKEKQRARAENKKIVRDVVVPETITVQELANRMAERGVDVVRELMKMGVMATVNQIIDADTAELVVTEFGHNLQRVSDADVETGLGGIVDEDADMIRRPPVVTVMGHVDHGKTSLLDALRTTDVAGGEAGGITQHIGAYQVRLESGAKITFVDTPGHAAFTDMRARGAKVTDIVILVVAADDSVMPQTIEAIHHAKAANVPIIVAINKCDKPDANPGKVRQQLLQHEIVVEEMGGEVLAVDVSAKSRTGLDKLEEAILLQAEILDLKANPNRPAEGVIVEAKVEQGRGSVATALIQRGTLRRGDIFVAGSEWGRVRALIDDHGQQIEEAVPGMPVEILGLNGTPDAGDEVVVVVDEARAREVTEYRTRKKRDLRSAAGRGTLEQMFEKIKEGEAQTLPIVVKADVHGSLEAISAALEKMGTDEVKAQILHGAVGGINESDVILARASGGFIMGFNVRANAQARDLAKRDGVDIRYYSIIYDAIDDMRNALSGMLAPTLKEQFLGYAQIREVFAVSKVGKVAGCMVTDGMVKRGSKVRLLRNDVVIHEGELSQLKRFKDDAKEVKEGTECGMSFANYDDIKQGDIIECFDVIEVARKL
1974092_Rbacterium@PIW26132_1__translation_initiation_factor_IF_2              MAETRGGSKLGLAGKLTLNKTVQTRQNFSHGRSMVTVEVKKRRIITRDEAGEAPIRELTDQERAARQRALDTAQQTRDDAAEVLPQRPLGPTAPVSEPE-AEAAPVPAAEEARHREEEDDEGARGKTATPTRGYDERRRRGKLTISDALEGEEERQRSIASVKRAREREKQKLLQEGAKVVREVIVPEAITVQELANRMAERGADVVKSLMKMGVMATITQTIDADTAELVVEEFGHRIRRVSEADVELGLKRDVDAPQDLKPRAPVVTVMGHVDHGKTSLLDALRATDVAGGEAGGITQHIGAYQVETPSGAKISFIDTPGHAAFTEMRARGAQVTDIVVLCVAADDGVMPQTIEAIHHAKAAGVPIIVAINKIDVAGSDPKRVRTELLQHDVQVEEMGGDVLSIEVSALKKTNLDKLEEAILLQAELLDLKANPDHAAEGVIVEARMEQGKGSVATVLIQRGTLRVGEIFIAGSEWGRVRAMMNAHGEQLDEAGPSVPVEILGLNGTPQAGDDFVVVESEGRAREVTEFRLRQERNKAAAAGGGTLEQMFEKIQEGEAKAVPLVLKADVHGSAEAIVGALEKLSTDEVKVQVLHSGVGGINESDVTLARASNALIVGFNVRANPQARDLAKRDGLEIRYYSVIYDLTDDIKSLLSGLLAPTIRENFLGYAQVREVFNVSKVGKVAGCMVTEGTVKRGAKVRLLRDDTVIHEGELSQLKRFKDDAREVQSGTECGMAFANYQDIQVGDMIECFETEEVARQL
91604_CPacanthamoeba@AIK97209_1__translation_initiation_factor_IF_2            MTDQGEKKTLTLNLKPDSKKSGQVRQSFSHGRTAVAVEVKKKRTTSASDAKAVASGKLTEGEFEARMRALQEAIKNQTQEAEERAKRRHEELLEGEKRE-PIEPTFEEARPLAKAEEDDEEETNARRINRKETNEVPRKLNRNVLSRALNGEENRGRSMASLKRARQKHKGQANQEQAKVVREVIIPEFITVGELANRMAVRGADVIKSLMKLGMMVTINQPIDADTAELLCAEFGHTPKRVADSDVEMGIRGIDDRQEDMISRAPVVTIMGHVDHGKTSLLDALRKTDVVAGEAGGITQHIGAYQVTLPSTKKITFIDTPGHAAFTEMRSRGANVTDIVVLVVAADDGIMEQTVEAINHAKAAGVPIIVAINKMDKPEANPDRVRGELLNHGLVCEEFGGDVMSVEVSAKQGTNLDKLEEVILLQAEVLELKANPNRDAAGVVVEAKVDRGRGTLATVLIQKGTLKVGDIFVAGTEWGRVRALLNDLGKKLDTAGPALPVEIQGFNGVPTAGNEFIVVEDEAKAREISEYRLHKEKEAKAAASASTMEQMMTQIAAGNIKELSVVVKTDVHGSLEAIAQSLAKLSNEEVAVRMLHGGVGGINESDITLARASNALVVGFNVRANPQARDLARRDGVDIRYYSIIYDVIDDAKAILSGLLAPTLREKYLGNAEIREVFNITKVGKVAGCYVTDGIVKRGGKVRLLRDNVVIHEGTLKTLKRFKEEVREVKESYECGMAFENYNDIRPGDFIECFEIESIARQL
985867_COthessalonice@AEWF01000003_1_360___376142_378676                       MTDQGEKKTLTLNLKPDAKKSGQVRQSFSHGRTAVAVEVKKKRTTSASDTKAVASGKLTEGEFEARMRALQEAIKNQTQEAEERAKRRQEDQLGGEKRE-IAEPTFEEARPVVKPVDDEEEESNARRVNRKEVNEGPRKLNRNILSRALDGEENRGRSMASLKRARQKQKGNSSQDQSKIVREVIIPEFITVGELANRMAVRGADVIKSLMKLGMMVTINQSIDADTAELICTEFGHTPKRVSDSDVEVGIRGIEDRAEDLVYRAPVVTIMGHVDHGKTSLLDALRKTDVAAGEAGGITQHIGAYQVTLPSSKKITFIDTPGHAAFTEMRSRGANVTDIVVLVVAADDGIMEQTIEAINHAKAANVPIIVAINKIDKPEANPERVRGELLNHGLVCEEFGGDIMSVEVSAKQGINLDKLEEIILLQAEVLELKSNPNRDAGGVVIEARVDRGRGTLATVLIQKGTLKVGDIFVAGTEWGRVRALLNDLGRRLESAGPAMPVEIQGFNGVPTAGDEFIVVQDEAKAREIAEYREHKEKEAKAAASASTMEQMMSQIAAGNVKELQVVVKTDVHGSLEAIAQSLAKLSTDEVAVRMLHGGVGGINESDITLARASNALVVGFNVRANPQARELARRDGVDIRYYSIIYDVIDDAKAILSGLLAPTLREKYLGNAEIREVFNITKVGKVAGCYVTDGIVKRGGKVRLLRDNVVIHEGTLKTLKRFKEEVREVKESYECGMAFENYNDIRAGDIIECFEIESIARQL
244582_CPsymbiosus@JQAK01000001_1_1478___1604210_1606759                       MTEETEKKTLTLSLKPDAKKSSQVRQSFSHGRSTVAVEVKRKRVHPGDSRSKGQSGRLTEGELGARMRALQEAMKNQSQNATEQERKKLEEELAQEEKDPPAKETSESHRPSQKIDEDDEEEAGKKRTSPRRDGEAPRKLNRNVISRALSGDEERSRSMAALKRARQKQKYAAAADTIKIVREVIIPEFITVGELANRMAIRSGDVVKSLMKLGMMVTINQSIDADTAELICTEFGHTPKRVSEADVETGLKGIEDKTTDLLPRAPVVTVMGHVDHGKTSLLDALRKTNVVSGEAGGITQHIGAYQVQLPQGKKITFIDTPGHAAFTEMRARGANVTDIVILVVAADDGIMEQTKEAINHAKAAGVPIIVAVNKIDKPDANPERVRSELLNSGIVTEEFGGDVMCVEVSAKMGLNLDKLEEAILLQAEVLELQANPNRSAEGVVVEAKVDRGRGTVATILIQRGTLQVGDIFVAGTEMGRVRALINDQGHKIDIATPAMPVEILGFNGVPSAGDEFFVVETEARAREVAEFRSRRERDARAVASVSSMEQMMSRIAAGEAKELGVVIKTDVQGSLEAIAQSLGKLSTEEVGVRVLHAAVGGINESDIVLARASGGVVIGFNVRANPQARDLARRDGVDIRYYSIIYDVIDDIKAAMSGLLSPTLRERYLGSAEIREVFINSKVGKVAGCYITEGMVRRGAKVRLLRDNVVIHEGTLKTLRRFKDEVREVKESYECGMAFENYNDIRQGDIIECFEIESVARQL
244581_CPacanthamoeba@AIL13075_1__translation_initiation_factor_IF_2           MTEQKEKKTLTLGGKLSLKKTPQIRQSFSHGRSSVAVEVRKKRTLEKVGGKSEGVEEKTDSEFEARLKAVQNALKSAPDIEARLSREEMEALLEIENQQAPPAPVTPSKTTEQTDEEDEEGEYRGVKTTETKRHDFKQRLHGLSFEEALEADDGRGRHNGGIRKPKFKKPK-EPIETKFIVREVNIPEAISVQELANRMAIRAAEVVKKLISMGVLATVNQMIDADTAEIVVTEFGHTCKRTKTEDIGNILMAQEDDASTMVARAPVVTVMGHVDHGKTSLLDAIRKTDVAAHEAGGITQHIGAYQVTMPSGKKITFIDTPGHAAFTEMRARGANVTDIVILVVAADDGIMAQTIEAIHHARAANVPIIVAINKIDKPDADVNRVRTALLQHEIVLEEMGGDVIAVEVSAKTGLNIDKLEEAILLQAEVLNLKANPHRDALGAVIEARLEKGRGAVATVLIQRGTLKVSDIFVAGTEWGRVRALVDDRGNNLKQAFPSQPIEVIGFNGAPGAGDLFIVVESEAKAREIVDTRIENLKAQQAAALRTTMDQLIQNAAQGAMKELAVVIKSDVQGSLEAILGSIHKLATEEVSVRVLYSGVGGISESDVTLARASGGFVIGFNVRANQQARELAHRDGVEIRYYSIIYDVIDDIKAILGGLLSPTLKENFLGNAEIRQVFNITKAGKIAGCYVTEGIVKRGAKVRLLRDNVVIHEGSLKTLKRLKDEVKEVREGFECGMAFENYQDIREGDIIECFEIESIARAL
1629334_Cvaricaedens@GAO97553_1__translation_initiation_factor_IF_2            MQRE-----------------------------------KEERTYLE-------SLRFTDLE------------KQEKETERLAQQDKESEKVQEEKSIAHRSPESKSRKVSSGEEEEESSSHRAKKDAERGRHELRHRLHGVSVKEILTSDEESIRTYGS-RRYKDKIKRNDSIEQKQITRDVTIPEIISVQELANRMAVRGAEVIKKLMTMGVMVTVTQNIDADTAELLVVEFGHIPKRISESDVEQGIEGLEDQDSSMLPRPPVVTVMGHVDHGKTSLLDAIRKTDVVTGEAGGITQHIGAYQVTMPTGAKITFIDTPGHAAFTEMRARGANVTDLVILVVAADDGIMEQTIEAIHHARAAQVPMIVAINKIDKPNAHSERVRNMLLQHEVVVEELGGDVMSIEISAKTGKNIDKLEEAILLQAELLGLQANPNRTATGVVIEAKLERGRGAVATVLVQRGTLKVGDIFVAGMQSGRVRALVDDKGQQLEKAFPSQPVEVAGFIGAPVPGDDFIVMESESRAREISEFRAQRQKNLVSAAGGVSFEQLLTQAT-DNKKELAIVVKSDVQGSLEAIISSLGKLSTDEVAVKILYAGVGGINESDVTLAKASHALVIGFNVRANPQARDVARQTGLEIRYYSIIYNVIDDVRALMGGLLSPTLRENFLGNAEIRQVFNITKVGKIAGCYVTEGVVKRGAKVRLLRDNVVIHEGSLKTLKRMKDETREVKSGYECGMAFENYQDIREGDIIECFEIEEIARAL
1895707_Abacterium@OJV45367_1__translation_initiation_factor_IF_2              MADKETKITLGLSKQIDLKKNPQVRQSFSHGRSTVTVEVKKKRFVSQTDASAQSQGRLTNKEWDTRLKALQTARKAETEDTFVESEEKQVKVPVYDTAKIDAEITEPLEKPKSTREDDEEDEERNNRVAPVTRRDEKRRPSKVSINSLDDDGETRTRSLASMRRAKEKFKNRDDPSAQKIIREVIVPETISVQDLANRMATRGADVVKSLIRMGMMVTINQFIDADTAEIIITEYGHKIKRVSDADVEFGIKGEEDNPQDLRPRAPVVTIMGHVDHGKTSLLDALRKTDVVSSEAGGITQHIGAYQVTMSSGKKITFIDTPGHAAFTEMRARGANVTDVVVLVVAADDGIKEQTIEAIRHAKAAKVPIVVAINKVDKPDAQPDRVRMELLQHEIVVEKLGGDVLDVEVSAKTSINLEKLEEAILLQSEILDLNANPSRPAEGIIIEAKMERGRGAVATVLVQKGSLKIGDIFIAGNEWGRVRALVDERGNKKDRAGPSVPVEVVGLTGVPLAGDDFIVLGDETKARQIADYRKQRQREHLAASRGGTMEQMMSQIAAGETKELPVLVKSDVQGSLEAIIGSLEKIGSNEVSVRILHAAVGGINESDVTLASASNAIIVGFNVRANPQARDLAKRDEVDIRYYSIIYNVIDDIKAALSGLLSPIMKEKFLGYASIRDVFNITKIGKVAGCMITEGIVKRGAKVRLLRDNVVIHEGSLKTLKRFKDEVKEVKDGFECGMAFENYHDIRAGDVIECFEIEEIARTL
1891279_Tindica@AXO12999_1__translation_initiation_factor_IF_2                 MSDRQEKKPLSLNSKLELSKTVQVRQNFSHGRSSVTVEVRKKRTFEKNESAVDDHGNLTDSERAARMAALKAAEERRKQDEADAERKA-EEEAKQEEAPEPAEPLVPEERRRSAKEIDEENRVAARKAARTK-GDEGRRRGKLSINNAMSGDEGRRRSMASIKRQQAKAKARPQKPKEKVVRDVVIPDVITVQELANRMAERAADVIKTLMSLGVMATINQSLDPDTAQLVVEEFGHNVKRVSDADVEESLVSVDDNDAKLVGRPPVVTVMGHVDHGKTSLLDALRSTDVAGGEAGGITQHIGAYQVTMATGAKITFIDTPGHAAFTEMRSRGAKVTDIVVLVVAADDSVMPQTIEAISHAKAAGVPMIVAINKVDKPGANPSKVKTELLQHEVVVEEMGGDVQAVEVSAKQRTGLTELEEAILLQSEVLDLKANPERVADGVVVEARMEKGRGPVATVLVQRGTLRTGDIFVTGPEWGRVRALIDDHGNRVAEAIPGMPVEVNGLNGVPSAGDDFVVVENEAKAREVSDFRQRRIRETQAAAMKSALENMFSQ--SGDLKELPIVIKGDVQGSVEALIGTLQKLGNEEVSVRVLHSGVGGINESDVTLARASNALIIGFNVRANQQAREQSRRDNVDIRYYSIIYDVADDIKKMLSGMLSPEVREKFLGYAEIRDVFTISG-NKIAGCMVTEGIVKRGAGVRLLRDNVVIHSGELSTLRRFKDEVKEVREGYECGMSFAKYNDIQSGDVIECFENEEIAVEL
1947674_Tsp@DENO01000194_1_12__CONCAT_DENO01000194_1_11                        MSDRQEKKPLSLNSKLELSKTVQVRQNFSHGRSSVTVEVRKKRTFEKNESAAEDHGNLTDSERAARMAALKAAEERRKQEEADAERKAAEEEAKAAEAEEPAEPLVPEERRRAAKEQDEEDRKAARKANRGK-ADDGRRRGKLSIANAMTGDEGRRRSMASIKRQQAKAKARPQKPKEKIVRDVTIPDVITVQELANRMAERAADVIKTLMSMGVMATINQSLDPDTAQLVVEEFGHNVKRVSDADVEEALVVADDSEEQLVGRPPVVTVMGHVDHGKTSLLDALRSTDVAGGEAGGITQHIGAYQVTMATGSKITFIDTPGHAAFTEMRSRGAKVTDIVVLVVAADDSVMPQTIEAISHAKAAGVPMIVAINKIDKPGANPSKVKTELLQHEVVVEEMGGDVQAVEVSAKQRTGLTELEEAILLQAEV-----------------------------------------------------------------------------------------------------------------------------------------------GSAEALIGTLQKLGNEEVSVRVLHSGVGGINESDVTLARASNALIIGFNVRANQQAREQARRDNVDIRYYSIIYDVADDIKKMLSGMLSPEVREKFLGYAEIRDIFTISG-NKIAGCMVTEGIVKRGAGVRLLRDDVVIHSGELSTLRRFKDEVKEVREGYECGMSFAKYNDLQVGDMIECFENEEIAVEL
1544451_Tsp@OKH87277_1__translation_initiation_factor_IF_2                     MSDRQEKKPLSLNSKLELRKTVQVRQSFSHGRSSVAVEVRKKRTFEQNESRNDDQGNLTQNERATRMAALMAAEERRKQEEAAAERKAEEEAQAEEKAKAPAEPLVPEERRRAAKELDEEESAAARKGSRGKTEDASRRRGKLSINTAMTGDEGRRRSMASIKRQQAKAKARQQKPKEKIIREVVVPDTITVQELANRMAERAADVIKCLMGLGVMATINQSLDPDTAQLVVEEFGHNMKRVSDADVEEALVVADDTEEQLISRPPVVTVMGHVDHGKTSLLDALRKTDVVSGEAGGITQHIGAYQVTMANGSKITFIDTPGHAAFTEMRSRGAKVTDIVVLVVAADDSVMPQTIEAINHAKAANVPIIVAINKMDKPGADANRVKTALLQHEVVVEEMGGDVQTIEVSAKAGTGLTDLEEAILLQAEVLDLKANPNRVADGVVVEARMEKGRGPVATVLVQRGTLKTGDIFVTGAEWGRVRALIDDHGSRVQEAIPGMPVEVNGLNGVPSAGDDFVVVESEAKAREVSDFRQRRIREQQAAAMKSALENMFTS--NGDLKELPIVIKGDVQGSVEALIGTLQKLGNEEVSVRVLHSGVGGINESDVTLARASNALIIGFNVRANQQARDQARRDNVDIRYYSIIYDVADDTKAMLSGMLSPEVREKFLGYAQIREVFTISG-NRIAGCMITEGTVKRGAGVRLLRDNVVIHTGELSTLRRFKDEVKEVREGYECGMSFAKYNDIAVGDVIECFEQEEIAVEL
1802022_Rbacterium@OHC77869_1__translation_initiation_factor_IF_2              MTEISTKKPGTIRGRMELNKTIQVRQNFSHGRSMVTVEVRKKRTFATDAGLRLSGQNLTTEEKAVRVRALEDARKADDMAAKRADEAPGKEAADKDDVSSAAAALVKLQAMEESTNDDKKSRDTIKRVSALRRGEPRRRSGKLTIDEALGVREERTRSLASVKRARAKQKQQNQGDGNKIFREVTVPETITVQELSNRMAERGADVIRALMKMDVMVTLNQVIDADTAELVVAEFGHKLKRVSESDVEIGLKGEVDEAVNLISRAPVVTVMGHVDHGKTSLLDALREANVADREAGGITQHIGAYQVTCPSGGKITFIDTPGHAAFTAMRARGAKVTDIVVLVVAADDGIMPQTIEAISHAKAANVPIVVAINKMDKPNADAGRVRTELLQHDVVVEEMGGDVLAVEVSAKGRTNLDKLEEVILLQAEVLDLKSNPNRPAEGVVIESKVERGRGPVATVLVKRGTLRLGDIIVAGGEWGRVRALIDSNGKSLEEAGPSVPVEVLGLSYTPFAGDEVAVIESEARAREVTEFRKRKLRDAKAAKNVGTLAEMFETIADGEAKELPVVVKTDVHGSEEAILAAMNKMGTNEVKVTVLYSGVGGVNESDVILARASNALVIGFNVRANPQARAMAKRDAVEIRYYSIIYNVIDDLRGLLSGMLSPTIKEKFLGNAEIREVFNITKVGKVAGCMVVEGIMRRGAKVRLVRDSVVIHEGDLSQLKRFKDDVKEVKDGQDCGMAFANYHDIQAGDVIECFEIEEVAREL
1948415_Abacterium@DIUV01000026_1_26___22578_25319                             MSDN------TANSTLQLTKTVKVTQKFTRGSSTVTVEVRKTRTFTRNAG----DTSLSAEEKEALLRNVRNASKEMPNKATRNVEKKLEIAVKAESPASAAAKAAPAEKNNDNSDATKEADDRNQEKIRLKSDLSRRSSQKITVSQALEYQEERIRSMASIKRQREKTRRLYGSKQEKIFREVILPESITVQELANRMAERVADVVKILMKMDIIANGSQSIDADVAELIALDLGHTVRRVAEADVESIITEEEDDSANMLPRAPVVTIMGHVDHGKTSLLDALRKTNVVAGEAGGITQHIGAYQVS-AGGQKVTFLDTPGHEAFTAMRARGAKATDVVVLVVAADDGIMAQTEEAISHAKAAGVPMLVAINKIDKPAADPSRVKNELMQRGLIPEEFGGDVQVVEVSAKTGLGLDGLVEALLLQAEILELKANPNRKAAGVVVESRVDKGRGVVATLLVQKGTLETGAIVVAGSSWGKIRALTDDKGTQVPSAIPSQPVEVLGLDEPPMAGDDFAVVDSEKLARDITEYRKKRDKEKQVVVAA-SLEQLFTAASSSAVKELPMIIKGDVQGSVEAIIGSVQKFSGEEVAVKILHSGAGAISESDVSLAQATGAILFGFNVRAGVKAREMAEREKVSIRYYSVIYDLVDDVKAALSGMLSPTLRENLLGYAEIREVFNITKAGKVAGCMVTEGMIKRGAKVRLLRENVVIHEGSLKTLKRFKDEVKEVKSGYECGMAFENYEDIRAGDMIEAFEVEEVSRSV
1948350_Abacterium@DBAU01000108_1_12___8281_10728                              MTDQNKRETLTVNSKLSLTKTVKVKQNFTHGRSTVTVEVRKTRSFARSGA-----ANLPQPE----LKNLAPAVNLHDDAANREVRTSGDEDRSAEQARMRGAPIMET------DLDSELKPEKAEKKIRLKGDNERRSSNKITVAQALEYQEERMRSLASLKRQREKARMSGGDAKEKVVREVVIPEVITVQELANRMAERVADVIKALMKLGTIAAASQSIDADTAELIVSEFGHNFKRVTEGDVENVLIEEAEVAENLRPRAPVVTIMGHVDHGKTSLLDALRNANVVAGEAGGITQHIGAYQVEM-NGQRVTFLDTPGHEAFTAMRQRGAKVTDIVVLVVAADDGIMAQTQEAISHAKAAGVPIIVAVNKIDKPDADPKRVKNELMQYELVPEEFGGDVQVIEVSAKEKLNLDKLIEGILLQAEVLELTANPDRRGAGAVVEAQIDKGRGVVATLLVQRGTLNVGDLVVAGSAWGRVRAMTDDKGQPVKAAAPSQPVEVLGLSEAPMAGDEFSVVENEKTARDIVEYRQSQARAKQVVVSA-TLDQMFANAQADAAKELPLIIKGDVQGSVEAIVASVQKFNSDEVTVRVLLSGVGAITESDVTLANTTGAIILAFNVRPTAKAREMAQQLKIDIRYYSVIYELVDQVKAALSGLLSPERRENFIGYAEIRQVFNITKVGKVAGCYVTEGTVKRGAGVRLLRDNVVIHEGKLKTLKRFKDEVKDVQKGYECGMAFENYDDIREGDVIEAFEIEEIARSV
1414854_CNamoebiphila@ARN84567_1__translation_initiation_factor_IF_2           MAEKSKKKTLSIKKSFEINKIVQIRQSFSHGRSTVSVEVKRKRTIDTNDQSDQQEGKLSDAEIESRLKLLQDAKRQEEERKQLERQEVPQKPTEEEKVS-PLPPPIESEKKSYDLDEEGEEEIKNRRTLSVPETDFRKQLHRLTVEEAMQDPEEKMRSLASLKRAREKEKHKLTEEQKKIVREVIVPEAITVQELSNRMAVRSADVIKTLMRLGVMATINQVLDSDTAELVVSEFGHIIKKVAESDVETGLKLEDDLDHLKVTRPPVVTVMGHVDHGKTSLLDTIRKSSVANHEAGGITQHIGAYQITMPSGGKITFIDTPGHAAFTQMRARGANVTDIVILVVAADDGVMEQTIEAINHAKAANVPIIVAINKIDKPDARPERVKTELLSHGIVVEEMGGDVIAVEVSAKNNINIDKLEEIILLQADLLGLKANPNRYAEGVVIESKVEVGKGPVATILVQRGTLKIGDIFVAGAEWGRVRALTDENGKKRTEAGPSTPVEVLGFDGLPSPGDDFLVAENEGKAKEVVDYRKHRQKQAKVTATPITLDLLLSKAAEGKMQELALIVKSDVQGSLEAISSTLSKLDNKEVALRILHTGVGPINESDITLASSTGALVIGFNVRANPQARELAAKSAVEIRYYSIIYNIIDDVKALLSGLLAPTLQEKFLGYAEIRDVFNITKVGKIAGCFVTEGVVKRGSSVRLLRDNVVIHTGKLKTLKRFKDEVKEVKSGYECGMAFESYQDIRSGDVIECFEIESIARQL
1970491_Abacterium@OZA43440_1__translation_initiation_factor_IF_2              MTDTESGNTLTLSGVVANKKLPQVRQSFQQGRSTVTVEVKKKRLLQKDISKESLSKTLTAGELEVRLQALKGSFRSEAVKEIESDPLSQDEIIPEETVSVKKETSVEELKKKASVGEEESDNKKGKKLTVAPRREGSQRPSRFNLTSVEGEDESTRRKVALPRRMRPFARVQEKKEHQKVIRDVIIPEVITVQELANRMAVRGAEVVKSLMKMGMMVSINQVIDADTAELVVTEFGHTLKRVSDADIEMSLGAQEDRSHELLSRPPVVTIMGHVDHGKTSLLDALRLTDVVSREAGGITQHIGAYQVTLQSGKKITFIDTPGHAAFTEMRARGAHVTDIVVLVVAADDGIKDQTIEALNHVKAAGVPVLVAINKIDKPEANPARVREELLQHGIVLEEFGGDILSVEVSAKNKTNLDKLEEAILLQAELLDLKANPNRVAEGVVVEAKLEKGHGPVATILVNRGTLKVGDIFVSGSHWGRVRNLINDHGQKVIEALPSMPIEVVGFNSVPLAGDKFFVVESEEKAREIAEFRLHRHKATESILKTTSMDLFFSQMKEGLAKELPILLKADVQGSLEAIKVSLEKLSTREVAVKLVHSGVGGIHESDIILAKASRAFVVGFNVRANPQARDLANKEKIEIRYYSIIYNVLDDVKKALGGLLPPDIRENFLGYAEIREVFNVSKTGPVAGCIVTEGTVKRGAKVRLLRDDIVIHEGVLKTLRRFKEEVKEVREGFECGMAFENYQDIRVGDRIECFEVEEIARTL
1948365_Abacterium@DDGG01000028_1_17___21306_23792                             MSTDEKKKTLSLSKKLSLKKPAQIRQSFSHGRTTVQVEVKRKRTPAD---TPGRPSGLTDSEWESRLEALKKAQENAKAYEEELEQQLLESAAREEEQKPEDVPVLKERKPK--EKAQEQERQVSKKISPGKRHQTRQKLHQISYEDALSGGS---RSFGSKKSPKHKKVQPVAQEAVASVREVIIPEALTVQELANRMAVRASGIIKSLMSMGVMATINQTIDAETAELVVTEFGQVPKKVSMSDVELGLGDVSENEEDFVTRSPVVTVMGHVDHGKTSLLDAIRASDVASGEAGGITQHIGAYQVQVPSGERISFIDTPGHAAFTEMRSRGANVTDIVILVVAADDGIKEQTVEAIHHAKAAEVPIIVAINKMDKPGADATRVRNELLQHDLVVEELGGDILSVEVSAKQKTNLDKLLEFVMLQSEILELKANPSRSAKGVVVEAKIEVGRGSVGTVLVQQGTLKVGDIFVAGREWGRVRALVNHKGQRLEKALPSQPVEVQGFGGAPSPGDDFVVVDNEARAREVAEFRLHQEKEAKAARMRSSMDLLMEGSQEEEKRSLALVVKSDVQGSVEAIVTSLEKVATNEVGVRILHTGVGAINESDVTLANASNGLVIGFNVRATPQARELAGRDQVELRYYSIIYDVLDDMKALMSGLLAPTLREKYIGSAEIEQVFNITKVGKIAGCKVKDGMVMRGAKVRLLRDSIVIHEGRLKTLKRFKDEVKEAREGYECGMAFENYQDVREGDIIECFEVEEIQRTL
1973901_Abacterium@PIR34535_1__translation_initiation_factor_IF_2              MSDDKPKGKLTLN---------GARQS-SSGGPTVTVEVRKKRTINKPGIEIQNNDSLSDADKRKRLEILQRAKEKEEQRKIEEAEERQKQKKEEEQAEKPRKAATEEARPKFSDTADKEKEKAPGKPKKIKEPTGGRKTGKITIANF---DQDRQRSLASIKRQREKAKREEDQSKEKLVREVIIPETMTVGELANRMSEKSADVIRELMKLGVMATINQVVDADTAELVVTELGHNFKRVTEGDVEKAIDIEDDDEVNLQSRPPVVTIMGHVDHGKTSLLDALRETDVVAGEAGGITQHIGAYQIELKGKGKITFIDTPGHAAFTEMRARGAKVTDIVILVVAADDGIKEQTKEAISHAKAAEVPIIVAINKIDKPDADIQRVKTELLQHSLVPDDMGGDILCIPVSAKVGTGLDDLKEAVLFQAEMLELKANPDRAAIGRVIESRVDKGRGVMATVVIQRGTLKVGDIAVAGTAFGKVRALLDDHGDNVVDAPPAFPVEILGLSEVPMAGDEFNVVESEKQAREIVEYRSQKAKNIRAAAESSAMDKLMAGSSQAEKKQLAVVLKGDVHGSVEAIAGSLEKILNDEVTIRVIYSAVGGVTESDVTLANASNAIIVAFNVRANVQAKELANRDKIDIRYYSIIYEVVDDIKAELEGLLSPIEREEFIGYAEIREVFNITKIGKVAGCYVTEGHVKRGAGVRLLRDNVVIHEGKLKTLKRFKDEVKDVQNGYECGMAFESYDDVKPGDVIECYEVVSEAAKL
1973897_Abacterium@PIZ32346_1__translation_initiation_factor_IF_2              MSDTEKKTTITTESTLSAGKTLMPTSSSGSSSNTVSVQVKRRRVVSTSTAKQTKGTGLSGGEFDARMKAVQEAQKNSKADAEQKQRLRQEQQKKQDVVEAASIPVPEEHQKNTAAAEDNKRSTVTYRKTQVVQKNGPKKFSAQQLNRVLDDNYEKGRSLASVKRYREKIVKQNVEDGSKVVREVIIPETILVGDLASRMAVRSGDVIKELMKLGMMVTINQAIDADTAELICNEFGHTPKRVSDDDMETDILGMEDKDTDLMPRAPVVTIMGHVDHGKTSLLDALRQTDVVAGEAGGITQHIGAYQITLTNKQKITFIDTPGHAAFSEMRSRGANTTDIVVLVVAADDGIKEQTIEALNHAKAAKVPIIIAINKIDKPDANSQKIRNALMSHDILLEDFGGEIMGIDVSAKTKLNLDKLEEAILLQAEFLELKANPNRSAHGAIIEARVDKGRGIVSTVLVQNGTLKVGDIFVAGAEWGKVRALNDDKGRIIKEGLPSMPVEVLGFNGVPVAGDELIVVAGESQAREITERRVAKKRAAESVVCQTNMEKLMGAIAAGEAKELNVVIKADVHGSLEAIHASLQKLSTDEISVRLLHGGVGAINESDITLARASGGIVLGFNVRANPQAREAARRDTIDIRYYSIIYNLIDDIKAVMGGLLAPTLREKYLGKAEIREVFKVPRAGKAAGCMITEGIVKRGSGVRLLRDNVVVHEGTLKSLRRFKDEVKEVKSGFECGMSFENYQDIKNGDMIECFEMESIAREL
1951533_CPbacterium@DITM01000030_1_28___30391_32784                            MTDNKERKPLTLSKDVSKAIGSRVRQSFTHGRSSVVVEVKKRRGTDVNKEEEKLSGNLKTEEIQARLQALKQAQKETAEIKEEALEQPVEHV-------LKDVEHKELSKPKERVGETEEESRAVKKLPRVVRDTERRQTKKVNVQVAFDENYAKKRSMASIRRAREKERRKEDGTLQKVIRTVQLPEAITVQDLANRMAEKAVDVVRALMKMGMMVSINEIIDADTAELIIGEFGHKVERVGNEDIERDILSQEDENVTLISRPPVVTIMGHVDHGKTSLLDALRQTDVAAKEAGGITQHIGAYQITLDNGKRITFIDTPGHEAFSEMRSRGANVTDIVVLVVAADDGIKEQTIEAINHAKAAGVTIIVAINKMDKPGADPMRVRHELLSHEIVLEDFGGDILAVEVSAKQKLGLEKLEETILLQAEMMDLRANPNRAADGTIVEARLEKGRGAIATVLVQRGTLNVGDLFVAGAETGRIRVLQNSLGQKITSADPGTPVEVMGFSGVPIAGDKFLVVENESQAKAIAERYRQKYQDERNKVMS-QQRSLLTMDEDGKHQWLNVIIKADVHGSLEAISTSLLKVAHEEISVRVMHGGVGGITESDISLANTSNAMIIAFNVRATPQAKETAARQGVDIRYYSIIYEAIDDVKKAMSGLLSPHLKENFLGYAEIRQVFTITGSGKIAGCMITSGTVKRGCKVRLIRDNVVIHEGDLKSLRREKEEVKEVREGFECGIALQSYQDIKEKDMIECFEVEEIARVV
1948417_Abacterium@DITJ01000092_1_59___69066_71573                             MTEIKKVSTLKLSSKLTLGGV-HVAQSLSGGRVSVTVEVKKTRRRPFGAEELQGGGGLTNHERNLRMRVLQQATESDKQSKLEQEKELAEEQLEQEELEAPEVVVAPKTEPEKSPIKSSERKEGVKKVKANKATDAKRRSNKLTIAQALSATEEKVRSLASVRRAREKARRAQSGPKEKLIREVVLPEVITVQELSNRMAERVYDVVKTLMKMGMMVTSHQTIDADTAELVISEFGHKARRVTDADVEHILKGIGEDEGLMEFRAPVVTFMGHVDHGKTSLLDAIRKTQVATGEAGGITQHIGAYQVKTAEGEKITFLDTPGHEAFTAMRKRGAHVTDVVVLVVAADDGIMAQTREAINHAKAAEVPIIVAINKIDKPGANPLAIKNALLEFSLVSEEMGGDLLVVEVSAKTGVNIDKLLEAILLQAEILDLQANPNRKAQGIVVEARIDKAKGAVATLLVQKGTLKVGDILVAGTAWGKVRAMVDAEGKLLHKAGPSVPVQVLGLEGAPEAGSEAAVVDSEKQAREITEYRLKLMRDLRSTAKRGSIEDLFRVAKDGGKKELNLVIKGDVQGSVEAIVSSLDKLATDEVAARVLHYAVGGISTSDITLAGASNAIILGFNVRADAAAKDLAAKEGSDIRYYSIIYDLIDEIKAIMGGMLAPARREQYLGTAEIRDVFSLPKKSKIAGCFVTDGVIRRGAGVRLLRNNVVVYQGNLKTLRRYKDDVKEVGNNFECGISFENYDDIKVGDHIEAFEVFEEKRTL
1973900_Abacterium@PIR38556_1__translation_initiation_factor_IF_2              MTEKNKKSTLTLSSKLKLGDI-HVSQSLSHGRASVQVEVRKKRRFASTLSDVRGNDGLTDSEREKRLKVLQQASDYEKEKNEKEAQERAEEKKEQEDAESSEANAVSE------PIKSNEKKDKSKKRKPSRTSEAKRRSGKLTIAQALSNNGERMRSLASVRRAREKARKADNGSKEKQTREVTIPEIITVQELANRMAERAVDVTKSLMKMGMMVTANQTIDADTAELVVEEFGHRTKRVTDADVEDILKDEVDNNDNLIHKAPVVTFMGHVDHGKTSLLDKIREAKVASGEAGGITQHIGAYQVEVDKEHKITFLDTPGHEAFTAMRQRGANATDIVVLVVAADDGIMAQTVEAINHAKAAEVPIIIAINKIDKPEADANRVRTSLLEHELVTEDMGGDVLAVEVSAKTGQNLDKLLETILIQAEMLELRANPNRKASGIVVEARVDKNKGVVSTLLVQKGTLKVGDIVIVGEAVGKVRAMKSAEGRVLSKALPSVPVEIMGLDQAPEAGVEFHVVDSEKQAREIKEYRQKLSRDLKAATQKGTLEDLFLQAKDGGKKQLPIIIKGDVQGSVEAILGSLDKLETTEVAVKALHTAAGAISTSDIALAKASHAIILAFNVRADGAAKELAQKEGADIRYYSIIYDLIDDIKAMLGGMLDPHIREQYLGNAEIREVFNMSKHGKVAGCYVTDGNIKRGSGVRLLRDNVVIHEGKLKTLKRFKDDVKEVGTNFECGMAFENYEDLKVGDVIEAFELIEEQRTL
2486578_Rendosymbiont@AZL15960_1__translation_initiation_factor_IF_2           MTNNTNKPKLTLKNKISPKL--IKRNIPGATTSNVTVEVRKNRTRSLEDKKQGGSKDLTQSELAARMTALKNAANVNEDNLLSKKENTQEDIANEESAQAKSLEVKHDKTLSKTEFNDEEEADKTKKVPSKNKYEERRNSNRIDVRTITEDDEVKTRSLSSIKRAREKAKRQGMKPQEKIVREVIVPEIITVQELASRMAEKSSDVLKELMKLGMLVTINQPIDADTAELIIETFGHKIKRVTEADVENILLDVADNPEALKPRPPVVTIMGHVDHGKTSLLDALKATDVASKEAGGITQHIGAYQVKVNEDHFITFLDTPGHEAFTAMRSRGAQVTDIVVLVVAADDGIMAQTVEAINHAKAADVPIIVAINKIDKPEANIERIKSELLNHDLVPEEFGGDIVSVPVSAKQRLNLDKLIDAILLQAEMLNLTSNPDRSANGAIIESKIDKGKGVVATLLVQKGSLKIGDIIVAGSTSGKVRAMHNDKGKNVTIASPSMPVEVIGLESAPVAGDSFAVVQTDKQARDIGSYRERKMRETKSSQLNNNLEAIFARSAQGKVKELPIIIKGDVHGSIEAIAASLNKIINQEVRVRILHSAVGAITESDVSLAQASNAIILGFNVRASNVAKQMADRDKIDIRYYSIIYNLIDDIKLALSGMLAPIIREEYIGNAEIRQVFNITKFGKIAGCYITNGMIKRGAGVRLLRDNIVIHEGKLKTLRRFKDDVKEVKEGFECGVAFENYEDIREKDMLEAFELIEEKQKL
1895704_Abacterium@OJV13619_1__translation_initiation_factor_IF_2              MTDEQPRKTLKLNSNVSINQDNKTLGSSKAGANTVMVEVKKQRTFGKKSD----DATNTNPELDAKVNILKQAALKQDTEQESALKYKEEQLKNPEITEATTDDKNKQHKPAKLLTKDEEIEEANKKKSKAADMAYAARGNKIDVRFVAESEDVRKRSMASIRRAREKHAKKNKKESEKIYREVIIPEVITVQELSARMTEKSTDVIRELMKLGVMATINQAIDADTAEIVTEALGHKSKRVQESDVENIIQNVQDNAENMIHRPPVVTIMGHVDHGKTSLLDALKSTDVASREAGGITQHIGAYQVKVDDHHYVTFLDTPGHEAFSAMRSRGAKVTDIVVLVVAADDGIMAQTVEAINHAKAAGVPIIVAINKIDKPEADPNRVKNELLQHELVVEALGGDIIAVEVSAKAKINLDKLIESILLQAEMMELKADPSCAAVGAVIESKIDKGRGVVATFLVQKGTIKVGDIIVAGGTSGKVRSLINDKGQSLSEAGPSMPVEVIGLDDAPIAGDPFNVVPSDKQAREIAEYRQRKLRELKNSMLNSNLHDIFSRAADGQLKELPLIIKGDVHGSVEAISASLNKLTNDEVRIKVLHSAVGGITESDVTLARATGAIILGFNVRASATARQIADAEGVDIRYYSIIYNLIDDIKGAVSGMLAPVLREEYIGNAEIRQVFNVTKFGKIAGCYVTKGLIKRGAGVRLIRNNIVIHEGKLKTLRRFQDDVKEVKEGFECGVAFENYEDIREKDTLEAFEIIEERKTI
86106_Eof@AIF80745_1__translation_initiation_factor_IF_2                       ME--------------------KVEENISPEEQRIAQEKQRHEEEAK---NELKAILLTKG-KVKNLNTIGASLKPKEEKQ-----------PETEVKK---------IKPGV--------IIAKKKTAPVKAEPDKRVNKKLSVAQVMMMDQRRNKSSSPFKRSKDKFKRNTPKDKEKVFREVILPDVISVQELANRMSEKAADVIKALMKMGMMVTLNQSIDADTAELIATEFGHKVKRVTAEDIEKSLLSEEDSPESLKTRPPVVTVMGHVDHGKTSLLDALRSTDVVGGEAGGITQHIGAYQVKLESGHYITFLDTPGHEAFTAMRSRGAKATDIVVLVVAADDGIMQQTVEAINHAKAAEVPIIVAINKIDKPDADANRVKNELLIHGLVPEDMGGDTIVVEVSAKKRINLDKLEESILLQAEVMDLKANPNRLAKGVVIEAQVDKGRGVATTLLVQNGTLRNGDFIVAGTAYGKVKALNNDKRQRTTEAGPSAPVEVLGLNEAPIAGDEFIITANEKLSKEIAEFRINKEKERALISSRTSLEQLFLRAKNSHFKEFNIIIKADVQGSVEAISNSLMKLSTEEIQVKMLHMGVGGITESDITLANASEAFIVGFNVRANSLARDLARKYGVEIRYYSVIYNLVDDVKAAMSGMLSPTIKEHILGYVDIKEVFDLSKFGKVAGCYVTEGTIKKQANARLIRDNVVIFDGKLKALKRFKDDVKEVRTGFECGITFENYEDIKPGDKVEAYELIEEARTL
696127_CMmitochondrii@AEI88779_1__translation_initiation_factor_IF_2           MTNSTIKKPLGLSSKLGLSSKQGPKSSPNRLRGSSVIVITKNKPAP----TRTAPGALSKEEQEKRLRLLKMAEAEKSETQKEEDENSSESLPSQEKTENEDNEVEEVLKPFEEVVKKHHSAHKKKKIKKVLGDADTKKSNKGALFAMLKSDEQFIRQIASIRKSKNKKNRNTTPTQEKIFRKVSIPDFITVQELANRMTEKAVDIIKSLMKMGVMATVNQSIDADAAELIVLEFGHTPKRVTDVEVEKGLLNEPDNLEDMAPRAPVVTIMGHVDHGKTSLLDALRLTDVAAKEAGGITQHIGAYSVQLANGKYITFLDTPGHEAFTAMRMRGAKVTDVVILVVAADDGIKEQTIEAINHAKAANVPIIVAINKIDKPEANTERVKNELLSHGLVPEDMGGDTIVVNVSAKTKRGLDALEDTILVQAELMSLKANPKAPASGAVVEARMDKSRGAVATLLVQRGTLKIGDIIVVGTCYGKVKALLDDKGHTIKSCLPAYPVEVFGLNQAPVAGDTFTVVSNENTAKELVDFRMHKEKEHKAASLRDPLERLFTKAKDGSHKELAIIIKADVNGSAEAIANSLAKLPSDEVTLRILHSGVGGITESDVTLAAASRALVVGFNVRANNQARDMAGQLGVDIKYYSIIYNLIDDIKAAVSGLLSPIIKEKLLGYAEIRRVFDLSKFGKVAGCIVTEGMVQRNASARLLRDNIVIHEGKLKALKRFKEDVREVKAGFECGVSFERYEDIRIGDRIEVFSLTEESRQI
1528098_Rbacterium@AIL64666_1__Translation_initiation_factor_IF_2              MEDTNKTSKLTISGKLQLSKG-QIKQNIAHGRSTVTVEVKKNRSVKERSNEDDNISSLTDHEKSARIRALEHADKKYVFKSLLKVDNPSEELKEPEVTEVQDQPSTDAVKPSITEEEDEDDYDSSKKEVTRKWTEDRRVYGKVSIANNIPEDEVRSRSIASIKRAREKAKRFRNKETEKIAREVILPEVISIQELANRMAEKASEVLKQLMKLGVMATINQVIDADTAELIIHELGHKVKRVTESDVENILFGEQDPEELMVLRPPVVTVMGHVDHGKTTLLDALRSTDVVAGEAGGITQHIGAYRVELMNGKSITFLDTPGHEAFTAMRARGAKVTDIVVLVVAANDGIMAQTAEAINHAKAAKLPIIVAVNKIDLPGVNSQNIRNELLNYELVPEELGGDIIIVEVSAKTKKNIDKLEEAILLQADFLDLKANPNRMAVGTVIEAKVDKGRGVVTTLLVQKGTLKIGDIIVAGVSFGKVRAMHNDKGIQVKDAIPSMPVEIIGLNEAPEAGDLFSVVPTEKQAREISDYRSKRVREIRTARVHLSLEELFSNHESSQTKELSVIVRADVQGSVEAIVNNLLKMSNNEIIVKILHSAAGGITESDIVLAKASNAIILGFNVRANSPARLLADQERIELRYYSVIYDLIDEMKSIIGGMLSPIIREQILGTVEIRQVFNVGKFNKIAGCFVTNGIVRRNCKIRLLRDNVVIHTGKIKGLRRFKEDAREVREGFECGIVLENYDDIQEKDIIEAFEVIEEQQTF
1951934_Hbacterium@DLRV01000011_1_72___74129_76663                             MTDD-TKKPLTLSKKLKIDSVG---------SGKTIIEVKKSKSPRRGSLNDVSNAHSTEEELQDRLKALQDQVQHQQDRQKQDEQRQLEEKAVEEAERAAAAAVEKEKKPESSFDDDVAGGGGPKKRKVVTRREAPRRSGKLTVSQALNTNDVRMRSKASLMRAREKEKKKSGEPAQKISRQVTIPETITVQELANRMAERAADVIKTLMGMGTMATITQVLDVDTAELVATELGHTVKRVSNDDLERELEALEDKGSEFVDRPPVVTIMGHVDHGKTSLLDVMRSTNVVSGEAGGITQHIGAYQIQSKDGRKITFIDTPGHAAFTEMRARGAQATDIVVLVVAADDGIKDQTVEAINHAKAAKVPIIVAINKMDKPEADAMRVKNELLQYELVVEDLSGDILAVEVSAKEKMNLDGLVEAILLQSELLDLKAPVDRTAMGIVIESRLDRGRGPVATVLIQKGTLKIGDTFVCGAQYGRVRAMVNDKGEQIKTAIPAEPVEIIGFNGVPVAGDSFLVLEDEARTKEVAEFRLKRQKEKEAAKQDLKKDNLFGPSKEGDKTVLSVIIKSDAHGSSEAIAGALTKINSETVEVKVAHMSVGEITESDVTLANASNALIVGFNVRANALARDMAEREGVEIRYYSIIYDLIDDVKAVLSGMLSPIKQEKFIGKAEIKQIFKISKLGTIAGCYVTEGVVKRGSKVRLLRDNVVIHEGKLKTLKRFKDEVKEVKQSYECGMAFENYNDLREGDFIECSEIEEVARTL
293613_Rcanadensis@ABV73387_1__translation_initiation_factor_IF_2              MTDNIKPKKLTLGSKLSLNKSFTGAQSFVNAKSTL-VEVRKSSIGSTTTILDQTVIDANKEEFNRRLSILKKAAEQSKLNDPSQINQSTNLKTDKEVAQLSQIY----KKKAETYSIESEK--ESDKVVQKIKLEEPKKFKKVDLFNMLSDDETRTRSLASIKRAREKEKRKVLQAPEKVYREVTIPEVIGVGDLANAMSERVADVIKELMNLGILANASQVIDADTAELVATNLGHKVKRVQESDVENVLIS-DDKVEDLRTRAPVVTVMGHVDHGKTSLLDALKSTDIAAGEIGGITQHIGAYRVTLADGRAITFIDTPGHEAFSEMRSRGTKVTDIAIIVVAADDGIKTQTVEAINHAKVAGVPIIIAINKIDKPNIDIERVKNELYIHEIIGEEAGGDVMVIPISALKKINLDKLEEAILLIAEMQDLKASPFGSAAGVVIESKIEKGRGTLTTILVQRGTLKNGDIIIAGTSYGKVKKMTNDKGLEIAEATPSVPVEIQGLNEVPFAGVKFNVVQNEKQAKDIAEYRMRLAKEKKISIAPSSLEDLFLKASNSKIKELPLIIKGDVHGSVEAILGSLLKLPSDEIKLRILHSGVGPITESDISLAHASSAIIVGFNVRAGVNALTAAEKAKIDIRYYSIIYNLIDDVKAIMSGMLDPIVREQYIGSVEIRRVFNVTKVGKIAGSYVTKGIIKKGADVRLLRDNIVIHEGKLKTLKRFKDEVKEVREGYECGIAFENYEDIRENDVVEVFELIQEQRQL
272947_Rprowazekii@CAA15001_1__TRANSLATION_INITIATION_FACTOR_IF_2__infB_       MTDNIKPKKLTLGSKLLLNKSFTGAQSFVNAKSTL-VEVRKSSIGSTTTILDQSVIDSNKEEFNRRLSILKKAAEQSKLHDPAQINQSINSKTDKAVEQSSQIP----KKKKETYGIEEEP--ALEKVVPKIKLEESKKFKKADLFNMLSDDEGRTRSLASIKRAREKEKRKVSQVPEKVYREVTIPEVIGVGDLANAMSERVADVIKELMKLGILANASQTIDADTAELVATNLGHTVTRVQESDVENILIN-DDKVEDLRTRAPVVTVMGHVDHGKTSLLDALKSTDIAAGELGGITQHIGAYRVTLADSKAITFIDTPGHEAFSEMRSRGAKVTDIVIIVVAADDGIKTQTVEAINHAKAAGVPIIVAINKIDKPDIDIERIKNELYVHEIIGEEAGGDVIFIPISALKKINLDKLEEAILLISEMQDLKASPFGLASGVVIESKIEKGRGTLTTILVQRGTLRNGDIIIAGTSYGKVKKMINDKGREILEATPSVPVEIQGLNEVPFAGDQFNVVQNEKQAKDIAEYRIRLAKEKKISVASSSLEELLLKASNSKIKELPLIIKCDVQGSIEAISGSLLKLPSDEIKLRILHSGVGPITESDVSLAHVSSAIVVGFNVRAWANALTAAEKTKVDIRYYSIIYNLIDDVKAIMSGMLEPIVREQYIGSVEIRQIFNITKIGKIAGSYVTKGIIKKGAGVRLLRDNVVIHAGKLKTLKRFKDEVKEVREGYECGIAFENYEDIREGDTVEVFELVQEQRQL
336407_Rbellii@ABE04694_1__Translation_initiation_factor_IF_2                  MTDNNKPKKLTLSTKLSLNKSFASTQSFVNAKSTL-VEVRKSYSGSTTTLL-ETGSSSGSEEFNRRLSILKKAAEQSKLNDNSQINQSIASQVEQE---TLQTP----KKKEDIYGIESEK--TVDKIAPKPKVEESRKFKKTDLFNMVGDDENRTRSLASIKRAREKEKRKLVQAPEKVYREITLPEVIGVGDFANAMSERVSDVIKELMKLGILANASQTIDADTAELVATHLGHAVKRVQESDVENILIT-NDKEEDLRSRAPVVTVMGHVDHGKTSLLDALKSTDVASGETGGITQHIGAYRVTLADGRAITFIDTPGHEAFSEMRSRGAGVTDIVIIVVAADDGIKPQTVEAINHAKAANVPIIVAINKIDKPDIDIERVKNELYMYEIIGEEAGGDVMVIPISALKKINLDKLEEAILLIAEMQNLKASPFGSASGVVIESKIEKGRGALTTMLVQRGTLKSGDIIIAGTAYGKVKKMTNDKGIEVLEATPSVPIEIQGLSHVPHAGDMFNVVQTEKQAKDIAEYRERVAKEKKISIAPSSLEDLFLKASSSKIKELPLIIKGDVHGSVEAIAGSLLKLPNDEVKLRILHSGVGPITESDVSLAHASSAIIVGFNVRAGANAKTAAEKEKVEIRYYSIIYDLLDDVKAIMSGMLDPIIREQYIGSVEIRQIFNITKIGKIAGSYVTRGIIKKGAGVRLLRDNIVIHEGKLKTLKRFKEEVKEVREGYECGIAFENYEDIREGDTVEVFELIQEKKQL
1961830_Rendosymbiont@OZG32475_1__translation_initiation_factor_IF_2           MTYDPKPKKLTLGSKLSLNKPSNVTRGFV--SSKTIVEVRKSSTAT-GALTAQSGESAAGEEFNRRLTILKKAAEDAKSKIIDTKNQSKSQDDLEDTIETLATPSVQDKNPSKPFGVALEDISSTDKVVPKVKIEEPKKLKKADIFNMLDADGGKTRSLASIRRAREKEKRKYQQTPDKVYREVIIPEAISVGDLANRMSERATDVIKELMKLGIIATTSQTIDTDTAELIATTLGHTVKRVQESDVENILISEADKEEDLKHRAPIVTIMGHVDHGKTSLLDALKSTDLASQEAGGITQHIGAYRITLPDGRAITFIDTPGHEAFSEMRTRGAKVTDIVVIVVAADDGIKPQTIEAINHAKAANVPIIVAINKIDKPDINLDRIKNDLLMYDLVSEELGGDIIIVPVSALKKTNLDKLEDAILLVAEMQDLKANFSGLTAGVVIEAKVDKGKGAVATILVQRGTLRNGDIVVAGTKYGKIKRMNNDKGVDITEAEPSLPVEIYGLNEAPRAGDQFNVVQNEKQARDIIEYRERLAKEKKISVTQSSLEELFLKASSGMIKELPIIVKGDVQGSIEAIVTSLLKLPNDEVRVRILHHAVGGILESDVTLAKASNAIIIGFNVRANNNAFAMAEKEKVDIRYYSLIYNLLDDVKSILSGMLSPIIREQYIGTVEIRQIFTVSKVGKIAGSYVTKGTIKRGARARLLRDNIVIHEGKIKTLKRFKDDVKEVHEGFECGIAFENYENIEQFDIVEVFEIIEEKKTI
752179_Omassiliensis@CANJ01000003_1_3___2123_4654                              MTDNTKSKKLKL-SKMVTSKAIKLRSSYITSRNNITVEIKNCKKANIYASAQSNSELLTENEFNKKINILKKAATFAKTEEYKNNLKEGESNLEQEQAN---------QTPSYSNSKVGDENSEIQKNIGRLKKDNNRKFKKTDIYQMLDENNSKSRSLASIKRAREKEKRKENSLQEKIHREVVIGETITVSELASRMSEKTTDVICKLREFGITDNDSQNIDTDIAELIATSYGHSVKRVQDSDVENILKIEQDAPESLKFRAPVVTIMGHVDHGKTSLLDALKSTDIVSTESGGITQHIGAYRVNLPNGHAITFIDTPGHEAFTEMRTRGAQITDIVVLVVAADDGIKTQTIEAINHAKAAKVPILVAVNKIDKPNANVEKVKQELLAYDLIPEDLGGDTIIVPISALQKLNLDKLEDAILLIAEMLDLKANPIAPASGAVIESKIDKQSGVIATVLIQRGTLKIGDIIVAGECFGKIKKIINDKEQNLTHAYPSEPVKILGLNQVPNAGDKISVVQNEKQARDIIDYRTRKVKEKKNSIARASLEELFKQAAKDKSKELPIILKTDVAGSLEAIRTSLNKIINDEVKIKILHTAVGAITESDTTLAKASNAIILGFNVRANQTANQKAEKDKIDIRYYSVIYNLIDDVKAILSGMLSPIIREKYTGSAEVRKVFNITKVGKIAGCYVTKGYIKRGSEVRLIRDNIIVYKGTIKTLRHIKDDIKETRENSECGIELNNYDDIKIGDVIEAFEVAEEKQKI
357244_Otsutsugamush@CAM80661_1__translation_initiation_factor_IF_2            MTDKGKEKKLKL-SKMIIGKHVKFKTSYFTSHNSVTVEIKGGRKFSSSSS----TQISTIDEFNEKISLLKKAASFAKSEEYRSNQTEAENSSEQTIKNPNQKILQNQQNSSSIISKPQNK-SSIENSAIWTKKNNSAKPKKSDIYQMLDSDSSKTRSFAAIKRARDKEKRKNNALTKKIYREVIIPDTITVNELALRMSEKLSDVMQALLKLGIKANINQSIDVDTAELIAISLGHSVKRTQDSDVENILHSDKDTQDSLLPRAPIITVMGHVDHGKTCLLDALRSTDVISTEAGGITQHIGAYKVNLPNNKSITFIDTPGHEAFSEIRTRGAKVTDIVVLVIAANDGIKPQTIEAINHAKAAKVPILVAINKIDAPDANPDKVKNALLAHNIVPEDLGGETLVVPISALKKINLDKLEEAILLLADMLELKANPNALASGTVIESQVDHKSGVIATILVQRGTLKIGDILIAGNGFGKVKRMINDKNQQVNYAYPSDPVKILGLSQIPNAGDAVAVVQNEKQARSIVDYRIRKAKEEQDLKVHISLEELLKQASANQFKELSLILKTDVHGSLEAIVASINKIVNDEVKIKILHAAVGVINESDIILANASNATILGFNVKIDSTASIKAERNKTNIKYYSIIYDLIDYVKSAVSGMLSPIIHEEYTGRAEVRAVFNITKVGKIAGCYVTKGYIQRNSKVKLLRNNEVIFSGPLQTLKRFKEHTKEVKEGFECGIELANYYDINVGDIIEAFIVTEEKAKL
1359168_Ochuto@KJV55732_1__translation_initiation_factor_IF_2                  MIDKGKDKKLKL-SKMVLGKHIKLKTSYVTSYNSVTVEIKSSGKFSNNTSNLNNSGLSTTDEFNEKISLLKRAASFAKNEDYKNSSTETDIHSEQNISDYKQKNSEKQLYSSSIGIKLKNKI--TENKSSWTKKSNSLKPKKADIYQMLDDDPLKPRSIAAIKRARDKEKRKNKALANKIYREVIISDTIAVNELALRMSEKLSDVMQSLLKLGINASANQNIDVDTAELVAVSLGHSVKRIQASDIENILHSDKDTPESLLPRAPVVTVMGHVDHGKTCLLDALRSTDIISTEAGGITQHIGAYKVTLANNKSITFVDTPGHEAFSEIRTRGAKITDIVVLVIAANDGIKPQTIEAINHAKAAQVPILVAINKIDAPDANPDKIKNALLAYNIISEDLGGETIVVQISALKKINLDKLEEAILLLADMLELKANSNALASGTIIESEVDAKSGIVATALVQRGTLKIGDILIAGNTFGKVKRMINDKNQKVTHAYPSDPVKILGLNQLPKAGDAVSVVQNEKQARNIVNYRIRKEKEEKNIKIDTSLEELLKQASMNQIKELSLILKTDVHGSLEAIVSSINKIVSDEVKVKILHAAVGVINESDIILANASNATILGFNVKINSAASIKAEKNKTNIKYYSIIYDLIDYVKSAVSGMLSPIIHKEHTGSAEVRAVFNITKVGNIAGCYVTKGYIQRDSKINLLRDNKIIFSGALKTLKRFKEHTKDVKAGSECGIELANHHDIKIGDIIEAFTVTEEKAKL
1797211_Abacterium@OFW69326_1__translation_initiation_factor_IF_2              MSDKTEKKPLTLSRKIDLKDLTQSRQSSKGGR-TVIVEVKKNRSLLDRKPLRAQGKKLTDQEREARLKALQDASKYMEEQAAQSNRQLSEENQKEE---LKQEAEEEEAAVSSTVGTDKEKLRKARERPAVIKRQDERRLTKISVSDVVIDSERRTRSLAAIKRAREKERLKQQMVQEKISRDVTIPEAITIQDLANRMAEKVSDVIKCFMKMGTMVTITQSVDADTAQLIAEEMGHKVKRVSDADIEEVLLEEPDAEGALESRPPVVTIMGHVDHGKTSLLDALRTTDVVAGEAGGITQHIGAYQVTLPSHQKITFIDTPGHAAFTEMRSRGANVTDIVVLVVAADDGIKEQTVEAINHAKAAKVPLIVAINKIDKPGANPERVRQELMQHGIFLEELGGDVLSVEVSALQKKNLDKLEETILLQAEMAHLRANPHRSASGVVVESRLEKGRGPVVTTLIQKGTLKAGDFFVAGSEWGRVRVLLNDHGKPLNTAGPSMPVEIIGFNGLPAAGDIFSVTQEESKAREIAEYRRHKKKEKQAALLDKKMDNLFSK--KGAHRELAILIKGDVQGSVEAIASSLMKLRTEEVSVLVLHSGVGEVNETDVSLANASNALIVSFNVKANAQARELAQREGIELRTYSIIYDIITDVKDLLGGLLSPILNEKYLGRAEVRRIFKISRLGHVAGCYVSDGVIKKSGKVRLMRAGEMIFEGRIKTLKRTTDEAKEVKSGFECGILLEGFNDIHEGDIIECSEIERIARTL
1951236_Rbacterium@DDCV01000114_1_6___7303_9846                                MSDNTNRSKLTLKTSAKSTLTLNRKNSSRLD-NGIEVTIKGRKKEDS-------PEYTQNDEIKKRFNAISESTDHSLNNKQFNLEIQKDEDGKDEGQSLDESKKEEERKEEI-EKIEKEKSFKKQKKNNKKSSFKNERLSKRKLTYIIDSDD------NFRRRKKNKIKTEFAKDYKKITKDVDLPDLITVSDLADRMSEKAGDVVKKLFSMGMVVTSNQAIDAETAEIIVEEFGHNSKRVSYSDVENVLQE-DVSNFELKPRAPVVTIMGHVDHGKTSLLDSMRKTDIVSGEHGGITQHIGASRIKTKNGKYITFLDTPGHQAFTEMRSRGANITDIVVLVVAADDGVKEQTIEAINHAKAAKVPIIVAVNKIDKPGADPSRVTNELLSHDIISEDMGGESMFVEVSAKEKLNLDKLEEAILLQAEMLELKAAYEGKSSGTVIESRIDPSRGVVASLLVEKGSLDLSDLIIVGTSFGKVRKMTDDNNKNIKIATPSMPVEILGLDQAPSSGDKFIEVDEERQAREIISYRQRKEKERKDLKASKSIGDIFKESGASKIKNLNVIIKADVHGSMEAINGSIIKLNTEEVAVKPIHLATGGITDSDVSLASASSAIILGFNTRANLATRELAASKNIEIRYYSIIYDLVDDLKGILSGMLDPVKSEKYLGQAEIREVFKVSGSGKIAGCFVIDGVIKRNAKARLLRDNVVIFDGILKTVKRFKEDVKEVKSNFECGLSFENYEDIKQGDSIECYEITEKQRSI
1951237_Rbacterium@DDPT01000046_1_8___7443_9989                                MTQQTTRSTLTLKAAASADL--ALKQPLVENKSSVQVTIKGRKKDS-----KEEGTNLNNSEVQARLRAISKSNEVTK--SEDLDKKKSEIKILEETSQIAVTNREKERKKLEQERIEKEKKLKNKKNKKGKPNFKEERTNHRKLTYIIDGDD------ASRRRKKHRLKQQQSKEYKKISREVILPELITVSDLADRMTEKTGDVVKKLFTMGMVATSNQVIDADTAELVVTEFGHTVKRVSHSDVENVLEQ-EDTDVEKTHRAPIVTIMGHVDHGKTSLLDAIRTTDIVSGEHGGITQHIGASRIQTTGGKYITFLDTPGHEAFTEMRSRGANVTDIVVLVVAADDGVKEQTIEAINHAKAAGVPIIVAVNKIDKPGSDPQRVKNELLSHDIIAEDLGGDVMFIPVSAKNKINLDKLEEAILLQSEILELKAAYKGKSSGVVIESRIDPAKGVVATLLVLEGTLDVSDLIVVGTSYGKVRKMIDDKGKNIKSATPSMPVEILGLNQAPNAGDKFVEVDEERQAREIISYRSRKEKESKALKNSRNLSDIFKDSGKGGMKYLNIVLKGDVNGSVEALQGSILKLNTEEVAIKIIHSATGGITETDIGLAAVSNAVIIGFNVRANSAATDLAKLKAVDIRYYSIIYNVVDDLKLLLSGMLEPTKNEEYLGKAEIRQVFKVSGTGKIGGSTVIDGMIKRNARVRILRDNVVIHDGILKTLKRFKDDVKEVKSGFECGIALENFEDIKERDMLECYEIVEQKRSL
1797231_Abacterium@OFX12326_1__translation_initiation_factor_IF_2              MTDK-ARSTLTLKSAVRS----PIKNEVKVGKSGVQVTIKGRKKEAG---REDSFSGLSKSEFEARIHAVSKSGGIRNEIKTHEIKQKAEER-------VEQTNRVKERKKTEQARNEKEKKKKSRKTNKKKSVFKGEHANVRKLTYIIDTNS------NVRHRKKPKMRHVQSKEYKKISREVLLPDLITVSDLADRMSEKAGDVVKKLFSMGMVVTSNQAIDVDTAEIIINEFGHKAKRVSHSDVENILE--DKTEHQPLPRAPIVTIMGHVDHGKTSLLDALRETDVASKEHGGITQHIGASRIQTKDGKFITFLDTPGHEAFTEMRSRGANITDIVVLVVAADDGVKEQTIEAINHAKAANAPIIVAVNKIDKPGSDPNRVKNELLSHDIVSEDLGGDVIFVPVSAKSKTNLDKLEEAILLQAEILDLKSPYAGKSSGAVLESRLDPNRGVVATLLVQNGVLNVSDLIVVGTSFGRIRKMSDSIGKNLDEATPSIPVEVLGLDSAPNAGDKFVEVDEERQAREIIAYRERKEREEKALKNSRSFDDIFKK--SGKLKYLNILIKGDVHGSVEAIASSVIKLNTEEVAIKIIHCATGGISESDINLAATSNAIIIGFNVRANLTAKEMAEKKGVDIRYYSIIYNLVDDLKLLLSGMLAPVKSEEYLGQAEIRQIFKISDAGKIAGCFVIDGLFKRNAKVRLLRDNVVIHDGILKTLKRFKEDVKEVKSGFECGMAFENYDNIKEKDTIECYNIVEQRRFL
2032646_Mbacterium@PEAP01000024_1_34___30666_33059                             --------------------------------------------------------------------------------------------AGEEP-------LAQDAKPKKPDPAAARKGDPKRKLSRQQREEVARQKTEDLVAKRLAQLEEQKRLITKVKRKGRKAKDEVDTPLAPVVREVVIPETITVGELANRMAVKASKVIKLLFGQGMMVTINQALDLDTAALVVEEMGHKAKMVSEANIQAELADAEDAPETMQDRWPVVTVMGHVDHGKTSLLDAIRNTHVAAGEHGGITQHIGAYQVTLEGDRKITFLDTPGHAAFTAMRARGAKVTDLVVLVVAADDGVMPQTREAISHAKDAGVPILVAVNKIDLPSASPERVMQQLAEFGLIPEEWGGETVFVRVSAKTGEGLKTLEEMIVLQGEVLGLKANPLKRARGVIVEANLDKGRGAVATCLVQSGTLRVGDIFVAGSEWGKIRLLLTDQGESIQEAGPSTPVELIGLSGIPRAGDEIVVVPDERRAREIASYRVQKAREAEQAKQTAKLDDLFDQIKQGEKVELKVVIKGDVQGSVEAVSDALAKIEHEKVQTNVIHSGVGGINESDVMLAVASRGIAVGFNVRADAKARELAKREKVELRFYNVIYDLVDDVTKAMEGLLKPTIQETVVAHAQVQELFRISKVGTVAGCKVLDGVVQRGGLARLLRDHVVVHEGTISALKRFKEDAKEVREGLECGICLDKFGDIKTGDVIEVFIREEVRSTI
2032649_Mbacterium@PEAJ01000167_1_4___1900_5079                                MRDDNSDGKLSLKRRIVLKKTVSIKQNFSHGRSSVVVEVRRKRTFIKAGSKGKEQLPMTQEEETREREEREQATQSRQEQEITQPPQRVEHQAAAHTGSVAELLLDEDATPEDDVDAELDKGDGKRKLTRLQREEVARKKTEDLVTKRLSQLEEQKRRITKGKRKGRKGRDENEGPPAPVVREVVVPETITVAELANRMAVKSSKVIKLLFSQGMMVTINQVLDQDTATLVVEEMGHRTKQVSVADIEAELADAGDHPETLVERWPVVTVMGHVDHGKTSLLDAIRKTNVTAGEHGGITQHIGAYQVTTASGKRITFLDTPGHAAFTAMRARGARATDIVVLVVAADDGVMPQTIEAVSHAKDAGVPIVVAVNKIDKPNANPDRVMQQLSERGLVPEAWGGETIFVPLSAKMGTGVEGLEEMILLQAEMLGLKANPDRRARGVIIEANLDRGRGAVATCLVRNGTLRVGDVFVVGHEWGKIRGLLTDQGESVPEAGPSTPVEVIGLSGIPKAGDNLVVVPDERRAREIAAFRAQKSKEQEQARQSAKLDELFDQIKEGEKADLKVVIKGDVQGSVEALSDALRKIEHPRVQVTVIHMGVGGINESDVMLAVASDAVVVGFNVRADAKARDLAKREKVDLRFYNVIYDLVDDVKRAMEGMLESTFRENVIGHAAVRELFRISKVGTVAGCLVADGLVQRNALVRLLRDNIVVYEGSISALKRFKEDAREVREGVECGISLDKFSDIKVGDVIEAYVREEVRPTL
156889_Mmarinus@ABK46212_1__bacterial_translation_initiation_factor_2__bIF_2_  MSDNEGDNKLQLKRRIVLKKTVSIKQNFAHGRSSVAVEVRRKKTFLKPGSRGEERRPLTPEEKQKELEAKRQAEEEAAKAEQEAARRKAEQEQKQEAEAPAVPVAVAEAQPAPEAPSAPVREEPKRKLSKAQREEMARRKTEDLVSKRLNQLEEQKRKESAGRRKNKKRRRKEMQAPAPVYREVTIPETITVGELANRMAVKSSEVIKLLFAQGMLVTINQTLDQDTAVLVVEEMGHKPKSVSEAAIEAELDAGEDAAEDMETRPPVITVMGHVDHGKTSLLDAIRSTDVTSREHGGITQHIGAYQVTLASGDKITFLDTPGHSAFTAMRARGAQVTDIVVLVVAADDGVMPQTVEAINHAKSAKVPIVVAVNKIDKPGSNPDRVMQQLSDHGLVPEAWGGDTIFVHVSAKSGEGISTLEEMLLLQAEMLNLQSNPKKRARGTIIEANLDRGRGAVATCLVQNGTLRVGDICVVGNEWCRVRALNDDRGNQVSEASPSMPVEIIGLSGVPQAGDDLVAVNDERRAREIAQFRQQKDKEAIQAKQQTRLEDMFEHIEQGEVEELNVVLKADVQGSVEAVAEALRKIKHEQIEVRVIHTGVGGINESDVMLAVASGAITVGFNVRADAKARDLAKREQIDLRFYNVIYDLVDDISLALEGRLAPTVREKVLGHAQVREVFRITKIGNVCGCLVTDGIIQRNGKLRILRQNVVVYEGPVSALKRFKDDVKEVREGFECGISIEKFNDVKVDDVLECYVEEQVKQTL
1434232_Maustralis@OSM00360_1__putative_translation_initiation_factor_2        MSDTEGDNKLRLKRRIVLKKTVTIKQNFSHGRSSVVVEVRRKKSFVNAAAEAPKQEPLSPEERAKRLQAKREAEAQAKEAEAAAKKIEAEETIAAEEAAAEEEPAAQEQKPAAEEPEEEMREEPPRNMTKAQREDMARKKTEDLVSKRLAQLEEQKRRDSGGRRKKGKRRDKQMMPTAPIVREVIIPETITVGELANRMAVKSSEVIKNLFSQGMMVTINQTLDQDTATLLVEEMGHKPKAVSEAAIEEELGAVVDTEETLMERPPIITVMGHVDHGKTSLLDAIRSTDVTSREHGGITQHIGAYQVTLESGKKITFLDTPGHAAFTAMRARGAHITDIVVLVVAADDGVMPQTIEAISHAKSAGAPIVVAVNKMDKPEANPDRVMQQLTEYELVPEDWGGDTIFCKLSAKSGDGVAELEEMLLLQAEILNLRANPNERTRGVIVEANLDRGRGAVATCLIENGTLRVGDICVVGHEWGRVRGLTNDKGDQVSEALPAMPVEIIGLSGVPLAGDELVVVPDERRAREIADFRVRATKEKEQAKMAAKLDDIFDQISQGEVTEVKVVIKADVQGSVEAVADALTKIKHDEVAVKVIHTGVGGINESDVMLAVASEAIVLGFNVRADAKGRDLAKREGVDMRFYNVIYDLVDDITQALEGQLAPKVEEKVLGHAQVREVFRISKVGNVAGCLVTDGIIQKDAFARLLRDNVVIYEGPLSALKRFKDDVKEVREGMECGISLEKYNDIKNDDVIEVYIQKEIKQTI
2032651_Mbacterium@PDZX01000010_1_25___33243_36113                             MSELGGDGRLKLKRRIVLRKTVSIKQNFSHGRSSVVVEVRKKKTFVKSGAKDRRQTPMTPAENQEREEVQRQERDEQVEQEALHREAERQETRERERMERPKAVVAEQIEPSATPGVGVLKEEIPKNLTRAQREDLARKKTEILVAKRLTQLNEQKRRLSKTKRGKGKARRGFEAVQQPVLRDVIIPEVITVGELASRMAIKSSEVIKRLMAQGMMVTINQVLDQDTAVLVVEELGHRPKTISEAAIEAELADSNDLDKDLTIRSPVVTIMGHVDHGKTSLLDAIRKTDVAAREYGGITQHIGAYQVALENGASITFLDTPGHAAFTAMRARGAKVTDIVVLVVAADDGVMPQTIEALNHAKAAGVPIVVALNKIDRPHANPDRVMQQLSDQGLVPEAWGGETIFMKVSAKAGIGIEELKEMILLQAEILNLRANFGKKARGYIIEAKLDKGRGAVATCLVVNGVLRVGDYFVVGAEWGKIRGLLNDKGHSILEALPSMPVEVIGLSGVPTAGDDLITIPDERRAKEIAAFRMRKNKEQELAKQLTKADDLFDQIKQGEMDEVKVVVKGDVQGSVEAVVDALLKITHDKIRVNIIHSAVGGITESDVMLAMASRALVVGFNVRADAKARELVKRERVDMRFYTVIYDLVDDVTSAMEGRLSPIMKETIQGRAEVRDLFRISKVGLVAGCMVLDGVIHKPDTIRLLRDEVVLHVGGIHALKRFKDDVREVRDGVECGISLEKYSDLRVGDVLEAFTREEVRATI
2032647_Mbacterium@PEAO01000048_1_15___14443_17532                             LSESEGEGKLRLKRRIVLRKTVSIKQNFSHGRSSVVVEVRRKKTFIKAGEQGRSKTPLTPDEDEEERLEKERAEEDSFEPEVAVAETAVDQVDERETDDPSRVAMEQQVRPSVETPEEEEEAEPKKKMTRAQKEDVARKKTEALVTKRLQQLDEQKRVLTKVKRKGRNGREDQAMQVGPVVRDVIIPEAITVAVLASRMAVKASEVVKLLFDQGMMVTINQVLDQDTAVLVVEELGHRPKIVSQADIVAELTEASDTDEQLIVRSPVVTIMGHVDHGKTSLLDAIRKTDVASREYGGITQHIGAYQVTLKNGASITFIDTPGHAAFTAMRSRGAKVTDIVVLVVAADDGVMPQTVEAINHAKSAQVPVIVAVNKIDKVGANAERIKQQLTEYELIPEEWGGQTIFANVSALDGTGIEALEELILLQAEVLSLRANPDKNARGTIVEAKLDRGRGAVATCLVQSGTLSEGDIFVVGQQWGRVRTLINDKGQIVKKAGPSMPVELIGLSGVPDAGDELVTVQDEKRAKDIASFRQIKHKEQEHLRTATQLDDLFNQIQKGELDEIKVVVKGDVRGSVEAVAEALMKIEHPEIRLNVIHTGVGGINESDVMLAMASNAVVLGFNVRADAKARELAKREKIDLRFYTVIYSLLEEMTKAMEGRLAPTQHEVFLGSASIREVFRISKVGNVAGCMVTQGVIPAKSRIRVLRDSVVIYDGKLQALKRFKDDTKEVREGQDCGISLDKYNDFKVGDLLEAFMIEEVRQTI
2032648_Mbacterium@PEAN01000023_1_25___30984_34265                             LSESEEEGKLRLKRRIVLRKTVSIKQNFSHGRSSVVVEVRRKKTFVKAGDQNRSKTPLTPDEEQEDFRERQSAEEEAGEREAAAQAEMSEEVKEAMTTDPATSASRDVDRVAVDVDDEVDKFGQKKKMTRAQKEDVARKKTEALVTKRLAQLDEQKRLLTKVKRKGRKGREEQAMQVGPVVRDVIIPETITVAGLASRMAVKASEVVKLLFDQGMMVTINQVLDQDTAVLVVEELGHRPKTVSEADIVAELTEATDSDDDRIERPPVVTIMGHVDHGKTSLLDAIRKTDVASREYGGITQHIGAYQVTLKSGDAITFIDTPGHAAFTAMRSRGAKVTDVVVLVVAADDGVMPQTVEAINHAKDAKVPIIVAVNKIDKVGSNPDRVKQQLTEYELVPEEWGGQTIFANVSALNGSGVEALEELILLQAEVLGLKANPNKNARGTIVEAKLDKGRGAVATCLVQNGTLAEGDIFVVGQQWGKVRTLINDRGKVVQKAGPSMPVEIIGLSGVPEAGDELVTVQDEKRAKDIASFRQVKLKEQEHLRTATQLDDLFNQIQKGELDEIKVVVKGDVRGSVEAVAESLMKIEHPEIRLNVIHTGVGGINESDVMLAMASDAVILGFNVRADAKAREMAKREKIDLRFYTVIYDLLEDMTRAMEGRLAPTKHEVFLGSASIQEVFRISKVGNVAGCVVTQGVIPAKSRIRVLRDSVVIHDGKLLALKRFKDDTREVREGQDCGISIDKFNDFKAGDVIEAFTVEEVRQTI
2032650_Mbacterium@PEAG01000012_1_6___4046_7192                                MNDIDDEGKLRLSRRIVLKKTVSIRQNFSHGRSSVVVEVRKKRTFVKAGEQGPHKAPITTEEQQQREEAQKQELAQEEEAKPEPAAPAAEEGAAKMVAERPAGATAPSGPPGRRIDIAADAALAGKKLTRAQREDVARKKTDALVTKRLTQLDRQKQEVAKVGKVKYKKTKFETQTLGPVIREVIVPDLITVGELASRMAVKSSEVIKRLMAQGMMVTINQMLDQDTAVLVVEEMGHKAKQVSEAAIDAELTDVASLESALNTRPPVVTVMGHVDHGKTSLLDAIRKSDVASREFGGITQHIGAYQVRMANGSSITFLDTPGHAAFTAMRARGAHVTDIVVLVVAADDGVMPQTIEAINHAKGAKVPIVVAINKIDKMGVNVDRVTQQLADQGLVPEEWGGETIFVKVSAHTGQGIESLEEMILLQAEVLSLQADVNQRARGAIVEAKLDKGRGPVATCLVQNGTLRVGDIFVAGTEWGKIRSLIDDKGRSVTEALPAMPVEIIGFSGIPEAGDDLITVPDERRAKEIAAFRMRKSKERGHAKHAPQMDDIFDQIQRVDLDEVRVIIKGDVRGSVEAVAESLGKITHEAVRVNVIHVGVGGVNESDVMLAAASDALIVAFNVRADAKSRDLAKREQVDLRFYTVIYDLMDDITQALEGKLKPLVEETVVGRARVRELFRISKVGLVAGCIMMDGVIQRKSKVRLLRDNVVIYTGDIHALKRFKDDAKEVREGMECGICLDKFSDLKANDVIEAFTLLEVRQTI
1986631_Pbacterium@RPG12783_1__translation_initiation_factor_IF_2              MEEN-KDKKTENSGKLQLKKTFQIKQSFSHGRTSVSVEVKKKRVLRGLED----KKIFKENDDFQSLSKNQSLD----DQKDLKKNINDQKDTAEKSND---------ERPNFPPQNEKEEKFKSQKFAKVPKSFENRRQGKLTISEALSDE-EKVRSLAAVRRAREKAKLRVLENKERKKKEIIIPDVIAVGELASRMAEKSSTLIKMLMKLGVMSTINETIDGDTAELLVIELGHTPKRVSESDVELGLDGKKDTDEDLVFRPPVVTIMGHVDHGKTSILDAIRQKKVASTEAGGITQHIGSYIVESK-GKKITFIDTPGHAAFSQMRARGSNITDIIILVVAGDDSVNEQTIEAISHAKASKCPIIVAINKIDLETSNPQKVENDLMKHEIISEKMGGENVFVNVSAKTKKGLDELLDSIQLQAEIMELKANPNRSAEGSVIESKIEKGKGTVVSILIEKGTLNVGDVVVVGKEWGKVKALYDDEGKLLPKALPSYPVEVVGLSGAPESGEKLVVVESESRAREVTHYRSRMKRIEENSSMKVSIDQILQDSSGEKKVLISVIIKTDVHGSKEAIEQSLKKMNSDKIEIKIVHSGVGEINESDVTLATASAARIFGFSVKANVQAKNLAKREKISIKYFSIIYEVIDEANKIIDGMFEEDFKEELAGKGTIKKVFEMSDSSKVAGCLIEEGRVTTKSTVKIFREEKLVNEVDIQSLRREKNQVKEVLSGLECGIGFYKFNEIQENDKLEFYLRVSNDKAK
2007300_Aproteobacter@PDH56689_1__translation_initiation_factor_IF_2           MEEN-KDKKTLHSGKLQLKKTFQIKQSFSHGRSSVSVEVKKKRTLSGFKQ----NEVPSSNKPEESLEILSKQK----NENDQKQTDHLNQDASLKTNE---------SKPDLNKLSEKEKKLKTPKFTKAPKSFENRRQGKLTISQALSDD-EKVRSLAAVKRAREKAKLRSSEIKERKKKEIIIPDFIAVNELSTRMAEKSSELIKVLMKLGVMATINQTIDGDTAELLVDELGHIPKRVSDSDVEQGLDGKDDLDSELESRPPVVTIMGHVDHGKTSILDAIRQKKVADSEAGGITQHIGSYIVETSSKQKITFIDTPGHAAFSQMRARGSNITDIIILVVAADDSVNEQTIEAISHAKASGCPIIVAVNKIDLETANPQKVENDLMSYEIISEKMGGESAFVNVSAKTKEGLDSLLEAILLQAEVLELKANPKRKGEGAVIESKIEKGKGTVVSILIQKGTLVVGDIVVVGKEWGKVRALYDDEGKRLQKALPSYPVELIGLSGAPESGDKLVVVESESRAREVTQYRSRRKRVEENSALKTSIDQMIKDASVEQKKIIAIIVKADVHGSKEAIEQSLTKMNSEKVEIKIIHTGVGEINESDVTLAIASEAMIFGFNVKANVQAKNLSKREKINMKYFSIIYEVIDEAKKIIDGMFVEEFLENQIGSALIKKVFEISDSNKVAGCSIEDGKVTSKAFARIFRNEKQIAEVQIQSLRREKNQVKEVLSGLECGVTFVKFNDIVEDDKIEFFTRENNEKKQ
1986644_Pbacterium@OUU52021_1__translation_initiation_factor_IF_2              MEED-KNKKPNSTGRLQLKKTIQIKQSFSHGRSSVSVEVKKRRSLTGFSK----QPKSTDSKLEGSITGVSKAK-----PDESKINVEVSKTGEEDK--------------SLEKTSETER-PKQPKFIKSPKSFENRRQGKLTISQALDDD-EKVRSLAAIKRAREKAKLRSFDSREKKKREIIIPDVIAVNELASRLAEKSSNLIKELMKLGVMATINQTIDGDTAELLVIEFGHIPKRVSESDVEVGLGGPSDVEKDLMPRPPVVTVMGHVDHGKTSLLDVIREKKVALSEAGGITQHIGSYIVEAKKGQMITFIDTPGHAAFSQMRARGSNITDVIILVVAADDSVNEQTIEAINHAKASGCPIIVAINKIDLPTANPQKVETDLMKHEIINEKMGGQNVFVNVSAKTKEGIENLLDSILLQAEILELKANPNRSAEGTVIESKIEKGKGTVVSTLIQNGSLRIGNIAVIGKEWGKVRAMHNDSGEKITTALPSYPVELIGLSGTPESGDKLVVVENESRAREVTQYRSRQKRIEDNSSIQVSIDQMIKSASLENKKTISIIVKADVHGSKEAIEQSLNKMNSDNIDIKIIHTAVGEINESDVTLAIASQAKIFGFNVKANSQAKTLSKREGISIKYFSIIYEVIDEAQKIIDGLDEDKIIETLIGKATVKQVFELSDSNKVAGCIIEEGKVTSKSIAKIIRNEKQVHECEIQSLRREKNQVKEVLNGLECGIVLLKFNDVIMDDRLEFYLREKDEKKP
2013095_Abacterium@PPR42540_1__Translation_initiation_factor_IF_2              MEES-KDKKKSYSGKLQLKKTFQIKQSFSHGRTSVSVEVKKKRTLSNFSQ----K------EIVKRPEADSQVDLAGEIREKSSETALKEENQETQEKE---------------PQNENKDIIKKPKPPKSPKSFENRRQGKLTISQALDDGNEKVRSLAAIKRAREKAKLRLLDPKEKKKKEITIPDFIAVNELASRMAEKSTNLIKILMKLGVMATINQTIDGDTAELVVIELGHVPKRVSESDVEIGLSGDKDKDEQLENRPPVVTIMGHVDHGKTSILDAIREKKVALGEAGGITQHIGSYIVETKNKQKITFIDTPGHAAFSQMRARGSNITDIIILVVAADDSVNEQTIEAISHAKASGCPIVVAINKIDLPAANPQKVEADLMKHEIISEKMGGESVMVEVSAKTKKGLDELLESIILQSEILELKANPNRKAEGTVIESKIEKGKGTVVSVLVQNGCLNVGDVVIIGKEWGKVRALYDDGGTRLNKAFPSFPVEVIGLSGAPDSGDKLVVVENESRAREVTQYRSRIKRVEENASLKVSVEQMMKDVSTEEKSIISIIIKADVHGSKEALEQSLQKMNSDSIEIKVQHTGVGEINESDVSLAIATNAVIFGFNVRANVQAKNLSKRDGISIKYFSIIYEVIDEAKKMIDGLFEAKVVEKHIGDAEIKKVFTISN-NSIAGCYLEQGKALSSSSVKVLRENDIIFETTIKSLRREKNEVKEVVAGQECGIQLDKFNEIQEGDKLSFFVMEKDE---
1986627_Pbacterium@OUT45765_1__translation_initiation_factor_IF_2              MEEN-KDKKTTITGKLQLKKTFQIKQNFSHGRSSVSVEVKKKRTFSTINK-----------EQNEGREVLKDEIKYFK--------------IDPDLPK---------NQNDIQESPEKNR---PPKFPKSPKSFENRRQGKLTISQALDDD-EKVRSLAAIKRAREKAKQRNLETKEKKKKEIIIPDVITVGELASRLAEKSSNLIKSLMKLGVMATINQTIDADTAELLVLELGHTPKRVSESDVEVGLDGPRDSTNELKERPPVVTVMGHVDHGKTSILDAIRQKKVAASEAGGITQHIGSYIVETKSKKKITFIDTPGHAAFSQMRARGSNITDIIILVVAADDSVNEQTIEAISHAKASGCPIIIAVNKIDLPAANPQKVETDLMKHEII-EKMGGENVFVNVSAKTKEG----DLEALLQAEVLELKANPNR-AEGTVIESKIEKGKGTVASIL-QNGSLKVGDIVV--GKWGKARAIYSDQG--IKKA--PYPIE-LGLSGAPESGD---VVVEESRAREVTQYRSRVKRIQS--SVTVSIDQMIKTAS-EEEEIISIIVKADVHGSKEAIEQSLKKMNSEKFEVKIIHTGVGE--NSDVTLATAS-AKIFGFNVKSS-QAKT-AKRENI-IKYFSIIYEVID-AQKILDGMGEEE-KETLIGEA-IKQVFKLSDSSKIAGCIIQSGKVTSKSFVKVVRDEKIIFDGNI--LLREKDQVKEVSGTEGIG---KEFNEVLENDILKFFTREKNEKKP
1986869_Rbacterium@OUW72288_1__translation_initiation_factor_IF_2              MEKD-TKNQSTLTGKLELKKTFKIKQSFSHGRSSVSVEVKKKRSFGN-------KEKPTTVKEAQVKEIKAEADELFKKKE----TKVLTEEISEKKPE---------QKKDVETEPEKKK-LKNLKLIKVPKKQEERRKGKLTISEALDED-GRVRSLAAVKRAREKAKLRKEQNKEKKKREVIIPDFIPVNELGVRMAERTPDLIKA-MKLGVMATINQTIDGDTAELVAIEFGHTPRRVSDADVEIGLSGNEDKVEQLKSRPPVVTIMGHVDHGKTSLLDAIREKKVTQTEAGGITQHIGAYMIETPNKGKITFLDTPGHAA-SQMRARGSNITDIVILVVAADDSVNEQTVEAISHAKASKCPVIVAVNKIDLPAANPQKVEADLLSHEVISEKMGGDTVFINVSAKNKTGLDDLIDAILLQAEILDLRANDERSAEGTVIESKVEKGRGPVISVLVQKGNLKVGDIVIAGKEWGKVRALSDEENNKIIKALPSYPVEILGLSGAPQAGDEFVVVENESRAREVAQYRDRIKRQRENASLKTSIEQMISDASSDNSIDFPMIIKADVHGSKEAI-QSLLKIESGNIKIKILHTGIGEINESDVSLSTAT-AIIVGFNVRTNVQARNLAKRDNVTIKYYSIIYEVIDEINKLMKGMQEPDYKEKVIGQVKIKKVFKVAKSNNIAGCEVIEGIIKPKAKVRVIRNNEVISKTEISTLRREKNEVKEVKAGQECGIGLLDYEDFEEEDKLECFILEAVDN--
2025905_Rbacterium@NQOV01000007_1_37___44364_47297                             MTESQKSSKLTLGSKLTLNK----KQSTTSKNPTGVVVRRRTNSKVS--------AAATAREQEKKLQLLKQASRQEEDKEKSNEQKNAEQNANKDKDDLPPSPHKEE------PKSTDKDKNKSKKAEKTPTSYSNRRGSHISIQN-LSFERERSRSQAAINRARKKDKRKQNVETVKIYHEVAIPDFITVAELAKRMHERTADVVKKLMLMGTMATANQSIDSDTAELIVEDFGHKIKRVSDSSVLDGIKRIVESDVSAPPRPPIVTIMGHVDHGKTSLLDALRQTDVVAKEAGGITQHIGAYQITLENKKKITFIDTPGHEAFSSMRARGASLTDIVILVVAANDGIMPQTIEAIHHAKAANVPLIVAINKIDLQDTDVNKVKQELLQHEVILEDYQGDTQCVEISAKSRINLEGLTDAILLQSEILELKASQEATAQAIVVESKIDKGRGPVATVIVQRGTLSVGDIVVAGESWGKVRALVDDHGKRIKTALPSTPVEVMGLDSAPTAGEELDEIQSEQEGRNIIQYRLSQALSKREAERASSLENLMAQMKAGDIKELPVVIKGDVQGSVEALVTSLLKLSNDEIKVRILHSAVGAINESDVTLSNASNAVIIGFNVRANPQARNAARREKIEIRYHSIIYNVIDEITGILSGMLAPVYEEEFIGYATIREIFTFSK-KRIAGCIVTEGFVKRGAKVRLLRDNIVIHEGKLDTLRRFKDDVKEVKEGYECGMNFETYNDIQVDDVIECFDIKEIKQTI
1948418_Abacterium@DITH01000199_1_1___2_1339                                   MSDTPKKDALKLSTTLSLTKTMKVKQNFQRGRSTVTVEVKKTRTFARGTGEATRQRMLNQAEREARLRALQQAERGEEEREQQFE-------ADVESAEAAAAPKTPL------AAPTREEEERAKKTRAATGEEEYRRAGKLTIAQALGMDDIKMRSLSAVKRQRAKAHKKPSSQQEKIVREVQIPEAITVQELANRMAERAVDVIKELMKLGTIATVNQAIDTDTAELIVSEFGHKARRVSDADVEDHLTQIDDAPGTMLSRPPVVTIMGHVDHGKTSLLDALRKTEVVAGEAGGITQHIGAYQVELSDKQKVTFLDTPGHEAFTAMRARGAKITDIVVLVVAADDGIMPQTIEAIHHAKAAGVPIVVAINK-----------------------------------------------------------------------------------------------------------------------------------------------------------------------------------------------------------------------------------------------------------------------------------------------------------------------------------------------------------------------------------------------------
2115978_CPtrachydisci@AVP86996_1__translation_initiation_factor_IF_2           MTNK---KPLKLGSTEGLAKDYDLKASSNLL----------KKTPAT---ESAKESHLTDQELIKRFDVLKKASQFSEEDELLESKETEEEVILQEASS---------------YKSVEESEEAPAKVKTKFKKNLKEKKRKIEF---LEEES---QTFHKSKRHKSHNKQ-QAKPQEKIIKEVELYGSITAAELANKMSEKVSDVIKTLISLGMIADANKTLDLDTAELVVEALGHKFKRVEAITVDSILKGEIDSTEDLKPRPPVVTVMGHVDHGKTSLLDAIRSTDVAGKEHGGITQSIGAYQVKLPNGRKITLIDTPGHEAFTEMRSRGAQITDIVILIVAADDGINHQTVEAINHIKAANLPIIVAVNKIDKVDQAVSRIKNELLIHNLVAEDMGGDVIFVPISALKRINLDKLEESILLLADLLELKTNPDTFGSGVVLDAKIDKHRGIVTSILLTRGALQVGDPIVSGGCYGKVRAIFTHKKESVKSIEPSTPATIIGMESVPRAGDKFVAIENDKQARQIAEQYSHISKEKSIKLAERKSTDLFAQ---DDAKEFAIILKADSGGSIEAITGSLAKINLDKVNLRILHSAVGSVNDSDAVLASASNAPIFAFNTKTTLGPS--SNKLQVDIRHYSVIYDLIDDVTNLMKGLVEPTYVKEFIGQANVRQVFEITKVGKIAGSYVTKGMVKRDSYGQLFRGKELLHEGKIKTLKRFKDDVKEVKETFECGIGFEDFSDIQVGDNIEVFIYVEENDKK
269484_Ecanis@AAZ68504_1__bacterial_translation_initiation_factor_2__bIF_2_    MNESGKTERTTLKDKLKLSSSIQQNTKFALNKSITTVEVRKSKKRRDIDNSDGDNNTLTIQEQISRMNALQNANIHEKKEEVSDDTDK-KEEIEEGHSEEEKNGPNQSQNVDNSSKAVEEKLKKYEKPKKGVSNHMYSKHVKLVIEEELEDNN---KQIIQ-THKTRKNR--VSSIKNKITRKVLIPKKITVQELASNMSERVKDVQNMLFQMGRDIKPNDFLDSDQAAIIVEAFNHTFKLVNDGKLEDDLYS-DGNDKELLPRAPVVTVMGHVDHGKTSLLDAIRESNVADGEFKGITQHIGAYQIILDGDKRITFIDTPGHEAFTAMRACGTNVTDIVVLVVAADDGIMPQTIESINHVKAANVAMIVAVNKIDKHDANLDKITNSLLNHGVVAESLGGDVIVVPVSAKEKINLDQLKSSILLMAELLELKAIYNTRASGVVIESKIDKNCGVVATLIVQKGTLKSGDIIVVGNSYGKVRNMFNSDGRSQKVAIPSMPVKVLGLNNVPNSGSSFIVVDSEKQARELINYRQELFNASLEENAKSKMDNILAC---DVVDELNVILKCDVMGSVEAICYSISKITHEDIKLNVLYKGVGNVTKSDVLLAETSNSIILAFNVKADAQVKELAKQRCVEINHYSVIYDIIDDVKRILSSMLKPLQQEVQVGALAIRKVFSSGNAGSVLGCYVTSGVVKKGSLVKLIRNNTIIHEGKIKVLRRFKDDVKEVSSGFECGILLDYSKEIPESDIINVLEVIEEVRVI
302409_Eruminantium@CAI27933_1__Translation_initiation_factor_IF_2             MNESGKVERTTLKDKLKISSNIQQGNKFSLNKSITTVEVRKSKKRKNIDENSEDKNSLTIQEQISRMNALQNASNNEKREELSSDNKHIEEEIESDSSE--DAGDQKNQSDDISHKGIEGKLKKYEKPKKVMSNNTYTKHVKLVIEEELEEDN---KQVIK-NYRSKKNRV-NRSVKNKITRKVLIPNKITVQELANSMSERVKDVQQVLYQIGHDIKLTDYLDSDQASIIVEAFNHTFKLVDNAKLENDLYS-DGNNMELIPRAPVVTVMGHVDHGKTSLLDAIRESNVVDGEFKGITQHIGAYQITLNGDKKITFIDTPGHEAFAAMRAHGTNVTDIVVLVVAADDGIMPQTIESINHVKAANVAMIVAVNKIDKHDADLDRITNALLQHGVVAESLGGDVIVVPVSAKEKINLDQLKSSILLIADLLELKAVYNTRASGTVIESKVDKNCGVVATLIVQKGTLKVGDIIVAGQAYGRVRNMFNADGGSEKVAIPSMPVKVFGLNNVPNFGTSFIVVDSEKQARELINYRQDLLNVELSKQ--PAIDNVLLY---DMVDELNVILKCDVMGSIEAICYSIGKITHKDIRVNILYKGVGNITKSDVLLAETSNSIILAFNVKTDTQVKELAKQKNIEIKHYFVIYDIIDDIKKILTGMLKPLKQEVQIGTLSVRKVFSVGNNGSVLGCYVTSGLVKKGALVKLVRNNNIIHEGKIKVLRRFKDDVKEVTAGFECGILLDYSKEIPESDVMNIFEIVEEIRVI
1359163_CNlotoris@KJV68915_1__translation_initiation_factor_IF_2               MNDVPSKERTTLKDKLKIN---DLSNKFSLKKSVTTIEVRKSRKKGNVITQDGESNSLTVQEQISRINAIHNATIFNRADNKKAN----KESLQQDIGNESTNNIVQEVKIESE-----EKLKKYEKVKKSDSGDLYSKHTKLLIEEALEEDS---KNINKVRVKCKKNKF-QLSKNNKVQRKVIIPKKVTVRELAKAMAEKSKDVLQVLSQMGMSLKLDDELNSDQACDVVLKFNHIYKLSTDSSIEDSLCD-NSDNLELQSRPPVVVVMGHVDHGKTTLLDAIRKSNVVQKEFKGITQHIGAYQIDV-DGKKITFIDTPGHEAFCSMRARGTNITDIVILVVAADDGIMVQTIESINHVKAANVAMIVAINKIDKHDADINRITNDLLQHGIIPEELGGDVMLIPVSAKTGENLDKLKSSILLIAELLELKAAFNCKAQGVVIESRIDKSMGIIATVIVQKGTLKKGDIVVVGNSYGKVRVILNDNNELQKEALPSMPVQVLGLNNVPNSGDRFIVVNSEKQAKDLLNYRHKNMLQEESVRETLSL-EMYQDLPNKKVEEFNVILKCDVMGSIEAISYSINSIAHEEVRLNILHSGVGNVVKSDIMLAEASRSLILAFNVNMDSQAKELAKQKGIEIRCYKVIYDIIDDVKCILNGMLKPLQQEVQVGTLTVRQVFSSGKGGSVIGCYVTSGIVKKGSAIKLLRGGNVIYEGKVKALRRFKADAKEVSCGFECGILI-GYAEIAVGDIIHVLEIIEELREV
234826_Amarginale@AAV86685_1__translation_initiation_factor_IF_2               MSDVGGSGRPTLKTRASTL---AKTPTSTGGRTFMTVEVRSRKRKASGASSRSATCSLTAREQLSRINAIHTADSISAQKEAAK-KLRDEEEEGESVIDAAAADAVADIAPGAARGGHDDKKRYSYQVKKAAASRASSKHIKLDIENALSGTE---RYVLMASS----RRR-GSKSDRRISRDVVIPDEIEVKALAAAMAEKVGDVLRVLSHMGVEARQNTAIGSDVASEVAERFSHRPKVVSKIQMERELSDISDSGLALEPRPPVVTVMGHVDHGKTSLLDVLRKSNVAEKEFRGITQHIGAYQIDV-DGKKITFLDTPGHEAFSDMRARGTNVTDIVVLVVAADDGVMPQTVESINHVKTAGVSMVVAVNKIDRSDANVDKITNDLLQHGVVPEKLGGDVMIVPVSAKTGENLDKLKSSILLLAEMLELRAPVEGRAQGVVIESKIERNCGVVATVIVQRGTLRKGNVVVAGGSYGKVRNMFDDSDNSVEEALPSMPVRVLGLDKVPKAGDVFLVMPSEKHARDLLEHRAGINLSRGRDSGRDSVFPLFSM---DRPEGVNMILKADVAGSLEAISRSVAQIEHEEVKFNILHKDIGDVTKSDILLAEAASAVVLAFNVKVDAQARDLVRQKDVDIRHHRVIYDLIDDVKGVVCGKLKPIIREVQVGLLVVREVFSSGKGGTVIGCYVSEGAVSRGALVKIYRNDAVTCEGKVKVLRRFKDDVKEVGHGLECGVLVEGAKDVAVGDVIKVLEVVEHARVV
212042_Aphagocytophi@ABD43852_1__translation_initiation_factor_IF_2            MSDVGKRERLTLKDKLKVPP--SLARGTSTGKSFTTVEVRSKKRRPE---LNKAVSGLTAQEQLFRINAINMADSISAEKELAAAKAKEEEEVVEEAVEVPPVEAVEAVAPVATKSGHDDRGKKYAHIKKVASSRGASKHIKLDIENALSGLE---KRVTRFSSSTHKRRS-NVKSGRRISREVVISDKMTVRDLALAMAEKAQDVLRMLSHVGVEARMDTGLDSEVACEIAVEFGHRPRVVSIVKMEQELSDVCGDDFVSEPRPPVVTVMGHVDHGKTSLLDVLRKSNVAEKEFRGITQHIGAYQIDV-DGKKITFLDTPGHEAFADMRARGANVTDIVVLVVAADDGIMPQTVESINHVKAAGVAMVVAVNKIDKSDADVGRITNELLQYGVIAEELGGDVMIVPVSAKTGENIDKLQSAILLLAEMLELSAPRECRAQGVVIEAKIDRGCGVVATVIVQKGTLKKGDIIVAGSSYGKVRSMFDDADRVVTSALPAMPVRVLGLNAIPKAGDTLIVMPSEKQARDLLWHRSEINSAREENRAVPSFSAIMASMD-SKVEEINLILKADVAGSMEAVSCAVEQLVHEEVKFNVLHKEMGDVTKSDVLLAEVSSAVILAFNVRVDAKARDLLRLKKVDVRHYQVIYDLVDDVRNMVSGKLKPIVQEMQVGLLTVRQMFSSGKSGTVLGCYVTEGAVTRGATVCVCRGETVIGEGTVKALRRFKEDVKEVNRGLECGLLVDGVKGVLAGDVIKVLEIVERMRGV
1410384_Wendosymbiont@HG810405_1_304___378415_380733                           MNNEISSKKLTLQNKLKFGLDLSYPVSPNIG----ATIVKKRRRKIREPESESKLGSLTEKEQIFRINAVQNAVLLKEKNLKK------EKETKEDNNRSISCSLLKEEKGSSGERIDDEFNKKPLK-----NKDVYSKYSKLIIAQSIDDKV---QTLVFKQRFGIRNKR-KFIKGKNISREVIIPDKITIKELSIRMAEESKGVLKMLEEIGESCTVDDFVNPDIACKIVEKFNHVAKRVSNVDKERDLLFVNKKSLPKKPKPPVVTFMGHVDHGKTSLLDAFRDSNIAEKESGGITQHIGAYQIVTKNKQKITFIDTPGHEAFTAMRACSANITDIVVIVIAADDGVMKQTIEAINHAKSANVSIIVAINKIDRSQGDVERIISSLPRYGLIPEELGGDVIVVPISAKKRINLDKLEEAILLVAELMKLEAIEDCRALGWVIESKIDKAKGISATLIVEEGTLKVGDILVLGTTYGKVRNMVNHFGERENIALPSTAVEITGLNGIPNAGDKFVVVSSEKQTREIIEYRLDLVRKKKGNSNDNNP-NIFNHGD-SKIEEISLLLKCDVTGSIEAILNSINKLSKNQVKLNILHKAVGGITDSDVLLAEASNAIILAFNVKTDSKIRDMAKQKGVEIHTYNIIYELIDDMKMYLTKILKPITREVRIGSASVRQIFSTSKASNIIGCYISDGVAKKDSLIKVMRNSKLICKGKLKALRRFKDDVKEVVTDFECGMSLDGNVDVKVGDILEVYQLVQEGRIL
570417_Wendosymbiont@CAQ55490_1__translation_initiation_factor_IF_2            MNNEISNKKLTLQSKLKLDINLNSLDSQSTG----TTIVKKRR-KIHSAEDESKLGSLTKKEQISRINAVQNATLLKERNQRE------QEEKKEESNQNESHSVPKEKEVLSNDSIEYENDKKSFK-----SKDIYSKHSKLVITQAIDERN---YLPVFKQKFGIRSKQ-KFTKGKNISREVIIPDKITIRELSIRMAEDSKNVLKMLKEVGESYRVDDLVDPDIACEIAKKFSHTAKRVSDADKEKNLLFINRENLPKRPKPPIVTFMGHVDHGKTSLLDAFRESNVAERESGGITQHIGAYQLTTKNKQKITFIDTPGHEAFTAMRARGANITNIVVIVVAADDGIMKQTVEAINHAKAANVSIIVAINKIDKSQGDVERIINSLPQYDLIPEELGGDVIIVPVSAKKKINLDKLEEAILLIAELMTLEGIEDCRALGWVIESKIDKAKGISATLIVEEGTLKIGDILIVGTTYSKVRSMVNHLGQREKASLPSTPVEVTGLNGVPNAGDKFVVVNSERQAREIVEYRLELIKKKQEDLDDSNL-DIFSRND-SETEELSVVLKCDVTGSIEAISSSIDKLGKDQVKLNILHKAVGGVTDSDVLLAEASSAVILAFNVKVDSKIRELAKQKGIEIHTYNIIYELIEDMRMYLTKMLKPVTREVRVGSASVRQIFNSSKAGNIIGCYVTDGVIKKDSLIKVVRGSKLVHEGKLKALRRFKDDVKEVGVNFECGISLEGNIDIKVGDILEAYQLVQEERTL
118728_Wendosymbiont@RDD35681_1__Translation_initiation_factor_IF_2            MNNEISNKKLTIQSKLKLDSNLNSLANLSTC----TTIVKKRR-KIHSTEDESKLGSLTEKEQISRINAVQNAALLKERNQRE------EKEIKEDSHKNEADSLPKEKKILSNDSIEYENDKKSFK-----SKDIYSKHSKLVITQAIDEKT---QLPVFKQRFGIRSRK-KFTKGKNISREVIIPDKITIRELSIRMAEDSKSVLKMFKEVGESYRVDDLVDPDIASEIVEKFNHTAKRASDADKEKNLLFINRENLPKRLKPPIVTFMGHVDHGKTLLLDAFRESNIAERESGGITQHIGAYQLTTKNKQKITFIDTPGHEAFTEMRARGANITNIVVIVVAADDGIMKQTVEAINHAKAANVSIIVAINKIDKSQGDVERIINSLPQYDLIPEELGGDVIIVPVSAKKKTNLDKLEEAILLIAELMTLEGIEDCRALGWVIESKIDKAKGISATLIVEEGTLKIGDILVVGTTYSKVRSMVNHLGQREKAALPSTPVEVTGLNGVPNAGDKFVVVNSEKQAREIVEYRLEVLKKKKEDLDDNNL-DIFSRND-SETEELSVVLKCDVTGSIEAISSSIDKLGKDQVKLNILHKAVGGVTDSDVLLAEASSAVILAFNVKVDSKIRELAKQKGIEIHTYNIIYELIEDMRMYLTKMLKPVTREVRVGSASVRQIFNASKAGNIIGCYVTDGIIKKDSLIKVVRGGKLLHEGKLKALRRFKDDVKEVGVNFECGISLEGNIDVKVGDILEAYQLVQEERTL
163164_Wendosymbiont@AAS14960_1__translation_initiation_factor_IF_2            MNNEISDKKLTLQSKLKLDLNLNSSASPSTG----ATVVKKRRKKSHDAEDESKLCSLTEKEQIFRINAVQNAALLKERNQRE------EKEAKEDSNKNEADALSKEKQVLSNDSIDHEDDKKSFK-----NKDIYSKHSKLVIAQAIDEKT---QPPVFKQRFGIRGRK-KFTKGKNISREVIIPDKITIRELSIRMAEDSKSVLKMFKEVGESYRVDDLVDPDIACEIVEKFNHTAKRVSDTNREKDLFFIGRESLPKKPKPPIVTFMGHVDHGKTSLLDAFRESNVAERESGGITQHIGAYQITTKDKQKITFIDTPGHEAFTAMRARGANITNIVVIVVAADDGIMKQTVEAINHAKAANVSIIVAINKIDKSEGDVEKIINSLPQYDLIPEGLGGDVMIMPVSAKKKTNLDKLEEAILLIAELMKLEAIEDCRALGWVIESKIDKAKGISATLIVEEGTLKVGDILVVGTTYSKVRSMVNHLGQREKAALPSAPIEITGLNGVPNAGDKFVVVNSEKQAREIVEYRLELIKKKKEDLGDNNL-DIFSRNN-SETEELSVVLKCDVTGSIEAISSSIDKLGKDQVKLNILHKAVGGITDSDVLLAEASSAVILAFNVKVDSKIRDLAKQKGIEIHTYNIIYELIDDMRMYLTKMLKPVTREVRVGFASVRQIFNVSKAGNIIGCYVSDGVIRKDSLIKVMRGGKLVHEGKLKALRRFKDDIKEVGVNFECGVSLEGNVDIKVGDILEAYQLVQEERVL
169402_Wendosymbiont@APR99093_1__translation_initiation_factor_IF_2            MDNEISGKKLTLQSKFKLGLDLSASANSNAG----ATIVKKRRKKPNDSEDSSKLGSLTEKEQISRIHAVQNAALLKEKSSKV------EEEVEKDDNDSDSGTVLEEKEVLKDQKEDEEEKKKSLK-----SKDTYSKHSKLVIAQAIDEKA---QPTVFRQRFGIRNRK-KFTKGKNISREVVVPDEITIRELSIRMAEDSKSVLKMLKEVGESYRVGDLVDPDIASEIVKKFNHTVKRVSDSDKEKDLFFIGRENLPKKLKPPVVTFMGHVDHGKTSLLDAFRESNVAERESGGITQHIGAYQIMTKDKQKITFIDTPGHEAFTAMRACGANITNIVVIVVAADDGIMKQTVEAINHAKAANVSIIVAINKIDKSEGDVEKVMGSLPQYDLIPEELGGDVMVVPVSAKKRINLDKLEETILLVAEFLELEAVEDCRALGWVIESKIDKTKGISATLIVEEGTLKIGDMLVIGTTYGKVRNMVNHLGQREKIALPSTPIEVTGLNGAPNAGDKFVVVSSEKQAREIIEHRLELIKKKEESLDEDDL-DIFSRNN-SEIEELSVVLKCDVTGSIEAISSSIDKLGKDQVKLNILHKAVGGITDSDVLLAEASGAVILAFNVKVDSKIRDLAKQKGVEIHTYNIIYELIDDMKMYLTKMLKPVTREVRVGSVSVRQIFNVSKAGNIIGCYVSDGVIKKDSLIKVMRSDKLIYEGKLKALRRFKDDVKEVGLNFECGVSLEGNVDVKVGDILEAYQLVQEERVL
292805_Wendosymbiont@AAW71125_1__Translation_initiation_factor_2__IF_2__GTPase MNSKISSKKLTLQSKLKLDFNLSSSASPSMG----ATIVKKRRRKTHDTEDENKLGSLTKKEQISRINAVQNAALLKERNLKEKE---VKKDVKEDSNESATNTSFKEKEVLNDNNTDNEDNKKSLK-----NKDIYSKHSKRIIAQSIDDKI---QPSVFKQRFGIRNRK-EFTKGKNISREVIIPDEITIKELSIRMAEDSKSVLKMLKEMGENYGVDGLVDPEVACEIVEKFNHTAKRVSGANKEKNLFFIERESLPKKPKPPIVTFMGHVDHGKTSLLDAFRESNVAERELGGITQHIGAYQIITKDK-KITFIDTPGHEAFTAMRACGANITNIVVIVVAADDGVMKQTIEAMNHAKAANVSIIVAINKIDRSQGDVERIISSLPQYDLIPEELGGDVIVVPVSAKKKINLDKLEEAILLIAELMKLEAIEDCRALGWVIESKIDKAKGISATLIVEEGTLKVGDMLVVGTAYGKVRSMVNHLGQREKVALPSSPIEITGLNGIPNAGDKFVVVSSEKQAREIAEYRLELIKEKKEDLSNNNL-DMFSRND-SEVEELSVVLKCDVTGSIEAISNSIDKLGKDQVKLNILHKAVGGITDSDVLLAEASSAVILAFNVKVDSKIRDLAKRKGVEIHTYSIIYELIDDMRMYLTKMLKPVTREVRIGSASVRQIFNVSRVGNIIGCYVSDGVVKKDSLIKVMRNNKLIYEGKLKALRRFKDNVKEVGTNFECGVSLDGNVDIKVGDILEAHQLVQEERVL
246273_Wendosymbiont@BAP00178_1__translation_initiation_factor_IF_2            MNNEISSKKLTLQNKLKLGLDLNSSASPSTR----ATIVKKRRRKPHEPEDGSKLGSLTEKEQIFRINAVQNAALLKEKNLKE------EKKVKEDNDEGASDASFKEEKASSGGGIDDEDDKKPLK-----NKDIYSKHSKLIIAQSIDDKI---QSPAFKQRFGIRNRK-KFTKGKNISREVIIPDEITIRELSVRMAEDSKDVLRMLKEVGESYRVDDLVDPDIACEIVEKFNHTAKRVSDANKEKDLLFIDRESLPKKPKPPVVTFMGHVDHGKTSLLDAFRESNIAERESGGITQHIGAYQVVTKDKQRITFIDTPGHEAFTAMRACGANITNIVVIVIAADDGVMKQTIEAINHAKAANVSIIVAINKIDKLQNDIERVISSLPQYDLIPEELGGDVMVVPVSAKKKINLDKLEEAILLIADLMKLEAIEDCRAFGWVIESKIDKAKGISATLIVEEGTLKVGDMLVVGTTYGKVRSMVNHLGQREKMAPPSTPIEITSLNGVPDAGDKFVVVNSERQAREVVEYRLELIKRKEEDSSNSDL-DMFSRND-SETEELPVVLKCDVTGSIEAISSSIDKLGKDQVKLNILHKAVGGITDSDVLLAEASRAVILAFNVKVDSKIRDLAKHKGVEIRTYNVIYELIDSMKMCLTKMLKPVTREVRIGSVSVRQIFNVSKAGNIIGCYVSNGIVKKDSLIKVMRNSKLIYEGKLKALRRFKDDVKEVGTNFECGMSLDGDADIKVGDILEVYQLVQEERVL
1274402_CHpenaei@JQAJ01000002_1_106___100675_103029                            MTKDERAKSLTLEPKTR-----DTLQGAQGARSNVVVEVKRRRSRSAPPPSEGPAGRLTDQEKDARQKALKTALAQEKEKE--------EKPIPQEEVA---------DKKSVRPKTDNEDDSFSKK-----RKKWEEKTAKHNLARLLPTSGEPKKVMRTPLRSHTR------RQKVKTVQHVLLPEKITARELAGLMSEKLSAVLRAASTLDLTLTDGQSLDAHTAELIVLEMGHTCARKKTQEEELMDQALAASSHTLSKRPPVVTIMGHVDHGKTSLLDAMRKTNVADKEAGGITQSIGAYQITLTSGEKITFIDTPGHEAFTHMRARGAHVTDIIILLVAADDGIMAQTIEAINHAKASQAPIIVAINKMDKPGAAPDQVKQALLSHDIVVESLGGDVLDVEISAKTGQNLDTLQEAILGQAELLELSGSLDAPAKGAVLECRQDKKRGTLATVLVQNGTLTKGDTFVAGQVWGRVRWLADDQGKSITATSLSQPVEILGLSEPAMAGDDFFVVKDEAQARDITRLRIAQNEEQESAT-GLSLEQLIKG--DNAQKELTVILKADTQGSLEAVYTALTRTEHPEVKVKVLHKGVGALTESDALLAKTSQALLLGFHMKPSNALLDMAQKLGVEVQTYDVIYHLIENVQDLMSGLLSPEKKEVILGHAQIRQVFVVKKANQIAGCYVTDGIVKRDAHVRVKRGDTVLHQGVIQSLRRDKNDVKDVREKYECGICIKNYNAFEIGDVLEVFEFKNVKRTL
1399147_Hobtusa@ETZ06964_1__translation_initiation_factor_IF_2                 MTEEKKRKPLGLS-EQTPSRPTSVKQTFVQGKTRVAVEVRRGSRGSS---SGGGFEKFTDEEQLRRIRAVQQALQEKEEAELLKIREKADQEKALEALQNSKKVPVEEKKRKFSDRDDANKPKRTKPSARTVPKRAKQKYEKILGSPVILEDDTLEDDV-SFKKSMLRGKSGEKKNILVISRSVELTGPISVQDLSEKIAVKSQKVVQLLESLGKSVTAYSILDVETSELIITEMGHKSQRVGLEDLEARWWGV--KSKTYEDRPPVVTIMGHVDHGKTSLLDALRETSVASGEKGGITQHIGAYQTRLKSGKQVTFIDTPGHEAFIRMRERGSAVTDIIVLVVAADDGVKAQTIEAIRHAKTSNVPIIVAINKIDKTTAKPDVVRSELLNHGVVVEKMGGEVLDVEVSALTKKNLDALIETILLQAEMMELTCSPDTKARGTIIESHMRKGHGHVATVLIQNGTLRKGDIFVAGLLSGKVRMMFDAEGHVVQKATPGQPVEVLGFSRSPLSGDRFMSLDQESQAREFVEWKKSQALSDDSSEVTENSSDLAQYFKSQNVKTLFLVINADVQGSLEGLAYELEKIHHGEVALQVISSEVGPVSESDVMLAKTSNAIILMFNTYVLPDARKLIDQEKVILLNHQIVYRAIEEVKTLLEKLLAPEIQEHFLGKAEIIKVFHVKKSSSIAGCLVKEGALRRGEYVKIFRDKTLLFEGEIKSLRHVKNDMKEVKFGYECGMILEGFDAFEVGDRIECYEKKSIAREL
1321371_Hundulata@ETZ04521_1__translation_initiation_factor_IF_2               MTEEKKRKPLGLN-GQPQPNPASVKQTFVQGKTRVTVEVRRGSRAAS---PGGTFEKFTDEEQLRRLRAVQQSLQEKEEAELLRIKEQADKEKELEA-QNSSKSTAEEKKRKAGERSDASKVKRSKTAVRPFAKRSKQKYEKISTTPLTLEDDTLEETESSFKRGNVHSKTSEKKVPSVVLRCIELTGPIVLQDLAEKMAIKAHKVVQLLENFGKSTTVHSVLDVETAELIISEMGHKSLRVGLEDLEARWWNV--QGKTLEERPPVVTIMGHVDHGKTSLLDALRQTSVASGEKGGITQHIGAYQTRLSSGKQVTFIDTPGHEAFVRMRERGSAVTDIIVLVVAADDGVKTQTIEAIHHAKTSGVPVIVAINKIDKANAKPDIVRSELLNHGVVVEKMGGEVLDVEVSALTKKNLDVLIETILLQAEMMELTCSPDTKARGTIIESHMRKGHGHVATVLIQNGTLRKGDIFVAGMLSGKVRMMFDAQGCVVQRATPGQPVEVLGFSHSPVSGERFLSLEQESQAREFVEWKKSQMLS-GTEEPLETSHDLEQYFKSQNVKTLFLVINADVQGSIEGLTYELQKIHHGEVALQIISSEVGPVSESDVMLAKTSNAVILMFNTYVLPDVQKIIDREKVTVLSHQIVYRATEEVKALLVKLLSPEIQEHFLGKAEIIKVFHVKKASSIAGCLVKEGMLRRGEFVKIFRDKTMLFEGEIKSLRHVKNDMKEVKFGYECGMILEGFDAFEVGDRVECYEKRSIAREL
1082868_Hcurviuscula@PPE03828_1__Translation_initiation_factor_IF_2            MTEEKKRKPLKLN-EQVPPRPASVRQTFVQGKTRVTVEVRRGSRTSS---SGGFTEKFTDEEQLRRLKAVQQAVREKEETELLRIQEQAEAEVARAALDSTQQKTSEEKKRKFTESGILGN-KRSKPGNRGFLKRSKQKHEEISISPVLLEDEGMEEAVSVSKKFPIR--RNEKKIRSMVLRSIELTGPVVLQELAEKMAVKARQVVQVLATFNHDVTPNSVLDVETAELIIGEMGHQSIRVGLEDMEAELWKI--KEGTLEERPPVVTIMGHVDHGKTSLLDALRKTSIASGEKGGITQHIGAYQTQLPSGKKITFIDTPGHEAFMRMRERGSAVTDIIVLVVAADDGVKEQTVEAIRHAKTANVPIIVAINKIDKAGVKPDVVRTELLNHGVAVEKMGGDVLDVEVSALTRKNLDGLINTILLQAEMMGLTCVPSARARGTVIESHMRKGHGHVATVLIQNGTLYKGDIFVTGTLSGKVRMMFNAEGKSVGYALPSQPVEVLGFSRSPISGEKFLALERESQAREFVEWKREHTPQ--SVEQSETSGELEAYFKFQNIKTLFLVIKTDVQGSVEGLTHEIEKIRHSEVALQIISSGVGPVNEGDAMLAKTSGAVILMFNTYVLPDAQKMIDQTEIRLLNHQIIYRAVEELKILLVNLLAPEVQEHFLGKAEVIKVFHVKKASSIAGCLVKEGMLRRGEMVKIFRDKTLLFEGEIKSLRHIKNDMKEVKFGYECGMILDGFDGFEVGDRVECSETRSVARGL
1895705_Abacterium@OJU72936_1__translation_initiation_factor_IF_2              MTEEQKRKPLGLK---QAPKKPALKRDFSRGRSTVTVEVKRNRRPAVTSA----DSKFTQQEEMRRMRAVQGALQSRMQEEQARQQERQEREAARRIEEPAADARSAA------ASGVGARRDRPGKKVKTADKRSKRKQEDDDALKIVFSDQHTHPRVVGLKKLRFG----KLERKSSVVVEVEISGPVSVHDLAEQLAVKSASLLKVLLKMGHPATLNTILEPDIAEIVAAEMGAKSVRIVSEDLEEKLWQM--PTTPDKRRPPVVTVMGHVDHGKTSLLDALRKTSVVSGEKGGITQHIGAYQVVLPSGDCISFIDTPGHEAFAQMRARGANVTDIVVLVVAADDGVNAQTVEAIRHAQSAGVPIIVAINKIDKPTAKPEHIRTQLLSYDLVVESLGGDCLEVEVSALTGKNLDKLEQAIILQAEVLDLKTDSKAWAKGVVIESEMKKGLGSVATVLIKDGTLRKGDFFVSGEVYGRVRLLFDDKGKMIQSAEGGMPVAVSGFSQLPSSGERFMKVGSEAEAKQFLEWKHQTFLSKGESEPVRTLE---SHLQAQKVKELSVILKADVQGSLEGLEFEISKLLHEEVSAKIVYKGVGAVTETDALLAQTCKGIVVAFGVSILPEAQKIIEKEAVPLLKHNIIYHAVDQIRDLLSGMLAPDLQEILLGQAEVIQVFKIKKGPTVAGCAVKKGFLRRGETVKITRDGKLVFQGLIKSLKHQKDDKKEVKEGYEAGIVLDGHSDYQLGDQVSCYEVKTIARKI
1286528_Nhelminthoeca@AHX11440_1__translation_initiation_factor_IF_2           ----DNKKKLSLKGKEELSKKAFISRSSGNI---------------G---DKKNTDRLTKQEERNRLDALYNYKKLN-AVAASTH-------KQPEPSDSSTEPVTVSEPSAETDSADRKSEKSKYSNTDVKPQ--RNKRDSVSVTKSLSYDEDPLKS-SNFRKNYKKNRKKNLKKGQLI---TIEKRLITPRELSMLLSEPMSKVMTLLKKMGETFGEDDFLKKDIVEILALELGHEIKYKLSAELLTKERE-NVDNSSMKNRAPVVTVMGHIDHGKTTLLDTLRHTHVTASESGGITQHIGAYQVQTKDGRSITFIDTPGHAAFTSMRMRGAEVTDIVVLLVAADDGVNEQTIEAIKHAKAAKVPIIVAINKIDKEGANPLKVMTDLLQHGVVVEEMQGDVMSVNISAKNGTNIDKLEELILLQADFLELKYNPSKQAEGVVIESKLDKRCGAFATIIVKEGELKTGELIVASGSYGKVKSMTDSSNKKVKKAPAGVPVEVLGLNKAPEPGTYFFVVKNEKDAKAMLDSQERDKVDN------RSLRDSF----ENEKKKLNFIIKADVNGSVEAITESIKGLSHPDIEISIIHTSVGDINDSDLLLAEVSDSYIIGFRVKAERTVKEHSA-----ILFHSIIYDVIKHVQDLMTELVSPKTREVVLGSALVKEVFTLSDKSSVAGCQVKSGVIKKSARIRIVRDGQILKDLSIKSLKRFKDEVKEVKPGYECGILLNGYSDFKVGDILESFESVSNEK--
222891_Nsennetsu@ABD46323_1__translation_initiation_factor_IF_2                ----DTKKRLSLNGKEELSRRAFIGKSSTGG---------------S---DRAS--HLTRQEERNRLDALHRYRKANMSVAAQEN-------VQEEAVEIQEDPLSLVDNPER-DSSSLKKGKKGHKNKDGWNQEIRKRKDALDLVKLIDGKEAPLRS-PSLRRKSSRLQRKNPKRGQLI---MIDKRSVTLRELSVLLSEPMVRMKMILKKMGEICGEDDYLKQETVELLALELGHEIKYKPSAEIFAATRR-NTDESDLRPRVPVVTVMGHIDHGKTTLLDALRNTSLTATESGGITQHIGAYQVQVGD-RSITFIDTPGHAAFTSMRMRGAKVTDIVVLVVAADDGVNKQTIEAIKHAKAAEVPIIVAINKIDKESANPARVFTELAQHGVIVEEMHGDVMSVNISAKNHINLDKLKEVILIQADFLDLKYNPKQPAEGVIIESRVDRKCGAFSTLIVKEGELKTGQVAVLGSFYGKIRSMMTSSGEIVGSAVAGTPVEVMGLSEAPEPGTSFFVVNSEKEAKMLVSSHEYIKEDSY-----RPLRDSF----ESDKHKLNFIIKADVNGSVEALVQSISGLSHPEVDIAIVHTGIGDISDSDVLLAQVSGAYIVGFRVKTEKTVKDYPK-----IIFQSIIYDVIKKVQEMVELLVSPKTREVILGSAVVKEVFTLSDKSNVAGCQVKSGVIKKSASIRLLRNGENIKDLSIKSLKRFREEVKEVKSGYECGILLNGYNEIKVGDILESFGLLSNEE--
