# Supplementary material for: Components of iron–Sulfur cluster assembly machineries are robust phylogenetic markers to trace the origin of mitochondria and plastids
Source: PLoS Biol. 2023 Nov 8;21(11):e3002374. doi: 10.1371/journal.pbio.3002374 (PMC10631705; doi:10.1371/journal.pbio.3002374)
Supplement: S1 Data — (ZIP) [file pbio.3002374.s017.zip › S1 Data/Concatenations/ISC/Reference_tree_Alpha_ISC/trimmed_alignments/RpoC_AlphawithISC.bmge.phy]

 90 1373
12312345_Abacterium@PPR19653_1__DNA_directed_RNA_polymerase_subunit_beta_                           MNNVMNLFNKPAVAQEFDAIRISLSSPEQIRSRSFGEVTKPETINYRTFKPEHGGLFCARIFGPVKDYECLCGKYKRMKHRGIVCEKCGVEVIESKVRRDRMGHIDLAAPVAHIWFLKLLPSRIGTLLELTLKDLEKILYFENFVVVDPGMTPMEKFELLSEEEFMDAQDEYGEDAFTAEIGAEAIRTMLREIDLESTKAELEAELAEDLSVMRRTKVVKRLKVVNAFYESGNKPEWMVMDIIPVLPPELRPLVPLDGGRFATSDLNDLYRRVVNRNNRLKRLLELRAPEIIVRNEKRMLQESVDALFDNGRRGRVITGANKRPLKSLADMLKGKQGRFRQNLLGKRVDYSGRSVITVGPDLMLHQCGLPKKMALELFKPFIYHKLEAKGLATTIKAAKKMVERAEDEVWDVLSEVIREHPVMLNRAPTLHRLGIQAFEPKLIEGKAIQLHPLVCTAFNADFDGDQMAVHVPLSLEAQIEARVLMMSTNNILSPASGKPIIVPSQDIILGLYWLSMARFGEPGEGTIFTDMGEIEHALNAKSVTLHTRIKAKFRG---------KMWDTSVGRMYLAQMLPDHPELTFDMVNRILTKKEIGAMLHKVYLTCGQKASCLFADKMMALGFKFAAKSGISFGKDDIIIPEDKYSIVESAEAEVLNFEKQYMDGLITSGEKYNKVIDIWQKTTDTIKDKMMAEISDKEVEPSLNSIYIMANSGARGSVTQMRQLGGMRGLMAKPNGEIIETPITANFREGLTVLQYFISTHGARKGLADTALKTANSGYLTRRLVDVSQDCVIVEDDCGTEQNIEATALVDSGNEMESLGERILGRTVAQDVINPLTGDIIANKDDLLDEMKVSEIERAGIESLLIRSPLTCESKDGLCGKCYGRDLSRGTSVNIGEAVGVIAAQSIGEPGTQLTMRTFHIGGTASAGTAQSKSEAERDGKVKLKNVVTLANSDKDEIIMSRKAEVGVEDSAGRVHQWHKLPYGSKLSVTEGDKVKAGDKLGEWDPYTHPILVEVQGKVQFLDLKDGETLNEVVDEVTGITRREVTDWKQNARSADMKPSIVLVDKNGKVVTLPNGSQAVYHLPVGAVLSVNEGAEVHAGDTIARLPKESLKSRDITGGLPRVAELFEARKPKDSAIIAENSGVVSFGKDLKGKRRLIVTKEDGEEREYLIPKGNHLTVREGDYVEAGEMLLEGAKVPQDILRAQGVPAFAEYMIKEIQSVYRLQGVSINDKHIEVIVRQMLQKVVVTAPGESTFVQGEVAELSDILHENEQLAAKNKTQAEFELQLQGITKASLTSKSFISAASFQETTKVLTEAAVSGKMDTLVGLKENVIVGRLIPAGTGRMLSELRRQAHLKNVTPSSDEGIV
28181_Mblakemorei@OEJ65461_1__DNA_directed_RNA_polymerase_subunit_beta_                             MNELTKFFGQVSGTQRFDSIQIKIASPEQIRAWSFGEIKKPETINYRTFKPERDGLFCARIFGPVKDYECLCGKYKRMKYKGITCEKCGVEVTLQKVRRERMGHIELASPVAHIWFMKSLPSRIGLLLDMTLKDLERVLYFENYVVVEPGLTPLKQNELLSEDAYQIAVDEYGVDAFTVGIGAEALRDMLSEIDLEDELEVLKVDLKETTSEAKRKKLVKRLKLVEAFIASGSRPEWMILEVVPVIPPELRPLVPLDGGRFATSDLNDLYRRVINRNNRLKRLIELRAPEIIVRNEKRMLQESVDALFDNGRRGRAITGANKRPLKSLSDMLKGKQGRFRQNLLGKRVDYSGRSVIVVGPELMLHQCGLPKKMALELFKPFIYSKLELYGYATTIKAAKRMLEKERPEVWDILEEVIREHPVMLNRAPTLHRLGIQAFEPKLIEGKAIQLHPLVCAAFNADFDGDQMAVHVPLSLEAQLEARVLMMSTNNILSPANGKPIIVPSQDIILGLYYMTMLRENEPGEGMMFADMGEVQHALDAGVLSLHAKIIARYHGVDENGDPKVYRVDTTPGRLMVSEVLPKHPKIPFSLINTLLTKKEITNVIDVVYRHGGQKETVIFADRIMGLGFANACRAGISFGKDDLIIPDAKGKLVGDTEAKAKEYEQQYQDGLITQGEKYNKVVDAWAHCTDQVSDEMMKVISADRPGEPVNSVYMMAHSGARGSVAQMKQLAGMRGLMAKPSGEIIETPIISNFKEGLTVLEYFNSTHGARKGLADTALKTANSGYLTRRLVDVAQDCIVYEEDCGTDIVITVSSVVQGGEVVVDIGEQVLGRTLGEDAIHPITGELLVKKGVLVTEPEAALLTEAEIENLKVRSPLTCESKVGICATCYGRDLARGTRVNLGEAVGVMAAQSIGEPGTQLTMRTFHIGGAAQKGSEQSFIEAGFDGKVKLISCQTVKNSDGVQVVMSRNAELLMIDDQDRERMRQRIPYGAKLLVKDKAVVERTAKLAEWDPYTLPIITEKDGAVSYLDLVEGVSLMEQMDEATGLSSKVVVDWKSQPKGTDLKPRLTLRDKKGEVILLEDGQEARYYLPVDAVLSVENGQTVHAGDTMARIPRESAKTRDITGGLPRVAELFEARKPKDYAIISEIDGRVEFGKDYKNKRRVIVVSAEDEPKEYLIPKGKHLAVQEGDYVQKGDPLMDGNPVPHDILAVMGVEALAEYLVNEIQEVYRLQGVKINDKHIEVISRQMLQKVEITDPGDTTYLVGELADKSEFEKVNAKVIEAGERPAVADPVLQGITKASLQTQSFISAASFQETTRVLTEAAVSGKIDTLIGLKENVIVGRLIPAGTGSVMNNFRSIAADRDEELMANAGPD
1288970_Msp@CCQ74614_1__RNA_polymerase__beta_prime_subunit                                          MNELMKLFGQVSGTQRFDKIKISIASPERIRSWSFGEIKKPETINYRTFKPERDGLFCARIFGPIKDYECLCGKYKRMKYKGITCEKCGVEVTLTKVRRERMGHIELASPVAHIWFLKSLPSRIGLLMDMTLKDLERILYFENHVVMEPGLTPLKQHELLSEEQYQSAVDEYGEDAFTAGIGAEAIKEMLSQIDLEDELDQVRIDLKETSSEARRKKLVKRLKLVEAFLESGARPEWMILDVVPVIPPELRPLVPLDGGRFATSDLNDLYRRVINRNNRLKRLIELRAPEIIVRNEKRMLQESVDALFDNGRRGRAITGANKRPLKSLSDMLKGKQGRFRQNLLGKRVDYSGRSVIVVGPDLMLHQCGLPKKMALELFKPFIYSKLELYGMATTIKAAKRMVEKERPEVWDILEEVIREHPVMLNRAPTLHRLGIQAFEPKLIEGKAIQLHPLVCTAFNADFDGDQMAVHVPLSLEAQLEARVLMMSTNNILSPANGKPIIVPSQDIVLGLYYMTLMREDEKGEGMAFADMGEMQQALDMGAVSLHAQITARYHTFDEDGNPVVQRVTTTPGRLMVSELLPKTAKTPFDLVNKLLTKKEISNVMDAVYRHCGQKESVIFADKLMGLGFKQACVAGISFGKDDLVVPDEKEVLVGDTETSVKEFEQQYQDGLITQGEKYNKVVDAWSHCTDAVADAMMKEIQRDKKGEPVNSVYMMAHSGARGSPAQMKQLAGMRGLMAKPDGSIIETPIISNFKEGLTVLEYFNSTHGARKGLADTALKTANSGYLTRRLVDVAQDCIITEHDCGTDKYLTAQALIEGGDVVVPLADRILGRSASEDIINPETGEVMVAAGELIHEKEADAIEAVGIETVKIRSVLTCKSQVGVCGTCYGRDLARGTPVNMGEAVGVIAAQSIGEPGTQLTMRTFHIGGAAQRGAEQSKIEASYDGKVKLENCTTVKDSAGVSVVMSRNAEMVLTDETGREKARHRVAYGTKLVVGEGQDVERGDKLAEWDPYTLPIITEKDGIINFMDMVEGLSMTEVVDEATGLSSKVVTDWKQQPRGSDLKPRITLRDDAGELLTLDNGLEARYFMSVDAILSVENGQKVHAGDVLARIPRESAKTRDITGGLPRVAELFEARKPKDHAIISDIDGRVEFGKDYKNKRRILVAPEAEDPREYLIPKGKHISVQEGDFVRRGDPLMDGNPVPHDILRVMGVEALAEYLINEIQDVYRLQGVKINDKHIEVIVRQMLQKVEVMEPGDTTFLVGELVDRIEFAVANQKVVDAGEKPAAAEPVLQGITKASLQTHSFISAASFQETTRVLTEASVSGKEDTLLGLKENVIVGRLIPAGTGSVMNRFRQVAADRDRELAAQQQEE
2032658_Abacterium@PDZW01000046_1_5___3317_7459                                                     MNELMKIFGQVRGTQSFDQMQISIASPERIRSWSYGEIKKPETINYRTFKPERDGLFCARIFGPIKDYECLCGKYKRMKYRGITCEKCGVEVTLAKVRRERMGHIELASPVAHIWFLKSLPSRIGLLVDMPLKDLERVLYFENYVVVEPGLTPLKMFELLTEEQYQKAQEEYGDDAFQAGIGAEALKIILCALDLEQEKEKVRVDLRETASEAKRKKLVKRLKLIEAFLESGSKPEWMILEVIPVIPPELRPLVPLDGGRFATSDLNDLYRRVINRNNRLKRLIELRAPDIIVRNEKRMLQEAVDALFDNGRRGRAITGANKRPLKSLADMLKGKQGRFRQNLLGKRVDYSGRSVIVVGPELKLHQCGLPKKMALELFKPFVYSRLERYGLATTIKAAKRMVEKERPEVWDILEEVIREHPVMLNRAPTLHRLGIQAFEPVLIEGKAIQLHPLVCTAFNADFDGDQMAVHVPLSLEAQLEARVLMMSTNNILSPANGKPIIVPSQDIVLGIYYITHEIPGEKGEGMVFSNIGEIQHALDAKAVTLHAKVRSRYKDVDSEGKPITTIVTTTPGRMLLSEILPRNPNVPFSLINRLLTKKDIQNVIDIVYRHCGQKETVIFADRLMALGYRHACTAGISFGKDDMVVPATKTKLVSDTEDRVKEFEQQYQDGLITQGEKYNKVVDAWSHCTEKVAEEMMKEISKVEPGKPINSIYMMAHSGARGSAAQMKQLAGMRGLMAKPSGEIIETPIISNFKEGLSVLEYFNSTHGARKGLADTALKTANSGYLTRRLVDVAQDAIITEPDCGTTEGFTVSAVVEGGEVIASLGERILGRSASMDIVHPVSGEVLAAAATMIDEEAVEKIEESGLEIIGIRSVLTCKSKTGICAACYGRDLARGTKVNAGEAVGVIAAQSIGEPGTQLTMRTFHIGGAAQRGAEASAIDTNFDAKATFTNLNVVKNSSGLPIVMSRNCELILLDTSGRERARHRVTYGARILVEPDSMVTKGTKILEWDPYTLPILTERAGIVHYEDLVEGLSMREVLDEATGIASKVIVDWKQQTKGNDLKPRIVLKDAKGHVIKLPNGTEARYYMSVDTILSVDNGQEVFAGDAIAKLPREGSKTRDITGGLPRVAELFEARKPKDYAIVAEIEGRVEFGKDYKSKRRILIVPDDGETVELLVPKGKHITVQEGDYVRRGDALTDGNPVPHDILRVLGVEALAAYLINEIQEVYRLQGVKINDKHIEVIVRQMLQKIEITDPGDTTMLTGEQVDRTDYAVENAKTLAEGGRPAKGMPVLQGITKASLQTHSFISAASFQETTRVLTEAAVSGKIDDLVGLKENVIVGRLIPAGTGSVMNRIREIAAKRDREMSGTAPEA
2053833_Msp@RAU20379_1__DNA_directed_RNA_polymerase_subunit_beta_                                   MNELMKIFGQASGTQAFDQIRISIASPERIRSWSYGEIKKPETINYRTFKPERDGLFCARIFGPIKDYECLCGKYKRMKYRGIICEKCGVEVTLAKVRRERMGHIELASPVAHIWFLKSLPSRIGLLCDMTLKDLERILYFENYVVVEPGLTPLKLRELLTEEQYMRAVDEYGEDAFTAKIGAEAIRDMLTVIELEEEKAKIKADLKDTTSEAKRKKLVKRLKLVEAFMESGSRPEWMILEVIPVIPPELRPLVPLDGGRFATSDLNDLYRRVINRNNRLKRLIELRAPEIIVRNEKRMLQEAVDALFDNGRRGRAITGANKRPLKSLSDMLKGKQGRFRQNLLGKRVDYSGRSVIVVGPELKLHQCGLPKKMALELFKPFVYSKLELYGMATTIKAAKRMVEKERPEVWDILEEVIREHPVMLNRAPTLHRLGIQAFEPVLIEGKAIQLHPLVCTAFNADFDGDQMAVHVPLSLEAQLEARVLMMSTNNILSPANGKPIIVPSQDIVLGIYYITMERDEQPGQAMVFVNMAEIEEALAEKTVTLHSKIRARFDTVDSEGTPVTQIVDTTPGRMMLSVVLPKHKNVPFSLINRLLTKKEIQNVIDVVYRHCGQKETVIFADRVMGLGYSNAFKAGISFGKDDLVIPPEKETLVGETEEKAKEYEQQYQDGLITQGEKYNKVVDAWSKCTDDVADAMMKQISSLVPGKQINSIYMMAHSGARGSAAQMKQLAGMRGLMAKPSGEIIETPIISNFKEGLTVLEYFNSTHGARKGLADTALKTANSGYLTRRLVDVAQDAIICEEDCGTTNGLTVSPVIEGGEVIASLAERILGRSAARDIVNPLNGEVLVKAAQMIQEAEVEAIDAAGIETVVIRSVLTCDSEEGVCGTCYGRDLARGTRVNVGEAVGVIAAQSIGEPGTQLTMRTFHIGGAAQRGAEQSSIEATLDSTVQVINRNLVVNSSGHSIVMSRNCEVALLDHNNRERARHRVPYGAKLLVDEGQKVTRGAKLAEWDPYTLPIITERAGVAHYVDLIEGLSMREVMDEATGITSKVVIDWKQQPRGSELRPRVTLRDDKGEEVVLANGLEARYFMSVDAILSVENSTKVNAGDVLARIPRESSKTRDITGGLPRVAELFEARKPKDHAIISDIDGRVEFGKDYKSKRRIMVVPEDGDAFEYLIPKGKHISVQEGDYVRRGDPLMDGNPVPHDILKVLGVEALAQYLINEIQEVYRLQGVKINDKHIEVIVRQMLQKVEITDAGDTTLLVGEQVDRTEFEIENSKAIREQGRPASGTPVLQGITKASLQTHSFISAASFQETTRVLTEAAVSGKVDSLQGLKENVIVGRLIPAGTGAVMNRLRAIAAQRDKDMQDLEAAN
342108_Mmagneticum@BAE51943_1__DNA_directed_RNA_polymerase__beta__subunit_160_kD_subunit            MNELMKIFGQVSGTQSFDQIRISIASPERIRSWSYGEIKKPETINYRTFKPERDGLFCARIFGPIKDYECLCGKYKRMKYRGIICEKCGVEVTLAKVRRERMGHIELASPVAHIWFLKSLPSRIGLLCDMTLKDLERILYFENYVVVEPGLTPLKIRELLTEEQYMRAVDEYGEDAFTAKIGAEAIRDMLTVIDLETEKAQLKVDLKETTSEAKRKKLVKRMKLVEAFMESGSRPEWMILEVIPVIPPELRPLVPLDGGRFATSDLNDLYRRVINRNNRLKRLIELRAPEIIVRNEKRMLQEAVDALFDNGRRGRAITGANKRPLKSLSDMLKGKQGRFRQNLLGKRVDYSGRSVIVVGPELKLHQCGLPKKMALELFKPFVYSKLELYGMATTIKAAKRMVEKERPEVWDILEEVIREHPVMLNRAPTLHRLGIQAFEPVLIEGKAIQLHPLVCTAFNADFDGDQMAVHVPLSLEAQLEARVLMMSTNNILSPANGKPIIVPSQDIVLGIYYITMERDEVPGQVLVFVNMAEIEEALTEKTITLHTKIRARFDTVDSEGTPVTQIVDTTPGRMMLSVILPKNKNVPFSLINRLLTKKEIQNVIDVVYRHCGQKETVIFADRVMGLGYSNAFKAGISFGKDDLVIPPEKETLVGETEEKAKEYEQQYQDGLITQGEKYNKVVDAWSKCTDDVADAMMKQISSLVPGKQINSIYMMAHSGARGSAAQMKQLAGMRGLMAKPSGEIIETPIISNFKEGLTVLEYFNSTHGARKGLADTALKTANSGYLTRRLVDVAQDAIICEEDCGTTNGLTVSPVIEGGEVIASLAERILGRSAARDIVNPLTGEVIVKAAQMIQETEVELIDAAGIETVVIRSVLTCDSEEGVCGSCYGRDLARGTRVNVGEAVGVIAAQSIGEPGTQLTMRTFHIGGAAQRGAEQSSIEATFDGTVQVINRNVVVNSSGASIVMSRNCEVALLDINNRERARHRVPYGAKLLVDEAQKVTKGTKLAEWDPYTLPIITERAGVAHYVDLTEGLSMREVVDEATGIASKVVVDWKQQPRGADLRPRVTLRDEKGEELLLANGLEARYFMSVDAILSVENNTKVNAGDVLARIPRESSKTRDITGGLPRVAELFEARKPKDHAIISDCDGRVEFGKDYKSKRRILVVPEEGDAIEYLIPKGKHISVQEGDYVRRGDPLMDGNPVPHDILKVLGVEALAQYLINEIQEVYRLQGVKINDKHIEVIVRQMLQKVEITDPGDTTLLVGEQVDRVEFDIENSKAIREQGRPASGTPVLQGITKASLQTHSFISAASFQETTRVLTEAAVSGKVDSLQGLKENVIVGRLIPAGTGAVMNRLRAIAAKRDKDMQVEGESE
1082_Pfulvum@SEH36171_1__DNA_directed_RNA_polymerase_subunit_beta_                                  MNELMKIFGQGGSTPTFDQIRISIASPERIRSWSFGEIKKPETINYRTFKPERDGLFCARIFGPIKDYECLCGKYKRMKYRGIICEKCGVEVTLAKVRRERMGHIELASPVAHIWFLKSLPSRIGLLCDMTLKDLERILYFENYVVVEPGLTPLKLRELLTEEQYMRAVDEFGEDAFTAKIGAEAIRDMLSVIDLEAEKAQLKIDLKETTSEAKRKKLVKRMKLVEAFLESGSRPEWMILEVIPVIPPELRPLVPLDGGRFATSDLNDLYRRVINRNNRLKRLIELRAPEIIVRNEKRMLQEAVDALFDNGRRGRAITGANKRPLKSLSDMLKGKQGRFRQNLLGKRVDYSGRSVIVVGPELKLHQCGLPKKMALELFKPFVYSKLELYGMATTIKAAKRMVEKERPEVWDILEEVIREHPVFLNRAPTLHRLGIQAFEPTLIEGKAIQLHPLVCTAFNADFDGDQMAVHVPLSLEAQLEARVLMMSTNNILSPANGKPIIVPSQDIVLGIYYITMDRDEMPGQALVFVNMAEIEEALSAKTITLHSRIKARYDTVDSDGNPVTRIVDTTPGRMMLSVILPKNKNVPFSLINRLLTKKEIQNVIDVVYRHCGQKETVIFADRIMGIGYSNAFKAGISFGKDDLVIPPEKEQLVGETEDKVKEYEQQYQDGLITQGEKYNKVVDAWSKCTDDVADAMMKQISSQAPGKPINSIYMMAHSGARGSAAQMKQLAGMRGLMAKPSGEIIETPIISNFKEGLTVLEYFNSTHGARKGLADTALKTANSGYLTRRLVDVAQDAIICEDDCGTTNGLTVSPVIEGGEVIASLGERILGRSAARDIVNPATGEVIVPAAVIIDENAVEQIESAGIETVSIRSVLTCDSEEGVCGACYGRDLARGTKVNVGEAVGVIAAQSIGEPGTQLTMRTFHIGGAAQRGAEQSSIESSIDATVQVINRNLVVNSSGSSIVMSRNCEVALYDANHRERARHRVPYGAKLLVDEGQVVTKGTKLAEWDPYTLPIITERAGVIHYVDLIEGLSMREVVDEATGIASKVVIDWKQQPRGADLRPRITLRDERGEEVVLANGLEARYFMSVDAILSIENNSKVNAGDVLARIPRESSKTRDITGGLPRVAELFEARKPKDHAIISDIDGRVEFGKDYKSKRRILVVPEDGDPVEYLIPKGKHISVQEGDYVRRGDPLMDGNPVPHDILKVMGVEALAQYLINEIQEVYRLQGVKINDKHIEVIVRQMLQKVEITEPGDTTLLVGEQVDRTEFDIENAKAIREGGRPASATPVLQGITKASLQTHSFISAASFQETTRVLTEAAVSGKVDTLNGLKENVIVGRLIPAGTGAVMNRLREIAAKRDRDMAVEADVG
1895778_Msp@OJX81383_1__DNA_directed_RNA_polymerase_subunit_beta_                                   MNELMKIFGQTAGTQSFDQIRISIASPERIRSWSYGEIKKPETINYRTFKPERDGLFCARIFGPIKDYECLCGKYKRMKYRGIICEKCGVEVTLAKVRRERMGHIELASPVAHIWFLKSLPSRIGLLCDMTLKDLERILYFENYVVVEPGLTPLKIRELLSEEQYMRAVDEYGEDSFTAKIGAEAIRDMLSAIDLESEKDKLKIELKETTSEAKRKKLVKRLKLVEAFLESDSRPEWMILEVIPVIPPELRPLVPLDGGRFATSDLNDLYRRVINRNNRLKRLIELRAPEIIVRNEKRMLQEAVDALFDNGRRGRAITGANKRPLKSLSDMLKGKQGRFRQNLLGKRVDYSGRSVIVVGPELKLHQCGLPKKMALELFKPFVYSKLELYGMATTIKAAKRMVEKERPEVWDILEEVIREHPVMLNRAPTLHRLGIQAFEPVLIEGKAIQLHPLVCTAFNADFDGDQMAVHVPLSLEAQLEARVLMMSTNNILSPANGKPIIVPSQDIVLGIYYITMERDEQPGLALVFRDMKEIDAALADKVLTLHQRIRARYNNVDKDCNPIVEIVSTTAGRMMLSEILPRNPNVPFASINRLLTKKDIQNVIDLVYRHCGQKETVIFADRVMGLGYSNAFKAGISFGKDDMVIPPAKDVLVSETEAKAKEYEQQYQDGLITQGEKYNKVVDAWSKCTDDVADAMMKEISRVEPGRMVNSVYMMAHSGARGSAAQMKQLAGMRGLMAKPSGEIIETPIISNFKEGLTVLEYFNSTHGARKGLADTALKTANSGYLTRRLVDVAQDAIIVEEDCGTINGLTVSAVVEGGEVISPLAERILGRSASRDIVNPATGEIIVASGELIDESAVELIDDAGIEVVNIRSVLTCEAKEGVCGCCYGRDLARGTKVNVGEAVGVIAAQSIGEPGTQLTMRTFHIGGAAQRGAEQSSIEATGDTTVQLLNKNVVTNSSGAKIVMSRNCELLLLDAGGRERARHRVPYGAKLLVEEAQKVTKGTKMAEWDPYTLPIITETNGVAHYVDLVEGLSVREVVDEATGIASKVVVDWKQQPRGSDLRPRIELRDDKGQPVTLPNGMEARYFLSVDAILSVENQAKLHAGDVLARIPREGSKTRDITGGLPRVAELFEARKPKDHAIISDIEGRVEFGKDYKSKRRILVVPEDGDPMEYLIPKGKHVSVQEGDYVRRGDSLMDGNPVPHDILRVMGVEALAQYLINEIQEVYRLQGVKINDKHIEVIVRQMLQKVEINDPGDTTFLVGEQVDRQEFEHENRKAIKEQGRPAGGTPVLQGITKASLQTHSFISAASFQETTRVLTEAAVSGKVDTLNGLKENVIVGRLIPAGTGAVMNRLRELAAKRDREMQVEGEEG
55518_Mgryphiswalde@AVM76473_1__DNA_directed_RNA_polymerase_subunit_beta_                           MNELMKIFGQASGTQAFDQIRISIASPERIRSWSYGEIKKPETINYRTFKPERDGLFCARIFGPIKDYECLCGKYKRMKYRGIICEKCGVEVTLAKVRRERMGHIELASPVAHIWFLKSLPSRIGLLCDMTLKDLERILYFENYVVVEPGLTPLKIRELLSEEQYMRAVDEYGEDSFTAKIGAEAIRDMLCAIDLESEKDKLKIDLKETTSEAKRKKLVKRLKLVEAFMESGSRPEWMILEVIPVIPPELRPLVPLDGGRFATSDLNDLYRRVINRNNRLKRLIELRAPEIIVRNEKRMLQEAVDALFDNGRRGRAITGANKRPLKSLSDMLKGKQGRFRQNLLGKRVDYSGRSVIVVGPELKLHQCGLPKKMALELFKPFVYSKLELYGMATTIKAAKRMVEKERPEVWDILEEVIREHPVMLNRAPTLHRLGIQAFEPVLIEGKAIQLHPLVCTAFNADFDGDQMAVHVPLSLEAQLEARVLMMSTNNILSPANGKPIIVPSQDIVLGIYYITMERDEQPGLALVFRDMKEIDAALADKVLTLHQHIKARYNNVDQDCKPIVEIVETTAGRMMLSEILPRNPNVPFSSINRLLTKKDIQNVIDLVYRHCGQKETVIFADRVMGLGYSNAFKAGISFGKDDMVIPPAKEVLVSETEAKAKEYEQQYQDGLITQGEKYNKVVDAWSKCTDDVADAMMKEISRIEPGRMVNSVYMMAHSGARGSAAQMKQLAGMRGLMAKPSGEIIETPIISNFKEGLTVLEYFNSTHGARKGLADTALKTANSGYLTRRLVDVAQDAIIVEEDCGTINGLTVSAVVEGGEVISPLAERILGRTASRDIVDPATGRVIVAASELIGESEVEQIDEAGIEVVNIRSVLTCEAKEGVCGCCYGRDLARGTRVNVGEAVGVIAAQSIGEPGTQLTMRTFHIGGAAQRGAEQSAIEATGDTTVQLLNKNVVTNSSGAKIVMSRNCELLLLDAGGRERARHRVPYGAKLLMEDGQKVTKGTKMAEWDPYTLPIITETNGIAHFVDLVEGLSIREVVDEATGIASKVVVDWKQQPRGSELRPRVELRDDKGQPVTLPNGLEARYFLSVDAILSVENQSKLHAGDVLARIPREGSKTRDITGGLPRVAELFEARKPKDHAIISDIDGRVEFGKDYKSKRRILVVPEDGDPMEYLIPKGKHVSVQEGDYVRRGDSLMDGNPVPHDILRVMGVEALAQYLINEIQEVYRLQGVKINDKHIEVIVRQMLQKVEITDPGDTTFLVGEQIDRQEFEHENRKAIKEQGRPASGTPVLQGITKASLQTHSFISAASFQETTRVLTEAAVSGKVDTLNGLKENVIVGRLIPAGTGAVMNRLREIAAKRDRDMQIEAEGG
1437059_Mmoscoviense@OAN46964_1__DNA_directed_RNA_polymerase_subunit_beta_                          MNELMKIFGQASGTQSFDQIRISIASPERIRSWSYGEIKKPETINYRTFKPERDGLFCARIFGPIKDYECLCGKYKRMKYRGIICEKCGVEVTLAKVRRERMGHIELASPVAHIWFLKSLPSRIGLLCDMTLKDLERILYFENYVVVEPGLTPLKIRELLTEEQYMRAVDEYGDDAFTAKIGAEAIRDMLVAIDLESEKDRLKIDLKETTSEAKRKKLVKRMKLVEAFLESGSRPEWMILEVIPVIPPELRPLVPLDGGRFATSDLNDLYRRVINRNNRLKRLIELRAPEIIVRNEKRMLQEAVDALFDNGRRGRAITGANKRPLKSLSDMLKGKQGRFRQNLLGKRVDYSGRSVIVVGPELKLHQCGLPKKMALELFKPFVYAKLELYGMATTIKAAKRMVEKERPEVWDILEEVIREHPVMLNRAPTLHRLGIQAFEPVLIEGKAIQLHPLVCTAFNADFDGDQMAVHVPLSLEAQLEARVLMMSTNNILSPANGKPIIVPSQDIVLGIYYITMERDELPGMAMIFRDMNEINAALADKVLTLHQKIKARYRNVDKDGQPITELLETSAGRMLLSEILPRNPNVPFSSINRLLTKKDIQNVIDLVYRHCGQKETVIFADRIMGLGFSHAFKAGISFGKDDMVIPAAKDHLVGGTEEKAKEYEQQYQDGLITQGEKYNKVVDAWSKCTDDVADAMMKEISRVEPGMQVNSVYMMAHSGARGSAAQMKQLAGMRGLMAKPSGEIIETPIISNFKEGLTVLEYFNSTHGARKGLADTALKTANSGYLTRRLVDVAQDAIIVEEDCGTINGLTVSAVVEGGEVISPLAERILGRSAARDITHPVTGEVIVAAGHLICEPEVELIDDAGIEVVAIRSVLTCEAKEGVCGTCYGRDLARGTRVNVGEAVGVIAAQSIGEPGTQLTMRTFHIGGAAQRGAEQSSIEAVSEATVQLINKNVVTNSSGAKIIMSRNCEVALFDAKGRERARHRIPYGAKLLVEEGQLVNKGVKLAEWDPYTLPILTETNGVAHYVDLVEGLSMREVVDEATGIASKVVVDWKQQPRGSELRPRVELRDDKGQPVTLSNGMEARYFLSVDAILSVENHAKLHAGDVLARIPREGSKTRDITGGLPRVAELFEARKPKDHAIIADIDGRVEFGKDYKSKRRILVVPEDGDPVEYLIPKGKHVSVQEGDYVRRGDPLMDGNPVPHDILRVLGVEALSQYLTNEIQEVYRLQGVKINDKHIEVIVRQMLQKVEITDPGDTTFLVGEQIDRQEFDQENRKAIREQGRPASGTPVLQGITKASLQTHSFISAASFQETTRVLTEASVSGKVDTLQGLKENVIVGRLIPAGTGAVMNRLRELAAKRDREMQVEDGGG
1891279_Tindica@AXO14331_1__DNA_directed_RNA_polymerase_subunit_beta_                               MNELMKIFGQPQGTQSFDQIRIQIASPERIRSWSFGEIKKPETINYRTFKPERDGLFCARIFGPVKDYECLCGKYKRMKYRGIICEKCGVEVTLAKVRRERMGHIELAAPVAHIWFMKSLPSRLGLLLDMTLKDLERILYFENYVVIEPGLTPLKMGELLSEDQYMTAQEEYGEDSFRAGIGAEAIRDMLAAIDLDEERETAKIDLKETNSEAKRKKLVKRLKLIEAFQESGARPEWMILEVIPVIPPELRPLVPLDGGRFATSDLNDLYRRVINRNNRLKRLIELRAPDIIVRNEKRMLQESVDALFDNGRRGRPITGANKRPLKSMSDMLKGKQGRFRQNLLGKRVDYSGRSVITVGPNLKLHQCGLPKKMALELFKPFVYAKLELYGMATTIKAAKRMVEKERAEVWDILEQVIREHPVMLNRAPTLHRLGIQAFEPTLIEGKAIQLHPLVCTAFNADFDGDQMAVHVPLSLEAQLEARTLMMSTNNILSPASGKPIIVPSQDIVLGLYYISMERDGQPGEGMSFVNIAEIEQALDEGVVNLHSKVNARYHTVDENNEPITVRVATTPGRMLLSELLPRHPRIPFSTINKLLTKKDVSNVIDVVYRHCGQKETVIFADRMMGLGFNWACKAGISFGKDDMIIPDAKEKLVGETHEKVKEYEQQYQDGLITRGEKYNKVVDAWAQCTDDVSEAMMKVISATAEGDNVNSVYMMAHSGARGSAAQMRQLAAMRGLMAKPDGSIIETPIISNFKEGLTVQEYFNSTHGARKGLADTALKTANSGYLTRRLVDVAQDCIITQHDCGTDRGLDIAAVVDSGEVIETLSDRILGRFTADEIVNPSTGEIIVPKNEMVEEDHLDLIEKAGVEMARIRSVLTCDAETGVCGHCYGRDLARGTTVNIGEAVGVIAAQSIGEPGTQLTMRTFHIGGAAQRGAEVSGVEANFDATVKLKNRAVVENSSGVNIVMARNLEILLIDKTGRERAKYRVPYGAKLLTDEGAQVTRGQKLAEWDPYTLPIITEKEGYVNYVDLLENVTIREVYDEATGIASKTVIDWKSMPKASDLKPRVTLRNENGEVINLDNGLEARYFLSVDAILSVENGQKVAAGDVLARIPREGSKTRDITGGLPRVAELFEARKPKEHAIISDIPGRVEFGKDYKNKRRVVVHPLEDEPVEYLIPKGKHLAVQEGDFVEQGDQLLDGSPVPHDILRVMGVPALADYLVNEIQEVYRLQGVKINDKHIEVIVRQMLQKVEITKPGDTTLLVGEIIDRVDFDAENERALKEGGELAEGAPVLQGITKASLQTHSFISAASFQETTRVLTEAAVSGKTDTLIGLKENVIVGRLIPAGTGAVMNRFRALAAERDKNVQIEAEEE
1947674_Tsp@DENO01000277_1_4___3394_7587                                                            MNELMKIFGQPQGTQSFDQIRIQIASPERIRSWSFGEIKKPETINYRTFKPERDGLFCARIFGPVKDYECLCGKYKRMKYRGIICEKCGVEVTLAKVRRERMGHIELAAPVAHIWFMKSLPSRLGLLLDMTLKDLERILYFENYVVIEPGLTPLKMGELLSEDQYMTAQEEYGEDSFRAGIGAEAIRDMLAAIDLDEERETAKIDLKETNSEAKRKKLVKRLKLIEAFQESGARPEWMILEVIPVIPPELRPLVPLDGGRFATSDLNDLYRRVINRNNRLKRLIELRAPDIIVRNEKRMLQESVDALFDNGRRGRPITGANKRPLKSMSDMLKGKQGRFRQNLLGKRVDYSGRSVITVGPNLKLHQCGLPKKMALELFKPFVYAKLELYGMATTIKAAKRMVEKERAEVWDILEQVIREHPVMLNRAPTLHRLGIQAFEPTLIEGKAIQLHPLVCTAFNADFDGDQMAVHVPLSLEAQLEARTLMMSTNNILSPASGKPIIVPSQDIVLGLYYISMEREGQPGEGMSFVNIAEIEQALDEGVVTLHSKINARYHTVDENNERITVRVATTPGRMLLSELLPRHPRIPFSTINKLLTKKDVSNVIDVVYRHCGQKETVIFADRMMGLGFNWACKAGISFGKDDMIIPDAKEPLVGGTHDKVKEYEQQYQDGLITRGEKYNKVVDAWAQCTDDVSEAMMKVISATAEGDNVNSVYMMAHSGARGSAAQMRQLAAMRGLMAKPDGSIIETPIISNFKEGLTVQEYFNSTHGARKGLADTALKTANSGYLTRRLVDVAQDCIITQHDCGTDRGLDIAAVVDSGEVIETLSDRILGRFTADEIVDPSTGEVIVPKNEMVEEDHLDLIEKAGVETARIRSVLTCDAETGVCGHCYGRDLARGTTVNIGEAVGVIAAQSIGEPGTQLTMRTFHIGGAAQRGAEVSGVEANFDATVKLKNRAVVENSAGVNIVMARNLEILLIDKTGRERAKYRVPYGAKLLTDEGAQVTRGQKLAEWDPYTLPIITEKEGYVNYVDLLENVTIREVYDEATGIASKTVIDWKSMPKASDLKPRVTLRNEAGEVINLDNGLEARYFLSVDAILSVENGQKVHAGDVLARIPREGSKTRDITGGLPRVAELFEARKPKEHAIISDIPGRVEFGKDYKNKRRVIVHPLEDEPVEYLIPKGKHLAVQEGDFVEKGDQLLDGSPVPHDILRVMGVPALADYLVNEIQEVYRLQGVKINDKHIEVIVRQMLQKVEITKPGDTTLLVGEIIDRVDFDAENERALKEGGELAEGAPVLQGITKASLQTHSFISAASFQETTRVLTEAAVSGKTDTLIGLKENVIVGRLIPAGTGAVMNRFRALAAERDKSVQIEAEEE
1544451_Tsp@OKH86223_1__DNA_directed_RNA_polymerase_subunit_beta_                                   MNELMKIFGQPQGTQSFDQIRIQIASPERIRSWSFGEIKKPETINYRTFKPERDGLFCARIFGPVKDYECLCGKYKRMKYRGIICEKCGVEVTLAKVRRERMGHIELAAPVAHIWFMKSLPSRLGLLLDMMLKDLERILYFENYVVIEPGLTPLKMGELLSEDQFTTAQEEYGEDSFRAGIGAEAIRDMLAAIDLEDEYEVAKHDLKETNSEAKRKKLVKRLKLIEAFRDSGARPEWMILEVIPVIPPELRPLVPLDGGRFATSDLNDLYRRVINRNNRLKRLIELRAPDIIVRNEKRMLQESVDALFDNGRRGRPITGANKRPLKSMSDMLKGKQGRFRQNLLGKRVDYSGRSVITVGPSLKLHQCGLPKKMALELFKPFVYAKLELYGMATTIKAAKRMVEKERPEVWDILEQVIREHPVMLNRAPTLHRLGIQAFEPTLIEGKAIQLHPLVCTAFNADFDGDQMAVHVPLSLEAQLEARTLMMSTNNILSPASGRPIIVPSQDIVLGLYYISMDGEGEAGEGMSFVDIAEIEQALDSGAVGLHAKINARYHTVDANNEPITVRVQTTAGRMLLSELLPRHPRIPFSTINKLLTKKDISNVIDIVYRHCGQKETVIFADRLMGLGFNWACRAGISFGKDDMVIPDAKEPLVNTTHEKVKEYEQQYQDGLITRGEKYNKVVDAWSQCTDDVSEAMMKGISATKEGNQINSVYMMAHSGARGSAAQMRQLAAMRGLMAKPDGSIIETPIISNFKEGLTVQEYFNSTHGARKGLADTALKTANSGYLTRRLVDVAQDSIITQHDCGTERGLDIAAVVDSGEVIETLSDRILGRYTADAIVDPSTGEEIVGKNEMVVEDHLDLIEKAGVETARIRSVLTCDAETGVCGHCYGRDLARGTTVNIGEAVGVIAAQSIGEPGTQLTMRTFHIGGAAQRGAEVSGVEANFDATVKIKNHAVVTNSKGVNIVMARNLEILLLDKNGRERAKFRVPYGAKLLTEDGAQISRGQKLAEWDPYTLPIITEKEGFVNYVDLIEGTTIREIYDEATGIGAKTVIDWKSQPKASDLKPRVTLRNENGEVINLDNGLEARYFLSVDAILSVENGQKVNAGDVLARIPREGSKTRDITGGLPRVAELFEARKPKEHAIIADIAGRIEFGKDYKNKRRVILHPHDDEPIEYLIPKGKHLAVQEGDFVERGDLLMDGSPVPHDILRVMGVPALADYLVNEIQEVYRLQGVKINDKHIEVIVRQMLQKVEITKPGDTTLLVGEIVDRVDFDAENEKAAREGGDMAEASPVLQGITKASLQTHSFISAASFQETTRVLTEAAVSGKTDTLIGLKENVIVGRLIPAGTGAVMNRFRALATERDRVIQLEAEEE
1867952_CTmagnetica@SCA55308_1__DNA_directed_RNA_polymerase_beta__chain__Transcriptase_beta__chain_ MSELMKFFGQVSGAQQFDNLQINIASPEKIRSWSYGEIKKPETINYRTFKPERDGLFCARIFGPVKDYECLCGKYKRMKYKGIVCEKCGVEVTLTKVRRERMGHIELAAPVAHIWFLKSLPSRIGLLLDMTLKDLERVLYFENFVVVEPGLTPLKQKELLSEEQYINAVEEYGQDAFTAGIGAEAIRDMLSEINLDDELEDLRDELRETNSEAKRKKFVKRLKLVEAFLESGSRPEWMILEVVPVIPPELRPLVPLDGGRFATSDLNDLYRRVINRNNRLKRLIELRAPEIIVRNEKRMLQESVDALFDNSRRSRPITGANKRPLKSLSDMLKGKQGRFRQNLLGKRVDYSGRSVIVVGPELMLHQCGLPKKMALELFKPFIYAKLELYGMATTIKAAKRMVEKERPEVWDILEEVIREHPVMLNRAPTLHRLGIQAFEPTLVEGKAIQLHPLVCTAFNADFDGDQMAVHVPLSLEAQLEARVLMMSTNNILQPASGKPIIVPSQDIVLGIYYLSMELDNEKGEGMQFSGVGEIHQALDNDVVSLHAKVTCRYRTIDENGDEVVERVETTPGRMLLSELLPRHIEVPFSLINRLLTKKDVSNVIGEVYRHVGQKETVIFCDRIMGLGFKWACKAGISFGKDDMVIPDAKAPLVAETKEAVKEFERQYMDGLITQREKYNKVVDAWSHCNDQVTSEMMTEISTIKPGIPVNSVYMMAHSGARGSTAQMRQLGGMRGLMAKPSGEIIEQPIIANFKEGLSVLEYFNSSHGARKGLADTALKTANSGYLTRRLVDVAQDCIIFEDDCGTENGLTTRAVMDGGDEIVSLYERILGRSAGEDITHPDTGEVLLPAGSLIEEVEAKMIEEAGVETVKIRSVLTCEAENGVCATCYGRDLARNTKVNRGEAVGVIAAQSIGEPGTQLTMRTFHIGGAATGGAEQNSIEATHDSKVKLVSCQTVKNSSGVDTVMSRNTELLLIDSAGKERARHRINYGTKLFVTEAQAVERGAKLAEWDPHTLPVLTEVNGTVKFLDLVDGVSIAEQTDEATGIASKVIVDWKSLPAGSDLVPRITIVDENGESLLMANGMEATYSMSVDSVLSIQDGDTVHAGDTLARIPRESAKTRDITGGLPRVAELFEARKPKDHAIISDIDGRVTFGKDYKNKRRIVVTPEGEEPMEFLVPKGKHISVQEGDYVRKGDPLMDGSPVPHDILRVKGVEALAEFLIAEIQEVYRLQGVMINDKHIETIARQMLQKIEISDPGDTTFLVGEQVDRVEFRRENKKAEERGDRLAVGSPILLGITKASLQTQSFISAASFQETTRVLTEAAVSGKKDYLLGLKENVIVGRLIPAGTGAYMSKIRHVAAERDREAGYVPEHE
1123355_Tpusilla@JHYO01000045_1_10___8956_13179                                                     MSELMKFFGQVSGAQQFDSLQINIASPDKIRSWSYGEIKKPETINYRTFKPERDGLFCARIFGPVKDYECLCGKYKRMKYKGIVCEKCGVEVTLTKVRRERMGHIELAAPVAHIWFLKSLPSRIGLLLDMTLKDLERVLYFENFVVVEPGLTPLKQKELLSEEQYINAVEEYGQDAFTAGIGAEAIRDMLAEIHLEDEMEDLRDELRETNSEAKRKKLVKRLKLVEAFLESGSRPEWMILEVVPVIPPELRPLVPLDGGRFATSDLNDLYRRVINRNNRLKRLIELRAPEIIVRNEKRMLQESVDALFDNSRRSRPITGANKRPLKSLSDMLKGKQGRFRQNLLGKRVDYSGRSVIVVGPELMLHQCGLPKKMALELFKPFIYAKLELYGMATTIKAAKRMVEKERPEVWDILEEVIREHPVMLNRAPTLHRLGIQAFEPTLVEGKAIQLHPLVCTAFNADFDGDQMAVHVPLSLEAQLEARVLMMSTNNILQPASGKPIIVPSQDIVLGIYYLSMELEGEKGEGMHFSGVGEIHQALDNDVVSLHAKVTCRYRTIDENGDEVVERVETTPGRMLLSELLPRHTKVPFALINRLLTKKDVSNVIGEVYRHVGQKETVIFCDRIMGLGFKWACKAGISFGKDDMVIPDAKAPLVAQTKEAVKEFERQYMDGLITQREKYNKVVDAWSHCNDQVTTEMMKEISRIEPGVPINSVYMMAHSGARGSTAQMRQLGGMRGLMAKPSGEIIETPIIANFKEGLTVLEYFNSTHGARKGLADTALKTANSGYLTRRLVDVAQDCIIFEDDCGTEAGLTTRAVMDGGDEIVSLYERILGRSAGEDIIHPETGDVILAAGQLIEEEEAKAIEDAGVETVKIRSVLTCEAENGVCATCYGRDLARNTKVNRGEAVGVIAAQSIGEPGTQLTMRTFHIGGAATGGAEQNSIETAYDGTIKLVNCQTVKNSSNVDVVMSRNTELLLIDNVGKERARHRINYGTKLFVTDGQVVERGTKLAEWDPHTLPVLTEVNGTVKYVDIVDGVSVADQTDEATGIASKVIVDWKSLPAGSDLRPHIAIVDENGVPQNISTGQDAKYYVSVDSVLSVSDGDQVHAGDTLARIPRESAKTRDITGGLPRVAELFEARKPKDHAIISDIDGRVTFGKDYKNKRRIVVTPEGDEPMEFLVPKGKHTSVQEGDYVRKGDPLMDGSPVPHDILRVMGVEALAEFLIAEIQEVYRLQGVMINDKHIETIARQMLQKIEITDPGDTTFLVGEQVDRVEFRRENKKAEDRGDRIAAGHPILLGITKASLQTQSFISAASFQETTRVLTEAAVSGKKDYLLGLKENVIVGRLIPAGTGAYMGKVRQLAAERDREAGYVPEHE
1264899_Zcompransoris@PWR19061_1__DNA_directed_RNA_polymerase_subunit_beta_                         NQEVMALFGHAPGTQAFDQIKISIASPDKIRAWSHGEIKKPETINYRTFKPERDGLFCAKIFGPIKDYECLCGKYKRMKYRGITCEKCGVEVTLSKVRRERMGHIELASPVAHIWFLKSLPSRIGLLLDMTLKDLERILYFEMYVVTEPGLTALKRNQLLTEEDYIRAQDEYGEDSFEAGIGAEAIRKMLEKLDLEGERDELRQELATTTSEAKPKKIVKRLKLVESFIESGNRPEWMILTVVPVIPPELRPLVPLDGGRFATSDLNDLYRRVINRNNRLKRLIELRAPDIIVRNEKRMLQEAVDALFDNGRRGRVITGANKRPLKSISDMLKGKQGRFRQNLLGKRVDYSGRSVITVGPELKLHQCGLPKKMALELFKPFIYAKLDLKGIATTIKMAKKMVEKERPEVWDILEEVIREHPVMLNRAPTLHRLGIQAFEPTLIEGKAIQLHPLVCAAFNADFDGDQMAVHVPLSLEAQLEARVLMMSTNNILSPANGKPIIVPSQDIVLGIYYLTMERPNEPGEGMAFTNINEIQAALDSGAATLHTKIRSRLHTVDSEGNPIVVRVETTPGRMLLSEILPRHPNVPFSMINKLLTKKDVSTVIDTVYRHCGQKETVIFADRLMALGFNRACRAGISFGKDDMVIPKAKDALVAATQEQAKEYEQQYLDGLITQGEKYNKVIDAWAQCTDKVADEMMKEISSVVMDKPINSIYMMAHSGARGSAAQMKQLAGMRGLMAKPSGEIIETPIISNFKEGLSVLEYFNSTHGARKGLADTALKTANSGYLTRRLVDVAQDCIIVIDDCGTSNGLTVTEVVEGGDVIEPLGDRILGRTAAIDVVDPSTSALIVAAGEMILEDDVERVSKAGVQSVLIRSVLTCEAEGGACAKCYGRDLARGTSVNMGEAVGVIAAQSIGEPGTQLTMRTFHIGGAAQF-SEKNSVEATVDGTIKINNRHIVVDSSGRMIVMSRNCELVLIDGNGRERARHRVPYGARLFFDDGQSVTKGAKLVEWDPRTLPIISEREGYAAFMDLVEGVSMREVMDEATGIANKEVIDWRGQPKAGDLRPRIGLRDERGNPILQPNGTEVRYFLAAGAILSVEDGGKINGGDVLARIPLESAKTRDITGGLPRVAELFEARRPKDHAIIAERSGRVEFGKDYKNKRRLILQPLEGEPQEYLIPKGKHIAVQEGDIIQKGDYLLDGNPAPHDILKVMGVEALARYLVNEIQDVYRLQGVKINDKHIEVIVRQMLQKVEIEDSGATTFLQGEQVDRAEFEEENLRTIKLGLRPATGSPVLQGITKASLQTRSFISAASFQETTRVLTEAATAGKVDSLVGLKENVIVGRLIPAGTGAMMNRLKEVAHSRDKELAAIEAGN
1948447_Abacterium@DLRN01000195_1_3___3313_6363                                                     MNDLMSIFTPAATTRRFDDIRISIASPEKIRSWSYGEVKKPETINYRTFKPERDGLFCAKIFGPIKDYECLCGKYKRMKHRGIVCEKCGVEVIQAKVRRERMGHVELASPVAHIWFLKSLPSRIGTLLDMTLKEIERILYFENYVVTEPGLTPLKQNELITEDAYLEYLDEYGDDAFEAGIGAEAIRDMLIAIDLEEERVTLREDLAQTGSEAKRKKFIKRLKLVEAFIESRNRPEWMILEVVPVIPPELRPLVPLDGGRFATSDLNDLYRRVINRNNRLKRLLELRAPDIIVRNEKRMLQESVDALFDNGRRGRVITGANKRPLKSLADMLKGKQGRFRQNLLGKRCDYSGRSVIVVGPELKLHECGLPKKMALELFKPFIYSRLELYGMATTIKAAKRMVEKERPEIWDILEEVIREHPVLLNRAPTLHRLGIQAFEPKLIEGKAIQLHPLVCAAFNADFDGDQMAVHVPLSLEAQLEARVLMMSTNNILSPANGKPIIVPTQDIVLGLYYLTIEREGLAGEGMTFASVSEIEHACENGTLHLHARIKARYHTVDAESNPVAEVVDTTPGRMLLSEILPRHPRISFDLINRLLTKKELTQVIDEVYRHCGQKETVLFADHIMAMGFSRACRAGISFGKDDMVVPEAKEALVNDTRDMVKEFERQYAEGLITQGEKYNKVIDIWSQCTDKVADAMMAGIAGGDAGTSLNSVYMMAHSGARGSPAQMKQLAGMRGLMAKPSGEIIETPIISNFKEGLTVLEYFNSTHGARKGLADTALKTANSGYLTRRLVDVAQDVIITEIDCGTIAGLDVAAVVEGAEVIAPLADRILGRTASIDILDPVSDKVLVPSACLIDEAAVLAVEAAGVEHVKIRSVLTCETEEGVCAVCYGRDLARGTVVNVGEAVGVIAAQSIGEPGTQLTMRTFHIGGAVSQTAQQSAIESTIDGTLTVENRNAVNDSTGTPVIMSRNCELVVKDEQGRERARHRVPYGSRLLVDDAQPVSRGTKLAEWDPHMRP---------------------------------------------------------------------------------------------------------------------------------------------------------------------------------------------------------------------------------------------------------------------------------------------------------------------------------------------------------------------
1974092_Rbacterium@PIW29364_1__DNA_directed_RNA_polymerase_subunit_beta___partial                   --------------------------------------------------------------------------------------------------------------------------------------------------------------------------------------------------------------------------------------------------------------------------------------------------------------------------------------------------------------------------------------------------------------------------------------------------------------------------------------------------------------------------------------------------------------------------------------------------------------------------------------------------------------------------------------------------GEKYNKVVDAWAQCTDRVADAMMKEISAERPGEPVNSVYMMAHSGARGSAAQMKQLAGMRGLMAKPSGEIIETPIISNFKEGLTVLEYFNSTHGARKGLADTALKTANSGYLTRRLVDVAQDCIIVDHDCGTDNGLTISAIVEGGEVISPLSERILGRTAADDILHPTSGDVIVAKGEMVVEEHCAAIEEADVETVRIRSVLTCEQKDGVCGKCYGRDLARGTTVNIGEAVGVIAAQSIGEPGTQLTMRTFHIGGAAQRGSEQSSIEASADAKVELRNCTTVKNSAGVEVIMARNAELLLIDSKKRERARHRIPYGARLLVKDKAKVERGDKMAEWDPYTLPILTEKEGTANYVDLVEGLSMVERMDEATGIASKVVVDWKQQPRGSDLKPRITLRDDKSEVITLDNGLEARYFLSVDAILSVENGQRVYAGDVIARIPRESAKTRDITGGLPRVAELFEARKPKDHAIIAENEGRVEFGKDYKNKRRILVVPTDEEPVEYLIPKGKHISVQEGDYVRVGDALMDGNPVPHDILRVLGVEALAEYLINEIQDVYRLQGVKIDDKHIEVIVRQMLQKVEITEAGDTTLLVGEQIDRVEMDEANAQAAARGGKLASGEPVLQGITKASLQTRSFISAASFQETTRVLTEAAVSGKVDHLIGLKENVIVGRPIPAGTGAVMKKFRAIATERDSDAAAIDAEN
91604_CPacanthamoeba@AIK96773_1__DNA_directed_RNA_polymerase_subunit_beta_                          MNNVLRKIETSEVAPGFEAIRISIASPEQIRSWSYGEVKKPETINYRTFKPERDGLFCARIFGPVKDYECLCGKYKRMKYRGVICEKCGVEVTLSKVRRDRMGHIELACPVAHIWFTKSLPSRVALLLDMALKDVDRVLYFENYVIIDPGMTPYRKGQLISEDEHIRAQDEYGEDAFSAGIGAEALKRLLGQINLETQREEMREELLETSSEMRRKKLVKRLKLFEAFIESNTNPQWLVMDVIPVIPPELRPLVPLDGGRFATSDLNDLYRRVINRNNRLKRLIELRAPDIIVRNEKRMLQESVDALFDNGRRGRAIAGANKRPLKSLADMLKGKQGRFRQNLLGKRVDYSGRSVIVVGPELKLHQCGLPKKMALELFKPFIYARLERYGLASTLKAAKRMVEKERPEVWDVLEEVIREHPVLLNRAPTLHRLGIQAFEPTLIEGKAIQLHPLVCAAFNADFDGDQMAVHVPLSLEAQLEARVLMMSTNNILSPANGRPIIVPSKDIVLGIYYLTQMRESLPGEGMLIASLAEAEHALQNKLLELHTKITARVPFYQADGTVIHKRLETTAGRLILSQILPKSDRITYDLINTQLTSKEIGNLVDLVYRHCGQKDTVLFVDRLMGLGFQYATRGGISFGKDDLIIPETKKRLIDETKAYVSEFEQQYADGLITQGEKYNKVVDAWSQCTDRVAEEMMKAMSKTKPGEHVNSVYMMAHSGARGSVAQMKQLAGMRGLMARPSGDIIETPIISNFKEGLNVLEYFTSTHGARKGLADTALKTANSGYLTRRLVDVAQDCIITELDCGTSHGISLSAVMEGGDTIASLSERILGRSAATDIVDPATGEVIRAAGELIEENVLDQIDKAGIDTVKIRSVLTCESKNGICSRCYGRDLARGILVNSGEAVGVIAAQSIGEPGTQLTMRTFHIGGAAQGGAEQNSIEAVHAGTIQFRNKNIVTSSSGADMVLSRNCEVLIVDDQGRERGRNRIPYGSRMHVKEGDKVQQGQKLVEWDPYTIPIISEASGVSHYVDLVDGVSLREITDESTGISNRVVVDWKQQARGSDLRPMISIRDKKGNPVLLGSGIEARYFLSVDAILSVENNAEIQAGDILARVPRETTKTRDITGGLPRVSELFEARHPRDAAIIAEFDGRVEYGKDYKTKRRIVIVPANDEPMEYLIPKGRHITVHEGDMVKRGDLLVDGNSDPHDILRVLGVEALASYLVSEIQQVYRLQGVKINDKHIEVIVRQMLQKYEINDTGETILVRGEQIDREEFFKVNAQAIEQNLRPATGLPVLQGITKASLQTKSFISAASFQETTRVLTEAAVAGKTDDLIGLKENVIVGRLIPAGTGSVIKNLRKLASERDQDTLLARSSG
985867_COthessalonice@AEWF01000002_1_270___303288_307448                                            MNNALRKIETNEIAPGFEAIRISIASPEQIRSWSYGEVKKPETINYRTFKPERDGLFCARIFGPVKDYECLCGKYKRMKYRGVICEKCGVEVTLSKVRRDRMGHIELACPVAHIWFTKSLPSRVALLLDMALKDVDRVLYFENYVIIDPGMTPYRKGQLITEDEFARAQDEYGEDAFTAGIGAEALKRLLGQIDLERERDEMREELLETSSEMRRKKLVKRLKLFEAFIDSNTNPQWLIMDVIPVIPPELRPLVPLDGGRFATSDLNDLYRRVINRNNRLKRLIELRAPDIIVRNEKRMLQESVDALFDNGRRGRAIAGANKRPLKSLADMLKGKQGRFRQNLLGKRVDYSGRSVIVVGPELKLHQCGLPKKMALELFKPFIYARLERYGLASTLKAAKRMVEKERPEVWDVLEEVIREHPVLLNRAPTLHRLGIQAFEPTLIEGKAIQLHPLVCAAFNADFDGDQMAVHVPLSLEAQLEARVLMMSTNNILSPANGRPIIVPSKDIVLGIYYLSQIRESLPGEGMVIASLAEAEHALQNKLVELHTKITARVPYYQADGSVLHKRVETTPGRLLLSQILPKSDKVTFDLINNQLTSKEIGNLVDLVYRHCGQKETVIFVDRLMGLGFQYATRGGISFGKDDLIIPEAKKKLIDETKAYVSEFEQQYADGLITQGEKYNKVVDAWSQCTDRVAEEMMKAMSKTKPGEHVNSVYMMAHSGARGSVAQMKQLAGMRGLMARPSGDIIETPIISNFKEGLNVLEYFTSTHGARKGLADTALKTANSGYLTRRLVDVAQDCIITELDCGTSHGISLSAVMEGGDTIASLSERILGRSAATDIVDTASGKVILAAGDLIEEDVLDQIDTAGIDTVKIRSVLTCESKNGICSKCYGRDLARGILVNSGEAVGVIAAQSIGEPGTQLTMRTFHIGGAAQGGAEQNSIEAVHAGTIQFRNKNIVTSSSGADMVLSRNCEVLIVDDQGRERARNRIPYGSKILVKEGDKVQQGQKLVEWDPYTIPIVSEAAGIVHYVDLVDGISMREVTDESTGISNRVVVDWKQQARGSDLRPMISIRDKKGNPVLLGSGIEARYFLSVDSILSVENNAEIQAGDILARVPRETTKTRDITGGLPRVSELFEARHPRDAAIIAEFDGRVEYGKDYKTKRRIVIIPTNEEPIEYLIPKGRHITVHEGDIVKRGDLLVDGNSDPHDILRVLGVEALASYLVNEIQQVYRLQGVKINDKHIEVIVRQMLQKYEITDPGETIFVRGEQIDREEFFKVNQAVIDKNLRPASGTPVLQGITKASLQTKSFISAASFQETTRVLTEAAVAGKTDDLIGLKENVIVGRLIPAGTGSVIQNLRKLAGLRDQEALTARSLP
244582_CPsymbiosus@JQAK01000001_1_482___515689_519858                                               ANALQKVVENTEIIPGFDSIRISIASPDRIRSWSYGEVKKPETINYRTFKPERDGLFCARIFGPIKDYECLCGKYKRMKYRGVVCEKCGVEVTLSKVRRDRMGHIELASPVAHIWFTKSLPSRVGLLLDIPLKDIDKVLYFESYVVLDPGMTPFRTNQLITEDEYMRAQDEYGEDAFAAEIGAEALKIMLSKLDLMSEQNSLRDELLETSSEMRRKKLVKRLKLIEAFLESNTQPEWVVLDVVPVIPPELRPLVPLDGGRFATSDLNDLYRRVINRNNRLKRLIELRAPDIIVRNEKRMLQESVDALFDNGRRGRAISGANKRPLKSLADMLKGKQGRFRQNLLGKRVDYSGRSVIVVGPELKLHQCGLPKKMALELFKPFIYSRLERYGLASTLKAAKRMVEKERPEVWDILEEVIREHPVLLNRAPTLHRLGIQAFEPILIEGKAIQLHPLVCAAFNADFDGDQMAVHIPLSMEAQLEARVLMMSTNNILSPANGRPIIVPSKDIVLGIYYLTLQRENMPGEGMIFSNIAEIEFALQEGVVHLHTKVQARVPYYQEDGSVIYKRVETTPGRMLLSQLMPKTSKITFDLINQLLTSKEISNLVDVVYRHCGQKETVIFVDQIMGLGFRHSTRGGISFGKDDLIIPTEKQELIDATKIMVNEFEQQYADGLITQGEKYNKVVDAWSQCTDNVADAMMKAMSKTQPGEAVNSVYMMAHSGARGSVAQMKQLAGMRGLMAKPSGDIIETPIISNFKEGLDVLEYFTSTHGARKGLADTALKTANSGYLTRRLVDVAQDCIITENDCGSTRGITLSAVVEGGDTISSISERILGRTAAADVIDPATGAVIAVPGDFFDENLVETIETAGIDTVMIRSVLTCETTPGICAKCYGRDLARGTLVNAGEAVGVIAAQSIGEPGTQLTMRTFHIGGAAQKGGEQSSIEASHSGTVGIRNKSVVRNSSGNDIVLGRNTELVVVDDQGRERGRHRIPYGARLVIRDGDRVVPGQKLVEWDPYTIPVITEAAGTIHYIDLVDGVSLREITDEATGISNRVVVDWKQQARGSDLRPMISIRDKKGNPVILSNGLEARYFLSVDSILSVENGSEVQAGDILARIPRETTKTRDITGGLPRVSELFEARHPKDAAIIAEFDGRVEFGKDYKAKRRILVIPTDEEPVEYLIPKGRHITVHEGDHVKKGDLIVDGNPNPHDILRVLGIEALASYLVSEIQQVYRLQGVRINDKHIEVIVRQMLQKYEINDTGDTIMIRGEQVDRSEFETLNKEAIDNGRRPATGIPVLQGITKASLQTKSFISAASFQETTRVLTEAAVSGKVDSLVGLKENVIVGRLVPAGTGSVVNRLRKVAQQRDRDQISTKNDS
1895707_Abacterium@OJV45037_1__DNA_directed_RNA_polymerase_subunit_beta_                            MSQVAGFMGQLSDPQAFEKIMIGIASPERIRSWSYGEVKKPETINYRTFKPERDGLFCGRIFGPIKDYECLCGKYKRMKYRGIICEKCGVEVTLAKVRRERMGHIELASPVAHIWFTKSLPSRIGLLLDFSLKDLERVLYFENYVVIEPGLTPLKYHQLLSEEEYLDAQDEYGEDAFSANIGAEALKIMLASIDLKTEQISLREELKTTNSEIRRKKLVKRLSVVDAFIDSNSRPEWMILDVIPVIPPELRPLVPLDGGRFATSDLNDLYRRVINRNNRLKRLIELRAPDIIVRNEKRMLQESVDALFDNGRRGRVISGANKRPLKSLSDMLKGKQGRFRQNLLGKRVDYSGRSVIVVGPTLKLHQCGLPKKMALELFKPFIYSRLERYGLATTVKAAKRMVDKERPEVWDILEEVIREHPVLLNRAPTLHRLGIQAFEPVLVEGKAIQLHPLVCAAFNADFDGDQMAVHVPLSLEAQLEARVLMMSTNNILSPANGKPIIVPSKDIVLGIYYMTLARDGEKGEGTLISSYAELHQAITAEEVSLHAKIKARVPYYTQDGKMYEKTVETTPGRMILGEILPKHDKISFDVVNHLLTTREITNVIDTVYRHCGQKATVIFADKIMGLGFKYSTKAGISFGKDDLIIPFEKEEFVNKTRELVNEYEQQYLDGLITQGEKYNKVVDAWTRCGDQVADAMMKGISFQETGKPVNSVFMMAHSGARGSAAQMRQLAGMRGLMAKPSGEIIETPIISNFKEGLSVLEYFNSTHGARKGLADTALRTANSGYLTRRLVDVAQDCIVTEHDCGTQRGLTIQSVVEGGELIISLADRALGRTVASDVVDEATGKVIIAAGEMIDESALEKIDQAGIDTIMIRSVLTCETKEGICAKCYGRDLARGTLVNVGEAVGVIAAQSIGEPGTQLTMRTFHIGGAAQRGSEQSSIEATVAGKVAIKGVNIVTRADGDKIVMGRYGELLLSDSNGREKARFRLPFGAKLYANDGDTVEQGKRLVEWDPFTIPVITECDGIIHYVDLTEGVSMREVVDEATGISSRVVVDWRQQSRGAELKPRIILRDEKGNPINLSSGLEARYFLSVDSVLNVENGAKVTAGEVIARIPRESTKTRDITGGLPRVAELFEARRPKDFAIISEVDGRVEFGKDYKTKRRIMVLPLDEPPIEYLIPKGKHVAVQEGDFVKKGDLLVDGHPVPHDILRVLGVEALANYLINEIQEVYRLQGVKINDKHIELIVRQMLQKVEVTDPGDTIFLTGEQVDQEEFILQNQKVETSGGRPARFQPVLQGIAKAALQSRSFISAAAFQETTRVLTEAAVSGRSDSLIGLKENVIVGRLIPAGTGSVLPRLRKQASSVGDAQPSAF-EG
1948365_Abacterium@DDGG01000026_1_4___1214_5413                                                     MNTLMNVFGQVKDSDGFDFVKISVASPERIRSWSFGEVKKPETINYRTFKPERDGLFCARIFGPVKDYECLCGKYKRMKYRGIICEKCGTEVTLAKVRRERMGHIELAAPVAHIWFTKSLPSRVATLLDIMLKDLEKVLYFESFIVIEPGLTPLKKGQLLTEEEFYDASDEYGDDAFTAGIGAEALKVLLADLNLEKEAVDLREELRETRSEMRRKKIVKRLGVIEGFLESGTDPCWMVMDVIPVIPPELRPLVPLEGGRFATSDLNDLYRRVINRNNRLKRLIELRAPDIIVRNEKRMLQESVDALFDNSRRSRPIAGANKRPLKSLADMLKGKQGRFRQNLLGKRVDYSGRSVIVVGPQLKLHQCGLPKRMALELFKPFIYARLERYGLASTIKAAKRMVERERPEVWDILEEVIREHPVLLNRAPTLHRLGIQAFEPTLVEGKAIQLHPLVCTAYNADFDGDQMAVHVPLSIEAQLEARALMMSTNNILHPANGRPIIIPTKDMVLGLYYLTLMVEGEPGEASLFSDSAEIQQALDQGLVTLHTKIKARYNDVNEAGEKYVRTVETTPGRLILSEILPRHPNVDFNLINRLMTSGEISEALDVVYRHCGQKESVIFADKLMGLGFKYATVSGTSFGKDDLVVPEQKVKLVAQTQDKVKEYEQQYLDGFITQGEKYNKVVDAWAQCSELVATEMMEAMSKPRREEKINSVYMMAHSKARGSVAQMKQLAGMRGLMAKPNGEIIETPIISNFKEGLSVLEYFNSTHGARKGLSDTALKTANSGYLTRRLVDVAQDCIIVKEDCGTEEGITVRAVVEGSDILTPLTERLLGRTVIESIVDTTTSETIVPAGTIVEESHLDRIQKAGVDEAKIRSVLKCELQKGICATCYGRDLARGTKVNIGEAVGVVAAQSIGEPGTQLTMRTFHIGGTAQGAGEQSSIESGIEATVTIENKNVVVGSDGVPIVMSRSCEIVLRDKKGGERGRHRVPYGARLLVDEDQIVKVGQKMAEWDPFTLPIITEKEGVAHFVDLVEGVSFRETTEESTGISSRLVTDWRQQSRGGDLKPRITIRDEKGNALKLDSGVEARYFLPVDAILAVENGAKVAAGDIVARIPRESSKTRDITGGLPRVAELFEARIPKDFSIISEIDGRIEFGKDYKTKRRIRVVPLDEEAVEYLVPKGRHVTVFEGDFVKKGELLVDGNPVPHDILRILGVEALAAYLIDEIQEVYRLQGVPINDKHIEVVVRQMLQKVEIDEPGDTTYLVGEQVDRIEFDQTNTRLAEEGLRIASAHPVLQGITKASLQTRSFLSAASFQDTTRVLTEAAVAGKKDVLEGLKENIIVGRLIPVGTGSFVKRIKSLAHMKDMEQIDQTQSD
1414854_CNamoebiphila@ARN85317_1__DNA_directed_RNA_polymerase_subunit_beta_                         MNNLMNIFGKAKGPDSFDFVKIGISSPDKIRSWSFGEVKKPETINYRTFKPERDGLFCARIFGPIKDYECLCGKYKRMKYRGIICEKCGVEVTLAKVRRDRMGHIELASPVAHIWFTKSMPSRIATMVDLSLKALDKILYFEAYIVTEPGLTPLKLHQMLTEEEYIDAQDEYGEESFKASIGAEALKGMLAEIDLEKERNKLREEMRDNNSEMRRKKLVKRLKVIEAFLESGSRPEWMILEVLPVIPPELRPLVPLDGGRFATSDLNDLYRRVINRNNRLKRLIELRAPEIIVRNEKRMLQESVDALFDNSRRSRPITGTNKRPLKSLSDMLKGKQGRFRQNLLGKRVDYSGRSVIVVGPQLKLHECGLPKRMALELFKPFVYSKLERYGLASTIKAAKRMVERERPEVWDILEEVIREHPVLLNRAPTLHRLGIQAFEPKLVEGKAIQLHPLVCTAFNADFDGDQMAVHVPLSVEAQLEARVLMMSTNNILSPASGRPIIVPTKDIILGIYYLTMEASGLVGEGKTFSNIGEIELALAHGCVKLHSKIKARRALIDENGREYIKIIDTTPGRMILGEILPKHRNVPFDIINRLLTSKDVSRLVDLVYRHCGQKETVIFADRMMALGFRYATASGVSFGKDDLVIPGEKEKMVQETRDLASEYERQYLDGLITQGEKYNKVVDAWSRCSDQVAAAMMKGMAEPGD-NEVNSVYMMAHSGARGSAAQIKQLAGMRGLMAKPSGEIIETPIISNFKEGLTVLEYFNSTHGARKGLSDTALKTANSGYLTRRLVDVAQDCVITEEDCGTTKGITVKAVVEGGEILTPLTERILGRTASQDLVDPNSGEVMVAAGEIVNESHLERIEQSSLDEVHIRSILTCESVIGACSSCYGRDLARGTRVNHGEAIGVIAAQSIGEPGTQLTMRTFHIGGTAQAASERSSIEASFEAKVDIKNRNVVTNKDGVLVVMSRYCEVILKDNKNRERARYKIPFGAKLLVDEGTKVKMGQRLAEWDPYTVPIISERDGIAHFVDLVDGVSMREVMDETTGIASRVVTDWRQQTRAAELKPRIALRDAKGAALNLSSGLEARYFLPVDAILNIENGVKVHAGDVIARIPRESSKTRDITGGLPRVAELFEARIPKDHAIISEIAGRVEFGKDYKAKRRIRIVPEDALAVEYLVPKGRHVAVLEGDYVQKGELLVDGNPVPHDILRILGVEALASYLINEIQEVYRLQGVPINDKHIEVIVRQMLQKVEIVDVGDTTFLLGENVDRTEFEAVNNKVMAESGRPAQAIPVLQGITKASLQTRSFISAASFQETTRVLTEAAVAGKVDHLEGLKENVIVGRLVPAGTGSMVNRLRKEAALLDEASGSGKVNL
244581_CPacanthamoeba@AIL13184_1__DNA_directed_RNA_polymerase_subunit_beta_                         MNNLMNIFGQVKTAANFDHLKISIASPEKIRSWSYGEVKKPETINYRTFKPERDGLFCARIFGPVKDYECLCGKYKRMKYRGIICEKCGVEVTLSKVRRDRMGHIELATPVAHIWFTKSLPSRVAQLLDLTMKDLEKVLYFESYIVVEPGLTPLKQRQLLTEEEVVDAQDEYGEDAFTAGIGAEALKAMLSQIDLESEQKNLREELYETTSEMRRKKLVKRLKIVEAFLESGARPEWMVLDVLPVIPPELRPLVPLDGGRFATSDLNDLYRRVINRNNRLRRLMELRAPDIIIRNEKRMLQESVDALFDNSRRARPIAGANKRPLKSLADMLKGKQGRFRQNLLGKRVDYSGRSVIVVGPELKLHQCGLPKRMALELFKPFVYSRLERYGLASTIKAAKRMVERERPEVWDILEEVIREHPVLLNRAPTLHRLGIQAFEPILIEGKAIQLHPLVCTAFNADFDGDQMAVHVPLSIEAQLESRVLMMSTNNILSPASGRPIIVPTKDIVLGLYYLTMMRESEKGEGMTFASIGELEQALNAGLVSLHAKIKVRYYGVDAEGKKTSAIVETTPGRFILSDIYPRHPNLGFEIINCLLTSKDITKLIDVVYRHCGQKETVIFTDRLMALGFKYATHAGVSFGKDDLLIPADKEQLVNETHDMVAKYEQQYLDGLITQGEKYNKVVDAWAQCSEKVAQAMMKGLSDVETGKPVNSVYMMAHSGARGSAAQMKQLAGMRGLMTKPSGEIIETPIISNFKEGLTVLEYFNSTHGARKGLSDTALKTANSGYLTRRLVDVAQDGVITIEDCGTENGISVKAVVEGSEVLTPLSERVLGRTILEDLIDPATEEVIARKGETLDEVHIERLEQTSIDEIRIRSALTCEAETGICGNCYGRDLARGTRVNMGEAVGVIAAQSIGEPGTQLTMRTFHIGGTAQGAGEKSSIESSIDANVEISNRNVVINSEGIPIVMNRYCEVILKDSKDRERARYKLPYGARILADDGTKVKKGQKLAEWDPFTLPIITETDGVVHYVDLVDGVSMREIMDETTGIASRVIIDWRQQPRGANLKPRLALRDKKGEALMLPSGVEARYFLPVDAILNVDNNTEVKAGDIIARIPRESSKTRDITGGLPRVAELFEARMPKDHAIISEIDGRVEFGKDYKTKRRIRVVPMEGEPLEYMIPKGRHVTVFEGDYVKRGELLVDGNPVPHEILRILGVEALASYLINEIQEVYRLQGVKINDKHIEVIVRQMLQKIEIEDPGDSTYLVGEHVDRREFNDICDRLLKENLRPAIGHPVLQGITKASLQTESFISAASFQETTRVLTEAAVAGKIDNLIGLKENVIVGRLIPAGTGSVINHLKRVAGKLDRERISQEENA
1629334_Cvaricaedens@GAO97954_1__DNA_directed_RNA_polymerase_subunit_beta_                          MNDLINIFGQTKGSSSFDHIKISVASPEQIRAWSFGEVTKPETINYRTFKPERDGLFCARIFGPIKDYECLCGKYKRPKYRGLICEKCGVEVTHSKVRRERMGHIELATPVAHIWFTKSLPSRVAMILDLSMKELEKVLYFENYIVIEPGLTALKARQLLTEDEYIAAQDDFGEESFTASIGGDALKIMLSAIDLEKEKSQLRQELEETNSEMRRKKLVKRLKTIEAFLQSGTRPEWMVLDVLPVIPPEIRPLVPLDGGRFATSDSNDLYRRVINRNNRLKRLIELRAPDIIVRNEKRMLQEAVDALFDNSRRQRPIVGANKRPLKSLADMLKGKQGRFRQNLLGKRVDYSGRSVIVVGPELKLHQCGLPKKMALELFKPFVYARLERYGLASTIKAAKRMVERERPEVWDILEEVIREHPVLLNRAPTLHRLGIQAFEPVLIEGKAIQLHPLVCTAFNADFDGDQMAVHIPLSVEAQLEARVLMMSTNNILTPASGRPIILPTKDIILGLYYLTMMREGEKGEGMIFGSVGEIDQALSAGVLSLHAPIKARFHGVDDAGKPVKQIVETTAGRMILSDLLPRNPHIKFDLINCLITSKDVTSLVDMVYRHCGQKETVIFADRLMALGFKYATSSGISFGKDDLLIPAEKESLVASTHEMVGNYEQQYLDGLITRGEKYNKVVDAWSQCSENVAQAMMKGLSRAVPGQDVNSVYMMAHSGARGSAAQMKQLAGMRGLMTKPSGEIIETPIISNFKEGLTVLEYFNSTHGARKGLSDTALKTANSGYLTRRLVDVAQDCVIIKDDCGTGKGISVKAVVEGSEVLTPLSERILGRTALEDIVDPATDEVFVKAGEIIEESHIDYIEQTSIDEVRIRSALTCEAEIGICGTCYGRDLARGIKVNLGEAVGVIAAQSIGEPGTQLTMRTFHIGGTAQGTGERSSVEAAFDAIVEINNRNVVTNSEGIAIVLGRYCEIILKDAKGRERARHKIPYGAKLLVEEGKRVKKGQRMAEWDPFTLPIITETDGIVHFVDLVEGVSMREFTDETTGISSRVVIDWRQQSRGANLKPRLTLRDKKGDPLTLASGVEARYFLPVDAVLSIENGAEVRAGDTIARLPRESSKSKDITGGLPRVAELFEARMPKDHAIISEIDGRVEFGKDYKTKRRIRVVPLDGEAIEYMIPKGRHVTVFEGDYVKRGELLVDGNPVPHEILRILGVEALASYLINEIQEVYRLQGVKINDKHIEVIVRQMLQKVEIENPGDTMYVIGEHVDRREVDAVNINMETEGKRPCKAHPVLQGITKASLQTESFISAASFQDTTRVLTEAAVAGKIDNLAGLKENVIVGRLIPAGTGGVINALKALAAKLDTEELAKTASS
1948415_Abacterium@DIUV01000057_1_19___16476_20669                                                  MNDLMNIFGQVNVTKPFDEIRIMIASPDKIRSWSFGEVKKPETINYRTFKPERDGLFCARIFGPIKDYECLCGKYKRMKYRGVVCEKCGVEVTTAKVRRERMGHIELAAPVAHIWFLKSLPSRIGLLLDMPLKDLERVLYFENYVVTEPGLSPFKLGELLSEDQYFDAMDQYGENTFTATIGAEAIKIMLSNLDLEGERASMRGELTESTSDARRKKLVKRLKIVEAFLDSNNKPEWMVLDVVPVIPPELRPLVPLDGGRFATSDLNDLYRRVINRNNRLKRLLELRAPDIIVRNEKRMLQEAVDALFDNGRRGRVIAGANKRPLKSLSDMLKGKQGRFRQNLLGKRVDYSGRSVIVVGPELKLHQCGLPKKMALELFKPFIYAKLEVYGIATTIKAAKRMVEAERPEVWDILEEVIREHPVLLNRAPTLHRLGIQAFEPMLIEGKAIQLHPLVCSAFNADFDGDQMAVHVPLSIEAQLEARVLMMSTNNILSPSNGKPIIVPSQDIVLGLYYLSLETDGAPGEGMIFANMNEIRMGLENKMITTHSRIKCRVSVVSPDGKTAPQIVESTPGRLMMYELLPKHAKLGFDAINKQMTKKEVGNLIDMVYRHCGQKETVIFADKMMGLGYAHACMAGISFGKDDMIVPLEKEKHISTTLAEVKQFEQQYADGLITSGEKYNKVVDVWSQCSERVAADMMRGISSIGTVIGVNSIYMMAHSGARGSAAQIKQLAGMRGLMAKPSGEIIETPIISNFKEGLTVLEYFNSSHGARKGLADTALKTANSGYLTRRLVDVSQDCIIIEIDCGTENGIVAKPVIDGGEVIVQLSEIILGRTSAKEVLHPVNGSVILKAGQLIEEKEVDKVDEAGIESLMIRSVLTCESKSGACAKCYGRDLARGTQVNLGEAVGVIAAQSIGEPGTQLTMRTFHIGGAAQRGAEQSSVESSHDATLNLSNKNVVIDSKGRQVVMSRTCEIVLKDEQNRERARFKVPYGARVLKEEGAKVKQGEKLAEWDPYTIPIITEKNGIAHYRDLVEGVSLREVMDEATGISNKVITDWRQLTRGADLKPRIALRDKAGEIITMANGLEARYFLPVDAILNVEDGQEVFAGDVLARIPRESTKTRDITGGLPRVAELFEARKPKDHAIIGDVEGVIEFGKDYKTKRRVIIRPKDAEPVEYLIPKGKHLTVQEGDYVQKGDLLMDGNPVPHDILRVMGVEALARYMVNEVQQVYRLQGVGINDKHIEVVLRQMLQKVEIDSPGETTFLTGEQVDREEFDEVNAKTIAEGYKPATALAVLQGITKASLQTRSFISAASFQETTRVLTEAAVAGKIDSLVGLKENVIVGRLIPAGTGAKVREYKHIAYGRDRDIELQTAAN
1948350_Abacterium@DBAU01000012_1_26___21861_26069                                                  MKDLLNLLRPQPQNDDFDAITISLASPEKIRTWSYGEVKKPETINYRTFKPERDGLFCARIFGPIKDYECLCGKYKRMKYRGIICEKCGVEVTLTKVRRERMGHIELAAPVAHIWFLKSLPSRIGLLLDMTLKDLERVLYFESYVVTEPGLTPFKQKELLSEDQYHQAIEQYGESSFSAAIGAEAIQTMLTGLDLEQEKAELRAELAETNSEAKRKKIVKRLKLIESFLDSGNKPEWMIMNVIPVIPPELRPLVPLDGGRFATSDLNDLYRRVINRNNRLKRLLELRAPDIIVRNEKRMLQEAVDALFDNGRRGRVISGTNKRPLKSLSDMLKGKQGRFRQNLLGKRVDYSGRSVIVVGPELKLHQCGLPKKMALELFKPFIYAKLEMYGIASTIKAAKRMVESERPEVWDFLDQVIREHPVLLNRAPTLHRLGIQAFEPVLIEGKAIQLHPLVCSAFNADFDGDQMAVHVPLSIEAQLEARVLMMSTNNILSPSNGKPIIVPSQDIVLGLYYLSLESDGEVGEGMAFKDMAEIRMALESKSVTLHSKIKARYIGVDENNKRQVTVVDATPGRMMIADLLPKHPKLGYAVVNKLMTKKEISNLIDLVYRHCGQKESVIFADRIMGLGYTQAARAGISFGKDDMIVPKAKEKHINGTLEEVKQFEQQYADGLITAGEKYNKVIDAWSHCTERVAEDMMKEISSIGTQKEVNSIYMMAHSGARGSAAQIKQLAGMRGLMAKPSGEIIETPIISNFKEGLTVLEYFNSSHGARKGLADTALKTANSGYLTRRLVDVAQDCIIIEDDCGTEQGLVSRPVIEGGEVIVELRDIILGRTSAKDVRHPVSDEIIVKAGGLIDEKIVAKIDEAGIEAVKIRSVLTCESQGGVCAKCYGRDLARGTPVNMGEAVGVIAAQSIGEPGTQLTMRTFHIGGAAQRGAETSSIEAAFDGVVSLSNKNVVTDSKGRQVVMSRTCELVLRDEQGRERARHKLPYGARVNVKEGGPAKKGEKLAEWDPYTIPIITERNGIAHYRDLVEGVSLREVMDEATGISSKVIIDWRQQTRGADLKPRIALRDKAGELITLANGLEARYFLPVDAILNVEDGTEVFAGDVLARIPRESSKTRDITGGLPRVAELFEARKPKDHAIISDVEGMVEFGKDYKNKRRLIIKPKDEEPIEYLIPKGKHITVQEGDHVQKGDLLMDGNPVPHDILRVMGVEALSKYMVNEVQSVYRLQGVTINDKHIEVILRQMLQKVEIADPGETTFLSGEQVDRDEFEEVNRKAIAEGLKPATCQPVLQGITKASLQTRSFISAASFQETTRVLTEAAVAGKVDRLSGLKENVIVGRLIPAGTGATVRKIKKIASERDKELESRMAAS
1948380_Abacterium@DDZS01000004_1_2___964_4170                                                      QNEVMNLFGQLAPMKQFDEIQISIASPEKIRSWSFGEVKKPETINYRTFKPERDGLFCARIFGPIKDYECLCGKYKRMKYRGIICEKCGVEVTTSKVRRERMGHIDLAAPVAHIWFLKSLPSRIGTLVDITLKDLEKVLYFESYIITDPGLSPFELGELLTEEQFYDALDEYGEGTFQAQIGAEAIKTMLEALDLKTMQEEMRLELKDATSEAKRKKLVKRLKLVEDFIESGNKPEWMIMNVIPVIPPELRPLVPLDGGRFATSDLNDLYRRVINRNNRLKRLLELRAPDIIVRNEKRMLQESVDALFDNGRRGRTITGTNKRPLKSLSDMLKGKQGRFRQNLLGKRVDYSGRSVIVVGPELKLHQCGLPKKMALELFKPFIYAKLELYGIATTIKAAKKMVESERPEVWDILEEVIREHPVLLNRAPTLHRLGIQAFEPVLIEGKAIRLHPLVCTAFNADFDGDQMAVHVPLSIEAQIEARVLMMSTNNILSPANGKPIIVPSQDMVLGLYYLSLETDGGVGEGMAFGTMEEIQMALDNKVITLHSKIKARYHGITPEGLPKTEVLETTAGRMLIGQFLPRHANVQFSLINKLLTKKEISKVLDVVYRHCGQKETVLFADRIMGLGFKHAAMAGISFGKDDMIVPRTKQKHLDETFKEVKQFEKQYADGLITSGEKYNKVIDAWSHCTERVAQDMMREISSIGMEQAVNSIFMMANSGARGSAAQMKQLSGMRGLMAKPSGEIIETPIISNFKEGLTVLEYFNSSHGARKGLADTALKTANSGYLTRRLVDVSQDCIIAEDDCGTDKGVIAKSLIEGGEVVVPLADKILGRTSIRDIKHPNTGDVIIKAGVIIDEQIVEAIDEAGIEQLMIRSPLTCESEGGICGKCYGRDLARGTPVNVGEAVGVIAAQSIGEPGTQLTMRTFVV----RRSVVLSNRTSMQAMTVRL---------------------------------------------------------------------------------------------------------------NFQPRIS-----------------------------------------------------------------------------------------------------------------------------------------------------------------------------------------------------------------------------------------------------------------------------------------------------------------
1973901_Abacterium@PIR32554_1__DNA_directed_RNA_polymerase_subunit_beta___partial                   MQDVMNLFGQQKQMNDFDEIKITIASPEKIRSWSFGEVKKPETINYRTFKPEKDGLFCARIFGPIKDYECLCGKYKRMKYRGIVCEKCGVEVTTSKVRRERMGHIELAAPVAHIWFLKSLPSRIATLLDITLKNVEKVLYFENYIVTDPGLSPFEYGELLNEDQLLEAQDQYGADSFSAGIGAEAIKKMLGGLELEELKIELRAGISETKSEAKLKKLVKRLKLIEDLLHSKNKAEWMVLDVIPVIPPELRPLVPLDGGRFATSDLNDLYRRVINRNNRLKRLLELKAPDIIIRNEKRMLQEAVDALFDNGRRGRVITGPNKRPFKSLSDMLKGKQGRFRQNLLGKRVDYSGRSVIVVGPELKLHQCGLPKKMALELFKPFIYAKLEIYGIATTIKAAKKIVESERPEVWDILAEVIREHPVMLNRAPTLHRLGIQAFEPVLIEGKAIQLHPLVCVAFNADFDGDQMAVHVPLSLESQLEARVLMMSSNNILSPSNGKPIIVPSQDIVLGLYYMTIEQEGQPGEGMAFSGADEIEYALDRKIVSFHTKIKCRIKQYDEAGKAFYRMEETTPGRVILSKLLPDHPNLPFSLVNKLLTKKEVSNVIDSVYRHTGNKATVIFADQLMATGFQQAALAGISIGKDDMIIPASKETHISGTMNEVAQFEKQYSEGLITAGEKYNKVVDAWSQCTDRVAADMMKEISGESKASEINSIYIMAHSGARGSAAQIKQLAGMRGLMAKPNGEIIETPIISNFKEGLSVLEYFNSTHGARKGLADTALKTANSGYLTRRLVDVSQDCVVIEQDCKTDKGIIAKAVVEGGNVVEPLSEIILGRVSPRAIKHPGTEDMIVEAGTIIDEAAVDKIEAAGIESVLVRSVLTCETKGGVCAKCYGRDLARGTPVNVGEAIGVIAAQSIGEPGTQLTMRTFHIGGAAQGGTEISNVEASTEGKVHIVNRNVVKDSQGNHIVMSRSCELVVLNEKGSEKARYKIPYGAKLHVDEGETTKIGQKMAEWDPYTIPIITEK----------------------------------------------------------------------------------------------------------------------------------------------------------------------------------------------------------------------------------------------------------------------------------------------------------------------------------------------------------------
2486578_Rendosymbiont@AZL15947_1__DNA_directed_RNA_polymerase_subunit_beta_                         MGELYSIFNNSGNNFVFDQISIGIASAEKMRSWSYGEIKKPETINYRTFKPERDGLFCARIFGPIKDYECLCGKYKRMKYRGVICEKCGVEVTTSKVRRERMGHIELAAPVVHIWFLKSLPSKISALLDLPLKDLEKILYFEAYVVTDPGLSPFSKGDLLSEDQFYRAQDEYGEDAFTAMIGAEAIKSLLVEFDLKQHQESLRVDLKETNSEIKKKKIVKRLKIIEDLLDSGNKPEWMVLDVLPVIPPELRPLVMLDGGRFATSDLNELYRRVINRNNRLRRLLELKAPDIIIRNEKRMLQESVDALFDNGRRGRVVKASNKRPFKSLSDMLKGKQGRFRQNLLGKRVDYSGRSVIVVGPTLKLHQCGLPKKMALELFKPFIYSKLELYGISNTLKTAKKMVESERPEVWDILEEVIREHPVLLNRAPTLHRLGIQAFEPILIEGKAIQLHPLVCAAFNADFDGDQMAVHVPLSIEAQLESRALMMSTNNILAPSNGKPIIVPSQDIVLGIYYLSMELEGEPGEGMVFSDEGEIHHALYNKVITLHSKIKCRRNHRTYDGSYQTKLVDTTAGRMYVAALLPKDFFIPFEHVNKLLTKKEISALIDVVYRNCGQKNAVIFADKLMELGFAHACRSGISIGKDDMVVPTTKQKHLDSTLEEVTEFESQYADGLITSGEKYNKVIDTWSRCTDKVADDMMKQISAGDVYQKVNSIWMMAHSGARGSAAQIKQLAGMRGLMAKPSGEIIETPIISNFKEGLTVLEYFNSTHGARKGLADTALKTANSGYLTRRLVDVSQDCIIGEYDCETTRGIEAKPVIDGGEVIVGLGDLILGRTAAIDIRHSQSGEVIVQAGEMIDETVVEKIDQAGINSVLIRSVITCEAKGHVCGKCYGRDLSTGALVSVGEAIGVIAAQSIGEPGTQLTMRTFHIGGAATKSIEVSNVDASTEGVLKIINRNLVEDSQGKLVVMSRNCEVVIVDDIGTEKARHKVPYGAKLHLDENNKVKKGQRIADWDPYTIPIITEKSGKILYTDLVEGVSVRDVVDEATGISSKVVIDVKQQTRAVDLRPRITITDNNGKILTLANGLEARYFLPVNAIISVNDGDNIHAGDVLSRIPRESTKTRDITGGLPRVVELFEARKPKDHAIISDIDGVVEFGKDYKSKRRIVINPTDDSAVEYLIPKGKHIVVNEGDFVRKGDVLMDGNPVPHDILRVMGVEALTRYMVNEIQAVYRLQGVKIDDKHIEVIICQMLQKMEIIDAGETTFLAGEQVDREELDETNAKADKNGYSPAKAIPVLQGITKASLQTRSFISAASFQETTRVLTDASVAGKVDRLVGLKENVIVGRLIPAGTGYVVNKFKKLAQARDHEVLAKKQQN
1895704_Abacterium@OJV15367_1__DNA_directed_RNA_polymerase_subunit_beta_                            MSN-FNMFGQS-AVDNFDFIKISLASPEAIRSWSYGEVKKPETINYRTFKPERDGLFCARIFGPVKDYECLCGKYKRMKYRGLVCEKCGVEVTTSKVRRDRMGHIELATPVAHIWFLKSLPSRISVLLDIALKDLEKVLYFESYIVVDPGLSPFAAKDLLTEDQYIKAQDDFGEDAFTAMIGAEAVKKMLQDFDLEAIRAELRIELTETSSEIRKKKIVKRLKLVEDFIESNNKPEWMILDAVPVMPPELRPLVMLDGGRFATSDLNELYRRVINRNNRLRRLLDLRAPDIIVRNEKRMLQESVDALFDNGRRGKVIKKADKRPFKSLSDMLKGKQGRFRQNLLGKRVDYSGRSVIVVGPTLKLHQCGLPKKMALELFKPFIYSKLELYGITNTLKSAKRMVEAEKPEVWDILEEVIREHPVLLNRAPTLHRLGIQAFEPLLIEGKAIQLHPLVCAAFNADFDGDQMAVHVPLSLEAQLEARVLMMSTNNILAPSNGKPIIVPSQDIVLGLYYVTMQLDNEPGEGIVFSSMSEIEHALFSGVITLHAKIKCRRTAKSFDGTVMTKVVETTAGRMMVADLLPKDHYVPFEVVNKLLTKKEISNLIDTIYRECGQKNTVIFADRLMQLGFNHACKSGISIGKDDMVVPQSKTQHIDSTLSEIKEFDRQYTEGLITSGEKFNKVIDAWSRCTDKVADDMMKEISAGDKNQKVNSIYMMAHSGARGSAAQIKQLAGMRGLMAKPSGEIIETPIISNFKEGLSVLEYFNSSHGARKGLADTALKTANSGYLTRRLVDVSQDCIVTEMDCGTTQGIEAKPVIDGGEVVVTLADTILGRTSARDIHHSVTNELIVKAGQLLDERLVEKVEAAGIDSILIRSAITCESASGICATCYGRDLATGSLVSVGEAVGVIAAQSIGEPGTQLTMRTFHIGGAATKSIEISNVDATHDATLKLINRNVVIDSQGKMIVMSRNCELLLIDDNKNEKARFKIPYGSKLYFDDNTKVTKGTRLADWDPYTMPIITEKTGKIQFADLVEGVSMREVVDESTGISSKVITDWKQQSRGTDLRPRINILDDKGNILTLANGLDARYFLPVNSILSVSDNSNIHAGDVIARIPRESTKTRDITGGLPRVVELFEARKPKDHSIISDIDGVVEFGKDYKSKRRITIRPADHDPVEYLIPKGKHVTVAEGDFVRKGDMLMDGNPVPHDILRIMGVEALTRYVVNEIQQVYRLQGVKIDDKHIEVVLRQMMQKVEITDGGETTLLAGEQVNKDEFDEINAKAEQQGYRAARAIRVLQGITKASLQTRSFISAASFQDTTRILTEAAVCGKSDKLLGLKENVIVGRLIPAGTGFYVNQVKKVAAQRDVEIINKSKAA
1528098_Rbacterium@AIL64919_1__DNA_directed_RNA_polymerase_subunit_beta_                            MS--INFGNNVNSVEQFNTIGISIASPEDIRAWSYGEIKRPETINYRTFKPERDGLFCARTFGPIKDYECLCGKYKRMKYRGVICEKCGVEVTASKVRRERMGHIELAAPVVHIWFLRSLPSRIGILFDIALKDLERILYFEAYIITDPGLSPFSNGEMLTEEQYVKAQDEYGEDSFTALTGAEAIQSMLSNIDLEKLKWDLRKQLSEVNSEARSKKIVKRLKLVEDFIDSNNKPEWMVMTVIPVIPPELRPLVMLDGGRFATSDLNELYRRVINRNNRLKRLIELKAPDIIIRNEKRMLQEAVDALFDNGRRGRAVKNANRRAFKSLSDMLKGKQGRFRQNLLGKRVDYSGRSVIVVGPELKLHQCGLPKKMALELFKPFIYAKLELYGMSTTLKTAKKMVESERPEVWDILEEVIREHPVLLNRAPTLHRLGIQAFEPVLIEGKAIQLHPLVCAAFNADFDGDQMAVHVPLSIEAQLESRVLMMSTNNILSPSNGKPIIVPSQDIVLGLYYLTLSLEDEPGSGMLFTGINEIHHALFVKAITLHSKIKCRRKIKNIGGKEEVVLVDTTPGRMIVAELLPDN-NIGFDLINKVLTKKEISNLIDVVFRHCGQKQTVIFADRLMSLGFSYACKAGISFGKDDMVVPQNKHKHINHTLEEVTQFEKQYSEGLITSGEKYNKVIDAWSRCTDRIADDMMKGISAIKQNEKVNSIYMMAHSGARGSAPQIKQLAGMRGLMAKPSGEIIETPIISNFKEGLTVLEYFNSTHGARKGLADTALKTANSGYLTRRLVDVSLNCVVTHHDCGTQEGIIAKASIEGGEVIVPLSEAILGRVSSIEVRHPMSNEIIVRAGSLIDESVVEKIDTAGIESVKIRSVLTCQSKEGVCSLCYGRDLATGLLVSIGEAVGVIAAQSIGEPGTQLTMRTFHIGGAATKGAEVSGIDASHDSKVVLINRNIVTDSQGRNIVMSRSCELILVDNKGHERARHKVPYGAKLLVDEGSVVNKGIKLAEWDPYTIPIITERAGIIQYRDLVENISVKEQMDETTGISNKVIIDWKQQSRGAELRPRIALVDKNGEMLILANGLEARYFLPVNAILNIEDGALVHAGDVIARIPRESTKTRDITGGLPRVAELFEARKPKDHSIISEIEGTVEFGKDYKSKRRIIIKSNNGEPMEYLIPKGKHITVNEGDYVRKGDLLMDGSPVPHDILRVMGIEALSRYMVSEIQQVYRLQGVKIDDKHIEVILRQMLQKVEIVDSGETTLLIGEQVDREEFDEINQKAIAQKFKPAVAIPVLQGITKASLHTRSFISAASFQETTRVLTEAAVAGKRDKLLGLKENVLVGRLIPAGTGFYINKMRKIAYSRDNEVVQNKQKN
1948417_Abacterium@DITJ01000004_1_3___4157_8080                                                     -------------------------------------------------------------------------------------------MTSSACRRERMGHIELAAPVAHIWFLKSLPSRISTMLDMALKDVEKVLYFEAFVVTDPGMTPYTKGQILSEDAFHKAQDEYGADTFSVQIGAEAIKEMLGNLDLPVEKATLRSELSTVKSEVKRKKIVKRLKMIEMFLESGNKPEWLIMDVIPVIPPEIRPLVMLDGGRFATSDLNELYRRVINRNNRLKRLLELKAPDIIIRNEKRMLQEAVDALFDNGRRGRVVKNANKRPFKSLSDMLKGKQGRFRQNLLGKRVDYSGRSVIVVGPELKLHQCGLPKKMALELFKPFIYSKLELYGHSNTLKQAKKMVELERPEVWDILDEVIREHPVLLNRAPTLHRLGIQAFEPLLIEGKAIQLHPLVCAAFNADFDGDQMAVHVPLSIEAQLEARVLMMSSNNILSPSNGKPIIVPSQDIILGLYYLTILRDAQPNENMAFASLAEIHHALDNKIVNLHTKIRFKVTTKDTDGNHVRRLLVTTPGRAILFEHLPVHKNITFEHANKIMTKKEVSSLIDTVYRHCGSKATVIFADHIMQLGFGHACKSGISFGKDDMLVPASKEKHISGTMTEVKHFEEQYADGLITQGERYNKVVDSWAQCTDRIAHDMMKVISGESPDKRLNSIYMMAHSGARGSAAQIKQLAGMRGLMAKPNGDIIETPILSNFKEGLTVLEYFNSTHGARKGLADTALKTANSGYLTRRLVDVSQDCIVNKDDCGTENGIVARPIIESGEVAVPLAERILGRTAVNDVHHPVSDEMIVPSGTVIDEDMVEKIDAAGIESIKIRSPLTCENKNGICAKCYGRDLATGDLVSVGEAVGVVAAQSIGEPGTQLTMRTFHIGGAAQRGVEVSQIDAPCDGKIKIVNRNIVVDSKRRNVVMSRTSEVLIVGDKGVERARYKVPYGARLNIDDADSVKKGQRLAEWDPYTIPIISERTGFAVYRDLVDGVSIEEQMDEATGIASKKITDWKQKTRGSELRPRITLRDEAGEIIKLANGLEARSFLPIDAILSVDDGQAVHAGDVLARIPKESSKTRDITGGLPRVAELFEARKPKDHAIICEIDGTIEFGKDYKAKRRIVINPSDDEPVEYLIQKGKHITVNEGDIVKRGDLIMDGNPVPHDILRVMGTEALAEYMINEIQAVYRLQGVKIDDKHPEVIIRQMLQKVEIIDSGETTFLSGEQVDREEFEAANIKADKEGYKPARALPVLQGITKASLQTHSFISAASFQETTRVLTEASFAGKIDSLRGLKENVIVGRLIPAGTGFYMNTVKKIAKKRDLEIDVANNAR
1973900_Abacterium@PIR38425_1__DNA_directed_RNA_polymerase_subunit_beta_                            MKELVNFFGQTGGALSFDQIKIMIASPEKIRSWSYGEVKKPETINYRTFKPEKDGLFCARIFGPVKDYECLCGKYKRMKYRGIICEKCGVEVTTSKVRRERMGHIDLAAPVAHIWFLKSLPSRISTLLDMALKDVEKVLYFEAFVVTDPGMSSFTKGQVLSEDQYLRAQDEFGEDTFKALIGAEAIKEILSEINLAEEKASLRAELSDVKSDLKRKKIVKRLKLVEAFLDSGNKPEWMIMDVIPIIPPEIRPLVMLDGGRFATSDLNELYRRVINRNNRLKRLLELKAPDIIIRNEKRMLQEAVDALFDNGRRGRVVKNANKRPFKSLSDMLKGKAGRFRQNLLGKRVDYSGRSVIVVGPELKLHQCGLPKKMALELFKPFIYSKLELYGLSTTLKTAKKMVESERPEVWDILDEVIREHPVLLNRAPTLHRLGIQAFEPVLIEGKAVQLHPLVCAAFNADFDGDQMAVHVPLSIEAQLEARVLMMSSNNILSPSNGKPIIVPSQDIILGLYYLTLEGENQPGEGMIFSEVAEIHHALNIGVLSLQSKIKFRYKKKG--DENITRIADTTPGRVLLFQQLPNNKNMTFEMTNRLMTKKEVTNLIDTVYRHCGSKATVIFADHIMALGFNHACKSGISFGKDDMLIPSSKEKHINDTKKEVERFEEQYAEGLITQGEKYNKVVDGWSQCTDKIAHDMMKIISGESDERKVNSIYMMAHSGARGSAAQIKQLAGMRGLMAKPNGDIIERPIISNFKEGLTVLEYFNSTHGARKGLADTALKTANSGYLTRRLVDVSQDCIVTEDDCGTQNGIVSKPIIEAGEVIVPLADRILGRTAAIDVHHPVSGELLVKAAQIIDEDMVEAIDAAGVEFIKVRSPLTCETKNGICANCYGRDLATGDLVSVGEAVGVVAAQSIGEPGTQLTMRTFHIGGAAQRGVEVSSVEATKDGLVRMVNRNVVEDSKKRKVVMSRTCEIIIENDKGIEVAQYKIPYGAKLSVDEGDKVKKGQSLADWDPYTIPIITERTGEAVYRDMIDGVSVEEQVDEATGIASKKITDWKQRSGGSELRPRITLRDDKGEIITLANGMEARYFLPIGAIMTVSDGQKVHAGDILARIPKESSKTRDITGGLPRVAELFEARKPKDHAIICDIDGTIEFGKDYKSKRRIVIQPQSAKPVEYLIPKGKHITVNEGDFVRKGDLIMDGNPVPHDILRVMGVEALAEYMVNEVQSVYRLQGVKIDDKHPEVIVRQMLQKMEIVDSGETTYLEGENVDREELEEINAKAAKEGYKPATAIPVLQGITKASLQTHSFISAASFQETTRVLTEASVAGKIDKLRGLKENVIVGRLIPAGTGFYMDKVQKVAKKRDFEIESANRAK
1970491_Abacterium@OZA42390_1__DNA_directed_RNA_polymerase_subunit_beta_                            STQLMNAFKKNGVPHNFDEFRIGIASPELIRSWSFGEVKKPETINYRTFKPERDGLFCARIFGPVKDYECLCGKYKRMKYRGVVCEKCGVEVTLTKVRRERMGHIELAAPVAHIWFLKSLPSRIGMLLDMTLKDIERVLYFENYVVIEPGLTPLKMRQLLTEDEYTKAQNEYGQDSFTASIGGEAIQTMLKAIDLEETQTQLRAELLQKTSEVRRKKVVRQLKVIGSFIESKARPEWVILEVLPIIPPELRPLVPLDGGRFATSDLNDLYRRVINRNNRLQRLMELKAPDIIIRNEKRMLQESVDALFDNSRRVRPITGSNKRPLKSLSDNLKGKQGRFRQNLLGKRVDYSGRSVIVVGPELKLHQCGLPKKMALELFKPFIYSRLEKYGLATTIKAAKRMVEKERPEVWDILEEVIREHPVLLNRAPTLHRLGIQAFEPTLIEGKAIQLHPLVCAAFNADFDGDQMAVHIPLSIEAQLEARVLMMSTNNILSPANGRPIIVPSKDIVLGLYYLTLERDGEKGEGMLISSLGELELALENKNLSLHAKIKARLEGYDSTGKFSSRVVETTAGRFILAQILPQHPQISFDYVNQLMVTKNIVHLFDTVYRHCGQKETVLFADHMMELGFKYATKSGVSFGKDDILIPAEKEKLIRATREKVAEYEKQYQDGLITHGEKYNKVVDAWDECSHKMAEAMMAGFAHTEIGKPVNSIYMMAHSGARGSVAQVKQLAGMRGLMSKPSGEIIETPILSNFKEGLSVLEYFNSTHGTRKGLADTALRTANSGYLTRRLVDVAQDCIVNEADCGTTKSITLKHVQEGAEIVASISERSLGRTAANDIIDPLTGQVIVQTGQLINEVEAEAIDKAGIDELTIRSVLTCEASDGVCAKCYGRDLARGTEVNAGEAVGVVAAQSIGEPGTQLTMRTFHIGGAAQRGVEISSIDASFDAEVKFINKSTVQTAEGVDIVMGRYCELVLYDANGRERMRHKVPYGARLMVDENARVKKGQRLAEWDPYTLPIITEVDGYVHYVDLVEGVSVRENLDEATGITNRVITDWRQQPRGKNLKPRVVLRDKEGEPLILTNGMEARYFLSVDAILNVENGAHVKIGDTLARLPRESSKTRDITGGLPRVSELFEARRPKDSAVLSDIDGRVEFGKDYKSKQRIMVVPEDVAPVEYLIPKGHHITVQEGEFVRKGDPLVDGAKAPHDILRILGLEALATFLINEIQYVYRLQGVKINDKHIEVIVRQMMQKVEIVDPGESTFLLGEQIDRMDFVEENKKIEEEGLIPARAIPILQGITKASLQTRSFVSAASFQDTTRVLTEAAVSGKVDRLSGLKENVIVGRLIPTGTGSGINRLKRVAIDRDKVLIQENTDR
1797230_Abacterium@OFX05004_1__DNA_directed_RNA_polymerase_subunit_beta_                            MRDVMNVFRQVTGPQNFDNIRISIASPEQIRAWSFGEIKKPETINYRTFKPERDGLFCARIFGPIKDYECLCGKYKRMKYRGIICEKCGVEVTLTKVRRERMGHIELASPVAHIWFTKSLPSRLGLLLDLMLKDLEKVLYFENYIVLEPGLTPLKKNQLLSEEEYYKAQDNYGVDAFEAGIGAEALRDMLKSIDLEKEQDHIRTELYETKSELKRKKYVKRLKLVEAFIDSKARPEWMILEVVPVIPPEIRPLVPLDGGRFATSDLNDLYRRVINRNNRLKRLMELRAPDIIVRNEKRMLQESVDALFDNGRRGRVITGANRRPLKSLSDMLKGKQGRFRQNLLGKRVDYSARSVIVVGPELKLHQCGLPKKMALELFKPFIYSRLERYGLANTIKAAKRMVEKERPEVWDILEEVIREHPVLLNRAPTLHRLGIQAFEPVLVEGKAIQLHPLVCTAYNADFDGDTMSVHVPLSLESQLESRVLMMSTNNILHPANGKPIITPSKDIVLGLYYLSMEREGELGERRAFSSLEEIEHALFQKTVSLHANITARYIYIDEEGKEVKARVETTPGRMLVWEIMPKHQGVKFEAINQLLTSTEITKLVDMIYRNCGQKEAVIFSDRLMALGFRYATVSGISFGKDDLLVPEEKKKLVADTREKIGEFQQQYMDGLITNGERFNKVTDAWTKCTEQVAEAMMKDISKIKPGEPVNSVYMMANSRARGSAAQMRQLAAMRGLIAKTSGEIIETPIISNFKEGLNVNEYFNSAHGARKGLTDTALKTANSGYLTRRLVDVAQDCIIVEVDCGTEKGLSLRAVVEGGEMITPLGDRILGRTAAIDIIDPVANKVIVPAGTMIEESHMEAIEKTSIDAVLIRSVLTCETKDGICAKCYGRDLARGTPVNLGEAVGVIAAQSIGEPGTQLTMRTFHIGGAAQVAVEQSSIEVSMEGTIHVKNRSVVKNSVGENIVMSRYSELCLVDAANQERASYKLPYGSRLLVEEGTIVKPGDKLADWDPYTLPVISEVGGVIHYVDLVEGLSVREALDETTGLTKRVVADWKQSTRGADLKPRLILRDKKGNPLLFANGAEARYFLSVDAVLEVENNATIHAGDVLARIPRESAKTRDITGGLPRVAELFEARRPKDAAVISEYDGRIEFGKDHKTKRRVMIIPDDEQPIEYLIPKGKHISVQEGEQVKRGDIIMDGNMVPHDILRILGVEALASYLINEIQEVYRLQGVPINDKHVEVIVRQMLQKVEIINPGETTLLLGEQVDKHDFEEENKKAIAEGRKPAQAHDVLQGITKASLQTKSFFSAASFQETTRVLTEAAVSGKVDELKGLKENIIVGRLIPVGTGSIVNRMKAIAAERDRELQDEKAKK
752179_Omassiliensis@CANJ01000004_1_8___8316_12497                                                  MLETINFYKKSVSPQQFNQIRINIASPEQIRSWSYGEVTKPETINYRTFKPEKDGLFCARIFGPVKDYECLCGKYKRMKYRGIVCERCGVEVTTSKVRRDRMGHIELAAPIAHIWFLKSLPSRISILLDISLKDLERILYFEGYIVVDPSLSPLQKGEILTEESFQQAQDKYGEDSFVALIGAEAVQKLLAELNLEELKATLQEELMITNSDSKRKKIVKRLKLVEDFIGSGNKPEWMIMTVLPIIPPEIRPLVMLDGGRFATSDLNELYRRVINRNNRLKRLLELKAPDIIVRNEKRMLQEAVDALFDNGRRGRAIKSSNKRPFKSLSDMLKGKQGRFRQNLLGKRVDYSGRSVIVVGPELKLHQCGLPKKMALELFKPFIYAKLELYGIATTIKAAKKMVELEKPEVWDILEEVIREHPVLLNRAPTLHRLSIQAFEPLLIEGKAIQLHPLVCAAYNADFDGDQMAVHVPLSIEAQLEARVLMMSTNNILSPANGRPIIVPDKDIVLGLYYLTLSMSGEFGEGMIFGNMAQVHHALFNKIITLHTNIKFRKAIVNAEGGKITTLVETTPGRLILGELLPDNVNISFNLVNKAMTKKDISLVIDVVYRHCGQKATVIFADRLMDLGFKHACISGISFGMDDMVVPKTKSDHINHTLLEVKEFERQYADGLITYGEKYNKVIDAWSRCTDKVANDMMKEIAAGNRNEKLNSIYVMAVSGARGSAAQIKQLAGMRGLMAKPSGEIIDTPIFSNFSEGLKVSEYFSSTHGARKGLADTALKTANSGYLTRRLVDVAQDCIVNEVDCGSENGLVINSIIEGGEIIVSLSEQVLGRISLVNIYHPVTKELILQKGDMIDEQRVEQINAAGVDSIKVRSVLTCELKEGVCAKCYGRDLSTGELVSTGEAIGIIAAQSIGEPGTQLTMRTFHIGGAATKGVEVSSFEAVITGKVKILNPNLVVNSDGRFIVMSRACEIILVDDRGQERAQHKVPYGSSLLVVDNQQVKMGEKLVEWDPYTIPILTEKTGRVMFKDMVDSISIRDVIDESTGIVNKVIIDSKQSSKGAALRPRIHLLDETGQMLILSNGLEAKYFLPVNSILSVEEGAQVSSGDILARIPRESSKTKDITGGLPRVAELVEARRPKDHAIIAETNGRIEFGKDYKSKRRLILYPIDGDPIEYMLPKGKHVVVNEGDVVKKGDMLIEGSPVLQDILKVMGVEALASYMVNEIQAVYRLQGVKIDDKHIEVIIRQMLQKVEIIDPGDTIFMAEEKVDKREVIRVNKAAEKQGLRGAKYQLILQGITKASLQTRSFISAASFQETTRVLTEAAISGKIDKLQGLKENVIVGRQIPAGTGFYLANAKKIAHQRDKEIIAAKNNN
293613_Rcanadensis@ABV73092_1__DNA_directed_RNA_polymerase_beta__subunit                            -MSLVNFYGQLSNTQQFDQIRINIASPDQVRSWSFGEVTKPETINYRTFKPEKDGLFCARIFGPVKDYECLCGKYKRMKNRGIICEKCGVEVTVSRVRRERMGHIELAAPIAHIWFLKSLPSRISTLLDMTMRDLEKILYFENYVVLDPGLSILQKGELLTEEELQKAKDKYGEDAFTASIGAEVIQQMLKDLDFAKLKQELYEELQNTTSEVKKKKLVKRLKLVEDFLESENKPEWMIIDVLPVIPPEIRPLVMLDGGRFATSDLNELYRRVINRNNRLKKLIESKAPDIIVRNEKRMLQEAVDALFDNGRRGRAAKNANKRPFKSLSDMLKGKQGRFRQNLLGKRVDYSGRSVIVVGPELKLHQCGLPKKMALELFKPFIYSKLELYGIATTIKAAKRMVEAEKPEVWDVLEEVIREHPVLLNRAPTLHRLGIQAFEPLLIEGKAIQLHPLVCAAFNADFDGDQMAVHIPLSIEAQLEARVFMMSTNNILSPANGRPIIVPDKDIVLGLYYLTIAFDNEVGEGLMFSDLAEMEHALYNKFITIHTKIKYRRNQLNAEGKMVPVIVDTTYGRLMVGELLPSNPNIEFKFINKQLTKKDISLVIDLVYRHCGQKATVIFADQLMKLGFKYACSSGISFGMDDMVVPESKSTHINETQLEIKEFEQQYSNGLITYGEKYNKVVDAWSRCTDRVANDMMKEIATPPINQKINAIYMMAVSGARGSFQQIKQLGGMRGLMTKSNGQIIQTPIISNFKEGLTEFECFNSANGMRKGQIDTALKTASSGYLTRKLVDVAQDCIITEKDCGTDKGIEVKSVIEGGEVIVSLAEKILGRTAAIDIFHPVTNDLILNKGELINEVKLEQIESAGLDRIMIKSVLTCESTTGICSICYGRDLATGTLVSEGEAIGVIAAQSIGEPGTQLTMRTFHIGGAATKGAEISSVEASYDAKVKIISRNVVINSEERKIVMSRNCELLLLDNNGNEKARHKIPYGARLLVDDGDMVIKTQKLAEWDPYTIPIITEKSGKVLFKDMVEGISIRDVTDEATGIPSKVIIESKQYSRGAELRPRIQLLDAKGEVITLSNGLEARYYLPVGAVLSVEDGVQISVGDIIARIPKESTTTKDITGGLPRVAELVEARRPKDHAVIAEVDGRVEFGKDYKSKRRIIIHPIDEMSIEYMVPKGKHVVVNEGDFVKKGDLLIDGNPVLQDILKVMGVEVLANYIVKEVQAVYRLQGVKIDDKHIEVIIRQMLQKVEITDSGGTTLLVGEKVDRHEFDEINEKAIKNGLKPAEAQLILQGITKASLQTRSFISAASFQETTRVLTEAAIAGKVDKLRGLKENVIVGRLVPAGTGYFMDKMRKAAVKLDEENSINADKG
272947_Rprowazekii@CAA14609_1__DNA_DIRECTED_RNA_POLYMERASE_BETA_PRIME_CHAIN__rpoC_                  -MSVVNFYGQLSNTQQFDQIRINIASPDQVRSWSFGEVTKPETINYRTFKPEKDGLFCARIFGPVKDYECLCGKYKRMKNRGITCEKCGVEVTVSRVRRERMGHIELAAPVAHIWFLKSLPSRISTLLDMTMRDVEKILYFENYVVVDPGLSILQKGELLTEEELQKAKDKYGEDAFTASIGAEVIQQMLKELDFSKLKQELYDELHITSSEVKKKKLVKRLKLVEDFLESENKPEWMIMDVLPVIPPEIRPLVMLDGGRFATSDLNELYRRVINRNNRLKKLIESKAPDIIVRNEKRMLQEAVDALFDNGRRGRAAKNANKRPFKSLSDMLKGKQGRFRQNLLGKRVDYSGRSVIVVGPELKLHQCGLPKKMALELFKPFIYSKLELYGIATTIKAAKRMVEAEKPEVWDVLEEVIREHPVLLNRAPTLHRLGIQAFEPLLIEGKAIQLHPLVCAAFNADFDGDQMAVHIPLSIEAQLEARVFMMSTNNILSPANGRPIIVPDKDIVLGLYYLTIAFDNEVGEGMMFSDLAEMEHALYNKFITIHTKIKYRRDQLNAEGKMVPVIIDTTYGRLMVGELLPSNPNIEFKFINKQLTKKDISLVIDLVYRHCGQKATVIFADQLMKLGFKYACSSGISFGMDDMVVPESKSTHINETQLEIKEFEQQYSNGLITYGEKYNKVVDAWSRCTDRVANDMMKEIATPPVNQKINAIYMMAISGARGSFQQIKQLGGMRGLMTKSNGQIIQTPIISNFKEGLTEFECFNSANGMRKGQIDTALKTASSGYLTRKLVDVAQDCIITEKDCGTDKGIEVKSVIEGGEIIVPLAEKILGRTAAIDIFHPVTNDLILNKGELINESKLEQIESAGLDRIMIKSVLTCESSTGICSICYGRDLATGTLVSEGEAIGVIAAQSIGEPGTQLTMRTFHIGGAATKGAEVSSVEASYDAKVKIISRNVVINSEERKIVMSRNCELLLLDNNGNEKARHKIPYGARLLVDDGDMVIKTQKLAEWDPYTIPIITEKSGKVLFKDMVEGISIRDVTDEATGIPSKVIIESKQYSRGAELRPRIQLLDSKGEVITLSNGLEARYYLPVGAVLSVEDGIQISVGDIIARIPKESTTTKDITGGLPRVAELVEARRPKDHAVIAEVDGRVEFGKDYKSKRRIIIHPIDGMSIEYMVPKGKHVVVNEGDFVKKGDLLIDGNPVLQDILKVMGVEVLANYIVKEVQAVYRLQGVKIDDKHIEVIIRQMLQKVEVTDSGGTTLLVGEKIDRHEFDEINAKAMKNGLKPAEAQLILQGITKASLQTRSFISAASFQETTRVLTEAAIAGKVDKLRGLKENVIVGRLVPAGTGYFMDKMRKAAVKLDEENV------
336407_Rbellii@ABE05233_1__DNA_directed_RNA_polymerase_beta_prime_chain                             -MSVVNFYGQLSNTQQFDQIRINIASPEQVRSWSFGEVIKPETINYRTFKPEKDGLFCARIFGPVKDYECLCGKYKRMKNRGITCEKCGVEVTVSRVRRERMGHIELAAPVAHIWFLKSLPSRISTLLDMTMRDIEKILYFENYVVVDPGLSILQKGELLTEEELQKAKDKYGEDAFTASIGAEVVQQMLKELDFPTLKQELYEELQNTTSEVKKKKLVKRLKLVEDFLESENKPEWMIMNVLPVMPPELRPLVMLDGGRFATSDLNELYRRVINRNNRLKKLIESKAPDIIVRNEKRMLQEAVDALFDNGRRGRAAKNANKRPFKSLSDMLKGKQGRFRQNLLGKRVDYSGRSVIVVGPELKLHQCGLPKKMALELFKPFIYSKLELYGIATTIKAAKRMVEAEKPEVWDVLEEVIREHPVLLNRAPTLHRLGIQAFEPLLIEGKAIQLHPLVCAAFNADFDGDQMAVHIPLSIEAQLEARVFMMSTNNILSPANGRPIIVPDKDIVLGLYYLTLAFDHEVGEGMMFSDLTEMEHALYNKFITIHTKIKYRRNQLNAEGKIVPVIVDTTYGRLMVGELLPSNPNIEYKFINKPLTKKDISLVIDLVYRHCGQKATVIFADQLMKLGFKYACSSGISFGMDDMVVPKSKIVHIDETQLEIKEFEQQYSNGLITYGEKYNKVIDAWSRCTDRVANDMMKEIAKPPVSQKINSIYMMAISGARGSFQQIKQLGGMRGLMTKSNGQIIPTPIIANFKEGLTVFECFNSANGMRKGQIDTALKTASSGYLTRKLVDVAQDCIITEKDCNTDKGIEVKSIIEGGEVIVPLAEMILGRTAAINIYHPVTNDLILTKGELINESKLEQIESAGLDRIMIKSVLTCESSTGICAICYGRDLATGSLVSEGEAIGVIAAQSIGEPGTQLTMRTFHIGGAATKGAEVSSVEASYDAKVKILSRNVVINSEERKIVMSRNCELLLLDNNGNEKAHSKIPYGARLLVDEGDMVTKTQKLAEWDPYTIPIITEKSGKVLFKDMVEGISVRDVTDEATGIPSKVIIESKQYSRGAELRPRIQLLDAKGEIIMLSNGLEARYYLPVGAVLSVEDGVQISVGDIIARIPKESTTTKDITGGLPRVAELFEARRPKDHAVIAEIDGRVEFGKDYKSKRRIIIHPVDGMGLEYMVPKGKHVVVNEGDFVKKGDLLIDGNPVLQDILKVMGVELLASYIVKEVQAVYRLQGVKIDDKHIEVIIRQMLQKVEITDSGGTTLLVGEKIDRREFDEINEKAIKNGLRPADAQLILQGITKSSLQTRSFISAASFQETTRVLTEAAIAGKVDKLRGLKENVIVGRLVPAGTGFLYGQ-----------------NA
1961830_Rendosymbiont@OZG32398_1__DNA_directed_RNA_polymerase_subunit_beta_                         TTGMTNFYGQLSSTQQFDQIRINIASPDQVRSWSFGEVMKPETINYRTFKPEKEGLFCARIFGPVKDYECLCGKYKRMKYRGITCEKCGVEVTTSRVRRERMGHIELAAPVAHIWFLKSLPSRISTLLDMTMKDLEKVLYFESYVVVDPGLSDLHKGELLSEDSLQKAQDEYGGDNFTASIGAEVVRQMLSELDLPELKKKLQEDLSSTSSEIKKKKIVKRLKLVEDFLESENKPEWMIMTVLPIIPPEIRPLVMLDGGRFATSDLNELYRRVINRNNRLKRLLELKAPDIIIRNEKRMLQESVDALFDNGRRGKVVKNTNKRPFKSLSDMLKGKQGRLRQNLLGKRVDYSGRSVIVVGPELKLHQCGLPKTMALELFKPFIYSKLELHGIATTIKAAKKMVEAEKPEVWDILEDVIREHPVLLNRAPTLHRLGIQAFEPLLIEGKAIQLHPLVCAAFNADFDGDQMAVHIPLSIEAQLEARVLMMSTNNILSPANGRPIIVPDKDIVLGLYYLTMAFDNEPGEGMVFAKMSEVEHALYNKVITIHSKIKFRRDMLNAAGEVVATMVDTTLGRLIIGDLLPRNYNVGFKFVNKAMTKKDISGVIDLVYRHCGQKSTVIFADQLMKLGFKYACSSGISFGMDDMVVPKSKDTHINATLTEVKEFEQQYSDGLITYGEKYNKVIDSWSRCTDKVANDMMKEIATMPVNQKVNAIYMMATSGARGSAAQIKQLAGMRGLMAKPSGEIIETPIISNFREGLTVLEYFNSTHGARKGLADTALKTANSGYLTRRLVDVAQDCIITDEDCHTTKGIEVRSIIDGGEVIVSLAEQILGRTVAINVYHPVTNMLLLSAGELINEAKLEEIESSGLDSVLVRSVLTCEIPDGICVKCYGRDLATGSLVSVGEAIGVIAAQSIGEPGTQLTMRTFHIGGAATKGAEVSSIEASHDAKVKILGRNVVIDSEGRRIVMGRSCELLLLDSNNNEKARHKVPYGARLIADDSDNVKKAQKLVEWDPYTIPIITEKSGKVVFKDMVEGVSIRDITDEATGISSKVIVESKQYLRGAELRPRIQLVDENGETIMLSNGLEARYYIPVNAILSVEDGAKVSVGDILSRIPRESTKTKDITGGLPRVGELVEARRPKDHAVIAEIDGRVEFGKDYKSKRRIIIQPSEGMPIEYMVPKGKHVVVNEGDFVKKGDMLIDGNPVLQDILKVMGVEALTSYMVGEIQAVYRLQGVKIDDKHIEVIIRQMLQKVEITNSGDTTLMVDEKIDHREFAEINEKAIKNGLRPAEAQVILQGITKASLQTRSFISAASFQETTRVLTESAIAGRVDKLRGLKENVIVGRLVPAGTGFYMNRMRKLAARLDQEEINYQKTL
357244_Otsutsugamush@CAM79273_1__DNA_directed_RNA_polymerase_beta_prime_chain                       MVDITDFFKKTNSSQAFNQVRINIASPEQIRSWSYGEVTKPETINYRTFKPEKDGLFCAKIFGPVKDYECLCGKYKRMKYRGIVCEKCGVEVTTSKVRRERMGHIELASPIAHIWFVRSLPSRISILLDMNLKDLERVIYFEAYIVMDPGLSPLHKGDLLTEEMLQQAQNEYGEDNFIVGIGAEAIRTLLAELDLKSLRNALQEEVNNVNSDFKRKKILRRLKLIEDFIGSGNKPEWMIVTVLPIIPPELRPLVMLDAGRFASSDLNELYRRLINRNNRLKYLKEDGVPGIVLRNEQRMVQLSADTLFDNGKRGKAVKNSNKRPFKSLSDMLKGKQGRFRQNLLGKRVDYSGRSVIVVGPELKLHQCGLPKQMALELFKPFVYAELERCGIATTIKAAKRIVELGTPDVWNALAKVIKHHPVLLNRAPTLHCLSIQAFEPVLIEDKAIQLHPLVCTAFNADFDGDQMAVHVPLSTEAQLEARVLMMSTNNILSPANGRPIIVPDKDIVLGLYYLTLSIDGEIGEGRLFGSMAEIHHALFNKVVSLHSKIKFRKHIINADGDKVMALVNTTPGRLMLGELLPDGDNISFDVVNKVMTKKGISAIVDMVYRYYGQKATVVFADKLMKLGFKYACISGISFGMDDMIVPETKSKHVNDTLLEVQEFERQYSEGLITSGEKYNKVIDAWSRYTDRVANDMMKGIAAGDQTERLNSIFMMADSEARSSVTQIKQLIGSKGLIAKASGEIIDRPILSNFCEGLTVFECFIGIPGTRKGLADTAVKTKVSGHLSRKLSESAHGYFVKREDCGTTNGLIITAVVEGGVIVVTLAEQVLGRVAVSNVYCPITKVLILQQGEMIDEYKVELINTAGINSIKVRSVLTCELQEGVCAKCYGRDLSTGKLVAIGTAVGIVAAQSIGEPGTQLTMRTFHIGGAATRGVEASSFEAIVDGRVKIINPNFVVNSNNKSVIMSRSCEVILADNVGQEITRYKAQYGSILLVTDGQEVTKGTSLVAWDPYAMPIVTEKSGYVMFKDMIDGVSVKDIIDESTGIVNRVIIEPKQGRGEVVLRPRICLLDQNKQPLTLSNGLEAEYFLPVNSILSVEEGANVSAGDILARIPREFAGTKDITGGLPRVIELFEARKPKNHAVIAEIDGCVKFGKDYKSKRRLILQPNDEEPIEYILPKGRHVTVNEGDVVKKGDMLIEGSPVLQDILKVMGVEALGLYIINEIQAVYRLQGVKIDNKHIEVIITRMLQKVEITDSGDSNFVIEEKVNKREVINTNKKLKVKGLREAQYRPILQGITKASLQTQSFISAASFQETTRVLTEAAIAGKVDKLEGLKENVIVGQTIPAGTGFYINEIKKIARQRDKEIIAAKDAE
1359168_Ochuto@KJV57540_1__DNA_directed_RNA_polymerase__beta__subunit                               MVDITGFFKRTSSGSQFNQVRINIASPEQIRSWSHGEVTKPETINYRTFKPEKDGLFCAKIFGPVKDYECLCGKYKRMKYRGIVCEKCGVEVTTSKVRRDRMGHIELASPVAHIWFVRSLPSRISILLDMNLKDLERIIYFEAYIVMDPGLSPLHKGDLLTEEMLQQAQNEYGEDNFTVGIGAEAIHTLLAELDLKNLRNMLQEEVNNVSSDFKRKKILRRLKLIEDFISSGNKPEWMIVTVLPVIPPELRPLVMLDAGRFASSDLNELYRRLINRNNRLKYLKEDGVPGIVLRNEQRMVQLSVDTLFDNGKRGKAVKNSNKRPFKSLSDMLKGKQGRFRQNLLGKRVDYSGRSVIVVGPELKLHQCGLPKQMALELFKPFVYAELERCGIATTIKAAKRIVELGTADVWNALAKVIKNHPVLLNRAPTLHCLSIQAFEPVLIEDKAIQLHPLVCTAFNADFDGDQMAVHVPLSIEAQLEARVLMMSTNNILSPANGRPVIVPDKDIVLGLYYLTLSIDGEIGEGKLFTDIAEIHHALFNKIVSLHSKIKFRKLIINPDGNEVMALVNTTPGRLILGELLPDGNSISFDVVNKVMTKKGISAVVDMVYRYYGQKATVVFADKLMKLGFKYACISGISFGMDDMVVPETKSKHVNDTLLEVQEFERQYSEGLITSGEKYNKVIDAWSKYTDKIGNDIMKGIAVGDQVERLNSIFMMADSEARSSVTQIKQLIGSKGLISKSSGEIIDRPILSNFCEGLTVFECFIGIPGTRKGLADTAVKTKVSGHLSRKLSESAHGYFVKREDCGTANGLIITAIVEGGMVVVTLAEQVLGRVAVSNVYCPITKALILQPGEIIDEHKVELINTAGINSIKVRSVLTCEEEEGVCAKCYGRDLSTGKLVAIGTAVGIIAAQSIGEPGTQLTMRTFHIGGAATRGVEASSFEAIMDGKVKILNPNFVINSDNKSVIMSRSCEVILLDNIGQEITRYKAQYGSILLVTDGQKVTKGMTLVVWDPYAMPIVTEKSGYIMFKDMIDGVSVKDIMDESTGIVNRVIIEPKHGRGEVILRPRICLLDQNGEQLTLSNGLEAEYFLPVNSILSVEEKTQVRAGDILARVPRESTGTKDITGGLPRVIELFEARKPKNHAVIAEIDGCVKFGKDYKSKRSLILQPNDKHSVEYILPKGRYITVNEGDFVKKGDMLIEGSPVLQDILKVMGVEALGLYIVNEIQAVYRLQGVKIDNKHIEVIITRMLQKVEITDSGDSNFVIEEKVNRREVIRTNKKLKANGLREAKYCPILQGITKASLQTQSFISAASFQETTKVLTEAAIAGKVDKLEGLKENVIVGQTIPAGTGFYIKEIKRIARQRDKGVIATEELQ
696127_CMmitochondrii@AEI88813_1__DNA_directed_RNA_polymerase__beta__subunit                        NNNNFGYFGLAHSNQDFDKIRISIVSPEKIRAWSFGEVTRPDTVNYRTIKPENGGLFCARIFGPVKDYECLCGKYKRMKYRGIVCEKCGVEVTTSKVRRERMGHIELAAPVVHIWFLRSLPSRISILLDMSLKDVEKVLYFEAYIVTDPGLTSFKYGQILSEEEFYRAQDELGEAVFTAETGADVVKKLLRDINLEEQRALLRSDLITTSSETKRKKIVKRLKLVEQFIDSGNKPEWMVLEVLPVLPPDLRPLVMLDGGRFATSDLNELYRRVINRNNRLKRLIELKAPDIIVRNEKRMLQESVDALFDNGRRGKALKSSNKRPFKSLADMLKGKQGRFRQNLLGKRVDYSGRSVIVVGPELKLHQCGLPKKMALELFKPFIYSKLELYGIATTLKAAKKMVEAERPEVWDILEEVIREHPILLNRAPTLHRLGIQAFEPLLIEGKAIQLHPLVCAAFNADFDGDQMAVHVPLSIEAQLEARALMMSTNNILSPANGKPIIVPSQDIILGLYYMSLQFDNEPGEGGMFGTIGELEHAMHSGKVSLHAKIKCRRARVDIEGNVTSFIADTTPGRVLISEALPKDSNISFDLVNKVMTKKDVSALIDTVYRYCGQKSTVIFADHLVQLGFTHAMRSGISIGKDDMIVPGTKHKHVDESMAEVRQYENQYADGLITIGEKYNKIVDAWSRCTGQ--------------------------------------------------------------------------------------------------------------NSC--------------------------------------------------------RYDE------------------------------------------------------------------------------------------------------------------------------------NDIR-----------------------------------------------------WS------------------------------------------------------------------------------------------------------------------------------------------------------------------------------------------------------------------------------------------------------------------------------------------------------------------------------
86106_Eof@AIF81270_1__DNA_directed_RNA_polymerase_subunit_beta_                                     MSN-FGYFGLANSRQEFDEIKISIVNPEQIRAWSFGEVKKPDTVNYRTIKPENGGLFCARIFGPIKDYECLCGKYKRMKYRGIVCEKCGVEVTTSKVRRERMGHIELASPVVHIWFLRSLPSKISNLLDIPIKDIEKVLYFESYIVIDPGMANLQYGQLLNDDEFYQAQDDFGEDSFEASMGAEAVKRLLQKLDLEEEKNRLRGELKDVFSETKRKKIAKRLKLIEEFIESGNKPEWMVLEALPVISPDLRPLVMLDGGRFATSDLNELYRRLINRNNRLKRLIELKAPDIIVRNEKRMLQEAADALFDNGRKGRAVKNSNKRPFKSLADMLKGKQGRFRQNLLGKRVDYSGRSVIVVGPELKLHQCGLPKKMALELFKPFIYSKLEMYGIATTLKSAKKMVELEKPEVWDILEEVIREHPVLLNRAPTLHRLGIQAFEPLLIEGKAIQLHPLVCAAFNADFDGDQMAVHVPLSIEAQLEARALMMSTNNILSPANGKPIIVPSQDIILGLYYMTIQLDNEKGEGMAFVDVAEIEHALHAGTLSLHAKIKARRKKIDSNGNITTFIAETTPGRVILSELLPKDANMSFDLVNRVITKKEVSKLIDAVYRHCGQKATVIFSDQLMQLGFSNACISGISFGKDDIVIPETKEKHIQETLSEARQYESQHADGLITSGEKYNKVVDAWSRCTDRVANDMMKIISSKPKSLKINSIFMMADSGARGSAAQLRQLAGMRGLMTKPSGEIIENPITSNFKEGLTELEYFISTHGARKGLADTALKTANSGYLTRKLVDVAQDCIIVENDCGTQNGIVAKPIIEAGEVVVQLSEAILGRVAITDVFHPTSGELITKANEMITEAVVERIDEAGVDRIKVRSVLTCESKGGVCAKCYGRDLATGDMVNIGEAVGVIAAQSIGEPGTQLTMRTFHIGGAAQKGAVQSSAIASHEGNIKVLHKNIVTDSQGKKIIMSRSCEVLIFDDKGSEKASFKVPYGAKLLVDDDTRVKPGQKMAEWDPYTIPIITEKSGRATFADLMSGVSLKEVLDETTGVSNRVVIDWKQQARGSELRPRILLQDEEGNVITLANGLEARYFLPVDAILSVSDNQYVNAGDVIARIPKESSKTKDITGGLPKVVERFEARKPKDHSLISESDGYIEFGKDYKSKRRIIVRSKDTEPVEYFIPRGRHITVNEGDFVSKGDMLMEGNPSPHDILRIMGVEALSTYVVNEVQQVYRLQGVKIDDKHIEVILRQMLQKVEITDPGETTFLTGEQVDREEFEIVNNKALEQGYMPAVAIPILQGVTKASLQTRSFFSAASFQETTRVLTDAAVAGKIDKLQGLKENIIVGRLIPAGTGFYTNVIKKAAYKRDKDFAIANQVT
1973897_Abacterium@PIZ33437_1__DNA_directed_RNA_polymerase_subunit_beta_                            MHRNLQTIQQPDSTAGFDGIKISIASPEEVRSWSFGEVKKPETINYRTYKPERDGLFCARIFGPTKDYECLCGKYKRMKFRGVVCEKCGVEVTISKVRRERMGHIQLATPVAHIWFTKSLPSRIGTMLDLMLKDLDRILYFEGYVVLDPGLTPFTKHQVLSEEELMNAEDQYGEDAFTVGIGAEALKKMLSEIDLKVLSDELREELLESISEIKRKKIIKRLKLAEALLGSNTRPEWMIMDIIPVIPPELRPLVALDGGRFATSDLNDLYRRVLNRNNRLKRLLDLNAPDIIIRNEKRMLQESVDALFDNGRRGRAISGANKRPLKSLAEMLKGKQGRFRQNLLGKRVDYSGRSVITVGPELKLHQCGLPKKMALELFRPFVYARLERYGLASTLKAAKRMVEKERPEVWDILEEVIREHPVLLNRAPTLHRLGIQAFEPQLIEGKAIQLHPLVCTAFNADFDGDQMAVHVPLSLEAQIEARVLMMSTNNILKPSDGKPIIVPSKDIVLGLYYMSFMLDGLKGEGSIFSNLNEIESALFEGTLELHSKIQARIPVLHEDGTTTYKRFETTPGRVMMFELLPQKHQLSFDLVNKLMGTPEINDLVHEVYRHCGQKDTVIFVDRIMGMGFTQMTNAGISFGKDDLYVPKEKVKLIKDTKEMVSEFEQQYLDGLITQGEKYNKVVDAWSRCTDKVADSMMEEMSSAKPGETPNSVYMMTHSKARGSVAQMKQLAGMRGLMTKSSGDIIETPIIANFKEGLNVLEYFISTNGCRKGLTDVALKTANSGYLTRRLVDVAQDCIITEDDCGTTKGISMRAVVEGANVIVSLADRIIGRSSAEDILDPTSDKVLIKKGTMMDESHLAIVEGAGVDEVKIRSVLTCNTVGGICTYCYGRDLSRGAKVTLGEAVGVVAAQSIGEPGTQLTMRTFHIGGAAQHGSEKSTIDCSHAGKISFRNANIVTNSDGVQIVLSRNCEVLIIDDNKRERAALRVQYGARLLVKKGAKVVPGTRLAEWDPYTIPLIAEVDGIVHYVDMIEGQSMREVSDETTGMTSRVVMDWNQQARSQDLHPMLSLRDANGSPITLKNGIEARHFLAVDTIVAVENNAHIKAGDIVARVPRETTKSRDITGGLPRVSELFEARHPKDASIIAEFDGRIEFGKDYKAKRRINLVSDDTAPMEYLVPKGRHILVHEGDYVKQGDMLVDGNSVPHDILRINGVEALAAYLVNEIQQVYRLQGVPINDKHIEVIVRQMLQKAEILHSGDTSLIVGEHMDRAIVERANAQAESAGKIPAKYMTVLQGITKASLHTKSFISAASFQETTRVLTEAAVAGKVDNLVGLKENVIVGRLIPAGTGSTLTKFKQLAHQNDLDYLAKAKKA
1951533_CPbacterium@DITM01000095_1_5__CONCAT_DITM01000095_1_6                                       MKSLQTVFTRPEATDDFDFIRIGLASPEKIRSWSYGEVKKPETINYRTFKPEKDGLFCARIFGPIKDYECLCGKYKRMKFRGVICEKCGVEVTLSKVRRERMGHIELCSPVAHIWFTKSLPNRLSLLLDMTAKDLDRILYFENYVVIDPGLTELKKNQLLSEEEYFDAQDQYGDDAFTAGIGAEALKKMLIRIDMIEMREQSRIDLHEVTSEVKRKKILKTLKVLDDFLGSSSRPEWMVLDVVPVIPPELRPLVPLDGGRFATSDLNDLYRRVINRNN-------------------RMLQESVDALFDNGRRGRVIAGANKRPLKSISDMLKGKQGRFRQNLLGKRVDYSGRSVICVGPNLKLHQCGLPKKMALELFKPFVYARLEKYGLAPTIKAAKRMVERERLEVWDILEEVIREHPVMLNRAPTLHRLGIQAFEPILIEGKAIRLHPLVCTAFNADFDGDQMAVHVPLSIEAQLETRVLMMSTNNILSPASGRPIIVPSKDVVLGIYYLSLERDGEKGEGMIFSSLGEIEYALNEGVVSMHAKVQALVPWIDEEGNKITKRYETTPGRMIVWNIMPKHHLLPFSMINKSLTSKETTNLVDIVYRHCGQKTTAIFADKLMGLGFEYAGKSGISFGKADLVVPAAKQRLVEATQKKVLEYETLYLDGLITRGEKQNKVIDAWSKCVDQVTEEMMKGISAIEPGKPVNSVYMMAHSGARGSAAQMRQLAGMRGLMAKTTGEIIETPIISNFKEGLNVLEYYTSTHGARKGLSDTALKTANSGYLTRRLVDVAQDCVIIEDDCGTTAGLTVKSVIDGGDVIASLEDRILGRVTSEDLVDPISNETLVSGSQLIDEDILDRIANSGVDAVKIRSVLTCESKEGVCAKCYGRDLARGTMVNEGEAVGVIAAQSIGEPGTQLTLRTFHVGGAAQRSAEQSSVEAPIEGKVAFDNGHFVMREDGALIVLNRYTDVLLLDNLNREKLRHRLPYGAKLNVKENDMTTRGQVLAEWDPYTLPILSEKAGQVNFLDLMDGVSVRETLDESTGISSRVIMDWKQSSRGAKLKPRVIIVDEKGDPIKLDNGMEARYFLSADAVLSIQNGQHVGAGTVLARIPVETSKTRDITGGLPRIEELFEARKPKDCAIICEVNGQVTFGKDYKNKRRIIITPQDEPSVEYMIPKGKYVMVQEGDFVRRGDIIMDGHRVPHDILQVLGVPALADYLINEIQEVYRLQGVKIDDKHIEMIIRQMLRKVEITHPGDTAFSPGEVMEKEDYELEVAKAEAEGLTPPKGRPVLLGITKASLQTRSFISAASFQETTRVLTDASIAGKVDTLKGLKENVIVGRLIPAGTGSMTRQIRRLAAEKDRQLLEAAQKA
2032646_Mbacterium@PEAP01000031_1_37___21618_25745                                                  NQNLFKLFSKPVLGQNFDGIKISIASPEKIRSWSFGEVKKPETINYRTFKPERDGLFCAKIFGPVKDYECLCGKYKRLKHRGVVCEKCGVEVIQSKVRRERMGHIELASPVAHIWFLKSLPSRIGLLLDMTLKDLERVLYFENFVVLDGGMTPIKKGDLLTEDRFLQLQEEFG-DEFSVGIGAEAIRLMLSQMDIPNQINQLRDELTSTNSEARRKKIVKRLNTLESFQESGNQPEWMILETVPVIPPELRPLVPLDGGRFATSDLNDLYRRVINRNNRLKRLFELKAPDIIIRNEKRMLQESVDALFDNGRRGRVITGTNKRPLKSLSEMLKGKQGRFRLNLLGKRVDYSGRSVIVVGPELKLHECGLPKKMALELFKPFIYNRLEERQLATTIKAAKRMVEKEKSEVWDILEEVIREHPVILNRAPTLHRLGIQAFEPKLIEGKAIQLHPLVCTAFNADFDGDQMAVHVPLSIEAQIEARVLMMSTNNILSPANGKPIIVPTQDIILGLYYMTSERINVAGEGMIFSSPLEVRQAYDSGVVGLHATITCRYRG---------KLHKTTVGRILLTEILPD--EIAYDLINRLLTKKEVARLIDVVYRNCGTKQTVIFADQIMKIGFSFAARAGISFGKDDMVIPPAKRTLVEESQGKVKEIERQYVDGLITEGEKYNKVIDIWSHCTERVAEEMMSGISNEKSELSFNSIFMMANSGARGSAAQIRQLAGMRGLMAKPSGEIIEAPITANFREGLTVLQYFISTHGARKGLADTALKTANSGYLTRRLVDVAQDCIVREDDCGTKQGLTITALLEGNDVVEALSDRVLGRTPVMDVVDPITDETLAPAGEILDEDAVERIENSNVESILIRSPLTCETERGVCIACYGRDLARGTKVTVGEAVGVIAAQSIGEPGTQLTMRTFHIGGTASRKVEQSSMESVHGGIIQFHNLVTVKDRNGRHVVLSRNGEVTIHDERGRERERHRVLYGSRISVADGGRVEKGETFVEWDPFSAPIISEVEGVIKYGDLVENITLRELIDETTGLASREVTDWKSQGRKSDMRPRLTLKNESGETVVLPNGAQIRYFLPVGAVIVANEGDHVMAGDIIAKVPRQTSKTRDITGGLPRVVELFEARKPKEFAIISENEGVVTFGKDLKGKRRVVVTSEDGEAREYLLPKGKQLAVNEGDYIRRGEPLMEGSPVPQDILKVLGLEELCRFMVNEIQEVYRLQGVRINDKHIEVIVRQMLQKVVVVDPGDTTFIAGESIEKTDFERENAKAKAQGSRPATSFPLLLGITKASLSTPSFISAASFQETTRVLTEAAISGRADSLSGLKENVIVGRLIPAGTGRAAALLKSKQRRRTREVA------
2032649_Mbacterium@PEAJ01000014_1_4___5724_9905                                                     NQNLFKLFSRPVLGQSFDGIKISIASPEKIRSWSFGEVKKPETINYRTFKPERDGLFCAKIFGPVKDYECLCGKYKRLKHRGVVCEKCGVEVIQSKVRRERMGHIELASPVAHIWFLKSLPSRIGLLLDMTLKDLERVLYFENFVILEPGMTPLKRGDLLTEDRLNQLQDEYG-DEFTAGIGAEAIRDMLSRLRIEEEIIRLRDELAATNSEARRKKIVKRLHTLESFQESGNRPEWMILETIPVIPPELRPLVPLDGGRFATSDLNDLYRRVINRNNRLKRLFELKAPDIIIRNEKRMLQESVDALFDNGRRGRVITGTNKRPLKSLSEMLKGKQGRFRLNLLGKRVDYSGRSVIVVGPDLKLHECGLPKKMALELFKPFIYNRLEERGLATTIKAAKRMVEKEKSEVWDILEEVIREHPVMLNRAPTLHRLGIQAFEPKLIEGKAIQLHPLVCTAFNADFDGDQMAVHVPLSIEAQIEARVLMMSTNNILSPANGKPIIVPTQDIILGLYYMTSERVNVPGEGMIFSSPLEVRQAYDSSAVGLHAPIVCRYRG---------ARQKTTVGRILLTEILPN--EIPFDLVNRLLTKKEVAKLIDVVYRNCGTKETVVFADRLMTVGFSFAARAGISFGKDDMVIPRSKRALVEDSQEKVKEIERQYTEGLITEGEKYNKVIDIWSHCTERVADEMMKGISSETLELSFNSIFMMANSGARGSAAQIRQLAGMRGLMAKPSGEIIEAPITANFREGLTVLQYFISTHGARKGLADTALKTANSGYLTRRLVDVAQDCIVREDDCGTSDGLTATALLEGNDVVESLADRVLGRTPVDDVVDPITDELLAPRGEILDEDDVERIENSNVETIRIRSPLTCATERGVCVKCYGRDLARGTKVTIGEAVGVIAAQSIGEPGTQLTMRTFHIGGTASRKVEQSSLDSLHGGVVRFHNLVTVRDRNGRYVVLSRNSELSIHEELGRERERHRVPYGCRLMVGDGQRLEKGQTFAEWDPFSSPIITEIEGIIKYGDLVENHTLRETIDETTGLSSREVTDWKSQGRKTDMRPRLTLKHDTGETLVMPNGAEVRYFLPVGAVIMVVEGDHVMAGDVIAKVPRQTSKTRDITGGLPRVVELFEARKPKEYAIISENEGVVSFGKDLKGKRRVIVTSEVGDPREYMLPKGKQLAVNEGDYVRRGEPLMEGSPVPQDILKILGLEELCRFMVNEIQEVYRLQGVRINDKHIEVIVRQMLQKVAVVDPGDTTFVAGESVEKSEFDRENEKVTARSGRVSTSFPLLLGITKASLSTPSFISAASFQETTRVLTEASISGRADTLNGLKENVIVGRLIPAGTGRAAALMKSQTRHKEKGAEAPAVKE
1434232_Maustralis@OSM02443_1__putative_DNA_directed_RNA_polymerase_subunit_beta_                   QESLFKLFSKPLLGQNFDGIRISIASPEKIRSWSFGEVKKPETINYRTFKPERDGLFCAKIFGPVKDYECLCGKYKRLKHRGVVCEKCGVEVIQSKVRRERMGHIELASPVAHIWFLKSLPSRIGLLLDMTLKDLERVLYFENFVVLDGGLTPLKRGELLTEDRYQQMLDEYG-DEFTASIGAEAIRYMLSNLEMESEVETLREELATTTSEARRKKIVKRLHTLEAFLDSGNKPEWMILEVVPVIPPELRPLVPLDGGRFATSDLNDLYRRVINRNNRLKRLYDLKAPDIIIRNEKRMLQESVDALFDNGRRGRVITGTNKRPLKSLSEMLKGKQGRFRLNLLGKRVDYSGRSVIVVGPELKLHECGLPKKMALELFKPFIYNRLEERGLATTIKAAKRMVEKERGEVWDILEEVIREHPVLLNRAPTLHRLGIQAFEPKLIEGKAIQLHPLVCTAFNADFDGDQMAVHVPLSIEAQIEARVLMMSTNNILSPANGKPIIVPTQDIILGLYYMTSERIGVLGEGMIFSNPLEVRQAYDSSAVDLHASIQCRFRG---------KREKTTVGRILLADVLPS--KIEFSSINKLLTKKEVTKLIDFVYRVAGTKDTVIFADRLMKVGFGFAARAGISFGKDDMVIPDTKYTMVEESQEKVKEIERQYAEGLITEGEKYNKVVDIWSHCTERVADEMMKTISSDKVVLSFNSIFMMANSGARGSAAQMRQLAGMRGLMAKPSGEIIEAPITANFREGLTVLQYFISTHGARKGLADTALKTANSGYLTRRLVDVAQDCIVREEDCGTNLGITVTALVEGNDVVESLGDRLLGRTPVEDIVDPITHEVIAKGLEIIDEDIVDRIEESNVDKVKIRSPLTCETHRGVCVKCYGRDLARGTPVTTGEAVGVIAAQSIGEPGTQLTMRTFHIGGTASRAVEQSSHETVHGGVLRYHNLITVEDRNGKQVVLTRNGEVSVHEEGGRERERYRVPYGARLAAPNEGQVGKGETFAEWDPFSLPIISEIAGVVKYGDLVDGVSLRETVDETTGLTSREVIEWKSQGRKSDMRPRVTLKDESGETMTLPNGSFSRYFLPVGAVIVVKEGEEVQAGDIIAKVLRQSSKNRDITGGLPRVVELFEARKPKEFAIIAENDGVVSFGKDLKGKRRVIVTPESGDGMEYLLPKGKHLAVNEGDYVRRGEPLMEGSPVPQDILKVLGLEELCKFMVNEIQEVYRLQGVRINDKHIEVIVRQMLQKVMIMDPGDTTFVVGEQVERVDFDRQNLKTEKRGGRPATCTPLLLGITKASLSTPSFISAASFQETTRVLTEAAISGRTDTLNGLKENVIVGRLVPAGTGRAREGFAAYDAPSEEEKAELAS--
2032647_Mbacterium@PEAO01000006_1_18___15508_19725                                                  QQNIFKIFSRPVLGQNFDGIRISIASPEKIRAWSYGEVRKPETINYRTFKPERDGLFCAKIFGPVKDYECLCGKYKRLKHRGVVCEKCGVEVIQSKVRRERVGHIELASPVAHIWFLKSLPSRIGLLLDMTLKDLERVLYFENFVVLEGGMTPLKKGELLTEDRFNQLQEEFG-DEFKAGIGAEAIREMLSGMNIPGQIDSLREELTTTSSEARRKKIVKRLHTLEAFQESGNRPEWMILEVIPVIPPELRPLVPLDGGRFATSDLNDLYRRVINRNNRLKRLHELRAPDIIIRNEKRMLQESVDALFDNGRRGRVITGTNKRPLKSLSEMLKGKQGRFRLNLLGKRADRSGRSVIVVGPELKLHECGLPKKMALELFKPFIYNRLEEKGLSTTIKAAKRMVEKERPEVWDILEEVIREHPVLLNRAPTLHRLGIQAFEPKLIEGKAIQLHPLVCTAFNADFDGDQMAVHVPLSVEAQIEARVLMMSTNNILSPANGKPIIVPTQDIILGLYYMTSERINVKGEGMIFSSPMEVRQAYDSGAVDLHARIICRYRG---------ERVGTTVGRILMTEILPD--QLPFSKINRLQTKKDVAGLIDLVYRLCGTKETCIFADRLMNVGFGMAAKAGISFGKDDLVIPDSKKGLVDESQNKVKEIEQQYTDGLITEGEKYNKVVDIWSQCTERVAEEMMRAISTEAVEPSFNSIFMMANSGARGSAAQMRQLAGMRGLMAKPSGEIIEAPITANFREGLTVLQYFISTHGARKGLADTALKTANSGYLTRRLVDVAQDCIVREIDCCTDEGLTASALLEGNDVVESLGDRILGRVPVSDVIDPVTDTLMAKSGEIMDEDIVARIEQSNIETIIIRSPLTCNTKRGVCIKCYGRDLARGTPVAIGEAVGVIAAQSIGEPGTQLTMRTFHIGGTASRTVEQSTTESVKGGVVRYHGLITVVDRNGLNVVLSRNSEVSIHEEHGRERERYRIPYGARLTVADGGMIDAKTKLAEWDPFASPIITEVEGQVRFWDLQEGVTLREVTDETTGLTSLEVMEWKSQGRKTDMRPRIALLNETGEPLVLANGSDVQYYLPVGAVIVTREGERVKAGDIIAKMPRQISKTRDITGGLPRVVELFEARKPKEFAIICENDGFVTFGKDLKGKRRIVVTPESGVAKEYLIPKGKQLAVNDGDYVRRGEPLMEGALVPQDILKVLGLEALCRFMVNEIQEVYRLQGVKINDKHIEVIVRQMLQKVSIRTTGDTTFVVGEAVERTAFDIENQRVRKRGGAPATATPLLLGITKASLSTPSFISAASFQETTRVLTEATISGRVDTLTGLKENVIVGRLVPAGTGKAKEVLSRGALMDETVLSVAGG--
2032648_Mbacterium@PEAN01000019_1_19___18066_22229                                                  QQNIFKIFSRPSLGQNFDGIRISIASPEKIRAWSYGEVRKPETINYRTFKPERDGLFCAKIFGPVKDYECLCGKYKRLKHRGVVCEKCGVEVIQSKVRRERVGHIELASPVAHIWFLKSLPSRIGLLLDMTLKDLERVLYFENFVVLEGGMTPLKKGELLTEERFHQLQEEFG-DEFKAGIGAEAIREMLSGMNIPGQIESLREELSTTSSEARRKKIVKRLHTLESFQESGNRPEWMILEVIPVIPPELRPLVPLDGGRFATSDLNDLYRRVINRNNRLKRLHELRAPDIIIRNEKRMLQESVDALFDNGRRGRVITGTNKRPLKSLSEMLKGKQGRFRLNLLGKRVDYSGRSVIVVGPELKLHECGLPKKMALELFKPFIYNRLEEKGLSTTIKAAKRMVEKERPEVWDILEEVIREHPVLLNRAPTLHRLGIQAFEPKLIEGKAIQLHPLVCTAFNADFDGDQMAVHVPLSVEAQIEARVLMMSTNNILSPANGKPIIVPTQDIILGLYYMTSERINVRGEGMIFSSPLEVRQAYDSGALDLHARIVCRYRG---------ERISTTVGRILLTEILPA--KLPFARINRLQTKKDVASLIDQVYRLCGTKETCIFADRLMNVGFAMAAKAGISFGKDDLVIPDSKKGLVDESQNKVKEIEQQYTDGLITEGEKYNKVVDIWSQCTERVAEEMMRAISSEEVVPSFNSIFMMANSGARGSAAQMRQLAGMRGLMAKPSGEIIEAPITANFREGLTVLQYFISTHGARKGLADTALKTANSGYLTRRLVDVAQDCIVREIDCGTDEGLTASALLEGNDVVESLGDRILGRVPVADVIDPVTDTLMAKAGQIMDEEVVARIEQSNIETIIIRSPLTCSTKRGVCIKCYGRDLARGTPVAIGEAVGVIAAQSIGEPGTQLTMRTFHIGGTASRTVEQSTIESVKGGVVRYHGLITVVDRNGQNVVLSRNGEISIHEEHGRERERYRVPYGSRLTVADGGMIEARQKLAEWDPFASPIITEIEGQVRFGDLQEGVTLREVMDETTGLTSLEVMEWKSQGRKTDMRPRIALMNETGEPMISANGMDVQYYLPVGAVIVTREGEQIKAGDIIAKMPRQISKTRDITGGLPRVVELFEARKPKEFAIICENDGVVTFGKDLKGKRRIVVTPEGGAAKEYLIPKGKQLAVNDGDYVRRGEPLMEGALVPQDILKVLGLEALCRFMVNEIQEVYRLQGVKINDKHIEVIVRQMLQKVSIRSPGDTTFVAGEAVERTAFDIENQRVRKRGGTPASATPLLLGITKASLSTPSFISAASFQETTRVLTEATISGRVDTLTGLKENVIVGRLVPAGTGKAKEVLGRGAMMEEIELSRTES--
2032650_Mbacterium@PEAG01000060_1_16___16898_20992                                                  NQNIFKLFSRPALGQSFSGIRISVASPETVRSWSYGEVKKPETINYRTFKPERDGLFCAKIFGPIKDHECLCGKYKRLKHRGVICEKCGVEVIQSKVRRERVGHIELASPVAHIWFLKSLPSRIGLLLDMTLKDLERVLYFENFVVLDGGMTPLKKGELLTEDRYHQALDEYG-DEFKAGIGAEAIREMLSEMDIPGEILMLRTELGETGSEARRKKIIKRLHTLEAFQESGNRPEWMILTVIPVIPPELRPLVPLDGGRFATSDLNDLYRRVINRNNRLRRLHELRAPDIIIRNEKRMLQESVDALFDNGRRGRVITGTNKRPLKSLSEMLKGKQGRFRLNLLGKRVDYSGRSVIVVGPELKLHECGLPKKMALELFKPFIYNRLEERGLSTTIKAAKRMVEKERSEVWDILEEVIREHPVLLNRAPTLHRLGIQAFEPKLIEGKAIQLHPLVCTAFNADFDGDQMAVHVPLSVEAQIEARVLMMSTNNILSPANGKPIIVPTQDIILGLYYMTLERLNQPGEGMTFSSPLELRQAYDCGVVGLQARVRCRYRG---------VLEETTTGRILMSEIMPE--AIPFSHVNRLQTKKEVAKLIDMVYRACGTKETVVFADRLMTMGFTFAARAGISFGKDDLVIPQAKKRLVREAQNKVKEMEHQYSEGLITEGEKYNKVVDIWSQCTERVAEEMMRGISSVEEIPSLNSIFMMANSGARGSAAQMRQLAGMRGLMAKPSGEIIEAPITANFREGLTVLQYFISTHGARKGLADTALKTANSGYLTRRLVDVAQDCIVREEDCGTEEGLTAFALVEGNDLVETLGDRILGRTPLVDVVDPITDELLVKAGTIISEEDVDRIENSNVESVLMRSPLTCKTERGVCVLCYGRDLARGMPVTIGEAVGVIAAQSIGEPGTQLTMRTFHIGGTASRAVEQSAIETVKGGVVRYHNLATVTDRNGKFVVLSRNGEVTVHEAVGRERERYRLPYGARLSVPDGGVVDPGTVMAEWDPFSVPIITERPGKVQYGDLVEGVTLREVMDEATGLVSREVTEWKSHGRKGDMRPRLTLKDTTGETLALANGAEVRYFLPVGAVIVVHEGDSVQAGDIIAKMPRKSLKTRDITGGLPRVVELFEARKPKEFAIIAEIDGVVTFGKDLKGKRRVVITPEVGEPQEYFLPKGKQLAVNDGDWVRRGEALMEGSPVPQDILKVLGLEALCRFMVNEIQEVYRLQGVKINDKHIEVIVRQMLQKVSIKTPGDTIFVVGESVERSIYAIENERVAARGGEPAVGFPLLLGITKASLSTPSFISAASFQETTRVLTEATVAGRVDTLTGLKENVIVGRLVPAGTGRLR---------------------
2032651_Mbacterium@PDZX01000007_1_15___24315_28448                                                  KPNLFKLFSRPTLGQNFNGIRISLASPEKIRSWSFGEVKKPETINYRTFKPERDGLFCAKIFGPVKDYECLCGKYKRLKHRGVVCEKCGVEVIQSKVRRERMGHIELAAPVAHIWFLKSLPSRIGLLLDMTLKDLERVLYFENFVILDGGMTPLTKGELLTEERYHQLLDEYG-EDFTAGIGAEAIRDMLVGMNIPGEIDTLREEMNNTNSDARRKRIIKRLHTLESFQESGNRPEWMILEVLPVIPPELRPLVPLDGGRFATSDLNDLYRRVINRNNRLKRLYELRAPDIIIRNEKRMLQESVDALFDNGRRGRVITGTNKRPLKSLSEMLKGKQGRFRLNLLGKRVDYSGRSVIVVGPDLKLHECGLPKKMALELFKPFIYNRLEEKGLSTTIKAAKRMVEKEKSEVWDILEEVIREHPVMLNRAPTLHRLGIQAFEPKLIEGKAIQLHPLVCTAFNADFDGDQMAVHVPLSVEAQIEARVLMMSTNNILSPANGKPIIVPTQDIILGLYYMTSERLGVAGEDMIFSSPAEVRQAYDSGVAGLHARIFCRMDG---------LRIQTTVGRVLLTEILPS--VVSFDRVNRLLTKKEVANLIDMVYRNCGTKETVVFSDRLMGVGFAFAARAGISFGKDDLVIPQAKKRLVRESQVKVQEIERQYSDGLITEGEKYNKVVDIWSQCTERVAEAMMKAISSEEGVLSFNSIFMMANSGARGSAAQMRQLAGMRGLMAKPSGEIIETPITANFREGLTVLQYFISTHGARKGLADTALKTANSGYLTRRLVDVAQDCIVREYDCGAMEGLTAAALLEGNDVVESLGDRILGRTPVGDVMDPVTDELLVKAGRIMNEADVERIENSNVESVLIRSPLTCETERGVCVLCYGRDLARGVPVTAGEAVGVIAAQSIGEPGTQLTMRTFHIGGTASRAVERSSVETVNGGVLRYHNVNTVTDRNGKFIVLSRNSEVTIHDFVGRERERYRFPYGARLMVANGGLVEKGGVLAEWDPFATPIITEFQGKVKYGDLQEGTTLREVTDETTGLTFREVTDWKGQGRRVDMRPRLTLKDTTGETLISNTGAAVSYYLPAGAVIVAQEGDLVQAGDIIAKIPRQSSKTRDITGGLPRVVELFEARRPKDFAIIAENEGVVSFGKDLKGKRRVVVTPDDGEPREYLLLKGKQLAVNEGDWIRKGEPLIEGSLVPQDILKVLGLEALCRFMVNEIQEVYRLQGVRINDKHIEVIVRQMLQKVTVLEPGDTTLVAGEQVERSELVLRNQRARARNGREASSAPLLLGITKASLSTPSFVSAASFQETTRVLTEATIAGKADNLTGLKENVIVGRLIPAGTGRAKEAFNQMVREA-----------
156889_Mmarinus@ABK43360_1__DNA_directed_RNA_polymerase_subunit_beta_                               GQSVFKLFSRPMLGQSFDGIRISIASPEKIRSWSFGEVKKPETINYRTFKPERDGLFCAKIFGPVKDYECLCGKYKRLKHRGVVCEKCGVEVIQSKVRRERMGHIELAAPVAHIWFLKSLPSRIGLLLDMTLKDLERVLYFENFVVLESGMTPMKRGELLTEDRYYQLIEEFG-DEFRAGIGAEAIREMLVDLKIPEEINQLRDELRDTSSEARRKKIVKRLHTLEAFQDSKNSPEWMILEVIPVIPPELRPLVPLDGGRFATSDLNDLYRRVINRNNRLKRLFELKAPDIIIRNEKRMLQESVDALFDNGRRGRVITGTNKRPLKSLSEMLKGKQGRFRLNLLGKRVDYSGRSVIVVGPELKLHECGLPKKMALELFKPFIYNRLEERGLATTIKAAKRMVEKEKGEVWDILEEVIREHPVMLNRAPTLHRLGIQAFEPKLVEGKAIQLHPLVCTAFNADFDGDQMAVHVPLSIEAQIEARVLMMSTNNILSPANGKPIIVPTQDIILGLYYMTSERANVAGEGMIFSNTMEVKQAFDAGVANLHASIQCRFRG---------KRVHTTVGRMLLADMLPE--RIDFQAINKLITKKEVTKLIDHTYRMCGTKDTVIFTDRLMAMGFAFACRAGISFGKDDMVIPEAKRKLVDAAQEKVKEIEKQYTDGLITEGEKYNKVVDIWSHCTERVADEMMGTISTDTVLPSFNSIFMMANSGARGSAAQMRQLAGMRGLMAKPSGEIMETPITANFREGLTVLQYFISTHGARKGLADTALKTANSGYLTRRLVDVAQDCIVREEDCGTSIGITVAALVEGNDVVETLGDRLLGRTPVSDIKDPITDELLVKAGTIMDEDIVEKIENSNVDSVLIRSPLTCETTRGVCVTCYGRDLARGTRVTVGEAVGVIAAQSIGEPGTQLTMRTFHIGGTASRQAEQSHQETTHGGVLKFHDLITVQDRAGRYVVLSRNSEVSLHEEAGRERERYRIPYGARISSAPGSVVEKGTTFAEWDPFAMPIITEVEGIVKFGDLVDGVSLRENMDDTTGLISKEVTEWKGQSKKGDMRPRITLKDNSNETLMMPNGSECRYYLPVGAVIVVNEGDHVHGGDIIAKVLRQSTKNRDITGGLPRVVELFEARKPKEHSFIAENEGMVTYGKDLKGKRRLVVTPDSGEPMEYLLPKGKQLAVNEGDWVRKGEPLMEGSPVPQDILKVLGLEELCRFMVNEIQEVYRLQGVRINDKHIEVIVRQMLQKVQITDPGDTMFVSGEQVEKDDYLLENVKTDKRGGRVATCTPLLLGITKASLSTPSFISAASFQETTRVLTEAAISGRVDTLNGLKENVIVGRLIPAGTGNILSQLKKMGSLTKGEKSTQGGEQ
1986631_Pbacterium@RPG14651_1__DNA_directed_RNA_polymerase_subunit_beta_                            MNEIIKLIEKP-GAIDFNQIKISIASPDEILSWSHGEIKKPETINYRTFKPERSGLFCARIFGPIKDYECVCGKYKRMKFKGIICEKCGVEVTLSKVRRERMGHIPLAAPVAHIWFLKSLPSRIGLLLDLALKDLEKVLYFENFIVTEPGMVSLKKFQILSDDENTELLQEYG-DSFQSMIGAEAIQKLLSEVDLQAEQKKVREDLESTNSETKIKKLVKRLKLIEAFINSKLKPEWMILNVIPVIPPELRPLVPLDGGRFATSDLNDLYRRVINRNNRLQRLLLLKAPDIIVRNEKRMLQEACDALFDNGRRGRVITGTNKRPLKSLSDMLKGKQGRFRQNLLGKRVDYSGRSVIVVGPELKLHQCGIPKKMAIELFKPFIYSKLEKYNLAATIKAAKKMVERERPEVWDILAEVIREHPVLLNRAPTLHRLGIQAFEPILIEGKAIQLHPLVCTAFNADFDGDQMAVHVPLSLESQLEARVLMMSTNNILSPANGKPIIVPSQDMILGLYYLSLVSHKGAGDKMLFSSIEELTIALDQGVVSLHSRIKSRYQTLDENFQPKILTVDTTPGRMIVSEILPKHPKVSFDLINRILTKKEISNAIDVVYRHCGQKKTVIFADKLMEIGFREACKAGISFGKDDLMIPSNKSDLLAETEKKVKLYEKQYSEGLITRGEKYNKVVDAWAKCSDQVAEEMTKIMVPRTTDEQFNSVFMMADSGARGSAAQLKQLSGMRGLMAKPSGEIIETPIVSNFKEGLTVLEYFNSSHGARKGLADTALKTANSGYLTRRLVDVAQDSIITIDDCFTNKFITLEELVEDGEVIESLSEKCLGRTLAEDITDKETNNVIAKTGDIVSEEHLSLIDSSGLTSVKVRSVLTCEAEFGVCGKCYGRDLARGTPVNVGEAVGVIAAQSIGEPGTQLTMRTFHIGGAAQKGTEVSSIESKYDGTVKYTNVNIATDSSQNLINISRNSSLSIMDDKNKEKAKHRLPFGCKLKFKNNKKIKASDALAEWDPFTLPIVAQTDGHIVLKDLEEGVTTRQIVDDSTGLTSNIVIDWKQQAKIQHLVPRVEIHDSNGKVLVLENGSLASYELTADSIILVTGDMKIKQGDYIAKIPKESTKTKDITGGLPRVAELFEARKPKDHAIIAEISGKIKFGKDYKMKRKIEIIPEDAEPVEYVISKSKHLTVQEGDYVEIGDVLVDGSSVPHDILRIKGVEALASYLIKEVQDVYRLQGVKINDKHIEVIVRQMMQKVEITDPGQTTFLSGEQVSKKEFTEINLKASADGLKLAKGHQVLLGITKASLQTDSFVSAASFQETTRVLTEAAVSGKVDNLQGLKENVIVGRLVPCGTGSFMSQVKLEASKKDRELLSKANEK
2007300_Aproteobacter@PDH55559_1__DNA_directed_RNA_polymerase_subunit_beta_                         MNDLIKLIEKP-NLVNFDQIRISIASPEEISSWSHGEIKKPETINYRTFKPERSGLFCARIFGPIKDYECVCGKYKRMKFKGIICEKCGVEVTLTKVRRERMGHIPLAAPVAHIWFLKSLPSRIGLLLDLALKDLEKVLYFESFIVTEPGMVSLNKFQILSDEENTELKEEYG-DSFQSMIGAEAIQKLLSEVDLPSEQVKVREELDSTSSETKKKKLVKRLKLIEAFLNSKLKPEWMIMNVIPVIPPELRPLVPLDGGRFATSDLNDLYRRVINRNNRLQRLLTLKAPDIIVRNEKRMLQEACDALFDNGRRGRVITGTNKRPLKSLSDMLKGKQGRFRQNLLGKRVDYSGRSVIVVGPELKLHQCGIPKKMAIELFKPFIYSKLEKYSLAATIKAAKKMVEKERPEVWDILAEVIREHPVLLNRAPTLHRLGIQAFEPTLIEGKAIQLHPLVCTAFNADFDGDQMAVHVPLSLEAQLEARVLMMSTNNILSPANGKPIIVPSQDMILGLYYLSLTSHKGEGENMSFSSLEELNMAIDQGVVSLHSKIKCRYHTVDENFNAKTVTVTTTPGRMLISEILPKHPKVSFEIINKVLTKKEISNAIDIVYRHCGQKKTVIFADKLMNIGFKEACKAGISFGKDDLLIPDSKTDLLLETEKKVKSYEKQYSEGLITRGEKYNKVVDAWAKCSDTVAAEMTKIMVPKETDEDFNSVYMMADSGARGSAAQLKQLSGMRGLMAKPSGEIIETPIVSNFKEGLTVLEYFNSSHGARKGLADTALKTANSGYLTRRLVDVAQDCIITIDDCFTTKYITLEEQVDGGEVVESLSERILGRTLAEDIIDKSNKTVIANAGDMISEEHLPLINNANLDSVKVRSVLTCESEFGVCAKCYGRDLARGTQVNIGEAVGVIAAQSIGEPGTQLTMRTFHIGGAAQKGTEVSSIESKFSGKIKYLNIKIATDSSSNLINMSRNAILCILDDKNKEKARHRLPFGSRLKFKDQSSVKATDILAEWDPFTLPIIAQIDGVVVFKDLEEGITTREILDDSTGLSSNIVMDWKQQAKNQNLVPRIELHNVKGEILVLENGSPAAYELTADSIIGVNNEMKIKEGDVIARVPKESSKTKDITGGLPRVAELFEARIPKDHAIIAEVSGKIQFGKDYKMKRKIEIVPEDAEPVEYVISKSKHLTVQEGDIVEVGDVLVDGSAVPHDILRIKGVEALAGYLTKEVQDVYRLQGVKINDKHIEVIVRQMMQKVEVTDPGQTTFLAGEQISRKEFKDVNDKAIAEGLTPAKGYQILLGITKASLQTDSFVSAASFQETTRVLTEASVSGKVDTLFGLKENVIVGRLVPCGTGSFMSRVKLEASKKDSELLSKASDK
1986644_Pbacterium@OUU50261_1__DNA_directed_RNA_polymerase_subunit_beta_                            MNELMKLIEKP-SLVNFDHLKISIASPDEIVSWSHGEIKKPETINYRTFKPERSGLFCARIFGPIKDYECVCGKYKRMKFKGIICEKCGVEVTLTKVRRERMGHIPLAAPVAHIWFLKSLPSRIGLLLDLALKDLEKVLYFESFIVTEPGIVSLKKYQILSDDENTSFKEEYG-DSFQSMIGAEAIQKLLSEINLEEEQKIVREDLATTSSETKKKKLVKRLKLIEAFLGSKLKPEWMILNVIPVIPPELRPLVPLDGGRFATSDLNDLYRRVINRNNRLQRLLTLKAPDIIVRNEKRMLQEACDALFDNGRRGRVITGTNKRPLKSLSDMLKGKQGRFRQNLLGKRVDYSGRSVIVVGPELKLHQCGIPKKMAIELFKPFIYSKLEKYNLATTVKAAKKMVEKERPEVWDILAEVIREHPVLLNRAPTLHRLGIQAFEPILIEGKAIQLHPLVCTAFNADFDGDQMAVHVPLSLESQLEARVLMMSTNNILSPANGKPIIVPSQDMILGLYYLSLTSPGGLGEGMIFSSIDELLVAIDQKNVSLHSMIKCRFNTVNENFEPITKTVSTTPGRMLLSEVLPRHPKVSFEIINKILTKKEISNAIDLVYRHCGQKKTVIFADKLMEIGFREACKAGISFGKDDLLIPTTKSNLLEDTEKKVKSYEKQYSEGLITKGEKYNKVVDAWAKCSDSVADEMMKILVPNKMDENFNSVYMMADSGARGSAAQLKQLSGMRGLMAKPSGEIIETPIVSNFKEGLTVLEYFNSSHGARKGLADTALKTANSGYLTRRLVDVAQDSIITVPDCFTTKYITLNELVEGGEIVEPLSERVLGRTLAEDLIDKSNNKVIAKTGDIVSEEHIGIIDKIGFEQIKVRSVLSCEAEFGVCGKCYGRDLARGTPVNVGEAVGVIAAQSIGEPGTQLTMRTFHIGGAAQKGTEISNIESKVNGTTKYLNLKSATDSSGNLINMSRNASLLLLDENKKERAKHRLPFGCKINYAEGSKVKTSDIIAEWDPFTLPIISQIDGTVKFKDLEEGITTREIVDESTGLSSNIVTDWKQQAKNQELVPRLEIHDNSGNVLVLENGSIASYQLTVDSIISVTDDQAVRQGDIIARVPKESSKTKDITGGLPRVAELFEARKPKDHAIIAEVSGKIEFGKDYKMKRKISIVPENKEPVEYVISKSKHLTVQEGDYVETGDILVDGNSVPHDILRVKGVEALATYLTKEVQDVYRLQGVKINDKHIEVIVRQMMQKVEVTNAGETTLLAGEQVSRKEFIEQNIKAEKENRKPALGHQILLGITKASLQTDSFVSAASFQETTRVLTEASVSGKVDSLMGLKENVIVGRLVPCGTGSFMSQVKIEANKKDKELLSKATEN
1986627_Pbacterium@OUT45618_1__DNA_directed_RNA_polymerase_subunit_beta_                            MSDVLKLIEKP-SLVNFDYLRISIASPEEISSWSHGEIKKPETINYRTFKPERSGLFCARIFGPIKDYECVCGKYKRMKFKGIICEKCGVEVTLTKVRRERMGHIPLAAPVAHIWFLKSLPSRIGLLLDLALKDLEKVLYFESFIVTEPGMVSLKKNDILDDETNASLKEEHG-DGFESMIGAEAIQKLLSEIDLEEQKKTVREDLASTNSETKKKKLVKRLKLIEAFLESKLKPEWMILNVIPVIPPELRPLVPLDGGRFATSDLNDLYRRVINRNNRLQRLLNLKAPDIIVRNEKRMLQEACDALFDNGRRGRVITGTNKRPLKSLSDMLKGKQGRFRQNLLGKRVDYSGRSVIVTGPELKLHQCGIPKKMAIELFKPFIYSKLEKYNMASTIKAAKKMVEKERPEVWDILDEVIREHPVLLNRAPTLHRLGIQAFEPMLIEGKAIQLHPLVCTAFNADFDGDQMAVHVPLSLEAQLEARVLMMSTNNILSPANGKPIIVPSQDMILGLYYLSLVSPGDKGEGMIFASLEELILAIDQKIVSLHSNIKCRYKTLNENFESVTHTVSTTPGRMLISEILPRHPRVSFNIINKVLTKKEISNAIDIVYRHCGQKKTVIFADKLMDLGFKEACKAGISFGKDDLLIPETKSSLLDKTESKVKSYEKQYAEGLITKGEKYNKVVDAWANCSDAVADEMMKIMVPKENDDMYNSVYMMADSGARGSAAQLKQLSGMRGLMAKPSGEIIETPIMSNFKEGLTVAEYFNSSHGARKGLADTALKTANSGYLTRRLVDVAQDCIVTVEDCFTDKYITMEGLVDGGEVVEQLSERVLGRTLAEDLVDKETNKKIAENGEIITEEHIILIDKANLEKIKVRSPITCEAEFGICAKCYGRDLARGTPVNIGEAVGVIAAQSIGEPGTQLTMRTFHIGGAAQKGTEISSIESKFSGTVKYLNLKSANDSNGSIINMSRNATLLILDENKKEKEKHRLPFGCKLNFKEGLKVKVSDIISEWDPFTLPIIAQASGVMIFKDLEEGVSTRQIIDDSTGLSSNIVIDWKQQARNQDLLPRLEIHDKDGNVLVLENGSPAVYELPVDAIIGVVNAKKVKEGDVIARVPKESSKTKDITGGLPRVAELFEARKPKDHSVIAEISGKIVFGKDYKAKRKISIVSDDAEPVEYVISKIKHLSVQEGDYVEIGDIIVDGSPVPHDILRVKGMEALASYLTKEVQDVYRLQGVKINDKHIEVIVRQMMQKVEITDPGETTFLSGEQV-QKEFLSVN-ASIKEGLKPAKCHKILLGITKASLQTDSFVSAASFQETTRVLTEASVSGKKDSLMGLKENVIVGRLVPCGTGSFMSQVKVEAVKKDKELLQKANSE
2013095_Abacterium@PPR39218_1__hypothetical_protein_CFH30_00964__partial                            ----------------------------------------------------------------------------------------------------------------------------------------------------------------------------------------------------------------------------------------------------------------------------------------------------------------------------------------------------------------------------------------------------------------------------------------------------------------------------------------------------------------------------LGLYYLSLDSSEELGQGMIFSDVSEVLLALDKKIITLQSSIKCRYETVDENFEPKMITVSTTPGRMLLSEILPKHPKVGFEIINKVLTKKEISNAIDIVYRHCGQKKTVIFADKLMELGFREACKAGISFGKDDLLIPGSKTDLLKDTEKKVKLYEKQYSEGLITKGEKYNKVVDAWAKCSDSVANEMMKIMVPSKDDKKFNSVYMMADSGARGSAAQLKQLAGMRGLMAKPSGEIIETPIVSNFKEGLTVLEYFNSTHGARKGLADTALKTANSGYLTRRLVDVAQDCIITIDDCFTTNFITTEALVEGGEVIESLSERILGRTLAEDLIDKKNNKIIASNGDLVTEEHIKFIDEASLGKVQIRSVLSCEAEFGVCAKCYGRDLARGTPVNIGEAVGVIAAQSIGEPGTQLTMRTFHIGGAAQKGSEVSNIESKFDGIAKYQNFKFSKDSKGNLINLSRNSTISIVDKNNKERAKHRLPFGCKLNFKDNSNVKSSDLLAEWDPFTLPIIGQINGFVVFKDLEEGITTRQIIDDSTGLSSNIVIDWKQQAKNQDLEPRVEIHDKDGDILILENGSQARYDLTVDSIISVTDNTKIKDGDVIARVPKESSKTKDITGGLPRVAELFEARKPKDHAIIAETSGKIEFGKDYKMKRKISIKPTDAEPVEYIISKSKHLSVQEGDLVETGDVLVDGSSVPHDILRIKGVEALASYLIKEVQDVYRLQGVKINDKHIEVIVRQMMQKVEITHPGQTTFLAGEQISKKEFTEVNTKAVADGFKPAQGHEILLGITKASLQTDSFVSAASFQETTRVLTEASVSGKIDSLVGLKENVIVGRLVPCGTGSFMSQVKLEASKKDKELLSRTSDS
2115978_CPtrachydisci@AVP87153_1__DNA_directed_RNA_polymerase_subunit_beta_beta_                    SNELANLISYSGNIDQFDQIKINIASPHDIISWSSGEVEKPETINYRTFKPEKGGLCCAKIFGPVKDYECLCGKYKKMKYKDVVCEKCGVEVTVSRVRRERMGHVTLAAPVVHIWFLKLLPSRIGLLLDMQVKNLEKILYFESYVVLDSTVDGLNKGDLISENEVNEYKIKYGEHRFEVGIGAEGIQAMLKSLDLPALKAELQLEKANSTAATKNIRIAKRLKLIEEFIASGNKPEWMVMTVLPVLPPDLRPLVMLEGGRFATSDLNELYRRVINRNNRLKRLLELSAPEIIIRNEKRMLQEAVDALLDNGRRGKVVKNNNKRPFKSLSDMLKGKQGRFRQNLLGKRVDYSGRSVIVVGPELKLNQCGLPKQMALELFKPFVYAKLQMYGAGNTIKAVKRIVELQKAEVWDALEEVIKDHPVLLNRAPTLHRLSIQAFEPILIEGKAIQLHPLVCSAFNADFDGDQMAVHVPLSIQAQIEARVLMMSTNNILSPASGKPILVPDKDIVLGIYYLTLEFAGELGEGLVFANIDELRHALDNREVTLHSRIKFRMHNNNPE-NPQTFIVDTTPGRILLWNIVPKHEGIEFSLVNKLLIKKDISTLVYTVYRYAKQADAVAFVDGLMAMGFKYATTSGMSFGFADMAVPESKKIHIEQTMKEVKEYEMQYYSGLITSGEKYNKVVDAWSRCTDLVASDLMKKIAKGDSSERLNAVYAISSSGARGSPAQIRQLAGMRGLMAKPNGEIIPYPITSNFLEGLKVTEYFISTNGARKGLTDTALKTANSGYLTRRLVDVAQDCIIVENDCGTKDGIVIGAVIDGGEVVVPLVDQVLARTSALDIKDPITNEIIVEAGEIFNEEIIKQLEIAGINQVKVRSPITCASTEGMCSKCYGGDLSRNKPVSIGEAVGIIAAQSIGEPGTQLTMRTFHIGGAATKGVEVSSIEFAIPGTIKFINKNVVQNSAGRKIVMSRACEVMLLDGKGIEKARYKVPYGARLLVNDDQNVEAGQKIADWDPYTIPIIVERAGKVAFQDIISGISMKDIADESTGITSKVIIEARKSTSGADLKPRIYLTDENGETALLANGLEARYYMPVNAILTIEDGSQVNTGDIIARIPKESTKTKDITGGLPRVTELFEARKPKDRAIIADIDGKLEFGKDYKSKRRVVLHALDGEQVEYIITKGKHILFNDGDVVKKGEMIVDGHYVLQDILRVMGTQALSHYMSQEIQNVYRLQGVKIDNKHIEIIVKQMLQKVEIKDAGDSSLLVGEKCDKQEAIALNKKLIEQDKNSIKYELVLQGITKASLQTTSFISAASFQETTRVLAEAAVAGKVDRLKGLKENVIVGRLIPAGTGFYVNSLLKEAQERDKIFKNKLEAE
2025905_Rbacterium@NQOV01000005_1_177___225059_229279                                               MNDLVKLFNPQSDHNRFDKLEIAIASPEEILKWSYGEVKKPETINYRTFKPEKDGLFCAKIFGPVKDYECLCGKYRRMKYKDIVCPKCGVEVTLTRVRRERMGHIDLAAPVAHIWFLKSLPSRVALLIDMPLKSIEKVLYFENYVVLEPGITELEFKALLTEEEYLDAIDQYGQDAFEVSMGAEAIHTIFKNMDLQAESQQIQEDLANTNSESKRSKLVRRYRLVEGFLNSNMRPEWMILTVLPVIPPELRPLVPLDGGRFATSDLNDLYRRIINRNNRLKRLLQLNAPDIIVRNEKRMLQESVDALFDNSRRTRPIVGNNRRPLKSLSDMLKGKQGRFRQNLLGKRVDYSGRSVITVGPRLKLHQCGLPKRMALELFKPFIYAKLELYGRAPTIKAAKRMVEREIPEVWDILEEVIHEHPVLLNRAPTLHRLGIQAFEPILIEGKAIQLHPLVCTAFNADFDGDQMALHVPLSLEAQLEARMLMMSSNNILLPANGKPIIVPSQDMILGLYYLTLEVANQPGEGMLFANLGEIEHALEEKIITVHSRIITRYHTVDENNEPIIQRVETTPGRFFISELLPRSSKIPYSLINKLLGKKEISNVLAEVFRHIGQKPTVILADKIMQLGFKSACDSGISFGMDDMVVPETKKNLIAETKAIVDEYELQFQEGLITQGEKYNKVIDTWAKCSDKVAEEMMKEISTAKEGQLQNSVFMMADSGARGSAAQMKQLAGMRGLMAKPSGEIIETPIISNFKEGLTVMEYFNSTHGARKGLADTALKTANSGYLTRRLVDVAQDCTVIEEDCGTDRGITVKAMVNGSNVVSSLGNRVWGRTVADDVI--IEGNVLVKAGEIVSEEQATVIDEHNLESIRLRSPLTCEAERGICATCYGQDLSKNRKVNLSEAVGIIAAQSIGEPGTQLTMRTFHIGGAAQGGSEQSSEEASTAGVVALENVEIAINSRGDNIVMSNNAEATINSESGKELVRYRLKHGSKLSVVDAQKVALGDKIVEWDPYTNPVLSEFNGIVKYEDLKVGITMEESLDEATGITRRVVIEEKGSRNKIPSNPRIVILDAKTNQPLEVDGVVIARRLSAGEIISVNEGDEIKAGDILARIPKESSKTSDITGGLPRVAELFEARKPTDLVILADQDGVIEWGRDYKAKREVILHGDNGQDYSYFVPKGRMLSVQEKDRVRLGDQLMDGQPALHDILRVKGIDALADYLVREVQAVYSLQGVEINDKHIEVILRQMLQKAQITKPGDTTLLVGEEVNVKVLEKINNELPLD-KTPCEYELVLLGITKASIQTESFISAASFQETIRVLTDAAVSNKSDSLLGLKENVIVGRLIPAGTGAEARRLWKIAKERDEAFIKEQKEN
1951237_Rbacterium@DDPT01000007_1_36___36461_40588                                                  SHGLLSLNSNSADLLDFNAIKISIADPDKIRSWSFGEVTKPETINYRTFKPERDGLFCARIFGPIKDYECLCGKYKRIKYKGIVCEKCGVEVTSSKVRRERMGHIELAAPIAHIWFLKSLPSRISAILGLTLKAVEKVIYFESYIVTDGLMSPLKDGTILSEDEYAKYQQEHGYGSFVAEMGAESIQKLLAKLDLKKIQKELREDLVIQTSELKKEKIIKRLKLIEQFIESDNSPAWMIMSVLPVIPPDIRPLVMLDGGRFATSDLNELYRRVINRNNRLKRLMELGAPEIIIKNEKRMLQESVDALLDNGRSGAVVKNSNKKPFKSLSDMLKGKQGRFRQNLLGKRVDYSGRSVIVVGPELKLHQCGLPKKMALELFKPFIYSKLELYGKSPSIKVSKKMVEAERSEVWDILDEVIKEHPVLLNRAPTLHRLGIQAFEPVLTEGKAIQLHPLVCSAFNADFDGDQMAVHVPLSIEAQVETRVLMMSTNNILSPANGKPIIVPSQDIILGLYYITMEGQDATAKARPIADMCELEHAIYNG-MALHDKILYRFMVKDKSGERYYKKVETTAGRVILYNNLPSMMKGDLSIVNNIMTKKAVTNLIDTVYRNCGQKETVMFCDRIMSLGFKNAGRAGISIGKDDMIIPSSKQKNISESLEKVKKLEKQYREGLITAGERYNKVIDEWTHCTDKISKEMMKAISSFSTPMTANSIFMMADSGARGSESQIKQVAGMRGLMAKTSGEIIETPIVSNFKEGLSVLEYFISAHGARKGLADTALKTANSGYLTRRLVDVSQDCIVIEEDCGTKEGIIIEPIVDDGRVVASLAEQVLGRVAVEDIK-TADKKLVVKAGIMIDEALADLVDKSGVKTIKSRSVLTCKTKDGVCVKCYGRDLSTGNIVSIGEAVGVVAAQSIGEPGTQLTMRTFHIGGAAQRGNEQSSITAVSEGTVKIIDKGTITNRDGKIIVVSRNSEIVLFDKDHKEIHSYKLPYGAAILRKNGESIIKGDHLAEWDPYNIPVIAEADGIVKYNDLTENVSLREKIEESTGVSTKIVIDWKQYSK-QELKPRISLVDAKTNANIL-----KEYPLSLNTIIGISNGDEVKAGDVIARIPKESSKTRDITGGLPRVAELFEARKPKNASVMSDIDGRVEFGKDYKTKRRITVRPEDAEPVEYAFAKTKHLFVGEGDLVKKGDVLVDGNPVPHDILRILGMQAFTNYMVSEVQKVYRMQGVKIDDKHIEVILNMMLKRVEITNSGDTTLLIGEYVDRDVFEEINVKMISQNMKPAECSPVLLGLTKASLQTKSFISAASFQETTRVLTDSAVQGKYDNLKGLKENIIVGRLIPAGTGLLAGKYRKIANQEKHAEEKISE--
1797231_Abacterium@OFX11919_1__DNA_directed_RNA_polymerase_subunit_beta_                            -------TSNNADLLDFNAIKISIADPDKIRSWSFGEVAKPETINYRTFKPERDGLFCARIFGPIKDYECLCGKYKRIKYKGIVCEKCGVEVTSSKVRRERMGHIELAAPVSHIWFLKSLPSRIATILGVTLKSIEKVIYFESYVITDGLMSPLKDGEIITEDELEKFQQEHGYGSFIAETGAEAVQKLLQKIDLKKLQKELREELVTITSELKREKTVKRLKLIEQFVDSGNRPEHMIISVLPVIPPDIRPLVMLDGGRFATSDLNELYRRVINRNNRLKRLTELGAPEIIIKNEKRMLQESVDALLDNGRSGAIVKNSNKKPFKSLADMLKGKQGRFRQNLLGKRVDYSGRSVIVVGPELKLHQCGLPKKMALELFKPFIYSKLELYGKSPSIKVSKKLVEAERPEVWDILDEVIKEHPVLLNRAPTLHRLGIQAFEPVLTEGKAIQLHPLVCAAFNADFDGDQMAVHVPLSIEAQVEARVLMMSTNNILSPANGKPIIVPSQDIVLGLYYITMESKDAKAKSRAIADDFELHHALNAKSITLHDKILYRYVLKNDAGERFYSRIETTPGRVLVYNILPNAMKRNFDAVNKAMTKKAVTNLIDTVYRNCGQKETVMFCDRIMALGFKNACVAGISIGKDDMIIPQGKQKHITESLEKVKKLEKQYRDGLITSGERYNKVVDEWTNCTNKISREMMSIISSYTNPSSANSIFMMADSGARGSENQIKQVAGMRGLMAKPSGEIIETPITSNFKEGLSVLEYFISAHGARKGLADTALKTANSGYLTRRLVDVSQDCIVIEEDCGTDEGVIIEPVIEDGRTIVSLGENCLGRVPLEDIKSPDGKKTIAHAGTMIDEALADAIEQSGVKSIKSRSVLTCKSHDGICVKCYGRDLATGDIVSIGEAAGVIAAQSIGEPGTQLTMRTFHIGGAAQRGTEQSSISAISDGKVRISDKGTITDRDGKIVVVSRNSEITLVDKDQKEIHSYKLPYGSVIIHKHGSEVKKGDHLAEWDPYNIPVIAEATGAVKFNDLTENVSLREKIDESSGVSTKIVIDWKQYSK-QDLKPRLSIVKGRDDVL-------KEYALSISTVISVSNGDEVKTGDVIARIPKESSKTRDITGGLPRVAELFEARKPKNAAVISEIDGYVEFGKDYKTKRRIIIRSQDAEPAEYSISKSKHLFVGEGDFVKKGDTLVDGNLVPHDILRILGMQTFTNYMVNEVQKVYRMQGVKIDDKHIEVILSMMLKRVEVTYAGDTTLLAGEYVDRDVFEEVNQKMINNKMKPAKCAPVLLGITKASLQTKSFISAASFQETTRVLTDSAVQGKIDHLRGLKENIIVGRLIPAGTGLMANKYRKIANQEKKLEEAVANDK
1274402_CHpenaei@JQAJ01000004_1_4___3709_7860                                                       MSQLKPSVSQT-MGLDFDAVRISIASPEQMRSWSYGEVKRPETINYRTFKPERDGLFCSRIFGPVKDYECLCGKYKRIKFRGIVCEKCGVEVTLSRVRRERMGHIELASPVAHIWFTKSLPSRIGTLLDLTTRELDKILYFEAYIVIEPGLTPLKPRQILSEEEFVDAQRDYGEENFEALTGAAALKKLLMQLDLPQKRQELMDELDSVNSEVRRKKIIKRLKLVNAFLSSGVRPEWMVLDVIPVIPPEIRPLVPLDGGRFATADLNDLYRRLINRNNRLKKLYELKAPSIIIRNEERMLQEIADALLDNSRRGRPVVGANKRPLKSLSGSLRGKNGRFRQNLLGKRVDYSGRSVIVVGPHLKLHQCGLPKKMALELFRPFVYNRLEKYGLAPTVKAAKRFVEKERPEVWGILEEVVKGHPVLLNRAPTLHRLGIQAFEPVLVEGKAIHLHPLVCKAFNADFDGDTMSVHVPISTEAQLEARILMMSTNNILSPSDGSPVIIPSKDMVLGLYHLTLAEKEKEGDLPCFGSVPEVEHALFAKKVNLHTQISMRLSS--------GRMVTTTPGRVILGEILPQHPDISFDLINKVMTSADVGALIERVYRACGQEATVALADDLMALGFKYSTLSGVSFGKDDLIVPKEKEQFIQDTWGLVREYRQQYLDGLITQGEHYNKVTDAWGDCTEKVVDAMLSNLSKDTTPDHMNAIYMMAHSGARGSVAQMRQLAAMRGLIAKHSGDILEYPITSNFAEGLKGFEYFNSTHGSRKGLSDMALKTANSGYLTRRLVDVAHDCVVFMEDCGTREGILVQAVVEGGEVLTSLEDRLFGRVLAEDLKNEA-GDVVVKAGTMVDEKVLVSMAPLGLDAVKIRSALTCEAPRGICAQCYGRDMTRGHRVSVGEAVGVIAAQSIGEPGTQLTLRTFHLGGAAQKTAEDSQVTASHDGRIVFEVQDTVTNSAGNIVVVARSMDVCLVNGEGAELARYELPHGAHVVVSHDAKVKKGDKLAEWAPYTMPIITEKGGVVRFVDLKEDVSFREIIDETTGIPKRTVLDWRQTSKGTHLRPRIVICDKEGQPLVLSNGAEARYFLSADALLEVSDGAEVKVGDVLAQLPRETSKNRDITGGLPRIVELVEARRPKDPAVISECAGRIEFGKDYKTKRGILVVPDDKQPVEYLVPRGRHVLVQEGDHVKAGTVIVDGSPVLQDILRVMGVESLATYLIREIQEVYRLQGVRINDKHLEIIVRQMLQKVEVTDPGGTLYLVGDQVDKREFRKVNQGMIDAGRQPAKAVPVLQGITRASLQTQSFISAASFQETTRVLTEAAVWGKVDFLSGLKESVIVGHLPFVGTGWVMSQLKAEAKQPVIEAEEEALPA
1797211_Abacterium@OFW69241_1__DNA_directed_RNA_polymerase_subunit_beta_                            ----------------------------------------------------------------------------------------------------------------------------------------------------------------------------------------------------------------------------------------------------------------------------------------------------------------------------------------------------------------------------------------------------------------------------------------------------------------------------------MSVHVPLSMEAQLEARVLMMSTNNILSPANGRPIIVPTKDVVLGLYYLTTERDNQKGEGMSFASVSEIERALEDGIVDLHAKITARYKGVDAQGNPKIYRVKTTPGRMLLSEIFPRHAALDFKLINQVLTSKEVTSLLDIIYRHCGQKETVIFADRIMRLGFKWLTLSGISFGMDDLVIPHAKKKLIADTQAKVSEYEQQYLDGLITKGEKYNKVVDAWSQCGDLVAAEMMREIAFSPDDKPLNSVYMMAHSGARGSPAQMKQLAGMRGLMAKPSGEIIETPIISNFKEGLSVLEYFNSTHGARKGLSDTALKTANSGYLTRRLVDVSQDCVVTEEDCGTTRGIMVRSVMDGGTVMIPLSERILGRVPVADIIDTYRDEVVAKAGHIMDEETIERINLTNIDEVLVRSPLTCEAAFGICAHCYGRDLARGTSVNKGEAVGVIAAQSIGEPGTQLTMRTFHIGGTAQGAAEESSLESPIGGVIVLKNKNTVQLADGSLIVMGRYTEITIQDDQGREKFSRRVMYGAKLLVDDGATVKQGQRLVTWDPYTLPILTEKEGVAHFIDVIDGISVRHVVDEETGITSRVVMDSRVQKKKENIKPRIVICDAKGNPLTMANGLEARYFLPVDAVISIEQGQKVKAGEVLARIPRESSKTRDITGGLPRVTELFEARVPKDYAIIAECSGRVEFGKDYKSKRRILIVPEEAEPVEYLLPKGRHLTVQEGDYIKKGDLLMDGKPSPHDILRILGVEALASYHVSEVQEIYRLQGVRIDDKHIEVILRQMLQKVEVKDPGDTTFMVGEEVNHMDLQKENEKMEKEGLRPATGQTILQGLTKASLQTRSFISAASFQETTRVLTEAAVSGKSDYLVGLKENVIVGRLIPAGTGSALRDYKKIGKDRDLQRKPLSGGE
1951934_Hbacterium@DLRV01000016_1_1___2_1993                                                        -----------------------------------------------------------------------------------------------------------------------------------------------------------------------------------------------------------------------------------------------------------------------------------------------------------------------------------------------------------------------------------------------------------------------------------------------------------------------------------------------------------------------------------------------------------------------------------------------------------------------------------------------------------------------------------------------------------------------------------------------------------GMRGLMAKPSGEIIETPVISNFKEGLTVSEYFNSTHGARKGLSDTALKTANSGYLTRRLVDVAQDCVIHEKDCGTTNSITLTDVMEGGNIVVPLGERVLGRTIAEDVIDNVSGECIAKRNTLIDEDLADKIEKSAVDSVKVRSVLTCEADKGICAACYGRDLARGTPVNVGEAVGIIAAQSIGEPGTQLTMRTFHIGGAAQGAGEESSLESPFDGTISFKNETILENKDGQLLIMNRHTELVILDERQCEKYRRRLSYGTKVMVKAGDKVSKGQLLAEWDPFTVPVISEASGTAHFVDLIEGSSMREVTDEETGISNRVVVDWRQQTKGVDLKPRIVLRDAKGNPIKFASGAEAQYYLPVDTILTVENNQQVHPGDIIGRVPKESSKTRDITGGLPRVVELFEARMPKDFAMIAELDGRVEFGKDYKAKRRLIIVPEGDAPIEYLVPKGRHIVVHEGDYVKKGEMLIEGSLVPHDILRILGVEALADYIVQEIQSVYRLQGVRIDDKHIEVITRQMLQKHEVIEPGASPYSVGDTLDVTDVKQINKKLADEGKKLMTTRPMLQGITRASLQTKSFISAASFQETTRVLTEAASSGKVDNLVGLKENIIIGRLVPAGTGHKIAEYRKLSAERDRQILADQAAI
269484_Ecanis@AAZ68221_1__DNA_directed_RNA_polymerase_subunit_beta_                                 --KMLDLYGYTSIAQSFDKICISIASPESIRAMSYGEIKDISTTNYRTFKVEKGGLFCPKIFGPVNDDECLCGKYRKKRYRGVICEKCGVEVTSSKVRRERMGHIELVSPVAHVWFLKSLPSRIGALLDMPLKLIESILYSGDFVVIDPIATPLSKGEVISESAYNQAKDNYGEDSFLALTGAEAIRELLVRLDLHAINANLRTELESTTSEMKRKKIVKRLRIVENFINSGNKPEWMILTVIPILPPDLRPLVSLENGRPAVSDLNHHYRTIINRNNRLGKLLKLNPPAIMIRNEKRMLQEAVDALFDSTRRSYVSNKAGSVGYKSLSDMLKGKQGRFRQNLLGKRVDYSGRSVIVVGPNLKLHQCGLPKKMALELFKPFICSKLKMYGIVPTVKLANKMIQNEKPEVWDILDEVIHEHPILLNRAPTLHRLGIQAFDPVLIEGKAIQLHPLVCSAFNADFDGDQMAVHIPLSLEAQLEARILMMSTNNILSPSNGKPIIVPSKDIVLGIYYLTLQDQASEDEVLFFGDFSHVEYALHNKDVHLCSKIKYRMTYCNNKPSYYSKIIETTPGRLILWQIFPQHKNLTFDLINQVLTVKEITSIVDLVYRNCGQSETVEFSDKLMSLGFKYASQSGISFGCKDMIIPDTKTMHVDNASDKIKEFAVQYQDGLITRSERYNKVIDEWSKCTDLIAKDMMKAISVYDEENKLNSIYMMAHSGARGSASQMKQLSGMRGLMAKPSGEIIETPIISNFREGLNVFEYFNSTHGARKGLADTALKTANSGYLTRRLVDVAQDCIVVEYDCKTHNGFAIRSVVEGGAVVETLDNIILGRVAAVDVYNPITEELLVKAGELIDEAKVEKIKIAGLDAVKVRSPLTCEAKKGICALCYGRDLAIGDVVSIGEAVGVIAAQSVGEPGTQLTMRTFHVGGTAMRGVETSNLIALLDAKAKLVNSNVVEDKHGNKIVMSRSCEIVLLDSVGNEKMRHNIPYGARLYVNDGQFVKITEKIAEWDPYTMPIITEKTGIIKYMDLIDGVSINEVLDESTGISNRVVVDWKLHLQGANLRPRLVLVDDNGNIITLSNGLEANYFIPIGAVLNVQDGQKVHAGDVITRIPRESIKTRDITGGLPRVIELFEARRPKEHAIVSDIDGYVEFGKDYRSKRRIFIKPVDDTPVEYLVPKGKHTIVNEGDFVHKGDLLMDGDPDPHDILRVLGVEALANYMISEIQQVYRLQGVRIDNKHIEIILRQMLQKVEIFEPGDTMYLVGENIDMEEVIKTNNSMVKMGKSPAKYAPILQGITRASLDTNSFVSAASFQETTKVLTEAAFSGKEDSLYGLKENVIVGRLIPAGTGFLMNKIKKLSLLNKED-YSMYYDS
302409_Eruminantium@CAI27618_1__DNA_directed_RNA_polymerase_beta__chain                             --KMLDLYGYTSIAQSFDKICISIASPESIRAMSYGEIKDISTTNYRTFKVEKGGLFCPKIFGPVNDDECLCGKYRKKRYRGVICEKCGVEVTSSKVRRERMGHIELVSPVAHVWFLKSLPSRIGALLDMPLKLIESILYSGDFVVIDPIATPLSKGEVISESAYNQAKDNYGEDSFIALTGAEAIRELLVRLDLHAINANLRSELESTTSEMKRKKIVKRLRIVENFINSGNKPEWMILTVIPILPPDLRPLVSLENGRPAVSDLNHHYRTIINRNNRLGKLLKLNPPAIMIRNEKRMLQEAVDALFDSTRRSYVSNKAGSVGYKSLSDMLKGKQGRFRQNLLGKRVDYSGRSVIVVGPNLKLHQCGLPKKMALELFKPFICSKLKMYGIVPTVKLANKMIQNEKPEVWDILDEVIHEHPILLNRAPTLHRLGIQAFDPVLIEGKAIQLHPLVCSAFNADFDGDQMAVHIPLSLEAQLEARILMMSTNNILSPSNGKPIIVPSKDIILGIYYLTLQDYVEPEEILFFGDFSHVEYALHNKDIHICSKIKYKMNYCTSGPTYYSKIVETTPGRLMLWQIFPEHKNLTFDLVNQVLTVKEITAIVDLVYRSCGQSETVEFSDKLMSLGFRYASQSGISFGRMDMIIPDTKTMHVDNASEKIKEFAVQYQDGLITKSERYNKVIDEWSKCTDLIAKDMMKAISVYDEESKLNSIYMMAHSGARGSASQMKQLAGMRGLMAKPSGEIIETPIISNFREGLNVFEYFNSTHGARKGLADTALKTANSGYLTRRLVDVAQDCIVVEYDCKTHNGFAMRSVIDGGTVVETLDNIILGRVAAVDIYNPITEELLVNAGELIDEAKVEKIRIAGLDAVKVRSPLTCEAKKGICALCYGRDLAIGDVVSIGEAVGVIAAQSVGEPGTQLTMRTFHVGGTAMRGVETSNLIAMLDAKVKLVNSNVVEDKYGNKIVMSRSCDVVLLDSVGNEKMRHSVPYGARLYVNDGQLVKITEKIADWDPYTMPIITEKTGIIKYMDLIDGVSINEVLDESTGISNRVVVDWKLHLQGANLRPRLVLVNDNGDIITLSSGLEANYFIPIGAVLSVQDGQKVHAGDVITRIPRESIKTRDITGGLPRVIELFEARRPKEHAIVSDIDGYVEFGKDYRSKRRIFIKPVDDSPVEYLVPKGKHTIVNEGDFVHKGDLLMDGDPDPHDILRVLGVEALANYMIAEIQQVYRLQGVRIDNKHIEVILRQMLQKVEIFEPGDTMYLIGENVDVEEVLKTNSNMEKIGKSPAKYIPILQGITRASLDTNSFVSAASFQETTKVLTEAAFSGKEDSLYGLKENVIVGRLIPAGTGFLMNKIKKLSLLNKDD-YSMYYNS
1359163_CNlotoris@KJV69571_1__DNA_directed_RNA_polymerase__beta__subunit                            --KLLDLYGYTSIAQSFDKICISIASPESIKAMSYGEIKDISTTNYRTFKVEKGGLFCPKIFGPVNDDECLCGKYRKKRYRGVVCEKCGVEVTSSKVRRERMGHIELVSPVAHVWFLKSLPSRIGALLDMPLKSIESILYSGDFVIIDPIATPFSKGEVISESVYNQTKDLYGEDSFIALTGAEAIRELLVRLDLNAININLRNELESTTSEIKRKKIVKRLRIIENFINSGNKPEWMILTVIPILPPDLRPLVSLENGRPAVSDLNHHYRTIINRNNRLGKLLKLNPPAIMIRNEKRMLQEAVDALFDSSRRNYISNKAGSVGYKSLSDMLKGKQGRFRQNLLGKRVDYSGRSVIVVGPNLKLNQCGLPKKMALELFKPFICSKLKMYGIVPTVKLANKMIQNERSEVWDVLDEVIHEHPVLLNRAPTLHRLGIQAFDPLLIEGKAIQLHPLVCSAFNADFDGDQMAVHVPLSLEAQLEARILMMSTNNILSPSNGKPIIVPSKDIVLGIYYLTLQDKNNDDEVLTFADFSHVEYALSNNIVHVCTKIKYRMKYCNSNKTEYTKIIETTPGRLILWQIFPSHENLSFDLINQVLTVKEITFIVDLVYRSCGQSETVEFSDKLMSLGFKYASQSGISFGCKDMIIPDTKAAHVENASEKIKEFSMQYQDGLITQSERYNKVIDEWSKCTDLIAKDMMKAISVYDSEKKLNSIYMMAHSGARGSASQMKQLAGMRGLMAKPSGEIIETPIISNFREGLSVFEYFNSTHGARKGLADTALKTANSGYLTRRLVDVAQDCIVVEHDCKTKNGVVIRAVVEGGAVVATLDSIILGRVAAVDTYNPIVDELIVKAGELIDEAKVEKMKIAGLDAVKVRSALTCESKKGICALCYGRDLATGYVVSIGEAVGVIAAQSVGEPGTQLTMRTFHVGGTAMRGIEVSNLIALLDATVKIVNSNIVQDRHGNKIVMSRSCEVVLLDNVGNEKMRHGVPYGARLYVDDGQLVKITEKIADWDPYTIPIITEKTGIIKYVDLIDGVSINEVLDESTGISNRVVVDWKLHLQGANIRPRLVLLDDNGSVVTLSNDLEANYFIPIGAVLNVQDGQKVHAGDVITRIPRESIKTRDITGGLPRVIELFEARRPKEHAIVSDIDGYVEFGKDYRSKRRIFVKPVDDASVEYLVPKGKHTIVNEGDFVHKGDLLMDGDPDPHDILRVLGVEALANYMISEIQQVYRLQGVRIDNKHIEVILRQMLQKVEIVDPGDTMYLVGEHVDKEEVIKVNKNLEMSNKRVISYVSILQGITKASLDTNSFISAASFQETTKVLTEAAFSGKEDLLYGLKENVIVGRLIPAGTGFVMNKIKKLSLLDKSD-YSTYYNS
234826_Amarginale@AAV86366_1__DNA_directed_RNA_polymerase_beta__chain                               --KMLDLYGYTSIAQSFDKICISIASPESIRAMSYGEIKDISTTNYRTFKVEKGGLFCPKIFGPVNDDECLCGKYRKKRYRGIVCEKCGVEVTSSKVRRERMGHIELVSPVAHVWFLKSLPSRIGALLDMPMKSIESILYSGDFVVIDPMTTPFSKGEVISESVYNQARDAYGDEGFIALTGAEAIRELLVRLDLGAIRAGLRSELESTSSEMKRKKVVKRLRIIENFIASGNRPEWMILTVIPVLPPDLRPLVSLENGRPAVSDLNHHYRTIINRNNRLEKLLKLNPPAIMIRNEKRMLQEAVDGLFDSSRRSYVSSRAGSMGYKSLSDMLKGKQGRFRQNLLGKRVDYSGRSVIVVGPGLKLHQCGLPKKMALELFKPFICSKLKMYGVAPTVKLANKMIQSEKPEVWDVLDEVIREHPILLNRAPTLHRLGLQAFDPVLIEGKAIQLHPLVCSAFNADFDGDQMAVHVPLSLEAQLEARVLMMSTNNILSPSNGRPIIVPSKDIVLGIYYLTLQRAQPDQEVMSFGELSHVEYALHEGIVHTSSKIKYRMQRCNSDGTIVSEVVETTPGRLILWQIFPQHKDLTFDLVNQVLTVKEITSIVDLVYRSCGQRETVEFSDKLMCLGFQYASQSGISFGCKDMIIPDTKAAHVENASEKIKEFSIQYQDGLITRSERYNKVVDEWSKCTDLIARDMMKAISLSDEEGKLNSIYMMANSGARGSASQMKQLAGMRGLMAKPSGEIIETPIISNFREGLSVFEYFNSTHGARKGLADTALKTANSGYLTRRLVDVAQDCTVVEYDCKTKDGVVARAVIEGGAVVATLDSVVLGRVAAVDTYNPVTEELLLSAGELIDEGKVEKIRVAGLDAVRVRSPLTCESKKGICSLCYGRDLAVGDLVSIGEAVGVIAAQSVGEPGTQLTMRTFHVGGTAMRGVEVSNLIAVLDAEVKLVNSNVVTDKYGNQIVMSRSCEVVLLDSVGNEKMRHSVPYGAKLYVSDGQPVKMMDKMAEWDPYTIPIITEKTGTIKYVDLIYGVSINEVLDESTGISNRVVIDWKLHLQGANLRPRLVLLDEDGNIATLYNDLEASYFVPIGAVLNVQDGQKVHAGDVITRIPRESIKTRDITGGLPRVIELFEARRPKEHAIVSDVDGYVEFGKDYRSKRRIFIRPVDKPAVEYLVPKGKHTIVNEGDFVHKGDLLMDGDPDQHDILRVLGAEALASYMISEIQQVYRLQGVRIDNKHIEVILRQMLQKVEITDPGDTMYLVGEHAGREEVMRLNRKLEEAGKKPVAYVPILQGITKASLDTNSFISAASFQETTKVLTEAAFSGKEDPLYGLKENVIVGRLIPAGTGFIMNKVKKLAMLDQSD-YATYYNS
212042_Aphagocytophi@ABD43638_1__DNA_directed_RNA_polymerase__beta__subunit                         --KTLDLYGYTSIAQSFDKICISIASPESIRAMSYGEIKDISTTNYRTFKVEKGGLFCPKIFGPVNDDECLCGKYRKKRYRGIVCEKCGVEVTSSKVRRERMGHIELVSPVAHIWFLKSLPSRIGALLDMPLKAIENILYSGDFVVIDPVATPFAKGEVISEVVYNQARDAYGEDGFFALTGVEAIKELLTRLDLEAIRATLRNELESTSSEMKRKKVVKRLRLVENFIKSGNRPEWMILTVIPVLPPDLRPLVSLENGRPAVSDLNHHYRTIINRNNRLEKLLKLNPPAIMIRNEKRMLQEAVDALFDSSRRSYVSSRVGSMGYKSLSDMLKGKQGRFRQNLLGKRVDYSGRSVIVVGPSLKLHQCGLPKKMALELFKPFICSKLKMYGIAPTVKLANKMIQSEKPDVWDVLDEVIKEHPILLNRAPTLHRLGLQAFDPVLIEGKAIQLHPLVCSAFNADFDGDQMAVHVPLSQEAQLEARVLMMSTNNILSPSNGRPIIVPSKDIVLGIYYLTLLEEDEVREVQTFAEFSHVEYALHEGIVHTCSRIKYRMQKSAADGTVSSEIVETTPGRLILWQIFPQHKDLTFDLINQVLTVKEITSIVDLVYRSCGQRETVEFSDKLMYLGFKYASQSGISFGCKDMIIPDTKAAHVEDASEKIREFSIQYQDGLITKSERYNKVVDEWSKCTDLIARDMMKAISLCDEKGKYNSIYMMANSGARGSASQMKQLAGMRGLMAKPSGEIIETPIISNFREGLSVFEYFNSTHGARKGLADTALKTANSGYLTRRLVDVAQDCTVVEHDCGTSGGVVARAVIEGGVVVATLDSVVLGRVAAVDTYNPVTGEKLFTSGELIDESKLDKIRVAGLDAVKVRSPLTCESKQGICALCYGRDLAIGDLVSIGEAVGVIAAQSVGEPGTQLTMRTFHVGGTAMRGVEVSNLIALMDATVKLVNSNVVTDKYGNQIVMSRSCEVVLLDAAGNEKMRHSVPYGAKLYATEGQSVSMMEKIAEWDPYTIPIITEKTGTIKYVDLIYGVSINEVLDESTGISNRVVVDWKMHLQGANLRPRLVLLDDNGAVVTLSSDLEASYFVPIGAVLNVQDGQRVHAGDVITRIPRGSIKTRDITGGLPRVIELFEARKPKEHAIVSDVDGYVEFGKDYRSKRRIFIRPVDKPVVEYLVPKGKHTIVNEGDFVHKGDLLMDGDPDQHDILRVLGTEALANYMISEIQQVYRLQGVKIDNKHIEVILRQMLQKVEITEPGDTMYLIGEHVSREEVMKLNRKLAEAGKKEVSYVPILQGITKASLDTNSFISAASFQETTKVLTEAAFAGKEDPLYGLKENVIVGRLIPAGTGFIMNKIKKLAMLDQSD-YATYYNS
1410384_Wendosymbiont@HG810405_1_611___739221_747743                                                SEQVKSLISYTNIAQSFDKISISIASPESIKSMSYGEIKDVSTANYRTFKVEKGGLFCPKVFGPVNDDECLCGKYKKRRHRGRICEKCGVEVTSSKVRRERMGHIELASPVAHIWFLKSLPSRIGALLDMSLKDIENILYSDNYVVIDPLVSSFEKGEIISEKAYNEAKDNYGTDSFVVMQGVEAIRGLLARLDLHETRKNLRQELESVASEIRRKKIIKRLRIIENFIKSGNRPEWMILTTIPILPPDLRPLVSLESGRPAVSDLNHHYRTIINRNNRLKKLLSLNPPEIMIRNEKRMLQEAVDSLFDNSRRNALANKVGTIGYKSISDMLKGKQGRFRQNLLGKRVDYSGRSVIVVGPTLKLNQCGLPKRMALELFKPFVYSKLKMYGMAPTIKFASKLIRAEKPEVWDTLEEVIKEHPVLLNRAPTLHRLGIQAFEPILIEGKAIQLHPLVCTAFNADFDGDQMAVHVPISLEAQLEAKVLMMSTNNILSPSNGRPIIVPSKDIILGIYYLTLQEQPKKDDLLFLGTFGEIEHSLNNGTLHIHSNIKYRIEHSSND-EIHYKTVYTTPGRLMLWQIFPKHKNINFDLVNQLLTVKEVTNIVDIVYRNCGQSATVEFCDKLMVLGFEYATLSGTSFSRCDLVIPETKAIHVNHARSEIKKFSMQYQDGLITRSERYNKVIDEWSKCTDMIANDMLKAISIYNKNSKYNSVYMMVNSGARGSTSQMKQLAGMRGLMTKPSGEIIETPIVSNFREGLNVFEYFNSTHGARKGLADTALKTANSGYLTRRLVDVSQNCIVTKHDCETKNGLVVRATVEGGTIVASLESVVLGRTAANDIYNPVTKELLVKAGELIDEIKVKQINIAGLDAVKIRSPLTCEVSSGICTLCYGRDLATGRVVSIGEAVGVIAAQSVGEPGTQLTMRTFHIGGVMTRGVESSNIIASINAKIKLNNSNIIIDKNGDKIVISRSCEAILIDSLGSEKLRYSVPYGSKLYADEGQLVKIGDKVAEWDPYTLPIITEKTGTVSYQDLKDGVSITEVMDESTGISSKVVKDWKLHSGGANLRPRIVLLDDNGEIMILASGVEACYFIPIGAVLNVQDGQKVQAGDIITRMPRESVKTRDITGGLPRVIELFEARRPREHAIVSEVDGYVAFSKDRRGKRSILVKPVDDSPGEYLVPRSKHVIVNEGDFVRKGDLLMDGDPDLHDILRVLGLEALAHYMISEIQQVYRLQGVRIDNKHLEVILKQMLQKVEITDPGDTTYLVGESIDRLEVDRENDAMNNSGKRLAKYLPILQGITRASLETNSFISAASFQETTKVLTEAAFCGKEDSLSGLKENVIVGRLIPAGTGLIMSKIKALSLRNDINKYEKYFDI
169402_Wendosymbiont@APR98080_1__DNA_directed_RNA_polymerase_subunit_beta_beta_                     LEQVKNLISHTNIAQSFDKISISVASPESITSMSYGEIKDVSTANYRTFKVEKGGLFCPKIFGPVNDDECLCGKYKKRRHRGRICEKCGVEVTSSKVRRERMGHIELASPVAHIWFLKSLPSRIGALLDISLRDIENILYSDNYIIIDPLVSPFEQNEIISEKSYNEAKDTYGADTFVAMQGVEAIRELLTRLDLPEIRKDLRLELESVVSEIKRKKIIKRLRIVENFIKSGNKPEWMILTTIPILPPDLRPLVSLESGRPAVSDLNHHYRTIINRNNRLRKLLSLNPPEIMIRNEKRMLQEAVDSLFDNSRRSTLTNKAGAVGYKSISDMLKGKQGRFRQNLLGKRVDYSGRSVIVVGPTLKLNQCGLPKRMALELFKPFVYSKLKMYGMAPTIKFASKLIRAEKPEVWDMLEEVIKEHPVLLNRAPTLHRLGIQAFEPILIEGKAIQLHPLVCTAFNADFDGDQMAVHVPISLEAQLEARVLMMSTNNVLSPSNGRPIIVPSKDIVLGIYYLTLQELAEAIDLPSFGAFCDIEHSLSDGTLHIHSNVKYRMEYVGSDGESRYRSVCTTPGRLILWQIFPQHENLSFDLINQILTVKEITNIVDLVYRNCGQSATVAFSDKLMVLGFEYATFSGASFGRRDMVIPDTKAMHVDHARIEIKKFSAQYQDGLITRSERYNKVIDEWSKCTDVIASDMLKAMSVYSANGKYNSVYMMVNSGARGSTSQMKQLAGMRGLMTKPSGEIIETPIISNFREGLNVFEYFNSTHGARKGLADTALKTANSGYLTRRLVDVSQNCIVTKHDCGTKNGLVVRATVEGSTIVASLESVVLGRTAANDIYNPVTKELLVTAGELIDEDKVKQINIAGLDAIKIRSALTCEMSPGLCALCYGRDLATGKIASIGEAVGVIAAQSVGEPGTQLTMRTFHIGGVMTRGVESSNIITSTNAKIKLNNSNIIIDKNGNKIVISRSCEVVLVDSLGSEKLRHSVPYGAKLYVGEGESVKLGDKVAEWDPYTLPIITEKTGTVSYQDLKDGVSITEVMDESTGISSKVVKDWKLHSGGANLRPRIVLLGDDGEVMTLASGVEACYFIPLGAVLNVQDGQKVYAGDVITRTPRESVKTRDITGGLPRVIELFEARRPKEHAIVSEIDGHIVFSKDRRGKRSILIRPVDESPVEYLVSRSKHVIVNEGDFVRKGDLLMDGDPDLHDILRVLGLEALAHYMISEIQQVYRLQGVRIDNKHLEVILKQMLQKVEITDPGDTMYLIGENIDKLEIDKENDAMNNSGKRPAGYLPILQGITRASLETNSFISAASFQETTKVLTEAAFCGKDDPLTGLKENVIVGRLIPAGTGLIMSKIRALSLRDNINKYEKYFDI
163164_Wendosymbiont@AAS13791_1__DNA_directed_RNA_polymerase__beta_beta__subunits                   SEQVKSLISHTNIAQPFNEVSISIASPESIKRISCGEIEDVLTANYRTFKVEKGGLFCPKVFGPVNDDECLCGKYKKRRHRGRICEKCGVEVTSSKVRRERMGHIELASPVAHIWFLKSLPSRIGALLDMSLRDIENILYSDNYIVIDPLVSPFEKGEIISEKAYNEAKDSYGIDSFVAMQGVEAIRELLTRLDLHEIRKDLRLELESVASEIRRKKIIKRLRIVENFIKSGNRPEWMILTTIPILPPDLRPLVSLESGRPAVSDLNHHYRTIINRNNRLRKLLSLNPPEIMIRNEKRMLQEAVDSLFDNSRRNTLVNKAGAVGYKSISDMLKGKQGRFRQNLLGKRVDYSGRSVIVVGPTLKLNQCGLPKRMALELFKPFVYSKLKMYGMAPTIKFASKLIRAEKPEVWDMLEEVIKEHPVLLNRAPTLHRLGIQAFEPILIEGKAIQLHPLVCTAFNADFDGDQMAVHVPISLEAQLEARVLMMSTNNVLSPSNGRPIIVPSKDIVLGIYYLTLQEP-KEDNLPSFGAFCEVEHSLSDGILHIHSSIKYRMEYINSSGETHYKTVCTTPGRLILWQIFPKHENLGFDLINQILTVKEITGIVDLVYRNCGQSATVAFSDKLMVLGFEYATFSGVSFGRCDMVIPETKATHVDHARGEIKKFSMQYQDGLITRSERYNKVIDEWSKCTDMIANDMLKAISIYDGNSKYNSVYMMVNSGARGSTSQMKQLAGMRGLMTKPSGEIIETPIISNFREGLNVFEYFNSTHGARKGLADTALKTANSGYLTRRLVDVSQNCIVAKHDCKTKNGLVVRATVEGSTIVASLESVVLGRTAANDIYNPVTKELLVKAGELIDEDKVKQISIAGLDVVKIRSPLTCEISPGVCSLCYGRDLATGKIVSIGEAVGVIAAQSVGEPGTQLTMRTFHIGGVMTRGVESSNIIASINAKIKLNNSNIIIDRNGNKIVISRSCEVVLIDSLGSEKLKHSVPYGAKLYVDESGSVKIGDKVAEWDPYTLPIITEKTGTVSYQDLKDGISITEVMDESTGISSKVVKDWKLHSGGANLRPRIVLLDDNGKVMTLASGVEACYFIPIGAVLNVQDGQKVHAGDVITRTPRESVKTRDITGGLPRVIELFEARRPKEHAIVSEIDGYVAFSKDRRGKRSILIKPVDESPVEYLVSRSKHVIVNESDFVRKGDLLMDGDPDLHDILRVLGLEALAHYMISEIQQVYRLQGVRIDNKHLEVILKQMLQKVEITDPGDTMYLVGESIDKLEVDRENDAMSNSGKRPTHYLPILQGITRASLETSSFISAASFQETTKVLTEAAFCGKSDPLSGLKENVIVGRLIPAGTGLIMNKIRALSLCDNVDKYEKYFDI
292805_Wendosymbiont@AAW71235_1__DNA_directed_RNA_polymerase__fusion_of_beta_and_beta__subunits__Rp SEQVKNLISHTNIAQSFDKIGISIASPENIKSMSYGEVKDVSTANYRTFKVEKGGLFCPKIFGPVNDDECLCGKYKKRRHRGRICEKCGVEVTSSKVRRERMGHIELASPVAHIWFLKSLPSRIGALLDMSLRDIENILYSDNYIVIDPLVSPFEKGEIISEKIYNEAKDDYGIDSFVAMQGVEAIRELLTCLDLHQIRKDLRLELESVASEIRRKKIIKRLRIIENFIKSGNRPEWMILTTIPILPPDLRPLVSLESGRPAVSDLNHHYRTIINRNNRLRKLLSLNPPEIMIRNEKRMLQEAVDSLFDNSRRNALTNKAGAIGYKSISDMLKGKQGRFRQNLLGKRVDYSGRSVIVVGPALKLNQCGLPKRMALELFKPFVYSKLKLYGMAPTIKFASKLIRAEKPEVWDMLEEVIKEHPVLLNRAPTLHRLGIQAFEPILIEGKAIQLHPLVCTAFNADFDGDQMAVHVPISLEAQLEARVLMMSTNNVLSPSNGRPIIVPSKDIILGIYYLTLQEQTEGDDLPFLGTFGEVEHSLSDGTLHIHSSIKYRIEYTNSEGETCYKTIRTTPGRLILWQIFPKHENLNFDLVNQVLTVKEVTSIVDLIYRNCGQSATVEFSDRLMVLGFEYATFSGISFSRCDLVIPETKAEHVDHARGEIKKFSMQYQDGLITRSERYNKVIDEWSKCTDMIANDMLKSISVYDRNSKYNSVYMMVNSGARGSTSQMKQLAGMRGLMTKPSGEIIETPIISNFREGLNVFEYFNSTHGARKGLADTALKTANSGYLTRRLVDVSQNCIVTKHDCKTKNGLVVRATVEGGTIVASLESVVLGRTAANDIYNPVTKELLVKAGELIDEDKVKQINIAGLDAVKIRSPLTCEVSPGVCSLCYGRDLATGKIVSIGEAVGVIAAQSVGEPGTQLTMRTFHIGGVMTRGVESSNIIASINAKIKLSNSNIIIDKNGDKIAISRSCEVVLIDSLGSEKLRHSIPYGAKLCVDEGKSVKIGDKIAEWDPYTLPIITEKTGTVLYQDLKDGVSITEVMDESTGISSKVVKDWKLYSGGANLRPRIVLLDDNGKVMTLASGIEACYFIPIGAVLNVQDGQKVHAGDVITRTPRESVKTRDITGGLPRVIELFEARRPREHAIVSEIDGHVVFSKDRRGKRSVLIKPLNESPIEYLVSRSKHVIVNEGDFVRKGDLLMDGDPDLHDILRVLGLEALAHYMISEIQQVYRLQGVRIDNKHLEVILKQMLQKVEITDPGDTMYLVGESIDKLEVDKGNDVMSNSGKRPACYLPILQGITRASLETKSFISAASFQETTKVLTEAAFCGKEDPLSGLKENVIVGRLIPAGTGLIMSKVRALSLCDNMDKYEKYFDI
246273_Wendosymbiont@BAP00212_1__DNA_directed_RNA_polymerase_fusion_of_beta_and_beta__subunits_RpoB SEQVKSLISHTNIAQPFDKISISIASPESIKSMSYGEIKDVSTANYRTFKVEKGGLFCPKVFGPVNDDECLCGKYKKRRHRGRICEKCGVEVTSSKVRRERMGHIELASPVAHIWFLKSLPSRIGALLDMSLRDIENILYSDNYIVIDPLVSPFEKGEIISEKAYSEAKGSYGTDSFVAMQGVEAIRELLTRLDLHEIRKNLRLELESVTSEIRRKKIIKRLRIIENFIKSGNRPEWMILTTIPILPPDLRPLVSLESGRPAVSDLNHHYRTIINRNNRLRKLLSLNPPEIMIRNEKRMLQEAVDSLFDNSRRNTLTSKAGAVGYKSISDMLKGKQGRFRQNLLGKRVDYSGRSVIVVGPTLKLNQCGLPKRMALELFKPFVYSKLKMYGMAPTIKFASKLIRAEKPEVWDMLEEVIKEHPVLLNRAPTLHRLGIQAFEPILIEGKAIQLHPLVCTAFNADFDGDQMAVHVPISLEAQLEARVLMMSTNNVLSPSNGRPIIVPSKDIILGIHYLTLQEQTEDDDLPFSSTFGEIEHSLSNGTLHIHSSIKYRMEYTSSDGEICYKTVRTTPGRLILWQIFPKHENLSFDFVNQVLTVKEVTNIVDLIYRNCGQSATVEFSDKLMVLGFEYATFSGTSFSRCDLVIPETKATHVDHARDEIKKFSMQYQDGLITRSERYNKVIDEWSKCTDMIANDMLKAISIYDRNSKYNSVYMMVNSGARGSTSQMKQLAGMRGLMTKPSGEIIETPIISNFREGLNVFEYFNSTHGARKGLADTALKTANSGYLTRRLVDVSQNCIVTKHDCKTKNGLVVRATVEGGTIVASLESVVLGRTSANDIYNPVTKELLVKAGELIDESKVKQVNIAGLDAVKIRSPLTCELSPGVCALCYGRDLAAGRVVSIGEAVGVIAAQSVGEPGTQLTMRTFHIGGVMTRGVESSNIIASINAKIKLNNSNIIIDKNGDKIVISRSCEVILIDSLGSEKLRHSVPYGAKLYVDEGQSVKIGDRVAEWDPYTLPIITEKTGTVSYRDLKDGVSITEVMDESTGISSKVVKDWKLHSGGANLRPRIVLLDDNGEVMTLASGVEACYFIPIGAVLNVQDGQKVHAGDIITRTPRESVKTRDITGGLPRVIELFEARRPREHAIVSEIDGHVAFSKDRRGKRSILIKPVDESPVEYLVSRSKHVIVNEGDFVRKGDLLMDGDPDLHDILRVLGLEALAHYMISEIQQVYRLQGVRIDNKHLEVILKQMLQKVEITDPGDTMYLVGESIDKLEIDRKNNAMNNSGKRPASYLPILQGITRASLETNSFISAASFQETTKVLTEAAFCGKEDSLSGLKENVIVGRLIPAGTGLIMSKIRALSLCDNIDKYEKYFDI
570417_Wendosymbiont@CAQ54662_1__DNA_directed_RNA_polymerase__beta_beta__subunits                   SKQVESLISHTNIAQSFNEVSISIASPESIKRMSYGEITDVSTANYRTFKVEKGGLFCPKIFGPVNDDECLCGKYKKRRHRGRICEKCGVEVTSSKVRRERMGHIELASPVAHIWFLKSLPSRIGALLDMSLRDIESILYSDNYVVIDPLVSSFEKGEIISEKAYNEAKDSYGVDSFIAMQGVEAIRELLIRLDLHEIRKNLRQELESVASEMRRKKIIKRLRIVENFIKSGNRPEWMILTAIPILPPDLRPLVSLESGRPAVSDLNHHYRTIINRNNRLRKLLSLNPPEIMIRNEKRMLQEAVDSLFDNSRRNALVNKAGATGYKSISDMLKGKQGRFRQNLLGKRVDYSGRSVIVVGPTLKLNQCGLPKRMALELFKPFVYSRLKIYGMAPTIKFASKLIRAEKPEVWDMLEEVIKEHPVLLNRAPTLHRLGIQAFEPVLIEGKAIQLHPLVCTAFNADFDGDQMAVHVPISLEAQLEARVLMMSINNVLSPSNGRPIIVPSKDIVLGIYYLTLQQL-KKDDLPLFCAFCEVEHSLNNGTLHIHSHIKYKMEHINSDGNIQYKTICTTPGRLILWQIFPKHENLSFDLINQVLTVKEITSIVDLVYRSCGQSATVVFSDKLMTLGFEYATFSGTSFSRCDMVIPETKATHVDYTRGEIKKFSAQYQDGLITKSERYNKVIDEWSKCTDIIANDMLKAISLYDENSKYNSIYMMVSSGARGSTSQMKQLAGMRGLMTKPSGEIIETPIISNFREGLNVFEYFNSTHGARKGLADTALKTANSGYLTRRLVDVSQNCIVTKHDCKTKNGLIVRAIVEGSTIVASLESVVLGRTAANDIYNPVTKELLLKAGQLIDEGKVKQINIAGLDVIKIRSPLTCEISPGVCSLCYGRDLATGKIVSIGEAVGVIAAQSVGEPGTQLTMRTFHIGGVMTRGVESSNIIASINARIKLNNSNIIIDKNGNKIVISRSCEVVLIDSLGSEKLKHSVPYGAKLYVNEGELVKIGDKVAEWDPYTLPIITEKSGTISYQDLKDGISITEVMDESTGISNRVVKDWKLYSGVANLRPRIALLDDNEKVITLSSGVEACYFIPVGAVLNVQDGQKVHAGDVITRTPRESVRTRDITGGLPKVIELFEARRPKEHAIVSEIDGYVMFSKDRRGKRSIVIKPVDKSPVEYLVSRSKHVIVNEGDFVRKGDLLMDGDPDLHDILRVLGLEALAHYMISEIQQVYRLQGVRIDNKHLEVILKQMLQKVEITDPGDTMYLIGENIDRLEIDRENDAMNNSGKRPAHYLPILQGITRASLETNSFISAASFQETTKVLTEAAFCGKSDPLSGLKENVIVGRLIPAGTGLIMNKVKTLSLCENIDKYEKYFDI
118728_Wendosymbiont@RDD35054_1__Bifunctional_DNA_directed_RNA_polymerase_subunit_beta_beta_        SKQVESLISHTNIAQSFNEVSISIASPESIRRMSCGEITDISTVNYRTFKVEKGGLFCPKVFGPVNDDECLCGRYKKRRYRGRICEKCGVEVTSSKVRRERMGHIELASPVTHIWFLKSLPSRIGALLDMSLRDIESILYSNNYVVIDPLVSSFEKGEIISEKAYNEAKDSYGVDSFVAMQGVEAIRELLTHLDLHEIRKNLRQELESVASEMRRKKIIKRLRIVENFIKSGNRPEWMILTTIPILPPDLRPLVSLESGRPAVSDLNHHYRCINNRSRRLEKLLSLNPPEIMIRNEKRMLQEAVDSLFDNSRRNTLINKAGATGYKSLSDMLKGKQGRFRQNLLGKRVDYSGRSVIVVGPTLKLNQCGLPKRMALELFKPFIYSKLKIYGIAPTIKFASKLIRAEKPEVWDMLEEVIKEHPVLLNRAPTLHRLGIQAFEPVLIEGKAIQLHPLVCTAFNADFDGDQMAVHVPISLEAQLEARVLMMSINNVLSPSNGRPIIVPSKDIVLGIYYLTLQQL-KEDSLSLFSAFCEVEHSLNNGTLHIHSNIKCKMEYINNDGNIHYKIVCTTPGRLILWQIFPKHENLSFDLINQVLTVKEITSIVDLVYRNCGQSATVAFSDKLMTLGFEYATFSGTSFSRCDMVIPGTKATHVDYTRGEIKKFSAQYQDGLITRSERYNKVIDEWSKCTDMIANDMLKAISVYDENSKYNSIYMMVSSGARGSTSQMKQLAGMRGLMTKPSGEIIETPIISNFREGLNVFEYFNSTHGARKGLADTALKTANSGYLTRRLVDVSQNCIVTKYDCKTKNGLIVRAIVEGSTIVASLESVVLGRTAANDIYNPVTKQLLVKAGELVDEDKVKQINIAGLDAVKIRSPLTCEVSSSICSLCYGRDLATGKIVSIGEAVGVIAAQSVGEPGTQLTMRTFHIGGVMTRGVESSNIIASINARIKLNNSNIIIDRNGNKIVISRSCEVVLIDSLGSEKLKHSVPYGAKLYINEGELVKIGDKIAEWDPYTLPVITEKTGTISYKDLKDGISITEVMDESTGISNRVVKDWKLYSGGANLRPRIALLDDNGEVITLASGVEACYFIPVGAVLNVQDGQKVHAGDVITRTPRESVKTRDITGGLPRVIELFEARRSKEHAIVSEIDGCVMFSKDRRGKRSILIKPVDESPVEYLISRSKHVIVNEGDFVRKGDLLMDGDPDLHDILRVLGLEALAHYMISEIQQVYRLQGVRIDNKHLEVILRQMLQKVEITDPGDTMYLVGESVGKLEVDRENGAMNNSGKRPAHYLPILQGITRASLETNSFISAASFQETTKVLTEAAFCGKSDPLSGLKENVIVGRLIPAGTGLIMNKVRALSLCENIDKYEKYFDI
1286528_Nhelminthoeca@AHX11575_1__DNA_directed_RNA_polymerase__beta__subunit                        MKNFSSFHRSADGSVDFDSIKISLASADKIRALSYGEVTKPETINYRTFKPERDGLFCAKIFGPTKSYECLCGKYKKIKYSGVVCERCGVEVTSSRVRRERMGHIELASPVAHIWFLKSLPSKICTLLDLTLKNVEKILYFESYVVIDPGVTAFNKNDIITDESYSEAIREYGAGSFTAMIGAEAIKHMLASLNLEEMAVKLRSQAASTNSEVKKKKIIKTLRLVEQFLGSDSRPVDMILDVIPVMPPDLRPLVMLDGGRFATSDLNALYRSVINRNNRLKSLIYLRAPSIIINNERRMLQEAVDALFDNGRRTKIIKGSNKRPYKSISDMLKGKQGRFRQNLLGKRVDYSGRSVIVVGPALELHQCGLPKKIALELFKPFIYSKLELYGIAPTIKTARRMVQNEQPEVWDVLAKVIHQHPVFLNRAPTLHRLSVQAFEPVLIEGKAIQLHPLVCTAFNADFDGDQMSVHVPLSIEAQVEARLLVMSTNNILNPANSRPIIVPSKDIVLGVYYLSLEEKSQEVHPTVFCAPWEAEHAFVNKKIALHTRIRCQLEFNG-----ESRLYTTTFGRLQLLKILPE--GVPFDSVNTMLTVRDISNLVDLVYKICGHGKTVEFADKIMELGFRYATLSGISFGKDDMVVPATKAEHVRKTNEEVKDYEFQYQEGLITKHEKYNKVVDAWQKCTDIVAKDMMEGISVYENVAEMNSIFMMAQSGARGSAAQIKQLAGMRGLMAKPSGEIIPNPIISNLREGQGVLEYFNSTHGARKGLADTALKTANSGYLTRRLVDVAQDSIIVEEDCGATDGLMVRASIEGGVVIMPLSDSIFSRVSAGDIVDPSDGSTIVRAGEMFDDASIERIESLGIDSVRIRSVLTCKSKYGICRKCYGADLSNRKLVSLGEAVGVIAAQSVGEPGTQLTMRTFHVGGAATRRVESSSMVAFCSGRVKFVNANLITNRDGNYIVLSRSFELLLVDSLGIEHFQGRVQYGGTVYVKEGDMVPIGKKLADWDLYTVPIISEASGKVSYADMIEGVSYNEIQDENTGISNKTVVDWKQGEAASNLRPRVEILNADGSLATGQQSKEAIYLLPLGAILNVSPEDMVEAGDIIAKITKESTTTRDITGGLPRVIKLFEARKGKVNAVISEVDGYVEFAKDYKSKRKVLIRSREDRVYEYLVPKGRHLIVSEGDFIRKGEPLMDGDPDLHEILRVLGLEALAEYMITEIQRVYRLQGVKINNKHIEVIIRKMLQKVEITDAGDTTLLVGEQVEKSRVEKINEVIATQGLRCASYTPVLLGITRASLQTESFISAASFQETTKILTEAAVAGKVDRLRGLKENIIAGRLLPVGAGYFIDKLRHQFASEEQHGQASVELG
222891_Nsennetsu@ABD45983_1__DNA_directed_RNA_polymerase__beta__subunit                             MGDFRSFRQNGGSSVDFDGIKISLASADKIRSLSYGEVTKPETINYRTFKPEKNGLFCAKIFGPTKSYECLCGKYKKIKYSGVICERCGVEVTSSRVRRERMGHIELASPVAHIWFLKSLPSKICILLDLTLKNVEKVLYFELYIVIDPGVTTFTKNELITDEAYMNAVREYGPDSFTAMIGAEAIRHMLASLDLEKMAVKLRSQAAATNSEVKKKKIIKTLRLVEQFLGSDSRPVDMILDVIPVMPPDLRPLVMLDGGRFATSDLNALYRSVINRNNRLKSLIYLKAPNIIINNERRMLQEAVDALFDNGRRAKVIKGSNKRPYKSISDMLKGKQGRFRQNLLGKRVDYSGRSVIVVGPALELHQCGLPKKIALELFKPFIYSKLELYGIAPTIKTARRMVQNEQPEVWDVLAKVIHQHPVFLNRAPTLHRLSVQAFEPVLIEGKAIQLHPLVCTAFNADFDGDQMSVHVPLSIEAQVEARLLVMSTNNVLNPANSRPIIVPSKDIVLGVYYLSLEEKGGVVHPVTFCATWEAEHAFANGDIGLHTKIRCGIELED-----GVKVYTTTFGRLQLLKILPK--GVPFESINMVLTVRDISNLVDLVYKTCGHGKTVEFADGIMELGFRYATLSGISFGKDDMVVPPTKSEHVRRANEEVKEYEFQYQEGLITKHEKYNKVVDAWQKCTDLVAKDMMDGISGYESVAEMNSIFMMAQSGARGSAAQIKQLAGMRGLMAKPSGEIIPNPIISNLREGQGVLEYFNSTHGARKGLADTALKTANSGYLTRRLVDVAQDSIIVEEDCGSSNGLVVRATVEGGVVIIPLSDSIFSRVSATDIIDPSDGSVIVRAGEMFDDKSIERIESLGIDSVRIRSVLTCKSKHGICRKCYGADLSNRKLVALGEAVGVIAAQSVGEPGTQLTMRTFHVGGAATRRVENSSMVAFCGGKVKFTNANLITDRDGNYVVLSRSFEILLVDSLGIEHFQGRVQYGGTVYVKEGEVVPIGKKLADWDLYTVPIVAEASGTVSYADMIEGVSYNEVHDESTGILNRMVVDWRQAESSSGLRPRVEILDESGSVAKCQYSKDAVYLLPLGAILNVSNGDVVKAGDVIAKITKESTTTRDITGGLPRVIELFEARKAKVNAVISEIDGYVEFAKDYKSKRKVIVRSREDRIYEYLVPKGRHLIVSEGDFIRRGEPLMDGDPDLHEILRVLGLEALAEYMISEIQRVYRLQGVKINNKHIEVIIRKMLQKVEITDAGDTTFLIGEQIDKSRVERINEVMASQGLRCCSYVPVLLGITRASLQTESFISAASFQETTKVLTEAAVAGKVDRLRGLKENIIAGRLLPVGAGYFIDKLKREFTGERQGKQVSVGVG
1401685_CXpacificiensi@ETO91181_1__DNA_directed_RNA_polymerase__beta__subunit                       MADI---SGNSSGSESFNAIRIKIFSPEEIREVAYGEVLNGETINYRTGLPEVNGLFCAKIFGCVKDYECLCGKYRGIKYRGIVCEKCNVEITSSKVRRRRMGYIELASPVAHIWFLKSLPSRICQLLDMTVKNVEKVLYFDAHIVIDPGLTDMACYDLLTQSQYDKAIAEYGEGSFTAMIGAEAIQKLLKDLDLEKLKVELQDLIASTTSSLRVKKYRKRLKLVVDFLSSGNDPSNMILNVIPVTPPDLRPLVLLEGGRLATSDMNALYRLVINRSNRLRNLMMICSPELIIRNEKRMLQEAVDALFDNGRRNKVVKNSNKRPYKSLSDMLKGKQGRFRQNLLGKRVDYSGRSVIIVGPNLKLHQCGLPKRIALEMFKPFIYSKLIMYGIALTVKTAKRMLQNERPEVWDILEEVIHQHPVLLNRAPTLHRMSIQAFEPLLIEGKAIQLHPLVCTAFNADFDGDQMAVHLPLSLEAQIEARVLMMSDRNILNPANGKPIITPSKDIVLGIYYLTIVDKDDVGHEKLFSSLEEVQHAVDVGCLRLHDKIRCAVDLYKENANH-FSIIDTTPGRLKIFEIVPRGLDLSY--FNKTLTVKDISDLVDAIYKQFGRRETVYFCDKLMRLGFKYAMLSGISFGKDDMVIPDEKGSLVNTAKQKVASYEQQYQEGFITKNELHHKTVDAWQDCTEKVGIAMQKGLSKCTKVSDMTSIYMMADSGARGSVAQIRQLAGMRGLMATPSGEIIPNPIVSNLREGQNGMEYFLSTHGARKGLADIALKTANSGYLTRRLVDVAQDTIINIDDCGTENSMIARALVDGSNVIASLKEYIVGRSSAVQIIDPSTQEVIVEKGDFITNQQADVIESLGIDAIKIRSILTCSSRYGLCAKCYGYDLSTGDVISTGEAVGVIAAQSIGEPGTQLTMRTFHVGGAATRRVEKSGLNAFCSGSIHFENLAYILNKEGHYIVNSRTLEAVIVDNIGGKHAQGRIPYGARLYFIEDDKVKIGDKIADWDPYTRPIISEVSGYVAYRDLIENISYSEVLDEDSGIINKIVTEWKQGAETSQLRPRIEIVDDKGNVLKLSNGADASYMLPIKSFINVSDGQKVHVADIIVKISKGSSTTRDITGGLPKVAELFEARKPKENAIISEINGYVEFGGDYKTKRRIIVRNDDDITREYLVLKGRYITVNEGDYVRKGDYLTEGDPDPHDILRILGVSEFSDYMISSIQRIYRAQGVRINSKHFEVILRKMLSKVEIIDSGDTNFISGQKVDLYEVMSTNFAISREGKESAKYTRILLGITRASLQTGSFMSEVSFQDGSRILKDASIAGRTDYLLGLKENVIVGRLLPMGTGFVEYQILKKSRRRMMSATRENK--
1399147_Hobtusa@ETZ06750_1__DNA_directed_RNA_polymerase_subunit_beta_                               YQDMFTASYRPGTASDFDGIRISIASPDQIRSWSYGEVKKPETINYRTFKPEKDGLFCAKIFGPIKDYECLCGKYKRMKYRGAVCERCGVEVTQTKVRRERMGHIELASPVAHIWFSRSLPSRIATLLDMTIKTLERILYFEGQVVLDPGLTPLAYGRVLTDAEYNKFCQEYGIGNFVVGSGSQALKEMLENLNFQEMRANLRAQLEGSVSEFKRKRIIKQLKLVEAFVSSNTRPEWMILEVIPVIPPDLRPLVPLDGGRFATSDLNDLYRRLLNRNNRLKKLMEMQTPEVIIRNEKRMLQEVVDAFFDNGRRGRPITGTNKRPLKSLSDMLRGKHGRFRSNLLGKRVDYSGRSVIVVGPELRLDQCGLPKKMALELFKPYVYAKLERYGLASSVKVAKRMVERERPEIWDILEEVIKERTVLLNRAPTLHRLGIQAFEPILIEGKAIQLHPLVCAAYNADFDGDQMAVHVPLSLEAQIEARVLMMSTNNILSPASGEPVIVPSKDMVLGLYYLTLERRQEKGEGMIFSSFSEIMMALEKKEVSLHAIIQARVEMLDAQGTEICSRETTTPGRLIFWDVVPKHPKISFASLNRNLSSKEINEVMGQVHRFCGATATTVFADALVQLGFKYATIGGISFGKDDLLVPPEKDSLVKETETLIQEYHQQYLDGLITFGERYNRITDAWTKCSEAVAYHMMERIAQEVPGKPLNSLYIMAVSGARGAKGQLRQLMGMRGLIARHDGTVIEHPIISNFKEGLRSDEYFNSIYGARKGLSDTALKTANAGYLTRRLVDVAQDCVIHESDCRTDEFLEMSALDDISGVGPSLRERVFGRTLARDIV--CSDGTVISKGTLLDHDDILLIEKDYIRSVAVRSVLKCEAKYGVCSLCYGRNLARGGMVMMGEAVGVIAAQSIGEPGTQLTMRTFHSGGTAQRASESSSLDARYAGKIAFRHENTVINRYGQVIVVGRSMELQILDRHGQELMSFRLPYGSVLLVQEGMEVEQGKRLAEWDPYTLPIIVEQEGTIHYTDLVEGVSLREVLDDLTGITQRIVVSSRVTSRGKDLRPTLVLRPYD------TNRSEVRYSLSVDTVVLSTDHQEVKRGDIIARLAKEAFKSRDIVGGLPRIVELFEARRPKEPAVMSRYSGVVAYGKDQKNRRKFSVIPDDGRPAEYTIPQGRHILVYEGDRVNKGDILVAGNMVPHDILSILGVDALADFLIQEIQMLYRLQGVRINEKHIEVILRQMLQRVEIQEPGGTLFLVGDHITLEELEKGNQIAIQEGKLPAKASRILQGITKVSLQTDSFISAASFQETTRVLTDAAVHGKVDNLKGMKENVIAGRLIPAGTGLFERILRQEARVRDANRTRFNPSG
1321371_Hundulata@ETZ04677_1__DNA_directed_RNA_polymerase_subunit_beta_                             CHDMFEASYRPGTPTDFDGIRISIASPDQIRSWSYGEVKKPETINYRTFKPEKDGLFCARIFGPIKDYECLCGKYKRMKYRGAVCERCGVEVTQTKVRRERMGHIELASPVAHIWFSRSLPSRIATLLDMTIKTLERILYFEGQVVLDPGLTPLAYGRVLTDAEYNKFCQEYGIGNFVVGSGSQALKEMLENLDFQQMRAKLRSQLEGSVSEFKRKRIIKQLKLVEAFVGSNTRPEWMILDVIPVIPPDLRPLVPLDGGRFATSDLNDLYRRLLNRNNRLKKLMEMQTPDVIIRNEKRMLQEVVDAFFDNGRRGRPITGTNKRPLKSLSDMLRGKHGRFRSNLLGKRVDYSGRSVIVVGPELRLDQCGLPKKMALELFKPYVYAKLERYGLASSVKVAKRMVERERPEIWDILEEVIQERTVLLNRAPTLHRLGIQAFEPVLIEGKAIQLHPLVCAAYNADFDGDQMAVHVPLSLEAQIEARVLMMSTNNILSPASGEPVIVPSKDMVLGLYYLTLERSQEKGEGMAFSSFSEVLMALEKKSVSLHAVIQARVEMLDEQGNLKSSREVTTPGRLIFWDVVPRHPKISFSSLNRNLSSKEINEVIGQVHRFCGAPATTGFADALVQLGFKYATVGGISFGKDDLLVPPEKDSLVKETEKLIQEYHQQYLDGLITFGERYNRITDAWTKCSESVAYHMMERIAQEVPGKPLNSLYLMAVSGARGAKGQLRQLMGMRGLIARHDGTVIEHPIISNFKEGLRSDEYFNSIYGARKGLSDTALKTANAGYLTRRLVDVAQDCVIHEQDCGTDAFIEMRALDDISGVGPSLRERIFGRTLARDIV--FSDGTVLLKGTLIDHDTVVLIENDYVRSVAVRSVLKCEARYGVCSMCYGRNLARGGMVMMGEAVGVVAAQSIGEPGTQLTMRTFHSGGTAQRASESSSLDARYAGKIAFRHKSTVVNRYGQVIVVGRSMEIQILDREGQELMSFRLPYGSSLLVQEGMQVEQGQRLAEWDPYTLPIIVEQEGTIHYTDLVEGVSLREVLDDLTGITQRIVVPSRATSRGKELRPTLVLKPYD------TLRSEVRYSLSVDTVVLATDQQGVQKGDVIARLAKEAFKSRDIVGGLPRIVELFEARRPKEPAVMSRYSGVVAYGKDQKNRRKFSVIPDDIRPVEYTIPQGRHILVYEGDRVNKGDILVAGNMVPHDILSILGVDALADFLIQEIQMLYRLQGVRINEKHIEVILRQMLQRVEIQEAGGTLFLVGDHITLEELEKGNRSALQEGKAPAKALRILQGITKVSLQTDSFISAASFQETTRVLTDAAVHGKVDNLRGMKENVIAGRLIPAGTGLFERILRQEARVRDSNPLSRSSEQ
1082868_Hcurviuscula@PPE03983_1__DNA_directed_RNA_polymerase_subunit_beta_                          FEDLYPPSYRPGTATDFDGIRISIASPEQIRSWSYGEVKKPETINYRTFKPEKDGLFCARIFGPIKDYECLCGKYKRMKYRGAVCERCGVEVTQTKVRRERMGHIELASPVAHIWFSRSLPSRIATLLDMTIKTLERILYFEGHVVLDPGLTPLAYGRVLTDSEYNKFCQEYGIGNFVVGSGSQALKEMLASLDFQEIRDRLRAQLDGSVSEFKRKRIIKQLKLVEAFVSSGTRPEWMILDVIPVIPPDLRPLVPLDGGRFATSDLNDLYRRLLNRNNRLKKLMEMQTPDVIIRNEKRMLQEVVDAFFDNGRRGRPITGTNKRPLKSLSDMLRGKHGRFRSNLLGKRVDYSGRSVIVVGPELKLDQCGLPKKMALELFKPYVYAKLERYGLASSVKVAKRMVERERPEIWDILEEVIQERTVLLNRAPTLHRLGIQAFEPMLIEGKAIQLHPLVCAAYNADFDGDQMAVHVPLSLEAQIEARVLMMSTNNILSPASGEPVIVPSKDMVLGLYYLTLERAQEKGEGMIFASFAEVLMALEKKDISLHARIQARVEALNNEGNVVYTRQVTTPGRLIFWDIVPKHAKISFESLNRNLSSKEINELMGQVYHFCGGTATTIFADALVKLGFKYSTLGGISFGKDDLLVPPEKDFLVKETEKLIQEYHQQYLEGLITFGERYNRITDAWTKCSEAVAHHMMEHISQDIPGKPLNSLYLMAVSGARGAKGQLRQLMGMRGLIARHDGTVIEHPIISNFKEGLRSDEYFNSIYGARKGLSDTALKTANAGYLTRRLVDVAQDCVVQEEDCGTSEFIEMHALDDISGVGPSLRERIFGRTLARDIT--FSDGTVLAKGVLLDQILIGRIEADYIHSVAVRSVLKCKAKYGVCTLCYGRNLARGGLVMRGEAVGVIAAQSIGEPGTQLTLRTFHSGGTAQRASESSSLDARYAGEVMFRQESTVVNRYGQTIVVGRSMELVILDRKGQELMSFRLPYGAVLLVNQGAHVEQGERLAEWDPYNLPIIVEQEGVIHYTDLMEGISLREVLDDLTGITQRIVVPSRSSAKGKELRPTLVLKPYD------TLRSEVRYSLSVDTVVLAVDQQGVKKGDVIARLAKEAFKSRDIVGGLPRIVELFEARRPKEPAVMSRYSGVVAYGKDQKNRRKFSVIPHDPKPVEYTVPQGLHILVYEGDRVNKGDILVAGNMVPHDILSILGVDALAEFLIQEIQMLYRLQGVRINEKHIEVILRQMLQRVEIQEPGGTLFLVGDHITLEELKKGNRAALREGKLPAQAVRILQGITKVSLQTDSFISAASFQETTRVLTDAAVHGKVDTLKGMKENVIAGRLIPAGTGLFERLLRQEARARDQNLAKNVNE-
1895705_Abacterium@OJU73525_1__DNA_directed_RNA_polymerase_subunit_beta_                            MHPMLSLVNRLNTSTQFDQIRIKIASPEEIRSWSFGEVKKPETINYRTFKPEKDGLFCARIFGPIKDYECLCGKYKRMKYRGVVCERCGVEVTLTRVRRERMGHIELACPVAHIWFARSLPSRIGTLLDLNTKAMDRILYFEGYVVLDPGMTALHYGKVLGEDEYMKACQEYGQGNFVVGSGAQALKEMLIALDLAELRHQLRDQLDGGVSELKRKKIIKRLKLVEAFLSSGTRPEWMILDVVPVMPPELRPLVPLDGGRFATSDLNDLYRRLLNRNNRLKRLLEMGAPEIIVRNEKRMLQEMVDAFFDNGRRGRPILGSNKRPLKSMSDMLRGKQGRFRLNLLGKRVDYSGRSVIVVGPELKLHQCGLPKKMALELFKPYVYARLERYGLASTIKMAKRMVEQEKPEVWGILEEVIKERTVLLNRAPTLHRLSIQAFEPILVEGKAIQLHPLVCASYNADFDGDQMAVHVPLSLEAQIESRVLMMSTNNILSPASGEPVIVPSKDMVLGLYHLTLCREGSKGEGRSFATFEEALVALETEQISLNTRIFVRMTNKENLEEEGYQRVETTIGRLIFWEAVPKIDGITFDLANCKLKSKDVGKIVGLVHRLGGACATTLFLDRLVQLGFKYATVGGISIGKDDLLVPEQKQALIKETTAQVIEYHQQFLDGLITVGERYNRVTDAWTKCTEQVTELMEANLSKEVPGKPLNSLYMMFDSGARGSVAQMRQLSGMRGLITRHDGSIVEHPITANFKEGLEPDEYFNSIYGSRKGLSDTALKTASAGYLTRRLVDVAQDCVVRMHDCGTDQFTTMTVAEDSSGVEASLREKILGRVLAQDLT--LSNNRVIKAGSLLAEEQVCAIEDDEIASVPVRSVLTCTTKDGVCSMCYGLDLARGHLVVPGEAVGVIAAQSIGEPGTQLTLKTFHTGGASLHASEASYLEARHDGVLDFRHENVVENRHGHLIVLGRSMEIVVLDKEGKELMVSRIPHGSSILVRKGETVAVGQKLAEWDPYTLPIIAEQEGKVQYVDLIEGVSFQETVDEVTGITQRTVIAARSTLKGVELRPTLIIALDAD-----RKGTGGRYFLGVDSVIMVNNGEEVKRGDVLARLAKEAFKSKDIVGGLPRIVELFEARRPKDPSVMSPFDGVIEFGKDYKSRRRFSVIPHDPKPVEYTISKDRHVLVQEGDVVRKGDFLVDGNIVPHDILVILGFEALSKYFVTSVQDLYRLQGVPINAKHVEVILKQMMQRVEVVDPGHTLFLIGDHVTVEELEAANAEIRHAGKKPAIGVRILQGITKVSLQTDSFISAASFQETTRALIDAAVYGKVDKLKGLKENVIVGRLIPAGTGFIKRILRQEARQQDQNLLEASREK
1919268_Abacterium@MPNG01000027_1_9___7181_11245                                                    MAKEIKT-----FPSDFDSIKVSVASPETIRGWSYGEVQKPETINYRTFKPERGGLFCARIFGPLKDYECLCGKYKRIKFKGVVCERCGVEVGPERVRRERMGHIDLVSPVVHVWFLRSLPSRIGLLLDLPLRDLERILNFDAFIVLDPGLSPFVKYQLLTEEEFFDAQDTYGEDAFCASVGADAIEALLKEVDVEELVKELQKEIHTVQSEIKRRKVIRRYKMAKSFLREGTRPEWMVLRALPVIAPDLRPLVPLEGGRFAASDLNDLYRRVINRNNRLKRLQDLLAPEIIVRNEKRMLQESVDALLDNGRRGKVTT-ASKRTLKSLADMLRGKQGRFRQNLLGKRVDYSGRSVIVVGPRLRLHQCGLPKRMAIELFKPFIFAKLQHYGIATSVKMAKKCVEDEIPEVWDVLDEVIHQHPVLLNRAPTLHRLGVQGFEPVLIEGKALQLHPLVCASFNADFDGDQMAVHVPISLESQVEVRVLMMSTNNVLSPANGQPVIVPTKDIVLGIYYITMKLDKQVGEGRIFTSTDEVEWALYSGCLSLHAGIKAVYESVDAEGNKTRELVSTTPGRMLFAKICPAHHAISFEEINLTMTGKHLSTLIDKVFSACGATEAVRFADAVKDLGFSWLTKSGISIGKNDFVVPKEKGSLIQETKERIATYDRQYQDGLITRGEKYNKVVDAWSQCGDRVANVMMENLASTSAY-DPNSIYMMADSGARGSQAQIKQLMGMRGLLAKPSGEIVETPIVSNFKEGLSVLEYFTSTHGARKGLADTALKTANSGYLTRRLVDVSRDCVVVEQDCGAEKGLVMRPVLQGGSVVVSLGKRVLGRVLLEDVICPNTNEILFTKGTMLDEDLIERIPE-NLSSIAVRSPVRCEAHRGICVTCYGRDLSARQMVSIGEAVGVIAAQSIGEPGTQLTMRTFHVGGAAQGVYKESTVDAPCDGRVEFASAKLLK-RGDHHLVLNRLTELSCFDEKGSVRRQMRLPYGAKVFVENDAVLKKGTKIAEWDPYTVPVIAEVDGVVRLAGVVVGVSARALED---GVGGYVITDWRQQANTANTRPAAIIEPSEG--VKVEAGSKTRHYFQMDTVVVVEDGQTVKAGEVLARIPRETFKTRDITGGLPRVSELFEARSPKDSAILAGIGGRIEIVADYKGKHRLWIHGEDE--EEVLISRSRHLLVQDGDVVRKGDYLVEGYPAPQDILRINGVARLVEYLESAIQEIYRMQGVDIDARHIEVVVRQMCQKVEITDPGDSHFVHMEQVDRYDFWDVNKKLEEAGKKPSDGRPIVQGITKASLQTPSFIAGAAFQETMRVLTEAAVEGKRDILQGLKENIVIGRLIPAGTGLWFKKYKDKNADAQVTPTA-----
1948416_Abacterium@DITS01000009_1_197__CONCAT_DITS01000009_1_199_DITS01000009_1_198                 --------------------------------------------------------------------------------------------------------------------------------------------------------------------------------------------------------------------------------------------------------------------------------------------------MIVR---------------------------------------------------------------------------PK-----------------------------------------------------------------------------------------------------------------------------------------------------------------------------------------------------------------------------------------------------------------------------------------------------------------------------------------------------------------------------------------------------------------------------------------------------------------------------------------------------------------------------------------------------------------------------------------------------------------------------DADIEPIEYMIPKGKHIM---------GSAVLHHNPDEGDYSVTEKG-----DL--GISL---MDNKVGI-----IDWRQQARGQDLKPRIALRDAKDEIITLANGLEARYFLPVDAILNVEDGMEVHAGDVLARIPLRESSSKNVV-------------------------------KDSKGSRSCELLRDENEKARHKIPYGSRLTVEPGSKVKAGDKIVEWDPYTIPITRITGTKPNAAYMVDEVQAVYRLQGVTINDKHIETIVRQMLQKIEISNPGETTFLAGEIVDRDEFVAVNEKAMRNSLKTAEGLAVLQGITKASLQTGSFISAASFQKRD--------CGSSDSCRYRRGN--------------HETCRQRA--------------
2026788_Rbacterium@PCJ23418_1__hypothetical_protein_COA94_08320                                     ESELISDYRATSPMYVVRGVTIRVADQETLIRESVATISNSSARGKNSINDPRTGVTMSDVLCPTCN-------------QGITCQG-------------HPGLIKLSRPLLHPMYIREIIRILRIICNVC---GEPLMGFEE--MKNEGITSLLSDKVLEVKCIKRTCQSH------AKFGIPEPCRVNPQYDVKKSDTARAIKMRSTLSAGKVSEILGRLTNKNAILAYGMHPKNYVLKVLPVMVPRIRP-SSVHSGTTMEDAQTQTYKKIINANNAILN--NLNSAD--ADNKYAELVGYVNDFLNNSQSNNPHTQA-----ANIPKKLGNKEGILRRNMQGKRVDNSARTVIVGVSGIPFWVVMLPRVIAETLYRKGISIKIDINSGAPNIGYTLKFGDRIR-------RNILDGDHIIVNRNPTLHKGGLLAYEVKIWDNLTLGMTLPATTLHNADFDGDEVNIHMPVTIKAQIGVGVIFLTSVNLLTFGNASNDIDKSKEINVRIGKCNFDQLVSLGDNISFSRVGELDKP--SNGFSFKTYIE-KLKIIDEFG------IGKYTGKSLFSLLLPNDFNYERKLLSGVIGKDDIGPMGSLVVKSYGLKVRNNFVASATNVFESWISMRGFSVGYDDCHPFNEKERLILENSEEVIKAEAHVMSDPMEEEERENEVISTLNTIGQKITKEILTRIPKSEENMKENSLVIMSDSKAKGNVAQITSLLGQQYFEGKRPGSTVRGFCTRSYTQGSTPYGFFAVAKAGREGLVETATGTQDTGTSQRSAVKALEDITIRN-----------------------------------------------------------------------------------------------------------------------------------------------DGTVRASNGKIIQFHYG-------------------------------------------------------------------------------------------------------------D---------NSVD---------------------------------------------------------------------------TERIIFK-------------------------------------------------------------------KVGNKNV---------------------------------------------------------------RTFID---------------ISSEVNKL---------------NTGYGMKPIK-----------------
