# Supplementary material for: Components of iron–Sulfur cluster assembly machineries are robust phylogenetic markers to trace the origin of mitochondria and plastids
Source: PLoS Biol. 2023 Nov 8;21(11):e3002374. doi: 10.1371/journal.pbio.3002374 (PMC10631705; doi:10.1371/journal.pbio.3002374)
Supplement: S1 Data — (ZIP) [file pbio.3002374.s017.zip › S1 Data/Concatenations/ISC/ISC_Alpha_Euka_nucleic/tree/Concat_ISC_Alpha_Euka.nuc.Iqtree.tree]

(1986627_Pbacterium@ISC:0.325882,((((12312346_Abacterium@ISC:0.662734,((((((((272947_Rprowazekii@ISC:0.0983214,293613_Rcanadensis@ISC:0.0698908)100:0.0526093,336407_Rbellii@ISC:0.123814)100:0.16822,1961830_Rendosymbiont@ISC:0.262681)100:0.0762735,2026788_Rbacterium@ISC:0.517038)100:0.097707,((752179_Omassiliensis@ISC:0.221362,(1359168_Ochuto@ISC:0.0946944,357244_Otsutsugamush@ISC:0.100093)100:0.153101)100:0.188522,2115978_CPtrachydisci@ISC:0.553215)98:0.0528228)100:0.0842946,((2486578_Rendosymbiont@ISC:0.367287,1895704_Abacterium@ISC:0.369674)100:0.0970214,(696127_CMmitochondrii@ISC:0.473924,86106_Eof@ISC:0.430425)100:0.0943394)98:0.0387474)71:0.0214027,(((((((((((((((((((((4787_Pinfestans@ISC:0.263986,(159749_Toceanica@ISC:0.338469,2880_Esiliculosus@ISC:0.242151)100:0.0613582)99:0.0251108,478820_Bsp@_ISC:0.353015)99:0.0341248,1460289_Csp@_ISC:0.305557)58:0.0196077,((37360_Pbrassicae@ISC:0.321545,((448386_Gchorda@ISC:0.268,2769_Ccrispus@ISC:0.0898613)100:0.105435,35688_Ppurpureum@ISC:0.342788)100:0.0655623)50:0.0217713,(((((3702_Athaliana@ISC:0.268489,39947_Osativa@ISC:0.186561)100:0.14464,(3218_Ppatens@ISC:0.226395,3197_Mpolymorpha@ISC:0.187745)100:0.0687664)100:0.154992,1764295_Cprimus@ISC:0.221556)54:0.0400616,436017_Olucimarinus@ISC:0.357436)96:0.025728,(3055_Creinhardtii@ISC:0.154502,3075_Aprotothecoid@ISC:0.197346)100:0.0550928)100:0.0372242)51:0.0142291)81:0.0239934,((((59799_Adeanei@ISC:0.147383,5693_Tcruzi@ISC:0.208023)100:0.0559405,75058_Bsaltans@ISC:0.384559)100:0.0951096,1314962_Psp@_ISC:0.360637)100:0.145024,1169540_Vbrassicaform@ISC:0.320301)85:0.041992)83:0.0166754,(((((((573826_Cdubliniensis@ISC:0.328957,4896_Spombe@ISC:0.354419)72:0.103763,(133412_Sculicis@ISC:0.441689,246409_Rdelemar@ISC:0.281202)66:0.0342532)67:0.0302575,(((670386_Halbum@ISC:0.232521,352472_Ddiscoideum@ISC:0.207835)100:0.228825,((46433_Rfilosa@ISC:0.692596,5763_Nfowleri@ISC:0.366363)95:0.064303,(5874_Tannulata@ISC:0.608473,(5888_Ptetraurelia@ISC:0.36936,5949_Slemnae@ISC:0.362196)99:0.0643946)100:0.0743348)98:0.055065)93:0.0703007,((((((623744_Dtranslucida@ISC:0.221628,9606_Hsapiens@ISC:0.197042)100:0.0823061,(29159_Cgigas@ISC:0.267225,7240_Dsimulans@ISC:0.344324)61:0.0544719)61:0.0604728,(45264_Amillepora@ISC:0.213352,45351_Nvectensis@ISC:0.226916)100:0.0588662)61:0.0416572,400682_Aqueenslandic@ISC:0.347989)60:0.0609191,6087_Hvulgaris@ISC:0.338709)80:0.0557842,6239_Celegans@ISC:0.375643)98:0.0894414)65:0.0922162)65:0.102603,1357716_Bsalamandrivo@ISC:0.280817)73:0.121122,((73501_Cmilitaris@ISC:0.160681,227321_Anidulans@ISC:0.165493)100:0.122915,((237631_Umaydis@ISC:0.240249,(235443_Cneoformans@ISC:0.261706,1314807_Dbispora@ISC:0.280702)73:0.0621045)67:0.0251092,56615_Pgraminis@ISC:0.351309)100:0.0541968)100:0.0294784)73:0.0745894,578462_Amacrogynus@ISC:0.261585)91:0.0723127,(1890364_Pfungivorum@ISC:0.446632,505711_Agodoyi@ISC:0.447501)69:0.0521689)90:0.0324031)100:0.250649,(((2032646_Mbacterium@ISC:0.161963,2032649_Mbacterium@ISC:0.243567)99:0.0377992,(((2032647_Mbacterium@ISC:0.178537,2032648_Mbacterium@ISC:0.140152)100:0.16967,(2032650_Mbacterium@ISC:0.170802,2032652_Mbacterium@ISC:0.251706)100:0.0850113)99:0.0416682,2032651_Mbacterium@ISC:0.238284)99:0.0466672)68:0.0423275,(1434232_Maustralis@ISC:0.177964,156889_Mmarinus@ISC:0.30159)56:0.0524784)100:0.134527)100:0.0696161,(1948447_Abacterium@ISC:0.32398,1264899_Zcompransoris@ISC:0.2102)89:0.0336191)100:0.0294383,((((1082_Pfulvum@ISC:0.145744,(342108_Mmagneticum@ISC:0.0717315,2053833_Msp@ISC:0.0831302)100:0.0307186)100:0.0308753,((55518_Mgryphiswalde@ISC:0.0574654,1895778_Msp@ISC:0.0732251)100:0.0557587,1437059_Mmoscoviense@ISC:0.0951335)100:0.0446177)100:0.0424596,2032658_Abacterium@ISC:0.263903)100:0.0349855,1802023_Rbacterium@ISC:0.219635)86:0.0212407)70:0.0145975,(1802022_Rbacterium@ISC:0.225725,1974092_Rbacterium@ISC:0.163032)69:0.0226296)97:0.0398026,1288970_Msp@ISC:0.20277)100:0.0614307,28181_Mblakemorei@ISC:0.257941)97:0.053793,(1123355_Tpusilla@ISC:0.121084,1867952_CTmagnetica@ISC:0.181749)100:0.189053)80:0.0284335,(1544451_Tsp@ISC:0.131119,(1891279_Tindica@ISC:0.0762387,1947674_Tsp@ISC:0.0700437)100:0.0924232)100:0.148868)100:0.151708,((1948415_Abacterium@ISC:0.434061,1948350_Abacterium@ISC:0.406223)54:0.0635927,((1948416_Abacterium@ISC:0.274941,1948380_Abacterium@ISC:0.290993)100:0.0772644,1948418_Abacterium@ISC:0.367422)54:0.0342667)99:0.0830483)100:0.145917,(1973900_Abacterium@ISC:0.334251,1948417_Abacterium@ISC:0.278541)100:0.119788)97:0.0533088,1973901_Abacterium@ISC:0.429345)100:0.0856501,12312345_Abacterium@ISC:0.600247)82:0.0644544,((((1973897_Abacterium@ISC:0.503072,(1951533_CPbacterium@ISC:0.498694,1951934_Hbacterium@ISC:0.496867)71:0.0585113)67:0.0653782,((244582_CPsymbiosus@ISC:0.360455,(91604_CPacanthamoeba@ISC:0.206968,985867_COthessalonice@ISC:0.218865)100:0.202599)100:0.137995,((1797230_Abacterium@ISC:0.255309,1895706_Abacterium@ISC:0.23459)100:0.239669,1970491_Abacterium@ISC:0.520402)92:0.0676479)58:0.0330395)53:0.0421266,(((1274402_CHpenaei@ISC:0.725185,1895707_Abacterium@ISC:0.463661)84:0.0919775,1414854_CNamoebiphila@ISC:0.419734)55:0.033716,((244581_CPacanthamoeba@ISC:0.329962,1629334_Cvaricaedens@ISC:0.427704)100:0.0879734,(1948365_Abacterium@ISC:0.441719,1797211_Abacterium@ISC:0.610691)76:0.0544679)74:0.0351743)44:0.046763)64:0.0352296,((((1082868_Hcurviuscula@ISC:0.26487,1321371_Hundulata@ISC:0.19837)55:0.0391636,1399147_Hobtusa@ISC:0.228384)100:0.452685,1895705_Abacterium@ISC:0.540103)100:0.298055,1919268_Abacterium@ISC:0.947646)100:0.170693)97:0.0461965)82:0.093496,((1797231_Abacterium@ISC:0.282618,1951237_Rbacterium@ISC:0.203601)100:0.122563,1951236_Rbacterium@ISC:0.291235)100:0.263859)71:0.0363177,1528098_Rbacterium@ISC:0.457413)70:0.0308644)69:0.0216983,(((1286528_Nhelminthoeca@ISC:0.272281,222891_Nsennetsu@ISC:0.290922)100:0.390663,1401685_CXpacificiensi@ISC:0.9546)100:0.13108,((((((1410384_Wendosymbiont@ISC:0.106861,246273_Wendosymbiont@ISC:0.067457)76:0.0127201,292805_Wendosymbiont@ISC:0.0843353)84:0.0113727,163164_Wendosymbiont@ISC:0.0703287)80:0.0160545,(118728_Wendosymbiont@ISC:0.0414166,570417_Wendosymbiont@ISC:0.0478546)100:0.046034)98:0.0575217,169402_Wendosymbiont@ISC:0.106338)100:0.280953,((1359163_CNlotoris@ISC:0.235469,(269484_Ecanis@ISC:0.10827,302409_Eruminantium@ISC:0.150518)100:0.145612)97:0.0424133,(212042_Aphagocytophi@ISC:0.316011,234826_Amarginale@ISC:0.431751)100:0.279455)100:0.0879053)100:0.113749)100:0.0969108)81:0.0643639)100:0.148622,1986869_Rbacterium@ISC:0.326363)100:0.114011,(1986631_Pbacterium@ISC:0.232483,2007300_Aproteobacter@ISC:0.297081)100:0.0566274)98:0.036945,2013095_Abacterium@ISC:0.304679)99:0.0377463,1986644_Pbacterium@ISC:0.26829);
