# Supplementary material for: Components of iron–Sulfur cluster assembly machineries are robust phylogenetic markers to trace the origin of mitochondria and plastids
Source: PLoS Biol. 2023 Nov 8;21(11):e3002374. doi: 10.1371/journal.pbio.3002374 (PMC10631705; doi:10.1371/journal.pbio.3002374)
Supplement: S1 Data — (ZIP) [file pbio.3002374.s017.zip › S1 Data/Concatenations/ISC/ISC_Alpha_Euka_nucleic/concatenation/Concat_ISC_Alpha_Euka.nuc.fasta]

>1986627_Pbacterium@ISC
ATG---ATAAAAATGTCTAAATTTAAAATAGAAGCAAAAAAAATCCTTGATGAATTATTCTCATTTGTAGAGAATGAATTTGAT------AACTTTGACGTTGACTATGAAGATGAAAATTTAGTGATTCAGACAGACGAAAAAAAAACCTTTATA---AGTATTCATCAACCTTCATCTCAGATCTGGCTTTCTTCTCCGATAAGTGGAGCACATCATTTTGAAAAAGATAATAATTCCCTAAATTGGAAAAGTACAAGGGATCAAAATATTTTGCATAAATTATTAAAATCTGAACTAAAAGTGGTCGATGAT---------------------------------------TGG---------------------------------------TCACTTCTTGAA------------AATGGT------CTTGAG------TGTGAAGGTTCT------TGTTCAACATGTCATATAATAATTGAAAAAGAATTTTTTGAAAAATTACCTGAACCATCAGAGGAAGAGGAGGATATGCTCGACCTTGCTTGGGGTCTTACTCATACTTCAAGACTTGGTTGCCAAATAATTGTCGATGATTCACTTGATGGAATCAAGGTAAAAGTTCCAAATGGAACAAGAAATATGAGTGTT------AATTTATTAACAATTGAAGAGCCTAAAAATAAT---------------AAAGAAAAGAATATTTGTTTAGGGATAGACTTTGGAACTACCAATTCGGTTTGCTCTGTAATAACTGATGAAAAAATAAGTTTTATTAAAGATGAAAAAAATTGCGAACTTATACCAACATTAATTTATTATAAAAATGGAATT---AAGAAATTTGGAAATGATATT---------TCTGAAAAAGAAGCTGTTGATGCAATTAAATCGATCAAAAGAAACTTTTTAAAGGATCCAGATAAT------------------------------------------------------AAAATTTTTCTCAATGAGAATGAACAAAAAATAAGTACAATTGAAGTAGCAAAAGATTTTTTTATTTACCTCAAGTCTCTTTGCGATTCATTTCTTAAATTGAAAGGTTATGATTGTGTCTTAACTGTTCCTGCTTACTATGACGAAAAAGCCAGATCTGAAATTATGCGATCAGCTTTTCTAGCTGGATTTAATATCAAAAGGTTAATAAATGAACCAACATCTGCAGCTTTTGCTTATGGAATTGAAAAGAGTAAGACCGGTACTTTTTTTGTTTACGACTTAGGTGGCGGTACTTTTGATATTTCAGTTCTCAAGCTATCAGAGGGAGTTTTTAAAGTACTTGGAACTAGCGGTGATCCAGTTCTTGGTGGTGATGATTTTGATTTTTTATATTCAAGTTATCTAGCAAAAAAAAATTTTGATCTAGATCTA---AATAAAGTTGATGTTCAGGAAAGGAAAAGGTTTATAGGTTATGTAAAAAAGATTAAGGAGAACTTTGAGTCAAAGAATAATTTTGAAGAAAATATAAAATTT---TCAATATCTAAAAAAATTAAATTTAAGAAAGAGGAATTTAACGAAAGTATTTATAAACTAGTTGATAAAACAATAAACATTTCAAAAAGTCTTTGTGATGAACTTAACATTACTGATGAAGATGTTGATGGTATAATTCTTGTTGGAGGATCTACACGTTGTGAATTTGTTAAGGAGATGCTTAAGGATAAGTTTAGTACAAAAATTTACGACGATACAAACCCAGATTTAGTTGTTAGCCGG---------CTTCAT------------ATTAATGGA---------AATCTACTGCTGGAC------------------------GAAACA---------TTAATG------GTCATC---AGAAACACTCCAATTCCA---ATTAAA---CAAACT------ACATCTGAAAAT---CAAACTTCTTTAAAAATC---ATCTTA---------------ACATCTGAAAAT------TCTTTAGGT------GTCTTA------TTAGAT---------------ATACCT---------------------ATAGAT---------ATACTT---ATTACTGCAATT---GAAAGT------------GAGAATTTGGTAATAAAAACAGATGACAATATTAATATTAAAGATTTAAAAGAGATAGTAGAGTCAAGTATAAAAAATGCTGAAGAGGATGTAAGTTTCAGAATGCTGATAGAATGGAAAATTAAGGCTAAGAAAATAATTAATGAAATTCATTATTATCAAAAAGATATTGAAAAGTTATGTGAAAAAAAAAATATAGAAAATATTAGTAATTTAATTAATATGCTACAAAAAGAGTTGAATAAAAACGATAAAGATAAAATTGAACAACTATAT---AAATTAAATAAGGAAACCGAATTTTTTGCTGAAAAAAAGATAGGATCTGAATTTAGTAACTTAGTT---GGTCAAAATACAAAGGATTTA---------------------------ATGATAACC---ACTAATAATGCAATTAATCAAATAAGGAAGCTTGTATTATCTAGGAAAAGTAAACCTCTTGGTATCAAACTAGATATTGAAACAAAGGGTTGCTCTGGTCTTACGTATAAACTTGAATATGTTGATAACCCTCTAGAAGAAGATGAAGTTGTGGATGTCAATGACATTAAGATCTTTGTAAACCCCAAGGCTTCATTATTTTTA---GGAACACAAATGGATTATCAG---GGTGAGTTAGAGTCTGGGTTTAAATTTACAAATCCAAATGAAAAAGGTAGATGTGGTTGCGGTGAATCTTTTCATGTT---------------------------------ATGAATATTATTAATAACATATATCTCGACTATCAAGCAACAACCCCAGTTGATAAAAGGGTCATCGACAAGATGATACCATACTTCGGG---------------------AGTCGC------TCATTC---------------------------GTTGCA------------------ATAATAGGTGCTAATCCTAAGGAGATTATATTCACATCGGGAGCAACAGAATCAAATAACTTAGCGATTAAAGGGCTAGCAGATTTTTATGGAGATAAGAAAAACCACATTATCACTTGTGTCACTGAACACAAATGTGTTCTAGAATCTTGTAGACTGCTATCTGAAAAAGGTTTTGAAGTCACCTACTTACAAGTTAATAAAGACGGTCTAATTGATATTAAAGATCTTGAGTCAAAAATAAACGATAAGACTCTTCTAGTTTCAATAATGGGTGTGCATAATGAAATTGGTGTGATACAACCGCTTAAAGAAATAGGGGAAATTTGTAGGAAAAATAGTGTTTTTTTTCATACGGATTGTGCACAAGCAATTGGCAAAATCAAAGTAGATGTTAATGAAATGAATATTGACCTTCTAAGTATATCTGGCCACAAGATATATGCTCCTAAGGGTGTAGGAGCCTTATATGTAAGACGTAAACCAAGAGTGAGAATTACGGCCATGATGAGTGGGGGAGGTCAAGAGAGAGGTATGAGATCTGGGACACTTTCACCTGCCTTATGTGTAGGTTTAGGAGAGGCGTGTAGAATTTGTGCTGATGAGATTGACGAGGAGTCCAAAAGAATAACTAAGCTAAAGAATATATTCCTAGAAGGGATACATGGAGAATGTGCTGACATCTTTATTAATGGTTCTGAAACAAATAGGGTGCCAGGTAATATTAACCTAAGCTTTGCTTACGTTGAAGGTGAATCCCTGATGATGGGAATTAAAAATCTTGCTGTATCCTCCGGTTCAGCGTGTACATCAGCTTCTCTAGAGCCTTCATATGTTTTAAAGGCACTTGGTGTTTCCGAGGAGTTGGCTCATACAAGTCTGAGGATAGGTATTGGAAGGTATACATCAGAGAAAGATATTCGCGATGCTGTGAAGGTAATTGTGAATGAAGTAAAAAGATTAAGATCTCTAAGTCCACTCTGG---ATGGCCCAAGAAGGTGTGGATATCAGTAAAATAAAATGGGCGTCACAC
>12312346_Abacterium@ISC
------------------------------------------------------------------------------------------------------------------------------------------------------------------------------------------------------------------------------------------------------------------------------------------------------------------------------------------------------------------------------------------------------------------------------------------------------------------------------------------------------------------------------------------------------------------------------------------------------------------------------------------------------------------------------------CAAAAAATATATCAAATTGATGAACCAGATTATAAA---------------GTAATAGTAAAAACTGCTATTGGTATTGATTTGGGAACAACAAACTCTGTAGTTGCTTACGTAAAAGATAATAAGATTAAGCTGCTTGCAGATAAAGATCATAATACATTATTCCCTAGTGTGATTGATATTGTGACAACAAAA------------GGTAAAGAGATT------------------------------AAGCTAAAATCTGTTAAAAGATTAATGGGTAAAACTTTTGAGCAAGCTAAAGAAAGCCCAGTACATAAAAATATTGAAATTATTAAT---GAAAGTGGAAGAGCTAAAATTGCTACAATTAGGCAAAACTATACGCCTGAAGAAATTAGCTCGATGATTTTAAAGAAATTAAAAGAAATCTACCGTTATTCAGAGATTAAAGAGCTAGACCAAGCTGTTATTACAGTTCCTGCGTTTTTTAGTGATAATGAAAGACAGGCTACACAAATTGCAGCTCAATTAGCAGGTATTAAATGCTTAAGGCTTATTAACGAGCCTACAGCGGCATTATTAGCATATGGCTTAGAGTCTGAGAAAAAAGGTAACTTTGCAGTTTATGATTTAGGCGGTGGTACATTTGATGTATCAGTATTAAAGTTAGTAGAGGGAGTATTCCAGGTTAAGGCAACAAATGGAGATGTTCAACTTGGTGGTGATGACTTTGATTTAGCAATTGCAAAACACTTTGGTTTTGAAAATGAC---------------------------------------TACGACTTTTTAGATGTAGCAAAAGACTTAAAGCATAAGTTAACTTTACAATCAAAAGCTATTAGCGAATATAAT------------GGTGAAAAGTACGAGTTAACAAATAATCAGTTTTATAAATTAGCTTTACCACTGTTAGAAAAAACAACTGCAATTTTAGAAAAAACAATTGCAGAAGCTGACTTA------GACGAGCTAGACGGTATTGTTTTAGTTGGTGGTAGTACAAAAATGCCAATTGTTACAAAGGTTTTAGAGTCTAACTTTAATTACAAAATTTTTAATGATGTAAACCCAGAAACTATTGTTGCTAAGGGTGCTGCTATTCAGGCAGATAAACTATTAAACAAAAATAGTGATATTTTATTAGTAGATGTAAACCCAATTAGTTTAGGTATTGAAACAATGGGCGGTATTTTTGAAAGAATTATTGACCGTAATACGCCAATTCCAACAGCTAAAGGTCAAAATTTTACAACATTTAAAGACAATCAGGTTAACTTAGCTGTAAATATTTACCAAGGTGAAAGAGAATTAGTTAAAGATTGTCACTTACTTGGTAAAATAGTATTAAGTGGAATTCCACCAATGCCAGCTGGTATGCCTAAAATTAAAATTAGCTTTATTTTAGATGAAAACTCAATGCTACAAGTTAAAGCAGTTGAAGAAAACACAGGTATTGAGCAATCAGTGACATTAAAGTCAAGC------ATTTCAGCTGAAGATAGCTTAGCTATTTTAAAAGATTCTATTATGAATGCACGAAACGATGTTTCAGAAAAAGAGTTTATTAAAAGTAAAGTAGAGCTAGAGCAAGTTATACAAGCAAGCCGAAACTTACTAAATACTCAAGAA------CTACCAAAAGCAGAACAAGATAAAATGCTTAAGTATGTAAATGAAGTAGAAGAGAAAACAAAAACTATTACGCTGGATGACTTAGATGATTTAAGGTTTGCTTTAGAAGACTTCTTTAAAGATATAGTAAAAGAAAATATGAATGCATTACTTGAAACATCAATAGTTGGTAAACAGTTAGATGATGTT------ATG---------------CAAGTACTTAGCCTAACACCAGTAGCAAAGGAAAAAATGAGAGGCTTACTATCAGCACAAGCTGGTAAGTATAGCTATATCAGAATTGGCACAAGAACAAAAGGTTGTGCCGGTGTTTCTTATAAAATTGAATTTGCTGATATGGTAGAAATGGGCGATGAGCATCTTAATATTGATGGATTAGATATCGTAATTGACAATAAATCATTACTTTATCTAATCGGTCTTGTTATTGACTTTAAAGAAACAGACCTAGAAAGTGGTTTTGTTTTCGAAAATCCAAATAAAAAGGGAGAGTGTGGTTGCGGAGAGTCATTCTTCGTA---------ATG---------------CTTAATAGAAGACCAGATATGCCAATTTATATGGATTATCAAGCTACAACTCCGGTAGATCCTAGAGTTGTAGAAAAGATGATGCCATTCTTTAGCGAGATTTTTGGTAATGCGGCATCTCGTACGCATGCCTACGGCTGGGAAAGTGAAAAAGCTGTAGAAGAAGCAAGAACACATGTAGCAGAATTAATTAATGCTGATGCTAAAGATATTATTTTTACATCAGGTGCTACTGAATCAAACAACTTAGCACTTAAAGGTGCAATGGACTTTTATAAAGATAAAGGTGACCATTTAATTACAGTTGCAACAGAACATAAATGTGTTATTGATACAGCAAGATATTTAAAACAACAAGGTAAAAAGCTAACAGTTCTACCAGTACAAGAAGATGGTACAATTGACCTTGAAGAACTAAAAAACTCAATTACAGATCAAACTGTATTAGTTTCAGTTATGGGTGTAAATAACGAAACAGGTACAGTGCAAGACTTAAAAGCAATTGGTCAAATTTGTAGAGAAAGAGGTGTGATTTTCCATACTGATGCAGCACAAGCATATGGTAAAGTTGAGCTTGATGTAGAAGATATGAATATTGACTTAATGAGTATTTCAGGGCATAAAATTTACGGACCTAAGGGTATCGGTGCATTATATGTTAGAAGAAGACCAAGAGTAAGACTAACTCCACTTATCCACGGTGGTGGACAGGAGCGTGGTATGCGTTCTGGTACTTTATCAACTCCACTAATTGTTGGTTTTGGTGAAGCAGCAAGAATTGCAAAAGAAGAAATGCATGAAGAAGCTAAAAAACTAATTGAGTTTAAATCATACATGTTCAACCGCTTAAATAAAGAGTTAGAAGAAGTTTATTTAAATGGCTCGTTAGAGCATGGTATCCCTGGTAACTTAAACCTATCGTTTGCTCATATCGAAGGTGAATCTTTAATGATGGCAATTAAAGGCTTAGCAGTATCATCAGGTTCTGCATGTACTTCAGCATCATTAGAAAGCTCATATGTGTTATTAGCAATGGGTAAAGGTGACGAGCTTGCACATACTTCAATTAGATTTGGTATTGGTAGATTTACTACTAAAGAAGAAATTGAAGAAGCAACAGATACTGTAATTAGAGAAGTTAACAGACTTCGTGACTTAAGCCCACTATGGGAAATGTTTAAAGAAGGTATCGATTTATCTACTATTGAATGGAACGACGAG
>272947_Rprowazekii@ISC
------ATGAATAATACAGCATTTAGTAAATTAGCCGAAACTACAATTGTATATATAGTAGATAAGATAGAAGAGCAAGATCTAGAAGGGATTATAGATGTAGATTTACAAGGTGATATATTAAATCTTGATACT---GAGAATGGTATATATGTAATAAATACACAAAGTGCATCCAAAGAAATTTGGTTATCATCTCCAGTGAGTGGCCCTCATCATTTTTTTTATGAACAAGGA------AAATGGAAAAGT---AGAATAGGATTTGAGTTGATGGTTCTTTTAACTGAAGAACTTGGTATTAGATTTAAATATGAAATATTT---AAAATAAAAGTAACATTTATTATAAATGATGAAGAAGAAAGAACAGTAGAAGCGCCGATAGGCCTTTCTATTTTAGAAATTGCTCATAGTAACGATCTAGATCTTGAGGGAGCTTGCGAAGGATCACTTGCTTGTGCTACTTGTCATGTTATGTTAGAAGAAGAATTTTACAACAAATTAAAAAAACCTACAGAAGCAGAGGAAGATATGCTTGACTTAGCCTTTGGTCTTACCGATACTTCTAGATTGGGATGTCAAATTATTCTCACTGAAGAATTGGATGGAATAAAGGTACGGCTTCCTTCTGCTACTCGTAATATAAAATTA---ATGCAAATAATAGAAATTACAGAACCAAAGCAAACTGATTTTCAG------CAAAAACTGCAAATAGCAGTAGGTATCGATTTTGGCACTACTAACTCATTAATAGCTATTGCAACTAATAGAAAAGTTAAAATTATTAAATCTATAGGTGATAAAGAATTAATACCGACCACTATAGATTTTATAAATGAAGAT---CTGATAATAGGTAATAATAAA------------------------------GGACTACATTCTATCAAAAGACTATTCGGTAAAACATTAAAAGAAATTCTAAATACCCTTTTTTCGTTAGTTAAAGATTATTTAGATATAAATAGTAGTGAACTGAAATTAAATTTTGCTAATAAAAAGATGCGTATTGCTGAAATTGCAGCGGAAGTTTTTATTTACTTAAAAAATCAAGCAGAAAAACAATTAAAAAATAATATCACTAAAGCAGTAATAACAGTACCTGCACATTTTAATGATGCAGCAAGAGGGGAGATAATGCTTGCAGCTAAAATAGCAGGTTTTGAAGTATTAAGGCTAATTGCTGAACCAACTGCAGCTGCATATGCTTACGGCTTAAACAAAAATCAAACAGGTCGCTATTTAGTATATGACCTAGGAGGTGGTACTTTTGACGTATCTATTCTTAATATACAAGAAGGAATTTTCCAAGTTATTGCCACAAACGGCGATAATATGCTTGGTGGCGACGACATAGATGTAGTAATTACACAATACCTTTGTAATAAATTTGATTTACCTCATTCT---------------------------ATTGAGACTTTACAACTTGCAAAAAAAGCAAAAGAAATTTTAACATATAAAGAGAGTTTTAAT------------------------AATGATATTATATCAATTAATAAGCAAACTTTAGAACAACTAATTTCCCCTTTAGTAGAACGAACTATCAATATAACACAAGAATGTTTAGAACAGTCAGGA------AATCCAAATATAGACGGAGTGATTTTAGTAGGTGGGACGACTCGCATTCCTTTAATCAAGGACGAATTATATAAAGCATTTAAAATAGATATTTTATCAGATATTGATCCTGATAAAGCAGTTGTATGTGGCGCTGCATTACAAGCAGAAAACTTAATAACACAACATACAAATTCATTACTGATTGATGTAGTACCGTTATCCCTTGGCATTGAATTATATGGCGGTATAGTTGAAAAAATCATTACGCGCAATACTCCAATTCCTATTGCGGTAATAAAAGAATTTACAACTTATGCCGATAATCAAACCGGAATACAATTTCATATATTACAAGGTGAACGGGAAATGGCAGCAGATTGCCGTAGCTTAGCTCGATTTGAGTTAAAAGGGCTACCACCTATGAAAGCAGGCAATATTAGAGTTGAAGTTACTTTTGCTATTGATGCAGACGGTATATTATCTGTCTCTGCTTATGAAAAAATCAGTAATATATCACATAATATAGAAATAAAACCAAATCACGGTATTAATAAAACAGAGATTGAGACTATGTTAAAAAATGCTTATAAAAATGCTAAAATAGATTATACTACTAGATTATTACAAGAAGCAGTCATTGAAACAGAGGCGTTAATGTCGAGCATAGAACGTTCTATAATAAAATTAACAAAATTGTTATCGGAAAGTGAGATATCTATAATTAATGCTTTATTGGATAATATAAAAGACGCTGTACAAACTAGAGATCAGATCTTAATTAAGAATTCTATTAAAGAGTTTAAATCCAAAATAAAAAAATATTTGGATACAAAGCTTAAT------ATTAATGATTTGCGAAAATGCAAAAATAGCAATCAAATAAAA---------------ATGAAAAATGTTATTTCATTAACTGATGCTGCTGCAAAGCAAGTAAAATTACTCATAGAAAAGCGCGCTAAACCTACCTTTGGTATTAGGGTAGGTATTAAGTCAGGCGGTTGTGCCGGTCAGACTTATTACGTTGAATATGCTGATAATAAAAATCAATTCGATGAAGTAGTGGAAGAAAAGGGTGTACGTATACTAATTGACCCAAAAACATTGATGTATATCTTAGGTTCTGAAATGGATTATGTAGAGACTAATTTTAAGTCACAGTTCACTTTTACTAATCCTAACGAAAAAGCTAATTGTGGCTGCGGTAAATCCTTTAGTGTG------------------ATGAACCAACAATTAAAAAATTTAACTTTACCAATATATATGGATTATCAGTCTACAACTCCAATAGATCCAAGGGTGATGGAAGCAATGTTGCCGTATTTTACCACTAAATTCGGTAATCCTCATTCACGCAGTCACTCTTTTGGTTGGGAAGCAGAAAATGCTGTTGAAAATGCACGGAGTATGGTAGCAAAGGTAATAGGTGCGGATAGTAAAGAAATTATTTTTACCTCTGGTGCAACAGAATCTAATAATCTTGTAATAAAGGGAATAGCAAAATTTTATGGTAATAAAAAAAAACATATTATCACCTTAGTAAGTGAACATAAATGTGTACTTAATGCTTGTAGGCATTTAGAGCAAGAAGGTATAAAAATCACATATTTACCAATTAAGTCAAATGGAATAATAGATTTAGAAACCCTCAAAAATGCAATTACTGATCAGACTTTATTAGTGTCAGTTATGGCAGTGAATAATGAAATAGGTGTTATTCAACCTTTAAAGGAAATTGGAAAAATTTGTCGTGAAAGAAATGTATTTTTTCATTCCGATATTGCTCAAGGATTCGGTAAAATTCCAATTAATGTTAACGAGTGCAATATTGATCTTGCAAGTATTTCAGGACATAAAATTTATGGCCCGAAAGGAATAGGGGCATTATATATAAGAAAAAAACCTCGTGTTCGTGTTACACCATTAATAAATGGTGGTGGACAAGAGCGAGGAATGCGTTCAGGTACTTTGCCTACTCCTTTAATTGTAGGTCTTGGCATAGCTTCTGAAATAGCATATAATGAGATGGAAAAAGATACTCAGCATGTAAATTACTTATTTGATAGATTTTTAAATAATATACATAGTAAAATTTCAGAAGTTTATTTAAACGGTGATAAAGATCAAAGATATAAAGGCAATCTAAATCTAAGCTTTGCTGGAGTAGAAGGCGAATCAATTATTCTTGCTATTAAAGATTTAGCTGTTTCTTCTGGTTCTGCTTGTACTTCTGCATCTCTAGAGCCATCATATGTTTTACGGTCCATAGGCATCAGTGAAGAACTTGCACATACTTCAATTAGGTTTGGCATAGGTAGATTCACTACTGAGCAGGAAATTGATTACGCAGTAAATTTAGTATGCTCAAAAATTGATAAGTTAAGGAGATTAAGCCCTCTTTGGGAAATGATGCAAGAAGGAGTTGATTTGAAGAAGATTAGGTGGACAGCTCAT
>4787_Pinfestans@ISC
ATGCAAATGGCGGAGAACGAGTTCATGGAGCTGGCGGACGAGACGCTGCACGGCATTCAGAGCTGGCTGGACGGTATTGAGGAGATGCTTGAGTCCGACATCATGTTTTTGCAAGGAGTCCTGAAGATTGACTTGGGTGAGCACGGCACGTGGGTGATCAATCGCCAGGTGCCCAACCGACAGATCTGGTGGTCGTCTCCGGTCAGTGGCCCTCGCCGTTACGAGTACGACGCTGAAAGTGGACACTGGGTGAACACACGAGACAAGGGCGAGTTGATGGAGCTTCTGCGCGCTGAGATCCTGGACGTAACAGGCATTGAGATCTACACCACTGTGCACATCAAATTCAAGCTGGCCGACGACTCCATCAAGGAGGTGGAAGCGAAGACGAGCATGTCTCTTCTGGACGTAGCGCAATTCAACGATATCGACTTGGAAGGCGCCTGCGAGTCGTCCATGGCCTGCTCCACCTGTCACGTGATCTTGGAAGACCCCGTGTTCGATGAGCTGGAAGAAGCCTGCGAAGACGAAGAAGACATGCTGGACATGGCCTTCGGTCTCACTGATACGTCCAGATTAGGTTGTCAAGTGTTCGTCACCGAAGACTTTGAGGGCACCACAGTGTCGCTCCCCAAAGCCACACGTAACTTCTACGTCGAC------------CGTCTAGCCGTCCGCAACGCCAAGCGCATGTTCTCGGCCGCCGCCGGCTCGGAGGTCATCGGTATTGACCTGGGTACGACCAACTCGTGCGTGGCTGTCATGGAGGGCAAGACCGCGCGTGTGATTGAGAACTCGGAGGGTGCTCGCACGACGCCCTCAGTTGTGGCCATCCTGGACAACGACGAGCGTCTTGTCGGCATGCCTGCCAAGCGTCAGGCTGTGACTAACCCGGAGAACACGTTCTACGCCGTGAAGCGTCTGATTGGCCGTAAGTTCGAGGACAAGGAGACCCAGTCCAAGGTCGTGTCATACAAGATTGTCAAGGGCAACAACGGCGACGCTTGGGTTGAGGCTAAGGGCCAGAAGTACTCGCCCTCGCAGATCGGATCCATGGTTCTGACTAAGATGAAGGAGACTGCCGATGGTTTCTTGGGTAAGCCTATCACTCAGGCCGTTGTGACGGTCCCTGCCTACTTCAACGACTCGCAGCGTCAGGCCACCAAGGATGCCGGTAAGATTGCCGGTCTGGACGTGCTTCGTATTATCAACGAGCCCACGGCTGCTGCTCTGGCTTACGGTATGGACAAGGCCGACGGTAAGGTCATTGCTGTCTTCGACTTGGGTGGCGGTACCTTCGATGTGTCGATCCTGGAGATCTCTGGCGGTGTGTTTGAGGTCAAGTCGACCAACGGTGACACTCTTCTAGGCGGTGAGGACTTCGATGAGGAGCTGCTGCGCTACCTTGTGAACGAGTTCAAGAAGGAGACGAGCGACCTGTCGGGAGACAACCTGGCTATGCAGCGTCTCCGTGAAGCTGCTGAGAAGGCCAAGCGTGAGCTGGATGGTCTGGCCCAGACGGACATCAGTCTGCCTTTCGGCCCTAAGCACTTGAACATGAAGATCACACGTGCCACATTCGAGAAGCTGGTGGGCAAGCTCATCGAGCGTACTATGGGTCCTTGCAAGAAGTGTGTCAAGGACGCTGGTCTGGACAAGAGCGAGATCAACGAGGTCATTCTGGTCGGCGGTATGTCGCGTATGCCCAAGGTGCAGACGACGGTGGAGGAGTTCTTCGGTAAGAAGCCCTCGAAGGGTGTGAACCCGGATGAAGTCGTGGCTATGGGCGCTGCTATCCAGGGTGGTGTGTTGCGTGGTGACGTCAAGGACATTTTGCTGCTGGATGTGACTCCTCTGTCTCTGGGTATTGAGACTCTGGGTGGTGTGTTCACGAAGCTGATTCCGCGTAACACGACCATCCCGACCAAGAAGTCGCAGGTGTTCTCGACTGCGGCGGACTCGCAGACTCAGGTGGGCATCAAGGTGCTGCAGGGCGAACGTGAGATGGCTGCGGACAACAAGCTGCTCGGTAACTTCGATCTGGTGGGTATCCCGCCTGCCCCTCGTGGTGTGCCTCAGATCGAGGTGAGCTTCGACATTGACGCCAACGGAATCGTGAACGTCGGTGCTCGTGACAAGGCCACGGGCAAGGAGCAGAACATTGTGATCCAGTCCAGTGGCGGTCTGTCCGAGGCGGAGATCGAGAAGATGGTTGCTGACGCCGAGTCCAACGCCGCTGCTGACCAGCAGCGTAAGGAGCTGATTGAGGCCAAGAACGATGCTGACTCGACGTTGTACTCGACCGAAAAGACACTGAAGGAGCACGAAGACAAGATCGACGCGGAGACTCTCGAGCAGGTCAAGACTGCTCTCACTGACCTGCGAACCAAGTCGGAGGGCGACAACACGGAGGAGATCAAGGCTGCTCTTGAGGAAGTACAGAAGCTGTCGATGAAGATCGGTGAGGCCGTCTACAAGTCGCAGCAGGGTGAGAGTGCGGCCAGTGATGACAACAAGGAGTTCAAGGACATGCTGCGCGAGCTGCCACCACCGCTGAACCTGACGGACGCTGCTGCGGAACGCATAAAGGAGCTACTGGCGAACAAA---CCAGACGCAATTGGGATCCGACTAGGTGTCAAAACACGTGGATGTAATGGGTTATCATACACGATGAACTACGCAGATAAAAAGGAGAAGATGGAGGAGGAAGTGAGCAAGAATGGTGTTCGCGTCTTTGTTGAACCCAAGGCTCTTTTTCACGTGGTCGGCACCACCATGGACTTCCAGGTAACCCCGGTCTCGTCCGAATTCGTTTTCGAGAACCCGAATGCCAAGGGAAGCTGCGGCTGTGGTGAAAGCTTCAACGTC---------------------------------------------------------------------------------------------------------------------------------------------------------------------------------------------------------------------------------------------ATTATCTTTACGTCGGGCGCTACGGAGTGCAACAACGCTATCCTCAAGGGTATCGCCCACTTCACAAAGGCCAAGAAGAAGCACATCATCACCACTCAGATCGAGCACAAGTGCGTGCTGGACTCGTGCCGTGTGCTGGAGACCGAGGGCTTCGACGTCACATACCTGCCTGTGGACACGAATGGCCTCATCGATTTGGAGCAACTTAAGGCTGCGATTCGTCCAGACACGGCGCTGGTGTCTATCATCGCCGTGCATAACGAGATCGGGGTGTTGCAGCCACTCAAGGAGATTGGCCAGATTTGCCGTGAGCGTAAGGTGTTCTTCCACACAGATGCCGCTCAGATGCTGGGCAAGTTGCCGATCGACGTGAACGACATGAACATTGACGTAATGTCCATGTCAGGCCACAAAGTGTACGGTCCTAAGGGTGTTGGCGCCATGTACGTGCGTCGTCGTCCACGCGTGCGCCTTGAACCCATTATCTCGGGTGGCGGACAGGAACGTGGTCTGCGTAGTGGTACTCTAGCGCCGCCATTGGTTGTGGGCTTCGGTAAGGCCTGTGAGGTCGCTGCGCTCGAGATGGAGAACGATCACCGCTGGGTGAGCTATCTGTCTGACAAGCTCTATCGCGGGATCACGGACCGTATCGAACACGTTGTTCTTAACGGTGATCTTGAGAAACGATACCCGGGTAACCTTAACCTTTCTTTCGCGTATGTGGAGGGTGAGAGTTTGCTGATGGCGCTCAAGAACATTGCCGTGTCCTCGGGCAGTGCGTGCACGAGTGCGTCGCTTGAGCCGTCGTACGTGCTGCGTGCTATTGGCGTGGGCGAGGACTTGGCACACACGTCCATCCGCTTCGGCATTGGCCGCTTCACAACGGAGACGGAGATCGACTACGCCGTGGACTTGTGTGTCAAGCACGTGACGCGTCTGCGTGAGATGAGCCCGCTGTGGGAAATGGTGCAGGAGGGCATCGACCCCAACACGATCCAGTGGAGCCAGGAC
>573826_Cdubliniensis@ISC
ATGAAAATTACAGATAATGAATACGCTAAAGTTTCCAATGAGTATTTAGAGAACTTGTCTGAT---TTGGAAGAATTGAACGAAGATTTTCAAGTGGATTCCGAATTGAGTCAAGGGGTTTTGACTTTGACATTGCCGCCAAATGGTACTTATGTGATTAATAAACAACCACCAAATAAACAAATTTGGTTGAGTTCTCCTATTAGTGGTCCTAAACGATACGATTTAATTGGTGGG------AAATGGGTCACGTTACGTGATGGGAGTTCCTTGACATCATTATTACAGGAAGAAATATCTTCAGCCATTGGTCAAGAATTCACATTCGAGTTACATATTACATTTATAACCAAAGATGGCAAACAATTAACTTATGAAGTTGCTGAAGGGGATAATATTTTAGATATAGCACAAGCTCATAATTTGGATATGGAAGGAGCATGTGGTGGTTCTTGTGCCTGTAGTACATGTCATGTTATTGTTGATCCAGAATATTATGATAAATTAGAAGAACCTGATGATGATGAAAATGATATGTTGGATTTGGCATTTGGATTGACTGAAACTTCACGATTAGGATGTCAAGTTAAAATGACTAAAGAACTAGATGGACTTAGAGTGGCATTACCGGCTATGACTAGAAATTTACAATCACGA------------------------------CGTGCTCAATCCACTACTGCCGCTCCAACCGGTCCAGTTATTGGTATTGATTTAGGTACTACCAACTCAGCTGTTGCTGTTATGGAAGGTAAGACCCCAAAGATTTTAGAAAACTCAGAAGGTGGAAGAACTACTCCATCGATTGTTGCTTTCACTAAAGATGGTGAAAGATTGGTTGGTATTCCTGCCAAACGTCAAGCTGTTGTCAACCCAAGTGACACTTTGTTTGCCACCAAACGTTTGATTGGTCGTCGTTACGAAGACCCAGAAGTCCAAATTAACCAAGTTCCATACAAAATTGTCAAACACGGCAATGGTGATGCTTGGTTAGAAGCTAGAGGTGAACAATATTCCCCACAACAAATTGGTGGTTTCATTTTGAACAAGATGAAGGAAACCGCTGAAGCTGCTTTGAGCAAGAAGGTTAACAGTGCTGTTGTCACCTGTCCAGCTTATTTCAATGATGCCCAAAGACAAGCCACCAAGGATGCTGGTAAAATTGTTGGTTTGAATGTTTTGAGAGTTATCAATGAACCAACTGCTGCTGCCTTGGCCTATGGTTTAGAAAAGAAAGATGGTGAAGTTGTTGCTGTCTTTGATTTGGGTGGTGGTACTTTTGATGTTTCCATCTTAGATATTGGTGCTGGTGTGTTCGAAGTCAAATCTACCAATGGTGATACTCATTTGGGTGGTGAAGATTTTGATATCGCTTTAGTTAGATACATTGTTGATGCCTTCAAGAAGGAATCTGGTGACTTAGAAAAAGACAAGATGGCCATCCAAAGAATCAGAGAAGCTGCTGAAAAAGCTAAGATCGAATTGTCTTCTACTGTATCAACTGAAATCAACTTGCCATTTGGTCCAAAACACATTAACCAAAAGATTTCAAGAGCTCAATTTGAACAATTAGTTGAACCATTGATCAAGAAAACCATTGAACCATGTAAAAAGGCTTTGAAGGATGCTGGTTTATCTACTTCTGACATTTCTGAAGTTATCCTTGTTGGTGGTATGTCAAGAATGCCAAAGGTTGTTGAAACTGTCAAATCTATTTTCGGTAAAGAACCATCCAAAGGTATCAACCCTGATGAAGCTGTTGCTATGGGTGCTGCCATTCAAGGTGGTATTTTAGCTGGTGAAGTTAAGGATGTTGTTTTGTTAGATGTTACCCCATTGTCCTTGGGTATCGAAACCATGGGTGGTGTCTTTGCTAGATTGATTTCTAGAAACACTACTATTCCAGCCAAAAAGTCTCAAATCTTCTCTACTGCTGCTGCTGGTCAAACTTCTGTTGAAATCAGAGTGTTCCAAGGTGAAAGAGAATTAACCAGAGACAATAAATTGATTGGTAACTTTACTTTATCTGGTATTCCACCAGCTCCAAAGGGTGTTCCACAAATTGAAGTCACTTTTGACATTGACACTGATGGTATTATTAAAGTTTCTGCACGTGATAAGGCCACCAACAAAGATGCTTCTATTACAGTTGCTGGTTCTTCCGGTTTGTCCGATGCCGAAATCGAAAAAATGGTTAACGATGCTGAAAAATTCGCTGAATCAGACAAGGCTAGAAGAGAAGCCATTGAATCTGCCAACAGAGCTGATCAATTATGTAACGATACTGAAAACTCATTGAATGAACACAAAGAAAAATTGTCCAGTGAAGCTGTTCAAAAAGTTCAAGATCAAATACAACAATTGAGAGAAATTGTTTTGAAAGCACAAGCCGAAGAATTGAAGCAAAAGACCGAAGAATTGCAAAACGAAGCCATCAACCTTTTCAAAGACTTGTACAAAGACGGTGGTGAATCATCTGGCTCTTCTGAACAACCAAAG------------ACTTTGAGACCAAGAAAAGCTTTGATTACATTAACTTCAAGTGCCGTACAACATCTCCAAGGATTATTAGATCAA------CCGGATCCAAAATTGATTCGTATAGGAGTGAGAAACAGAGGTTGCTCAGGATTGACTTATAATCTTGAATATGTCGACAAACCAGGTAAATTTGATGAATTGGTGGAACAAGATGGGGTCAAGGTATTAATAGATTCAAAAGCATTATTTTCAATTGTTGGTTCTGAAATGGATTGGTTAGATGATAAATTAAGTTCGAGATTTATATTTAAAAATCCAAATTCAAAAGGAACTTGTGGATGTGGTGAATCATTCATGGTA---------ATGTCTGCATCTCGGGATGCGTCGTTGTTTGGAACACGTCCAATTTATTTGGATGTTCAAGCCACAACCCCTGTTGATCCCAGGGTTTTAGATAAGATGCTTGAATTCTACACTGGATTATATGGTAACCCACATTCATCGACCCATGCATATGGCTGGGAAACCGATAAGGAAGTTGAAAGGGCAAGAGGGTATATTGCTGATGTGATAAATGCTGATCCCAAGGAGATCATATTCACCAGTGGTGCCACAGAAACCAATAATATGGCAATTAAAGGTGTGCCACGTTTCTACAAAAAAACAAAGAAACATATCATCACCACCCAAACTGAGCACAAGTGTGTTTTGGATAGTGCCAGACACATGCAGGATGAAGGGTTTGAGGTTACATATTTGCCTGTTAATTCAGAAGGGTTAATTAACTTGGACGATTTGAAGAATGCAATTAGAAAGGATACTGTTTTGGTTTCTGTTATGGCTGTCAACAATGAAATTGGTGTTATCCAGCCGTTGAAGGAGATTGGTAAGATATGTCGTGAGAACAAAGTGTTTTTCCACACCGATGCTGCTCAGGCGTATGGTAAGATTCCTATTGATGTTAACGAGATGAATATTGACTTGTTGTCTATTTCGTCACACAAAATCTACGGTCCAAAAGGTATTGGTGCCTGTTATGTCAGAAGAAGACCAAGAGTGAGATTGGATCCAATAATCACTGGTGGTGGTCAAGAGAGGGGTTTACGTTCAGGTACGTTGGCGCCTCCATTAGTTGCAGGGTTTGGCGAAGCCGCAAGGTTAATGAAGCAAGAGTTGCAGTTTGACAAAAGACATATCGAGAAGTTATCGTCTAAATTGAAGAATGGGTTGTTG---TCGATTCCATCTACACAGTTCAATGGAAACCCGAATTCGCAATACCCTGGGTGTGTCAATGTATCTTTTGCATACATTGAAGGTGAGTCTTTGTTAATGGCTTTGAAAGATATTGCTTTGAGTTCTGGTTCAGCATGTACTTCGGCATCGTTGGAGCCATCCTATGTCTTGCATGCATTGGGGGCTGATGATGCGTTGGCGCATTCTTCAATTAGATTTGGTATTGGCAGATTTACGACTGAGGCCGAGGTCGATTATGTCATCCAAGCAATTAACGAAAGAGTTGACTTTTTAAGAAAGATGTCGCCGTTATGGGAAATGGTTCAAGAAGGTATTGATTTGAATACAATTGAATGGAGTGGTCAT
>37360_Pbrassicae@ISC
ATGAACATTGACGAAGGCACGTTTCATGGCATTGCGGATGATACGCTGCATGCGATCGACGAGGCGCTCACCGACAGTGATGTGCCGCCGGCCATGGATGTGCAACTTACGGACGGCGTACTCACCATAGGGTTGACAGACAGCGGGACCTGGGTGCTCAACAAGCAGACTCCAAACAGGCAGCTGTGGCTATCGTCGCCAATCAGCGGTCCGAAACGGTTCGACTACCTGCCGAATTCGAAAGCATGGGCGGACACACGGGACCAACTCAACCTAGGGGAACTCCTACAACAAGAACTCAGCTCTGCCCTGCACACCGACATCCGTCTCACGATCTCGGCAATATGGGTGGAGCCGTCGGGGCAGGAGACGCCGACCCGGCTGGAAGTCGGGGAGAACCTGCTGAACGCCGCCCACGCCAACGATATCGACCTGGAGGGCGCCTGCGAGTGCTCGCTGGCCTGCTCGACGTGCCACGTGGTCCTCGAGCCGAAGGTCTACGAAGCGCTGCCCGAGCCGTCCGACGAGGAGAACGACATGCTGGATATGGCGTACGGCCTGACGGAAACGTCGCGCCTGGGCTGCCAGGTCATCGTCCGGCCCGACATGGACGGCATGCGGATCAAGCTGCCGGCGGCGACCAGGAATTTCGCCGTCGAC------TTCGCATCCATGCTGAGCAGCAGCCGATACATGCGCGCGTTCAGCGACAAGGCCCGCGAGATCATCGGTATCGACCTGGGTACGACCAACTCCTGTGTCGCCGTCATGGAAGGCAAGCACCCGCGCGTCATTGAAAACGCGGAGGGACAGCGCACCACGCCCTCTGTTGTTGCCTTCTCCGAGACCGGGGAGAAGTTGGTCGGCATGCCCGCGCGGCGACAGGCTGTCACGAACCCGCAGAACACGTTCTACGCGACGAAACGTCTTATTGGCCGTCGATTCGACGATCCGATGACGAAGATGGAGATGGCATCCTACAAGATTGTCGAAGGCAAGAACGGCGACGCTTGGGTCCAGTCCAGGGGCAAGACGTACTCTCCGTCTCAGATCGGCGCCTTCATTCTGACCAAGATGAAGGAGACTGCTGAAGGTTACCTGGGGCGCAAGGTTACGGACGCTATCATCACGGTTCCTGCGTACTTCAACGACGCGCAGCGTCAGGCCACCGCCGACGCCGGCAAGATCGCTGGTCTGAACGTTCGCCGAATTATTAACGAGCCGACGGCCGCCTCGCTCGCCTACGGTATCGACAAGAAGAGCGGCGAGACCGTGATCGTGTACGACCTGGGCGGTGGTACCTTCGATGTCTCCATTCTGCAAATCGCCGATGGCGTATTTGAGGTCAAGGCGACCAACGGTGACACGTTCCTTGGCGGGGAGGACTTTGACAATGCGATTCTGAACTACTTGATGAGCGAGTTCAAGAAGGAGAGCGGCGATATCTCGAAGGACACGTTGGCTCTCCAGCGTCTTCGTGAGGCATCTGAACGCGCCAAGATTGAGCTGAGCTCGTCCGTCCAGACGGATGTCAACCTGCCGTACGGGCCGAAGCACCTGAACATCAAGCTGACCCGTGCCAAGTTCGAGGAGCTCGTCGAGCCGCTCATCCAGCGCACTGTCGGGCCTTGCGATAGCTGCCTTCGTGACGCCAAGCTGAGCAAGTCGGATGTCGATGAAGTCGTCCTCGTCGGCGGTATGACGCGTATGCCTCGCGTTCAGAAGCTGGTCGAGAACTTCTTCGGCAAGGTCCCTTCCAAGGGTGTCAACCCGGATGAAGTTGTTGCCATGGGTGCTGCCATCCAAGGTGGTGTCCTTGTCGGTGACGTGAAAGACATCATTCTGCTCGACGTTACGCCGCTGTCGCTGGGTATTGAGACTCTTGGTGGTGTCTTCACCCGTCTCATCAAGCGCAACACGACGATCCCGTGCGAGAAGTCCCAGGTCTTCTCGACGGCCGCTGACAACCAGACCCAGGTCGGCATCAAGGTTCTCCAGGGTGAACGTGAGATGGCCGCCGACAACAAGCTGCTGGGAGAGTTCGAACTTGTCGGCATCCCGCCGGCCCCTCGGGGTGTCCCGCAGATCGAAGTCTCGTTCAGCATTGACGTCAACGGCATTGTCCAAGTCAAGGCGTCGGACAAGGCGACGAACAAGGAGCAGCGGATCACCATCCAGTCGGACGGCGGCCTGTCCCCGGAAGACATCCAGAAGATGGTCGCCGACGCTGAGGCGCACGCCACGGCTGACCAGCAGAGGAAGGAGCTGATCGAGGTCAAGAACGAGGCCGACTCCCTGATCTACAGCTCTCAACAGAGTCTCACCGAGCACGGCAGCAAGATCGACCCTGTCCTCAAGGACCGCATTGAGAAGGACATCGAGGCGCTGCGTGCCTCCCTGGACCGCCAAGAAAGCACGATCATCAAGGGGCACATCAAGGAGCTGCAGGCGTCCACGATGAAGATCGGCGAGCAGGTCTACAAGTCGGGCAAGGGTGCCGCCGAGCAACCCGGCCAGGCACCTGAGTACGAAGAGATGCGTGCACCTAGGCCGGACCCGTTGGTGATCACGGAGCGGGCCGCCCAGCGTCTGGAGGACCTGCTCCGGAGTCGT---TCCGATTCGCTCGGTGTGCGGATTGGGATCATTCGACGCGGGTGCAATGGGCAATCGTACACGATGAAATACGCGAACGAGATTGCGCCAACGGACGAAGTCGTCAAGCAGCATGGCGTCACTGTTCTCGTTGATGGCAAGGCCCTCATGTTCCTTGTGGGGACCACAATGGACTTTGTCGAAGACGACCTCAAGGCTGAATTTGTATTCAACAACCCAAACGTCAAAGGCATGTGTGGATGTGGGGAGAGCTGGTCCTTC---------ATGATGTACTCGTACAAGGGGCGCGACATGGACACGCGGTCGATGTACCTGGACATGCAGGCGACGACGCCGATGGACCCGCGCGTCCTCGACGCCATGATGCCGTACCTGACCGAGCAGTACGGCAACCCGCACTCGACGACGCACCTGTACGGGTGGGAGACCAGCGCCGCGGTCGAGAAGGCCAGGGAGCAGGTCGCCGGCGTCATCAACGCCGACCCCAAGGAGATCATCTTCACGTCCGGCGCCACCGAATCGAACAACGCCCTCATCAAAGGCGCTGCACGATTCTACGGGGAACGCAAGCGGCACATCGTGACGGTCCAGACGGAGCACAAGTGCGTCCTGGACTCGTGCCGGCAGTTGCAGCGCGAGGGGTTCGACGTGACCTACCTGCCGGTGCAGCCGAACGGCCTCATCGACCTGGCGGCGCTCGAGGCGGCCCTCACGGACAAGACCGCGCTCGTCTCCGTCATGTACGTCAACAACGAGATCGGCGTCAAGCAGCCGATCGAGGCGATCGGCGAGATGTGCCGGGCCCGGAAGATCTACTTTCACACCGATGCGGCACAGGCGTTCGGCAAGCTCCCTCTCGATGTCAACGCCATGAACATCGACCTGATGTCCATCTCGGCGCACAAGTTCTATGGGCCCAAGGGCATCGGGGCAATGTATGTCAGGCGGCGGCCGCGCGTCCGGCTGGAGCCGATCATCAGTGGTGGCGGTCAGGAACGGGGCCTGCGGAGCGGAACGCTACCGACGCCGCTGGTCATTGGGATGGGCAAGGCTGCCGAAGTGTGCCTGGAGGAGATGGGCGCCGATCACGACCACATCAAGCGGCTGTCCGACCGCCTGGTCTCGAAGATCACGGGCGCCCTTCAGCATGTGGCGCTGAACGGCGACCCGTCGCAGCGCTGGATCGGCAACGTCAACCTGTCGTTCGCCTACGTTGAGGGGGAGAGTCTGCTGATGGGTCTGAAGGACGTCGCAGTGTCAAGTGGAAGCGCGTGCACGTCAGCATCGCTGGAGCCGAGCTATGTCCTGCGGGCGCTCGGCGTCAACGAAGAGATGGCGCACACGTCCATCCGGTTCGGCCTGGGCAGGTTCACGACCGCGCACGAGGTCGACTTGGCGGTCGACATGACGATCAAGGAAGTGAACCGGCTGCGCGAGCTGTCGCCGCTCTGGGAGATGGTCCAGGAGGGCATCGACATGAAGGCCGTCCAGTGGACACAGCAC
>1544451_Tsp@ISC
---GCCCTTGAAGAAACCCTTTTTCATCGCCTTGCGGACGAGACCATTGAAAATATCTCTGATGTGATTGACGATGCCGTCGGCGAC---AAGATTGACGTTGACCTCGAAGCCGGTATTCTGACCATCGAACTCGATTCGGGCGAACAGTTCATTATCAATAAGCATGCCCTTAACCGTCAGATCTGGATGTCGTCACCCGTCAGTGGTGCGAGCCATTACGATTATGACGAGGATACCGAAAGCTGGCGCTCCACCCGGGGGGCCACGACCTTGCACGAACAACTTGCTACCGATCTTGCTGTTAAGACCGGTCACAAGATCGCGCTGATGCCCAAGATCGTTTTTGTAGAACCTGACGGTACGGAAAAGGAATTCGAGGTCGCCGACGGGTTGTCCGTTCTTGAAGCCGCGCATAAAAACGGCATCGATCTGGAAGGTGCCTGCGAAGGCTCGCTGGCATGTTCGACCTGCCACGTTGTTGTGGATGGCGACTGGTTCGACAAACTGGAAGAACCCAGTGAAGACGAAGAAGACATGCTGGACCTGGCTTTTGGCCTGACAGAAACGTCGCGTCTTGGCTGCCAGATCATCATGAGCGACGAGCTGGACGGCCTGCGCGTGAAGCTGCCTTCGGCCACTCGTAACATGATGGTCGACATGGCTTTGCTGACCATCCACGAACCCGGACAAACCCCGCTTCCCCACGAGGAAGAACGTAAACTGGCGGTCGGGATTGATTTGGGCACAACCAACTCGGTCGTGGCGATGTCGCGCAACGAAAAATCCGAAGTGCTGCGCAATGCCGATGGATCCGCCATTGTGCCGTCGGTGGTACATTATGCCACGGATGGCACCGTCACCGTTGGCGAGGATGCCCGTGATCTGATCGACAGCCAGGCCAGTCAGGTGGTTTCCTCGGTCAAGCGGCTGATGGGCAGGGGCCTTGAGGATGTCAAATCGGTGGCGGGAACGCTGCCGTATCATGTTGAAATTGCCGAACCACAAATGGTGCGCCTGAATGTTGGCAACCGGGTGTTAACCCCGGTCGAGGTGTCGGCCGATATTTTACGCACCCTGAAAACCCGGGCCGAACAGGCGCTGGAGCAGGATGTGGAACAGGCCGTGATTACGGTGCCTGCCTATTTTGACGATGCGGCGCGCACCGCGACCAAGGATGCCGCCAAACTGGCCGGGATCGAGGTTTTGCGCCTGGTTAACGAACCAACCGCAGCAGCCCTTGCCTATGGCCTCGATAACGGGGCAGAGGGGCTTTACGCTGTTTATGATCTGGGTGGGGGCACCTTTGATATTTCGCTTCTGAAAATGCAAAAGGGCGTTTTTCAGGTGAAATCCACCGGAGGTGATGCGGCCCTGGGCGGCGATGATTTTGACCATGCGATTGTCGAGGCCATTTTGGCTGACCGCAAGGGGCAGGGCATTGCCGATAATATCGATTCTTCGGCAGCCAAGCGCCTGCTGAAAATCGCCCGTGCCATCAAGGAAGCCCTGACCGATCAGGACCAGATTGATGTGGCCGTGGATATTAATGACAGCGAAACCACGCATAGCATCACCCGCGCCGATTTTGATGCCATGATCGCACCGATGGTGGCACGCACGGTTTCAATCACCGAACAGGTGCTTGATGATGCCGATGTGCTGCCCGAAGACGTCAAGGGTGTGGTGCTGGTGGGTGGTTCCACCCGTGTGCCTGCGGTGCGTGCTGCTGTTGCCGCCCTGTTTGAACAGGAGCCTCTTTCCAATATCGATCCGGACGAAGTGGTGGCCGTCGGTGCTGCCCTGCAGGCCGAGGCGCTGACGGGCGGGTCG---GATAACCTGCTTTTGGATGTTATTCCGCTGTCGCTGGGACTGGAAACAATGGGCGGGATTGTTGAAAAGGTCATTGACCGCAACACGCCGATCCCGGTTGCCAAGGGCCAGGAATTTACCACTTATCAGGATGGTCAGAGTGCCATGATGATCCATGTGGTGCAGGGCGAACGCGAAATGGTCGATCAATGCCGCTCGCTTGCACGCTTTGTGCTCAGCGGCATTCCGCCAATGGCGGCGGGGGCGGCGCGCATTCGTGTAACCTTCCAGGTGGATGCCGATGGTCTGTTAACCGTTTCCGCCCGCGAAGAAACCACGGGGGTCGAGCAGGAAGTGGCCGTGAAGCCCACCTATGGCATTAACGAAGCGGACATGGCGAATATGCTGCGCGACAGCATGGTGCATGCCCGCGACGATATGGAACTGCGCCTGCTGACCGAAGCCCGGGTAGAGGCGCGACGTAATATTCTGGCTGTTCAGGCGGCCATGAAGGCCGATGCCGAATTGCTCGATGATCAGGATAAGACAGCCATTGATGCGGCGGTCGGCGAACTTGAGGCCGCCATGCAGGGCGATGACCGCCAGGTGATTAATGATCTGGCCGAGGCACTGGACGCGGCATCGCGCCCGTTTGCCGAAAAACGCATGGATCGCGGCATTCGCCGCGCACTTGCTGGCCAGAATGTGAACAATGTCAGCCCT------ATGGCATTACCGGCCCCTATCAATGTAACACCCAGTGCGCTTGATCATATCAAGGCATTGCTGGCAAGCCGCGGCAAACCGTCTGCGGGTATCCGTTTGGGTGTGCGCAGCAAGGGTTGTTCGGGTCTGTCATACACGCTGGAATACGCCGATGATGAAAGCGGGTTCGACGAAGTCGTACAGCTTGACGGCGTGAAGCTGATGATCGACCCCAAGGCAATCATGTTTGTGCTGGGTACCGAAATGGATTATTCGGTCGATAAAATGGAAGAAGGTTTCGTCTTTCGTAATCCCAACGAAAAAGGGCGTTGCGGTTGTGGGGAATCCTTCCACGTT---------------------------ATGAACGAGCTTAAAGCAAAGCCGATCTATCTGGACTATCAGGCGACAACGCCGACCGACCCGCGTGTCGTTGATGCAATGCTGCCTTATTTCTATGAGAAATTCGGTAATGCCCACTCGCGGAACCATTCGTTCGGCTGGGAAGCCGAAGACGCGATCGAGCTTGCCCGTGGGCAGGTTGCCTCGATTATCGGTGCATCATCCAAGGAAATTATTTTTACCTCGGGTGCGACGGAATCCAACAACCTGGCGCTTAAGGGCGTGATGAAGTTTTACGGCAAGAAAAAGCCGCATCTCATCACCACCGTAACGGAACACAAATGCGTTCTCGACAGTGCCCGCCATCTGGAACAGGAAGGGTATAAAGTTACCTATCTTCCGGTTCAGCAGAATGGCCTGGTTGACCTTGAGCAACTGAAAGAAGCGATTACCGATGAAACGGCCCTGGTTTCGATCATGGCGGTTCACAATGAAATCGGTGTGATCCAGCCGCTGAAGGAAATTGGTGAAATTTGCCGCGAACGCGGTGTGTTCTTCCATTGTGATGCCGCCCAGGCGGTTGGCAAAATTCCGCTGGATGTCAACGATATGAAAATCGACCTGATGTCGATTTCGGGTCACAAGATTTATGGCCCTAAAGGCGTTGGCGCCCTGTTTGTCCGCCGTCGTCCGCGGGTGCGTGTTGTTGCCCAGATCACCGGTGGTGGTCAGGAACGCGGCATGCGTTCGGGCACGTTGCCGACCCCGCTGATCGTGGGCCTTGGCAAGGCATGTGACATTGCCCAGAACGAAATGGCCGAAGAAAACGCCCGCATTATGGAACTGCGTAATTATACGCTGAACCGTTTCCGCGAACGTCTGGCCGACATTTACCTAAATGGCGACGAGGAAAACCGCGTCGCTGGCAACCTCAATATCTCTTTTGCCTATGTCGAGGGTGAAAGCCTTCTGATGGGCATCAAGAATATTGCGGTATCGTCGGGTTCCGCCTGCACCTCTGCGTCGCTGGAGCCGTCCTATGTGCTGCGTGCCCTAGGTGTTGACGAAGAACTGGCCCACACCTCGCTTCGTATCGGCATTGGTCGCTTTACCACCCGCGAAGAACTTGACCAGGCTGTTGATGCGATCTGCAACGAAGTGGAACGCCTGCGTGAAATGAGCCCGCTTTGGGAAATGGCGCAGGAAGGCATCGACATAAAATCTATCGAGTGGGCCGAGCAT
>1973897_Abacterium@ISC
ATG---------------CACATTTCTAAACGCGCTGAGATTGAAATTAATAAAATTTTTGATTGGTGTGAAGAAAACGAT---------TTGGATGATGTGGATATAAACTCTCAAGAACTTGTCTTACGTTGT---GAAAGCGGTATATATCAAGTTAATTACCACGGCGTTACACAGCAAATTTGGGTATCTAGCCCTGTCACGGGTGCACACCACTTTCATCTTAAGGGTGAT------GTGTGGGTATCGACACGCTGCACAAAAAAACTTTGGGATATTTTGACTGAAGAACTA------------------TTTATCCAG---ATGCCTAAAATTAACTTTGTTCACCAAGACGGAACAGTCAAAACGATAGACGCGCCTAACGGCATTTCTGTTTTAGAAATTGCCCATATGAACGAAATTGAACTAGAAGGCGCCTGTGAAGGATCATTAGCATGCTCTACATGTCATGTTATTGTGGATGATGCATGGTACCCAAAGCTTTCAGAGATTGAAGAAGACGAAGAAGACATGCTAGACCTTGCCTTTGGTCTGACGCAAACATCACGTCTAGGGTGTCAAATAATTATGTCTGATGAACTTGACGGTCTTACAGTAAAGCTACCGGCTGCCTCCAGAAATTTC------------ATGCTTTTGCAAATTGAAGAACCAAAC------CCGGTCAAAAAAGACGTGCATCAATCGCAAGCTATTGGTATTGATTTAGGTACAACGCATACTGTTGTGTCTTACGTTAAAAATAATCAGGTAGAGACAATCCTTATT---AATGACAGCAAACTGATGCCATCCGTTGTTGGCCATAGTGAAAATGGT---TTCATAACAGGAAAAAGTGCA---------------CAAGAATGTGGGGATTGCGTTTATTCCATTAAGCGTAACATGCACAAACCCGCTGAAAAGCTTGCATTTGGT------------------------------------------------------------------------AAAACAACCGTAGAACTGACAGCAGAAATTTTAAAAACAGCCAGGAAAGCTGCTGAAAATACTTTAGGCGAAGCTGTTCATGACGCTGTTATTACGGTTCCTGCCTACTTTGATGACACACAAAGGCAAGCAACAAAAGATGCTGCTAAATTAGCCGACCTTAATGTTTTACGTTTATTAAGCGAACCAACAGCTGCAGCACTTGCCTATGGTCTGGATAAAAAAACAGAAGGTCTATATTTGGTATACGATCTTGGTGGCGGCACCTTCGATGTTTCTTTACTAAAATTTACAAAAGGGGTTTTTCAAGTAATAGGGACTAACGGAAATACAGCGCTTGGCGGCGATGATATAGACCATAAAATTGTTGAGTTTTTGAAATGGGAAAACACATTAAAAAACCGA---------------------------------------TTAAAGGCAAAAACGTTAAAACATGATGTTATAAAG---------------------------------------GGTGGCACAGACCTGATATCTGAAAAAGACTTATTATCCCTATCAAAAGATTTACTGCAAGAAACCCTAGCATGTTGTGATCAAGTTTTAAAAGACACCTCTTGTAAACTTCAAGATCTTGATGGCATTATTTTAGTCGGTGGTTCTACACGGTTATATGGTCTATCAAAAACACTTGAAAAGTATTTTAATCAAAAACCCTATCAAGATATTGATCCGGATTTATCTATTTCACATGGCGCTGCCCTAACAGCGCATGCATTAACACAAGGCGCA---GAAACCTTATTGCTGGATGTCACCCCCCTATCCTTAGGTATGGAAATTATGGGTGGCCTAACTGAAAAAATTATCCCAAAAAACTCCCCCATTCCGGTGCAAAAGGCACAAGAATTTACAACCTATCAAGATAACCAAACAGGCCTTAAGATTCACGTCTTACAAGGCGAGCGTGAAATGGTGAAAGATTGCCGCTCTTTATGCGAATTTACCTTTAGCAATATTCCCCCCATGCCTGCTGGAATGGCCCGCATTAGAATAACTTTCGCCTTAGATGCTGATGGTTTATTAAGTGTCTCTGCAAAAGAAATGCATACAAATAAAGAGCAGCACGTTGAGGTAAAACCTTCTTACGGCCTGACAGAAGAACAAATGCACAAAATGCTTTATGATGCTCAATTGCACGCAAAAAAGGATATTCATGAGCGCTTATTAAGCGAAGCTATTGTGCAAAGTAGCCATCTGTTAAAAGTGGTATCACGCGCAATAGAAGAAGATCGTGATCTTCTTAATGATAGCCAATACGCAAACATTCAAGATCTGATGGAAAAAATAAGACATAGTATTAGCAAGAAAGACTGTGATAATATTAAGCAGCTTACCGAAGAACTTTCACAAACGACACAAGCCTTTGCCGAAAAAAGATTAGAACGTTCTATTAGTAAGCAGCTTATTAACAGCAATACA------------------ACAGACGCCCCAAACGCACCTATTGATATAACCGATGCTGCCCTTCTACGCATCAAAGAACTTTTAAGTGCGCGGGGGAAAGCGTCTTATGGCATCCGTATTGGCTTAAAGACAAAAGGCTGTACGGGGCTATCCTATGCCATTGAATATGCGGATGCAAAAAATCCGTTTGATGAAGAAATTGTTAAGGATGGAATCCACATATTACTAGACCCTAAAGTTATTATGTTTATATTAGGAACGACGATGGATTTTGTTGAAGATAAAATTAAATCGGGATTCACTTTTGAGAACCCAAATGAAAAGGGCCGCTGCGGTTGCGGCAAATCTTTCCACGTT---------------------------------------ATGAACAAACAAATTTACCTTGATTACCAAGCAACAACACCCTGTGACCCACGTGTTGTGGAAAAAATGATTCCATATTTAACAAAACATTTTGGCAACCCACATTCGCGCAATCATTCATATGGATGGACAGCAGAAGATGCTGTAGAGTCTGCACGTGCAGAAGTTGCAAAAGTTATTAAGGCAGACCCAAAAGAAATCATATTTACAAGTGGGGCAACTGAATCGAACAATATTGCCATTCAAGGGATTGCGCGCTTTTATAAAGATACAAAAAATCATATTATTACAGTTGCAACCGAACATAAATGCGTTTTGGATACGTGTCGTCACTTAGAAGAAGAAGGTTTTAAAATCACCTACCTGCCTGTTAACGATAAAGGTTTAATAAGTCTGGATGATTTAAAAGCAGCTATTACTGAAAAAACAATATTAGTGTCAATTATGGCCATTAACAATGAAATTGGTGTGGCCCAGCCTTTGAAGGAAATTGGCAAAATGTGTCGTGACAAAAAAGTTTTTTTTCATACGGATGCAGCACAAGCCTTTACTAAAATTCCCCTAGATGTCAACGAAATGAACATTGACCTACTTAGCATCTCAGGGCACAAGGCTTACGCTCCAAAAGGAATTGGCGCCTTGTACGTACGCAGAAAACCCCGTGTGCGTTTAAAAGCAATTATTCATGGTGGTGGGCAAGAACGTGGTATGCGATCAGGTACACTATCCCCTGCCCTGTGCGTTGCACTTGGAGAGGCTTCACGTATAGGCCTACAAGATATGGAAAAAGACACAGCACACATTACACAATTAAGCAAAAAAATGTGGAAGGGATTAACGGCCGAACTCAAAGAATTATATTTAAACGGTGATGAAACAAAACGTTATCCTGGCAATTTAAACATTAGTTTTGCCTACGTTGAAGGCGAAGGCATGATGATGGGGATAAAAAATTTAGCTGTTTCATCAGGTTCTGCTTGTACTTCGGCATCTCTAGAACCATCTTATGTACTAAGCGCCCTGGGTGTTAGCGAAGATATGGCCCATACATCTATCCGTTTTGGAATCGGTCGCTTTACAACAGAAGAAGAAGTTGACCAAGCATTAATAGAAGTTATTGAAACTGTTAAAAAACTAAGGGCTATAAGCCCGCTTTGGGATATGGCTCAAGAAGGCATCGACATCAGTAAAATACAGTGGGCATCCCAC
>59799_Adeanei@ISC
ATGGGCTTCACGGACACGCTCTACAATCACCAGGCGGACCTCTTCATTACGGCGGTGGAGGAAGGGCTGGGGGCGGTGGAGAGCGAGGCCCTCGAGGACGTGGACCTCTCGGATGGGGTACTCACGGTGGAGGTGGGCAAGACCATGTACTTTGTCATCAACAAGCAGGCCCCGAGGCGGCAGCTGTGGCTCTCCTCGCCGGTGTCGGGACCACACCACTACGACTTTCAGCAGGGA------CGGTGGGGGAGCGACCGTGATGGACACTTTCTGGAGGAGAAATTAGAGCAAGAGCTCACCGCCCTGCTAGGGGTGCGGGTGGTCATC------------------------------------------------------------------------------------------------------ATGGAGGGTGCCTGCGCCGGCTCATGCGCCTGCTCCACCTGCCACGTCTACCTCGAGGACGAGGCGGTGGACCTCTTTCAAGAGCCGTCCGATGAGGAGAATGACATGATCGATATGGCGTTTTTCCCCGAGGCCACCTCCCGGCTGGGCTGTCAACTGAAACTGATAAAAAAACACAATGGCCTCAAGGTGCGCATGCCGAAGGCGACACGGAACATGTATGTGGAC------------------------------TTTGTTCGGTTTCAGTCGGGCAAAGTCCAGGGCGACGTCATTGGTATCGACCTCGGCACCACCAACAGCTGTGTTGCCTCCATGGAGGGCGACAAGCCCCGTGTGCTGGAGAACGCCGAGGGCTTCCGCACCACCCCGTCCGTCGTAGCGTTC---AAGGGCAACGAGAAGCTCGTTGGCCTCGCCGCGAAGCGCCAGGCCATCACCAACCCCACCTCCACCTTCTTCGCGGTGAAGCGCCTGATCGGTCGCCGCTTCGAGGATGAGCACATCCAGATCAAGCACGTGCCGTACAAGATTGTGCGCGCCAACAACGGCGACGCCTGGGTGCAGGGCAACGGTAAGCAGTACTCTCCCTCCCAGGTTGGCGGGTTCGTGCTGGAGAAGATGAAGGAGACCGCCGAGAACTTCCTCGGTCGCAAGGTGAGCAACGCCGTCGTGACCTGCCCCGCCTACTTCAACGACGCCCAGCGTCAGGCCACGAAGGATGCCGGCTCCATTGCCGGCCTCAACGTGATCCGTGTAGTCAACGAGCCCACCGCCGCCGCGCTCGCCTTCGGTCTGGACAAGACCAAGGACCAGCTGATCGCCGTGTACGACCTTGGTGGTGGTACGTTCGATATCTCCATCCTCGAGATTGCCGGCGGTGTGTTCGAGGTGAAGGCCACCAACGGTGACACCCACCTCGGCGGTGAGGACTTCGATCTCGCCGTGTCCGACTACATTCTGCAGGAGTTCAAGAAGACCAGCGGCGACCTGAGCAAGGAGCGCATGGCGCTGCAGCGTGTGCGCGAGGCGGCGGAGAAGGCCAAGTGCGAGCTGTCGTCCGCCATGGAGACGGAGATCAACCTGCCCTTCGGTGCGCAGCACATCCAGATGAACATCTCCCGCAGCAAGCTGGAGCAGATAGCCGAGTCCTACATCCAGCGCACGAACGGCCCCTGCAAGCAGTGCATCAAGGATGCCGGTGTGGAGCTGAAGGAGATCAACGACGTGGTGCTCGTCGGCGGTATGACCCGCATGCCCAAGGTGATCGAGTCCGTGAAGAAGTTCTTTGACCGCGAGCCCTTCCGTGGTGTGAACCCCGATGAGGCCGTCGCGATGGGCGCTGCCGCCCTCGGTGGTGTGCTCCGTGGTGACCTCAAGGGCCTCGTGCTCCTAGATGTGACCCCCCTGTCCCTCGGTATCGAAACCCTCGGTGGCGTGTTCACCCGCATGATCCCCAAGAACACCACCATCCCCACCAAGAAGAGCCAGACCTTCTCGACCGCGGCGGACAACCAGACGCAGGTCGGCATCAAGGTGTTCCAGGGCGAGCGCGAGATGGCGGCGGACAACCAGCTGATGGGTCAGTTCGACTTAGTGGGCATCCCCCCCGCTCCCCGCGGTGTCCCCCAGGTGGAGGTCACCTTCGATATCGACGCCAACGGTATCTGCCACGTGACCGCCAAGGACAAGGCGACCGGCAAGACGCAGAACATCACCATTACCGCCAACGGTGGTCTGACCAAGGAGCAGATTGAGCAGATGATCCGCGACTCCGAGTCCCACGCTGAGGCCGACCGCCTGAAGCGCGAGCTCGTGGAGACCCGCAACAACGCCGAGACCCAGCTCGCCACTGCCGAGAAGCAGCTCGGCGAGTGGAAG---CACGTGAGCGACGCGGAGAAGGAGAATGTGCGCACCCTGGTGGCGGAGCTCCGCAAGACCATGGAGAACCCCAACGTGGACGACCTCGCGGCCTCCACGGACAAGCTGCAGAAGGCTGTCATGGAGTGCGGCCGCACCGAGTACAACCAGGCCGCCGCCGCCAACGCCGGCAGCTCCGGCAGCGGAGAGCAGCAGCAGATGCTATTTCAGAACAAGGCGGCCTTTGTGCTCACGCCTCAGGCGCTCCGCCGCGTGAAGTATCTCATCTCCCAGTACGAATCGATCCCATCTGGCATTCGTATCGGCGTCCGCCGTCGTGGGTGCAGTGGGTATAGCTATACGGTCAACTACCACTACGACCAGGAGAAAAGGGATGTCGTGGTGGAGCAGGAAAATGTAAAAGTGGTGGTAGACGCCGACGCGCTCTTTTATGTCATTGGCACGGAAATGGATTATGTCGTGCGCAATGTGGAAGAAAAGTTCACCTTCAAGAACCCGAACCAAAAGTATGGCTGTGGCTGTGAGGAAAGCTTTATGCCGTTCGACGAAATGGCTCGTCCCTTGCTGGCGTCGATTGCGGAATATCGGCCAGTGTATTTGGATTCGCAGGCGACGGCCTGCCTGGACCCCCGTGTGCTAGATAAAATGTTGCCGCTCATGACGGAGCAGTACGGTAACCCACACAGCAGGACGCATGTGTATGGGTGGAACGCGGAGGAGGCGGTGGAGAAAAGTCGCGCCCAGGTCGCCAAGCTGATCAACGCGAACCCCAAGGAAGTGTTTTTTACCAGCGGCGCGACGGAAAGTAATAATATCGCGATAAAAGGGGTGGCCAACTTTAACAAGGCGAAGAAGAATCACCTCATCACCCTCCAAACCGAGCACAAGTGCGTGCTGGACTCCTGCCGGTACCTGGAGATGGAGGGGTTCGAGGTGACCTACCTCCCTGTCCAGAAGAATGGTATGGTGGACCTCACCCTGCTGGAGTCCTCGATCAAGCCCAACACCTGTCTGGTGTCCGTCATGTTTGCGCACAATGAGATTGGCGTGATCCAGCCCCTCCGCGATATTGGGGCCATCTGCCGTAAAAAGAAGGTGTTCTTCCACACCGACGCCGCGCAGGGATTGGGGAAGGTGCCCATCGATGTGGAGAAGGATAACATTGACTTGATGTCCATGTCGTCCCACAAGATTTACGGCCCGAAGGGTTGTGGTGCCTTGTACGTTCGCAGACGCCCCAGAGTCCGTCTACGTTCCCCCATCAGCGGTGGCGGTCAGGAGCGCGGTATCCGTAGCGGTACCGTCGCCGCACCGTTGGTCGTGGGAATGGGAGCGGCCTGCGACGTGGCGCTCCGGGAGATGGACCGCGACCGGGCGCACTGCCTGGCCCTCCGCACACGTCTTCTAGAGGGTCTGGAGAAGCGTCTACCACACATTGTGGTGAATGGCGATTTGGAGAACCGTCTGCCCGGTAACCTTAACGTTAGCTTTTCCTGCGTCGAAGGGGAGAGTCTGATGATGGGTCTGAAGAATATTGCCGTCTCCAGTGGGAGCGCCTGTACGAGTGCCTCCCTGGAGCCGAGCTACGTGCTGCGCGCGTTAGGGATTGATGCGGAGAATGCCCACACCTCTATTCGGTTTGGCATTAGTCGGTTTACCACCCAGAAGGAGGTTGACTACACGATTGAGGAGTGCAGCAAGGTGGTGGAGCGGCTGCGGGACATGTCACCCCTTTGGGACCTGATGCAGGAGGGAAAGACGCTGGCCGATGTGCAGTGGAGG------
>1286528_Nhelminthoeca@ISC
------------ACCACCTCTTTTGATGAGCTCTCTGCTGGGGTTTTCGAAGAAGTTGTCACGCTCGTCGAAGGATGTAATTCC------TGTATTGATTATGAGTGCCTTGCTAGTAGTGTGGAGATTCTCACA---AAAAAGGGCGTGCTCCTGATAAATAAAAAACTCGATCTCATGGAATTATGGATTTCAAATACTGTTATCGGGTCCATGCGTTTTTCAATGGATCAGGATAGAGGTTGTTTCATTAAC---AAGGACGGCGAAGAAATCTTCGCCTGGGTGAATAACTTTCTCTCAAGCGAAGGG------------------AATTTAAATATAACTTTCATCTCGCCAGATGGTGTGGAGCATCACTGCTTTGCTCAGGAGGGGGAAACTATCCTCACTGTAGCACACAGGAATAATATAGATCTGGAGGGAGCATGCGAAGGCTCCTTGGCCTGCTCTACCTGCCACGTAATAGTCGATGCGGAATGGTTCGAAAAATTAGAACCAATCTCTGGAGAAGAAGATGATATGCTCGATCTTGCATTTGGTTTGGCATCTACGTCGCGTCTTGGCTGCCAAATAACAATGAACGAAAGTATAGATGGAATCAAAGTTAGATTGCCAAGTGCAACAAGAAATATAAAG------ATGCAACTCACAACAGTTAAGGAACCAAAA---------------------ACTTGTACAGAAATAATTGTGGGAATAGATTTCGGTACAACCAACTCCCTCATAAGCGTGTTCCAAGATGAAAAGTGTGTAGTCATACCGCAAGAATCTGGGAAAAATTTCCTCCCCTCTCTGATTGCAGTGCAGGATAAGAAC---ATCATCGTCGGAAAAGAGGCA---------------AAAAAATATAAGAATTACATCCCTTCAATCAAGAGGATAATAGCAACGAAGGAAAACCTCGTGATACCCAATGCATGTACCATCAATACTCAGACACAGGAC------------------------------CAGAGCAACTATGCACTCACTATAGGATATGCATCAAAGATCTTTTCCAGCCTAAAAAAAAGTGCAGAGAAATATCTGGGACACGCTGTAAGAAATGCTGTAGTCACAGTACCAGCGTACTTTGATAACACCTCACGTAGCGCAATAAAGGATGCAGCAACAATTTCTGGCCTGAATGTAATACGTCTGTTGAGTGAACCGACGGCTGCGGCCTTGTTCTACGGAATCGATAAAAGAGAAGAGGGTAAATACGTAGTTTATGATCTCGGAGGAGGAACTTTCGATATTTCGATTTTGGAGTTTCACAGGGGCATATTCAAAGTCTCCTGCAGCGACGGCGATGATCATCTAGGTGGCGATGATTTCGATCTGAGATTGATGGAACACCTAATTCAGAAACATGAGCTACATCTCTCA---------------GGGGAAGAGAAAGTGCATTTTCTGGATTTCTGCAAAGAAATCAAAGAGGAATTAGCGCACGAAGATAGAATAGTGCGATACTTCAGTTATCAGGAGAATGATGCTTGCATTGATGTCACATTGGAAGATTTCGAAAAAACAATAGAGAAAGATATAGATAGGACAATCGCCATCTTAAAGCGCGCCCTTAGATCAAGTGATATTCCAGTCGCTGAGGTGGATGGTGTACTGCTAGTTGGAGGCTCCACTAAAATAGGTCTAATTCACAGAAAGATATCAGAGTTGTTTGGGAAGGAAAAAATATCTGGAATTAATCCAGAGACAATCGTGGTAATGGGCGCAGCGCTCTTTGGGAGTTTCTTGAATGGCAGAAACCCTAAAATAGTGCTACTGGATGTGTTACCACTATCCCTGGGCATAGAAACACTAGATGGAACAATTGAAAGAATAATCATGAAGGATAGCCCTATTCCTATAAGGCAATCGCAAGTACTTACAAATGCAGTCGATGGACAAACTTCGTTTAAGATACATGTCCTACAGGGGGAAAGAGAACTCGCAAAAGATAACAGATCACTCGCCGAATTCACACTGAACGAACTACCATCACTGCCTGCAGGTAAAGCAAGAATTGAGGTGACATTCAGCATAGATGAGGATGGCATATTGAAAGTCAGCGCAAAAGAACTCATCACTGGAAAAATACAAGAAATTGAAGTGAATCCTCACTACGGTTTAAATAGAGATATCGCAGATCAAATGATCAGAGACTCATTCGCAAACCTGGAAGAGGATGTGGCTCAAAGATCCGTCATAGAAGCACAATGTCATGCAGATAGGGTCTTGAAAGTTGTAAGGAGAGCTATAAAGGAAAATGGAAACCTACTTATCGGGAATGAAGCTGAGAAAATCGCTGAATACACCAAAACAGTGGAAGCAAGTATGGAAAAGTGTGATAGCATTAAAATCAGAGAAAGCACAGAAGAATTAGAAAAGATTGTAGATCCCTTTCTAAAAAGAAGGTTGAGTTTTTTATTCAGAGAAATGAATTTGGATCTTAATAGTGAG------------------------AAAAAACAACCAATTACCGTCAGTGCCTTAGCCTTGGAAAAACTCAGCGAGCTTATCGAAAACAGGAGGAAGTCCACACTTGGGATAAAAGTAGCCCTAGTCTCCAAGGGCTGCGGGGGCAACGAATATGAAATGGAATACGTTGATGAACCTCAGAAATATGATGAAGTCGTGGAATATGCCACGATAATGATATTCATCGATCCTAAGACGATGTTTAAGATACTAGGTACTTACATAGATTATGAGGAGACAAAATTCAAAAGTGGGTTCGTTTTCAAAAATCCAGGAGAGAAAGCTAGATGTGGATGTGGTAAAAGTTTCTATTAC------------------------------------------------CCGGTATTCTTTGACAACCAGTCCACGACAAGAACTGATCCTGCAGTTCTAAAGGAGATGATTAAGTTCTTC---GAAGCACCTTGTAACCCGCATTCAAGGACACATATATACGGGTGGCAAGCCGAAGCAGCAGTCGAGAATGCGCGGGAAAAGGTAGCACAGCTGATAAATGCCTCTCCTAAGGACATTGTTTTTACCTCCGGCGCAACAGAATCGAATAACTTAGCAATCAAGGGTGCAGTGACTTTTTACCATGACAAGAAAAATCACGTGATCACCGTAGCCACCGAACACAAATGTGTACTCGATAGTTGTAGGCATCTAGAGGAAATCGGTATTAAAGTGACTTACCTACCTGTACAGAAAAATGGAATCGTTGATCTAGATGTCCTTAGGGAATCAATTAAGGATTCAACTATCATGGTATCCATAATGGCTGCAAACAATGAAATAGGTGTAATACAGCCTATCAAGGAGATCGGACAGATATGTAAAGAAGCATCTGTTATTTTTCACACGGATGCCGCTCAAGCATTTGGGAAAATTCCACTGGATGTAGAGGAGATGAATATCTCATTAATGAGTATCTCCGGTCACAAAATATATGGCCCAATGGGAGTCGGAGCGCTCTACATACGCAGAAAACCAAGAATAAGATTAACTCCAGTATTCAATGGTGGGGGCCAGGAGAGAGGTATGCGTTCCGGGACTGTCCCTACACCACTGGTCGCTGGACTAGGAAAGGCAGCGGAAATTGCTGCGCAAAACATGCAGGAGGAATATAATCGGATAAAATATCTGTCAACAAAGCTGTACGGGATAATCAAGGCAGGAATACCCGATATAGTACTAAATGGTGATCCAGAACAAAGATTACCGGGCAATCTGAATATAAGTTTCCCCTATGTGGAGGGGGAATCAATAATAATGGCCATTACTGATATATCAGTGAGTTCCGGTTCTGCTTGTACATCGGCCTCTCTGGAGCCCTCTTACGTACTCAGAGCCCTTGGTGTTGGAGATGATCTTGCACACTCCTCGATAAGATTCTCAATTGGCAGATACAATACTGAAGAGGAGATAGAAATGGCAGGTAAGCTGGTTGTAGAGAAGATCAATCGTCTGCGCGAAATGAGTCCGCTCTGGGAAATGGCGCAAGAGGGAATAGATTTAAATTCAATAAAATGGGATGTCCAC
>133412_Sculicis@ISC
------------------------------------------------------------------------------------------------------------------------------------------------------------------------------------------------------------------------------------------------------------------------------------------------------------------------------------------------AGG---------GTATCCAAAAGTATTTCAGCGGCCAACTTTTTGCCACGCACAAATGCCCGTTTATTGAGGAGTTCATATCGAACTGGCTTA---TCAACGAGAGCTTGTGAATGTTCTTGCGCATGTTCTACATGCCACGTAATTTTGGAGTCCGAGCTATATGATAAGTTAGAAGAACCGACAGACGAAGAACTTGATATGCTGGATTTAGCCTTTGGGCTAACAGAAACTAGCCGTTTGGGCTGCCAAATACAAGCAAGCAAACTACTCGAAGGCGCCAAGATCAAACTTCCTTCAGCAACCAGAAACTTCTATGTAGAT------------------------------TTCCAAAGATATATGAGCGAAAAGGTTACTGGTTCAGTTATAGGTATTGATCTTGGTACCACCAACTCTTGCGTTGCCGTCATTGAAGGTAAAAATGCCCGTGTTATTGAAAACTCTGAAGGTGGAAGAACTACTCCTTCCGTTGTCGCTTTCAGCAAAGAAAATGAACTCTTGGTCGGTATCCCCGCCAAGAGACAAGCTGTTGTCAACCCTGAAAATACTCTTTACGCCACCAAACGTCTCATCGGTAGAAAATATCAAGATGTTGAAGTCCAAATTAAAGAAGTTTCGTTCAAGATCGTCAAACACTCAAATGGTGACGCTTGGGTTGAATCTATGGGTAAAACTTACTCCCCATCTCAGGTCGGAGGCTTCATTGTTGGTAAAATGAAAGAAACTGCTGAAGCCTACTTGGGTACCCCTGTTAAAAATGCTGTAATCACTGTCCCAGCTTACTTCAATGATTCTCAACGTCAAGCCACCAAAGATGCCGGTTCTATTTCCGGTCTTAACGTTCTTAGAGTCATCAATGAACCTACTGCCGCCGCTTTGGCTTATGGTGTTGAAAAGGATGCTGATCGTGTAGTCGCTGTATACGATTTGGGTGGTGGTACTTTCGATATCTCTATTTTGGAAATCCAAAAGGGTGTCTTCGAAGTCAAATCTACCAGTGGTGACACTCATTTGGGTGGTGAAGATTTCGATATTGTTCTAGTTAGAAAAGTACTTGCTGACTTTAAGAAAGAAACCGGTGATCTATCTGGTGACCGCATGGCTGTCCAAAGAGTTCGTGAAGCTTGTGAAAAGGCTAAGGTCGAACTTTCATCTACCCTCCAAACCGAAATTAACCTTCCTTTCGGACCAAAACACATCAACACTAAATTGAGCAGATCTGAATTTGAAAGTTTGGTAGCTAGCTTGATCAACCGCACCATCGAACCATGCAAGAAATCATTGAAGGATGCCGGTGTTACTCCAAACGAAATTGGTGAAGTTATCTTGGTTGGTGGTATGTCACGTATGCCAAAGGTTGTTGAAACTGTCAAGTCTACATTCGGTCGTGATCCAACTAAATCAGTAAACCCAGACGAAGCTGTTGCCATCGGTGCCGCTATCCAAGGTGGTGTATTGGCTGGTGAAGTCACTGATATCCTTCTTCTAGATGTTACCCCATTGTCTCTAGGTATCGAAACTCTCGGTGGTGTATTCACAAGATTGATTAACAGAAACACTACTATCCCAACCAAGAAATCACAAGTATTCTCCACCGCCGCTGACGGTCAAACCGCTGTTGACATTAAGATCTTCCAAGGTGAACGTGAACTCTGCCGTGATAACAAACTCTTGGGTAACTTCCAACTTTCTGGAATCCCACCAGCTCCAAAAGGTGTTCCACAAATCGAAGTCACATTCGACATTGATGCCGACGGTATCGTTAACGTCTCAGCTAAGGACAAGGTATCTAACAAGGATCAATCCATCACATTGACTGCCTCATCAGGTCTAAGCAAAGACGAAATCGAAAACATGATCAACAACGCTGAGAAATTCGCTGAAGCTGATAAACTCCGCAGAGAAGTAATTGAATCAACTAACGCTGCTGATTCAATCATTACTGATACTGAAAAACATCTCGAAGAATTCAAGGCCCAAATCTCAGAAACCGACGCCGCTGCCATCCGCAAATCAATCGAAGAACTTAAAGCATTATTGGAATCCGTCAAATCTGATGAAATCCGCCAAGAATACCACAACTTGCAACAACAATCACTAAAACTCTTTGAAGAAGTCTACAAGAAGAAGGCTGCTGAAAACCAATCCTCAAATTCATCTGAAGAATTCAAAGACATGTTAAAGCCTACAAAAAAAATTCTAACAATGACACCAAATGCTGTAAGTCATTTGAAAGGTTTGCACGAAAAACAA---AACGATGAAAAGTTTTTAAAGATAGGAATTCAAGGTAAAGGGTGTTCTGGCAGTGCTTACACAATGAATTGGGTAGATAAACCAAACAAATTTGATGAAAAAGTTGTTCAAGATGGAGTTACCGTATTTATAGATTCGAAAGCTCTATTATCACTTATTGGTACTGAGATGGATTATTTCAGTGGAAAGTTGGCCTCACAGTTTGTTTTCAATAACCCAAATATTAAAGGGGCTTGTGGTTGTGGCGAAAGTTTTATGGTC---------ATGAAAGATCCGTCCTCTGCTAGCAAGGATGCACTCACCCCTATATACCTCGATTCTCAGGCAACGACGATGCTTGATCCAAGAGTTCTCGACAAGATGATGCCTTATCTAACAAACGAATTCGGCAATCCGCATTCAAAGACGCATCAGTATGGCTGGGATGCCGATTTGGCCGTTGAGCAAGCGCGCGAAAATGTGGCCAATCTGATTGGTGCCCAAGCAAAAGAAATCGTGTTCACGAGCGGCGCTACAGAATCGAACAATTTGGCAATAAAGGGTATTGCCAATTTCTACGGTTCAAGCAAGAAACACATAATCACTTCGCAGATAGAGCATAAGTGCGTGCTTGATAGCTGCAGGTACCTTGAAGATAGTGGCTTCGAAGTGACATACTTGCCCGTTGATAAGGACGGTCTAGTAGATCCTCAGGCAGTTGCAGCGGCGATAAAACCCGAGACGATTCTCGTTAGTTTGATGTATGTGAATAACGAGATTGGGTGCGTTCAAAAGATAAAGGAGATCGGTGACATTTGCAAGAAGAAGGGCGTCTTTTTCCACACGGATGCTGCACAGGCGGTCGGTAAAGTCGGAATAGACGTGAACTCGCTGGGTGTTGATTTAATGAGTATCAGCGGGCACAAGCTGTACGGGCCAAAGGGCGTGGGCGCTTTGTACACGCGACGTCGCCCTCGCGTCCGCTTGGATCCCATTATTTCTGGCGGAGGGCAAGAGCGCGGGTTGCGTTCGGGCACGCTCGCGCCTGCTCTTGTAGTAGGGCTCGGCAGCGCTGCTGAAGTCGCGCAGCATGAAATGGAGTATGACAGCATGAGAATCGGCGAGTTATCTGACTATTTTGTTGGTAGGATAATGACGGAGATCAAACACGTAAACAAGAACGGTAACAAGGACTACTCGTACAAGGGATGCGTCAACTTATCGTTCCAGTTTATTGAAGGCGAGTCGCTTCTGCTCGCACTTAAAGGCGTTGCGCTGTCGAGCGGGTCAGCGTGCACGAGCGCGTCGCTCGAGCCGAGCTACGTGTTGCGGTCGCTTGGAGTGACTGAGGATTCCGCGCACAGCAGCATTAGGTTCGGTATTGGAAGGTTCACGACTAAAGAGGAAATCGACTATACCGTTGATTTGCTCAAAGTTCAGGTTGAGAGGTTACGCGAACTCAGTCCTCTTTACGAGATGTTCATGGACGGTATTGATATCAACTCCATCCAGTGGTCATCCCAC
>1274402_CHpenaei@ISC
---------------------------------------------------------------------------------------------------------------------------------------------------------------------------------------------------------------------------------------------------------------------------------------------------------------------------------------------CCCAAGGTAACCTTTATTAAACCCGGCGGAGAACGTGTGGCCATTGAGGCAGAGGCCGGCCTCTCTTTGCTTGAAATTGCACATCAACACGGCTTAGACCTTGAAGGGGCCTGTGAAGGCTCGCTTGCTTGTTCCACCTGTCATGTCGTGGTGGATCCCCAGTGGTTTGGACAATTAGACGACACCACTGAAGAAGAAGATGACATGCTGGATCTGGCCTTTGGCCTCACGGAAACCTCGCGCCTGGGGTGCCAGATTATCATGACCGATGCCTTAGATGGCCTTGAGGTGACGATCCCTTCTGAGAGTCGGAACTTTTCTGCCAAA---ATGAGTCTTCAGATTCAAGAACCCGAGACCGAA---------AACACCAACCCCCGATGCACAGCCATCGGCATTGATTTGGGCACCACCCACACCTTGGTGTCTGTTATGCGCGAAAACGCCCCTGCATTGATTCACCTG---GATGACCAGCTCTTAATGCCTTCATTGATCGGGTGGGAAGATAACCCCTCTCTTGTGTTTGGCCATGAGGCAGCCGCTTTGTTAACAACACGGCCAGATCATGTGGTGTCATCCATCAAACGTCTTATGGGCGCATCGCCTGACAGCTCAGAAGCACAC------ACTTTCCCTCACACTGTTTTTCCTCATGCCTCAGGGGGTGTGGCACTCAAGATGGGCGACCACCTCTTAACCCCCACAGAACTGACCGCCCACTTTTTGTCTTCCCTCAAAACCAAGGTTGAAACGGCACTGGGCCACCCAGTGCACGAGGCGGTGATCACCATCCCGGCCTATTTTCGTGATCATGCCCGCGCGGCTACGCGCAAGGCGGCCGAAAAGGCGGGGTTTCGTGTGTTACGCCTTCTGTCTGAACCCACATCGGCAGCATTGGCTTATGGCCTTGACCAAGGTATAGAAGGCCTTTATGGGGTTTATGATCTCGGTGGTGGCACGTTTGACTTTTCACTGCTCTCGATGAGCCGTGGCGTATTTGATGTACGGGCCACGGGCGGCGACACACAGTTGGGCGGCGATGACATCGATGAAGCTTTGGCGCAATGGGCGCTGGGTCAAGCGTGGCCCTCCCTCTCG---------------CCAGCGCAAAAAATGACGGCGCGCCTTCATGCAAAGGTGGTCAAAGAGGTCTTGAGTCACCAGGAAGAGGCCGTTTTTCTTCACCCC------------CCCCACCAACACACCGTCACTCGTGATAATCTCACTCATTGTGCCCAGACGTGGGTGGATAAAACGTTTGTGTGTGTGAAAAACGTTTTACGTGATGCCAACGTTCAGCCCCACGACCTTAAGGGCATCATCTTGGTGGGCGGGGCCACGCGCATGCCTCTGGTGCAAAAAGCAGTGTCGTCTTATTTTGGTCAAGAAGCACTGCACACCCTTGACCCCGATCACGTGGTGGCCTTGGGAGCCGGATTGCAGGCCAAAGCGTTAAGCCAAGGCGCA---GACCATATTTTGTTAGATGTCACCCCCCTTTCCTTGGGCATTGAGGTGATAGGTGACACATTTGAACCCCTGATTCGCCGCAACACACGCATTCCTGTGAAGGCTACACAAACCTTCACCACCGCCAAAGATAATCAAGACGCCCTGCGCATCCATGTGCTTCAAGGCGAGCACGATCACATCAAACACAATCGCTCGTTAGCCATGTTTGAATTTGTGGACCTTCCCCCGTTGCCTGCAGGCACGGCGCGCATATGTGTAAGCTTTACCCTTGATAAAGACGGCATCCTCACCGTGTCGGCCCAAGAAGAAACAACGGGCCAAAAGCAAACGGTGAAAATTAACCCCAGCTATGGCCTCACCCTTGAAGGAGCCAAAGCTTTGCTGGACGTGTCA------------------------------------------------------------------------------------------------------------------------------------------------------------------------------------------------------------------------------------------------------------------------------------------------------------------ATGCTTAAGGCAAAGCCAGCCATCCTGACGCTTACGCCGAAGGCCGCTGTGCACATAAAACGCCTTTTGAAGGAACGTCACAAGCCCTCTCTTGGGGTGCGGGTGAGCCTCAAGACCAAAGGGTGTTCGGGCATGGCTTACCACCTTGAATATGTCGATGCCGTGAAACCAGGCGATGAATGCGTAAAGGATCAAGATGTTACGCTGTTTATTGACCCAGCCGCCGTGCTTTTCTTGATTGGCACACACATGGATTTTGATGATGATCCGCTGGCCCCTGGCTTCAAATTTATTAATCCCAATGAAAAGGGCCAATGCGGCTGCGGTCAGTCTTTTCATGTC---------ATGATGACGCCTTATGACGCAACGGATCTGACAGCGCGTCCTCTTTATTTTGATTATCAAGCCACCACGCCCCTGGATCCGCGTGTATTAGAAACCATGATGCCTTATTTGACATCTGAATTTGGCAACCCCCATTCTCGCACGCATCGCTATGGATGGGATGCAGAAAAGGCAGTGGAAGATGCACGCCAACACGTGGCGCACATCTTGCACGCGGACCCGAAAGATATTGTGCTTACCTCGGGTGCAACCGAATCTAATAATTTGGCCATCAAGGGCCTGGCTCATTTCTGGAAAGGCAAAAAACGGCACATTATCACCACACAAATTGAGCATAAATGCCTTTTGGAAAGCTGTCGTTCCCTTGAACAAGAAGGGTTTCGCATCACCTTTTTACCAGTGCAGAAAAATGGCCTGATTGACCTTGACGCTCTCAAGGATGCCTTGGAGGATGATACTCTGCTTGTGTCTGTGCTGGCGGTGCACAATGAAATTGGTGTTGTTCAGCCCCTTGAAGCGATTGGCAAGCTGTGCCGCGCACGCGGGATCTATTTTCATACGGATGCCGCGCAGGCCTTGGGCAAGATTCCTCTAGACGTGGAGGCCATGAACATCGATCTCTTAAGCCTTTCCGGTCACAAAATTTATGGCCCCAAAGGCATTGGCGCGCTTTATGTGCGACGGAAACCGCGGGTGCGACTGCGGGCTCTCTTAAGCGGTGGTGGTCAAGAGCGCAATATGCGCTCAGGCACCCTGTCTCCGGCTCTGTGTGCCGGACTGGGTGAGGCCTGCAGGCTGGCTGAGCAAGAGCAACAAGACGAGGTGGCCCGGATACAGGGGTTTTTCGATGACATGTATCACACCCTCACCACATCGCTGCCTGAGGTGTTTCTCAATGGTGACAAAACCCACCGTGTACCCCATAATCTCAACCTCAGTTTCGCAGGCGTAGAAGGCGAAGGACTGATGATGGGCCTTAAAGATCTAGCTATTTCTTCAGGATCGGCGTGCACGTCGGCTTCCCTTGAACCTTCCTATGTGCTGGGCGCCCTGGGTGTGAATGAAGAGCTCGCGCACACCTCGCTGCGCATCAGTTTTGGGCGGATGACCACACAAGAGGAAGTCACCTATGCCACAAAACGCATTATTGAGGAGGTTACCCGTTTACGCGACATGAGCCCTTTGTGGGAAATGCACCTTGAGGGTGTGGATGTCAGCGCCATTCAGTGGGCCCAT---
>1082_Pfulvum@ISC
ATGAGCCTGGAAGAAAGCCACTTTATCGCCCTGGCCGACCCGTTACTCGAACGCCTTGCCGAGGCGATCGAGGATGGCCGCGAC------GATGCCGACGCCGAGCTTGAGGGCGGTGTGCTGACCGTCACCCTCGATCACGGCGGCACCTATGTCATCAACAAGCAGACCCCGAACCGCGAAATCTGGCTGGCCTCGCCCAAAAGCGGGGCGCACCATTTCGTCTGGCGCGACGAG------CGCTGGGTCTCGACCCGAGACCCGGCGGCGCTTTTGCCGTTGTTGTCGGCCGAACTGGGCGTGCCCCTG------------------ATGCCCAAACTGACTTTTATCAATCCCGACGGTTCGCGCACCGAGGTCGATGCCGCCGAAGGTCTGTCGGTGATGGAAGCCGCCCATCGCAATCATGTCGATCTGGAAGGAGCCTGCGAAGGCTCGCTGGCCTGTTCGACCTGTCATGTCGTCGTCGCCAAGGAATGGTACGACAAGATTCCGCCCGCCAGCGAGGACGAGGAAGACATGCTCGACCTCGCCTTCGGGCTGACCGCGACCTCGCGGCTGGGCTGCCAGATCATCGTGACCAAGGACATGGAGGGCTTCACCGTCACCCTGCCCGCCGCGACCCGCAACATGATGGTCGGC---ATGCTGTTGCAGTTGCATGAACCCGGCGAGAGTCCCGCTCCGCACGAGCAGGATCGCGGCCTTGCCGTCGGCATTGATCTCGGCACCACCAATTCGGTGGTGGCGCTGGCCCAGGGCGGCGCGGTCGAGGTGTTGCGCGACGGCGACGGTCAGGCGCTGATCCCCTCGGTGGTTCAGTACGACGAAGACGGCAGTGTGATCGTCGGGCGCGAGGCGCGCCGGATGATCCTGGAAAAACCGGAACAGGTGGTCAGTTCGGTCAAGCGGCTGATGGGACGCGGCATCGAGGATTTGAAGTCGCTGGCGGGCACCCTGCCCTTCCGGCTCGACAGC---GAGGGCGGCATGGTCCGGCTGCGGGTCGCCGGGCGGACGCTGACCCCGGTCGAGGTCTCGGCCGACATCCTGCGCGCGCTGCGCGCCCGCGCCGAAGAGGCCCAGGGCAAGGACGTCGATCGCGCCGTCATCACCGTTCCGGCCTATTTCGACGACGCCGCCCGCACTGCGACCAAGGACGCCGCCCGGCTGGCCGGGCTTGAAGTCCTGCGTCTGGTCAACGAACCGACCGCTGCCGCGCTGGCCTATGGGCTCGATCACGGGGCCGAGGGGCTGTACGCCGTCTATGATTTGGGCGGCGGCACCTTCGATTTGTCGATCCTGCGGATGGAAAAGGGCGTGTTCCAGGTTCGCGCCACCGGCGGCGACGCCGCGTTGGGCGGCGACGATATCGACCATGCCGTCGCCGAGCATTTCCTGGCCGAGCGCGCCGCGACCCGGGGCGACGTCACCCTGACCGAAGGCGAGGTGATGCAGGCCCTAGCCGCCGCCCGCGTCGCCAAGGAATGCCTATCGACCCAGCGCGAAGGCGACTGGATGATCGAGGTCGGCGGGATCGCCACCCGCCACAGCCTCACCCGCGAGACGCTGGACGCGCTGGCGGCGCCGTGGCTCGACCGGACCGTCGAGATTTGCCGTCAGGTGATCGAGGACGCCGGAATCGACGTCGCCGACATCCAGGGCGTGGTGCTGGTCGGCGGCTCGACCCGGATGCCGCTGGTCCGCAGCTCGGTCAAGGCGCTGTTCGGCCGCGATCCGCTCGCCAACATCAATCCCGACGAAGTCGTCGCCGTCGGCGCGGCGTTGCAGGCCGAGGCGCTGACCGCCGGGTCC---GACACCTTGTTGCTCGACGTCACCCCGCTGTCGCTGGGGATCGAGACGATGGGCGGCATCGTCGAAAAGCTGATCCCGCGCAACACCCCGATTCCGGTGGCGATGGCCCAGGAATTCACCACCTATCAGGACGGCCAGACGGCGATGACGATCCACGTCGTCCAGGGCGAACGCGAGATGGTCGATCAGAACCGCTCGCTCGCCCGCTTTGTCCTGCGTGGCATCCCGCCGATGGCCGCCGGGGCGGCGCGGATTCGCGTCACCTTCACCGTCGATGCCGATGGGCTGCTGACCGTCACCGCCAGCGAGGGCAGCACCGGGATCGAGCAGCAGGTCGCGGTCAAGCCGTCCTATGGCCTGACCGAAGACGAAATGGCGACGATGCTGCGCGATTCGCTCGAACATGCGCGCGAGGACATGGACAGCCGCCTGCTGGCCGAGACCGTCGTCGAGGCCCGCCGCTCGGTGCTGGCGGTCCAGGCGGCGCTGGGGGTTGATTCCGACCTCTTGTCGGCGGACGAGCGAAAGGGTATCGATGACGCGATCGCCGAGGTCGAGCGCACCATCGCTTCGTCCGACCGCGACGCCGTCACCGCCGCGATGGACGCGCTGGAGGCCGCCACCAAGACCTTCGCCGAACGGCGGATGGATCGCGGCATCCGTCAGGCCCTGGCCGGGGTCGCGATCGATTCGCTCGACGAG---------ATGCCCGCTGCTCCACTGACCATCACCGACGCCGCCGCACTCCGCGTCCAGGCTTTGCTCGACAAGCGCGGCAAGCCGTCGGCCGGGATTCGTATCGGGGTGCGCTCGAAGGGCTGCTCTGGCCTGTCCTACACCCTGGAATTCGCCGACGAGCGGACCCCCTACGACGAAATCGTCGAGCATAACGGCGTCACCGTCCTGATCGACCCCAAGGCGACGATGTTCATCCTTGGTACCGAAATGGACTTCGTCGAGGACAAGATGCAGTCCGGCTTCGTCTTCCGCAACCCCAACGAGAAAGGCCGCTGCGGCTGTGGGGAATCCTTCCACGTC---------ATGCTCAGCAGCCCGACCCCGGCCCGGCGAGCCGATGTCCCGGTTTACCTCGATTATCAGGCCACCACGCCGTGTGATCCCCGCGTGGTCGAGGCGATGTTGCCCTGGTTCACCGAGAAATTCGGCAATCCACATTCGCGCAATCACGCCTATGGCTGGGAAGCCGAGGAAGCGGTCGAGCAGGCCCGCGCCCAGATCGCCGCGTTGATCGGGGCCGATGCCAAGGAAATCATCTTCACCTCGGGCGCGACCGAATCGAACAATCTGGCGATTCGGGGCGTCGCGATGTTCCTGAAGGAACGGCGCAACCACGTCGTCACCGTCTCGACCGAGCATAAATGCGTGCTCGACACCTGCCGCCACCTGGAGCAGGAAGGGTTCGAGGTCACCTATCTGCCGGTCGGCACCAACGGGCTGATCGACCTGGCCGAGCTTGAGGCGGCGATCACCGACAAGACCGCGATCGTCTCGGTGATGGGGGTCAATAACGAGATCGGGGTGATCCAGCCGCTGGCCGAGATCGGCGCGCTGTGCCGGGCCAAGGGCGCCCACTTCCATTCCGATTGCGCCCAGGCGGTGGGGAAGATCCCGCTCGACGTCAATGCGATGAACATCGATCTGATGAGCATCTCCGGCCACAAAATCTATGGACCGAAGGGAGTCGGCGCGCTTTATGTCCGCCGCCGCCCCCGCGTCCGGCTGGTGCCGATGATCCATGGCGGCGGCCAGGAACGCGGCATGCGCTCGGGCACGCTGGCGACGCCGCTGTGCGTCGGCCTGGGGTTGGCCTGCGCGCTGGCCCAGGCCGAGATGGCCGAGGAATCCAAGCGTCTGCTGGGCTTGCGCGCCCGCCTGCTGGGTGGTCTGCAACAGCGCCTGCCCGAGATTTACGTCAATGGCGACCTTGACCACCGCGTCCCCGGCAATCTCAACATCTCGTTCGCTTTCGTCGAGGGCGAGGGGCTGATGATGGGGGTCAAAGGGCTGGCGGTGTCGTCGGGCTCGGCCTGCACCTCGGCCTCGCTCGAGCCGTCCTATGTGCTTCGCGCGCTGGGGCTGAACGCCGAGATGGCCCACACCTCGCTGCGGTTCGGCTTTGGCCGCTTCACCACCGACGAGGACATCTCCTACGCGATCGACCACATCGTGACGGCGGTCGAGCACCTGCGCTCGCTCAGCCCGCTGTGGGAAATGCACCAGGAGGGGATCGACGTCAGCTCGGTTCAGTGGGCCGAGCAT
>448386_Gchorda@ISC
------------------------------------------------------------------------------------------------------------------------------------------------------------------------------------------------------------------------------------------------------------------------------------------------------------------------------------------GCCATTGCTCTCACCTTTGTGGACCGCGACGGCGCGCGGCACGCCTTGAAGGCGCCCCCGGGCGCCTCCCTGCTGGAGGTGGCGCACGCGAATCACATCGATTTGGAGGGCGCCTGTGAGGGAAGTTTGGCGTGTTCCACCTGCCACGTTTACTTGGATCAGCCGTCGTTCGACCTACTTGCCGAGCCGTGCGACGACGAAAACGACATGCTCGACCTCGCCTTTGCGCTCACCGAGCTCTCCAGGCTGGGCTGTCAGGTCAAGATGAACCCGCAATTAGAGGGAATGCAAGTTACACTGCCGCCCGCCACCCGAAACATGGCTGTGGAC------------------------------CAGCGCAGGGGTTTGTCCTCCGCTATCTCCGGCGATGTCATCGGCATTGATCTCGGCACCACCAATTCCTGCGTCGCTGTCATGGAGGGTAAGAACCCCCGCGTCATCGAGAATGCCGAGGGCGTGCGAACCACCCCGTCCGTCGTCGCCTTCACTCAAGACGGCGAGAAACTCGTCGGCATTCCCGCCCGCCGTCAGGCCGTTACCAACCCCACAAACACCCTATTCGCCACCAAGCGCCTCATTGGCCGTCGTTACACTGACAAGGTAACACAGATTGACATCATGCCGTACAAGATTGTCGACGGCCCCAATGGAGACGCTTGGGTTGAGGCGGGAGGCCAGAAGTACTCCCCGAGTCAGGTCGGTGCCTTCGTCTTGCAGAAGATGAAGGACACTGCCGAGAGCTTCCTTGGCAGGAAGGTCAACCACGCTGTCATCACCGTTCCTGCCTACTTCAATGACTCCCAGCGCCAGGCAACCAAGGACGCTGGTAAGATTGCTGGCTTGGATGTCGCTCGTATCATTAATGAGCCCACTGCTGCTGCCCTGGCGTACGGCTTGGAGAAGGCGGAGGGCAAGATCGTCGCAGTGTACGATCTTGGTGGCGGAACCTTTGATGTCAGTATTCTCGAGATTTCGGGAGGCGTCTTTGAAGTCAAGGCCACCAATGGAGACACTCATCTCGGTGGTGAGGACTTTGACAACGTCTTGTTGGATTATCTTGTGGCAGACTTCAAGAAGGCGCAGGGAGATCTATCTAAGGACAGACTCGCTCTGCAGAGATTGCGTGAAGCCGCCGAAAAAGCCAAGATAGAGTTGTCGTCTACCATGCAGACCGATATCAATCTTCCTTTCGGCCCCAAGCACATGAACATAAAGCTCACGCGTGCAAAGTACGAATCTCTTGTCGATCCTCTCGTGCGACGCACTCTGGAGCCTATGAAGAATTGCCTCAAGGACGCTGGCATTTCTACCAAGGACATTGGCGATATCCTCATGGTTGGTGGTATGACTCGGCTTCCGCGTGTTCAGGAAACCGTCAAGGAGTTCTTTGGACGTGATCCTTCAAAGAGCGTCAACCCTGATGAGGTCGTTGCTATGGGAGCTGCCGTGCAGGGAGGTGTGTTGCGTGGTGATGTCAAGGACATCTTGTTGCTTGACGTCACTCCGTTGTCTCTCGGTCTGGAAACACTTGGTGGCGTATTTACTAGACTCATCAACAGAAACACTACCATCCCTACCAAGAAATCCCAAGTGTTCTCAACTGCCGCTGATAACCAGACCCAAGTGGGCATCAAGGTTCTTCAGGGTGAACGAGCGATGGCTGCGGACAACAAGATGCTGGGTCAGTTTGATCTCGTCGGCATTCCGCCAGCACCGAGAGGTGTGCCTCAGATCGATGTGGTGTTTGACATTGATGCCAATGGAATTTTGCACGTATCTGCTCGTGACAAGGCAACTGGCAAGGAACAGAGCATCAGAATTCAGAGCTCTGGCGGCTTGTCTGATGCTGATATTGAAGACATGGTCAAGAATGCTGAATCTTTTGCCGCTGCTGATAAGGAACGTCGTGATACCATTGAGGCAAAGAATGACGCAGATAGCTTGCTGTACAGTACTGAGAAGAGCTTCAATGAACACAAGGACAAACTGAATGCGGATCAAATCGCTGCTGTGGAGGCTGCCATTGCGGACCTGCGTTCAGAGGTGGACAAGGATAGCGCATCCGATATCAAGGCGAAGATAGAGGCATTGTCGAAGGCCGCTATGTCAATAGGAGAAGCTATGTACAAGGCGTCGCAAGAGGCTAATGCCCAAAGGGATGCTGCCTCCGAATCTGAAAAGATGCAAAGGCGGGCTCCAGCCGCACTTGAAGTTACACCCGCAGCGGCGGAAAGAATTAGATACTTGCTGAGCCAGAAGAACCCAAGACCAGCTGGTGTACGCATCGGTCTGCGCACCAGAGGTTGCAATGGCATGGCATACACTCTGAATTACGCACAAGAAGGGTCCAAGTTTGACGAAAAGGTTTCGATAGAAGGCGCCGATGTGTATATTGATCCAAGAGCGCTTATGCATATAGTTGGTACTAAGATGGACTTTCTTGATAATGATCTCGTCTCGGAATTTGTCTTCCATAACCCCAACGCCAAGGGAACTTGCGGCTGTGGTGAATCCTTCAACGTA---------ATGGCACAAGCAGAAAGACCTATGGTTATCAAAGCAAGGCCAATCTACCTCGATATGCAATCCACAACTCCAATCGATCCCCGTGTAGCTGATGCAATGCTGCCCCATTTAACCACTCTTCACGGCAACCCGCATTCACGCACTCATGCTTATGGATGGGATGCCGAGCACGCAGTGGACGTTGCCCGCCAGCAGGTAGCATCTTTGGTTGGTGCCGATTCACGAGAGATTATATTCACCTCCGGTGCTACGGAGAGCAACAACATGGTTGTCAAAGGCGTCGCTATGTTTTATAAGTCTAGAAAAAAGCACGTCGTCACAACTCAAACAGAGCACAAGTGTGTTCTGGATAGTTGTCGTTGGTTACAGCAGCGTGGCTTTGAAGTTACATATCTGCCGGTCAAATCTGACGGCCTCTTAGATTTGGAACAGTTGAAGGACGCCATCCGTCCGGATACCTCTCTTGTAAGTGTTATGGCAGTTAACAACGAAATTGGGGTCGTGCAGCCCCTGCGCGAGATCGGTGAACTATGCCGAGAGAAAGGTGTTTTCTTCCACACAGATGCTGCTCAGATGGTAGGCAAGCTACCGATTGACGTAAATGAGATGAACATTGACCTCATGTCGCTCTCAGGTCATAAGATATACGGACCAAAGGGAATTGGCGCTTTGTACATACGGAGAAGGCCCCGTGTGCGCATTGAACCACAGATGAGTGGTGGGGGACAAGAGAGAGGGCTACGCTCGGGCACCTTGCCAACGGCTCTAGTCGTTGGCATGGGCGAAGCCGCAAAGGTCTGTCAAGAGGAAATGGACTACGATTTGAAACGCGTTACACATCTTAGTAAGCGTCTTTACGATGGTGTTGTCAGCCGGGTTCCGGAAGTTGTGTTGAACGGTAGCAAGGAACATCGCTTTCCCGGTAATCTAAACTTGAGTTTCGCATATGTAGAAGGTGAGAGTTTGTTGATGGCCCTGAAAGACGTTGCCGTCAGCAGTGGAAGCGCGTGCACGAGTGCTAGCCTAGAACCCAGCTATGTACTGCGCGCATTGGGCGTCGATGACGAAATGGCACATACCAGCATTAGATTCGGTATTGGGAGATTTACAACCGAGAAAGAGATTGATTACTCCGTTGACTTGGCAGAGGAGCACGTGCGACGATTGCGTGAAATGAGTCCTTTATGGGAGATGGTACAAGAAGGAATTGATTTGAAGACGATCAAGTGGACGCAGGAA
>670386_Halbum@ISC
ATGGAATTACCATTACCAATATATCATACTATTGTAGATGATGAATTAGAGTTATTTTCAGATAGAATAGAGGTATTAATTCAATCGTTTGGTGCTGATGTTGAAACTTCAGATGGAGTATTAACAATTAATTTAGGAAAAAATGGTACATATGTAATTAATAAACAAACACCGAACCGTCAGATATGGTGGTCATCACCTATTAGTGGACCAAAACGATTCAACTATGACACAATATCAAAGCAATGGATAGATAACATCGATGGTACACCTCTAAGAAATCTTCTTCAATCTGAAATCAAGACTTTATGTAAATATGATTTGAATCTTTTGGTACCAATTACATTTATAGATAAAGAAGGTCAACGTATTGATTTGAAAGTACCAGAGGGTACTTCATTGTTGGACATTGCACACGATAACGATATCGATTTGGAAGGTGCCTGTGAAGGTTCCGTTGCATGCTCTACATGTCATTGTTATATTGAACCAAAGTTTTACGAAAAGCTCGAACAACCAACCGACGAAGAGAATGATATGTTGGATTTAGCTTTCGATTTAAAGACAAACTCTAGATTAGGATGTCAAGTTATTGTAACAAAAGAGTTATCCGGTATGGAAGTTACACTTCCCTCTGCAACTAGAAATATGAGTGTCGACAAGCAATTTACCAAAGTTAATAAAAATTCATCATACAGCACACAAAACTCAAAGGTATCTGGACCAGTCATCGGTATTGATTTGGGTACTACCAACTCTTGTGTTGCCGTCATGGAAGGTAATGATGCCCGTGTTCTTGAGAACTCTGAGGGTGGTCGTACTACCCCATCCGTTGTCGCCTTCACTGACGACGGTCAAAGAATCGTTGGTTTGCCAGCTAAGAGACAAATGGTTACCAACGCTGCCAATACATTGTTTGCCACCAAGCGTTTGATTGGTCGTCGTTTCGATGATCCAATGACCAAGATGACAATGGTACCATACAAAATCGTTAGAGGTCCAAACGGTGACGCTTGGATGGAAGTCAAGGGAAAACAAATCTCACCATCTGAAGCTGGTGCTATGGTTCTTACCAAGATGAAGGAGACTGCTGAATCTGCTTTGGGTGTCCCAATTAAGGATGCTGTTGTTACTGTTCCAGCCTATTTCGATGACGCTCAACGTCAAGCTACCAGAGATGCCGGTACCATTGCTGGTTTGAATGTCAGCCGTATTATTAATGAGCCAACTGCTGCTGCCTTGGCCTACGGTTTCAAGCAAGACGAACCAAAGACTGTTGCCGTATACGATTTGGGTGGTGGAACCTTTGACGTTTCCATTCTCGAAATTGTCGGTGGTGTTTTCGAAGTAAGAGCTACCAATGGTGACACTTTCCTTGGTGGTGAAGATTTCGATGTTGAGTTGCTCAACTACTTTGTTGCCGAGTTCAAGAAGGAGAAGGGTGATTTAACTAATGACAGCATGGCCATGCAACGTCTCAGAGAAGCCGCCGAGAAGGCCAAGTGCGAGCTCTCCTCAACCCTCCAAACCGAAATTAACTTACCATATGGTCCAGTCCATTTCAACATGAAGTTGACCCGTTCCAAGTTTGAGCAATTGGTCGGTAACTTGATCAGCAAGACCATCGAACCATGCAAGATCTGTCTCAAGGATGCCACCATGTCACCAAAGGACATCAACGAAGTTATTTTGGTCGGTGGTATGACTCGTGTTCCAAAGGTACAAGAGGTCGCCAAGAATTTGTTCAACAAGGAGCCATTCAAGGGTGTCAACCCAGATGAAGCCGTTGCCGTCGGTGCTGCCATCCAAGGTAAGATCTTGTCTGGTGAAGGTAAAGGAATTATTTTGATTGACGTCACCCCATTGTCACTCGGTATCGAGACCTACGGTGGTGTCTTCACTCGTTTGATCAAGAAGAACACCAACATCCCAGCCTCCAAGACTGACGTCTTCTCGACTGCCTCTGACGGTCAACAAGAAGTCGAAATCAAGGTATTCCAAGGAGAGAGAGAGATGGCTGCCGACAACAAATTGTTGGGTAAATTCACTTTGTTCGGTTTGCCACCATTACCAAAGGGTGTCCCACAAATTGAAGTCACTTTCGATATGGATGTCAACGGTATGCTTTCCGTCATCGCCAAGGACAAGGCCACCGGTAAGGCCCAACAAATCCGTATTCAAGCCTCTGGTGGTTTGAGCAAGGATGACGTCGCCAGAATCATCAAGGAATCAGAGATGAACGCCGAGGCTGACAAGAAGAGAAGAGAGTTGGTCGAAGCCAAGAACAGCGGTGAGTCTGTCGTTTACCAAACCGAGAAGGACTTGATTGACTTCAAGGACTACCTCAACCCACAACAAACCGAAGAGATCAAGAAGGTCGTTGCTTCCGTCAAGGATACCCTTTCCAAGGAGGACCCAGCTGCCATTGAATCTGAAATCAAGAGATTGCGTGATCTCACCACCTCAACTTTCGAACAAGCCTACAAGGCCAAGATGTCCGCTCAAAACAGCAACAACAACCAATCAGAGTTCACCGAGATGAAACCATCGAGAAAAGCTATCTTTTCAATGACCGACTCAGCTGTAAATAAAATTAGAGAGTTAATGAAACAAGAAGGAGAGAACTTTTTAGGTATGAAACTCGGTGTCAAACAAAAAGGTTGTTCAGGTTTAGCATATACTCTAGATTTCACAAACCAACCCAATAAACTAGATGAAGTTGTAACCGATAAAGGTGTAACAGTAGTTGTAGATTCTAAAGCATTAATGTCAGTGATAGGCACTGAAATGGATTACATAGAAGAACCTATAAAGAAAGAGTTTATATTCATCAATCCTAATGCAACCAATACTTGTGGTTGTGGTGAATCATTCACCGTCAAAGACCCAATGATTTCAACACCTAATACATCAAAAGATAGTTTACAACCAATTTATTTAGATAATCAAGCAACTACACCAGTTGATCCAAGAGTATTAGATGTAATGCTGTCTTTATATACAGAGAACTATGGTAATCCACACTCAAAGACACACGACTATGGTTGGAAATCGTCGGACTACGTAGAGAACGCAAGACAACAGGTGGCCAGTTTGATCGGTTCCGATCCAAAGGAAGTCATTTTCACCAGTGGTGCAACAGAGTCTAATAACATCGCTTTGAAAGGTGTCGCTAGATTCTACAAGGAGAAGAAGAATCACATCATCACAACCGTCACCGAACACAAGTGCGTTTTGGATTCATGCAGACATCTCGAGCAAGAAGGTTTCAAAGTCACCTACTTGCCAGTGTTGTCGAATGGTTTGATCGACTTGGCACAACTGGAAGCCGCCATCACTCCACAGACTGTCTTGATTTCCGTCATGGCGGTCAACAACGAGATCGGTGTCATTCAGCCACTCAAGGAGATTGGAAAGCTCTGTCGTTCCAAGGGAATCTTCTTCCACACCGATGCGGCACAAGCCGTCGGTAAGATCCCAATCGATGTCAACGAGATGAACATCGATCTCATGTCGATCAGTGGACACAAGGTATACGGCCCAAAGGGTATTGGCGCACTCTATCTCCGTCGTCGTCCCCGTGTCAGAATCGAGGCGATTCAGAGTGGTGGTGGACAGGAGCGTGGTATCAGATCGGGAACGGTGCCAGCAACATTGGTCACTGGTTTCGGTGCTGCCTGCGCCATCTCACAGAACGAAATGCAAAGAGATGCAGTGTGGATCAAGTTCCTCTATGACCGTCTGCTCAAAGGCATTCAAGAATCGATTCCTCATGTAAAGATCAACGGTGACACCGAACACCGTTACTATGGTAATTTGAATATTTCCTTCAGTTATGTCGAGGGTGAGTCACTGCTGATGGCCATCAAAGACATTGCTTGTAGCAGTGGTAGTGCATGCACTTCGGCATCACTCGAACCATCTTACGTGCTCAGATCGCTAGGTCTCGAAGAAGACATGGCTCACTCATCGATCCGTTTCGGAATTGGAAGATTCACCACAGTCGCCGAAATCGATTTCACCATCGAGCTACTCAAGAAGCATGTACAAAGATTGAGAGATATGAGTCCACTATGGGAGATGGTACAAGAAGGTATCGATCTCAAGACAATTAATTGGAATCAAGTA
>159749_Toceanica@ISC
ATGTTTCAAAACGTTGGCCAGTACCACAGGGTTGCAGACGAAACGCTAGAATCCATTCAGGATGCGGTCGAAGAGTACTTAGAGGACAACATGCCAGAGGTCAACTATGCCGATGGAGTGCTGACAATCTCACTCCCTCCTCGCGGGACGTGGGTGTTGAACAAGCAAACTCCGAACGAACAAATATGGTGGAGCTCTCCAGTCTCGGGTCCACGGAGATACGAGTATATCGAAAGCATGAATAGATGGGTTTACAGTCGTGCAGTTGATACCCTGGGAGGCATACTCAACAAGGAGCTGGAGGGGCTTTTCGGAAAATGTGTCGATGGTACAGTCAATATAAAATTTATAAATTCGGACGACAGCGAAACCGCGGTGGCCGCTCGTGTTGACGAGGTGCTGTTGCGCGTCGCTCACAGGACGGGGGTTGAAATGGAAGGCGCATGCGAGGGTGTTTGCGCGTGCTCGACATGCCACGTAGTACTGGAGCAAAACCTATACGACACACTCGGTGCTCTGAGCGAGGACGAGGAGGACATGTTGGATATGGCCTTTGGTCTGACTCACACGAGCAGATTGGGATGTCAGATAAAGATCTCAGAGGATATGGAGGGGGCAGTGTTTCAGTTGCCCAAGGCAACTCGCAACTTTTACGTCGAC---------------------------------------------------------------------------------------------------------------ATGGAAGGAAGGAATGCACGCGTTATCGAAAACAGCGAGGGCTCGCGGACGACTCCCTCGGTAGTTGCGATAACAGAAGACTCTAGCCGCCTGGTCGGAATGGCGGCGAAACGCCAGGCAGTGACAAACCCCGAGAATACATTCTACGCCGTCAAGAGACTTATCGGGAGATCCTTCGGGGACAAAGAAGTCAAGCAGGGCCTCGTGCCGTACAAAATCGTCAAATCCAACAACAACGACGCGTGGGTGGCGACCAGAAATGAAAAGTTCAGCCCGTCGCAGATTGGTTCGTCGGTTCTTGGAAAGATGAAGGAGACCGCCGAGGGCTTCCTGGGCAGGGACGTTTCCAAGGCAGTGGTGACCGTGCCCGCTTACTTCAACGACAGCCAGCGTCAGGCCACGAAGGACGCTGGTAAAATTGCAGGTCTTGACGTTTTGAGAATAATAAACGAGCCAACCGCTGCGGCGCTGGCGTACGGCATGGACAAGGTGGACGGCAAGACCATTGCCGTATTCGATCTCGGAGGCGGGACCTTCGACGTTTCGATTCTTGAGATATCTGGCGGAGTCTTCGAGGTCAAGGCCACGAACGGAAATACCATGCTCGGAGGAGAGGATTTCGACGAAGAGCTGCTAGAGTTTCTGCTTAAGAGCTTCAAGCAGGAGAGCGGAGACCTCAGCGGCGACAATCTAGCCATGCAACGGTTGCGCGAGGCGGCCGAGAAGGCCAAGCGTGAGCTCGATGGACTGGCCCAGACTGATGTTTCGTTACCGTTCGGGCCCAAGCATTTGAACATCAAGGTCACCAAGGCCCAGTTCGAGAACATGGTCAACGACTTGGTGGAGAAGACTGTTGAGCCGTGCCAAAAATGCATGAAGGACGCAGACGTGTCCAAGTCGGACATACACGATGTCATTCTTGTTGGGGGTATGACAAGAATGCCCAAGGTGCAGGAAACAGTTGAAAACTTCTTCGGCAAGAAGCCTTCACGTGGCGTGAACCCTGACGAGGTCGTAGCCATGGGCGCAGCCATCCAGGGAGGCGTACTCAAGGGAGACGTAAAAGACATTCTACTCCTCGACGTGACGCCCCTTTCGCTCGGCATAGAAACTCTGGGAGGTGTCATGACCAAGCTTATCCCGCGTAACACAACCATTCCTACCAAGAAGCAGCAGACCTTCTCGACGGCCGTGGACAATCAGCCACAGGTTCAGCTCAAGGTCATGCAGGGCGAGCGCGAAATGGCTGCTGACAACAAGAACCTTGGAGAGTTCGACCTTGCGGGCATCCCTCCGGCGCCACGTGGCGTGCCTCAGATCGAGGTGTCGTTCGACATTGACGCCGACGGAATACTCAACGTCAGCGCCAAGGACAAGGGCACCGGGAAGGAGCAGAATATTATCATCAAGTCGTGCGGTGGACTTTCTGACGACGACATCGAGCGCATGGTTCGGGACGCGGAGGTCAACGCTGAGGCCGACGCGCAGAAGAAGCAGGCCATCGAGGCGAAGAACGAGATTGACTCGCTGATATACTCCACTGAGAAGAGCCTAAATGAGCACAAAGACAAACTCGACGACGAGGCGAAGAAGGAAGTGGAGAAGGCTATTGAGGAAGCCAAGTCAGTGAAGGAGTCGGACAATTTGGACGAACTCAAGTCAAAGACAGAGGCGTTGAGCCAGGCCAGCATGAAGATGGGTCAAGCTATATATGGTCAACAGAGTAGTGGCGACGCCAGCGAGGGCGAGGAGAAGGAATTCGAGGAGATGCGAAGGCCCCGGCCTGACCCACTAATAGTCACGCCGACGGCGGCGGCCCGGATACAGGAGCTGATCTCAAGGCACAACAATAGAGCAGTTGGGATCAGGCTGGGAACAAAGAAAAGGGGCTGTAATGGCCTGTCGTATACGCTCAACTACGCATACGAAAATAAAAAGAGTGACGAGATGACACCTGGACACGGTCTCAAGATCTATGTCGAGCCCATGGCGCTGATGAATGTCATAGGGACCACTATGGACTACGAAGACGGAGAGATGGCGAGCGAATTCACCTTCACGAACCCCAACTCGAAGGGGGAGTGTGGGTGCGGCGAGAGCTTCAATGTT---------ATGCGGTTCTCCATCCAGGGCAAGTTCCGCGAGGGACGCGCGTCGTACCTCGACATGAGCGCCACGACCCCTCTCGACCCCCGGGTGCTCGACAAGATGATGCCCTACATGATCGGATCGTACGGCAACCCCCACTCCCGCACACACTCCTACGGGTGGGAGTCCGAGACGGTCGTCGAGAATGCCCGCGCCCAGATCGCTTTCCTCATCGGCGCTTCGCCCAAGGAGGTAATCTTTACGTCCGGGGCCACCGAGTCCAACAACATGTCCATCAAGGGCGCCGCGCACTTTTACGGGATGAAGAAGAAGCATATAATAACCACCCAGACCGAGCACAAGTGCGTCCTCGACAGCTGCCGCAGCCTCGAGCAGGAGGGGTTCGACGTGACTTATTTGCCCGTGGAGGCCACAGGCATGGTCGACATGGAGCAGCTCGAGGGTGCCATGAGGGACGACACGCTCCTGGTAAGCGTCATGGCGGTGAACAACGAGATCGGCACGAGGCAGCCCATCGAGGCCATCGGGAAGCTTTGCCGGTCGAGGAAGGTCCTGTTCCACACGGACGCGGCGCAGATGCTCGGGAAGCTCCCCATCGACGTGAACGAGATGAGCATCGACCTGATGTCCCTGTCGTCGCACAAGGTGTACGGCCCGAAGGGGATCGGGGCGCTGTACGTCCGGAGGCGGCCGCGGGTGAGGCTCGAGCCGCTCTTCAGCGGCGGCGGGCAGGAGAGGGGACTCCGGTCGGGGACGCTCCCGGCCCTCCTCTGCGCAGGCTTCGGCGCCGCCTGCGACCTGGCGAAGAGGGAGATGCCGATCGACGACGCGTGGGTCCGCCACCTGAGCGACAGGCTGTGCACCGGAATCGAGGAGAGGATACCCATGGTAACGAGGAACGGCCACCCCGACCTCCGCTACCCCGGCTGCGTCAACTACTCCTTCGCGTACGTCGAGGGCGAGTCGCTCCTCATGGCGCTCAAGAACGTGGCCGTCTCGTCCGGGTCGGCCTGCACGTCCGCGAGCCTCGAGCCGAGCTACGTCCTACGCGCGCTGGGAGTGGACGACGAGCTCGCGCACGGGAGCCTCCGGTTCGGACTGGGGAGGTTCACGTCCGAGGACGAGGTGGACTTTTTGCTCGACCTGCTCGAGGAGCACGTGGGGAGGCTGAGGGACATGAGCCCGCTTTGGGAGATGGTGCAGGAGGGGATCGATTTGAAGACGATCACCTGGTCACAAGAT
>1891279_Tindica@ISC
ATGGCCCTTGAGGAAACCCGCTTCCATCAGCTTGCAGACGAAACCATCGAAACGCTGTCTGATGTTATTGATGATGCCTTGGGCGAT---GACCTTGATGTTGATCTGCAGTCCGGCATCCTGACCATCGAACTCGATTCGGGCGAACAATTCATCATCAACAAGCATGGTCCGAACCGTCAGGTCTGGCTTTCTTCGCCGGTCAGTGGGGCAAGCCACTATGACTTTGATGAAGACAACGAAACCTGGACCTCGACCCGCGGTTCGACCACGCTCCATGATCAGCTTTCGGCTGATCTTGCTGTCAAAACCGGGAACAAGCTTGATCTTATGCCTAAGATCGTTTTTGTCGAGCCGGATGGCACCGAAAAGGAATTCGAAGTAGCCGACGGCCTGTCTGTTCTGGAAGCTGCCCACAAGAACGGCATTGACCTTGAAGGTGCTTGCGAAGGTTCGCTGGCATGTTCGACCTGCCACGTCATTCTTGAAGATGACTGGTTTGACAAGCTTGATGAACCGTCCGAAGACGAAGAAGACATGCTTGACCTTGCCTTTGGCCTGACCGAGACCTCGCGTCTTGGCTGCCAGATCATCATGAGCGACGAGCTCGACGGTCTGCGTGTCAAACTTCCGTCCGCGACCCGCAACATGATGGTCGACATGGCCCTGCTAAAAATCCACGAACCCGGCGAAACACCCCTCCCGCACGAGGAAGAACGTCAGATCGCTGTCGGGATCGACCTTGGCACCACCAACTCGGTGGTTGCGATTTCGAACTCGGAAAAGCCCGAAGTGCTCCGCGATAAATCCGGCAATGCGATTGTCCCGTCTGTCGTCTATTACGGCGATGACACA---CCGGTGGTTGGCGAAGCCGCACGTGATCAGATCAATACCGATGCCAGCCGCGTGGTTTCATCGGTCAAACGTCTGATGGGCCGTGGTCTGGAAGACGTCAAATCGGTTGCCGGCACGCTGCCTTATCACGTCGAAGTGGGCGAGCCGATGATGGTCCGCCTGAACGTTGGTAATCGTGTTCTGACCCCGGTTGAAGTATCGGCCGATATTCTGCGTGCCTTGCGCGCACGTGCGGAAGAAAGCCTTGATAAGCCGGTCGAAAAGGCCGTGATCACGGTGCCTGCCTATTTTGATGATGGTGCGCGCACCGCGACCAAGGATGCCGCCAAGCTGGCCGGGATCGAAGTCCTGCGTCTGGTCAATGAACCAACCGCAGCTGCCCTTGCCTATGGCCTCGATAACGGGGCAGAGGGGCTTTATGCCGTCTATGACCTTGGTGGCGGGACGTTTGATATCTCGCTGCTTAAAATGCAAAAGGGCGTCTTCCAGGTGAAGGCGACCGGTGGGGATGCCGCCCTTGGTGGCGATGATTTCGATCACGCCATTGCCGAACATCTTCTGGCCGCACGCAAGGATGGTGGTGCAACCGATGACCTTGATGCGTCGGACGCCAAACGCCTGTTGAAAACGGCCCGCACCGTCAAGGAAAGCCTGACCGATCAGGACAGCGTCGAAGTGACCGTTGCACTCAATGGCACGGAAACCAAACACACCGTAACGCGCGATCAGTTCGATGCGATGATCGCCAAACTGGTCGCGCGCACGGCCGCGATCACCGAACAGGTTCTTGATGACGCCGATGTCCTGCCCGAAGACGTCAAGGGTGTCGTTCTGGTCGGTGGCTCCACCCGTGTGCCCGCCGTGCGCAAGGCCGTGGCCGATCTGTTTGAACAGGAACCGCTGTCGGACATCGACCCGGACGAAGTCGTTGCCCTTGGTGCCGCCCTTCAGGCAGAGGCTTTGACAGGCGGCTCG---GACAACCTTCTGCTTGATGTGACGCCGCTGTCGCTGGGCTTGGAAACCATGGGCGGGATTGTTGAAAAGGTCATTGACCGCAACACACCGATCCCGGTGTCCAAGGCACAGGAATTTACCACCTATCAGGATGGTCAGTCGGCCATGATGATCCATGTGGTGCAGGGCGAACGCGAAATGGTTGATCAGTGCCGCTCGCTCGCGCGCTTTGCCCTGACCGGTATTCCGTCAATGGCCGCAGGGGCTGCGCGCATTCGCGTTCAGTTCAATGTCGATGCCGATGGTCTTTTGACCGTCTCGGCGCGCGAAGAAACCACGGGTACTGAACAGGAAGTCGCGGTCAAGCCGACCTATGGCATCAATGAGTCTGACATGGCGACCATGCTGCGCGATAGCATGGTTCATGCCCGCGAAGACATGGAAATGCGTGTCCTGACCGAGGCACGCGTCGAAGCACGTCGCAACATCCTGGCGGTCAATGCCGCGATGGAGGCTGACCGTGCGCTTCTGACCAAGGAAGACGAGACCAACATCAAACAGGCCATTGCCAATCTTGAAACGGCCGCCGCAGGCGATAACCGCGATGCGATCAATGACGCCGCCGAGGCGCTTGAAAATGCATCCCGCCCGTTTGCCGAGGCCCGTATGGATAGCCGGATCCGCCAGGCACTTGCCGGGCAAAATGTCGATGAAGTTCAC---------ATGGCTCTGCCGTCACCGATTTCTGTCACACCGGTTGCGCTTGATCACATCAAGGCGCTGCTTGATAGCCGTGGGAAACCTTCGCACGGTATCCGGCTTGGCGTGCGCAGCAAGGGGTGTTCGGGCCTGTCTTACACGCTTGAATATGCTGACGATGCCACTGGCTTCGAAGACGTGGTCGAGTTGGACGGCGTGAAGCTCCTGATTGACCCGAAAGCCATCATGTTCGTGCTTGGTACAGAGATGGATTACGAGGTCAACAAGATGGAAGAAGGCTTTGTATTCCGCAATCCCAACGAAAAAGGTCGTTGTGGCTGCGGTGAATCCTTCCACGTC---------------------------ATGAACGAGCTTAAAGCAAAGCCGATCTATCTGGACTACCAGGCAACGACGCCCACCGACCCGCGGGTTGTTGAGGCAATGCTGCCATACTTCACCGAGAAATTCGGTAACCCGCATTCGCGCAACCACAGCTTTGGCTGGGAAGCAGAAGACGCGGTTGAAGTTGCACGTGGCCAGATTGCCAAGATCATTGGCGCATCGGCTAAGGAAATTATCTTTACCTCGGGTGCGACCGAATCAAACAACCTCGCACTCAAGGGCGTGATGAAGTTCTATGGCAAAAAGAAGCCGCACCTCATCACGGTCGTGACCGAGCATAAATGCGTGCTCGACAGTGCCCGCCACCTTGAGCAGGAAGGTTACAAAGTGACCTATCTTGGCGTTAAGGAAAACGGCCTGATCGACCTTGAAGAACTTAAAGCTGCCATCACCGACGAAACTGCACTTGTGTCCGTCATGGGTGTAAACAACGAAATCGGTGTTATTCAGCCGCTTAAGGAAATCGGTGAAATCTGCCGTGAACGCAAAGTCTTCTTCCATACCGACTGTGCGCAGGCGGTTGGCAAGATCGACCTTGATGTTGATGACATGAAAATCGACCTGATGTCGATTTCCGGTCACAAGATTTACGGCCCGAAAGGCATTGGTGCGCTTTATGTTCGCCGTCGCCCGCGTGTACGTGTCATTGCCCAGATCACCGGTGGTGGTCAGGAACGTGGCATGCGTTCGGGTACGCTGCCAACCCCGCTGATTGTGGGTCTTGGTAAGGCGTGTGACATTCTGTCCAACGAAATGGCAGAAGAAAACGCGCGCATCGAAAAGCTGCGTGACTACACCCTGCAGCGTTTCCGTGATCGTCTTGAAGACATCTATGTCAATGGTGACGAGCATGAGCGTGTCAGCGGTAACCTGAACATCTCGTTTGCCTATGTCGAAGGTGAAAGCCTTCTTATGGACATCAAGAACATCGCCGTATCGTCAGGCTCTGCCTGCACCTCGGCGTCGCTGGAACCGTCTTATGTTCTGCGTGCTCTTGGTGTTGATGAGGAATTGGCACATACGTCCCTTCGTATCGGCATTGGTCGCTACACCACCAAGGAAGAGCTCGACGAAGCCGTTGATGCCATCTGCACCGCAGTTGAGCGTCTGCGCGAAATGAGCCCGCTTTGGGAAATGGCGCAAGAAGGCATCGACATCAAGTCGATCGAGTGGGCTGAACAC
>46433_Rfilosa@ISC
ATGAAAATGACAAATGAAGAATTCAAAAAGATGTCACGTGCATTGTTGGACCACATATACGAAGGGATCAAGAATTTGCCAGAAGTAAATGATTCACATGTTGTGAAAGATGAAAAGATTATGAATATAAATGTCACAGAAATTGGCAGTTATCAAATTATTATAAATGATACAAAAAAAGAAATTCACATGTTCAGTCCCATTAGCTTCACTCACCACTACATTTGGGATGAGTCACTTGAGCAATGGCGAAGTAAACTTGATGGGCACTATCTCCTTGAATTACTTGCAAGAGAATTAAACGATCATTGCCAAGGATTTATCAATTGGAAAGTCACAATCCATTGGATAACACCAGAAAATGAGAACATCACCACACAAGTACCAGTAGGTCTAAGTATACTGGAGGCCGCTCATAGTAATGATATAGAGCTCGAAGGAGCTTGCGAAGCTTCACTGGCATGCAGCACTTGCCATGTCATATTAGAGCCGAATATTTATGATAAATTAAAACAACCGACAGATGATGAATATGATATGTTGGATTTGGCATTTGGGCTTACAGAGACAAGTAGATTGGGTTGTCAGATTATCATTGATGAATCTTTTGATGGTACAACGATTACTTTGCCAAAAGCAACAAGAAACTTTGCTGTTGAT------------------------------------------------------------------------------------------------------------------------------------------------------------------------------------------------------------------------------------------------------------------------------------------------------------------------------------------------------------GACTCAGGAGTG---GCC------------------------------------------------------------------------------------------------------------------------------------------------------------------------------------------------------------------------------------GACCCGCGCAAGGACGGGACGGTGGCGGTGTTCGACTTGGGCGGAGGCACGTTCGACATAAGTATCTTGTCGTTGAACGAAGGGGTGTTTGAAGTGATGGCGACGAATGGGGACACGGCATTGGGCGGGGAGGACTTTGACAACGAGCTGTTGAAATACATTGGAAACGAGTTTAAGAAGGAGAACAATGACTTGTTGCACGACCCGTTGGTAGTGCAGCGACTGAAGGAGGTAGCGGAGAAGGCCAAGATCGAGTTGTCGAGTGCAATGAAGACAGACTTGAGCGCGCCTTTTGGTCCAAAGCATTTGGACATGGAGTTGACTCGCGCACGCTTTGAGAGTTTGGTGGACAAGTATATTCAGCGCACATTGGCACCTTGCGAGCAGTGTTTGAAAGACGCCGGTGTTAGCAAGTCCGATCTTGCGGAGGTGATTTTGGTTGGAGGCATGACCAGGATGCCCAAAGTGCAAGAGGTGGCGGAAAAATTTTTCGGACGTGTGCCGTCCAAGTCGGTGAATCCGGATGAAGTGGTGGCCATGGGCGCGGCGATTCAAGGCGGAGTGTTGGGAGGCAAATTGGAAGGGGTTGTGCTCATTGACGTTACTCCGCTGTCACTTGGGATTGAAACTTTAGGTGGTCTGTTCACTCGTCTCGTCGATAAAAACACGGCCATTCCGACAAAGAGAACAGAGCTGTTCAGCACTGCGTTTGATAACCAAACTCAAGTCGGTATCAAAGTATATCAGGGCGAACGTGAAATGGCTATCGATAACAAGTTCTTGGGACACTTTGATTTGATTGGCATCCCCCCTGCTCCCAGGGGACATCCCAAAATTGAAGTGTCCTTCGACTTGGATGCCAATGGCATTCTGCACGTCTCCGCCAAAGATATTGCGTCCGCCAAAGACCAGTCCATGCGCGTGCAGACCAGCGGCGGACTCTCCGATGACGATATCGCGCGCATGAAGCAAGACGCCGAACAAATGCATGCGCAGGACTTGAAACGCAAAGAAACTGCTGAGGTCAAAAACGCCGCCGATACCGAACTTTGGCAGGCCGAAGTGCAACTGCAAGAGTTCAAACCACAGGTTGGCGACGAACTCAAACACGAAATTGTCCAAGCCATTGCCCATCTCAGGGACGTGCGTAACAACGAGGCGTCCGAGGACTACAAAACCGCCAGAGATGTCTTGGCCAAGTCGCTGCGCAAAATTGGAGAGAGAATTTATGGATATCCTCAAGAACAACAACAACAACAACAACAGCAGCAG------------ATG---------------------------------------------------------------------------------------GATGGCATACGCATCGGGGTGCAAAAAGGCGGGTGCAATGGACTGGAATACACGATTAGCTACGCTACAGACAAGAATAAAGATGATGTGATTATCATACAACATGGTGTGAACGTCGTGGTTGACAATAGGGCTTTGTTTTACATACTCGGAACGACCATCGATTTTAAAGAAGACGACTTGCGGTCCGGGTTTGTCTTTGACAATCCAAATGTCAAATCCACTTGTGGCTGCGAACAGTCTTTTTCAGCTCGTGACAAA------------------------------------------ATGTACTTGGATGTGCAGGCGACAAGCCCAGTAGACCCGCGTGTAATTGATGTGATGATGCACTTTTGTGTGGAAGAATTTCGGAGGACATTTTTTTCTGTGTATGTGTTCGAATGGGAAACA---------------------------AAGGTAGCGAAGTTGGTGAATGCCGATCCAAAGGAAATAGTATTCACAAGTGGAGCAACAGAGTCGAATAATCTGGCAATCAAAGGAGCAGCCTATTTCCCACGACGAAAGAAGAAGCATTTGATAACAGTGCAAACTGAACACAAATGTGTGTTGGACTCGTGTCGACAATTGGAAATGGACGGATACACCGTCACTTATTTACCGGTGCAATCCAATGGCATTCTGGACTTGAATCTCTTGGCTTCCAAAATCACCGAGAACACACTGCTCGTGTCGGTGATGCATATCAACAACGAGATTGGTGTGATTCAACCTATTAAAGAGATTGGACAAATTTGTCGTGAAAAAGGCGTGTATTTCCATTGCGACGCTGCCCAGTCGCTTGGCAAAGTACCAATCGATGTCAACGAACTCAATGTCGACCTTATGTCGTTTTCGGGACACAAAATATATGGACCCAAAGGCATTGGAGCCCTGTTTGTGCGAAGACGACCCCGCGTTCAATTACGGCCCATTATCAGCGGTGGAGGACAAGAACGTGGAATGCGCAGTGGGACTTTGCCCGCACCTCTGGTTGTTGGCTTCGGCAAGGCGTGTGAGCTCGCTCGATTGTGCGTACAGGAAGACCATGCACATGTGTCCAAATTGTCTGCCAAATTGCTTCAAGGCATCCAAGAACGTCTGGTCGAGGCGACACTAAATGGTGACAAGATACAACGCTATCCAGGAAATCTCAACATCTCTTTTGCATTTGTGGAAGGCGAATCATTGCTCATGGGGCTGAAGAATGTCTGTGTCTCCAGTGGTTCTGCTTGCACAAGCGCATCATTGGAACCCTCGTACGTGTTGCGGGCCATTGGCGTGTCCGATGACTTGGCACACACTAGCATAAGATTTGGAATTGGCCGTTTCACGACAGAAGAAGAAATCGATTATACCATTGCCGAGACTGTCAAGCATGTAACACGACTAAGAGAAATGAGCCCATTGTTTGATCTCTGGAAAGAAGGCCTT---TTGAATAAAATTCAATGGACACAACAC
>2769_Ccrispus@ISC
------------------------------------------------------------------------------------------------------------------------------------------------------------------------------------------------------------------------------------------------------------------------------------------------------------------------------------------CAGGTCACCGTCACGTTCGTCGACCGCGAGGGCGCGGAGCGTGTCGTCACCGCAAAGCCCGGCTTGTCGCTGCTCCAGATCGCACACGCGAACGCCGTAGACCTCGAGGGCGCGTGCGAGGGCAGCCTCGCATGCTCCACGTGCCACGTCTACCTCGAGCAGAGCGCGTTCGACGCGCTCGATGACCCCTGCGATGACGAGAACGATATGCTCGACCTCGCGTTCGGCCTCTCGGAAGTATCACGCCTGGGATGCCAGGTCAATGTCACCACTGATCTTGACGGCATTCGAGTAACGCTCCCCCCTGCCACACGAAATATGGCCGTCGAC---------------------------------------------------------------------------------------------------------------ATGGAGGGCAAGACCCCCCGCGTCATCGAGAACGCGGAGGGCGTGCGCACCACCCCGTCCGTCGTCGCCTTTGCGCCCGACGGCGAGAAGCTCGTCGGCATCCCGGCCCGCCGCCAGGCCGTCACCAACCCCGCCAACACCCTCTTCGCCACCAAGCGCCTCATCGGCCGCCGCTACACGGACAAGGAGACCCAGATCAACATCATGCCGTACAAGATCGTCAAGGGGCCCAACGGCGACGCCTGGGTCGAGGCCGCCAACAACAAGTACTCGCCGAGCCAGGTCGGCGCCTTCGTCCTGCAGAAGATGAAGGAGACCGCCGAGAGCTTCCTCGGCCGCAAAGTCAACCACGCCGTCGTCACCGTCCCGGCCTACTTCAACGACGCACAGCGACAGGCCACCAAGGACGCCGGCAAGATCGCTGGCCTGGACGTCGCCCGCATCATCAATGAGCCCACCGCCGCTGCCCTGGCCTACGGCCTGGAGAAGCAGGAC---GAGGTCGTCGCCGTGTACGACCTGGGCGGCGGCACCTTCGACGTTAGCATCCTCGAGATATCCGGCGGCGTCTTCGAGGTCAAGGCCACCAACGGTGACACCCATCTCGGCGGCGAGGACTTTGACAACGTCCTCCTCGACCACCTTGTCTCCGAGTTCAAAAAGGATCAGGGCGACCTCGCCCAGGACCGCCTTGCCCTGCAGCGCCTGCGCGAGGCCGCGGAGAAGGCCAAGATCGAGCTCTCCTCCACCATGCAGACCGACATCAACCTCCCGTTCGGCCCCAAGCACATGAACCTCAAGCTCACCCGCGCCAAGTACGAGTCCCTGGTCGACCCGCTCGTGCGCCGCACGCTGGAGCCCATGAAGAACTGCCTGCGCGACGCGGGCGTCTCGAGCAAGGAAATTGGCGACGTCCTCATGGTCGGCGGCATGACTCGCGTCCCGCGCGTCCAGGAAGTCGTCAAGCAATTTTTCGGCAAGGACCCCTCCAAGAGCGTCAACCCCGACGAGGTCGTCGCCATGGGCGCCGCCGTCCAGGGCGGCGTGCTTCGCGGAGATGTCAAGGACATTCTGCTCCTCGACGTCACCCCGCTCTCCCTGGGACTCGAGACCCTGGGCGGCGTCTTCACCCGCCTCATCAACCGCAATACCACTATCCCCACCAAAAAGTCCCAGGTCTTCTCCACGGCCGCGGACAACCAGACCCAGGTCGGCATCAAGGTGCTGCAGGGCGAGCGTGAGATGGCCGTGGACAACAAGATGCTCGGCCAGTTTGATCTCGTCGGCGTGCCGCCGGCCCCGCGCGGCGTCCCGCAGATCGACGTCGTCTTCGATATCGACGCCAATGGCATCCTTAACGTCTCCGCGCGCGACAAGGCCACGGGCAAAGAGCAGAGCATCGTCATCCAGAGCTCGGGCGGTCTCTCCGAGGCCGATATCCAGGAAATGGTCAACAACGCCGAATCGTTTGCCGCCGCGGACAAGGAAAGACGGGAAATGATCGAGGTGAAGAACGACGCAGACAGCCTCTTGTACAGCACAGAGAAGAGCTTCAACGAGCACAAAGATAAGCTCAACGCCGACCAGGTCGCCGCCGTCGAGTCGGCTATTGCCGAGCTTCGCTCGGAGGTTGAGCGCGACGGCGCCAGCGAAATCAAGGAAAAGACAGAGGCTCTGCAGAAGGCCGCCATGACAATAGGAGAGGCTATGTACAAGGCTTCGCAAGAAGCCAACGCCCAGTCCGATGCCGCCTCTGAATCAGAGGAG------------------------------------------------------------------------------------------------------------------------------------------------------------------------------------------------------------------------------------------------------------------------------------------------------------------------------------------------------------------------------------ATGCTCGTCTCGACCCGCCCGGTGTACCTGGACATGCAGGCCACCACGCCGGTCGACCCGCGCGTCACGGACGCCATGCTGCCGCACCTCACCTCGCACTACGGCAACCCGCACTCGCGCACGCACTCGTACGGATGGGACGCGGAGGCCGCCGTTGACAAGGCCCGCGCGCATATCGCGGCCCTCATCGGCGCCGACCCGCGCGAGATCATCTTCACCTCCGGCGCCACGGAGAGCAATAATATGGTCGTCAAGGGTGTCGCCATGTTTTATAAGTCGAGGAAGAAACATATTATTACGACGCAGACCGAGCATAAGTGCGTCCTGGATAGCTGCCGATGGCTGCAGCAGCGCGGCTTTGAGGTTACCTACTTGCCGGTGGGGAAGGACGGCATTCTTGATTTGGACCAGCTGAGAGACGCCATACGCCACGATACCGCCCTGGTGTCGGTCATGGCTGTGAACAATGAGATTGGCATCGTGCAGCCGTTGAACGAGATTGGCGAGCTGTGTCGGGAGAAGAAGGCCTTCTTTCACACGGACGCGGCCCAGATGGTCGGCAAATTGCCGATCAACGTCAACGACATGAACATCGATCTCATGTCCATATCCGCGCACAAGTTCTACGGGCCGAAGGGCATTGGCGCGCTGTACTTGCGTCGCCGCCCACGCGTGCGAATCGAGCCGCAGATGAGCGGCGGCGGCCAGGAGCGCGGCCTGCGCTCGGGCACGCTGGCCACCCCGCTGGTCGTGGGCATGGGCGAGGCCGCGCGCATCGCAAACGAAGAGATGCACTACGACCTGCAGCGCGTCACCCACCTCAGCAACCGCCTATACGACGGAATCGTCCAGCGCGTGCCACAGGTCGTGCTCAACGGGAGTAAGGACCACCGCTTTCCTGGCAACTTGAACATCAGCTTTGCGTACGTAGAGGGCGAGAGCTTACTGATGGCCCTCAAGGATGTCGCCGTCAGTAGTGGCAGCGCGTGTACAAGCGCCAGTTTGGAGCCGAGTTATGTGCTCAGGGCCCTGGGTGTAGATGATGACATGGCGCATACCAGCATTCGTTTTGGAATTGGACGCTTTACAACGGAGAAGGAGGTTGACTACGCCATCGACTTGGCCGCGAAGCATGTCAAGCGGTTAAGAGATATGAGTCCCCTGTGGGAAATGGTGCAAGAGGGCGTGGATTTGAAATCCATTAAGTGGACGCAAGAG
>246409_Rdelemar@ISC
------------------------------------------------------------------------------------------------------------------------------------------------------------------------------------------------------------------------------------------------------------------------------------------------------------------------------------------CCATATACAGTACACTTTATTACACCTGAAGGAGAGCAGGTGGATGTGAAGGCAACAGATGGAGACACAATGTTAGATCTTGCACAAAGATACGATATTGAACTCGAATGTGCTTGTGAAGGGTCACTGGCATGTTCTACTTGTCATGTTATTTGCGAGCCTGAATATTATGACAAAATGGAAGAACCTTCAGATGAAGAAAATGATATGCTTGATTTAGCGTTTGGATTGACAGAAACTTCTCGTTTAGGTTGCCAAGTTGAAATGTGTAAGGATCTGGACGGTTTGACGGTCACTATTCCATCAGCAACTAGAAATTTGAGAGTAGAC------------------------------TTCTCTCGATCTTACAGTTCTGGTGTCAATGGACCCGTTATTGGTATTGATTTGGGTACTACCAACTCTTGTGTGTCCGTTATGGAAGGCAAAAACCCTCGTGTGATTGAAAATGCTGAAGGTGCTCGTACTACTCCTTCCGTAGTTGCTTTTACTAAAGATGGTGAATTGTTGGTCGGCCAAGCTGCTAAGCGTCAGGCTGTAGTCAACTCTCAAAATACCGTCTATGCCACCAAGCGTTTGATTGGTCGTCAATTCAAGGATCCCGCAGTTCAAATCCCTGCTGTTTCCTACAAGATTGTTGCTCACAACAACGGCGACGCCTGGGTTGAAGCCAACGGTCAAAAGTATTCTCCTTCTCAAATCGGTGCTTTCGTTTTGGGTAAGATGAAGGAAACCGCCGAAGGTTTCTTGAGCAAGAAGGTCAAGCATGCTGTTATCACTGTCCCTGCTTATTTCAACGATGCTCAGCGTCAAGCCACCAAGGACGCTGGTAAGATTGCCGGTCTTGATGTCATGCGTGTGATCAATGAACCCACGGCTGCTGCCTTGGCCTATGGTCTTGACAAGTCTGGCGATTCTACTATTGCTGTTTACGATTTGGGAGGTGGTACTTTTGATATCTCTATCCTCGAAATTCAAAATGGTGTCTTTGAAGTCAAGTCTACCAACGGTGATACTGCCCTTGGTGGTGAAGATTTCGACTCTCACCTTGTCCGTCATGTTGTCAAGGAATTCAAGGACGAATCTGGCGATCTTTCTGGCGATCGTATGGCCATTCAACGTATCCGTGAAGCTTGTGAAAAGGCCAAGATTGAATTGTCCTCTACTGTTCAAACCGACATCAACTTGCCTTATGGTCCCAAGCACATCAACTCCAAGTTGACCCGTGCCAAGTACGAAGGCCTTGTCGGTGACCTCATCAGCCGCACTATCTCTCCTTGTGAAAAGGCCATGAAGGATGCTGGTATTAGCAATAAGGAAGTGAACGATGTTATCTTGGTTGGTGGTATGTCTCGTATGCCCAAGGTCGTCGATACTGTCAAGCAAGTGTTTGGTAGAGAACCCAGTAAGTCTGTTAACCCTGATGAAGCTGTTGCTATCGGTGCTGCCATTCAAGGTGGTGTCCTTGCCGGTTCCGTCACTGACATCTTGTTGCTCGATGTCACTCCCCTTTCCTTGGGTATCGAAACCCTCGGTGGTGTCTTTACTCGTCTGATCAACCGTAACACCACCATCCCTACCAAGAAGGCTCAAGTTTTCTCTACTGCTGCCGATGGTCAAACTCAAGTTTCCGTCCGTGTCTTCCAAGGTGAACGTGAACTTTGCCGTGACAACAAGCTTTTGGGTGACTTCAACTTGACTGGTATTCCTCCTGCCCCTAAGGGTGTTCCTCAAATTCAAGTCGAATTCGATATTGATGCCGATGGTATCGTCAACGTCAGTGCCAAGGACAAGGCTACCAACCGTGATCAATCGATGACCATTGCCGCCTCTTCCGGTTTGAGCAATGATGAAATTGAAAACATGATTCAACAAGCCGAAGCCAATGCTGAAGCTGATCGTGCTCGTCGTGAAACCATCGAGATGGCCAACCGTGCTGACTCTGTCATGAGCGAAACCGAAAAGGCTATGGATGACTTTAAGGAACAACTCGACAAAGCCGAAGCTGAAAAGCTCAAGGAAAAGATCACCACCCTTCGTACTGAAGCCTTGAAGGCTCAATCTGAAGAATTGAAGGCCAAGATTGATGATCTTCAATCTAGCTCCTTGAAGCTCTTTGAAATGGTTTACAAGAACCGTGCTGCTCAAAGTGAAAACACCTCTACTGATAACCAA---------ATGTTACGCTTAAGAAAAGCAGCATTGACCCTTACACCTGCAGCAGTTTCTCGCCTAAAAGATTTAACAGAAGGG------CCTACTCCAAAATATTTACGAGTTGGTGTTAGGCAAAAGGGCTGTTCAGGAAATTCATACATTTTGGAATTCACAGACACAAAAGGCAAATTTGACGAAATTGTCAATCAAGACGGTGTCACTGTACTTGTCGACTCAAAAGCTTTAATCACAGTATTAGGCTCAGAAATGGACTTTGTACAAGATAAACTGTCAGAGCACTTTGTATTTAATAACCCAAATGTAAAAGGGACTTGCGGTTGTGGCGAATCATTTGCTATTAAT------ATGGGTTTTGAGTCAGCAGCGGTTAAACAAGCAGGCCGACCCATTTATCTTGACATGCAAGCTACAAGTCCTATGGATCCTCGTGTGTTGGATGCCATGGTTCCTTATATGACTGAATTATACGGTAACCCTCATTCAAGAACTCATAAATATGGTTGGGAAACAGAAGAAGCTGTTGAAAAAGCTCGAGAGTATGTGGCAAAATTGATTAACGCTGACCCCAAAGAAATCATTTTTACTTCTGGTGCAACTGAATCAAACAATATTAGTATTAAGGGTGTTGCCAAATTTTACAAAAATAAGAAAAGACATGTTATTACTACACAAACAGAACATAAATGCGTTTTGGAATCATGTAGATCTTTACAACAAGAAGGTTTTGATGTAACTTATTTACCTGTTCAGTCTAATGGCCTTGTTGATTTGAAGCAGCTGGAAGAAGCTATTCGTCCTGATACCTCTATCGTCTCTATCATGGCCGTTAATAACGAAATCGGCGTCATGCAGCCTATAGACGAAATTGGTAAATTATGTAGGTCGAAAAAAGTCTTTTTCCATACTGACGCTGCGCAGGCCGCGGGTAAGGTGCCTTTGGATGTCAATTCAATGAACATTGATTTGTTGAGTATCTCTGGTCATAAGTTATATGGCCCTAAAGGCGTTGGTGCTCTTTATGTTCGTAGAAGGCCTAGAGTCCGCTTGGAGGCTGTTCAAAGTGGTGGTGGCCAAGAAAGAGGTATCAGAAGTGGCACTGTTCCCCATCCTCTCGTTGTTGGTTTGGGAGAGGCCTGTAAAGTGGCTATTGAGGAGATGGAGTATGACCATCAAAGAATCTCTAAGCTTTCTAAGCGTTTGATAGATGGTATTCAATCAAAAATTGATCATGTATACCGCAATGGTGACCCTGTAAAAAGTTATCCTGGATGTGTCAATTTATCATTTGCTTATGTTGAAGGAGAGTCACTCATTATGGCATTAAAGGATATTGCTTTGTCATCTGGATCTGCCTGTACTTCTGCATCACTTGAACCTTCTTATGTCTTGAGAGCTTTGGGAGCTGATGATGAAATGGCTCACAGCTCCATTCGTTTCGGTATTGGAAGATTCACAACTGAGGAAGAAATCGAGTTTGTAATCAACAAGGTTAGCCAACATGTTGACAGATTGAGAGAAATGTCACCCTTATGGGAAATGGTAAATAATGCATTT---------GCAATAATG---------CAC
>342108_Mmagneticum@ISC
ATGAGTCTCGATGAAAGCCGTTTCGCCAGCCTTGCCGACCCGTTGCTCGAACGCATCGGCGACGCGGTGGAGGATGCCATGGAG------GATGCCGACGCCGAGCTGCATGCGGGCATTCTGACCCTGACCCTGCCGGGAATCGGCCAGTACGTCATCAACAAGCATGCGCCCAATCGTGAAATCTGGCTGTCGTCGCCCAAGAGCGGCGCCCATCATTTCGGCTGGACCGGGGAG------CAGTGGATTTCGACCCGCAACGCCGAGGAACTGCTGGGGCTGTTGCGGGCCGAGATCGGGGTCGAGGTG------------------ATGCCCAAGATGACGTTCATCGCCCCCGACGGCACCCGCCAGGAAGTCGAAGCCGCCGAAGGGCTGTCGGTTCTGGAAGTGGCCCATCGCGCCAAGATCGAGCTGGAAGGCGCCTGTGAAGGCTCGCTGGCCTGTTCCACCTGCCACATCGTGGTGGCCAAGGAATGGTACGACAAGCTGTCGCCCGCCACCGAGGACGAGGAAGACATGCTGGATCTGGCCTTCGGCCTGACCGCTACCTCGCGGCTGGGCTGCCAGATCATCATGAGCAAGGAGCTGGACGGCCTGGTGGTCACCCTGCCGGCCGCCACCCGCAACATGATGGTCGAC---ATGCTGCTGCAGCTCCATGAACCCGGCGAGAGCCCGGCACCTCACGAATCCGAACGCGGCCTGGCGGTCGGCATTGACCTGGGTACCACCAATTCCGTGGTGGCGCTGGCCCGGGACGGCGAGACCGAGGTGCTGCGCGATGCCGAGGGCAAGGGGCTGATCCCCTCCGTGGTCTATTACGCCGACGACGGCGAGGTCACCGTGGGTTCCGACGCCCGGCGGATGATCCTGGAAGCCCCCGATCACGTGGTCAGCTCGGTCAAGCGCCTGATGGGCCGCGGCACCGAGGACCTCAAGACCCTGGCCGGCACGCTGCCTTATACCCTGGACGTG---GACGGCGGCATGGTGCGCCTCAAGGTCGCCGGCCGCACCCTGACCCCGGTGGAGGTCTCCGCCGACATCCTGCGTGCCGTCAAGGCCCGCGCCGAGGAAGCCCAGGGCAAGAGCGTCGACCGCGCCGTGGTCACCGTCCCCGCCTATTTCGACGACGCCGCCCGCACGGCAACCAAGGACGCCGCCCGCCTGGCCGGGCTGGAGGTGCTGCGCCTGGTCAACGAGCCCACGGCGGCCGCCCTGGCCTATGGCCTGGACAATGCCGCCGAGGGGCTTTACGCCGTTTACGATCTGGGTGGCGGAACCTTCGACATCTCGATCCTGCGCATGGAAAAGGGCGTGTTCCAGGTCAAGTCCACCGGCGGCGACGCCGCCCTGGGCGGCGACGACATCGACCATGCCATCGCCGAGCGCTTCCTGGCCGAGCGCACCAAGGAGCACGGCGCCGAGACCATCACGGCGGGCGAGGCCAAGCAGGCCCTGGCCGCCGCCCGCGTCGCCAAGGAATGCCTGTCGGGCCGCGCCAATGGCGACTGGATGATCGAGGTGGACGGCAAGCCCTCCAAGCACGCCATGACCCGCGACGAGTTGGAGGCCCTGGCCGCTCCCTGGGTGGACAAGACCATGGGCATCTGCCGCTCGGTGATCGAGGATGCCGGCATCGAGGTGGGCGAAATCCAGGGCGTGGTGCTGGTGGGCGGCTCGACCCGCATGCCGCTGGTACGCCGCAAGGTCAAGGAGCTGTTCGGCCGCGAACCCCTGGCCGACATCAATCCGGACGAGGTGGTGGCCGTGGGCGCCGCCCTGCAGGCCGAGGCCCTGACCATCGGCTCG---GACACCCTGTTGCTGGACGTGACGCCGCTGAGCCTCGGCATCGAGACTATGGGCGGCATCGTGGAAAAGGTCATTCCGCGCAACACCCCCATTCCCGTGGCCATGGCCCAGGAATTCACCACCTATCAGGACGGCCAGACCGCCATGGCCATCCACGTGCTCCAGGGCGAGCGCGAGATGGTCGACCAGAACCGCTCGCTGGCCCGCTTCGTGCTGCGCGGCATTCCCAACATGGCGGCGGGCGCCGCCCGTATCCGCGTCACCTTCACGGTGGACGCCGACGGCCTGCTCACCGTCAGCGCCAGCGAGGCGACGACCGGTGTGGAACAGCAGGTGGCGGTGAAGCCGTCCTATGGCCTGACCGAGGACGAAATGGCCAATATGCTGCGCGATTCCCTGGTCAACGCCAAGGATGACATGGAATCCCGCCTGTTCGCCGAGACCGCTGTCGAGGCCCGCCGCTCGGTGCTGGCGGTGCAGGCGGCGCTGGGTGCTGATTCTGACCTCTTGTCTGAAGCCGAGCGAAAGGCTATCGATGCAGCCATCGCCGGTGTGGATGCCGCCATCGCCTCCGGTGACCGCGACGCCGTGACGGCCGCGTCGGAAGCGCTGGAGACCGCCACCAAGACCTTCGCCGAACGGCGGATGGACCGTGGCATCCGCGCCGCCCTGGCCGGCATGGCGGTGGATAAGCTCGATGAC---------ATGGCACCTGCTCCCATGACCATCACCGACGCCGCCGCCGAGCGGGTCAAGGTCCTGCTGGAAAAACGCGGCAAGCCCAGCGTGGGCATCCGCATCGGCGTGCGCTCCAAGGGCTGCTCGGGCATGTCCTACACCCTGGAATACGCCGACGAGAAGACTCAGTTCGACGAGATCCTCGAAGACAAGGGCGTCACCGTCCTGATCGATCCCAAGGCGACCATGTTCATCCTGGGAACCGAGATGGACTTCGTCGAGGACAAGATGCAGTCGGGCTTCGTCTTCAAGAACCCCAACGAAAAGGGCCGGTGCGGCTGCGGCGAATCCTTCCACGTC---------ATGACGACCCGCCCCAGCCTGCCCCGCGCCCCGGGGGCGCCGGTCTATCTGGACTATCAGGCGACGACGCCTTGCGATCCGCGGGTGGTCGAGGTCATGCTGCCCTGGTTCACCGAGAAATTCGGCAACCCCCATTCGCGCAACCACCGTTACGGCTGGGAAGCCGAGGAAGCGGTGGAGAAGGCCCGCGAGCAGATCGCCGACATCATCGGCGCCGATTCCAAGGAGGTGATCTTCACCTCGGGCGCCACCGAGTCCAACAATCTGGCCATCAAGGGCGTCGCCCATTTCTACAAGGAAAAGAAGAACCACATCGTCACCGTGGTGACCGAGCACAAATGCGTGCTCGACACCTGCCGCTACCTGGAACAGGAAGGCTTTGCGGTGACCTATTTGCCGGTCAAGGCCGACGGGCTGATCGATCTGGCCGAGCTGGAGGCCGCCATCACCGACCAGACGGTCATCGTCTCGGTCATGGCGGTCAACAACGAGATCGGCGTGATCCAGCCCCTGGCCGAGATCGGCGCCCTGTGCCGCAAGAAGGGTGCCTTCTTTCATACCGACTGTGCCCAAGCGGTAGGCAAGATCCCGCTGGACGTAAACGCCATGAACATCGACCTGATGAGCATCTCGGGTCACAAGCTGTATGGCCCCAAGGGCATCGGTGCCCTGTACGTCCGCCGCCGCCCGCGCGTCCGGCTGGTGCCGCTGATCACCGGCGGCGGCCAGGAGCGCGGCATGCGCTCGGGCACCCTGGCCACCCCGCTCTGTGTGGGCTTCGGCGAGGCCTGCGCCATCGCCAAGGCCGAGATGGGCGCCGAGAACGAGCGCCTGATGGGCCTGCGCAACCGCCTCCTGGGCGGGTTGAGGCAGCGCCTGCCGGAAATCTACGTCAACGGCGATCTGGATCACCGCATCCCCGGCAACCTCAACATCTCGTTCGCCTTCGTCGAGGGCGAGGGGCTGATGATGGGGGTCAAGGAACTGGCGGTGTCGTCGGGGTCGGCCTGCACCTCGGCCTCGCTGGAGCCCTCCTACGTGCTGCGCGCCCTGGGCGTCGACGTGGAGATGGCTCATACGTCGTTGCGCTTCGGCCTGGGCCGCTTCACCACCGACGAGGACATCGAATTCGCCATCGACCATATCACCGAGGCGGTCGAGCACTTGCGGGCCATGAGCCCGCTGTGGGACATGCATCTGGAAGGCGTCGATCTCAAGTCCATCGAATGGGCTGAGCAT
>1802022_Rbacterium@ISC
---------------------------------------------------------------------------------------------------------------------------------------------------------------------------------------------------------------------------------------------------------------------------------------------------------------------------------------------CCTAGAATTACTTTTATCGATCCCGACGGCAGCCGTCATGATGTTGACGCGCCCATAGGGATGTCGGTGCTTGAGATCGCTCACAAGCACGGCGTCAATCTTGAAGGCGCCTGTGAAGGATCGCTGGCTTGTTCCACCTGTCATGTGATCGTTGACGCAAAGTGGTTCGCCAGGCTGGATAAGGCCGGCGAGGAGGAAGAGGATATGCTGGACTTGGCCTTTGCCCTGACCCACACCTCGCGACTGGGTTGCCAGATCAGGATTACCGACGAGCTTGACGGCATGATCGTCACCCTTCCCGCCGCCACCCGCAATATGATGGTGGATATGGAACTTCTGCAAATTCATGAGCCGGGCGAAACTCCGCTTCCTCACGAGGGAGAAAAGGATGTCGCGGTCGGCATTGACCTGGGCACCACCAACTCGGTAGTCGCCGTCAGTTTCGACGGCAAGCCGGAAGTGCTGCGCGACGAGAGCGGACAAGCCCTTGTTCCTTCAGTCGTCGCCTACGCGCCCGACGGCTCGGCCATTGTCGGCAGTTTGGCCAGGATGCTGCTGCTGGACAGGCCGGAGAGCGTGGTCTGCTCCATCAAGCGTCTGATGGGACGCGGCATCGACGACGTCAAGAGCCTGGGCGGCTCCTTTCCTTTCGCCATGGAGCCGGGCGAGTCCGCCATGATCCGCCTTAATGTCGCCGGCCACAGATTGAGTCCGGTAGAGATTTCCGCCGATATCCTGAAAGCCTTGAAAGAGCGTTCCGAGGATTATCTGGGCGCCCCCGTAAAACGCGCCGTCATCACCGTGCCTGCTCACTTCGATGACGCCGCTCGCGCCGCCACCAGGGACGCCGCCCGCCTCGCCGGTCTGGAGGTGCTGCGGCTGGTCAGCGAGCCGACGGCCGCCGCTCTCGCCTATGGCCTGGACAAGGAAGCGGAGGGACTGTTCGCCGTCTACGACCTGGGCGGAGGAACATTCGATATCTCATTGCTGCATATGGAAAAGGGCGTGTTCCAGGTGATCGCCACGGGCGGCGACGCCGCCCTCGGCGGCGATGACTTCGATCACGCCGTCGCCGAACATTTTTTCGGCGAGCGGAGCGGCAAAAACGGCGAAAGCCGCCTCGACAGCTCCGACGCCAAGGTGATGCTGATGACGGCCAGGATGGTCAAGGAATGTCTGACCGGGCAGGCCGAGGGTGAATGGAAGATCGAGGCGGACGGCAAACTCACCAGCCACCATCTGGGTCGCAAGCAACTGGAGACCATGATCAGGCCTCTGGTTGACCGCACCATCGCTATCTGCCGGGGGGTGCTGGAAGACGCCGGGGTGACCGCCGGCGACATCAAGGGAGTGGTGCTGGTCGGCGGCTCGACCCGCGTGCCTCTGGTGCGCCGTTGCGTCAAGAATTTTTTCGGCAAGGAGCCGCTGGCCGATATCAATCCCGACGAGGTTGTCGCCATCGGCGCGGCGCTCCAGGCCGAGGCGCTGACCGTCGGCTCC---GACACCCTGCTGCTGGATGTCACCTCGTTGTCGCTGGGCATTGAGACCATGGGTGGATTGGTGGAAAAGATCATTCCGCGCAACACGCCGATCCCGGTGGCCAAGGCCCAGGAATTCACCACCTATCAGAACGGCCAGACGGCGATGTCTATCCATGTTCTTCAGGGCGAGCGCGAGATGGTCGGCCAGAACCGTTCTCTGGCCCGCTTCGATCTGCGAGGCATCCCGCCGATGACAGCCGGCGCGGCCCGCATCAAGGTTACCTATACGGTGGACGCCGACGGCCTGCTGACGGTCGGCGCCCGGGAGGAAATGACGGGCGTCGAACAAACCATAACGGTCAAGCCCACCTACGGCCTTTCCGAAAACGAAATGACCGAGATGCTGTATGCCGGCATGAAATACGCCAAGGAAGACATGAACCTGCGTCTGCTCGCCGAGTCAAGGGTCGAGGCCAGACGCACCATCAACGCCGTTATCTCGGCCGTTGATGTTGACCGCGATCTGCTGGACGAAGAAGAGATAAGACATATCCGCCAAGCCGTGGAAACTCTTTCCAAGGCCATCTCAGGCGACGACAGGGACGCCATCATGATCCGCGCCGAAGAACTGGAAGCGATAACCAAGCCCTTCGCCGAAAAGCGCATGGACCGCAGCATCCGCAACGCCCTCAAGGGCGTCAGCGTCGATAAATTG------------------------------ATGTCATTGACCGACGCCGCCGCCAAGCGGGTGAAGGCAATGCTCGACGCGCGCGGCAAGCCTTCCGTCGGGGTGCGCATCGGAATCAGGACCAAGGGCTGTTCCGGCATGTCCTACACCCTGGAATTTGCCGACGAAAAAGGCCCTTTCGACGAGGTGGTGGAGGACAAGGGGGTGACCATCCTCATTGACCCCAAGGCGACCATGTTTATCATCGGCACCGAAATGGATTTCGTCGAGGAACAGTTGAAATCCGGGTTCGTCTTCACCAACCCCAACGAAAAAGGACGCTGTGGCTGTGGCGAGTCATTTAACGTC---------ATGGGAGCCTCCGGACTGAAAGTCGGAAGTCGGGATCATCCGATTTATCTGGACTATCAGGCGACGACGCCGACCGATCCGCGTGTCGTTGAAGCCATGTTGCCCTATTTCTCGGTGATGTTCGGCAATCCCCACTCGCGCAGCCACCGCTACGGCTGGGAGGCCGAGGCGGCGGTGGAGAAGGCGCGCGCTCAAGTCGCCTCCATCATCAACGCCAACCCCAAGGAGATCATCTTCACCTCCGGCGCCACCGAGTCCAACAATCTGGCGATCAAGGGCGTGGCCCATTTTAACAAGGACAAGAAGAACCACATCATTACCTGCGTCACCGAACACAAGTGCGTACTCGATACCTGCCGGCATCTGGAGCAGGAGGGATTCAGCGTCACCTATCTGCATGTGCGGCCCAACGGGTTGATAAACCTTGAAGACCTGAAGGGAGCGATGACGGAAAAGACGGTGATTGTTTCCATCATGTCCGTCAATAACGAGATCGGCGTCATCCAGCCGATCAAGGAAATCGGCGCCCTTTGCCGCGAACGCGGAATTTATTTCCACACCGACGCCGCCCAGGCGGTGGGCAAGATACCGCTGGACGTGGAGGAGATGAACATCGACCTGATGAGCATCTCCGGCCACAAGATTTACGGGCCGATGGGCATCGGCGCTCTTTTCGTGCGTCGCCGTCCACGGGTGCGCCTTCAGGCGCTGTTCCATGGCGGCGGCCAGGAGCGCGGCATGCGCTCGGGCACTCTGCCGACGCCGTTGTGCGTAGGCCTCGGCGAGGCCTGCGCCATTGCCGAGGCCGAAATGGATGCCGAGAGCGAGCGCCTGGGCATGCTTCGCAAGCGCTTTGAAGACGCCATTAACAAGCGGTTGCCTGAAATCTATCTCAACGGCGACAGCGAACATCGCATCCCCGGCAACCTCAACTACAGCTTTGCCTATGTTGAGGGCGAGGGCCTGATGATGGCGATCAAGGACCTGGCCGTTTCCTCCGGCTCCGCCTGCACCTCGGCATCCCTTGAGCCGTCATATGTGTTGAGGGCGCTCGGCGTCGATTCCGACATGGCCCATACTTCCCTGAGGATCGGCATGGGCCGTTTCACCACCGAGGAAGAGGTTGACTACGCCGCCGATAAAATCGCCGTTGAGGTCGAGCGGCTGCGCAAGATGAGTCCGTTGTGGGAGATGGCGCAGGAAGGGATCGATATAAAGTCCATCAAATGGGCTGAACAC
>1802023_Rbacterium@ISC
------ATGACCGAGGCGGAGTTCGAACGGCTCGCGACCGCGGCGCTCACCCGCTTCGCCGAAACGCTGGAGCGGAACCTCGGCGCC---GCGGCCGAGGTCGATTTCCAAGGCGGCATCCTCACCATCGTCCTCGATCGGGGCGGCACGTACGTCATCAACAAGCACGCTCCCAACCGTCAAATCTGGCTGTCCTCTCCCCGGAGCGGGGCGAGTCATTACGGCTTCGACGCCGCCCGCGCCGCCTGGATCGACACCCGTGCGGGTCGCGCGCTCGCCGACGTGCTCGCCGAAGAGCTCGGCGAGGTCGCGTCCGGACCGCTGGACCTCGTCTATAAAGTGACCTTCATCGACGCGAGCGGGAACAAGCGCACCGTCGCGGCGCCCGAGGGCCTGTCGGTCATGGAAGTCGCGCATCGCAACGACGTCGACGTCGAGGGCGCGTGCGAGGGCTCGCTCGCCTGTTCCACCTGCCACGTGATCGTGGCCCCCGAATGGTTCGCCAAGCTCGCCCCGGCCTCGGAGGAAGAGGAGGACATGCTCGATCTCGCCTTCGGGCTGACGCAGACCTCGCGGCTCAGCTGCCAGATCCGCATGAGCCGTGAGCTCGACGGCATCACCGTCACGCTCCCGGCGGCGACCCGCAATATGATGGTGGAAATGGCCTTGCTGCAAATCCACGAGCCGGGCGAAACCCCGTTGCCGCACGCCGCCGAGCGCGCGCTCGCGGTCGGCATCGACCTTGGCACCACCAATTCGGTCGTCGCCATCAGCCGCCAGGGCAAGCCCGAAGTGCTGCGCGACGAGAAAGGCTTGGGCCTGGTGCCGTCGGTCGTCGCCTATCCGCCGGACGGGGCCCCGCTTGTCGGCTTCGCCGCCCGCGCCCTGCTGCTGGATCGGCCGGAGCTGGTGGTGAGTTCGATCAAAAGGCTGATGGGCCGCGGCGCCGCCGACGTGAAAGCGCTTGCCGGCACGCTCCCCTACGAGCTCGACGCGAACAGCGGCGGCATGGTCCGGCTCAGCGTGGGTGCGCGCCGGCTGACCCCGGTCGAGGTGTCCGCCGACATCCTCGGCGCGCTCAAAGCCCGAGCCGAAGCCAAGCTCGGGAATCCGGTCGAGCGCGCCGTCGTCACCGTCCCGGCGTACTTCGACGACGCCGCCCGCGCCGCGACCAAGGACGCGGCGCGCCTCGCCGGGATCGAGGTGCTGCGACTGGTCAACGAGCCGACCGCGGCGGCGCTCGCCTACGGCCTCGACAAGGGGAGCGAGGGCATCTACGCGGTCTACGATCTCGGCGGGGGCACGTTCGACATTTCGATTCTCCGCCTTGAAAAAGGCGTGTTTCAGGTCTTGGCCACCGGCGGCGATGCGGCCCTCGGCGGCGACGATTTCGACCACGCGCTGGCCGAGGAATTCATTCGCGAGCGCCACGCCATGATCGGCGAGTCCCGGCTTACCCTCGGCGAGGCCAAGCTCGCGCTCGCCACCGCCCGCATCGCCAAGGAATGTCTTTCGGCGGCGGAGGACGGCAAGTGGATCCTCGATTCCGACGGCACCCCGACCGCGCACGAAATGACGCGCGAACGCCTCGAGGCGATGATCCGGCCGCTGGTCGAGCGCACCCAGCGGCTCTGCCGCGACGTGCTCGAGGACGCCGGATTGAAGCCCGCCGCGGTCAAGGGCGTGGTCCTGGTCGGCGGCTCGACGCGGATTCCCCTGGTGCGGCGCACGGTGGCGCATGTCTTCGGGCGCGAGCCGCTCGCCGACATCGATCCCGACGAAGTGGTCGCGGTCGGCGCCGCGCTCCAGGCGGAGGCCCTGACCGCGGGGCTG---GATGCGCTGTTGCTCGACGTCACGCCGCTTTCGCTCGGTCTCGAGACCATGGGCGGGCTGGTGGAGAAGATCATCCCCCGCAACACGCCGATCCCCACGGCCGAGGCCCAGGAGTTCACCACCTACCAGGACGGCCAGACCGGTATGGTCCTGCACGTCGTCCAGGGCGAGCGGGAGATGGTCGGCCAATGCCGCTCCCTCGCCCGCTTCGAGCTCACGGGGATTCCGCCCATGACCGCAGGCGCGGCGCGGGTGCGGGTGACGTTCGCGGTCGACGCCGACGGGCTCTTGACCGTCGGCGCGCGCGAGGCCACGACCGGCATCGAGCAGAAAATCGAGGTCAAGCCGTCCTACGGCCTCAGCGAGGACGAAATGGCCGCCATGCTCCGCGACAGCCTGGTGCACGCGCGCGAGGACATGGACACGCGCCTGCTCGCCGAGGCCCGGGTCGAGGCCGGCCGGTTGCTGAACGCCGTCCAGGCCGCGCTCGCCGCCGACGGCGATCTCCTCATTGCTGCCGAGCGGGCGGCGGTGGAGCGCGCGCTCGCGGCGCTGCAAAAGGCGGTGCCGGAAGCGGAGCGCGACGCTATCGACGCCGCCGCCGAGGCGCTGGAGGCGGCGACCAAGCCGTTCGCCGAAAAGCGCATGGATCGGGGCATCCGCGCCGCGCTCAGCGGCGTGACGGTGGAAAAATTGGACGCG------------------------ATGACCGTGACGCCGGCCGCCGCCCTGAAGGTGAAGGCCTTGCTCGACGGGCGCGGCAAGCCGTCGGCCGGTATCCGCATCGGCATCCGCACCAAGGGGTGTTCGGGGATGACCTATACCCTCGAGTTCGCCGACGCGCGGACTCCCTTCGACGAAGTCGTCGAAACCCAGGGCGTGACCCTCCTGATCGATCCCAAGGCGACCATGTTCATCCTCGGGACCGAAATGGATTACCGCGAGGACAAGCTCGAATCGGGTTTCGTCTTCGTCAATCCCAACGAAAAAGGGCGCTGCGGCTGCGGCGAATCCTTCCACGTC------------------------AATCATCCGCGCGGCGACGGCGCGCCCATCTATCTCGACTACCAGGCGACGACGCCGACCGATCCGCGCGTGCTCGAGTTAATGCTGCCCCACTTCAACGCCCGCTTCGGCAATCCGCACTCGCGCAACCATGCCTACGGCTGGCGCGCCGAGGACGCGGTCGAGACCGCGCGCGGGCAGATCGCGAGCCTGATCAAGGCCAACCCCAAGGAGATCATCTTCACCTCCGGCGCGACCGAATCCAACAACCTCGCGATCAAGGGCGTCGCCCATTTCTACAAGGACAAGAAGGACCACATCATCACCTGCGTCACCGAGCACAAATGCGTGCTCGATGCCTGCCGGCATTTGGAGCAGGAAGGTTTCCGCGTCACCTATCTGCCGGTGCGCACCGATGGCCTGATCGAGCTCGAGCGGCTCAAGGAAGCGATCACCGACAAGACCACGCTGGTTTCCATCATGACGGTCAACAACGAGATTGGCGTCATCCAGCCGGTGCGCGAGATCGGCCGAATCTGCCGCGAACGCGGCGTCTTTTTCCACACCGACTGCGCCCAGGCGGTGGGCAAGGTCCCGCTCGACGTCGAGGACATGAACATCGACCTGATGAGCATTTCCGGCCACAAGATCTACGGACCAATGGGCATCGGCGCGCTCTTTGTCCGCCGCCGCCCGCGCGTGCGCCTGGTGCCGCTGTTCAACGGCGGCGGGCAGGAGCGCGGCATGCGCTCGGGAACCTTGCCCTTGCCGCTCTGCGTCGGCCTCGGCGCGGCCTGCGCCATCGCCGAAAAGGAGATGGGCGCGGAAGCGGAGCGCCTCATGGCCTTGCGCGACCGTCTCAACAACCGGCTCAAGCAGCGGCTGTCGGAGATCTATCTCAACGGCGACCTCGAGCACCGGATTCCCGGCAATCTCAACATCAGCTTCGCCTACGTCGAGGGCGAGGGGCTGATGATGGGCCTCAAGGATTTGGCGGTGTCCTCGGGTTCGGCCTGCACCTCGGCCTCGCTCGAGCCTTCCTACGTGCTCCGCGCCCTTGGGGTGGAAGAGGAGCTTGCGCACACGTCCTTGCGCCTCGGGCTCGGACGCTTCACCACCGAAGCCGAAGTGGATTACGCCGCCGACCGGATCGCGTCCGAGGTCGAACGGCTGCGCGCCATGAGCCCGCTCTGGGAAATGGCGCAGGAAGGAATCGACATCAAATCGATCAAATGGGCCGAGCAT
>2032646_Mbacterium@ISC
------------------------------------------------------------------------------------------------------------------------------------------------------------------------------------------------------------------------------------------------------------------------------------------------------------------------------------------ATGCCCAAGGTCACCTTTCTGCCCATGAAC---------AGGACCATCGAGGTCGCCAACGGTCTCAGTCTCGTGGAAGCGGCCCATGAAAATCACGTTGAACTGGAGGGCGCCTGCGAAGGCAGCCTGGCCTGCTCCACCTGTCATGTGGTGGTGAATCCGGAGTGGTACGACCGCCTGCCAGAGGCCAGTGAAGAGGAAGAGGACACCCTGGACGAGGCCTTCGGCCTCACCGCCACCAGCCGGCTCGGCTGTCAGATCCGCATGACCGACGCCCTGGATGGTTTGACGGTGACGATTCCCGCCTATACCGTCAACATCAGCGTGGACGACCTGTTGCTGGACATCGCCGAACCCGGCGCCGCCCCCTTGCCCCATCAAGGGGAGGAATGGCGGGTGGTGGGCATCGATCTGGGAACGACCTTCAGCCTGGTGGCCATCGACCTGGAGGGTCGGCCGGCCTGCATTCCCGATGAACAGGGGCAGGTCTCGCTGGCGTCGGTGGTCCATTACCGGGCCGATGGGAGCATCCTGGTGGGGGAGCAGGCCCGGGCATTGGCGGTGCAGTCTCCCCGGGATACCATCAGTTCCGTCAAGCGGTTCATGGGTCGGGCCATGGAGGAAGTCCCCGCCGAA------------CCGTACCGGCTGGAGCCGGGGGAGGGCGGCATGGTGCGGATCCGGGCCGGGGGGCGGAGCCTGTCGCCGGTGGAAATTTCCGCCGAGATCCTGAAGGAATTGAAGAAGCGGGCCGAACAGGCCCTGGGTGGGGCGCTGCGGGGGGCGGTGGTGACGGTGCCGGCCTATTTCGACGATGCCCAGCGCCAGGCCACCAAGGACGCCTGCCGGCTGGCCGGTCTGGAGGTGTTGCGGCTGGTCAACGAACCCACCGCCGCCGCCCTGGCCTATGGTTTGGACCAGGGGCGGGAGGGGCTGTACGCCATCTATGACCTGGGGGGCGGCACCTTCGATATTTCCATCCTCAGGCTCACCCGGGGGGTGTTCCAGGTGCTGGCCACCGGGGGCAACTCGTCCCTGGGCGGGGATGATTTCGACCGGGCCCTGGCCAGCCTGTTTCTGGAGGAGATGGGG------------ATCGCTCAGCCGGATCCCGGCTTGCTGCAGGCCGCCCAGCAGGCTGCCAGGGAGGCCAAGGAAGCCTTGACCGGGGCGGAGGAGACCGTGGTCGTTCTCCCGCGGGAAGGCGCGGCCTATCGGCGCACCCTGACCCGGCAGGAGATGGAACAGCGCATCGACAGACTGGTGCGGGCCACCGGCATGCCCTGCCGGCGGGCGCTCAAGGATGCCGGATTGACCCCGGCCGATCTGGAGGGGGTGGTGCTGGTGGGCGGGTCCACCCGGGTTCCGGCCGTGCGCCGTTTCGTGGCGGATCTCTTCCAGACCGAACCCCTGGCGGATCTGGATCCCGACCGCATCGTGGCCCTGGGGGCGGCCCATCAGGCCGACCTGTTGGCCGGCAACCGGCGTGACATGCTGCTGGTGGATGTCACCCCGCTGTCCCTGGGTTTGGAGACCATGGGCGGACTGGTGGAGAAGGTCGTGCCCCGCAACAGCCCGATTCCCACGGCCCGGGGCCAGGAGTTTACCACCTACAAGGATGGCCAGACGGCCATGGCCATTCATGTGGTCCAGGGGGAACGGGAGACGGTGGATCAGTGCCGTTCCCTGGCGCGGTTCGAGCTGCGGGGCATTCCGCCCATGGTGGCCGGGGCGGCCCGCATCCGGGTGGCCTTTCAGGTGGATGCCGACGGCCTGCTCACGGTCACCGCCCGGGAGATGACCACCGGGGTGGAGCAGTCGGTGGCGGTGAAGCCCAGCTATGGCCTGGGTGACAACGAGATCGCCGCCATGCTGCGGGATGCCTTGGACCATGGCGCCGGCGACCTGCAGCTGCGGCAGTTGCGGGAGGCCCGGGTGGAGGCGGACCGGGTGCGGCATGCCGTCCTGGCGGCCCTGGAGCAGGACCGGGATCTGCTGGACGATCAGGAGATGCCCGCCATCGAAACCGCCATGGGGCGGTTGCAACAGGTTGCCGGGGGGGAGGATCATCAATCCATCAACGATGCCATCGCGGCGCTGGACAAGGCCACGGTCTTTTTTGCCCAGCGGCGCATGGACCGCAACATTCGCTCCGTCATGACCGGTCGCAAGGTGACCGATTTCTCG------------------------------------------------------------------------------------------------------------------------------------------------------------------------------------------------------------------------------------------------------------------------------------------------------------------------------------------------------------------------------------------------ATGAATCTGCCCATTTACATGGACTACCAGGCCACCACGCCCATGGATCAACGGGTGTTGCAGGAGATGTTGCCCTGGTTCGCGGAGAAGTTCGGCAATCCGGCGTCCCGGTCCCATCCCTTCGGCTGGGAGGCGGACCGGGCGGTGGAGAAGGCCCGCCAGGAGGTCGCCACCCTGATCGGGGCCGATCCCCGGGAAATCGTCTTCACCTCGGGGGCCACCGAGTCGGACAACCTGGCCATCACCGGCGTGGCGCGCTTCTACCGGGACAAGGGCAACCATATCATCACCCTGACCACCGAACACAAGGCGGTGCTGGATACCTGCCGGCACCTGGAAGCCGAGGGCTTTCAGGTCACCTACTTGCCGGTGCGGCCCAATGGCCTGGTGGATCTGGCGGCCCTGGCGGCGGCGATCACCGACCGGACCATCCTGGTGTCGATCATGGCGGCCAACAACGAGATCGGGGTGATCCAGCCCCTGGCGGAGATCGGCGCCCTGTGCCGTTCCCGCAAGGTGCTGTTCCACTGCGATGGCGCCCAGGGGGTGGGAAAGTTTCCCCTGGACGTGAACGCCATGAACATCGATCTGTTGTCCATCAGCGGGCACAAGATCTATGGTCCCAAGGGCATCGGCGCCCTCTATGTGCGGCGCCGGCCCCGGGTGCGACTCAAGGCCATCATCCATGGCGGCGGCCACGAGCGGGGCATGCGCTCCGGCACCCTGTCCACGCCCCTGATCGTCGGCCTGGGGGCCGCCTGCCGCTTGGCCGGGGCGGAGATGGTCGAGGAATCCCGCCGGGTCAAGGAGTTGCGCGACCATCTGTTCCAGGGGGTCACCAGCCGGTTGACCCATGTCGAACTGAACGGCGACCTGGAATCCCGGTTGGCCGGCAACCTCAACATCTCCTTCGGGTTCGTGGAAGGGGAGTCCCTGATGATGGCCATCAAGGACGTGGCGGTCAGTTCCGGTTCGGCCTGTACCTCGGCTTCCCTGGAACCCAGTTATGTGCTGCGGGCCCTGGGGGTGACCGAGGACTTGGCCCACACATCCATTCGCTTCGGCCTGGGACGCTTCACCACCCGGGAGGAGGTGGATTACGTCATCGACCTGGTGATCCGGTCGGTGAGCAAACTGCGGGAGATGTCCCCCCTGTGGGAGATGATGCAGGAGGGCATCGACATCAAATCGGTCCAATGGGCGGCGCAC
>2032647_Mbacterium@ISC
------------------------------------------------------------------------------------------------------------------------------------------------------------------------------------------------------------------------------------------------------------------------------------------------------------------------------------------ATGCCCCGGATTACTTTTTTGCCCATGAAT---------CAAACCGTCGAGGTGGCGGCGGGGACGAGTGTCCTGGAGGCGGCCCATGAACATGGGATCAAACTGGAGGGGGCTTGCGAAGGTTCTCTGGCCTGCTCCACCTGTCATGTGATCGTCGGTGCATCCTGGTATGGCCGCTTGGACGCAGCGGCGGAAGATGAGGAGGACATGCTGGACCGCGCCTTTGGTTTGACACCGACGAGTCGCTTAGGGTGCCAATTGCAGGTGACCGAGGCGTTGGATGGGTTGGAGGTGACCATCCCGGAATATTCGGTCAATATCAGCGTGGATTCCGTATTATTGGATATTGCCGAACCTGGGCAATCTTTGCGCCCGCATGAAGAAGATCGCAAGCGGGTGGTGGGGATCGATTTGGGAACGACGTTTTCTCTGGTGGCGGTGGATGTTCAGGGAAAACCGGCGTGTATTCCCGATGATGAAGGGCGGGTGGCCTTGCCGTCGGTGGTGTGTTATCCGCAAGATGGGAGGATTTTGGTCGGGGATAGGGCCATTGCGGCATCCGAGCAATATCCTACCGACACCATCGTCTCGGTCAAACGGACCATGGGGCGCAGTTTGGACGATGTGGTCGCTTCGGAACATCGGACTGGATTTGGCTTGGAAGCGGGTGAGGGGGGGATGGTACGCATTGTCACCAGCCATCATCGGGTTTCGCCGGTTGAGGTCTCGGCGCATATTCTTAAAGTTTTGGCAAGTCGTGCCGAGGAGGCCCTTGGGGGATCGCTGGATGGGGTGGTGATTACGGTTCCCGCCTATTTTGACGATGCCCAGCGTCAAGCCACCAAGGATGCGGGACGCTTGGCGGGGTTGGAGGTGCTGCGCTTGGTGAATGAACCGACGGCGGCGGCGTTGGCCTATGGTTTGGACCAGGGGCGGGAAGGGTTGTATGCCATTTATGACCTGGGGGGCGGGACGTTTGATATTTCCATTTTAAGGTTGACCCAGGGGGTTTTTCAGGTTTTGTCCACGGGGGGCGATTCGGCGTTGGGGGGGGATGATTTTGACCATCTTCTGTGTGAGTACATCCTGAAAGAGATCGAT------------GAGGCTGATCCTTCCCCGGCAGTGTTGCAAATCTGCAAAGCGGCGGCCCGTCAGGCCAAGGAGATGTTGAGCCGTGTGGATGTCTGCGAGGTTCGGGTGGCACTTCATGGGGAGCCGTTTGGTATTCGGGTGACGCGGGAACTCTTCGAGGAGATGATCGATGATCTGGTCCGTGCCACGGGGACGCCGTGTCGGCGGGCCATGAAGGATGCTGGTATCCGGGGCCATGATCTTCAAGGGGTTGTGTTGGTTGGGGGATCGACGCGGGTTCCCATGGTGCGGCAATATGTCAAAGAACTCTTTGGCCGTGAACCGTTATCCGATCTGGATCCTGATCAAGTGGTTGCCCTGGGGGCGGCACTTCAGGCACAGCAGTTGTCTGGCACTGCCCGTGACATGTTGCTGTTGGATGTGACGCCGCTTTCTCTGGGGATTGAGACCATGGGCGAGTTGGTGGAAAAAATTATTGCCCGCAATGCACCCATTCCGACGGCGCGATCTCAGGATTTCACCACCTTCAAGGATGGTCAGACCGCCATGGCCATCCATGTGCTTCAGGGGGAACGGGAACTGGTGAGCGATTGTCGATCATTGGCCCGTTTTGAGTTGCGGGGGATCCCCCCCATGACGGCGGGGGCGGCGCGTATTCGGGTGACTTTTCAGGTGGATGCCGATGGATTGTTGACGGTATCGGCCCAGGAACAAACGACGGGGGTGCAACAATCGGTTGCGGTGAAGCCGTCTTATGGCCTGGGTGATGCGGAGATTGAACGGATGTTGCGGGAGGCGATGGTCCATGGGGAGGCGGATTGGCGTCAACGCTTGCTCCATGAGGCCAAGGTGGAAGCGGAACGGGTTTTGAGTGCTGCGGGGGCGGCCTTGCGGGAAGATGGTGATTTGTTGGATGAAAATGAGTTGAAACGGGTCAAGGGATTGATGTTGGCTTTGTGGGAAGCCAGTCAGAAGGAAGACCATGAGGGGATCAACCGTGCCCGGGAGACGCTGGACAGGGAAACGGTGTTTTTTGCCGAAAGACGGATGGATCGCAGCGTTCGTAAGGTGATGACCGGGCGCAAAGTGGATGAGTTTCAA------------------------------------------------------------------------------------------------------------------------------------------------------------------------------------------------------------------------------------------------------------------------------------------------------------------------------------------------------------------------------------------------ATGAAACTTCCTATCTATATGGATTATCAGGCGACAACACCCGTCGATCCACGGGTTTTGGCGATGATGCTGCCTTGGTTTACCGAAAAATTTGGCAATCCCGCCTCCCGTTCCCATCCGTTTGGCTGGGAAGCGGAACAGGCGGTGGAACAGGCGCGGACCCAGGTGGCCACGTTGATCGGTGCCGATCCCAGGGAAATTGTCTTTACCTCTGGAGCCACCGAGTCCAACAATATCGCTATTTTGGGGATCGCCCGGTTTCATAAAAATCGGGGAAACCATATAATTACTAATGTAATCGAGCATAAGGCGGTGTTGGATTGCTGCCGTCATTTGGAATCGGAAGGGTTCGAGGTGACCTATCTGCCGGTGGGGACCGATGGCCGTTTGGACCCGGAACTTTTGGCGGCGGCCATTACGGATCGGACGATCCTCGTTTCGGTGATGACCGCCAATAATGAAATTGGCGTCGTGCAGCCGTTGGCGCAAATCGGGGCTATTTGTCGGCAGAGACAGGTCCATTTTCACACGGATGCCGCCCAGGGGGCGGGGAAGATCCCTTTGGATGTCAACGCCATGAATTTGGATCTGGTATCGCTATCGGGGCATAAGATTTATGCCCCCAAAGGGATCGGTGCCTTGTATGTGCGGCGGCGTCCCCGGGTCCGTCTTCAGGCGGTGATGTTTGGCGGTGGTCATGAGCGCGGGATGCGTTCGGGAACTTTGCCAACCCCTTTGATTGTCGGGCTGGGGGAGGCGTGTGCGATTTGCAGTCGGGAAATGGTGGAGGAAAATGCCCGTATCACGGCATTGCGTACCCGTATGGAGCAAGGGATCATGAATCGGTTGACCCATGTGGAACTCAATGGCCATCCGGTGCATCGGCTTCCAGGCAATTTGAATATTTCCTTTGCCTACGTCGAAGGGGAATCCATGATGATGGCCATCAAGGATATCGCCGTTTCGTCGGGTTCCGCTTGTACTTCAGCTTCTTTGGAACCTTCCTACGTCTTGCGTGCCTTGGGGGTGAACGAAGAATTGGCCCATACCTCCATCCGTTTTGGACTGGGCCGCTTTACCACCGAGGAAGAAGTGGACTATGCCACCGCCACGGTCGTGGCGGCGGTCAACAAACTCAGGGAGATGTCCCCCCTGTGGGAAATGGTTCAGGAGGGGATCGATCTGGATTCCATTCGCTGGGCCGAACAC
>2032648_Mbacterium@ISC
------------------------------------------------------------------------------------------------------------------------------------------------------------------------------------------------------------------------------------------------------------------------------------------------------------------------------------------ATGCCCAGGATTACTTTTTTGCCGATGAAC---------CGGACCGTGGAAGTGGACGCGGGAACGACGGTGCTTGAGGCAGCCCATGAACATGATATTGCACTGGAAGGGGCATGCGAAGGTTCCCTGGCCTGTTCAACCTGTCATGTCATCGTCGCCAGGGAGTGGTATCCCCGTTTGGAAGCGGCCGATGATGAGGAAGAAGACATGTTGGACCGTGCTTTTGGGGTGACCCCTACCAGTCGGTTGGGGTGTCAGTTGCAGATCACCGATGATCTGGATGGGATCACCGTGACCATCCCGGAATATTCGGTCAATATCCATGTGGACTCTTTATTGTTGGATATTGCCGAACCGGGGCAATCATTACGTCCCCATGAAGAAGATCGTAAACGGGTGGTGGGAATCGATTTGGGAACGACCTTTTCCCTGGTTGCGGTAGACCTTCAGGGAAAACCTGCCTGCATCCCTGATGATGAAGGACGGATCGCACTCCCCTCCGTGGTCTGCTACCCCCCCGAGGGGCCCGTACTGGTCGGTGATGCAGCGATTGCCGCAGGTCTGCGTTATCCCGCCGATACCATCGCTTCGGTCAAACGAACCATGGGCCGCAGTCTCGATGATCTGCGGGCCTCGGGCCATCGTACCAGTTATGCCCTGGAGGCGGGCGAAGGGGGGATGGTACGGATCGTGACCCGCCACCACCGACTTTCCCCCGTGGAACCATCGGCAAAAATTCTTGAATCCCTGGCCCGGCGCGCGGAGGAATCCCTGGGGGGATCGCTCCATGGGGCGGTGATCACCGTGCCCGCCTATTTCGACGATGCCCAGCGTCAGGCGACCAAGGATGCTGGCCGTCTGGCAGGTTTGGACGTGTTGCGCCTGGTCAACGAACCGACGGCGGCCGCCTTGGCCTACGGTCTGGACCAGGGACGAGAAGGGCTTTATGCCATCTATGACCTGGGTGGCGGGACGTTTGATATTTCCATCCTGCGCTTGAGCAAGGGGGTGTTCCAGGTGATGGCGACCGGCGGCGATTCCGCCCTGGGGGGGGATGATTTCGATCACCGTCTGAGCGAATTGTTCCTGCAGGCGATGGGT------------GTGACCGATCCTGATCCCGGATTGCTGCAACAATGCAAACGTGTCGCCCGGCAGACCAAGGAACAATTGAGCCGGGAAATGGTTTGTGAGGTGGTGCTGGACCGCGACGGCGGCAGGTTTGAAACCCGGGTGACCCGGGAACGGTTTGAAGGTTTGATCGCCGACCTCGTTCGGGCGACGGGACTTCCGTGTCGGCGTGCCCTGAAGGATGCCCAGGTCGGCGCGAATGACCTTCAAGGCGTGGTCCTGGTGGGCGGATCGACCCGGGTGCCCATGGTGCGGCAATTCGTGAAGGATCTTTTTGGATGTGAACCCTTGTCCGATCTGGACCCCGACCAGGTGGTGGCATTGGGGGCGGCGATTCAGGCAGAACAACTGGCGGGCAACACCCGGGAATTGTTGCTGCTCGATGTGACCCCACTCTCCCTGGGGATCGAAACCATGGGTGAACTGGTGGAAAAAATCATTGCCCGCAATACCCCCATCCCCGCTGCCCGTTCCCAGGATTTCACCACCTTCAAGGACGGTCAGACCGCCATGGCGGTCCACGTGGTCCAGGGGGAACGGGAATTGGTGGGTGATTGCCGGTCGCTGGCCCGTTTTGAATTGCGGGGCATCCCTCCGATGACGGCGGGCGCCGCCCGGATCCGGGTGACGTTTCAGGTCGATGCCGATGGTCTGCTCACCGTGTCCGCGCGGGAACAGACGACCGGGATCGAACAGTCGGTTGCCGTCAAACCCTCCTACGGCTTGGGGGATGAGGAAATTGAACGCCTGTTGCGTGAAGCGATGGTCCATGGCGCAGAGGATTGGCAACGGCGGTTGCTCAATGAGGCCCGGGTGGAGGCGGAACGGGTGCTGAGTGCCGCTGGTGCCGCTTTGCGCGACGATGGCGACTTGTTGGATGAGGCGGAACTCAAACGGGTCAAAGGGGTGATGTTGGCCTTGTGGGAGGCGAGCCAGAAAGATGACCCCGAGGTGATCAATCGTGCCCGGGAAACCTTGGATCGGGAAACGGTCTTCTTTGCGGAACGGCGGATGGATCGAAGTGTGCGCAAAGTGATGACGGGCCGGAAGGTGGATGATTTTCATCGC---------------------------------------------------------------------------------------------------------------------------------------------------------------------------------------------------------------------------------------------------------------------------------------------------------------------------------------------------------------------------------------------ATGAAACTGCCCATCTACATGGATTATCAGGCCACGACTCCGGTCGATCCCCGGGTTTTGGAGGTCATGGTTCCCTGGTTCACCGAAAAATTTGGCAATCCCGCTTCACGTTCCCATCCTTTTGGTTGGGAAGCGGAACAGGCGGTGGAGCGGGCACGGGCCGAGATCGCCACCCTGATCGGGGCCGATCCGCGTGAAATCGTGTTCACTTCCGGGGCGACCGAATCCAACAACATCGCCATTCTGGGCATTGCCCGTTTTCACAAATCCCGGGGCAACCATATCATCACCACCGTGATTGAACACAAGGCGGTTCTGGATACGTGTCGTCATTTGGAATCGGAAGGGTTCGAGGTCACTTATCTGCCCGTGGGGACGGATGGTCGTCTGGACCCGAAGCGGTTGGCCGATGCCATCAATGAACGGACCATCCTGGTATCGGTGATGGCGGCCAACAATGAAATCGGCGTCATTCAACCCTTGGAGGAAATCGGGGCGATCTGTCGGAAAAGGCAGGTTCATTTCCACACCGATGCCGCCCAGGGGGTGGGTAAGATGCCATTGGATGTCCAAGCGTTGAATCTGGATCTGGTGTCGATTTCCGGCCACAAAATCTATGGACCCAAGGGGATTGGCGCCTTGTATGTGCGGCGGCGTCCACGGGTACGGTTGCAGGCGGTGATGTTTGGTGGGGGTCATGAACGGGGGATGCGTTCCGGGACCCTGCCGACCCCCTTGATCGTCGGCCTGGGGGCCGCCTGTGCCATCTGCTCCCGGGAAATGGCGGCCGAAACGGCTCGGATCACCGCTTTGCGTCAGCGCATGCAGGAGGGGATCATGAAACAACTGACCCATGTGGCCATCAATGGCAGTACCGAGTATCGTTTGGCTGGCAATTTGAACATTTCCTTCGCCTATGTCGAAGGGGAATCCTTGATGATGGCCATCAAGGATATTGCCGTTTCTTCCGGTTCCGCCTGCACTTCCGCTTCGCTGGAGCCTTCCTATGTTTTGCGTGCCCTGGGGGTGAACGAGGAGTTGGCCCATACCTCCATCCGTTTCGGTTTGGGTCGCTTCACCACCGAAGAGGAGGTCGATTATGCCGTTCGCACGGTGGTCGATGCGGTCAACAGGCTCAGGGAAATGTCACCCCTTTGGGAGATGGTGCAGGAGGGGATCGATCTTGATTCGGTCCGGTGGGCGCAACAT
>2032649_Mbacterium@ISC
------------------------------------------------------------------------------------------------------------------------------------------------------------------------------------------------------------------------------------------------------------------------------------------------------------------------------------------ATGCCCAAAATCACCTTTCTGCCCATGAAC---------CGCACCGTCGACGTAGCGGCGGGAACCTCTCTCCTCGAAGCTGCCCACGAACATGACATCCCCCTCGAAGGGGCGTGCGAAGGGTCGCTTGCCTGCTCGACCTGTCATGTCATTGTTGATCCGGCGTGGTTTGAGCGCTTGGCGGCGGCCTCCGAGGATGAAGAGGACGTTCTCGACGAGGCTTTTGGCCTGACCCCGAGCAGCCGTCTTGCCTGTCAGGTGGAGGTCACCGACGATCTGGATGGCTTGCAGGTCACCATTCCTGCCTATACAGTCAACATCAGCGTCGATGACGTTTTGCTCGATATCGCCGAACCCGGCACCGCCCCCAAACCCCACGACCGGGAGCGTCGTCGTGTCGTCGGCATCGATCTGGGCACCACCTTCTCCCTGGTGGCAGTCGATCTTCAGGGCAAGCCCGCCTGCATGCCCGATTCCGCCGGTTCGGTCTCCCTGCCCTCGATCGTGCATTATCCCGGCGTTGGCGGCGCTGTGGTCGGTCAGGTTGCGCGCGATCTGGCCATCACACACCCACAGGATACGATTGCCTCCGTCAAGCGCTTCATGGGGCGCGGGTTGACCGATGTTGCGGCCGGT------------GGCTATCGCCTGCGGGCCGGTTCCGGGGGCATGGTGCAAATCCTTGCCGGGGAGCGCTGGCGATCGCCGGTGGAGATATCGGCCAACATTCTGGATGAGCTGAAAAAACGTGCCGAGGAGGCCCTGGGTGGCCCCCTGCATGGGGCGGTGGTGACCGTCCCCGCCTACTTTGACGATGCCCAACGCCAGGCGACCAAGGATGCCTGCCTTCTCGCCGGCCTTGAGGTGCTGCGTCTGGTCAACGAACCGACGGCGGCGGCTCTGGCCTACGGGCTCGATCGCGGGCGCGAAGGGATCTACGCCGTCTACGACCTTGGCGGCGGCACCTTTGATATCTCCATCCTCAAGCTGGCGCGCGGGGTATTCCAGGTGCTCGCCACCGGCGGCAACTCCGCCCTTGGTGGCGACGACTTCGACCATCGCCTCGCCGAACTGTTCCTGAAGGAGATGGGG------------ATTGCCCAGCCGACGCCGGGTGACTTGCACGCCGCGCGCCGCGCTGCCCGCCAAGCCAAGGAGGGGTTGACCACGTCTGCGACGGCGTCGGTCCGGCTTGATCGCGATGGTTCTCCCTACCAGAGGGAAATTGACCGGGCCGCGTTTGATGTGCTGACGCAGGATCTGGTTCGCGCGACCGGCGCGCCGTGTCGGCGTGCCCTGAAGGATGCCGGTGTCACCCTGGAGGAGCTGCAAGGGGTGGTCCTGGTCGGTGGATCGACGCGCATGCCAGCGGTGCGGGTCTTCGTTGCCGATCTGTTCAAACGTGAACCCCTGGTCGACCTTGATCCCGACCAGGTGGTGGCGCTGGGGGCGGCGATTCAAGCTGATGTTCTCGCCGGCAATCGCCGTGACCTGCTCCTGCTCGATGTCACGCCGCTCTCGCTCGGGCTTGAAACCATGGGCGGATTGGTGGAGAAGGTGGTGCCGCGCAACAGCCCGATTCCCACCGCCCGCGCGCAGGATTTCACCACCTTCAAGGATGGTCAGGGGGCGATGGCGATTCACGTTGTGCAGGGTGAACGGGAGATGGTCGACCAGTGCCGTTCGCTGGCGCGGTTCGAGCTGCGCGGCATCCCGCCGATGGTCGCTGGCGCGGCGCGGATTCGCGTCACCTTTCAGGTCGATGCCGATGGGCTTTTGACCGTTTCCGCGCGCGAGCAGACCACCGGTGTCGAGCAGTCGGTGGCGGTCAAGCCGACCTACGGCCTGGGTGACGGCGAGATCGAGCGCATGCTGCGCGCGGCCCTGGAACACGGTGCCGCCGACCTCGATCGCCGCCACCTGCAAGAGGCGCGTGTTGAGGCAGAACGGGTGCTTCATGCCCTACTGTCCGCCCTTGCCGCCGATCGATCGTTACTCAATGCTGATGAAATGGCAACGATCGAGGCGGCGATGACCATCCTGCGCGGCGCCATGGCCGGCGATGACCAGCGTGCGATCCAGGAGAAAATCCAGGAACTTGACCGCGCCACGACCTTTTTTGCCCAGCGGCGCATGGATCACAACATCAGAAACGTCATGACCGGTCGCCAGCTGACCGATTTCGAG------------------------------------------------------------------------------------------------------------------------------------------------------------------------------------------------------------------------------------------------------------------------------------------------------------------------------------------------------------------------------------------------ATGAAACTGCCGATTTATCTCGATTATCAGGCGACGACGCCGGTGGATCCGCGGGTGCTAACGGCGATGCTTCCCTGGTTCACCGAAAAGTTTGGTAACCCGGCTTCGCGTTCCCACCCCTATGGCTGGGAGGCGGAGCAGGCAGTCGAGACCGCGCGCGAGCAGGTGGCCGCCCTCATCGGCGCCGACCCGCGCGAGATTGTCTTTACCTCCGGCGCCACCGAGTCGGATAACCTGGCCATCACCGGCGTTGCCCGTTTCAATCGCGCGCGCGGGGACCACATCATCACCCTGGTGACCGAGCACAAGGCGGTGCTCGATACCTGCCGCCACCTGGAGGCGGAGGGGTTTCGCGTCACCTATCTGCCGGTTGAGCCCAGTGGACTGGTCGATCTGCAAAGGCTCGCCGCCGCCATCACCGACCAGACCATCCTGGTCTCGATCATGGCGGTGAACAACGAAGTCGGGGTGATCCAGCCTCTGGCCGAGATTGGTGCCCTGTGCCGCGCGCGCAAGGTCTATTTCCACTGTGACGCCGCGCAGGGGGTGGGGAAGATTCCCCTCGATGTTGACAAGATGAACATCGACCTGCTTTCGATCTCTGCGCACAAAATCTACGGACCGAAGGGGATTGGCGCCCTCTACGTGCGCAGGCGGCCGCGCGTGCGGCTGAAGGCGCTCATCCACGGTGGCGGGCACGAACGTGGCATGCGTTCCGGGACCCTCTCGACACCGCTGATCGTTGGTCTCGGGGCGGCTTGTGCCTTCAGTCAGCAGGAGATGCCGGCGGAGAGCCGGCGCCTGCTGGCGTTGCGCCAGCGCCTCTACGAAGGGATCACCGCGCGCCTGACGCATGTGGGGGTCAATGGTGACCTGGAACAGCGTGTTCCCGGCAATTTGAACCTCTCCTTCGGTTACGTGGAGGGGGAGTCGTTGATGATGGCAATCAAGGATGTGGCTGTCTCTTCCGGATCGGCCTGTACGTCGGCCTCGCTTGAGCCATCGTATGTTCTGCGCGCCATGGGCGTGGGCGAAGAGATGGCCCATACCTCGATTCGCTTTGGCCTGGGGCGGCAGACGACGGATGAGGAGGTGAAATTTGTCATCGACAAGGTGGTGACGGCGGTGGAAAAACTGCGCGACATGTCACCGCTGTGGGATATGGTGCAGGAAGGAATCGATCCGAGTACGGTGCAGTGGAGTGGACAC
>73501_Cmilitaris@ISC
ATGGAACTCTCCGAATCTGAATATCACGACATTGCCGACGAGTTCCTCGAGGGCGTCCTCACACAGTTTGAGGCGCTCCAAGACACGCGGGACATTGACATTGAGTTCTCCGCTGGCGTCATGACCATTACACACACGGACAAGGGCACGTACGTCATCAACAAACAGCCCCCCAACAAGCAAATATGGCTGTCGTCGCCCCTCTCCGGACCGAAGCGCTACGACTGGTGCGTCGTCCAGGGTGGCTGGATCTACGGCCGCGACGGTAGCAGCCTCAATGCGCTCATCCTCGACGAGCTGGGCGTGGACGTGTCGACGCCGGCGGCGAGCGAACTCTACATTACGTTTGTCGACAAGGACGGCGAGGAGCACAAGCTCGCCGTCGCCGCGGGCGACAACCTGCTCGACATTGCGCAGGCGCACGACCTCGAGATGGAGGGCGCCTGCGGCGGGTCCTGCGCCTGCTCGACCTGCCACGTCATCGTCGCCGACGAGCTGTACGACAAGATGCCCGAGCCCGAAGACGACGAGAACGACATGCTCGACCTGGCGTTTGGCCTGACCGAGACGAGTCGCCTCGGCTGCCAGGTCATCATGACAAAGGAGCTCGATGGCTTGGTCGTCAAGCTGCCCACCATGACGCGCAACTTGCAGGCCAGCTCGCGTCTTTACAGAGCTCTCCCCCGAGCTACTGCCTCTGAGGGTGAACAGAAGGTTCAGGGCTCAGTCATTGGTATCGATCTGGGTACCACGAACTCTGCCGTAGCCATCATGGAGGGCAAGGTCCCTCGCATCATTGAGAACTCTGAGGGTGCCCGCACAACTCCCTCGGTTGTCGCTTTCGCCGAGGATGGTGAGCGTCTCGTCGGTGTCGCCGCCAAGCGCCAGGCCGTCGTCAACCCCGAGAATACTCTTTTCGCTACCAAGCGTCTGATCGGTCGCAAGTTCACCGATGTTGAGGTCCAGATCAAGGAGGTTCCCTACAAGATTGTCCAGCACAGCAACGGCGACGCCTGGGTCTCTGCTCGCGACCAGAAGTACTCTCCCTCGCAGATTGGTGGCTTCGTTCTCAACAAGATGAAGGAGACTGCTGAGGCTTACCTCTCCAAGCCCATCAAGAACGCCGTCGTAACTGTCCCTGCCTACTTCAACGATGCTCAGCGTCAGAGCACCAAGGATGCTGGTCAAATTGCCGGTCTCAACGTTCTCCGTGTTGTCAACGAGCCTACCGCTGCTGCCCTCGCCTACGGTCTCGAGAAGGAAGCTGACCGTATCGTCGCTGTTTACGATCTTGGTGGTGGCACTTTCGATATTTCGATCCTCGAAATCCAGAATGGTGTCTTTGAGGTCAAGTCCACCAACGGTGACACCCATCTTGGTGGTGAGGATTTCGATATTCACCTGGTCCGCCACATGGTTGCCGACTTCAAGAAGACCTCTGGCGATCTCTCTGGTGACCGCATGGCTATCCAGCGCATCCGTGAGGCTGCCGAAAAGGCTAAGATTGAGCTTTCTTCCTCTCTACAGACCGACATCAACCTGCCCTTCGGCCCTAAGCACATCAACATGAAGCTCAGCCGTGCTCAGCTCGAGAAGATGGTTGACCCTCTGATCAGCCGTACCATTGAGCCCGTTCGCAAGGCTCTCAAGGACGCCAATCTCCAGGCCAAGGAGATTCAGGAGGTGATTCTCGTTGGTGGCATGACCCGTATGCCCAAGGTTGCCGAGTCCGTCAAGGGTATCTTCGGCCGTGACCCTGCCAAGTCGGTCAACCCCGATGAGGCGGTTGCCATCGGTGCCGCCATTCAGGGTGCTGTTCTTTCCGGTGAAGTCAAGGACCTTCTCCTTCTCGATGTCACCCCTCTCTCTCTTGGCATTGAGACCCTGGGTGGTGTCTTCACCCGCCTGATCAACCGCAATACCACCATTCCTACCAAGAAGTCTCAGGTATTCTCTACCGCCGCCGATTTCCAGACTGCGGTCGAGATCAAGGTCTTCCAGGGCGAGCGTGAACTAGTCAAGGACAACAAGCTTCTCGGCAATTTCCAGCTCGTTGGTATCCCCCCTGCCCACCGTGGCATTCCCCAGGTCGAGGTCACCTTCGACATTGATGCCGACTCCATCGTCCACGTCCACGCCAAGGACAAGTCCACCAACAAGGACCAGTCCATCACCATTGCCTCGGGCTCTGGTCTCTCTGATAACGAGATCTCGCAGATGGTTGAAGATTCCGAGAAGTACGCTGAGGCCGACAAGGAGCGCAAGCTCTCCATTGAGGCTGCCAACCGCGCCGACTCTGTCCTCAACGATACTGAGCGTGCCCTGAACGAGTACGCCGACAAGCTTGACAAGACCGAGGCCGAGGGTATCAAGGAGAAGATTACCGCTCTCCGTGAGTTTATCGCCAAGAGCCAAGCTACCGATATCAAGGAGAAGACGGACCAGCTCCAGGTTGCCAGCCTGAACCTCTTCGACAAGATGCACAAGGCCCGCAACGAGGCCAACTCTGGCGAGCAGGCTTCTAGTGAGAAGAAGGACATGCTGCGGCCGCGCAAAGCGGCCATGAAGCTGACGCCCGCCGCCGTCGAGCAGCTGCGTAACCTGCTGGACCAG------CCCGAGCCCAAGCTCATCAAGGTCGGCGTGCGCAACCGCGGCTGTAGCGGACTGGCGTACCACTTGGAATTCGTCGACAAGCCCGGCGCCTTTGACGAAACGGTCGAGCAGGACGGCGTCAGGGTCCTTATTGACAGCAAGGCGCTTTTTAGCATCATTGGCAGCGAGATGGACTGGGCAGAGGACAAGCTGAGCCAGCGATTTGTTTTCAGAAACCCAAACATCAAGGAAGAATGTGGCTGTGGCGAGTCTTTTATGGTA---------ATGCTCAAGGACGCCGCCATTATGGAGGAAGGCCAACGGCCAATCTATCTCGATATGCAAGCGACGACACCTGTTGATCCCAGAGTCCTCGATGCCATGATTCCATACTACGTTGGCGAATACGGTAATCCGCACTCCCGGACGCACGCCTACGGCTGGGAGAGTGAGAAGGCTGTCGAGGAAGCTCGTGAACATATCGCCAGCCTCATCGGCGCTGACCCCAAGGAGATCATCTTTACTAGCGGTGCGACGGAGAGTAACAATATGAGTATTAAGGGCGTTGCCCGCTTCTTTGGGGGCAAGAAGAGACATATCATCACGACACAGACTGAGCACAAGTGCGTACTTGATAGCTGCAGACATCTTCAGGATGAGGGCTTCGAAATCACATATCTTCCGGTCCAAAACAACGGCTTGATCAACATGGACGAGCTCAAGGCGGCCATTCGCCCTGAAACTGCCCTCGTCAGCATTATGACAGTCAACAACGAGATTGGTGTCATCCAGCCCATCGAACAGATCGGCAAGCTGTGCCGTGCAAACAAGATCTTCTTCCACACCGATGCTGCCCAGGCTGTCGGCAAAATTCCACTCGATGTCAACGCCATGAACATTGACCTGATGTCGATCTCCTCGCATAAGATCTACGGCCCCAAGGGTATTGGTGCCTGCTACGTCCGTCGCCGTCCTCGTGTGCGTCTGGATCCGCTCATCACTGGTGGTGGACAGGAGCGAGGCCTACGCAGCGGCACTCTGGCACCTCCTCTAGTTGCCGGCTTTGGTGAGGCTTGCCGCATCGCCAAGGAAGAAATGGAGTACGACACCAAGCGCATCAAGGCCATGTCCGATCGCTTGCTCACAGGACTCCTC---GCCATGGAACACACGACGCAAAATGGCGACCCCAACGCATTCTACCCTGGTTGCGTCAATGTCTCGTTTGCTTACGTTGAGGGTGAGTCGCTGCTAATGGCGCTCAAGGACATTGCCCTGTCTTCGGGTAGTGCTTGCACTTCGGCTTCTCTGGAGCCCAGCTATGTTCTCCGTGCTCTCGGAAACAGTGATGAAAGCGCCCACAGCAGTATCCGGTTTGGCATTGGCCGTTTTACTACCGAGGCTGAGATCGACTACGTGCTCAAGGCGGTTGATGAGCGTGTTACTTTCCTGCGCGAGCTTAGCCCGCTGTGGGAGCTGGTCCAGGAGGGCATCGATCTGGACACCATCCAATGGAGTCAGCAC
>2486578_Rendosymbiont@ISC
ATG---------CAAATGAATGTTATCGCAAAAGCAAAAGAAGAGATTGAGGTTTTATTTGATTTAATTGATGCATATGAT---------GAGTATGAAGTGGACCTAACTCAAGGGATTCTTTATATTGAGACT---GACTTTGGTAGTTATGTAATAAATGTACATGAGGTGATGCAAGAATTATGGGTTTCCTCTCCTAAAACCGGTGCTCATCATTTTAAATTTGATATTATCCAACAACAATGGATAACAGCAAAAAAT------GAACTAAGAGAACTGTTCACAACTGAATTAAATATAAAATTT------------------ATGCCAAAAATTACTTTTGTAAATAGAGACGGTTCAGAAAAGACAGTTAATGCACCAGCTGGCCTTTCAATTTTAGAAGCAGCCCATCAAAACGATATTGATCTTGAAGGGGCATGTGAAGGCTCACTCGCTTGTTCAACTTGTCATGTTTATGTAGAAGAAACCTGGCTTAATAAGTTGGATGAAGCAACCGAAGATGAAGAAGACATGCTTGATTTAGCTTTTGGTTTAACCGAACAATCAAGACTTGGGTGCCAAATTATTTTAACTGAAGAGCTTGATGGTATTAAAGTTAAACTGCCACCTGCTACTCGTAATATTAGTGTA---ATGAAACTTTATGAAATTTCAGAACCAGGCCGATCCCCCAATCCTCACCAAGATATGGCGAGCGATGTAATTGGCATAGATTTAGGCACCACCAATTCCCTAGTTGCTATTTTTACCAACAATACTGCCCAAATAATCTCTGATCAA---AATGGTAACATCTTACCATCGGTAGTTCACTTTAATGAACAAGGTGATATTATTAGTACAAGTGATGCTAACTCATCTTGTGAGAGCAACAGAGTATATAAAGTTAAATCTTTCAAAAGATTAATTGGTAAGAGTTTAGCTGAAACTAAAGCCCTTGCACTAGATAAATTTTTTAATTTAGATACACATTCTATAGATATTGCTCGTGTTAAAGTACAGGACAAAAGTTATTCTGCCATAGAACTATCCAGCATTATTTTAAAGCAATTAAAAAACAAAGCTGAACAAGCTTTAGGCAAAAATATTACTAAAGCGGTAATTACAGTTCCTGCTTATTTTAATGATATTGAACGCCAAGCTACCAAAGAGGCTGCAATATTAGCAGGACTTGATGTAATGCGTTTAATCAACGAACCTACTGCAGCCGCACTTGCTTATGGGTTGGATCAAAAGGTTAGTGGTAATTATATTGTATATGATTTAGGTGGTGGTACTTTTGATATTTCCATTTTAGCTTTAAAAGAAAAAATATTTCATGTCATAGCTACCAAGGGAGATACCAACTTAGGCGGAGATGATTTTGATCACTTAATTGCCGGGTATTTAGCTAAAAAATATTCTATTACTTTAGGA------------------------AACAAGCAAGCCTTAGCAGTTGCTAGGAAGCTTAAAGAGACTCTTACTACGAACGACAATGCTCAA------------------------ATTGATAATTATAAATTAACTACTCATGAGCTTGAGCAACTATCAAAGCCTTTGATTAACAAAACCATTAAGCTACTATTACAAGCTATCAGCGATGCAAACTTAGAAGAAGAGCAAATTAATGGTATCATCCTAGTTGGCGGTTCAACTAGAATGCCTATCATCCAACAGGCCTTAAAAGAAAATTTTGATATTACTATTTTAGATAATTTAAATCCTGATGAAATTGTAGCCAAGGGCGCTGCAATTCAAGCCCATAACCTAGCTTATGGTAGT---GATAGCTTACTGATTGATGTAATTCCACTTTCAATTGGCATTGAACTTATGGGCGGAATTGTTGAGAGAATTATCCCTAGAAACAGCACCATTCCTGCAAGCTTTCATTATGAATATACCACTTATCAAGATGGCCAAACGGCAATGATCTTTAATATTGTACAGGGCGAAAGAGAATTAGCTCAAGATTGTAGGCTCTTAGGTAAATTTACTATTTCAGGCATTCCACCAATGAAAGCTGGTATGGCTAAAATTCAAGTTAAATTTGTAATTGATGCCGATGGAATCTTAACTGTTATTGCTACTGAAAAGAGCACAGGTAAATCACAAACTATTCATGTAAGCCCAGGACAAGGTTTACATAATGCTCAAATTCGAGAAATGCTTATTTCTTCCATTGAAAAAAGTGAGGAGGATTTTATCCAGCGCAAACTGATTGAGAGCAGGGTAGAAGCAGAAAGGGTTATCATGGCACTAGAATCCATAATCAAAGAAGATATTGATTTGGTGAGTGAAAATGAAGCTAAACAAATTAAAGATCGTTTGACTATTTTAAAAAAAAGCATAATTTCTGCTGACAGCGAACAAATAAGTGCTGATATGCAACAATTAGAAGAAGTAAGCGAAGTGTTAATTGAGCAAAAATTTTCCAAACAATTTGGTAAAGCTTTTAAAGGGAAATCTTTAGCGGAATTAAATAGA---------ATGACCCGCAATATTATCACCATCTCAGATAAAGCAATAACTCGCATCAATGAATTAATTGAACAGCGCGGGAAGGAAACCCCTGGCATTCGAGTAGGCATTAAGTCCGGCGGATGTTCAGGGCTGGCTTATATTGTAGAATATGCAGATACAATTGAACCAACCGACATTGTGGTAATTCAAGATGATGTGAAAGTAGTTATTGATCCTAAGGCTGAATTATTTTTAATCGGCACTACTATGGATTATATGGAAGAAAAATTTAAGTCCGGCTTCGTGTTTGTTAATCCGAATGCCAAGGGACAATGTGGTTGCGGAGAATCTTTCCATACA------------------ATGACCCACAAATTAAGCTCAATGGATTTACCCATTTATTTTGATTACCAAGCAACTACTCCATGCGATCAACGGGTAGTAGACGCAATGTTACCTTATTTTACTGAAAAATTTGGTAACCCTCACTCAAGAAGCCATCTTTTTGGCTGGGAAGCAGAAACTGCAGTAGAAGACGCAAGGGAGCAAATTGCAAGCTTAATCAACGCTACTTCTAAAGAGATTATCTTCACCTCAGGTGCAACTGAATCAAACAACCTGGCTTTAAAAGGCATTGCTCATTTTTATGGGGATAAAAAAAGACATATAGTAACTTTAAATACTGAACATAAATGCGTATTAGATGCATGTAGGCATCTTGAGCAGGAAGGATTCGAAGTCACTTATTTACAAGTTGAAACCAACGGACTGGTTGATTTAGGAAAATTAAAAGCCGCTATAAATGATAGCACAGCTATAGTCTCTATAATGGCAATGAATAATGAAATTGGGGTAATTCAACCTTTAAAAGAAATTGGTAAAATTTGCCGTGAAAAAGGGGTGTTTTTCCATACAGATGCCGCACAAGCTTTTGGTAAGATTCCGCTGGATGTACAAGCGATGAATATTGATTTACTGAGCATTTCAGGCCATAAAATTTATGGACCAAAAGGAATTGGTGCACTTTATATTAGAAGAAAACCAAGGATAAGACTTGTGCCATTAATTAATGGCGGCGGTCAAGAGCGTGGTTTTAGATCTGGTACCTTAGCAACACCTTTGGTAGTAGGCTTAGGAATGGCTGCCAAAATAGCTAAAGAAGAAATGCAAAAAGATTATGAACATGTCAAAAAACTTGGCGATAAATTTATCAATACTATTTTAAAAAAAATTCCTGATGTATATCTAAATGGAGATCCAAATTCACGTTACCCAGGCAATATAAATCTTAGTTTTGCATATATTGAAGGGGAATCAATGCTCATGGCAATTAAAGATTTAGCCGTATCATCAGGTTCAGCGTGCACTTCTGCTTCATTAGAACCTTCGTATGTGTTAAGAGCATTAGGGATAGAAGAAGAATTAGCACATACTTCAATTCGTTTTGGCATTGGTAGATTTACTACCGAAGAACAAGTAGATTACGCAATTAATTTAGTAATACAAAAAATCAACAAGCTTAGAGAAATGAGTCCCTTATGGGAAATGGTTCAGGAAGGTATTGATCTTAAATCAATCAACTGGGCAGCTCAT
>478820_Bsp_@ISC
ATGGCTGGATCCGACCTCGAGTACAACCAGCTGGTGGACAAGGAGCTGAACGCCATTGAAGATGCGCTGGACGGCATAGACGACGACGTGGCGCTCGACTACAATACATCGAATGGCGTGCTGACGATCAATCTCGGCGCAAAGGGCTCGTTTGTGATTAACAAGCAGCAGCCTAAGAAGCAGATCTGGTGGTCCTCGCCGATCAGTGGACCGAAGCGTTTTGAATACAACCCCGATGACAAGAAATGGTACGAGGCCGCGGTGCAGGACGACATCAACGGTCTCCTGACGAAGGAGATGAAGTCGCTGGTGGGCGTTGATCTCAAATTCTTCGTGACAATTCACTTCTATACTCCCAAGGGAGAGACAAAAACAGTGAAGGCAGAGCCTGGAGAGAATATTCTCAGAGTGGCGCAGCACAATGGAATTCCACTTGAGGGTGCCTGTGAAGGTGGAATGGCTTGCGCCACGTGTCATGTGATCCTTAGTAAGGAGTACTATGACAAGTTGCCGGAACCGTCTGAAGCTGAAGAAGACTGTTTGGACAATGCGGCGGGACTTACTGAAACGTCTCGACTGGCTTGCCAATTGCGCGTGACGGAGGATATGGACAATATGGATGTAACTATTCCCACAAATACGAGGAACTTCTACGTGGATTCGAGAGTTGCTAGAAGCGGCATGAGATCTCGTACTATGCGTACTATGGCTACTGCCACTGACTACATCGTGGGTATTGATCTCGGTACCACCACTTCCTGCGTCGCTATCATGGAGGGTTCCCAGACGCGTGTGATTGAGAACTCGGAGGGTGCCAGAACGACTCCCTCTGTCGTCGCCTTCCTGGAGAATGGTGACAGAGTCGTGGGTATGGCCGCCAAGCGCCAGGCCGTGACCAACCCCAAGAACACCATTTACGCCGCCAAGCGTCTGATTGGTCGTTCTTACGACGATCCCGAGGTCGCCAAGAAGCTGGTCCCCTACGAGATCGTGAAGGGCGACAACGGAGACGCGTGGGTGCAGGTGCGTGGCCAGAAGATGTCCCCCTCGCAGATCGGCTCCATGGTGCTGGGCAAGATGAAGGAGACCGCTGAGAGCTTCCTCGGCTCCCCCGTGAAGAAGGCCGTCATTACTGTGCCCGCCTACTTCAACGATTCGCAGCGTCAGGCTACCAAGGACGCTGGACGCATTGCTGGTCTGGACGTGCAGCGTATCATCAACGAGCCCACCGCCGCCTCTCTGGCCTACGGTCTGGACAAGAAGGACGGTCAGGTGATTGCCATTTACGATCTGGGTGGCGGTACCTTCGATATCTCGCTGCTGGAGATCAGCGGAGGCGTGTTCGAGGTGAAGGCCACGAACGGTGATACCCTTCTGGGCGGCGAGGATTTCGATGAGGCGCTGCTGCAGCACCTGGTGAAGTCCTTCAAGGCCGAGCAGGGCGACCTGTCCAAGGACCCCATGGCCATGCAGCGTCTGCGTGAGGCCGCCGAGAAGGCCAAGCGCGAGCTGGACCACCTGAAGGAGACGGACATTAACCTGCCGTACGGCCCCAAGCACATGCAGACCAAGGTGACGCGCGCCCAGTTCGAGAACCTGGTGGAGGGTCTGGTGCAGCGCACGGTGGGTCCCTGCACGAAGTGCCTGAAGGACGCGGGCCTGAGCAAGACGGACATCAACGAGGTGGTGCTGGTGGGAGGCATGTCCCGTATGCCTCGCGTGCAGCAGGTGGTGCAGGAGTTCTTTGGTCGCGCCCCCAACAAGTCCGTGAACCCCGATGAGGTGGTGGCCATGGGCGCTGCCATTCAGGGCGGTGTGCTGAAGGGCGATGTGAAGGATATTCTGCTGCTGGATGTGACGCCTCTGTCTCTGGGTATCGAGACGCTGGGCGGCGTGTTCACGCGTCTGATCAACCGCAACACGACCATTCCTTCCAAGAAGAGCCAGGTATTCTCCACGGCCGCCGATAACCAGACGGAGGTCACGGTGAAGGTGCTGCAGGGCGAGCGTGAGATGGCTGCGGACAACAAGCTGCTGGGCGAGTTCAACCTGGTGGGCATTCCTCCCGCGCCTCGTGGCGTGCCTCAGATCGAGGTGTCCTTCGATATCGATGCCAACGGTATCGTGAACGTGTCCGCTCGCGACAAGGGCACGGGCAAGGAGCAGTCGATCGTGATTCAGTCTTCGGGCGGTCTGAGCGAGGACGAGATCCAGAAGATGATCCACGAGTCGGAGAGCTTCGCGGACAGCGATAAGAAGAAGAAGGAGATGATCGAGACCCGCAACGAGGCCGATAACCTCATCTACAACACGGAGAAGCAGCTGAAGGAGCACGAGAAGAAGCTCGACGACGCCACCAAGGCTTCCGTGAAGAAGAGCGTGGATGACCTGCGCGAGGCCATGAAGGGCGAGGACGTGGAGGCCATCAAGTCGAAGGTGCAGGCTGTCCAGCAGGAGATCATGAAGATTGGCGAGAAGGTGTACAAGACGGACGCCAACGCCAACGCTGGTGCTGCTCCCAAGACCGAGTTCAAGGAGATGCTCAAGGGTTCTTCGCAGGCTGTGACTCTGACCAAGGCCGCAGAGGACCGAGTGAGAGAACTCCTTTCGAAGAAG---CCCGCTGGAACGGGTTTGCTTCTGAGCACGACGACAAAGGGTTGCAATGGAAACAAGTATGTGATGAAGTACTGCGAGAAGGAGGGTCCCTTTGACGAGATAATCGAGCAGAACGGAATCAAAGTGGTGGTCGATGCTGACTCCCTCATGTATCTCCTCGGAACGAAGATCGACTTCAAGGAGGACGACATTTCGGCCGAGTTCGTGTTTGACAATCCTTTAGCGACTTCCACTTGCGGATGTGGTGAGAGCTTCTCTGTGAAA------ATGGAAAGACTGATCAACAAGAACATGGATTTGCGCGACGTTATCTATCTGGATTCTGGCGCGACCACCCGTATGGATCCCAGAGTTCTCCAGACCATGCTTCCCTATTTCACGGAAGACTACGGCAATCCTCACTCCAGAACCCACCTGTACGGCTGGAGCGCGGCCACGGCTGTCGAGAAGGCGCGCGGCCAAGTCGCGTCCCTCATCGGCGCTTCGCCCAAGGAGATCGTGTTCACTTCTGGTGCTACGGAGTGCAACAACACGGCGATCAAGGGTGTGGCCCAGTTTTACAAAGATAAAAAGAACCACGTTATTACTACACAAACTGAGCACAAGTGCGTGCTGGACAGCTGCCGTTGGCTGTCGGAGCGGGGATTCAAGATCACATACCTCCCCGTGCAGAAAAACGGCCTGGTGGACCTGAACGTTCTGGAGAGCGCCATCACCGACAAGACCTGCCTCGTGTCCGTGATGGGCGTCAACAACGAGATCGGCGTCGTCCAGCCGCTCAAGGAGATCGGCGCCATCTGCAGAAAGCATGGCGTCTTCTTCCACGCCGACTGCGCGCAGATGTTCGGCAAGCTGCCCCTGAACGTCAACGAGATGAACATCGACCTCATGTCCATCTCCGGCCACAAGTGCTACGGCCCCAAGGGCGTGGGCGCTCTGTACATCCGCCGCAAGCCGCGCGTGCGTCTGGAGCCCCTGATGTCCGGCGGTGGCCAGGAGCGTGGCTACCGCTCGGGCACGCTGCCCACGCCGCTGGTGGTGGGTCTGGGCCGCGCGGCGGAGATCTGCCAGCAGGAGATGGCGGAGGACTACACGCGCATCAAGAAGATGGCGGACAAGTTCATCGACCGCATTATGATGGAGCTGCCCGATGTGACGCTGAACGGCGACCGCGAGCACCGCTGGCCCGGCAACATCAACCTGTCCTTCTCGTGCGTGGAGGGCGAGTCGCTGATCATGGCTATGCCCAACGTGGCGGTCAGCACGGGCTCGGCCTGCACCAGCGCCTCGCTGGAGCCGTCCTATGTGATGCGCGCGCTGCACGTGCCCGACGAGCTGGCACACACCTCCATCCGCTTCGGCCTGTCGCGCTTCACCACGGAGTGGGAGATGGACAAGGTGGCGGACATCATCATTCGCGAGGTGCGCCGTCTGCGCGACATCTCGCCGCTGTGGGAGATGAAGCAGCAGGGCATCGACCTGAGCGCGATCAAGTGGAGCACCCAT
>75058_Bsaltans@ISC
ATGGGCTTCCACAACATTGCCTTCAACTCAGCAGCCGATGCATTGCTTGAAGAGATGGAGAGCGCCATAGAGGCTTGTGACTCTGATGTGGTGGAGGACATCAACTATTCCGATGGCGTGCTCAACATCGATACA---ACTAAAGGTTCGTTTGTGCTGAACAAACAAGCCCCCAACATTCAACTGTGGTTGTCGTCGCCCATTTCTGGTCCTCACCACTACAACATGATCAACGAGGAGGGGGTGTGGCGGTCTGATAAAGATCAGCATGACTTGGTTGAGAAGATGGAGAGGGAACTTAGCGAAGTGTTATCGGTGAAGGTTGCGATTCCGTTGACGACAATTTGGAAGCTGGCCAACGGTGAAGAGAAAACAGTGACGGCATATGAGGGCCAGAACCTTCTTGAAGTTGCCATCGAACATGATTTGCCGATTGAGGGAGCATGCGCAGGGTCCTGCGCGTGCTCGACGTGTCACCTCTACTTGCAAGAAGACGATATGGATAAATTCCCTGAGCCCACAGATGAGGAGAACGACATGCTGGACTTGGCGTTTTTCCCGCAAACGACATCCAGGCTTGGTTGCCAACTGAAAGTAAAGAAAACGATGGATGGTTTGCGAGTCGAGCTTCCACGCGCAACTCGGAACATGGCTGTGGAT------------------------------------------------------------------------------------------------------------------------------------------------------------------------------------------------------------------------------------------------------------------------------------------------------------------------------------------------------------------------------------------------------------------------------------------------------------------------------------------------------------------------------------------------------------------------------------------------------------------------------------------------------------------------------------------------------------------------------------------------------------------------------------------------------------------------------------------------------------------------------------------------------------------------------------------------------------------------------------------------------------------------------------------------------------------------------------------------------------------------------------------------------------------------------------------------------------------------------------------------------------------------------------------------------------------------------------------------------------------------------------------------------------------------------------------------------------------------------------------------------------------------------------------------------------------------------------------------------------------------------------------------------------------------------------------------------------------------------------------------------------------------------------------------------------------------------------------------------------------------------------------------------------------------------------------------------ATGAAGCAGGCGGATAAGGCTGTGTTTGCACTGACCCCAAACGCAATCTATCGCGTGAAAACTCTTTTGCAGCTGGCCACAGAGAAGCCTGACGGCATTCGCATCGGCGTCAAGAAGCGTGGGTGCAGCGGCTACAGCTACACCGTCAACTACGAATCACCCAAAAAGCCAAATGACGCCCGCGTCGATCAAGGGGGTGTTTCTATTTTTGTAGACGGGGACGCCTTGTTTTATGTGATTGGCACGAACATGGACTTCACCGTGACGAACGTGGAGGAAAAGTTTACATTCCAAAATCCCAATCAGAAGCATGGCTGCGGATGTGGTGAAAGTTTTATGCCGTTTGACGCAATGGCCGCATTCGCTGCGTTGCCAAAAGCAACAACGAGGCCTGTCTACATGGACTTCCAGGCCACCACGCCGATGGATCCTCGCGTGCTCGACGCCATGATGCCGTTCATGACTGAAAAGTATGGCAACGCCCACAGCCGCACCCATCGCTACGGCTGGGTAACTGAGGAGGCTGTTGAAAAGGCTCGTGCCCAAGTCGCATCGGTTATCGGAGCATCGCCGAAAGAAATTTTCTTCACATCAGGTGCCACGGAGTCTAACAACATTGCCATTAAGGGTGTTGCTATGTACAACAAAGACAAGAAGAACCACGTGGTGACGCTGCAAACGGAGCATAAGTGTGTCCTGGACTCGTGCAGGGCACTGGAAATGCAAGGCTTCGAAGTGACATACCTCCCAGTGCAAAAGAACGGGTTGGTGGACCTCGCTCAGTTGGAGGCTGCGATCAAGCCGACCACGTCTATTGTATCGATCATGTACGTGCACAATGAGATTGGTGTGATCCAGCCGGTTGCAGACATCGCAAAGTTGTGCAAGCAGAAGAAGGTGTACTTCCACACCGACGGTGCACAAGCTGTCGGAAAGATTCCCATTAACGTGGAGCGCGACCAGATTGACCTCATGAGCATCAGCGGTCATAAAATTTATGGACCTAAGGGTATCGGTGCAATCTACATGCGCCGTCGCCCTCGTGTCCGTGTACGCTCTCCCGTGAGCGGCGGTGGTCAGGAGCGTGGCATCCGAAGTGGTACGTTAGCAGTCCCCTCCATTGTTGGCCTTGGTGCAGCTTGCGACATTGCGTCTAACGAAATGGCACGCGATCATGCGCACGTCACGAAACTGAACAAGCGCATGCTGGACGGCCTGAATAGCCAACTCAGCCACATTGTCGTGAACGGCGACGCTGTTCAACGCTATCCTGGCAATTTGAACATCAGCTTCTCTTGCGTTGAAGGCGAGAGCCTTCTGATGGGAATGGAAGATGTTGCCGTGTCCAGTGGAAGCGCCTGCACCAGTGCTTCGTTGGAGCCTTCGTACGTCCTACGTGCCCTCGGCATTGATGCTGAGAACGCCCATACGTCTATCCGTTTTGGCTTCGGCCGCTTCTCAACTGAGAAGGAGATCGACTACACTGTGAGTGAATGTGTTCGCAACGTCAACCGGCTGCGCGAGATGTCTCCGCTTTGGGATTTGATGCTGGAGGGCAAGGACGCGAATTCTGTGGACTGGCGG------
>237631_Umaydis@ISC
ATGCCGCTCACGGACAGCCAATATCACAAACTCTCCAATAACGTGCTCGACTCGCTACAAGAGACGTTTGAGACACTGCTGGAAGAAGCAGAATGGGACATCGAATGCGCTTCTGGTGTGATGAACCTGAGATGCGGAGCTCACGGCACCTGGGTCATCAATAAGCAGCCGCCCAACAAACAGATTTGGCTGTCAAGTCCGAAGAGCGGACCCAAGCGATTCGATTTCGATGCAGACAGCAACACTTGGTTCTGTCTCAAGGAGACATCAACGCTTGACCAACTTTTACAGGACGAGCTCTCGCTAGTCTTTGGCACCGAAGTACAGGTGGGCATCACGATTCATTTCGTCGATCCAAAAGGAGAATTGAAAACAGTGAGCGCAAATGAAGGCGATGACCTGCTCAGCATCGCGCACGAATACGATATCGACCTCGAAGGTGCTTGTGAAGGCTCGATAGCCTGTTCCACATGCCATGTCATCTTGGAACCGGATGTGTTCGATTCATTGGAAGAACCGTGCGATGACGAGAACGACATGTTGGATCTGGCATTTGGGCTGACAGATACTAGCAGGCTCGGCTGCCAGGTTAAGGTGACTAAGCAACAGGACGGAATGAAGGTCCAGTTACCCGCAGCTACAAGGAATATGTACGTCGAC---------TCTCGTGGTCTCCGTGCCGCCGGCGCCCGCTTCAACTCTGGCAAGGTTTCCGGTCCTGTCATCGGTATTGATTTGGGAACTACCAACTCATGTGTCTCCGTTATGGAGGGCCAGCAGGCCCGCGTCATTGAAAACTCGGAAGGTGGCCGAACCACGCCATCCGTCGTTGCTTTCACCAAGGACGGCGAGCGTCTCGTTGGTCTTCCCGCGAAGCGTCAGGCTGTTGTCAACCCCGAGGCAACCCTTTTTGCCACCAAGCGCCTTATTGGCCGAAAATTCCAGGACAAGGAGGTCCAGTTGAACAACGTCCCCTTCAAGATTGTCCCCCACTCCAACGGCGATGCCTGGCTTGAGGTGCGAGGTGAGAAGTACTCTCCCTCGCAGATCGGCGCCTTTGTCGTCGGAAAGATGAAGGAGACCGCCTCCGGCTACCTCGGCAAGACGGTCAAGCACGCCGTCATCACTGTTCCTGCCTACTTCAACGACTCGCAGCGCCAGGCTACCAAGGATGCCGGTGCCATTGCTGGTCTTGACGTTCTCCGTGTCATCAACGAGCCCACCGCCGCCGCCCTTGCCTACGGTCTCGACCGTGACGACTCTTCCGTGATTGCCGTCTTCGACTTGGGAGGAGGTACCTTCGATATCTCGATTCTCGAGATGCAGAAGGGCGTCTTTGAGGTCAAGTCGACCAACGGTGACACCCACCTTGGTGGTGAGGACTTTGACATTGTTCTCGTCGAGCACCTTGTCAACGAATTCAAGAAAGAGTCTGGCGACCTTTCCAAGGACCGCATGGCCATCCAGCGTATCCGCGAGGCTGCCGAGAAGGCCAAGATCGAGCTTTCCAGCACCCAGCAGACCGACATCAGCCTTCCTTACGGTCCCAAACACATCAACTCCAAGATCACCCGTTCGCAGCTCGAGTCGCTCGTCGGCAAGCTCGTCGACCGCACTATCGAGCCATGCAAGAAGGCGCTCGCCGATGCTGGCTGCAAGCCCTCGGACATTCAGGAGGTCATCATGGTCGGTGGTATGAGCCGAATGCCCAAGGTGCTCGAGACTGTCAAGAACATCTTCAAGCGCGACCCTAGCAAGGGTGTCAACCCCGACGAGGCTGTTGCCATCGGTGCTTCCATCCAGGGTGGTGTTCTTTCCGGTCAGGTTACCGACGTTTTGCTGCTCGATGTTACCCCGCTCTCGCTCGGTATCCAGACTCTTGGTGGTGTCTTCACGCGCCTCATCAACCGCAACACCACTATCCCCACCAAGAAGTCGCAGGTCTTCTCCACTGCCGCTGATGGCCAGACTGCCGTCGACATTCAGGTCTACCAGGGTGAGCGTGAGCTCGTCCGTGACAACAAGCTGCTCGGCAACTTCCAGCTCACCGGCATCCCCCCTGCGCCCAAGGGCGTTCCTCAGATCGAGGTCACCTTTGACATTGACGCCGACGGTATCATGCACGTCTCTGCGCTCGACAAGGCCACCAACAAGGACCAGTCCATGACCATCTCGGCCGGTTCGGGTCTCAGCGACAACGAGATCGAGAAGATGGTTGCCGATGCTGAACAGTACGCCGAGGCTGACAAGGCGCGCAAGGCCGTCATTGAGGAGGCTAACCGTGCCCACTCGGTCTGCTCCGAGACCACCAAGGCCATGCAGGAGTTCAGCGAGCAGCTCCCCGCCGAGGAGAAGGAGAAGCTCAACGTGCTCATCAAAGAGACCGAGGAGCTCGCCTCCAAGGGTCTGAACCAGACCATCCGCGAGAAGATCGACGCTACCCAGCAGGCTTCGCTACAGCTCTTCAAGCTCGTCTACGAGAAGAAGGGTGCCCAGTCTGGCAACACCGAGAACGCCGAGGAGAAGAAGAACATGTTTCGCTCGCGCACGGCGGCGCTCAAGCTGACACCCACCGCTGTGCTGCGTCTGCGCGCCCTCATGGAATCCGAT---TCAGGTCCCAAACTTATCCGCGTCGGGGTGCGCAACAAAGGTTGCGCTGGCATGTCATACCATCTCGAATACATCAGAGAAGCGGGTCGATTCGACGAGAGGGTCAAGCAGGATGGTGTAGAGGTCCTGATTGACAGCAAGGCACTGTTCAGCATTATTGGCAGTGAGATGGACTGGCAGGAGGATCGTCTGAGTGCCAAGTTTGTCTTCAACAATCCCAACGTAAAGGAAGCCTGCGGCTGTGGAGAGTCTTTCCTCACC---------ATGCTGCTGGCTGCTCCCAAGCACTCGACGGCCAATCGACCGATCTACCTGGATGCACAATCCACCACGCCCGTCGACCCGCGCGTGGTCGACAAGATGATGCCCTACATGACCAACCAATACGGAAACCCGCACTCCAGAACGCACGCCTACGGTTGGGAGTCGGAAAAGGGAGTCGAGGAGGGCCGTGAGCACATTGCCAGTCTGATTGGTGCTGATCCCAAGGAGATCATCTTTACCTCGGGCGCTACCGAATCCAACAACATGGCCATCAAGGGTGTTGCGCATTTCTACAAGTCCAAGAAGAACCACATTATCACCACACAGACCGAGCACAAGTGTGTGCTTGACTCGTGCCGTCGTCTGCAGGAGGAAGGGTTTGAGGTGACCTACCTGCCTGTACAGTCCAACGGGCTGATCGACCTCAAGCAGCTCGAGGAGGCGCTTCGACCCACCACTGCGCTTGTCTCGATCATGACGGTCAACAACGAGATTGGTGTCATCCAGCCCATCAAGGAGATCGGCCAGTTGCTCAAGACCAAGGGCCCTTTCTTCCACACCGACGCCGCACAGGCTGCGGGCAAGATTCGGCTCGACGTCAACGAGTTGGGGATCGATCTGATGAGCTTGTCGAGCCACAAGCTGTACGGTCCTATGGGAATCGGTGCTTGCTACATCCGACGTCGTCCTCGTGTTCGTCTGGAACCCATCATTAACGGTGGTGGACAGGAGCGTGGACTGCGTTCGGGTACGCTCGCTCCTCCGCTCATTGCAGGATTCGGAGAAGCGGCACGTCTGGCCAAGCAGGAGCTCGCCTATGACCATGCGCACATCAGCAAGCTCTCGCAGCGTCTGCGCAACCACCTCGAGGCCAATATGACGCACGTGCTGTTCAACGGCGATCAG---AACGGCTACCCAGGCTGCCTGAACCTCACGTTTCAGTACGTTGAAGGTGAATCGCTGCTCATGGCGCTCAAAGACATTTGCCTTTCGTCAGGATCGGCCTGTACATCTGCATCGCTTGAGCCGTCGTACGTGCTGCGTGCGCTCGGCTTGAACGATGAAAACGCTCACTCGTCGTTGCGATTCGGTATCGGCCGATTTACTACCGAGGAGGAGGTGGACTATGTGGCTGACAAGATCATCAAGGTGGTCAACAAGTTGCGCGACATGAGCCCTCTGTGGGAGATGGTACAAGAAGGTGTTGATCTGTCCGAAGTGCAATGGTCTGGT---
>623744_Dtranslucida@ISC
ATGGAACTCTCCGAGTCTGAGTACGAGAGACTGGCTGATGAGACGCTAGACGCATTAGCAGATTTTTTTGAAGACCTCACAGATGAGAGCGAATACGATGTTGTCTTTTCTAGTGGAGTGTTGACCGTGAAAGTGAATGACCATGGCACCTATGTAATCAACAAACAGACACCCAATCGACAGATCTGGCTCTCATCACCCACCAGTGGGCCAAAGCGTTACGATTGGACGGGGGAG------CGATGGGTGTATGCTCATGATGGAGTGCCATTGTCTAGCCTGCTCTCCAAAGAGTTTTCCGTTATCTTCAAGTCAAAGATAGACCTGATAGTGAATGTGGTGTTCGTGGATCGCTCTGGGTGCAGGGTTCCGGTGCAGGGGAAGGTGGGGGATAACGTCCTCTATTTGGCTCACAAAAACAACATTGACCTTGAGGGAGCTTGTGAGGCATCGCTAGCCTGCTCCACCTGCCACGTCTATGTAAGCGATCATCACTACACTCAGCTCCCCGAGCCAGAGGAACGGGAGGATGATATGCTGGATATGGCGCCCCTGCTGCAGCAGAACTCTCGACTGGGTTGCCAGATCATCCTGACTCCGGAGCTGGAGGGCATGGAGCTTACACTGCCTAAGATCACACGCAACTTCTACGTTGATACAGTTGTGAGAAATGTGTCTTACTCACAGAGACGTAATTATGCTTCTGAGGCGATCCGAGGTTCTGTAATTGGTATAGATCTGGGGACGACAAACTCCTGTGTGGCTGTAATGGATGGAAAACAAGCAAAGGTTCTTGAAAATGCTGAAGGTGCAAGGACCACACCATCAGTAGTAGCCTTCACTTCTGATGGAGAGCGCCTTGTTGGAATGCCAGCTAAACGTCAAGCGGTCACCAACCCCAACAATACTCTCTATGCGACTAAACGTCTGATTGGAAGGCGATTTGATGACCCAGAAGTTCAATTAAAAAATGTGCCATATAAAATTGTCCGTGCTTCAAACGGAGATGCCTGGCTGGAAGTCCACAACAAAATGTATTCCCCAAGCCAGGCCGGAGCATTTGTTCTCATGAAGATGAAGGAGACAGCGGAAAGCTATTTGGGTCAATCTGTGAAGAATGCAGTTGTTACAGTGCCAGCTTATTTCAATGACTCACAGAGACAGGCAACCAAGGATGCTGGACAGATTGCTGGTTTAAATGTCCTGCGTGTTATAAATGAGCCTACCGCTGCTGCCTTAGCTTATGGATTGGATAAGACTCAAGATAAAATAATTGCTGTCTATGATCTTGGTGGCGGCACATTTGATATCTCTGTTCTGGAGATCCAGAAGGGTGTTTTTGAAGTCAAATCTACCAACGGAGACACTTTCTTGGGCGGTGAAGATTTTGATCAGCATCTTCTGAGACACGTAGTCAAGGAGTATCAGAGAGAGTCTGGGGATCTTACCAAAGACAACATGGCACTGCAAAGGGTGAGGGAAGCTGCAGAGAAAGCAAAGTGCGAGCTGTCTTCTGCTCTGCAGACTGACATCAACCTCCCATACGGTCCTAAACATTTACACATGAGGCTAACACGATCTCAGTTTGAAGGCATTGTGGCAGATCTCATTCGCAGAACTGTGGCACCCTGTCAGAAGGCCATGCAGGATGCTGAAGTCTCTAAGAGTGACATTGGGGAAGTTTTGCTAGTGGGTGGAATGACACGAATGCCAAAGGTACAGCAGACAGTTCAAGATGTGTTTGGGCGTGCCCCCAGTAAGTCTGTTAACCCGGATGAAGCTGTGGCAATTGGGGCAGCCATTCAGGGGGGAGTTCTTGCAGGAGATGTGACGGATGTGCTGCTGTTGGATGTTACCCCACTGTCTCTCGGTATTGAGACCCTCGGAGGAGTCTTTACCAAACTCATCAATAGAAACACAACTATTCCAACCAAGAAAAGTCAGGTGTTCTCCACTGCTGCTGATGGACAAACTCAGGTCGAGATCAAGGTTTGCCAAGGAGAGCGAGAGATGGCCACTGACAACAAGATTTTGGGACAGTTTACCCTGGTTGGGATCCCTCCTGCTCCCCGTGGAGTTCCCCAGATTGAAGTAACCTTTGATATTGATGCTAATGGTATTGTGCACGTCTCTGCTAAGGACAAGGGCACGGGCAGAGAGCAACAAATTGTCATCCAGTCGTCTGGTGGCCTCAGCAAAGATGACATTGAAAACATGGTCAAGAATGCTGAGAAGTATGCAGAAGAGGACAGGAGACGAAAGGAACGTGTGGAAGCAGTCAACATGGCAGAGGGAATCGTTCATGATACAGAGTCAAAAATGGAGGAGTTTAAAGATCAGCTTCCTGCAGATGAGTGCACGAAACTGAAGGAGGAGATCAGTAAAGTACGAGAGCTGCTCTCACGGAAGGACGCAGAGAACATCAAACAGGCTGCCACAAACCTGCAACAAGCCTCGCTCAAACTCTTTGAGATGGCATACAAGAAGATGGCATCGGAGAGAGAAGGCAGCAGTGGCTCGTCTCAG------------------------------------------------------------------------------------------------------------------------------------------------------------------------------------------------------------------------------------------------------------------------------------------------------------------------------------------------------------------------ATGATCAAGAGCAGAGAACTAGAGAAGGATGAACTGAGGCCCCTTTACATGGACTTTCAGGCCACTACACCAATGGACCCAAGGGTTCTGGATGCCATGCTTCCTTATCAAGTGAACTACTATGGCAACCCACATTCCAGAACTCATGCTTATGGGTGGGAGAGTGAGGGCGCAATGGAGAAAGCTAGAAAACAAGTTGCGGCTCTCATTGGAGCTGACCCAAGGGAGATTGTGTTCACCAGTGGTGCCACAGAGTCCAACAATATGTCAATCAAGGGTGTTGCCCGCTTTTATAAGGCCAAGAAAAAGCACATCATTACCACCCAGATTGAACATAAGTGTGTGCTGGACTCATGCCGAGTTCTGGAAGCAGAGGGATTTGATGTCACATATTTACCAGTGAAGAGTAATGGATTGATTGATCTAAAGCAATTGGAAGAAACTATTCGTCCGGACACCTGCTTGGTGTCTGTAATGACTGTTAACAATGAGATTGGTGTCAAACAGCCAATTAAAGAAATAGGTCATCTGTGTCACTCAAAAAATGTGTTTCTGCACACTGATGCTGCTCAGGCTGTTGGGAAGATCCCTGTTGACGTGAATGACTGGAAAGTCGATTTGATGTCCATCAGTGCTCATAAAATCTATGGTCCTAAAGGTGTTGGGGCTTTGTTTGTTAGGAGGAGACCCAGAATTCGGTTAGAGGCTCTCCAGAGTGGAGGGGGTCAGGAGAGGGGTCTACGGTCAGGAACGGTCCCCACTCCTCTGGCTGTTGGCCTTGGAGCTGCATGTGAAGTTGCCCAACAAGAGCTTGAGTATGACCACGAGCATGTGACGATGCTTGCAAAGCGCCTTGTGGAGAAGATCATGTCTGAGATTCCTGATGTCGTGCTGAATGGAGACCCTGAACAGCGTTATCCAGGATGCATTAATCTGTCTTTTGCCTATGTGGAGGGAGAGAGTCTGTTGATGGCGCTAAAGGATGTGGCGCTCTCATCTGGA------------------------------------------AGAGCGATTGGAACTGATGAGGATTTGGCGCACTCTTCTATTCGGTTCGGTATCGGCCGGTTCACAACAGAGGAAGAGGTGGATTTTACTGTAGAGCGTTGTGTTCAACAGGTCAAGAGACTGAGAGAGATGAGCCCATTATGGGAAATGGTGCAGGAGGGCATTGACCTTAAGAGCATCAAATGGACGCAGCAC
>400682_Aqueenslandic@ISC
ATGGAATTGGACGAGAAGACTTATGAGAAGATAGCTGATGAAACGTTACAGGAATTATTATCAGTTTTTGAAGATCTCGTGGACTCAGGAGAATCTGATGTACAATACGAGAGTGGTGTACTTACATTTTATTTAGGTGGTAGAGGGACATATGTCATTAACAAGCAGACGCCGAACAAACAAATCTGGCTCTCTTCTCCTACGAGTGGTCCAAAGAGATATGACATCATTGATGAT------AAGTGGACTTATTCTCATGATTTGGTACCAATGCATGAGCTTCTGTCGAAAGAGCTAACACAAGCACTTCAGACTAATGTTGATTTGAATATTAGTGTTACGTACATCGGCAAAGATGGAGAGAGACGTGAAGTAAAAGGAAAAGTCGGAGACAACCTACTCCATCTTGCTCACAGACACGGCATAGACATGGAGGGTGCTTGTGAAGCTTCGTTGGCATGTACTACATGTCACGTATATGTTGAAAATGAATATTTTGATTTATTACCTGAGGCACACGAAGAAGAAGAAGATTTGCTCGATCTTGCTCCATTTTTACAAGAGAACTCCCGACTAGGCTGCCAAGTCATCCTAACTAAAGAACTCGATGGCATGACCGTAACACTTCCAAAAGTGACAAGAAACTTTTATGTTGATTCACTCGCTTCTAGGATCCTTCATGCCTCA------TTGAACAGATACTCGAGCAAACCCTCTCGCATCATTGGTATAGATTTAGGCACAACTAATTCCTGTGTTGCGGTGATGGAGGGTAAAGATCCTAAAGTCATAGAGAACTCTGAGGGTTCACGTACCACACCTTCCGTTGTATCCTTT---AAAGATGGTCAGCGGTCAGTTGGTATACTGGCTAAGAGACAAGCTGTTACAAATGCCAAGAATACCTTTTATGCTACAAAACGTTTGATTGGACGCCGGTATGATGACAAGGAAATCCAAATGAAGCATGTACCGTTTGATATAATACGTGCCACTAATGGCGATGCTTGGCTAAAAGCAGATGGTAAAGTTTATTCTCCAAGTCAAATCGGTGCCTTTGTCCTCATAAAAATGAAAGAAACTGCAGAGTCTTATCTCGGACAAAAGGTAGATCATGCTGTTGTTACTGTACCTGCTTACTTCAATGACTCACAGAGACAAGCTACTAAAGATGCTTGTCAGATTGCTGGTCTGAAGGTTGAGCGTATTATTAATGAGCCAACGGCAGCTGCTCTTGCCTATGGACTTAAGAGTGAAGATAATAAGATTATTGGTGTGTATGATCTTGGTGGAGGTACATTTGATATATCAATACTGGAAATGCAGAAAGGAGTTTTTGAGGTCAAGTCAACTAATGGGGACACATTCCTTGGTGGGGAAGATTTTGATAATGTACTTGTGAAATATTTGGTTGACGAGTTTAAAAGAGATCAAGGCGATCTTTCTAAAGATGAGATGGCATTACAAAGAGTGAGAGAGGCAGCAGAAAAGGCAAAGATTGAACTCTCTTCTTCACTACAGACTGATATCAGTCTGCCATTTGTTCCCAAGCATTTAAACGTTACACTTACGAGATCAAAGTTTGAGTCTCTCGTCTCATCTCTCATTGAGAGAACTGTTGCTCCATGCCATCAAGCGTTCAAAGATGCCGATGTAACTATCAGCGATATCAATGAGGTCTTACTTGTCGGTGGAATGACAAGAATGCCTAAAGTTCAAGAAACTGTAAAAAATATTTTCAGTCGTCCTCCAAGTAAATCGGTTAATCCAGATGAAGCTGTTTCCATTGGAGCCGCCATACAAGGTGGAGTTCTGACTGGTCAGACTAGTGATGTAGTCTTGCTTGATGTTACTCCACTGTCACTGGGTATTGAGACACTCGGAGGAGTATTCACTCGTCTCATTAAAAAGAACACAACCATACCCACCAAGAAGGGGCAGGTATTCTCAACTGCTGCTGATGGACAAACCTCTGTTGAAATAGTTGTATGTCAAGGAGAGAGAGAGATGGCAGCTGATAATAAAGTATTGGGTCGCTTCCAACTCATCGGCATCCCTCCAGCACCTCGTGGTATCCCTCAGATTGAAGTGTCCTTTGACATTGATGCTAACGGGATTGTTAGTGTATCAGCCAAAGACAAAGGGACTGGGAAAGAACAGCAAATTGTCATTCAAAGCAGTGGTGGTCTAACTAAGGATGAGATAGAGAACATGGTCAAAGATGCAGAGAAATATGCACAGGAAGATCAGATACGCAAAGAGAAAATTGAGGCTTCCAATGCTGCAGAGAGCATCCTTCATGATACTGAAAGTAAAATGGAAGAATATAAAGATCAACTGCCAGCAGATGAGGTTAGTAACTTAAAGACAGAGATTGAGAAGGCAAGGGCCAAGCTAAGCAACAAAGACAATGAATCGATAAGAGAGGCAGCTAATGAAGTACAAAAACTGTCCTTGAAACTCTTTGAAAGTGCTTACAAGAAGATGGCAAGTGAAAAGGGAGCAAGTGAAGGAGCAACTGAAGCAAAAGAAATGTTTGTGCCTCAAAGAGCAGCCATCAAACTAACTCCTTCTGCTGTCAGCAAAGTGAAAGAACTTTTATCAGAAAAC---ACTACAGCAATAGGACTAAGAGTGGGAGTGAGGACAAGAGGCTGCAGTGGATTAACGTACACACTGGACTATGCTACTGAGAAGAAGAAAATGGATGAAGAAGTTGTTCAAGATGGTGCTAGAGTACTAATAGATTCAAAGGCTCAGTTATCATTGCTTGGTACTGAGATGGACTTTGTTGAAAATAAACTCGGCAGTGAATTCATATTTCATAATCCTAACGTCAAAGGCACTTGTGGGTGTGGCGAGAGTTTTCACGTA---------ATGACGCAAACTGAGAAGAAAACAGATGTTGAGCCAAGGCCCTTGTATCTAGATGCTCAAGCAACCAACCCCATGGACCCTCGCGTGTTAGATGCCATGTTACCATATTTGGTATCATATTACGGTAACCCTCACTCACGTACTCATGCCTACGGTTGGGAGAGTGAAGAAGCTGTCGAGAAAGCTAGAAAACAAGTTGCTGATTTGATTGGTTCTGATCCTCGGGAGGTTGTTTTTACAAGTGGAGCAACTGAGTCTAATAATATGGCCATTAAAGGTGTGGCTAATTTCTATCGTTCTAAGAAGAATCACATCATTACAACACAGACGGAGCACAAGTGTGTTCTTGATTCTTGTCGGTTTCTTGAAAACGAAGGTTTTGAGGTCACCTATCTCCCCGTCAAATCAAACGGAATCATTGATCTACAAGAGTTTAAAGACGCCATTAGGCCCAGTACATCCCTGGCATCAATAATGACAGTGAATAATGAGATTGGAGTGAAGCAACCAATTGCCGAGATAGGTGAAATATGTCGAGAAAACAAAGTATTCTTTCACACTGATGCCGCTCAGGCGATTGGTAAAATACCCGTTAATGTGAACAACATGAAGATTGATCTCATGTCTATCAGCGGACACAAGGTGTATGGTCCTAAAGGCGTTGGAGCTTTGTACATCAGGCGAAGGCCAAGAGTTAGGATTGAACCAATGATTAGTGGGGGCGGTCAAGAAAGAGGAATGAGGAGTGGAACTGTGCCACACACACTGGTTGTTGGACTAGGATCAGCCTGTGAAGTGGCACAGCAAGAAATGGAATATGACAGGGAGAGAATAAGTCGATTATCAGAGAGACTGATCCATGGGATCACCTCACAGCTTGATCATGTGATCAGGAATGGAGACCCTGTTGAGACCTATGACGGCTGTGTCAACCTGTCTTTTGCTTACGTTGAGGGGGAGAGTTTGTTGATGGCCATGAAACAAGTGGCATTGTCATCTGGAAGTGCATGTACATCTGCTTCATTAGAGCCGTCTTATGTGCTACGGGCTGTTGGGGCTGATGAAGATCTGGCCCATTCTTCTATCAGATTTGGCATTGGACGGTTTACTACTGAGGAAGAAATTGATTTCACAATTTCCAAGTGTGTAAGTGAAGTTACTAAACTCCGCCAGATGAGTCCTTTATGGGAGATGGTCCAAGAGGGGATTGACCTCAAGTCGATACAATGGACCCAGCAT
>1082868_Hcurviuscula@ISC
---------------TACACATTTTTAGAGTCTGCGCAAGCCCTTTTAAATGAACTTTTCTTTCGTCTTCATGACTTCGAAGAAATACTTCATTGGGATATCAATGAAAGAGAGGGCGTTATGGAAGTGCGTATTCCGGGAGTATCGGTGTATTTGATTCATCGACATGATGCGTTGCAGCAAATTTGGCTTTCTTCTCCTCTTTCTGGAGGATGGCATTTTAGTTTTGATGGTCAGCGCAATGGATGGTACGATACGAGGAGAGATCAGCCGTTATTTTCCATGCTTTTTTTAGAATTGAAGCCTTATATTCCTAAGTCTTTATGGGGACACATTCAAATTTTGTTTTGCAATGCTCAAGGAAAGGAAGTATCTGTTCTCGGTGAAGTAGGGAAGACGATATTTGAAGTGTTTAATGCTCAGGATATTGATTTAGAAGGCGCCTGTGGAGGAGCCTGCGCTTGCGCTACCTGTCATGTAATTATTCAAGATGAACTGTTTCACCTACTCCCTGATGCCAGTGTTCAAGAAGAAGATATGCTCGATTTAGCGTACGATGTACGTCGCACTTCTCGACTGGGGTGTCAGGTAACGTTAACCAAGGATTTAGACGGAATTCGCGTCCTGTGCCCTACAGAAACGCGTCATTTAAAAATT---ATTTCGGTAGAATCCTTAGAAAGCAAGACT------ATAGAGCAAGATTGTGCCGTGAAAAAAGAAGCGGTGGGCATTGATTTTGGAACCACTTATTGTGTTGTGGGGTTTGCATCGAGTACCCAAGTTGAGGTTCTGAGTACTTCT---TACGGTACCCTTATTCCTTCCAAAGTAATTTCTCAA------------------------------------------------------GAGGGGTACACTATCCAATCTGTAAAACGTAAATTAGCCCACACTTCC---------------------------------------------------------------------------CTAAGTGCTCAAGCTTCTACCTATTTTCATGCGGCAATTCAGCTCTTCAAAGTAATTGCTCAGCATATTCGTGAAGCGTTAGGTCGAATGATATCCTGTGCTGTTATTACAGTTCCGGCTTATTTTGACGATCTTCAGCGGTCTCAAGTACATAAAGCTGCTCAAAGCGCAGGGTTTGAAGTTTTACGGCTTGTCAGTGAGCCCACGGCAGCAGCCATCATGTACGGTCTGAGTGAATCCTCAGAAGGTAAATATCTTGTCTACGATTGGGGGGGGGGTACCTTTGATGTGTCGATTCTAGATATTCAAGACGGTGTGTTTAAGGTATTGGCCACAGGAGGAGATACTGCTCTAGGAGGAGACGATCTGGATGTGTGTATCGCAAAAAACATAGCACCTTTTTTCTGGGACGTACCGTCT---------------TCCTCTCAGCAAGAATATTGGATCAAAAAAGCACGTTATATTAAGGAATCCCTCTCCGTCAGTCCTACT------------------------AATCCCATTATAGACAGTAACGTGACCCTTCAAGACATTGAAACTTGGTGCTTCCCTTGGTTTCAGCGCACTCTTGAAATTTGTGAAGATACATTAGCCCGTGCCAAGTTAAAACATAACGATATTCAAAAAATTGTTTTAGTAGGGGGAAGCACCCGTATTCCTTTTGTATTCAATCACTTAAGTCGGATATGGGATAAGAGAGTAGCGTGTGTACTTCACCCCGAATATGCGGTCGCTCAAGGAGCAGCGCTTCAGGCTTATCATCTAACCCGAACTTGT---TCTTTTTTATTGCTAGATGTGAGTCCTCTTACCTTGGGGCTAGAAGTATTAGGAGGTTTGGTGGAAACTTTGATTCCAAGAAATACCCCACTTCCTTGCGTGTGCACCTACACATTTACTACTGCTGCAGATGACCAGACAAAAATTCCTCTCCACATCGTGCAAGGAGAAAAAGAATTTGCGGAAAATTGCACATCTCTTGGTGTATTTGAACTGTCAGGAATAAAACCCTTGCCTAAGGGGGTTCCAAGAATTGAACTTACCTGCAGTTTGACTGTAGATGGCCTTCTAGAGCTTGAAGCAAAAGAAAAAGAAGATGGGGCAAAAGCATCTCTTCATATTAATACCATAAAAACTTTAGATGATAGCCATATAAAAAAAGAACTTGATTCCTTAAGTATCGACGATGGAATAGACGTTTTGCGACGTATTTGGACACAAAAACATCAACAAGCGTCTGATGCATTAGAGCAAATGAAAAAAATTATTCATCAGTATCCCTATCTTTTTTCAGAGGAAGAACAAAGCAATATTAGCCAAATATGTCAAACTTTTTATAATTTTTTAAAAGACTCTCCACAACAGGAAATTTCTGAACGTTGGGACGAATTTTCTGCTTACATACTTCCTTACATTGAACGTCATTTAACCCATATGTTTAAAAAGACTTTAGAAAACCCT------------------------GACCAAAATAGTCCTTCTATTTTAACGGCTACACCCCAGGCTCAAAAATTTCTTAAACTTATTTCTGAAAAA------AATGATGGAGCTTATATACGCATTGGGTTAAAGCGTAAAGGATGTGCAGCACTTTCTTATAGGATGTCTTGCATCACCGATCCATGTCCTTCAGATATGCCTGTAAACATTAGCGCGCTTAAGATCTACATTCAATCCAATGCACTCATGTTTATCATTGGCCTTACTATGGATTACGTAGAGGAAGGATTGAGATCCGGATTTGTATTTTACAATCCAAAAGAAAAAGGACGGTGCGGATGCGGATCCTCTTTTTATGTT---------ATG---------------------AATACATTGTGCCAAGCTTTATACTTAGATTATCAAGCTACAACTCCCTGTGACACTGAAGTTTTAGAAGGAATGATGCCGTATTTAACGCATAGCTTTGGTAATCCGCATTCCAGAACTCACTGTTACGGGTGGACTTCTGAAGAGGCTGTGGAAAAAGCAAGAAAACAAGTTGCATCTGTATTAGAAGCAGATCCAAGGGAGATTATATTTACTTCTGGTGCTACTGAGTCTAATAATCTAGCCATTAAAGGACTGGCAATGTATTTGCGTGCTCAACGTAATACATACATTACAATTGCCACAGAACACAAGTGTGTTTTAGAAAGTTTTCGCTGGCTCCAGCGCCAAGGGTTTAAAGTAATTTTTCTTCCAGTAAAGTCTGATGGTGTTCTTAGTCTTGAGGTTTTGGAAGAACATTTAGGACCAGAAACTGCTCTTGTGTCCATTATGGGCGTGAACAATGAAATTGGTGTGATTCAACCTTTGAAAGATATTGGAGCACTTTGCAAGCGATATGGTGCGTTCTTTCATAGTGATGCCGCACAAGCTTTGGGGAGAATTCCACTCCCCGTCAAGCAATTAGGAATTCACCTGTTAAGCATTTCTTCTCATAAGATTTATGGCCCCAAGGGAATCGGAGCACTTTATATAGAGCGGCGTCCTCGTGTACGTCTTACTCCTTTATTTAGTGGAGGAGGACAAGAACGCGGGCTGCGCTCTGGTACACTTCCGACTTTTTTGTGTGTAGGATTAGGGATTGCAGCAGAAAAAGCAGAACGTATGCGAACATTAGAACGGGAGCGCCTCTTGGTGTTGCGAGACCAATTTCTTAGTCGTGTATATCAAGCGCTTCCTAAAGTATATTTGAATGGTAGCTTAGAGAAGAGAGTTCCAGATAATCTAAATCTCAGTTTTGCAGGCGTTGAGGGAGAGGGGCTCTTGATGGGAATTAAAGAGCTCGCGCTTTCTTCTGGGTCTGCGTGTACTTCGGAATCTTTGGAACCTTCTTATGTGCTTAAAGCTTTGGGTGTGTCAGAGGATTTAGCCCACACTTCTTTACGCATTACGTTTGGTCGATCAACCACAGTGACGCAAAGTTTGAACGCTGCGGATCAAATTATTGCTGCGGTTGAAAAATTACGAGCACTCAGTCCGTTGTGGGACATGATTGTAGAAGGAATTGACTTAAATACTGTACAATGGGTAGCGCAC
>1434232_Maustralis@ISC
------------------------------------------------------------------------------------------------------------------------------------------------------------------------------------------------------------------------------------------------------------------------------------------------------------------------------------------ATGCCCAAATTGACTTTTCTGCCGATGAAC---------AAAACCGTGGACGCCGAAGCGGGCGAATCGGTGATGGAGGCGGCGCACCATAATGGCGTGGAGCTGGAAGGCGCCTGCGAAGGCTCGCTGGCCTGCTCCACCTGCCATGTGATCGTCGCCCCTGAGTGGTTCGATAAACTCCCGGAAGCCGAGGACGAGGAGGAGGATATGCTCGACCGCGCCTTCGGCCTCACCAGCACCAGCCGTCTGGGCTGTCAGGTGATCATGACCGAGGAGTTGGACGGGCTGGTGGTGACCATCCCCGAGTACAACCGCAACATGCGCGTGGATCCCGTCCTGCTCGATATCGCCGAACCCGGACAATCCGCCAAACCCCACGAAGAAGACGCCAAACGCGTGGTGGGCATCGACCTGGGCACGACCTACTCCCTGGTGGCCATCAATCAGGACGGCAAACCCCAGTGCATGCCCGATATCACCGGTCGCACCGCAGTGCCGTCGGTGGTGTTCTACGGCGCCGAAGAGGAGCCCGTGGTGGGCTATGCGGCGCGCCAAAACGCCCTGACCCACCCCAAAGACACCATCTTCTCCATCAAACGCTTCATGGGGCGCGGTCTGGCCGACGTCTCCGGCGAAGGGCGCAAAACCCCCTACGACCTGGAAGCGGGCGAAGGCGGCATGGCGAAAGTGATCACCACCCATCGTCATGTGTCGCCGGTGGAGGTCTCCGCCGAGATCCTGAAGAATCTCAAACAGCGCGCCGAAGCGATGCTGGGCGGCTCCCTGTTCGGCGCGGTGATCACCGTGCCCGCCTACTTCGACGACGCCCAGCGCCACGCCACCAAAGACGCCGGCAAACTGGCCGGGTTGGAGGTGCTGCGCCTGGTCAATGAACCCACCGCCGCCGCTCTGGCCTACGGCCTGGAGCAGGGCGCGGAGGGGATGTACGCCATCTACGACCTGGGCGGCGGCACCTTTGACGTATCAATCCTGAAACTGACCGCCGGGGTGTTCCAGGTGATGGCCACCGGCGGCGACTCCGCCCTGGGCGGCGACGATTTCGACCGCGAATTGGCCAAACATCTGCTGGCGCAAATGGGC------------GTGGACGATCCCGACTCCCAGACTCAGCAGGCAGTGACCAAAGCCGCGCGCATGGCCAAAGAGGCCCTCACCGACGCCCAGAGCGTCACCGCCGAAGTGGAGCGCGATGGTTCGGTGTTCTCCACCGAAGTGACCCGTGAACTGTTTAATGGTTTGATCGAAGAGCTGGTGAAGAAGACCGGCCTCTCCTGCCGCCGCGCCATGAAGGATGCGGGAGTGAAGCCCGGCGAGCTGAACGGCGTGGTGCTGGTGGGCGGCTCCACCCGCGTGCCCCGTGTGCGCGATTATGTGGCTGATCTGTTCAAACGCGAGCCGCTGTGCGACATCGACCCCGACGAGGTGGTGGCGCTGGGCGCGGCGCTGCAAGCGGACCTGCTGGCGGGCAACCGGCGTGACCTGCTGCTGCTGGATATCACCCCGCTGTCGCTGGGGGTGGAGACCATGGGCGGGCTGGTGGAGAAGATCATCCCCCGTAACAGCCCCATCCCCACCGCGCGGGCGCAGGAGTTCACCACCTTCAAGGACAATCAATCCGCCATGGCGGTGCATGTGGTGCAGGGCGAGCGCGAGCTGGCCGAACAGTGCCGCTCCCTGGCCCGCTTCGAACTCCACGGCATTCCGTCCATGACCGCCGGCGCGGCGCGCATTCGCGTCACCTATCAGGTGGACGCCGACGGCCTGCTCACCGTCTCCGCCGAAGAGGAGACCACCGGAACCAAGCAGACGGTGGAGGTGAAACCCAGCTACGGCCTCTCCGATGGCGAGATCGAAACCATGCTGCGCGATGCGTTGGAGCATGGCGAGGATGACATGCAGGCGCGGCGTCTGGCCGAATCCCGCGTTGACGCCGAGCGCGTCATCAACGCCCTGATCGCAGCCTTGGAGGCGGATGGCGATCTGCTCAATGAGGCCGAGGCCGAGCAGGTGAAGAACGCTATGGAGAAGCTGATTCTAGCGCACAAGGGCGATGATGCGGCGGTGATCAACGCCGAGATCGAGAGTTTGGACAAGGCCACCACCTTCTTTGCCCAACGACGCATGGATCGGGGCATTCAAGAGGCGATGACCGGCCACAAGGTGGACGAGTTCGTCGAT---------------------------------------------------------------------------------------------------------------------------------------------------------------------------------------------------------------------------------------------------------------------------------------------------------------------------------------------------------------------------------------------ATGAAACTGCCGATCTATATGGATTATCAGGCCACCACGCCCATGGATCCGCGTGTTTTTGAAGCCATGACGCCGTGGTTTGTGGAGAAATTCGGCAACCCCGCCTCGCGCTCCCACCCCTACGGCTGGGAAGCCGATACGGCGGTGGAAGCCGCGCGCAAACAGGTGGCCGACGCCATCTGCGCCGATCCGCGCGAGATCGTGTGGACCTCCGGCGCCACCGAGTCCGATAACCTCGCCATCGCTGGCGTGGCCGACTTCTATAAAGATAAAGGCAACCACATCATCACCGTGGTCACCGAGCACAAAGCGGTGCTGGACACCTGCCGCACGCTGGAAATGAAGGGCTTTGAGGTCACCTACATGCCGGTGGGCGTGGATGGTCTGGTGGATCTGGACAAGCTGCGCGCGGCCATCACCGACAAGACCATCCTGGTGTCGGTGATGGCGGTCAACAACGAGACCGGCGTGATTCAGCCGCTCAAGGAGATCGGCCAGATCTGTCGCGACAGCAAAGTCTTCTTCCACTGCGACGCGGCCCAGGGCGTGGGCAAAATGCCCATCGATGTGAACGCCATGAACATCGACCTGCTGTCGATCTCCGCGCACAAAATCTACGGTCCCAAGGGCATTGGCGCGCTGTATGTGCGTCGCCGTCCCCGCGTGCGTCTGAACGCCATCATCCATGGCGGCGGTCATGAGCGCGGCATGCGCTCCGGCACCCTGGCCACCCCGCTCATCGTCGGCATGGGCGAAGCGTGCCGTCTGGCCACCGAAGAGATGGCCACTGAGAACGAGCGCATCCTCATGCTGCGCGAGAAGCTGCGCAAAGGCATCGAAGAGAAGCTCACCCACGTCACCGTCAACGGTCATGTGGAGAAGCGCGTGGCGGGCAACCTCAACATGTCCTTTGGCTATGTGGAGGGCGAGTCCATGATGATGGCCATTAAGGATGTGGCGGTCTCCTCCGGCTCCGCCTGCACCTCGGCCTCTCTGGAGCCCTCCTATGTGTTGCGCGCCATGGGCGTGGACGAGGCCATGGCCCACACCTCCATCCGCTTCGGCATCGGTCGCTTCACCACCGAAGAGGAGATCGACTACGTGATCAATCTGGTGATCACGGCGGTCAACAAACTGCGCGATATGTCCCCGCTGTGGGAGATGGTGCAGGAGGGCGTGGATCTGAGCAGCATCGAGTGGGCCGAGCAC
>1410384_Wendosymbiont@ISC
------------------------------------------------------------------------------------------------------------------------------------------------------------------------------------------------------------------------------------------------------------------------------------------------------------------------------------------ATGCCATCTGTTACTTTTATTTTACCTGGTGGAAGTGAGAAAAGATATAAGGCTACAGAGGGAGAAACTTTGCTTAATTTAGCTCACAGAAGCGACCCAGATCTTGAAGGCGCGTGTGAAGGCTCTCTCGCTTGCTCTACGTGCCACGTAATTGTTGATCCAAAATTTTATGATGCTGTAGAACCCATATCTGATGAAGAAAATGACATGTTAGACCTAGTTTTCGGCTTAACAGAGACGTCAAGGCTTGGATGCCAAATAAAAATTACAAAAGACATCGACGGTTTGTGTGTAGCCATACCAAGGAATACAAGAAATATATCACTAGACATGCGTCCAATTCAAGTCTCTGAACCA------------------------AATTCAAATGAAATAGTGTTTGGCATAGACCTTGGTACCACCAATTCTTTAATTGCTGTAGTCAATAAAGCTGACGTAGAAATATTTAAAGATGAGCAGGGGAGAGAATTACTGCCTTCTGTTATTTCATATGAAAATAACATA---TTTAAAATAGGATATGATGCT---------------------GGTCCAGGTGCAATATACTCCATAAAACGCTTAATGGGTAAAAATGTCAAAGATTTAAATAAAGAA------AGTATCAATTTTGAAATAGATGAGGAAAGTGAAAAAGTTATTAGGATAAAATGTGAAGATAAATATCTTACTCCTGTTGAAATTTCTGCCGAGATATTAAAAGCTTTGTGCGAAAAAGTAAAAAAATCCACAGGGATAAAAGTAAAAAAAGCGGTAATCACTGTGCCAGCTTACTTTGACGATTCAGCACGTAATGCAACCAAATATGCAGCAAAATTAGCTGGTATAGAGGTTCTTCGTTTAATTAATGAGCCAACTGCTGCTGCATTTTCTCATTCGATTAAAAAGAATAACAGTGGAATATACGCAGTTTATGACTTAGGTGGCGGAACATTCGATATTTCAATATTGAAGTTACATCAAGGAGTGTTTCAAGTCCTTGCGGTTGGCGGTGATACCGAACTTGGTGGTGATGATTTTGATCGCCTACTAAGTTCAATTGTGCTTTCTAAGTATAGAGAAAAGGAAAGT------------------------AGTAACATTAGAATTCATAACACACGCCTTGTCAAGGAATACCTAAGCGAAAATACATCAGGCATTTTTGGCTTCAATATTAACGGTGAATTATTTAAATGCAAAATTACTAAAGAAGAATTCGAACAGGCAATTACCCCATTGGTTAACAAGACTATCAACATAACCACTCGTACTATATGCGATATAAATCTTAAAATTGATAGCATAAAAGGAGTAATTTTAGTTGGCGGTGGAACTAAAGTACCATTAGTACAAAACTCACTAATCACACTTTTTGGAAATAAAATACTAAGTGATGTAGACCCAGACAAAGCAGTTGTAATTGGAGCAGCTTTACATGCTCATGTTTTAACTTCGGGCTTAAAAAGGAATATTCTCCTCGACGTTTTACCCTTATCACTTGGCATAGAAACCATGGGAGGAATAGTTGAAAAAATTATACCAAGAAATACACCACTACCAGTTTCAGAAACAAAAGAGTTTACGACTTACGCTCACGGGCAAACGGCAATGAAAATTCACGTTTGTCAAGGAGAACGCGAAATGATAGAAGATAACAAGTCTCTAGCGCAGTTTGAACTAAAAGGAATACCGCCACTACCTGCAGGTTCTGCAAAAGTTGAAATAGAATTTACAGTTAATGTTGATGGAATATTGACTGTTACTGCAAGAGAAAAAAGCACTAGCATTGAACAAACGGTTGAAATAAATTCAAGTTTTGGCTTAAGTGAAACCGATATTCAAGACATGGTTAACCAATCAATAAATAACTTTGATAAAGATATGAAAGCTCGTTCTCTTGCAGAAGCCAAAGTTAATGGAAGTAAATTTATACATCTGATTGAAAGCAACAAT---------------------GGTCTTTCTATTAATCAAAGGTTAAAAAAACTATTGCAAAACGCAAAAAATGCTTTACAGGGAAACGACTTGAACAAAATTAATAACGCTATCACTGAATTGAAAAATTCCTCTTTAAAGTTGTGTAAATTAATAAATAGA---------------------------------------------------ATGGTAAAGAAAGATAAAAAACCTATCACCATCACTACAAATGCAGTAGAAAGGATAAGATATTTATTGGATCAAAAACAGGAAAAAGCAATAGGAATAAGAGTGCTAATTAAACAAAAAGGGTGTTCCGGTTTAAAATATGACATCGAATATGCATATGATACTCGTCCTTTAGAGTCGGTAATTGAAGAACAAAAAGTCAAGGTATTAATCGATCCGAAATCTATCATGTTTATCCTTGGCTCTGAAATAGATTATGTAGAGAAAAAATTCTCATCAGGTTTTATTTTCAAAAATCCTAATGAGAAAGGAAAATGTGGTTGCGGAGGAAGTTTTCATGTT---------ATGAAGGATGAGAAAACACACAATATTGAAGTAAAGTTACCGATATTTCTTGATTACCAATCTACTACTAAAGTAGATCCTCGTGTCTTAGAGGTGATGATACCTTATTTT---GGTGAATTTAGTAATGCACATTCCCGTAGTCATTCGTTCGGTTGGATTGCTGAAGAAGCAGTGGGAAAAGCAAGGAAGCATATTGCGGATCTAGTGAACGCAAATAGTAAGGAAATTGTCTTTACCTCAGGTGCAACTGAGTCAAACAATATGGCGATTAAAGGTGTTGCTCACTTTTATAAAAATAAAGGGGATCATATAATAACTGTCTGCACAGAGCATAAGTGCGTTTTGGATTCTTGTCGGCACTTGGAAAGTGAAGGCTTTAAAGTTACATATTTACCTGTTAAGCAAAATGGAATTATCGATTTATCGAAGCTAAAAAAAGCAATTACTAACAGAACAATTCTGGTTTCAGTGATGATGGTAAACAATGAAATTGGAGTAGTGCAACCTGTTAAAGAAATTGGTGCGATATGCAGAAAGCATAATATATTTTTTCACACAGATGCTGCCCAAAGCTTTGGAAAAGTGCCAATTGATGTTAATGAAATGAACATTGATCTCATGAGCCTTTCTAGCCATAAAATTTATGGACCTATGGGAATAGGTGCATTATATGTTCGTAGAAAACCTCGTGTTAGGTTAACACCATTGATTAGTGGTGGTGGGCAGGAAAGAGGTATGCGTTCTGGAACAGTTCCAACTCCTCTTTCGGTCGGTTTTGGTGAAGCAGCGCGTATTGCTAAAGAAGAAATGGAAATAGAAGCAATCAAGTTGGAAGAACTAAGAGATATTTTGTATAACAAGATAAAAGAAGCATTTCCTGATGTTGTTTTAAATGGCGATTATAAAAATAGAATTCCTGGCAATTTAAACTTAAGTTTCCCCTATATTGAAGGTGAATCTCTCATCATGGCAATCAAGGATTTAGCGGTAAGTTCTGGTTCTGCATGTACATCTGCATCTCTTGAGCCTTCTTACGTTATACGATCACTAAATAATGGTCATGACCTTGAACATTCATCAATTAGATTTGGTCTTGGCCGATTTACAACTAAAGATGAAATTTTATACGCGGCGGATCTTGTTGCTAAGAATGTTGGGCGGCTAAGAGAAATGAGCCCGCTTTGGGAAATGGTGCAAGAAGGGGTAGATTTAAGCACAGTAAAATGGGACTTTCAT
>752179_Omassiliensis@ISC
------ATGCTAGAAGGAGATTTTTTAGTATTAGCTAATAAAACAATTAACCACATTGCAGATAGTATAGTATCCCAAGATAACACTGGATTAATTGAGGTAAATTTTGGAGATGCTATTTTACACATTATTGTT---AGTGATAAACAATTCGTCATTAATATACATGTAGCAGCTCGGCAAATATGGCTAGCATCACCAGTAAGTGGTCCTCACCATTTTAACTATATAGCAGGC------AAGTGGCTTGGT---AGAAATAAAGAAGATTTACTATCTTTAATTAGCCTGGAGCTTAATAATTTTGTAGATTTTAACATTAATTTAGAAGTAAAAATTATTTTTGTAATTAATGATGGTGAAGAAAAAGTAGTTGATGCTCCAGTTGGTTTGTCATTACTAGAAGTTGCTCATCAAAATGAGATAGATCTTGAAGGTGCTTGTGAAGGATCACTTGCTTGTGCAACTTGTCATGTTATAGTTGATGAAAGTTGGTACCATAAACTTGTACCGCCATTGGAAGAGGAAGATGATATGTTAGATTTAGCTTTTGGCCTAACTAGCACATCAAGATTAGGGTGTCAAGTGATTATTACTGAAAATTTTGATGGGCTTAAAGTAAAATTACCATCTGCAACTCGAAATATTAATTTA---ATGCGTTTGATAGATATAGAAGAACCTCAA------ATTATACAACACAGTCAATGTGAAGATATTGTAGTAGGTATTGATTTTGGTACTACTAATTCTTTAGTATCTTATTCTATAAATCATAAACCTTATATAATAAAAAATGAAGAAGGTAAAATGCTTACTCCTTCTATTGTTAATTTTAACCAAGATGGGAAAGTTGCAGTAGGTTGTAAGAAA------------------GACGGTTGTATAATGGTAAGATCCGTTAAGAGATTACTTGGTAAAAGCTCAGCTGAGATACTAGAATCTATTAGTTTAGAAATTAAAAAATTGTTAATTGGAAATACTGGTATTAATAATTTAAAGATTGGTAATAGAATTATTAATCCAATAGAGATAGCTGCTGAAATCTTTAAGTATTTAAAGTTACAAGCAGAAAGACATTTTAATAAAGAAGTTAAGAAATCTGTAGTTTCTGTACCAGCATATTTTGATGATGTTGCTCGTAATAATATAAGACAAGCAGCTAGAATTGCAGGTCTTGAAATATTAAGGCTAATTACGGAACCAACTGCAGCTGCATATTCATATGGTCTTGACAAAGGAGTTGAAGGTACTTACCTTGTTTACGATCTTGGTGGTGGTACTTTTGATGTTTCAGTACTGAAGATGAAAAGAGATGTTTTTCAAGTTATAGCTGTAGGTGGGCATAATCAGCTTGGAGGAGACGATATAGATTACTTAATTAAAGAGTATTTTTTAAATAAATTGGATTGTGATTTAAAG------CTAATTACAGATGAGTTTATGCCATTGATTATAGAATGTTGTAAATTGGCAAAAGAGCATTTAACCTATAGTAGTTTTTTTAAAAGGAAAATAAAGTATAATGGTAAAGAAATTGAGCTTTATATAACTAAGAAGGAGTTTGAGCAAATTATACAAAATATCATTGCTTGCACTATAGATATTACTGCTGCAGTTGTAAATGATAGTGGTATAAAAGAATATGGACTTGAAGGTATAGTTTTAGTTGGTGGGGCAACTAATATTCCATTGGTTAAAAAAATGCTAAAGCAAAGATTTAGTATACCAATATTAGCTAATTTGGATCCAGAAACAGTAGTTGCAACTGGAACTGCATTACAAGCAGAAAATCTTGCTTCGTTAAGT---AAACATTTGCTTATAGATGTAGTACCATTGTCTTTGGGGCTAGAGATGATGGGGGGGACAGTAGAAGTTTTAATACCAAGAAATTCTCCTATACCTATTTCTGTTACTAGAAGATTTACAACGTATGTTGATAATCAAACAGCAATTAATTTTCATATTGTGCAAGGTGAAAGAGAAATGGCAGTAGATTGTAGATCACTTGCAGTGTTTGAGTTAACTAATATTCCATTAGGTCCAGCTGGCAGCATTAATGTTGAAGTTAATTTTGCTATTGATGCTGATGGTATTCTTTTTGTTAATACTGTTGAAAAAAAGACAGGAGTAACAGAGTTTATCTGTGTTAAACCTACTTTTGGCTTACAAGAAGGGGAAATAAATAAAATTTTAGAAGATGCTTATGCAAATAATATGACAGATTATAACAAAAAGATTTTAAGTGAGTCTATTACAAGAGCCCAGTTTGTTATTTCTAATATAGAAAGGTTACTTATAGAGGGAGTAAATTTAATATCAATGAAAGATGTGAATTTAATTAAAAAAGATGTTTGTAGCTTAAAAAAATTTATACAAATAGGTGATGTAGACTTGATAAGAGGTGGGATTGAACAGCTTGAAAAGCATAGTTATAATTTCATATTTAATAAATTGAATAGTGATTTAAAACTAACTCTTAAGGGTAAGGATATTGCCAAATTATATGAGATGGCAGAAACAGTGAAGCAAGTTATTACTATATCTGATAAAGCAGCAGAAAGAATTAAGTACTTACTGAAAAGACGTGATAGAGATTCTTTAGGTATTAGGGTAGGTATTAAGCCTGGAGGATGTTCTGGTCTTTCTTATTATATTGAATATGTTGATAATGAAAGTGTTTTTGATGAGGTGGTAACAGAGAAAGGAGTAACGGTCTTTATAGATCCAAAAGCTCTAATGTATTTAGTTGGAACAGAGATGGATTATGTTGAAGATAGGTTTAAGTCAGGGTTTAACTTTATTAACCCTAATCAAAAGAATAGCTGTGGTTGTGGTAAGTCTTTTAGTGTG---------ATGTTAAAGTTAAAGCTTAAAAATAATGGAGTAAGATTTCCAATTTATATGGATTATCAATCTACCACGCCAGTAGATGATCGAGTTAAGGAAAAAATGTGGCCATATTTTAGCACTAAATTTGGCAATCCGCACTCGCGTAGTCATTCCTTTGGCTGGGAAGCTGAGGCATCAATAGAAGTTGCTCGTAAACAAATTGCAGATCTTATTAATGCTGATCCTGGAGAGATAATCTTTACCTCAGGAGCTACAGAATCTAATAATCTAGCTATTAAAGGGGTAGCAAATTTTTATTCTGGTAAGAAGAATCATATTGTTACAACTATGACTGAGCATAAATGTGTAGTTAATGCCTGTAGATATTTAGAACAAGTTGGTATGCAAGTTACTTATTTGCCGGTTAATAGTAATGGGTTAATAGATTTAAATAGACTTTGTGAAGAAGTCAAGGATAACACTGTTATGGTTTCTATTATGACAGTTAATAATGAAACTGGGGTAATTCAACCTATTGAAGAGATAGGGAAAATTTGTCGTGAAAAAGGAGTTTTTTTTCATAGTGATATAGCTCAAGCTTTTGGTAAAATACCAATAGATGTTAATAGATGTAATATTGATCTTGCTAGTATTTCAGCTCATAAAATTTATGGACCTAAAGGTATTGGTGCTTTGTATATAAGAAAAAAACCTAGAGTACGTATTAGTCCTTTAATAAGTGGTGGGGGGCAAGAAAGGGGGATGCGCTCTGGGACAGTACCTACACCTTTAGCAGTTGGTTTTGGTGAAGCTGCAAGGATAGCTAGTAATGAAATGGAAGGTGAGCTAGAAAGGCTAAGGAAAATATTTACCAAATTTGTTAATAATATTGTTGATAAGATACCTTATACATATTTAAATGGCGACTTTAAAAATAGATATCCAGGTAACGTTAATATTAGTTTTTCTTGTGTAGAAGGTGAATCACTGATTTTAGCTTTAAAAGACCTTGCTATTTCTTCTGGTTCTGCTTGTACTTCTGCTTCTTTAGAACCTTCTTATGTACTTAAGGCTATGGGGGTAGAGGAAGAGTTAGCTCATACTTCCTTGAGGTTTGGTTTTGGTAGATTTACTACTGAAGAAGAAGTGGATTATGCTATAGGTATAATTTCTGATAATGTTATTAAGTTGCGTGATATGAGTCCACTTTGGGAAATGATTCAGAAAGGGATAGATATTAAGAAAATTAATTGGTCAGTTCAT
>1973900_Abacterium@ISC
------ATGAACAGTACGCAATTCAAACAAATGGCAGACGAAACATTGCAAAATTTAAGTGACTCATTGGAAGAAGCCGATACGGACTATCAGCTAGATGTAGACCTTCTGGACGGCATTTTAAACATAGAGCTGCCTGACGGAGGTCAATACGTCATTAACAGGCATGATGCGTCAATGCAGATATGGCTGTCCTCGCCAATATCCGGTGCAGGTCATTTTTCTTATAATAACGGC------ACATGGCTTACA---TCTGACGGAAGAAATTTTATCGATACGATAAAAGATGAGATTAAAAATGCGACCGGAGTTGTAATA------ATGCCTAATATGATATTTGTTCTGGCAGACGGTACGGAAAAAGAAGTTGATGCACCCGAAGGGCTTTCGGTAATGGAGATAGCACATAAAAACGATATTCCGCTTGAAGGAGCGTGTGAAGGTTCTTTAGCGTGTTCCACATGTCATGTGATAGTAGATGAGCAATATTTTGATATGCTGGACGAGCCTAGCGAAGATGAAGAGGACATGCTTGACCTTGCTTTCGGGCTTGAGGCTACGTCCCGTCTGGGCTGCCAGATAAAAATGTGCGAAGGTTTTGAAGGTCTTCGGGTGAAGTTGCCTGAGGCAACCAGAAATATCAGTGTTGATATGACATTACTACAAATCCACGAACCGGGACAGACTCCAAATCCGCATGAAAGCGATGATGATATCGCTATCGGTATAGATTTGGGTACTACCAATTCACTGGTAGCCGTATCGGACGGTCAAAAACCGCAGGTAATCGCAGATGATAACGGTAATAAGATACACCCTTCGGTGGTGCAATATTTGGCAGCCGGAAAAGTTGTTACAGGATATATTGAT------------AATACCGAAGAAGGGCAAATAATAAGCTCCATAAAAAGATTGATGGGGCGTGGGTCGGAAGATTTAAAAAAAACCTCGAACACACTGCCTTTTGAAGTGGTGCAA---GGTGAGGGAATGGTGCGTATCCGTGTGGGTGAGAAAGAGTTAACCCCTGTAGAGATATCGGCTGAAATTTTAAAAAGTCTAAAAAAAATAGCCAGAAATGCACTTGGAAAAGATGTGAGCAAGGCTGTTATCACAGTGCCTGCATATTTTGATGATTCTGCCAGAGCCGCCACCAAAGATGCCGCTAAGCTGGCGGGATTGCAGGTGTTAAGGCTCATAAATGAACCTACTGCCGCAGCACTTGCCTATGGGCTTGATAAGCAGGCGGAGGGTACTTACGCTATATATGACTTAGGCGGCGGAACGTTTGACATTACCGTTTTAAAAATGGAAAAAGGGGTGTTTCAAGTGCTATCAACAGGAGGTAGTACGGCGATAGGCGGTGATGATTTTGACAGGGAAATAGCCGAAATATTCCTTTGGCAGTATAAAGCAAAAACCGATGCTACGGAGCTAAAACCCGAGGAACTCAGAAAGATATTGAAAGTTGCCAGAACTGCCAAAGAGCATTTGAGCGATGATAGCGATGGTAAATTCAATATTGAAATTGAAGGGGATAAGTTTGAAGCACAAATTTCTAAAAGTGAATTTGAACGTGTGGCAATGCCTTATGCCGATGCTACTATTGAGCTTTGTAAGCTGGCACTGGACGATGCGGGACTGACCCGAAAAGATATTGACGGTGTTGTACTGGTGGGTGGTTCTACAAGAGTGCCTCTTATCAGGGAAAAAATAGGGGAATATTTCGGTAAAACACCGCTTGCCGATATCAATCCCGACGAGGTGGTTGCATGCGGTGCGGCATTACAGGCGGAAGGGCTTACTAAAGGTTCG---GATAACCTGCTGCTTGATGTTCTGCCGTTATCGCTCGGTATTGAAACTATGGGCGGAATAGTCGAGAAGATAATCCACAGGAATACCCCGATACCTGTTGCAAAAGCTCAGGAATTTACCACTTATAAGGATAACCAGACAGGTATGCCGATACATGTTGTGCAGGGTGAGCGTGAGATGGTAAGTCAGAACAGGTCACTGGCTAAATTTGAACTAAAAGGTATTCCGCCGATGGTAGCAGGTGCTGCAAGAGTTAAGGTAACTTTTACCGTTGATGCAGACGGTTTGCTTACGGTTAGTGCAAAAGAAGAATTTACAGGCGAAGAACAGCAGGTTGAGGTTAAACCAAGCTACGGTCTTACCGACGAGGAAATAAAAGAAATGCTTTATGCCTCTATGGCAAATGCTAAAGTTGATATGGAACAAAGGTTGCTTGCGGAGGCTAAAGTTGAGGCAGAAGGGACTATAGAATCGGTTAAAGCTGCACTTGAAAAAGACGGCGATATGCTTGCGATTGATGAAAAAGAAAAGATAGATAATGCATTAAAAGCATTACTGGAGTCTATAAAGGGCGATAATCGTGAGGCTGTAAATGATGCCAGAGATGCCCTTGAAAAAGCTACCGAGAAGTTTGCCGGACAAAGAATGGATATGTATATAGGCGAGGCATTGAAGGGAAAAGAGGTT---------------------ATGGCTTTACCACCACCTATCAACATTACCGATAATGCGGCAGTCCGTATAAAGGCACTTCTTGAAAAAAGAGGCAAGCCTTCTGCGGGCATAAAGGTTGGTGTGCGTTCGGGTGGATGTTCAGGGCTTTCTTATACGATAGAATATGCCGATGAGATAGAAAAGTTCGATGAGGTAGTGGACCGTGAGGAATTTAAAGTTATCATAGACCCCAAAGCGGTTATGTACCTTATAGGTACTAACATGGACTATGTAGAGGAAAAAATGAAGTCAGGCTTTATATTCATGAATCCTAATGAGAAAGGCAGATGTGGATGTGGTGAAAGCTTCCACGTT------------------ATGACAAATATAAACCAAAATTTAAAATTACCTGTCTATATGGACTATCAGGCTACTACGCCGATGGATCCTCGTGTTTTCGAGGAGATGATACCTTATTTTGTGGAAAAATTCGGTAATCCTCACTCACGCGGGCATAAATATGGCTGGGAAGCTGAAGCCGCATGTGAAAAAGCACGTGAACAGGTTGCCGACCTGATAGGTGCAAACCCTAAAGAGATTATATTTACATCGGGTGCGACCGAATCAAATAATATGGCATTAAAAGGTATCGCTAAATTTTACGGTGCTAAAAAGAACCATATAATAACCTGCACGACCGAGCATAAATGTGTAATAGATACCTGCCGTCACCTTGAGCGTGAGGGCATGGAGGTTACATATCTGCCGGTGGATAATGAAGGTATAATCGACCTTGAGAAGCTAAAAAAAGCTATAACCGACAAAACGGCGATTGTGTCCATTATGGCGGTAAATAACGAAATAGGTGTTATACAGCCTATAAAGGAAATAGGTGCAATATGCCGTGAGCGTGGCGTGTTCTTCCACACAGATGCCGCACAGGCATTCGGTAAGATTCCGCTTAATGTTGAGGAAATGAACATTGACCTTATGAGTATATCCGGACATAAGATATACGGTCCTAAAGGTGTGGGTGCGTTATTTGTACGCCGCCGTCCGAGGGTTAGGCTTGTACCGCTGATAAACGGTGGCGGTCAGGAAAGGGGCTTTCGTTCGGGAACACTGCCTGTGCCTATGGTTGTAGGACTTGGCAAGGCGGCTGAAATAGCACGCCTTGAAATGGGTGCGGAGAATGAGCGTATAGCTAAGCTTTATGACAAGTTATATAACTCACTGGTTTCTAATATAAAGGACGTGTACTTAAACGGTCATGCCGAAAAACGTATCAAGACAAACCTTAATTTAAGCTTTGCTTATATAGAAGGTGAGTCGATGATAATGTCTATTAAAGATTTGGCGGTAAGTTCGGGTTCTGCGTGTACTTCGGCAAGCTTAGAGCCTTCTTATGTTTTAAGGGCTATCGGTGTGGGTGAGGATTTGGCACACACTTCGATAAGGTTCGGTATAGGCAGATTCACAACCGAGGAAGAAGTTGATTTTGCTATTGAAAAGGTAACCGGTGCTATAGATAGATTGCGTGATATGAGTCCGCTGTGGGAGATGGCACAAGACGGTATTGATATAAGTAAGATTGAGTGGTCGGCACAT
>1973901_Abacterium@ISC
------ATGGAAGAAACTCAATATCACAAATATGCCGATGCTGCTTTGGAAGAATTGCTGGAGTATCTGGAGGGTTTGGAGGATGAATATGATATTTATCCGGAGTTGGAATCCGGCGTATTGTCGCTAACAATGGCGGATGATAGGCAATATGTTATAAATAAACACACGCCGAGCAAGCAAATTTGGGTTTCTTCGCCATATTCAGGGGCGGGATATTATGAGTATGCAGAAGGT------GTTTGGCAGCCCAAACGTGTTGGAAAGAATTTGCGTGAATTTATAATGGCTGAGGTTATGGAGAATCTT------------------ATGCCAACAGTAAATTTCAGACTCAAAGACGGTAGCGTGAAATCAATTGATGCTCCTGTGGGGCTTTCCATTTTGGAAGTCGCGCATAAGAATGACATTGATTTAGAAGGCGCGTGCGAAGGCTCTCTTGCCTGCTCCACCTGCCATGTTATCGTGGAAGAAGAATTTTTTGACCGCCTGCCCGAAGCAAGTGAGGATGAAGAAGATATGCTGGATTTGGCATTTGGACTCACTCATACATCGCGCTTAGGTTGTCAGATTATTATTTCCGAAGAGCTTGACGGCATCACGGTTGGATTGCCCGCCGCCACGCGCAATATGCAAGTTAGC---ATGTTGCTACAAATTCACGAACCAGGGGAAACACCATTACCGCATGAA------GAAGAAGTCGCAGTGGGGATTGATTTGGGCACGACAAATTCGCTGGTGGCAATTTCGCGTGAAGAAAAGCCGCAAATCATTGGCGAT---------------ATTTTGCCATCGGTAGTGACAATAAAC---------------------------------------------------------GGTAAGGAAATTCACTCTATAAAACGCAGGATGAATAACCCTGTGGAGAAGGTTGAAGGGCAA---------------------------------------------------------------------------ACTCCGGTAGAAATTTCTGCCGAGATTCTGAAAATCTTACGCTTGCAGGCTGAGGATGCGCTGGGAAAAGAAGTGAAAAAAGCGGTGATAACCGTGCCTGCATATTTTGATGATACGCAACGTTCTGCAACCAAAGATGCAGCAAGATTAGCAGGTCTGGAAGTGTTGCGCCTGATAAATGAGCCGACTGCCGCCGCGCTGGCATATGGCTTAGATAAAAGCGTTGAGGGAATTTACGCGATTTATGATTTAGGCGGTGGAACGTTTGATATTTCCATATTGCGGATGAAAAAAGGTGTTTTTCAGGTTTTGGCAACAGGCGGTGATACGCATCTTGGCGGGGATGATTTTGACGCTGAAATTGCCAAGATCACA------------------------------------------------------GGCTGCAATGTTCTTGAAGCGCGGAAGAAAAAAGAAAAT------------------------------------------------------------------GCCGAGCTGGATTTTGATGATGCGATAATGCCGCTTGTGCAAAAAACGATTGAGATATGCAAAGCTGCTTTGTCTGATGCTGAGCTTAGTGCGAATGATATCAAAGGCGTGGTGATGGTTGGCGGCTCAACCCGTGTTCCACTTGTGCAAAAATTAGTAGAAGGGTTTTTCGGTACAAAGCCGTTAACCGACATCAACCCAGATGAAGTTGTGGCGCTGGGTGCGGCGATTCAGGCAGAAGCTCTCACTCATGGTTCA---AATAATTTGTTACTGGATGTTATTCCGCTTTCGTTAGGCTTGGAAACCATGCATGATATCGTGGAAAAAGTTATCTATCGTAACACGCCGATTCCGTGCAGTTATGAGCAGGAATTTACTACTTATGAAAATGACCAAACCGGAATGATAATTCATGTGGTGCAGGGCGAGCGGGAAATGGTTGCCGATTGCAGATCGCTGGCGAAGTTTGAGCTAACGGGAATCCCGCCGATGCCAGCCGGAGCTGCGCGCATAAAAATCACTTTTAATGTTGATGCAGATGGTTTGCTGACAGTTTCTGCCCGTGAAGAAAAAACCGGAATAGAGCAAAAAATTGAGGTCAAGCCTTCCTATGGTTTGCAGCCGGAACAGGTGGAGAAAATGATTCGTGACTCCATGGAGAATGCGCGGACGGATATGGAAGCGCGCTTATTGCAGGAATCAAAAACCGAGGCGGAAAGGCTGCTCAATTCATTAAAGCTATATTTAGAAAGATATAAT------TTAACAAGTGCCGAGCATGAGAGTATAATTAGTATAGTTAAAGATTTAGAGCGTGAGTTGCAGGGGAGTGACCGCGCAAAAATTGATGATTTGCGTGAAGAGTTGAACCATAAAACAGAAACACTGGCGCAAAAAATTATGGATGGTGAAATCAAAAAAGTTCTGGAAGGAAAGAAAGTGGATGAGATT------------------------------------------------------------------------------------------------------------------------------------------------------------------------------------------------------------------------------------------------------------------------------------------------------------------------------------------------------------------------------------------------------------------------------------------------------------------------------------------------------------------------------------------------------------------------------------------------------------------------------------------------------------------------------------------------------------------------------------------------------------------------------------------------------------------------------------------------------------------------------------------------------------------------------------------------------------------------------------------------------------------------------------------------------------------------------------------------------------------------------------------------------------------------------------------------------------------------------------------------------------------------------------------------------------------------------------------------------------------------------------------------------------------------------------------------------------------------------------------------------------------------------------------------------------------------------------------------------------------------------------------------------------
>3702_Athaliana@ISC
ATGGTTTTGCAGGAGGAAGAGTTTCACAAATTAGCCAACTTCACAATTAATCACCTTCTTGAGAAAATTGAGGATTATGGTGATAATGTTGGTTTCGACATAGATTATGGGAATGAAGTTCTTACCCTTAAGCTTGGATCTTTAGGCACTTATGTACTGAATAAGCAAACTCCAAATCGACAAATCTGGATGTCTTCACCTGTGAGTGGCCCTTCTAGATTTGACTGGGACCGTGATGCTAATGCGTGGATATATCGGCGAACTGAAGCAAAGTTGCATAAACTCCTGGAAGAGGAGTTAGAGAATCTATGTGGTGAACCAATCCAACTCAAGATAAACGTTACCTTTGTTGATAAAGATGGAGAGGAAATTCATATCAAGGTTCCAGTAGGAATGAACATCCTTGAAGCTGCTCATGAAAATGATATAGAACTCGAAGGGGCATGTGAAGGTTCTCTAGCGTGTTCAACCTGCCATGTGATTGTTGACACCAAATACTACAACAAACTCGAAGAACCAACAGATGAAGAGAATGATATGCTAGATCTCGCTTTCGGGTTAACAGCAACGTCGCGATTGGGATGTCAAGTCATCGCAAAACCAGAGCTAGATGGAGTACGCCTAGCCATTCCTTCAGCTACTAGAAATTTTGCGGTTGATGCAGCTCTCCTCCGCTCTATTCGACGCCGTTCCAGAGCCTTTAGCTCGAAGCCTGCTGGAAACGATGTCATTGGTATTGATTTGGGTACTACTAATTCATGTGTTGCCGTCATGGAGGGGAAGAATCCGAAAGTCATTGAAAATGCTGAAGGTGCTCGAACCACTCCATCAGTTGTAGCATTCAACACGAAAGGAGAACTTCTTGTGGGTACACCAGCCAAGCGACAAGCTGTCACTAATCCTACAAACACAGTATCTGGAACGAAACGTTTGATTGGGAGAAAGTTCGACGATCCACAAACTCAGATGAAGATGGTGCCTTACAAGATTGTGCGTGCACCTAATGGCGATGCGTGGGTTGAAGCCAATGGTCAGCAGTATTCTCCTAGTCAGATTGGAGCGTTTATCTTGACGAAGATGAAAGAGACGGCCGAAGCTTACCTTGGAAAATCTGTCACGAAAGCTGTTGTCACTGTTCCAGCTTACTTTAATGATGCTCAGAGACAAGCAACAAAAGATGCTGGTAGAATTGCTGGTCTTGATGTTGAGAGAATCATAAATGAACCGACGGCTGCTGCTCTGTCCTATGGAATGACCAACAAGGAG---GGGTTGATTGCTGTGTTTGATCTTGGTGGTGGGACATTTGATGTATCTGTTTTGGAGATTTCTAATGGGGTATTCGAGGTGAAAGCCACCAATGGTGATACCTTCTTGGGAGGTGAGGATTTCGACAATGCTCTGCTAGACTTCTTGGTTAATGAGTTCAAGACCACTGAGGGAGACCTAGCCAAAGACAGACTTGCTCTGCAGAGGCTTAGAGAAGCCGCTGAGAAAGCGAAGATTGAACTGTCATCTACTTCTCAAACTGAAATTAATCTCCCATTTGGAGCAAAGCATTTCAACATCACCCTAACAAGGTCAAGGTTTGAAACTCTTGTGAATCACTTGATTGAGAGGACCCGCGATCCTTGCAAGAACTGTCTCAAGGATGCTGGTATAAGTGCTAAGGAAGTTGATGAGGTTCTTCTAGTTGGAGGAATGACGCGTGTCCCCAAGGTTCAGTCTATTGTTGCGGAGATCTTTGGAAAGAGTCCAAGCAAAGGTGTCAATCCTGATGAGGCTGTTGCTATGGGAGCTGCACTTCAAGGTGGTATCCTCCGCGGTGATGTCAAAGAATTGTTGCTTCTGGATGTCACACCTCTATCGCTCGGTATTGAAACACTTGGTGGTGTCTTTACGAGACTGATCACCCGAAATACAACCATCCCCACAAAGAAGAGTCAGGTGTTCTCAACTGCAGCCGATAATCAGACTCAAGTTGGGATCAGGGTGCTTCAAGGTGAGCGTGAAATGGCAACAGACAACAAGCTCTTGGGAGAATTTGATCTAGTTGGCATTCCACCATCTCCAAGAGGAGTCCCTCAGATCGAAGTGACATTTGACATTGATGCCAATGGCATTGTCACTGTTTCCGCCAAGGACAAGACGACTGGTAAAGTACAACAGATCACAATCCGATCCTCTGGTGGGCTCTCAGAGGATGATATCCAGAAGATGGTGAGAGAAGCAGAGTTGCATGCTCAGAAAGACAAAGAAAGAAAAGAATTGATCGACACCAAGAACACAGCTGACACAACAATTTACAGCATAGAGAAGAGTCTTGGTGAATACAGAGAGAAGATCCCAAGTGAAATCGCCAAGGAGATTGAAGATGCTGTGGCAGATCTAAGGAGCGCTTCCTCTGGGGATGATCTCAACGAGATCAAGGCCAAGATTGAGGCGGCAAACAAAGCTGTTTCTAAGATTGGGGAGCACATGTCTGGTGGTTCTGGTGGAGGCTCTGCACCAGGAGGAGGATCTGAGGAGTACGAGGAAATG---------AGAAAGCAAGTATTAGCATTGAGTGACACGGCGGCTGCGAGGATTCGCCAACTTCTGCAGCATCAGCAA---------CCTTTCCTCCGCCTTGCTGTTGAAGCCAAAGGATGCAATGGCCTATCTTACGTCCTCAATTACGCCCAGGAGAAAGGGAAGTTTGATGAGGTGGTCGAGGAGAAAGGTGTAAAGATCCTTGTGGATCCAAAGGCGGTGATGCATGTGATTGGGACAGAGATGGATTTCGTGGACGATAAGCTTAGGTCTGAGTTTGTGTTCGTCAATCCAAACGCGACA---AAGTGTGGATGTGGTGAGTCATTCACGACAACA------ATGTCGATTATGATGAAAGGAGTTCGAATTTCAGGTAGACCTCTTTACTTAGATATGCAAGCGACGACTCCGATTGATCCTAGAGTATTCGATGCGATGAATGCTTCACAGATCCATGAGTATGGGAATCCTCACTCGCGAACGCATCTCTACGGCTGGGAAGCTGAGAACGCCGTCGAGAACGCACGAAACCAGGTCGCGAAACTGATCGAAGCTTCACCGAAGGAGATCGTATTCGTGTCCGGTGCAACGGAGGCGAACAATATGGCGGTGAAAGGAGTGATGCACTTTTACAAGGACACGAAGAAACATGTGATAACTACACAGACTGAGCATAAGTGTGTGCTTGATTCGTGTAGGCATTTGCAGCAAGAAGGATTTGAGGTAACTTATTTACCTGTGAAAACTGATGGATTGGTTGATTTAGAGATGTTGAGAGAAGCTATTAGGCCAGACACAGGGCTAGTTTCTATTATGGCTGTGAACAATGAGATTGGTGTGGTTCAACCTATGGAGGAGATTGGTATGATTTGCAAAGAGCATAATGTTCCGTTTCATACTGATGCTGCTCAAGCTATTGGGAAGATACCTGTTGATGTTAAGAAGTGGAATGTTGCTTTGATGTCTATGAGTGCTCACAAGATCTATGGACCGAAAGGTGTTGGTGCTTTGTATGTGAGGAGGAGGCCGAGAATCAGGCTTGAGCCGTTGATGAATGGTGGAGGTCAGGAGAGGGGATTGCGTAGTGGTACGGGGGCTACGCAGCAGATTGTTGGGTTCGGGGCTGCTTGTGAGTTGGCTATGAAGGAGATGGAGTATGATGAGAAGTGGATTAAGGGGTTACAGGAGAGGTTGCTGAATGGGGTTAGAGAGAAGCTTGATGGTGTTGTGGTGAATGGTTCAATGGATAGTCGATATGTAGGGAATTTGAATTTGTCGTTTGCTTATGTTGAAGGAGAGAGTTTGTTGATGGGATTGAAGGAAGTTGCAGTGTCTAGTGGAAGTGCTTGTACTAGTGCGAGTTTGGAGCCTTCTTATGTGTTGAGAGCTTTGGGTGTGGATGAAGACATGGCTCACACTTCGATTAGGTTTGGGATTGGTAGGTTTACCACGAAGGAAGAGATTGATAAAGCGGTCGAGCTTACGGTTAAACAAGTTGAGAAGTTGAGGGAAATGAGCCCGCTTTATGAAATGGTTAAAGAAGGTATCGATATCAAGAACATTCAATGGTCTCAACAC
>244581_CPacanthamoeba@ISC
ATG---CAAACTAACTTAAATTTTAAGCTCGTTGCAGAAAAAACTTTTGAATCCCTCTCGTCAATTCTTGAAGACGTTTTAGAAGAT---AAAGGAGAAATTGAAGATACAGGGGGAATATTAAAAATATTGCTCTCGAACAGCAATACAGTGCTATTAAATTTTCATACACCCACTAGCCAAATCTGGCTTTCATCCCCTTTAAGTGGGGCTCTTCATTTTTCATGGGATGATCAACAAAGAAAATGGCTATCGACACGCTCTCCACATGATCTTTTTACTTTCCTTGAAAGAGACCTATCTCAACTCTGTGGGTTTTCAGTTGACTTAATGCCCAAAATAACTTTTATTACGCCGAAAGGTGACCACGTCCAAGTTGAAGCTCCTGTTGGTTTATCTGTTCTAGAGATTGCTCACCAAAATAATATTGATCTCGAAGGCGCTTGCGAAGGTTCTCTAGCGTGCTCAACCTGCCATGTCATTGTCGACCCTGAATGGTATGATGCCTTACCTGAAGCCCAAGAAGAAGAAGAAGACATGCTAGATCTTGCTTTTGGCTTGACCCGCACATCCCGTCTTGGTTGCCAAATTATCATCACAGAAGAACTTGATGGATTGACAGTCACACTACCGGCAGCCACCCGCAATATGATGGTTGAC---ATGTTGCTCCAACTTGTTGAACCTGGTCAAACACCTCTACCTCATGCTCAAGAAGAGACTTTTGCTGTTGGCATTGATCTTGGCACAACCCATTCATTGCTAGCTTTTGCGACAGAAAAAAATGTTCCTCAGCTTATCCCATTACAAGGAGAATATCTTACTCCTTCTGTCGTTTATTATACAGAAGAAGGTTATCCTATTGTCGGTAAAAATGCCCTATCCATGCTTTCGCAAGATCCCGAAAATGTTATTCGTTCCATCAAAAGATTTATGCATCAGGGGAGCCAA---------------------------------------------------------------CGTCATACTCTGAGAGAACTTGCATTAACCCCGGTTGAAATTTCTTCTCATATTTTAGCGTATTTGAAATCCCAAGCCGAGAGGCAATTAGGACGCCCAATTAATAAAGCCGTCATTACAGTTCCAGCTTACTTCGATGAAGCTGCCAGAACAGCAACACGTGATGCAGGCCGACTTGCAGGCCTTGAGGTCCTTCGCCTTGTCAATGAACCAACAGCAGCAGCCCTGGCCTATGGCCTTGAAAAGAACGCTCAAGGTATTTATGCCGTCTATGATTTGGGGGGGGGAACCTTCGATCTTTCTCTTCTCAAACTTCAAGGAGAAGTCTTTCAAGTCCTTGCAACAAGAGGAGATATGAATCTTGGAGGCGATGACATTGACCACGCTATTTACCAAGAATGTTTTCATACAAAAGATCCATCTATT------------------------GACCCTAAACAGGCTTTATTTATCATACGCCTCCTTAAAGAAAAGCTCACAAACCAAAACGAGGCTTCCCTGACGATTGAA------------AACCACGCTTATACTCTGACCCGTCAGCGCCTTGAAACAATTGCTCAGCCATTCATTGAACGCACGCTCGAGCACTGTAAAAAAGTGCTTGAAGATGCGGATACCTTAAGAGAAAACATAAAGGGAGTAATCCTTGTGGGAGGGGTAACTCGCATGCCTCTTATTAAAAGCGCTGTTGAAGCTTTCTTTGGCAAGAAGCCCCTTGATGATATCAATCCTGATGAAGTTGTTGCGTATGGAGCTGCCTTACAAGCACGCGCTCTGACACAAGGAAGT---AATAGCTTACTTCTGGATGTCACACCTTTATCCTTAGGGCTTGAAACTCTTGGCGGAATTGTCGAAAAAATTATTGAGCGCAACTCTCCTCTTCCAGTCAGTAAAATTCAAGAATTTACGACCCATGAAGATGGACAAACTGCCATGCTTCTTCATATTGTGCAAGGCGAGCGAGAGCTCGTCAAAGATTGTCGCTCATTAGCCCGGTTTGAACTTCATGGCATCCCTCCACTTCCGGCCGGAATCGCGCGGATTCAAGTACAATTTACGGTGGATGTTGATGGTCTGCTGACGGTCACTGCAAAAGAAAAAACCACCGGCATCAATCAATATATTGAAATTAAGCCTTCTTATGGCTTAAGTGAGTGCGATCTTTTAGACATGATCTCAACCAGCCTTACCCATGGCCAACAAGATCTTGAAGCCCGCCTCTTGATTGAGGCAAAAGTTGAGGCGGAAAGAATACAAAAGGTTACTCTCAGTGCTCTTGAAAAGGATCAAAGCTTGCTTGAGGAAAGCGAAAAAATTCTTATCCTTTCAATGCTCACGAAACTTGAAGAAGATTTAAAATCTGAAAACCGCACCAAAATTCAACAAAGCACTGAAGCTTTAGCAGCAGCAACACATCCTTTTGCTATTAAACGAATGACCCATCATTTGAATGAAGCTCTCAAAGGCAAGGATGTAACGACCCTA---------ATGCATGAAAAGCCCCCTGTTCTCCAAGTAACAGACACAGCTGCCGAAAGAGTTAAAGCTCTTTTAGCTTCACGAGGTAAGCCTTCCTTAGGAATTCGTATTGGAATTCGAACAAAGGGATGTAATGGACTTTCTTATACCCTCGAATATGCTGATGAAAAGAATGCCTTAGATGAAATTGTGGAAGATAAAGGGATTAAGGTTCTTATTGATCCAAAAGCTTTATTATTTCTATTAGGCACGGAGATGGATTTTGTTCAAGACCAGCTTCAATCAGGCTTTGTTTTTAAAAATCCTAATGAAAAAGGTCGCTGTGGATGTGGAGACTCTTTCCATGTC------------ATGTCAGCCCAGAATTTTAAAACATCTCATCCAGATATGATTTATCTTGATTATCAAGCAACGACGCCTTGCGATCCTCGCGTTGTTGAGAAAATGCTGCCTTATTTCACGGAACATTTTGGAAATCCTCACTCTCGTAACCATCAATTTGGATGGGATGCGGAAGCCGCTGTTGAAACAGCTCGACATCAAGTCGCCGAGATTCTAGGAGCCCATCCAAAAGAAATCATTTTTACATCAGGAGCAACGGAATCTAACAATTTAGCCCTTAAAGGGGTTGCTTATTTCAATCAAGCAGAAAAAAATCATATCATTACGTGTGTCACAGAGCATAAATGCGTCTTAGATACTTGTCGTCATCTTGAGCAACAAGGCTTTGAGGTTACTTACCTCCCTGTTGATAATAATGGACTTCTGGATCTTAAAAAATTGGAAGAAGCCATCACTGAGAAAACAGCATTAGTCTCGATTATGGCTGTTAATAATGAAATAGGCGTTATCCAACCCCTCCAAGAAATTGGCGCCCTCTGTCGTAAAAAGAATGTGTTCTTTCATACAGATGCTGCTCAAGCGGTTGGTAAGATCCCTTTAAACGTCAAAGAGATGAATATTGACCTCTTGAGTCTTTCGAGCCATAAAATTTATGGCCCTAAAGGAATTGGGGCTCTCTATGTTGGTCGCAAGCCAAGAGTGCGCCTTACATCTCAAATGAATGGTGGTGGCCAAGAAAGAGGCATGCGCTCAGGCACGCTTTCCCCAGCTTTATGTGTTGGACTTGGTGAAGCCTGTAAAATTGCCCAAGAAGAAATGGTTACCGAACACGCTCATTTAACACAGCTCAACCATTATTTCTTTGAGAAAATAGAGCGTTCTCTTGATCAAGTTTATTTGAATGGTGACCGTCTTCAAAGGATCCCAGGAAATCTCAATCTTAGCTTTGCTCATGTTGAGGGAGAAGGACTTATGATGGCAATCAAGGATCTTGCCGTTTCATCAGGCTCTGCCTGCACCTCAGAATCGCTTGAGCCTTCTTATGTGCTCCGCGCTCTTGGTGTCGATGAGGAACTCGCTCATACTTCTCTTAGGATTGGATTTGGGCGTTTTACAACGCTTCAAGAAGTTGATAAAGCGAGTGAAACAATTATTTCTGCAGTTCAAAAACTTCGTAAAATGAGCCCGTTATGGGAAATGGCTCAACAAGGCATTGATCTTAAATCCATTAATTGGGCAGCACAT
>1401685_CXpacificiensi@ISC
------------------------------------------------------------------------------------------------------------------------------------------------------------------------------------------------------------------------------------------------------------------------------------------------------------------------------------------ATGATAAATGTAGTTTTTATTTTGCCTGATGGTACTAGAAAGGAGTGTGTGGGACAAGAAGGAGAAAGTATTCTCACTCTTGCAAAGAAAAATGATATTCCTTTAGAAGGTTCTTGTGAGTCTTCTCTCGCTTGTTCTACGTGTCATGTTATTATCGAAGATAACTGGTATGGGAAATTACCTGAATCTTCTGAAGAAGAGGAGGATTTATTGGATTTAGCTTTTGGTCTTACAAGTACTTCCAGATTAGGGTGTCAAATAATTTTAACTCAAGATATGGATGGTATTGTAATAACAGTGCCAAAAGAAGGGCGAAATATTTTATTGACCATGACACTGATACAGATCACTGAGCCTGAGAATGAA---------------TCTTATAATGGATTTGTATTAGGGATAGATTTTGGCACAACAAATTCCCTAGTTGCTTTTTATGATGGCATCAGAGCACATGTTATCTCTGATCAAAACGGTAATTTATCTCTCCCGTCCTGTGTGTTTATTGATGATGAGGGTATAATCCAGGTAGGGTATAGTCAG------------------------AAGAACTATATTAGATCAGTAAAACGTTTTATAACTTCACAGACACCGGAATTATTATCCCACTTTACGGATATGAGGTTTAAGATAGTAGATGGA---------CCTGTGTTTTATGATTCAGAGTCTAGAGAATACATGTATGTAAACATTGTTGCAAAGATATTATCTTATCTTGTTACGCAGGCTAAAGTATATCTGAATCAGGAGGTACAAAAAGCTGTTATTACCGTTCCTGCATATTTTGATCATTATGCACGAAAGACCATTCAGGATGCATCAAAAGTAGCACATATTGATTTAATTAGACTACTCAATGAACCAACTGCTTCGCTGGTTGCGTATGGTATTGATAAATCTCTGGGAAAAATATGTGCAGTTTACGATTTTGGGGGAGGGACTTTTGACGTTTCTGTGATAAAGATTAGCGATGGCATTCTGGATGTCATAGGAACAGGAGGGGATAATTTCCTCGGTGGAGATGATATAGATAAAGAAATCGCAGATTATATTAAAGATAATTTTAAGAACACAAATAGT------------------------------GATTTATATGATCTTGCGCGTAAAGTGAAAGAGAATTTTGACCAATCTAGTGAA------------------------------------GAGGGACTGCTACCGAATAACGTTTTAAAAGGTATATTTGACTCTTATATTGAGAAAACTTTTACTATTATGGATAATACGCTAAAAGATGTTGGTTGC---TTTTCCAAGATAGATGCGGTGCTTCTTGTGGGTGGAAGTACGAAGAGTAAATACTTACAACATAAGGTAAGCCAGAGGTATAACAAAGTTATATTTTTATCA---GAACCAGACATGATTGTTGTTCGAGGGGCTGCAATACATGCTCATAATATAGTTTACGCTACT---GGTAATATTCTTGCAGAAGTTATTCCCTTATCGTTGGGTATCGAGACAATTAATTCTATTATGTCGATTATGATAGCCCGTAACACCCCTATTCCCTGTGAGTGTTCTGAAATATTTACAAATTATGCTGACAATCAGCGCTATATAGTTTTAAATATATGGCAGGGAGAACAACAGTATGTGACTCACATGAAATTCTTGGGAACTTTAAAAATCAAGACAGGAGAGAATTATCCTAAATATAAATCAAAGATAAAAGTTATATTTAAAGTAGATGAGAATGCTATATTGCAGATAAGTGCTTATAATGAAGATACTCACGAAACAATAGAAGATATTATTAAAACATCT---TCTTTGTCAGAGGATGAATTATCGGATATGGTTTCTGTTGATAGTGGTATAAAT------------AATAAAAAGGTCTTGTTTTCTCATAAATCGGATTTAAAATTATTTGTGGATAACATAAAAAACCTTTTATGTGACGAAAGGGATTATATTGATAATAACTTGTATGATGAGATTTGTGAGAGTCTGATATTAGCTGAACAGGTTATTAGGGATTCAACACTTTCGGAGGTGTCATTTATACGCGAGAAAATTGAGGCTCTTACTTCCAATATTATAAAGGAGCGTATAATACGTTACATGAACAAT------------------------GATTGTGACCCTATGTTATTGCCTGATCGTATACCTGTTACAGTGACAGCTGATGCAGTAAAAGCGATGTGTGATCTGTTGTTGCGCTCAGAGAAATTAGTTCTAGGTATTAGAGTAAAAGTAGTGAATAGTGGATGTGCTGGTAATCAGTATAAAATAGAGTATGTATACGGACTCAGAAGTGATGATGAGGTGTTTACAAATATGCAAGTTAAGATATTTATTGATGGGAAGACTTTCTTTATGATTTCTGGTGCAAAAATTGATTATGTATGCCAGGAATTAACAGAAGGTTTTGTGTTTGTTAATCCTAATGAAAGTGGTAGATGCGGTTGTGGAGAAAGCTTTTTT------------------------ATGCGCGGAGATCAATTGGTAGAAAATAAGATATATTTTGACAATGCAGCGACCACTCATTTAGATCCAGAAGTTTTAGAAGTTATG---AAATTTGTGTATTCTTATCCGTCGAATATGCACTCTCGGAACCATGCTTATGGTTGGCGTGCTGAGAATATAGTTGAAGATGCTCGTTCGAAAATAGCTTCATATATATCTGCTCAACCCAAGGAAATAATTTTTACTTCAGGTGCTACCGAGTCTAATAATCTAGCTATTAGAGGGTTAGCGAAATTTTTCCCTGAG---AAGAAGCACATAATTACTGTTCAAACAGAACATAAAGCAGTCCTGGATGTTCTTAGGGATCTAGAGTCTAGTGGGTATTCTGTAACATACTTGAAAGTGAATGAGAAAGGTTTTATAGATATAGATGAATTGGAGAGATCTATAAGATCTGATACTCTTCTTATATCTGTCATGGCTGTGAATAATGAGATTGGGATAATACAAGATTTGGTTTCAGTTGGGGCTCTGTGTCGGAAACATGATGTTTTCTTTCATTCTGACGCTGCTCAAGCTTTTGGGAAGATTGATCTTGATGTTGAAAAAATGAATATAGATCTTCTGAGTATATCGGGACATAAAATATATGGTCCTATGGGAATTGGTGCTTTATATATAAGGAAGACTTCTCGGGTTCGTTTAAAACCAATTTTTTTTGGAGGAGGACAAGAAAGAGCTACGCGTTCGGGAACAGTACCTACTGCTCTTGTTGCAGGATTAGGAAGAGCCACAGAATTGATTTTTGAGAATGGTCAGTCAGAACGGGATAGGATAAAAAATATGCGTGATTCCTTATATAAGAATATTAAGAAGGGGTTGCCGTATGTTATATTAAACGGAGATCTGAATTCCATGGTCTGTGGTATTCTAAATCTGAGTTTCCCTTATGTTGAAGGAGAATCTATAATGATGGCATTGAAGGATATTGCTTTAAGCTCTGGTTCCGCGTGTACTTCTGCGTCTTTAGAGCCATCATATGTATTAAAGGCTATTGGTAGAGATGATATAGTTGCTCATTCATCGGTGCGATTTTCTATTGGTAGGTTTAATAATATGGATGAAGTAAATACGGTGTCTGATTTGGTGATAAATAAGATACAAAGATTGTTGGATATGAGTCCTTTGTGGGATATGGTTCAGAAAGGGATTGATCCTAATAAGGTAGAATGGATTGAAGAT
>244582_CPsymbiosus@ISC
ATG---ATGTCTTTCGATAGTTTTGATTCAATCGCTCAACAAACTCTTCACCATCTTGCTGATCATTTAGAAGCTCAGACT---------GATCTCGATATAGAGCTTACCGGCCTTCAATTGACCATCTGCGACGATAGGCGTCAAACTTTTTTACTAAATTTTCATGGCCCAACCAATCAAATGTGGTTATCATCACCTGCAACGGGGGCACACCATTTTCAATGGAATGGCACC------GCGTGGGTATCGACTCGTACTGAATTGTCATTGTTTGAAATTTTGAGTGCGGATATGCAGCAACTATTTAAGGAAACAGTCGAGTTCATGGCAAAAATGACATTTATTGTGCGGGATGGCCACTCTGTGGAAGTTGATGCTCCCTTGGGCTTGTCAGTGTTAGAAATTGCTCACCGTAATAAAATTGATTTAGAAGGGGCCTGTGAAGGTTCACTTGCTTGTTCAACCTGTCATGTGATTGTTGAGTCAGAATGGTATGATTTGCTCAGCACAGCCTCGGAGGATGAAGAGGATATGTTGGATTTGGCTTTTGGCTTAACCCATACATCTCGCTTGGGTTGTCAAATTATTATGACAGAAGAATTGGATGGTTTGGTTGTGCGCCTGCCTGCTGCAACACGGAATATGATGGTC------ATGTTTATCCAACTTGTCGAACCGGGAATGACACCCGACCTTCACGAAGCTGAAAAAGAAATCGCCATCGGTATTGACCTTGGCACAACCCATTCTGTTGTCGCTTATGCAACAAACCAAACGCCAACAGTCCTTGCTTTTGACACAGGAAAAAAGTTGTTGCCGTCGATTGTCAGTTATGGTGATGAA------GTTGTCGTTGGGGAAAAAAGG------------------------GCCTTCGCAATTCAATCGATTAAGCGCCTCATTGGCCGACAAACAGAAGACTTAATGTCGCAT---------TACCCAGATGCGGTTGTT------TCCCATAAAGCACTTAAATTGAAAATTAAGGATCGAGAGCTAACCCCTTCTGAGATTTCTGCTGAGATCTTAAAAGTGATTCGCCAAAATGCCGAAAATGTTCTGGGGCAAACCGTCCATAAAGCGGTGATTACAGTACCAGCTTATTTTGATGAAGCCGCACGTCAGGAAACAAAACAAGCCGCAAAACTCGCCGGGTTAGAGGTTTTGCGCCTCATCAATGAACCAACCGCTGCTGCTTTGGCGTACGGTCTTGACAAACAAGTGGAAGGTGTTTATGCCGTCTATGACTTTGGGGGTGGTACATTTGATGTCTCATTATTGAAGTTCACTCGCGGTGTCTTTCAGGTGTTGGCCACGGGCGGGGATACCCTTCTGGGCGGCGATGATGTGGACTATCTTGTGCAGCATTATTTACAAGAAACCTATCCAACCGTTGCCGAT---------------------------AGCATTACGCCAACGATAGCCCGTGAACTCAAAGAAATGTTGGCAAACCACCAGATGACGTCGCTTGCGATTAAA------------GGGCATACAATCACTCTAACCCAACAAAAATTAACTGAGTTATGTCAGCTGCTTGTGGCAAAAACGCTTCAGATTTGTGGCCAGGTACTAAGGGATGCAGGGCTTGATCCGCGTAATATCGATGGCGTTATTCTGGTGGGTGGTTCGACACGCCTGCAGGTCGTCCGCCAGGAAGTGGCTTCCTTTTTTGGTAAAATTCCTTTAACCGATATCAATCCCGATGAAGTGGTGGCCTTAGGAGCAGCGTTGCAAGCAGAAGCCTTAACGCGGGGCTCG---GATACATTGCTATTAGATATCACGCCGTTATCGTTAGGTCTTGAAACCATGGGTGGTATTGTGGAAAAGATTATTGAGCGTAATACGCCAATTCCTGTTGCCATTGCCCAAGAATTTACCACCTATCAAGATGGTCAGGCCGCCATGCAAATTCATGTGCTTCAAGGGGAGCGAGAGCTAGTGAAAGACTGTCGATCCTTAGGTCAGTTTACGCTGACTGGCATCCCGCCGATGGCAGCAGGTGCAGCGAAGGTACGCGTCACTTTTCAATTAGATGCGGATGGATTGTTGACTGTGATGGCCAAGGAAATGGCGACGGGACAAAGTCAACAGATTGAAATTAATCCAGCTTATGGCTTAAGCGATGCCGAGATGATTCAGCATTTGCGCGATAATTTTGAACATGGAGCCGCTGATATGGAACAGCGATTGTTGATTGAAGCAAGAGTGGACGCTCGTCAAATGTTAGTCCAGCTCAAAGGGGCGATTGTCCAGGATGGGGACTTGCTAACTATAGAAGAGCAGGAAGCTTTACAGCAAGCGATTGAGTCCCTTGAAAAAATAGTGGTATTTGAGGATCGGAATGCGATAAAACAGGGCATGCAAGAATTAGAAACTTTAAGTTTTTCATTTGCCGAACGCCGCATTAACCGCAGTATTCAGCGGGCGCTTGCCGGTCAAAAAATAGGAGAATTA---------------ATGCGAACAGTACCCATACAAGTGACAGAGGCAGCACTTCTCAGGCTTAGAGCTCTCCTCGATCAACGAGGTAAAGAGTCAGCCGGGATTCGGATTAGCATCCGCACTAAAGGATGCTCTGGCTTGTCTTATACCTTGGAATACGCTGATGAAAAAACAGCTTTTGATGAGATGGTCGAAGTAGAGGGGATTACTCTGTTGATTGACCCCAAGGCGATTATGTTTATCCTGGGTACTGAAATGGACTTTGTTGAGGAAAAAATGCAATCGGGATTTGTCTTTAAAAACCCCAATGAAAAAGGTCGTTGCGGGTGTGGTAAATCGTTCCATGTT---------ATGACAGCTTGTAGTATGACAAAACAACCAGCTTCTCAGCAGATTTATTTAGATTATCAATCAACCACTCCGTGTGATCCTCGGGTGTTGGAAAAAATGTTGCCGTTTTTCACGACACATTTCGGCAATCCCCACTCTAGAAGTCATCCTGAAGGTTGGTATGCTGAAAATGCTGTTGAAGCAGCACGGGACCAAGTAGCGGCCATTATTAAAGCCGATGCCAGGGAAATTGTCTTTACCAGTGGCGCGACTGAGTCAAACAATTTGGCAATCAAAGGAGTGGCTCAGTTCTATAAAGATAGAAAAAATCACATTATTACGTGTACGACCGAACACAAGTGTGTGCTTGATACCTGTCGCCATCTGGAGCAAGAAGGCTTTGAGGTGACTTATCTGCCGGTCCAGCAAAATGGCTTGATTGATTTGGACCTTCTTAAAGCAGCCATTAAAGACTCAACTGTTCTTGTCTCCATCATGGCGGTGAATAACGAAATTGGTGTCATCCAGCCTTTGGCGGAAATTGGTAAAATTTGTCGTGAACAGGGTGTTTTCTTTCACACAGATGCAGCGCAAGCAGTTGGTAAAATTGAGCTGGATGTGGAGGCAATGAACATCGATCTGATGAGCATTTCTGGACATAAAATTTATGGTCCAAAGGGGATAGGCGCCTTATTTGTTCGTCGTAAACCGCGGGTACGCTTGCAAGCAATGATTAATGGGGGTGGTCAAGAACGAGGTATGCGCTCTGGGACGCTGGCGCCGCCGCTTTGCGTTGGTTTGGGTGAAGCTTGCGCCATTATGGTCAAAGAAATGGACGCAGATACCGTTCATGCCAAAAAGTTATCAGATCGTTTTTATGAGGCGATTATGCAGCGGTTACCAGAAGTATACTTGAACGGCGATCGTTACCAACGAGTGCCAGGTAACTTGAACTTAAGCTTTGCCTATGTTGAAGGAGAAGGACTAATGATGGGGATTAAGGATCTGTCCGTTTCCTCTGGCTCTGCTTGTACCTCTTCTTCCCTTGAGCCGTCTTATGTCTTGCGGGCGATTGGTGTAGGTGAAGAATTAGCGCACACGTCGATCCGTTTTGGTTTTGGTCGGTTTAGTACTGAGGCTGAAGTTGATTTGGCCATAGAGAAGGTGATTACAGCGGTTGAAAAGCTGAGAGAAATGAGCCCGCTTTGGGAAATGGCACAAGAGGGAATTGATATTGCCTCAATTCAATGGGCTGCTCAT
>222891_Nsennetsu@ISC
---ATGAACAGTGAAATTCATTTTGCCAAACTTTCCGCAGTTGTTTTTGATGAAATAGTGGCGCTTGCTGGACGGTCTCCCCTT------TGTGATGAATATGATTGCAACGAGGGGGTAGTTGAGTTGTTTCTT---CGCCAGGGTGCGTTCTTGATTGTTGGGAAGGCAGATCTTGGTGAGATATGGGTATCCAGCTTAGCTATAGGGGCTGAGCGCTTTTATCTAGATGATGGA------CGCTTTGTCAAT---AAAAGTGGGGAAGAGATAGTTAGCTGGATTAAGAAAATTCTTCAACTT------------------------GAGCTAAAAATAACTTTCATTGAACCAGATGGAAAAGAGCGTCATTGCACTGCTCACGAAGGAGAAACCATTCTCACGGTGGCACATAAAAACGGTATTGACTTAGAAGGTGCATGTGAAGGTTCTCTTGCGTGTTCTACTTGTCACGTGATAGTTGAATCACAATGGTTTGACAAGCTGCCTCCTATCTCTGCCGATGAAGATGACATGCTAGACCTTGCATTTGGACTTTCTGCTACGTCAAGGTTAGGTTGCCAAGTTGTGATGCGTGAGTCCATAGATGGGATCAAAGTAAGGCTCCCAAGCGCAACAAGAAACATAAAG------ATGCAAGTGATAACAATCAATGAGCCAAGACAAAAA---------------CTTGATCGTGAAGTCATCATAGGTATAGACTTTGGAACGACCAATTCTCTTGTTTGTATATTCGACGGTAGCAAATGCGTTGTTATTCCTCAAGAGGGTGGCGACGTCCTTCTTCCATCTGTTATTGGTGTGAAAGACAAGGAC---ATCATTATTGGAAAGGAAGCA---------------AAGAAATGTAGGGGTCACATTCTATCGATAAAGAGGATAATCGCAAAAAAAGCAGGTATACCAGGAAGCATA---------------------------------CGAAACAAT------------------CAGGAGATGTGCACTCTCTCAATAGGATATGCGTCCAGAATTTTTGCATCTCTAAAAAGAACAGCTGAAAAATATCTTGGACACTGTGTGAACATGGCTGTGGTCACAGTTCCGGCATATTTTGATAACGCTTCCCGCACGGCAATTAAGGATGCGGCAACGATTGCCGGGCTAAATGTAGTGCGTCTGTTAAGTGAACCAACTGCAGCAGCACTTTTCTACGGAATTGACAAAAAAGAAGAAGGCAGATATATCGTCTACGACTTAGGTGGTGGAACTTTTGATGTTTCAATTTTGGAATTTCACAAAGGCATTTTTAAGGTTTCCTGTACCGATGGTGATGATTACCTTGGTGGTGATAACTTTGATCAGGCACTGTTAGAACATCTCCTGAAAAAATATGCACTTGAACCCACG---------------GATGAGGAAAAAGCTGCCCTGCTAGTGGTTTGCATAAAGATCAAGGAGGAGTTGAGTCACCAAAATAGGGTAACAAACTACCTTGACTATCGGGGACAAAACCTATGTTTTGAAATCACATTGGATGAATTTGAAAAAATAATAGAAAAGGATGTAGAGAAAACAATCAACATAGTGAAACGCGCTCTCAGAAAAAGCAGTCTCTCCGTAGGAGATATTGATGGACTCCTTCTTGTTGGTGGATCAACGATGGTACCAATGATAAGAAGCAGAGTTTCCACGTTTTTCGGGGAAGAAAAAGTAACAGGAGTCAATCCAGAGACAATTGTTGCTTGCGGCGCAGCATTGATGGGAAGCTTTCTTAATGGTAAGAATCCTAGGGTACTTTTATTAGACGTCCTACCGCTCTCATTAGGCATAGAGACTCTTGATGGTACGATGGAAAAAATCATCATGAAAGATACCCCAGTTCCAGTCAAACAGTCACAAGTACTAACCAACGCAGTTGATGGTCAAACTTCTTTTAAGATACATGTCTTACAAGGAGAAAGAGAATTCGCTCGTGATAATAGGTACTTAGCAGAGTTCACACTTAACAACCTACCCCCGCTCCCAATGGGTAAAGCGAGAATAGAGATTACCTTTAGCGTAGATGAAGACGGTATATTGAAGGTAAGTGCGACCGAATTGCTCACAAGAAAGACACAAGCAATTGAAATAAACCCGCACTATGGCCTAAAAAGAGAAACTGTGCAGAAGATGGTAGAAGATTCCCTAACTAGCCTCGCAGAAGACATAAAGAGAAGGTCAGTAACAGATGCACAGAGACATGCCGAGCGTGTTTTACAGGTTCTAAGGAAAGCATTAGCCGAGCACGAACCCTTACTCGTCAGCAACGAAAAAGAAACAATTGATGAACATATGCAACTTATAGCAAGAAGCATACAAAAATGTGATAGCATCGAAATTAGAAAAGCAACTGAGGGACTAGAACGAGTTGCAGAACCGTTCCTGAAGCGAAGACTAGACTTTCTTTTTAAGAAAATGGAAATAGACCTGAATAAAACC------------TTA---------AATGGACCACCCATCGCAGTGAGCGCTTTGGCATTTCAGAAGTTTGTTGAACTGATCGATGAAAGAAAAAAGCCAACCCTTGGTATAAGGATAAAATTACTTTCCAAAGGATGCGGTGGAAATGAATACGGTATGGAGTACGTTGAAGAAGCAGAACAATGTGATGAAATGCTAGAGCTAGGAAAGGTGTCATTGTTTGTTGATCCAAAAACGATGCTTAGGATTATTGGAACCAAAATAGACTATGAAGAAACAAAATTCAAAAGTGGGTTCGTTTTTAAAAATCCCAGAGAGAAAGGAAGATGTGGATGTGGTAAAAGTTTTTACTAT------------------------------------------------CCAGTATTCCTTGATAATCAATCCACAACAAAACCTGATCCAGAAGTCATTGAGGCAATGGTCAGTCTCTTT---GATCGTCCTTGCAATCCACATTCGAGAACACATTCATATGGATGGCATGCCGAAGCTGCTGTGGAAAATGCACGTGAAAAAATTGCACACCTTATTGGTGCTTCTTCTAAAGACATCGTTTTTACATCTGGTGCAACAGAATCAAATAATTTAGCTATCAAGGGGGTGGCTAATTTTTATCGTAATGAAAAAAATCACATAATTACCCTCTCTACAGAGCATAAATGCGTCCTGGACAGTTGCAGAAACTTAGAAACAAGTGGAATCGAAGTAACTTACCTTCCAGTTGAGAAAAACGGCATCGTAAATTTGGACGTACTCAAAAAAGCCATAAAACCATCAACTATGATGGTGTCTATAATGGCTGCAAATAACGAAATAGGTGTCTTGCAACCGCTCAAAGAGATCGGGCAAATATGTAGGGAAGCGGAGATAATCTTTCACACAGATGCAGCGCAAGCCTTTGGTAAAATCCAGCTCGATGTGGAAGAAATGCAGATCTCCCTTATGAGCATTTCTGGTCATAAGATATACGGCCCAATGGGCATTGGAGCACTTTATATTCGCAGAAAACCTAGGATAAGGGTGACACCGCTGTTCAGTGGAGGTGGTCAAGAGAGAGGTATTCGCTCCGGTACACTTCCTACTCCTTTGATTGTTGGTTTCGGAAAAGCAGCAGAAATTGCAGCAAGGGTCATGGAGGAAGAAAACAAGAGAGTGAAGTTTTTAGCAAATAAACTGTATGAAATAATCAAGGCAGGAATACCAGATATCGTTCTGAACGGAGATCTCTCAAGAAGGCTACCTGGCAACCTTAATATCAGTTTCCCTTATGTTGAGGGGGAATCAATAATCATGGCGATCCCAGAGATATCTGTTAGCTCCGGATCTGCGTGCACATCAGCATCATTAGAGCCATCCTACGTTCTGAAAGCACTTGGAGTTGCAGAAGACCTCGCCCACTCATCAATACGCTTTTCGGTTGGTAGGTACAACACAGAGGAAGAAATAATCATGGCTGGTGAGTTGCTTGTGAAACAAGTCATTCGCCTGCGTGAGATGAGCCCTCTATGGGAAATGGCCCAAGAAGGGATAGATCTTAACTCAATAAAATGGGATACGAGC
>1321371_Hundulata@ISC
------------------ATGTTTGCGGAATTTGCTCAAATACTTTTAGATGAAATTTTTTCTCGTATTCACGCTTTTGAGTCTATTCTTTCTTGGGATATTAACGAAAGAAGTGGAGTTTTGGAAGTTAAGATTCCAGCTGTTTCGGTATACCTCATCCATCAGCATAATACTTTAGAACAAATCTGGCTATCGTCCCCTCTTTCTGGAGGATGGCATTTTACTTTTGACGCTTCTAGCAATACATGGTACGATACAAGAAAAAAGTATCCGTTTTTTCTTATGCTTTTTTCAGAATTCAAACCGCATATCCCTAAATCATTGTGGATAACCGTTCGTGTTTTATTTTCTAATTCTTCAGAAAAAGAAGTGGTTATTTTGGGGGAAGTAGGTCAAACTATTTTCGAAGTGTTCAACGCTCAGGGAATTGATTTAGAAGGAGCATGTGGGGGGGCGTGTGCGTGTGCAACTTGTCATGTAATTATTCAAGACGAACTGTTTAATTTGCTTCCTGATGCCAGTGTTCAAGAGGAAGATATGTTAGATTTGGCTTATGACGTTCGAAGAACTTCTCGGTTAGGATGTCAGGTGACGTTGACTAAAGACTTAGACGGTATTCGGGTTTTGTGCCCAACGGAAACGCGTCATTTAAAGGTG---ATTGCGGTTGAAGCATTGACTGGCCAAGCG------TCAAAAAAAGTCTCTTCTTCAAGAAAAGAAGCGGTGGGAATTGATTTTGGTACGACGTATTGTGTGGCAGCGTTAGCGTTTGAATCTAAAGCGCGGGTGTTGGTTTCATCC---AAGGGGGCTCTTATTCCTTCGGAAATTATTACTCCA------------------------------------------------------CAAGGTGAGTTTGTTCGTTCTGTAAAGCGAAAATTGGCGCACACTTCT---------------------------------------------------------------------------TTAGATTCGAGCGCTCTTGGTTACATGGATGCTGCTGTAAAAATATTCAGAATTATTGCCGAGCATGTTTATGAAGCGTTAGGACATGAGGTGTCTTGTGCGGTTATTACGGTTCCTGCTTACTTTGATGATCTGCAAAGATCTCAAATTCACAAAGCAGCGACGATGGCAGGGTTTGAGGTCTTACGATTAATTAACGAACCTACGGCAGCAGCCATTGCTTATGGGCTTGGCCATGCTTTACAAGGAAAATACATTGTGTACGATTGGGGGGGGGGGACCTTTGACGTTTCTATTTTGGATATTAGGCAAGGCGTTTTTAGAGTTCTTGCTACCGGTGGAGACACTGCCTTAGGAGGGGATGATTTAGATTTTTGCATTGCTCAAAACATCGCTCCGTTTGGTTGGAGCGATCAAACT---------------TTTTCTCAACGCCAGAGTTGGATTCAAAAAGCAAAATATCTGAAAGAATCTCTTTGTGTGGATTCTGCG------------------------CTTTCCTCTTTAGAAACAAATGTAACGCCTGAGGATATTGAAAACTGGTGCCTTCCCTTTATTCAACGCACTCTTGAGATTTGCAAAGATACTTTAGATCGTGCTGAATTAAGTTTTAAGGATATTCAAAAAGTTGTTTTAGTAGGGGGCAGCACAAGAATTCCTTTTGTGTTAAAACACTTGCAGTATCTTTGGGGAGAAAAGATAGATCGCGCACTGCATCCTGAATATGCAGTTGCTCAAGGTGCTGCACTGCAAGCTTATCAATTGACACATGAATGC---TCTTTTTTGTTAATGGATGTAAGCCCTCTTACTCTTGGAGTGGAAGTTTTAGGAGGGATGGTGGAAACGCTTATCCCGCGCAATACCCCTCTTCCCTTCGAATATACCTACAAATTTACTACAGCAGTGGATGGGCAAACCAAAATACGTCTTCATATTGTTCAGGGAGAAAAAGAATTTGCCAAGAATTGCAGATCCCTTGGTATATTTGAACTTTCTGGGATAGACGCGCTTCCAAAAGGAATGGCACGCATTGAACTTAAGTGCTATTTAACAGTAGATGGAGAGCTAGAGCTAGAAGCAAAAGAAGAAGGAGAGGGAGCAAAAGCATTCCTTACGATTAATACAGTACGTTCATTAAATGATGAGAATATAGAAAAAGAACTTACTGCGCTAAGTGCAGATGATGGAAGTGAAGTTTTGCTTCGTATTTGGACACAAAAGCATCAGCAAGCTTCTGATGGCCTTGAACAAATGGAGAAAATCCTTCAACACTGTCCCTATATTTTTTCCAAAGAAGAGTACGAAGAAATGATAAAAATATGTGAAAGCTTTTCTGATTTTTTAAAAAAGGTGCCTGTTCAAGAAATTTCTGAAAATTGGGAAAATTTTTCAATCTTGATATTGCCCTATATTGAGCGCCACCTAACTTATGTATTAAAACAAACTTTGGAAAATGCT---------------------ATGGACAAAAATAATCAGGATATTTTGACAGTGACAGCTAAAGCTGAAGCGTCTCTTAGGGCTATTATCCAAAAG------CATAACGGAGCGTCAGTACGGCTTAGCTTAAAGCGTAAGGGGTGTGCGGCTCTTTCCTACATGATGTCTTGTGTTACTGACCCTTGTGACTTAGATGTTCAGGTTAAGGTTAGCGGTGTGACCCTTTATATTCAATCCAACGCGTTGATGTTTATCATTGGTCTTACTATGGATTATGTGGAAGATGGAGTGCGATCCGGGTTTGTGTTTCACAACCCAAAGGAAAAAGGGCGATGTGGATGCGGATCTTCTTTTTATGTA---------ATG---------------------AGTATTTTGTGTCAGGCGTTGTATTTAGATTATCAATCAACAACTCCTTGCGATCCTGAGGTGTTAGAAGCGATGATGCCTTATCTGACTCACGATTTTGGAAATCCTCACTCTAGAACGCACTGTTATGGGTGGGTTGCAGAAGAAGGGGTTGAAAAAGCACGAGCTCAAGTTGCAACAGCAATAGGGGCGGATTCGAAAGAAATAGTTTTTACATCTGGAGCTACTGAATCAAATAATTTGGCCATAAAAGGCATTGCCATGTATTTGCGTAGTCAACGTAATACATTTATCACCCTTGCAACGGAACATAAATGTGTTTTAGAAAGTTTTCGATGGCTTCAACGGCAAGGATTTAAAGTAATTTTTCTTTCAGTAAAGCCAGATGGCCTTGTGGATCTTGAGCAATTAGAACATTATCTTGGGCCTGAAACTGCTTTGGTTTCTATTATGGGGGTTAATAATGAAATCGGGGTTATTCAGCCCTTAAAAGAAATTGGTGAACTTTGTAAGAAATATGGAAGTTTTTTTCACAGTGATGGTGCTCAAGCTTTTGGTCGTATTTCTCTTTCAGTGAAAGATTTAGGGATTCATTTGTTAAGTATTTCTGCTCACAAGATCTATGGTCCAAAGGGAATAGGCGCGCTGTATGTAGAGCGCCGTCCTCGCGTGCGACTTTCTCCATTATTTAGTGGGGGAGGGCAAGAAAGGGGAGTGCGTTCTGGAACGTTACCAACTTTTTTATGTGTAGGTTTGGGAAAAGCGGCCGAAAAAGCAGAACAAATGCGTTTGACAGAACAAAAACGGTTGACAGAGCTTCGAGATGAATTTCTAGCGCGTATTCACTATGGGCTTTCAAAAGTTTATCTAAATGGGACCTTAGAAAAACGTGTCCCCGATAATCTGAATTTAAGTTTTGCTGGTGTTGAAGGAGAAGGATTGTTAATGGGAATTAAGCAGTTGGCGCTTTCTTCTGGATCTGCGTGTACTTCTGAGTCATTAGAGCCGTCTTATGTCTTAAAAGCTCTTGGAATATCACAAGATTTGGCTCACACTTCTTTGCGAATAACTTTTGGTCGATATACCGCATTAGATCAAGCATTAAACGCAGCAGATCAGATTATCGTTGCTGTGAAAAAGTTAAGAGAATTAAGCCCGTTGTGGGATATGATTACAGAAGGAATTGATCTAAATACAGTAAAATGGGTAACACAC
>1951533_CPbacterium@ISC
------------------------------------------------------------------------------------------------------------------------------------------------------------------------------------------------------------------------------------------------------------------------------------------------------------------------------------------ATGCCAAAGATAGTATTTATTGAAAAAGATGGAAATCGTAAAGAGATAGACGCGCCAAATGGTGTGTCTGTAATGGAAATCGCACATATGTATGAAGTTGATTTAGAGGGAGCCTGTGGTGGGTCTTTAGCGTGTTCAACCTGTCATGTGATTGTTGATGCCGCATGGTTTGGTAAATTGGATGAACCCGCCGAAGCTGAAGAAGACATGTTGGATTTAGCGTTTGGGTTAACCCATACCTCTAGATTAGGCTGTCAGATCATTATGTCGGATGAATTAGATGGTTTAGTTGTCGGGCTGCCAAATGCAACCCGCAACATGCAGAGC------ATGCTGATTCAAATTACAGACCCATCTGCATCTAAGGTAGAT------ACAGATTCAACATACGCCATTGGTATTGATTTTGGCACAACCCATTGTGTGGCAGGACTAGTTCGTAATAATAAAGTTGAACTTATCCCATTGAATGGCGACTCTGTCTTACTACCTTCAATCATAAGCTATGATGTCGATCAG---ATCCGTGTTGGAGATACCGCA---------------GTTGCCCAGCGTGATGCAATTTATTCGATCAAGCGCATTGTTGGCCGATCTATGGTTGAGATACAATCTATTCTTGAACATCATCCATTTAATGTGGTTCAA---ACAGAACACGGGATAAAACTGAAAACGGCGATGGGGTTTCAAGATCCCGTTCAAGTCGCAAGTGCAATATTTCGGCATATCAAATATCAGGCAGAACTTTATTTAGACCAAGACGTTGTTGATGCGGTTGTGACAGTGCCAGCATATTTTGATGAATCCGCCAGAGCAAGCATAAAAGATGCAGCCATGTTGGCTGGGTTAAACGTTTTAAGGTTGGTTGCAGAACCTACAGCCGCAGCACTGGCCTATGGGATTGATGACGCAAAAGAAGGTGTCTATATCGTGTATGACTTGGGTGGCGGGACATTTGATGTCTCAGTATTGCGGATGACACAAGGTGTCTTTCAAGTTCTAGCGACTGGAGGTAACGCCTTTTTAGGTGGAGATGATATTGACGCAACCATAGTTGATTATTTTTTATCAGAAAGTCAGTTGACTGCTGAG---------------------CAACGACGGAATGCCTTATCTCATGCACGTCACGTAAAGGAACGATTGTCGACGCAATTTAAAGCAACGTTTGATACTCCCTTA---------GGAGATCGGTGTGTGTTGAAACGAGAGACCTTTGAAAGCCTATTGCAACCAGTCATTGCTGAAACTATTAATATTGCTCGGGAAACTCTTGATCAAGCGCAGGTAAATTTAAACGAGATTCAGGGGATGATTCTTGTTGGGGGATCCACGCGTACCCCGGCAATCGAAACAACATTAAGCGATTTTTTTAATGTGCCTGTTTTTCAATCATTAAACCCAGATGAGGTCGTTGCGATGGGGGCGGCGAGACAAGCACACCTATTAACCCGTGGTGGG---GATAGTATGTTGATTGACGTGTCTCCGTTATCATTGGGGGTTGAAATGATGGGTGGGGTTGTTGATAAAATTATTCCTAGAAATAGTCCCATTCCCATTCGGAAAGCTCAAAACTTTACAACATTTCAGGATAATCAAACTGGAATTGTGATTAATGTAGTTCAGGGCGAGCGCGAACTAGCAAAAGATTGTAGGTCTTTGGGGCGATGCCTTTTATCTGGAATTCCTCCTATGCCAGCAGTAGTGGCCAAAGTAAGTGTCGTATTTGCATTGGATGCTGATGGATTATTGAGTGTTACAGCAACGGAAGAAACGACAGGAATTGTTCAAAACGTCGTGGTAAAGCCTACGTATGGTTTAAGTGAAGACGCCATGAAAGAAATGATCTTAGATAGTCATCGTCATGCCCAAGCAGACATGCAGAAACGTATGTTAGCTCAGGCGATAACAAAAGCAAAACAATTAATAAAAGTTGTAGAGCAAGCACTCATCGTTGATGGTGACCTTCTTTCCAAGACCGAACGAAGTCAGATTCACGCTGCTATGGATGCGTTATCAAATACCTTGTTGGATGAAGATCGTGATCATATTACGGAAAGTATGGAGCGATTAAATCATTTAACAACAGAGTTTGCTCATAAACGACTTCAGAAATATTTA------------------------------------------------------------TCCATATTAACTGTTACCCCAGCTGCGGTTGAGCAAATTAAAACCCTTCTAAAAGGAAGAAACAAACCATCTTTAGGTATTCGTGTGGGCATTAAGACCCGCGGGTGTTCAGGATTGTCATATTATATTGAATTTGCAGATGAAAAAAATCCATACGATGAAATCATTCAGCTGGATGATGTCACAGTATTGATTGATCCAAAAGCGATCATGTTTGTTTTTGGTATTGTGATGGATTTTGAAACGAACGATTTAGAATCTGGGTTTACATTTAAAAACCCAAATGAAAAGGGACGATGTGGCTGCGGAGAATCATTTCATGTC---------ATG---------ATTACATCTATTCCAAAAAAAGAGGGATACATTTATTTAGATTACCAAGCAACGACACCCTGTGATCCGCGTGTGTTTGAGGCTGCATTGCCATATTTAATAGAGCACTTTGGGAATCCGCATTCTCGCAACCATATTTATGGATGGGAAGCAGAGGCAGCTGTTGAAACGGCACGAAAACAAATTGCAACGTTGATCAATGCAAATCCCACAGAGGTTATTTTTACAAGTGGCGCCACGGAATCAAATAACTTAGCCATTAAAGGTGCAGCGCAGTTTTATAAATCAAAGAAAAACCATATTATTACCTGCATTACAGAACACAAATGTGTGTTAGATGCGTGCCGTCATTTGGAGCAAGACGGATTTGAGGTAACTTACCTGCCTGTTCAAAAAGACGGGTTGATTGATTTGAATGTTTTAAAAGCGGCCATAAAACCCAATACTGTTTTAGTATCGATCATGGCGGTCAATAATGAGGTCGGCGTCATTCAACCGTTGGCGGATATTGGTAAACTGTGTCGTGAACATGGCGTATTCTTTCACACAGATGCGGCTCAGGCAGTTGGTAAAATCCCATTGGATGTTGAAGCTATGCAGGTTGATATGCTTAGCATTTCTGGGCACAAGCTATACGCCCCCAAAGGTGTTGGAGCCCTGTATGTGCGCAAGCGTCCTCGTGTACGGTTGACAGCGCAGATTAATGGTGGTGGGCAAGAACGAGGCATGCGATCGGGTACGCTGTCTCCATTTTTGTGCGTGGCATTAGGTGTCGCCTGCGATATTGCAAGGACAGAGATGGACTTTGAAACTGCGCGCATTGCGAAATTGCGAGACTTTTTCTGGAAAAAGCTGTCGGACGCATTGCCTGAAATTTATATTAACGGACATGCAACTCAGCGTATTCCGGGAAATCTGAACATTAGTTTTGCGTATGTTGAAGGCGAAGGACTAATGATGGGAATTAAAAACTTGTGCTTGTCATCAGGGTCTGCCTGTACATCGGCATCACTTGAACCCTCATACGTATTATACGCGCTGGGTGTTGAAGATGAAATGGCGCACACATCATTGCGAATTGGCATTGGGCGGTTTACAACTGAAGAAGAATTAGAGATTGCTGCGAACAGTATTATTTCCAGCGTGAATCGATTGCGAGAAATGAGCCCGTTGTACGAAATGGTGCGTAATGGAATTGATTTAAAATCTATACAATGGACAGAACAT
>1948447_Abacterium@ISC
------ATGGACGAAAGCGAGTTTCATGCCCTGGCGGGTGCGACCTTGGAGGCTTTGATGGACCGCATCGACGAGGTGGCGGGCGAT---GTGCTCGAGGCGGAGTTGATCGACGAGGTGCTGACCATCACACTCGAAGACGATAGCCAGTATGTGCTCAACCGTCATACCATCAATCGCGAGCTTTGGCTGTCCTCACCGAAGAGTGGCGCAGGTCATTATGTTTACGACAAGGTCGCTAAAGCCTGGACTGACCGCCGCCGCGGTCGTGATCTGTATGCGCTGCTGGAAAACGAATTGTCGGCAGCGGCCGGCTGCTCGCTCAGGTTTATGCCCCAGGTAATTTTCGTCGAGCCCCGGGGTACGCGCCACGAGATCGACGCCCGAGTGGGCCAGTCACTACTCGAGATCGCCCACGCTAACGATCTTGATCTGGAAGGCTCCTGCGAGGGCTCGCTCGCCTGCTCGACCTGCCACGTGATTGTCGACGAGGCCTTTTACGACAAGCTGCCAGAGCCGACCGAGGACGAGGACGACATGCTTGACCTCGCCTTCGCGCTCACCCACACCTCGCGTCTCGGCTGCCAGATCGTGATGACCGACGAACTCGATGGGCTCACCGTGACCTTGCCGCCGGCAACCCGTAACGTGCTGCTCGGC---ATGCTACTCGATATTCACGAGCCAGGTGAGACTCCGCTGCCGCACGAG------TCGGTAACCGCCGTAGGCATCGATTTGGGTACGACCAATTCGGTGGTGGCGATCGCGCAGTCCGGTAGCGTCGAAGCCATCCGCGACCTTTGTGGCCAAGCGCTACTGCCGTCCGTCGTCGCCTATGACGAGGATGGCGTGCGCGCTGTTGGCACTGAGGCCGTCGCCGTCCTCGCCGAGGACCCCGATGCGGTGGTCTCCTCGGTCAAGCGCCTCATGGGTCGCGGGTCAGAGGATCTCAAATCGCTTGCCGGTACCTTGCCTTTTTCTATCGATTCT---GACGGTGGCATGGTCCGGCTCGGCGTTAAGGGCCACGGGCTGAGCCCTATCCAGATTTCGGCCGAGATTTTGCGCGCCATGCGCGAGCGCGCCGAAGCGGGCCTCGGCCACGCCGTCGAGCGCGCCGTGATCACTGTGCCGGCCTACTTTGACGATGCCGCCCGCGCCGCCACCAAGGACGCGGCAAAGCTCGCGGGCCTCGACGCCCTGCGGCTGGTCAATGAGCCCACCGCGGCGGCGCTGGCTTACGGCCTTGATAAAGGCGCGGAAGGTCTCTACGCGGTCTTCGATCTCGGCGGCGGTACCTTTGATATCTCTATTCTGCGTCTCAAGCAGGGCATCTTCCAGGTGCTCGCGACAGGCGGTGATGGGGCGCTCGGCGGCGACGATTTCGACCACGCCTTGGCCGATCACTGGCTCTCCAGCCAAGGC------------ATTACCAGTCTCGACAGTGGTGGCGTCAAACACCTGCTGGCGGCAGCACGCGAGGCCAAGGAGGCCATGAGCGATGCCGAATCCGGCACCTTCGAGGTTGTACTGGCCGGCGAACTTGTTTCGCTTGTGCTCGATCGGGTTACCTTCGAAGGCCTCATAGCCGAGACGGTGGATCGCACGTTATCCATCTGTCGCCGGGTGCTGGCCGATGCCGATATGTTGCCCGGCGATGTTGCCGGCGTAGTGCTGGTTGGTGGGGCCACACGCGTACCGCTTGTGCGTCGCCGCGTTGCCAAACTGTTTGGGCGCGAGCCGCTCGCCGACATCAATCCAGACGAGGTCGTGGCGCATGGCGCCGCGTTGCAAGCCGAGGCGCTCACGGCCGGCTCG---GACACGCTACTGCTTGACGTTGTACCCCTGTCACTCGGCATCGAGACCATGGGCGGGCTGGTCGAGAAGATCATCCATCGCAACACACCGATTCCGGTGGCCAAGGCGCAAGAGTTCACCACCTATCAGGATGGCCAGACGGACATGATTGTCCATGTCGTCCAGGGCGAGCGAGAGATGGTCGACCAGAACCGTTCGCTGGCCCGCTTCGAGCTCTCCGGCATTCCACCCCAGGTGGCAGGCGCGGGGCGTGTGCGTGTCAGCTTCGCTGTCGACGCTGATGGCCTACTCACGGTCACGGCAGGCGAGGAGACTACGGGTACTGAGACACGGGTCGAGGTCAAGCCTTCCTATGGCCTCGCGGAAGGCGAGATCGAGCGCATGCTGCTGGCCAGCATGGAGCATGCGCGCGAGGACGTCACGCGGCGCTTGTTGGCGGAAGCGCGGGTCGAGGCGGAGAGGGTGCGCATCGCTACCGAGGCGGCGCTGGCGGCCGACGCAACCCTGCTCGAAGATGGCGAGAGCGAAGTGATTGGCGAGGCGCTTTCCGTACTTGGCGAAGCCGTTGCCGGCGAGGATCGCGACGCCATCGATGCCGCCGTGGTGGAGCTCGATGCTGCGGCCCAGCCCTTCGCTCAGCGGCGCATGGACACGGCCTTCGCCGCCGCCCTGTCGGGCCAGACCGTCGTGTCTCTCGGAGATATGCGACCACCGCCGCCCGCCATCATCACGATCAGCGATGCCGCGGCCGCGCGGATCCATATCATCCTCGAAGAGCGCGGCAAGAAAAGCGCAGGCATACGCGTCGGTGTGCGCAACGCCGGCTGCTCGGGGCTTGCCTATACGCTCGAATATGCCGATAGCATCGAGAATTTCGAAGAGGTGGTGGTTGATAAGGGCGTGACAGTTATCATCGACCCCAAGGCGGTAATGTTTCTCATCGGCAGCGAGATGGACTATGTCGAGGAAACCCTGAGTTCGGGTTTCACTTTCAATAATCCCAATGAGAAGGGTAAGTGCGGCTGCGGTGAATCCTTCCACGTA------------ATGGCCGAGGTCAACGAGCGGGCGAACATTAAGCTGCCCGTCTATCTCGACAATCAGGCGACGACGCCGACCGACCCGCGTGTGGTTGAGGCGATGCTGCCGTTCTTCACGAAGAAGTTCGGCAATCCGCATTCGCGCAGCCACGCCTTTGGCTGGGAGGCGGAAGAGGCGGTTGAGGCGGCCCGCAGTGAAGTGGCGTCGATCATCGGTGCCGATCCCAAGGAGATCGTCTTTACCTCCGGTGCGACCGAATCCAACAACCTGGCGATTAAGGGTGTCGCGCGCTTTTATGAGGATCGCAAGCGTCACATCATTACGGTGCAGACAGAGCATAAGTGCGTCATCGATTCCTGCCGCGCTCTCGAACAAGAGGGTTTCGAGGTGACCTATCTGCCGGTTAGACCGGACGGGCTGATCGAGCTCGATGTGCTGGTCGATGCCATTCGAGATGACACGGTGCTGGTTTCCGTGATGGGTGTGCACAATGAGATTGGCATTATCCAGCCCTTGGCCGAAATTGGCGCGCTGTGCCGTGAGCGTGGCGTCTTTTTCCATTCGGATTGCGCCCAGGCCGTCGGTAAGATTCCACTCGACGTAAACGACATGAAGATCGACCTTATGAGCATCTCGGGTCACAAGATCTATGGCCCCATGGGTATTGGTGCTCTCTATGTGCGCCGGCGGCCGCGCGTGCGTCTGCGCGCCCTGATAAGCGGCGGCGGACAGGAGCGCGGCATGCGCTCCGGCACTTTGCCGGCGCCGCTTTGCGTTGGTCTCGGCGCAGCCTGCCGCATTGCCCAGCAGGAGATGCCGGCTGAGGCCGAGCGAACGGGTATGTTAGCGCGCCGACTTTATGATGGCATCACCAGCCAGATATCCGACGTCATTCTTAATGGCGACGCCGAGAAGCGGGTGCCCGGCAACCTCAATCTGAGCTTCGCCTATGTCGAGGGTGAATCGATGATGATGGCTGTCAAAGATTTGGCGGTCTCCTCGGGCTCGGCCTGCACCTCGACTTCGCTCGAGCCGTCCTATGTGCTGCGGGCGATGGGCGTGGATCGGGAGTTGACGCATACGTCTATTCGCTTCGGCATTGGCCGATTCAATACAAAGGCAGAAATCGACTATGCCGTGGAGACCATTGTCGACCATGTCGGGCGCCTGCGCGAAATGAGCCCGCTTTGGGAAATGGTCCAGGAAGGCATAGATCTCAAATCTATTCAGTGGAGCGAGCAC
>28181_Mblakemorei@ISC
------ATGGATGCCAGTGCCTTTGAAGAGCTTGCCGCAAAAACCCTCGAATCGCTGTTTGAGGCCATTGACGATGCCATCGGTGAT---GATGCGGATGTGGATTTCGACAACGGCATTTTGACGGTCGAGTTGGAAGATGGGCGCGCCTACGTTGTCAACAAGCATGCCCCAAACCTGCAGATTTGGCTGTCTTCGCCGATCAGCGGGGCGGCGCATTTTGCCTTCGACGAGGCGATTGGGGCGTGGTTGTCTACGCGGGGTGGGGAGACTTTGATGGAGGTGCTGAACACCGAATTCAGTCAAATCGCGGGCGAACAGGTGTCCCTGATGCCGAAAATGACTTTCATTGATGCGGACGGCAACCGCAAAGAAGTGGATGCGCCGGTTGGCCTCTCCGTCTTGGAAATCGCCCACAAAAACGACCTGGACCTGGAAGGCGCTTGCGAAGGCTCGCTGGCGTGCTCAACCTGTCATGTGGTTGTTGACGATAAGTGGTTCAGCAAGCTTGACGATGCGACCGAAGAAGAAGAAGACATGCTCGACTTGGCATTTGGCCTCACCCACACCTCGCGTTTGGGCTGTCAGATCAAAATGACCGAAGAGCTCGACGGCTTGGAAGTGACCTTGCCGACGGGCACCCGCAACATGCTCTTAGACGCGCAACTTCTGCAAATTCACGAACCCGGTGAATCACCGGTCCCCCATCAGGACGACGCTGAGATGGCCGTGGGCATCGATTTGGGCACCACCAATTCGGTGGTGGCCGTCAGCTCCGAAGGTCAAGTCGAAGTTCTCAAAGATGACGACGGTCAAGCGTTGGTGCCGTCCATTGTGGCCTATGCACCGGACGGTTCGGCCATCGTCGGCGAATTGGCCAAGCGCTTGCTGCTCAGCCGTCCCGACAGTGTGGTGAGTTCCATCAAGCGCTTGATGGGTCGCGGTGCGGAAGACGTCAAATCCTTGGGCGGTCAAATGCCGTTTGATATTGAGCCTGGCGAAAGCCAGTTGGTGCGCTTGAACATCGGCGGCCATGCGCTGACGCCGATTGAAATTTCCGCCGATATTTTGCGCGCCCTTAAAGACCGCGCCGAAGCCCACTTGGGGGCCAAGGTGGAAAAAGCCGTGATCACCGTGCCGGCGTATTTCGACGATGCCCAGCGCACCGCCACCAAGGACGCTGCGCGTCTGGCAGGTCTCAACGTCTTGCGCTTGGTCAATGAACCTACGGCGGCGGCGCTGGCTTACGGTTTGGACAAAAGCGCGGAAGGTTTGTACGCGGTGTTTGACCTGGGTGGCGGAACCTTCGATGTGTCGCTGTTGCGCATGGAAAAGGGCGTCTTTCAGGTGCTGGCCACGGGCGGCGATGCGGCACTGGGCGGGGACGATTTTGACCACGCCATCGCCAATCACTTTCTTGAGCAGCGCAAGGCAGGGTTAGGCGAAACGAATCTGAGTGCAGGCGAAGTGAAAGTCGCCTTGATGACCGCACGCATGGCGAAGGAATGCCTGACCACGGAAGACAGTGGTGAATGGATGTTGACGGCGGGGGACAAGCAGACCAAGCATGCCTTGGACCGGGCAACGTTTAATGACCTTATTCGCGCCGACGTCAAACGCACGGTTAAAATCTGTCACGAAGTTTTAACCGAAGCGGGCTTTGATCCCATGGACATCAAGGGCGTTGTTTTGGTGGGCGGGTCTACCCGCGTGCCGTTGGTGCGCGAAACCGTGTCTCAATATTTCGGCTCTGAACCGCTGGCCGACATCGACCCCGACCAGGTGGTGGCCGTAGGGGCCGCGTTGCAGGCCGAGGCCTTGACAGTGGGCTCG---GACACCTTGTTACTGGATGTCACGCCGTTGTCTTTGGGGCTGGAAACCATGGGCGGTTTGGTGGAAAAGGTCATTCCCCGCAACACCCCCATTCCGGTGGCGAAGGCGCAAGAATTCACCACGTTTAAAGACGGTCAAACCGCCATGGCCATTCATGTGGTCCAGGGCGAACGCGAAATGGTCGATCAAAACAGGTCCCTGGCGCGCTTTAACTTAACCGGCATTCCGCCCATGGCGGCGGGGGCGGCGCATATTCGCGTGACCTTCCAGGTGGACGCGGACGGACTGTTGACCGTTTCGGCGGGCGAAGACACCTCGGGCATCGAAGCCAAGGTCGAAGTCAAACCATCCTATGGTCTCAGCGAAGAAGAAATGTCGACCATGCTCTATGACAGCATGGCCAATGCCAAAGGCGACATGGAACTGCGCTTGCTGACCGAAGCGCGCGTAGAAGCCGAACGCGCCATGTTGGCGGTGCGCGCAGCCCTTCAGGCCGATTGCAAGCTGCTGACGGTGGGGGAACGCGAAACCATTGGCGAACAAATGGACAAACTCATCGACGCCATCAAAGGCACGGATCGCGACGCGATTAACGCGGCGGCCGAAGATTTGGATAAAGCCACCCGCGTGTTTGCCGAAAAACGCATGGACAAAGGCATCCGCGATGCCTTGACCGGGGTTGCCATCGACAAGTTGCAATCG------ATGAATTTGCCCGCACCGATCAACATGACCCCTGCGGCCATTGACCAAGTCAAGGCCCTGCTCGCAAGCCGTGGTAAGCCGTCTGCCGGCATCCGCATCGGCGTGCGCACAAAAGGCTGCTCGGGTTTGTCTTACACGCTTGAATTTGCAGACGAAGTTGGCGAGTTTGATGAGGAATTGGAGGTCGATGGGGTGAAGGTTCTGATTGACCCCAAGGCCACCATGTTCATCATCGGCACCGAAATGGACTATGTGACGGACAAGCTTGAAAGTGGCTTTGTCTTCACCAACCCCAATGAGAAGGGCCGCTGTGGGTGCGGTGAGTCTTTTCACGTT---------ATG---------ACGGCCAAGACTTGGACCCAAAACAACCCTCTCTACCTGGATTATCAGGCGACCACGCCAACCGATCCGCGTGTGGTTGAGGCGATGAACCCCTATTGGACCGAAAAGTTCGGCAACCCGCATTCGCGCAACCACCATTATGGTTGGGAAGCGGAAGATGCGGTCGAGATTGCCCGCGGCCATGTGGCGGACTTGATTGGGGCCTCGACGAAGGAAATCATTTTCACCTCAGGTGCTACGGAATCCAACAACTTGGCCATCAAAGGCGTGGCGAAGTTTTATGGCGACAAGCGCAACCACATCATCACCTGCGTGACCGAACACAAGTGCGTGTTGGAATCCTGTCGGGCGTTGCAGCAAGACGGCTTTGACGTCACCTATTTGCACGTCCAAGAAAACGGCTTGATCGATCTGGACGTTTTGAAGGCCGCGATGACGGATAAAACCGTGTTGGTTTCCATCATGGCGGTGAACAATGAAATCGGCGTGATCCAGCCCTTGAAGGAAATCGGCCAACTGTGCCGCGCCAACAAAACCTTCTTCCACACTGACGCCGCGCAAGCCGTCGGGAAAATCCCCTTGGATGTGGATGACATGAACATCGATCTGCTGTCGATTTCCGGGCACAAAGTTTATGGCCCCATGGGCATCGGCGCGCTGTATGTGCGGCGCAAGCCCCGTGTGCGGTTGGTGCCGTTGATCCACGGCGGCGGTCAAGAACGCGCCATGCGTTCGGGCACCTTGCCGACCCCCTTGGTGGTGGGTTTGGGCAAAGCGTGCGAATTGGCGAGCAAAGAAATGGCGGCGGAAGCTGAACGTCTGCACGGTTTCCAAAACCGCTTGTTTGAGGGTTTGAAAGAACGCATACCGGAAATTTTCTTGAACGGCGATCTTGTGCACCGCATTCCCGGCAATTTGAATATATCGTTTGCTTACGTCGAAGGTGAAGGCCTGATGATGGGCATTAAGGACTTGGCGGTCTCCAGCGGTTCCGCGTGCACGTCTGCGTCGTTGGAACCCAGCTATGTGCTGCGCGCGCTGGGTGTCGAAGAAGAACTGGCTCACACGTCCTTGCGTTTGGGCCTGGGCCGCTTCACCACCGAAGAAGACATCGACTATGCGATTGAACGCATTGCCAAAGAAGTGAACCGTCTGCGCGAACTGAGCCCGCTTTGGGACATGGCGCAAGCCGGTATCGATATTAAGTCCATCAAATGGGCTGAACAC
>163164_Wendosymbiont@ISC
------------------------------------------------------------------------------------------------------------------------------------------------------------------------------------------------------------------------------------------------------------------------------------------------------------------------------------------ATGCCATCTGTTACTTTTATTTTACCTGATGGGAGTAAGAAAAGCTATGAAGCTGCAGAGGGAGAAACTCTGCTCAATTTAGCCCACAGAAGTGATCCAGATCTTGAAGGTGCATGTGAAGGTTCTCTTGCTTGCTCTACATGCCATGTAATTGTTGATCCAAAGTTTTATAATGCTGTAGAACCTATATCTGATGAGGAAAATGATATGTTAGACCTAGCTTTCGGCTTAACAGAGACATCAAGACTTGGGTGCCAAATAAAAATCACAAAAGATATCGACGGCTTGTGTGTAACCATACCAAGGGGTACAAGAAATATATCATTGGATATGCAACCAATTCAAATTTCTGAACCA------------------------AATTCAAATGAAGTAGTTTTTGGTATAGATCTTGGCACTACCAACTCTTTAATTGCTATGGTAAATAAAGCTAACGTGGAGATATTTAAAGATGAACAGGGAAGAGAGCTATTACCTTCTATCATTTCATGTGAAAATAATACA---TTGAAAACTGGCTATGATGTT---------------------GGCTCAAATGCAATCCACTCAATAAAACGTTTAATGGGTAAAAGTGTTAAAGATTTGAACAAGATG------GGTGTTTATTTTGAAATAGATAACGAAAGTGAAAAAGTTATTAGAGTAAAATGTGAGGAAAAGTATCTTACTCCTGTTGAGATTTCTGCTGAGATATTAAAAGCTTTATATGAGAGGGTAAAAAAGTCTAAGGGGCTGGAAGTAAAAAAAGCAGTAATTACTGTGCCAGCTTACTTTGACGATTCAGCACGTAACGCAACTAAATATGCAGCAAAATTAGCTGGCATAGAAGTTCTTCGCCTCGTTAACGAGCCAACCGCTGCAGCGCTTTCTTACTCCATTGAAAAGAATAACAGTGGAATATATGCAGTTTATGACCTTGGTGGTGGAACATTTGATATTTCGATATTGAAATTGCATCAAGGAGTGTTTCAAGTTCTTGCAGTTGGTGGTGATACCAAACTCGGCGGTGATGATTTTGATCATTTGCTGAGTTCAATTGTGATTGATAAGTATAGAGAAAAGACGGCT------------------------CTAAATTCCTTACTTATCGAATCACGCTCTGTGAAAGAGTACCTAAGCAATCACACTATAGGTATCTTCGAATTTAATGTTAACGGCAAGCCATTTGAGTGCGAAATTACCAGAGAAGAATTCGAGCAGGCAATCAGTTCTTTGGTCAATAAGACTATCAATATAGTCACTCGTACTATAAGTGATATAGATCTTAAAATTGATGATATAAAAGGAGTAATTTTAGTTGGTGGTGCAACTAGAACACCATTGGTTCAAAATTCACTAGTCAAACTCTTTGGAAATAAAGTACTAAATGACGTGGATCCAGATAAAGCAGTTGCCATTGGGGCAGCTCTGCAGGCTCATGATTTAACTTCGAGCTCAAAAAGGAATATTCTCCTGGATGTTTTACCTCTATCACTTGGCATAGAAACTATGGGAGGCATAGTTGAAAAAATCATACCAAGAAATACGCCACTGCCAGTTTCAGAAACAAAAGAGTTTACAACTTATATTGATGGGCAAACAGCAATGAAAATTCATGTTTGTCAGGGAGAACGTGAAATGATAGAGGATAACAAATCTCTAGCGCAGTTTGAACTAAAAGGTATACCGCCACTGCCTGCAGGTTCTGCAAGAGTTGAAATAGAATTTACAGTTAACGTTGACGGAATCTTGACTGTTACTGCAAGAGAAAAAACTACTGGAATTGAGCAGACAGTTAAAGTAAATTCAAGTTTTGGCTTGAGTGAAGCTGATGTTCAAAATATGGTTAACCAGTCAATAAACAGTTTTGACGAAGATATGAAGGCTCGTTCCCTTGCAGGTGCTAAAATTAATGGAAATAAACTCATACACTTGGTTGAAAACAATAAT---------------------AACCTTTCCACTGATCAAAAGTTGAAAAACCTATTACAAAATGCAAAAAACGCTTTACAAGTCAATGACTTGAATGAAATTAACAACACTATCGCCGAGTTAGAAAATTCTTCTTTAGAGTTGTGTGAATTAACAAATAGG---------------------------------------------------ATGGTAAAAAAGAATAAAAAACTTATCACTATAACTGCGGAAGCAGTAGAAAGGATAAGGTATTTATTGGACCAAAAGAAGGAAGAAGCAATAGGAATAAGAGTGCTAATTAAGCAAAAAGGATGTTCTGGTTTAAAATATGATATTGAATATGCATATGATACTCGTCCTTTAGAGTCGGTAATTGAAGAACAAAAAGTTAAAGTGTTGATCGACCCAAAATCCGTCATGTTTATTCTTGGCTCTGAAATGGATTATGTAGAAGAAAAATTTTCATCGGGTTTTGTTTTCAAAAATCCTAATGAGAAAGGAAAATGTGGTTGTGGAGAGAGTTTTCATGTC---------ATGGAAAGTAAAAAAATACACGATGCTAAAATAAAATTACCAATATTTCTTGATTATCAATCTACTACTAAAGTAGATCCCCGTGTTTTAGAGGTGATGATACCTTACTTT---GGTGAGTTCAGCAATGCACACTCTCGCAGCCATTCATTTGGTTGGACTGCTGAAGAAGCAGTGGAAAAAGCAAGGAAACACATCGCTGATCTGGTGAACGCAGATAGCAAAGAAATTATCTTTACCTCAGGTGCAACTGAGTCAAATAATACGGCAATCAAGGGCGTTGCTCACTTTTATAAAAATAAAGGAAATCATATAATCACTGTCTGCACGGAGCATAAGTGTGTTCTGGATTCTTGTCGGCATCTGGAAAATGAAGGCTTTAAAGTTACATATTTGCCTGTTAAGCAAAACGGAATTATAGATTTATCAAAGCTTGAGGAAGCAATTACTGATAAAACAATTTTGATTTCAGTAATGATGGTAAATAATGAAATCGGAGTAATTCAGCCTGTAAAGGAGATTGGTAAAATATGCAGAAAGCATAATATATTTTTCCATACAGATGCAGCTCAAAGCTTTGGAAAAGTTCCAATTGATGTTAATGAGATGTGCATTGATCTTATGAGTCTCTCTAGCCACAAAATTTATGGACCTATGGGAATAGGCGCATTATATGTACGTAGAAAGCCTCGTGTTAGGCTGATACCACTAATTAGTGGTGGTGGACAGGAAAGAGGCATGCGTTCTGGAACAGTTCCAACACCTCTTGCAGTTGGTTTTGGTGAAGCGGCACGTATTGCTAGAGAAGAAATGAAAAAAGAAACAACTGGAGTGGAAGAATTAAGGGATATTTTGTATAACAAGATAAAAGAAGCGTTCCCTGATATCGTTTTAAATGGTGATTATGAAAATAGAATTCCTGGCAACCTAAACTTGAGCTTTCCCTATGTTGAGGGTGAGTCTCTCATCATGGCAATCAAGGATTTAGCAGTAAGTTCTGGTTCTGCGTGCACGTCTGCGTCTCTTGAGCCTTCCTATGTAGTACGGTCGCTAAATAATGGCCATGACCTTGAGCATTCATCAATTAGATTTGGCCTAGGCCGATTTACAACTAGAGAAGAAGTTTTGTATGCAGCAGATCTTGTTGCTAAAAATGTTGGCCGACTGAGAGAAATGAGCCCACTTTGGGAGATGGTACAAGAAGGAGTAGATTTGAACACCGTGAAATGGGACTCTCAT
>1986631_Pbacterium@ISC
------------ATAAATAATTTTCAAAACTTAGCAAAAAAAACATTAGATGATATCTTTAATATTGCTGAAAAAAAATCTCCC------GATTTTGATGTAGATTTTGAAGGAGAAAATTTAATGATAGAAATT---GATAATTCTACTTTTGTATTAAGTATACATAACCCAACTCAACAAATCTGGATGTCATCACCTGTCAGTGGCGCACACCACTTTGAATGTAAAGAGGAGAATTATCAATGGATTAGTACTAGAGATAATTCTGATTTATTCGATAAGCTAGATATGGAGTTATCTTCTTTTTTA------------------ATGACAAAAATTATATTTGTTGAACCTGATGGAAAGGAAGTTACAGTCAACGCACAGAATGGGTTATCCCTTCTTGAGGTAGCCCATAATAACGGAATTTCTCTGGAAGGGGCATGTGAAGGTTCTTTAGCTTGTTCAACTTGTCATATTATCGTTGAAAAAGAATTTTTTGAAAAACTACCTGAACCATCGGAAGAAGAAGAAGATATGCTTGATTTAGCATGGGGTCTTACACACACATCAAGGTTAGGATGCCAAATAATTATAAATGACGATTTAGATGGAATGAAAGTAAAGGTCCCGAGTGGCACAAGAAATATGAGTGTG---ATGAATTTAGTAAATATTAACGAACAGGATAATAAA---------------TCATCAAATATACCATGTTTAGGCATTGATTTTGGAACAACAAATTCTGTCTGCTCGGTAAAAATAAATGAAAGAATAATTTATATCGAGGATTCA---AAAAAAAAATTAATTCCTTCAACAGTTTTGTTTGAAAATCAAAAA---GTTTTTATTGGAAATCAAATA---------AAAAATAAATCTATTTCGGAAATAATTTTCTCAGTAAAAAGATTCTTTACAGATAATCCAGACCAA---------------------------------------------------------ATTATTTTTGATAAAGGCTCAATTAAAAAAACAGCTATTGATATTTCAAAGGAAATTTTTTCATATATAAAGAACATTTCTCAAGATTATTTAAAACAAAATATTGACGATTGTGTTCTAACTGTTCCTGCATACTTTGATGAAAAAGCACGTTCAGGAATTATGAGAGCTGCTTTCTTAGCTGGCTTTAATGTAAGACGATTAATTAATGAACCAACTGCAGCAGCTTTTGCATATGGTTTACAAAAAAAAAAAAGAGGCCTTTTTTTAGTTTATGATTTAGGAGGAGGAACCTTTGATGTTTCACTCTTGGAACTTAAGGAAGGGGTTTTTAGGGTATTAGGATCTGGTGGAGATGCAAAACTTGGAGGCGATGACCTGGATATTCTTTTTACAAAAAGTATATTAAAAAAATATTTTTTAGTTAATTTA---AATGAGGTCAATGATGACTTAAAAGTAAAAATTATTAAAAAGTGTCAATCAATTAAAGAAAATCTTTTAAATAAAAAAAATGTTTTAGAATCAATTAAAATTGGAGATGAAGAAAAAAAGATTAACATTGAATCAAATCTTCTAAATCAATCCATTGAAAAAGTGATAGACAAAACAATTTCCATTGTAGAAAACTTATTGAATGAATGTAAAGTAAATATTTCTTCTGTTGATGGTTTTATTTTAGTAGGTGGATCTACAAGACTTGAAACTATAAAAAACAAGTTGGTTAAAAAATTTAACATTAAAATTTTCTCTGAGTTAGACCCAGATCTAGTCGTTTCTTGTGGGGCAGCAATGCATGGTTACGAATTATTAAATGGTTCC---AAGAACCTTCTTTTAGATGTAACGCCTTTATCCCTTGGTATTGAGACAATGGGTGGATTGATGGAAAAAATTATTCCAAGAAATTCACCTATACCTGCAATAAGAGAACAAATTTTTACAACTAATGAAAATGGACAGACTTCGATAAAAATTAAAATTTTGCAAGGTGAGAGAGAGGTGACTTCTGAAAATAACATGCTTGACGAATTTGTTCTATCTGGGTTAGAACCAAAACCTGCTGGAATTCCAAGAATAAAAGTTAGATTTTCTTTAGATGTAGATGGTATTTTATTTGTGTCAGCGATTGATGAGTCTTCTGGAAAAGAAAATAATCTTGTTGTAAAAACTAATGATCAGCTTTCTATTCAAGAAATGAGAGAGTTAGTGTCGTCTAGTATACAGAATGCGAAAAAAGATATTGACTTAAGATTATTGATTGAAACTAAAATTAAAGCTACAAAATTAATAAATGAAATCAATAATGTTAAACCTATGATGAATGAATTATGTACATCAAAAGAATCTAAGGAAATAAACAAAATTATAAATTTAATGAAAATTGAATTAAAGAGTGATAATAAAGACAAAATTAGTAATTTAATAGATGAACTTAACGATAAAACTAAGAATTTTGCCCAAAAAATTATTGACAGTAACTTCTCTAATTTTGTT---GGTAAAGAAATTGACGTATTGGATAAA---------------------ATGATTACCGTTACCCACAGCGCTGTTAATCAAATTAAAAAAATGATGACCTCAAGGTCAAACCTGCCATATGGGATCAAATTAGGTATTAACACAAAGGGTTGTTCAGGACTATCCTATACTCTTGAATATGTTGATAATGTTGATACTAATGATGAGGTTCTTGAGTTTGATGATATAAAAATCTTTGTTGATCCCAAATCCTCTTTATTCCTAATTGGTACTCAAATGGATTATGTAGAAGGTGAACTTGAGTCAGGTTTTAAATTTGTAAACCCTAATGAAAAGGGTAGGTGTGGTTGTGGTGAATCTTTTCACGTT---------------------------------ATGAAGAACATAAATAACATATATTTTGACTATCAGGCTACTACACCGGTAGATCCAAGAGTTCTCGAAAAGATGCTACCGTATTTTTCAGATATATACGGTAACCCACATTCTAGAAACCACTCGTACGGATGGTTTGCCGAGGAAGCTGTAGAAATGGCTAGAGAAAACGTTGCAAAAATAATAGGTGCTAACCCTAAAGAAATAATCTTTACGTCTGGAGCTACCGAATCCAACAATCTAGCAATTAAAGGTCTTGCAGAGTTTTATGGAGATAAAAAGAATCATATCATTACTTGTGTTACCGAACATAAATGTGTTTTAGAGTCTTGTAGATATTTAGAAAAAAAAGATTTTAAAATTACTTATCTTCCTGTTAAGTCTGATGGTTTAATTGATCTTAATGAACTTGAAAGTCACATTACTGAAAAAACTCTAATGGTCTCAATTATGGGTGTTCATAATGAGATTGGTGTTATTCAACCCTTGAAACAAATTGGAAAAATTTGTAGAGATAAAGAAGTCTTTTTTCACTCTGATTGTGCTCAAGCCATTGGAAAAATTGATCTGAATGTAGAAGAGATGAATTTAGATTTAATGAGTATTTCAGGTCATAAAATTTATGCACCTAAGGGTGTTGGTGCTCTTTACATTAGAAGAAAGCCAAGAGTAAGAATTTCAGCTATCATGAGCGGAGGAGGACAAGAAAGAGGAATGAGGTCCGGAACCTTGTCACCAGCTTTATGTGTAGGTCTAGGTGAAGCGTGCGATATCTATTCTAAAGAAATGAAAAAAGAGAACGAAAAAATTACAAAATTAAAAGACAGGCTACTTAACGGAATTAGAAATTCCTGTTCTGATATTTACCTAAATGGTTCTGCAATTCACAGAGTTCCAGGTAATCTTAATTTAAGCTTTGCTTATATAGAAGGTGAATCACTCATGATGGGTATAAAAAATCTTGCAGTTTCATCTGGTTCTGCATGTACATCGGCTTCTTTAGAACCATCCTATGTGCTTAAAGCTCTAGGTGTTGAAGAAGAACTTGCTCACACAAGCTTAAGAATTGGTCTTGGGAGATTCACAACTGAAAAGGATGTAGATTCTGCTGTTAAACAGATTGTGAGCGAGGTTAAGAGACTTAGGTCACTCAGTCCATTATGGGAGATGGCACAAGAAGGAGTTGATATAAGTAAAATAAAATGGGCGAGTCAT
>1948415_Abacterium@ISC
------ATGGATGAGACTAATTTTCATAAAACTGCTGATGCCTATTTAGAATCCTTGTTCGACTTACTAGAAGAACAAGACGAAGCAGCTGAATTAGATATAACTTTTGAAGGCAATGTTCTGGCTATTTTTATCAGCGAAACAAAACAATTTTTATTAAGCAAACACAGCCCCAGCCAACAGCTCTGGCTTGCTTCTCCCATCAGCGGCGGGTTACATTTTTCGCTCAATAAACAAGAAAATGAGTGGGAATTA---AAAGATGGGCGTACATTGTTGGTAATTTTAGAAGAAGAAATAAATTTTCTTACGCATGGCGGATTTGAGCTTATGCCAAAAATTATCTTTGTCTCTCCTGATGGAGCTGAAAAAATCGTTGATGCGCCAGTAGGAGTATCTGTTTTAGAAATTGCTCATAAAAATGAAGTGGCTTTAGAAGGCGCTTGCGAAGGTTCGCTTGCTTGTTCCACTTGCCACATTATCGTCGATGAAGCGTTTTACGATAAATTGCCTGCGGCAAGTGACGATGAAGAAGATATGCTTGACCTCGCCTTTGGGCTAACGCATACTTCGCGGCTAGGATGTCAGATTATGATGACCGAAGCCTTGGACGGTTTGCGGGTGAAATTACCAGCGGCCACGCGCAATGTTTCGACTGAT---AAACCACTACACATATATGAACCCGGTCAAACTCCTGCTCCGCATGAA------AAACGCGTGGCGATAGGTATCGATTTAGGAACCACTCACTCAGTCGCTGCTATAGTTTATAACGGCGAGGCGCAAGCATTGGAAGATACAGAAGGTCTTTCACTGGTGCCTTCTGCGGTTGCTTATTTGGACGATAAA---ATATTAGTAGGTGAGGGCGCTCGCCAGCTTTTTTTGGATGGCAATAAAAACGCAGTTATATCTATCAAGCGTTTGATGGGGCGTGCACGCGGAGAAGTAGCCCGCCTTGCGCCGCAATTAGAAAATCTCCTCGCGGAAACCCCAGACGGCGTACCCCATTTGCAACTGGGCGGAAAATCCGTAACTCCTGTAGAAATTTCTGCGGAAATATTACGCGAACTAAAAAGAATCGCTGAAAATGCGCTGGGTGATGAAGTGAGCGCTGCGGTAATCACGGTTCCTGCTTATTTTGACGATGCGGCTCGCCAAGCCACGCGTGATGCTGCGCGTTTAGCAGGGTTAGATGTTTTACGTTTGGTGAATGAACCCACCGCTGCCGCCATGGCCTATGGGCTGGATAATTCCTCGGAGGGAATTTACGCCATTTATGATTTAGGTGGCGGAACTTTTGATGTGTCGTTGTTGCGCTTAGAAAAAGGTGTTTTTCAGGTATTGGCAACTGGTGGGGATGCTGCCTTGGGTGGTGATGATATTGATCATGAATTGGCCATCTGGAGTGGTGCAGAGTTAGAT---------------------------------------GGAGCAATTCTTGGCGCGGCACGTAATGCCAAGGAATCTTTGTCTAAATCTGAAAGTGTAACATTA------------------------GCAGGAAAAGTTTTATATCGCGATACACTTGAAGAAATCGCCCGACCATTAATCACCAGAACTTTAAATATTTGCCGTATGGTGATGGAAGATGCAGGCGTTGCTAATGCTGAATTGCATGGTGTTGTATTGGTTGGCGGTTCAACCAAAATGCCGTTGGTGCGTCAACAAGTAGCCGAATTTTTCGCGCAACCGCCTTTATGCAACTTAGACCCTGACCGGGTAGTTGCCTGTGGTGCCGCTAACCTCGCCCATCAGCTCACCCAAGGTGGC---GGAACCTTATTATTAGATGTAACCCCCTTATCCTTAGGATTAGAATTAATGGGCGGCATTGTTGAAAAAGTAATCTACCGCAACACGCCAATCCCCGTAAATGTCGAACAAGAATTCACCACCTGGCAAGACGGGCAAACGGGCATGAAATTGCACGTAGTACAAGGCGAGCGCGAAATGGCGGAGCAATGCCGTTCACTTGCTAGGTTCGAGCTGAAAAATATTCCTCCCATGGTGGCTGGAGCTGCCAAAATAAAAGTCGGCTTTCAAATAGATGCCGATGGTTTGCTAACTGTTTCCGCGCGAGAGGAAGTTACGGGCATAAAACAGGAAATTGCCGTAAAACCCAGTTATGGACTATCGGAAGAAGCAATGAATAATATGTTGTTAGAAAGCATGCAAAATGCCCGTGCAGATATAACTCTACGTTTACTGGTAGAAGCACGGGTAGAAGCCGAGCGCACCATATTAGACATTTCTAGCGCTTTGGCAGATGCGGGGTATTTATTGGAAGAATCGGAGCATGAAGAGCTGGATGTGCAAATAAACGCGCTGAAATCCGCAATTTCGGGTGAAGACCGCGAACAAATTGACGTTCTCCACCAATCCTTACAACATTTCGCCGCCCCCTTTGCGCAAAAGCGTATGGACAAGGCAGTGGCAGAAGCGTTAAAAGGAACGAAGATAAAT---------------------ATGGCACAGCAATTAATATCTATAAGTGATGCAGCAGCAAAACACATCGCCAGCATGCTAAACCAGCGCGGCAAGCCTTCGGCAGGTATTCGGGTGGGAATTCGCACGCGTGGTTGTTCGGGGTTGTCTTATAATATCGAATATGCCGACGAGGCGCAGCCTTACGATGAAGTGATTGAAGAAAAAGGCGTCTGTGTATTGATAGACCCCAAAGCAATAATGTTTCTGGTGGGTACGGAAATGGATTATGTGGAAGAAAAATTCAAAAGCGGCTTTGTGTTTAAAAACCCGAATGAAAAAGGTCGTTGTGGGTGTGGGGAATCTTTTAATGTT---------------------------------ATGCGGCAGAACATGCCTATTTTTATGGATTATCAATCCACTACCCCTGTTGATCCAAGAGTTTTGCAGGTGATGCTGCCGTGGTTTACCGAAAAATTTGGTAATCCACACTCGCGTAGCCATGCCTATGGCTGGGAAGCTGAAGGGGCAATGGAAGAGGCTCGGGAGCAAGTGGCGAAGCTGATTAATGCTTCCGCTAAGGAGCTGATTTTCACCTCTGGGGCGACGGAGTCGAATAATCTGGCAATCAAGGGAGTGATGCGTTTTTTTAAAACTAAGAAAAACCATGTAATCACTTTGACTACCGAGCATAAATGCGTGCTAGATTCTTGCCGTCATCTGGAGCAGGAAGGCTTTCGGGTAACTTATTTGCCTGTGGGTACGGATGGTTTGTTGGATTTGAATTTATTACGAGAAGCGATAACCGACCAAACCGCATTAGTTTCGGTAATGGCTGTGAATAACGAAATTGGGGTTATTCAGCCCTTGGCAGAAATTGGAAAAATATGCCGCGAGAAAAACGTGTTTTTCCATACGGATGCCGCGCAAGCTTTCGCCAAAATCCCCTTGGATGTGGAGGCGATGAATATCGACCTGATGAGTATTTCCGGTCACAAAGCTTATGCGCCCAAAGGGATTGGTATGTTATATGTGCGCCGTCGTCCACGCGTGCGCTTAGAGCCGCTTTTTAGTGGTGGTGGTCAAGAACGAGGTTTCCGTTCGGGCACGGTACCCACTCCTTTAGCTGTGGGCTTAGGTGAAGCGGCAAAAATCGCGGCGCTAGAGATGGGCGCAGAAGCGGAGCGTATCCGCGCTTTAAGTAGCCGTTTCTTAAGCGCCATCACCAGCAAAATTCCCGATGTGTTCTTAAATGGGCACGCCGAGCAACGCTGGATGGGTAATTTAAACTTAAGCTTCGCCTATGTAGAGGGTGAGTCGATGATTATGGCGATTAAAGACTTGGCCGTATCTTCAGGTTCTGCCTGTACTTCAGCCTCATTAGAGCCATCTTATGTTTTGCGCTCGATTGGCGTGGGGGAAGATTTGGCGCATACTTCTATCCGTTTTGGTTTCGGCAGGTTTACCACTGAAGCGGAAGTGGATCGAGCGATTGAAATTGTAACCGGCAGTGTAGGGCGTTTGCGCGAAATGAGCCCGTTATGGGAAATGGCGCAAGCAGGAATTGATATAAGCAAAATAGAATGGGCAGGGCAC
>1797230_Abacterium@ISC
------------------------------------------------------------------------------------------------------------------------------------------------------------------------------------------------------------------------------------------------------------------------------------------------------------------------------------------ATGCCAAAGATGACTTTTATTAAACCAGATGGCGAGCGTGTTGAGGTCGAGGCTCCTAATGGGTTGTCCGTCTTAGAAATTGCCCATCAAAATAGCTTCTTTCTTGAGGGCGCTTGTGAGGGCTCTTTGGCATGCTCTACCTGTCATGTTATCGTTGAACCCGAATGGTATGAACTTCTTGTGGATGCCACTGAGGATGAAGAAGACATGCTTGACCTCGCCTTTGGGCTTACCCAGACTTCTCGTCTGGGATGTCAAATCATCATGCGCCCCGAGCTTGATGGCCTTGTGGTCCGTCTTCCTGCGGCAACGCGGAATCTGATG---------ATGCCCTTACAGCTTGTTGAACCTGGACAATTTCCTGATCGTCATGAGGCCTCCCAAGGTGTTGTGGTCGGCATTGATCTTGGTACAACCCACTCCGTAGTAGCCTATGTTCACAATAATGTTCCGACCGTCTTGGAGATTGAG---GGAGGATTATTGATTCCCTCGATTCTGAGCGTTGCTGAGGATGGG---TTTTGTATAGGGAAAAAGTTA------------------------AGAGAAAGCCTTTCCTCAACGAAACGCTTGATGGGACGAGGCGTGGAGGATGCCATTTGTTTG------CAATTTCCTCAGCTCATG---------TCTGGAAGAGATATTCGGTTAAAATTGGGGGCACACACCTTAACTCCTGTTGAGGTGGCAAGCTATATTTTAAGCTACATTCGGAGCGGGGTAGAAAAGAAACTTAGGGCGCCCTTAGAAGCCGCTGTGATTACAGTGCCAGCATACTTTGATGAAGCGGCACGCGTAGCCACAAAGCAAGCCGCAGCCATCGCAGGCATTAAGGTTTTACGCCTTATTAATGAACCCACAGCAGCAGCTCTTGCTTATGGTTTAGAATCAGGGGCCGAGGGTATTTATGCCATCTACGATTTGGGGGGGGGAACATTTGATTTGTCCCTTTTAAAGCTTCAAAAGGGTGTATTCCAGGTTCTTGCTACAGGTGGCGATCTCAACCTAGGCGGTGATGATATTGATCATGTTTTTGCAGCCTTTTTGAAA---------------------------------------------------ACTAAAGATATCTCTTATGCACGTATCCTAAAAGAAAATCTATCCCATAAAGAAGACTATGAA------------------------------------GGTGTATCACGAAAAGATTTGGAAACCATAGCACAGCACTTTGTGAACAAAACCCTTGAAATTTCCAAAGAGGTCCTTAAGGATGCCTCTCTGAATTCAGAAGATCTAGAAGGGGTGGTCTTAGTAGGGGGAATGACCCGTATGCCCTTGATTAGACAAGAAGTAGAAGCCTTTTTTGGCAAAGCGCCCCTCCGTGATGTTGATCCCGATTTGGCTGTCGCTTTGGGAGCAGCTCTCTCCGCTCATGGATTGACTTATGGGGCG---GAAACCCTTCTCCTCGATGTGACGCCTCTTTCTTTGGGACTTGAAACGCTGGGAGGTCTTGTAGAAAAAATCATTCCTCGCAATACTCCCCTGCCCGCCCTTGCAAGTCAAGAATTTACAACTCATCAAGATGGGCAAGACGGCATGGTCATTCATGTCGTTCAAGGAGAGCGCGAGTTCGTGCAAGATTGCAGGTCACTTGCGCGATTTGAATTGCAAGGACTTCCCCCTTTGCCTGCAGGGATCGCGCGTGTTCGAGTTGATTTTGCTCTTGATGTCGAAGGGCTTTTAACGGTCAGCGCACTTGAGAAAACAACGGGCCTTTCACAATACATCGAGGTGCGTCCTTCTTATAGCTTTGATGAAAAAACCCTTTCCACTATACTTCTTGAAAGCCAAAAATACGGGCGAGAAGATATGGAGAAACGTTTCACGATGGAGAAAACCCTTTATTTAAGAAAT------------------GGA------------------------------------------------------------------------------------------------------------------------------------------------------------------------------------------------------------------------------------ATGACACAACCAGTTTTGACCTTAACCAACGCTGCTGCAAACCGCGTGAAAACTTTGCTGGAAGGTCGTGGAAAGCCATCTCGCGGGATTCGTATTGGCTTGAAGTCAAAGGGCTGTTCAGGCCTTTCCTATACCCTGGAATTTGCTGACGAGGTGGGCCCCTATGATGAGGTGATTGAGGCCTATGGAATTGCGGTTTTGATTGATCCAAAGGCTGTGATGTTTATTATGGGATCGGAAATGGATTATGTGGGAGATAAACTTTCCTCAGGCTTTGTTTTTAATAATCCCAATGCTAAGGGGATATGTGGATGTGGAGAATCATTCCATGTT------------------------------------ACGGTTACACGCCCCATATATTTAGATTATCAGTCAACAACGCCCTGTGATCCACGGGTTCTCAAGATGATGTTGCCTTACTTTTCAGAAGAATTTGGGAACCCGCATTCCCGTAGCCATGCCTATGGCTGGAAGGCGGAAGAAGCGGTTGAGCATGCCCGCAAGCAAGTGGCGGCCATCCTTCATGCGAATCCTCGGGAAGTGATATTTACAAGTGGAGCTACGGAATCCAATAATTTAGCCTTAAAGGGCGTGGCTCATTTTTATAAGGACAAAAAAAACCACATCGTGACATGTGCCACTGAGCACAAATGTGTTTTGGATAGCTGTCGCCATTTGGAGCAAGAGGGCTTTAAAGTTACCTACTTGCCTGTAAAACCCAATGGAATACTAGATCTGGCTGAATTGAAGAAAGCTATTACTGAGCAAACAGCCCTTGTGTCCATTATGGCCGTCAACAATGAAATTGGGGTGATTCAACCGCTCGCAGAGATTGGGAAAATCACTCGCGAGAGGGGAGTTTTTTTTCACACGGATGCAGCCCAAGCAGTCGGAAAAATTCCCCTTGATGTGAATGAAATGAACATCGATCTTTTGAGCCTTTCGGCCCATAAAATTTATGGACCTAAGGGAATAGGGGTCCTTTATGTGCGACGTAAGCCCCGAGTGAGGCTTGCGGCCCTCATTAATGGGGGTGGACAGGAGCGCGGCATGCGCTCAGGCACCCTTTCAACGCCTTTGTGTGTGGGGCTTGGGGAAGCTTGCGCCTTGGCGCAAAAGGAAATGAGGGCAGAAGCTATCCGTATAGAGGCCTTACGGGATCGTTTTTATGAGACTCTTCGTGTTAACCTTGAGGAAATTTACCTTAATGGTGATGCGAAACAACGCATTCCTGGAAATTTAAACATAAGTTTTGCTCATGTGGAAGGAGAGGGATTAATGATGGGAATCAAAGAGTTAGCTCTTTCCTCGGGATCGGCCTGTACGTCCGCGTCCCTTGAACCCTCTTATGTTTTGAGGGCTTTGGGGGTGGATGAGGAAATGGCGCATACCTCCTTGCGCATTGGGTTTGGGCGCTTTACAAATGAGGAGGACGTGGATCACGCTGCGAAACTTATCATTAAAGAAGTAAATCGTCTTCGGGACATGAGTCCCTTGTGGGAGATGAGCCGTCAAGGCATCGATATTAAATCTATTCAATGGGCAGAACAT
>1797231_Abacterium@ISC
------------------------------------------------------------------------------------------------------------------------------------------------------------------------------------------------------------------------------------------------------------------------------------------------------------------------------------------ACTGTTAAAATAATCTTCATTACCAAA---GGTGAAAAAAAGGAATTTCAGGTTCCTGCTGGAACAACCGTGCTTGAAGCTGCCCATCAAAATAACATTGATTTGGAGGGCGCATGCGAAGGCTCTCTCGCTTGCTCGACTTGTCATGTCATTCTTGACCAACAATTTTACAACAAATTGTCACCAGCAAGTGAAGACGAAGAAGATATGCTTGACTTGGCATTTGGTTTAACTCCAACTTCGCGTTTGGGTTGTCAAATCATTCTTACTAAAGAATTGGATGGGTTAACTCTGACTGTGCCGGAGGAGACTCGCAACGTTTCAATCAACATGGCATTATTACAAATCCAAGAACCGGGACAAAACGAGCAAAATCAA---GGTTCAAACGATATAATCATCGGCATTGATTTTGGCACAACCAATTCACTCGTTGCCATTGTTGAAGATGGAAAGGCTAAAACTTTAGCCGATGAAAATGGCTACGACATAGTGCCATCCGTGGTTTATTACGATACAGAAGGA---AATGTTGTAAATCGAAGCACAGAAACAAGTTCAGCACAGGCTGCACGAAGCACGATTTCCTCCATCAAACGCCTGATGGGCAAAGATAAA------------------------------------------------------------AATTTACGCATTGAGGTTGGAACGCGTAAAATCAGGCCAGAAGAAGTATCGGCAGAAATTCTCAAAAAATTGAAAAAAATCGCAGAACAAAATTTAAATTCACAAATTCGTAAAGCTGTCATCACCGTTCCCGCCTATTTTGATGAAGCAGCAAAAAATGCCACGAAATTGGCAGCTAATTTGGCCGATCTGGAAGTTGTAAGATTAGTTAATGAACCCACAGCTGCAGCACTTGCCTATGGTTTGGATAATTCTTCCGCCGGCATTTATTGCGTCTATGATTTGGGTGGCGGAACTTTCGATGTTTCGATTTTAAAAATGCAAAAAGGTGTTTTTAAAGTACTTGGTGTTTCAGGCGATAATCATTTGGGCGGCGATGATTTTGATGCGGCAATTGTGAAAAAATTTCCG---------------------------------------------------CAATTGAGTTTGATAGAAGCAAAAAAAATTAAGGAAGATTTGTCATTTACCCCTCACACCAGCCCTCTCCCGCAA---------------GGGGAGAGGGAGCCAGACCGAAAAAAATTTGAAAACCTAATCGCAGAAAAAATCGAAAAAACCATCATCTTAACAAAAAATCTTCTCGATGATTTGGAGCTTTCAGCCGAGGAAATCCAAGGTGTGATACTGGTTGGCGGTTCAACGCGAATTCCACTTGTTAGAAAAAAACTTGCAGAAATTTTTGGCGAGAAAAAGTTAACCAATCTTGATCCAGATCGTGTCGTCGCAATTGGCGCGGCTTGGCAGGCTTATAATCTTTCCGGACATGGT---AAAAATCTTCTGCTTGATGTCGCGGCGCTTTCGCTCGGCGTTGAGATGATGGGCGGCATCGTTGATAAAATCATCCCGCGCAATTCAACAATTCCACTCGCCAAAACCAAAGAATTCACAACTTACGCCGATAATCAAACCGGCATGAAATTTCACATCGTGCAAGGCGAACGCGAACTTGCTTTTGATTGCCGCTCGCTCGCCGAATTTGAAATTAAAGGCATACCGGCGATGAAAGCCGGAATGGCAAGGGTGCAAGTGACATTCAAACTTGATGCCGATGGACTTTTGACGGTTTCAGCACAGGAAAAAATCAGCGGAATCAAACAGGAAATTGAGGTGCGCCCAACATACTCACTCGACAAAAACGAGATCAAAAAAATGCTACTTGATTCACTAAAAAATTCGCAAAGTGATATTGAAAACAGACTTGTGATTGAGGCAATTACTGAGGCAAATCATGACATTGCGATCATCGAAAAAGATCTCGAAAAT------------CTCGCAACAGAAGAAAAAAAATCTATCGGCAAAAAACTGGAAAAATTAAAAAAACTTATTGCTAAAAGCTCACGGGAAGCCATTTTGACAGCACAAAAGGAATTGGCACATGCTTCGGAAAGTTTAATCTTGCGCAAAGTAAATTCGGCTTTAAATCAAAAAATTACCGGCAAAAAAATTGACGAGGTTTTA---ATGAATAATCCAATCGTCGATTATCTCACGATTAATGAAGACGCTCTCTTTCACATCAAAGAGCTTCTTGCTGCGCGAAAAGAACTGTGCGAAGGCATTAGAATCAGCATGAGAAGCCGCGGCTGTTCTGGCATGAGCTATGTTATCGAATATGCTAAAAACATCTCAAAATTCGATGATATGATCATCAAAGACGGAATAAAAATTTTCATCGATCCAAAAGTTTCGATGTTTTTGATCGGCAGCGAAATGGTTTACAAAACCGATGAGCTCACCTCAGGCTTTGACTTCATCAACCCAAACGAAAAAGGCCGCTGCGGTTGCGGAGAGTCATTCAAATTA---------------------------------ATGACTCTAAAACTCCCAATCTATCTCGACTACCAAGCCACTACCCCCATGGATCCGCGCGTGATTGAAGCGATGGTTGATTGCATGAAAAACCATTTTGGCAATCCGCATTCACGCACGCATAGCTTTGGCTGGAAAGCGGAAGAGCTGGTTGAAATCGCACGCAAAAAAGTGGCCAACCTCATCAATGCCGATGAGAAAGAAATTTTCTTCACCTCCGGCGCTACCGAATCAAACAACATCGCCATCAAAGGCGTAGCACGCTTCTACGGCTCAGGAAAAAATCACATCATCACTGTTGCAACCGAGCATAAATGCGTAATTAACTCGGCGCGCGATTTGGAACAGGAATCGTTCACCACCACTTTCCTACCGGTGCAAAAAAACGGACTGATCGATTTAAACCAGCTTGAAATGGCAATCACCGACAAAACCTGTTTGGTCTCGGCGATGGGCGTCAATAACGAGATCGGCGTAATTCAGCCGCTTGCTGAAATCGGCAAAATTTGCCGCAAAAAAGGCGTATTTTTTCACAGCGATTGCGCTCAAGCTTTTGGCAAAATTCCGCTTGATGTTGAAGCGATGAATATCGATTTGATGAGCATTTCCGGCCACAAAATCTATGGCCCTAAAGGCATTGGCGCAATTTATGTGAGAAGAAAACCGCGCGTCAGAATCAAACCGGTTTTTTCCGGCGGCGGACAAGAACGCGGCATTAGATCCGGCACAGTTCCAACACCTCTTGTTGTTGGATTTGGCGTTGCAGCAGAAATCGCCAAAAACGAAATGCAAAAAGATCACGAACACATCAAAAAACTTTCAAACAAATTTTACCAAGCAGTAATG---AAGCTTACACATGTCTATCTCAATGGCGATTATGAAAAAAGAATTCCCGGCAATTTAAATTTTTCTTTCGCCGGAATTGAAGGCGAATCGATGATCATGGCAATCAAGGATTTAGCGGTTTCAAGCGGCTCGGCCTGCACTTCCTCAAGCCTTGAACCATCTTACGTTTTACACTCACTTGGAGTTGAAGACGAACTCGCTCACACCTCAATTCGTTTCGGCTTGGGACGCTTCACCACAGAAGAAGAAATCGATTACGCCATCAAATTAATCGGCGAAAAAGTTAACAAACTGCGCGAGCTCAGCCCGCTCTGGGAGATGATGCAGGACGGCATCGACATCAAATCAATCAATTGGAAATCGCAT
>118728_Wendosymbiont@ISC
------------------------------------------------------------------------------------------------------------------------------------------------------------------------------------------------------------------------------------------------------------------------------------------------------------------------------------------ATGTCATCTGTTACTTTTATCTTACCTGATGGAAGCAAGAAAAGCTATGAAGCTGCGGAGGGAGAAACTCTGCTTAATTTAGCCCACAGAAGTGATCCAGATCTTGAAGGTGCATGTGAAGGCTCTCTTGCTTGTTCTACATGCCACGTAATTGTTGATCCAAAATTTTATGACGTTGTAGAACCTATATCTGATGAGGAAAATGATATGCTGGACCTAGCTTTCGGCTTAACAGAGACATCGAGGCTTGGATGTCAAATAAAAATCACAAAAGATATTGACGGTTTGTGTGTAACCGTGCCAAGAGGTACAAGAAACATATCATTAGATATGCAGCTAGTTCAAATTTCTGAACCA------------------------AATTCAAATGAGGTAGTTTTTGGTATAGACCTCGGTACTACTAATTCTTTAATTGCCATGGTAAACAAAGCTAATGTAGAAATATTTAAAGATAAACAAGGACATGAATTACTGCCTTCTGTCATTTCATATGAAAACGATGTA---CTGAAAGTAGGCTATGATGTT---------------------GGCAAAAATGCTATCTCTTCTATAAAACGCTTAATGGGTAAAAGTATTAAAGATTTGCGTGAAGAA------GGTATCACTTGTGAAGTAGATAACGAAAGTGAAAAAGTCATTAGGGTAAAATGTGAGGAGAAGTATCTCACTCCTGTTGAGATTTCTGCTGAGATATTAAAAGCTTTATGTGAGAGGGTAAAAAATTCTAAGGGGCTGAAAGTAAAAAAAGCAGTAATTACTGTGCCAGCTTGCTTTGACGACTCAGCACGTAACGCAACCAAATATGCAGCAAAATTAGCTGGCATAGAAGTACTTCGTCTTGTTAATGAGCCAACCGCTGCAGCGCTTTCTTACTCGATTGAAAAGAATAACAGCGGCATATATGCAGTTTATGACCTCGGTGGCGGAACATTTGATATTTCAATATTAAAACTACATCAAGGAGTGTTTCAAGTTCTTGCAGTTGGTGGTGATACTAAGCTTGGTGGTGATGATTTTGATCATTTGCTGAATTTAATCGTGCTTGATAAATATAGAGAAAAGGTAGGTACCTGCAAATTACAATATTCATACACTAAAACTGGGATCTGCAATATACGTGCTGTAAAAGAGTACCTAAGTGAAAATGCATCTGGCACTTTTGAATTTAGCATCAATGGTGAATTATTTAAGTGCAAAATTACCAAAGAAGAATTCGAGCAAGCAATCAGTCCTTTGGTTAACAAGACTATCAATATAGTCACTCGTACTATAAGCAACATAGATCTTAAAATTGATGATATAAAAGGAATAATTTTAGTTGGTGGCGCAACTAGAGTGCCATTAGTGCAAAATTCGCTAGTTAAGCTCTTTGGAGATAAAGTGCTGAATGACGTAGATCCGGACAAAGCAGTTGTTATTGGAGCAGCTCTTCAGGCTCATTATTTAACTTCAAACTCAAAAAGGAGTGTTCTCCTTGATGTTTTGCCTTTATCACTTGGTGTAGAAACTATGGGAGACATAGTTGAAAAAATCATACCAAGAAATACGCCACTGCCAAAATCAGAAAAAAGGGAATTTACAACTTACGCTGACGGACAAACAGCAATGAAAATTCACGTTTATCAGGGAGAACGTGAGATGATAAAGGATAACAAACTTCTAGCACAGTTTAAACTGAAGGGTATACCGCCGCTACCTGCAGGTTTAGCAAGAGTTGAAATAGAATTTACAGTCAACATTGACGGCATATTGACTGTTACTGCGAGAGAAAAAACTACTCAAATTGAGCAAACAGTTGAAATAAAGTCAAGCTCTGGCTTAAGTGAAGAAGATATTCAGGATATGGTCAGCCAGTCAGTAAACAACTTTGATGAAGACATGAAGGCTCGTTCCCTTGCAGAGGCTAAAATTAATGGTAACAAGCTCATACATCTAGTTGAAAAT------------------------------GTTTCCACTGACCAAAAGTTGAAAATTTTATTACAGAACGCAAAAGACGCTTTACAGGGAAATGACTTAGACAACATTAATAATGCTATCGCTGAGTTAGAAAATTTTGCTTTAGAATTTGCGAAT---------------------------------------------------------------ATGGTAAAAAAGAATAAAAAACTTATCACTATAACTGCAAATGCAGTGGAAAGGGTAAGGTATTTATTGGATCAAAAAAAGGAAGAAGCAATAGGAATAAGAGTCCTAATTAAGCAAAAAGGATGTTCTGGTTTAAAATATGATATTGAATATGCATATGATATTCGTCCTTTAGAGTCAGTAATTGAAAAACAAAAAGTCAAGGTACTGATCGATCCAAAATCTATCATGTTTATCCTTGGCTCTGAAATGGACTATGTAGAGGAAAAATTTTCATCGGGTTTTATTTTCAAAAACCCTAATGAGAAAGGAAAATGTGGTTGTGGAGAGAGTTTTCATGTC---------ATGGAAAGTAAAAAAATACATGATGCTAAAATAAAATTACCAATATTTCTTGATTATCAATCTACTACTAAAGTAGATCATCGTGTTTTGGAGATGATGATACCTTATTTT---GGTGAGTTTAGTAATGCACACTCTCGTAGCCATTCATTTGGTTGGACAGCTGAGGACGCAGTAGAAAGAGCAAGAAAGCACATTGCTGACTTGGTGAACGCAGATAGCAAAGAAATCGTCTTTACCTCAGGTGCAACTGAGTCAAATAACATGGCTATCAAGGGTGTTGCTCACTTTTATAAAAATAAAGGAGATCATATAATAACTGTCTGCACAGAGCATAAGTGCGTTTTAGATTCTTGTCGACATCTGGAAAATGAAGGCTTTAAAGTTACATATTTGTCCGTTAAGCAAAACGGAATTATAGATTTGTTGAAACTTGAGGAGGCAATCACCGATAAAACAATTCTGATTTCAGTGATGATGGCGAATAATGAAATCGGAGTAATGCAACCTGTCAAAGAAATTGGCGCAATATGTAGAAAGTATAATATATTTTTTCATACAGACGCTGCTCAAAGCTTTGGAAAAGTTCCAATAGACGTAAATGAAATGAACATTGATCTTATGAGCCTTTCTAGCCATAAAATTTATGGACCTATGGGAATAGGTGCATTATATGTTCGTAGAAAACCTCGAGTTAGATTGACACCACTAATTAGTGGTGGTGGACAGGAGAGAGGCATGCGCTCTGGAACAGTTCCCACTCCCCTTGCAGTTGGTTTTGGTGAAGCGGCACGTATCGCTAAAGAAGAAATGGAAACAGAAGCAAGTAAATTAGAAGAACTGAGAGATATTTTGTACAACAAAATAAAAGAAGCATTTCCTGATGTTGTTTTAAATGGTGACTATGAAAATAGGATTCCTGGTAACCTCAACTTAAGTTTTCCTTATGTTGAGGGTGAGTCTCTTATCATGGCAATCAAGGATTTAGCAGTGAGCTCCGGTTCTGCATGCACATCTGCATCTCTTGAGCCTTCTTATGTCATAAGATCACTAAACAATGGCCACGATCTTGAGCATTCATCAATTAGATTTGGCCTTGGCCGATTCACAACTAAAGATGAAGTTCTATACGCAGCAGATCTTGTTACTAAAAATGTTGGACGGCTAAGAGAGATGAGCCCACTTTTGGAAATGGTACAAGAGGGAATAGATTTAAACACCGTAAAATGGGACTCTCAT
>1359168_Ochuto@ISC
------ATGCTAGAAAACGATTTTGTAGTACTAGCTAGTAAGGCTATTAGTCAAATTGCAGATAATATTATACTTGAAGATCCAAAGGGAATAATTGATATAAATTTTGATGAAATGATCCTGTATGTTACTATA---TCAACAAAGCAATTTGTCATTACTGGTCATACTTCTGCTAGGCAAATATGGGTGGTTTCTCCAATAAGTGGGCCTCATCATTTTAGTTACATTAATAAT------AGATGGCTAAAT---CGCAATAAACAAGATTTGTTGCTCTTGATACATTCGGAAATAAATCAGCTTATAAATTTTAATGTTCATTTAACAGTAAAAGTAATTTTTATAATTAATGATACAGAAGAAAAAATTATTGATGCTCCAATTGGACTATCATTGTTGGAAGTTGCGCATCAAAATAAGATAGATTTAGAAGGAGCTTGTGAGGGCTCTTTAGCATGTTCTACTTGTCATGTGATAGTTGATTCGAATTGGTATCAAAAACTTCCTCTACCTGTTGAAGAAGAAGAAGATATGTTGGATTTAGCTTTTGGGTTAACTAGCACATCTAGGCTGGGATGTCAAGTTATTATTACTAAAGATCTTCATGGATTAAGAGTTAGGCTACCAGCAGCAACTAGAAATGTTAGTTTGTTAATGCATCTAATTAATATTGAAGAGCCACAAAATGACCAA------------TTACATAAAGATGTTGTTATTGGCATTGATTTTGGTACTACTAATTCTTTAGTTGCGCATTCTATCAATAGCAAGCCATATATTATTGCTAATTCTCAAGGTTCAAAAATTCTTCCTTCGATTGTTAGCTTTGATCATGAAGGTAATATTTTAGTAGGAAATAAAGAA------------------AAAAATTCTATTACAATTGCATCAGTAAAAAGATTGCTTGGTAAAAGTACTATAGAGTTATTAAATTCTATAGGGCAGGAAATAAAAGAATTATTAGTTAAAGATAGCAATATTGCAAATGTTAAAATAGCTAATAAAACTATTAGCCCAATAGAAATATCTGCTAAGATTATTAATCAGCTAAAGCTACAAGCAGAGCAGTATTTTAATCAAAAAATAAAAAAGGCAGTTATTTCAGTGCCAGCTCACTTTGATGAGGCTGCTCGTAATAGTATAAAGCAAGCAGCTAGAATTGCTGATCTTGAAGTATTGAGGCTAATTAGTGAGCCTACAGCTGCAGCATATTCATATGGTCTTGATAAAAGTTCAAATGGTGTTTATCTAGTTTATGATTTTGGAGGCGGAACTTTTGACGTTTCAATTCTAAAAATTAAGAATGAAATTTTTCAAGTTATTGCTACTGGAGGTGATAATCAACTTGGAGGAAATGATATCGATTATTTAATTTTAGATTATCTGTGTAATAAGCTTTCTCTTAATCCAAAT------CATCTTTCAACTGAATTTTTAGTATTAATTACTGAGTGTTGCAAAACAGCTAAAGAGCATTTAACTACCAATGATATTTTTAATCAAATAATAAAATATAATGGTAAAAATCTCGAGTTTTGCATCACTAGAGTAGAATTTGAACAAGTTATAAAAAATTTTATTAATAAAACAATTGATATTACTAATCAAGTTATTGAAGATAGTGGAGTAAGA---GAGCAGTTAAAAGGTATAATATTAGTTGGAGGTATTAGTAATATTCCATTGATAAAAAAACTATTGAAGCATACTTTTAAAGTACAGGTATTGTCTGATTTAAATCCTGAAACAATAGTAGCAACTGGAGCAGCTCTGCAAGCTGAAAATTTAACTTCATCAAAT---AAACACTTACTAATAGATGTGGTACCACTATCATTAGGATTAGAAGTTATGGGAGGTATGGTAGAAATTCTAATTCCGAGAAATTCTCCAATACCAATTTCTATTACTAAACAATTTACTACTTATGCAAATAATCAAACAGCAATAAATTTTCATATAGTGCAAGGAGAAAGAGAAATGGCTATTGATTGCAGGTCTTTGGCAAAGTTTGTATTAAATAATTTACCATTAGGTCCTGCTGGTAGTGTTAGTGTTGAAGTTACATTTGCTATTGATGCAGATGGTTTATTATTTATTAGCACTAATGAGCAAAAAATGGGAGCATCTGAATTTATTGCTATAAAATCTGCTTTAGATATAAGTGCAGAAGAAGTAAATAATATTTTAGAAAATGCTTATCAGAATAATATTTTAGATTATAATAAGAAACAGCTTAATGAAGCAATTACTAAAGCTAATTTTATAATTAGTAATGTTAATCAATTAATAGCTAAA------AACTTAATACCTCAAGAAAATATGAATTTAGTTGAAAATATTATTCAGAATTTACAGAAATTTATCAAATTAAGTGATATAACTTTAATCCAAGAAGGAATCAAGCAAATTGAGGAGCTTCAATGCTCTTTG------------TTACAAAGAACTTTAAAGTTTGTATTGCAAGGTAAGAATATTAAAAAATTACTTAATATGAATAAAGCATCTAAGAATGTTATTACCATTTCAGATTTGGCAGCTAAGAAGATAAAAGAATTGCTTATTACAAGAGGAAAACCATCCTTAGGTATTAAAGTAGGCATTAAACCAGGAGGTTGCTCTGGTCATTCTTATTATATAGAATATGCTGATTCTAAAGGAGTTTTTGATGAAGTTATTATGGATAAAGGAGTAACGATTTTGATCGACCAAAAAGCGGTACTTTATCTATTGGGTACTACAATGGATTATATTGAAGGTAAATTTAGCTCAGGTTTTGAGTTTAATAATCCCAATGAAAAAAGTCGCTGTGGTTGCGGTAAATCTGCACAGTTT---------------------------------------------------------ATGGATTATCAAGCAACTACTCCTGTCGATAGGCGAGTAGTTGATGTAATGTTACCTTACTTAACTGATAAATTTGGTAACCCACATTCACGTAGTCATAATTTTGGATGGGAATCTGAAAAAGCAGTAGAAGTTGCTCGTCAACATATTGCAGCTTTAATTAAAGCTGCCCCAGGAGAAATTATTTTTACTTCTGGAGCAACAGAAGCTAATAATTTAGCTATTAAGGGAATAGTAGATTTTTATAGTGATAAGAAAAATCATATAATTACTGTTACAACTGAGCATAAATGTGTTATTAATACTTGTAGATATCTAGAGCAAAATGGTATTAAGGTTACTTATTTACCAGTGAATAGTAATGGGCTAATTGAATTAAATAGTCTCAATGATGCGATCAATGATAGCACCATTATGGTATCAATTTCAGCAGTTAACAATGAAATTGGAGTTATTCAGCCAATTGAAGCTATAGGAGAAATTTGTCGCGAGAAAAAAATCTTTTTTCATACTGATATTGCTCAAGCTTTTGGTAAAATATCCATTGATGTTAATAAATATAATATTGATCTTGCTAGTATTTCTGCTCATAAAATTTATGGTCCAAAAGGTATAGGTGCTTTATATATTAGAAAAAGACCAAGAATACGTATTACTCCAATTATTCATGGTGGAGGGCAGGAGAGGGGAATGCGATCAGGTACTGTGCCTACTCATTTAGTAGTAGGATTTGGAGAAGCAGCAAGAATAGCTAATATTGAGATGTTTGAAGAATATAATCGTATTCAAAAAATGTTTAATAAATTTGTTCACTATATATTGAATCATATACCACAAACTTATTTAAATGGAGATGCCAAAAGTCGATATCCAGGCAATGTTAACATTAGCTTTGCATGTGTTGAGGGGGAATCTTTAATATTAGCATTAAAGGATCTTGCAATTTCTTCCGGATCTGCTTGTACTTCAGCTTCACTAGAACCATCATACGTTTTGAAAGCAATGGGAGTTGATGAAGACCTAGCTCATACTTCCTTACGATTTGGATTTGGGCGATTTACTACAGAAGAAGAAGTAAATTATGCAATATCTTTAATTACTGAAAAAGTAGATCAACTTCGTGCTATTAGTCCGCTTTGGGAAATGATCCAAAAAGGAATAGATATAAAAAAAATTAATTGGTCAGTGCAT
>1890364_Pfungivorum@ISC
ATAAAAATGAATAATAAGAGATATGAGGAAAGGTTACAAGAATTGCTAGAAGAGAAAGAGAAAGAGTATGAAGCAGAAGTCAAA------AGAGTACAAGTAGAATGTACCAGTAAGACAATGTCTTTGGAGCTGGAAGAGATG------AAAATAATAGAGCAAAGAGAC------------------------------------------------------------------------AAGTTTATTACTAAACAGATG------ATAGTAATCAGAGCATATAAAGAAAAGTTGAAGCAC------------------------ACTCTTCAAATCACATTCACACCTAAAGCAGGTACGAAAGTCAAGATTGAGGATTACATTGGGAAATCTGTCCTCGACGTAGCTCACGACCATGGAGTTGATCTAGAAGGGGCCTGTGAGGCTTCGTTAGCATGTTCGACATGTCACGTAATCTTCGATACAGAATTGTACAAGACGCTGCCAGAGCCATCTGATGAGGAGAACGACATGTTGGACCTTGCTTTTGGTCTCACAGAAACATCGAGACTGGGATGTCAGATCATCCTTTCTAAAGAGTTGGATGGTATGGAATTGATCTTACCTTCAGCCACACGAAACATGGCCGTAGATCGCGCTTTCCCCACTCTGTCTCGTCCTTACCTTCGCACACAGAGAACATACAGCACTGCCTCTGATGTGGTTGGTATCGATTTGGGAACCACCAACTCTTGTGTGGCTGTGATGGAAGGTTCAGAGGCCAGAGTATTAGAGAACTCTGAGGGCTCAAGAACGACACCTTCAGTCATTGCCTTCACAGACGACGGACAACGTCTGATTGGAACCCCTGCCAAGCGTCAATTACAAGCCAACCCAGAAGCCACGATTTACGCCACGAAGCGTCTCATCGGTCGTTCCATCGACGACAAGGAGGTGCAGGCCAAGATGGTTCCCTTCAAGATTGTAAAGGCATCCTCCAACGATGCCTGGATCGAAGTCCGCGGAAAGAAGTACTCTCCATCTGAGATGGGAGCTTTCGTCCTCACAAAGATGAAGGAGACCGCTGAGTCTTACTTTGGACGTCCCGTCAAGAACGCCGTTATCACTGTCCCTGCCTACTTCAACGACTCTCAGAGACAGGCCACCAAGGATGCCGGAAAGATCGCCGGATTCGAGGTCGAGCGTATCATCAACGAGCCCACCGCCGCCGCTCTCGCCTTCGGTCTGAAGAAGCAGGACGGAACTCTCGTTGCCGTCTACGATCTGGGAGGAGGTACCTTTGATATTTCCATCCTCGAGATCTCCAACGGAGTCTTTGAAGTCAAGGCCACCAACGGAGACACCTTCTTGGGAGGAGAAGATTTCGATCAGACGATCGTCAACCACATCATCGATGAGTACAAGAAGAGCAACGCCGATCTCAGCAAGGACAAGCTCGCCGTCCAGCGTGTCAGAGAGGCCGCAGAGAAGCTCAAGATCGAGCTGTCCTCCTCTGTCTCCACCGAGGTCAACCTGCCTTACGGTGCCAAGCATCTTCAGATGAAGTTCACTCGTGCCAAGCTCGAGTCCCTCGTCGAGAGCCTCATCAACCGCACCATAGACCCGTGCAACCGCTGCCTGGAGGACGCTGGCGTCAAGAAGGAAGCTCTCAACGAAGTCATCCTCGTAGGAGGTATGTCCCGTATGCCCAAGGTCCAGGAGACCGTAGAGAAGCTGTACGGTAAGAAGGCCAACAAGTCGGTCAACCCCGACGAGGCCGTCGCCATTGGAGCTGCCGTTCAGGGAGCCGTTCTGAAGGGAGATGTGAAGCACCTCCTCTTGTTGGACGTCACCCCCCTGTCTCTCGGTATCGAGACTTACCCCTCCACTATGACCAAGATGATTCCCAGAAACACGACCATCCCCACCAGCAAGTCCCAAGTTTTCTCCACCGCCGCCGACGGACAGACTCAAGTGGAAGTGAAGGTCCTGCAGGGAGAGCGTCCCATGGCCAACGACAACAAGCTGTTGGGTCAATTCACCCTCATCGGTATCCCACCCGCCCCCAAGGGTGCCCCACAGATCGAGGTCTCCTTTGAGATCAACGCCAACGGTATCGTAGAGGTGTCCGCCAAGGACAAGGCCACCGGCCAGAAGCAACAGACTCGCATCCAGTCCTCTGGTGGTCTCTCTGAGGCCGAAGTCCAGCGCATGGTCGAAGAAGCCGAGAGATTCAAGGAGCAAGACGACAAGAGAAAGGAGGGTATCGAGGCGAGAAACGACGCCGAGAGAGCTCTGACCGACTCGGAGAGCACCTTCAACGAGCACTCGAGCCGTCTGGCCGAGGGAGATCGTCAGGCATTAGACGACAAGATCCAGAACCTGAGAAGTCTGTTAGGAAAGTCAGAGACTGAGGAGCTGAGAGCTGCCGTCAAGGAGCTGTTGGAGACATCTTCCAACGCTTACAACAACCTCCACAAGAACGCTGGTGGTGATGCCGGAACACAACAA---------------------ATGTTCGCCAATAGAAAGGCCGCCGTCGCTTTGTCGCCCTCTGCTGGAGCCCGACTTAAAGAACTGCTGGCAAAGAAA---CCAGATAGCATGGGGATACGATTGGGAGTTAAGAGGAGAGGATGCAGCGGACTCTCATACACGCTAGACTACGCACGCGAGAAGAAACCAGCAGATGAGATCGTCGAAGAACATGGTATCAAGATATTCATAGACCCTTCGGCTTTAATGACGGTAGTTGGGACGGAGATGGACTATGTAGAAGATCACTTGAAATCAGAATTCGTGTTTGTCAATCCAAATGCAAAGGGGTCATGTGGCTGCGGAGAATCATTCAACACA---------ATGGCAGACAGTCTGCAGATAACAAAGAAGGCGGGCAGAGCTATCTACTTAGACATGCAAGCCACCTCTCCCATCGACCCGAGGGTTTTGGATAATATGATGCCATACATGACAGAAAGCTACGGAAATCCTCACTCAAACACACATTCTTACGGATGGGAAACACATGACGTCGTCGAGGAGTCCAGAGAGAACATTGCAAAATTAATTGGAGCCGATTCTAAAGAGGTCATCTTCACCAGTGGAGCCACAGAGTCCAATAACATCGCCATCAAGGGTGTCGCTCGATTCTATAAGTCGAAGAAGAGACACGTCATCACAACCGTCACGGAGCACAAGTGTGTTTTAGACTCCTGCAGAGCTTTGGAACAAGAAGGCTTCGAGGTCACATATCTACCCGTACAGCAGAATGGACTAGTGGACTTGGAATTATTGAAGAACACGATCAGAAAGGACACCGTATTGGTCTCCATCATGGCAGTCAACAATGAGATCGGTGTCATTCAGCCCTTGGAAAAGATTGGTACCCTCTGCAGAGAGAACGGTGTCTTCTTCCACACAGACGCCGCACAGGCAGTCGGCAAGATCCCTCTCGACGTCAACAAGATGAAGATCGATCTCCTCTCCATCTCCGGACACAAACTCTACGGCCCGAAAGGCATCGGTGCCATCTACGTCAGAAGACGTCCTCGAGTCAGAATCGAAGCCATCCAATCTGGTGGTGGTCAGGAGAGAGGCATCCGATCGGGTACCTTACCTGCCGCTCTCATCGCTGGCCTCGGTTCAGCTTGCCAGATCGCCGCCCAAGAGATGGAGAGAGACACGAAGCACATCAAGAAGCTGTTCGATCGCCTCTACAACGGCATCAAGGCGAAGATTCCAGAAATTTACGTCAACGGTGATATGGAGGCCAGATATTACGGCAACTTGAATGTCTCGTTCGCATACATTGAAGGAGAGTCACTCATGATGGGTCTCAAGGACGTTGCCTGTTCGAGCGGCAGCGCCTGCACGAGCGCCACTCTCGAACCTTCTTACGTCTTACGAGCTCTGGGAGTCGAAGAGGACGTGGCACACTCCTCCATTCGATTTGGCATCGGAAGGTTCACGACAGAGAAGGAGATCGACTACGCCATAGAGCTGTTGACAGCGAACGTGGAGAGGCTGAGAGAGATGTCGCCTCTGTGGGAGATGGTGAAGGAGGGCATTGATATCAAGACCATCCAGTGGTCTCAGGAT
>1359163_CNlotoris@ISC
ATGAGTTTATCTATATCTCAGTTTCAAAATTTAGCGTGTGAAAGTTTGAATTCTTTATTATTTTTAATAGAAAATGCCGATTATAATAATGTCTTAGAATGTGATAGTTATGAAGGTTTGATAAAGATTGCTAGT---GAAAAAAATGAATATGTAATTAGCAAGCATGATTTTTCCATGCAGATATGGGTATCATCACCTCTAAGCGGATCGGTACGTTTTAGTTATGATAGTGACTTAAAAATTTGGTGCAATGAAGCT---GGTTGTAATTTAGTTGAATTTATAAAAAAAGAAATGCATTTGTTGTTTAATATAGTTATA------ATGCCATCAGTAACTTTTACTTTCCCAGATGGAACTAAGCACACTTATGAAGCTTATGAGGGAGAAACTTTACTAACATTAGCACACAGAAATAAGGTTAATTTAGAAGGTGCTTGTGAGGGGTCTTTAGCATGCTCTACTTGTCACCTAATTATTGATCCATCATGGTATGATGCAGTAGAAGAACTATCAGATGAAGAAAATGACATGCTTGACCTTGCATTTGGATTAACAGAAACTTCAAGACTTGGCTGCCAAATTATGATTACTCAAGCACTTGACGGATTATGTGTTACGCTTCCAAGTGAAACTAGAAATATTTCCTTTACTATGCAGCTCATTGATATTACAGACTCTAAA---------------------ACTCATCATCATATATCTTTTGGTATTGATTTAGGAACTACAAACTCCCTTATTGCAATGGTTGATAATAATCACACAATAATTTTTGAAGATAAAAACAACCAGTCATTAATTCCATCAATTGTCAATTATAATAATAATTGC---ATTACAGTTGGATGTGATGCT------------GATAAAAATCATACATCAACACTATATTCAATAAAGCGCCTTATGGGCAAAAATATAAGTGATATTCAAAACTCT------AAACTACCATTTAAGATAGTAGAA---AGTAATAATGATCTTCACTTAATAGTTGATAATCGCACAGTTACCCCTGTAGAAGTATCTTCAGAAATTTTAAAAAAACTATGTAATATTGTTAAAAATAAAATAGGAGTTACAGTAAAAAAAGCAGTGATTACTGTCCCTGCATATTTTGATGACATAGCAAGAAAAGCAACAAAAGACGCAGCTAGAATTGCTGGTATCGAAATATTACGATTACTAAATGAACCTACAGCTTCAGCTCTTGCATATAGTATTCAGCAGGATACTCAAGGTATATATGTAGTTTATGATTTAGGAGGAGGAACTTTTGATATTTCAGTACTTAAATTACATAAAGGAGTTTTTCAAGTACTAGCTACAGGTGGAGACACAAATTTAGGGGGTGATGATATTGATTATAGCTTAGCTGAGTTTATCTTTCATAAATATCAAAACACTTATTCAAATATTATCTTAGATAAAAAATCATTTAGCAATCTAGTCTTAGAAGCACAAAAAGTCAAAATATTTCTCAGTGAAAATGATTATGGTCATTTTGTATTTAATATACAAGACAAGTTGTTTAAGTGTAAAATTACTCAACAAGAATTCAATAGTATAATTACACCATTAATAAATAAAACTTTACAAATAGTTAAAGATACTCTTGCAAGTGCTGATATAAATTGTAATAATATATCTAAAGTACTTTTAGTTGGAGGATCAACAAAAAGCCCTATTATAAAGAATATGCTAAATGATCTTTTTCCTAATAAAGTATTTGATAATGTTAATCCAGACAAGGTTGTTGTCTCTGGTGCTGCACTTCAAGCATATTATCTTTCTAATAATAAT---AAAAATATACTAATAGACGTACTACCTTTGTCTTTAGGACTTGAAACAATGGGAGGAATTGTTGAAAAAATTATACCACGCAACACACCAATTCCTACATCTGCTACTCAAGAATTCACTACTTATGTAGATGGGCAAACTTCTATGCAAATACATATATGTCAAGGTGAACGCGAAATGATATTTCAGAATAAGTCTTTAGCAAAATTCAATTTACAAAATATACCTCCACTTCCAGCAGGACAAGCCAAAATTAAAGTAGAATTTTCTGTTGATGCAGATGGTTTACTCACCGTTTTAGCACAGGAAAAATCTACAGGAGTTAGTAAACATATCGAAATTCAATCAACATATGACCTAACAAATCAAGAAATAGAGCAGTGTATATCAGAATCTTTAGAAAACTTTGATCAAGATATGCAGTTACGATATTTATCTGAAGTAAAAATTAAAGGAGAAAATATAATAAGAATAATAGAAAATACTTTAACAAAGAACAAAGACTTAGCAGAAACATCAGAAATAAAGCTAATTAGCGATGCAATAAAAGATTTACAGCATGCATTACTAAGCAATAATATAAATAATATAGAAAATGCTATTAATAATCTCGAATTAAAATCTTCAAATCTTATTCAAAAAAAAAATGACTTTTTATTCAAAAAATTCTAT------------------------------ATGGAAAGCAATAATAATATTCCTATTGCTGTTACAGATAAAGCTTTAAATAGAATTAAAAACCTTATTACACAAAAACAAGATAATTGTATTGGCATTAGAATTATAGTAAAACAAAAAGGTTGCTTTGGATTTAAATATAATATCGAATATGCTTATGACATTAGACCTTTTGAGGTAAAAATTGAAAAAACTAGTTTTGTAATACTAATTGAACCAAAAGCAATGATGTTTATTTCTGGCACAGTTATAGATTATTATGAAGATATGTTATCATCAGGTTTTACATTTAAAAATCCAAATGAAAAAGGGCGATGTGGATGTGGGGAAAGTTTTTATGTC------------ATGAGTACAGAGCAAAAGAAAAAAAATATTAATTTTCCTATATTTTTTGATTATCAATCTACTACTAAAACAGATAACAGAGTTATAGATGCAATGATACCATATTTT---AAACAATTTTCTAACCCTCATTCTCGAAGCCACTGTTTTGGATGGAAAGCTGAATCTGCAGTAGAAAACGCTAGAGCACAAATCTCTGATCTCATTAAAGCAGAAGCTAAAGAAATAATATTTACATCTGGAGCAACAGAATCCAATAATTTAGCAATCAAAGGAATAGCTCATTTCTATAAAAATAAAGGGAATCACATAATTACAGCAAGAACAGAACATAAGTGTGTACTAGATTCTTGTCGTCATTTAGAGACAGAAGGATTTCAAGTAACATATTTAGATGTACAAAAAAACGGAATTTTAGATTTAAATGTACTAAAAGATACTATCAATGAAAAAACTATTTTAGTATCAATAATGATGGTGAATAATGAAATAGGGGTTATTCAGCCCATTAAAGAAATAGGTGCAATATGTCGTCAAAATGGTATCTTTTTTCACACCGATGCAGCACAAGCTTTTGGTAAAATACCAATAGATGTTAATGATATGAACATAGATCTATTAAGTATATCAGGGCATAAAATATATGGTCCTATGGGTATAGGTGCTCTTTATATTCGGAAACGTCCAAGAGTGCGTATAGTACCTATTATTAGCGGAGGAGGTCAAGAACGTGGTATGAGATCAGGTACTGTACCTACTCCACTTGCTGTAGGGTTAGGTGAAGCAGCAAGAATTGCTCAACAAGAAATGCAAGAGGAAAGTATTAGATTAAAAAAATTAAGAGATATTTTGTATAATAAAATTGTAAATAATATACCATATGTTGTGTTAAACGGTGATTATGATCAAAGAATACCTGGCAACCTTAATCTCAGTTTTCCATATGTTGAAGGAGAGTCTATCATAATGGCAATTAATAATTTAGCAGTAAGTTCAGGATCAGCATGTACCTCATCATCTTTAGAAGCATCATATGTGTTACGTGCACTAAATATAGATCAAGATCTAGAACATTCTTCTATTAGATTTGGAATAGGAAGGTTTACTACTGAGGAGGAAGTAATATATGCTGCAAATCTTATTATAGAAAGCATACAGAAATTACGTGAAATTAGTCCTTTATGGGAAATGGTACAGGAAGGAATAGATCTTAAAACTATAAAATGGACACAT---
>352472_Ddiscoideum@ISC
ATGATAAGTGATGTTAATTTATTTCATGATATTGTAGATGAAGAATTTGAATTATTTGTTGACAGATTGGAGATTTTATCAGAAGCAAATGGTTTTGAAGTTGAAGGAAATGATGGTGTTTTAACAATTATTGTTGGAAATAAAGGAACCTATGTAATTAATAAACAAACTCCAAACAGACAAATTTGGTGGTCATCACCATTGAGTGGTCCAAAAAGATTCGACTATGACTCTGTTGAAAAGAGATGGGTAGATAATAGAGATGGTACTCCACTTAGACAATTATTAAATAGCGAAATTAATACACTTTGTAAATATGATATGGAAATTAAAGTTACATTTACATTTATAAATAAAGATGGATCAAAAACCAAAGTTACAGAAGAAGTTGGTAAAAATATATTGGAAGCAGCACATGACAATGATGTTGATTTAGAAGGAGCTTGTGAATGTTCATGTGCATGTTCAACATGTCACGTTTATTTAGAACCAAAAATTTATAATATTTTACCTGAACCAACTGATGAAGAGAATGATATGTTGGATTTAGCTTTTCAACTCAAAGAAAACTCTAGATTAGGTTGTCAAATTAAACTAACTAAAGAATTAGAAGGTATGGAGGTAACATTACCAAGTGCATCAAGAAATATGACAGTTGATAGATCATTAAAAGCTTTAAAACTTAACAGT------TTCTGTTCAGATTCTAAAATCTCTGGTCAAGTTATTGGTATTGATTTAGGTACAACCAATTCTTGTGTTGCTGTTATGCAAGGTGCTGAAGCCCGTGTTTTAGAAAATGCTGAAGGTGGTCGTACCACTCCATCAGTTGTTGCCTTCACTGAAGACAACCAAAAAATCGTTGGTTTACCAGCTAAAAGACAAATGGTTACAAATGCTGAAAATACATTATTTGCTACTAAACGTTTAATTGGTCGTAGATTTGATGATCCAATGACTAAAATGACAATGGTACCATATAAGATTGTTAAAGGTCCAAATGGTGATGCATGGTTTGAAGTTAAAGGTAAAATGATTTCACCATCAGAAGCAGGTGCTATGGTTTTACAAAAGATGAAAGAAACCGCCGAAACCAATTTAGGTGGCCCAGTTACAGATGCTGTTATTACCGTTCCAGCATACTTTGATGATAGTCAACGTCAAGCCACTCGTGATGCAGGTACAATTGCAGGTTTAAAAGTACAACGTATTATTAACGAACCAACTGCCGCTGCTTTAGCCTATGGTTTCAAGAAAGACGAACCAAAGACTGTTGCCGTCTATGATTTAGGTGGTGGTACATTTGATATTTCCATTTTAGAGATTGTTGGTGGTGTATTTGAAGTACGTGCAACTAATGGTGATACATTTTTAGGTGGTGAAGATTTTGATAACGCTTTACTCGAACACTTTGTTGCTGAATTCAAAAAGGAAAAGGGTGATTTAACTAAAGACACCATGGCTACTCAACGTTTAAGAGAAGCCGCTGAAAAAGCCAAATGTGAACTCTCCTCAACTTTAACCACCGAAATCAATCTTCCATATGGTCCAGTCCATTTCAATATGAAATTAACTCGTAGTAAATTTGAACAATTGGTTGCTGACCTCATTCAACGTACCATTGGTCCATGTAACATTTGTCTCAAGGATGCCGGTTTAAGCACCAGTGAAATCAATGAAGTCATTTTAGTCGGTGGTATGACTCGTATGCCAAAAGTACAAGAATTAGCCAAGAGCACTTTCAATAAAGAACCATTCAAAGGTGTTAACCCAGATGAAGCTGTCGCCGTCGGTGCTGCCATTCAAGGTGGTGTCCTCAAAGGTGATACCAAAGGTATCGTTTTAGTTGATGTTACCCCACTCTCATTGGGTATTGAAACTTTAGGTGGTGTCTTTACTCGTTTAATCAAGAAAAATACTAATATTCCAGCCTCAAAGACTGATACTTTCTCAACTGCTGCCGATGGTCAATCTGAAGTAGAAATTAAAGTTTTCCAAGGTGAAAGAGAAATGGCCGTCGACAATAAACTCCTCGCCAAATTCACTTTATTCGGTCTCCCACCATTACCAAAAGGTGTCCCACAAATTGAAGTTACCTTTGATATTGATGTCAATGGTATGTTACAAGTTATTGCTAAAGATAAAGCTACCGGTAAAGCTCAACAAGTTAGAATTCAAACCAGTGGTGGTTTAAGCAAAGATGATATCGCTCGTATCCTTAAAGAATCTGAAGCCAACGCTGAAGTTGATCGTAAACGTAAAGAATTAGTTGAAGCCAGAAACAATGGTGAATCCGTTGTATACCAAGTTGAAAAAGATTTAGTTGAATTCAAAGATTACCTCTCTCAACCACAAACTGAAGAAATTAAAAAAGCAGTCCAAGCCGTTCGTGATGTCCTTGCCAAAGAAGATGGTTCAGCCATTGAAGCTGAAATTAAAAAATTACACGATTTAACTCGTTCATCTTTTGAAACTGCCTACAAAGCTAAACTCGATTCATCTGCAAGCAAATCTTCATCAACTGAATTCACTGAAATGAAGCCTTCAAAAAAGGCAATTTTTTCAATGACAGACTCTGCATTAAAAAGAGTGAAAGAGATTATGAATGATAAGAAAGATAATTGTATTGGTCTTAGATTAGGTATTAAAGAAAGAGGTTGCTCTGGTATGTCATACACCTTAGACTTTGCAACTCAAAAGAATAAATTTGATGAAGTTGTTGCTGACAAAGATATCAATATTATAGTAGATTCAAAAGCATTATTATCAGTTATAGGTACAGAGATGGATTACATTGAAGAACCAATTAAAAAAGAATTTATATTTATTAATCCAAATGCAACAAATACATGTGGTTGTGGAGAATCCTTTACCACTAAAGATTTTATGCCACAACCAAATAGAGGTATTGCTGGTGAAAAACAACCAATTTATTTGGATATGCAATCAACAACTCCAATCGACCCAAGAGTTTTGGATGCAATGTTACCATTATATACTGAAAATTATGGTAATCCACATTCAAAAACACATGCATATGGTTGGACTTCAAATGATTTAGTTGAAGATGCAAGAGAAAAAGTTTCAAAAATTATTGGTGCAGATTCAAAAGAAATTATATTTACAAGTGGAGCAACAGAATCAGGTAATATTGCAATTAAAGGTGTAGCAAGATTTTATAAAGAAAAGAAAAACCATATTATTACAACAGTTACAGAACACAAGTGTATATTAGATTCATGTAGACATTTAGAGATGGAGGGATTTAAAGTGACTTATTTACCAGTGGGTGAAAATGGCTTAGTAGATTTAGAGTTATTGAAGAACACAATTACACCACAAACATCATTGGTAACAATTATGGCAGTTAATAATGAGATTGGTGTAGTTCAACCTATTAAAGAGATTGGTAAAATTTGTAGAGAGAATGGTGTTTTCTTCCACACCGATGCTGCACAAGCAGTTGGTAAGATACCAATAGATGTCAATGATATGAATATTGACCTCCTCTCGATTAGCGGTCACAAAATATACGGTCCAAAGGGTGTGGGTGCATTATTCGTCAGACGTAGACCAAGAGTACGTATCGAGCCAATCACAACTGGTGGTGGTCAAGAACGTGGTATTCGTAGTGGCACTGTCCCATCGACATTGGCAGTTGGTTTGGGTGCCGCATGTGATATAGCATTGAAGGAGATGAATCATGATGCCGCTTGGGTTAAATATTTATATGACCGTCTCTTAAAGGGTATCACTGATAATATTCCAAATGTTAAAGTAAATGGCGATTTAAATGCACGTTACTATGGTAATTTAAATATCTCTTTCTCTTATGTCGAGGGTGAATCCCTTTTAATGGCAATCAAAGATGTCGCATGTTCAAGTGGTAGTGCCTGTACCTCCTCCTCCTTAGAGCCTTCCTACGTACTTCGTTCTTTAGGTGTTGAAGAAGATATGGCTCACTCTTCAATTCGTTTCGGTATTGGTCGTTTCACAACAGAACAAGAAATTGATTACACAATTGAAATCTTAAAAAAGAATGTTCAACGTCTTAGAGATATGTCACCACTTTGGGAAATGGTTCAAGAAGGTATTGATATTAAAACAATTGAATGGAGTCAAATT
>1948365_Abacterium@ISC
------------------------------------------------------------------------------------------------------------------------------------------------------------------------------------------------------------------------------------------------------------------------------------------------------------------------------------------ATGCCAAAAGTTATTTTTGTAACCCCGGACGATAAAAAAATTGAAATTGATGCACCGGAAGGTCTTTCTTTACTTGAGATTGCCCATGAAAATGATATTGACCTGGAAGGGGCCTGCGAAGGATCTCTTGCTTGTTCAACATGTCATGTTGTCGTTGATCCAGAGTGGTTTCCAAAACTGGAAGAACCGACAGAAGATGAAGAGGATATGCTGGATCTTGCATTTGGCCTGACGCACACGTCTCGATTGGGGTGTCAAATTATTATGTCGGATGATTTGGACGGGATTAAAGTACGTCTGCCAGAAGGCACGCGTAACATGCTGCTTGAT---ATGTTGTTACAGCTTTTGGAACCCGGGGAAACACCTCTTCCACATGAAGGAGAAGAAAGCCCGGCTATTGGTATTGACCTTGGGACGACACACTCTATTGTGGGAATTTCCAGAAGCCAAACCCCTGAAATCTTATCGGATGAGATGGGGCGAGCTCTAACACCTTCTGTTGTTCATTATGGTGCAGATAGAAGTATCACAGTTGGAGCTCTTGCCTTTGAGAGAAATCTTGAAGATCCTCTTAATACACTGTCTTCAACAAAACGTTTTATGGGAGGAGATTCT---------------------------------------------------CATAGAGGTCATAAGAAATTCAAGGTTGCTGGAAAAGAAGTCACCGCGGTTGAAGTCTCAGCAGAAATTCTGAAAACATTGAAAATGAAAGCTGAAGAAATCCTTTCTCAAAATATTTCAAAAGCTGTTATTACAGTCCCGGCGTATTTTGACGATACAGCGCGTACAGCAACACGAGATGCGGCACGGTTGGCAGGACTCGAAGTTTTACGTTTGATCAATGAGCCAACTGCCGCGGCCCTTGCCTATGGATTGGATAAAGGGACAGAGGGTTTGTATGCTGTTTATGACCTGGGAGGCGGTACATTCGATGTTTCCCTGTTACGTTTTGAAAAAGGCGTGTTCCAAGTTTTGGCAACAGGAGGGGACACTTCTCTTGGGGGAGATGACTTTGATGCTTACTTGTTGGCGTTATGTATGGATGAGCGCGCGTGCCGTCTCAAAAACCAGAATGGCACCTCCCAGGAGCAAAAGTCTCTTATGCCAGAAATACGACGTGCCAGAGAATCTTTAACAACTCAAGATCTTGTCAATCTCTCTCTTACTCTTGGGGGAGAAACTTCACAGCATGTTGTGGCACGTGGTACCTTTGAAACCGCAGTACAACCTCTTATTAAGAAAACACTCACGCATCTTCAGGATGTTATTGAAGAGGCCGGTATTAACGCAGAAGACCTGAAAGGTATTATTCTTGTAGGAGGGGCAACACGAATGCCATGTGTGTCGGCGGGT------------------------------------------------------------------------------------------------------------------------------------------------------------------------------------------------CAAACGTCCTCTTCTAAAGGATCT------------------------------------------------------------------------------------------------------------------------------------------------------------------------------------------------------------------------------------------------------------------------------------------------------------------------------------------------------------------------------------------------------------------------------------------------------------------------------------------------------------------------------------------------------------------------------------------------------------------CGTGCGGCGAAAAGAAATCTTTTTACAGTGACGCCGGCGGCTTATGAACGTGTTGGTCAGTTACTGAAAGATCGTGGAAAACCCTCTTTAGGGATCCGTATTGGGGTAAGGTCTCGCGGGTGTAGTGGTCTTTCCTATACTTTAGAATTTTGTGACGAGCTTTACCCGGGTGATGAAGCGGTTGATTTGGAAGATTTTAAAATTTTTATTGATCCCAAAGCGACTATGTTTGTTGTGGGAACCGAGATGGATTTTGTGACGGAAAAATTGCAGAGTGGTTTTGTTTTCAAAAACCCCAATGAGAAGGGTAAATGTGGCTGTGGGGAATCTTTTCATGTC------------------GTAGCCTCAAAATTCGAAAAAGCTAAAGATGTTATCTACTTGGATTATCAGGCAACAACTCCTTGCGATCCAAGAGTTGTTGATAAAATGATGCCTTTTTTGAAAGAACAATATGGAAATCCTCATTCCCGCAATCATATTTATGGATGGCAAGCAGAAGCCGCAACAGAAGCTGCACGCCATCATGTTGCAGATGCAATTGGTGCTAATGTTAAGGAAATCGTTTTTACCTCGGGGGCAACAGAGTCCAATAATCTGGCCCTGAAGGGGGTTGCCCACTTTTATAAAGACACGAGAACCCATATTATTACCTGTGTAACTGAGCATAAATGTGTTTTGAATACCTGCCGTCGTTTGGAGCGTGAAGGATTTGATGTAACGTATTTGCCGGTTCAAAAAAATGGGTTGATTCGTCTTGAAGACCTGAAAGCAGCAATCACGGAAAAAACGTTGATTGTCTCAATTATGGCCGTCAATAATGAAATAGGTGTTATTCAGCCCCTAAAGGAAATTGGGGAGATTTGTCGATCAAGGGGTGTCTTTTTTCACACGGATGCCGCTCAGGCGCTGGGTAAAATCCCTCTTGATGTGAAAGACATGAAAATTGATCTGATGAGTTTGTCGAGTCACAAGGCTTATGGTCCCAAAGGTATCGGGGTTCTTTATGTAGGGCGTAAACCCCGTGTTCGATTAATCCCCCTTATTGATGGAGGAGGGCAAGAGCGCGGAATGCGATCGGGAACATTATCTCCGGCATTATGTGTAGGTTTTGGAGAGGCTTGCCGACTGGCCATCGAGGAAATGCCTTCTGAAACGCGTTATATTGAATCCTTGAAAAGTCGTTTTTACAATCAAATAAAAGATAACTTGGATGAAGTTTATTTGAATGGTGACGAGCAAGCCCGTATCCCGGGTAACTTGAATATCAGCTTTGCCCATGTTGAAGGAGAAGGCCTTATGATGGGTATCAAGGATTTGGCTGTATCGTCGGGATCCGCATGCACGTCTGAGTCGTTAGAGCCATCATATGTGTTAAGGGCTCTGGGTGTTGATATTGAAATGGCCCACACTTCCTTGCGTATTGGTTTTGGACGTTTTACAACAGAAGAAGAAGTCGACCGAGCAGCGCAAAGAATTATTGAGGCAGTTGCACGACTGCGAGAAATGAGCCCTTTATGGGAAATGGCCCGGGAAGGTATTGATTTGAAGTCTATTCAGTGGGCGGCCCAC
>5693_Tcruzi@ISC
ATGGGATTTACAGACGTCACGTACAACACTGCGGCAGATTTGTTTTTGGAACACGTGGAAAATGTTCTGGAAAGCGTTGACAGCAGTGCCATTGAGGAAGTGAATCTTTTGAGTGGGGTCCTCTCTGTTGAGACGGTGTCGAGTGGAACTTTTGTGCTTAACAAGCAAGCGCCGAATGTGCAGCTGTGGCTCTCATCACCCGTCTCTGGGCCGCACCACTACGACATGGTCCTGCCGGCTGGACAGTGGCTTGCTGACAGCGATGGACACTCCCTGAAGGAGAAGCTGGAGAGGGAGTTAACGGAGACGCTGGGAGTGGAAGTGAAACTTCAGCTCACAATACATGTGCAGCTACCGGATGGCACTACACGAGATGTGAAGGCGTACGAGGGTCAAACGCTTCTGGACGTTGCCATGGAAGAAGGGCTGCCAATAGAAGGAGCATGTGGAGGCTCGTGTGCCTGCTCCACGTGTCACGTGTACCTGGAGAACGATGCGATGGAGCTCTTTGATGATCCAACGGATGAGGAGAATGACATGCTTGACATGGCTTTTTTCCCGCAGTCCACCTCACGATTGGGGTGTCAGCTGAAGCTGGTGAAGAAGCACGACGGGCTGAAGATACAGCTTCCACGTGCCACGCGGAACATGTATGTGGAC------------------------------CTGGCTCGCTGGCAGTCGTCGAAGGTGACCGGCGACGTCATTGGCATTGACCTGGGCACGACGTACAGCTGCGTCGCTGTGATGGAGGGCGACAAGCCGCGCGTGCTGGAAAACACTGAGGGCTTCCGCACCACTCCATCCGTTGTTGCCTTC---AAGGGCCAGGAGAAGCTCGTCGGCCTCGCAGCAAAGCGCCAGGCCATCACAAACCCGCAGTCCACCTTCTTTGCTGTGAAGCGACTGATTGGCCGCCGCTTCGAGGACTCGAACATCCAGATCAAGAACGTGCCGTACAAGATTGTGCGCAGCAGCAACGGCGACGCGTGGGTGCAGGCCAATGGCAAGCAGTACTCGCCGTCGCAAGTGGGTGCGTTCGTGCTGGAGAAGATGAAGGAGACGGCGGAGAACTTTCTTGGCCGCAAGGTGTCGAACGCGGTGGTGACGTGCCCGGCGTACTTCAACGACGCGCAGCGCCAGGCGACGAAGGACGCCGGGACGATCGCCGGGCTGAACGTGATCCGCGTGGTGAACGAGCCGACGGCTGCGGCACTCGCGTACGGACTGGACAAGACGAAGGACAGCATGATCGCCGTGTACGATCTGGGTGGCGGCACGTTTGATATCTCCGTGCTCGAGATCGCTGGCGGCGTGTTCGAGGTGAAGGCAACGAACGGCGACACGCACCTTGGCGGCGAGGACTTTGATCTGTGCCTCTCCGACTACATTCTGACGGAGTTCAAGAAGTCGACCGGGGACCTGAGCAACGAGCGAATGGCGCTGCAGCGCATCCGAGAGGCCGCGGAGAAGGCGAAGTGTGAGCTGTCGACGACGATGGAGACGGAGGTGAACCTCCCGTTCGGCGCCCAGCACGTGCAGATGACGGTGAGCCGCAGCAAGTTCGAGTCTCTGGCGGAAAAGCTTGTGCAGCGTTCCCTGGGCCCTTGCAAGCAGTGCATCAAGGACGCGGCGGTGGACCTGAAGGAGATCTCCGAGGTTGTGCTTGTTGGCGGCATGACGCGGATGCCGAAGGTGATCGAGGCGGTGAAGCAGTTCTTTGGGCGTGATCCGTTCCGTGGTGTGAACCCCGACGAGGCCGTTGCGCTCGGCGCGGCAACGCTCGGCGGTGTGCTCCGCGGCGACGTGAAGGGTCTCGTGCTCCTGGACGTGACGCCGCTGTCGCTTGGCATCGAGACGCTGGGCGGTGTCTTCACGCGCATGATCCCGAAGAACACGACGATCCCGACCAAGAAGAGCCAGACCTTCTCGACCGCGGCGGACAACCAGACGCAGGTGGGCATCAAGGTGTTCCAGGGTGAGCGTGAGATGGCGGCCGACAACCAGATGATGGGCCAGTTCGACCTGGTGGGCATCCCGCCGGCGCCGCGCGGCGTGCCGCAGATCGAGGTGACGTTTGACATTGACGCCAACGGCATCTGTCACGTGACGGCAAAGGACAAGGCGACCGGGAAGACGCAGAACATCACCATCACGGCGAGTGGCGGCCTGAGCAAGGAACAGATTGAGCGGATGATCCGTGACTCCGAGTCGCACGCGGAGTCGGACCGCCTGAAGCGCGAGTTGGTGGAGGTGCGCAACAATGCCGAGACGCAGGCGAACACGGCGGAGCGCCAGCTGACGGAGTGGAAG---TACGTGAGCGATGCCGAGAAGGAGAATGTGCGCACGCTGCTCGCGGAGCTCCGCAAGTCCATGGAGAACCCCAACGTGGACGAGCTTTCGGCGGCAACGGACAAGTTGCAGAAGGCGGTTATGGAATGCGGCCGCACGGAATACCAGCAGGCCGCCGCGGCGAACAGCAGCAGCTCCAGCGGCAACGAACAACAGCAGATGCTCTTCCGGCATAAAGCGGCCTTCACACTCACACCGCAGGCACTCCGTCGTGTCAAGTACCTGCTGAAGCGGTGTCACAAAATGCCCGATGGGATTCGTATTGGTGTAAGTCGCCGTGGCTGCAGTGGGTATAGCTACACAGTGAAATATCACTACGACAAGCAAACAGGAGACGTGGTGGTTTTGCAGGACGGTGTGAAGGTGGTGGTTGATAGCAATGCACTCTTTTATGTTATCGGGACGGAGATGGATTACGTTACGAGGAGTGTGGAGGAAAAGTTTACCTTTCGCAACCCAAACCAAAAGTATTCGTGTGGTTGTGAGGAAAGTTTTATGCCTTTTGATTTGATGGGAGGCTCAGTGCGATCATCCACATGTGACACACGGCCACTCTACCTGGACTTTCAGGCCACCACGCCGTTAGATCCACGTGTGCTCGACAGGATGCTGCCGTATCTGACGGAACGGTACGGGAATCCACACAGTCGGACACATCGTTACGGATGGACGGCGGAAGATGCTGTGGAGAAGGCTCGTGCAGAGGTGGCAGATCTTATTGGAACCAGCCCCAAGGGAGTTTTCTTTACCAGCGGTGCGACCGAGTCTAATAACATCGCCATCAAGGGTGTGGCATATTACAACAAGAGCAAAAAGAATCACATAATAACACTTCAGACGGAGCACAAGTGTGTTTTGGATTCATGTCGTTATTTGGAGATGGACGGTTTTGAGGTAACGTATCTTCCGGTGGAAAAAAACGGTCTTGTTAATCTACAAAAAATTGAGGAAGCTATCCGTCCAACAACCGCTCTCGTTTCCTGCATGTACGTACACAATGAGATTGGTGTTATTCAACCTATCAGCGAGATTGGAAATTTATGTCGTAAGAAAAAGGTTCTTTTCCACACGGATGCCGCACAAGCCTTGGGAAAAGTATCCATTGATGTGGAGCGTGATAATATAGACCTTATGTCTCTTTCCTCCCATAAAATTTATGGGCCAAAGGGATGTGGTGCTCTTTACATGCGTCGGCGTCCCCGAGTACGCGTGCGTTCTCCCGTCAGTGGCGGTGGTCAAGAGCGTGGTGTGCGGAGCGGCACTGTGGCGACGGCGCAGGTTGTTGGGATGGGCGCCGCCTGTGCAATTGCAAAGGTGGAAATGGAGCGAGACTCCGCACACATTTCACGACTTTCAAAGCGTCTTCTGAATGGTTTGCAAAGTCGTTTGCCACACATAACGGTCAATGGGGACTTGGAAAAACGATATCCTGGTAACCTTAACATCAGTTTTTCCTGTGTTGAAGGCGAGAGTCTTTTGATGGGAATGAAGAACGTGGCCGTGTCAAGCGGAAGTGCGTGCACAAGCGCTTCTTTAGAGCCAAGCTACGTTCTCCGGGCGCTTGGCATTGATGCGGAAAATGCGCATACTTCCATTCGCTTTGGTATTGGCCGCTTCACCACTGAAAGGGAGATTGATGTGACGATTGAAGAATGCGTCCGGAACGTGGAGCGACTGCGTGAGATGTCGCCCCTGTGGGACCTTCTGCAAGAGGGCAAGAGTCTTGCGGATGTGGAGTGGCGG------
>1629334_Cvaricaedens@ISC
------ATGAATAAAACAGATTTTATGAACCAAGTTCACGACACGCTTCAGGGTCTTGCTGAAATGCTGGAAAATCAACTGGATGAG---CATAATGATATCGATATTCGGGAAGGTTTTCTTCAAATTACATTTCCTGCTGGGCATATCTGGTTATTGAATCGACATGGCCCTACTCAGGAAATTTGGCTTTCTTCGCCCATTACCGGTGGTCTCCATTTCCGCTTTCATGAGGATATCCAAAGATGGATTTCTACTCGATCTTCTCAGGAGCTTTTTTCTTTTCTTGAGCGAGAGCTTTCCGCTTTTTCAAATTCTGCGACAGCCATTATGCCCCATATGACCTTTGTGACACCTCAGGGTGAACGAATAACAGTTGAGGTGCCAGTGGGTCTCTCTGTGCTCGAAATTGCTCACCAAAATAATATTGATCTGGAAGGTGCCTGTGAAGGTTCTCTTGCATGTTCTACGTGCCACGTTATTGTGGATTCTGAATGGTATGACACTCTTCCTGATGCTCAGGAAGAAGAAGAAGATATGCTTGATCTTGCGTTTGGACTAACGCACACATCAAGGTTGGGATGTCAGATAATTATGAAGGAAGAGTTGGATGGTTTAGTGGTCACCTTACCGCCTGCGACCCGTAATATGATGAGCGGC---ATGTTGCTTCAGCTTGTTGAGCCTGGACAAACTCCTCTTCCTCATGAAAAAGGAAAAACGACCGCTATCGGTATAGATTTGGGAACTACACATTCGTTGGTTGCGGTCTTTCAACAGAGTAGTCCAAAAGTCCTGAGAGATGAAAAGGGTGTTTCTCTTTTGCCTTCAACTGTTTTCTATGACCGCGAAAAG---ACTCTTGTCGGCAAAATGGCTCAGGAAGAAGGTGTCCAACAACCTGAGCGGATGATTTCTTCTTTTAAAAGGTTTATGGGGAAAAGTGAGCAGGGGCGGAAAACCCAC------------------------------------------------CATTTTAATGTGGGAGATAGGCACGTCACTCCGGTGGAAACGTCGGCTGAAATTTTGAGATCTCTCAAGATGCGGGCTGAAAAATACTTGGGTGACAACGTTACACAAGCGGTTATTACTGTTCCCGCTTACTTTGATGATGCTGCACGAACAGCTACGAGAGATGCGGCACGCCTGGCAGGACTTGAGGTGTTGCGCCTTGTTAATGAACCAACGGCGGCTGCTCTTGCCTATGGTCTCGAACATGGGGTGCAAGGAATTTATGCCATTTATGATCTGGGAGGAGGGACTTTCGATCTTTCTCTCCTGAATCTGGAAGGAGAAGTTTTTAAAGTCCTGTCCACAGGAGGTGATACGCAATTGGGAGGCGATGATATGGATCGCCTTCTTCTCACAACCCTTTTGAGTTCCCAAACAGAGTTGTTAGCG---------------------GAAGATAGTTTGGCTTTGATTCAGGCACGCCGGATCAAGGAATACCTGACAGATCATGAAAACTGGTCAGGTTCTATACAGGTAAAAAATAATCTTCTTGAAGGTCATATAACACGGCTTGATTTTGAGCTCCTTATTTCCCCTTTAATCGATAAAACTCTGAAAATCTGTCGGCAAGTCGTACGGGATGCCCAGATTTCTCTGGATCAAATCAAGGGAGTTGTCTTGGTCGGTGGAGCGACCCGCATTCCTCTCGTTCGTCAAAAAGTTGAGAGATTTTTTGAGCAGGTTCCCCTGACCAATATTAATCCCGATGAAGTTGTTGCTCTGGGAGCTGCCTTGCAGGCCGAGGCATTGACTGAGGGTTCC---CAAAGACTTTTACTGGATGTGGCTCCTCTTTCATTGGGATTGGAAACATACGGGGGAGTGGTCGAGAAAATTATTCTTCGTAATTCGCCTATTCCCGCAAGCCATTGGCAGGACTTTACGACTTTTCAAGACAATCAGACAGGAATGAGTCTTCATATTGTGCAGGGTGAGCGGGAGTTGGTGCAGGATTGTCGCTCCCTGGCTCATTTTGAATTACGGGGCATTCCCCTCATGAAAGCAGGAATGGCAAGAATTCGGGTGACGTTTACCATTGATGCCGACGGGATTCTTACCGTAAGTGCTCGAGAACAAACCACAGGTATTCATCAATATATCGATGTAAAACCCAGTTATGGATTAACGGAAGAAGATTTGCTCAGGATGATTGAAGAAAGCCATTCACATGCCCGCTCGGATATGGACGAGCGTCTTTTGCGGGAAGCCCGTGTTGAGGCTGAACGTCTCCTTCATGCTGTTAAAGAGGCCTTGAAAAATGATAGTGACCTTTTGGAAGAAAGTGAAAAGATAGAAGTAAAGCAAGAAGCAGAAGCACTCATATCTGTTTTAAACTCTGTTAAACGAGATGACATAGAAAGAAAAACAGAACGTCTCAGGCAAGTAACAAATTCATGGGCAGAACGTCGGATGAATCAGGCTATGCGTAAGGCGCTGAAAGGCAAAAAACTG------------------ACGCGTGAACGCCCACCTTTCATGACGATTACGCCGATAGCTGTTGAGCGTATAAAAAATTTGCTGGCTTCTCGTGAGAAACCGTCCGTAGGTGTGCGTATCGGTGTTCGAAGCCGAGGATGCAGCGGACTTTCCTATACATTGGAATATGCTGATGAACGCTTGTCTACAGATGAAGTGATAGAATCTTACGGAGTCACGGTGTTGGTAGATCCCAAAGCAGGGATATTTTTGCTGGGAACCGAAATGGATTTTGTTGAAGAAAAACTTCAATCAGGATTCGTTTTTAGGAATCCTAACGAAAAAGGACGTTGTGGTTGTGGAGAATCCTTTCATGTT---------ATGCAAATACAAAACACATTCTGTTCTCACCCTTCAGGGGTTATTTATCTTGATTACCAGGCAACAACGCCTTGTGATCCCAGAATTGTCGAGAAAATAATCCCCTATTTTTATGAAAATTTTGGCAATCCCCATTCGCGTAATCACTTTTATGGGTGGAGTGCTGAGGAAGCTGTAGAAAAAGCACGACTTCAAGTAGCCAATCTCATCAATGCTAATCCCAAGGAAATTGTTTTTACATCAGGCGCCACTGAGGCAAATAACCTTGCGCTTAAGGGTGTCATGAAATTTTACCAGGATCGGAAGAATCACCTCATTACTTGTGTGACGGAACATAAATGCGTCCTGGATACGGCACGTCATCTTGAACAGGAAGGAGTTCGGGTGACTTATTTACCCGTGAAGCCCGATGGAATTATTGATCTTGATAAGCTGGAAAGCGCCATAACAGAACAAACTGCTTTGGTCTCTATTATGGCTGTGAACAATGAGATTGGTGTTATTCAACCCATTGAAGAGATTGGCAAGCTTTGCCGTTCAAAGGGAGTATTTTTCCATACAGATGCGGCTCAGGCGGTAGGAAAGATCCCCCTGGACGTTCTGAAAATGCATATTGATCTTCTTAGCATCTCAGGTCACAAGATTTATGGCCCCAAAGGAGTTGGAGCGCTTTATGTGGGACGCAAACCCAGAGTCAGGCTGGTGCCACTGATGAATGGTGGGGGGCAGGAACGGGGATTACGCTCAGGTACTTTATCTCCTGCATTATGTGTCGGGTTAGGAGAAGCCTGTGTGATTGCGGGAGAAGAAATGATGCAGGAGAATACTCGCCTTCTTGACTATCGCGATTATTTTTATAAAGGTTTGATGCAAGAACTTGACGAGATTTATCTGAATGGCAGTTTGATTCACAGAGTTCCCGGAAATCTTAATATCAGCTTTGCGCATGTAGAGGGAGAAGGGCTTATGATGGGTCTCAAGGATTTGGCGATATCGTCAGGCTCGGCGTGTACTTCTGCTTCCCTTGAACCATCCTATGTTCTGTATGCTTTGGGCGTTAACGAAGAATTGGCGCACACTTCACTGAGGATTGGATTTGGCCGTTTTACAACTCTTGAAGATTTAAGGTACGCCATGAAGCGGATTATTGCAGAAGTAAAGAGATTGCGTGAGATGAGTCCCTTGTGGGAAATGTCCCGGGAAGGCATTGATTTGAAATCGATTAATTGGGCTGCACAT
>246273_Wendosymbiont@ISC
------------------------------------------------------------------------------------------------------------------------------------------------------------------------------------------------------------------------------------------------------------------------------------------------------------------------------------------ATGCCATCCGTCACTTTTATTTTACCTGATGGAAGTAAGAAAAGTTATGAAGCTGCAGAGGGAGAGACTCTGCTTAACTTAGCTCACAGAAACGACCCAGACCTTGAAGGCGCATGTGAAGGTTCTCTTGCCTGCTCTACATGCCATGTAATCGTTGATCCGAAATTTTACGATGCTGTAGAACCTATATCTGATGAGGAAAATGATATGTTAGATCTAGCTTTTGGCTTGACAGAGACATCAAGGCTTGGGTGCCAAATAAAAATTACAAAAGATATTGATGGCTTGTGTCTAACCATACCAAGGGGAACAAGAAACATATCGCTTGATATGCAGCCAATACAAATTTCTGAACCA------------------------AATTCAAATGAAACAGTGTTTGGTATAGACCTCGGCACTACCAATTCTTTAATTGCTATAGTGAATAAAGCTGACGTGGAGATATTTAAAGATGAACAAGGACGTGAGCTACTGTCTTCTACTCTTTCATATGAAAATAACATA---TTGAAAATCGGCTACGATGTT---------------------GGCCCAGATGCAATTTACTCGATAAAACGCCTAATGGGTAAAAGTGTTGAAGACTTGCACAAAGAA------GGCGTTAATTTTGAAATAGATAACGAAAGTGAAAAAGTTATTAGGGTAAAATGCGAGGAGAAATATCTTACTCCTGTTGAAATATCTGCTGAGATATTGAAAGCTCTATGTGAGAGGGTAAAAAAGTCTACGGGAATAGAAGTAAAAAAAGCAGTGATTACTGTGCCAGCTTACTTTGACGATCCAGCACGTAATGCAACTAAGTATGCAGCGAAATTAGCTGGTATAGAAGTTCTGCGCCTTATTAACGAGCCAACCGCCGCCGCGCTTTCTTATTCGATTGAAAAGAACAACAGTGGAATATATGCAGTTTATGACCTCGGTGGCGGAACATTTGATATTTCAATATTGAAATTACACCAAGGAGTGTTTCAAGTTCTTGCAGTTGGTGGTGATACCAAACTTGGTGGTGATGATTTTGACCATCTGCTAAGTTCAATCGTGCTCGATAAGTATAGAGAACAGGTGGGT------------------------GCAGGGCCATCACTTATTGAATTACGTACTGTAAAAGAATACCTAAGTGAAAATACATCAGGTACTTTTAAATTTAATATTAATGGTGTATTATTTAAATGCGAAATTACCAAAGAAGAATTCGAGCAAGCAATAAGTCCCTTGGTTAATAAGACTGTCAATATAGTTACTCGTACTATAGACGATATAGATCTTAAAATTGATGACATAAAAGGAGTAATTTTAGTTGGTGGTGCAACTAGAGTGCCATTAGTTCACGACTCACTAGTCAAGCTCTTTGGAAATAAGGTACTGAATGATGTAGATCCAGATAAAGCAGTTGTTATTGGGGCAGCCTTGCAGGCTCATTATTTAACTTCAAGCTCAAAAAGGAACATTCTCTTGGACGTTTTACCTTTATCACTTGGCATAGAAACTATGGGAGGAATAGTTGAAAAAATCATACCAAGAAATACGCCATTGCCAGTTTCAGAAACAAAAGAGTTTACAACTTATGTCGATGGGCAAACGGCAATGAAAATTCACGTTTGTCAGGGAGAACGTGAAATGATAGAAGATAACAAATCTCTAGCGCAGTTTGAACTCAAAGGTATACCACCACTGCCTGCAGGTTCTGCAAGAGTTGAGATAGAGTTCACAGTTAATGTTGACGGAATATTGACTGTTACTGCACGAGAAAAAACCACTGGGATTGAGCAAGTAGTTGAAATAAATTCAAGTTTTGGCTTAAGTGAAGCCGATGTTCAAGATATGGTTAACCAGTCAATAAACAACTTTGATGAAGATATGAAGGCCCGTTCCCTTGCAGAAGCTAAAATTAATGGCAACAAACTCATACATTTGATTGAAAACGATAAT---------------------AGTCTTTCCTCTGATCAAAGGTTAAAAAATCTACTGCAAAACGCAAAAAAAGCTTTACAAGGAAATGATTTGAGTGAAATCAATAATGCTATCGCCAAGTTAGAAAACTCTTCCTTAGAATTGTGTGAATTGACAAATAGG---------------------------------------------------ATGGCGAAGAAAGATAAAAAACTTATCACTATCACTGCAAATGCAGTGGAAAGGATAAGACATTTATTGGATCGAAAACAGGAAGAAGCAATAGGAATAAGAGTTCTAATTAAACAAAAGGGATGTTCTGGTTTGAAATACGATATTGAATACGCCTACGATATTCGTCCTTTAGAGTCAGTAATTGAAGAACAAAAAGTCAAGATATTGATCGATCCAAAATCTGTCATGTTTATCCTTGGCTCTGAAATGGATTACGTGGAGGAAAAACTCTCATCTGGTTTTGTTTTCAAAAACCCTAACGAGAAAGGAAAATGTGGTTGTGGAGAGAGTTTTCATGTC---------ATGGAAAATAAGAAAGCACACAGTGCTAAGATAAAATTACCGATATTTCTTGATTATCAGTCTACTACTAAAGTAGATCCTCGTGTTTTAGAGGTGATGATACCTTATTTT---GGTGAGTTTAGTAATGCACACTCTCGTAGCCATTCATTTGGTTGGGCTGCTGAAGAAGCAGTGGAAAGAGCAAGGAAGCACATTGCCGATCTGGTAAACGCAGATAGCAAAGAAATTATCTTTACCTCAGGTGCAACCGAGTCAAATAACATGGCAATAAAGGGCGTTGCTCACTTTTATAGGAATAAAGGAGACCATATAATAACTGTTTGCACGGAGCATAAATGCGTTTTGGATTCTTGTCGATATCTGGAGAATGAAGGCTTTAAAGTTACATATCTGTCTGTTAAGCAAAATGGAATTATAGATTTGTCGAAACTCGAAGAAGCAATCACTGATAGAACAATTCTGGTTTCAGTGATGATGGCAAATAATGAAATCGGAGTAGTGCAACCTGTCAAGGAAATTGGTGCAATATGTAGGAAGCATAATATATTTTTCCACACAGATGCTGCTCAAAGCTTTGGAAAAGTACCGATCGATGTTAATGAAATGAACATTGATCTCATGAGCCTTTCTAGCCACAAAATTTATGGACCAATGGGAATGGGTGCATTATATGTCCGGAGAAAGCCTCGTGTTAGGCTGACACCACTGATTAGTGGTGGTGGACAGGAGAGAGGTATGCGCTCCGGAACAGTTCCAACTCCTCTTGCAGTTGGTTTTGGTGAAGCAGCACGTATTGCTAAAGAAGAAATGGAAACAGAAGCAACCAAGTTGGAAGAACTGAGAGATATTTTGTACAGCAAGATAAAAGAAACATTTCCTGATGTTGTTTTAAATGGTGATTATGAAAATAGAATTCCTGGCAACCTAAACTTAAGTTTTCCCTACGTTGAGGGCGAATCTCTCATCATGGCAATCAAGGATTTGGCGGTAAGTTCCGGTTCTGCGTGCACATCTGCATCTCTTGAACCTTCCTATGTCATAAGATCACTAAACAATGGCCATGACCTTGAGCATTCATCAATTAGATTTGGCCTTGGCCGATTTACCACTAAAGATGAAGTTTTATATGCAGCAGATCTTATTGCTAAAAATGTTGGGCGACTGAGAGAAATGAGCCCACTTTGGGAAATGGTGCAAGAAGGAGTAGATTTAAACACCGTGAAATGGGACTCTCAT
>1919268_Abacterium@ISC
------------------------------------------------------------------------------------------------------------------------------------------------------------------------------------------------------------------------------------------------------------------------------------------------------------------------------------------ATGCCTAAAATAATTTTTATTTTTCAAGATCAAACACGAAAAGAAGTGGAGGCCCCTTTGGGCGTTTCCCTTTTAGAAGTCGCGCACAGTAACGACATTGAAATAGAGGGTGCGTGTGGTGGGGCGCTGGCTTGCTCAACATGCCATATGGTGTTGCCCAACGATTGGTTTGAAAAGCTTGATCCCCCTTCAGAAGAAGAGGAGGACATGCTTGACCTCGCGCATGGATTGACCAAAACTTCTCGCTTAGGATGTCAAATTGTTGTTACGGAAGAGATGGATGGCATTGAGATCACCGTTCCGGGTGGCAGACAAGATTTTATTAGT---------ATGCCAAAAAAAAACTCCCCCGCA------GATTTTTCCGAAAACAAAAAAAACACACCTGTTGTAGGCATAGATTTTGGCACAACATGCTCACTGGTCGCG------CATGGAGCGCCACCGGATGTTATTAAGCAT---GACGAATCACTCATGCTTCCCACGTCCGTTATTTATCATGAGGATAAA---ACAGAGTGCGGAACACAAAGC------------------------GCTCTTGCCATCAATTCCATAAAACGCCTTCTTGGGCAAACATCTGGTACCGCACAAGCGTTG------------GGATTTCAGGTTGAA------AAAGGATCAAATATTACGATCGTTACTCCTCAAGGCCCTAAAACACCTTTGGAAATCACTGCTGATTTTTTGCGCCATCTGCGCCAACACACAACACATGCCCTTGGATGCGATGTACATACAGCCGTCTTAACCGTCCCTGCACATTTTTCAGAGAAAGCGCGCCAAGAACTTCGTCACGCAGCATCACAAGCAGGGTGGCACATTCTCAGGCTTCTTCCAGAACCAACAGCGGCCGCATTGGCCTACAAGCTCGATACCCTAGAGCCCGCTTGCTACCTTATTTATGACTGGGGAGGGGGGACGTTTGACATCTCTATTCTTGCGCTTGAGGATGGAGTGTTTCGCGTTGTTGCTCTCAGCGGAGATAGTTTGTTAGGAGGCGACGACCTGGATCGCATTATTGCCCAAAACCTCACGAACTCTGAGCATCCAAGCACACAG------------GAT---------------------ATTGCACAAGCGCGCTTGATCAAAGAATCTTTATGCCTCGCTCCTTCTGTGGATTGGGTACAAAAC------------ACAAACACCATCAGTGTAACAAAAGACATGGTGGCATCTTTCATAGAACCTCTGATACAACAAACTCTCTCGATGTGTGATCAGGCTATGGAGGACGCCAACATGAGCTACAGCGACCTCCGCAACATTATTCTTGTAGGTGGCACCACCCGCCTTGCTTGCATTCAAGATGCCATCGCGCGCCACATGGGCGCACCCATCCTATCTAGCCAAAACCCTCAAACGGTTGTGGCTATGGGAGCAGCGCAATATGGGCACTCCATCATGTGCGATAGCGATCCTAACATTTTAATTGATGTGCTACCTTTGTCGCTTGGCATTGAGTCTGTGGGAGGCATTGTGGAGGTTATTATTCCTCGCAATACCCCTATTCCACATAACGAAACACAGGTATTTACCACTTCCATCAACGGGCAGAAATTTATTAACATATCCGTTATTCAAGGGGAACGCGATTTGGCACAACACTGTACACAGCTTGGCTCCTTTACCATCGGTCCTCTGCAGCCTGTCCTTGCAGGCATACCACATGTCGAGGTCACCTTTTCCTTAGATGTAGAAGGATTGTTAACAGTAACAGCGTTTGAGAAGCAGTCGCAGCAATACCACCACATAACATTAAATAAT------ATTATGGATCCCAAACACTATGAAGACACAGTGAAGGACGCCGCCCAGCACGCTCTTGCAGATGCAGAAACTTATCAGCGTGTTTTTACAAAGCAAAAGGCGCTTTTGCTGCTATCGCGCCTTCATGCATATCAAGCAAAC------------------------------CATACCGTAAGCGACAATATTCTTGAGGCACAGAAAGCACTGCAAAATGAAGATCAATCCGACCTGTCAGATCTCTTGCAAACACTAGAAAAT------------------------CGTATTAATGAATCTTTG---------------------------------------------------ATGACTCAGTCCTTCCTTACCACCACACCAGTAGCAAAAAAAATGCTCCAAAACATGCTTGTTGCCCGCGAAAAAGACACGCTTGGTATTCGCATAGGTGTGCGCACACGGGGATGCACTGGGCGCTCCTACACTATGTCCTTTGTTGACAAAGTCGACCCGCTTGACCATTGCGCCGTCTCAGACGCCCTCACGCTTTTTATTGATCCAAAAGCCTTCATGTTTATTGTGGGAACAACTCTTGATTACCAAAAAACAGATACAGCGGAGGGATTTCTGTTTCAAAACCCTAATGAAAAAGGACGCTGTGGTTGTGGAGAATCTTTTTACACT---------------------------------ATGAAAAAAGAAAACCGCTTTTACATGGACCATATGTCCACCACACCTTGTGATCAACGAGTTATTGATACGATGATGCCATTTTTGGTAGATCACTTTGGCAACCCTCACTCCAAAAATCATGAATGGGGATGGGATGCTAGTACCGCTGTGGAAAAAGCACGCAAAGGCATAGCATCTATCATCAACGCATCACCTAAAGAAATTATTTTCACATCTGGTGCAACAGAAGCCACTAACCTTGCCATTAAAGGCTTAGCTCTTTTTCATCCTGAT---AAAAAACATATTGTTACAACGCAAATAGAGCATAAGTGTGTTTTGGATTCCTGCACTTTTCTCGAATCTCAAGGATTCAGCATTACGTATGTACCCGTACAGAAAAGCGGCATTGTGCAAGCACATGACATAGAAAACGCAATACAAGACGATACGCTTCTTGTGAGTGTTATGGCCGCAAACAATGAAATTGGCACGATTCAACCCATTAGAGAAATTGGGCATATCTGCAAAAAAAGAGGTGTTTTCTTTCACACAGATGCTGCACAGGCATTTGCAAAAATGCCTATTGATGTTGAGGATATGTGCATCGACCTTTTGAGTATTTCTGGGCATAAAATTTATGGCCCTAAGGGTATAGGCGCTCTCTTTTTGCGCAAGCGAAGGCGCGTGCGCATCACACCCCTTATGACCGGTGGCAACCAAGAGCAAGGCTTGCGCTCCGGAACACTGGCTCCATTTTTGTGTGTTGGCTTAGGAGAAGCAGCCCGCATCACATGGGAAGAAAGCTCCAAAGAGAATGTGAGACTGCTAAATCTGAAGCGCACTTTGTGGAAAAAAATACAA---GCATTACCTGAAATACTCCTGAACGGAGATTTTGATAACGCTCTACCACACGTACTAAACGTAAGCTTTGCAGATGTTGAGGGAGAAGGTCTGATGGGACACATCAGCGAAATTGCCGTTTCCTCTGGTTCTGCATGTACATCAGACTCTCTAGAGCCATCGTATGTCTTACGCGCTATTGGGGTAGACGAGTCCATGGCGCACACATCATTGCGCATATCGTTTGGACGCTTTACAACAGAAGAAGATATTCTCCACACCGCAAACCGCATTGTGCACGCAGTCAACCATTTGCGCAACATGAGCCCGTTATGGGAAATGCGACAAAACGGCGTGGATATCTCAACAATTGAGTGGAAACAC---
>1414854_CNamoebiphila@ISC
------------------------------------------------------------------------------------------------------------------------------------------------------------------------------------------------------------------------------------------------------------------------------------------------------------------------------------------ATGGCAAAGATTACTTTTATTAAACAAAATGGCGAGCAAATACAGATTGATGCTCCGTTAGGACTTTCAGTCCTGGAAATTGCTCATCAGAACAATATCGACCTGGAAGGGGCCTGTGAAGGATCTTTGGCGTGTTCAACGTGCCATGTTATTGTGGGTGAAGATTGGTATGACGTTTTATCTCCAGCAACTGAAGATGAAGAAGATATGTTGGATTTAGCTTTTGGTCTTACCCATACATCCCGATTAGGATGTCAGATTATCATGACAGATGAATTAGATGGTTTGGTTGTAAAGTTACCTGCTGCAACGCGCAACATGATGGTTGAA---ATGTTTTTAGAGATTTCAGAACCAGGGGACACACAAGCTAATCAAAAGGATGCTCACTATACAGCTATCGGTATAGATTTAGGGACGACTCATTCTCTTGTCGCTTATAAAGAAAACTCAGAAGTAATTGTTTTAGGTGGT------GAGGAGCGTCTTCTTCCTTCCGTAGTAGCATATCTTGAAGATGGC---TTTAGAGTTGGGCATAAAGCTTTAACCTACGAAATTTCGAATCCAGAATATTATGTGCGTTCCATTAAGAGGCTCATGGGCAGAAGTGCTGAAGAGGCTCTTAATGAC---CCTCTTTTTTCTTCTCGAGTCGAACGAAATAAAGGATCTTTACTGCAACTCAAAATTGGAACTCAATTGCTTACGCCTATTGAGATATCAGCGTTAATTTTAAAAGAATTACGTGATCGTGCTGAACATGCTCTAGGGCACCCTGTGACAAAGGCTGTAGTTACAGTGCCAGCTTATTTTGATGAGAATGCCCGCACAGCAACACGTAATGCAGCACGGATTGCTGGTCTTGAGGTCCTCCGGCTTTTGAATGAACCAACATCCGCAGCTCTTGCCTATGGTCTTGATAAAGGTGTCGAAGGGCTTTATGCCGTTTATGATTTTGGAGGTGGAACCTTTGATTTTACTCTTCTAAAGTTAACGAAGGGCGTTTTTCAAGTTTTGGCGACGGGTGGAGATACTCGTTTAGGAGGAGATGATTTAGATCAAGCTATCGTTGATCATATTCTTCTCAAACGATTGGAAGCATATGGTAAAGAAACTCTTTCGTTAAGTGATCATCATCGTCTTTTAAAAGAAGCCAGGGATATAAAGGAACTTTTATCCTTTGAAATGGAAGTGCCTTTTGGGTTTAGTCTTGATGGGCGTGACTCAGCCCATCGTTTAAGTCGTGATGAGTTTGCTGAAATTGCTGATCCACTGATTAATCAGACGATAGAGATTTGTCGTCGAGTTCTATCTGATCAAAAAGTTGCTCCAGAGCATATTGAAGGAGTTGTATTGGTTGGGGGGTCTACGCGTATGCCATTGGTTGTTGAAGCTGTAAAATCTTACTTTGGTAAGTCGCCCCTTCAAGATATTAACCCAGATGAGGCTGTTGTTTATGGAGCAGCTATTCAAGCTGATGCACTTTCAGGTGGACATACGGATGCTCTACTCCTCGATGTGACTCCTCTATCTTTAGGCATTGAAACCATGGGGGGCATTGTAGAAAAGATGATTCCTCGAAATTCAGCAATTCCAATCTCAAAATCTCAGGAATTTACAACATATCAAGATGGTCAACAGGCAATTCTTTTGCACGTAGTTCAAGGTGAAAGAGAGATGGTCGAAGATTGCCGCTCTTTAGCCAAATTTGAACTGCAAGGTATTCCACCTCTACCTGCTGGACAGGCAAGGGTTAATGTTAAATTTACGATGGATGCTGATGGATTGTTGACAGTGAGTGCTTACGAGAAAAATACGGGAATAGAGCAGAGCATTGAAATAAAACCTACCTATGGTCTCAGTGAAGATGAAATGAAATCTATGATTTTAAAAGGACTAGCTCATGGAAAAGAAGATATGGAGCAAAGACTTTTAATTGAAGCGCGCTTTAAAGCTGATGCCCTTCTTAAGCATTTAAATGAAGCTATGATTGTAGATAGAGAGTTATTAAGTGATCATGAGAGGTGCAATATTGAACTGCAAGTAAACGCTCTTAAACAAGCTCTTAAAGATGAAAATAGGGTTCTTATCCGTGAAGAAACTGTAAAGTTAGAAAAGACGAGTCAAGGGTTTGCTTTGAAAAGAGTTAATAAAGCTTTAGATCGCCATGTGGCAACCAAGAACATTGATACGCTT---------ATGCGTGAACAACCTGCCATACTTAAGATCACTGAATCAGCTGCAGAGCGTGTTAAAAAGCTTCTTTCTCAAAGAGGTAAACCTTCTGTTGGCGTGCGCATTGGTGTTAAAACAAGAGGGTGTTCAGGTAATGCTTATACTCTTGAATATGCGGATGCTATTGAACCTCACGATGAAGTCGTCGAAGACAAAGGAGTTCGTATCCTCATTGATCCAAAAGCTGTTTTATTCATTATTGGGACAGAGATGGATTATGTGGAAGAAAAGCTACAATCCGGGTTTACATTTAAAAATCCAAATGAGAAAGGTCGTTGTGGTTGTGGGGAGTCATTCCACGTA---------------------------------ATGAGCTTAGAGAATGTCATTTATCTAGATTATCAATCTACAACGCCCTGTGATCCCCGTGTTGTTGAACAGTTGATGCCCTATTTCAAAGATTATTTTGGTAATCCCCATTCTCGCAATCATGCCTATGGATGGAAAGCCGAAGAAGCTGTGGAAAAAGCACGAGAGCAAGTTGCATCAATTATTAATGCGGATCCTCGAGAAATTATTTTTACTTCTGGTGCAACAGAATCCAATAATCTTGCCTTAAAAGGTGTCGCTCGATTTTATAAGGATAAGAAAACGCATATCATTACTTGTGTGACTGAACATAAATGTGTTCTTGATACATGCAGGCACCTTGAAAATGAGGGCTTTGAATTAACGTATTTGCCAGTGAATTCAAGTGGACTAATCGATCTTTCTCAGTTGTCGGAGGCCATCAATGACCGTACGCTTATGGTCTCCATTATGGCTGTGAATAACGAGATAGGTGTCATTCAACCTCTTAAGGAAATAGGCGCGCTTTGTCGGTCAAAAGGAATATTTTTTCATACGGATGCAGCGCAAGCGATTGGGAAAATCCCTATAGATGTTGAGGAAATGAATATAGATCTTTTGAGTATTTCAAGCGGCAAGATTTATGGGCCAAAGGGCATCGGTGCTCTTTATGTGCGTCGAAAACCTCGGGTGCGCTTGATTCCACTAATTACAGGAGGCGGACAAGAGCGAGGGTTGCGCTCAGGGACTTTAGCTCCAGCGTTATGTGTAGGCATTGGTGCAGCTTGTGCCATTGCGCAGGCTGAGATGAATGAAGAATCAAAACGAATTAAAGTACTGTCCGATCGTTTTTATAAAAAAATTATGACTGCTTTACCTCATGTATATTTAAACGGTGATGCGGAGCAAAGGATCCCTGGTAATTTAAACCTCTCTTTTGCTTATGTCGAAGGCGAAGGATTGATGATGGGAATTAAGGGGTTGGCCGTTTCTTCGGGCTCAGCTTGTACTTCTGCTTCTCTTGAACCATCCTATGTTCTACGTGCTTTAGGAGTGGATGAAGAATTGGCCCATACATCTTTGCGTATTGGTTTCGGACGTTACACCACTGAACAGGAAGTTGATTCAGCTGTTGAACAAATAGTTCATGCTGTACAACGTTTACGTGAAATGAGCCCTCTCTGGGAAATGGCCCAGGAGGGAGTTGATTTTAAATCGCTAACGTGGGCTGCCCAC
>2007300_Aproteobacter@ISC
------------------------------------------------------------------------------------------------------------------------------------------------------------------------------------------------------------------------------------------------------------------------------------------------------------------------------------------ATGACCAAAATTATTTTTATTGAAGCTGATGGGACAGAAAAAGAAGTAGACGCGCAAAATGGTCATTCTTTGTTAGAGGTAGCTCATACTAATGGTATTTCTCTTGAGGGTGCATGTGAGGGCTCACTAGCATGTTCAACTTGTCATATAATTTTAGAAAAAAAAATCTTTGATAAACTTCCTGAACCATCAGAAGAAGAAGAAGATATGTTAGATTTGGCGTGGGGCCTAACACATACATCACGTCTGGGTTGTCAAATAATAATTGATGGATCACATGATGGTATGAGGGTAAAAGTTCCCTCCGGTACCAGAAATATGAGTGTT---ATGAGCCTGGTAAATATAGAAGAACCAAACAAGAAT---------------CAGACCATCTCAAAGTGTTTAGGTATAGACTTTGGAACCACAAATTCAGTTTGTTCAATGAAGCTAGATGACAAAGTGATTTTTATAGAGGATTCTAATAAGAAAACTTTAATTCCTACTGCATTATTATTTAAGAAGGAA------ATAGTTGTAGGTAATGATATT------GATTTCAAGAAAAATATTCAAGATTGTGTTTTTTCTATCAAAAGAAACTTTGTAGAAAATCCTGATAAA------------------------------------------------------AAAATGATTTTGAGC---AATAATTTGGAAATGTCACCTGTTGAAATATCTAAAGAATTTTTCTTATATTTAAAAAAAATGACCAAGAATTATCTTAAAGAGGATTTAAGTGATTGTGTACTTACCGTACCAGCATATTTTGATGAAAGAGCTAGATCAGGAATTATGAGATCAGCTTTAATGGCCGGCTTTAACGTCAGAAGGTTGATTAATGAACCAACCGCTGCTGCTTTTGCTTACGGACTAGATGAAAAAAAAAGAGGTAGTTTTCTGGTATACGATTTAGGAGGAGGGACATTTGATGTTTCACTTTTAAAATTAAAGGATAAATTATTTAAGGTAGTAGGTACTAGTGGAGATGCAAACCTAGGAGGGGATGATTTTGATAACCTAATTTTAGAGGAACTAATTTTAAAAGATTTAAAAATTAAAAAA---GAAGATATTGCAGATAATAATCTTAAAGTTTTGCTCAAAGAAGCTAAGCTAATAAAAGAAAAATCTCAAGAAACTAAAAACTTTACTGCCTCATTGATTATAAATGGAGAAAAAAAAGAAATTAATGTAAATTCGTTCAAAATTGATGAGATATTAGAGGAATTGGTTGAAAAAACGATTTCAATTACATCTGAATTACTAAATGACTGTGAGGCAGAGATTAATGAAATCGATGGTTTTATATTAGTTGGAGGTTCAACTAGGGTAAAGCTCATAACAAAGAAACTAGAAGAAAAATTTAGAAAAAAAATCTTTAATGAATTAGACCCTGATCACGTAGTTTCACATGGAGCAAGTTTACATGGTTTTGAGTTGTTAAATGGTTCA---GATAACCTTTTATTAGATGTAACCCCTTTATCATTAGGTATTGAAACAATGGGTGGTTTGATGGAGAAAATTATACCAAGAAACTCAAATATTCCCATAGTCAAAGAGCAGGTTTTTACAACTAATGAAAATGGACAAACTTCAATTAAAATTAGTGTTCTTCAAGGTGAAAGAGAAATATCAAAAAATAATACTTTTCTAGGTGAATTAATTCTATCAAACTTAGAACCAAAACCGGCAGGGATACCGAGAGTAAGGGTAAGGTTTTCTCTAGATGCTGATGGTATTTTATTTGTTTCTGCAATTGACGAATCAACAGGAAATGAACAAAATTCTGTAATAAAAACTGGCATTGATCTTAGTGTTGAGGAAATGAAGAAGATTGTTGAGTCAAGTATTGAAAATGCAAAAGAAGATATGGATACACGATCCCTAATTGAATCAAAAATTAAGGCAACAAGACTAATTAACGAAGTAAATAATGCGAAAATAGAGATACAAAATCTTTGTTCAAAAAAAGATATAGAAAAAATTTACAATATTACTAATATGCTTAATAATGAACTTAAAAAAAATAATAAGGTTGAAATTGATAACTTAGTTGAAGATCTTAATGAAATAACGAAATCTTTTGCGGAAAAAATTGTTAATAAAAATTTTAAAAATTTTGTT---GGTAAAGACATAGATATACTGGAGCAA---------------------ATGATAACTTTAACATCCTCCGCAGTTGATCATATAAAAAGCTTATTTGCTTCCAGAAATCAAAATACATCTGGAATTAAAATAGGAATAAGTACCAAGGGATGCTCGGGGTTGTCATACACTATGGAGTTCGTCGATAAGGTTGATCAAAACGATGAAATGTTTGTTTTCGATGATGTAAAAATTTTTATAGATAAAAAAGCCTCTCTTTTTCTGATTGGAACACAAATGGACTATATCAAAGGTGAATTAGAATCAGGCTTTAAGTTCATAAACCCTAATGAAAAAGGCAGATGTGGGTGTGGCGAATCTTTTCATATA---------------------------------------ATGATAAAGAATATTTACTTTGATTATCAAGCCACTACACCTGTCGACCCAAGAGTAATTAAGAAAATGATTCCTTACTTCGGCGAGATATATGGTAACCCGCATTCAAGAAACCATCCTTTTGGTTGGGAAGCAGAGGAGGCTGTTGAAGTTGCTAGAGAAAATGTAGCTGAAATTATAAAGGCCAACCCAAAAGAAATTATTTTTACCTCAGGGGCTACCGAGTCTAATAACCTTGCTATCAAAGGTTTAGCCGATTTTTATGGTGACAAAAAAAATCACATTATTACCTGTGTAACTGAGCATAAGTGTGTTCTAGAATCCTGCAGGTTTCTTGAGAAAAAGGACTTTGATGTTACCTATCTCCCAGTAAAATCAGATGGCTTAATTGACCTCGAAGTATTGAAGAAGTCCATAACACCAAAAACTCTTTTAGTCTCAATTATGGGTGTGCACAATGAAATCGGTGTAATCCAACCACTCTCTGAGATTGGAAAGATTTGTAGAGAAAATGATGTTTTTTTTCATACAGACTGTGCGCAGGCTGTTGGAAAGATTGATTTAGATGTTAATAACATGAATATTGATCTGATGAGCATATCAGGTCACAAAATTTACGGTCCAAAAGGTGTTGGTGCGCTTTATGTTAGAAGGAAACCAAGGGTAAGGATAGCAGCTATGATGAGCGGTGGAGGTCAAGAAAGAGGTATGAGATCTGGCACACTTTCTCCTGCATTATGCGTAGGACTTGGAGAGGCCTGTAAAATTTATTCTGGCGAGATGAATCAAGAATCCAAGAAACTTGAAAAATTAAGGACTTTGATGTTAGATGGAATTAGAAGTAAATGTGATGAAATTTATCTAAATGGTTCAGAAGTTGAAAGAGTTCCAGGAAACCTTAATCTTAGCTTTGCGTATATAGAAGGTGAATCCTTAATGATGGGTATAAAAAATTTAGCTGTTTCATCTGGTTCGGCTTGTACATCAGCTTCTTTAGAGCCATCCTACGTCTTAAAAGCGTTGGGTGTTGAAGAAGAACTTGCTCATACGAGTCTTAGAATTGGACTTGGAAGATTTACTTCTGAAGAGGATGTAAACGAAGCAGTTGAAAAAATTGTTAATGAAGTTAATAGACTCAGAGCATTAAGTCCTTTATGGGAGATGGCTCAAGAAGGAGTTGATTTGACTAAAATTAACTGGGCAGCACAT
>56615_Pgraminis@ISC
ATGGACTTAGATCCTCAAGAGTTCCACCAAATTTCTGATCAGACGCTAGATGAGCTAACCGAGGCACTCGAGCGACTGGTCGAATCGGACGGCTGGGATGTGGATTATTCGAGCGGGGTCATGAATTTCTCCATGGGCCATCATGGCACTTACGTGATTAACAAACAGCCTCCAAATAAACAAATATGGCTATCTTCACCATTCTCAGGTCCTAAGCGGTTTGATTACGATAAGAGCCGGAAGAGTTGGTTTTACAGTCGAGAAGGAAACGAATTGATGGCCTTACTGAGCTCTGAAATCGACAGTATCTTGGGCAACCAGTTCTTTTCT------------------------------------------------------------------------------------------------------------------------------------------------------------------------------------------------------------------------------------------------------------------------------------------------------------------------------------------GCTCGACTATCCCGGGCCATTCAGCCTCTTCAGCGATGGTCGTCTAGTGGCAAGGTCACCGGTCCCGTCATCGGTATCGATCTCGGAACCACCAACTCCTGTGTCTCCATCATGGAAGGCAAAAGCCCAAGGGTGATCGAAAACACCGAGGGAGGACGAACTACGCCTTCAGTCGTGGCCTTCACCAAAGACGGTGAAAAACTGGTCGGAATCCCTGCCAAACGTCAAGCCCTAGTCAACTACGAAAACACATTCTTCGCTACCAAAAGGCTGTTGGGCCGAAAATTCTCTGATGCTGAAGTTCAGATCAACCAGGTCCCTTACAAAATCGTCAAACACACCAATGGTGACGCTTGGCTGGAGGCACGTGGACAAAAATATTCACCCAGTCAGATAGGTGGATACGTCGTTCAGAAGATGAAGGAGACCGCCGAAGGCTACCTGACAAAGGATGTTAAGCACGCCGTTATCACCGTTCCTGCCTACTTCAACGACGCTCAGCGGCAAGCAACCAAGGATGCCGGTGCCATTGCCAAGCTGGATGTTCTCCGTGTGATCAATGAACCCACCGCTGCTGCTCTGGCATACGGTCTGGACCGCGAAGAATCGCGGCTCATTGCTGTATACGACCTTGGAGGTGGTACTTTCGATGTTTCGATTCTTGAAATGCAGAAGGGTGTCTTTGAAGTCAAATCAACCAATGGTGACACACACTTGGGAGGTGAAGACTTCGATATCGTACTGGTCGACCACATCATCTCCGAGTTCAAGAAAGACACCGGTGATCTTAGCAAAGACCGAATGGCTATTCAACGAATCCGAGAAGCCGCCGAAAAAGCCAAAATCGAACTATCGTCTACTTCGCAAACCGACATCAACCTCCCATTCGGGCCCAAGCACATTGACATCAAGCTGGGTCGGGCTAAATTCGAATCCCTCGTTTCCAAGCTAGTCACCCGAACTGTCGAACCTTGCAAGAAGGCCATCGCAGATGCCGGTATCAAGAAAGACGAGATCAACGATGTGCTATTGGTCGGAGGTATGACACGAATGCCCCGGGTTATCGAAACCGTTAAATCGCTGTTTGGTCGAGAGCCAAGCAAGGGTGTGAACCCCGATGAGGCTGTCGCTGTCGGCGCTTCAATCCAGGCTGGTGTTTTGTCCGGTTCCGTCACAGATGTTCTTCTGCTAGACGTTACTCCGCTTTCATTAGGTATCGAGACCCTTGGTGGCGTCTTCACGCGGCTAATTAACCGGAATACCACTATTCCTACCAAGAAGTCCTCCGTCTTCTCCACAGCCGCTGATGGCCAGACGGCGGTTGACATCAAGGTGTTCCAGGGTGAACGAGAACTTGTCCGGGACAACAAGCTATTGGGTAACTTCCAACTTGTTGGAATTCCTCCTGCCCCCAAGGGAATTCCTCAAATCGAAGTTACCTTCGACATTAACGCCGATGGTATCGTCGATGTCTCTGCCAAGGACAAGGCAACAAACAAGGAGCAATCCATTGTCATTGCAGCCTCGTCCGGTCTATCAGACAAGGAAATTGAGCGAATGATGAACGAAGCCGAGCAGCACGCCGAAAGCGACAAGGAACGCCGAGGAGTCATCGAGGCGGCCAACCAAGCCGACAGTGTCTGCGCAGACACTGAAAAGGCCATCAAGGAGTTCGGCGACAAGGTTCCAGTTGAAGAGAAGGAGGAGGTGATGAAGTTGGTAGCCGAGCTACGCGAACTTGCTGTGAAGAGTCAGAGTGAAGACATCAAGGAAGCCGTTAGCAAGACGCAGCAGAAAAGTTTGAACTTGTTTGCCAAGGTCTACGAAGCCCGTAACAAGGAAGAACAGTCCTCCAACGACTCTGGTGAATCAGACGAAATGAGCAAGCCAGCCAAGCAAGTTATCAACCTGACTCCTAGAGCTATTGGCCATCTGTCGACTCTATTGGATGGT------CCTAATCCGAAACTGATCCGGATCGGGGTGAAGAACAAAGGATGCGCAGGGATGGCATACAACCTAGACTATGTCGACCAGCCGGGAAAGTTCGATGAGGTGGTGGAGGGAAAAGAAATCAAAGTGTTGATCGACTCGCGAGCCTTGTTTAGTATCATCGGGAGTACAATGGATTGGCAGGAGAGCAAATTGGGCAACAAATTTGTCTTCGATAATCCGAACATCAAAGAAGAATGCGGCTGTGGCGAAAGCTTCTTAGTT---------ATGTCCAAACAAGCTCAGAAGCAAGAGAAGGTCGGGAGACCAATCTATCTAGACATGCAGGCAACCACACCACTCGATCCACGTGTCTTGGACGCCATGATGCCGTACATGACCAACCAATACGGGAACCCTCATTCGAAGACACACGCCTACGGCTGGGAGACCGAGAAGGCAGTCGAGACTGCCCGGGCGCATGTGGCCGATCTCATTGGTGCTAGCACAAAGGATATCATCTTCACCTCCGGGGCGACTGAAACAAATAATATGGCGATCAAGGGCGTCAGCAGGTTCTATAAGGAACGCAAACGGCATATCATCACTACCCAGACCGAGCACAAATGCGTCCTCGATTCTTGCAGGGTTCTTCAAGATGAAGGCTTTGATGTAACCTACCTACCCGTCAAAAGTAATGGTCTAATTGACTTACAGCAACTAGAAGATTCAATCCGTCCGGACACCGTCCTAGTCTCGATCATGGCGGTGAACAACGAGATCGGGATCATCCAGCCGATGCGCGAGATCGGGGCGATTGTCCGGCGACGGGGGGTATTCTTGCACACCGATGCCGCTCAAGCGGTCGGAAAGATCCCGATGGATGTGGAAGAGATGCAGATCGATCTGTTGAGCATGAGCTCCCACAAGATCTACGGGCCCAAAGGGATTGGCGCCGCCTATGTCCGAAGACGTCCCAGGGTCAGACTCGAGCCTCTCATCAGTGGCGGCGGTCAGGAGAGAGGCCTTCGTTCGGGTACCGTGCCTGCGCCTCTCGTCGTCGGCTTTGGTGAGGCTTGTAGACTGGCCAAGTTGGAACTCCAAAACGATTGTGAACATGTCTCAAGGCTATCACGAAGGCTGCACGACAGGATCACCCAAAGCTGTACCCACATTGTCCGGAATGGAGATGGGATGTTAGGCTATCCGGGCTGTCTGAACCTATCCTTCGAATACATCGAGGGAGAGTCATTATTGATGGCCTTGAAGGATGTCGCCCTGAGTTCGGGAAGTGCCTGCACATCGGCCTCGTTGGAGCCCAGCTATGTGCTCAGAGCACTCGGAGCGAGCGACGAGAACGCTCATAGCTCGTTGCGCTTCGGCATCGGTCGGTTCACCACCGAACAGGAGGTCGACTATGTGGCTCATAAAATCGTCAATGTCGTCTCTCGTCTGCGCGAATTGAGTCCGCTTTGGGAAATGGTCCAAGAGGGCATCGACTTGAAATCCATCAATTGGTCTCAGCAT
>1399147_Hobtusa@ISC
------------------ATGTTTAGAGAATCTGCTAAACTTCTTTTAGATACATTGTTTGATCGCGTTTATGATCTAGAGAGTTTTTTAAATTGGGACATCAATGAAAGAGAAGAGGCTTTAGAAATCAAGATACCCGAAATTTCTGTTTATTTGATTCATCAACACAATGCTTTAGAGCAAATATGGCTTTCTTCTCCAATTTCAGGAGGATGGCATTTCGTTTTTAAT---CCCAAGCATGGATGGATAGATACAAGGGGAAAACGTCCATTTTTTTTAATGCTTTTTTCAGAATTCAAACCTTATATTCCAGAATTTTTGTGGAAGAATGTTCGCATTGTGTTTTCTAATTTTTCAGAAAAAGAGGTTATAGTTTTTGGAAAAGTTGGTCAAACGATATTTGAAGTATTTAACTCCCAAGGAATTGATTTAGAAGGGGCATGCGGAGGGGCGTGTGCTTGTGCCACGTGCCATGTGATTATTCAAGATGAGTTGTTCAATCTTCTTCCTGATGCCAGTATGCAAGAAGAAGATATGCTGGATCTGGCATATGATGTGAGAAAAACTTCTCGCTTAGGATGCCAGGTAACGTTAACGGAAGATTTAGATGGTATTCGAGTTTTATGCCCCACAGAGACCCGCCACTTGAAGATT---ATTTTAGTTGATCCATTCAATAGTATTATT------GAAAAAAACGAGAAATTTTTAGCGACAGAAGCCGTAGGAATTGATTTTGGAACGACGTATTGCGTCGTTGCGCTCGCTTCAAGCACAGAAGCTTACGTGTTAAGTTCATCA---AAAGGCACGTTAATTTCCTCTCAGATCACAACAAAA------------------------------------------------------GACGGAAATAGCGTTGGATCTGTCAAACGAAAGTTAGCACATATCGAA---------------------------------------------------------------------------ATTGATCCCATATACGATGATTACTTAAGTGCGGCAGTGAGTATTTTTAAACTTCTTGCAACGCATATTTATGAAGCCTTAGGTCGTGTAATATCGCGTGCTGTTATTACAGTTCCCGCATATTTTGACGATGTTCAGCGCTCTCATATTCATAAAGCGGCAACTTTGGCAGGATTTGATGTTCTTAGATTGATCAATGAGCCAACAGCAGCTGCACTTACTTACGGATTAACCCAAGATTCAGAAGGAAAATATCTTGTATATGATTGGGGAGGGGGAACATTCGATGTGTCTATTCTTGATATCCAGCAAGGAATTTTTAGAGTACTTTCTTCAGGAGGGGATACAGCTCTTGGCGGAGATGACTTAGATTTTTGCATCGCACAACATATAAGCCCACTTTCATTAGAAGATCAATCT---------------TTTCTGCAACAACAATACTGGATTCGAGAAGCTCGACGTATCAAAGAATCTCTTTCCCGACCTTATTTT---------------------GATGTAGGTGATTTGGAAACAAAAATAACCCCAGAAGATTTAGAAACGTGGTGTTTTCCATGGTTTCAGAGAACGTTAGATATTTGTCAAGACACATTAAATCGGGCAAATTTAGAAATTCAGGATATTCAAAAATTGATTTTAGTTGGGGGAAGCACTCGAATTCCCTTTGTATTCAAGCGTCTTACACGGTTGTGGGATGGCAAAATAGATTCTGTGCTGCATCCTGAGTATGCAGTAGCGCAAGGAGCTGCACTTCAGGCATATCAATTAACGAACACGTGC---TCCTTTTTATTATTGGATGTTAGCCCACTTACTTTGGGAGTAGAAGTTTTGGGAGGGCTAATTGAACCGTTAATTCCCAGAAACACTCCGCTTCCCGCAAAAGCAACGTACAAATTTACTACTGCAGTAGATGGGCAAACTAAGATGCGTCTTCATATTGTGCAAGGCGAAAAAGAGTTTGCAAAACAGTGTAAGTCTCTTGGAGTATTTGAGCTCTCCGGTATCGATCCTTTACCTAAAGGAATTCCTCATATAGAACTTACGTGTCATTTAACTGTGGAAGGGTTATTAGAATTAGAAGCAAAAGAAGATAAAGGTGGTGTAAACGCATCGCTGAAAATTAATACAATTCGCACGTTAGATGATGCGCAAATACAAGAAGAATTGTATGCACTTAATCAAAACGATGGAAGCGAAGTATTGCTTAGTATTTGGATAAAAAAACACCAACAAGCATCTGACGGTTTGCACCAGATGGAAAAAATTCTTCAGCAATTTCCCTATTTGTTTTCAAAAGAAGAGCATTGTGAAATGACCAAAATATGCAAAAATTTTTCTGATTTTTTAAACATAGAGCCTTCTAAAGAAATTTCCGAAAAATGGGAAATATTTTCGTCTCATATCCTTCCTTATATTGAACGGCACCTTACTGAAATATTAAAACAAACATTAGAGCATGAAAAAAGTGAT---------------------------------------------------------------------------------------------------------------------------------------------------------------------------------------------------------------------------------------------------------------------------------------------------------------------------------------------------------------------------ATG---------------------CGTACTTCGTGCAAGGCACTATATTTAGATTATCAATCTACGACGCCTTGTGATGCAGAGGTTTTAGAGGCGATGATGCCTTACTTAACGCATCATTTTGGAAATGCTCATTCTAGGACACATTGTTATGGCTGGGTGTCTGAAGAAAGTGTTGAAGAGGCTCGATCTCAAATCGCAAAAGTAATAGGGGCTGATTCAAAAGAAATTATTTTTACTTCTGGTGCCACTGAATCTAACAATTTAGCTATCAAAGGGTTGGCGATGCACTTACGTGGTCAACGCCACAAATTTGTCACGTTGGCAACAGAACACAAGTGTGTTTTAGAAAGTTTTCGTTGGCTACAACGTCAAGGATTTGAAGTTGTGTTTCTTCCTGTGCAAAAAAGCGGTCTTGTAGACTTAGAGCAGCTAGAGATGCATTTAGGCCCTGAAACCGCATTAGTTTCTATCATGGGGGTCAATAATGAAATTGGAGTCATTCAACCTTTGCGGGAAATAGGAGCACTGTGTAAAAAATATGGAGTATTTTTTCATAGCGATGGCGCTCAAGCGTTGGGACGAATTTCTCTTTTTGTGAAAGAATTAGGGATTCATTTGCTGAGCCTTTCTGCTCATAAAGTTTATGGTCCAAAAGGTATTGGAGCATTGTATGTTGAGCGAAGACCTAGAATTCGTCTTACACCTTTGTTTAGTGGCGGTGGGCAAGAAAGAGGGCTACGCTCTGGAACTATTCCTACTTTTTTGTGTGTAGGTTTTGGGGTGGCTGCAGAAAAAGCAGAAAAATTGCGTTTAACAGAGCGTGAAAGATTGACGGATCTTCGAAATCAATTTTTGGAACGTATCTATTCAGAGCTTCCAAAAGTATATTTGAACGGTGATTTAGAAAATCGAATTCCAGATAATCTTAATTTGAGTTTTTCAGGAGTAGAAGGGGAGGGATTATTAATGGGGATTAAAAATTTGGCACTTTCTTCAGGTTCTGCGTGCACTTCTGAATCTTTAGAGCCTTCATATGTATTAAAAGCTATTGGAGTTTCTGAAGATTTAGCTCACACTTCTTTACGTATTACGTTTGGTCGGTACACGATGTTGAATCAAGCTTTGGAGGCCGCAGAACAAATAATCGTTGCAGTGAAGAAATTACGAGAATTAAGTCCTTTGTGGGATATGATTATGCAGGGAGTTGATTTGCGTACAGTTCAGTGGATAGCGCAT
>1123355_Tpusilla@ISC
ATGTCTTTTGATGAAAACCAGTTTCACGATATCGCCGACGCATTCCTCGACTCTTTGTTCGAACAGCTGGATGAACAGATCGGAGAT---CACGCCGATGTGGATGTTGAAGATGGGATTCTCAACATCGAACTGGATGCGGGTGGCACTTACATCATCAACAAACATGCTCCGAATAAACAAATCTGGATGGCGTCCCCGAAAAGTGGCGCGACGCATTACGAGTATAAAGAGGGT------GACTGGATCGGCACGCGCGATGACGCGGATTTGGTCAAACGTCTATGTGAAGAATTGAATGTGACCTTGTCA---------------ATGCCTAAAATGACTTTCATTAATCCGGATGGTTCTGAAAAAGAAGTTGAAGCACCAAACGGTTTGTCCGTTCTTGAAATCGCGCACAAAAATGACGTTGATCTTGAAGGCGCCTGCGAAGGCTCACTTGCTTGCTCTACGTGTCACGTGATTGTTGCGGAAGAATGGTTCGATAAACTGGCGGAGCCGGAAGAAGAAGAAGAAGATATGTTGGATCTGGCCTTTGGCCTGCAACAGACATCCCGCTTGGGCTGTCAGATCATCATGTCTGACGATTTGGATGGCTTGAAAGTTCATGTTCCGTCCGAAACACGTAACATCGGC------AACGTTCTGCTACAAATTCACGAACCGGGCGAAACGCCGGTTCCTCATGCGGGCGATGATGCGCTTGCCATCGGCATTGATCTGGGGACCACAAACTCGGTCGTCGCGGTTTCTAAAGGAGAAACACCGGAAGTCTTGCGCGATGAAAACGGCAAAGGCTTGGTGCCTTCTGTTGTGGCCTACGCACCGGACGGGTCCGCGATTGTGGGCAATCTGGCAAAACAACTGCTGTTGATGCGCCCTGAAACCGTGGTTTCTTCGGTAAAGCGCTTGATGGGCCGTGGACTCTCTGACGTCAAATCCATCTCCGGCACACTGCCGTTTGAGGTGGTCGAA---GGCGAAGGCATGGTCCGCCTTAAGCTCGCGGGTAGAGAGTTAACGCCGGTAGAAATTTCGGCCGATATCCTGCGTGCCTTGAAAGAACGTGCGGAAGATCAGTTAAAGTATAAGGTCGAACAAGCCGTGATTACGGTGCCGGCTTATTTTGATGATGCGGCCCGTACGGCCACCAAAGATGCGGCCCGTCTTGCAGGCCTTGAAGTTTTGCGTCTGGTGAACGAACCGACAGCGGCGGCACTTGCTTATGGCTTGGATCAGCAGGCGGAAGGCGTGTATGCGGTTTATGACCTTGGCGGCGGGACGTTTGATTTGTCCTTGCTGCGCATGGAAAAAGGCGTCTTTCAGGTGAAATCGACTGGCGGTGACGCGGCCTTGGGCGGCGATGACTTCGACCACGCGATCCTGGAATACTTCCTCGAGCAGCGCCGCGAAACCTTTGGTGAAGAAAAGCTCACGACGGACGATGTGAAAATCGCTTTGGTCACAGGTCGGATGGCAAAAGAATGCCTGACAGAAAATGACCAAGGTGACTTTGTGCTGGAATTTAACGGCAAAACATCCAAACACACGATCACCCGTGCAAAGTTTGAAGAACTGGCAACACCGCTTGTGGAACGCAGCATCGAAATTTGCCGCAATGTTCTGGAAGATGGCGATACATTCCCTGATGAAGTTAAGGGCGTTGTCTTGGTCGGTGGTTCAACCCGTGTGCCTTTGGTGCGTAAACGCGTCGGTGAACTGTTTGGTCAAGAACCTTTGGCAGACATCAACCCGGACGAGGTGGTTGCAGTTGGTGCGGCCTTGCAAGCTGAAGCGTTGACGGTCGGGTCA---GATAACCTGTTGCTGGATGTCACCCCCCTGAGCCTTGGGATTGAAACCATGGGCGGGATTGTGGAAAAAGTGATTCAGCGCAATACACCGATCCCTGTTGCCAAAGCACAAGAATTTACCACCTATCAGGATGGACAGAGCGCCATGGCGATCCATGTGCTGCAAGGTGAGCGTGAAATGGTGGATCAAAACCGATCGCTTGCCCGCTTTATCCTGAAAGGGATCCCGCCAATGACGGCAGGGGCGGCGCGCATTAAGGTGACCTTCAGTGTGGATGCCGATGGCCTGTTGACCGTTGGGGCGGAAGAAGTCACTACCGGTGTGTCCCAAGAAGTCGCGGTGAAGCCGTCTTATGGTCTGTCCGATGAAGAGATGGCGGATATGTTGCGTGACAGTATGGTCCATGCCCGCGAAGATATGGAAATCCGCTTGCTGACAGAAGCACGCGTCGAAGCCAAACGTGTTATGGAAGCGGTTTATTCTGCGTTGCATATTGACGGCAAACTGCTGAATGAAGATGAACGTTCCCATATCAATGTTGTTCTCAACAAATTGGATGAGGCAATTGCAGGTGATGATCGCCATGCAATCAACTCCATGGTTGAGGTATTGGACCGTGAAACCCAGACTTTTGCACAGAGACGAATGGACAAAGGCATCGAAGAGGCCCTGACCGGAATTGATGTGAAGAAACTAGAAAAC---ATGTCAGAACGTCCGGCACCTATCACAGTGACTGAAAATGCGTTGGATCGTATCCGCGCGTTGCTTGAAAGTCGTGGCAAACCCAGCGTGGGCATCCGTATCGGTGTGCGCACCAAGGGCTGTTCCGGCTTGTCTTATACTCTGGAATTCGCAGATGAAGTGAACGAATTCGATGAAGCCTTTGATCCGGATGATGTCAAAATCATGATCGACCCAAAAGCGACCATGTTTATTTTCGGCACGGAAATGGATTACGTCGAAGAAAAGATGGCTTCCGGTTTCGTTTTCAGTAACCCCAACGAAAAGGGGCGTTGCGGGTGTGGTGAATCTTTCCACGTC------------------------ATGGGCGTGAATACACAGGAAAACCCGGTTTATTTGGACTATCAGGCAACAACGCCGACAGACCCGCGTGTTGTAGAGGCAATGATGCCTTACTTTACGCAAAAATTCGGTAATCCACACTCGCGCAATCATGCTTACGGCTGGGATGCCGAAGAAGCGGTTGAGGATGCACGCAAGCAAGTTGCTGACCTGATCGGGGCAAACCCGAAAGAGATCATCTTTACTTCCGGTGCGACTGAGTCCAATAACCTTGCGATTAAAGGTGTTGCCCAGTTCTATAAAGGCAAGCGCAATCACATCATCACCTGTGTGACAGAACATAAGTGCGTGCTGGATACCTGCCGCCATCTGGAACAGGACGGCTTTGAGGTGACTTATCTGCCGGTTAAGGAAAACGGCCTGATCGACCTGGAAGAGCTGAAAGCGGCGATGACCGACAACACTGTTCTGGTTTCCATCATGGGTGTGAACAACGAAATCGGTGTGATCCAGCCATTGAAAGAAATTGGTGCGCTGTGTCGGGAGAATAAGACGTTCTTCCACACAGATTGTGCGCAAGCCGTCGGTAAAATTCCGTTGGATGTGGAAGAGATGAATATCGATCTGATGTCAATCTCCGGTCACAAAATTTACGGTCCGATGGGCATTGGTGCGCTGTTTGTACGCCGTCGCCCACGTGTACGTCTGGTCGCGCAAATCAATGGTGGTGGTCAGGAACGTGGTATGCGTTCCGGTACATTGGCACCAGCTTTGTGTGTCGGTCTGGGTACCGCTTGTGAAATCGCTAAAAACGAAATGGCGGAAGAAAACGAGCGTATGCGCGAATTGCAGATGCACATGTGGAACCGCTTTAAAGAAGAGTTGCCGGAAGTTTATCTGAACGGTGATCTGGAACAGCGCGTTTCTACAAACCTGAACGTCTCTTTCGCCTTCGTGGAAGGTGAAGGCTTGATGATGGGGATTAAAGACCTTGCGGTTTCTTCCGGTTCTGCTTGTACCTCTGCGTCATTGGAGCCGTCCTACGTGCTGCGTGCGTTGGGTGTGGAAGAAGAGTTGGCCCATACGTCCTTGCGCTTGGGCATTGGTCGCTTCACGACCAAAGAAGAAGTAGACTATGCAACAGACCGTATCATTAAAGAAGTGCAGCGCCTACGCGAGATGAGCCCGCTGTTCGAAATGGCTCAACAAGGGATCGATCTTAAGTCCATTCAATGGGCAGAACAT
>293613_Rcanadensis@ISC
ATGATTATGAATAACGCCGAATTTAGTAAAATAGCCGAAACAACAATTGCATATATAGTAGAAAAGATAGAAGAGCAAGATAAAGAAGCGAGTATAGACGTAGATTTACAAGGTGATATATTAAATCTTGATACT---GATAAAGGTATATATGTAATAAATAAACAAAGTGCAGCTAAAGAAATTTGGTTATCGTCGCCGGTTAGTGGTCCTTATCACTTTTTTTATGAACAAGGA------AAATGGAGAAAT---AGAGCAGGGCTTGAATTAATAATTATTTTGGCTGATGAGCTTGGTATTGATTTTAATATAAAG---------AAAATAAAAGTAACATTTATTATAAATGATGGAGAAGAAAAAACAGTAGAAGCACCCATAGGGCTTTCTATTTTAGAAATCGCCCATAGTAACGATATAGACCTTGAGGGAGCTTGTGAAGGATCACTTGCTTGTGCCACTTGTCACGTTATTTTAGAAGAAGAATTTTACAACAAATTTAAAAAACCTACGGAAGCAGAAGAAGATATGCTTGACTTAGCCTTCGGTCTTACGGATACTTCTAGGTTAGGGTGTCAAATTATTTTAACCGAAGAATTAGATGGCATAAAAGTACGTCTTCCTTCTGCTACTCGTAATATAAAATTA---ATGCAAATAATAGAAATTAAGGAACCGGAGCAAGCTGATTTTAAA------CAAGAACGGCAAATAGCAGTCGGTATTGATTTTGGTACTACTAACTCATTAATAGCTGTTTCAACTAATAGAAAAGTTAAAGTTATTAAGACTATCGATGATAAAGAATTAATTCCGACTACTATAGAATTTACAGACGGAAAT---TTTACGATAGGTAATAATAAC------------------------------GGATTGCGTTCTATTAAAAGACTATTCGGGAAAACATTAAAAGAAATTCTAAATACGCTTTTTTCGTTAGTTAAAGATTATCTAGATATAAATAGTGATAAACCTAAGCTAAATTTTGCCAATAAAAGGATGCGAATTCCTGAAATTGCAGCAGAAGTTTTTATTTATCTAAAAAATCAAGCAGAGAAGCAATTAAAGACTAATATAACTAAAGCAGTTATAACGGTACCTGCACATTTTAATGATGCAGCAAGAGGCGAAGTAATACTTGCTGCTAAAATAGCAGGTCTTGAAGTATTAAGACTCATTGCCGAACCTACTGCTGCTGCCTATGCTTACGGCTTAAATAAAAATCAAAACGGTTATTATTTAGTATATGACCTAGGCGGTGGCACTTTTGATGTATCTATTCTTAATATACAAGAAGGTATTTTTCAAGTTATAGCAACAAATGGCGATAATATGCTTGGTGGTGACGATATAGATGTAGTAATTACACAATATCTTTGTAATAAATTTGATTTACCTGATTCT---------------------------ATAGATACTTTACAACTTACAAAAAAAGTAAAAGAAACATTAACATATGAAGATAATTTTAAT------------------------AATGATAACATATCACTGAATAAGCAAACATTAGAATTATTAATTTTACCTTTAATAAAACGTACTATCAATATAGCCAAAGAGTGTTTAGAACAAGCAGGA------AATCCAAATATAGATGGAGTTATTTTAGTAGGAGGTGCAACCCGCATTTCTTTAATAAAAAATGAATTATATAAAGCATTTAAAGTAGATATTCTCTCAGATATCGATCCTGACAAAGCAGTTGTATGGGGGGCTGCATTACAAGCAGAAAATTTAATAACACCACATACAAATTCATTATTGATTGATGTAGTACCTTTATCGCTGGGCATGGAATTATATGGCGGCATAGTTGAAAAAATCATCATGCGTAATACTCCGATTCCTATTTCAGTAGTAAAAGAATTTACAACTTATGCCGACAATCAAACCGGTATACAATTTCATATATTGCAAGGTGAACGTGAAATGGCAGTAGATTGTCGCAGCCTTGCAAGATTTGAGTTAAAAGGATTACCACCAATGAAAGCAGGTGATATTAGAGTTGAAGTTACTTTTGCTATTGACGCAGACGGTATATTATCCGTTTCTGCTTATGAGAAAATCAGTCATACATCACATACTATAGAAGTAAAACCAAATCACGGTATTGATAAAACGGAGATTGATATTATGCTAGAAAAAGCTTATAAAAATGCTAAAATAGATTATACTACAAGATTATTACAAGAAGCAGTAATTAATGCAGAGTCTTTAATCTTTAACATAGAACGTGCGATAGCAAAATTAACAACGTTATTATCAGAAAGTGAGATATCTATAATTAATTCTTTATTAGATAACATAAAAGAAGCTGCACGTACTAGAGATCCGATCTTAATTAATAATTCTATTAAAGATTTTAAATCCAAAATACAAAAATCTATTGATACAAAGTTTAATATAATAATTAATGATTTGCTAAAAGGTAAAAATATCAATCATATTCAA---------------ATGAAAAATGTTATTTCATTAACCGATTCTGCTGCAAAGCAAATAAAGTTGCTAATAGCAAAACGAGACAAGCCTACCTTTGGTATTAGGGTAGGGGTTAAGTCAGGCGGTTGTGCAGGTCAAACTTATTACGTTGAATATGCAGATAGTAAAAATCAATTCGATGAAATAGTTGAAGCAAAAGGTGTGCGGATACTAATTGATCCAAAAGCGTTAATGTATATTCTAGGTTCTAAAATGGATTATGTAGAGACTAAATTCAAATCTCAATTTACTTTCACCAATCCGAATGAGAAAGGTAATTGTGGCTGCGGCAAATCTTTTAGTGTG------------------ATGAACCCACAATTACACAACATAATTTTGCCGATATATATGGATTATCAGGCAACAACGCCTCTAGATCCACGGGTCATGGAAGCAATGCTGCCGTATTTCACTACTAAATTTGGTAATCCGCATTCACGCAGCCATTCTTTTGGTTGGGAAGCAGAAAACGCTGTTGAAGAGGCAAGAAGTAGAGTAGCAAAGTTAATAGGAGCAGATGCTAAAGAAATTATTTTTACCTCCGGTGCAACCGAGTCTAATAACCTTGCAATAAAGGGAATAGCAAAATTTTACGGCAATAAAAAGAATCATATTATTACCGTAGTCAGTGAGCATAAATGCGTGCTTGATGCTTGTAGGCATTTAGAGCAAGAAGGTATAAAAATTACATACTTACCGATTAACCCAAATGGAATAATCGATTTAGAAATATTAAAAGAATCTATTACCAATCAAACTATGTTAGTTTCGGTTATGGCGGTTAACAATGAAATAGGCGTGATCCAGCCTTTGAAAGAAATCGGAAAAATTTGTCGTGAAAGAGGTGTTTTCTTGCATTCTGATATTGCTCAAGGTTTTGGTAAAATTCCAATTAACGTTAACGAGTTTAATATTGACCTTGCCAGTATCTCAGGACATAAAATTTACGGTCCAAAAGGAGTAGGTGCATTATATGTAAGGAAAAAGCCTCGTATACGTGTTACACCCCTTATAAATGGTGGTGGTCAAGAACGTGGTATGCGTTCAGGTACGCTGCCGACTCCTTTAATCGTAGGGCTTGGCATGGCTGCTGAAATAGCGTATAATGAGATGGAAAAAGATAATAAGCATGTAAGTTACTTATTTGACAGATTTTTAAACAATATAAAACAAAAAATTTCGGAAGTTTATTTAAACGGTGATAAAGATCAAAGATATAAAGGTAATTTAAATTTAAGCTTTGCTGGAGTAGAGGGGGAGTCAATTATTCTTGCCATTAAAGATTTAGCAGTTTCGTCCGGTTCTGCTTGTACTTCTGCGTCACTTGAACCGTCATATGTTTTACGTTCAATGGGAATCGGTGAAGAACTTGCCCATACTTCAATTAGGTTCGGCATAGGTAAATTTACTACCGAACAGGAAATTGATTATGCAGTAGATTTAATATGTTCAAAAATCGATAAACTAAGAGAATTAAGCCCTCTTTGGGAAATGATGCAACAGGGTATTGATTTAAAGAAAATAAAATGGGCATCTCAT
>696127_CMmitochondrii@ISC
------------------------------------------------------------------------------------------------------------------------------------------------------------------------------------------------------------------------------------------------------------------------------------------------------------------------------------------ATGGCAAGAGTTAATTTTATAAACAAGGATGGTTCCATTTCAACGGTGGAAGCCCCTGTAGGGCTTTCTGTATTAGAAATTGCTCACAAACATAAGGTAGACTTAGAAGGAGCATGTGAAGGGTCTCTAGCTTGTTCTACTTGTCACGTAATAATTGACGAAAAAGATATAAAAAAGCTTGACCCAGCGAAAGAAGAGGAGGAAGATATGTTAGACTTTGCCTTTGGGTTAACAAAAACTTCTAGGTTAGGTTGTCAGATTATAATGACCGAAAAGCTGGATGGAATAACTGTTAGATTGCCAGCGGCAACGAAGAATATAATGCTTGGTATGAAGTTATATAACATCACGGAGCCCAGC------------------------GAAGCAATTCCTGCAATAGGCATTGACTTAGGGACCACTAATTCGTTAATCGCAGTTAAAAAAGAA---AAAGCATACGTTATCGCAGACGAACATGGGGATAAAATTTTACCGTCGGTTGTTCTTCATAGAGACGACGAT---GTTATAGTAGGAAAAGAAGCA---------------GTGGGATTAGAGCGTTCTATTTCTTCGGTGAAACGCCTTATTGGAAAAGGAGTTGAGGATATCAAAACAAAA------GATGTTGTAACAAAAATACATTACTCTGACCGTCAGAACATCTTCCTTGATATAAATGGCAAGCACGTTTCCGTGGTAGAAGTTTCTGCAGAAATTCTAAAAGCTTTAAAACAAAGGGCAGAGAAGGTTTTGAATCAGGCAGTTACTAAAGTAGTTATAACCGTTCCTGCATATTTTGATGATGCTAGTAGGAATGCAACAAGAGCAGCAGCTCAACTCGCAGGGCTTGAAGTTTTACGCTTAATCAACGAACCAACCGCTGCTGCGCTTGCTTATGGCTTAGATAAAAAGAGCCATGGTGTATTTTTAGTGTATGATTTAGGTGGTGGAACTTTTGATATTTCAATTGTCACCAAAAAAGAAGGAGTAATGCAAGTCATCGCAACCGCAGGTGATGTCAGCTTAGGTGGGGACGACTTTGATTTAATTTTATTTAAGCTTATTAAAGCAAAATATCAATTAACTGATCAG---------------------CTAAACAATCAGATCTTAATGGAAATTAAAGAAATCAGAGAAAACCTGACAGTACAGCCAGTGTGGAGCGGGTTGTTTTCA------------AAGCGGCATATCCATATTGCTCGAAAAGAATTTGAACAAGCAATAGATCCTCTTTTAAGAAAGACAGTTAAACTAATGCAGAGAGCTCTTAGGGATGCTGAACTCCGACAAGAGGAAATAGCCGATATAGTCTTAGTTGGAGGGGCAACAAGGACTCCGGCGGTCAAAAAGATTATTAAAGATTTTTTTAATAAAGAACCACTAGACGAAGTTAACCCCGATGAGATAGTTGCTCTCGGCGCAGCCGATCACGCTAATTCACTTCTTAACGGTAATGAAGATTCTCTATTACTAGACGTTACTCCTTTAACACTTAGTATAGAATTAATGGGTGAAGTTGTGGAACGTATAATCCCAAGGAATACACCTATTCCGATTTCAATTACTAAGACCTTTACCAATTATAGTGCGGAACAAACTGGGATGAAACTAAATATATTGCAAGGCGAAGGAGAAACAGTTGCCTCTTGTAGATCTCTTGGAACCCTTGAATTAAAAGGTATTCCAAAAATGCCAGCTGGCGAGGCCCGGGTTGAAATAACTTTCATTATTGATGCAAATGGTGTATTAACTGTTATAGCTTGTGAAAAAACTCAAAATATTCATCAAGAAGTCACTTTAAATCCAACTTACGGTTTAAGTGAAGAAACATTACTAAAGTTATTAAAATTAAGTAGT---------------------------------------------------------------------------------------------------------------------------------------------------------------------------------------------------------------------------------------------------------------------------------------------------------------------------ATGAGTAACATCATCTCTATTACTGAAACTGCGGCTAACAGAATCAAAGCATTAATAGCGCAAAGAAGCAAAGCTACTGCTGGTATTAGAATTGGTATTAAACAAGGTGGCTGTTCAGGACTTGCTTATACTTTTGAATACGCAGATGAAAAAAATCCTGTTGATGAAGAAGTGGTGGATAAAGACGTTGTTATATTCATTGCACCAAAAGCGGTACTTTATTTAGTTGGCACCGAGTTAGACTATAAGGATGAAAAAGTGAAATCTGGATTCGTTTTTCTCAACCCCAATGAAAAAAGTAAGTGTGGTTGTGGAGAGTCGTTTTCTGCC---------------------------------------------------------ATGGATTACCAAGCTACAACCCCGGTTGATAGAAGGGTTTTAGGGAAGATGTTACCATATTTTACAGAAAAATTTGGTAATCCTCATTCTAGAAGCCATTCCTTTGGATGGGAAGCAGAGGAAGCAAATGAAAACGCAAGAAAGCAAATTGCTGGGCTCATTAATGCGGATAGCAAAGATATCGTATTTACTTCGGGAGCGACTGAATCAAATAATCTAGCTTTGAAAGGAGTTGCGCATTTTTATAAGAATGAGAAGAAACATATAATTACTACTATAACAGAGCATAAATGTGTTCTAGATACCTGCCGCCACCTTGAACAAGAAGGATTTAGAGTAACTTATCTCCCAGTAAAGACTAATGGATTAATTGATTTGAAAGATTTGGAGAATGCAATCAGTTCAGATACTCTTCTTGTCTCTATTATGACAATTAATAATGAAATAGGTGTTATTCAGCCAATTTCGAAGATTGGTAAGATATGCAGATCTCATGGAGCATTTTTCCATACGGACGCCGCCCAAGCTTTTGGGAAAATTCCATTAGATGTAGAAGTTATGAATATAGATTTAATGAGTATTTCTGGCCATAAAATTTATGGTCCAAAAGGTATCGGGGCTCTTTATATTAGAAGAAAACCGAGGGTTAGATTGACTGCGATGATTAATGGCGGCGGGCAGGAAAGAGGCATGAGATCTGGTACACTACCTACCCCTTTAGTAGTAGGTATGGGAGAGGCAGCGGTAATTGCCAAGCAAGATATGGAAAATGATTATAAAAGAATCTCGAACTTGAGTGAAAAATTTATCAGTGAAGTTACT---AAAATTCCAGAGGTATATCTGAATGGAGATAGAAATATTAGATATCCGGGCTGCATCAATCTAAGCTTTTCATGTATAGAAGGAGAATCTATGATTGGGGCAATAAAAGATTTAGCTGTTTCTTCTGGATCTGCTTGTACTTCTGCATCCCTTGAGCCTTCATATGTTTTGAGAGCTTTAGGAGTAGATGAGGAAATGGCGCATACATCAATTAGGTTCGGTATCGGGCGATTTACTACAGAAGGAGAAATTGATTACGCAGTAAAATGTATCACCAGAAGTGTTGATCGGCTCCGAGAATTAAGCCCTCTTTGGGAGATGATGCAAGAAGGGATAAATTTAAAAACAGTTAATTGGTCAGGTCAT
>2880_Esiliculosus@ISC
ATGACCATGTCGGAGCAGGAGTTCCACTCGGTGGCCGACGAAGCCCTCGAGGAGATCCATGACGCTGTGGAGGAGGCTCTGGAAGAAGGCGACTTCGACTGCAACATGTCGCAAGGCGTCTTGAACATCGCCGTGGGTGACCGAGGCACATGGGTACTCAACAAGCAGTCGCCTAACCGCCAAATCTGGTGGTCGAGCCCGATCAGTGGGCCGATGCGGTTCGAGTACCACGAAGAGGCCAAGCGATGGTTGAATACTCGGGATGGCGAGGAGCTGCGGGTCATTTTGGCGACGGAAATGAGCGAAAAATGCGGTGTTTCTGTC------ACGGTGCAGATAACGTGGGAGAACAAGGACGGCTTG---AAGAAGACGACGGCCAAGTGCGGCATGAACCTCATGAGGGTGGCGCACAAGCACGGGATCGACTTGGAAGGTGCTTGCGAGGGCGTTTGTGCTTGCTCTACGTGCCACGTGATAATGTCAAACGAGGTGTTCGACCAACTGCCGGAGGCGAGCGAGGACGAGGAAGACATGCTTGACCTAGCCTTCGGCTTAACCGAAACGTCGCGACTCGGCTGCCAAGTGATCGTTACTCCGGAAATGGACGGAATAGTGGTGAAACTGCCGGCAGCGACTAGAAATTTCTACGTAGATGCCAGGCTGGGCCGATCTGTTGCCAAGAGGCGGCGGGCCCTGTCCTCCAAGGGACCCGCCGGCGACATCATCGGCATCGACCTTGGCACGACCAACTCTTGCGTGGCTATCATGGAGGGCAGGAGCGCGCGAGTAATCGAGAACACCGAGGGGGCGCGGACTACCCCCTCTGTCGTGGCCTTTCAGCCGGACGGGACGCGATTGGTCGGGCTCGTGGCGAAGCGGCAGTCTGTGACCAACCCGGAGTCCACCTTGTACGCGACCAAGCGTCTGATCGGCCGTCGGTTCAAGGACAAGGAGGTGCAGCAGAAGCTGGTGCCGTACAAGATCGTGGAGAGCCAGGACGGAGCTGCGTGGGTTGAGGTGCAAGGGAACAAGATGAGCCCTTCCCAGGTTGGGTCTATGGTGCTGACTAAGATGAAGGAGACCTCGGAAAGCTTCCTCGGGCGACCAGTTGGCAAGGCCGTGGTGACGGTGCCGGCTTACTTCAACGACTCGCAGAGACAAGCTACCAAGGACGCCGGGCGCATCGCGGGCTTGGAGGTGATGCGCATCATCAACGAGCCCACCGCGGCCGCTCTCGCGTACGGCCTGGACAAGGCGGATGGAAAGCTTATCGCTGTCTTCGACTTGGGTGGGGGTACTTTTGATATCTCCATCCTCGAGATCAGTGGAGGCGTGTTTGAAGTCAAGTCTACGAACGGCGACACCATGCTGGGCGGGGAGGACTTCGACGAAGTGCTCCTCAAGCACCTTCTGTCGGAGTTCCGCAAGGAGTCCGGCGACCTGTCGGGGGACACATTGGCGATGCAGCGTCTGCGTGAAGCGGCAGAGAAGGCAAAGCGCGAGCTTGACGGGATGCCCCAGACGGACGTGTCCCTCCCGTTCGGCCCTAAGCACATGAACGTGAAGGTGACCCGGGCGGAGTTCGAGAACCTCGTGGACGGCCTGATCGAGAGGGCCATCAAGCCCTGCAAGGACTGCATGCGCGACGCGGGACTCGAGACCGACGAGGTGCACGAAGTGCTTCTCGTGGGCGGCATGACCCGCATGCCGAAGGTCCAGTCGAAGGTTGAGGCGTTCTTCGGCAAGCCGCCTTCCAGGGGAGTTAACCCCGATGAGGTCGTCGCCATGGGGGCTGCGATCCAGGGAGGTGTCCTGAGGGGAAGCGTGAAGGACATCCTGTTGTTGGACGTTACCCCCCTGTCTTTGGGTATCGAAACCCTCGGCGGCGTTATGACCAAGCTCATCAACCGTAACACCACCATCCCGACCAAGAAGGTCCAGACGTTCTCCACTGCGGCGGACAACCAGAGCCAGGTGCAGATCAAGGCGCTCCAGGGGGAGCGTGAGATGGCCACCGACAACAAGATGCTCGGCCAGTTCGACCTCGTCGGCATCCCTCCCGCACAAAGGGGTGTGCCGCAGATCGAGGTCTCGTTCGACATCGACGCGGACGGGATCTTGCACGTGGGCGCTAAGGACAAGCAGACCGGCAAGGAACAGAGCATCGTCATCCAGAGCTCTGGAGGACTCGGGGAGGCCGACATCGAGAAGATGGTGAGAGACGCGGAGGAGCACGCGGAAGCCGACAAGAAGCGGCGAGACCTTATCGAGGCCAAGAACAGCGCAGACTCAGCCGTATACGGCACGGAGAAGAATCTGTTGGAGCACAAGGACAAGATCCCGGAGGACGTGAAGGCAGACGTGCAGAAGGCCATCGACGAGCTCAAGGCGGTGATGGAGTCTGAGGACGCAGAGCAGATCAAGGAGAAGGTCCAGGCGCTGCAGACGGCGGCGCTCAAGATCGGTGAGGCCATCTACGGCAACAAGGGGGCGGCGGGGGATGACGCGGAAGGGGCGCCAGAGTTCGAGGAGATGTTGCGAGACAGACCAGCCCCAATAACTCTGACGGATCGAGCGGCGTCGCATCTCGTCTCTCTAGTGGCGAACAAG---CCGGGGAAGGTCGGCGTCCGTCTCGGGGTGAAGCGACGGGGCTGCAACGGCATGTCGTACACGCTCAAGTACGCGGACGAGAAGCCGAAAGGCGACGAAGAGGTCAACGGCGACGGTGTTAAACTTTTCGTAGACCCCATGGCGACGCTCTACATCGCGGGGACGGTCATGGACTGGGAAGAGACGGAGCTGTCCTCGGAGTTCACCTTCACAAATCCCAACGCGAAGGGCGAGTGCGGCTGCGGCGAGAGCTTCAACGTT---------ATGGGCTTCAGCATCAAGGGGCAGGCGTTGGCGGGGAGGGCGTCCTACCTGGACATGCAGGCGACGACGCCGATGGACCCGCGTGCCCTGGACGCCATGATGGAGTACCAGCTAGAGCGCTACGGTAATCCCCACTCGAGGACGCACGCCTACGGGTGGGAGAGCGAGGCCGTCGTCGAGAAGGCCAGGGAGCAGGTCGCCAATCTTATCGGGGCCTCTCCCAAGGAGATTATTTTCACTTCGGGGGCGACGGAGTCGAACAACATGTCCATCAAGGGGGTGGCGCGGTTCTACAAGGGTCGCAAGAAGCACATCATCACCACGCAAACGGAGCACAAGTGCGTCTTGGACAGCTGCCGTGCGATGGAGCAGGAGGGCTATGAGGTGACGTACCTCCCCGTGCAGTCGAGCGGGTTGGTGGACCTTGACGAGCTCGCCGCGGCCATCAGACCGGACACGGTGGCGTGCTCCGTGATGGCGGTCAACAACGAGATCGGCGTGGTGCAGCCGCTCAAGGAGATCGGAGAGATCTGCCGCAAGAACAAGGTCTTCTTCCACTCGGACATCGCGCAGATGCTGGGGAAGATGCCGATCAGCGTGGACGACTTCAAGATGGACCTCGCGAGCCTCTCTAGCCACAAGATTTACGGCCCCAAGGGAATCGGAGCTCTGTACGTCCGTCGCCGGCCGCGAGTCCGCCTGGACCCGGTCTTCTCTGGCGGGGGGCAGGAGAGGGGCCTTCGATCGGGCACTCTTCCTCACGCTCTCTGCGCCGGGTTCGGCATGGCCTGCCAGGTGGCGCAAGAAGAGATGGACGTGGACAAGGAGTGGGTGGACCACCTGTCGAAGCGCATGTACGACGCCGTGATGACGCGCATCCCGGACGTTACCCTTAACGGAGACGCCGACAGGAGGTACCCGGGGAACCTGAACTTCTCCTTCGCTTACGTGGAGGGTGAGTCGTTGCTGATGGCGCTGAAGAACATCGCGGTGTCGAGCGGCAGCGCGTGCACGTCGGCCTCGCTGGAGCCGTCTTACGTCCTCAGAGCCATCGGGGTTGAGGACGACCTAGCGCACACCAGCATGCGATTCGGGATCGGTCGATTTACCACCGAGGAGGAGGTGGATTTCGCGGTGGAGTCGCTTGCGCACCACGTGGACCGGCTGCGGTCCATGAGCCCGCTCTGGGAGATGGTCCAGGAGGGCATCGACATCAAGAGCATCCAGTGGTCGCAGGAC
>29159_Cgigas@ISC
ATGCAGATGTCCGAGATGGACTATCACATAGTGGCGGATGAAACCATGGACTCTCTTACCGAGGCATTTGAAGATATTGGAGATACTTTGGAATATGATGCTCAGTACTCGAGTGGAGTACTGACTGTTAAAATCAGCGAGAAAGGTACATATGTAATCAACAAGCAACCCAGTAACCTCCAGATCTGGCTCTCCTCTCCCATCAGTGGCCCATTCCGCTATGACTTTGAGGACGGA------ACATGGGTCTACAAAAGAACATCTCGGACTCTGCATGAATTATTATCGGATGAAGTGTCCAAAGTCTTCAATACTCCAATTGACTTTGTAGTAAACATCACATTTATAGATAAAACAGGAAAGCATATTCCTATCAAGGGAAAGATTGGTGACAATGTTCTATATCTTGCCCACAGATATGGAATTGAATTAGAAGGTGCTTGTGAGGCTTCCTTAGCTTGCTCTACGTGTCATGTGTATGTGAATGACAAGTTCCTGGACAAACTTCCCGAACCAGTGGAGGAGGAAGATGACATGTTGGACTTGGCATATTTTTTAAGAGAAAACTCAAGATTAGGTTGTCAAATAGTTTTAACCAAAGAGCTGGAGGGAATGGAGCTGACTCTTCCTCAGGCCACACGGAACTTCTATGTGGATAGAATAACGTTTAGATTTCTGGATCAGGGTAAGAGAAACAACAGTTCTGGAAAAGTTAAAGGTCAAGTGATTGGAATAGATTTGGGAACAACAAATTCATGTGTAGCTGTAATGGAAGGAAAAACTCCCAAAGTTCTGGAAAATTCCGAGGGATCAAGAACAACCCCTTCTGTCGTGGCGTTCACCAAGGATGGAGAGCGCTTAGTGGGGATGCCTGCCAAAAGACAGGCCGTCACCAATGCAGAAAACACATTCTCTGCAACAAAACGTCTGATTGGTCGCCGTTTTGAGGACGCTGAAGTCCAGATGAAGACTGCTTCCTTTAAGATTGTAAAGGCCACCAATGGTGATGCATGGGTAGAGGCTCATGGGAAGATGTATTCCCCTAGTCAAATCGGTGCATTCGTCTTAATGAAAATGAAGGAGACAGCTGACAATTACCTCGGACAGAAGGTCAAGAACGCAGTCATCACAGTTCCTGCTTATTTCAACGACTCTCAGAGACAGGCCACAAAGGATGCTGGTCAAATTTCTGGATTAAACGTGCTGCGAGTCATTAATGAACCAACAGCTGCCGCTCTGGCCTATGGCATGGACAAGACAGACGACAAGCTCATTGCTGTATATGATTTGGGAGGTGGAACTTTCGACATTTCTATTCTGGAGATGCAGAGGGGCGTGTTTGAGGTGAAATCAACTAATGGGGACACTTTCCTCGGTGGTGAGGATTTCGACAATGCCTTGGTCACATTTTTGGCCAATGAATTCAAACGCGATCAAGGGGATGTAACCAAAGACAACATGGCTATGCAGAGATTGAGAGAAGCAGCAGAGAAAGCCAAGATAGAGCTCTCATCAAGCATGCAGACTGACATCAACCTCCCCTACGGACCCAAACACATGAACATGAAACTGACCCGAGCCAAGTTTGAGGGGATTGTGGAGAGCTTGGTGAAGCGTACGGTCGGACCGTGTCAGAAGGCTATGAGTGATGCCGAGGTCAAGAAGTCCGACATTGGAGATGTCATCCTTGTAGGAGGAATGACTCGTATGCCCAGGGTGCAAGCATTGGTACAGGAAGTATTTGGTAGAGCACCAGGAAAGTCGGTCAATCCGGATGAAGCTGTTGCCATGGGAGCAGCCATTCAGGGAGGAGTTTTGGCAGGAGACGTAACTGATGTCCTTCTGTTGGACGTCACTCCGCTGTCGTTGGGTATTGAGACTCTTGGAGGCGTGTTCACAAAACTGATTGACAGAAATACCACCATCCCCACAAAGAAATCTCAGGTTTTCTCAACGGCTGCTGATGGACAAACCAGTGTGGAGATCAAAGTTTGTCAAGGGGAGAGAGAGATGGCCGCCGACAACAAACTCCTCGGCCAGTTTATGTTGGTTGGAATTCCCCCTGCCCCTCGTGGAGTCCCTCAAGTTGAAGTGACTTTTGACATTGACGCTAACGGCATTGTAAATGTATCTGCTAGAGACAAGGGAACCGGAAAAGAACAGCAAATCGTGATCCAGAGTTCTGGAGGTCTTAGCAAGGAGGAGATTGAGAACATGGTGAAGAACGCAGAGAAGTACGCTGCTGAGGACCATGTCAGAAAGGAAAGAGTAGAGGCAGTTAACCAAGCCGATGCTATTATTCACGACACAGAATCCAAACTGGAAGAATTCAAGAGCCAACTCCCAGAGGAGGATGCCAATAAACTGCGGGAACAAATTGCCGGAGTGAAGGAGCTGATCGCCAAGAAGGACCAAGAGGAGCTGAAACAGGCGACCTCTAACATGCAGCAGGCCTCCCTCAAAGTGTTCGAGCTGGCTTACAAAAAGATGTCCGCTGACAGGGAAAGTCAGAGCGGATCCTCAGAACAGGAAAAGATGTTAATTCCAACGAAGGCTCCTTTAGTTTTGACACCAGCTGCTGTTAATCAAGTGAAGAAAATCCTCGGTGAAAAT---CCAGGAACGATTGGTTTGAAGATAGGTGTTAAAACTAGAGGCTGTAATGGCTTAACATACACAATGGAGTATGCCAAAGAGAAGGCAAAATTTGATGAAGAAGTATTGCAAGATGGTGTTAAAATTCTGATAGATTCCAAAGCCCAGTTAACATTACTTGGCACAGAAATGGACTACCAAACAGATAAACTAGCATCCGAGTTTATATTTAACAATCCGAACATTAAAGGCACGTGTGGCTGTGGAGAAAGCTTCAATGTA---------ATGGAAGAGAGAAAGGACATGCCTGACAAGAACACCAGGCCTCTCTATCTTGATGCACAGGCAACAACTTCTCTTGACCCTCGTGTCCTCGATGCTATGTTGCCCTACTTTGTTACTCAGTATGGGAACCCTCACTCACGCACCCATGCTTATGGCTGGGAGAGTGAGGCAGCAGTGGAACATGCACGAAAGCAAGTGGCTATGGTAATTGGTGCTGATCCAAGGGAGGTAATTTTTACAAGCGGTGCAACAGAGTCCAACAATATAGCAGTCAAGGGTTGTGCTCGATTCTACAAGTCAAAGAAGAACCATATAATCACAACACAAACAGAGCACAAGTGTGTGCTGGATTCCTGTAGAGCTTTGGAGATGGAGGGATTCAGGGTGACATACCTCCCCGTACAGAAGAATGGGCTGATTGATCTCAAGGTCCTAGAGAATTCAATGACAGAGGACACCGTCCTAGTTTCTGTGATGACTGTGAACAATGAGATCGGTGTCGAGCAGCCTGTAGCAGAAATTGGAGAGCTGTGTAGATCTAGGAAGATATTTTTTCACACTGATGCTGCACAGGCCGTGGGTAAAATCCCCATCAACGTCAACGACATGAAGATTGACCTGATGTCCATCAGTGGTCACAAGTTGTATGGACCAAAAGGTATTGGAGCTTTGTACGTCAGGAGGCGTCCGAGAGTGAGGATTGAGGCCCCACAGAGCGGTGGGGGGCAGGAGCGAGGCATGAGGAGTGGAACCGTTCCCACACCCCTGGTGGTTGGACTTGGGTCTGCTTGTGAAGTGGCGATGCAGGAAATGGAGTATGATCATTCCCGAATCAAGACTCTCTCAGACCGTCTGGTGAACAAAATTCAGGCAGCACTACCCATGGTGATAAGGAATGGAGATCCTGAAAAATCATATCCAGGTTGTGTGAATCTTTCGTTTGCCTTTGTGGAGGGAGAAAGTCTTTTGATGGCTCTGAAGGACATTGCTTTGTCCTCTGGCAGTGCCTGTACATCAGCATCCCTGGAACCATCCTATGTACTTAGAGCTGTCGGCGCTGATGAAGATTTGGCCCATTCCTCCATCAGGTTTGGTATTGGACGATTTACAACTGAAGCAGAAATTGATTACACAGCTGAGAAGTGCATTGAACATGTCAGTAGGCTGCGAGAAATGAGCCCGCTGTGGGAAATGGCCCAGGAAGGAATTGATATTAAAACAATCCAGTGGTCCCAGCAC
>1948416_Abacterium@ISC
ATG---TTAGATGACGCCCATTATCACGCGATCGTTGCGGCAACACTGGTACATATCAGCGATCAGCTCGAGCAAGCCTATGATGATGGCGAGCTCGATTACGACGAAGGCGCAGGCATCCTCAGCATCATCACCGCCTCGGGTCGCACCTTCATCATCAGCCGGCACGCACCCAGCAACCAGCTCTGGCTGGCCTCGCCCATCAGCGGTGGTCTGCATTTCGAATACCATACCGACAAAGCCTGCTGGTGCCTG---CCCGATGGTCGTACATTAAACCAAATCCTCGCTGTCGATTTAGAAAAAACCGCCAAAATCCACGTTGTGCTCATGCCTAACGTAACTTTTATATTCCCGGACGGGGAAGAGAAAACTTTTGATGCCCCGTTGGGGATTTCGCTGCTGGAAGTGGCGCATAAAAACCATATTCCGCTGGAGGGTGCGTGCGAAGGCTCGCTGGCCTGCTCGACCTGCCATGTGATTATTGATCCGGTTTTTTATGAACAGCTGGCACCTGCCACGGATGACGAAGAAGATATGCTTGATCTGGCATTTGGACTCACCCATACTTCGCGCCTTGGCTGCCAGATTATGATGAGCGATGCTCTGGACGGGCTGCGGGTGACGCTGCCTTCGGCGACGCGCAATATGATGGTTGAT---ATGTTACTGCAAATTCACGAGCCGGGCCAGACGCCCCTTCCGCATACC------GATGAGCTGGCAGTGGGGATTGATTTGGGTACGACTCATTCGGTGATTGCGATTAGTCGTGATCAGGACATTACTGTGCTGGAAGACGCGCAGGGTGATGAGATTATCCCGTCGATTGTGTGCTATCAGGGCGATAAG---CCCGTAGTGGGGCGGCAGGCAAAGCTGCGCTGGCAGGAAGGTTGCGCACATACGGTGGCATCGATTAAGCGTTTGATGGGCACCAGCGAT------------------------------------------------------------------ACGCTGGAGCTAGGCGGAAGAACGCACAATGCTGTTGAGGTTTCAGCTGATATTTTGCGTTATTTGAAGCAGCAGGCCGAAGCGGCGCTCGGTAAAACAGTGAGCAAAGCGGTGATTACGGTGCCTGCTTATTTTGATGATGCGGCGCGTGCGGCGACGAAAGATGCAGCGGCGCTGGCAGGGCTGGACGTGTTGCGGCTAATTAATGAGCCGACTGCAGCAGCGCTGGCTTATGGGCTGGATCAGGCGGTTGAAGGCGTTTATGCGATTTATGATTTAGGGGGGGGCACGTTTGATATCTCCATTTTAAAGCTGGAGCAGGGTGTGTTTCAAGTGTTGGCAACAGCAGGGGATACGCAGCTGGGCGGTGATGATTTTGATCGGGCACTGGCGGTGTATGCCGGATATGCGAAGCCAGAT------------------------------------TCGGTTGCGTTGGCAGCAGCGCGAAAAGCCAAGGAAGCGCTTAGTGATGCAGAATCTGTGGAGCTA------------------------AATGGAAAGCAGATTCATCGTGCGGAGTTTGAAGCGCTGATTACTCCTTTAATTGATAAAAGCATGCAGTTGATTGAGCGAGCGATTGCGGATGCCAAGGTGGAATTGGATGAGATAGATGGCGTGGTGATGGTTGGCGGCTCGACGCGGGTGCCGTTGGTGAAGGAAAAACTGACGTTATTATTTGGTAAGCGTGCGTTTAGTGCGATTGACCCCGATCAGGTGGTGGCGGTTGGTGCGGCGATTCAGGCGGAAGCGCTGACTGTGGGGGCT---GATCATTTATTGCTTGATGTGACACCTTTATCGCTTGGGTTGGAGACTATGGGCGGTTTGGTTGAGAAAATTATTTACCGCAATAGCCCGATTCCAACGTCGGTGGCGCAGGAATTCACGACGTATCAGGATGGCCAGTCTGCGATGAAAATTCATGTGTTGCAGGGTGAGCGCGAGCTGGTTGATCAATGCCGGTCTTTGGCGCATTTTACGCTTAAGGGTATTCCGCCGATGCCTGCAAATATGGCGCGTATTCGGGTGAATTTTACTGTGGATGCGGACGGGTTGTTGACGGTGAGTGCGGAGGAGCTGACCTCTGGCGTGAAGCAGCAGGTGGAGGTGAAGCCGTCGTATGGTTTGAGCCTTGACGAGGTGGAGTCTATGCTGCGCACGAGTATGGAGCATGCGAAGGACGATATATTGCAGCGTTTGCTGATTGAAGCCCGAGTAGAAGCTGAGCGGATTATTCATGATGTGGAATCGGCTTTAGTGGTAGGGGCTGCACTTTTGATTGAGGGTGAAAAGGCTGTAATCGAGCAGCAAATTGCGGCGGTGAGAGAGGCGTTGAGCGGGGATGACCGCGAAAAGATTGATTATGAGGCGGACCGCTTAAATCAAATAAGTAATCCTTTTGCGCAGCGACGTATGGACAAAGCTATCGGTTCTGCGCTACAAGGCACTCATATTGATAAATATAGCGAT---------ATGGCAACAGCGCCTATTACTATCACCGATAATGCAGCGGCGCGGATCAAGGATTTGATGGCGCAGCGCGGCAAACCTTCTGCCGGTATTAAGGTGGGGGTGCGCTCACGCGGGTGTTCGGGCATGTCTTATACGATTGAATATGCCGACGAAGTGGGAAAATTTGACGAGGTGGTGGAAGAAAAGGGCGTGAAAGTGCTGATTGACCCCAAAGCGATCATGTTTCTGATTGGTACTGAGATGGACTTTGTCGAAGAAAAACTCAAAAGCGGGTTCACCTTTGTGAATCCCAATGAAAAAGGACGCTGCGGCTGCGGTGAGTCCTTCCACGTC---------ATGGAACTAGCTACAAAAAACGATAGTCCGTTGAAATATCCGATATTTTTGGATTATCAATCGACCACGCCCTGTGATCCGCGCGTGGTGGAGAAAATGTTGCCATGGTTTACGGAGAAATTTGGTAACCCGCATTCACGTAGCCATGCGTATGGCTGGGAAGCGGAAGAGGCGACCGAAATTGCACGCCAGCAAGTGGCGGATGTGATTGGCGCCAGCCCCAAGGAGATTGTGTTTACCTCGGGGGCGACGGAGTCGAATAATATTGCGCTCAAAGGCGTGGCACGTTTTTATAAAGGTCAGAAAAATCATGTGATTACTGTGGTTACCGAGCATAAATGCGTGCTGGATTCGGCGCGGCATTTGGAGCAGGAGGGGTTTGATGTTACCTATCTGCCGGTTGATACCAATGGATTGATTGATCTGGAGAAGCTAAAAGCAGCGATTACGGATAAAACCTGTTTAGTGTCTGTTATGGCCGTGAATAATGAAATCGGGGTGATTCAGCCCCTGAAGGACATTGGTGCGATTTGCCGTGAGCGCGGGGTATTTTTTCATACCGATGCGGCGCAGGCATTCGGCAAAATTCCGCTCGATGTTGAAGCAATGAATATCGACCTCATGTCGATTTCGGCGCATAAGGTCTATGGGCCGAAGGGGGTAGGCGCGTTGTTTGTGCGCCGTCGTCCGCGCGTGCGTTTGGTGCCGCTGACAACGGGTGGCGGACAGGAGCGCGGGATGCGCTCGGGCACCTTGCCGACACCGCTGGTGGTTGGGTTTGGCGAGGCGGCGCGCATTGCCAAAGAAGAAATGACCAATGAAGCCAGCCGCATTCGTTATCTGAGCGATAAATTTATGCATGCCATTGTCGATTCGATTCCCGATGTGTTTATCAATGGTGATCGCGAGCAACGCTGGCCTGGCTGCCTCAACATTAGTTTCGCCTATATCGAGGGCGAGTCGATGATTATGGCCATCAAAGATTTAGCCGTATCGTCAGGCTCTGCCTGCACCTCGGCCTCGCTGGAGCCGTCTTATGTACTGCGCTCCATTGGTGTGGGCGAAGATTTGGCGCATACGTCGATTCGATTCGGCTTTGGCCGCTTCACCACCGAAGCCGAAGTGGATGCGGCAGTGAGTATTATTCAAGGCAGTATTGAGCGTTTGCGTGCTATGTCCCCCTTGTGGGAAATGGCGCAGGACGGTATAGACATTAGCAAAATAGAATGGGCAGGGCAC
>1948417_Abacterium@ISC
------ATGTCTAACGCAGATTTTCTGGAAGTAGCAGAAGAAACTTTAAAAAACATTGCAAATGCAATAGAAGAAGCTGATAGCTCATTCGAGCTGGATGTTGATGCAACTGGCGATTCTTTGAACATAGAATTCCCAGATGGTAGCAAATACCTTATCAACATACATGGCAGCTCATCAGAAATATGGGTTTCTTCACCACTTAGCGGTGCAAGCCACTTTGGTTATGATGAAGATGATGGAACCTGGAAAGATTCCAGCGAAAAC---GACCTTTTTGAGCTTGTTACTGAAGAGCTTGAAGACCTTGGCGGAATAAGCATAAGGCTTATGCCTAAAATAGTTTTTGTATTACCTGGCGGTGAAAATAAAGAAGTTGATGCCCCTATAGGGTTATCTGTATTGGAAATTGCCCATAAAAACCATATTTCGCTTGAAGGGGCTTGTGAAGGCTCGCTTGCATGTTCCACATGCCACGTAATAGTAGATGAAAAATTCTTTGATATTCTTGATGAACCTACTGAAAATGAAGAAGATATGCTGGATTTGGCTTTCGGTCTTACCCACACTTCAAGACTAGGCTGCCAGATAAAAATTACAGAAGAGCTAGACGGGCTTATAGTAAAACTTCCTGAAGCCACCAGGAACATGATGGTGGAT---ATGTTATTACAAATCCATGAACCAGGCCAAACACCCCTGCCACACGAAAATGATGATGAAATTGCTATAGGCATAGACCTTGGCACAACCAATTCGCTTGTGGCATTTGCAAAAGATGGCAAACCGGAAGTTATGGCCGATGAGCAGGGTAATTTCCTGCACCCATCTATAGTTAGCTATTTAGAAAATGGTGCAGTTGTAACTGGTCATGCAGCAAAA------------ATCGGGAACGGACAGGTTATAAGTTCCATAAAGCGGCTGATGGGTAAGGGTGCGGGCGACGTAAAAAAAATCTCCGGCCAGTTACCATATAAAATTGCTGCA---AGTGAAGGAATGGTAAGGCTGGATATTGGGGGCAAGAAACTTACCCCCGTGGAAATATCATCAGAAATTTTAAAATCCCTAAAGAAGATTGCTGAAAAAGCATTAAGCAAAGAAATATCAAAAGCGGTGATTACTGTTCCGGCATATTTTGATGACTCCGCCCGCACTGCCACGCGGGATGCCGCAAGGCTTGCCGGTATGGAAGTTTTGCGCCTGGTAAATGAACCAACGGCAGCAGCGCTTGCTTATGGGCTGGATAAAGGGGCGGAAGGTATTTATGCCATATATGATTTGGGCGGTGGCACGTTTGATATATCCATATTAAAAATGGAAAAAGGTGTATTTCAGGTACTTGCAACTGGCGGCACTATCGAGATTGGCGGCGATGATTTCGACCGCGAAGTTGCCGAAATTTTCCTATGGCAATGCCGTAATATTTCTGGAAGCCTTAACCCTTCCGAATTAGAACTTAAAGAATTACTAAAAACCGCACGAAAAGCCAAAGAATATTTGAGCGAAAATGAAGATGGTGAGTTTGCAGTTACTATTTCCGGGCAGAAATTTACAGCAAAAATCAGCCGCACAGAACTAGAAAAAGCCATGCAGCCATATATAAGTGCAACACTTGATATTTCCGAGCAAGTGCTGGTTGACGCGGATGTAACCCGTGATGAAATTAAAGGTGTGGTGCTAGTGGGCGGCTCCACCCGCGCGCCGCTGGTACGCGCCTATGTAAAAAATATATTGGGCAAAGAGCCGCTGATTGATATCGACCCTGATAAAGTAGTTGCCGAAGGCGCGGCTCTCCAGGCCGAAGGGCTAACGCGTGGTTCT---GATAATTTATTGCTGGATGTAATTCCGCTATCGCTAGGCTTAGAAACTATGGGCGGACTGGTGGAAAAAGTAATCCACCGCAATACCCCGATACCGGTTTCAAAAGCGCAAGAATTCACCACCTATCAGGATGGGCAAACCGGTATGGTGATCCATGTTGTGCAGGGTGAACGTGAAATGACCCAGCAAAACCGCTCGCTGGCAAAATTTGAGTTAAAAAACATTCCGGCAATGAAAGCCGGCATTGCGCGTATTAAGGTTGTTTTTGCTGTGGATGCTGACGGACTGCTTACTGTTAGCGCATTGGAAGAAACAACCGGAACCCGCCAAACAATTGAAGTGAAGCCTTCTTATGGCCTAAGCCATGAAGAAATAAAAGAAATGTTATATGCTTCTATGGAACATGGCAGGGATGATATGGCGATGCGTCTTTTAGCGGAGGCGAAAATTGAAGCGCAAAGGCTTATAATAGCTCTTGATAGCAGCATTAAAGATGATTCCGATTTACTTTCAACAAGTGAACTTAGTGATATTAATAGACTGAAGAACAAGTTACAGGAAAGCCTGCAAGGTGAGGATAGGGAATTGATTCTTGCAAATAATAAGAAACTCGAAGAAATATCCACAGATTTTGCCTCAAACATAATGAACAAACATATTGCCGCTTCCTTAAAGGGAAGGCGGATTGAGGAGTGT---------------ATGGCAAAAGCACCAATAAACATCACAGAAACAGCCGCAATACGCATCCAGGCATTATTAGAGCAGCGGGGCAAGCCTTCTGCCGGAATAAAGGTTGGCGTGCGTTCTGGCGGCTGTTCTGGCCTGGCCTATACAATTGAATACGCCGATGAAATTGGCCCTTATGATGAAGTGGTGACAGATACAAAATTTAAGGTGTTAATTGACCCTAAAGCGATAATGTATATTATCGGCACGAATATGGATTATATAGAAGGCAAAATGAAATCTGGTTTTGAATTCGTAAATCCAAATGAAAAAGGTCGCTGCGGTTGCGGTGAGAGTTTTAATGTT---------------------------ATGAACGCTAATATAAAACTACCAATATACATGGACTACCAGGCCACAACGCCTATGGACCCGCGTGTATTTGAAGCGATGACACCATATTTTATGGAAAAATTCGGCAACCCGCATTCCAGCGGCCATAAATTTGGCTGGGAAGCGGAAGCTGCAACTGACCTTGCGCGTGAGCAGGTGGCAGCGTTAATCGGCGCGAATGAAAAAGAAATCATTTTCACTTCAGGCGCAACTGAATCGAACAACCTTGCTATAAAAGGTATTGCAAAATTTTATGGTGATAAGAAAAACCATATAATCACCGTGGTAACTGAGCATAAATGCGTGCTTGATACCTGCCGCCACTTAGAGCGTGAGGGTATGAATGTTACATATCTGCCAGTGCAGAAAAACGGCCTGATTGACCTTGCTGAGCTTGAAAAAGCTATCACTGATAAAACAGTTTTAATATCGGTAATGGCGGTTAATAACGAAATTGGTGTTATCCAGCCACTCAAGGAAATTGGCGCGCTTTGCCGCAAATACGGAGCGTTTTTCCATACAGATGCCGCGCAAGGCTTCGGCAAGATACCTCTTGATGTTGAGGAAATGAACATCGATTTGATGAGCATTTCCGGCCATAAAATTTATGGGCCAAAAGGTATTGGCGCTTTATTTGTAAGGCGTAAACCAAGGGTTCGCCTTATACCGATTATAAATGGCGGTGGGCAGGAACGCGGTTTCCGTTCTGGTACACTTCCAACCCCATTAGTGGTGGGTTTGGGCGAGGCAGCGCGCCTTGCTAAAATTGAAATGGTGGAAGAAAATAAACGCCTTACCTATTTAAGCGGCAAGCTTTATGATAATATAATGGCTAAAGCTAAGGATGTTTTCTTAAATGGCGATAAAGAACATCGCATAGCTGGCAATTTGAATTTAAGTTTTGCCTATATTGAAGGTGAATCAATGATTATGGCTATTAAAACCCTGGCAGTAAGTTCAGGTTCGGCATGCACATCATCAAGCCTTGAGCCTTCTTATGTTCTGCGCTCAATCGGTGTGGGTGAGGAACTGGCGCATACTTCCATAAGGTTCGGCATAGGCCGCTTTACAACAGAAGCCGAAATTGATTATGCAATTGAAATTGTTACCGGCTCTATCGATAAGCTCAGGGAAATGAGTCCTTTATGGGAAATGGTTCAGGAAGGAATTGATATTGAGAAGATTGAGTGGGCAGCTCAT
>2013095_Abacterium@ISC
------------------------------------------------------------------------------------------------------------------------------TTTGAAAAA---GACGACCAAATTTATATTTTAAGTTTTCATGAACCAACCTCACAGATATGGTTATCTTCACCAATTAGTGGTGCTCACCATTTTGAGCTAAAAGATAAATCTAAAAGCTGGTACAGTACAAGAGATATAAAAAATCTTTATGACTTAATTCTAAATGAAATTAACAAAAGCAATGATTCA---------------------------------------------------------------------------TTATCAATCTTAGAGGTAGCACATAATAATGGAATAAGCCTTGAAGGTGCATGTGAAGGGTCGTTAGCGTGTTCTACTTGCCATGTGGTAGTTGAAAAAAAATTTTTTGATGATCTTCCAGAACCAAGTGAGGAAGAAGAAGATATGCTTGATTTAGCATGGGGACTTACACATACGTCTAGATTAGGTTGCCAGATAATAATTGATGATAAATTAGATGGAATGAGAGTAACAGTTCCAACTGGTACAAGAAATATGAGTGTAGAAATGAGTTTAATTAGTATAAAAGAACCGTGCTCTAAA---------AACGATAAAGTTGAAAATAGTTGCATTGGTGTTGATTTTGGAACTACAAATTCAGTTTGTTCAATTAAAATAGGAAATAAAGTTGAATTTATTAAAGATCAAGATGAAAATATTTTAATTCCATCAATAGTTCTATTTGACAATCAAAAA---AAGGTAATAGGCAATACTGCA------ATAAAAAATGACAAAGATCTTAATTCTATTAAATCGATCAAAAGAAATTTTACAGAGAACTTTGATGAA------------------------------------------------------AATCTTTATTTAGATAATAAAGGAGAAAAAGTTTCATCAGTTGATATTGCAACTGATATTTTTAAACATTTAAAAGAAAATTGTGACAATTATTTAAAAGAAAAAATTTATGACTGTGTTTTAACAGTTCCTGCTTATTTTGACGAAAAAGCTAGATCAGGAATAATGAGATCTGCTTTTATGTCAGGCTTTAATGTAAAAAGATTAATCAATGAACCAACAGCTGCAGCCTTTGCGTATGGATTAGAAAAAAATAAAAGGGGTACTTATTTTGTTTTTGATCTAGGAGGAGGAACTTTTGATGTATCAATTTTAAAATTATCTGAAGGGATTTTTAAAGTAATAGGTTCTGGTGGTGATTCAAAATTAGGTGGAGATGATTTTGATAAACTTTTAGCGGAGAAGATTTTAAAGGATTTTTTTAATGCAAACTTA---ACCGAAATATCTATTAAAGATCAAAGGTTTGTAATAAATAAATGTAAAATATTAAAAGAAAAAATAAGTGATAAAAAACATTTTGATGAAAACTTTGTAATTAACGATGTTTCAAAAAATATAAAGATTACCTCAGACTTTTTTAATTCTGCTATTGATTCTCTGATAGATAAAACCTTGAGTATTTCAGAAAGTCTGTTATCTGAGTGCAATCTTGAATCAAAATCTATTGATGGATTTATTTTAGTTGGAGGGTCAACAAGACTTTATAGAATTGAAGAAAAAATTAAAAAAAAATTTGGGATTAGAATATTTAATAATATTAATCCTGATCTAGTGGTATCTTTTGGTGCAGCACTTCACGGATATGAACTATTAAATGGTTCC---AAAAACCTGCTACTTGATGTGACACCTTTGTCTCTAGGAATTGAAACAATGGGTGGATTAATGGAAAAAATTATATCAAGAAATTCTTCAATTCCGTGTGTAAAAGAACAAAGTTTTACTACTCATGAAAATGGCCAAACAGCAATTAAAATCAATATACTTCAAGGTGAAAGAGAAACTATTGAACATAATAGAAGCTTGGGTGAATTTATACTTACTGGATTAGAACCAAAACCTGCAGGAGTTCCTAGAATAAATGTGAGGTTTTCATTAGATGCTGACGGAATATTATTTGTTTCCGCAAATGATGAAAACTCATCCAAAGAGGGTAATTTAGTTGTAAAAGCTGATAAAAATTTATCTATTGATGAAATGAGAAAAATTGTTGAATCGAGTGTTTCAAATGCACAAAATGATATGAATGAAAGAATGAATATTGAGGCTAAAATAAAAGGCCGAAGAGTTATTAATGAAATTGAATCTGTAAAAGGTGAGTTAAAACTATTATGTAACAAAAATGAATTAAAAGAAATTATGAATTTAGTAAAAGAATTAAACGATATTATCTTAAAAACAGATATAGAAACTATCAATGACTTGACTGATAAAATAAATGAAAGTACAAAAAGGTTTGCCCAAAAAAAAGTTGAAAAAGATTTTTCACAAATGGTA---GGAAAAGATTTGAAAGGAATA---------------------------------------------------------------------------------------------------------------------------------------------------------------------------------------GAAGTTGTTAAATTTGATGATGTAAGTATTTTTATTGATCCAAAAGCATCCTTTTTTTTAATTGGAACTGAAATGGATTATGAAGAAAATGAACTTGAGTCCGGCTTCAAGTTTAAAAACCCTAATGAAAAAGGGAGATGTGGTTGTGGTGAGTCCTTTCACGTT------------------------------------------------------------------------------------------------------------------------------------------------------------------------------------------------------------------------------------------------------------------------------------------------------------------------------------------------------------------------------------------------------------------------------------------------------------------------------------------------------------------------------------------------------------------------------------------------------------------------------------------------------------------------------------------------------------------------------------------------------------------------------------------------------------------------------------------------------------------------------------------------------------------------------------------------------------------------------------------------------------------------------------------------------------------------------------------------------------------------------------------------------------------------------------------------------------------------------------------------------------------------------------------------
>436017_Olucimarinus@ISC
ATGGAATCGAAGGAGTACGTCTTCAACGACGTCGCAAACTGTACTTTGCAGAATATTCTCGATAGTATTGAAGCTTTGATAGACAAGGAAGACATGGATATATCACTCGAAACTGGCGTGTTGACTATCGATTGCGGAGAAAACGGGGTCTTTGTGTTGAATAAGCAGACCCCGAATAGACAAATTTGGCTCGCCTCACCCGTCAGCGGCCCTTTCAGATATAATTACACACCATCC------GAATGGTTGAGCACACGAGATGACTATTCTCTACAAAGCCGTCTAAAATATGAGTTAGAGTCTATATATAAACTGGAGGTCAATTTC---ATCGAGGTGACGTTCGTCGAGCGCGACGGTGAGCGACGCGCGGTGCGCGGATTGATTGGCGAGAACCTGCTGGAGACGGCGCACCGGCACGACGTCGAGCTCGAGGGCGCGTGCGAGGGCTCGCTCGCGTGTTCCACGTGCCACGTCGTGTTCGACGAAAAAGTGTTCGAGACGCTGCCGGAGGCGTGCGACGACGAGAACGACATGTTAGATTTGGCGTACGGGTTGACGGCGACGTCGAGGTTGGGGTGTCAGGTGACGCTGGAGCGCGCGTTGGAGGGATGCGTCGTGATTTTACCGCGCGCGACGCGGAATTTCGCGGTGGACGCGCGGGCGACGAGAAGCGCGGTGCACAGAGCGGCGTTTACGCGCGGGTACGCGAAGGGCGGCGACGTCATCGGGATCGATCTCGGAACGACGAACTCGTGTGTGGCGGTGATGGAGGGAAAGAATGCGCGCGTGATCGAGAACGCCGAGGGCGCGCGAACGACGCCGTCGATGGTGGCGTTCACGGATAAGGGGGAGCGTTTGGTCGGGCAGCCGGCGAAGCGGCAGGCGGTGACGAACCCGACGAATACCTTGTACGCGACGAAGCGTCTCATTGGGCGCACGTTCGAGGACGAGCACACGCAAGCCAAGCTCGTGCCGTATGAAATTGTCAAGGCGTCGAACGGCGACGCCTGGGTTGCCGCCGGTGGGAAGCAATATTCTCCCTCCCAGGTGGGCGCCTTCGTGTTGCAAAAGATGAAGGAAACGGCGGAGGCGTACTTGGGACACGGCGTGTCGCAAGCCGTCGTCACCGTGCCGGCGTATTTCAACGATGCTCAAAGACAGGCGACGAAGGATGCGGGTAAGATTGCCGGTCTCGACGTTCTTCGCATCATCAACGAGCCTACTGCTGCCGCGCTTTCGTACGGCGTCGACAAGAAGGAG---GGCCTCGTCGCCGTCTACGATTTGGGTGGCGGTACCTTCGACGTCTCCATCCTCGAGATTTCCGGCGGTGTGTTCGAAGTCAAGGCCACGAATGGTGATACGTTCTTGGGTGGGGAAGATTTCGACACCGTATTGTTGGACCATTTCGTTGATAACTTCAAGAAGGACCAAGGCGACCTCAAGCAAGACAAGCTCGCCGTGCAGCGTCTCCGCGAAGCCGCTGAAAAGGCGAAGATTGAGTTGTCTTCCGCGCAAAGCACGGACATCAACTTGCCGTTCGGCCCGAAGCACATGGCGATGACGCTCTCGCGCGCCAAGCTCGAAGAGCTCGTGGGTAGTCTTCTCGAGCGCACCAAGCAACCGTGCAAGAACTGCTTGAAGGATGCGGGTGTGAGCACGGGTGAAATCTCCGAAGTGTTGCTCGTCGGTGGTATGTCTCGCATGCCCAAGGTGCAAGGTATCGTCAAAGATCTCTTCGGCCGCGACCCGAGCAAGGGGGTGAACCCGGATGAAGTCGTCGCCATGGGCGCCGCCATCCAAGGGGGCGTCCTTCGCGGCGACGTCAAGGACATTTTGCTCTTGGACGTCACCCCGCTCTCTCTCGGCATCGAAACCTTGGGTGGTGTGTTCACGCGCTTGATCAGCCGTAACACCACGATTCCGACGAAGAAGAGTCAAACGTTCTCCACCGCTGCTGACAACCAAACTCAAGTCGGCATCAAGGTGTTGCAAGGCGAGCGAGAGATGGCGGCGGATAACAAGACACTCGGCCAGTTCGACCTCGTCGGCATCCCGCCCGCGCCGCGCGGCGTCCCGCAAATTGAAGTCACGTTCGACATCGACGCCAACGGCATCGTGAACGTGAGCGCCAAGGACAAGGCTACGAATAAGGAACAAAAGGTCACCATTCAGTCCTCTGGCGGTTTGTCCGACGCGGACATCGAGCAAATGGTTCGCGACGCGGAGTCGCACGCTGAGTCCGACAAGCAGAGAAAGGAACTCATTGAAGTGAGAAACGAGGCTGATACGTTGGTTTACAGCGCCGATAAGAACTTGAGCGAGCACGGCGACAAGTTGCCGCAAGACGTCAAGGACGCCATCACCAACGCTCAAGCCGAGGTGCGCTCCGCGGCCGAGGGCGAAGACCTCGCCAAGCTCCGCGAAGCGATCAATGGTCTCCAACAAGCCGTGATGAAGATCGGCGAGGCGCTTAACGCCGGCGGTGCCGCCTCGGGCGCCGCATCCGAGGGGAACACGGAGGAAAAGAAG------------AAGCGACAGGCGATGGAGGTCACGCCCGAGGCGTCGCGAAGGATCAAGGCGCTGTTGGACGCGAGGCAG---------GAGTACTTGAAGATTGGGGTGAAGACGCGGGGGTGCAACGGGATGACGTACACGATGAATTACGCGGACGAACGGAAGAAGTTTGATGAACTCGTGACGGAGGATGGGGTGAAAATAATCGTCGAGCCGAACGCGCTGATGAGCATCATCGGGACGAAGATGGATTACGTGAGCGATCGATTGAGGAGCGAATTCGTGTTTGAGAATCCAAACAGCAAGGCGCAGTGCGGGTGTGGGGAATCGTTCACG------------------------------------------------------------------ATGCAGGCGACGACGCCGTTGGACCCGCGAGTGCTGGACGCGATGTTGCCCTATTTCACAGAGCAATACGGGAATCCGCACTCGAGAACGCACATGTACGGCTGGGAGACGGAGGATGCCATCGAAAAGGCGAGAGGAGAATTGGCGTCGCTCATCGGGGCGAACGCGAAGGAGATTGTGTTCACGAGCGGGGCGACGGAGTCGAACAACATGTCGCTCAAGGGGGTGGCGCGCTTTTACAAGGATAAAAAGAAGCACATAATCACAACGACGACGGAGCACAAGTGCGTGTTGGACTCGTGCAGACAGCTCGAACGTGAAGGTTTCGACGTGACGTATTTGCCCGTGAAGGAAAATGGATTGGTAGACTTGAAGGAGCTTGAAGCGGCGATGCGCGACGACACCGCCATCGTCTCCGTCATGGCGGTGAACAACGAAATAGGGGTGATTCAGCCTTTGAAAGCGATCGGTGAGCTTTGCCGATCGAAGAAAATATTTTTTCACACCGATGGCGCGCAAGCAGTTGGGAAGGTACCGATGGATGTGAACGATATGAACATCGACCTGATGTCGATTAGCGGGCACAAGTTTTACGGTCCCAAGGGGATCGGCGCTTTGTACGTCCGTCGTCGTCCTCGAGTTCGGATGGAGCCTATCATCAACGGCGGCGGTCAAGAGCGAGGGTTACGCTCGGGGACGCTACCGACCCCGCTCATCGTCGGTATCGGTGAAGCTGCTCGCGTGGCGCAGAAGGAGTTGCAGCGCGACGAAGAGCACGTCAACCGCTTGGCTAAGAGATTGATAGAGGGCATCGAATCTCGCGTCGAGCACACGCAATTAAACGGTGACCGTGAAGCGCGCTACCACGGCAACGTGAACATGTCCTTTGCATACGTGGAGGGTGAATCCATGCTCATGGGACTTAAAGAAATCGCGGTGAGCAGCGGCAGCGCGTGCACGAGTGCGTCTTTAGAGCCATCCTATGTTTTGCGTGCGCTCGGTGTGAACGAAGAGATGGCGCACACGTCGGTAAGATATGGATTAGGCCGATTCACTACTGAAGCCGAGGTCGATCGCGCCATCGAAGCCACAGTGCGTCAAGTCGAAAAGCTTCGTGAGATGTCTCCGCTCTGGGAGATGGTCCAGGAAGGCATAGATTTAAAGACGATCGAGTGGAGTCAACAT
>570417_Wendosymbiont@ISC
------------------------------------------------------------------------------------------------------------------------------------------------------------------------------------------------------------------------------------------------------------------------------------------------------------------------------------------ATGCCATCCGTTACTTTTATTTTACCTGATGGAAGTAAGAAAAGCTATGAAGCTGCAGAAGGAGAAACTCTGCTTAATTTAGCCCACAGAAGTGATCCAGATCTTGAAGGTGCATGTGAAGGCTCTCTTGCTTGTTCTACATGCCATGTGATTGTTGATTCAAAATTTTATGATGTTGTAGAACCTATATCTGATGAGGAAAATGATATGCTGGACCTAGCTTTCGGTTTAACAGAGACATCGAGGCTTGGATGCCAAATAAAAATCACAAAAGATATTGACGGTTTGTGCGTAACCGTGCCCAGAGGTACAAGAAATATATCATTAGATATGCGGCCAGTTCAAATTTCTGAACCA------------------------AGTTTAAATGAGGTAGTTTTTGGTATAGATCTTGGAACTACTAACTCTTTAATTGCCATGGTAAATAAAGCTAATGTAGAAATATTTAAAGATGAGCAAGGTCGTGAACTATTACCTTCTGTCATTTCATATGAAAAGGATGTA---CTAAAAGTAGGCTACGATGTT---------------------GGCGAAAACGCTATCTGCTCTATAAAACGCTTAATGGGTAAAAGTGTTAAAGACTTGCATAAAGAA------GGTATCAATTGTGAAATAGATAACGAAAGTGAAAAAGTTATTAGGGTAAAATGCGAAGAAAAGTATCTCACTCCTATTGAGATCTCTGCTGAGATACTAAAAACTCTATGCAAGAGGGTAAAAAAATTCACAGGGATGAAAGTTAACAAAGCAGTGATTACTGTACCAGCTTATTTTGATGATTCAGCACGTAACGCAACCAAATATGCAGCAAAATTAGCTGGCATAGATGTTCTTCGCCTCATTAATGAACCAACCGCTGCAGCACTTTCTTACTCCATTGAAAAGAATAACAGTGGCATATATGCAGTTTATGACCTCGGTGGTGGAACATTTGACATTTCAATATTAAAATTACATCAAGGAGTGTTTCAAGTTCTTGCAGTTGGTGGTGATACTAAACTTGGTGGTGATGATTTTGATCATCTACTTAGTTTAATCGTGCTTGAAAAGTATAGAGAACAGGTAGGTACCTACAAATTACAACATTCATACACTAAAACTGGTATCTGCAATATACGTGCTATAAAAGAGTACCTAAGTGAAGATACCTCTGGCACTTTTGAATTCAGCATCAATGGTGAATTATTTAAGTGCAAAATTACCAAAGAAGAATTCGAGCAAGCAATCAGTCCTTTGGTTAATAAGACTATAAATATAGTTACTCGTACTATAAGCAACATAGATCTTAAAATCGATGATATAAAAGGGGTAATTTTAGTTGGTGGCGCAACTAGAGTGCCATTAGTGCAAAATTCACTAATCAAACTCTTTGGCAATAAAGTGCTGAATGATGTGGATCCGGACAAAGCAGTTGCCAATGGGGCAGCTTTGCAGGCTCATTATTTAACTTCAAACTCAAAAAGGAATATTCTCCTTGATGTGCTGCCTTTATCACTTGGCATAGAAACTATGGGGGGAATAGTTGAAAAAATTATACCAAGAAATACACCACTACCAGTTTCAGAAATAAAAGAGTTTACAACTTACGCTAACGGGCAAACAGCAATGAAAATTCACGTTTGTCAAGGAGAACGTGAAATGATAAAAGATAATAAATCTCTAGCACGATTTGAACTCAAAGGTATACCACAATTGCCTGCAGGTTCTGCAAAAGTTGAAATAGGATTTACAGTTAGCATTGATGGAATATTGACTGTCACTGCAAGAGAAAAAACTACTGGAGTCGAACAGACAGTTAAAATAAATTCAAGCTCTGGCTTAAATGAAGAAGATATTCAAGATATGGTCAATCAGTCAGTAAGTAACTTTGATGAAGACATGAAGGCTCGTTCCCTTGCAGAGGCTAAAATTAACGGTAACAAGCTCATACATCTAGTTGAAAAT------------------------------GTTTCTACTGAGCAAAAGTTAAAAATTTTACTACAGAACGCAAAAGACGCTTTACAGGAAAATGACTTAGACAACATTAATAATGCTATCTCTGAGTTAGAAAACTCTGCTTTAGAATTATGCGAATCAGCAGACAGA---------------------------------------------------ATGGTAAATTCTGTTAAAAAACCTATCACTCTAACCGCAAATGCAGTAGAGAGGGTAAGGTTTTTATTGGACAAAAAGAAGGAAGAAGCAATAGGAATAAGAGTTCTAATTAAGCAAAAAGGATGCTCTGGTTTAAAATATGATATTGAGTATGCATATGATGTTCGTCCTTTGGAGTCGGTAATTGAAGAACAAAAAGTCAAGGTGCTGATCGATCCAAAATCTATCATGTTTATCCTTGGCTCTGAAATGGATTATGTAGAGGAAAAATTCTCATCAGGTTTTATTTTCAAAAATCCTAATGAGAAAGGAAAATGTGGTTGTGGAGAGAGTTTTCATGTC---------ATG------GAAAAAATACGCAATGCTAAAATAAAATTACCAATATTTCTCGATTATCAATCTACTACTAAAGTAGATCCTCGTGTTTTGGAGGTGATGATACCTTATTTT---GGTGAGTTTAGTAATGCACACTCTCGTAGTCATTCATTTGGTTGGACAGCTGAGGAAGCAGTAGAAAAAGCAAGGAAGCACATTGCTGATTTAGTGAATGCAGACAGCAAAGAAATCGTCTTTACCTCGGGTGCAACCGAATCAAATAACATGGCTATCAAAGGTGTTGCTCATTTTTATAAGAATAAGGGAAATCATATAATAACTGTCTGCACGGAGCATAAGTGCGTTTTAGATTCTTGTCGACATCTGGAAAATGAAGGCTTTAAAGTTACATATTTGTCCGTTAAGCAAAACGGAATTATAGATTTGTTGAAACTTGAGGAGGCAATCACTGATAAAACAATTCTGATTTCAGTGATGATGGCAAATAATGAGATCGGAGTAATGCAACCTGTCAAAGAAATTGGTGCAATGTGTAGAAAGCATAATATATTTTTTCATACAGACGCTGCTCAAAGCTTTGGAAAAGTTCCAATAGACGTAAATGAAATGAACATTGATCTTATGAGCCTTTCTAGCCATAAAATTTATGGACCTATGGGAATAGGTGCATTATATGTCCGTAGAAAACCTCGTGTTAGGTTGACGCCACTAATTAGTGGTGGTGGACAGGAGAGAGGCATGCGCTCTGGAACAGTTCCTACTCCCCTTGCAGTTGGTTTTGGTGAAGCGGCACGTATCGCTAAAGAAGAAATGGAAATAGAAGCAAGCAAATTAGAAGAGTTGAGAGATATTTTGTACAACAAAATAAAAGAGGCATTTCCTGATGTTGTTTTAAATGGTGACTACGAAAATAGGATTCCAGGTAACCTTAACTTAAGTTTTCCTTATGTTGAGGGTGAGTCTCTTATCATGGCAATCAAGGATTTAGCAGTAAGCTCTGGTTCTGCATGCACATCTGCATCTCTTGAACCTTCTTATGTCATAAGATCACTAAACAATGGCCACGATCTTGAGCATTCATCAATTAGATTTGGCCTTGGCCGATTTACAACTAAAGATGAAGTTCTATATGCAGCAGATCTTGTTACTAAAAATGTTGGACGGCTAAGAGAAATGAGCCCACTTTTGGAAATGGTACAAGAGGGAATAGATTTAAGCACCGTAAAATGGGATTCTCAT
>269484_Ecanis@ISC
ATGTCTTTGTGTATATCTGATTTTCAGGCTTTATCTTATAACCTCTTAAATACTTTAACTGAAATGATAGACAGAGTAGATATTGATGGTGTGCTAGAGTGTGAAAACTGTGATGGAGTAGTGAAAATATCAGATAGTAATGGTAACTTATATATTATTAATAAACATGAACCTTCTATGCAAATTTGGGTTGCTTCTCCTATTAGTGGATCTGTGAGATTTAGTTATGATAAATCCTTGAGTGCATGGATAAATGATAAAAGCGAT---GAATTGTTTAACTTTCTAAGAGTTGAGATGAAGGTATTGTTTGATATTGTGATA---------CCATTGATAACATTTATTTCACCAGATGGAAGCCGCAAAACATATGAAGCCTATGATGGAGAAACTTTATTAAGCTTAGCACATAGAAATAATGTAGATTTAGAAGGTGCTTGTGAAGGTTCTTTAGCATGCTCTACTTGTCATGTAATAATTGATCCAAGCTGGTATGATATAGTTGAGGAAATCTCTGATGAAGAAAATGACATGCTCGATTTAGCATTTGGATTAACAGATACTTCACGTCTTGGATGTCAAATAATTCTAACAAAAGAACTTGATGGATTATGTGTAATTCTACCAACTGAAACACGCAATATATCTTTTATAATGCAATTAATTAATATAACAGAACCAAAA---------------------AATGAAAATACACTTGCATTTGGAATAGATCTAGGAACTACTAACTCCTTAATCTCTATGATTGATAATGAAAAAACAATAATATTCTCAGATGAAAATGGCAGATTTTTAATTCCATCAACAGTAAGTTATATCAATAATCAA---GTTGAAGTAGGAAAAAACTAT------------------TCTAATGATAACACTATTTCTTCAATTAAAAGATTAATGGGAAAATCAATTAAAGATATAAATGAATTATCATCAGAATTATTATTTAACATAACTGATCAAGGTAATAACAATATATACATAAAGAAAGACGGAACATATGTTACACCAGTTGAAGTATCAGCAGAAATTCTTAAAAAACTGTGTAAAATCGTCAAAGATAGTACTAATCTAGAAGTCAAAAAAGTAGTAATAACAGTACCAGCATATTTTGATGAAGCAGCAAGAAAAGCTACGAAAGATGCAGCACATCTGGCTAATCTTGAAGTATTACGTCTTTTAAATGAACCAACTGCAGCAGCACTAGCATATGGTATCGAAAAAGAATATAATAATATCTACATGGTATATGATTTAGGAGGTGGAACATTTGATGTTTCAATACTAAAATTACACCAAGGAGTGTTCCAAGTATTAGCAACTGGTGGAGATACAAATCTAGGAGGTGATGATATAGACTACTTACTTGCAAAATTCATATATAATAAATATCAGAAAGAAGAAAATAATATAGAGTTTAACAAAGAATTATTAAGCTATTTAATTCCAGATGTAAAACACGCAAAAGAATACTTAAGTGAAAACTATAGTGGCAGTTTTACATTTAAAATACATGAAAAAAACTTTTCTTGTAAAATTAGTAGAGATGAGCTACAAGACATAATATCAGATTTATTAAATAAAACTTTAAGCATCATAACCTCAACAATCAATAGTATAGAGCTTGATTTTAACAGTATTGCAAAAGTAATACTAGTAGGTGGAGCTACTAAAATGCCCATAATCAAAAATATGCTAAATAATATATTTCATAATAAAGTATTCTGTGACATAGATCCTGAGAAAATAGTAGCAGTTGGAGCTGCTTTACAAGCTTATTATCTATCTAATAAGAAT---AAACATGTTTTAATTGATGCTCTACCTCTCTCACTAGGGATAGAAACTATGGGTGGTATTGTAGAAAAAATTATTCCAAGAAATACACCAATACCTGCATCTGCAACACAAGAATTCACTACTTACATTGATGGACAAAATTCTATACAAATACATGTCTGCCAAGGAGAAAGAGAAATGGTAGAGCATAATAAGTCCTTAGCAAAATTTGATTTAAAAGGAATACCACCATTACCTGCAGGTTCTGCAAAAATTATAGTAGAATTTAATGTTGACATGGATGGAATGCTAACTGTCTCAGCACAAGAAAAATCTACAGGAATAAAGCAATCTGTTAGCATAAACAATACATGTGAATTAGATCAAAAAGAAATAGAAGATAATATTATAGATTCAATTAATAATTTTGATAGCGATATGCAAATGCGTTTAATAGCTGAACAAAAAGTCGAAGGACAGAGAATTATTACAATTATCAAAAACGCTTTAATTGCAGACAAAAACTTAATATCTGAAAAAGAATTCAATATAATCAATCACGCAATAACAGAAGCTGAAAAAACATTAATAAATGGTAATATTGATAAAATTAACGATGCTATAAATAACGTTGAAGTACTAGCAGATGATTTTATTAAAAAAAGAATGGATTTTTATTTAAAAAAATCTATTGATAACTGTAACATTAATAGT---------ATGGAAGTAACAAGTAAATCACCAATTATCATAACAGAAAATGCAATAAAAAAAATAAGACAGCTTATAAAACAAAAAGAAGATGCAGTTATTGGCATTAGGATAATGGTAAAACAAAAAGGATGCTTTGGTTTTAAATATAACATTGAATATGCATATGATATCAAATTGTTAGATGTAAAAATTGAAGTAGAAAACTTTACTATATTAATCGATCCAAAAGCAATGATGTTTATCAATGGAACAGAAATAGATCATGTAGAAAACAAAATATCTTCAGGATTTACATTCAAAAATCCTAATGAAAAAGGAAGATGTGGGTGTGGAGAAAGTTTTTATGTA---------ATGAAGATGGGAAGAGAAGGACAAATACATATCAATTTACCTGTATTTCTTGATTACCAATCAACAACAAAAACAGATGATCGAGTATTAGAAGCCATGATACCATATTTT---CAACAATTTTCTAATCCTCACTCACGTAGTCATTCTTTTGGATGGAAAGCTGAATCAGCTGTTGAATTAGCTAGAGAAAGAGTTGCATCTTTAATAAACGCTGAACCTAAAGAAGTAATATTTACATCAGGTGCAACAGAATCAAATAATTTAGCAGTTAAAGGTGTAGCAAATTTTTATAAAAATAAAGGAAATCATATAATTACAGTACGTACAGAACATAAATGTGTTTTAGATTCATGTCGTCACTTAGAAACAGAAGGATTTAATGTTACTTACTTAGATGTACAAAAAAATGGTATTATAAACTTAGATCTACTAAAATCATATATAACTGATAAAACAATACTAGTATCAGTCATGATGGTAAATAATGAAATTGGAGTAATTCAACCAGTTGAAGAAATAGGAAAAATTTGTCATGAACATGGTATATTTTTTCATACAGATGCAGCACAAGCTTTTGGGAAAATACCAATAGATGTAAACAAAATGAATATTGACTTATTAAGCATATCTGGACATAAAATATATGGACCAATGGGAATAGGAGCATTATATATACGTAAACGCCCACGAGTACGACTTACTCCTTTGATTAATGGAGGCGGACAAGAGCGTGGAATGAGATCAGGTACAATACCTACTCCATTAGCTGTAGGGCTAGGAGAAGCAGCACGTATAGCTCAAGAAGTAATGGAAGAAGAAAACATAAGAATAAAAGAATTACGTGATATACTATATAATGAAATAAAAAAACATTTATCATATGTTGTATTAAATGGTGATTATGAACAACGTATATCAGGAAACTTAAATTTAAGTTTTCCATATGTAGAAGGAGAGTCTATTATTATGGCAATTAACAATCTAGCAGTAAGTTCAGGATCTGCTTGCACTTCTGCGTCACTTGAACCATCCTATGTTTTACGTGCTTTAAATATTGAAAAAGATTTAGAGCATTCATCGATTAGATTCGGTATAGGTAGGTTTACTACAAAAGAAGAAATCTTATATGCAGCAGAACTTATCGTCAGTAGCATAAAAAAATTACGTGAAATGAGCCCATTATGGGAAATGGTACAAGAAGGCATAGACCTTAATAATATCAAGTGGGACACACAT
>1970491_Abacterium@ISC
------------------------------------------------------------------------------------------------------------------------------------------------------------------------------------------------------------------------------------------------------------------------------------------------------------------------------------------ATGCCAAAGTTAATTTTTAAATACCCCGATGGTGTCGAAAAAAGTGTGGACGCTCCCCTTGGGCTCTCTGTTTTAGAAGTTGCACATGCGAATAACGTTTCTTTGGAAGGTGCATGTGAGGGGTCTCTCGCCTGTTCAACCTGTCATGTGGTGATTGATTCAGATTGGTATGGGAAGTTACCGGAAGCATCAGAAGATGAAGAAGACATGCTGGATCTTGCCTTTGGTCTCACACCAACATCCCGTCTTGGGTGTCAAATTATTATCACCGATGAATTGGATGGATTGACCTTAACAGTTCCGGCTGCGAGCCGAAACATGATGATT---ACACATCTTTTTCAAATCACGGAGCCTGGAGAAAGAAGGCAAGAAACCCCTGAAAACAAGACACTTGCCATTGGGATTGATCTTGGGACCACCAATACGGTGGGGGCTGTCTTAGAGGAAAATGTCCCGCGGCTTATAAAAATGCTGGATGGGACAACCCTCATTCCTTCGATTGTTTCTTATACCAAAAGTGAG---ATTCATGTCGGCAAAAAGGCACTTCAAGACTTAAACTTTAAGCCAGAAAATGTCATAAAATCTGTCAAGCGCTTTATGAATCAAGCGGGA------------------------------------------------------------TCAAAGACATTTAACGTTGCGGGTAAGTCTTTGACGCCGCTTGACGTTTCCTCTGAGATTCTAAAATTTATCAAAGAACAAGCGTCCCGTGATTTAAAGGAGGATGTGACAAAGGCAGTGATTACCATTCCTGCCTATTTTGATGAGGCCGCACGCGCTGCAACAAAGGCAGCAGCAGAACTTGCGGGGTTTGAGGTTTTAAGATTGATCCATGAGCCAACGGCCGCAGCCTTGGCCTATGGTCTTGATAAAAAGGTAGAAGGCCTTTATGCTGTCTATGATTTGGGCGGCGGCACGTTTGATTTTTCGGTTCTCAGACTTGAAAAGGGGCTCTTTAAAGTCATTGCAACGGGCGGAGATCTGAGTCTCGGGGGAGATGATTTTGATGAGGCCATTCTAGACCTTTTAAAAGCGCAAAATCCCCTTCTCAAAACGGAACTTGAACGCAATCCCAACCAATTGATAGAGATTCTTCTGAAAGTCCGTCTTTTAAAGGAAAAATTAACCACGTGCTCTTCTCTCGATGAAGCGATACACGTGGGGGACAAGACTTTTGCTGTATCCTTAACCCAAAAAAACTATAATCTCCTCATTGAAGAAAAAGTGGAAAAAACCCTCAAAATTGTCTCTTCCGTCCTCAAGGATGCAGACATTGAAAAGAATGAGATCGACGGGCTTATTTTGGTGGGAGGGGCAACACGAACGCCCCTCATTCAAGAAATGCTCACAACATTCTTTAAAAAAGAGCCCCTTACGAACTTAGATCCAGATCATGTGGTGGCGCTCGGGGCAGCCTTTCAAGCCCACGCACTTGTCTTTGGGTCT---GATACGCTTCTTCTTGATGTCACGCCGCTTTCCTTAGGTATTGAGACAATGGGAGGAATTGTGGACAAAATCATTCCGAGAAACAGTCCCATTCCATTGCGCCAATCTCAAGAATTTACAACCTCTCAAGACGGCCAAAGTGCTCTCTTGATTCATGTTATCCAGGGAGAACGAGAGCTTGTGGCGGATTGTCAGTCCCTTGCACGGTTTGAGCTTACGGGCATTCCCCCCATGCCGGCAGGTCTTCCCCGAATTAGTGTGTCGTTTTCAGTGGATGCCGATGGTCTCTTAACTGTCTCAGCCCATGAAAAAACAACAGGAGCCCGTCAAGAGATTGCGGTCTATCCCACCTTTGGTCTGAGCCCTGAAAAAATTAAAGAGATGCTGTTTGAAAGCTTGTATCACGGAGAGGAGGATCTTCAAAAACGCCTCCTTCTTGAAGCGCGCCAGAAGTTAGAGCAAGACATTACGCTTGTCAAAAAAGCACTTGGGGAAGTGCAAGAT---------GCCTCCGAGAACAAAGAGTTAAGAGACGTCTTAAAGGAGAGCGAAGAAGCGTTAGCTCAAGAAAACATCAGTCTCTTAAAAGAAAAACAACACGCTCTCTCTCAGGCTGCAGAACCTCTCCTAGAAAAGAGACTGTCACAGGGCGTTCAGAAAGTTTTAAGG---------------GAAATT------ATGTTAACCCCAAGACCCTCTTTTTTAAAGGTCGACGAAAAAGCGGCTCAAAAAATTAAAGAGCTTCTTGAAAAGCGGAATAAGCCCTCTCTTGGCATTCGGATTGGTGTTAAATCGCGCGGGTGCTCTGGACTTTCTTATGTTCTTGAGTATGCCGATGAGATGTTGCCCTTGGATGAAAAAATTAATGTTCATGGTGTGACCATTATCGTGGATTCAAAAGCTGTGATGTTTTTGATCGGAACGGAGATGCACTATGAAGAAACGGACCTAAATTCTGGATTTATTTTTAAAAACCCAAATGAAAAGGGCCGGTGTGGCTGTGGAGAGTCCTTCCATGTT---------------------------------ATGGAAACGACACGCCAGATTTATCTCGATTACCAGGCCACAACACCCTGTGATCCGAGGGTGCTTGAGAAAATGATTCCTTTTTTTAAAGAGGATTTTGGAAATCCCCATTCTCGTAATCATTCTTATGGATGGAAAGCTGAAGAAGCAGTCGAAACAGCACGCGCTCAAATTGCAAGGGTTCTTAAAGCAGATCCGCGGGAAATTATTTTTACAAGTGGGGCAACGGAGGCGAATAATTTAGCGCTTAAGGGAGCTGCTTATTTTTATAGAGATCAAAAAACACATCTTATTACGACCTTGACGGAACATAAATGCGTTCTTGATACGTGTCGTTATCTGGAACAAAATGGATTCCAAATTACCTATCTTCCTGTCCTTTCCAATGGGCTCATTGATTTAGAAGTTCTTGAAAGGGCCTTTACGCCTCAAACGGGTCTTGTTTCGATTATGGCGGTGAACAATGAAGTGGGTGTTATTCAGCCGCTTTCTGAAATCGGAGCACTTTGTCGCCTCAAGGGAGCGCTATTTCATACGGATGCGGCGCAAGCGGTCGGAAAAATACCCCTCGATGTTAATGCGATGAACATTGATTTATTGAGTCTTTCGGGACATAAGATTTACGGACCTAAAGGGGTCGGAGCTCTTTATGTGAGAAGAAAGCCTCGGGTCAGGCTCGAGGCTCTTATTCATGGGGGAGGCCAGGAACGCGGATTCAGGTCCGGAACACTCCCGACACCGCTTTGTGTTGGATTGGGAGAGGCTTGTTTTATTGCAGAGCAAGAAAGAGAAGGTGAGACTGAGCGTTTGAATGAGCTTCGAAATCGATTTCTTGAAAAAATACACAGTTCTCTTGCAGATGTATACTTAAATGGAGATCTTGAAAAAAGAATCCCTGGAAATTTAAATTTAAGTTTTGCTTATGTTGAAGGGGAAGGATTGATGATGGGTATTAAGAATTTAGCCCTGTCATCGGGGTCCGCCTGCACGTCAGAATCTTTAGAACCGTCCTATGTCTTAAGGGCCCTCGGAGTGACAGAAGATTTAGCACATACCTCTTTGAGAATTGGGTTTGGACGGTTTACAACACAAGCGGAGATGGATGAAGCGGCGGAAAGTATTATTAAAGCGGTGACGCGCTTGCGTGAAATGAGTCCTCTTTGGGAAATGGCCCAAATGGGAGTTGATATCAAGTCCGTGACGTGGGCCGGACAC
>1986644_Pbacterium@ISC
ATG------------AATCAATTCATAGATAAAGCAAAAGAAACAATGGATGAAATATTTAATCTAATTGAATCTAAATATGAT------AAATTTGAAGTTGATTTCGAGGATGAAAACTTAAGAATAGATTCAGCTAATAACAATGTTTTTATTGTTAGTATTCATTCTCCAACCTCTCAAATATGGTTATCCTCCCCAATAAGTGGTGCGCATCACTTTAAAATGTCTTCGTCAAGCCCTACATGGGAAAGTACAAGAGATAAGGAGAAGCTTTTAGATTTACTAATTAGTGAACTAGAAAAA------------------------ATGACAAAAATAATATTCATTCAACCAGATGGAAGTGAGAAAACTGTCGATGCACAGAATGGACTATCACTTTTAGAAGTAGCTCACAGTAACGGGATAGATTTAGAGGGGGCATGCGAAGGATCTCTTGCTTGTTCAACATGTCACATTATTGTTGATAAAGTTTTCTTTGAATCTTTACCAGAACCAACAGAAGAAGAGGAAGATATGCTTGACCTAGCTTTTGGTTTAACTCATACATCAAGACTTGGGTGTCAAATAATAATTGATGCTAAGCTTGAAGGAATGAAGGTTAAAATTCCAACTGGAACTAGAAATATGAGTGTTGAAATGAATTTAATAAATATTGATGAACCAACTAAACAG---------------AGTGATGCTAATATTTGCCTTGGCATTGATTTTGGCACAACAAATTCTGTTTGCTCTATATTTATAGATAATCAGTTTAAATATATTGTTGACAGTTTTGGTAAAAAATTAATACCTACATTGATTTTGTATGAATCTAAAAAT---AAGTTTTTTGGAAATGAGACT------TTAGAAAAAAAGAATTTTTTGAAATCGATTTTTTCTATTAAAAGAAACTTTATCGGAGATTTTGATGAA------------------------------------------------------ATTAAATATGAGGATAATGAAAAAAATAAAGTTTCATCGATAGATGTTTCTAAAGATTTCTTTATTTATCTAAAGGAACAGTCCGAAAAATTTTTAAATAAAAAGGTTTTCGACTGTGTAATTACAGTTCCAGCCTATTTTGACGAGAAGGCAAGATCCGGAATTATGAGGGCTGCTTTCATGGCTGGCTTTAGAGTAAGAAGATTGATAAATGAACCTACAGCTGCAGCTTTCGCGTACGGCTTAGAACAAAGAAAAAAAGGTATTTATTTTGTTTATGATTTAGGTGGAGGAACGTTTGATGTTTCTTTGTTAAAACTTTCAAAGGGAATTTTTAAAGTTATCGCCACAGGCGGTGATCCCAAATTAGGTGGAGACGATTTCGATTATTTATTTGCAAAGAACGTATTGAAAGAAAAGTTAAATTTAAATTTT---GATAAATTTCCAGATGAAGAAAAGATTAAATACTTAAAACTATTTAAAATAATTAAAGAGAAATTAACTGATTTAGAGCAAGTAGAGGAGGAGATAAGAGTAAACACTTCAAATGAAAAGATCATAATTAATACTAATGATTTAAATAGTAGTGTTGAAAATCTTATTGACAAAACAATAAATATTTCTGCTTCACTATTAAATGAAGCGGAAACTGAAATTGAAAATGTTGATGGATTCATTTTGGTCGGTGGTTCCTCAAGAATGAAATTAATATCTCAGAAAATTAAAAAAAATTTTGATACAAAAATATTCAATGATATTAACCCTGACCTTGCTGTCTCGAAAGGTGCGGCACTGCAAGGTTATGAGCTTTTAAATGGATCT---GAAAATATCTTATTAGATGTAACTCCACTGTCACTTGGAATTGAAACAATGGGTGGTTTAATGGAAAAAATAATTTCGAGAAATAGTCCAATCCCCGCAATTAAAGAACAAACATTTACAACTCATGAGAATGGCCAAACTGCCTTAAAAATTAAGGTTTTACAGGGCGAACGGGAAACATCTAGTAACAATAGGATATTAGGTGAATTCATTTTATCAAATATTTTGCCAAAGCCTGCTGGAATACCAAGAATAAAAGTTATATTTTCCTTAGATGCCGACGGAATTTTGTTTGTTAATGCAAAAGATGAAGAAACTGGTGTTGAAAGTGATATTTCATTAAAAACAAATGAAAATTTAGACTTATCTGAAATGAGAAGTATCGTTGAAAGTAGCATAGTTAACGCAAAAAATGATATTGACCAAAGAATGATAATTGAGGCTAAAATTAAAGCAAAAAGTTTTCTTAATGAGATAGAATCTGCAAAAAAAGACATTGAATTGCTTTGTACTAAAAATGATATTAATAATATCAATGATAATATTAATATGCTAAAAAAAGCACTTCATTCTAATAACTGCAATTTGATTAATAAGCATGTTGAAACGCTTAATAAATCAACAGAAGATTTTGCTCAGAAAAGAATTGAGAAAAACTTCTCAGGTATAGTT---GGAAAAGAAATTAAAGAGATTAGT------------------------ATGATAACTGTTACCAGCAATGCTGTTAACCATATCAAAAAATTATTGTCTTCTAGAGAAAAGAAACCCCTTGGTATAAAACTAAATATTGAAACTAAAGGATGTTCCGGACTCTCTTATAAAATGGAATACGTTGACGTAGCAGATAAAAATGACGAGTTGATAGCTGTCCAAGATATTAATATTTACGTGGACCCAAAGGCTACTTTATTTCTACTTGGAACTACTATGGACTATGAAGAAGGTGTTCTTGAGTCTGGTTTCAAATTTGTAAATCCTAATGAAAAAGGAAGATGCGGATGTGGAGAATCTTTTCACGTG------------------------------AGTATGGAAAAAATTAAAAACATCTATTTTGACTACCAGGCTACAACCCCTGTAGATCCAAGAGTTTTGGATAAAATGATGCCTTATTTTGGAGAAATATATGGTAACCCTCACTCTCGAAACCATTCATATGGTTGGGAAGCTGAAGAAGGCGTCGAAGTTGCAAGAGAGCATGTAGCAAAGATAATTGGAGCCAATCCCAAAGAGATAATATTTACATCCGGAGCCACTGAATCTAATAACTTGGCAATCAAGGGTGTTGCCGATTTTTACGGAGATAAAAAAAATCACATAATAACATGTGTCACCGAACACAAATGTGTATTAGAATCATGCAGACATCTAGATGGAAAAGGATTTAATATCACTTATTTACCAGTATCAAGTGATGGTTTAATTGACTTAGATTTATTAAAAAAAGAAATTACTGAAAAAACACTAATGGTTTCAATTATGGGAGTTCATAATGAGATAGGGGTTATTCAACCGCTTGAAGAAATCGGAAGAATATGTAGAGAGCGCGACGTTTTCTTTCACACAGATTGTGCGCAAGCTGTAGGTAAAATCCCACTCGATGTAGAAAAAATGAAAATCGACCTAATGAGTATTTCTGGCCACAAAATCTATGCTCCCAAAGGAGTAGGGGCTCTATATATCAGACGTAAACCAAGAGTAAGAATACAATCAATGATAAGTGGTGGAGGCCAAGAAAGAGGTATGAGATCAGGAACACTTTCTCCTGCACTCTGTGTTGGTCTTGGTGAGGCTTGCAGAATTTACTCAGAAGAAATGAAGCAAGAACACAATATGCTATCGAACTTAAAAAAAATGATGCTAGAGGGAATAAGAAATGAGTGTCCTGACGTTTATTTGAATGGATCAGAGAATTATAGAGTACCTGGAAATCTTAATTTAAGTTTTGCCTACGTTGAAGGAGAGTCTTTAATGATGGGGATCAAGAACTTAGCTGTTTCATCTGGATCAGCGTGTACATCAGCATCTTTAGAGCCTTCTTACGTATTAAAAGCACTCGGAGTTGAGGAAGAACTTGCGCATACAAGTTTAAGAATAGGATTTGGTAGATTTACAACAGAAAATGATGTAAAATATGCAACGAAGATTATTGTTAATGAAGTAAAAAGGCTCAGAGAGTTAAGTCCACTTTGGGAAATGGCTCAAGAGGGTGTTGACATAAGTAAAATAAAGTGGGCACACCAC
>1528098_Rbacterium@ISC
---------------ATGGAATTTAACATTTTAGCCATTAATAGTTTAGAAAATTTGTATGAAAAGCTTGAAACTAATGAAGCATTTAATGATTTAGAAATAGATTTTAATAACGAGGTATTATATATAGCTTCTGAGAAGAATCAAGAATATGTTATTAATAAACACTCTCCTTCTCGGCAGATTTGGTTTTCTTCTCCGCTTACTGGTACGTATTATTTTTCTTATGATATATCGAAAAAATTATGGCTTGAT---AAAGAAGGTAAAGAGTTAGAAGATCTTATAATAGGAGAATTAAAGCGTATTATA------------------ATGCCTAAAATTATATTTATTTGTAAGGATGGCGCGCGAAAAGAGGTAGATGCGCCTTTAGGGCTATCAGTACTTGAAATTGCACATAAAAATAATATAGAATTAGAGGGTGCATGCGAAGGATCGCTTGCATGTTCCACATGTCATGTTATAGTAGATTCTAAATATTATAACATGCTTGCAGAGCCTTCGGAGGCAGAAGACGATATGCTTGACTTGGCTTTTGGATTAACACGTACTTCAAGACTTGGTTGTCAAATAATAATAACTGACGAATTGGATGGTTTAACTGTTACATTGCCTGCTGCAACAAGAAATATGATGCCAAAAATGCAACTACTCACAATAAATGAACCAGCGGTTAAAAATAAACGT------AATGAAACTGAGCTGGCTATAGGCATTGATTTAGGCACTACTAATTCTTTAGTGGCTGTCACTAGTCAAGGTATACCTACGGTTATTGGTAAT---------------ATTATACCATCTATTGTAAACTATCAAGCAAGAGGAGTTATCACTGTAGGAAAGGAACCTGAGGATAAATTG---------TCCACTATTACTGTACGTTCTATTAAAAGATTTATGGGAAAAAATGCAGAAGAAATTATTTCTATGAATTCTGATGTACAAAAATTAATAGTTAATGAAGAAAGGGGTGTGATAGGATTAAATATTCATAATATAGTACAAACTCCAACTCAGATTTCAGCAGAAATTTTAGGCCATTTAAAAAATATTGCAGAGAAAGCCTTACAAAGACCTGTAACAAAGGCTGTGATAACTGTACCAGCCTATTTTGATGATGCTGCAAGAAATGCTACTAAGGAAGCAGCAAGATTAGCTAATTTAGAAGTTCTGCGATTATTAAATGAGCCAACAGCTGCAGCCCTTGCATATGGTTTAGATAATAAATTAGAAGGTATATATATAGTGTATGATTTAGGTGGAGGCACATTTGATGTATCCATATTACGTATGACTCAAGGAGTGTTTCAAGTGATTGCAACTGGTGGAGACACCCTGCTTGGAGGAGATGATTTTGATAATTTGATTTTACAGGCACTATTACGTAATTTAGGTAGTAATGCAGAA---------------------GATATTGCTGCTCTTAAGTTAGAAGCTAAATCTATTAAAGAACTCTTATCAACGGAGCTATCAGTTATCAAGCAATTTAAAGTAGATAACAGTATGATAGATTTTAAAATAACTAGATCAGAATTTGATAATATGATTAGCAATCATGTTAATAAAACTATCTATATTTTAGAGCAGGTATTAAAAGATGCAAAATTAGGCATAAATGATATTTTAGGTGTGATATTAGTAGGTGGTGCTACGCGTATTCCTCTAATTAAAGCTAAACTTACAACATTTTTTAATCAAGAACCGTTATGTGATTTAGATCCAGATAAGGTAGTTGCTTTAGGGGCGGCTTTGCAAGCAAAGAATTTATCTATAGGCTCA---GATCATTTGTTGCTTGATGTCACGCCTTTGTCGCTTGGTGTTGAAATGATGGGAGGAGTGGTAGAAAAAATTATTCCACGCAATACTCCTATACCAGTTAGTTATTCACAAGAATTTACTACCTATCAAGATGGTCAGACAGGGATGAAATTTCATATTGTACAAGGGGAACGAGAAATGGCAGAGAATTGCAGATCTCTAGCACATTTTGAACTGAATAATATACCACCGCTACGTGCAGGTGTAGCTCGTATTAAGGTAACATTTAATATAGATGCTGATGGAATACTAACAGTACATGCAGTTGAAAAAACTACTGGCATAAAACAAAAAATTATTATAAAACCAACATATGGATTGCATCATGAAGACGTAACTAAGGCTTTATATGATGCAGCAAAGCATGCAGCTCAAGATATAGAGGTAAAATTATTAGTAGACTTAAGGATAAAAGCTAACAAACTTTTAGAAGACGTAAAAAGAGCAGATTTAATAAATAATAATTTGTTAAGTCTTGTAGAAAAAGAAGATTTGCGTGATATTATCGCAAAACTAGATCAAGCTTTAAATAGTGATGATCGAGGGTTGATAGATAATAATATTCTTATTTTTGAATCTATGGTTAACCCTTTGATTTCAAAGATTACAAATCAATATTTAAAACAGGCTCTGAAAAAACAGGATACACATGATACTACAAAT---ATGTCTAAAAAAGGGGCAATTATTAATATAACTGATAATGCAGCTGCACAAATTCAGTTTTTATTAGCTAAACGGAATAAGCCATCTTTAGGTATTAGAGTAAAAGTTAAGGAAGGAGGCTGTTCAGGTCTATCTTATGATATTGAATATGCTGATGATGTAGGGTCTTTTGAAGAGAGAATAGAGGACAAAGGTGTGGTTGTATATGTTGACCCTAAGGCAGTTATTTATTTGTTAGGCACTACTATGGATTACATAGAAGAAAAATTAAAATCAGGATTTGTGTTTATTAATCCCAATGAGAAGGGACGGTGTGGATGTGGAGAATCTTTTCATGTA---------------------------------ATGTCTATAACATTACCCATATATATGGATTATCAGGCAACTACTCCTACTGATAAAAGAGTAGTTGACCATATGATACCATACTTTACTGAAAAGTTTGGTAATCCTCATTCACGTAGCCATAGCTATGGTTGGATTGCAGAGGAAGCGGTGGAGACTGCCAGATCACAAATCAGTTCTTTAATTGGCGCAAATACAAAAGAAATTATTTTTACTTCTGGTGCTACTGAATCTAATAATCTTGCGCTTAAAGGTGTTGCAAATTTTTATGGAGATAAACGTAATCATATTATTACCGTTGCCACTGAACATAAATGTGTACTTGATGCGTGTCGTCACTTAGAGCAAGAAGGTTTTAAAGTCACTTATCTACCTGTAAAGCCAAATGGTATTATTGATTTAAATATACTTGAAGATAAGATTACAGAACAAACCTTAATGGTGTCAGTAATGGCAGTAAATAATGAAATTGGCGTAATACAACCATTAAAAGAAATTGGAGCAATATGCCGTAAGCATGGTGTATTTTTTCATACAGATGCAGCTCAAGCATTTGGTAAAATACCTTTAGACGTGAATGATATGAATATAGATTTGATGAGTATATCAGGTCATAAAATTTATGGACCTAAGGGAATAGGGGCGCTATTTGTGAGGAGAAAACCTCGTATACGTATAGAGCCTATGATTAATGGAGGAGGGCAAGAACGTGGTATGCGTTCAGGAACGTTACCTACACCTTTAATTGTAGGCCTTGGTTATGCGGCTTTTCTTGCTTCAGAAGAAATGACTATAGAATTTGAGCGTATTCAGAAATTAAGCGATAAATTTTATCAAGAAATAATAAATAATATAGAATTCGTATTTTTAAATGGTGATAGGATAAAGCGTTATCCTGGAAATTTAAACTTAAGTTTTTCTTATGTTGAAGGAGAGTCTTTTATTATGGCTGTCAAAGATTTAGCGGTCTCTTCTGGATCTGCTTGTACTTCTGCATCTCTTGAGCCTTCTTATGTATTAAAAGCTCTAGGCGTTGGAGATGAACTTGCGCATACATCGATACGTTTTGGTATAGGTAGGTTTACCACTGAAGAAGAAATAGATTATGCTGTAAAAGTAATACGTAATAATGTACAGAAACTACGTGATATGAGTCCATTATGGGAAATGGTACAAGAAGGTGTAGATCTATCGACCGTACAATGGGCAACACAT
>2115978_CPtrachydisci@ISC
------------------------------------------------------------------------------------------------------------------------------------------------------------------------------------------------------------------------------------------------------------------------------------------------------------------------------------------ATGATAAAAATATTTTTTATTGATCAAAATGACAATAAAATTGAGGTCGAAGGTATAGAAGGACTTTCACTGTTGGAGGTTGCTCACAAGAATAAAATAGATCTAGAAGGTGCTTGTGAAGGTTCGCTAGCATGTTCCACTTGCCATGTGGTAGTAGATGATGATTGGTATCCTAAACTGAAAAAGCCGAAAGAAGAGGAAGAAGATATGCTTGATTTAGCTTTTGGATTAACAAAAACTTCGCGTCTTGGATGTCAGATTATTATTACTAAAGAGATGGATGGCTTAACGGTAATGCTACCTTCTGCAACAAGAAATATTAAAAAC---ATGAGCTTATTGCAAATACAAGATCCTAAA---------------------AATCGCCTAGAAGTAGTTGTTGGAATTGATTTTGGTACTACAAATTCTTGTATAGCATTTTCTGATGATGCTAAACCTTTTGTATTAGGAGGT------GACCAAAAGCTATTACCATCCGTATTATCTTTTGATGAAGGTAAA---TGGCAAGTAGGAAAGGCGAGA------------------------GGTATTAGTATTGCATCTATTAAACGAATTCTCGGAAAAAGCTATGACCAAATCATGGCATCCATTGACCCTAAATTAAAAGAGATAATAAGCCATAAAGATGGAACTTTAAAAATTAAAGTAGATGGTAAATATTTTGAGCCAATTTATCTAGCAAGCTTAATATTTTCTGAATTAAAAAAAATCGCAGAAAGACACCTAAAACAAGAAATAAAAAAGGCAGTTGTCAGCGTTCCAGCTTATTTTGATGACAGACAAAAAAGTGCAATAAAGCAAGCAGCAAATATGGTTGGTTTGGATGTCATAAGACTGATCCAGGAGCCAACGGCTGCTGGTTTTGCATATGGTATCCAGAAAGACACTAAGGGTCAATATTTAGTTTATGATCTAGGTGGGGGGACTTTTGATGTATCATTGTTAAATATACAAGGCAAGGTTATACAGGTTATAGCTGTTAGTGGTGATGATATGTTGGGTGGTGATGATATAGATCATGCAGTTGGAAAGCATTTA------------------------------------------------------GATATATCTCTTAAAACAGCTAAAAAATTAAAAGAGTTAGTATCACCGAGTAAAGATGCTACG------------------------GTAGATAAAACCAAGCTTACCTGGGAAGAGTATGAAAAGATAGCAGCGCCTATTATTGAGAAAACTATTAAACTTACATCATCTGTCGTTGGGCTTAGT------------AATAATTTAAGGGGTATCATTTTGGTAGGGGGTTCTAGCAAATCTCCCTTGATCAAAAAGATGCTTTCAAAG---TTTGAGGTCGAAATTTTAGAAGGCATAGATCCTGATCGAGCGGTAGCGCTTGGTGCTGCATTGCAGGCTGAAAATCTGTCAAGAGCAAAA---AGCCACATTCTGATCGATGTGTTACCTCTTTCTTTGGGTATAGAGGTTATGGGAGGTTTGAATGATAAAGTTATCATGAAAAATACTCCCATCCCAACTTGCGTAAAAAGAAACTTTACTACCTATGCTGATAATCAATATGCTATTAAATTTCGCATCATCCAAGGAGAGCGAGAATTTGCTAAAGACTGCAGGGAAGTAGGTTTTTTTGAACTATCAGGACTATCTCCGATGCCTGCGGGTCTTCCTAAAGTAGAAGTAAATTTTATGATAGATGCAGATGGTCTTCTGTATATTAATGCGTCAGAGTCAATAAGTGGTGTTAACAAAGAGTTAGTTGTGGAGATGCAAAAT------CTTAATCAAGATGTTACAGATATTTTGCAAGAAAGTTTTGAGAAGGCAGAAGAAGATTTAAATGCCAGAATCTTAAAAGAGCAAATTTTAAAAGCAGAAGACCTTATAAGTAAGGTTCATAAAATTTTGCATAAGTTA------------------TCCAAGGATCATGACTTAGGTACTTTTATCCAGAGGCTTCAAGATGCGATAGAATCTGAAGATACTAAACGCATCAAGGAAGCGTATGAAACTCTGGAAGCAAAATTCACTCCTATTTGCTTAGATCACTTTAACAATCAGATTAGTAAATTGCTCCAAAATACTAAGATATCTAAATTTGAT------------ATGCGTAAGCAAGTTATCTCCATTAGTCAGCGTGCTGCGGATAAAATCAAAGATCTTATTGCTCAGCGAAAAGGAGAGGCTATGGGAATTAGAGTAAGTGTAAAAAGCGGTGGATGTTCGGGATTATCCTATGTGATAGAATATGCAGATGATAAGCTATTATTTGAAGAAATAGTAGAAGACAAAGGGGTGCGTGTTTTATTAGATCCAAAGGCAATAATGTATGTTATAGGATCTGAAATGGATTATATAGAGGACGACTTTAAAGAAGGTTTTGTTTTTACTAATCCTAATGAAAAGATGAAATGCGGTTGTGGTAAATCTTTTAACGTA---------ATG---------------------AGTAATATAAAACTACCTATATATTTAGATTACCAAGCCACAACTCCTCTGGATGAGAGAGTGTTTGAAATTATGGTTCCTTACCTAAAAGAAAAATTTGGTAATCCGCATTCAAGAAGTCATGTATTTGGATGGGAGGCAGAAGAAGCGGTTGAAAAAGCAAGAAACCAAGTTGCAAGCGTCATTAATGCAAATCCTCGTGATATCACCTTTACTTCAGGTGCAACCGAATCAAATAATTTGGCTATAAAAGGTTGTGCATACTTTAACCACAGTAAAAAAAATCATATTATAACACTTAACACGGAGCATAAGTGCGTATTAAATACATGTCGTAAGCTGAAATTAAAAGGTTTTGATGTAACGTATTTACCGGTTGAAAAGAATGGGATTGTAGACCTTGCGAAGTTAAGAGATGCTATAACTGATCAGACTATTTTAGTATCTATCATGGCTGTGAATAATGAAATAGGGGTTATTCAGCCTTTAAAGGAAATAGGAAAAATTTGTCGCGCAAAGGGTGTATTTTTTCATTCAGATATCGCGCAAGCCTATGGTAAAATCCCAATTGATGTAGAAGAATGTAATATTGACCTTGCAAGTATTTCATCACATAAGATTTACGGTCCTAAAGGAGTGGGGGCTCTATACGTTAGACGTAAGCCTCGGGTGCGTTTAGAGCCAATTATTGATGGAGGGGGGCAAGAGAGAGGTTTGAGATCTGGAACGCTTGCACCTCATTTGATAGTTGGATTTGGGGCGGCGGCTCAGATCGCAAAAGAAGAGATGGAAATTGAGTATAAAAGAATTAAGGAATTATCTTCTCTATTTTTAAAGAAAATTTTTGATAATTTAGATGAAGTTTATCTCAATGGTGATAAGGAAAAGCGTTATGCTGGTAACTTAAACATAAGCTTTTCGTGTGTTGAAGGTGAATCTTTAATTTTAGGAATTAAAGACCTAGCAGTATCTTCAGGTTCTGCTTGCACATCTTCATCTCTAGAGCCTTCTTATGTTCTTAAAGCTTTAGGCGTTGAGGAAGAAATGGCACATACTTCAATTAGGATTGGTTTCGGGAGATTTACTACTAGAGAAGAGGTTGAATATGCTGCTAATTTAATAATAGAAAAAGTAAAGCATTTAAGGGATTTAAGTCCACTTTGGGACATGAAATTAAGTGGTATAGATTTAAAACAAGTTAATTGGACAGGACAT
>55518_Mgryphiswalde@ISC
ATGAGCGTTGAGGAAAGCCGTTTCACCGCCGCCGCCGATGAATTCTTGAGCCGCGCAGCCGATCTGATCGACGATGCCCTGGGCGAC---GACATCGACGCCGAATTGCAAGGCGGCATCCTGACCCTGTCGCTGGAGACCGGCGGCCAGTACGTTATCAACAAGCACACGCCCAATCGGCAAATATGGATGTCGTCGCCGGCCAGCGGCGCCAGCCATTACGACTTCGCCGACGGC------CAATGGCTGTCCACCCGCGACCCGTCCACGTTGCCGACGGTCCTGGCGGCGGAACTGAACGCCAAATTCGGCGTAACGCTGGCTTTTATGCCCAAGATGACGTTCATCACCGCCGACGGCAGCCGCAACGAGGTCGAGGCCCCCGAAGGCCTGTCGGTTCTGGAAATCGCCCATCGCAACAAGATCGACCTGGAAGGCGCCTGCGAAGGTTCGCTGGCCTGTTCCACCTGTCACATCGTCGTCGATCCCGACTGGTACGAGCGCTTGGCCGCCGCCGAGGAAGACGAGGAAGACATGCTGGATCTGGCGTTCGGCCTGACCTCGACCTCGCGTCTGGGCTGCCAGATCATCATGAAGCAGGAACTGGACGGCCTGGTGGTCACCGTGCCCGCCGCCACCCGCAACATGAGCGTGGACCTTGTCCTGCTGCAATTGCATGAGCCGGGGGAAACTCCGGTCCCCCATGAATCCGAAAGCGGGCTGGCCGTTGGCATTGATCTGGGCACCACCAATTCGGTGGTGGCCTTTTCCTTCGATTCCGAGGTCGAGGTGTTGCGCGGTGAAGACGGCAAGGCGCTGATCCCGTCGGTGGTCCATTACAAGGACGACGGTTCGGTTGAAGTGGGCGCGTTGGCCCGTCAGGCCATCCTGGAAAGCCCCGACCATGTGGTGTCGTCGATCAAGCGGCTGATGGGCCGTGGTCTGGAGGACGTCAAGTCCCTGGCCGGCACCCTGCCTTACGAAGTGGTGGTC---GAAGGCGGCATGGTCCGCCTGCGCGTGGCCGGTCGCACCCTGACCCCGGTGGCCATTTCCGCCCATATCCTGATGGCCATCAAGGAGCGGGCCGAACAGGCGATGGGCAAAAGCGTCACCCGCGCCGTCATCACCGTGCCGGCCTATTTCGACGACGCGGCGCGCACCGCCACCAAGGATGCCGCCCGTCTGGCCGATATCGAGGTGCTGCGTCTGGTCAACGAACCGACCGCCGCCGCCTTGGCTTACGGTTTGGACAATTCGGTGGAAGGGCTTTACGCCGTCTACGATCTGGGCGGCGGCACCTTCGACATTTCCATCCTGAAGATGGAAAAGGGCGTGTTCCAGGTCAAGGCCACCGGCGGCGACGCCGTGTTGGGCGGCGACGACATCGATCATGCGGTGGCCGAGCATTTCCTGTCCGAGCGCGCAGCC---------GGGGCCGCCATCACCGCCGGCGAGGTCAAGCAGGCGCTGATGACCGCCCGCGTCGCCAAGGAATGCCTGACCGGTCGGGCCGAGGGCGAATGGATGATCGAGCTGGACGGCATCGCCAGCCGCCACAAGCTGACCAAGGCCCAGTTGGAAAAGCTGGCCGAACCCTTCGTCGAGCGCACCATCGAGATTTGCCGGGGCGTGGTCGAAGACGCCGGCATCGAAGTGGGCGATATCCAGGGCGTGGTTTTGGTGGGCGGGTCCACCCGCATGCCCTTGGTGCGCCGGCGGGTGTCCGAGTTCTTCGGTCGGCAGCCGCTTTCCGACATCAACCCGGACGAGGTGGTGGCCGTCGGCGCCGCGCTTCAGGCCGAGGCGCTGACCCGTGGCTCC---GACACCTTGCTGTTGGACGTGACGCCGCTGTCGCTCGGTATCGAGACCATGGGCGGCATCGTCGAGAAGGTCATTCCGCGCAACACGCCCATTCCGGTGGCCATGGCCCAGGAATTCACCACCTATCAGGACGGCCAGTCGGCCATGTCCATCCATGTGGTGCAAGGTGAGCGCGAGATGGTCGACCAATGCCGGTCGCTGGCCCGCTTCGTGCTGCGCGGCATTCCGCCCATGGCCGCCGGGGCGGCGCGCATCCGCGTCACCTTCCAGGTGGATGCCGACGGTCTGCTGACGGTGTCGGCGCAGGAAATGACCACCGGGGTGGAACAGCACGTGGCGGTCAAGCCGTCTTACGGCCTGTCCGACGATGAAATGGCCACCATGTTGCGCGATTCCCTGGTTCACGCCAAGGACGACATGGCGCAAAGGTTGCTGACCGAAGCGGTGGTCGAGGCCCGTCGTTCGGTGCTGGCGGTAAAATCCGCCCTCGGAGTCGATCACGACCTCTTGTCTGTTGACGAGCGACAGGCTATCGATGCTGCCGTTGAGGCTGTCGAACAGGCATGCGCGGGTATCGACCGCGATGCCGTCACCGTCGCCGTCGAGCATCTGGAGGAAGCCACCAAGTCCTTCGCTGAAAAGCGCATGGACCGCGGCATCCGTCAGGCGCTGGCCGGCGTGTCGGTGGAACGCCTCGATGAC------ATGGAAATGAAAGCCCCCATCACCATCACCGAAAGCGCCGCCCAACGGGTGCGGGCCATGCTGGACAAGCGCGGCAAGCCGTCGGCGGGTATCCGCATCGGCGTGCGCTCCAAGGGCTGCTCGGGCATGCAGTACACGCTGGAATACGCCGACGAGAAGTCGCCCTTCGATGAAGTGGTCGAACAAGGCGGCATCACCGTGCTGATCGACCCCAAGGCGGCCATGTTCATCTTCGGCACCGAGATGGACTGGGTGGAAGAAAAGATGCAATCGGGTTTCGTCTTCCGCAATCCCAACGAAAAAGGCCGCTGCGGCTGCGGCGAATCGTTCCATGTC------------ATGACCACTTCTGCCATCGGCCGGCGCCAAGGACAGCCGATCTATCTCGACTATCAGGCCACCACGCCGTGCGATCCGCGCGTGGTCGATAAGATGCTGCCCTATTTCACCGAGAAATTCGGCAATCCCCACTCGCGCAACCACGCCTATGGCTGGGAAGCGGAAGAGGCGGTGGAAGTGGCGCGCGAACAGATCGCCGCCATCATCGGCGCCGATGCCAAGGAAATCATCTTCACCTCGGGCGCCACCGAATCCAACAATCTGGCCATCAAGGGCGTGGCGCATTTCTACAAGGACAAGCGCGACCACATCGTCACCGTGGTCACCGAGCACAAATGCGTGCTCGACACCTGCCGCCACCTGGAACAGGAAGGCTTCAAGGTCACCTATCTGCCGGTTAAGGCCAACGGCCTGATCGACATGGCCGAGCTGGAAGCGGTGGTCACCGACAAGACCGCCATCGTTTCGGTGATGGGCGTCAACAACGAGATCGGCGTCATCCAGCCCCTGGCTGAAATCGGCGCCCTGTGCCGCAAGAAAGGCGCGTTCTTCCACACCGATTGCGCCCAGGCGGTGGGTAAGATCCCGCTGGACGTGAACGCCATGAACATCGACCTGATGAGCATTTCCGGCCACAAGATCTATGGCCCCAAGGGTGTCGGCGCCCTGTTCGTGCGCCGCCGTCCGCGCGTGCGCATCGTCCCCATGATCAATGGCGGCGGTCAGGAACGCGGCATGCGCTCGGGCACCTTGGCCACGCCCCTGTGCGTCGGCCTGGGCGAGGCCTGCGCCATCGCCAAGGCGGAAATGGCGGCCGAGACCGAGCGCCTGCACGGTCTGCGCGACCGCCTGCTGAACGGCCTGAAGGCGCGTCTGCCGGAAATCTACGTCAACGGCGACCTGGACAGCCGCGTTGCCGGCAACATCAACATCTCCTTCGCCTTCGTTGAGGGCGAGGGGCTGATGATGGGGGTCAAGGATCTGGCGGTGTCGTCGGGTTCGGCCTGCACCTCGGCCTCGCTGGAACCGTCCTATGTGCTGCGCGCCCTGGGCCTGGACGCCGAGATGGCCCATACCTCCCTGCGCTTCGGCCTGGGCCGTTTCACCACCGAAGCCGAGATCGATTACGCCATCGACCACACGGTCAAGGCGGTCGAGCATCTGCGGTCGCTGTCGCCGCTTTGGGATATGCACCTGGAAGGCGTCGATATCAAATCGATCCAGTGGGCTGAACAC
>3055_Creinhardtii@ISC
ATGTCTCTCACGGAGAACGACTACCATCGCGTGGCGGATGCAACCATGGACAGCATGGCAGAGAAGCTGGAGGCCTACGTGGAGGAGTGCGGCGGCGATGTGGAGTACTCGCAAGGCGTGCTGACCGTGAAGCTGGGGACGAAGGGGACCTTCGTGATCAACAAGCAGACGCCCAACCGGCAGATCTGGCTCTCATCACCCGTCAGCGGCCCGTTCCGGTTCGACTACGAGGGCGGG------CGCTGGCGTTACAGCCGCGACCACCACGACCTGCTGCTACAGCTGCAGGAGGAGATCGGGGGGCTGGTGGGGCGGCCTCTGCAGCTGACGGTATCCATCACCTACATCGACAAGGACGGAAAGGAGCACACAGTAGCAGCGCCTATCGGGAAGAACCTGCTGGAGATAGCGCATGAGAACGAAATCGACTTGGAAGGCGCTTGCGAGGGCTCCCTCGCCTGCTCCACGTGTCACCTCATCTTCGACGAGGCCACGTACAAGAAGCTGCCTGAGCCGCACGAGGATGAGCTGGACATGCTGGACCTGGCCTTTGGGCTGACCGACACCTCGCGGCTGGGCTGCCAGGTGTTGGCCAGCAAGGATCTGGAGGGCGTGCGGGTGCGCATCCCCTCCGCCTCCCGCAACTTCTACGTGGACGCGGGGCTACTTCAGATTGCCCGTGGATCCGGAATCAGTGCCTCGGCGGGCGCCCTTTCGGACGCCGTCATCGGCATCGATCTCGGAACCACCAATTCTTGCGTGGCCGTGATGGAGGGCAAGAGCCCACGTGTGATTGAGAACGCGGAGGGCGCCCGCACCACCCCCTCCGTCATCGCCTTCACGGACAAGGGCGAGCGCCTGGTGGGCCTGCCTGCCAAGCGCCAGGCCGTGACCAACCCCACCAACACCGTGTACGCCACCAAGCGCCTCATCGGCCGCGGCTACGACGACCCGCAGACCCAGGCCAAGATGGTGCCCTACAAGATCGTCAAGGCCAAGAACGGCGACGCCTGGGTGGAGGCCGCCGGGCAGCAGTACAGCCCCAGCCAGATGGGCGCCTTCGTGCTGACCAAGATGAAGGAGACGGCGGAGGCCTACCTGGGCCACCCCGTGAGCAAGGCGGTCATCACCGTGCCGGCCTACTTCAACGACTCCCAGCGCCAGGCCACTAAGGACGCGGGCAAGATTGCCGGCCTGGAGGTTCTGCGCATCATCAACGAGCCCACCGCCGCCGCGCTGGCGTACGGCACCGACAAGAAGGAG---GGCCTCATCGCGGTGTACGACCTGGGCGGTGGCACCTTTGATATCTCCATCCTGGAGATCATGGGCGGCGTGTTCGAGGTCAAGGCCACCAACGGAGACACCTTCCTGGGAGGCGAGGACTTTGACAACACCATCCTGAACTACCTGGTGGGCGAGTTCAAGAAGGAGTCGGGCGACCTGTCCAAGGACCGCCTGGCGGTGCAGCGGCTGCGCGAGGCCAGCGAGAAGGCCAAGTGCGAGCTGTCCTCCACCACCTCCACAGATATCAACCTGCCCTTCGGCCCCAAGCACCTGAACATGCAGCTCACGCGCGCCAAGCTGGAGCTGCTGGTCAAGGAGCTGCTGGAGCGGACCAAGCAGCCCTGCCTGCAGGCCATGAAGGACGCGGGTGTGCAGCCCAAGGACATTCAGGAGGTGCTGCTGGTGGGCGGCATGACGCGCATGCCCAAGGTGAACGAGATCGTGAAGGAGGTGTTCCAGCGCGACCCCAGCAAGGGTGTCAACCCGGACGAGGTGGTGGCCATGGGCGCGGCCATCCAGGGCGGCGTGCTGCGCGGCGACGTCAAGGACATCCTGCTGCTGGACGTGACGCCGCTGTCGCTGGGCATTGAGACCCTGGGCGGCGTGTTCACACGCATGATCAACCGCAACACCACCATCCCCACCAAGAAGTCCCAGGTCTTCTCCACCGCCGCCGACAACCAGACGCAGGTGGGCATCAAGGTGTTCCAGGGCGAGCGCGAGATGGCCGCCGACAACAAGCTGCTGGGGCAGTTCGACCTGGTGGGCATCCCGCCCGCGCCGCGCGGCGTGCCGCAGGTCGAGGTGACGTTCGACATTGACGCCAACGGCATCGTGCACGTGTCCGCCAAGGACAAGGCCACGGGCAAGGAGCAGAGCGTGCGCATCCAGTCCAGCGGCGGCCTCAGCGACGACCAGATCAACCAGATGGTCCGTGACGCGGAGACGTACGCGGAGAAGGACAAGACGCGCAAGGAGCTGATCGAGGCCAAGAACGAGGCCGACACCGCCATCTACACCACCGAGAAGTCGCTGGCCGAGTACAAGTCCAAGCTGCCGCAGGCGGTGGTGGACGAGATCCAGAAGGCCATTACCGAGTGCCGCGCCGCGTCGCAGTCTGAGGACCTTCCCGACCTCAAGGCCAAGATCCAGGCGCTGTCCACCGCCTCCATGAAGATCGGCGAGACCCTGGCGCAGCAGTCCGGCAGCAGCAGCAGCAGCAGCAGCAGCAGCTCGGAGGAGAAGAAGATGCCGCGAATGCGGAAAGCGGCGGTGGAGCTTACGGAAGCAGCAGCAGGTCGAATAAAAGAACTGCTGAACAAGCGACAC---------GAATACTTAAAGCTTGGGGTAAAAACGCGAGGTTGCAGTGGCATGAGCTACACGCTCAACTATGCAGACAACAAGGGCAAGTTCGATGAGGTGGTTGAGGACAAGGGGGTGCGCATCATCATCGAACCGCAGGCGCTCATGCACGTGCTGGGCACCAAGATGGATTACGTGAAGGACGACCTCCGG---------------------------------------------------------------------------ATGGTGATTGAGAAGAAGGGCATCGCCCTGCGCGGCGTGCCGTTATACCTGGACATGCAGGCCACCACCCCCATGGACCCCCGCGTTATCGACGCCATGCTGCCGTACATGACCGAGCAGTTCGGCAACCCACACTCACGCACCCATCTGTACGGCTGGGAGTCGGAGGAGGCGGTAGAGGATGCACGCAAGCAGATTGCCGGCCTCATCGGCGCCGACCCCAAGGAGATCATCTTCACCTCTGGCGCCACCGAGTCCAACAACACCGCCATCAAAGGAGTGGCCTCATACTTCAAAGACAAGAAGAAGCACGTCATCACCACACAGACGGAGCACAAGTGCGTGTTGGACAGCTGCCGCTGGCTTCAGCAGCGTGGCTGGGACGTCACCTACCTGCCGGTCCGGCCCGACGGGCTGCTAGACCTGGCGGTGCTGGAGGCGGCCATGCGGCCCGACACGGCGCTGGTCAGCGTCATGGCAGTCAACAACGAGATTGGAGTGGTGCAGCCCGTGGACGAGATCGGCGAGATGTGCCGCAAGCGTGGCGTGTACTTCCACACCGACGGCGCGCAGGCGGTGGGTAAGATCCCTGTTGACGTGAACAAGAGCAAGATCGACCTCATGTCCATCAGCGGCCACAAGATCTACGGACCCAAGGGCATCGGCGCGCTCTATGTGCGCAGGCGGCCTCGTGTGCGGCTGGAGGCGCTGATGAGCGGCGGCGGCCAGGAGCGCGGCCTGCGCTCCGGCACCGTGCCCACGCCGTTGGTGGTGGGGCTGGGCGCGGCGTGCGCGGTGGCGGGCCGCGAGCTGCAGGCCGACCTGGCACACGTGCGGCGGCTGGAGGAGCGCCTGCGCACCGGCATCACCAGCCAGCTGCAGGGCGTGCACCTGAACGGCGACCCCGCGCGCCGCTACCCGGGCAACCTGAACCTGTCGTTTGCCTACGTGGAGGGCGAGTCGCTGATCATGGGGCTCAAGGAGATCGCGGTCAGCAGCGGCTCCGCCTGCACCAGCGCCTCGCTGGAGCCCAGCTACGTGCTGCGCGCGCTGGGCGTGGAGGAGGAGCTAGCGCACACCAGCATCCGGTACGGCATGGGCCGCTTCACAACCGACGCGGAGGTGGAACGTGCCATCGACATGACTGTGTCGCACGTCAACAAGCTGCGCGAGATGAGCCCGCTGTGGGAGATGGTGCAGGAGGGCGTGGACATCAAGAGCATCCAGTGGGCGCAGCAC
>1867952_CTmagnetica@ISC
ATGCCGCTTGATGAAAGCCAATACCACACACTTGCCGATGAACTGCTGGAAAAACTCTTTGATGAGCTTGATGAAGCCATTGGTGAC---GTTGCCGATATTGACCTGCAAGACGGGATTCTCAATATCGAATTTGACGCAGGCGGTGTCTATATCATCAATAAAAATGCCATCAATCGCGAGATTTGGATGGCGTCTCCTAAAAGCGGGGCGAGCCATTACGCCTATGTTGAAGGT------GCATGGACAGGGACGCGCGACCAAGCTGACTTTCTTGCCCGCCTTGGCGATGAGCTAAAAGTCTCCCTGTCA---------------ATGCCTAAAATTATTTTCGTAAACCCTGATGGTTCTGAAAAAGAAGTAGAAGCGGCAAATGGCCTGTCCATTTTGGAAGTTGCCCACAAAAATGAAATCGACCTAGAAGGGGCTTGCGAAGGCTCTTTGGCATGTTCAACTTGCCATATCGTTGTTGATGACGAGTGGTTTGACGAGTTGGAAGAACCAACAGAAGAAGAAGAAGACATGCTCGACCTCGCGTTTGGTTTGCAAGAAACCTCACGCTTGGGCTGTCAGATCATCATGAGCGATGACCTTGACGGTATCAAAGTTCATGTTCCTGCTGAGACACGTAACATCGGC------AACGTTCTGCTTCAAATTCACGAACCCGGTGAAACACCTGCTCCTCATGATGGGGATGATGCCTTGGCTGTCGGGATTGATTTGGGGACGACCAACTCTGTTGTGGCTGTTTCTAAAGAAGAGGCACCGGAAGTTTTACGTGATGAAAGCGGTACAGCCCTTGTGCCATCGGTTGTGGCTTATGCCCCTGATGGTTCTGCCATTGTTGGACAGCTTGCCAAGCAATTGCTTCTGATGCGCCCTGAAACGGTGATTTCTTCGGTCAAACGTTTGATGGGACGTGGCCTTGCTGATGTGAAGTCTATTTCAGGCACCCTTCCTTTTGAAGTGATTGAA---GGCGAAGGCATGGTGCGCTTGAAGGTGGCGGGTAAAGAACTCACCCCTGTTGAAATTTCAGCCGATATTTTGCGCGCTCTAAAAGAACGTTCTGAAGACCAGCTCAAGCAAAAGGTTGAAAAGGCTGTTATTACGGTCCCAGCTTATTTTGATGATGCGGCGCGCACAGCCACAAAAGATGCCGCCAAGCTTGCTGGTCTTGAAGTACTGCGTTTGGTAAATGAGCCAACAGCCGCTGCGCTAGCTTATGGTTTGGACCGCCAAGCAGAGGGCCTTTATGCGGTTTATGACCTTGGTGGCGGCACATTTGATATTTCACTACTACGCATGGAAAAAGGTGTTTTTCAGGTTAAATCCACAGGCGGTGATGCTGCCCTTGGTGGAGATGATTTTGATCATGCCATTTTGGAATATTTCCTTGAACAACGCCGCGAAACTTTCGGGGATGAAACCCTCACCACCGATGATGTGAAGGTCGCGCTGGTGACGGGACGTATGGCAAAAGAATGCCTGACGGAAAATGACAGCGGTGATTTTATGCTGGAATTTAACGGCAAAACCTCAAACCACACCATCACCCGTGAAAAGTTTGAAGAATTAGCAGCGCCCCTTGTTGAGCGCACAATCGATATTTGCCACAATGTTTTAGAAGATGCCGACACATTCCCTGATGAAGTAAAAGGCGTTGTACTGGTGGGGGGCTCAACCCGTGTGCCGTTGGTGCGCCAGCGTGTGGGTGAGTTTTTTGAACAAGACCCGCTTTCAGATATCAACCCGGATGAGGTTGTCTCTGTTGGTGCAGCCCTTCAGGCCGAAGCGTTAACTGTTGGTTCT---GACAATCTGTTGTTAGATGTGACCCCCTTGAGCCTTGGTATTGAAACCATGGGCGGCATTGTTGAAAAAGTTATCCCGCGCAATACGCCGATCCCCGTTGCCAAGGCGCAGGAATTTACCACCTATCAAGATGGTCAAAGTGCCATGGCGATCCATGTGCTTCAAGGTGAGCGTGAGATGGTTGATCAAAACCGCTCCCTTGCACGTTTTATCTTAAAAGGTATTCCCTCCATGACAGCAGGGGCAGCACGCATTCGTGTGACCTTTAGTGTGGATGCAGATGGGCTGTTGACTGTTGGCGCAGAAGAAGTCACAACAGGCGTGTCCCAAGAAGTTGCGGTGAAGCCATCTTATGGGTTATCTGATGAAGAAATGGCAACCATGCTGCGCGACAGTATGGTCCATGCCAAGGATGATATGGAAATCCGCCTTCTGACAGAGGCTCGCGTTGAAGCCAAACGTGTGATGGAAGCGGTCTATTCCGCCCTTCATATTGATGGCAAGCTGCTTAATGAAGATGAGCGCGCCCATATTGATGTGGAGTTGAACAAACTGGATGAAACCATTTCTGGTGAGGACCGCCATGCCATTAATGCCATGGTGGAAGAACTGGATCGTGAAACCCAGATATTTGCCCAACGCCGTATGGACAAAGGAATTGAAGAAGCATTGACAGGTATCAATGTCGAGAAACTGGAAAAT---ATGAATGAACGTCCAGCCCCGATCAGTGTGACTGAAAACGCCCTTGCGCGTATCCGCGATCTTTTAGATAGCCGTGGTAAGCCAAGTGTGGGTATTCGCATTGGTGTGCGCACAAAAGGCTGTTCCGGCTTGTCTTATACGCTGGAATTTGCAGATGAAATCAGTGAGTTTGATGAAGTCTTTGACCCTGAAGATGTAAAAATCATGATCGACCCAAAAGCGACCATGTTTATCTTTGGCACGGAGATGGACTTTGTTGAAGAACAGATGGCATCTGGCTTTGTCTTTAGCAACCCTAACGAAAAAGGTCGTTGCGGTTGTGGTGAATCTTTCCACGTA------------------------ATGGGCGTGAATACACAGGACCATCCGGTATACTTGGATTACCAAGCCACCACACCGACCGACCCCCGTGTCGTTGAAGCGATGATGCCGTTTTTTACTCAGAAATTCGGTAACCCCCATTCGCGCAACCATGCCTATGGCTGGGATGCTGAAGAAGGGGTTGAACAAGGGCGCAAGCAGGTTGCTGACATTATCAATGCCAACCCGAAAGAAATCGTCTTTACCTCTGGTGCGACAGAATCAAACAACCTTGCCTTAAAAGGGGTAGGGGAGTTTTACAAGAAAAAACGCAATCACATCATCACTTGTGTGACAGAACATAAATGTATCCTTGATACATGTCGTCATATGGAACAAGAAGGTTTTGAAGTCACTTACCTGCCTGTTCAGGAAAATGGCCTGATTAATCTGGATGAGCTCAAAGCAGCTATGACGCAAAACACATTGCTGGTTTCTATCATGGCGGTGAATAACGAAATTGGTGTGATCCAGCCGTTAAAAGAAATTGGTGCCATGTGTCGTGCCAACAAAACATTCTTCCACACAGATTGTGCGCAGGCTGTGGGCAAGATCGATTTGGACGTTGATGAGATGAACATCGATTTGATGTCGATCTCTGGTCATAAAATTTATGGTCCCATGGGGATTGGTGCACTTTATGTGCGTCGTCGTCCACGTGTGCGTATCATTGCACAGATCAATGGTGGCGGTCAGGAACGTGGTATGCGCTCTGGCACATTGGCACCGGCACTTTGTGTTGGTCTGGGGGAAGCCTGTAAGATCGCCAAAGAAGAAATGAAAGCGGAAAATGAGCGTCTGCATGAATTGCAAATGCATATGTGGAACCGTTTTCAAGAAGAACTGCCTGAAGTCTATCTTAATGGGTCCTTGGAAGAACGTATTCCGGGTAACCTCAATGTGTCTTTCGCCTTTGTTGAGGGTGAAGGCCTCATGATGGGGATTAAGGATTTGGCTGTTTCTTCCGGTTCTGCCTGTACATCAGCGTCACTGGAACCCTCTTATGTGTTGCGTGCCCTTGGTGTTGAAGAAGAACTTGCCCATACCTCACTGCGTTTAGGTATCGGTCGTTTTTCGACAAAGGAAGAAGTTGATTTTGCAACAGACCGCATCATCAAAGAAGTCAAACGCCTGCGTGAAATGAGCCCGCTTTTTGAAATGGCTCAGCAAGGTATCGATATTAAGTCCATCCAGTGGGCAGAACAC
>1764295_Cprimus@ISC
ATGGGCAAGGCTCCTGTTGACTTCAACCGCATCGCGGATGGCACCCTCGACAGCCTGCAGGACCAGCTGGAGGAGCTCCTGGAGGCCGAGAGCTCCGACGTGACTTACGAGTCTGGAGTCCTGGAGCTGGACTTGGGGGATCTGGGAACTTACGTGATCAACAAGCAGGCCCCGAACAAACAGATCTGGCTGTCGTCACCCGTCAGCGGCCCGTTTCGATACGACTACTCGACCGAGGAGGGCAGCTGGGTTTACTCTAGGGACAACCACAAAATGCATGACAAGCTCTCGGACGAGCTCTCTGAGTTGCTTGGACGGGCTATTACGATAACCATAACGGTGACGTTCATAGACAAGGATGGGGAGGAGGAAGTCATAGAGGCGCCAGTGGGCAAGAGCCTCCTCGAGATTGCTCACATGAACGATATCGAGCTCGAGGGTGCTTGCGAAGGGTCTCTGGCTTGCTCCACTTGCCACGTGATCGTGGACGAGGAGCAGTTCGATCTGCTGCAGGAGCCCACGGACGATGAGAACGACATGCTCGACCTTGCCTTTGGCCTGACGGAGACCAGCAGGTTGGGGTGCCAAATCATTTGCTGCCACGAGCTCGAGGGCCTCAGGGTGAGAATCCCGAGCGCGACCAGAAACATGGCGGTCGACATGGCGGCTGTGCGCGCGTGCCTCGCGAGGTCGGCGGGGTCGAGGGCGTACAGCTCCGGGGCGGAGGTGATCGGCATTGATTTGGGAACGACGAACTCTTGCGTCGCTGTGATGGAGGGCAAGGGCGCCAAGGTGATCGAGAACGCCGAAGGTGCGAGAACGACTCCCTCTGTGGTCGCATTCACGGACAAGGGAGAGAAGCTCGTTGGAGTTCCGGCGAAGAGGCAGGCGGTGACCAACCCCATGAACACCCTCTACGCGACGAAGCGCTTGATAGGGAGGAGGTTCGAGGACCCCATGACGAAGGCGGAGTCCGTTCCTTACAAGATCGTCAGCGGCTCCTCGGGCGACGCCTGGGTCGAGGCCGGAGGGCAGCAGTACTCCCCCAGCCAGGTCGGTGCGTTCGTTCTGCAGAAGATGAAGGAGACCGCGGAGGCTTACCTGGGCAGGAAAGTCACCCAGGCCGTGGTCACGGTCCCTGCTTACTTCAACGACGCGCAGAGGCAGGCCACCAAGGACGCCGGCAAGATCGCTGGCTTGGACGTGCTGAGGATCATCAACGAGCCCACCGCCGCGGCCCTAAGCTACGGGATGGACAAGAAGGAG---GGCCTCGTCGCCGTCTTTGACCTCGGGGGAGGAACCTTCGATGTGTCCATCCTGGAGATCTCCGGAGGAGTCTTCGAGGTGAAGGCGACCAACGGAGACACCTTTTTGGGTGGAGAGGACTTTGACAACGTCCTCCTCCACTACATGGCGGACGAGTTCAAGAAGGAGCAGAGCGACCTCCTCCAGGACAAGCTTGCCGTGCAGAGGCTCAGGGAGGCCGCCGAGAAGGCCAAGTGCGAGCTTTCCTCCACCTCCCAGACGGACATTAACTTGCCTTTCGGGGCAAAGCACTTGAACGTCCAGATCACCAGGTCCAAGTTCGAGGCCCTGGCCAACAGCCTGATCGAGAGGACGAGGCAGCCCTGCCTGAACTGCATCAAGGACGCCGGCATCTCCACCTCCGACATCAGCGAGGTCATCTTGGTGGGAGGAATGTCCCGTATGCCAAAGGTGCAGGAGGTCGTCAAGGAGATCTTCAAGAGGGACCCAAGCAGGGGCGTGAACCCCGACGAGGTCGTCGCGTCCGGTGCCGCCATCCAGGGCGGAGTCCTGAGAGGTGACGTGAAGGACATCCTCCTCTTAGACGTGACCCCCCTTTCCTTGGGAATCGAGACGCTCGGAGGAGTCTTCACCAGGCTCATCACCCGTAACACCACGATCCCGACGAAGAAGAGCCAGGTCTTCTCCACGGCGGCGGACAACCAGACTCAGGTCGGCATCAAGGTCCTGCAGGGAGAGAGAGAGATGGCCGCGGACAACAAGATGCTGGGCCAGTTCGACCTGGTCGGCATCCCTCCCGCGCCTCGCGGGGTCCCCCAGATCGAGGTCACCTTCGACATCGACGCGAACGGAATCGTCAACGTCAACGCGAGGGACAAGGCCACCGGAAAGGAGCAGCAGATCACCATCCAGTCCTCGGGCGGATTGTCCGACGGGGACATCGAGCAGATGGTGAGGGACGCGGAGATGTTCGCCAGCAAGGACAAGGAGAGGAAGGAGCTCATCGAGGCCAAGAACACCGCGGACAACCTCGTGTACTCCTCCGAGAAGAGCTTGGACGAGCACAAGGACAAGCTCCCCCAGGCCGTTGTCGACGAGATCACCGCCGCCATCACGGACACCAGGACGGTCGCCCAGACGGAGAACGTGGAGGACATCAACAAGAAGGTCGATGCCTTGCAGAAGGCCGTCATGAAGATCGGCGAGGAGCTGTCCAGGCAGGCCGGAGGGAACAACACTGCCGAGGGCGGTGCCCAGGAGTACACCAAGATGAGACTGCGGTCCATTGCGCCCATAACCCTGACGGAGAGGGCGGCGGAAAGGATACGTGAGCTTTTGGGGAAGAGGGAA---------CAGTACCTCAGGCTCGGGGTGCGCTCCAGGGGCTGCAACGGGCTGAGCTACACGCTCAACTACGCGGACGAGGTCGGCAAGTTCGACGAGCTTATCGAGCAGTTCGGCGTTCAAGTTGTCGTGGACGGGAAGGCGATTATGCACGTCGTGGGCACGAAGATGGACTACCAGGAAGACCGGCTCAAGTCGGAGTTCGTGTTCATAAACCCAAACTCCAAAGGAGCCTGCGGTTGTGGAGAGAGCTTCACGACT---------ATGCTGATCGAGATCAAGGGCCTGAAGCTCAAGGGCCGCCCGCTTTACTTGGACGGGGCCGCGACGACGCGCGTGGACCCCAGGGTTCTCGACTCGATGCTGCCCTACTTCGTGGGCCAGTACGGGAACCCTCACTCGAGGACGCACATGTACGGGTGGGAGACCGAGGACGCCATCGAGGATGCGAGGGCCCAGGTCGCTTCCCTCGTCGGGGCGGACCCGAAGGAGATCATCTTCACGTCCGGCGCGACGGAGTCGAACAACTTGGCCATCAAGGGCGTCGCGAACTTCTACAGCGGGAAGAAGAGGCACGTCATAACGACGCAGACGGACCACAAGTGCGTCCTGGACTCTTGCAGGCAGCTGGAGCAGAAGGGCTTCGAGGTGACGTACCTGCCCGTGCAGTCGAACGGGCTGATCGACCTGGAGGAGCTGGAGAGCAAGATCAGGAAGGACACCGCCATTGTGTCGGTGATGGCCGTGAACAACGAGATTGGGGTGGTGCAGCCCATCGCGGAGATTGGCGCGCTCTGCCGCAAGAACAAGGTCTTCTTCCACACGGACGCCGCGCAGGCGGTCGGGAAGATTCCCATTGACGTGAACGAGATGAACATTGACTTGATGTCCATCTCTGGCCACAAGCTCTACGGGCCCAAGGGCATCGGAGCCATCTACCTCAGGAGGAGGCCAAGGGTGAGGGTGGAGCCCATTATCAACGGAGGGGGCCAGGAGAGGGGCCTGAGGTCGGGAACCCTCGCTCCCCCCCTCGTCATCGGGTTCGGAAAGGCCTGCGAGGTCGCGCAGCAAGACATGCAGAGCGACCTGGAACACGCGGAGAGGCTGAGCAAGAGGCTGATCGACGGCATCGAGAGCAGGGTCGAGAACACCCAGATGAACGGCGACAGGGACAAGAGGTACCCGGGAATCGTGAACATCTCGTTCGAGTACGTGGAGGGCGAGTCCCTCCTGATGGGACTGAAGGAGCTCGCCATATCTAGTGGCAGCGCCTGCACCAGCGCCTCTTTGGAGCCCTCCTACGTGCTGAGGGCCCTCGGTCTCAGCGACGACATGGCCCACACCTCGCTTAGGTTCGGAATCGGGAGGTTCACCACGGAGCAGGAGATCGATTACGCCATCAAGGAGACTGTGAGCGTTGTCGAGAAGTTGAGAGAGCTCAGCCCGCTGTGGGAGATGGTCCAGGAGGGCATCGACATCAAGTCCATCGAGTGGTCCCAGCAC
>12312345_Abacterium@ISC
------------------------------------------------------------------------------------------------------------------------------------------------------------------------------------------------------------------------------------------------------------------------------------------------------------------------------------------GTATTACATGTTAATTACATTTTACCAAATGGCGAAAAAGTGGTTGTAGAAGCGAGTGAAGGTGATGACCTTTTAACCCTTGCACATCGCAATAAAATAGCACTTGAAGGGGCTTGTGAAGGAAGCCTTGCATGTTCAACTTGTCACGTTATTGTTGATAAATCATACTTTTCAAAGCTAGAAGAAGCAGTAGATGAAGAAGAAGATATGTTGGATTATGCTTTTGGTTTAACCGCAACATCACGCCTTGGTTGCCAAATTAAAATGTGTAAAAAATTAGACGGCATCACAGTAACACTGCCAGCACAAACACGTAACATGCAATTGGAG---------------------------------------------------------------------------------------------------------------------------------------------------------------------------------------------------------------------------------------------------------------------------------------------------------------------------------------------------------------------------------------------------------------------------------------------------------------------------------------------------------------------------------------------------------------------------------------------------------------------------------------------------------------------------------------------------------------------------------------------------------------------------------------------------------------------------------------------------------------------------------------------------------------------------------------------------------------------------------------------------------------------------------------------------------------------------------------------------------------------------------------------------------------------------------------------------------------------------GCACTTCTTTTAGATGTAACACCGCTTTCCCTTGGATTGGAAACGATGGGTGGCTTGGTTGAGAAAGTTATTGAACGTAATACACCTATTCCAATTACAAAAGCGCAAAAGTTTACCACTTTTAAAGATGGCCAAACAGCCATGGATATTCATGTCCTTCAAGGGGAACGCGAATCGGTTGATGACTGTCGATCTTTAGCTAAATTTAGGTTATCGGGCATTCCTTCAATGGCTGCAGGTGCTGCACGCATTGTTGTTATGTTTGCTATCGATGCAGACGGCTTACTTACTGTTTCAGCAGAAGAGGAAACAACAGGTGTGAAACAATCTATTGACGTAGTGCCTTCATACGGTATGAAACCAGAACAAATGTTGGAAATGTTAAAGGACTCTATAACACACGCAAAAGACGATGTATTACATCGCCAACTGCAAGAGTCGAAGCTAGAGCTTGAACGTGTCGTAGATGCTTGCGCTTCAGCCCTTGAAAAAGACTCTGCTTTGTTAAACGAAGGTGAGAAGGCTTTGTTAGAAAACGCTTTGAACCATGCTAAAGAATTTTTAACATCAACAGATAAAGATGCTGTTGAAACTGAAATGGAAACTTTAGAAAATGCATTTCAAAAATTTAGTGAAATGCGTGTAAACAACGCCTTAAAACAAGCAATTGTTGGGCATAATATTTATTCAGAAAATGAAATG---------------GCACTGATACAAATTTCAGAAACAGCACAAAGTCAAATGGCGTCCATGCTTTATAAACGTGGTACGCCTGACTCTTTCATTCGCTTAGGTATTAAAACAGCAGGCTGTAGTGGCCTTGCTTATAAACTTGAATATGCCGACAATAAAGACCTGGGCGATGAAGAAATAAACTTTGAAACTGTGAAAGTTTTAATTGATGCAAAGTCACTCATTTACCTTGTAGGCACAGAAGTGGACTATGAAGAAGACGACTTGCGACAAGGTTTTGTCTTTAATAACCCAAACAAAAAAGGTGAGTGTGGTTGTGGTGAATCATTCACT------------------------------------------ATGAAAAAACCTGTTTACTTAGATTATCAAGCAACAACACCAACCGACCCACGTGTGGTGGAAGCGATGGCACCCTATTGGTATGAAATGCCAGGTAACCCGCATTCACGTACACACCAATTTGGTTGGGACGCTGAAGAAGCGGTTGAAACCGCACGCGAAAATATTGCAAAAGTTATTGGTGCTGACCCTAAAGAAATTATCTTCACATCGGGTGCGACAGAATCGAACAACATGGCGCTTAAAGGTTCAGCTGAATTTTATGGCACAGACAAAAAGCACATCATCACAGTTGTAACAGAACACAAATGTGTGTTGGACAGCTGCCGTTGGTTGGCTGAACGAGGTTTTGAAATTACATATTTACCTGTTGAAAAAGATGGTTTGCTTGACCTTGCTAAACTAAAAGAAGCCATTCGTGAAGACACGATGATGGTAAGCGTTATGCATGCAAATAACGAAATTGGCGTGGTGCAGGATATTAAATCTATTGGTGCTATCTGCCGTGAAAATGGTGTTAAGTTCCACACCGATGCTGCACAAAGTTTCGGTAAACTGCCAATTGATGTGAATGAAATGAACGTGGATGTTATGTCTATTTCATCTCATAAAATTTATGGTCCTATGGGTGTGGGTGCGCTGTATGTTCGCCGTAAGCCACGCATGCGTGTACGTCCAATTATCAGTGGCGGTGGTCAAGAACGTGGTATGCGTAGTGGTACGCTACCTACACCGCTATTGGTTGGTTTTGGTAAAGCTGCTGAAATTGCATTGGCTGAAATGGAAACTGAAAACACACGTTTACTTAAACTGCGTGATAAAATGATTGCTACAATCCAAGAAAATATTCCGCATGTTTATTTAAATGGTCACGCCACACAGCGTTTGGCAGGCAACATCAACTTATCGTTTGCTTATGTTGAAGGTGAATCCTTGATGATGGCCATTAAAGACCTTGCTGTTTCTTCGGGGTCGGCTTGTACATCTGCTTCACTTGAACCTTCATATGTATTACGTGCACTTGGCTTAAGCGATGATATGGCACACACATCTATCCGCATGGGGATTGGGCGCTTTACAACAGATGAAGAAGTGGACTTTGCACTTGAAACCATTCTTTCAAATGTACAAAAATTGCGTGAAATGAGCCCACTTTGGGAAATGGTGCAAGAAGGTGTTGACCTTGCATCTATCGAATGGGCAGAACAC
>169402_Wendosymbiont@ISC
------------------------------------------------------------------------------------------------------------------------------------------------------------------------------------------------------------------------------------------------------------------------------------------------------------------------------------------ATGCCATCTGTTACTTTTATTTTGCCCGATGGGAGTAAGAAAATCTATGAAGCTGCAGAGGGTGAAACTCTGCTTAATTTAGCTCATAGAAGTGAACCAGACCTTGAAGGTGCATGTGAAGGCTCTCTTGCTTGTTCTACATGCCATGTAATTGTCGATCCAGAATTTTATAATGCTGTAGAACCTATATCTGATGAGGAAAATGATATGTTAGATCTAGCTTTTGGCTTAACAGAGACATCAAGACTAGGGTGTCAAATCAAAATAACAAAAGATATTGATGGTTTGTGTGTTAATATACCAAGAGGTACAAGAAATATATCACTGGATATGCAGCCAATTCAAATTTCTGAGCCAAACAGAACT---------------AATTCTGATGAAATAGTTTTTGGTATAGACCTTGGGACTACCAACTCTTTAATTGCAATGGTAAACAAAGCCAATGTGGAAATATTCAAAGATGAACAAGGAAGAGAGTTATTGCCTTCCGTTATTTCATATGAAAACAATATA---TTGAAAACCGGCTATGATGTC---------------------GGTCCGAATGCTATCTACTCAATAAAACGCTTAATGGGTAAAAGTATTGATGACCTAAGTAAAGAG------GACATTAATTATGAAATAGATCATGAAAGCGAGAAAGTTATTAGAGTAAAATGTGAAGAGCAATATCTCACTCCTGTTGAGATTTCCGCTGAGATATTGAAAGCTTTATGCGAGAGAGTTAAAAAATCCACAGGGCTCAAGGTACAAAAAGCGGTTATCACTGTGCCAGCTTATTTTGATGATTCAGCCAGGAATGCAACCAAATATGCTGCAAAGCTTGCTGGAATAGAAGTGCTTCGTCTTATTAATGAGCCAACTGCTGCTGCACTTTCCTACTCCATTGAAAAGAACAATAGCGGAATATATGCAGTTTATGATTTGGGTGGCGGAACATTCGATATTTCAATACTCAAATTACACCATGGAGCATTTCAAGTGCTCGCAGTGGGTGGTGACACTAAACTCGGTGGTGATGATTTTGATCATTTGCTAAGTTCAATTGTGGTTAATAAGTATAAAGAGGAAGTAGAGACCTACAAATTACAACCTGAAGCACATGACGCTGGAGTCTACAATATACGTGCTGTGAAGGAATACCTGAGTGAAAACGCTGCAGGCACTTTTGAGTTTAATATTAAAAATATATTATTCAACTGTGAAATAACTAGAGAGGAATTTCAGCAAGCAATCAGGCCTTTAGTTAACAAGACTATCGACATAGTAAATCGCACTATAAACGATGTAGATCTTAAGATTGACGATATAAAAGGAATAATTTTAGTTGGTGGTGCAACTAGAATGCCGTTAATTAAAAACTCATTAGTTAAATTTTTTGGAAATAAAATACTAAGTGATGTAAATCCAGATAAAGCAGTTGTGAGCGGTGCGGCTTTGCAGGCTCATTATTTAACTTGCCATACAAAAAAGAATATTCTTCTGGATGTTCTTCCATTATCGCTTGGTATAGAAACTATGGGAGGAATAGTTGAAAAAATCATACCACGAAACACTCCCCTGCCAGTTTCAGAAACAAAAGAGTTCACAACTTACGTTGATGGACAAACAGCAATGAAAGTTCACGTTTGTCAGGGAGAGCGCGAAATGATAGATGACAATAAGTCGCTTGCACAATTTGAGCTTAAAGGTATACCGCTACTACCTGCAGGCTACGCAAGAATTGAGATAGAATTTACAGTTAACGTTGACGGAATATTGACTGTCAGTGCAAGAGAAAAAACCACAGGAATTGAGCAAACAGTTGAAGTAAATTCGAGTTTTGGCTTAAGTGAAACCGATATTCAAAATATGGTTAACCAGTCAATAGAGCACTTTGATGAAGACATAAAGGCTCGTTCCCTTGCAGAATCTAAAATCAGAGAAAATAAATTAAAAAACTTAATTGAAAGTGATAAT---------------------AATCCCGATTCTAAGACAAAAGAGAAAATTTTAGTT------------------------------------------------------------------------------------------------------------------------------------------------------------ATGACAAAAAAGAACAAAGATCCTATCACTATAACAGATCGTGCCTTGGATAGGGTAAGGTGTTTATTGGATCAGAAGAAGGAAGAAGCAATAGGAATAAGAGTATTAATTAAACAAAGAGGATGCTCTGGCCTAAAATATGATATTGAATATGCATATGACATACGTCCTTTTGAATCTGTAATCGAAGGACAAAAAGTTAAGATACTGATTGATCCAAAATCTTTAATGTTTATGCTTGGTTCTGAAATGGATTATGTAGAGGAAAAATTCTCATCGGGTTTTATTTTTAAAAATCCCAATGAAAAAGGAAAGTGTGGTTGTGGAGAAAGTTTTCATGTC---------ATGAAAAATGAAAAAATGCATAACGCTAAAGTAAAGCTACCAATATTTTTTGATTATCAGTCAACTACTAAAGTAGATCCTCGTGCTTTAGAGATGATGATTCCTTACTTC---GGGGAATTCAGTAATGCACACTCTCGTAGCCATTCATTTGGTTGGACTGCTGAGGAAGCAGTGGAAAAAGCAAGGAAGTATATTGCTGATTTGATAAATGCAGATAGTAAAGAAATAATATTTACTTCAGGTGCAACTGAATCAAATAATATGGCGATTAAGGGAGTTGCTCATTTTTATAAAAATAAAGGTGATCATATAATCACTGTTTGTACGGAACATAAGTGTGTTCTGGACTCTTGTAGGCATCTGGAAAATGAAGGGTTTAAAGTTACATATTTACCTGTTAAGCAAAACGGGATGATAGATTTGTCAAAACTTGAGGATGCAATTACAGATAAGACCATTTTGATTTCAGTTATGATGGTAAATAATGAAATTGGAGTTATTCAGCCTGTAAAAGAAATTGGAGAAATATGCAGAAAACATAATATATTTTTTCACACTGATGCAGCTCAAAGCTTTGGAAAAGTTCCAATCGATGTAAACGAAATGAATATTGATTTGATGAGCCTTTCCAGTCACAAAATTTATGGACCTATGGGAATAGGCGCTTTATATGTTCGCAGAAAACCTCGTGTTAGATTAACTCCATTAATTAGTGGGGGAGGGCAAGAAAGAGGGATGCGTTCTGGTACAGTTCCAACACCGCTTGCAGTTGGATTTGGTGAAGCAGCACGAATTGCAAAGGAAGAAATGGGAGAAGAAGCAACCAGAGTGGAAGAGTTGAGAGATATTCTGTACAAAAAAATAAAAGAAGCGTTTCCTGATGTAGTTTTAAATGGTGATTATGAAAATAGAATTCCTGGTAATTTGAATTTAAGCTTTCCTTACGTTGAAGGTGAATCGATTATTATGGCAATCAAAGATTTAGCAGTAAGCTCTGGTTCCGCATGCACATCGGCATCTCTCGAGCCTTCTTATGTTATAAGATCACTAAATAATGGTCATGACCTTGAACATTCATCAATCAGGTTTGGACTTGGCCGATTTACAACTAAAGAAGAGGTTTTATATGCGGCTAACCTTATCACGAAAAATATTGGCCGGTTGAGAGAGATGAGCCCACTTCTGGAAATGGTTGAGGAAGGTATAGATTTGAACACTGTTAAGTGGGACGCTCAT
>1948418_Abacterium@ISC
------ATGGACGATACAACCTACCATCGCCTTGCCGACCAAACCCTCGCCCACCTCGCCGACGCGCTGGAAGCCGCCTACGACGACGGCCTCGAGGATCTGGAACTGGAAGGCTCCGTACTCACCATTATCACCGCGGCCGAGCGTACGCTCGTGGTCAGTAAACATGCGCCAAGCCAGCAGATCTGGCTGGCCTCGCGGCAAAGCGGCGGCTTGCATTTCAGCGCGGGTGAAAAC---GGTGGCTGGCAGCTA---AGCGATGGCCGCACGCTGGATGCTGTCCTCGCCCATGAACTCGCCCATGAT---GGCATCGCGGTAACCTTAATGCCTAAAGTTACGTTTGTATTGTCGGATGGAAGTGAAAAACACGTCGATGCTCCCAACGGCATCTCGCTGCTCGAAGTGGCCCATAAAAACGATATCCCGCTCGAAGGCGCCTGCGAAGGCTCGCTCGCCTGCAGCACCTGCCATGTCATCGTGGAGCCCAGCTATTACGACCAGCTCCCCAGCGCCAGTGACGACGAGGAAGACATGCTCGACCTGGCGTTTGGCCTCACGCATACCTCGCGTCTTGGCTGCCAGATCATGATGAACGACAGCCTCGATGGGCTGAAAGTCACTGTCCCCGGCGCAACACGGAATATGATGGTCGAC---------------------------------------------------------------------------------------------------------------------------------------------------------------------------------------------------------------------------------------------------------------------------------------------------------------------------------------------------------------------------------------------------------------------------------------------------------------------------------------------------------------------------------------------------------------------------------------------------------------------------------------------------------------GGCACGTTTGATATCTCCATCCTTAAACTTCAAGAAGGCGTGTTCCAGGTGCTATCCACCGCGGGCGATACCCAGCTCGGCGGCGACGACATCGACCAGGCGATTGCCCTGCACGCCCTCGATCAGTTGGGCTTGAAGGAAAGC------GAATTCACCCTGCGCAACCAGAATAAAATCCGCGCCCTTGCGCGCTTGAAGAAAGAAAAACTCACCAGCGAGAGCACCGCCAGCCTGCGCTGGAAA------------GACGGCGAAGTCGCCCTGAACCGTGAACTGGTTGAAACACTGGCGCGACCCTTTATCCAACGGACCTTGCTGGCCTGTCACCAGGCGCTGGCCGATGCCGGACTCGAACCCGAACAGATCGATGGCGTCGTGCTGGTTGGTGGCTCGACCCGCATGCCGCTGGTGAAACACATGGTGGGTGAATATTTTGGCAAAACGCCGCTCGATGGGCACGATCCCGATCTGGTTGTGGCCTATGGCGCCGCCGTGCAGGCCGAAGCGCTCACGCAAGGGGGC---GAGACCTTGCTGCTCGACGTAACACCGCTTTCACTCGGGCTTGAAACCTATGGCGGCATTGTCGAGAAAGTGATCCACCGCAATACGCCGATTCCGGCGGCCGTGTCGCAGGAATTCACCACCTATCAGGACGGCCAGACCGCGATGAGCATTCACGTGCTTCAAGGCGAGCGCGAGAAAGCCAGCGATTGCCGTAGCCTCGCGAAATTCGAACTGCGCGGCATCCCGCCGATGGTGGCTGGGGCAGCGCGCATCCGTGTGACATTCTCGATCGATGCCGATGGACTTTTAACGGTCGGGGCGAAAGAACTAACCACCGGCACCGAACAGCAGGTGGTCGTGACGCCTGCCTCGGGGTTGGAGTTTGAAGATATCGTCCGCATGGTCGAAGAAGGCAACGTCCATGCCCGCGCCGACATCACCGAGCGGTTACTGATCGAAGCGCGCGTTGAGGCCGACCGTAACCTGGCTGAACTTGATGCTGCGCTCGGCGCCGACCGCGGGCTGCTTAAGCCGGGAGAGGAAGCGATGATCGCCGCCCAGGTGGCGACCGTCAAAAAAGCCGTGGCGGGTGATAACCGCGAACGGATCGACCACGAGGTTCACCAGCTAAACGCGCTGGTGGGGCCCTTTGCCGAGCGACGCATGAACAAGGCTATCGCCAGTGCGCTCGAAGGCAAAAAAGTAGATGATATAAAA---------------------------------------------------------------------------------------------------------------------------------------------------------------------------------------------------------------------------------------------------------------------------------------------------------------------------------------------------------------------------------------------------------------------------------------------------------------------------------------------------------------------------------------------------------------------------------------------------------------------------------------------------------------------------------------------------------------------------------------------------------------------------------------------------------------------------------------------------------------------------------------------------------------------------------------------------------------------------------------------------------------------------------------------------------------------------------------------------------------------------------------------------------------------------------------------------------------------------------------------------------------------------------------------------------------------------------------------------------------------------------------------------------------------------------------------------------------------------------------------------------------------------------------------------------------------------------------------------------------------------------------------------------
>227321_Anidulans@ISC
ATGCCGTTATCGAACCACCAATATCACGAGTACTCGGACCATTATCTGCATGTCGTACAAGCTAAAATTGAGGAAATGGAGGAAGACAGGGATCTTGAAACTGACCTTAGCGCCGGTATCCTCCATATCAATGTCGCCAACGTTGGAACATACGTCTTAAACAAACAACCCCCCATCAAGCAATTGTGGCTAAGTTCTCCGGTCTCCGGACCAAGGCAGTACGACTGGGTTGTGGAGAACGGGCAGTGGGTGTGTTTGAGGGATAATTCGAACCTGACGGAACTGCTGAACAAGGAGTTGGGATTGAATTTGCCGAGAGATGTTTACAGC------------------------------------------------------------------------------------------------------------------------------------------------------------------------------------------------------------------------------------------------------------------------------------------------------------------------------------------TCCCGTCTCTCACGCGCGCTGCCGCGCACT------AACTCAACAGAGGAGAAGGTGAAGGGCCAGGTCATCGGTATTGACTTGGGTACCACCAACTCTGCTGTTGCTGTCATGGAGGGCAAGACCCCCAAGATCATTGAGAACGCTGAAGGTGCCCGCACAACACCCTCCGTTGTCGCTTTCGCCCAGGACGGCGAGCGTCTCGTCGGTATTGCCGCCAAGCGCCAGGCTGTTGTCAACCCTGAAAACACTCTGTTCGCCACCAAGCGTCTTATCGGTCGTAAGTTCACCGATGCTGAGGTCCAGATCAAGGAGGTCCCCTACAAGATCGTCCAGCACACCAATGGTGATGCCTGGGTTGAGGCTCGCGGAGAGAAGTACTCTCCTGCCCAGATCGGTGGTTTCGTTCTGGGCAAGATGAAGGAGACCGCTGAGAACTACCTCAGCAAGCCCGTCAAGAATGCTGTTGTTACTGTCCCTGCCTACTTCAACGACTCCCAGCGTCAGGCCACCAAGGACGCCGGTCAGATCGCCGGTCTCAACGTCCTCCGTGTCGTTAACGAACCCACCGCCGCTGCCCTTGCTTACGGTCTTGAGAAGGAGGCTGACCGCGTTGTCGCCGTCTACGATCTTGGTGGTGGTACCTTCGATATCTCCGTTCTCGAAATTCAGAAGGGTGTTTTCGAGGTTAAGTCCACGAACGGTGACACCCACCTTGGTGGTGAGGACTTCGATATCAGCCTTGTGCGCCACATTGTTCAGCAGTTCAAGAAGGAGTCTGGCGACCTTTCCAACGACCGCATGGCTATCCAGCGTATTCGTGAGGCTGCTGAGAAGGCCAAGATTGAGCTGTCTTCTTCTCTCCAGACTGAGATCAACCTTCCTTTCGGTGCTAAGCACATCAACCTCAAGATGACCCGTGCTCAGCTCGAGTCTCTTGTTGAGCCTCTCATCAGCCGCACTGTTGACCCCGTGCGCAAGGCCCTTAAGGACGCCAACCTCCAGTCCAGCGAGGTTCAGGACATCATCCTCGTCGGTGGTATGACCCGTATGCCCAAGGTCACTGAGTCTGTTAAGTCTCTGTTCGGTCGTGAGCCCGCTAAGTCCGTCAACCCCGATGAGGCTGTTGCCATTGGTGCTGCGATCCAGGGTGCTGTCCTTGCCGGTGAGGTTACTGACGTTCTTCTCCTCGACGTCACCCCTCTGTCTCTCGGTATTGAGACTCTCGGTGGTGTCTTCACTCGTCTGATCAACCGCAACACTACCATCCCTACCAAGAAGTCGCAGACCTTCTCTACTGCTGCTGACTTCCAGACTGCCGTCGAGATCAAGGTCTTCCAGGGTGAGCGTGAGCTTGTCAAGGACAACAAGCTCCTTGGAAACTTCCAGCTTGTTGGCATTCCTCCTGCCCACCGTGGTGTCCCTCAGATCGAGGTCACCTTCGACATTGACGCTGACTCCATTGTCCACGTCCACGCGAAGGACAAGTCCACCAACAAGGACCAGTCCATCACCATTGCCTCTGGCTCCGGTCTCTCCGACGCCGAGATCCAGTCCATGGTTGAGGATGCTGAGAAGTATGGTGCTCAGGACAAGGAGCGCAAGGCGGCCATTGAGGCTGCCAACCGTGCCGACAGCGTCCTGAACGACACTGAGAAGGCTCTCAAGGAATTCGAGGACCGTCTTGACAAGGCTGAGGCTGAGCAGATCCGTGAGAAGATCAACACCCTCCGTGAATTCGTTGCCAAGAACCAGTCTGAGGAGCTCAAGCAGAAGACCGATGAGCTCCAGACTGCCAGCTTGACCCTCTTCGACAAGATGCACAAGGCCCAGTCTGAGCAGCAGCAGCAGCCCAACCAGGGCGAGGAGAACAAGCCCCAGCTCCGGCCTCGCAAGGCGGCTATGAAACTGACGCCTATTGCCGTCGAACAGCTTCGGAAGTTGCTGTCGCAG------CCTGAGCCGAGGCTTATCCGAGTTGGTGTCAAGAATCGTGGCTGCTCCGGTCTCGCTTATCACCTAGAATATGTCGATAAGCCAGGCACTTTTGACGAGGTCGTCGAGCAGGACGGCGTAAAGGTTCTGATTGACAGCAAGGCCCTTTTCAGTATTATTGGCAGTGAAATGGACTGGCAAGAAGATAAATTGAGCGCGAGATTCGTGTTTCGCAACCCTAATATCAAGGAGGAATGTGGCTGTGGCGAATCATTCATGGTC---------ATGCTCAAGCAGGCTACGATCATGGACCAAGGAACACGACCGATCTATCTTGATGCGCAAGCTACCACCCCGACCGACCCCCGCGTTCTCGACGCTATGCTTCCGTACCTCACCGGTATCTACGGCAACCCGCATTCACGGACGCACGCATACGGATGGGAGTCTGAAAAGGCCGTGGAGCAGGCCCGTGGATATGTTGCGAACTTGATTGGGGCTGATGCGAAGGAAATCATCTTCACGAGTGGTGCGACCGAGAGCAACAACATGAGTATCAAGGGTGTGGCGCGGTTCTTTGGCGGAAAGAAGAAGCATATCATCACCAGTCAGACTGAGCACAAATGTGTTCTTGACAGCTGCCGACACCTTCAGGATGAGGGCTTCGATGTGACCTACCTTCCTGTTCAAAGTAACGGTCTGATTAAGCTTGAAGATCTGGAGGCTGCCATGCGTCCGGACACTGCTCTTGTCAGTATCATGGCTGTCAACAATGAGATTGGCGTTGTTCAACCGCTAGAGGAGATCGGAAAGCTTTGCCGCTCCAAGAAGATCTTCTTCCACACCGATGCCGCTCAGGCCGTGGGCAAGATTCCGATCGATGTTAACAAGATGAACATCGATCTCCTGTCCGTCTCTAGCCACAAGATTTACGGCCCGAAGGGAATCGGCGCTTGTTACGTTCGTCGTCGACCCAGGGTTCGTCTCGAACCGATCATCTCCGGTGGTGGACAGGAACGAGGTCTGCGCAGCGGTACTCTGGCTCCCCACCTGGTAGTTGGATTCGGTGAGGCTTGTCGTGTGGCCGCTCAGGATATGGAGTATGACTCCAAGTACATTTCGCGGCTATCCAAGCGCCTGACAGACGGTCTCTTG---GCCATGGAGCACACCTCTCTCAACGGTGACCCCGAACGCCGCTACCCCGGATGTGTCAACGTCTCGTTTGCCTACGTTGAGGGAGAGTCCCTGCTGATGGCCCTGAAAGACATTGCACTGTCCTCCGGTAGCGCATGTACCTCAGCGTCCTTAGAGCCTAGCTACGTCCTTCGGGCGCTTGGCAGCAGCGACGAGAGCGCCCACAGCAGTATCCGATTCGGAATCGGGCGGTTCACGACAGAGGCTGAGATCGACTATGTGCTGAAGGCGGTGCAGGAGCGGGTGCACTTCTTGCGGGAATTGAGTCCGTTGTGGGAGCTGGTGCAAGAGGGGATTGATCTGAACACAATTGAGTGGAGTGGACAT
>1314962_Psp_@ISC
ATGGGGTTCACAGACCTCAGCTATAATACAAGTGCAGATAAAACAATGGAATTTCTTTCAGATATATGCGATAGTTTAGCAGACAAATTTTTTACCGAAATCAACAGCAACGGCGGAGTTCTTGAGATTGATACC---TCCAGCGGCAAATACGTTATAAACAAACAGGCTCCAAGCAAGCAATTATGGCTGTCCTCCCCCATCAGTGGCCCACATCATTACGATATGTTCAAAAATGAAGAACTGTGGAAATCTAAGAAGGATGACCACGATCTTTGTTCAAGGCTTGAAACTGAGTTTTCATCTCTTGTGAAGAAACCAATCGTATTTCATATCAAGATGCGCTGGAAGGGCAAA---GGCCTCGAACGAGAAGTGAAAGCCAACGTTGGCCAAACGCTCCTAGAAGTCTCGAGGGCGAATGACATCTATCTCGAGGCCGCATGCGAAGGCTCACTCGCGTGCTCGACATGCCACTGCATCCTCGACGAAAAAACGTACAGCGTGGCGAACCCACCGAAAGACGCCGAGGAAGACTTACTGGACCTCGCATTCGACTTGCGCCCCACGAGCCGTCTGGGGTGCCAGGTGGTTGTCTCCGAAAAAATGGACAATGCACTCATTGAACTTCCCTCCGCTACGCGAAACATGGCAGTGGAT------------------------------GTGCGTAACTACTCAACCCCAAAGCTTGATGGCGATGTCATCGGGATTGATCTTGGGACGACAAATAGTTGCGTCGCCGTGCTCGAGGGAGGCAAGCCGCGCGTGCTCGAAAACGCTGAAGGTATGCGAACAACGCCGTCCATCGTCGCATTC---AAGGGCGAGGAAAAACTCGTCGGCCATGCAGCAAAGCGCCAGGCTGTGACAAATCCGGCCAATACATTTTACGCGTCGAAACGACTCATCGGGAGACGCTTTGAGGATAGCCTCACCGAGAAGAAAATGGTTCCGTACAAGATATGCCGCCACAGCAATGGAGATGCGTGGATGGAGGCCAATGGAAAGAAATACTCTCCGTCACAAATCGGCGCCTTCGTTCTCCAAAAAATGAAAGAGACCGCCGAGAACCATCTTGGACGCAAGGTGCGGCACGCGATTGTGACAGTCCCTGCCTACTTCAACGACCAACAGCGAACTGCGACTGCCGATGCCGGTCAAATCGCTGGACTGAACGTCGCGCGTATCATTAACGAGCCGACTGCCGCCGCTATTGCCTACGGAATGGACAAAGAAAAGGATCGCGTCGTCGCTATTTACGATCTTGGCGGTGGTACGTTCGATATCTCTGTTCTCGAAATCGCCGGCGGTGTGTTCGAAGTGAAAGCCACCAATGGCGATACATTTTTGGGCGGAGAAGACTTCGACGCGCTCTTGACGGAGCACATCATCAACGACTTCAAAAAGACCACCGGCGATTTGGCCCGAGAGAAGATGGCCCTTCAACGAGTTCGCGAGGCAGCAGAAAAGGCAAAGTGCGAGCTTTCGTCCGCGACACAGACGGAAATCAACCTGCCGTTCGGCCCGCAGCACATTCAAATTACGCTGACGCGCGCCAAGCTCGAAGGACTTGTGGACCACATGATTCAGCGAAGTATCACGCCAGTGAAGACATGCCTGAAGGACGCCGGTGTCACCGCTAAAGAGGTCAATGAGGTCGTCATGGTCGGCGGTATGACACGCATGCCAAAGGTGAACGAAGTCGTGAAGGAGTTCTTCGGCCGCGAGCCATTCCGAGGGGTCAACCCGGACGAAGTCGTCGCCATGGGCGCTGCTATCCAAGGCGGTGTTATGCGAGGTGAGGTCAAAGGCCTCGTCCTGCTGGATGTCACGCCACTCTCGCTTGGAATTGAAACCCTTGGGGGTGTCTTCACCCGAATGATCAACAAAAACACGACCATCCCGACGAAGAAGAGCCAGGTGTTCAGCACAGCCGCGGACAATCAGACGCAGGTCGGCATCAAGGTCTTCCAAGGGGAGCGCGAGATGGCCGTCGACAACCAGATGATGGGCCAGTTCGACCTTGTTGGTTTGCCCCCGGCGCCACGAGGCGTGCCTCAGATCGAGGTGACGTATGATATCGACGCCAACGGCATCTGCCACGTCACCGCGAAGGACAAGGCGACGGGCCGCGAGCAGAACATCACCATCCAGGCCAATGGTGGCCTCTCCAAGACAGAGGTTGAGCAGATGATCAAGGACTCCGAGACGCACGCCGAGGCCGACCGCCAGAAGCGCGACTTGGTGGAGGTGAAAAACAACGCCGACACGCAGCTTAACACCGCCGAACGTCAGCTCGGGGAGTGGAAG---CACGTGACCGACACTGAGAAGGAGAATGTCCGAAAGCTCGTCAGTGAGCTCCGGACGGTGATGGACAACAGCAACGCCGAAGACCTCCAAGGCGCCACCGACAAGCTGCAGAAGGCTGTCATGGAGTGCGGGCGCACAGAGTACCAGCAGGCCGCCGCGAAGAACACGGCCGGAGGCGCGTCGACGGAAACTTCTGACATGGCAATGAGTAAGAAGGATATTTTCAAAATTAGTACGGCTGCTGCGACAAAATTGCGCCAGATGCTTCACACCGCTCCGCCATCAATGAACTGCATAAAAATAGGAATCCAGCGGAAAGGTTGCTCTGGGTACGCCTACACAATGGATTACGCACAGAAGTCGAGCAGTGGCGATTTGCGTGTTGACAAGGATGGTGTCATCGTTATTGTTGATCCGGGCGCCATCTTCTTTTTGTCAGGAACTGAGCTCGATTACATAACCTCTGACGTCGAAGAGCGCTTTGTTTTTCAAAACCCGAACGCGAAGCATTACTGTGGCTGTGGGGAATCGTTTCTTGTC---------ATGACCTGCGCGAAAAATACGCACGTCGGAAAAGGCCGAAATCTCTATTTCGACATGCAAGCGACCAGCCCCCTCGACCCCCGCGTGCTCGATGCGATGATGCCGTACTTTACCGAAATATACGGAAACGCCCACAGTCGAACCCATAGCTATGGATGGGAGGCCGAGGAGGCCGTCGAAACCGCCCGGAAACAGGTGGCCTCGCTCATCAATGTGTCCCCAAAAGAGATTTTCTTCACCTCGGGAGCGACGGAATCCAACAACATCGCCATCAAAGGTGTCGCCCACTTCTACAAAACCGGCAAGAATCATATCATTACCCTCCAGACGGAGCACAAGTGCGTTCTCGACAGCTGTCGATCACTGGAGCTCGGCGGGTTCGACGTGACGTACTTGCCTGTGCAGAAGAATGGCATCGTCGACCTCGCGGTGCTGCGCGACGCCATGACGCCCAAGACATCGTTGGTGTCCGTGATGACAGTCAACAACGAGATCGGTGTCATCCAGCCGATCCGCGAAATCGGCGAGCTGTGCCGGTCCAAAGGGGTGTTCTTCCACACCGACGCCGCGCAGGCAGTTGGAAAAATTCCTGTCAACGCCCAGGAGATGAAGTGCGACCTCATGTCCATTTCCGGCCACAAGTTTTATGGCCCGAAAGGCGTCGGCGCGTTGTACGTCTGCCGCCGGCCCCGCGTCCGAGTCAAGTCGCCCGTGTCGGGAGGTGGCCAGGAGAGGGGCATTCGGTCTGGGACCCTCGCGACGCCGCTCATCGCCGGTCTCGGCGCTGCGTGTGCGGTGGCGAAGGCCGAACTGCCACGCGACACGGCGTATGTCAACGGACTCAGCACATACCTTTGGGAGCAGCTGCAGAAACGAATCCCAAAGCTCGAGCTCAACGGCGACGCGACGGCCCGATATTGGGGAAATGTGAACGTGAGCTTCGCGGGTGTCGAGGGCGAAAGTCTCCTCATGGGGCTCAAGACAGTGGCCATCTCGAGTGGAAGCGCCTGCACCAGTGCGAGTCTCGAGCCGTCGTACGTCCTGCGAGCACTTGGGGTGAGCTCCGAGAATGCGCACACGTCTCTCCGCTTCGGAATCGGCCGGTTCACGACGAGGGCGGAGATTGACTTTGTTGTCGATAAGTGCGCCACGGTGGTGCACCGACTCCGCGAGATGTCACCGCTGTGGGACCTTATTGAATCTGGAGTTGACCTGTCGACTATACAATGGCGCCGC---
>1288970_Msp@ISC
------ATGGAACTAAGCGCTTTCGAGACCATTGCCGACACCACCCTCGGGAGTTATGCCGAGATCATCGACGAGGCCATCGGCGAT---GTGGCGGACGTGGACTTCCAAAGCGGCATCTTGACCATCGAGCTCGACAGCGGCGGCCAGTACGTGATCAACAAACAGGCGCCAACCCGGCAGGTCTGGGTTTCCTCGCCCGTTAGCGGCGCCAGCCATTTCACTTACGAAGACGGC------GTCTGGCGCGCCACCCGCAGCGACGATGTCTTGGCCGAGATGCTGTCCAAGGAACTGACCGATAAGACCGGGGTAACCGTGGCGCTTATGCCCAAGATGACTTTTATCGAGCCCAACGGGACCCGCCGTGAAGTGGACGCCCCCCTTGGCCAGTCGGTGCTCGAGATCGCCCACCACAACAAGATCGACCTGGAGGGCGCCTGCGAAGGCTCGCTGGCCTGCTCCACCTGCCATGTGATTGTCGATCAGGAATGGTACGATAAGCTCGAAGAAGCGTCCGAGGACGAAGAGGACATGCTGGACTTGGCCTTTGCTCTGACCCATACCTCCCGCCTGGGTTGCCAGATCGTCATTTCCGAGGAATTGGACGGCCTGGTGGTCAATCTCCCGGCCGCTACCCGCAACGTGGCGGTAGACGACATCCTTTTACAGATCCACGAGCCCGGCGAAACGCCGATTCCCCATGACGAAGGCCGCAAACTGGCCATCGGCATCGATCTGGGCACCACCAACTCGGTGGTCGCCATCAGCGACGAAGGGACCCCGGAGGTTCTTCGTGATGAATCGGGCGAGGCACTGGTACCGTCGGTGGTGGCCTATGCGGCGGACGGCTCGACCATCGTCGGAGATTTGGCCAAGCGGCTACTGTTGATGCGCCCGGACCATGTTGTCAGCTCCATCAAACGACTGATGGGACGCGGCATCGAGGATGTGAAATCCCTTGGTGGCCAACTGCCCTACACCATCGAGCCGGGCGAATCGAAGATGGTGCGCCTGCATGTGGCCGGGCAGCGCCTGAGCCCAGTGGAAATTTCCGCCGAGATCCTCAAGGCCCTTAAGGAGCGGGCCGAATCCCACCTGAGTAGCTTGGTCACCCAGGCGGTGGTCACCGTTCCCGCCTATTTCGATGATGCCGCCCGCACGGCCACAAAGGATGCCGCCAAGATCGCCGGACTGGACGTGCTGCGGCTGGTCAACGAGCCCACGGCGGCGGCACTGGCCTATGGCCTGGACAGGAATGCCGAGGGGCTTTACGCGGTTTATGATCTGGGTGGCGGTACTTTTGATATCTCCCTGCTGCGCATGGAAAAGGGCGTCTTTCAAGTGCGCGCCACCGGCGGTGACGCGGTACTGGGCGGTGATGATTTCGACCATGCCATCGCCGAGCATTTCCTCGCCGAGCGACAGGCCGAAACCGGCGAGACGGAGATTTCCTCCGGCGACGTGAAGACCGCCTTGATGACCGCCCGCTTGGCCAAGGAATGCCTGAGCAGCCAATGCAACAACAAGTGGGTTCTGGACGTGGCGGACAAGCAAACAACCCATGGCCTTTCCGTGGGGCAGATGGAGGAACTGGTCAACCCCTTCGTCGAGCGGACCATGGATATCTGCCGATCCGTGCTGATGGACGCCGGGGTCACTCCAGACGAGGTGCGTGGCGTGGTGCTGGTGGGCGGCTCGACGCGAGTGCCGCTGGTACGCCGCCGCATCGCCGAGTTTTTCGGCAAGGAGCCGCTGGCTGACATCAATCCCGACGAAGTGGTCGCGGTGGGCGCGGCACGGCAGGCCGAAGCCCTGACCGTTGGCTCC---GATACCCTGCTGCTGGATGTGACGCCCCTCTCCCTGGGGCTGGAGACCATGGGCGGCCTGGTGGAAAAAGTCATTCCGCGCAACACGCCGATCCCGGTGGCCAAGGCCCAGGAATTCACCACCTATCAGGACGGCCAGACCGCCATGGCCATTCATGTGGTCCAGGGCGAGCGCGAGATGGTCGACCAGAACCGCTCCCTGGCCCGCTTCAACCTGCGCGGTATCCCCCCCATGGCCGCGGGCGCGGCTCGCATCAAGGTGACCTTCGCCGTGGATGCCGACGGCCTGCTGACCGTCTCCGCCGAGGAAACCACCACCGGTGAAACCCAACAGGTGGAAGTGAAGCCTTCCTACGGCCTCAGCGACGACGAAATGGCCGAGATGCTTTACGACTCCATGAAGAATGCCAAGGACGACATGGATGTTCGGTTGCTCACCGAGGCGCGTGTGGAGGCGAAACGGGCGATGCTGGCCATTGATGCCGCGCTGGGCGCCGATGGAGACCTTCTCGACGCCGATGAACGTACCGCCATCGACTCCGCCGTGACCGCCGTTCGCGAGGCCGTGGCCGGAGACGACCGGCATGTGATCGCGGACAAGGTCGAGGCCATGGAAAATTCGACCAAGACCTTTGCAGAGAAGCGCATGGACAAGGGAATCCGCGATGCACTGGCCGGTGTGGCGGTGGAAGATCTGGACGCG---ATGAGCGGAGCAATGCAGCCGATACAAATTACCGAAGCCGCCATGCAGCAGGTCAAAGCGCTGTTGGACGGGCGTGGCAAGCCATCGGCGGGGATCCGTATCGGCGTGCGCACCAAGGGCTGCTCCGGGCTTTCCTATACCATCGAGTTCGCCGACGAACGCAACGAGTTCGACGAGATCATGGAGCAAGACGGCATCACCGTGATGATTGACCCCAAGGCCACCATGTTCATCATCGGCACCGAAATGGATTATGTGGAGGAAAAGCTCCAGGCTGGCTTCGTCTTCCGCAACCCTAATGAAAAGGGTCGCTGCGGCTGTGGCGAATCCTTTCACGTC---------ATGGACGTCCAAGGCAAGGGACATAACAGCATCGTGACGCCGGTCTATCTGGACTATCAGGCGACCACGCCCACCGACCCGCGCGTGGTCGAGGAAATGCTGCCCTGGTTCACTCAGAATTTTGGCAACCCCCACTCCCGGAACCATGCCTATGGCTGGCGCACCGAGGAAGCGGTGGAAATCGGCCGCAAGCAGGTGGCGAGCCTGATCGGTGCCGACCCGCGCGAGATCATCTTCACCTCCGGCGCCACCGAGGCCAACAACACCGCGCTCAAGGGCGTGGCCCGCTTCTACAAGGACAAGAAGCGCCACATCATCACCGTGGTCACCGAACACAAATGCGTTCTCGATACCTGTCGCCACCTGGAGCAGGAAGGCTTCGAAGTTACCTATCTGCCGGTGCAACAAAATGGCCTGATCGATCTGGACCTGTTGCGCGACACCCTCCGCGAAGACACGCTGATGGTCTCGGTGATGGGCGTCAACAATGAGATCGGCGTCATTCAGCCGCTCAAGGAAATTGGCGCCATGTGCAAGGAGAACAAGACCTTCTTCCACACCGACTGTGCCCAGGCGGTGGGCAAGATCCCGCTCGACGTCAACGACATGAACATCGACCTGATGAGCATTTCCGGCCACAAGCTATATGGCCCCATGGGCATCGGCGCCCTGTTCGTCCGACGCCGTCCCCGGGTGCGCCTGGAAGCCTTGATTTCCGGCGGTGGACAGGAACGAGGCATGCGCTCGGGCACCCTGCCGGTGCCGCTCTGTGTCGGCCTGGGCAAGGCCTGCGAGATCGCCGAAAAGGAAATGGCGGCGGAATCCGAACGTCTGCGCATGCTGCGTGACCGTTTTTACAAGAAATTCAACGACGCCCTTTCCGAGGTCTTCTTGAATGGCGACTTGGAACAGCGCATCCCCGGCAACCTGAACCTGTCCTTTGCCTATGTGGAAGGCGAAGGCCTGATGATGGGGATCAAGGATCTGGCGGTATCAAGTGGTTCCGCCTGCACCTCGGCCTCCCTGGAGCCGTCTTATGTGTTGCGCGCCCTGGGCGTGGAAGAGGAACTGGCCCATACCAGTCTGCGGCTGGGCATTGGCCGCTTTACCACCGAGGAAGAAGTGGATTTCGCCGTCGATCTGATCGTCCGCGAAGTCACCCGCCTACGCGAGATGAGCCCGCTGTGGGAAATGGCGCAACAAGGCATCGATATCAAATCCATCCAGTGGGCCGAACAC
>357244_Otsutsugamush@ISC
------ATGCTAGAAAGGAGTTTTATAGTACTAGCTAGTCAAGCCATTAGTCAAATTGCTGATAGTATCATATTGCAAGACTTGGATGGGATAATTGATGTCAACTTCGATGAAATGATTTTATATATCACTATA---TCAACTAAGCAATTTGTTATTACTGGTCACACATTTGCTCGTCAAATATGGTTAGTATCTCCAATAAGCGGACCTCATCATTTTAGTTATATTGACAAT------AAGTGGCTTAAT---CGCGATAAGCAAGATATATGGCCTTTACTACAAACAGAAATCAATCAACTTACAGGTTTTAATATTCATTTAACAGTAAAAGTTATTTTTATAATTAATGATACAGAAGAAAAAATGGTTGATGCCCAAATTGGGCTGTCATTATTAGAAGTAGCTCACCATAATAAAATAGACCTCGAAGGAGCTTGTGAAGGTTCATTAGCATGTTCAACTTGCCACGTAATAGTTGATCCAGGTTGGTATAAAAAACTTCCTTTACCTGTTGAAGAGGAAGAAGATATGCTAGATTTAGCATTTGGGCTAACTAATACATCTAGGCTTGGGTGTCAAATTATTATTACAGAGGAACTTGACGGATTAATTGTCAAACTACCAATAGCAACTAGAAATGTGAGTTTATTAATGCCTCTAATTAACATTGAAGAACCCCAAAACCAATCAATT---------CATACTTCAGAGATTGTAGTTGGTATTGATTTTGGCACTACTAACTCTTTAGTAGCTCATTCAATTAATAGTAAGGCATATGTTATTGCTAATTCTCAAGGTTTAAACAAGCTTCCTTCTATTGTTAGTTTTAATCATGAAGGCAATATATCTATAGGAAGTAAAGAA------------------AAACATTATATTGCAATCACATCAGTTAAAAGATTACTAGGTAAAAGTACTGAAGAAATATTGAATTCTATTGGACAAGAAATTAAAGAATTGTTAGTTAAAAATACTAATATTACTAGCTTAAAAATTGCCGATAAAACTATTAGTCCAATAGAAATATCTGCTAAAATTATTAATCAGCTAAAGTTGCAAGCAGAGCAGTATTTTAATCAAAAAATAAAAAAGGCTGTTATTTCAGTTCCAGCTCACTTTGATGATGCAGCTCGTAATAGCATAAAGCAAGCAGCTAAAATTGCTGATCTTGATGTATTGAGATTAATTAGCGAGCCTACCGCTGCAGCATATTCATATGGACTTGATAAAGGTTCAAATGGTGTTTATTTAGTTTATGATTTTGGAGGCGGAACTTTTGATGTTTCACTTCTAAAAATCAAGAATAAAATTTTTCAAGTTATTGCTACAGGAGGAGATAATCAACTTGGAGGAAATGATATTGATTATTTAATTCGAGACTATCTTTGTAATAAATTGACTCTTAACCAAGAT------CATCTTTCAACTGAATTTTTAGTATTAATTACTGAGCATTGCAAAATAGCTAAAGAACACTTAACTAACAATAAATTTTTTAATCAAACAATAAAATATAATGGCCAAAATCTTAAGTTATATATTACCAGAACAGAATTTGAACAAGTTATAAGTCATATTATTAGTAAAACAATCCACATTACTAATCAAGTTATCCAAGAAAGTAAAATAAGC---GAACAGTTAAAAGGCATAATATTAGTTGGAGGAAGTAGCAATATTCCTTTAATAAAAAAATTATTAAAACAAACCTTTAAAGTACAGATATTATCTGATTTAAATCCTGAAACGGTAGTAGCAACTGGGGCAGCTCTTCAAGCTGAAAATTTAACTTCATCAAAC---CAACATTTACTAATAGATGTAGTTCCACTATCATTAGGATTAGAAGTAATGGGAGGTATAACAGAAATTTTAATTCCAAGAAATTCTCCTATACCAATTGCAATTATTAAGAAATTTACTACCTATGCAAATAATCAAACAGCAATAAACTTCCATATAGTACAAGGTGAAAGAGAAATGGCAGCTGATTGCCGATCTTTAGCAAAATTTACGTTAAGCAATTTACCATTAGGTCCTGCTGGTAGCATTAGTGTTGAAGTTACTTTTGCTATTGATGTTGATGGTTTGTTATTTGTTAGTACCAGTGAGCAAAGAACTGGAATATATGAATTTATTACCATCAAATCTGCTTTGAATATCAGCGGAGAAGAAGTAAATAAAATTTTAGAAAATGCTTATCAGAACAATCTTTTAGATTATAACAAGAAACAGCTTAATGAAGCGATTACTAAAGCTAATTTTATGATTAACAATATTAACCAATTAATAGCTCAAAATACAAACTTAATCTCTCCAGACAATATGAATTTAATTGAAAATGTCATTCAGCATTTACAAAAATCTATAAAATCAGGTCATATAAGTGCAATTCAGGAAGGTATTAAGCAGCTTGAAGATTTTAAAAGTTTTTTG------------CTAAACAGTAGTTTAAAACTTGCTTTACAAGGTAAAAACATTGATAAATTACTAAATATGAATGAAGCTCGTAAGCAGGTTATTACTATTTCAAGTCGGGCAGCTAAAAGAATTAAAGAATTGCTTGCTAAACGAGAGAAACCATCTTTAGGCATTAAAGTAGGCATTAAGACAGGAGGATGCTCTGGCTATTCATATTATATAGAATATGCTGATGTTAAGGGAGATTTTGATGAAGTTATTATAGATAAGGGAGTAACAGTGCTAGTTGATCAAAAAGCGATACTTTATTTAGTTGGAACTACAATGGATTATATTGAAGGTAAATTTAATTCAGGATTTGAGTTTAGTAATCCTAATGAAAAAAATCGCTGTGGTTGTGGTAAATCTGCAAATTTT------------------------------------------------------------------------------------------------------------------------------------------------------------------------------------------------------------------------------------------------------------------------------------------------------------------------------------------------------------------------------------------------------------------------------------------------------------------------------------------------------------------------------------------------------------------------------------------------------------------------------------------------------------------------------------------------------------------------------------------------------------------------------------------------------------------------------------------------------------------------------------------------------------------------------------------------------------------------------------------------------------------------------------------------------------------------------------------------------------------------------------------------------------------------------------------------------------------------------------------------------------------------------------------------
>1947674_Tsp@ISC
---GCCCTTGAGGAAACCCGCTTCCATCAGATTGCAGATGAAACCATCGAGACCCTTTCCGATGTCATCGATGACGCGCTGGGCGAT---GACCTTGAAGTCGATTTGCAATCCGGAATCCTGACAATCGAACTCGATTCGGGCGAACAATTCATTATCAACAAGCATGGCCCGAACCGTCAGGTCTGGTTGTCCTCACCGGTCAGTGGCGCAAGTCACTATGACTTTGATGAAGACAATGAAACCTGGACCTCGACCCGCGGTTCGACCACGCTCCATGATCAGCTTTCTGCCGATCTGGCGGTGAAAACCGGAAACAAGCTTGATCTTATGCCTAAGATCGTTTTTGTTGAGACCGATGGCACCGAAAAGGAATTCGAAGTTGCCGACGGCCTGTCCGTTCTGGAAGCTGCCCATAAGAACGGCATTGACCTTGAAGGTGCATGCGAAGGTTCGCTGGCTTGC---------------------------------------------------------------------------------------------------------------------------------------------------------------------------------------------------ATGGCTCTGCTTAAAATCCACGAACCGGGCGAAACGCCGCTCCCCCACGAGGACGAGCGCCAGATCGCTGTTGGTATCGATCTGGGTACCACCAACTCGGTCGTTGCGATTTCACGCGGCGAAAAACCCGAAGTCCTGCGCGACAAATCCGGCAATGCGATTGTGCCGTCTGTTGTCTATTATGGCGATGACGCA---CCGGTGGTTGGCGAAGACGCCCGCGAACATATCAATACCGATGCCAATCGTGTGGTGTCCTCGGTCAAGCGCCTGATGGGGCGCGGGCTTGAGGATGTCAAATCCGTTGCCGGTACGCTGCCCTATGACGTCGAAGTCGGTGAACCGATGATGGTGCGCCTCAATGTCGGCGGGCGGGTTCTGACCCCGGTTGAAGTGTCGGCCGATATTCTGCGTGCCCTGCGCGCACGCGCCGAGGAAGGCCTTGATAAGCCGGTCGAAAAGGCGGTGATCACGGTTCCTGCCTATTTCGATGACGGGGCACGCACCGCGACCAAGGATGCGGCGAAGCTTGCCGGGATCGAAGTTCTGCGTCTGGTCAATGAACCGACCGCAGCTGCCCTTGCCTATGGCCTTGATAACGGGGCAGAGGGGCTTTACGCCGTTTACGATCTTGGCGGCGGAACGTTTGATATCTCGCTTCTGAAAATGCAAAAGGGCGTTTTCCAGGTCAAGGCGACCGGTGGTGACGCCGCCCTTGGCGGGGATGATTTCGATCATGCCATTGCCGAACATCTTCTGGCTGAGCGCAAGGACGGCGGTGCAGCCGATTCCCTTGATGCGTCGGATGCCAAACGGCTTTTGAAAACCGCACGCAAGGTCAAGGAAGGCCTGACCGATCAGGATGCGGTCGATGTCTCTGTCGATCTCAACGGATCGGTGACCAGCCATACCGTAACCCGCACCGCGTTCGAGGCAATGATCGCCAAGCTGGTATCGCGTACCATCGCGATCACCGAGCAGGTGCTTGACGATGCCGATATCCTGCCCGAAGACGTCAAGGGCGTGGTGCTGGTCGGCGGGTCAACCCGTGTGCCTGCGGTGCGCAAGGCGGTGGCCGATCTGTTCGAACAGGAACCGCTGTCTGATATCGACCCGGACGAGGTCGTGGCCCTTGGCGCCGCCCTTCAGGCCGAGGCGCTGACGGGGGGCTCT---GACAACCTTCTTCTTGATGTCACGCCGCTGTCGCTTGGTCTTGAAACCATGGGCGGGATTGTTGAAAAGGTCATCGACCGCAACACCCCGATCCCGGTCGCCAAGGCCCAGGAATTCACCACCTATCAGGATGGCCAGTCGGCCATGATGATCCATGTGGTGCAGGGCGAACGCGAAATGGTCGATCAGTGCAGGTCGCTTGCCCGGTTCGTTTTGACCGGCATTCCGTCAATGGCGGCCGGTGCCGCGCGGATCCGCGTGCAGTTCAATGTTGATGCCGATGGTCTTTTGACCGTGTCGGCACGCGAAGAAACCACCGGCACCGAACAGGAAGTTGCGGTCAAGCCGACCTATGGCATCAATGAAACCGATATGGCCAACATGCTGCGCGACAGTATGGTCCATGCCCGCGAAGATATGGAAATGCGCGTCCTGACCGAAGCACGGGTCGAGGCACGGCGCAATATCCTTGCGGTCCGGGCGGCCATGGCGGCCGACCGAGCACTTCTGAGTGCCGAGGACGAAACCAGTATCAACAACGCCATTACTGCCCTTGAGACGGCGATGGCCGGCGATGATCGCGATGCGATTAACGAGGCCGCCGAGGCCCTTGAAAATGCGTCGCGACCCTTTGCCGAAACCCGAATGGATAGCCGGATCAGACAGGCGCTTGCCGGTCAAAATGTCGATGAAGTGAAT---------ATGGCTTTACCGTCACCGATTTCTGTCACGCCAGTTGCCCTTGATCACATCAAGGCGTTGCTTGATAGCCGCGGCAAACCGTCGCACGGCATTCGGCTTGGTGTGCGCAGCAAAGGGTGTTCGGGCCTGTCTTACACGCTTGAATATGCTGACGATGCCAGCGGCTTCGAAGAAGTTGTCGAGCTGGACGGCGTGAAAATCCTGATCGACCCGAAAGCCATCATGTTCGTGCTCGGCACGGAGATGGATTACGAGGTCAACAAGATGGAAGAAGGTTTCGTCTTCCGTAACCCCAACGAAAAAGGTCGTTGCGGGTGCGGGGAATCCTTCCACGTC---------ATGGAGGAAGCCTTAAATATGAACGAGCTTAAAGCAAAGCCGATCTATCTGGACTACCAGGCCACGACGCCGACCGACCCGCGTGTCGTCGAAGCGATGCTGCCGTATTTCACCGAGAAGTTCGGTAACCCGCATTCCCGCAACCACAGCTTTGGCTGGGAAGCCGAAGATGCCGTTGAAGTCGCCCGTGCCCAGGTTGCCAAGATCATTGGCGCATCGGCCAAGGAAATCATCTTTACCTCTGGTGCGACTGAATCGAACAACCTCGCACTCAAAGGTGTGATGAAGTTCTATGGCAAGAAAAAGCCGCATCTGATCACGGTCGTGACCGAGCATAAATGCGTGCTCGACAGTGCCCGTCACCTTGAGCAGGAAGGTTACAAAGTGACCTATCTTGGCGTTAAGGAAAACGGCCTGATCGACCTTGAAGAACTCAAGGCTGCGATCACCGATGAAACCGCACTTGTTTCCGTCATGGGCGTGAACAACGAAATCGGTGTCATTCAGCCGCTGAAAGAAATCGGCACCATCTGCCGTGAACGCAAAGTGTTCTTCCACACCGATTGCGCACAGGCCGTTGGCAAGATCGACCTTGATGTCGAAGACATGAATATCGATCTGATGTCGATTTCCGGTCACAAGATCTATGGCCCGAAAGGCATCGGCGCGCTGTTCGTTCGCCGTCGTCCGCGCGTTCGCGTTATCGCCCAGATCACCGGTGGTGGTCAGGAACGCGGCATGCGTTCGGGTACGCTTCCGACCCCGCTGATCGTGGGTCTTGGCAAGGCATGTGACATTCTGTCCAACGAAATGGCCGAAGAAAACGCCCGTATCGCTGAACTGCGTGATTACACCTTGCAGCGTTTCCGTGATCGTCTTGCCGACATTTATCTGAATGGCGACGAAAAAGAGCGCGTTTGTGGCAACCTCAATGTTTCCTTTGCCTATGTCGAAGGCGAAAGCCTTCTGATGGACATCAAGAACATTGCGGTTTCGTCGGGTTCGGCATGTACTTCTGCATCGCTTGAGCCGTCCTATGTTCTGCGTGCGCTTGGCGTTGACGAAGAACTTGCACATACCTCGCTTCGTATCGGCATCGGCCGTTACACCACCAAGGAAGAACTCGATACCGCTGTCGATGCGATCTGCACTGCGGTCGAGCGTCTCCGCGAGATGAGCCCGCTTTGGGAAATGGCCCAGGAAGGTATCGACCTCAAGTCGATCGAATGGGCTGAGCAC
>1974092_Rbacterium@ISC
ATGTCCCTGGACGATACCGCCTTCGCCCGCATCGCCGACGAGACCCTCGAGGCGGTCATGGACGCCGTCGAGGGGGCCTTGGGCGAC---CAGGCCGACGTCGATCTGGACGGCGGCATCCTGACCATCGACTTGGACGCCGGCGGACAGTACGTCATCAACAAGCACGCGCCCAACAGGCAGATATGGATGTCGTCACCGAAAAGCGGCGCCACCCACTACGAATACGACGCCAAAGCGGCCGGTTGGCGCTGCACGCGCTCGGGCAGCCGCTTTGACGAGACCCTGGCGGCCGAACTCAAGACCTTAACGGGGGTTGCCGTCCGCCTGATGTTCAAGATGACCTTCGTCCTGCCCGACGGCACGCCGCAGGAGGTGGAGGCGCCCGAGGGGTTGTCCGTGCTCGAGGTCGCGCACCGCAACGGCGTCGACCTGGAAGGCGCCTGCGAGGGTTCGCTCGCCTGCTCCACCTGCCACGTGATCGTCGACAAGGAATTCTACGACAGGCTGGAGGAAGCCAGCGAGGACGAGGAGGACATGCTCGACCTGGCCTTCGGCCTGACCCATACGTCGCGGCTCGGCTGCCAGATCGTCATGTGCGAGGAACTGGACGGCCTCAAGGTGACGCTGCCCGCGGCGACGCGCAACATGATGGTCGACATGGCGCTTCTGCAGATCCACGAGCCGGGCGAGACGCCGGCCCCCCACGAGAACGACGCCGATGTCGCCGTCGGCATCGACCTGGGCACCACCAACTCCGTGACGGCCGTGTCCGTCGACGGCAAGGCGGAAGTCCTGCGCGACGAGGACGGCCAGGCCCTGGTGCCCTCCGTCGTCGCCTATGCGCCCGACGGATCGCCCATCGTCGGCGGCCTGGCCAAGCGCCTGATCGCCATGCGGCCGGACAGCGTCGTCAGCTCCATCAAGCGCCTCATGGGCCGCGGCATCGCCGACATCAAGGCCGTCGCCGGCCACCTGCCGTTCGCGGTCGAACCCGGAGGGTCGAAGATGGTCCGCATCAACGTCGGCGGCCGCAAGCTGACGCCCGTGGAGGTTTCCGGCCATATCCTGTCGGCGCTCAAGGAACGGGCCGAAGATGTGCTCGACCGCGAGGTCACGCGCGCCGTCATTACCGTGCCAGCCTATTTCGACGACGCCGCGCGCACGGCCACCAAGGACGCCGCACGCTTGGCGGGGCTCGAGGTTCTGCGCCTGGTCAACGAACCGACGGCGGCGGCCCTGGCCTACGGCCTGGACAAGGAGGCCGAGGGCCTCTACGCCGTCTACGACCTGGGCGGCGGCACCTTCGACATCTCGCTTCTGCACATGGAAAAGGGCGTGTTCCAGGTGCTCGCCACGGGCGGCGACGCGGCCTTGGGCGGCGACGATTTCGACCACGCCATCGCCGAACGTTTCCTGAAGGACTGGGCG------------GGCGAGGCGCCGGGCGCCGGCGCCGTCAAGCAGGCCATCGCCACGGCGCGCCAGGTCAAGGAGGACCTGAGCGGCACGGACAGCGGCACCTGGGCGCTGGATCTGGGCGGCGAGCAGCAGCACTTTACACTCGACCGCACGGCCTTCGAGTCCCTGATCGCCCCCCTTGTCTGGCGCACGCTGCGCATTTGCGAGGACGTGCTGGACGAGGCCGGCGTGAGCCCCGAGGCCGTGAAGGGCGTCGTCCTGGTCGGCGGCTCGACGCGGGTGCCCCTGGTCCGCCGCGAGGTGGCCGAGCTGTTCGGCCGCGAACCGCTTGCCGACATCGACCCGGACGAGGTCGTGGCCGTGGGGGCGGCCCTGCAGGCGGAGGCCTTGACCCGCGGCTCC---GACACCCTGCTGCTGGACGTCACGCCGCTGTCCCTCGGCATCGAGACCATGGGCGGGCTGACGGAAAAGATCATCCCCCGCAACACGCCGATCCCAGTGGCCAAGGCGCAGGAATTCACGACCTACCAGGACGGGCAGACCGCCATGGCGGTTCACGTGGTGCAGGGCGAACGGGAGATGGTCGACCAGAACCGCTCGCTCGCGCGCTTTACGCTGCGCGGCATCCCGCCGATGACGGCGGGGGCGGCGCGCATCCGCGTGACCTACGCGGTGGACGCCGACGGCCTGTTGACCGTCAGTGCGCGCGAGGAGGCCACGGGCACGGAGCAGAGCATCGAGGTCAAGCCGTCCTATGGTTTGAGCGAGGACGAGATGTCCCGGATGCTCTACGACAGCATGAAGCATGCCAAGGACGACATGACGCGCCGGCTGCTGGCCGAGGCGCGGGTCGAGGCGGGCCGCGCCCTGGGTGCCGTGAAGGCGGCGCTGGAGGTCGACGGCGACCTGCTGTCCGAGGGCGAGCGCGACGGGATCGCGGCGCTGGCGGCGGCGGCCGAGGCGGCCATCGCCGGCGACGACCGCGACGCCATCAACGACGCCGTCGAGAAGCTTGAGGAAGGCACGCGCACCTTCGCCGAAAAGCGCATGGACCGCGGCATCCGCGCGGCCCTGCGCGGTGTCGAGGTCGAGCGCCTGGACAAG------------------------ATGACCATCACGGACCAGGCCGCCGAGCGCGTGAAGGCGCTCCTGGCCAGTCGTGGCAAACCGTCCGCCGGCGTGCGCGTCGGCATCCGGACCAAGGGATGCTCGGGCATGTCCTATACCCTCGAGTTCGCGGACGAGAAGAACGAGTTCGACGAGGTCGTGGAGGACAAGGGAGTGAGAATCTACATCGACCCGAAGGCCACCATGTTCATCATCGGAACCGAGATGGATTTCGTCGAGGACAAGCTGGAATCCGGCTTCGTCTTCCAGAACCCGAACGAGAAGGGGCGCTGCGGTTGCGGCGAATCGTTCCACGTG---------ATGCACGAACTTCCGCACACCATCCAGAACCGGAAGGCGCCCATCTATCTGGACTACCAGGCGACGACGCCCACGGACCCCCGGGTGGTGGAAAAGATGCTGCCGTACTTCTCGGAACAGTTCGGCAACCCCCATTCGCGCAGCCACTTCTACGGCTGGGAGGCCGAGGACGCGGTCGAGATCGCCCGCGAGAGCGTGGCCTCCATCATCGGAGCCAACCCCAAGGAGGTGATCTTCACCTCGGGCGCAACGGAATCCAACAACCTGGCGCTTAAGGGCGTGGCGAACTTCTACAAGGACAAGAAGAACCACATCATCACCGTGGTGACCGAGCACAAATGCGTGCTCGACAGCTGCCGCCACCTGGAACAGGAAGGCTTCGAGGTCACCTACATGCCGGTCAAGGCGAACGGCCTGATCGACCTGGACCAGTTGCGCGAGACCATCACCGACAACACGGCCATCGTTTCGGTCATGGGCGTGAACAACGAGATCGGCGTGATTCAGCCCCTGAAGGAGATCGGCGCCATCTGCCGCGAGAAGGGCGCCTTCTTCCACACGGACTGCGCCCAGGCCGTGGGCAAGATTCCGCTCGACGTGGAAGAGATGAACATCGACCTGATGAGTATCTCGGGCCACAAGGTCTACGGCCCAATGGGCATCGGCGCGCTTTACGTGCGTCGCCGCCCGCGGGTCCGTCTGGTACCCATGATCAACGGCGGCGGCCAGGAGCGCGGCATGCGCTCCGGCACCCTGCCGACGCCGCTCTGCGTCGGTCTGGGCGAGGCCTGCGCCATCGCCGAGAAGGAAATGGGCGCCGAGAACGAGCGTCTGCGCCGGCTGCGCGACCGCATGTACCAATCGATCGTCGGTCGCCTGCCGGAGGTCTACCTGAACGGCGACCTGGACCAGCGTATCCCCGGCAACCTGAACATCTCGTTCGCCTTCGTCGAGGGCGAGGGCCTGATGATGGGGATCAAGGACCTGGCCGTGTCGTCGGGTTCGGCCTGCACCTCGGCCTCGCTGGAGCCCAGCTACGTGCTGCGCGCGCTCGGCGTGAACGAGGAACTGGCCCATACCAGCTTGCGCATCGGCTTCGGCCGGTTCACCACCGAGGAAGAGGTCGACGAGGCCGTCGAACTGATCATCCACGAGGTCGAGCGCCTGCGCGAGATGAGCCCGCTTTGGGAAATGCACAACGAGGGGATCGACATCTCCTCGATCGAGTGGGCGGAACAC
>91604_CPacanthamoeba@ISC
[truncated: 220,005 more chars]
