# Supplementary material for: Components of iron–Sulfur cluster assembly machineries are robust phylogenetic markers to trace the origin of mitochondria and plastids
Source: PLoS Biol. 2023 Nov 8;21(11):e3002374. doi: 10.1371/journal.pbio.3002374 (PMC10631705; doi:10.1371/journal.pbio.3002374)
Supplement: S1 Data — (ZIP) [file pbio.3002374.s017.zip › S1 Data/Concatenations/ISC/ISC_Alpha_Euka_nucleic/alignments/IscS_Alpha_Euka.nuc.fasta]

>12312345_Abacterium@PPR17971.1
------------------------------------------------------------------------------------------------------------------------------------------------------------------------------------------------------------------------------------------------------------------------------------------------------------------------------------------------------------------------------------------------------------------------------------------------------------------------------------------------------------------------------------------------------------------------------------------------------------------------------------------------------------------------------------------------------------------------------------------------------------------------------------------------------------------------------------------------------------------------------------------------------------------------------------------------------------------ATGAAAAAACCTGTTTACTTAGATTATCAA------------------------------------------------GCAACAACACCAACCGACCCACGTGTGGTGGAAGCGATG------GCACCCTATTGGTATGAAATG------------------------CCAGGTAACCCGCATTCACGTACACACCAATTTGGTTGGGACGCTGAAGAAGCGGTTGAAACCGCACGCGAAAATATTGCAAAAGTTATTGGTGCT---GACCCTAAAGAAATTATCTTCACATCGGGTGCGACAGAATCGAACAACATGGCGCTTAAAGGTTCAGCTGAATTTTATGGC------------------------ACAGAC---------------AAAAAGCACATCATCACAGTTGTAACAGAACACAAATGTGTGTTGGACAGCTGCCGTTGGTTG---GCTGAA---CGAGGT------------------------------------------------------------------------TTT---GAAATTACATATTTACCTGTT---GAAAAA---GATGGTTTGCTTGACCTTGCTAAACTAAAAGAAGCCATTCGTGAAGACACGATGATGGTAAGCGTTATGCATGCAAATAACGAA------------------------------------------------------------------------ATTGGCGTGGTGCAGGATATTAAATCTATTGGTGCTATCTGCCGTGAA------------AATGGT---------------------------------------GTTAAGTTCCACACCGATGCTGCACAAAGTTTCGGTAAACTGCCAATTGATGTGAATGAAATGAACGTGGATGTTATGTCTATTTCATCTCATAAAATTTATGGTCCTATGGGTGTGGGTGCGCTGTATGTTCGCCGT------AAG------CCA---CGCATGCGTGTACGTCCAATTATCAGTGGCGGTGGTCAAGAACGTGGTATGCGTAGTGGTACGCTACCTACACCGCTATTGGTTGGTTTTGGTAAAGCTGCTGAAATTGCATTGGCTGAAATGGAA------------------------ACTGAAAACACACGTTTACTTAAACTGCGTGATAAAATGATTGCTACAATCCAAGAAAATATTCCGCATGTTTATTTAAATGGT------------CACGCCACA---------CAGCGTTTGGCAGGCAACATCAACTTATCGTTTGCTTATGTTGAAGGTGAATCCTTGATGATG---------------------------GCCATT---AAAGAC------CTTGCTGTTTCTTCGGGGTCGGCTTGT---ACATCTGCTTCACTTGAACCTTCATATGTATTACGTGCACTTGGCTTAAGCGATGATATGGCACACACATCTATCCGCATGGGGATTGGGCGCTTTACAACAGATGAAGAAGTGGACTTTGCACTTGAAACCATTCTTTCAAATGTACAAAAATTGCGTGAAATGAGCCCACTTTGGGAAATGGTGCAA---------------------------------------------------------------------------GAAGGTGTT------------------------------------------------------------------------------------------------------------GACCTTGCA---TCTATCGAA------------------------------------------------------------------------------------------------------------------------------------------------------------------------------------------------------------------------TGGGCAGAACAC------------------------------------------------------------------------------------------------------------------------------------------------------------------------------------------------------------------------------------------------------------------------------------------------------------------------------------------------------------------------------------------------------------------------------------------------------------------------------------------------------------------------------------------------------------------------------------------------------------------------------------------------------------------------------------------------------------------------------------------------------------------------------------------------------------------------------------------------------------------------------------------------------------------------------------------------------------------------------------------------------------------------------------------------------------------------------------------------------------------------------------------------------------------------------------------------------------------------------------------------------------------------------------------------------------------------------------------------------------------------------------------------------------------------------------------------------------------------------------------------------------------------------------------------------------------------------------------------------------------------------------------------------------------------------------------------------------------------------------------------------------------------------------------------------------------------------------------------------------------------------------------------------------------------------------------------------------------------------------------------------------------------------------------------------------------------------------------------------------------------------------------------------------------------------------------------------------------------------------------------------------------------------------------------------------------------------------------------------------------------------------------------------------------------------------------------------------------------------------------------------------------------------------------------------------------------------------------------------------------------------------------------------------------------------------------------------------------------------------------------------------------------------------------------------------------------------------------------------------------------------------------------------------------------------------------------------------------------------------------------------------------------------------------------------------------------------------------------------------------------------------------------------------------------------------------------------------------------------------------------------------------------
>1629334_Cvaricaedens@GAO99049.1
---------------------------------------------------------------------------------------ATGTCTGCT------------------------------------------------------------------------------------------------------------------------------------------------------------------------------------------------------------------------------------------------------------------------------------------------------------------------------------------------------------------------------------------------------------------------------------------------------------------------------------------------------------------------------------------------------------------------------------------------------------------------------------------------------------------------------------------------------------------------------------------------------------------------------------------------------------------------------CAAATACAAAACACATTCTGTTCTCAC---------CCTTCAGGGGTTATTTATCTTGATTACCAG------------------------------------------------GCAACAACGCCTTGTGATCCCAGAATTGTCGAGAAAATA------ATCCCCTATTTTTATGAAAAT------------------------TTTGGCAATCCCCATTCGCGTAATCACTTTTATGGGTGGAGTGCTGAGGAAGCTGTAGAAAAAGCACGACTTCAAGTAGCCAATCTCATCAATGCT---AATCCCAAGGAAATTGTTTTTACATCAGGCGCCACTGAGGCAAATAACCTTGCGCTTAAGGGTGTCATGAAATTTTACCAG------------------------GATCGG---------------AAGAATCACCTCATTACTTGTGTGACGGAACATAAATGCGTCCTGGATACGGCACGTCATCTT---GAACAG---GAAGGA------------------------------------------------------------------------GTT---CGGGTGACTTATTTACCCGTG---AAGCCC---GATGGAATTATTGATCTTGATAAGCTGGAAAGCGCCATAACAGAACAAACTGCTTTGGTCTCTATTATGGCTGTGAACAATGAG------------------------------------------------------------------------ATTGGTGTTATTCAACCCATTGAAGAGATTGGCAAGCTTTGCCGTTCA------------AAGGGA---------------------------------------GTATTTTTCCATACAGATGCGGCTCAGGCGGTAGGAAAGATCCCCCTGGACGTTCTGAAAATGCATATTGATCTTCTTAGCATCTCAGGTCACAAGATTTATGGCCCCAAAGGAGTTGGAGCGCTTTATGTGGGACGC------AAA------CCC---AGAGTCAGGCTGGTGCCACTGATGAATGGTGGGGGGCAGGAACGGGGATTACGCTCAGGTACTTTATCTCCTGCATTATGTGTCGGGTTAGGAGAAGCCTGTGTGATTGCGGGAGAAGAAATGATG------------------------CAGGAGAATACTCGCCTTCTTGACTATCGCGATTATTTTTATAAAGGTTTGATGCAAGAACTTGACGAGATTTATCTGAATGGC------------AGTTTGATT---------CACAGAGTTCCCGGAAATCTTAATATCAGCTTTGCGCATGTAGAGGGAGAAGGGCTTATGATG---------------------------GGTCTC---AAGGAT------TTGGCGATATCGTCAGGCTCGGCGTGT---ACTTCTGCTTCCCTTGAACCATCCTATGTTCTGTATGCTTTGGGCGTTAACGAAGAATTGGCGCACACTTCACTGAGGATTGGATTTGGCCGTTTTACAACTCTTGAAGATTTAAGGTACGCCATGAAGCGGATTATTGCAGAAGTAAAGAGATTGCGTGAGATGAGTCCCTTGTGGGAAATGTCCCGG---------------------------------------------------------------------------GAAGGCATT------------------------------------------------------------------------------------------------------------GATTTGAAA---TCGATTAAT------------------------------------------------------------------------------------------------------------------------------------------------------------------------------------------------------------------------TGGGCTGCACAT------------------------------------------------------------------------------------------------------------------------------------------------------------------------------------------------------------------------------------------------------------------------------------------------------------------------------------------------------------------------------------------------------------------------------------------------------------------------------------------------------------------------------------------------------------------------------------------------------------------------------------------------------------------------------------------------------------------------------------------------------------------------------------------------------------------------------------------------------------------------------------------------------------------------------------------------------------------------------------------------------------------------------------------------------------------------------------------------------------------------------------------------------------------------------------------------------------------------------------------------------------------------------------------------------------------------------------------------------------------------------------------------------------------------------------------------------------------------------------------------------------------------------------------------------------------------------------------------------------------------------------------------------------------------------------------------------------------------------------------------------------------------------------------------------------------------------------------------------------------------------------------------------------------------------------------------------------------------------------------------------------------------------------------------------------------------------------------------------------------------------------------------------------------------------------------------------------------------------------------------------------------------------------------------------------------------------------------------------------------------------------------------------------------------------------------------------------------------------------------------------------------------------------------------------------------------------------------------------------------------------------------------------------------------------------------------------------------------------------------------------------------------------------------------------------------------------------------------------------------------------------------------------------------------------------------------------------------------------------------------------------------------------------------------------------------------------------------------------------------------------------------------------------------------------------------------------------------------------------------------------------------------
>244581_CPacanthamoeba@AIL13114.1
------------------------------------------------------------------------------------------------------------------------------------------------------------------------------------------------------------------------------------------------------------------------------------------------------------------------------------------------------------------------------------------------------------------------------------------------------------------------------------------------------------------------------------------------------------------------------------------------------------------------------------------------------------------------------------------------------------------------------------------------------------------------------------------------------------------------------------------------------------------------------------------------------------------------------ATGTCAGCCCAGAATTTTAAAACATCT---------CATCCAGATATGATTTATCTTGATTATCAA------------------------------------------------GCAACGACGCCTTGCGATCCTCGCGTTGTTGAGAAAATG------CTGCCTTATTTCACGGAACAT------------------------TTTGGAAATCCTCACTCTCGTAACCATCAATTTGGATGGGATGCGGAAGCCGCTGTTGAAACAGCTCGACATCAAGTCGCCGAGATTCTAGGAGCC---CATCCAAAAGAAATCATTTTTACATCAGGAGCAACGGAATCTAACAATTTAGCCCTTAAAGGGGTTGCTTATTTCAATCAA------------------------GCAGAA---------------AAAAATCATATCATTACGTGTGTCACAGAGCATAAATGCGTCTTAGATACTTGTCGTCATCTT---GAGCAA---CAAGGC------------------------------------------------------------------------TTT---GAGGTTACTTACCTCCCTGTT---GATAAT---AATGGACTTCTGGATCTTAAAAAATTGGAAGAAGCCATCACTGAGAAAACAGCATTAGTCTCGATTATGGCTGTTAATAATGAA------------------------------------------------------------------------ATAGGCGTTATCCAACCCCTCCAAGAAATTGGCGCCCTCTGTCGTAAA------------AAGAAT---------------------------------------GTGTTCTTTCATACAGATGCTGCTCAAGCGGTTGGTAAGATCCCTTTAAACGTCAAAGAGATGAATATTGACCTCTTGAGTCTTTCGAGCCATAAAATTTATGGCCCTAAAGGAATTGGGGCTCTCTATGTTGGTCGC------AAG------CCA---AGAGTGCGCCTTACATCTCAAATGAATGGTGGTGGCCAAGAAAGAGGCATGCGCTCAGGCACGCTTTCCCCAGCTTTATGTGTTGGACTTGGTGAAGCCTGTAAAATTGCCCAAGAAGAAATGGTT------------------------ACCGAACACGCTCATTTAACACAGCTCAACCATTATTTCTTTGAGAAAATAGAGCGTTCTCTTGATCAAGTTTATTTGAATGGT------------GACCGTCTT---------CAAAGGATCCCAGGAAATCTCAATCTTAGCTTTGCTCATGTTGAGGGAGAAGGACTTATGATG---------------------------GCAATC---AAGGAT------CTTGCCGTTTCATCAGGCTCTGCCTGC---ACCTCAGAATCGCTTGAGCCTTCTTATGTGCTCCGCGCTCTTGGTGTCGATGAGGAACTCGCTCATACTTCTCTTAGGATTGGATTTGGGCGTTTTACAACGCTTCAAGAAGTTGATAAAGCGAGTGAAACAATTATTTCTGCAGTTCAAAAACTTCGTAAAATGAGCCCGTTATGGGAAATGGCTCAA---------------------------------------------------------------------------CAAGGCATT------------------------------------------------------------------------------------------------------------GATCTTAAA---TCCATTAAT------------------------------------------------------------------------------------------------------------------------------------------------------------------------------------------------------------------------TGGGCAGCACAT------------------------------------------------------------------------------------------------------------------------------------------------------------------------------------------------------------------------------------------------------------------------------------------------------------------------------------------------------------------------------------------------------------------------------------------------------------------------------------------------------------------------------------------------------------------------------------------------------------------------------------------------------------------------------------------------------------------------------------------------------------------------------------------------------------------------------------------------------------------------------------------------------------------------------------------------------------------------------------------------------------------------------------------------------------------------------------------------------------------------------------------------------------------------------------------------------------------------------------------------------------------------------------------------------------------------------------------------------------------------------------------------------------------------------------------------------------------------------------------------------------------------------------------------------------------------------------------------------------------------------------------------------------------------------------------------------------------------------------------------------------------------------------------------------------------------------------------------------------------------------------------------------------------------------------------------------------------------------------------------------------------------------------------------------------------------------------------------------------------------------------------------------------------------------------------------------------------------------------------------------------------------------------------------------------------------------------------------------------------------------------------------------------------------------------------------------------------------------------------------------------------------------------------------------------------------------------------------------------------------------------------------------------------------------------------------------------------------------------------------------------------------------------------------------------------------------------------------------------------------------------------------------------------------------------------------------------------------------------------------------------------------------------------------------------------------------------------------------------------------------------------------------------------------------------------------------------------------------------------------------------------------
>1414854_CNamoebiphila@ARN85225.1
---------------------------------------------------------------------------------------------------------------------------------------------------------------------------------------------------------------------------------------------------------------------------------------------------------------------------------------------------------------------------------------------------------------------------------------------------------------------------------------------------------------------------------------------------------------------------------------------------------------------------------------------------------------------------------------------------------------------------------------------------------------------------------------------------------------------------------------------------------------------------------------------------------------------------------------------------ATGAGC---------TTAGAGAATGTCATTTATCTAGATTATCAA------------------------------------------------TCTACAACGCCCTGTGATCCCCGTGTTGTTGAACAGTTG------ATGCCCTATTTCAAAGATTAT------------------------TTTGGTAATCCCCATTCTCGCAATCATGCCTATGGATGGAAAGCCGAAGAAGCTGTGGAAAAAGCACGAGAGCAAGTTGCATCAATTATTAATGCG---GATCCTCGAGAAATTATTTTTACTTCTGGTGCAACAGAATCCAATAATCTTGCCTTAAAAGGTGTCGCTCGATTTTATAAG------------------------GATAAG---------------AAAACGCATATCATTACTTGTGTGACTGAACATAAATGTGTTCTTGATACATGCAGGCACCTT---GAAAAT---GAGGGC------------------------------------------------------------------------TTT---GAATTAACGTATTTGCCAGTG---AATTCA---AGTGGACTAATCGATCTTTCTCAGTTGTCGGAGGCCATCAATGACCGTACGCTTATGGTCTCCATTATGGCTGTGAATAACGAG------------------------------------------------------------------------ATAGGTGTCATTCAACCTCTTAAGGAAATAGGCGCGCTTTGTCGGTCA------------AAAGGA---------------------------------------ATATTTTTTCATACGGATGCAGCGCAAGCGATTGGGAAAATCCCTATAGATGTTGAGGAAATGAATATAGATCTTTTGAGTATTTCAAGCGGCAAGATTTATGGGCCAAAGGGCATCGGTGCTCTTTATGTGCGTCGA------AAA------CCT---CGGGTGCGCTTGATTCCACTAATTACAGGAGGCGGACAAGAGCGAGGGTTGCGCTCAGGGACTTTAGCTCCAGCGTTATGTGTAGGCATTGGTGCAGCTTGTGCCATTGCGCAGGCTGAGATGAAT------------------------GAAGAATCAAAACGAATTAAAGTACTGTCCGATCGTTTTTATAAAAAAATTATGACTGCTTTACCTCATGTATATTTAAACGGT------------GATGCGGAG---------CAAAGGATCCCTGGTAATTTAAACCTCTCTTTTGCTTATGTCGAAGGCGAAGGATTGATGATG---------------------------GGAATT---AAGGGG------TTGGCCGTTTCTTCGGGCTCAGCTTGT---ACTTCTGCTTCTCTTGAACCATCCTATGTTCTACGTGCTTTAGGAGTGGATGAAGAATTGGCCCATACATCTTTGCGTATTGGTTTCGGACGTTACACCACTGAACAGGAAGTTGATTCAGCTGTTGAACAAATAGTTCATGCTGTACAACGTTTACGTGAAATGAGCCCTCTCTGGGAAATGGCCCAG---------------------------------------------------------------------------GAGGGAGTT------------------------------------------------------------------------------------------------------------GATTTTAAA---TCGCTAACG------------------------------------------------------------------------------------------------------------------------------------------------------------------------------------------------------------------------TGGGCTGCCCAC------------------------------------------------------------------------------------------------------------------------------------------------------------------------------------------------------------------------------------------------------------------------------------------------------------------------------------------------------------------------------------------------------------------------------------------------------------------------------------------------------------------------------------------------------------------------------------------------------------------------------------------------------------------------------------------------------------------------------------------------------------------------------------------------------------------------------------------------------------------------------------------------------------------------------------------------------------------------------------------------------------------------------------------------------------------------------------------------------------------------------------------------------------------------------------------------------------------------------------------------------------------------------------------------------------------------------------------------------------------------------------------------------------------------------------------------------------------------------------------------------------------------------------------------------------------------------------------------------------------------------------------------------------------------------------------------------------------------------------------------------------------------------------------------------------------------------------------------------------------------------------------------------------------------------------------------------------------------------------------------------------------------------------------------------------------------------------------------------------------------------------------------------------------------------------------------------------------------------------------------------------------------------------------------------------------------------------------------------------------------------------------------------------------------------------------------------------------------------------------------------------------------------------------------------------------------------------------------------------------------------------------------------------------------------------------------------------------------------------------------------------------------------------------------------------------------------------------------------------------------------------------------------------------------------------------------------------------------------------------------------------------------------------------------------------------------------------------------------------------------------------------------------------------------------------------------------------------------------------------------------------------------
>1797230_Abacterium@OFX07133.1| RT_shifts_1_contigs
------------------------------------------------------------------------------------------------------------------------------------------------------------------------------------------------------------------------------------------------------------------------------------------------------------------------------------------------------------------------------------------------------------------------------------------------------------------------------------------------------------------------------------------------------------------------------------------------------------------------------------------------------------------------------------------------------------------------------------------------------------------------------------------------------------------------------------------------------------------------------------------------------------------------------------------------------ACG---------GTTACACGCCCCATATATTTAGATTATCAG------------------------------------------------TCAACAACGCCCTGTGATCCACGGGTTCTCAAGATGATG------TTGCCTTACTTTTCAGAAGAA------------------------TTTGGGAACCCGCATTCCCGTAGCCATGCCTATGGCTGGAAGGCGGAAGAAGCGGTTGAGCATGCCCGCAAGCAAGTGGCGGCCATCCTTCATGCG---AATCCTCGGGAAGTGATATTTACAAGTGGAGCTACGGAATCCAATAATTTAGCCTTAAAGGGCGTGGCTCATTTTTATAAG------------------------GACAAA---------------AAAAACCACATCGTGACATGTGCCACTGAGCACAAATGTGTTTTGGATAGCTGTCGCCATTTG---GAGCAA---GAGGGC------------------------------------------------------------------------TTT---AAAGTTACCTACTTGCCTGTA---AAACCC---AATGGAATACTAGATCTGGCTGAATTGAAGAAAGCTATTACTGAGCAAACAGCCCTTGTGTCCATTATGGCCGTCAACAATGAA------------------------------------------------------------------------ATTGGGGTGATTCAACCGCTCGCAGAGATTGGGAAAATCACTCGCGAG------------AGGGGA---------------------------------------GTTTTTTTTCACACGGATGCAGCCCAAGCAGTCGGAAAAATTCCCCTTGATGTGAATGAAATGAACATCGATCTTTTGAGCCTTTCGGCCCATAAAATTTATGGACCTAAGGGAATAGGGGTCCTTTATGTGCGACGT------AAG------CCC---CGAGTGAGGCTTGCGGCCCTCATTAATGGGGGTGGACAGGAGCGCGGCATGCGCTCAGGCACCCTTTCAACGCCTTTGTGTGTGGGGCTTGGGGAAGCTTGCGCCTTGGCGCAAAAGGAAATGAGG------------------------GCAGAAGCTATCCGTATAGAGGCCTTACGGGATCGTTTTTATGAGACTCTTCGTGTTAACCTTGAGGAAATTTACCTTAATGGT------------GATGCGAAA---------CAACGCATTCCTGGAAATTTAAACATAAGTTTTGCTCATGTGGAAGGAGAGGGATTAATGATG---------------------------GGAATC---AAAGAG------TTAGCTCTTTCCTCGGGATCGGCCTGT---ACGTCCGCGTCCCTTGAACCCTCTTATGTTTTGAGGGCTTTGGGGGTGGATGAGGAAATGGCGCATACCTCCTTGCGCATTGGGTTTGGGCGCTTTACAAATGAGGAGGACGTGGATCACGCTGCGAAACTTATCATTAAAGAAGTAAATCGTCTTCGGGACATGAGTCCCTTGTGGGAGATGAGCCGT---------------------------------------------------------------------------CAAGGCATC------------------------------------------------------------------------------------------------------------GATATTAAA---TCTATTCAA------------------------------------------------------------------------------------------------------------------------------------------------------------------------------------------------------------------------TGGGCAGAACAT------------------------------------------------------------------------------------------------------------------------------------------------------------------------------------------------------------------------------------------------------------------------------------------------------------------------------------------------------------------------------------------------------------------------------------------------------------------------------------------------------------------------------------------------------------------------------------------------------------------------------------------------------------------------------------------------------------------------------------------------------------------------------------------------------------------------------------------------------------------------------------------------------------------------------------------------------------------------------------------------------------------------------------------------------------------------------------------------------------------------------------------------------------------------------------------------------------------------------------------------------------------------------------------------------------------------------------------------------------------------------------------------------------------------------------------------------------------------------------------------------------------------------------------------------------------------------------------------------------------------------------------------------------------------------------------------------------------------------------------------------------------------------------------------------------------------------------------------------------------------------------------------------------------------------------------------------------------------------------------------------------------------------------------------------------------------------------------------------------------------------------------------------------------------------------------------------------------------------------------------------------------------------------------------------------------------------------------------------------------------------------------------------------------------------------------------------------------------------------------------------------------------------------------------------------------------------------------------------------------------------------------------------------------------------------------------------------------------------------------------------------------------------------------------------------------------------------------------------------------------------------------------------------------------------------------------------------------------------------------------------------------------------------------------------------------------------------------------------------------------------------------------------------------------------------------------------------------------------------------------------------------------
>1895706_Abacterium@OJW46271.1
------------------------------------------------------------------------------------------------------------------------------------------------------------------------------------------------------------------------------------------------------------------------------------------------------------------------------------------------------------------------------------------------------------------------------------------------------------------------------------------------------------------------------------------------------------------------------------------------------------------------------------------------------------------------------------------------------------------------------------------------------------------------------------------------------------------------------------------------------------------------------------------------------------------------------------------------------ATG---------GTAACTCGGCCCATTTATTTAGATTATCAA------------------------------------------------TCCACAACCCCTTGTGATCCCCGGGTTTTGGAAATCATG------TTGCCTTATTTTACGGAAGAG------------------------TTTGGAAATCCCCATTCTCGCAGTCATGCTTATGGATGGCGAGCGGAAGAAGCTGTTGAGGGCGCGCGCGGACATGTTGCCAAAATCATCAATGCC---GATCCACGGGAGGTGATTTTCACGAGTGGGGCTACGGAATCCAATAACCTTGCCCTGAAAGGGGTGGCTCAATTCTATAAG------------------------GCACAG---------------AAGGACCATATCGTTACGTGTGTGACCGAACACAAGTGTGTCCTTGATAGTTGTCGTCACTTA---GAGCAG---GAAGGT------------------------------------------------------------------------TTC---AAAATCACTTATTTGCCTGTC---CAGCCC---AATGGGATTATTGATTTAAATCGTTTACGGGATACCCTTACGGATCGCACAGCCCTTGTTTCAATTATGGCGGTCAATAATGAA------------------------------------------------------------------------ATTGGGGTGATTCAACCGCTTGCAGAGATTGGAAAAATTTGCCGTGAA------------CGTGGT---------------------------------------GTTTTCTTTCATACGGATGCCGCTCAGGCAGTTGGAAAAATTCCGATGGATGTGGAAGCGATGAACATAGATCTTTTAAGTATTTCTGCTCACAAACTTTATGGGCCTAAAGGGGTTGGTGCCCTTTATGTGAGACGC------AAG------CCA---AGAGTTCGTTTAACAGCGCTTATTACGGGTGGGGGTCAAGAAAGAGGGATGCGATCAGGAACTCTTTCGACTCCTTTGTGTGTGGGGATGGGGGTAGCCTGCGCTATTGCTCAAGCAGAAATGAGA------------------------GAAGAATATGCACGGCTTTGTACTCTGCGAGATCGTTTTTATAACACCATTCGTTCAGAACTTGAGGAAGTTTACCTGAATGGA------------GACTTTGAA---------CAGCGCATTCCCGGAAACTTGAACATCAGTTTTGCTCACGTTGAAGGAGAAGGATTGATGATG---------------------------GGTGTA---AAAGAG------TTAGCTGTTTCTTCAGGATCAGCTTGT---ACCTCAGCATCCCTTGAACCTTCCTATGTTTTACGGGCACTCGGCGTTGAAGAAGAAATGGCTCATACATCCCTAAGGATTGGATTTGGGCGATTTACAACAGAAGTAGAAGTTGATGCGGCCGCACAGAAAATTATCATAGAAGTCAATCGCCTGCGAGAAATGAGTCCCCTCTGGGAGATGAGTCGT---------------------------------------------------------------------------GAAGGCATT------------------------------------------------------------------------------------------------------------AATTTAAAA---TCAATCCAA------------------------------------------------------------------------------------------------------------------------------------------------------------------------------------------------------------------------TGGGCAGCCCAT------------------------------------------------------------------------------------------------------------------------------------------------------------------------------------------------------------------------------------------------------------------------------------------------------------------------------------------------------------------------------------------------------------------------------------------------------------------------------------------------------------------------------------------------------------------------------------------------------------------------------------------------------------------------------------------------------------------------------------------------------------------------------------------------------------------------------------------------------------------------------------------------------------------------------------------------------------------------------------------------------------------------------------------------------------------------------------------------------------------------------------------------------------------------------------------------------------------------------------------------------------------------------------------------------------------------------------------------------------------------------------------------------------------------------------------------------------------------------------------------------------------------------------------------------------------------------------------------------------------------------------------------------------------------------------------------------------------------------------------------------------------------------------------------------------------------------------------------------------------------------------------------------------------------------------------------------------------------------------------------------------------------------------------------------------------------------------------------------------------------------------------------------------------------------------------------------------------------------------------------------------------------------------------------------------------------------------------------------------------------------------------------------------------------------------------------------------------------------------------------------------------------------------------------------------------------------------------------------------------------------------------------------------------------------------------------------------------------------------------------------------------------------------------------------------------------------------------------------------------------------------------------------------------------------------------------------------------------------------------------------------------------------------------------------------------------------------------------------------------------------------------------------------------------------------------------------------------------------------------------------------------------
>1867952_CTmagnetica@SCA58071.1
------------------------------------------------------------------------------------------------------------------------------------------------------------------------------------------------------------------------------------------------------------------------------------------------------------------------------------------------------------------------------------------------------------------------------------------------------------------------------------------------------------------------------------------------------------------------------------------------------------------------------------------------------------------------------------------------------------------------------------------------------------------------------------------------------------------------------------------------------------------------------------------------------------------------------------------ATGGGCGTGAATACA---------CAGGACCATCCGGTATACTTGGATTACCAA------------------------------------------------GCCACCACACCGACCGACCCCCGTGTCGTTGAAGCGATG------ATGCCGTTTTTTACTCAGAAA------------------------TTCGGTAACCCCCATTCGCGCAACCATGCCTATGGCTGGGATGCTGAAGAAGGGGTTGAACAAGGGCGCAAGCAGGTTGCTGACATTATCAATGCC---AACCCGAAAGAAATCGTCTTTACCTCTGGTGCGACAGAATCAAACAACCTTGCCTTAAAAGGGGTAGGGGAGTTTTACAAG------------------------AAAAAA---------------CGCAATCACATCATCACTTGTGTGACAGAACATAAATGTATCCTTGATACATGTCGTCATATG---GAACAA---GAAGGT------------------------------------------------------------------------TTT---GAAGTCACTTACCTGCCTGTT---CAGGAA---AATGGCCTGATTAATCTGGATGAGCTCAAAGCAGCTATGACGCAAAACACATTGCTGGTTTCTATCATGGCGGTGAATAACGAA------------------------------------------------------------------------ATTGGTGTGATCCAGCCGTTAAAAGAAATTGGTGCCATGTGTCGTGCC------------AACAAA---------------------------------------ACATTCTTCCACACAGATTGTGCGCAGGCTGTGGGCAAGATCGATTTGGACGTTGATGAGATGAACATCGATTTGATGTCGATCTCTGGTCATAAAATTTATGGTCCCATGGGGATTGGTGCACTTTATGTGCGTCGT------CGT------CCA---CGTGTGCGTATCATTGCACAGATCAATGGTGGCGGTCAGGAACGTGGTATGCGCTCTGGCACATTGGCACCGGCACTTTGTGTTGGTCTGGGGGAAGCCTGTAAGATCGCCAAAGAAGAAATGAAA------------------------GCGGAAAATGAGCGTCTGCATGAATTGCAAATGCATATGTGGAACCGTTTTCAAGAAGAACTGCCTGAAGTCTATCTTAATGGG------------TCCTTGGAA---------GAACGTATTCCGGGTAACCTCAATGTGTCTTTCGCCTTTGTTGAGGGTGAAGGCCTCATGATG---------------------------GGGATT---AAGGAT------TTGGCTGTTTCTTCCGGTTCTGCCTGT---ACATCAGCGTCACTGGAACCCTCTTATGTGTTGCGTGCCCTTGGTGTTGAAGAAGAACTTGCCCATACCTCACTGCGTTTAGGTATCGGTCGTTTTTCGACAAAGGAAGAAGTTGATTTTGCAACAGACCGCATCATCAAAGAAGTCAAACGCCTGCGTGAAATGAGCCCGCTTTTTGAAATGGCTCAG---------------------------------------------------------------------------CAAGGTATC------------------------------------------------------------------------------------------------------------GATATTAAG---TCCATCCAG------------------------------------------------------------------------------------------------------------------------------------------------------------------------------------------------------------------------TGGGCAGAACAC------------------------------------------------------------------------------------------------------------------------------------------------------------------------------------------------------------------------------------------------------------------------------------------------------------------------------------------------------------------------------------------------------------------------------------------------------------------------------------------------------------------------------------------------------------------------------------------------------------------------------------------------------------------------------------------------------------------------------------------------------------------------------------------------------------------------------------------------------------------------------------------------------------------------------------------------------------------------------------------------------------------------------------------------------------------------------------------------------------------------------------------------------------------------------------------------------------------------------------------------------------------------------------------------------------------------------------------------------------------------------------------------------------------------------------------------------------------------------------------------------------------------------------------------------------------------------------------------------------------------------------------------------------------------------------------------------------------------------------------------------------------------------------------------------------------------------------------------------------------------------------------------------------------------------------------------------------------------------------------------------------------------------------------------------------------------------------------------------------------------------------------------------------------------------------------------------------------------------------------------------------------------------------------------------------------------------------------------------------------------------------------------------------------------------------------------------------------------------------------------------------------------------------------------------------------------------------------------------------------------------------------------------------------------------------------------------------------------------------------------------------------------------------------------------------------------------------------------------------------------------------------------------------------------------------------------------------------------------------------------------------------------------------------------------------------------------------------------------------------------------------------------------------------------------------------------------------------------------------------------------------------------
>1123355_Tpusilla@JHYO01000018.1_27
------------------------------------------------------------------------------------------------------------------------------------------------------------------------------------------------------------------------------------------------------------------------------------------------------------------------------------------------------------------------------------------------------------------------------------------------------------------------------------------------------------------------------------------------------------------------------------------------------------------------------------------------------------------------------------------------------------------------------------------------------------------------------------------------------------------------------------------------------------------------------------------------------------------------------------------ATGGGCGTGAATACA---------CAGGAAAACCCGGTTTATTTGGACTATCAG------------------------------------------------GCAACAACGCCGACAGACCCGCGTGTTGTAGAGGCAATG------ATGCCTTACTTTACGCAAAAA------------------------TTCGGTAATCCACACTCGCGCAATCATGCTTACGGCTGGGATGCCGAAGAAGCGGTTGAGGATGCACGCAAGCAAGTTGCTGACCTGATCGGGGCA---AACCCGAAAGAGATCATCTTTACTTCCGGTGCGACTGAGTCCAATAACCTTGCGATTAAAGGTGTTGCCCAGTTCTATAAA------------------------GGCAAG---------------CGCAATCACATCATCACCTGTGTGACAGAACATAAGTGCGTGCTGGATACCTGCCGCCATCTG---GAACAG---GACGGC------------------------------------------------------------------------TTT---GAGGTGACTTATCTGCCGGTT---AAGGAA---AACGGCCTGATCGACCTGGAAGAGCTGAAAGCGGCGATGACCGACAACACTGTTCTGGTTTCCATCATGGGTGTGAACAACGAA------------------------------------------------------------------------ATCGGTGTGATCCAGCCATTGAAAGAAATTGGTGCGCTGTGTCGGGAG------------AATAAG---------------------------------------ACGTTCTTCCACACAGATTGTGCGCAAGCCGTCGGTAAAATTCCGTTGGATGTGGAAGAGATGAATATCGATCTGATGTCAATCTCCGGTCACAAAATTTACGGTCCGATGGGCATTGGTGCGCTGTTTGTACGCCGT------CGC------CCA---CGTGTACGTCTGGTCGCGCAAATCAATGGTGGTGGTCAGGAACGTGGTATGCGTTCCGGTACATTGGCACCAGCTTTGTGTGTCGGTCTGGGTACCGCTTGTGAAATCGCTAAAAACGAAATGGCG------------------------GAAGAAAACGAGCGTATGCGCGAATTGCAGATGCACATGTGGAACCGCTTTAAAGAAGAGTTGCCGGAAGTTTATCTGAACGGT------------GATCTGGAA---------CAGCGCGTTTCTACAAACCTGAACGTCTCTTTCGCCTTCGTGGAAGGTGAAGGCTTGATGATG---------------------------GGGATT---AAAGAC------CTTGCGGTTTCTTCCGGTTCTGCTTGT---ACCTCTGCGTCATTGGAGCCGTCCTACGTGCTGCGTGCGTTGGGTGTGGAAGAAGAGTTGGCCCATACGTCCTTGCGCTTGGGCATTGGTCGCTTCACGACCAAAGAAGAAGTAGACTATGCAACAGACCGTATCATTAAAGAAGTGCAGCGCCTACGCGAGATGAGCCCGCTGTTCGAAATGGCTCAA---------------------------------------------------------------------------CAAGGGATC------------------------------------------------------------------------------------------------------------GATCTTAAG---TCCATTCAA------------------------------------------------------------------------------------------------------------------------------------------------------------------------------------------------------------------------TGGGCAGAACAT------------------------------------------------------------------------------------------------------------------------------------------------------------------------------------------------------------------------------------------------------------------------------------------------------------------------------------------------------------------------------------------------------------------------------------------------------------------------------------------------------------------------------------------------------------------------------------------------------------------------------------------------------------------------------------------------------------------------------------------------------------------------------------------------------------------------------------------------------------------------------------------------------------------------------------------------------------------------------------------------------------------------------------------------------------------------------------------------------------------------------------------------------------------------------------------------------------------------------------------------------------------------------------------------------------------------------------------------------------------------------------------------------------------------------------------------------------------------------------------------------------------------------------------------------------------------------------------------------------------------------------------------------------------------------------------------------------------------------------------------------------------------------------------------------------------------------------------------------------------------------------------------------------------------------------------------------------------------------------------------------------------------------------------------------------------------------------------------------------------------------------------------------------------------------------------------------------------------------------------------------------------------------------------------------------------------------------------------------------------------------------------------------------------------------------------------------------------------------------------------------------------------------------------------------------------------------------------------------------------------------------------------------------------------------------------------------------------------------------------------------------------------------------------------------------------------------------------------------------------------------------------------------------------------------------------------------------------------------------------------------------------------------------------------------------------------------------------------------------------------------------------------------------------------------------------------------------------------------------------------------------------------
>1288970_Msp@CCQ74481.1
---------------------------------------------------------------------------------------ATGTCA---------------------------------------------------------------------------------------------------------------------------------------------------------------------------------------------------------------------------------------------------------------------------------------------------------------------------------------------------------------------------------------------------------------------------------------------------------------------------------------------------------------------------------------------------------------------------------------------------------------------------------------------------------------------------------------------------------------------------------------------------------------------------------------------------------------------------------GACGTCCAAGGCAAGGGACATAACAGC---------ATCGTGACGCCGGTCTATCTGGACTATCAG------------------------------------------------GCGACCACGCCCACCGACCCGCGCGTGGTCGAGGAAATG------CTGCCCTGGTTCACTCAGAAT------------------------TTTGGCAACCCCCACTCCCGGAACCATGCCTATGGCTGGCGCACCGAGGAAGCGGTGGAAATCGGCCGCAAGCAGGTGGCGAGCCTGATCGGTGCC---GACCCGCGCGAGATCATCTTCACCTCCGGCGCCACCGAGGCCAACAACACCGCGCTCAAGGGCGTGGCCCGCTTCTACAAG------------------------GACAAG---------------AAGCGCCACATCATCACCGTGGTCACCGAACACAAATGCGTTCTCGATACCTGTCGCCACCTG---GAGCAG---GAAGGC------------------------------------------------------------------------TTC---GAAGTTACCTATCTGCCGGTG---CAACAA---AATGGCCTGATCGATCTGGACCTGTTGCGCGACACCCTCCGCGAAGACACGCTGATGGTCTCGGTGATGGGCGTCAACAATGAG------------------------------------------------------------------------ATCGGCGTCATTCAGCCGCTCAAGGAAATTGGCGCCATGTGCAAGGAG------------AACAAG---------------------------------------ACCTTCTTCCACACCGACTGTGCCCAGGCGGTGGGCAAGATCCCGCTCGACGTCAACGACATGAACATCGACCTGATGAGCATTTCCGGCCACAAGCTATATGGCCCCATGGGCATCGGCGCCCTGTTCGTCCGACGC------CGT------CCC---CGGGTGCGCCTGGAAGCCTTGATTTCCGGCGGTGGACAGGAACGAGGCATGCGCTCGGGCACCCTGCCGGTGCCGCTCTGTGTCGGCCTGGGCAAGGCCTGCGAGATCGCCGAAAAGGAAATGGCG------------------------GCGGAATCCGAACGTCTGCGCATGCTGCGTGACCGTTTTTACAAGAAATTCAACGACGCCCTTTCCGAGGTCTTCTTGAATGGC------------GACTTGGAA---------CAGCGCATCCCCGGCAACCTGAACCTGTCCTTTGCCTATGTGGAAGGCGAAGGCCTGATGATG---------------------------GGGATC---AAGGAT------CTGGCGGTATCAAGTGGTTCCGCCTGC---ACCTCGGCCTCCCTGGAGCCGTCTTATGTGTTGCGCGCCCTGGGCGTGGAAGAGGAACTGGCCCATACCAGTCTGCGGCTGGGCATTGGCCGCTTTACCACCGAGGAAGAAGTGGATTTCGCCGTCGATCTGATCGTCCGCGAAGTCACCCGCCTACGCGAGATGAGCCCGCTGTGGGAAATGGCGCAA---------------------------------------------------------------------------CAAGGCATC------------------------------------------------------------------------------------------------------------GATATCAAA---TCCATCCAG------------------------------------------------------------------------------------------------------------------------------------------------------------------------------------------------------------------------TGGGCCGAACAC------------------------------------------------------------------------------------------------------------------------------------------------------------------------------------------------------------------------------------------------------------------------------------------------------------------------------------------------------------------------------------------------------------------------------------------------------------------------------------------------------------------------------------------------------------------------------------------------------------------------------------------------------------------------------------------------------------------------------------------------------------------------------------------------------------------------------------------------------------------------------------------------------------------------------------------------------------------------------------------------------------------------------------------------------------------------------------------------------------------------------------------------------------------------------------------------------------------------------------------------------------------------------------------------------------------------------------------------------------------------------------------------------------------------------------------------------------------------------------------------------------------------------------------------------------------------------------------------------------------------------------------------------------------------------------------------------------------------------------------------------------------------------------------------------------------------------------------------------------------------------------------------------------------------------------------------------------------------------------------------------------------------------------------------------------------------------------------------------------------------------------------------------------------------------------------------------------------------------------------------------------------------------------------------------------------------------------------------------------------------------------------------------------------------------------------------------------------------------------------------------------------------------------------------------------------------------------------------------------------------------------------------------------------------------------------------------------------------------------------------------------------------------------------------------------------------------------------------------------------------------------------------------------------------------------------------------------------------------------------------------------------------------------------------------------------------------------------------------------------------------------------------------------------------------------------------------------------------------------------------------------------------
>1802023_Rbacterium@OHC80672.1| RT_shifts_1_contigs
------------------------------------------------------------------------------------------------------------------------------------------------------------------------------------------------------------------------------------------------------------------------------------------------------------------------------------------------------------------------------------------------------------------------------------------------------------------------------------------------------------------------------------------------------------------------------------------------------------------------------------------------------------------------------------------------------------------------------------------------------------------------------------------------------------------------------------------------------------------------------------------------------------------------------------------AATCATCCGCGCGGC---------GACGGCGCGCCCATCTATCTCGACTACCAG------------------------------------------------GCGACGACGCCGACCGATCCGCGCGTGCTCGAGTTAATG------CTGCCCCACTTCAACGCCCGC------------------------TTCGGCAATCCGCACTCGCGCAACCATGCCTACGGCTGGCGCGCCGAGGACGCGGTCGAGACCGCGCGCGGGCAGATCGCGAGCCTGATCAAGGCC---AACCCCAAGGAGATCATCTTCACCTCCGGCGCGACCGAATCCAACAACCTCGCGATCAAGGGCGTCGCCCATTTCTACAAG------------------------GACAAG---------------AAGGACCACATCATCACCTGCGTCACCGAGCACAAATGCGTGCTCGATGCCTGCCGGCATTTG---GAGCAG---GAAGGT------------------------------------------------------------------------TTC---CGCGTCACCTATCTGCCGGTG---CGCACC---GATGGCCTGATCGAGCTCGAGCGGCTCAAGGAAGCGATCACCGACAAGACCACGCTGGTTTCCATCATGACGGTCAACAACGAG------------------------------------------------------------------------ATTGGCGTCATCCAGCCGGTGCGCGAGATCGGCCGAATCTGCCGCGAA------------CGCGGC---------------------------------------GTCTTTTTCCACACCGACTGCGCCCAGGCGGTGGGCAAGGTCCCGCTCGACGTCGAGGACATGAACATCGACCTGATGAGCATTTCCGGCCACAAGATCTACGGACCAATGGGCATCGGCGCGCTCTTTGTCCGCCGC------CGC------CCG---CGCGTGCGCCTGGTGCCGCTGTTCAACGGCGGCGGGCAGGAGCGCGGCATGCGCTCGGGAACCTTGCCCTTGCCGCTCTGCGTCGGCCTCGGCGCGGCCTGCGCCATCGCCGAAAAGGAGATGGGC------------------------GCGGAAGCGGAGCGCCTCATGGCCTTGCGCGACCGTCTCAACAACCGGCTCAAGCAGCGGCTGTCGGAGATCTATCTCAACGGC------------GACCTCGAG---------CACCGGATTCCCGGCAATCTCAACATCAGCTTCGCCTACGTCGAGGGCGAGGGGCTGATGATG---------------------------GGCCTC---AAGGAT------TTGGCGGTGTCCTCGGGTTCGGCCTGC---ACCTCGGCCTCGCTCGAGCCTTCCTACGTGCTCCGCGCCCTTGGGGTGGAAGAGGAGCTTGCGCACACGTCCTTGCGCCTCGGGCTCGGACGCTTCACCACCGAAGCCGAAGTGGATTACGCCGCCGACCGGATCGCGTCCGAGGTCGAACGGCTGCGCGCCATGAGCCCGCTCTGGGAAATGGCGCAG---------------------------------------------------------------------------GAAGGAATC------------------------------------------------------------------------------------------------------------GACATCAAA---TCGATCAAA------------------------------------------------------------------------------------------------------------------------------------------------------------------------------------------------------------------------TGGGCCGAGCAT------------------------------------------------------------------------------------------------------------------------------------------------------------------------------------------------------------------------------------------------------------------------------------------------------------------------------------------------------------------------------------------------------------------------------------------------------------------------------------------------------------------------------------------------------------------------------------------------------------------------------------------------------------------------------------------------------------------------------------------------------------------------------------------------------------------------------------------------------------------------------------------------------------------------------------------------------------------------------------------------------------------------------------------------------------------------------------------------------------------------------------------------------------------------------------------------------------------------------------------------------------------------------------------------------------------------------------------------------------------------------------------------------------------------------------------------------------------------------------------------------------------------------------------------------------------------------------------------------------------------------------------------------------------------------------------------------------------------------------------------------------------------------------------------------------------------------------------------------------------------------------------------------------------------------------------------------------------------------------------------------------------------------------------------------------------------------------------------------------------------------------------------------------------------------------------------------------------------------------------------------------------------------------------------------------------------------------------------------------------------------------------------------------------------------------------------------------------------------------------------------------------------------------------------------------------------------------------------------------------------------------------------------------------------------------------------------------------------------------------------------------------------------------------------------------------------------------------------------------------------------------------------------------------------------------------------------------------------------------------------------------------------------------------------------------------------------------------------------------------------------------------------------------------------------------------------------------------------------------------------------------------------
>1802022_Rbacterium@OHC77462.1
---------------------------------------------------------------------------------------ATGAGTAAAAAAGGCGGA------------------AAC------------------------------------------------------------------------------------------------------------------------------------------------------------------------------------------------------------------------------------------------------------------------------------------------------------------------------------------------------------------------------------------------------------------------------------------------------------------------------------------------------------------------------------------------------------------------------------------------------------------------------------------------------------------------------------------------------------------------------------------------------------------------------------------------GGAGCCTCCGGACTGAAAGTCGGAAGT---------CGGGATCATCCGATTTATCTGGACTATCAG------------------------------------------------GCGACGACGCCGACCGATCCGCGTGTCGTTGAAGCCATG------TTGCCCTATTTCTCGGTGATG------------------------TTCGGCAATCCCCACTCGCGCAGCCACCGCTACGGCTGGGAGGCCGAGGCGGCGGTGGAGAAGGCGCGCGCTCAAGTCGCCTCCATCATCAACGCC---AACCCCAAGGAGATCATCTTCACCTCCGGCGCCACCGAGTCCAACAATCTGGCGATCAAGGGCGTGGCCCATTTTAACAAG------------------------GACAAG---------------AAGAACCACATCATTACCTGCGTCACCGAACACAAGTGCGTACTCGATACCTGCCGGCATCTG---GAGCAG---GAGGGA------------------------------------------------------------------------TTC---AGCGTCACCTATCTGCATGTG---CGGCCC---AACGGGTTGATAAACCTTGAAGACCTGAAGGGAGCGATGACGGAAAAGACGGTGATTGTTTCCATCATGTCCGTCAATAACGAG------------------------------------------------------------------------ATCGGCGTCATCCAGCCGATCAAGGAAATCGGCGCCCTTTGCCGCGAA------------CGCGGA---------------------------------------ATTTATTTCCACACCGACGCCGCCCAGGCGGTGGGCAAGATACCGCTGGACGTGGAGGAGATGAACATCGACCTGATGAGCATCTCCGGCCACAAGATTTACGGGCCGATGGGCATCGGCGCTCTTTTCGTGCGTCGC------CGT------CCA---CGGGTGCGCCTTCAGGCGCTGTTCCATGGCGGCGGCCAGGAGCGCGGCATGCGCTCGGGCACTCTGCCGACGCCGTTGTGCGTAGGCCTCGGCGAGGCCTGCGCCATTGCCGAGGCCGAAATGGAT------------------------GCCGAGAGCGAGCGCCTGGGCATGCTTCGCAAGCGCTTTGAAGACGCCATTAACAAGCGGTTGCCTGAAATCTATCTCAACGGC------------GACAGCGAA---------CATCGCATCCCCGGCAACCTCAACTACAGCTTTGCCTATGTTGAGGGCGAGGGCCTGATGATG---------------------------GCGATC---AAGGAC------CTGGCCGTTTCCTCCGGCTCCGCCTGC---ACCTCGGCATCCCTTGAGCCGTCATATGTGTTGAGGGCGCTCGGCGTCGATTCCGACATGGCCCATACTTCCCTGAGGATCGGCATGGGCCGTTTCACCACCGAGGAAGAGGTTGACTACGCCGCCGATAAAATCGCCGTTGAGGTCGAGCGGCTGCGCAAGATGAGTCCGTTGTGGGAGATGGCGCAG---------------------------------------------------------------------------GAAGGGATC------------------------------------------------------------------------------------------------------------GATATAAAG---TCCATCAAA------------------------------------------------------------------------------------------------------------------------------------------------------------------------------------------------------------------------TGGGCTGAACAC------------------------------------------------------------------------------------------------------------------------------------------------------------------------------------------------------------------------------------------------------------------------------------------------------------------------------------------------------------------------------------------------------------------------------------------------------------------------------------------------------------------------------------------------------------------------------------------------------------------------------------------------------------------------------------------------------------------------------------------------------------------------------------------------------------------------------------------------------------------------------------------------------------------------------------------------------------------------------------------------------------------------------------------------------------------------------------------------------------------------------------------------------------------------------------------------------------------------------------------------------------------------------------------------------------------------------------------------------------------------------------------------------------------------------------------------------------------------------------------------------------------------------------------------------------------------------------------------------------------------------------------------------------------------------------------------------------------------------------------------------------------------------------------------------------------------------------------------------------------------------------------------------------------------------------------------------------------------------------------------------------------------------------------------------------------------------------------------------------------------------------------------------------------------------------------------------------------------------------------------------------------------------------------------------------------------------------------------------------------------------------------------------------------------------------------------------------------------------------------------------------------------------------------------------------------------------------------------------------------------------------------------------------------------------------------------------------------------------------------------------------------------------------------------------------------------------------------------------------------------------------------------------------------------------------------------------------------------------------------------------------------------------------------------------------------------------------------------------------------------------------------------------------------------------------------------------------------------------------------------------------------------
>1974092_Rbacterium@PIW30692.1
---------------------------------------------------------------------------------------ATGAGC------------------------------------------------------------------------------------------------------------------------------------------------------------------------------------------------------------------------------------------------------------------------------------------------------------------------------------------------------------------------------------------------------------------------------------------------------------------------------------------------------------------------------------------------------------------------------------------------------------------------------------------------------------------------------------------------------------------------------------------------------------------------------GCCACCACAGAAAAA------------------------------------CACGAACTTCCGCACACCATCCAGAAC---------CGGAAGGCGCCCATCTATCTGGACTACCAG------------------------------------------------GCGACGACGCCCACGGACCCCCGGGTGGTGGAAAAGATG------CTGCCGTACTTCTCGGAACAG------------------------TTCGGCAACCCCCATTCGCGCAGCCACTTCTACGGCTGGGAGGCCGAGGACGCGGTCGAGATCGCCCGCGAGAGCGTGGCCTCCATCATCGGAGCC---AACCCCAAGGAGGTGATCTTCACCTCGGGCGCAACGGAATCCAACAACCTGGCGCTTAAGGGCGTGGCGAACTTCTACAAG------------------------GACAAG---------------AAGAACCACATCATCACCGTGGTGACCGAGCACAAATGCGTGCTCGACAGCTGCCGCCACCTG---GAACAG---GAAGGC------------------------------------------------------------------------TTC---GAGGTCACCTACATGCCGGTC---AAGGCG---AACGGCCTGATCGACCTGGACCAGTTGCGCGAGACCATCACCGACAACACGGCCATCGTTTCGGTCATGGGCGTGAACAACGAG------------------------------------------------------------------------ATCGGCGTGATTCAGCCCCTGAAGGAGATCGGCGCCATCTGCCGCGAG------------AAGGGC---------------------------------------GCCTTCTTCCACACGGACTGCGCCCAGGCCGTGGGCAAGATTCCGCTCGACGTGGAAGAGATGAACATCGACCTGATGAGTATCTCGGGCCACAAGGTCTACGGCCCAATGGGCATCGGCGCGCTTTACGTGCGTCGC------CGC------CCG---CGGGTCCGTCTGGTACCCATGATCAACGGCGGCGGCCAGGAGCGCGGCATGCGCTCCGGCACCCTGCCGACGCCGCTCTGCGTCGGTCTGGGCGAGGCCTGCGCCATCGCCGAGAAGGAAATGGGC------------------------GCCGAGAACGAGCGTCTGCGCCGGCTGCGCGACCGCATGTACCAATCGATCGTCGGTCGCCTGCCGGAGGTCTACCTGAACGGC------------GACCTGGAC---------CAGCGTATCCCCGGCAACCTGAACATCTCGTTCGCCTTCGTCGAGGGCGAGGGCCTGATGATG---------------------------GGGATC---AAGGAC------CTGGCCGTGTCGTCGGGTTCGGCCTGC---ACCTCGGCCTCGCTGGAGCCCAGCTACGTGCTGCGCGCGCTCGGCGTGAACGAGGAACTGGCCCATACCAGCTTGCGCATCGGCTTCGGCCGGTTCACCACCGAGGAAGAGGTCGACGAGGCCGTCGAACTGATCATCCACGAGGTCGAGCGCCTGCGCGAGATGAGCCCGCTTTGGGAAATGCACAAC---------------------------------------------------------------------------GAGGGGATC------------------------------------------------------------------------------------------------------------GACATCTCC---TCGATCGAG------------------------------------------------------------------------------------------------------------------------------------------------------------------------------------------------------------------------TGGGCGGAACAC------------------------------------------------------------------------------------------------------------------------------------------------------------------------------------------------------------------------------------------------------------------------------------------------------------------------------------------------------------------------------------------------------------------------------------------------------------------------------------------------------------------------------------------------------------------------------------------------------------------------------------------------------------------------------------------------------------------------------------------------------------------------------------------------------------------------------------------------------------------------------------------------------------------------------------------------------------------------------------------------------------------------------------------------------------------------------------------------------------------------------------------------------------------------------------------------------------------------------------------------------------------------------------------------------------------------------------------------------------------------------------------------------------------------------------------------------------------------------------------------------------------------------------------------------------------------------------------------------------------------------------------------------------------------------------------------------------------------------------------------------------------------------------------------------------------------------------------------------------------------------------------------------------------------------------------------------------------------------------------------------------------------------------------------------------------------------------------------------------------------------------------------------------------------------------------------------------------------------------------------------------------------------------------------------------------------------------------------------------------------------------------------------------------------------------------------------------------------------------------------------------------------------------------------------------------------------------------------------------------------------------------------------------------------------------------------------------------------------------------------------------------------------------------------------------------------------------------------------------------------------------------------------------------------------------------------------------------------------------------------------------------------------------------------------------------------------------------------------------------------------------------------------------------------------------------------------------------------------------------------------------------------
>1895778_Msp@OJX80887.1
------------------------------------------------------------------------------------------------------------------------------------------------------------------------------------------------------------------------------------------------------------------------------------------------------------------------------------------------------------------------------------------------------------------------------------------------------------------------------------------------------------------------------------------------------------------------------------------------------------------------------------------------------------------------------------------------------------------------------------------------------------------------------------------------------------------------------------------------------------------------------------------------------------------------------ATGACCATCCCCTCCATCGGCCGACGC---------CCGGGACAGCCGATTTATCTCGACTATCAG------------------------------------------------GCCACCACGCCGTGTGATCCGCGCGTGGTCGAAAAGATG------CTGCCCTATTTCACCGAGAAA------------------------TTCGGCAATCCGCATTCGCGCAACCATGCCTATGGCTGGGAAGCGGAAGAGGCGGTGGAACAGGCCCGCGAGCAGGTGGCCGCCATCATCGGCGCC---GATGCCAAGGAAATCATCTTCACCTCGGGCGCCACCGAGTCCAACAACCTGGCCATCAAGGGCGTCGCCCAGTTCTACAAG------------------------GATAAG---------------AAGGACCACATCGTCACCGTGGTCACCGAGCATAAATGCGTGCTCGACACCTGCCGCCACCTG---GAACAG---GAAGGC------------------------------------------------------------------------TTC---AAGGTCACTTATCTGCCGGTC---AAGCCC---AACGGCCTGATCGACCTGGCCGAACTGGAAGCGGTGGTCACCGACAAGACCGCCATCGTCTCGGTCATGGGCGTGAACAACGAA------------------------------------------------------------------------ATCGGCGTCATCCAGCCGTTGGCCGAGATCGGGGCGATCTGCCGCAAG------------AAGGGC---------------------------------------GCCTTCTTCCACACCGATTGCGCCCAGGCCGTGGGCAAGATCGAGCTGGACGTCAACGCCATGAACATCGATCTGATGTCCATTTCCGGCCACAAGATTTACGGCCCCAAGGGCATCGGCGCCCTTTACGTGCGCCGT------CGT------CCG---CGCGTGCGTATCGTTCCCATGATCAATGGCGGCGGCCAGGAACGCGGCATGCGGTCGGGCACCTTGGCGACGCCGCTGTGCGTCGGCCTGGGCGAGGCCTGCGCCATCGCCCAAGCCGAAATGGGG------------------------GCCGAAGCCGAACGTCTGCGCGGCATGCGCGACCGTCTGCTGGGCGGCCTGAAGCAGCGTCTGCCGGAAATCTACGTCAACGGT------------GACCTGGAC---------AACCGCGTCGCCGGCAACATCAACATTTCCTTCGCCTTCGTCGAGGGTGAAGGCTTGATGATG---------------------------GGCGTC---AAGGAT------TTGGCGGTGTCGTCGGGCTCGGCCTGC---ACCTCGGCGTCGCTGGAGCCGTCCTACGTGCTGCGCGCGCTGGGGCTGGATGCCGAAATGGCCCATACCAGCTTGCGTTTCGGCCTGGGCCGTTTCACCACCCAGGAAGACATCGACTATGCCATCGACCACACGGTCAAGGCGGTCGAGCATCTGCGTTCGCTGTCGCCGCTGTGGGACATGCACCTG---------------------------------------------------------------------------GAAGGCGTC------------------------------------------------------------------------------------------------------------GACCTGAAG---TCCATTCAG------------------------------------------------------------------------------------------------------------------------------------------------------------------------------------------------------------------------TGGGCGGAACAC------------------------------------------------------------------------------------------------------------------------------------------------------------------------------------------------------------------------------------------------------------------------------------------------------------------------------------------------------------------------------------------------------------------------------------------------------------------------------------------------------------------------------------------------------------------------------------------------------------------------------------------------------------------------------------------------------------------------------------------------------------------------------------------------------------------------------------------------------------------------------------------------------------------------------------------------------------------------------------------------------------------------------------------------------------------------------------------------------------------------------------------------------------------------------------------------------------------------------------------------------------------------------------------------------------------------------------------------------------------------------------------------------------------------------------------------------------------------------------------------------------------------------------------------------------------------------------------------------------------------------------------------------------------------------------------------------------------------------------------------------------------------------------------------------------------------------------------------------------------------------------------------------------------------------------------------------------------------------------------------------------------------------------------------------------------------------------------------------------------------------------------------------------------------------------------------------------------------------------------------------------------------------------------------------------------------------------------------------------------------------------------------------------------------------------------------------------------------------------------------------------------------------------------------------------------------------------------------------------------------------------------------------------------------------------------------------------------------------------------------------------------------------------------------------------------------------------------------------------------------------------------------------------------------------------------------------------------------------------------------------------------------------------------------------------------------------------------------------------------------------------------------------------------------------------------------------------------------------------------------------------------------
>55518_Mgryphiswalde@AVM77261.1
------------------------------------------------------------------------------------------------------------------------------------------------------------------------------------------------------------------------------------------------------------------------------------------------------------------------------------------------------------------------------------------------------------------------------------------------------------------------------------------------------------------------------------------------------------------------------------------------------------------------------------------------------------------------------------------------------------------------------------------------------------------------------------------------------------------------------------------------------------------------------------------------------------------------------ATGACCACTTCTGCCATCGGCCGGCGC---------CAAGGACAGCCGATCTATCTCGACTATCAG------------------------------------------------GCCACCACGCCGTGCGATCCGCGCGTGGTCGATAAGATG------CTGCCCTATTTCACCGAGAAA------------------------TTCGGCAATCCCCACTCGCGCAACCACGCCTATGGCTGGGAAGCGGAAGAGGCGGTGGAAGTGGCGCGCGAACAGATCGCCGCCATCATCGGCGCC---GATGCCAAGGAAATCATCTTCACCTCGGGCGCCACCGAATCCAACAATCTGGCCATCAAGGGCGTGGCGCATTTCTACAAG------------------------GACAAG---------------CGCGACCACATCGTCACCGTGGTCACCGAGCACAAATGCGTGCTCGACACCTGCCGCCACCTG---GAACAG---GAAGGC------------------------------------------------------------------------TTC---AAGGTCACCTATCTGCCGGTT---AAGGCC---AACGGCCTGATCGACATGGCCGAGCTGGAAGCGGTGGTCACCGACAAGACCGCCATCGTTTCGGTGATGGGCGTCAACAACGAG------------------------------------------------------------------------ATCGGCGTCATCCAGCCCCTGGCTGAAATCGGCGCCCTGTGCCGCAAG------------AAAGGC---------------------------------------GCGTTCTTCCACACCGATTGCGCCCAGGCGGTGGGTAAGATCCCGCTGGACGTGAACGCCATGAACATCGACCTGATGAGCATTTCCGGCCACAAGATCTATGGCCCCAAGGGTGTCGGCGCCCTGTTCGTGCGCCGC------CGT------CCG---CGCGTGCGCATCGTCCCCATGATCAATGGCGGCGGTCAGGAACGCGGCATGCGCTCGGGCACCTTGGCCACGCCCCTGTGCGTCGGCCTGGGCGAGGCCTGCGCCATCGCCAAGGCGGAAATGGCG------------------------GCCGAGACCGAGCGCCTGCACGGTCTGCGCGACCGCCTGCTGAACGGCCTGAAGGCGCGTCTGCCGGAAATCTACGTCAACGGC------------GACCTGGAC---------AGCCGCGTTGCCGGCAACATCAACATCTCCTTCGCCTTCGTTGAGGGCGAGGGGCTGATGATG---------------------------GGGGTC---AAGGAT------CTGGCGGTGTCGTCGGGTTCGGCCTGC---ACCTCGGCCTCGCTGGAACCGTCCTATGTGCTGCGCGCCCTGGGCCTGGACGCCGAGATGGCCCATACCTCCCTGCGCTTCGGCCTGGGCCGTTTCACCACCGAAGCCGAGATCGATTACGCCATCGACCACACGGTCAAGGCGGTCGAGCATCTGCGGTCGCTGTCGCCGCTTTGGGATATGCACCTG---------------------------------------------------------------------------GAAGGCGTC------------------------------------------------------------------------------------------------------------GATATCAAA---TCGATCCAG------------------------------------------------------------------------------------------------------------------------------------------------------------------------------------------------------------------------TGGGCTGAACAC------------------------------------------------------------------------------------------------------------------------------------------------------------------------------------------------------------------------------------------------------------------------------------------------------------------------------------------------------------------------------------------------------------------------------------------------------------------------------------------------------------------------------------------------------------------------------------------------------------------------------------------------------------------------------------------------------------------------------------------------------------------------------------------------------------------------------------------------------------------------------------------------------------------------------------------------------------------------------------------------------------------------------------------------------------------------------------------------------------------------------------------------------------------------------------------------------------------------------------------------------------------------------------------------------------------------------------------------------------------------------------------------------------------------------------------------------------------------------------------------------------------------------------------------------------------------------------------------------------------------------------------------------------------------------------------------------------------------------------------------------------------------------------------------------------------------------------------------------------------------------------------------------------------------------------------------------------------------------------------------------------------------------------------------------------------------------------------------------------------------------------------------------------------------------------------------------------------------------------------------------------------------------------------------------------------------------------------------------------------------------------------------------------------------------------------------------------------------------------------------------------------------------------------------------------------------------------------------------------------------------------------------------------------------------------------------------------------------------------------------------------------------------------------------------------------------------------------------------------------------------------------------------------------------------------------------------------------------------------------------------------------------------------------------------------------------------------------------------------------------------------------------------------------------------------------------------------------------------------------------------------------------
>1437059_Mmoscoviense@OAN50883.1
------------------------------------------------------------------------------------------------------------------------------------------------------------------------------------------------------------------------------------------------------------------------------------------------------------------------------------------------------------------------------------------------------------------------------------------------------------------------------------------------------------------------------------------------------------------------------------------------------------------------------------------------------------------------------------------------------------------------------------------------------------------------------------------------------------------------------------------------------------------------------------------------------------------------------ATGACCAACATTACTCTTGCCCGGGCT---------CCTGGACAGCCGATCTATCTCGACTATCAG------------------------------------------------GCCACCACACCGTGCGATCCGCGTGTGGTCGAGAAGATG------ATCCCCTATTTCTTCGAGAAG------------------------TTCGGCAATCCCCACTCGCGCAATCACCGTTACGGCTGGGAAGCCGAGGAAGCGGTCGAGATCGGTCGCGAGCAGGTGGCCGATATCATCGGCGCC---GATGCCAAGGAAATCATCTTCACCTCGGGTGCCACCGAGTCGAACAATCTGGCCATCAAGGGCGTCGCCCACTTCTACAAG------------------------GACAAG---------------AAGGACCACATCGTCACCGTGGTCACCGAGCACAAATGCGTGCTGGACACCTGCCGCCACCTG---GAACAG---GAAGGC------------------------------------------------------------------------TTC---CGCGTCACCTATCTGCCGGTT---CAGACC---AACGGCCTGATCGATCTGGCCGAACTGGAAGCGGTGGTGACCGACAAGACCGCCATCGTCTCGGTGATGGCCGTCAATAACGAG------------------------------------------------------------------------ATCGGGGTGATCCAGCCTTTGGCCGAGATCGGCGCCATCTGTCGCAAG------------AAGGGC---------------------------------------GCCTTCTTCCACACCGATTGCGCCCAGGCGGTCGGCAAGATTCCGCTCGACGTCAACGCCATGAACATCGACCTGATGAGCATTTCGGGTCACAAGCTGTACGGCCCCAAGGGCATCGGCGCGCTCTATGTCCGCCGC------CGT------CCG---CGCGTGCGTCTGGTGCCGATGATCAATGGCGGCGGGCAAGAGCGCGGCATGCGCTCGGGCACGCTGGCGACCCCCTTGTGCGTCGGCCTGGGCGAGGCCTGCCGTCTGGCCAAGGCCGAGATGGGT------------------------GCCGAGGGCGAGCGCCTGCACATGCTGCGCGACCGCCTGCTGAACGGCCTGAAGGCGCGGCTGCCGGAAATCTATGTCAATGGC------------GACCTGGAA---------CAGCGCATCCCCGGCAACATCAACATCAGCTTCGCCTTTGTCGAGGGCGAGGGGCTGATGATG---------------------------GGGGTC---AAGGAT------CTGGCGGTGTCGTCGGGCTCGGCCTGC---ACCTCGGCCTCGCTCGAGCCGTCCTATGTGCTGCGCGCCCTGGGCCTGGATGCCGAAATGGCCCACACCTCGCTGCGCTTCGGTCTGGGCCGCTTCACCACCGAGGCCGACATCGATTATGCCATCGGCCATGTCGCCGAGGCGGTCGAGCATCTGCGCGCCATGAGCCCGCTGTGGGACATGCATCTC---------------------------------------------------------------------------GAAGGGGTC------------------------------------------------------------------------------------------------------------GACATCAAG---TCGATCCAA------------------------------------------------------------------------------------------------------------------------------------------------------------------------------------------------------------------------TGGGCCGAGCAT------------------------------------------------------------------------------------------------------------------------------------------------------------------------------------------------------------------------------------------------------------------------------------------------------------------------------------------------------------------------------------------------------------------------------------------------------------------------------------------------------------------------------------------------------------------------------------------------------------------------------------------------------------------------------------------------------------------------------------------------------------------------------------------------------------------------------------------------------------------------------------------------------------------------------------------------------------------------------------------------------------------------------------------------------------------------------------------------------------------------------------------------------------------------------------------------------------------------------------------------------------------------------------------------------------------------------------------------------------------------------------------------------------------------------------------------------------------------------------------------------------------------------------------------------------------------------------------------------------------------------------------------------------------------------------------------------------------------------------------------------------------------------------------------------------------------------------------------------------------------------------------------------------------------------------------------------------------------------------------------------------------------------------------------------------------------------------------------------------------------------------------------------------------------------------------------------------------------------------------------------------------------------------------------------------------------------------------------------------------------------------------------------------------------------------------------------------------------------------------------------------------------------------------------------------------------------------------------------------------------------------------------------------------------------------------------------------------------------------------------------------------------------------------------------------------------------------------------------------------------------------------------------------------------------------------------------------------------------------------------------------------------------------------------------------------------------------------------------------------------------------------------------------------------------------------------------------------------------------------------------------------------
>342108_Mmagneticum@BAE51832.1
ATG---------------------------------------------------------------------------------CAAATG---------------------------------------------------------------------------------------------------------------------------------------------------------------------------------------------------------------------------------------------------------------------------------------------------------------------------------------------------------------------------------------------------------------------------------------------------------------------------------------------------------------------------------------------------------------------------------------------------------------------------------------------------------------------------------------------------------------------------------------------------------------------ACAGCTCTCGGCAAG------------------------------------------------ACGACCCGCCCCAGCCTGCCCCGCGCC---------CCGGGGGCGCCGGTCTATCTGGACTATCAG------------------------------------------------GCGACGACGCCTTGCGATCCGCGGGTGGTCGAGGTCATG------CTGCCCTGGTTCACCGAGAAA------------------------TTCGGCAACCCCCATTCGCGCAACCACCGTTACGGCTGGGAAGCCGAGGAAGCGGTGGAGAAGGCCCGCGAGCAGATCGCCGACATCATCGGCGCC---GATTCCAAGGAGGTGATCTTCACCTCGGGCGCCACCGAGTCCAACAATCTGGCCATCAAGGGCGTCGCCCATTTCTACAAG------------------------GAAAAG---------------AAGAACCACATCGTCACCGTGGTGACCGAGCACAAATGCGTGCTCGACACCTGCCGCTACCTG---GAACAG---GAAGGC------------------------------------------------------------------------TTT---GCGGTGACCTATTTGCCGGTC---AAGGCC---GACGGGCTGATCGATCTGGCCGAGCTGGAGGCCGCCATCACCGACCAGACGGTCATCGTCTCGGTCATGGCGGTCAACAACGAG------------------------------------------------------------------------ATCGGCGTGATCCAGCCCCTGGCCGAGATCGGCGCCCTGTGCCGCAAG------------AAGGGT---------------------------------------GCCTTCTTTCATACCGACTGTGCCCAAGCGGTAGGCAAGATCCCGCTGGACGTAAACGCCATGAACATCGACCTGATGAGCATCTCGGGTCACAAGCTGTATGGCCCCAAGGGCATCGGTGCCCTGTACGTCCGCCGC------CGC------CCG---CGCGTCCGGCTGGTGCCGCTGATCACCGGCGGCGGCCAGGAGCGCGGCATGCGCTCGGGCACCCTGGCCACCCCGCTCTGTGTGGGCTTCGGCGAGGCCTGCGCCATCGCCAAGGCCGAGATGGGC------------------------GCCGAGAACGAGCGCCTGATGGGCCTGCGCAACCGCCTCCTGGGCGGGTTGAGGCAGCGCCTGCCGGAAATCTACGTCAACGGC------------GATCTGGAT---------CACCGCATCCCCGGCAACCTCAACATCTCGTTCGCCTTCGTCGAGGGCGAGGGGCTGATGATG---------------------------GGGGTC---AAGGAA------CTGGCGGTGTCGTCGGGGTCGGCCTGC---ACCTCGGCCTCGCTGGAGCCCTCCTACGTGCTGCGCGCCCTGGGCGTCGACGTGGAGATGGCTCATACGTCGTTGCGCTTCGGCCTGGGCCGCTTCACCACCGACGAGGACATCGAATTCGCCATCGACCATATCACCGAGGCGGTCGAGCACTTGCGGGCCATGAGCCCGCTGTGGGACATGCATCTG---------------------------------------------------------------------------GAAGGCGTC------------------------------------------------------------------------------------------------------------GATCTCAAG---TCCATCGAA------------------------------------------------------------------------------------------------------------------------------------------------------------------------------------------------------------------------TGGGCTGAGCAT------------------------------------------------------------------------------------------------------------------------------------------------------------------------------------------------------------------------------------------------------------------------------------------------------------------------------------------------------------------------------------------------------------------------------------------------------------------------------------------------------------------------------------------------------------------------------------------------------------------------------------------------------------------------------------------------------------------------------------------------------------------------------------------------------------------------------------------------------------------------------------------------------------------------------------------------------------------------------------------------------------------------------------------------------------------------------------------------------------------------------------------------------------------------------------------------------------------------------------------------------------------------------------------------------------------------------------------------------------------------------------------------------------------------------------------------------------------------------------------------------------------------------------------------------------------------------------------------------------------------------------------------------------------------------------------------------------------------------------------------------------------------------------------------------------------------------------------------------------------------------------------------------------------------------------------------------------------------------------------------------------------------------------------------------------------------------------------------------------------------------------------------------------------------------------------------------------------------------------------------------------------------------------------------------------------------------------------------------------------------------------------------------------------------------------------------------------------------------------------------------------------------------------------------------------------------------------------------------------------------------------------------------------------------------------------------------------------------------------------------------------------------------------------------------------------------------------------------------------------------------------------------------------------------------------------------------------------------------------------------------------------------------------------------------------------------------------------------------------------------------------------------------------------------------------------------------------------------------------------------------------------------
>2053833_Msp@RAU21464.1
---------------------------------------------------------------------------------------ATG---------------------------------------------------------------------------------------------------------------------------------------------------------------------------------------------------------------------------------------------------------------------------------------------------------------------------------------------------------------------------------------------------------------------------------------------------------------------------------------------------------------------------------------------------------------------------------------------------------------------------------------------------------------------------------------------------------------------------------------------------------------------ACCGCAATCGGCGCC------------------------------------------------AAGCCCTGTCCGACCCTGTCGCGCCCG---------AAAGGTGCTCCCGTCTACCTGGACTATCAG------------------------------------------------GCCACCACGCCGTGCGACCCGCGGGTGGTCGAGGCCATG------CTGCCCTGGTTCACCGAGAAA------------------------TTCGGCAATCCCCATTCGCGCAACCACCTCTACGGCTGGGAAGCGGAAGAGGCGGTGGAAAAGGCCCGCGAGCAGATCGCCGCCATCATCGGCGCC---GATGCCAAGGAGGTGATCTTCACCTCGGGCGCCACCGAGTCCAACAATCTGGCGCTCAAGGGCGTGGCGCATTTCTACAAG------------------------GACAAG---------------AAGAACCACATCGTCACCGTGGTGACCGAGCACAAATGCGTGCTCGATACCTGCCGTTATCTC---GAACAG---GAAGGC------------------------------------------------------------------------TTC---CAGGTCACCTATCTGCCGGTC---CAGGCC---AACGGCCTGATCGATCTGGCCGAGTTGGAAGCCGCCATCACCGATCAGACCGCCATCGTGTCGGTCATGGCGGTGAACAACGAG------------------------------------------------------------------------ATCGGCGTCATCCAGCCCCTGGCCGAGATCGGCGCCCTGTGTCGCAAG------------AAGGGC---------------------------------------GCCTTCTTCCATACCGATTGCGCCCAGGCGGTGGGAAAGATCCCGCTGGACGTCAACGCCATGAATATCGACCTCATGAGCATCTCCGGGCATAAGATCTATGGCCCCAAGGGCATCGGCGCCCTGTTCGTGCGCCGC------CGT------CCC---CGCGTGCGGCTGGTGCCGCTGATCACCGGCGGCGGCCAGGAGCGCGGCATGCGCTCGGGCACCCTGCCCACGCCCTTGTGCGTCGGCATCGGCGAGGCCTGCGCCATCGCGCAGGCGGAGATGGCG------------------------TCCGAGGCCGAACGGCTGACCGGATTGCGCAATCGCCTGCTGGGCGGGCTGCGGCAGCGGCTGCCGGAGATCTATGTCAACGGC------------GACCTGGAC---------AACCGCATTCCCGGCAATCTCAACATCTCCTTCGCCTTCGTCGAGGGCGAGGGGCTGATGATG---------------------------GGGGTC---AAGGAA------CTGGCGGTCTCGTCGGGATCGGCATGC---ACCTCGGCCTCGCTGGAGCCGTCCTATGTGCTGCGCGCCCTGGGCGTCGACGTGGAGATGGCCCATACCTCGCTGCGCTTCGGGCTGGGACGCTTCACCTCGGGCGAGGACATCGACTTCGCCATCGACCATATCGTCGAGGCGGTGGAGCATCTGCGTGCCATGAGCCCGCTGTGGGACATGCATCTG---------------------------------------------------------------------------GACGGCGTC------------------------------------------------------------------------------------------------------------GACATCAAG---TCGATCCAG------------------------------------------------------------------------------------------------------------------------------------------------------------------------------------------------------------------------TGGGCCGAGCAC------------------------------------------------------------------------------------------------------------------------------------------------------------------------------------------------------------------------------------------------------------------------------------------------------------------------------------------------------------------------------------------------------------------------------------------------------------------------------------------------------------------------------------------------------------------------------------------------------------------------------------------------------------------------------------------------------------------------------------------------------------------------------------------------------------------------------------------------------------------------------------------------------------------------------------------------------------------------------------------------------------------------------------------------------------------------------------------------------------------------------------------------------------------------------------------------------------------------------------------------------------------------------------------------------------------------------------------------------------------------------------------------------------------------------------------------------------------------------------------------------------------------------------------------------------------------------------------------------------------------------------------------------------------------------------------------------------------------------------------------------------------------------------------------------------------------------------------------------------------------------------------------------------------------------------------------------------------------------------------------------------------------------------------------------------------------------------------------------------------------------------------------------------------------------------------------------------------------------------------------------------------------------------------------------------------------------------------------------------------------------------------------------------------------------------------------------------------------------------------------------------------------------------------------------------------------------------------------------------------------------------------------------------------------------------------------------------------------------------------------------------------------------------------------------------------------------------------------------------------------------------------------------------------------------------------------------------------------------------------------------------------------------------------------------------------------------------------------------------------------------------------------------------------------------------------------------------------------------------------------------------------------
>1082_Pfulvum@SEH48767.1
---------------------------------------------------------------------------------------ATG---------------------------------------------------------------------------------------------------------------------------------------------------------------------------------------------------------------------------------------------------------------------------------------------------------------------------------------------------------------------------------------------------------------------------------------------------------------------------------------------------------------------------------------------------------------------------------------------------------------------------------------------------------------------------------------------------------------------------------------------------------------------ACAGCCCTCGGCCTCAAGACCCCCCCG------------------------------------CTCAGCAGCCCGACCCCGGCCCGGCGA---------GCCGATGTCCCGGTTTACCTCGATTATCAG------------------------------------------------GCCACCACGCCGTGTGATCCCCGCGTGGTCGAGGCGATG------TTGCCCTGGTTCACCGAGAAA------------------------TTCGGCAATCCACATTCGCGCAATCACGCCTATGGCTGGGAAGCCGAGGAAGCGGTCGAGCAGGCCCGCGCCCAGATCGCCGCGTTGATCGGGGCC---GATGCCAAGGAAATCATCTTCACCTCGGGCGCGACCGAATCGAACAATCTGGCGATTCGGGGCGTCGCGATGTTCCTGAAG------------------------GAACGG---------------CGCAACCACGTCGTCACCGTCTCGACCGAGCATAAATGCGTGCTCGACACCTGCCGCCACCTG---GAGCAG---GAAGGG------------------------------------------------------------------------TTC---GAGGTCACCTATCTGCCGGTC---GGCACC---AACGGGCTGATCGACCTGGCCGAGCTTGAGGCGGCGATCACCGACAAGACCGCGATCGTCTCGGTGATGGGGGTCAATAACGAG------------------------------------------------------------------------ATCGGGGTGATCCAGCCGCTGGCCGAGATCGGCGCGCTGTGCCGGGCC------------AAGGGC---------------------------------------GCCCACTTCCATTCCGATTGCGCCCAGGCGGTGGGGAAGATCCCGCTCGACGTCAATGCGATGAACATCGATCTGATGAGCATCTCCGGCCACAAAATCTATGGACCGAAGGGAGTCGGCGCGCTTTATGTCCGCCGC------CGC------CCC---CGCGTCCGGCTGGTGCCGATGATCCATGGCGGCGGCCAGGAACGCGGCATGCGCTCGGGCACGCTGGCGACGCCGCTGTGCGTCGGCCTGGGGTTGGCCTGCGCGCTGGCCCAGGCCGAGATGGCC------------------------GAGGAATCCAAGCGTCTGCTGGGCTTGCGCGCCCGCCTGCTGGGTGGTCTGCAACAGCGCCTGCCCGAGATTTACGTCAATGGC------------GACCTTGAC---------CACCGCGTCCCCGGCAATCTCAACATCTCGTTCGCTTTCGTCGAGGGCGAGGGGCTGATGATG---------------------------GGGGTC---AAAGGG------CTGGCGGTGTCGTCGGGCTCGGCCTGC---ACCTCGGCCTCGCTCGAGCCGTCCTATGTGCTTCGCGCGCTGGGGCTGAACGCCGAGATGGCCCACACCTCGCTGCGGTTCGGCTTTGGCCGCTTCACCACCGACGAGGACATCTCCTACGCGATCGACCACATCGTGACGGCGGTCGAGCACCTGCGCTCGCTCAGCCCGCTGTGGGAAATGCACCAG---------------------------------------------------------------------------GAGGGGATC------------------------------------------------------------------------------------------------------------GACGTCAGC---TCGGTTCAG------------------------------------------------------------------------------------------------------------------------------------------------------------------------------------------------------------------------TGGGCCGAGCAT------------------------------------------------------------------------------------------------------------------------------------------------------------------------------------------------------------------------------------------------------------------------------------------------------------------------------------------------------------------------------------------------------------------------------------------------------------------------------------------------------------------------------------------------------------------------------------------------------------------------------------------------------------------------------------------------------------------------------------------------------------------------------------------------------------------------------------------------------------------------------------------------------------------------------------------------------------------------------------------------------------------------------------------------------------------------------------------------------------------------------------------------------------------------------------------------------------------------------------------------------------------------------------------------------------------------------------------------------------------------------------------------------------------------------------------------------------------------------------------------------------------------------------------------------------------------------------------------------------------------------------------------------------------------------------------------------------------------------------------------------------------------------------------------------------------------------------------------------------------------------------------------------------------------------------------------------------------------------------------------------------------------------------------------------------------------------------------------------------------------------------------------------------------------------------------------------------------------------------------------------------------------------------------------------------------------------------------------------------------------------------------------------------------------------------------------------------------------------------------------------------------------------------------------------------------------------------------------------------------------------------------------------------------------------------------------------------------------------------------------------------------------------------------------------------------------------------------------------------------------------------------------------------------------------------------------------------------------------------------------------------------------------------------------------------------------------------------------------------------------------------------------------------------------------------------------------------------------------------------------------------------------
>28181_Mblakemorei@OEJ65215.1
---------------------------------------------------------------------------------------ATG---------------------------------------------------------------------------------------------------------------------------------------------------------------------------------------------------------------------------------------------------------------------------------------------------------------------------------------------------------------------------------------------------------------------------------------------------------------------------------------------------------------------------------------------------------------------------------------------------------------------------------------------------------------------------------------------------------------------------------------------------------------------------------------------------------------------------------------------ACGGCCAAGACTTGGACC---------CAAAACAACCCTCTCTACCTGGATTATCAG------------------------------------------------GCGACCACGCCAACCGATCCGCGTGTGGTTGAGGCGATG------AACCCCTATTGGACCGAAAAG------------------------TTCGGCAACCCGCATTCGCGCAACCACCATTATGGTTGGGAAGCGGAAGATGCGGTCGAGATTGCCCGCGGCCATGTGGCGGACTTGATTGGGGCC---TCGACGAAGGAAATCATTTTCACCTCAGGTGCTACGGAATCCAACAACTTGGCCATCAAAGGCGTGGCGAAGTTTTATGGC------------------------GACAAG---------------CGCAACCACATCATCACCTGCGTGACCGAACACAAGTGCGTGTTGGAATCCTGTCGGGCGTTG---CAGCAA---GACGGC------------------------------------------------------------------------TTT---GACGTCACCTATTTGCACGTC---CAAGAA---AACGGCTTGATCGATCTGGACGTTTTGAAGGCCGCGATGACGGATAAAACCGTGTTGGTTTCCATCATGGCGGTGAACAATGAA------------------------------------------------------------------------ATCGGCGTGATCCAGCCCTTGAAGGAAATCGGCCAACTGTGCCGCGCC------------AACAAA---------------------------------------ACCTTCTTCCACACTGACGCCGCGCAAGCCGTCGGGAAAATCCCCTTGGATGTGGATGACATGAACATCGATCTGCTGTCGATTTCCGGGCACAAAGTTTATGGCCCCATGGGCATCGGCGCGCTGTATGTGCGGCGC------AAG------CCC---CGTGTGCGGTTGGTGCCGTTGATCCACGGCGGCGGTCAAGAACGCGCCATGCGTTCGGGCACCTTGCCGACCCCCTTGGTGGTGGGTTTGGGCAAAGCGTGCGAATTGGCGAGCAAAGAAATGGCG------------------------GCGGAAGCTGAACGTCTGCACGGTTTCCAAAACCGCTTGTTTGAGGGTTTGAAAGAACGCATACCGGAAATTTTCTTGAACGGC------------GATCTTGTG---------CACCGCATTCCCGGCAATTTGAATATATCGTTTGCTTACGTCGAAGGTGAAGGCCTGATGATG---------------------------GGCATT---AAGGAC------TTGGCGGTCTCCAGCGGTTCCGCGTGC---ACGTCTGCGTCGTTGGAACCCAGCTATGTGCTGCGCGCGCTGGGTGTCGAAGAAGAACTGGCTCACACGTCCTTGCGTTTGGGCCTGGGCCGCTTCACCACCGAAGAAGACATCGACTATGCGATTGAACGCATTGCCAAAGAAGTGAACCGTCTGCGCGAACTGAGCCCGCTTTGGGACATGGCGCAA---------------------------------------------------------------------------GCCGGTATC------------------------------------------------------------------------------------------------------------GATATTAAG---TCCATCAAA------------------------------------------------------------------------------------------------------------------------------------------------------------------------------------------------------------------------TGGGCTGAACAC------------------------------------------------------------------------------------------------------------------------------------------------------------------------------------------------------------------------------------------------------------------------------------------------------------------------------------------------------------------------------------------------------------------------------------------------------------------------------------------------------------------------------------------------------------------------------------------------------------------------------------------------------------------------------------------------------------------------------------------------------------------------------------------------------------------------------------------------------------------------------------------------------------------------------------------------------------------------------------------------------------------------------------------------------------------------------------------------------------------------------------------------------------------------------------------------------------------------------------------------------------------------------------------------------------------------------------------------------------------------------------------------------------------------------------------------------------------------------------------------------------------------------------------------------------------------------------------------------------------------------------------------------------------------------------------------------------------------------------------------------------------------------------------------------------------------------------------------------------------------------------------------------------------------------------------------------------------------------------------------------------------------------------------------------------------------------------------------------------------------------------------------------------------------------------------------------------------------------------------------------------------------------------------------------------------------------------------------------------------------------------------------------------------------------------------------------------------------------------------------------------------------------------------------------------------------------------------------------------------------------------------------------------------------------------------------------------------------------------------------------------------------------------------------------------------------------------------------------------------------------------------------------------------------------------------------------------------------------------------------------------------------------------------------------------------------------------------------------------------------------------------------------------------------------------------------------------------------------------------------------------------------
>2032658_Abacterium@PDZW01000015.1_24
---------------------------------------------------------------------------------------ATG------------------------------------------------------------------------------------------------------------------------------------------------------------------------------------------------------------------------------------------------------------------------------------------------------------------------------------------------------------------------------------------------------------------------------------------------------------------------------------------------------------------------------------------------------------------------------------------------------------------------------------------------------------------------------------------------------------------------------------------------------------------------------------------------------------------------------------------ACCCATATGCCCGCCAACGAC---------CTGCCCCGCCCGATCTATCTGGATTATCAG------------------------------------------------GCCACCACGCCTTGCGATCCCAGAGTGGTCGAGGTCATG------CTGCCCTATTTCACTGAGAAA------------------------TTCGGCAACCCGCATTCGCGCAACCATATGTATGGCTGGGAAGCGGAAGAAGCGGTCGAAAAGGCGCGGGCGCAGGTGGGGGCCATCATCGGCGCT---TCCGACAAGGAAATCATCTTCACCTCGGGGGCTACGGAATCGAACAATCTGGCGATCAAGGGCGTCGCCCAGTTCTATAAG------------------------GAAAAG---------------AAGAACCACATCATCACCGTGGTGACCGAGCATAAATGCGTTTTGGATACTTGCCGCCATTTG---GAACTC---GATGGT------------------------------------------------------------------------TTC---GAGGTGACCTATTTGCCCGTG---AAGACG---GATGGGCTGATCGACCTTGATCAACTGAAGTCGGCCATCAAGGACACGACGGTGCTGGTGTCGGTGATGGCGGTCAACAACGAG------------------------------------------------------------------------ATCGGCGTCATTCAGCCGATGCATGAGATCGGCGCCATCTGCCGTGCG------------GCGGGC---------------------------------------GTTTTCTTCCATACCGATTGTGCGCAGGCGGTGGGCAAGATACCGCTTGATGTCGATGCCATGAACATCGATTTGATGAGCATTTCTGGCCACAAGATCTACGGCCCCAAGGGGATCGGAGCGCTTTACGTGCGCAGG------AAA------CCC---CGCGTGCGCCTGATGGCGCAGATCAATGGTGGCGGTCAGGAGCGCGGCATGCGCTCGGGCACGCTGGCAACGCCTCTGTGCGCCGGAATCGGCGAGGCCTGCCGCATCGCGCAGGCTGAAATGGAA------------------------GCCGAGGCCAAGCGCCTGACAGCCCTGCGCGACCGCTTCTTGAAGATCGTGATGAGCGGCCTGCCCCAGGTTTACGTGAATGGG------------CATCTGGAC---------AAGCGCATTCCAGGCAATCTCAATCTGTCTTTCGCCTTCGTCGAAGGCGAGGGGCTGATGATG---------------------------GCGGTC---AAGGAA------CTGGCGGTGTCGTCGGGATCGGCCTGC---ACCTCGGCCTCGCTAGAGCCTTCCTACGTGCTGCGCGCCCTGGGGCTCGAAGCTGAAATGGCCCATACCAGCCTGCGCATCGGGCTTGGACGCACCACGACGGAAGCCGAAGTGGATATTGCGGCGAGTCTGCTGGTCGAGCGCGTGACGAAACTGCGCGCTTTCAGCCCGCTTTGGGAAATGGCAGAG---------------------------------------------------------------------------GCCGGGATC------------------------------------------------------------------------------------------------------------GACATCAAA---TCGATCCAA------------------------------------------------------------------------------------------------------------------------------------------------------------------------------------------------------------------------TGGGCCGAACAT------------------------------------------------------------------------------------------------------------------------------------------------------------------------------------------------------------------------------------------------------------------------------------------------------------------------------------------------------------------------------------------------------------------------------------------------------------------------------------------------------------------------------------------------------------------------------------------------------------------------------------------------------------------------------------------------------------------------------------------------------------------------------------------------------------------------------------------------------------------------------------------------------------------------------------------------------------------------------------------------------------------------------------------------------------------------------------------------------------------------------------------------------------------------------------------------------------------------------------------------------------------------------------------------------------------------------------------------------------------------------------------------------------------------------------------------------------------------------------------------------------------------------------------------------------------------------------------------------------------------------------------------------------------------------------------------------------------------------------------------------------------------------------------------------------------------------------------------------------------------------------------------------------------------------------------------------------------------------------------------------------------------------------------------------------------------------------------------------------------------------------------------------------------------------------------------------------------------------------------------------------------------------------------------------------------------------------------------------------------------------------------------------------------------------------------------------------------------------------------------------------------------------------------------------------------------------------------------------------------------------------------------------------------------------------------------------------------------------------------------------------------------------------------------------------------------------------------------------------------------------------------------------------------------------------------------------------------------------------------------------------------------------------------------------------------------------------------------------------------------------------------------------------------------------------------------------------------------------------------------------------------------
>985867_COthessalonice@AEWF01000003.1_155
---------------------------------------------------------------------------------------ATGAACACTACC------------------------------------------------------------------------------------------------------------------------------------------------------------------------------------------------------------------------------------------------------------------------------------------------------------------------------------------------------------------------------------------------TGT------------------------------------------------------------------------------------------------------------------------------------------------------------------------------------------------------------------------------------------------------------------------------------------------------------------------------------------------------------------------------------------------------------------------CATCCCGCTGCCCATCAGCTCACCACT---------TTAGAAGGCCAAATCTATCTGGATTATCAA------------------------------------------------GCCACCACGCCCTGCGACCCACGTGTGTTGGAAAAGATG------CTACCTTATTTCTGCGATATT------------------------TTTGGTAATCCCCATTCGCGCAGCCATCCCCATGGTTGGTTAGCAGAAAACGCAGTGGAAAAAGCGCGGGAGCAAGTGGCACAGATTATTAAAGCT---GATCCTCGGGAAATTATCTTTACCAGTGGGGCCACTGAATCCAATAATTTAGCTATTAAAGGTGTCGCTGAGTTCAATAAA------------------------GAAAAA---------------AAGAATCATATTATTACTGTGGTGACCGAACATAAATGTGTGCTCGATACCTGTCGCCATTTA---GAACAG---CAAGGC------------------------------------------------------------------------TTT---GAGGTAACTTATCTTCCCGTC---AAACCC---GATGGATTAATTGATTTGGATCAACTGCGGGCGTCGATTAAAGGGTCCACGGTACTGGTTTCAGTCATGGCCGTGAATAATGAA------------------------------------------------------------------------ATAGGCGTTATTCAATCACTGGCGGAGATTGGTAAGATTTGCCGGGAG------------CATGGC---------------------------------------GTACTTTTCCATACTGATGCGGCGCAAGCGGTAGGCAAGATTGACCTAGATGTGGAGGCCATGAATATTGATTTGCTGAGTATTTCCGGCCATAAGATTTATGGACCCAAAGGAATTGGAGCCCTTTATGTCCGTCGC------CGG------CCG---CGGGTGCGGTTGCAGGCTCTGATCAATGGTGGCGGACAAGAGCGCGGCATGAGATCAGGAACCTTATCGCCGGCTTTATGTGTCGGACTAGGAGAAGCCTGTGCGATTGCCCAAGCAGAAATGGCA------------------------ACAGAACAAGCCCGGATCAAGCAATTAGCAGATAAGTTTTATCGCACAGTCATGGAGCGCCTACCTGAAGTTTTCCTCAATGGT------------CATCCGACC---------CAGCGCGTACCGGGTAATTTAAATCTGAGCTTTGCCTATGTTGAAGGGGAAAGCTTAATTATG---------------------------GGAATT---AAACGA------TTATCTGTTTCTTCTGGCTCTGCCTGT---ACGTCTGCTTCTTTGGAGCCTTCTTATGTACTGCGTGCTATTGGGGTAGGGGAAGAATTAGCTCATACGTCCATCCGTTTTGGCATTGGCCGTTTTACCACTGAGGCGGAAGTCGATGCGGCCATCGCTCTGCTTATTGAATCGGTGGAGAGATTACGTGCCATGAGCCCGTTGTGGGAGATGGCCCAA---------------------------------------------------------------------------GAAGGAATA------------------------------------------------------------------------------------------------------------GATATCACT---AAAATTCAA------------------------------------------------------------------------------------------------------------------------------------------------------------------------------------------------------------------------TGGGCAGCCCAT------------------------------------------------------------------------------------------------------------------------------------------------------------------------------------------------------------------------------------------------------------------------------------------------------------------------------------------------------------------------------------------------------------------------------------------------------------------------------------------------------------------------------------------------------------------------------------------------------------------------------------------------------------------------------------------------------------------------------------------------------------------------------------------------------------------------------------------------------------------------------------------------------------------------------------------------------------------------------------------------------------------------------------------------------------------------------------------------------------------------------------------------------------------------------------------------------------------------------------------------------------------------------------------------------------------------------------------------------------------------------------------------------------------------------------------------------------------------------------------------------------------------------------------------------------------------------------------------------------------------------------------------------------------------------------------------------------------------------------------------------------------------------------------------------------------------------------------------------------------------------------------------------------------------------------------------------------------------------------------------------------------------------------------------------------------------------------------------------------------------------------------------------------------------------------------------------------------------------------------------------------------------------------------------------------------------------------------------------------------------------------------------------------------------------------------------------------------------------------------------------------------------------------------------------------------------------------------------------------------------------------------------------------------------------------------------------------------------------------------------------------------------------------------------------------------------------------------------------------------------------------------------------------------------------------------------------------------------------------------------------------------------------------------------------------------------------------------------------------------------------------------------------------------------------------------------------------------------------------------------------------------------
>91604_CPacanthamoeba@AIK97035.1| RT_shifts_1_contigs
---------------------------------------------------------------------------------------------------------------------------------------------------------------------------------------------------------------------------------------------------------------------------------------------------------------------------------------------------------------------------------------------------------------------------------------------------------------------------------------------------------------------------------------------------------------------------------------------------------------------------------------------------------------------------------------------------------------------------------------------------------------------------------------------------------------------------------------------------------------------------------------------------------------------------------------------------------------------------------TATTTGGATTATCAG------------------------------------------------GCGACCACACCCTGTGATCCGCGGGTTTTAGAAAAGATG------CTTCCTTATTTCTGTGAGGTC------------------------TTTGGTAATCCTCATTCTCGGAGTCACCCGCATGGATGGTTAGCTGAATCTGCGGTGGACCATGCCCGTGGGCAGGTGGCCCAGATTATAAAAGCT---GATTCACGGGAAATTATCTTCACCAGTGGCGCTACTGAATCCAATAATCTGGCTATCAAAGGGGTGGCTCACTTTAATAAA------------------------GAAAAG---------------AAAAATCATATTATCACCGTTGTCACGGAGCATAAATGTGTTCTTGATACCTGTCGCTATCTG---GAACGA---GAAGGG------------------------------------------------------------------------TTT---GAGGTGACCTACTTGCCAGTG---GACACC---GATGGTTTAATTAACCTAGATGACCTAAAAGCGGCGATCAAGGAAACGACCGTTCTGGTGTCTGTCATGGCGGTCAACAACGAA------------------------------------------------------------------------ATTGGCGTGATTCAACCATTGGCCGAAATTGGTAAAATTTGTCGGGCT------------CATGGC---------------------------------------GTTCTGTTTCATACCGATGCTGCCCAGGCCGTTGGCAAGATCCCCCTTGACGTTGAGACTATGAATATTGATCTCTTAAGCATCTCGGGGCACAAAATTTATGGCCCGAAGGGGATTGGAGCTCTGTATGTGCGTCGC------CGC------CCT---CGCGTGCGCTTGCAAGCCTTAATCAACGGTGGCGGCCAAGAACGAGGAATGCGTTCTGGGACTTTGTCCCCCGCTTTATGTGTCGGGTTTGGCGAAGCTTGTGCTATTGCTGAAGCGGAGATGAGC------------------------AGTGAACAACAGCGCATTAAAAGACTTGCTAACAAATTCTACAAAGCCCTTATGGATCGGTTACCCGAGGTGTTTTTAAATGGC------------CACCTTGAG---------CAGCGGGTTCCTGGCAACCTAAACTTAAGCTTTGCTTATGTGGAGGGAGAAAGTCTCATCATG---------------------------GGAATC---AAGAAA------CTGTCTGTCTCCTCAGGATCGGCTTGT---ACATCAGCGTCTCTGGAGCCATCCTACGTTTTGCGAGCGATTGGTGTCGGCGAAGAATTAGCTCATACCTCGATCCGGTTTGGCATTGGACGCTTTACCACAGAGGCAGAGATCGACACAGCGCTGGCTGTTTTGATTGAATCAGTAGAACGCCTACGCGCCATGAGCCCCTTATGGGAAATGGCCCAA---------------------------------------------------------------------------GAGGGAGTG------------------------------------------------------------------------------------------------------------GATATTACC---AAAATCCAA------------------------------------------------------------------------------------------------------------------------------------------------------------------------------------------------------------------------TGGGCAGCTCAC------------------------------------------------------------------------------------------------------------------------------------------------------------------------------------------------------------------------------------------------------------------------------------------------------------------------------------------------------------------------------------------------------------------------------------------------------------------------------------------------------------------------------------------------------------------------------------------------------------------------------------------------------------------------------------------------------------------------------------------------------------------------------------------------------------------------------------------------------------------------------------------------------------------------------------------------------------------------------------------------------------------------------------------------------------------------------------------------------------------------------------------------------------------------------------------------------------------------------------------------------------------------------------------------------------------------------------------------------------------------------------------------------------------------------------------------------------------------------------------------------------------------------------------------------------------------------------------------------------------------------------------------------------------------------------------------------------------------------------------------------------------------------------------------------------------------------------------------------------------------------------------------------------------------------------------------------------------------------------------------------------------------------------------------------------------------------------------------------------------------------------------------------------------------------------------------------------------------------------------------------------------------------------------------------------------------------------------------------------------------------------------------------------------------------------------------------------------------------------------------------------------------------------------------------------------------------------------------------------------------------------------------------------------------------------------------------------------------------------------------------------------------------------------------------------------------------------------------------------------------------------------------------------------------------------------------------------------------------------------------------------------------------------------------------------------------------------------------------------------------------------------------------------------------------------------------------------------------------------------------------------------------
>244582_CPsymbiosus@JQAK01000001.1_1049
---------------------------------------------------------------------------------------ATG------------------------------------------------------------------------------------------------------------------------------------------------------------------------------------------------------------------------------------------------------------------------------------------------------------------------------------------------------------------------------------------------------------------------------------------------------------------------------------------------------------------------------------------------------------------------------------------------------------------------------------------------------------------------------------------------------------------------------------------------------------------------------------------------------------------------------------ACAGCTTGTAGTATGACAAAACAACCA---------GCTTCTCAGCAGATTTATTTAGATTATCAA------------------------------------------------TCAACCACTCCGTGTGATCCTCGGGTGTTGGAAAAAATG------TTGCCGTTTTTCACGACACAT------------------------TTCGGCAATCCCCACTCTAGAAGTCATCCTGAAGGTTGGTATGCTGAAAATGCTGTTGAAGCAGCACGGGACCAAGTAGCGGCCATTATTAAAGCC---GATGCCAGGGAAATTGTCTTTACCAGTGGCGCGACTGAGTCAAACAATTTGGCAATCAAAGGAGTGGCTCAGTTCTATAAA------------------------GATAGA---------------AAAAATCACATTATTACGTGTACGACCGAACACAAGTGTGTGCTTGATACCTGTCGCCATCTG---GAGCAA---GAAGGC------------------------------------------------------------------------TTT---GAGGTGACTTATCTGCCGGTC---CAGCAA---AATGGCTTGATTGATTTGGACCTTCTTAAAGCAGCCATTAAAGACTCAACTGTTCTTGTCTCCATCATGGCGGTGAATAACGAA------------------------------------------------------------------------ATTGGTGTCATCCAGCCTTTGGCGGAAATTGGTAAAATTTGTCGTGAA------------CAGGGT---------------------------------------GTTTTCTTTCACACAGATGCAGCGCAAGCAGTTGGTAAAATTGAGCTGGATGTGGAGGCAATGAACATCGATCTGATGAGCATTTCTGGACATAAAATTTATGGTCCAAAGGGGATAGGCGCCTTATTTGTTCGTCGT------AAA------CCG---CGGGTACGCTTGCAAGCAATGATTAATGGGGGTGGTCAAGAACGAGGTATGCGCTCTGGGACGCTGGCGCCGCCGCTTTGCGTTGGTTTGGGTGAAGCTTGCGCCATTATGGTCAAAGAAATGGAC------------------------GCAGATACCGTTCATGCCAAAAAGTTATCAGATCGTTTTTATGAGGCGATTATGCAGCGGTTACCAGAAGTATACTTGAACGGC------------GATCGTTAC---------CAACGAGTGCCAGGTAACTTGAACTTAAGCTTTGCCTATGTTGAAGGAGAAGGACTAATGATG---------------------------GGGATT---AAGGAT------CTGTCCGTTTCCTCTGGCTCTGCTTGT---ACCTCTTCTTCCCTTGAGCCGTCTTATGTCTTGCGGGCGATTGGTGTAGGTGAAGAATTAGCGCACACGTCGATCCGTTTTGGTTTTGGTCGGTTTAGTACTGAGGCTGAAGTTGATTTGGCCATAGAGAAGGTGATTACAGCGGTTGAAAAGCTGAGAGAAATGAGCCCGCTTTGGGAAATGGCACAA---------------------------------------------------------------------------GAGGGAATT------------------------------------------------------------------------------------------------------------GATATTGCC---TCAATTCAA------------------------------------------------------------------------------------------------------------------------------------------------------------------------------------------------------------------------TGGGCTGCTCAT------------------------------------------------------------------------------------------------------------------------------------------------------------------------------------------------------------------------------------------------------------------------------------------------------------------------------------------------------------------------------------------------------------------------------------------------------------------------------------------------------------------------------------------------------------------------------------------------------------------------------------------------------------------------------------------------------------------------------------------------------------------------------------------------------------------------------------------------------------------------------------------------------------------------------------------------------------------------------------------------------------------------------------------------------------------------------------------------------------------------------------------------------------------------------------------------------------------------------------------------------------------------------------------------------------------------------------------------------------------------------------------------------------------------------------------------------------------------------------------------------------------------------------------------------------------------------------------------------------------------------------------------------------------------------------------------------------------------------------------------------------------------------------------------------------------------------------------------------------------------------------------------------------------------------------------------------------------------------------------------------------------------------------------------------------------------------------------------------------------------------------------------------------------------------------------------------------------------------------------------------------------------------------------------------------------------------------------------------------------------------------------------------------------------------------------------------------------------------------------------------------------------------------------------------------------------------------------------------------------------------------------------------------------------------------------------------------------------------------------------------------------------------------------------------------------------------------------------------------------------------------------------------------------------------------------------------------------------------------------------------------------------------------------------------------------------------------------------------------------------------------------------------------------------------------------------------------------------------------------------------------------------
>1891279_Tindica@AXO15342.1
---------------------------------------------------------------------------------------------------------------------------------------------------------------------------------------------------------------------------------------------------------------------------------------------------------------------------------------------------------------------------------------------------------------------------------------------------------------------------------------------------------------------------------------------------------------------------------------------------------------------------------------------------------------------------------------------------------------------------------------------------------------------------------------------------------------------------------------------------------------------------------------------------------------------------------------------ATGAACGAGCTT---------AAAGCAAAGCCGATCTATCTGGACTACCAG------------------------------------------------GCAACGACGCCCACCGACCCGCGGGTTGTTGAGGCAATG------CTGCCATACTTCACCGAGAAA------------------------TTCGGTAACCCGCATTCGCGCAACCACAGCTTTGGCTGGGAAGCAGAAGACGCGGTTGAAGTTGCACGTGGCCAGATTGCCAAGATCATTGGCGCA---TCGGCTAAGGAAATTATCTTTACCTCGGGTGCGACCGAATCAAACAACCTCGCACTCAAGGGCGTGATGAAGTTCTATGGC------------------------AAAAAG---------------AAGCCGCACCTCATCACGGTCGTGACCGAGCATAAATGCGTGCTCGACAGTGCCCGCCACCTT---GAGCAG---GAAGGT------------------------------------------------------------------------TAC---AAAGTGACCTATCTTGGCGTT---AAGGAA---AACGGCCTGATCGACCTTGAAGAACTTAAAGCTGCCATCACCGACGAAACTGCACTTGTGTCCGTCATGGGTGTAAACAACGAA------------------------------------------------------------------------ATCGGTGTTATTCAGCCGCTTAAGGAAATCGGTGAAATCTGCCGTGAA------------CGCAAA---------------------------------------GTCTTCTTCCATACCGACTGTGCGCAGGCGGTTGGCAAGATCGACCTTGATGTTGATGACATGAAAATCGACCTGATGTCGATTTCCGGTCACAAGATTTACGGCCCGAAAGGCATTGGTGCGCTTTATGTTCGCCGT------CGC------CCG---CGTGTACGTGTCATTGCCCAGATCACCGGTGGTGGTCAGGAACGTGGCATGCGTTCGGGTACGCTGCCAACCCCGCTGATTGTGGGTCTTGGTAAGGCGTGTGACATTCTGTCCAACGAAATGGCA------------------------GAAGAAAACGCGCGCATCGAAAAGCTGCGTGACTACACCCTGCAGCGTTTCCGTGATCGTCTTGAAGACATCTATGTCAATGGT------------GACGAGCAT---------GAGCGTGTCAGCGGTAACCTGAACATCTCGTTTGCCTATGTCGAAGGTGAAAGCCTTCTTATG---------------------------GACATC---AAGAAC------ATCGCCGTATCGTCAGGCTCTGCCTGC---ACCTCGGCGTCGCTGGAACCGTCTTATGTTCTGCGTGCTCTTGGTGTTGATGAGGAATTGGCACATACGTCCCTTCGTATCGGCATTGGTCGCTACACCACCAAGGAAGAGCTCGACGAAGCCGTTGATGCCATCTGCACCGCAGTTGAGCGTCTGCGCGAAATGAGCCCGCTTTGGGAAATGGCGCAA---------------------------------------------------------------------------GAAGGCATC------------------------------------------------------------------------------------------------------------GACATCAAG---TCGATCGAG------------------------------------------------------------------------------------------------------------------------------------------------------------------------------------------------------------------------TGGGCTGAACAC------------------------------------------------------------------------------------------------------------------------------------------------------------------------------------------------------------------------------------------------------------------------------------------------------------------------------------------------------------------------------------------------------------------------------------------------------------------------------------------------------------------------------------------------------------------------------------------------------------------------------------------------------------------------------------------------------------------------------------------------------------------------------------------------------------------------------------------------------------------------------------------------------------------------------------------------------------------------------------------------------------------------------------------------------------------------------------------------------------------------------------------------------------------------------------------------------------------------------------------------------------------------------------------------------------------------------------------------------------------------------------------------------------------------------------------------------------------------------------------------------------------------------------------------------------------------------------------------------------------------------------------------------------------------------------------------------------------------------------------------------------------------------------------------------------------------------------------------------------------------------------------------------------------------------------------------------------------------------------------------------------------------------------------------------------------------------------------------------------------------------------------------------------------------------------------------------------------------------------------------------------------------------------------------------------------------------------------------------------------------------------------------------------------------------------------------------------------------------------------------------------------------------------------------------------------------------------------------------------------------------------------------------------------------------------------------------------------------------------------------------------------------------------------------------------------------------------------------------------------------------------------------------------------------------------------------------------------------------------------------------------------------------------------------------------------------------------------------------------------------------------------------------------------------------------------------------------------------------------------------------------------------
>1947674_Tsp@DENO01000137.1_9
---------------------------------------------------------------------------------------ATGCAGCGCGTAAGAAAG---------------------------------------------------------------------------------------------------------------------------------------------------------------------------------------------------------------------------------------------------------------------------------------------------------------------------------------------------------------------------------------------------------------------------------------------------------------------------------------------------------------------------------------------------------------------------------------------------------------------------------------------------------------------------------------------------------------------------------------------------CGCGTCACGCTGCCTGACAAGAGAGTGAGT------------------------------------GAGGAAGCCTTAAATATGAACGAGCTT---------AAAGCAAAGCCGATCTATCTGGACTACCAG------------------------------------------------GCCACGACGCCGACCGACCCGCGTGTCGTCGAAGCGATG------CTGCCGTATTTCACCGAGAAG------------------------TTCGGTAACCCGCATTCCCGCAACCACAGCTTTGGCTGGGAAGCCGAAGATGCCGTTGAAGTCGCCCGTGCCCAGGTTGCCAAGATCATTGGCGCA---TCGGCCAAGGAAATCATCTTTACCTCTGGTGCGACTGAATCGAACAACCTCGCACTCAAAGGTGTGATGAAGTTCTATGGC------------------------AAGAAA---------------AAGCCGCATCTGATCACGGTCGTGACCGAGCATAAATGCGTGCTCGACAGTGCCCGTCACCTT---GAGCAG---GAAGGT------------------------------------------------------------------------TAC---AAAGTGACCTATCTTGGCGTT---AAGGAA---AACGGCCTGATCGACCTTGAAGAACTCAAGGCTGCGATCACCGATGAAACCGCACTTGTTTCCGTCATGGGCGTGAACAACGAA------------------------------------------------------------------------ATCGGTGTCATTCAGCCGCTGAAAGAAATCGGCACCATCTGCCGTGAA------------CGCAAA---------------------------------------GTGTTCTTCCACACCGATTGCGCACAGGCCGTTGGCAAGATCGACCTTGATGTCGAAGACATGAATATCGATCTGATGTCGATTTCCGGTCACAAGATCTATGGCCCGAAAGGCATCGGCGCGCTGTTCGTTCGCCGT------CGT------CCG---CGCGTTCGCGTTATCGCCCAGATCACCGGTGGTGGTCAGGAACGCGGCATGCGTTCGGGTACGCTTCCGACCCCGCTGATCGTGGGTCTTGGCAAGGCATGTGACATTCTGTCCAACGAAATGGCC------------------------GAAGAAAACGCCCGTATCGCTGAACTGCGTGATTACACCTTGCAGCGTTTCCGTGATCGTCTTGCCGACATTTATCTGAATGGC------------GACGAAAAA---------GAGCGCGTTTGTGGCAACCTCAATGTTTCCTTTGCCTATGTCGAAGGCGAAAGCCTTCTGATG---------------------------GACATC---AAGAAC------ATTGCGGTTTCGTCGGGTTCGGCATGT---ACTTCTGCATCGCTTGAGCCGTCCTATGTTCTGCGTGCGCTTGGCGTTGACGAAGAACTTGCACATACCTCGCTTCGTATCGGCATCGGCCGTTACACCACCAAGGAAGAACTCGATACCGCTGTCGATGCGATCTGCACTGCGGTCGAGCGTCTCCGCGAGATGAGCCCGCTTTGGGAAATGGCCCAG---------------------------------------------------------------------------GAAGGTATC------------------------------------------------------------------------------------------------------------GACCTCAAG---TCGATCGAA------------------------------------------------------------------------------------------------------------------------------------------------------------------------------------------------------------------------TGGGCTGAGCAC------------------------------------------------------------------------------------------------------------------------------------------------------------------------------------------------------------------------------------------------------------------------------------------------------------------------------------------------------------------------------------------------------------------------------------------------------------------------------------------------------------------------------------------------------------------------------------------------------------------------------------------------------------------------------------------------------------------------------------------------------------------------------------------------------------------------------------------------------------------------------------------------------------------------------------------------------------------------------------------------------------------------------------------------------------------------------------------------------------------------------------------------------------------------------------------------------------------------------------------------------------------------------------------------------------------------------------------------------------------------------------------------------------------------------------------------------------------------------------------------------------------------------------------------------------------------------------------------------------------------------------------------------------------------------------------------------------------------------------------------------------------------------------------------------------------------------------------------------------------------------------------------------------------------------------------------------------------------------------------------------------------------------------------------------------------------------------------------------------------------------------------------------------------------------------------------------------------------------------------------------------------------------------------------------------------------------------------------------------------------------------------------------------------------------------------------------------------------------------------------------------------------------------------------------------------------------------------------------------------------------------------------------------------------------------------------------------------------------------------------------------------------------------------------------------------------------------------------------------------------------------------------------------------------------------------------------------------------------------------------------------------------------------------------------------------------------------------------------------------------------------------------------------------------------------------------------------------------------------------------------------------------
>1544451_Tsp@OKH86956.1
---------------------------------------------------------------------------------------------------------------------------------------------------------------------------------------------------------------------------------------------------------------------------------------------------------------------------------------------------------------------------------------------------------------------------------------------------------------------------------------------------------------------------------------------------------------------------------------------------------------------------------------------------------------------------------------------------------------------------------------------------------------------------------------------------------------------------------------------------------------------------------------------------------------------------------------------ATGAACGAGCTT---------AAAGCAAAGCCGATCTATCTGGACTATCAG------------------------------------------------GCGACAACGCCGACCGACCCGCGTGTCGTTGATGCAATG------CTGCCTTATTTCTATGAGAAA------------------------TTCGGTAATGCCCACTCGCGGAACCATTCGTTCGGCTGGGAAGCCGAAGACGCGATCGAGCTTGCCCGTGGGCAGGTTGCCTCGATTATCGGTGCA---TCATCCAAGGAAATTATTTTTACCTCGGGTGCGACGGAATCCAACAACCTGGCGCTTAAGGGCGTGATGAAGTTTTACGGC------------------------AAGAAA---------------AAGCCGCATCTCATCACCACCGTAACGGAACACAAATGCGTTCTCGACAGTGCCCGCCATCTG---GAACAG---GAAGGG------------------------------------------------------------------------TAT---AAAGTTACCTATCTTCCGGTT---CAGCAG---AATGGCCTGGTTGACCTTGAGCAACTGAAAGAAGCGATTACCGATGAAACGGCCCTGGTTTCGATCATGGCGGTTCACAATGAA------------------------------------------------------------------------ATCGGTGTGATCCAGCCGCTGAAGGAAATTGGTGAAATTTGCCGCGAA------------CGCGGT---------------------------------------GTGTTCTTCCATTGTGATGCCGCCCAGGCGGTTGGCAAAATTCCGCTGGATGTCAACGATATGAAAATCGACCTGATGTCGATTTCGGGTCACAAGATTTATGGCCCTAAAGGCGTTGGCGCCCTGTTTGTCCGCCGT------CGT------CCG---CGGGTGCGTGTTGTTGCCCAGATCACCGGTGGTGGTCAGGAACGCGGCATGCGTTCGGGCACGTTGCCGACCCCGCTGATCGTGGGCCTTGGCAAGGCATGTGACATTGCCCAGAACGAAATGGCC------------------------GAAGAAAACGCCCGCATTATGGAACTGCGTAATTATACGCTGAACCGTTTCCGCGAACGTCTGGCCGACATTTACCTAAATGGC------------GACGAGGAA---------AACCGCGTCGCTGGCAACCTCAATATCTCTTTTGCCTATGTCGAGGGTGAAAGCCTTCTGATG---------------------------GGCATC---AAGAAT------ATTGCGGTATCGTCGGGTTCCGCCTGC---ACCTCTGCGTCGCTGGAGCCGTCCTATGTGCTGCGTGCCCTAGGTGTTGACGAAGAACTGGCCCACACCTCGCTTCGTATCGGCATTGGTCGCTTTACCACCCGCGAAGAACTTGACCAGGCTGTTGATGCGATCTGCAACGAAGTGGAACGCCTGCGTGAAATGAGCCCGCTTTGGGAAATGGCGCAG---------------------------------------------------------------------------GAAGGCATC------------------------------------------------------------------------------------------------------------GACATAAAA---TCTATCGAG------------------------------------------------------------------------------------------------------------------------------------------------------------------------------------------------------------------------TGGGCCGAGCAT------------------------------------------------------------------------------------------------------------------------------------------------------------------------------------------------------------------------------------------------------------------------------------------------------------------------------------------------------------------------------------------------------------------------------------------------------------------------------------------------------------------------------------------------------------------------------------------------------------------------------------------------------------------------------------------------------------------------------------------------------------------------------------------------------------------------------------------------------------------------------------------------------------------------------------------------------------------------------------------------------------------------------------------------------------------------------------------------------------------------------------------------------------------------------------------------------------------------------------------------------------------------------------------------------------------------------------------------------------------------------------------------------------------------------------------------------------------------------------------------------------------------------------------------------------------------------------------------------------------------------------------------------------------------------------------------------------------------------------------------------------------------------------------------------------------------------------------------------------------------------------------------------------------------------------------------------------------------------------------------------------------------------------------------------------------------------------------------------------------------------------------------------------------------------------------------------------------------------------------------------------------------------------------------------------------------------------------------------------------------------------------------------------------------------------------------------------------------------------------------------------------------------------------------------------------------------------------------------------------------------------------------------------------------------------------------------------------------------------------------------------------------------------------------------------------------------------------------------------------------------------------------------------------------------------------------------------------------------------------------------------------------------------------------------------------------------------------------------------------------------------------------------------------------------------------------------------------------------------------------------------------------
>1948447_Abacterium@DLRN01000152.1_11
------------------------------------------------------------------------------------------------------------------------------------------------------------------------------------------------------------------------------------------------------------------------------------------------------------------------------------------------------------------------------------------------------------------------------------------------------------------------------------------------------------------------------------------------------------------------------------------------------------------------------------------------------------------------------------------------------------------------------------------------------------------------------------------------------------------------------------------------------------------------------------------------------------------------------ATGGCCGAGGTCAACGAGCGGGCGAAC---------ATTAAGCTGCCCGTCTATCTCGACAATCAG------------------------------------------------GCGACGACGCCGACCGACCCGCGTGTGGTTGAGGCGATG------CTGCCGTTCTTCACGAAGAAG------------------------TTCGGCAATCCGCATTCGCGCAGCCACGCCTTTGGCTGGGAGGCGGAAGAGGCGGTTGAGGCGGCCCGCAGTGAAGTGGCGTCGATCATCGGTGCC---GATCCCAAGGAGATCGTCTTTACCTCCGGTGCGACCGAATCCAACAACCTGGCGATTAAGGGTGTCGCGCGCTTTTATGAG------------------------GATCGC---------------AAGCGTCACATCATTACGGTGCAGACAGAGCATAAGTGCGTCATCGATTCCTGCCGCGCTCTC---GAACAA---GAGGGT------------------------------------------------------------------------TTC---GAGGTGACCTATCTGCCGGTT---AGACCG---GACGGGCTGATCGAGCTCGATGTGCTGGTCGATGCCATTCGAGATGACACGGTGCTGGTTTCCGTGATGGGTGTGCACAATGAG------------------------------------------------------------------------ATTGGCATTATCCAGCCCTTGGCCGAAATTGGCGCGCTGTGCCGTGAG------------CGTGGC---------------------------------------GTCTTTTTCCATTCGGATTGCGCCCAGGCCGTCGGTAAGATTCCACTCGACGTAAACGACATGAAGATCGACCTTATGAGCATCTCGGGTCACAAGATCTATGGCCCCATGGGTATTGGTGCTCTCTATGTGCGCCGG------CGG------CCG---CGCGTGCGTCTGCGCGCCCTGATAAGCGGCGGCGGACAGGAGCGCGGCATGCGCTCCGGCACTTTGCCGGCGCCGCTTTGCGTTGGTCTCGGCGCAGCCTGCCGCATTGCCCAGCAGGAGATGCCG------------------------GCTGAGGCCGAGCGAACGGGTATGTTAGCGCGCCGACTTTATGATGGCATCACCAGCCAGATATCCGACGTCATTCTTAATGGC------------GACGCCGAG---------AAGCGGGTGCCCGGCAACCTCAATCTGAGCTTCGCCTATGTCGAGGGTGAATCGATGATGATG---------------------------GCTGTC---AAAGAT------TTGGCGGTCTCCTCGGGCTCGGCCTGC---ACCTCGACTTCGCTCGAGCCGTCCTATGTGCTGCGGGCGATGGGCGTGGATCGGGAGTTGACGCATACGTCTATTCGCTTCGGCATTGGCCGATTCAATACAAAGGCAGAAATCGACTATGCCGTGGAGACCATTGTCGACCATGTCGGGCGCCTGCGCGAAATGAGCCCGCTTTGGGAAATGGTCCAG---------------------------------------------------------------------------GAAGGCATA------------------------------------------------------------------------------------------------------------GATCTCAAA---TCTATTCAG------------------------------------------------------------------------------------------------------------------------------------------------------------------------------------------------------------------------TGGAGCGAGCAC------------------------------------------------------------------------------------------------------------------------------------------------------------------------------------------------------------------------------------------------------------------------------------------------------------------------------------------------------------------------------------------------------------------------------------------------------------------------------------------------------------------------------------------------------------------------------------------------------------------------------------------------------------------------------------------------------------------------------------------------------------------------------------------------------------------------------------------------------------------------------------------------------------------------------------------------------------------------------------------------------------------------------------------------------------------------------------------------------------------------------------------------------------------------------------------------------------------------------------------------------------------------------------------------------------------------------------------------------------------------------------------------------------------------------------------------------------------------------------------------------------------------------------------------------------------------------------------------------------------------------------------------------------------------------------------------------------------------------------------------------------------------------------------------------------------------------------------------------------------------------------------------------------------------------------------------------------------------------------------------------------------------------------------------------------------------------------------------------------------------------------------------------------------------------------------------------------------------------------------------------------------------------------------------------------------------------------------------------------------------------------------------------------------------------------------------------------------------------------------------------------------------------------------------------------------------------------------------------------------------------------------------------------------------------------------------------------------------------------------------------------------------------------------------------------------------------------------------------------------------------------------------------------------------------------------------------------------------------------------------------------------------------------------------------------------------------------------------------------------------------------------------------------------------------------------------------------------------------------------------------------------------
>1895707_Abacterium@OJV45442.1
---------------------------------------------------------------------------------------ATG------------------------------------------------------------------------------------------------------------------------------------------------------------------------------------------------------------------------------------------------------------------------------------------------------------------------------------------------------------------------------------------------------------------------------------------------------------------------------------------------------------------------------------------------------------------------------------------------------------------------------------------------------------------------------------------------------------------------------------------------------------------------------------------------------------------------------------------------ATGGAACAACTACAA---------TCACACCTTGCAACATATCTTGATTACCAG------------------------------------------------GCCACAACACCTTGTGATCCAAGAGTGGTTGAAGCGATG------CTTCCATATTTTTATGAAAAG------------------------TTTGGCAACCCTCATTCACGCAATCACATCTTTGGGTGGGAATCGGAAGCCGCGGTAGAAAAAGCACGCGAACAAGTGGCTCAGCTTATTGGAGCA---GACCCACGAGACATTATTTTCACCTCAGGAGCTACAGAATCCAACAACCTCGCACTTAAAGGTGTTGCTAAATTTTATCAA------------------------AATGAA---------------AAAAGGCACATTATCACATGCGTAACAGAACATAAGTGCGTTTTGGATAGCTGTCGCCATCTT---GAACAA---GAAGGG------------------------------------------------------------------------TTT---GATGTTACCTACCTTCCGGTT---AAGCAA---AACGGCCTCATTGATCTTGAACTACTTGAAAAGTCCATACGCACAGACACTGTTATTGTTTCAATTATGGCTATCAACAATGAG------------------------------------------------------------------------ATTGGTGTCGTTCAACCCATTGCAGAGATTGGAAAGATCTGCCGTGCA------------AAAGGT---------------------------------------GTATTCTTCCACACGGATGCCGCACAAGCTTTTGGAAAAATCCCATTGAACGTTGAAGATATGAACATTGATTTGATGAGTATTTCTGGCCACAAGATTTATGCCCCCAAAGGAATTGGAGCACTCTATGTTAGGCGC------AAG------CCA---CGCGTGCGTCTGGCAGCATTAATCCACGGTGGAGGCCAAGAACGTGGCATGCGCTCTGGAACATTGCCAACTCCACTATGTGTCGGTCTTGGGAAGGCGAGCGAGATAGCAGGACAAGAAATGATT------------------------TTTGAATATGCGCGAATCAAAGGCCTCAATGAGCGCTTCATGCATAAAATCAACAGCAACCTGGAAGAAGTTTATCTTAATGGC------------GATACGCAT---------GCTAGATACCCCGGAAACTTGAACATCAGCTTTGCTTATGTTGAAGGTGAAGGTTTGATGATG---------------------------GGAATC---AAGGAT------CTGTGTGTTTCTTCTGGCTCGGCCTGC---ACATCAGCTTCACTCGAACCATCTTATGTGCTGCGCGCACTGGGTGTTGATGAGGAGCTGGCGCATACCTCTCTCAGAATTGGGTTCGGACGATTTACGACAGAAGAACAAGTAGATTTTGCGGCCAACCTTATTGTAAAAAATGTAACCAAACTTAGAGAAATGAGCCCCCTTTGGGAAATGGCCAAA---------------------------------------------------------------------------GAGGGAATT------------------------------------------------------------------------------------------------------------GATATTAAA---TCCATTGAA------------------------------------------------------------------------------------------------------------------------------------------------------------------------------------------------------------------------TGGGCACACCAT------------------------------------------------------------------------------------------------------------------------------------------------------------------------------------------------------------------------------------------------------------------------------------------------------------------------------------------------------------------------------------------------------------------------------------------------------------------------------------------------------------------------------------------------------------------------------------------------------------------------------------------------------------------------------------------------------------------------------------------------------------------------------------------------------------------------------------------------------------------------------------------------------------------------------------------------------------------------------------------------------------------------------------------------------------------------------------------------------------------------------------------------------------------------------------------------------------------------------------------------------------------------------------------------------------------------------------------------------------------------------------------------------------------------------------------------------------------------------------------------------------------------------------------------------------------------------------------------------------------------------------------------------------------------------------------------------------------------------------------------------------------------------------------------------------------------------------------------------------------------------------------------------------------------------------------------------------------------------------------------------------------------------------------------------------------------------------------------------------------------------------------------------------------------------------------------------------------------------------------------------------------------------------------------------------------------------------------------------------------------------------------------------------------------------------------------------------------------------------------------------------------------------------------------------------------------------------------------------------------------------------------------------------------------------------------------------------------------------------------------------------------------------------------------------------------------------------------------------------------------------------------------------------------------------------------------------------------------------------------------------------------------------------------------------------------------------------------------------------------------------------------------------------------------------------------------------------------------------------------------------------------------
>1970491_Abacterium@OZA44089.1
---------------------------------------------------------------------------------------------------------------------------------------------------------------------------------------------------------------------------------------------------------------------------------------------------------------------------------------------------------------------------------------------------------------------------------------------------------------------------------------------------------------------------------------------------------------------------------------------------------------------------------------------------------------------------------------------------------------------------------------------------------------------------------------------------------------------------------------------------------------------------------------------------------------------------------------------------ATGGAA---------ACGACACGCCAGATTTATCTCGATTACCAG------------------------------------------------GCCACAACACCCTGTGATCCGAGGGTGCTTGAGAAAATG------ATTCCTTTTTTTAAAGAGGAT------------------------TTTGGAAATCCCCATTCTCGTAATCATTCTTATGGATGGAAAGCTGAAGAAGCAGTCGAAACAGCACGCGCTCAAATTGCAAGGGTTCTTAAAGCA---GATCCGCGGGAAATTATTTTTACAAGTGGGGCAACGGAGGCGAATAATTTAGCGCTTAAGGGAGCTGCTTATTTTTATAGA------------------------GATCAA---------------AAAACACATCTTATTACGACCTTGACGGAACATAAATGCGTTCTTGATACGTGTCGTTATCTG---GAACAA---AATGGA------------------------------------------------------------------------TTC---CAAATTACCTATCTTCCTGTC---CTTTCC---AATGGGCTCATTGATTTAGAAGTTCTTGAAAGGGCCTTTACGCCTCAAACGGGTCTTGTTTCGATTATGGCGGTGAACAATGAA------------------------------------------------------------------------GTGGGTGTTATTCAGCCGCTTTCTGAAATCGGAGCACTTTGTCGCCTC------------AAGGGA---------------------------------------GCGCTATTTCATACGGATGCGGCGCAAGCGGTCGGAAAAATACCCCTCGATGTTAATGCGATGAACATTGATTTATTGAGTCTTTCGGGACATAAGATTTACGGACCTAAAGGGGTCGGAGCTCTTTATGTGAGAAGA------AAG------CCT---CGGGTCAGGCTCGAGGCTCTTATTCATGGGGGAGGCCAGGAACGCGGATTCAGGTCCGGAACACTCCCGACACCGCTTTGTGTTGGATTGGGAGAGGCTTGTTTTATTGCAGAGCAAGAAAGAGAA------------------------GGTGAGACTGAGCGTTTGAATGAGCTTCGAAATCGATTTCTTGAAAAAATACACAGTTCTCTTGCAGATGTATACTTAAATGGA------------GATCTTGAA---------AAAAGAATCCCTGGAAATTTAAATTTAAGTTTTGCTTATGTTGAAGGGGAAGGATTGATGATG---------------------------GGTATT---AAGAAT------TTAGCCCTGTCATCGGGGTCCGCCTGC---ACGTCAGAATCTTTAGAACCGTCCTATGTCTTAAGGGCCCTCGGAGTGACAGAAGATTTAGCACATACCTCTTTGAGAATTGGGTTTGGACGGTTTACAACACAAGCGGAGATGGATGAAGCGGCGGAAAGTATTATTAAAGCGGTGACGCGCTTGCGTGAAATGAGTCCTCTTTGGGAAATGGCCCAA---------------------------------------------------------------------------ATGGGAGTT------------------------------------------------------------------------------------------------------------GATATCAAG---TCCGTGACG------------------------------------------------------------------------------------------------------------------------------------------------------------------------------------------------------------------------TGGGCCGGACAC------------------------------------------------------------------------------------------------------------------------------------------------------------------------------------------------------------------------------------------------------------------------------------------------------------------------------------------------------------------------------------------------------------------------------------------------------------------------------------------------------------------------------------------------------------------------------------------------------------------------------------------------------------------------------------------------------------------------------------------------------------------------------------------------------------------------------------------------------------------------------------------------------------------------------------------------------------------------------------------------------------------------------------------------------------------------------------------------------------------------------------------------------------------------------------------------------------------------------------------------------------------------------------------------------------------------------------------------------------------------------------------------------------------------------------------------------------------------------------------------------------------------------------------------------------------------------------------------------------------------------------------------------------------------------------------------------------------------------------------------------------------------------------------------------------------------------------------------------------------------------------------------------------------------------------------------------------------------------------------------------------------------------------------------------------------------------------------------------------------------------------------------------------------------------------------------------------------------------------------------------------------------------------------------------------------------------------------------------------------------------------------------------------------------------------------------------------------------------------------------------------------------------------------------------------------------------------------------------------------------------------------------------------------------------------------------------------------------------------------------------------------------------------------------------------------------------------------------------------------------------------------------------------------------------------------------------------------------------------------------------------------------------------------------------------------------------------------------------------------------------------------------------------------------------------------------------------------------------------------------------------------------
>1264899_Zcompransoris@PWR23753.1
---------------------------------------------------------------------------------------ATGGCTGACGGAACC------------------------------------------------------------------------------------------------------------------------------------------------------------------------------------------------------------------------------------------------------------------------------------------------------------------------------------------------------------------------------------------------------------------------------------------------------------------------------------------------------------------------------------------------------------------------------------------------------------------------------------------------------------------------------------------------------------------------------------------------------------------------------------------------------------------------GCCGACCGGGGCGAGGTCCGCCCCAAC---------ATCCAGCTGCCGATCTACCTGGACTATCAG------------------------------------------------GCGACCACGCCGATGGATCCCCGGGTGTTGGACGCGATG------ATGCCCTATTTCACCGGCAAG------------------------TTCGGCAATCCCCACAGCCGCAGCCATTCCTACGGCTGGGAGGCGGAAGAGGCGGTCGAGAACGCGCGCGAGCAGGTGGCGAAGCTGATCAACGCC---GACCCGCGCGAGGTGATCTTCACCTCCGGCGCCACGGAATCGAACAATCTGGCGATCAAGGGCGTCGCACTCTTCAACAAG------------------------GACCGC---------------CGGAACGAGATCGTGACCGTGGTGACCGAGCATAAATGCGTGCTCGACACCTGCCGTCACCTG---GAACAG---GAAGGG------------------------------------------------------------------------TTC---AAGGTCACCTATCTGCCGGTC---CAGGAA---AACGGCCTGATCGACCTCGACCAGCTGCGCGCGGCGGTGACCGACAAGACCGCCGTGGTCTCGGTCATGGCGGTGAACAACGAG------------------------------------------------------------------------ATCGGCGTTATCCAGCCCCTGAAGGAAATCGCCGGGATCGCGCATGCC------------AAGGGC---------------------------------------GCCTATTTCCACACCGACGCGGCCCAGGCGGCGGGCAAGATCCCGCTCGACGTCAACGACCTCGGCATCGACCTGATGTCGATCTCGGGCCACAAGCTCTATGGCCCCAAGGGCATCGGCGCGCTCTATGTCCGCCGC------AAG------CCG---CGCGTCCGCCTCGTCGCCCAGATGAACGGCGGCGGGCAGGAGCGCGGCATGCGCTCGGGCACCCTGTCGCCGCCGCTCTGCGTCGGGCTCGGCGAGGCGTGCCGCATCGCGCGCACCGAAATGACC------------------------CTGGACAACGAGCGCATCCGCGGCCTCGCCCGCAAGTTCTACGAGACGGTGAAGGCCAAGCTGCCGGACGTCTTCCTGAACGGC------------GACCTCGAC---------CAGCGCATCCCGGGCAACCTCAACCTGTCGTTTGCCTATGTCGAGGGCGAGAGCCTGATCATG---------------------------GGCATC---AAGGAC------CTTGCGGTCTCGTCCGGTTCCGCCTGC---ACCTCCGCCTCGCTGGAGCCGTCCTACGTGCTCCGGGCGCTGGGCGTCGAGGAGGAACTGGCCCATACCTCGATCCGCTTCGGCTTCGGCCGCTTCACCACCGAAGCCGAGATCGATTATGCCGCCGACACCATCGTGAAGCGCGTCACCAAGCTGCGCGAGATGAGCCCGCTCTGGGAAATGGTCCAG---------------------------------------------------------------------------GAAGGCATC------------------------------------------------------------------------------------------------------------GATCTGCGG---TCGATCCAA------------------------------------------------------------------------------------------------------------------------------------------------------------------------------------------------------------------------TGGTCCGACCAT------------------------------------------------------------------------------------------------------------------------------------------------------------------------------------------------------------------------------------------------------------------------------------------------------------------------------------------------------------------------------------------------------------------------------------------------------------------------------------------------------------------------------------------------------------------------------------------------------------------------------------------------------------------------------------------------------------------------------------------------------------------------------------------------------------------------------------------------------------------------------------------------------------------------------------------------------------------------------------------------------------------------------------------------------------------------------------------------------------------------------------------------------------------------------------------------------------------------------------------------------------------------------------------------------------------------------------------------------------------------------------------------------------------------------------------------------------------------------------------------------------------------------------------------------------------------------------------------------------------------------------------------------------------------------------------------------------------------------------------------------------------------------------------------------------------------------------------------------------------------------------------------------------------------------------------------------------------------------------------------------------------------------------------------------------------------------------------------------------------------------------------------------------------------------------------------------------------------------------------------------------------------------------------------------------------------------------------------------------------------------------------------------------------------------------------------------------------------------------------------------------------------------------------------------------------------------------------------------------------------------------------------------------------------------------------------------------------------------------------------------------------------------------------------------------------------------------------------------------------------------------------------------------------------------------------------------------------------------------------------------------------------------------------------------------------------------------------------------------------------------------------------------------------------------------------------------------------------------------------------------------------------
>293613_Rcanadensis@ABV73412.1
------------------------------------------------------------------------------------------------------------------------------------------------------------------------------------------------------------------------------------------------------------------------------------------------------------------------------------------------------------------------------------------------------------------------------------------------------------------------------------------------------------------------------------------------------------------------------------------------------------------------------------------------------------------------------------------------------------------------------------------------------------------------------------------------------------------------------------------------------------------------------------------------------------------------------------ATGAACCCACAATTACACAAC---------ATAATTTTGCCGATATATATGGATTATCAG------------------------------------------------GCAACAACGCCTCTAGATCCACGGGTCATGGAAGCAATG------CTGCCGTATTTCACTACTAAA------------------------TTTGGTAATCCGCATTCACGCAGCCATTCTTTTGGTTGGGAAGCAGAAAACGCTGTTGAAGAGGCAAGAAGTAGAGTAGCAAAGTTAATAGGAGCA---GATGCTAAAGAAATTATTTTTACCTCCGGTGCAACCGAGTCTAATAACCTTGCAATAAAGGGAATAGCAAAATTTTACGGC------------------------AATAAA---------------AAGAATCATATTATTACCGTAGTCAGTGAGCATAAATGCGTGCTTGATGCTTGTAGGCATTTA---GAGCAA---GAAGGT------------------------------------------------------------------------ATA---AAAATTACATACTTACCGATT---AACCCA---AATGGAATAATCGATTTAGAAATATTAAAAGAATCTATTACCAATCAAACTATGTTAGTTTCGGTTATGGCGGTTAACAATGAA------------------------------------------------------------------------ATAGGCGTGATCCAGCCTTTGAAAGAAATCGGAAAAATTTGTCGTGAA------------AGAGGT---------------------------------------GTTTTCTTGCATTCTGATATTGCTCAAGGTTTTGGTAAAATTCCAATTAACGTTAACGAGTTTAATATTGACCTTGCCAGTATCTCAGGACATAAAATTTACGGTCCAAAAGGAGTAGGTGCATTATATGTAAGGAAA------AAG------CCT---CGTATACGTGTTACACCCCTTATAAATGGTGGTGGTCAAGAACGTGGTATGCGTTCAGGTACGCTGCCGACTCCTTTAATCGTAGGGCTTGGCATGGCTGCTGAAATAGCGTATAATGAGATGGAA------------------------AAAGATAATAAGCATGTAAGTTACTTATTTGACAGATTTTTAAACAATATAAAACAAAAAATTTCGGAAGTTTATTTAAACGGT------------GATAAAGAT---------CAAAGATATAAAGGTAATTTAAATTTAAGCTTTGCTGGAGTAGAGGGGGAGTCAATTATTCTT---------------------------GCCATT---AAAGAT------TTAGCAGTTTCGTCCGGTTCTGCTTGT---ACTTCTGCGTCACTTGAACCGTCATATGTTTTACGTTCAATGGGAATCGGTGAAGAACTTGCCCATACTTCAATTAGGTTCGGCATAGGTAAATTTACTACCGAACAGGAAATTGATTATGCAGTAGATTTAATATGTTCAAAAATCGATAAACTAAGAGAATTAAGCCCTCTTTGGGAAATGATGCAA---------------------------------------------------------------------------CAGGGTATT------------------------------------------------------------------------------------------------------------GATTTAAAG---AAAATAAAA------------------------------------------------------------------------------------------------------------------------------------------------------------------------------------------------------------------------TGGGCATCTCAT------------------------------------------------------------------------------------------------------------------------------------------------------------------------------------------------------------------------------------------------------------------------------------------------------------------------------------------------------------------------------------------------------------------------------------------------------------------------------------------------------------------------------------------------------------------------------------------------------------------------------------------------------------------------------------------------------------------------------------------------------------------------------------------------------------------------------------------------------------------------------------------------------------------------------------------------------------------------------------------------------------------------------------------------------------------------------------------------------------------------------------------------------------------------------------------------------------------------------------------------------------------------------------------------------------------------------------------------------------------------------------------------------------------------------------------------------------------------------------------------------------------------------------------------------------------------------------------------------------------------------------------------------------------------------------------------------------------------------------------------------------------------------------------------------------------------------------------------------------------------------------------------------------------------------------------------------------------------------------------------------------------------------------------------------------------------------------------------------------------------------------------------------------------------------------------------------------------------------------------------------------------------------------------------------------------------------------------------------------------------------------------------------------------------------------------------------------------------------------------------------------------------------------------------------------------------------------------------------------------------------------------------------------------------------------------------------------------------------------------------------------------------------------------------------------------------------------------------------------------------------------------------------------------------------------------------------------------------------------------------------------------------------------------------------------------------------------------------------------------------------------------------------------------------------------------------------------------------------------------------------------------------
>336407_Rbellii@ABE05028.1
------------------------------------------------------------------------------------------------------------------------------------------------------------------------------------------------------------------------------------------------------------------------------------------------------------------------------------------------------------------------------------------------------------------------------------------------------------------------------------------------------------------------------------------------------------------------------------------------------------------------------------------------------------------------------------------------------------------------------------------------------------------------------------------------------------------------------------------------------------------------------------------------------------------------------------ATGAACACACAATTAAACAAT---------TTAATCCTCCCAATATATATGGATTATCAG------------------------------------------------GCAACGACGCCGTTAGATCCACGTGTGATGGAAGCGATG------CTGCCATATTTTACTACCAAG------------------------TTTGGCAATCCTCATTCACATAGTCATTCTTTTGGTTGGGAAGCTGAAAACGCTGTAGAAGAGGCAAGAGGTGATATTGCAAAACTAATAGGGGCT---GAAGCTAAGGAAATAATCTTTACCTCCGGTGCAACTGAGTCTAATAACCTTGCTATAAAAGGCATAGCAAAATTTTATGGC------------------------AATAAA---------------AAGAACCATATTATTACAGTAGTTAGTGAACATAAATGTGTCCTTGATGCTTGCAGGCATTTA---GAGCAG---GAAGGG------------------------------------------------------------------------GTA---AAAGTCACCTACTTACCAATC---AAACCT---AACGGAATAATCGATTTAGAGGTTTTAAAAAATGCTATAACCGATCAGACTATGCTTGTATCAGTTATGGCGGTGAATAACGAA------------------------------------------------------------------------ATAGGTGTGATTCAGCCCTTAAAGGAAATTGGAAAAATTTGTCGTGAG------------AAAGGT---------------------------------------GTTTTCTTTCATTCTGATAGTGCTCAAGGGTTTGGTAAAGTTCCAATTGATGTTAATGAGTGCAATATTGACCTTGCAAGTATCTCAGGGCATAAAATTTATGGTCCAAAAGGTATAGGTGCTTTGTATGTTAGAAAA------AAA------CCT---CGTGTGCGTATCACTCCGCTAATAAATGGTGGTGGTCAAGAGCGTGGTATGCGTTCTGGTACGCTGCCAACACCCTTAATAGTAGGGCTTGGCACGGCTGCTAATATCGCTTATAATGAGATGGAA------------------------AAAGATACCAAGCATGTAAATCACTTATTTGATAAGTTTTTAGATGCTATAAACAGTCAAATTTCGGAAGTTTACCTAAATGGT------------GATAAAGAT---------CAAAGGTATAAAGGCAATTTAAATTTAAGCTTTGCAGGTGTTGAAGGAGAATCAATTATCCTT---------------------------GCCATT---AAAGAT------TTAGCGGTTTCTTCTGGTTCGGCTTGT---ACTTCAGCCTCGCTTGAACCATCATATGTATTGCGTTCTATGGGAGTTGATGAGGAACTTGCTCATACTTCGATTAGATTTGGCATAGGTAGGTTTACTACTGAGCAGGAAATAGATTATGCAGTAAAGTTAATATGCTCAAAAATCAATAAGCTACGGGATTTAAGCCCGCTTTGGGAAATGATGCAA---------------------------------------------------------------------------GAGGGGATT------------------------------------------------------------------------------------------------------------GATCTAAAG---AAAATTAAA------------------------------------------------------------------------------------------------------------------------------------------------------------------------------------------------------------------------TGGGCTACGCAC------------------------------------------------------------------------------------------------------------------------------------------------------------------------------------------------------------------------------------------------------------------------------------------------------------------------------------------------------------------------------------------------------------------------------------------------------------------------------------------------------------------------------------------------------------------------------------------------------------------------------------------------------------------------------------------------------------------------------------------------------------------------------------------------------------------------------------------------------------------------------------------------------------------------------------------------------------------------------------------------------------------------------------------------------------------------------------------------------------------------------------------------------------------------------------------------------------------------------------------------------------------------------------------------------------------------------------------------------------------------------------------------------------------------------------------------------------------------------------------------------------------------------------------------------------------------------------------------------------------------------------------------------------------------------------------------------------------------------------------------------------------------------------------------------------------------------------------------------------------------------------------------------------------------------------------------------------------------------------------------------------------------------------------------------------------------------------------------------------------------------------------------------------------------------------------------------------------------------------------------------------------------------------------------------------------------------------------------------------------------------------------------------------------------------------------------------------------------------------------------------------------------------------------------------------------------------------------------------------------------------------------------------------------------------------------------------------------------------------------------------------------------------------------------------------------------------------------------------------------------------------------------------------------------------------------------------------------------------------------------------------------------------------------------------------------------------------------------------------------------------------------------------------------------------------------------------------------------------------------------------------------------
>272947_Rprowazekii@CAA14939.1
------------------------------------------------------------------------------------------------------------------------------------------------------------------------------------------------------------------------------------------------------------------------------------------------------------------------------------------------------------------------------------------------------------------------------------------------------------------------------------------------------------------------------------------------------------------------------------------------------------------------------------------------------------------------------------------------------------------------------------------------------------------------------------------------------------------------------------------------------------------------------------------------------------------------------------ATGAACCAACAATTAAAAAAT---------TTAACTTTACCAATATATATGGATTATCAG------------------------------------------------TCTACAACTCCAATAGATCCAAGGGTGATGGAAGCAATG------TTGCCGTATTTTACCACTAAA------------------------TTCGGTAATCCTCATTCACGCAGTCACTCTTTTGGTTGGGAAGCAGAAAATGCTGTTGAAAATGCACGGAGTATGGTAGCAAAGGTAATAGGTGCG---GATAGTAAAGAAATTATTTTTACCTCTGGTGCAACAGAATCTAATAATCTTGTAATAAAGGGAATAGCAAAATTTTATGGT------------------------AATAAA---------------AAAAAACATATTATCACCTTAGTAAGTGAACATAAATGTGTACTTAATGCTTGTAGGCATTTA---GAGCAA---GAAGGT------------------------------------------------------------------------ATA---AAAATCACATATTTACCAATT---AAGTCA---AATGGAATAATAGATTTAGAAACCCTCAAAAATGCAATTACTGATCAGACTTTATTAGTGTCAGTTATGGCAGTGAATAATGAA------------------------------------------------------------------------ATAGGTGTTATTCAACCTTTAAAGGAAATTGGAAAAATTTGTCGTGAA------------AGAAAT---------------------------------------GTATTTTTTCATTCCGATATTGCTCAAGGATTCGGTAAAATTCCAATTAATGTTAACGAGTGCAATATTGATCTTGCAAGTATTTCAGGACATAAAATTTATGGCCCGAAAGGAATAGGGGCATTATATATAAGAAAA------AAA------CCT---CGTGTTCGTGTTACACCATTAATAAATGGTGGTGGACAAGAGCGAGGAATGCGTTCAGGTACTTTGCCTACTCCTTTAATTGTAGGTCTTGGCATAGCTTCTGAAATAGCATATAATGAGATGGAA------------------------AAAGATACTCAGCATGTAAATTACTTATTTGATAGATTTTTAAATAATATACATAGTAAAATTTCAGAAGTTTATTTAAACGGT------------GATAAAGAT---------CAAAGATATAAAGGCAATCTAAATCTAAGCTTTGCTGGAGTAGAAGGCGAATCAATTATTCTT---------------------------GCTATT---AAAGAT------TTAGCTGTTTCTTCTGGTTCTGCTTGT---ACTTCTGCATCTCTAGAGCCATCATATGTTTTACGGTCCATAGGCATCAGTGAAGAACTTGCACATACTTCAATTAGGTTTGGCATAGGTAGATTCACTACTGAGCAGGAAATTGATTACGCAGTAAATTTAGTATGCTCAAAAATTGATAAGTTAAGGAGATTAAGCCCTCTTTGGGAAATGATGCAA---------------------------------------------------------------------------GAAGGAGTT------------------------------------------------------------------------------------------------------------GATTTGAAG---AAGATTAGG------------------------------------------------------------------------------------------------------------------------------------------------------------------------------------------------------------------------TGGACAGCTCAT------------------------------------------------------------------------------------------------------------------------------------------------------------------------------------------------------------------------------------------------------------------------------------------------------------------------------------------------------------------------------------------------------------------------------------------------------------------------------------------------------------------------------------------------------------------------------------------------------------------------------------------------------------------------------------------------------------------------------------------------------------------------------------------------------------------------------------------------------------------------------------------------------------------------------------------------------------------------------------------------------------------------------------------------------------------------------------------------------------------------------------------------------------------------------------------------------------------------------------------------------------------------------------------------------------------------------------------------------------------------------------------------------------------------------------------------------------------------------------------------------------------------------------------------------------------------------------------------------------------------------------------------------------------------------------------------------------------------------------------------------------------------------------------------------------------------------------------------------------------------------------------------------------------------------------------------------------------------------------------------------------------------------------------------------------------------------------------------------------------------------------------------------------------------------------------------------------------------------------------------------------------------------------------------------------------------------------------------------------------------------------------------------------------------------------------------------------------------------------------------------------------------------------------------------------------------------------------------------------------------------------------------------------------------------------------------------------------------------------------------------------------------------------------------------------------------------------------------------------------------------------------------------------------------------------------------------------------------------------------------------------------------------------------------------------------------------------------------------------------------------------------------------------------------------------------------------------------------------------------------------------------------
>752179_Omassiliensis@CANJ01000117.1_1
------------------------------------------------------------------------------------------------------------------------------------------------------------------------------------------------------------------------------------------------------------------------------------------------------------------------------------------------------------------------------------------------------------------------------------------------------------------------------------------------------------------------------------------------------------------------------------------------------------------------------------------------------------------------------------------------------------------------------------------------------------------------------------------------------------------------------------------------------------------------------------------------------------------------------------------------------------------------------------------------------------------------------------------------------------------------------------------------------------------------------------------------------------------------------------------------------------------------------------------------------------------------------------------------------------------------------------------------------------------------------------------------------------------------------------------------------------------------------------------------------------------------------------------------------------------------------------------------------------------------------ATGTTAGTTTCAGTTATGGTGGTTAATAATGAA------------------------------------------------------------------------ATAGGTGTTGTTCAGCCTTTAAAGGAAATCGGGAAAATTTGCCGTGAA------------AAGGGC---------------------------------------GTTTTTTTTCATTCCGATATTGCTCAAGGTTTTGGTAAAATTCCAATTGATGTTAACGCATTTAATATTGATCTTGCCAGTATCTCAGGGCATAAAAATTTACGGTCCGAAAGGAATAGGTGCATTATATGTAGGAAA------AAA------CCT---CGTGTGCGTGTTACACCGCTCATAAATGGTGGCGGGCAGGAGAGAGGTATGCGTTCAGGTACGCTACCAACTCCTTTAATCGTAGGGCTTGGCATGGCTGCTGAAATAGCGTATAGTGAGATGGAA------------------------AAAGATACTAAGCACGTAAATTACTTATTCGACAGATTTTTAAATAATATACATAAGCGAATTTCAGAAGTTTATTTAAACGGC------------GATAAA---------------------------------------------------------------------------------------------------------------------------------------------------------------------------------------------------------------------------------------------------------------------------------------------------------------------------------------------------------------------------------------------------------------------------------------------------------------------------------------------------------------------------------------------------------------------------------------------------------------------------------------------------------------------------------------------------------------------------------------------------------------------------------------------------------------------------------------------------------------------------------------------------------------------------------------------------------------------------------------------------------------------------------------------------------------------------------------------------------------------------------------------------------------------------------------------------------------------------------------------------------------------------------------------------------------------------------------------------------------------------------------------------------------------------------------------------------------------------------------------------------------------------------------------------------------------------------------------------------------------------------------------------------------------------------------------------------------------------------------------------------------------------------------------------------------------------------------------------------------------------------------------------------------------------------------------------------------------------------------------------------------------------------------------------------------------------------------------------------------------------------------------------------------------------------------------------------------------------------------------------------------------------------------------------------------------------------------------------------------------------------------------------------------------------------------------------------------------------------------------------------------------------------------------------------------------------------------------------------------------------------------------------------------------------------------------------------------------------------------------------------------------------------------------------------------------------------------------------------------------------------------------------------------------------------------------------------------------------------------------------------------------------------------------------------------------------------------------------------------------------------------------------------------------------------------------------------------------------------------------------------------------------------------------------------------------------------------------------------------------------------------------------------------------------------------------------------------------------------------------------------------------------------------------------------------------------------------------------------------------------------------------------------------------------------------------------------------------------------------------------------------------------------------------------------------------------------------------------------------------------------------------------------------------------------------------------------------------------------------------------------------------------------------------------------------------------------------
>1961830_Rendosymbiont@OZG31625.1
---------------------------------------------------------------------------------------ATGGATAAATTAGAAAAA---------------------------------------------------------------------------------------------------------------------------------------------------------------------------------------------------------------------------------------------------------------------------------------------------------------------------------------------------------------------------------------------------------------------------------------------------------------------------------------------------------------------------------------------------------------------------------------------------------------------------------------------------------------------------------------------------------------------------------------------------------------------------------------------------------------------TTAAGACAACAAGTAAAATTAACTGGT---------AAATCGCTACCAATTTATATGGATTATCAA------------------------------------------------TCAACAACCCCTATGGATCCAAGGGCTCTAGAATGTATG------TTGCCGTATTTTACTACTAAA------------------------TTTGGTAATCCGCACTCTAGGAGTCATTCCTTTGGTTGGGAAGCTGAAGAAGCTGTAGAAATGTCAAGAGAGAAAGTGGCAAGGCTTATTGGTGCT---GATTCTAAAGAAATTGTTTTTACTTCTGGTGCTACTGAATCTAACAATTTAGCGATAAAAGGTATTGCTAAATTCTATGGT------------------------AGTAAG---------------AAAAATCACATAATAACAGTGATAAGTGAACATAAATGCGTTTTAGATGCTTGTCGGCATTTA---GAAAAT---GAAGGA------------------------------------------------------------------------TTT---AAGGTAACATATTTGCCAATT---CAGGCA---AATGGCTTGATTGATTTACAGCAATTAAGAAATGCCATAACCGACCAAACTATGCTGGTATCGGTGATGGCGGTAAATAATGAA------------------------------------------------------------------------ATCGGTGTTATTCAGCCAATTAAAGAAATTGGCAAAATTTGTCGGGAA------------TTAGGC---------------------------------------GTATTCTTTCACTCAGATATTGCCCAAGGATATGGTAAAATCCCCATAGATGTTAATGATTGTAACATTGATTTGGCAAGTATTTCTGGGCATAAAATTTATGGTCCCAAAGGTATTGGAGCTTTATATGTAAGAAAA------AAA------CCT---AGGATACGATTAGTGCCAATTTTAAATGGTGGTGGACAGGAAAGAGGTATGCGTTCTGGAACTCTCCCAACTCCTTTAATTGTTGGACTCGGGGCAGCAGCTGAATTAGCTCTATCGGAAATGTCG------------------------CAAGATGCTAAACTAGTAGAAGAGCTTTTTGATAGATTTTATAATAATATTACTAAACAAATTGCTGATGTCTATTTAAACGGT------------GATATGCAT---------AAGAGATATAAGGGAAATTTAAATTTAAGTTTTGCTTATGTCGAAGGGGAGTCAATGATATTG---------------------------GCTATT---AAGGAT------TTAGCCGTTTCATCTGGTTCAGCTTGT---ACCTCATCTTCACTGGAGCCATCATATGTGTTAAGAGCTATGGGGGTTGACGAAGAAATGGCACATACATCGATTAGGTTTGGTATTGGTAGATTTACCACTAAAGAAGAAATAGATTATGCTGTAGAGTTAATAAAGTCAAAAATTAACAAGTTAAGAGAACTGAGTCCTCTTTGGGAGATGGTTCAA---------------------------------------------------------------------------GAAGGTGTT------------------------------------------------------------------------------------------------------------AATTTAAAA---CAAATTAAG------------------------------------------------------------------------------------------------------------------------------------------------------------------------------------------------------------------------TGGGCGGTACAC------------------------------------------------------------------------------------------------------------------------------------------------------------------------------------------------------------------------------------------------------------------------------------------------------------------------------------------------------------------------------------------------------------------------------------------------------------------------------------------------------------------------------------------------------------------------------------------------------------------------------------------------------------------------------------------------------------------------------------------------------------------------------------------------------------------------------------------------------------------------------------------------------------------------------------------------------------------------------------------------------------------------------------------------------------------------------------------------------------------------------------------------------------------------------------------------------------------------------------------------------------------------------------------------------------------------------------------------------------------------------------------------------------------------------------------------------------------------------------------------------------------------------------------------------------------------------------------------------------------------------------------------------------------------------------------------------------------------------------------------------------------------------------------------------------------------------------------------------------------------------------------------------------------------------------------------------------------------------------------------------------------------------------------------------------------------------------------------------------------------------------------------------------------------------------------------------------------------------------------------------------------------------------------------------------------------------------------------------------------------------------------------------------------------------------------------------------------------------------------------------------------------------------------------------------------------------------------------------------------------------------------------------------------------------------------------------------------------------------------------------------------------------------------------------------------------------------------------------------------------------------------------------------------------------------------------------------------------------------------------------------------------------------------------------------------------------------------------------------------------------------------------------------------------------------------------------------------------------------------------------------------------
>2486578_Rendosymbiont@AZL15214.1
------------------------------------------------------------------------------------------------------------------------------------------------------------------------------------------------------------------------------------------------------------------------------------------------------------------------------------------------------------------------------------------------------------------------------------------------------------------------------------------------------------------------------------------------------------------------------------------------------------------------------------------------------------------------------------------------------------------------------------------------------------------------------------------------------------------------------------------------------------------------------------------------------------------------------------ATGACCCACAAATTAAGCTCA---------ATGGATTTACCCATTTATTTTGATTACCAA------------------------------------------------GCAACTACTCCATGCGATCAACGGGTAGTAGACGCAATG------TTACCTTATTTTACTGAAAAA------------------------TTTGGTAACCCTCACTCAAGAAGCCATCTTTTTGGCTGGGAAGCAGAAACTGCAGTAGAAGACGCAAGGGAGCAAATTGCAAGCTTAATCAACGCT---ACTTCTAAAGAGATTATCTTCACCTCAGGTGCAACTGAATCAAACAACCTGGCTTTAAAAGGCATTGCTCATTTTTATGGG------------------------GATAAA---------------AAAAGACATATAGTAACTTTAAATACTGAACATAAATGCGTATTAGATGCATGTAGGCATCTT---GAGCAG---GAAGGA------------------------------------------------------------------------TTC---GAAGTCACTTATTTACAAGTT---GAAACC---AACGGACTGGTTGATTTAGGAAAATTAAAAGCCGCTATAAATGATAGCACAGCTATAGTCTCTATAATGGCAATGAATAATGAA------------------------------------------------------------------------ATTGGGGTAATTCAACCTTTAAAAGAAATTGGTAAAATTTGCCGTGAA------------AAAGGG---------------------------------------GTGTTTTTCCATACAGATGCCGCACAAGCTTTTGGTAAGATTCCGCTGGATGTACAAGCGATGAATATTGATTTACTGAGCATTTCAGGCCATAAAATTTATGGACCAAAAGGAATTGGTGCACTTTATATTAGAAGA------AAA------CCA---AGGATAAGACTTGTGCCATTAATTAATGGCGGCGGTCAAGAGCGTGGTTTTAGATCTGGTACCTTAGCAACACCTTTGGTAGTAGGCTTAGGAATGGCTGCCAAAATAGCTAAAGAAGAAATGCAA------------------------AAAGATTATGAACATGTCAAAAAACTTGGCGATAAATTTATCAATACTATTTTAAAAAAAATTCCTGATGTATATCTAAATGGA------------GATCCAAAT---------TCACGTTACCCAGGCAATATAAATCTTAGTTTTGCATATATTGAAGGGGAATCAATGCTCATG---------------------------GCAATT---AAAGAT------TTAGCCGTATCATCAGGTTCAGCGTGC---ACTTCTGCTTCATTAGAACCTTCGTATGTGTTAAGAGCATTAGGGATAGAAGAAGAATTAGCACATACTTCAATTCGTTTTGGCATTGGTAGATTTACTACCGAAGAACAAGTAGATTACGCAATTAATTTAGTAATACAAAAAATCAACAAGCTTAGAGAAATGAGTCCCTTATGGGAAATGGTTCAG---------------------------------------------------------------------------GAAGGTATT------------------------------------------------------------------------------------------------------------GATCTTAAA---TCAATCAAC------------------------------------------------------------------------------------------------------------------------------------------------------------------------------------------------------------------------TGGGCAGCTCAT------------------------------------------------------------------------------------------------------------------------------------------------------------------------------------------------------------------------------------------------------------------------------------------------------------------------------------------------------------------------------------------------------------------------------------------------------------------------------------------------------------------------------------------------------------------------------------------------------------------------------------------------------------------------------------------------------------------------------------------------------------------------------------------------------------------------------------------------------------------------------------------------------------------------------------------------------------------------------------------------------------------------------------------------------------------------------------------------------------------------------------------------------------------------------------------------------------------------------------------------------------------------------------------------------------------------------------------------------------------------------------------------------------------------------------------------------------------------------------------------------------------------------------------------------------------------------------------------------------------------------------------------------------------------------------------------------------------------------------------------------------------------------------------------------------------------------------------------------------------------------------------------------------------------------------------------------------------------------------------------------------------------------------------------------------------------------------------------------------------------------------------------------------------------------------------------------------------------------------------------------------------------------------------------------------------------------------------------------------------------------------------------------------------------------------------------------------------------------------------------------------------------------------------------------------------------------------------------------------------------------------------------------------------------------------------------------------------------------------------------------------------------------------------------------------------------------------------------------------------------------------------------------------------------------------------------------------------------------------------------------------------------------------------------------------------------------------------------------------------------------------------------------------------------------------------------------------------------------------------------------------------------
>1895704_Abacterium@OJV15817.1
---------------------------------------------------------------------------------------------------------------------------------------------------------------------------------------------------------------------------------------------------------------------------------------------------------------------------------------------------------------------------------------------------------------------------------------------------------------------------------------------------------------------------------------------------------------------------------------------------------------------------------------------------------------------------------------------------------------------------------------------------------------------------------------------------------------------------------------------------------------------------------------------------------------------------------------------------ATGTCG---------TTAAAATTACCAATTTATCTGGATTATCAA------------------------------------------------GCTACAACTCCGGTTGATCCCAGGGTTATGGATAAAATG------ATTCCTTATTTTACCGAGAAA------------------------TTCGGTAACCCACATTCCAGAAGCCATGCATATGGCTGGGAAGCAGAAAAAGCAGTAGAAAATGCAAGAGAAGAGATAGCGAAGCTTATAAAAGCA---GATAGTAAGGAAATAATTTTTACTTCAGGTGCTACTGAGTCAAATAACCTTGCAATTAAAGGTGTGGCAAGGTTTTATAAA------------------------GATAAA---------------AAAAACCATATTATAACTGTTGCAACCGAGCATAAATGTGTTCTAGATGCTTGCAGGCATTTA---GAAGAA---GATGGA------------------------------------------------------------------------TTT---AAGGTAACTTATCTGCCAGTT---AAGCCA---AATGGACTCATTGATTTAGATGAGCTTAAAAACGCAATTACAGATCAGACTTCTATTGTTTCAGTTATGTTTGTAAATAACGAG------------------------------------------------------------------------ATAGGTGTGATTCAGCCACTTAAAGAAATTGGTGCAATTTGTAAAGAA------------AAAGGT---------------------------------------GTGTTTTTCCATACAGACGCTGCACAGGGTTTTGGGAAGCTCCCAATTGACGTGAATGAAATGAATATTGATTTACTAAGTATTTCAGGTCATAAGGTCTATGCTCCAAAAGGAATAGGCGCTCTTTTTGTGCGTAGA------AAA------CCA---AGAGTAAGACTTGAGCCAATTATTAATGGTGGAGGTCAGGAAAGAGGAATGCGCTCTGGTACTTTATCAACACCGCTTATTGTGGCGCTTGGTGAAGCGGCAAAAATTGCTGGTGAAGAAATGCAG------------------------AAAGACCATGATATGCTCAAAAAATATTTTGATATGTTCTATTCTGAAATAGTAAGAGATATTCCTGAAGTATTCTTAAACGGT------------GATAAAGAC---------GCTAGATATCCTGGTAACCTAAACCTTAGCTTTGCATACATTGAAGGTGAGTCAATGATTATG---------------------------GCAATT---AAAGAT------TTAGCAGTGTCTTCAGGTTCTGCCTGC---ACATCAGAGTCACTTGAACCGTCATATGTTTTAAGGGCTTTAGGGCTTGATGAAGAGCTTGCTCATACATCAATAAGGTTTGGTTTTGGAAGGTTTACTACAGAAGAAGAAGTAAAACATGCGATTGCTACAGTAAAAAGCAGCATAGCAAAATTAAGAGAAATGAGCCCACTTTGGGAAATGTTCCAG---------------------------------------------------------------------------GATGGTGTA------------------------------------------------------------------------------------------------------------GATTTAAAA---TCAATCAAC------------------------------------------------------------------------------------------------------------------------------------------------------------------------------------------------------------------------TGGGCCGCCCAT------------------------------------------------------------------------------------------------------------------------------------------------------------------------------------------------------------------------------------------------------------------------------------------------------------------------------------------------------------------------------------------------------------------------------------------------------------------------------------------------------------------------------------------------------------------------------------------------------------------------------------------------------------------------------------------------------------------------------------------------------------------------------------------------------------------------------------------------------------------------------------------------------------------------------------------------------------------------------------------------------------------------------------------------------------------------------------------------------------------------------------------------------------------------------------------------------------------------------------------------------------------------------------------------------------------------------------------------------------------------------------------------------------------------------------------------------------------------------------------------------------------------------------------------------------------------------------------------------------------------------------------------------------------------------------------------------------------------------------------------------------------------------------------------------------------------------------------------------------------------------------------------------------------------------------------------------------------------------------------------------------------------------------------------------------------------------------------------------------------------------------------------------------------------------------------------------------------------------------------------------------------------------------------------------------------------------------------------------------------------------------------------------------------------------------------------------------------------------------------------------------------------------------------------------------------------------------------------------------------------------------------------------------------------------------------------------------------------------------------------------------------------------------------------------------------------------------------------------------------------------------------------------------------------------------------------------------------------------------------------------------------------------------------------------------------------------------------------------------------------------------------------------------------------------------------------------------------------------------------------------------------------
>1528098_Rbacterium@AIL65392.1
---------------------------------------------------------------------------------------------------------------------------------------------------------------------------------------------------------------------------------------------------------------------------------------------------------------------------------------------------------------------------------------------------------------------------------------------------------------------------------------------------------------------------------------------------------------------------------------------------------------------------------------------------------------------------------------------------------------------------------------------------------------------------------------------------------------------------------------------------------------------------------------------------------------------------------------------------ATGTCT---------ATAACATTACCCATATATATGGATTATCAG------------------------------------------------GCAACTACTCCTACTGATAAAAGAGTAGTTGACCATATG------ATACCATACTTTACTGAAAAG------------------------TTTGGTAATCCTCATTCACGTAGCCATAGCTATGGTTGGATTGCAGAGGAAGCGGTGGAGACTGCCAGATCACAAATCAGTTCTTTAATTGGCGCA---AATACAAAAGAAATTATTTTTACTTCTGGTGCTACTGAATCTAATAATCTTGCGCTTAAAGGTGTTGCAAATTTTTATGGA------------------------GATAAA---------------CGTAATCATATTATTACCGTTGCCACTGAACATAAATGTGTACTTGATGCGTGTCGTCACTTA---GAGCAA---GAAGGT------------------------------------------------------------------------TTT---AAAGTCACTTATCTACCTGTA---AAGCCA---AATGGTATTATTGATTTAAATATACTTGAAGATAAGATTACAGAACAAACCTTAATGGTGTCAGTAATGGCAGTAAATAATGAA------------------------------------------------------------------------ATTGGCGTAATACAACCATTAAAAGAAATTGGAGCAATATGCCGTAAG------------CATGGT---------------------------------------GTATTTTTTCATACAGATGCAGCTCAAGCATTTGGTAAAATACCTTTAGACGTGAATGATATGAATATAGATTTGATGAGTATATCAGGTCATAAAATTTATGGACCTAAGGGAATAGGGGCGCTATTTGTGAGGAGA------AAA------CCT---CGTATACGTATAGAGCCTATGATTAATGGAGGAGGGCAAGAACGTGGTATGCGTTCAGGAACGTTACCTACACCTTTAATTGTAGGCCTTGGTTATGCGGCTTTTCTTGCTTCAGAAGAAATGACT------------------------ATAGAATTTGAGCGTATTCAGAAATTAAGCGATAAATTTTATCAAGAAATAATAAATAATATAGAATTCGTATTTTTAAATGGT------------GATAGGATA---------AAGCGTTATCCTGGAAATTTAAACTTAAGTTTTTCTTATGTTGAAGGAGAGTCTTTTATTATG---------------------------GCTGTC---AAAGAT------TTAGCGGTCTCTTCTGGATCTGCTTGT---ACTTCTGCATCTCTTGAGCCTTCTTATGTATTAAAAGCTCTAGGCGTTGGAGATGAACTTGCGCATACATCGATACGTTTTGGTATAGGTAGGTTTACCACTGAAGAAGAAATAGATTATGCTGTAAAAGTAATACGTAATAATGTACAGAAACTACGTGATATGAGTCCATTATGGGAAATGGTACAA---------------------------------------------------------------------------GAAGGTGTA------------------------------------------------------------------------------------------------------------GATCTATCG---ACCGTACAA------------------------------------------------------------------------------------------------------------------------------------------------------------------------------------------------------------------------TGGGCAACACAT------------------------------------------------------------------------------------------------------------------------------------------------------------------------------------------------------------------------------------------------------------------------------------------------------------------------------------------------------------------------------------------------------------------------------------------------------------------------------------------------------------------------------------------------------------------------------------------------------------------------------------------------------------------------------------------------------------------------------------------------------------------------------------------------------------------------------------------------------------------------------------------------------------------------------------------------------------------------------------------------------------------------------------------------------------------------------------------------------------------------------------------------------------------------------------------------------------------------------------------------------------------------------------------------------------------------------------------------------------------------------------------------------------------------------------------------------------------------------------------------------------------------------------------------------------------------------------------------------------------------------------------------------------------------------------------------------------------------------------------------------------------------------------------------------------------------------------------------------------------------------------------------------------------------------------------------------------------------------------------------------------------------------------------------------------------------------------------------------------------------------------------------------------------------------------------------------------------------------------------------------------------------------------------------------------------------------------------------------------------------------------------------------------------------------------------------------------------------------------------------------------------------------------------------------------------------------------------------------------------------------------------------------------------------------------------------------------------------------------------------------------------------------------------------------------------------------------------------------------------------------------------------------------------------------------------------------------------------------------------------------------------------------------------------------------------------------------------------------------------------------------------------------------------------------------------------------------------------------------------------------------------------
>86106_Eof@AIF81813.1| RT_shifts_1_contigs
---------------------------------------------------------------------------------------------------------------------------------------------------------------------------------------------------------------------------------------------------------------------------------------------------------------------------------------------------------------------------------------------------------------------------------------------------------------------------------------------------------------------------------------------------------------------------------------------------------------------------------------------------------------------------------------------------------------------------------------------------------------------------------------------------------------------------------------------------------------------------------------------------------------------------------------------------------------------AAACTTCCGATTTATATGGATTACCAG------------------------------------------------GCAACTACTCCGACTGATCCGAGAGTGGTGGAAGAAATG------CTTCCATATTTTACCCATAAA------------------------TTCGGTAACCCTCACTCGAGAAGTCACTCATACGGTTGGGAGGCGGAGGAAGCTATTGAACAAGCCAGAGAAGATGTTGCAAAACTGATAAATGCA---AGTGCAAAGGAAATTATCTTCACTTCAGGCGCAACCGAATCCAATAACTTGGCGATTAAGGGTGTAGCTAAATTTTATCGT------------------------GATCAG---------------CGAGATCACATTATTACCGCGCAAACCGAACATAAATGTGTTTTGGATACCTGTAGGCACTTG---GAGCAG---GAAGGA------------------------------------------------------------------------TTC---AAAGTGACGTATTTACCCGTT---CAACCG---AACGGTTTAATCGATCTAAATAAATTAAAAGAAGTTATTACTGATAGAACTGTTATAGTTTCTATAATGGCAGTAAACAATGAA------------------------------------------------------------------------ATAGGAGTGATTCAGCCGATAGAGGAAATCGGGAAAATATGTAGAGAA------------AAAGGA---------------------------------------GTCTTTCTGCATACTGATGCAGCACAGGCTTTCGGTAAAATTCCGCTTGACGTGATCGCCATGAATATAGATTTAATGAGTATTTCAGGTCATAAGATTTATGGACCTAAAGGTGTAGGGGCATTATTTGTCGGTCGT------AAG------CCA---AGAGTAAGAATAGAGGCAATGATAAACGGCGGCGGGCAAGAGAGAGGAATGCGTTCGGGAACTCTTCCAACCCCGCTTATAGTGGGCTTAGGAATTGCAGCAAAAATCGCACGTGAAGAGATGGCG------------------------GAAGAAACCCAAAGAGTCGAAAGACTTGCGGGTAAGTTTTTACACGAAATAATG---CAAATTCCCGAAGTTTATATTAACGGT------------GATCCGAAA---------GCCAGGATACCCGGGAATATAAATATCAGTTTTTCCTGTATTGAAGGTGAATCAATGATCGGA---------------------------GCAATT---AAAGAT------TTAGCGGTTTCTTCAGGCTCTGCGTGT---ACTTCCGCTTCGCTTGAATCATCATACGTGCTTAGAGCGTTAGGTGTGGATGAGGAGCTTGCACATACTTCAATAAGATTCGGTATAGGCAGATTTACCACTGAAGAAGAGGTGAATTATGCAATACAATGTGTAAAAAACAGTGTGCAAAAATTAAGAGATTTAAGCCCGCTATGGGAAATGCTGCAA---------------------------------------------------------------------------GAAGGTGTT------------------------------------------------------------------------------------------------------------GATCTTAAA---TCGGTTAAT------------------------------------------------------------------------------------------------------------------------------------------------------------------------------------------------------------------------TGGGCGGGACAC------------------------------------------------------------------------------------------------------------------------------------------------------------------------------------------------------------------------------------------------------------------------------------------------------------------------------------------------------------------------------------------------------------------------------------------------------------------------------------------------------------------------------------------------------------------------------------------------------------------------------------------------------------------------------------------------------------------------------------------------------------------------------------------------------------------------------------------------------------------------------------------------------------------------------------------------------------------------------------------------------------------------------------------------------------------------------------------------------------------------------------------------------------------------------------------------------------------------------------------------------------------------------------------------------------------------------------------------------------------------------------------------------------------------------------------------------------------------------------------------------------------------------------------------------------------------------------------------------------------------------------------------------------------------------------------------------------------------------------------------------------------------------------------------------------------------------------------------------------------------------------------------------------------------------------------------------------------------------------------------------------------------------------------------------------------------------------------------------------------------------------------------------------------------------------------------------------------------------------------------------------------------------------------------------------------------------------------------------------------------------------------------------------------------------------------------------------------------------------------------------------------------------------------------------------------------------------------------------------------------------------------------------------------------------------------------------------------------------------------------------------------------------------------------------------------------------------------------------------------------------------------------------------------------------------------------------------------------------------------------------------------------------------------------------------------------------------------------------------------------------------------------------------------------------------------------------------------------------------------------------------------------
>696127_CMmitochondrii@AEI88597.1
------------------------------------------------------------------------------------------------------------------------------------------------------------------------------------------------------------------------------------------------------------------------------------------------------------------------------------------------------------------------------------------------------------------------------------------------------------------------------------------------------------------------------------------------------------------------------------------------------------------------------------------------------------------------------------------------------------------------------------------------------------------------------------------------------------------------------------------------------------------------------------------------------------------------------------------------------------------------------------ATGGATTACCAA------------------------------------------------GCTACAACCCCGGTTGATAGAAGGGTTTTAGGGAAGATG------TTACCATATTTTACAGAAAAA------------------------TTTGGTAATCCTCATTCTAGAAGCCATTCCTTTGGATGGGAAGCAGAGGAAGCAAATGAAAACGCAAGAAAGCAAATTGCTGGGCTCATTAATGCG---GATAGCAAAGATATCGTATTTACTTCGGGAGCGACTGAATCAAATAATCTAGCTTTGAAAGGAGTTGCGCATTTTTATAAG------------------------AATGAG---------------AAGAAACATATAATTACTACTATAACAGAGCATAAATGTGTTCTAGATACCTGCCGCCACCTT---GAACAA---GAAGGA------------------------------------------------------------------------TTT---AGAGTAACTTATCTCCCAGTA---AAGACT---AATGGATTAATTGATTTGAAAGATTTGGAGAATGCAATCAGTTCAGATACTCTTCTTGTCTCTATTATGACAATTAATAATGAA------------------------------------------------------------------------ATAGGTGTTATTCAGCCAATTTCGAAGATTGGTAAGATATGCAGATCT------------CATGGA---------------------------------------GCATTTTTCCATACGGACGCCGCCCAAGCTTTTGGGAAAATTCCATTAGATGTAGAAGTTATGAATATAGATTTAATGAGTATTTCTGGCCATAAAATTTATGGTCCAAAAGGTATCGGGGCTCTTTATATTAGAAGA------AAA------CCG---AGGGTTAGATTGACTGCGATGATTAATGGCGGCGGGCAGGAAAGAGGCATGAGATCTGGTACACTACCTACCCCTTTAGTAGTAGGTATGGGAGAGGCAGCGGTAATTGCCAAGCAAGATATGGAA------------------------AATGATTATAAAAGAATCTCGAACTTGAGTGAAAAATTTATCAGTGAAGTTACT---AAAATTCCAGAGGTATATCTGAATGGA------------GATAGAAAT---------ATTAGATATCCGGGCTGCATCAATCTAAGCTTTTCATGTATAGAAGGAGAATCTATGATTGGG---------------------------GCAATA---AAAGAT------TTAGCTGTTTCTTCTGGATCTGCTTGT---ACTTCTGCATCCCTTGAGCCTTCATATGTTTTGAGAGCTTTAGGAGTAGATGAGGAAATGGCGCATACATCAATTAGGTTCGGTATCGGGCGATTTACTACAGAAGGAGAAATTGATTACGCAGTAAAATGTATCACCAGAAGTGTTGATCGGCTCCGAGAATTAAGCCCTCTTTGGGAGATGATGCAA---------------------------------------------------------------------------GAAGGGATA------------------------------------------------------------------------------------------------------------AATTTAAAA---ACAGTTAAT------------------------------------------------------------------------------------------------------------------------------------------------------------------------------------------------------------------------TGGTCAGGTCAT------------------------------------------------------------------------------------------------------------------------------------------------------------------------------------------------------------------------------------------------------------------------------------------------------------------------------------------------------------------------------------------------------------------------------------------------------------------------------------------------------------------------------------------------------------------------------------------------------------------------------------------------------------------------------------------------------------------------------------------------------------------------------------------------------------------------------------------------------------------------------------------------------------------------------------------------------------------------------------------------------------------------------------------------------------------------------------------------------------------------------------------------------------------------------------------------------------------------------------------------------------------------------------------------------------------------------------------------------------------------------------------------------------------------------------------------------------------------------------------------------------------------------------------------------------------------------------------------------------------------------------------------------------------------------------------------------------------------------------------------------------------------------------------------------------------------------------------------------------------------------------------------------------------------------------------------------------------------------------------------------------------------------------------------------------------------------------------------------------------------------------------------------------------------------------------------------------------------------------------------------------------------------------------------------------------------------------------------------------------------------------------------------------------------------------------------------------------------------------------------------------------------------------------------------------------------------------------------------------------------------------------------------------------------------------------------------------------------------------------------------------------------------------------------------------------------------------------------------------------------------------------------------------------------------------------------------------------------------------------------------------------------------------------------------------------------------------------------------------------------------------------------------------------------------------------------------------------------------------------------------------------------
>1948416_Abacterium@DITS01000020.1_92
---------------------------------------------------------------------------------------ATG------------------------------------------------------------------------------------------------------------------------------------------------------------------------------------------------------------------------------------------------------------------------------------------------------------------------------------------------------------------------------------------------------------------------------------------------------------------------------------------------------------------------------------------------------------------------------------------------------------------------------------------------------------------------------------------------------------------------------------------------------------------------------------------------------------------------------------GAACTAGCTACAAAAAACGATAGTCCG---------TTGAAATATCCGATATTTTTGGATTATCAA------------------------------------------------TCGACCACGCCCTGTGATCCGCGCGTGGTGGAGAAAATG------TTGCCATGGTTTACGGAGAAA------------------------TTTGGTAACCCGCATTCACGTAGCCATGCGTATGGCTGGGAAGCGGAAGAGGCGACCGAAATTGCACGCCAGCAAGTGGCGGATGTGATTGGCGCC---AGCCCCAAGGAGATTGTGTTTACCTCGGGGGCGACGGAGTCGAATAATATTGCGCTCAAAGGCGTGGCACGTTTTTATAAA------------------------GGTCAG---------------AAAAATCATGTGATTACTGTGGTTACCGAGCATAAATGCGTGCTGGATTCGGCGCGGCATTTG---GAGCAG---GAGGGG------------------------------------------------------------------------TTT---GATGTTACCTATCTGCCGGTT---GATACC---AATGGATTGATTGATCTGGAGAAGCTAAAAGCAGCGATTACGGATAAAACCTGTTTAGTGTCTGTTATGGCCGTGAATAATGAA------------------------------------------------------------------------ATCGGGGTGATTCAGCCCCTGAAGGACATTGGTGCGATTTGCCGTGAG------------CGCGGG---------------------------------------GTATTTTTTCATACCGATGCGGCGCAGGCATTCGGCAAAATTCCGCTCGATGTTGAAGCAATGAATATCGACCTCATGTCGATTTCGGCGCATAAGGTCTATGGGCCGAAGGGGGTAGGCGCGTTGTTTGTGCGCCGT------CGT------CCG---CGCGTGCGTTTGGTGCCGCTGACAACGGGTGGCGGACAGGAGCGCGGGATGCGCTCGGGCACCTTGCCGACACCGCTGGTGGTTGGGTTTGGCGAGGCGGCGCGCATTGCCAAAGAAGAAATGACC------------------------AATGAAGCCAGCCGCATTCGTTATCTGAGCGATAAATTTATGCATGCCATTGTCGATTCGATTCCCGATGTGTTTATCAATGGT------------GATCGCGAG---------CAACGCTGGCCTGGCTGCCTCAACATTAGTTTCGCCTATATCGAGGGCGAGTCGATGATTATG---------------------------GCCATC---AAAGAT------TTAGCCGTATCGTCAGGCTCTGCCTGC---ACCTCGGCCTCGCTGGAGCCGTCTTATGTACTGCGCTCCATTGGTGTGGGCGAAGATTTGGCGCATACGTCGATTCGATTCGGCTTTGGCCGCTTCACCACCGAAGCCGAAGTGGATGCGGCAGTGAGTATTATTCAAGGCAGTATTGAGCGTTTGCGTGCTATGTCCCCCTTGTGGGAAATGGCGCAG---------------------------------------------------------------------------GACGGTATA------------------------------------------------------------------------------------------------------------GACATTAGC---AAAATAGAA------------------------------------------------------------------------------------------------------------------------------------------------------------------------------------------------------------------------TGGGCAGGGCAC------------------------------------------------------------------------------------------------------------------------------------------------------------------------------------------------------------------------------------------------------------------------------------------------------------------------------------------------------------------------------------------------------------------------------------------------------------------------------------------------------------------------------------------------------------------------------------------------------------------------------------------------------------------------------------------------------------------------------------------------------------------------------------------------------------------------------------------------------------------------------------------------------------------------------------------------------------------------------------------------------------------------------------------------------------------------------------------------------------------------------------------------------------------------------------------------------------------------------------------------------------------------------------------------------------------------------------------------------------------------------------------------------------------------------------------------------------------------------------------------------------------------------------------------------------------------------------------------------------------------------------------------------------------------------------------------------------------------------------------------------------------------------------------------------------------------------------------------------------------------------------------------------------------------------------------------------------------------------------------------------------------------------------------------------------------------------------------------------------------------------------------------------------------------------------------------------------------------------------------------------------------------------------------------------------------------------------------------------------------------------------------------------------------------------------------------------------------------------------------------------------------------------------------------------------------------------------------------------------------------------------------------------------------------------------------------------------------------------------------------------------------------------------------------------------------------------------------------------------------------------------------------------------------------------------------------------------------------------------------------------------------------------------------------------------------------------------------------------------------------------------------------------------------------------------------------------------------------------------------------------------------------
>1948380_Abacterium@DDZS01000017.1_27
---------------------------------------------------------------------------------------ATGGAATTAGCAGTAAAT---------------------------------------------------------------------------------------------------------------------------------------------------------------------------------------------------------------------------------------------------------------------------------------------------------------------------------------------------------------------------------------------------------------------------------------------------------------------------------------------------------------------------------------------------------------------------------------------------------------------------------------------------------------------------------------------------------------------------------------------------------------------------------------------------------------------AACGTCGCCGAGGCGGGGACCCAACGC---------AAAGGGTTGCCGATCTTTATGGATTATCAG------------------------------------------------TCGACCACCCCATGCGATCCGCGTGTGGTGGATACGATG------ATTCCGTGGCTGACAGAGAAA------------------------TTTGGTAATCCGCATTCGCGTAGCCATGCTTACGGGTGGGAAGCTGAAGAGGCGACCGAAATCGCGCGTCAGCATGTCGCGGGGCTCATCGGCGCT---AATCCGAAAGAGATTGTGTTCACCTCCGGCGCGACCGAGTCGAATAATATCGCGATCAAAGGCGTCGCGCAGTTTTACAAA------------------------GAAAAA---------------AAGAATCATATCGTCACTTTGACGACGGAGCATAAATGCGTGCTCGATTCCTGTCGCCATTTG---GAGCAG---CAGGGG------------------------------------------------------------------------TTT---GATGTGACCTATCTAAAAGTT---CAGAAT---AATGGTCTGGTGAATCTTGACGATCTGAAAGCTGCGATCACCGATAAAACCGTGATGGTGTCGATCATGGCGGTGAACAACGAA------------------------------------------------------------------------ATCGGCGTGATTCAGCCGCTGAAAGACATTGGCGCGATCTGCCGCGAA------------AAAGGC---------------------------------------GTCTTTTTCCATACCGATGCCGCGCAGGCCTTTGGCAAAATCCCGCTGGATGTGGAAGAGATGAATATCGACCTGATGTCGATCTCTGGGCATAAAATTTACGGACCCAAAGGGGTGGGCGCATTATTTGTGCGTCGT------CGC------CCG---CGTGTGCGTATTCAGCCGTTGATCACCGGTGGTGGTCAGGAGCGTGGCTTACGTTCCGGCACGCTGGCAACGCATCAGGTGGTTGGGCTTGGGGAAGCCGCGCGTATAGCGAAAGAAACCATGGGC------------------------GCGGAAGCAGAGCGTGTTCGCATGTTAAGTGATCGTTTCCTGAAAGCCGTGATGGATGAGGTGCCGGATGTGTATCTCAATGGC------------GACCGTGAA---------CATCGCTGGCCGGGCTGCATTAATTTAAGTTTCGCCTATATCGAAGGCGAATCGATGATTATG---------------------------GCGATT---AAAGAA------CTTGCTGTATCTTCGGGTTCGGCGTGT---ACGTCAGCCTCGCTAGAGCCTTCGTATGTATTACATTCGATCGGCGTAGGCGACGATCTGGCGCATACCTCGATCCGTTTTGGTATCGGGCGTTTCACCACGGAAGAAGAAATTGACCGCGCAATTCAAGTAGTACGCGGCAGCATCGAAAAACTGCGCAGCATGTCACCCTTATGGGAAATGGCGCAG---------------------------------------------------------------------------GAAGGCATT------------------------------------------------------------------------------------------------------------GATATCAAC---TCGATCGAG------------------------------------------------------------------------------------------------------------------------------------------------------------------------------------------------------------------------TGGTCGGGGCAT------------------------------------------------------------------------------------------------------------------------------------------------------------------------------------------------------------------------------------------------------------------------------------------------------------------------------------------------------------------------------------------------------------------------------------------------------------------------------------------------------------------------------------------------------------------------------------------------------------------------------------------------------------------------------------------------------------------------------------------------------------------------------------------------------------------------------------------------------------------------------------------------------------------------------------------------------------------------------------------------------------------------------------------------------------------------------------------------------------------------------------------------------------------------------------------------------------------------------------------------------------------------------------------------------------------------------------------------------------------------------------------------------------------------------------------------------------------------------------------------------------------------------------------------------------------------------------------------------------------------------------------------------------------------------------------------------------------------------------------------------------------------------------------------------------------------------------------------------------------------------------------------------------------------------------------------------------------------------------------------------------------------------------------------------------------------------------------------------------------------------------------------------------------------------------------------------------------------------------------------------------------------------------------------------------------------------------------------------------------------------------------------------------------------------------------------------------------------------------------------------------------------------------------------------------------------------------------------------------------------------------------------------------------------------------------------------------------------------------------------------------------------------------------------------------------------------------------------------------------------------------------------------------------------------------------------------------------------------------------------------------------------------------------------------------------------------------------------------------------------------------------------------------------------------------------------------------------------------------------------------------------------
>1948415_Abacterium@DIUV01000048.1_54
---------------------------------------------------------------------------------------------------------------------------------------------------------------------------------------------------------------------------------------------------------------------------------------------------------------------------------------------------------------------------------------------------------------------------------------------------------------------------------------------------------------------------------------------------------------------------------------------------------------------------------------------------------------------------------------------------------------------------------------------------------------------------------------------------------------------------------------------------------------------------------------------------------------------------------------------------ATGCGG---------CAGAACATGCCTATTTTTATGGATTATCAA------------------------------------------------TCCACTACCCCTGTTGATCCAAGAGTTTTGCAGGTGATG------CTGCCGTGGTTTACCGAAAAA------------------------TTTGGTAATCCACACTCGCGTAGCCATGCCTATGGCTGGGAAGCTGAAGGGGCAATGGAAGAGGCTCGGGAGCAAGTGGCGAAGCTGATTAATGCT---TCCGCTAAGGAGCTGATTTTCACCTCTGGGGCGACGGAGTCGAATAATCTGGCAATCAAGGGAGTGATGCGTTTTTTTAAA------------------------ACTAAG---------------AAAAACCATGTAATCACTTTGACTACCGAGCATAAATGCGTGCTAGATTCTTGCCGTCATCTG---GAGCAG---GAAGGC------------------------------------------------------------------------TTT---CGGGTAACTTATTTGCCTGTG---GGTACG---GATGGTTTGTTGGATTTGAATTTATTACGAGAAGCGATAACCGACCAAACCGCATTAGTTTCGGTAATGGCTGTGAATAACGAA------------------------------------------------------------------------ATTGGGGTTATTCAGCCCTTGGCAGAAATTGGAAAAATATGCCGCGAG------------AAAAAC---------------------------------------GTGTTTTTCCATACGGATGCCGCGCAAGCTTTCGCCAAAATCCCCTTGGATGTGGAGGCGATGAATATCGACCTGATGAGTATTTCCGGTCACAAAGCTTATGCGCCCAAAGGGATTGGTATGTTATATGTGCGCCGT------CGT------CCA---CGCGTGCGCTTAGAGCCGCTTTTTAGTGGTGGTGGTCAAGAACGAGGTTTCCGTTCGGGCACGGTACCCACTCCTTTAGCTGTGGGCTTAGGTGAAGCGGCAAAAATCGCGGCGCTAGAGATGGGC------------------------GCAGAAGCGGAGCGTATCCGCGCTTTAAGTAGCCGTTTCTTAAGCGCCATCACCAGCAAAATTCCCGATGTGTTCTTAAATGGG------------CACGCCGAG---------CAACGCTGGATGGGTAATTTAAACTTAAGCTTCGCCTATGTAGAGGGTGAGTCGATGATTATG---------------------------GCGATT---AAAGAC------TTGGCCGTATCTTCAGGTTCTGCCTGT---ACTTCAGCCTCATTAGAGCCATCTTATGTTTTGCGCTCGATTGGCGTGGGGGAAGATTTGGCGCATACTTCTATCCGTTTTGGTTTCGGCAGGTTTACCACTGAAGCGGAAGTGGATCGAGCGATTGAAATTGTAACCGGCAGTGTAGGGCGTTTGCGCGAAATGAGCCCGTTATGGGAAATGGCGCAA---------------------------------------------------------------------------GCAGGAATT------------------------------------------------------------------------------------------------------------GATATAAGC---AAAATAGAA------------------------------------------------------------------------------------------------------------------------------------------------------------------------------------------------------------------------TGGGCAGGGCAC------------------------------------------------------------------------------------------------------------------------------------------------------------------------------------------------------------------------------------------------------------------------------------------------------------------------------------------------------------------------------------------------------------------------------------------------------------------------------------------------------------------------------------------------------------------------------------------------------------------------------------------------------------------------------------------------------------------------------------------------------------------------------------------------------------------------------------------------------------------------------------------------------------------------------------------------------------------------------------------------------------------------------------------------------------------------------------------------------------------------------------------------------------------------------------------------------------------------------------------------------------------------------------------------------------------------------------------------------------------------------------------------------------------------------------------------------------------------------------------------------------------------------------------------------------------------------------------------------------------------------------------------------------------------------------------------------------------------------------------------------------------------------------------------------------------------------------------------------------------------------------------------------------------------------------------------------------------------------------------------------------------------------------------------------------------------------------------------------------------------------------------------------------------------------------------------------------------------------------------------------------------------------------------------------------------------------------------------------------------------------------------------------------------------------------------------------------------------------------------------------------------------------------------------------------------------------------------------------------------------------------------------------------------------------------------------------------------------------------------------------------------------------------------------------------------------------------------------------------------------------------------------------------------------------------------------------------------------------------------------------------------------------------------------------------------------------------------------------------------------------------------------------------------------------------------------------------------------------------------------------------------------
>1973900_Abacterium@PIR38712.1
------------------------------------------------------------------------------------------------------------------------------------------------------------------------------------------------------------------------------------------------------------------------------------------------------------------------------------------------------------------------------------------------------------------------------------------------------------------------------------------------------------------------------------------------------------------------------------------------------------------------------------------------------------------------------------------------------------------------------------------------------------------------------------------------------------------------------------------------------------------------------------------------------------------------------------ATGACAAATATAAACCAAAAT---------TTAAAATTACCTGTCTATATGGACTATCAG------------------------------------------------GCTACTACGCCGATGGATCCTCGTGTTTTCGAGGAGATG------ATACCTTATTTTGTGGAAAAA------------------------TTCGGTAATCCTCACTCACGCGGGCATAAATATGGCTGGGAAGCTGAAGCCGCATGTGAAAAAGCACGTGAACAGGTTGCCGACCTGATAGGTGCA---AACCCTAAAGAGATTATATTTACATCGGGTGCGACCGAATCAAATAATATGGCATTAAAAGGTATCGCTAAATTTTACGGT------------------------GCTAAA---------------AAGAACCATATAATAACCTGCACGACCGAGCATAAATGTGTAATAGATACCTGCCGTCACCTT---GAGCGT---GAGGGC------------------------------------------------------------------------ATG---GAGGTTACATATCTGCCGGTG---GATAAT---GAAGGTATAATCGACCTTGAGAAGCTAAAAAAAGCTATAACCGACAAAACGGCGATTGTGTCCATTATGGCGGTAAATAACGAA------------------------------------------------------------------------ATAGGTGTTATACAGCCTATAAAGGAAATAGGTGCAATATGCCGTGAG------------CGTGGC---------------------------------------GTGTTCTTCCACACAGATGCCGCACAGGCATTCGGTAAGATTCCGCTTAATGTTGAGGAAATGAACATTGACCTTATGAGTATATCCGGACATAAGATATACGGTCCTAAAGGTGTGGGTGCGTTATTTGTACGCCGC------CGT------CCG---AGGGTTAGGCTTGTACCGCTGATAAACGGTGGCGGTCAGGAAAGGGGCTTTCGTTCGGGAACACTGCCTGTGCCTATGGTTGTAGGACTTGGCAAGGCGGCTGAAATAGCACGCCTTGAAATGGGT------------------------GCGGAGAATGAGCGTATAGCTAAGCTTTATGACAAGTTATATAACTCACTGGTTTCTAATATAAAGGACGTGTACTTAAACGGT------------CATGCCGAA---------AAACGTATCAAGACAAACCTTAATTTAAGCTTTGCTTATATAGAAGGTGAGTCGATGATAATG---------------------------TCTATT---AAAGAT------TTGGCGGTAAGTTCGGGTTCTGCGTGT---ACTTCGGCAAGCTTAGAGCCTTCTTATGTTTTAAGGGCTATCGGTGTGGGTGAGGATTTGGCACACACTTCGATAAGGTTCGGTATAGGCAGATTCACAACCGAGGAAGAAGTTGATTTTGCTATTGAAAAGGTAACCGGTGCTATAGATAGATTGCGTGATATGAGTCCGCTGTGGGAGATGGCACAA---------------------------------------------------------------------------GACGGTATT------------------------------------------------------------------------------------------------------------GATATAAGT---AAGATTGAG------------------------------------------------------------------------------------------------------------------------------------------------------------------------------------------------------------------------TGGTCGGCACAT------------------------------------------------------------------------------------------------------------------------------------------------------------------------------------------------------------------------------------------------------------------------------------------------------------------------------------------------------------------------------------------------------------------------------------------------------------------------------------------------------------------------------------------------------------------------------------------------------------------------------------------------------------------------------------------------------------------------------------------------------------------------------------------------------------------------------------------------------------------------------------------------------------------------------------------------------------------------------------------------------------------------------------------------------------------------------------------------------------------------------------------------------------------------------------------------------------------------------------------------------------------------------------------------------------------------------------------------------------------------------------------------------------------------------------------------------------------------------------------------------------------------------------------------------------------------------------------------------------------------------------------------------------------------------------------------------------------------------------------------------------------------------------------------------------------------------------------------------------------------------------------------------------------------------------------------------------------------------------------------------------------------------------------------------------------------------------------------------------------------------------------------------------------------------------------------------------------------------------------------------------------------------------------------------------------------------------------------------------------------------------------------------------------------------------------------------------------------------------------------------------------------------------------------------------------------------------------------------------------------------------------------------------------------------------------------------------------------------------------------------------------------------------------------------------------------------------------------------------------------------------------------------------------------------------------------------------------------------------------------------------------------------------------------------------------------------------------------------------------------------------------------------------------------------------------------------------------------------------------------------------------------
>1948417_Abacterium@DITJ01000004.1_81
---------------------------------------------------------------------------------------------------------------------------------------------------------------------------------------------------------------------------------------------------------------------------------------------------------------------------------------------------------------------------------------------------------------------------------------------------------------------------------------------------------------------------------------------------------------------------------------------------------------------------------------------------------------------------------------------------------------------------------------------------------------------------------------------------------------------------------------------------------------------------------------------------------------------------------------------ATGAACGCTAAT---------ATAAAACTACCAATATACATGGACTACCAG------------------------------------------------GCCACAACGCCTATGGACCCGCGTGTATTTGAAGCGATG------ACACCATATTTTATGGAAAAA------------------------TTCGGCAACCCGCATTCCAGCGGCCATAAATTTGGCTGGGAAGCGGAAGCTGCAACTGACCTTGCGCGTGAGCAGGTGGCAGCGTTAATCGGCGCG---AATGAAAAAGAAATCATTTTCACTTCAGGCGCAACTGAATCGAACAACCTTGCTATAAAAGGTATTGCAAAATTTTATGGT------------------------GATAAG---------------AAAAACCATATAATCACCGTGGTAACTGAGCATAAATGCGTGCTTGATACCTGCCGCCACTTA---GAGCGT---GAGGGT------------------------------------------------------------------------ATG---AATGTTACATATCTGCCAGTG---CAGAAA---AACGGCCTGATTGACCTTGCTGAGCTTGAAAAAGCTATCACTGATAAAACAGTTTTAATATCGGTAATGGCGGTTAATAACGAA------------------------------------------------------------------------ATTGGTGTTATCCAGCCACTCAAGGAAATTGGCGCGCTTTGCCGCAAA------------TACGGA---------------------------------------GCGTTTTTCCATACAGATGCCGCGCAAGGCTTCGGCAAGATACCTCTTGATGTTGAGGAAATGAACATCGATTTGATGAGCATTTCCGGCCATAAAATTTATGGGCCAAAAGGTATTGGCGCTTTATTTGTAAGGCGT------AAA------CCA---AGGGTTCGCCTTATACCGATTATAAATGGCGGTGGGCAGGAACGCGGTTTCCGTTCTGGTACACTTCCAACCCCATTAGTGGTGGGTTTGGGCGAGGCAGCGCGCCTTGCTAAAATTGAAATGGTG------------------------GAAGAAAATAAACGCCTTACCTATTTAAGCGGCAAGCTTTATGATAATATAATGGCTAAAGCTAAGGATGTTTTCTTAAATGGC------------GATAAAGAA---------CATCGCATAGCTGGCAATTTGAATTTAAGTTTTGCCTATATTGAAGGTGAATCAATGATTATG---------------------------GCTATT---AAAACC------CTGGCAGTAAGTTCAGGTTCGGCATGC---ACATCATCAAGCCTTGAGCCTTCTTATGTTCTGCGCTCAATCGGTGTGGGTGAGGAACTGGCGCATACTTCCATAAGGTTCGGCATAGGCCGCTTTACAACAGAAGCCGAAATTGATTATGCAATTGAAATTGTTACCGGCTCTATCGATAAGCTCAGGGAAATGAGTCCTTTATGGGAAATGGTTCAG---------------------------------------------------------------------------GAAGGAATT------------------------------------------------------------------------------------------------------------GATATTGAG---AAGATTGAG------------------------------------------------------------------------------------------------------------------------------------------------------------------------------------------------------------------------TGGGCAGCTCAT------------------------------------------------------------------------------------------------------------------------------------------------------------------------------------------------------------------------------------------------------------------------------------------------------------------------------------------------------------------------------------------------------------------------------------------------------------------------------------------------------------------------------------------------------------------------------------------------------------------------------------------------------------------------------------------------------------------------------------------------------------------------------------------------------------------------------------------------------------------------------------------------------------------------------------------------------------------------------------------------------------------------------------------------------------------------------------------------------------------------------------------------------------------------------------------------------------------------------------------------------------------------------------------------------------------------------------------------------------------------------------------------------------------------------------------------------------------------------------------------------------------------------------------------------------------------------------------------------------------------------------------------------------------------------------------------------------------------------------------------------------------------------------------------------------------------------------------------------------------------------------------------------------------------------------------------------------------------------------------------------------------------------------------------------------------------------------------------------------------------------------------------------------------------------------------------------------------------------------------------------------------------------------------------------------------------------------------------------------------------------------------------------------------------------------------------------------------------------------------------------------------------------------------------------------------------------------------------------------------------------------------------------------------------------------------------------------------------------------------------------------------------------------------------------------------------------------------------------------------------------------------------------------------------------------------------------------------------------------------------------------------------------------------------------------------------------------------------------------------------------------------------------------------------------------------------------------------------------------------------------------------------
>2026788_Rbacterium@PCJ24716.1
---------------------------------------------------------------------------------------ATGCATAATTATACAGAA---------------------------------------------------------------------------------------------------------------------------------------------------------------------------------------------------------------------------------------------------------------------------------------------------------------------------------------------------------------------------------------------------------------------------------------------------------------------------------------------------------------------------------------------------------------------------------------------------------------------------------------------------------------------------------------------------------------------------------------------------------------------------------------------------------------------TTAAAGCAGCGCATAGTTGATGAAGGA---------GGTAGATTTCCTATCTATCTCGACAATCAG------------------------------------------------TCAACAACCAAAACCGACCCAAGGGTCGTTGCTGAAATG------ATGCCTTATTTTACTGATAAA------------------------TTTGGCAATCCACATTCAAGAAGCCACTCCTATGCATGGGAGACGGAAGATGCATGCGAAATCGGCAGAGCCCGCGTTGCAAATTTGATCGGCGCA---AACCCTAAGGAGATCATCTTCACCTCGGGCGCGACGGAATCTAACAACCTGGCACTGAGAGGGATAGCGCAATTTTATGGC------------------------AGCAAG---------------AAAAAGCACATAGTGACGGTTGTGACGGAGCATAAATGCATCTTGGATACTTGCAGGTACCTG---CAGCAG---GATGGG------------------------------------------------------------------------TTT---AAAGTTACCTATTTACCAGTA---CAAGCA---AATGGGATAGTTGACCTCAACGTCCTAAGAGACGCCATTACCGAGGACACAATGCTGGTTTCCGTGATGGCAGTTAATAATGAG------------------------------------------------------------------------ATCGGGGTGATTCAGCCACTGAAGGAAATCGGAAAAATCTGTAGGGAA------------AAGGGA---------------------------------------ACTTTCTTCCACTCAGATATCGCGCAAGCCTTTGGTAAGATTCCGATTAATGTTAATGAGTGTAATATCGATCTTGCTAGTATTTCTGGTCATAAGATATACGCTCCAAACGGTATTGGCGCGCTGTATATTCGTCGC------AAA------CCA---CGGGTGCGCGTTTCTCCTATGATCACCGGAGGCGGGCAAGAGCGGGGCATACGCTCTGGCACATTGTCGACTCCATTGGTAGTGGGGTTTGGGAAGGCGGCAGAGATTGCTGGGCTGGAGATGGAA------------------------AAAGATCAAAAACATGTGAGGAAATTATTTGACAAATTCCTAACCGCAATTCAATCCAACGCCGAGGAGGTATTTTTAAACGGC------------GATAAAGAG---------CAGCGCTATCATGGTAATTTAAATTTGAGTTTTGCCCATATTGAAGGTGAATCGATGATTCTG---------------------------GCTATT---AAAGAT------CTGGCGGTTTCTTCAGGTTCTGCCTGC---ACATCGGCTTCGCTTGAACCATCATATGTGCTAAGAGCGCTCGGCGTGGACGAGGCAACGGCTCATACTTCCATAAGGTTTGGCTTTGGCAGGTTCACGACCGAGGCAGAAGTAGATTTTGCGATAGAGGTGATTCTTGCTAACATAAATAAATTAAGAGAACTCAGCCCGCTTTGGGAAATGCATCAA---------------------------------------------------------------------------GAAGGGATA------------------------------------------------------------------------------------------------------------GACATCAAC---TCGATTAAA------------------------------------------------------------------------------------------------------------------------------------------------------------------------------------------------------------------------TGGTCAACACAT------------------------------------------------------------------------------------------------------------------------------------------------------------------------------------------------------------------------------------------------------------------------------------------------------------------------------------------------------------------------------------------------------------------------------------------------------------------------------------------------------------------------------------------------------------------------------------------------------------------------------------------------------------------------------------------------------------------------------------------------------------------------------------------------------------------------------------------------------------------------------------------------------------------------------------------------------------------------------------------------------------------------------------------------------------------------------------------------------------------------------------------------------------------------------------------------------------------------------------------------------------------------------------------------------------------------------------------------------------------------------------------------------------------------------------------------------------------------------------------------------------------------------------------------------------------------------------------------------------------------------------------------------------------------------------------------------------------------------------------------------------------------------------------------------------------------------------------------------------------------------------------------------------------------------------------------------------------------------------------------------------------------------------------------------------------------------------------------------------------------------------------------------------------------------------------------------------------------------------------------------------------------------------------------------------------------------------------------------------------------------------------------------------------------------------------------------------------------------------------------------------------------------------------------------------------------------------------------------------------------------------------------------------------------------------------------------------------------------------------------------------------------------------------------------------------------------------------------------------------------------------------------------------------------------------------------------------------------------------------------------------------------------------------------------------------------------------------------------------------------------------------------------------------------------------------------------------------------------------------------------------------------
>1948365_Abacterium@DDGG01000005.1_10| RT_shifts_1_contigs
------------------------------------------------------------------------------------------------------------------------------------------------------------------------------------------------------------------------------------------------------------------------------------------------------------------------------------------------------------------------------------------------------------------------------------------------------------------------------------------------------------------------------------------------------------------------------------------------------------------------------------------------------------------------------------------------------------------------------------------------------------------------------------------------------------------------------------------------------------------------------------------------------------------------------------GTAGCCTCAAAATTCGAAAAA---------GCTAAAGATGTTATCTACTTGGATTATCAG------------------------------------------------GCAACAACTCCTTGCGATCCAAGAGTTGTTGATAAAATG------ATGCCTTTTTTGAAAGAACAA------------------------TATGGAAATCCTCATTCCCGCAATCATATTTATGGATGGCAAGCAGAAGCCGCAACAGAAGCTGCACGCCATCATGTTGCAGATGCAATTGGTGCT---AATGTTAAGGAAATCGTTTTTACCTCGGGGGCAACAGAGTCCAATAATCTGGCCCTGAAGGGGGTTGCCCACTTTTATAAA------------------------GACACG------------GGCAGAACCCATATTATTACCTGTGTAACTGAGCATAAATGTGTTTTGAATACCTGCCGTCGTTTG---GAGCGT---GAAGGA------------------------------------------------------------------------TTT---GATGTAACGTATTTGCCGGTT---CAAAAA---AATGGGTTGATTCGTCTTGAAGACCTGAAAGCAGCAATCACGGAAAAAACGTTGATTGTCTCAATTATGGCCGTCAATAATGAA------------------------------------------------------------------------ATAGGTGTTATTCAGCCCCTAAAGGAAATTGGGGAGATTTGTCGATCA------------AGGGGT---------------------------------------GTCTTTTTTCACACGGATGCCGCTCAGGCGCTGGGTAAAATCCCTCTTGATGTGAAAGACATGAAAATTGATCTGATGAGTTTGTCGAGTCACAAGGCTTATGGTCCCAAAGGTATCGGGGTTCTTTATGTAGGGCGT------AAA------CCC---CGTGTTCGATTAATCCCCCTTATTGATGGAGGAGGGCAAGAGCGCGGAATGCGATCGGGAACATTATCTCCGGCATTATGTGTAGGTTTTGGAGAGGCTTGCCGACTGGCCATCGAGGAAATGCCT------------------------TCTGAAACGCGTTATATTGAATCCTTGAAAAGTCGTTTTTACAATCAAATAAAAGATAACTTGGATGAAGTTTATTTGAATGGT------------GACGAGCAA---------GCCCGTATCCCGGGTAACTTGAATATCAGCTTTGCCCATGTTGAAGGAGAAGGCCTTATGATG---------------------------GGTATC---AAGGAT------TTGGCTGTATCGTCGGGATCCGCATGC---ACGTCTGAGTCGTTAGAGCCATCATATGTGTTAAGGGCTCTGGGTGTTGATATTGAAATGGCCCACACTTCCTTGCGTATTGGTTTTGGACGTTTTACAACAGAAGAAGAAGTCGACCGAGCAGCGCAAAGAATTATTGAGGCAGTTGCACGACTGCGAGAAATGAGCCCTTTATGGGAAATGGCCCGG---------------------------------------------------------------------------GAAGGTATT------------------------------------------------------------------------------------------------------------GATTTGAAG---TCTATTCAG------------------------------------------------------------------------------------------------------------------------------------------------------------------------------------------------------------------------TGGGCGGCCCAC------------------------------------------------------------------------------------------------------------------------------------------------------------------------------------------------------------------------------------------------------------------------------------------------------------------------------------------------------------------------------------------------------------------------------------------------------------------------------------------------------------------------------------------------------------------------------------------------------------------------------------------------------------------------------------------------------------------------------------------------------------------------------------------------------------------------------------------------------------------------------------------------------------------------------------------------------------------------------------------------------------------------------------------------------------------------------------------------------------------------------------------------------------------------------------------------------------------------------------------------------------------------------------------------------------------------------------------------------------------------------------------------------------------------------------------------------------------------------------------------------------------------------------------------------------------------------------------------------------------------------------------------------------------------------------------------------------------------------------------------------------------------------------------------------------------------------------------------------------------------------------------------------------------------------------------------------------------------------------------------------------------------------------------------------------------------------------------------------------------------------------------------------------------------------------------------------------------------------------------------------------------------------------------------------------------------------------------------------------------------------------------------------------------------------------------------------------------------------------------------------------------------------------------------------------------------------------------------------------------------------------------------------------------------------------------------------------------------------------------------------------------------------------------------------------------------------------------------------------------------------------------------------------------------------------------------------------------------------------------------------------------------------------------------------------------------------------------------------------------------------------------------------------------------------------------------------------------------------------------------------------------------
>1951533_CPbacterium@DITM01000047.1_9
---------------------------------------------------------------------------------------ATG---------------------------------------------------------------------------------------------------------------------------------------------------------------------------------------------------------------------------------------------------------------------------------------------------------------------------------------------------------------------------------------------------------------------------------------------------------------------------------------------------------------------------------------------------------------------------------------------------------------------------------------------------------------------------------------------------------------------------------------------------------------------------------------------------------------------------------------------ATTACATCTATTCCAAAA---------AAAGAGGGATACATTTATTTAGATTACCAA------------------------------------------------GCAACGACACCCTGTGATCCGCGTGTGTTTGAGGCTGCA------TTGCCATATTTAATAGAGCAC------------------------TTTGGGAATCCGCATTCTCGCAACCATATTTATGGATGGGAAGCAGAGGCAGCTGTTGAAACGGCACGAAAACAAATTGCAACGTTGATCAATGCA---AATCCCACAGAGGTTATTTTTACAAGTGGCGCCACGGAATCAAATAACTTAGCCATTAAAGGTGCAGCGCAGTTTTATAAA------------------------TCAAAG------------GGTAAAAACCATATTATTACCTGCATTACAGAACACAAATGTGTGTTAGATGCGTGCCGTCATTTG---GAGCAA---GACGGA------------------------------------------------------------------------TTT---GAGGTAACTTACCTGCCTGTT---CAAAAA---GACGGGTTGATTGATTTGAATGTTTTAAAAGCGGCCATAAAACCCAATACTGTTTTAGTATCGATCATGGCGGTCAATAATGAG------------------------------------------------------------------------GTCGGCGTCATTCAACCGTTGGCGGATATTGGTAAACTGTGTCGTGAA------------CATGGC---------------------------------------GTATTCTTTCACACAGATGCGGCTCAGGCAGTTGGTAAAATCCCATTGGATGTTGAAGCTATGCAGGTTGATATGCTTAGCATTTCTGGGCACAAGCTATACGCCCCCAAAGGTGTTGGAGCCCTGTATGTGCGCAAG------CGT------CCT---CGTGTACGGTTGACAGCGCAGATTAATGGTGGTGGGCAAGAACGAGGCATGCGATCGGGTACGCTGTCTCCATTTTTGTGCGTGGCATTAGGTGTCGCCTGCGATATTGCAAGGACAGAGATGGAC------------------------TTTGAAACTGCGCGCATTGCGAAATTGCGAGACTTTTTCTGGAAAAAGCTGTCGGACGCATTGCCTGAAATTTATATTAACGGA------------CATGCAACT---------CAGCGTATTCCGGGAAATCTGAACATTAGTTTTGCGTATGTTGAAGGCGAAGGACTAATGATG---------------------------GGAATT---AAAAAC------TTGTGCTTGTCATCAGGGTCTGCCTGT---ACATCGGCATCACTTGAACCCTCATACGTATTATACGCGCTGGGTGTTGAAGATGAAATGGCGCACACATCATTGCGAATTGGCATTGGGCGGTTTACAACTGAAGAAGAATTAGAGATTGCTGCGAACAGTATTATTTCCAGCGTGAATCGATTGCGAGAAATGAGCCCGTTGTACGAAATGGTGCGT---------------------------------------------------------------------------AATGGAATT------------------------------------------------------------------------------------------------------------GATTTAAAA---TCTATACAA------------------------------------------------------------------------------------------------------------------------------------------------------------------------------------------------------------------------TGGACAGAACAT------------------------------------------------------------------------------------------------------------------------------------------------------------------------------------------------------------------------------------------------------------------------------------------------------------------------------------------------------------------------------------------------------------------------------------------------------------------------------------------------------------------------------------------------------------------------------------------------------------------------------------------------------------------------------------------------------------------------------------------------------------------------------------------------------------------------------------------------------------------------------------------------------------------------------------------------------------------------------------------------------------------------------------------------------------------------------------------------------------------------------------------------------------------------------------------------------------------------------------------------------------------------------------------------------------------------------------------------------------------------------------------------------------------------------------------------------------------------------------------------------------------------------------------------------------------------------------------------------------------------------------------------------------------------------------------------------------------------------------------------------------------------------------------------------------------------------------------------------------------------------------------------------------------------------------------------------------------------------------------------------------------------------------------------------------------------------------------------------------------------------------------------------------------------------------------------------------------------------------------------------------------------------------------------------------------------------------------------------------------------------------------------------------------------------------------------------------------------------------------------------------------------------------------------------------------------------------------------------------------------------------------------------------------------------------------------------------------------------------------------------------------------------------------------------------------------------------------------------------------------------------------------------------------------------------------------------------------------------------------------------------------------------------------------------------------------------------------------------------------------------------------------------------------------------------------------------------------------------------------------------------------------
>1951934_Hbacterium@DLRV01000014.1_10
---------------------------------------------------------------------------------------------------------------------------------------------------------------------------------------------------------------------------------------------------------------------------------------------------------------------------------------------------------------------------------------------------------------------------------------------------------------------------------------------------------------------------------------------------------------------------------------------------------------------------------------------------------------------------------------------------------------------------------------------------------------------------------------------------------------------------------------------------------------------------------------------------------------------------------------------------ATGAAA---------GAAAAAAAACAAATATATCTTGATTATCAA------------------------------------------------GCAACAACGCCTTGTGATCCACGCGTGGTGGAAAAAATG------ATGCCTTACCTTTCGGAGTTA------------------------TACGGTAACGCCCACTCAAGAACACACGATCACGGATGGCAAGCGGAACAGGCCGTTGAGAGAGCAAGAGAACAAGTTGCGCAAATCATTAATGCA---AGCCCTAAAGAAATTATTTTTACCTCTGGCGCAACGGAATCAAATAACCTTGCTATTAAAGGTGTTGCCGAGTTTTATAAG------------------------GACAAG---------------AAAAAGCATATCATTACATGTAAAACAGAGCATAAATGTGTTCTTGAGTCATGCCGCTGGCTT---GAAAGA---AATGGT------------------------------------------------------------------------TTT---GATATCACATACCTGGATGTT---GAAACA---AATGGTCTTGTCAATTTAAACACCCTAAAAAAAGCCATTCGTCCTGATACATTGTTGGTATCAATTATGGCTGTTAATAACGAA------------------------------------------------------------------------ATTGGGGTTATACAGCCCCTAGCTGAAATCGGTAAAATCTGCCGTGAA------------AATGGC---------------------------------------GTGTTTTTTCATACGGATGCCGCACAAGCAGTTGGAAAAATCCCAATTGATGTTGAGGCCATGCAAATTGATTTGCTCAGTATCTCTGGTCATAAGCTGTATGGACCTAAGGGTATCGGGGCTTTGTATGTGCGTCGT------AAG------CCA---CGGGTTCGGCTTGTTTCACAAATTAGTGGTGGTGGTCAAGAGCGTGGTATGCGTTCAGGTACTTTGCCGGTCTTTCTTTGCGTTGGTTTAGGCGAAGCATGTGCGATTGCAGAAAAGGAGATGGCG------------------------ACCGAATTAGAGAAAATTCAGGAGTTGAGTGATCGTTTTCAAGCTAAACTTGAGGAAAAATTACCACAAATTTATTTGAATGGA------------GATGCAAAA---------CAGCGCTATCCAGGCAATCTAAATATTAGTTTTGCGCATGTGGAAGGCGAAGGCCTCATGATG---------------------------GGCATT---AAAAAT------CTATCTGTCTCATCTGGCTCTGCGTGT---ACGTCTGCTTCTTTAGAGCCTTCTTATGTCTTGAAATCATTAGGTGTTGACGAAGAGTTAGCGCATACTTCTCTTAGGATTGGAATTGGTAGATTTACAACAAAGGAAGAGGTTGACCAAGCAGCAGAAGATATTATTGCTGCCGTTAGCCATTTGCGTGAAATGAGCCCTTTATGGGAAATGGCCCAG---------------------------------------------------------------------------GCTGGCATT------------------------------------------------------------------------------------------------------------GATTTAAAA---TCAATTCAA------------------------------------------------------------------------------------------------------------------------------------------------------------------------------------------------------------------------TGGTCCGGACAT------------------------------------------------------------------------------------------------------------------------------------------------------------------------------------------------------------------------------------------------------------------------------------------------------------------------------------------------------------------------------------------------------------------------------------------------------------------------------------------------------------------------------------------------------------------------------------------------------------------------------------------------------------------------------------------------------------------------------------------------------------------------------------------------------------------------------------------------------------------------------------------------------------------------------------------------------------------------------------------------------------------------------------------------------------------------------------------------------------------------------------------------------------------------------------------------------------------------------------------------------------------------------------------------------------------------------------------------------------------------------------------------------------------------------------------------------------------------------------------------------------------------------------------------------------------------------------------------------------------------------------------------------------------------------------------------------------------------------------------------------------------------------------------------------------------------------------------------------------------------------------------------------------------------------------------------------------------------------------------------------------------------------------------------------------------------------------------------------------------------------------------------------------------------------------------------------------------------------------------------------------------------------------------------------------------------------------------------------------------------------------------------------------------------------------------------------------------------------------------------------------------------------------------------------------------------------------------------------------------------------------------------------------------------------------------------------------------------------------------------------------------------------------------------------------------------------------------------------------------------------------------------------------------------------------------------------------------------------------------------------------------------------------------------------------------------------------------------------------------------------------------------------------------------------------------------------------------------------------------------------------------------
>1434232_Maustralis@OSM02404.1
------------------------------------------------------------------------------------------------------------------------------------------------------------------------------------------------------------------------------------------------------------------------------------------------------------------------------------------------------------------------------------------------------------------------------------------------------------------------------------------------------------------------------------------------------------------------------------------------------------------------------------------------------------------------------------------------------------------------------------------------------------------------------------------------------------------------------------------------------------------------------------------------------------------------------------------------------------------ATGAAACTGCCGATCTATATGGATTATCAG------------------------------------------------GCCACCACGCCCATGGATCCGCGTGTTTTTGAAGCCATG------ACGCCGTGGTTTGTGGAGAAA------------------------TTCGGCAACCCCGCCTCGCGCTCCCACCCCTACGGCTGGGAAGCCGATACGGCGGTGGAAGCCGCGCGCAAACAGGTGGCCGACGCCATCTGCGCC---GATCCGCGCGAGATCGTGTGGACCTCCGGCGCCACCGAGTCCGATAACCTCGCCATCGCTGGCGTGGCCGACTTCTATAAA------------------------GATAAA---------------GGCAACCACATCATCACCGTGGTCACCGAGCACAAAGCGGTGCTGGACACCTGCCGCACGCTG---GAAATG---AAGGGC------------------------------------------------------------------------TTT---GAGGTCACCTACATGCCGGTG---GGCGTG---GATGGTCTGGTGGATCTGGACAAGCTGCGCGCGGCCATCACCGACAAGACCATCCTGGTGTCGGTGATGGCGGTCAACAACGAG------------------------------------------------------------------------ACCGGCGTGATTCAGCCGCTCAAGGAGATCGGCCAGATCTGTCGCGAC------------AGCAAA---------------------------------------GTCTTCTTCCACTGCGACGCGGCCCAGGGCGTGGGCAAAATGCCCATCGATGTGAACGCCATGAACATCGACCTGCTGTCGATCTCCGCGCACAAAATCTACGGTCCCAAGGGCATTGGCGCGCTGTATGTGCGTCGC------CGT------CCC---CGCGTGCGTCTGAACGCCATCATCCATGGCGGCGGTCATGAGCGCGGCATGCGCTCCGGCACCCTGGCCACCCCGCTCATCGTCGGCATGGGCGAAGCGTGCCGTCTGGCCACCGAAGAGATGGCC------------------------ACTGAGAACGAGCGCATCCTCATGCTGCGCGAGAAGCTGCGCAAAGGCATCGAAGAGAAGCTCACCCACGTCACCGTCAACGGT------------CATGTGGAG---------AAGCGCGTGGCGGGCAACCTCAACATGTCCTTTGGCTATGTGGAGGGCGAGTCCATGATGATG---------------------------GCCATT---AAGGAT------GTGGCGGTCTCCTCCGGCTCCGCCTGC---ACCTCGGCCTCTCTGGAGCCCTCCTATGTGTTGCGCGCCATGGGCGTGGACGAGGCCATGGCCCACACCTCCATCCGCTTCGGCATCGGTCGCTTCACCACCGAAGAGGAGATCGACTACGTGATCAATCTGGTGATCACGGCGGTCAACAAACTGCGCGATATGTCCCCGCTGTGGGAGATGGTGCAG---------------------------------------------------------------------------GAGGGCGTG------------------------------------------------------------------------------------------------------------GATCTGAGC---AGCATCGAG------------------------------------------------------------------------------------------------------------------------------------------------------------------------------------------------------------------------TGGGCCGAGCAC------------------------------------------------------------------------------------------------------------------------------------------------------------------------------------------------------------------------------------------------------------------------------------------------------------------------------------------------------------------------------------------------------------------------------------------------------------------------------------------------------------------------------------------------------------------------------------------------------------------------------------------------------------------------------------------------------------------------------------------------------------------------------------------------------------------------------------------------------------------------------------------------------------------------------------------------------------------------------------------------------------------------------------------------------------------------------------------------------------------------------------------------------------------------------------------------------------------------------------------------------------------------------------------------------------------------------------------------------------------------------------------------------------------------------------------------------------------------------------------------------------------------------------------------------------------------------------------------------------------------------------------------------------------------------------------------------------------------------------------------------------------------------------------------------------------------------------------------------------------------------------------------------------------------------------------------------------------------------------------------------------------------------------------------------------------------------------------------------------------------------------------------------------------------------------------------------------------------------------------------------------------------------------------------------------------------------------------------------------------------------------------------------------------------------------------------------------------------------------------------------------------------------------------------------------------------------------------------------------------------------------------------------------------------------------------------------------------------------------------------------------------------------------------------------------------------------------------------------------------------------------------------------------------------------------------------------------------------------------------------------------------------------------------------------------------------------------------------------------------------------------------------------------------------------------------------------------------------------------------------------------------------
>156889_Mmarinus@ABK45553.1
------------------------------------------------------------------------------------------------------------------------------------------------------------------------------------------------------------------------------------------------------------------------------------------------------------------------------------------------------------------------------------------------------------------------------------------------------------------------------------------------------------------------------------------------------------------------------------------------------------------------------------------------------------------------------------------------------------------------------------------------------------------------------------------------------------------------------------------------------------------------------------------------------------------------------------------------------------------ATGAGCATGCCTATTTATATGGATTATCAG------------------------------------------------GCCACGACCCCCATGGATCCGCGTGTGTTCGAGGCGATG------ACCCCGTGGTTTGTGGAAAAA------------------------TTTGGCAATCCTGCCTCGCGCTCCCACCCCTATGGCTGGGAGGCTGATACGGCGGTGGAAAATGCCCGTCAGCAGGTGGCAAGCAGCATTGGTGCC---GATCCCCGTGAGATTATCTTTACCTCTGGCGCGACAGAGTCGGACAACCTCGCCATTGCTGGGGTCGCTAAGTTTTATAAA------------------------GACAAA---------------GGCAACCATATCATCACCCCGGTGACGGAGCACAAAGCGGTGTTGGATACCTGCCGCTATCTG---GAGCAG---GAGGGG------------------------------------------------------------------------TTT---GAAGTAACCTACCTGCCGGTG---CAGAAA---GATGGCTTGGTGAATATGGCCGAGCTGGAGGCCGCCATTACCGACAAGACCGTGCTGGTTTCGATCATGGCGGTGAACAATGAG------------------------------------------------------------------------ATTGGGGTGATCCAGCCTTTGGCCCAGATTGGTGCCTTGTGTCGCCGT------------AAAAAG---------------------------------------GTGTTTTTTCACTGTGACGCTGCCCAGGGCGTGGGTAAAATGCCCATTGATGTGAATGAGATGAATATTGATCTTATGTCTATCTCTGGGCACAAGATCTATGGTCCTAAAGGGATTGGCGCTCTCTATGTGCGGCGT------CGT------CCT---CGGGTGCGGGTCAACGCCATTATCCACGGTGGTGGACATGAGCGGGGCATGCGCTCGGGCACCCTCTCTACCCCGCTGATTGTGGGGTTGGGCGAAGCGTGCCGTCTGGCCACGGAAGAGATGGTG------------------------GTAGAAGAGGCACGGGTGCTGCGTCTGCGTGAAAAGCTGCGCACGGCCCTAGAGAGCCAAATGACCCATGTGCAGACCAATGGC------------TCGTTGGAG---------CATCGGATAGCAGGCAATTTGAACATCTCTTTTGAGTATGTCGAGGGCGAGTCCATGATGATG---------------------------GCCATT---AAGGAT------GTGGCGGTCTCTTCGGGCAGCGCCTGT---ACCTCGGCCTCGTTGGAGCCCAGCTATGTGCTGCGCTCTTTAGGGCTTAATGATGAGATGGCACACACCTCCATCCGTTTCGGTTTAGGCCGATTTACCACGGAAGAGGAGGTCGATGCGGTGATCAAGATTGTCACCGGTGCGGTGGATAAATTGCGTGAAATGTCGCCACTGTGGGAGATGGTACAA---------------------------------------------------------------------------GAGGGTATT------------------------------------------------------------------------------------------------------------GACCTCTCC---AGCATCAAG------------------------------------------------------------------------------------------------------------------------------------------------------------------------------------------------------------------------TGGGCAGAGCAC------------------------------------------------------------------------------------------------------------------------------------------------------------------------------------------------------------------------------------------------------------------------------------------------------------------------------------------------------------------------------------------------------------------------------------------------------------------------------------------------------------------------------------------------------------------------------------------------------------------------------------------------------------------------------------------------------------------------------------------------------------------------------------------------------------------------------------------------------------------------------------------------------------------------------------------------------------------------------------------------------------------------------------------------------------------------------------------------------------------------------------------------------------------------------------------------------------------------------------------------------------------------------------------------------------------------------------------------------------------------------------------------------------------------------------------------------------------------------------------------------------------------------------------------------------------------------------------------------------------------------------------------------------------------------------------------------------------------------------------------------------------------------------------------------------------------------------------------------------------------------------------------------------------------------------------------------------------------------------------------------------------------------------------------------------------------------------------------------------------------------------------------------------------------------------------------------------------------------------------------------------------------------------------------------------------------------------------------------------------------------------------------------------------------------------------------------------------------------------------------------------------------------------------------------------------------------------------------------------------------------------------------------------------------------------------------------------------------------------------------------------------------------------------------------------------------------------------------------------------------------------------------------------------------------------------------------------------------------------------------------------------------------------------------------------------------------------------------------------------------------------------------------------------------------------------------------------------------------------------------------------------------
>2032651_Mbacterium@PDZX01000120.1_3
------------------------------------------------------------------------------------------------------------------------------------------------------------------------------------------------------------------------------------------------------------------------------------------------------------------------------------------------------------------------------------------------------------------------------------------------------------------------------------------------------------------------------------------------------------------------------------------------------------------------------------------------------------------------------------------------------------------------------------------------------------------------------------------------------------------------------------------------------------------------------------------------------------------------------------------------------------------ATGAAAATGCCAATTTATATGGATTACCAG------------------------------------------------GCCACGACTCCAGTGGATCCCCGCGTCATGGAGGCCATG------CTTCCCTGGTTCGTGGAGAAG------------------------TTCGGCAATCCGGCCTCCCGCTCCCACGCCTACGGCTGGGAAGCGGATGCCGCCGTCACCACGGCCAGAAAAGAGGTTGCCAACATCATCGGCGCC---GATCCCAGGGAGATCGTCTTCACCTCCGGGGCCACGGAATCCGACAACCTGGCAATCTGGGGCGTGGCCCAGTTCTATCGG------------------------GACAAG---------------GGCAATCACATCATCACCCCCACCACGGAACACAAGGCGGTGCTGGATACCTGCCGCCACCTG---GAAGCC---GAAGGA------------------------------------------------------------------------TTC---GAGGTGACCTTCCTCCCGGTG---CAGGCC---AACGGATTGCTGGACCTGGCCACCCTGGAAGCGGCCATCACCCCCAAGACCATCCTGGTGTCGGTGATGGCGGTCAACAACGAA------------------------------------------------------------------------ATCGGCGTCATCCAGCCCCTGGCGGAAATCGGCCGCATCTGCCGCAAG------------CACAAG---------------------------------------GTGTTCTTCCATTGCGACGCGGCCCAGGGCGTGGGCAAGATGGACCTGGACGTCAATGCCCAGAACATCGACCTGATGTCGATCTCCGCGCACAAAATCTACGGACCCAAGGGGATCGGCGCGCTCTACGTGCGGCGG------CAA------CCC---AGGGTGCGGCTCAAACCGATCATCCACGGCGGCGGTCACGAACGGGGCTTTCGCTCCGGAACCCTTTCCACCCCGCTGCTGGTGGGCCTGGGCGAGGCGTGCCGCATCGCCGGCCTGGAAATGGCG------------------------GCGGAACACAGCCGCGTCCTGGCGCTGCGGGAACGGCTGCGCACCGGCATCCTGAACCGCCTCACCCACGTAGTGGTCAACGGC------------GACGTATGT---------TCCAGGGTGGCGGGCAATCTGAACATCTCGTTCCAATACGTGGAAGGGGAATCCCTGATGATG---------------------------GCCGTC---AAGGAG------GTCGCGGTCTCCTCCGGCTCGGCCTGC---ACCTCGGCCTCGCTGGAGCCTTCCTACGTCTTGCGCGCCCTGGGGGTGAGCGAAGAGATGGCCCACACCTCGATCCGGTTCGGCCTGGGCCGCTTCACCACCGAGGCGGAGGTGGATCATGTGATCGAAATCGTGACAAGAGGGGTGAACAAACTGCGGGAGATGTCCCCGTTGTGGGAGATGGTCCAG---------------------------------------------------------------------------GATGGCATC------------------------------------------------------------------------------------------------------------GATCCGCAC---GACCTGCAA------------------------------------------------------------------------------------------------------------------------------------------------------------------------------------------------------------------------TGGGCAGCTCAT------------------------------------------------------------------------------------------------------------------------------------------------------------------------------------------------------------------------------------------------------------------------------------------------------------------------------------------------------------------------------------------------------------------------------------------------------------------------------------------------------------------------------------------------------------------------------------------------------------------------------------------------------------------------------------------------------------------------------------------------------------------------------------------------------------------------------------------------------------------------------------------------------------------------------------------------------------------------------------------------------------------------------------------------------------------------------------------------------------------------------------------------------------------------------------------------------------------------------------------------------------------------------------------------------------------------------------------------------------------------------------------------------------------------------------------------------------------------------------------------------------------------------------------------------------------------------------------------------------------------------------------------------------------------------------------------------------------------------------------------------------------------------------------------------------------------------------------------------------------------------------------------------------------------------------------------------------------------------------------------------------------------------------------------------------------------------------------------------------------------------------------------------------------------------------------------------------------------------------------------------------------------------------------------------------------------------------------------------------------------------------------------------------------------------------------------------------------------------------------------------------------------------------------------------------------------------------------------------------------------------------------------------------------------------------------------------------------------------------------------------------------------------------------------------------------------------------------------------------------------------------------------------------------------------------------------------------------------------------------------------------------------------------------------------------------------------------------------------------------------------------------------------------------------------------------------------------------------------------------------------------------------
>2032650_Mbacterium@PEAG01000067.1_17
------------------------------------------------------------------------------------------------------------------------------------------------------------------------------------------------------------------------------------------------------------------------------------------------------------------------------------------------------------------------------------------------------------------------------------------------------------------------------------------------------------------------------------------------------------------------------------------------------------------------------------------------------------------------------------------------------------------------------------------------------------------------------------------------------------------------------------------------------------------------------------------------------------------------------------------------------------------ATGAAACTTCCCATCTATATGGACTACCAG------------------------------------------------GCCACGACCCCCATGGACCCACGGGTTCTGGAAGAGATG------TTGCCCTGGTTTGTGGAAAAA------------------------TTTGGCAACCCGGCCTCTCGTTCCCATGCCTTTGGCTGGGAAGCGGACCAGGCGGTGGAGCGGGCCCGGGAGCAGGTAGCCGAATTGTTGGGTGCC---GATCCCCGGGAGATTGTCTTTACCTCGGGAGCCACCGAGTCGGACAATTTGGCCATTCAGGGGGTGGCCCGTTTTTACCAG------------------------GACAAG---------------GGCCGTCACATTATCACCCTGGTGACGGAACACAAGGCGGTACTGGATACCTGTCGCCACCTG---GAGGCG---GAAGGG------------------------------------------------------------------------TTT---CAGGTGACCTATCTGCCGGTC---CAGCGC---AATGGTCTGCTGGATCTGGAGCTGTTGGCGGCCGCCATCACCGACCAGACCATTCTGGTCTCCGTCATGGCCGCCAACAATGAG------------------------------------------------------------------------ACGGGCGTGATTCAGCCGTTGGCGGCCATCGGACAGATCTGTCGGCAA------------AAAAAG---------------------------------------GTTTTGTTCCATTGTGATGCTGCCCAGGGAGTGGGCAAGATGGTTTTGAATGTGGATGCCATGCAGATTGATCTGCTCTCCCTCTCCGCTCATAAAATATATGGTCCCAAGGGGATCGGTGCCTTGTATGTACGGCGG------CGA------CCC---CGAGTACGGTTAAAGCCTTTCATGCACGGTGGTGGTCACGAGCGGGGCATGCGTTCCGGCACTTTGGCGACTCCGTTACTGGTAGGATTGGGCAAGGCCTGTGCGTTGAGTGGCGCAGAGATGCAG------------------------GAGGAGAATCGTCGGGTTTTGGAGCTGCGCAATCGACTCCAGCAGGGCATCTTTTCCCAATTGACCCATGTGGTGGTCAACGGG------------GATTTGGAA---------CACCGGTTGGCGGGCAACTTGAACATCTCCTTCGATTATGTGGAGGGGGAGTCCATGATGATG---------------------------GCCATC---AAGGAT------GTGGCGGTCTCTTCCGGTTCTGCCTGC---ACATCTGCTTCGTTGGAGCCCTCCTATGTGTTGCGGGCTTTGGGTGTCAGTGAAGAGCAGGCCCACACCTCCATTCGTTTTGGATTGGGTCGATTCACCACGGCGGAAGAGGTCGATTTTGTCATTCAGACCGTGGTGCATGCGGTCAATCGGTTGCGGGAGATGTCACCGCTCTGGGAGATGGCTCAG---------------------------------------------------------------------------GCGGGTATC------------------------------------------------------------------------------------------------------------GACGTCAAC---AGCGTTCAG------------------------------------------------------------------------------------------------------------------------------------------------------------------------------------------------------------------------TGGGGTACACAT------------------------------------------------------------------------------------------------------------------------------------------------------------------------------------------------------------------------------------------------------------------------------------------------------------------------------------------------------------------------------------------------------------------------------------------------------------------------------------------------------------------------------------------------------------------------------------------------------------------------------------------------------------------------------------------------------------------------------------------------------------------------------------------------------------------------------------------------------------------------------------------------------------------------------------------------------------------------------------------------------------------------------------------------------------------------------------------------------------------------------------------------------------------------------------------------------------------------------------------------------------------------------------------------------------------------------------------------------------------------------------------------------------------------------------------------------------------------------------------------------------------------------------------------------------------------------------------------------------------------------------------------------------------------------------------------------------------------------------------------------------------------------------------------------------------------------------------------------------------------------------------------------------------------------------------------------------------------------------------------------------------------------------------------------------------------------------------------------------------------------------------------------------------------------------------------------------------------------------------------------------------------------------------------------------------------------------------------------------------------------------------------------------------------------------------------------------------------------------------------------------------------------------------------------------------------------------------------------------------------------------------------------------------------------------------------------------------------------------------------------------------------------------------------------------------------------------------------------------------------------------------------------------------------------------------------------------------------------------------------------------------------------------------------------------------------------------------------------------------------------------------------------------------------------------------------------------------------------------------------------------------------
>2032652_Mbacterium@PDZV01000030.1_17
------------------------------------------------------------------------------------------------------------------------------------------------------------------------------------------------------------------------------------------------------------------------------------------------------------------------------------------------------------------------------------------------------------------------------------------------------------------------------------------------------------------------------------------------------------------------------------------------------------------------------------------------------------------------------------------------------------------------------------------------------------------------------------------------------------------------------------------------------------------------------------------------------------------------------------------------------------------ATGAAAAAACCCATCTATATGGATTACCAG------------------------------------------------GCCACCACCCCGATGGATCCACGGGTGCTGGAAGAGATG------TTACCCTGGTTTGTGGAAAAA------------------------TTCGGCAATCCGGCCTCCCGGTCGCATGCCTACGGTTGGGAAGCAGAACAGGCGGTGGAGAAGGCGCGTGAGCAGGTGGCGGCCTTGATCCATGCC---GACCCCCGGGAAATTGTATTTACCTCCGGGGCAACCGAATCCAACAATCTGGCGATTCAGGGTGTGGCCCGTTTCTATCAG------------------------GACAAA---------------GGACGCCATATCATCACCCCGGTCACCGAACACAAAGCGGTGCTGGATACCTGTCGCCATTTG---GAGGCG---GAAGGG------------------------------------------------------------------------TTT---TCCGTCACCTATCTGCCGGTA---CAAACC---GACGGTCTGATCGATCTGACCGCCCTGGAAGCTGCCATGACCCCGGAAACCATTCTGGTTTCGGTGATGGCCGGCAACAATGAG------------------------------------------------------------------------ATTGGTGTCGTGCAGCCCCTGCAGGCAATTGGCCAGTTGTGTCGGCAA------------AAAAAG---------------------------------------GTTATGTTTCATTGTGATGCCGCACAAGGGGCCGGTAAAATTGCCATCGATGTGGAGTCGATGCAGATTGATCTGCTGTCGCTTTCCGGGCATAAACTGTATGGGCCGAAAGGAATCGGGGCGCTCTATGTGCGGCGG------CGA------CCC---CGTGTCCGTCTCAAACCGATTCAACACGGTGGCGGTCACGAACGGGGCATGCGCTCCGGCACCTTGCCAACCCCTCTGCTGGTGGCATTCGGCAAGGCCTGCGCCATCGCCGCCGATGAAATGGTT------------------------GCGGAAAATCAACGACTTCTTGCCCTGCGGCAACGACTTCTGGATGGCATCTGCTCCCGTTTGACCCATGTCAACGTCAACGGC------------AGCCTGGTC---------CATCGTTTGGCGGGCAATTTGAATCTTTCCTTCGGCTTTGTTGAAGGGGAATCGATGATGATG---------------------------GCCATC---AAGGAT------GTGGCCGTCTCCTCCGGGTCGGCCTGC---ACTTCGGCCTCCCTGGAACCTTCCTACGTGTTGCGGGCTCTGGGGGTCAGCGAAGAACAGGCGCACACCTCGATTCGCTTTGGCCTCGGTCGTTTTACCACCGAAGAGGAGGTCGATTTTACCGCCAATCTGGTTGTAGAGGCGGTCAATCGCCTGCGGGAAATGTCTCCGTTGTGGGAGATGGTGCAG---------------------------------------------------------------------------GAGGGAATC------------------------------------------------------------------------------------------------------------GATATCGCT---TCCATTCAA------------------------------------------------------------------------------------------------------------------------------------------------------------------------------------------------------------------------TGGAGCGGCCACCAT---------------------------------------------------------------------------------------------------------------------------------------------------------------------------------------------------------------------------------------------------------------------------------------------------------------------------------------------------------------------------------------------------------------------------------------------------------------------------------------------------------------------------------------------------------------------------------------------------------------------------------------------------------------------------------------------------------------------------------------------------------------------------------------------------------------------------------------------------------------------------------------------------------------------------------------------------------------------------------------------------------------------------------------------------------------------------------------------------------------------------------------------------------------------------------------------------------------------------------------------------------------------------------------------------------------------------------------------------------------------------------------------------------------------------------------------------------------------------------------------------------------------------------------------------------------------------------------------------------------------------------------------------------------------------------------------------------------------------------------------------------------------------------------------------------------------------------------------------------------------------------------------------------------------------------------------------------------------------------------------------------------------------------------------------------------------------------------------------------------------------------------------------------------------------------------------------------------------------------------------------------------------------------------------------------------------------------------------------------------------------------------------------------------------------------------------------------------------------------------------------------------------------------------------------------------------------------------------------------------------------------------------------------------------------------------------------------------------------------------------------------------------------------------------------------------------------------------------------------------------------------------------------------------------------------------------------------------------------------------------------------------------------------------------------------------------------------------------------------------------------------------------------------------------------------------------------------------------------------------------------------------------
>2032646_Mbacterium@PEAP01000018.1_32
------------------------------------------------------------------------------------------------------------------------------------------------------------------------------------------------------------------------------------------------------------------------------------------------------------------------------------------------------------------------------------------------------------------------------------------------------------------------------------------------------------------------------------------------------------------------------------------------------------------------------------------------------------------------------------------------------------------------------------------------------------------------------------------------------------------------------------------------------------------------------------------------------------------------------------------------------------------ATGAATCTGCCCATTTACATGGACTACCAG------------------------------------------------GCCACCACGCCCATGGATCAACGGGTGTTGCAGGAGATG------TTGCCCTGGTTCGCGGAGAAG------------------------TTCGGCAATCCGGCGTCCCGGTCCCATCCCTTCGGCTGGGAGGCGGACCGGGCGGTGGAGAAGGCCCGCCAGGAGGTCGCCACCCTGATCGGGGCC---GATCCCCGGGAAATCGTCTTCACCTCGGGGGCCACCGAGTCGGACAACCTGGCCATCACCGGCGTGGCGCGCTTCTACCGG------------------------GACAAG---------------GGCAACCATATCATCACCCTGACCACCGAACACAAGGCGGTGCTGGATACCTGCCGGCACCTG---GAAGCCGAGGAGGGC------------------------------------------------------------------------TTT---CAGGTCACCTACTTGCCGGTG---CGGCCC---AATGGCCTGGTGGATCTGGCGGCCCTGGCGGCGGCGATCACCGACCGGACCATCCTGGTGTCGATCATGGCGGCCAACAACGAG------------------------------------------------------------------------ATCGGGGTGATCCAGCCCCTGGCGGAGATCGGCGCCCTGTGCCGTTCC------------CGCAAG---------------------------------------GTGCTGTTCCACTGCGATGGCGCCCAGGGGGTGGGAAAGTTTCCCCTGGACGTGAACGCCATGAACATCGATCTGTTGTCCATCAGCGGGCACAAGATCTATGGTCCCAAGGGCATCGGCGCCCTCTATGTGCGGCGC------CGG------CCC---CGGGTGCGACTCAAGGCCATCATCCATGGCGGCGGCCACGAGCGGGGCATGCGCTCCGGCACCCTGTCCACGCCCCTGATCGTCGGCCTGGGGGCCGCCTGCCGCTTGGCCGGGGCGGAGATGGTC------------------------GAGGAATCCCGCCGGGTCAAGGAGTTGCGCGACCATCTGTTCCAGGGGGTCACCAGCCGGTTGACCCATGTCGAACTGAACGGC------------GACCTGGAA---------TCCCGGTTGGCCGGCAACCTCAACATCTCCTTCGGGTTCGTGGAAGGGGAGTCCCTGATGATG---------------------------GCCATC---AAGGAC------GTGGCGGTCAGTTCCGGTTCGGCCTGT---ACCTCGGCTTCCCTGGAACCCAGTTATGTGCTGCGGGCCCTGGGGGTGACCGAGGACTTGGCCCACACATCCATTCGCTTCGGCCTGGGACGCTTCACCACCCGGGAGGAGGTGGATTACGTCATCGACCTGGTGATCCGGTCGGTGAGCAAACTGCGGGAGATGTCCCCCCTGTGGGAGATGATGCAG---------------------------------------------------------------------------GAGGGCATC------------------------------------------------------------------------------------------------------------GACATCAAA---TCGGTCCAA------------------------------------------------------------------------------------------------------------------------------------------------------------------------------------------------------------------------TGGGCGGCGCAC------------------------------------------------------------------------------------------------------------------------------------------------------------------------------------------------------------------------------------------------------------------------------------------------------------------------------------------------------------------------------------------------------------------------------------------------------------------------------------------------------------------------------------------------------------------------------------------------------------------------------------------------------------------------------------------------------------------------------------------------------------------------------------------------------------------------------------------------------------------------------------------------------------------------------------------------------------------------------------------------------------------------------------------------------------------------------------------------------------------------------------------------------------------------------------------------------------------------------------------------------------------------------------------------------------------------------------------------------------------------------------------------------------------------------------------------------------------------------------------------------------------------------------------------------------------------------------------------------------------------------------------------------------------------------------------------------------------------------------------------------------------------------------------------------------------------------------------------------------------------------------------------------------------------------------------------------------------------------------------------------------------------------------------------------------------------------------------------------------------------------------------------------------------------------------------------------------------------------------------------------------------------------------------------------------------------------------------------------------------------------------------------------------------------------------------------------------------------------------------------------------------------------------------------------------------------------------------------------------------------------------------------------------------------------------------------------------------------------------------------------------------------------------------------------------------------------------------------------------------------------------------------------------------------------------------------------------------------------------------------------------------------------------------------------------------------------------------------------------------------------------------------------------------------------------------------------------------------------------------------------------------------
>2032649_Mbacterium@PEAJ01000079.1_11
------------------------------------------------------------------------------------------------------------------------------------------------------------------------------------------------------------------------------------------------------------------------------------------------------------------------------------------------------------------------------------------------------------------------------------------------------------------------------------------------------------------------------------------------------------------------------------------------------------------------------------------------------------------------------------------------------------------------------------------------------------------------------------------------------------------------------------------------------------------------------------------------------------------------------------------------------------------ATGAAACTGCCGATTTATCTCGATTATCAG------------------------------------------------GCGACGACGCCGGTGGATCCGCGGGTGCTAACGGCGATG------CTTCCCTGGTTCACCGAAAAG------------------------TTTGGTAACCCGGCTTCGCGTTCCCACCCCTATGGCTGGGAGGCGGAGCAGGCAGTCGAGACCGCGCGCGAGCAGGTGGCCGCCCTCATCGGCGCC---GACCCGCGCGAGATTGTCTTTACCTCCGGCGCCACCGAGTCGGATAACCTGGCCATCACCGGCGTTGCCCGTTTCAATCGC------------------------GCGCGC---------------GGGGACCACATCATCACCCTGGTGACCGAGCACAAGGCGGTGCTCGATACCTGCCGCCACCTG---GAGGCGGACGAGGGG------------------------------------------------------------------------TTT---CGCGTCACCTATCTGCCGGTT---GAGCCC---AGTGGACTGGTCGATCTGCAAAGGCTCGCCGCCGCCATCACCGACCAGACCATCCTGGTCTCGATCATGGCGGTGAACAACGAA------------------------------------------------------------------------GTCGGGGTGATCCAGCCTCTGGCCGAGATTGGTGCCCTGTGCCGCGCG------------CGCAAG---------------------------------------GTCTATTTCCACTGTGACGCCGCGCAGGGGGTGGGGAAGATTCCCCTCGATGTTGACAAGATGAACATCGACCTGCTTTCGATCTCTGCGCACAAAATCTACGGACCGAAGGGGATTGGCGCCCTCTACGTGCGCAGG------CGG------CCG---CGCGTGCGGCTGAAGGCGCTCATCCACGGTGGCGGGCACGAACGTGGCATGCGTTCCGGGACCCTCTCGACACCGCTGATCGTTGGTCTCGGGGCGGCTTGTGCCTTCAGTCAGCAGGAGATGCCG------------------------GCGGAGAGCCGGCGCCTGCTGGCGTTGCGCCAGCGCCTCTACGAAGGGATCACCGCGCGCCTGACGCATGTGGGGGTCAATGGT------------GACCTGGAA---------CAGCGTGTTCCCGGCAATTTGAACCTCTCCTTCGGTTACGTGGAGGGGGAGTCGTTGATGATG---------------------------GCAATC---AAGGAT------GTGGCTGTCTCTTCCGGATCGGCCTGT---ACGTCGGCCTCGCTTGAGCCATCGTATGTTCTGCGCGCCATGGGCGTGGGCGAAGAGATGGCCCATACCTCGATTCGCTTTGGCCTGGGGCGGCAGACGACGGATGAGGAGGTGAAATTTGTCATCGACAAGGTGGTGACGGCGGTGGAAAAACTGCGCGACATGTCACCGCTGTGGGATATGGTGCAG---------------------------------------------------------------------------GAAGGAATC------------------------------------------------------------------------------------------------------------GATCCGAGT---ACGGTGCAG------------------------------------------------------------------------------------------------------------------------------------------------------------------------------------------------------------------------TGGAGTGGACAC------------------------------------------------------------------------------------------------------------------------------------------------------------------------------------------------------------------------------------------------------------------------------------------------------------------------------------------------------------------------------------------------------------------------------------------------------------------------------------------------------------------------------------------------------------------------------------------------------------------------------------------------------------------------------------------------------------------------------------------------------------------------------------------------------------------------------------------------------------------------------------------------------------------------------------------------------------------------------------------------------------------------------------------------------------------------------------------------------------------------------------------------------------------------------------------------------------------------------------------------------------------------------------------------------------------------------------------------------------------------------------------------------------------------------------------------------------------------------------------------------------------------------------------------------------------------------------------------------------------------------------------------------------------------------------------------------------------------------------------------------------------------------------------------------------------------------------------------------------------------------------------------------------------------------------------------------------------------------------------------------------------------------------------------------------------------------------------------------------------------------------------------------------------------------------------------------------------------------------------------------------------------------------------------------------------------------------------------------------------------------------------------------------------------------------------------------------------------------------------------------------------------------------------------------------------------------------------------------------------------------------------------------------------------------------------------------------------------------------------------------------------------------------------------------------------------------------------------------------------------------------------------------------------------------------------------------------------------------------------------------------------------------------------------------------------------------------------------------------------------------------------------------------------------------------------------------------------------------------------------------------------------
>2032647_Mbacterium@PEAO01000039.1_19
------------------------------------------------------------------------------------------------------------------------------------------------------------------------------------------------------------------------------------------------------------------------------------------------------------------------------------------------------------------------------------------------------------------------------------------------------------------------------------------------------------------------------------------------------------------------------------------------------------------------------------------------------------------------------------------------------------------------------------------------------------------------------------------------------------------------------------------------------------------------------------------------------------------------------------------------------------------ATGAAACTTCCTATCTATATGGATTATCAG------------------------------------------------GCGACAACACCCGTCGATCCACGGGTTTTGGCGATGATG------CTGCCTTGGTTTACCGAAAAA------------------------TTTGGCAATCCCGCCTCCCGTTCCCATCCGTTTGGCTGGGAAGCGGAACAGGCGGTGGAACAGGCGCGGACCCAGGTGGCCACGTTGATCGGTGCC---GATCCCAGGGAAATTGTCTTTACCTCTGGAGCCACCGAGTCCAACAATATCGCTATTTTGGGGATCGCCCGGTTTCATAAA------------------------AATCGG---------------GGAAACCATATAATTACTAATGTAATCGAGCATAAGGCGGTGTTGGATTGCTGCCGTCATTTG---GAATCG---GAAGGG------------------------------------------------------------------------TTC---GAGGTGACCTATCTGCCGGTG---GGGACC---GATGGCCGTTTGGACCCGGAACTTTTGGCGGCGGCCATTACGGATCGGACGATCCTCGTTTCGGTGATGACCGCCAATAATGAA------------------------------------------------------------------------ATTGGCGTCGTGCAGCCGTTGGCGCAAATCGGGGCTATTTGTCGGCAG------------AGACAG---------------------------------------GTCCATTTTCACACGGATGCCGCCCAGGGGGCGGGGAAGATCCCTTTGGATGTCAACGCCATGAATTTGGATCTGGTATCGCTATCGGGGCATAAGATTTATGCCCCCAAAGGGATCGGTGCCTTGTATGTGCGGCGG------CGT------CCC---CGGGTCCGTCTTCAGGCGGTGATGTTTGGCGGTGGTCATGAGCGCGGGATGCGTTCGGGAACTTTGCCAACCCCTTTGATTGTCGGGCTGGGGGAGGCGTGTGCGATTTGCAGTCGGGAAATGGTG------------------------GAGGAAAATGCCCGTATCACGGCATTGCGTACCCGTATGGAGCAAGGGATCATGAATCGGTTGACCCATGTGGAACTCAATGGC------------CATCCGGTG---------CATCGGCTTCCAGGCAATTTGAATATTTCCTTTGCCTACGTCGAAGGGGAATCCATGATGATG---------------------------GCCATC---AAGGAT------ATCGCCGTTTCGTCGGGTTCCGCTTGT---ACTTCAGCTTCTTTGGAACCTTCCTACGTCTTGCGTGCCTTGGGGGTGAACGAAGAATTGGCCCATACCTCCATCCGTTTTGGACTGGGCCGCTTTACCACCGAGGAAGAAGTGGACTATGCCACCGCCACGGTCGTGGCGGCGGTCAACAAACTCAGGGAGATGTCCCCCCTGTGGGAAATGGTTCAG---------------------------------------------------------------------------GAGGGGATC------------------------------------------------------------------------------------------------------------GATCTGGAT---TCCATTCGC------------------------------------------------------------------------------------------------------------------------------------------------------------------------------------------------------------------------TGGGCCGAACAC------------------------------------------------------------------------------------------------------------------------------------------------------------------------------------------------------------------------------------------------------------------------------------------------------------------------------------------------------------------------------------------------------------------------------------------------------------------------------------------------------------------------------------------------------------------------------------------------------------------------------------------------------------------------------------------------------------------------------------------------------------------------------------------------------------------------------------------------------------------------------------------------------------------------------------------------------------------------------------------------------------------------------------------------------------------------------------------------------------------------------------------------------------------------------------------------------------------------------------------------------------------------------------------------------------------------------------------------------------------------------------------------------------------------------------------------------------------------------------------------------------------------------------------------------------------------------------------------------------------------------------------------------------------------------------------------------------------------------------------------------------------------------------------------------------------------------------------------------------------------------------------------------------------------------------------------------------------------------------------------------------------------------------------------------------------------------------------------------------------------------------------------------------------------------------------------------------------------------------------------------------------------------------------------------------------------------------------------------------------------------------------------------------------------------------------------------------------------------------------------------------------------------------------------------------------------------------------------------------------------------------------------------------------------------------------------------------------------------------------------------------------------------------------------------------------------------------------------------------------------------------------------------------------------------------------------------------------------------------------------------------------------------------------------------------------------------------------------------------------------------------------------------------------------------------------------------------------------------------------------------------------------
>2032648_Mbacterium@PEAN01000118.1_9
------------------------------------------------------------------------------------------------------------------------------------------------------------------------------------------------------------------------------------------------------------------------------------------------------------------------------------------------------------------------------------------------------------------------------------------------------------------------------------------------------------------------------------------------------------------------------------------------------------------------------------------------------------------------------------------------------------------------------------------------------------------------------------------------------------------------------------------------------------------------------------------------------------------------------------------------------------------ATGAAACTGCCCATCTACATGGATTATCAG------------------------------------------------GCCACGACTCCGGTCGATCCCCGGGTTTTGGAGGTCATG------GTTCCCTGGTTCACCGAAAAA------------------------TTTGGCAATCCCGCTTCACGTTCCCATCCTTTTGGTTGGGAAGCGGAACAGGCGGTGGAGCGGGCACGGGCCGAGATCGCCACCCTGATCGGGGCC---GATCCGCGTGAAATCGTGTTCACTTCCGGGGCGACCGAATCCAACAACATCGCCATTCTGGGCATTGCCCGTTTTCACAAA------------------------TCCCGG---------------GGCAACCATATCATCACCACCGTGATTGAACACAAGGCGGTTCTGGATACGTGTCGTCATTTG---GAATCG---GAAGGG------------------------------------------------------------------------TTC---GAGGTCACTTATCTGCCCGTG---GGGACG---GATGGTCGTCTGGACCCGAAGCGGTTGGCCGATGCCATCAATGAACGGACCATCCTGGTATCGGTGATGGCGGCCAACAATGAA------------------------------------------------------------------------ATCGGCGTCATTCAACCCTTGGAGGAAATCGGGGCGATCTGTCGGAAA------------AGGCAG---------------------------------------GTTCATTTCCACACCGATGCCGCCCAGGGGGTGGGTAAGATGCCATTGGATGTCCAAGCGTTGAATCTGGATCTGGTGTCGATTTCCGGCCACAAAATCTATGGACCCAAGGGGATTGGCGCCTTGTATGTGCGGCGG------CGT------CCA---CGGGTACGGTTGCAGGCGGTGATGTTTGGTGGGGGTCATGAACGGGGGATGCGTTCCGGGACCCTGCCGACCCCCTTGATCGTCGGCCTGGGGGCCGCCTGTGCCATCTGCTCCCGGGAAATGGCG------------------------GCCGAAACGGCTCGGATCACCGCTTTGCGTCAGCGCATGCAGGAGGGGATCATGAAACAACTGACCCATGTGGCCATCAATGGC------------AGTACCGAG---------TATCGTTTGGCTGGCAATTTGAACATTTCCTTCGCCTATGTCGAAGGGGAATCCTTGATGATG---------------------------GCCATC---AAGGAT------ATTGCCGTTTCTTCCGGTTCCGCCTGC---ACTTCCGCTTCGCTGGAGCCTTCCTATGTTTTGCGTGCCCTGGGGGTGAACGAGGAGTTGGCCCATACCTCCATCCGTTTCGGTTTGGGTCGCTTCACCACCGAAGAGGAGGTCGATTATGCCGTTCGCACGGTGGTCGATGCGGTCAACAGGCTCAGGGAAATGTCACCCCTTTGGGAGATGGTGCAG---------------------------------------------------------------------------GAGGGGATC------------------------------------------------------------------------------------------------------------GATCTTGAT---TCGGTCCGG------------------------------------------------------------------------------------------------------------------------------------------------------------------------------------------------------------------------TGGGCGCAACAT------------------------------------------------------------------------------------------------------------------------------------------------------------------------------------------------------------------------------------------------------------------------------------------------------------------------------------------------------------------------------------------------------------------------------------------------------------------------------------------------------------------------------------------------------------------------------------------------------------------------------------------------------------------------------------------------------------------------------------------------------------------------------------------------------------------------------------------------------------------------------------------------------------------------------------------------------------------------------------------------------------------------------------------------------------------------------------------------------------------------------------------------------------------------------------------------------------------------------------------------------------------------------------------------------------------------------------------------------------------------------------------------------------------------------------------------------------------------------------------------------------------------------------------------------------------------------------------------------------------------------------------------------------------------------------------------------------------------------------------------------------------------------------------------------------------------------------------------------------------------------------------------------------------------------------------------------------------------------------------------------------------------------------------------------------------------------------------------------------------------------------------------------------------------------------------------------------------------------------------------------------------------------------------------------------------------------------------------------------------------------------------------------------------------------------------------------------------------------------------------------------------------------------------------------------------------------------------------------------------------------------------------------------------------------------------------------------------------------------------------------------------------------------------------------------------------------------------------------------------------------------------------------------------------------------------------------------------------------------------------------------------------------------------------------------------------------------------------------------------------------------------------------------------------------------------------------------------------------------------------------------------------
>3218_Ppatens@PNR60216.1
------------------------------------------------------------------------------------------------------------------------------------------------------------------------------------------------------------------------------------------------------------------------------------------------------------------------------------------------------------------------------------------------------------------------------------------------------------------------------------------------------------------------------------------------------------------------------------------------------------------------------------------------------------------ATGGCGCCCCTTGCGTCTCGCTCCTTGCACATTCTGTGGCGTGCCCGAGCGGCCGTTGCCGCTTGTCAC------------TTGCCCTTCTCTTCAGCAGGTGTTGGTTCTGGGGTATCT------------------GCCCTGTCGCGATTGAATTCCACTGCCGCTACCGCTGTCTCTCACGAAGAGGATGTTGCACCCGCCGCTTCGCCTCCC------------------------------------GCTGTTCTGATGAAGGGGGTGAGGATG---------GCGGGGCGTCCGCTCTACCTCGACATGCAG------------------------------------------------GCGACTTCCCCTGTGGACCCTCGCGTTCTCGATTCCATG------CTTCCTTACTACATCGACCAG------------------------TATGGAAATCCTCACTCTCGTACGCACATGTATGGATGGGAAAGCGATGGCGCGGTGGAGAAGGCGCGGGAGCAGATTGCGAAGCTTATAGGCGCT---AACCCTAAGGAAATTATTTTTACATCCGGCGCCACGGAAGCCAATAATATTGCACTGAAGGGAGTTATGCATTTTTACAAG------------------------GAGAAG---------------AAGAGGCACGTCATCACCACGCAGACAGAGCACAAGTGTGTCCTGGACTCTTGCCGCCACTTG---CAACAG---GAGGGA------------------------------------------------------------------------TTC---GAGGTCACGTACTTGCCAGTC---AAGAAA---GATGGTCTGATTGATTTAGATGAGCTCAAGGCCGCTATTCGTCCAGACACTGGTATCGTATCAATTATGGCTGTTAACAACGAG------------------------------------------------------------------------ATTGGTGTCATTCAACCTTTAGCGGAAATTGGAGAATTGTGCAGGAAG------------AACAAG---------------------------------------GTTTTTTTCCATACAGATGCTGCTCAAGCGGTTGGAAAGATTAACATAAACGTCGATGATTTGAAGGTGGATTTAATGTCCTTGAGCGCGCACAAAATATATGGTCCTAAGGGAGTTGGAGCTCTGTACTTGCGGAGG------AGA------CCT---CGCGTTCGCGTGGAAGCACAGATGAGCGGAGGTGGGCAAGAGAGAGGCATTCGCAGTGGGACAGTTCCGACCCCTTTAGTTGTTGGCATGGGCGCTGCATGTCAGATTGCTATGGAGGAAATGGAG------------------------TGCGATGAGAAACACATCAAAGAACTATCGGATCGTTTGTACAAGGGTATTACATCCAAGTTAGATGGTGTGATCCTCAATGGC------------AGCGAGGAG---------CACCGGTATGCTGGAAACTTGAATCTATCTTTCGCGTATGTGGAAGGTGAGAGCTTGCTTATG---------------------------GGACTG---AAAGAA------GTAGCTGTCTCTAGCGGAAGTGCTTGC---ACTAGTGCAAGTCTCGAGCCATCATACGTATTGAGAGCTTTGGGAGTAGAAGAAGATATGGCCCATACCTCTATAAGGTTCGGCATTGGTAGGTTCACGACAAAGGAGGAGGTCGACAGGGCCATCGCTCTTACTGTGGATCAAGTGGCTAAATTGAGGCAAATGAGTCCTTTATGGGAGATGGTACAG---------------------------------------------------------------------------GAAGGCATC------------------------------------------------------------------------------------------------------------GATTTGAAG---AGCATCCAG------------------------------------------------------------------------------------------------------------------------------------------------------------------------------------------------------------------------TGGGCTCAGCAT------------------------------------------------------------------------------------------------------------------------------------------------------------------------------------------------------------------------------------------------------------------------------------------------------------------------------------------------------------------------------------------------------------------------------------------------------------------------------------------------------------------------------------------------------------------------------------------------------------------------------------------------------------------------------------------------------------------------------------------------------------------------------------------------------------------------------------------------------------------------------------------------------------------------------------------------------------------------------------------------------------------------------------------------------------------------------------------------------------------------------------------------------------------------------------------------------------------------------------------------------------------------------------------------------------------------------------------------------------------------------------------------------------------------------------------------------------------------------------------------------------------------------------------------------------------------------------------------------------------------------------------------------------------------------------------------------------------------------------------------------------------------------------------------------------------------------------------------------------------------------------------------------------------------------------------------------------------------------------------------------------------------------------------------------------------------------------------------------------------------------------------------------------------------------------------------------------------------------------------------------------------------------------------------------------------------------------------------------------------------------------------------------------------------------------------------------------------------------------------------------------------------------------------------------------------------------------------------------------------------------------------------------------------------------------------------------------------------------------------------------------------------------------------------------------------------------------------------------------------------------------------------------------------------------------------------------------------------------------------------------------------------------------------------------------------------------------------------------------------------------------------------------------------------------------------------------------------------------------------------------------------------
>3197_Mpolymorpha@PTQ27764.1
------------------------------------------------------------------------------------------------------------------------------------------------------------------------------------------------------------------------------------------------------------------------------------------------------------------------------------------------------------------------------------------------------------------------------------------------------------------------------------------------------------------------------------------------------------------------------------------------------------------------------------------------------------------------------------------------------------------------------------------------------------------------------------------------------------------------------------------------------------------------------------------------------------------------------------ATGATGAAGGGAGTGAAGATG---------CCCGGCCGACCTCTGTACCTGGATATGCAG------------------------------------------------GCGACGTCGCCCGTCGACCCCCGAGTTCTCGATGCGATG------CTGCCCTTCTTCATCGACCAG------------------------TATGGAAATCCCCACTCGCGCACGCACGTCTACGGGTGGGAGAGCGAGGACGCCGTCGAGCGAGCTCGCGAGCAGATCGCCAAGCTCATCGGCGCC---AACTCGAAGGAGATCATCTTCACCTCGGGAGCCACCGAAGCCAACAACATCGCTGTCAAGGGTGTCGCTCACTTCTACAAG------------------------GACAAG---------------AAGAAGCATGTCATCACCACGCAGACGGAGCACAAGTGCGTGCTCGACTCCTGCCGTCACTTG---CAGCAG---GAAGGG------------------------------------------------------------------------TTC---GATGTGACCTACCTCCCGGTG---AAGCAA---GATGGGCTCATCGACCTCGAGGAGCTCAAGGCAGCCATTCGACCCGATACCTGCTTGGTGTCCGTCATGTTCGTGAACAACGAG------------------------------------------------------------------------ATCGGCGTTATCCAACCGATCAAGGAAATCGGAGAAATCTGCCGCAAG------------CATAAG---------------------------------------ATCTTCTTCCACACCGATGCCGCTCAAGCTGCAGGCAAGGTGCCCATCGATGTCGACGAGATGAAGATCGATTTGATGTCCATCAGTGCGCACAAGATTTACGGCCCCAAGGGAGTCGGGGCCATCTACTTGCGGAGG------AGA------CCT---CGAGTTAGGGTTGAAGCGCAGATGAGCGGGGGTGGCCAAGAGAGGGGCATTCGAAGCGGAACCGTGGCGACTCCTCTGGCTGTGGGAATGGGCGCTGCCTGCGAGGTTGCGATGCAAGAGATGGAG------------------------AACGACGAGAAGCACATACTGGAATTGCAGCAGCGGTTTCTGAAGGGCATCTCGTCGCAGGTTCAGGGGCTCGTCATAAACGGG------------AGCATGGAA---------CATCGATACGCCGGAAACCTCAACATTTCCTTCTCGTACGTCGAGGGAGAGAGTCTGCTCATG---------------------------GGGTTG---AAGGAA------GTTGCGGTTTCCAGCGGCAGTGCGTGC---ACCAGCGCGAGTCTCGAGCCGTCGTATGTCCTGAGGGCTTTGGGTGTGGAGGACGACATGGCTCACACATCGATCAGGTTCGGATTCGGGAGATTCACCACGAAGGAGGAGATCGACAGGGCCGTGGCACTGACTGTCACTCGAGTGCAGAAGTTGAGGCAAATGAGCCCGCTTTGGGAGATGGTGCAA---------------------------------------------------------------------------GAGGGAATT------------------------------------------------------------------------------------------------------------GATTTGAAA---AGCATTCAG------------------------------------------------------------------------------------------------------------------------------------------------------------------------------------------------------------------------TGGTCACAGCAT------------------------------------------------------------------------------------------------------------------------------------------------------------------------------------------------------------------------------------------------------------------------------------------------------------------------------------------------------------------------------------------------------------------------------------------------------------------------------------------------------------------------------------------------------------------------------------------------------------------------------------------------------------------------------------------------------------------------------------------------------------------------------------------------------------------------------------------------------------------------------------------------------------------------------------------------------------------------------------------------------------------------------------------------------------------------------------------------------------------------------------------------------------------------------------------------------------------------------------------------------------------------------------------------------------------------------------------------------------------------------------------------------------------------------------------------------------------------------------------------------------------------------------------------------------------------------------------------------------------------------------------------------------------------------------------------------------------------------------------------------------------------------------------------------------------------------------------------------------------------------------------------------------------------------------------------------------------------------------------------------------------------------------------------------------------------------------------------------------------------------------------------------------------------------------------------------------------------------------------------------------------------------------------------------------------------------------------------------------------------------------------------------------------------------------------------------------------------------------------------------------------------------------------------------------------------------------------------------------------------------------------------------------------------------------------------------------------------------------------------------------------------------------------------------------------------------------------------------------------------------------------------------------------------------------------------------------------------------------------------------------------------------------------------------------------------------------------------------------------------------------------------------------------------------------------------------------------------------------------------------------------------
>39947_Osativa@KAF2915722.1
---------------------------------------------------------------------------------------ATGGCGCTC------------------------------------------------------------------------------------------------------------------------------------------------------------------------------------------------------------------------------------------------------------------------------------------------------------------------------------------------------------------------------------------------------------------------------------------------------------------------------------------------------------------------------------------------------------------------------TCCCGCCGCCTCCTCCCGCTCCTCCTCCGCCGCGGGTCCACC---------------------------------------------------------------------------CCCTCCCTCTCCCCCGCCCGCGCGCTCTCCACGGCCGCCGTGACGGCCGATGCTCCCGCCGCGGCGGCGGCGGCGGCGGAGGAGGAG------------------------------------GCGATGACCATCAAGGGCGTGCGCATC---------TCGGGGCGGCCGCTGTACATGGACATGCAG------------------------------------------------GCGACCACCCCCGTCGACCCGCGGGTGCTCGACGCCATG------CTCCCCTTCTACCTCTCCCGC------------------------TACGGGAACCCCCACTCCCGCACCCACCTCTACGGCTGGGAGTCCGACGCCGCCGTCGAGGAGGCCCGCGCCCGCGTCGCCTCCCTCGTCGGCGCC---GACCCCAGGGAGATCTTCTTCACCTCCGGCGCCACCGAGTGCAACAACATCGCCGTCAAGGGCGTCATGCGCTTCTACCGC------------------------GACCGC---------------CGCCGCCACGTCGTCACCACGCAGACCGAGCACAAGTGCGTCCTCGACTCCTGCAGGTACCTC---CAGCAG---GAAGGC------------------------------------------------------------------------TTC---GAGGTCACCTACCTCCCCGTG---CGCCCC---GACGGCCTCGTCGACGTCGCGCAGCTCGCCGACGCCATCCGCCCCGACACCGGCCTCGTCTCCGTCATGGCCGTCAACAACGAG------------------------------------------------------------------------ATCGGCGTCGTGCAGCCACTCGAGGAGATTGGTCGAATCTGCAAGGAG------------AAGGGC---------------------------------------GTGCCCTTCCATACTGATGCTGCCCAGGCGCTCGGGAAGATCCCGATTGATGTCAACCAAATGGGGATTGGGCTCATGTCTTTGTCTGCGCACAAGATTTATGGGCCAAAGGGCGTGGGTGCTCTCTATCTGCGTCGT------CGA------CCC---CGCATTCGTGTGGAGCCGCAGATGAGTGGCGGTGGCCAGGAACGCGGAATTCGCAGTGGAACAGTGCCAACGCCTCTTGTTGTTGGATTTGGTGCTGCCTGCGAAATTGCGGCTAAAGAGATGGAC------------------------TATGATCACAGGAGAGCCTCGGTTCTGCAGCAGCGCCTTCTTGATGGCATCCGTGGACAGGTTGATGATATTGTTATCAATGGA------------AGCATGGAG---------CATCGGTACCCTGGTAACCTGAATTTGTCATTTGCATATGTTGAGGGGGAGAGCTTGCTGATG---------------------------GGCCTG---AAGGAG------GTGGCTGTGTCGAGTGGCAGTGCCTGC---ACTAGTGCCAGCTTGGAGCCCTCTTATGTGCTGCGGGCACTTGGTGTAGAAGAGGACATGGCGCACACCTCCATTCGCTTTGGCATTGGCCGCTTTACCACTGAGGAAGAGGTTGACAGAGCAATTGAGCTCACCGTGCATCAGGTGAAGAAGCTTCGTGACATGAGTCCACTGTATGAGATGGCCAAG---------------------------------------------------------------------------GCAGGCATT------------------------------------------------------------------------------------------------------------GACCTCAAG---AGTATCCAG------------------------------------------------------------------------------------------------------------------------------------------------------------------------------------------------------------------------TGGGCGCAGCAC------------------------------------------------------------------------------------------------------------------------------------------------------------------------------------------------------------------------------------------------------------------------------------------------------------------------------------------------------------------------------------------------------------------------------------------------------------------------------------------------------------------------------------------------------------------------------------------------------------------------------------------------------------------------------------------------------------------------------------------------------------------------------------------------------------------------------------------------------------------------------------------------------------------------------------------------------------------------------------------------------------------------------------------------------------------------------------------------------------------------------------------------------------------------------------------------------------------------------------------------------------------------------------------------------------------------------------------------------------------------------------------------------------------------------------------------------------------------------------------------------------------------------------------------------------------------------------------------------------------------------------------------------------------------------------------------------------------------------------------------------------------------------------------------------------------------------------------------------------------------------------------------------------------------------------------------------------------------------------------------------------------------------------------------------------------------------------------------------------------------------------------------------------------------------------------------------------------------------------------------------------------------------------------------------------------------------------------------------------------------------------------------------------------------------------------------------------------------------------------------------------------------------------------------------------------------------------------------------------------------------------------------------------------------------------------------------------------------------------------------------------------------------------------------------------------------------------------------------------------------------------------------------------------------------------------------------------------------------------------------------------------------------------------------------------------------------------------------------------------------------------------------------------------------------------------------------------------------------------------------------------------------
>3702_Athaliana@AED98094.1
---------------------------------------------------------------------------------------ATG------------------------------------------------------------------------------------------------------------------------------------------------------------------------------------------------------------------------------------------------------------------------------------------------------------------------------------------------------------------------------------------------------------------------------------------------------------------------------------------------------------------------------------------------------------------------------------GCGTCTAAGGTAATCTCTGCCACAATCCGCAGAACCCTAACCAAACCACAC------------------------------------------------------------------GGCACTTTTTCCCGGTGTCGCTACTTA------------------TCAACCGCCGCTGCTGCGACGGAGGTGAATTACGAGGATGAA------------------------------------TCGATTATGATGAAAGGAGTTCGAATT---------TCAGGTAGACCTCTTTACTTAGATATGCAA------------------------------------------------GCGACGACTCCGATTGATCCTAGAGTATTCGATGCGATG------AATGCTTCACAGATCCATGAG------------------------TATGGGAATCCTCACTCGCGAACGCATCTCTACGGCTGGGAAGCTGAGAACGCCGTCGAGAACGCACGAAACCAGGTCGCGAAACTGATCGAAGCT---TCACCGAAGGAGATCGTATTCGTGTCCGGTGCAACGGAGGCGAACAATATGGCGGTGAAAGGAGTGATGCACTTTTACAAG------------------------GACACG---------------AAGAAACATGTGATAACTACACAGACTGAGCATAAGTGTGTGCTTGATTCGTGTAGGCATTTG---CAGCAA---GAAGGA------------------------------------------------------------------------TTT---GAGGTAACTTATTTACCTGTG---AAAACT---GATGGATTGGTTGATTTAGAGATGTTGAGAGAAGCTATTAGGCCAGACACAGGGCTAGTTTCTATTATGGCTGTGAACAATGAG------------------------------------------------------------------------ATTGGTGTGGTTCAACCTATGGAGGAGATTGGTATGATTTGCAAAGAG------------CATAAT---------------------------------------GTTCCGTTTCATACTGATGCTGCTCAAGCTATTGGGAAGATACCTGTTGATGTTAAGAAGTGGAATGTTGCTTTGATGTCTATGAGTGCTCACAAGATCTATGGACCGAAAGGTGTTGGTGCTTTGTATGTGAGGAGG------AGG------CCG---AGAATCAGGCTTGAGCCGTTGATGAATGGTGGAGGTCAGGAGAGGGGATTGCGTAGTGGTACGGGGGCTACGCAGCAGATTGTTGGGTTCGGGGCTGCTTGTGAGTTGGCTATGAAGGAGATGGAG------------------------TATGATGAGAAGTGGATTAAGGGGTTACAGGAGAGGTTGCTGAATGGGGTTAGAGAGAAGCTTGATGGTGTTGTGGTGAATGGT------------TCAATGGAT---------AGTCGATATGTAGGGAATTTGAATTTGTCGTTTGCTTATGTTGAAGGAGAGAGTTTGTTGATG---------------------------GGATTG---AAGGAA------GTTGCAGTGTCTAGTGGAAGTGCTTGT---ACTAGTGCGAGTTTGGAGCCTTCTTATGTGTTGAGAGCTTTGGGTGTGGATGAAGACATGGCTCACACTTCGATTAGGTTTGGGATTGGTAGGTTTACCACGAAGGAAGAGATTGATAAAGCGGTCGAGCTTACGGTTAAACAAGTTGAGAAGTTGAGGGAAATGAGCCCGCTTTATGAAATGGTTAAA---------------------------------------------------------------------------GAAGGTATC------------------------------------------------------------------------------------------------------------GATATCAAG---AACATTCAA------------------------------------------------------------------------------------------------------------------------------------------------------------------------------------------------------------------------TGGTCTCAACAC------------------------------------------------------------------------------------------------------------------------------------------------------------------------------------------------------------------------------------------------------------------------------------------------------------------------------------------------------------------------------------------------------------------------------------------------------------------------------------------------------------------------------------------------------------------------------------------------------------------------------------------------------------------------------------------------------------------------------------------------------------------------------------------------------------------------------------------------------------------------------------------------------------------------------------------------------------------------------------------------------------------------------------------------------------------------------------------------------------------------------------------------------------------------------------------------------------------------------------------------------------------------------------------------------------------------------------------------------------------------------------------------------------------------------------------------------------------------------------------------------------------------------------------------------------------------------------------------------------------------------------------------------------------------------------------------------------------------------------------------------------------------------------------------------------------------------------------------------------------------------------------------------------------------------------------------------------------------------------------------------------------------------------------------------------------------------------------------------------------------------------------------------------------------------------------------------------------------------------------------------------------------------------------------------------------------------------------------------------------------------------------------------------------------------------------------------------------------------------------------------------------------------------------------------------------------------------------------------------------------------------------------------------------------------------------------------------------------------------------------------------------------------------------------------------------------------------------------------------------------------------------------------------------------------------------------------------------------------------------------------------------------------------------------------------------------------------------------------------------------------------------------------------------------------------------------------------------------------------------------------------------------
>37360_Pbrassicae@CEP03584.1
---------------------------------------------------------------------------------------ATGCCGAAA------------------------------------------------------------------------------------------------------------------------------------------------------------------------------------------------------------------------------------------------------------------------------------------------------------------------------------------------------------------------------------------------------------------------------------------------------------------------------------------------------------------------------------------------------------------------------GCGGCCGTCATGATCGGACGGGCCTGTCGG------------------------------------------------------------------------------------------------------------------------------CGGGCGCGCCGCGCTCTGTCGACGGCGTCGGGGTCGCCGCCAGCGCCC------------------------------------ATGTACTCGTACAAGGGGCGCGACATG---------GACACGCGGTCGATGTACCTGGACATGCAG------------------------------------------------GCGACGACGCCGATGGACCCGCGCGTCCTCGACGCCATG------ATGCCGTACCTGACCGAGCAG------------------------TACGGCAACCCGCACTCGACGACGCACCTGTACGGGTGGGAGACCAGCGCCGCGGTCGAGAAGGCCAGGGAGCAGGTCGCCGGCGTCATCAACGCC---GACCCCAAGGAGATCATCTTCACGTCCGGCGCCACCGAATCGAACAACGCCCTCATCAAAGGCGCTGCACGATTCTACGGG------------------------GAACGC---------------AAGCGGCACATCGTGACGGTCCAGACGGAGCACAAGTGCGTCCTGGACTCGTGCCGGCAGTTG---CAGCGC---GAGGGG------------------------------------------------------------------------TTC---GACGTGACCTACCTGCCGGTG---CAGCCG---AACGGCCTCATCGACCTGGCGGCGCTCGAGGCGGCCCTCACGGACAAGACCGCGCTCGTCTCCGTCATGTACGTCAACAACGAG------------------------------------------------------------------------ATCGGCGTCAAGCAGCCGATCGAGGCGATCGGCGAGATGTGCCGGGCC------------CGGAAG---------------------------------------ATCTACTTTCACACCGATGCGGCACAGGCGTTCGGCAAGCTCCCTCTCGATGTCAACGCCATGAACATCGACCTGATGTCCATCTCGGCGCACAAGTTCTATGGGCCCAAGGGCATCGGGGCAATGTATGTCAGGCGG------CGG------CCG---CGCGTCCGGCTGGAGCCGATCATCAGTGGTGGCGGTCAGGAACGGGGCCTGCGGAGCGGAACGCTACCGACGCCGCTGGTCATTGGGATGGGCAAGGCTGCCGAAGTGTGCCTGGAGGAGATGGGC------------------------GCCGATCACGACCACATCAAGCGGCTGTCCGACCGCCTGGTCTCGAAGATCACGGGCGCCCTTCAGCATGTGGCGCTGAACGGC------------GACCCGTCG---------CAGCGCTGGATCGGCAACGTCAACCTGTCGTTCGCCTACGTTGAGGGGGAGAGTCTGCTGATG---------------------------GGTCTG---AAGGAC------GTCGCAGTGTCAAGTGGAAGCGCGTGC---ACGTCAGCATCGCTGGAGCCGAGCTATGTCCTGCGGGCGCTCGGCGTCAACGAAGAGATGGCGCACACGTCCATCCGGTTCGGCCTGGGCAGGTTCACGACCGCGCACGAGGTCGACTTGGCGGTCGACATGACGATCAAGGAAGTGAACCGGCTGCGCGAGCTGTCGCCGCTCTGGGAGATGGTCCAG---------------------------------------------------------------------------GAGGGCATC------------------------------------------------------------------------------------------------------------GACATGAAG---GCCGTCCAG------------------------------------------------------------------------------------------------------------------------------------------------------------------------------------------------------------------------TGGACACAGCAC------------------------------------------------------------------------------------------------------------------------------------------------------------------------------------------------------------------------------------------------------------------------------------------------------------------------------------------------------------------------------------------------------------------------------------------------------------------------------------------------------------------------------------------------------------------------------------------------------------------------------------------------------------------------------------------------------------------------------------------------------------------------------------------------------------------------------------------------------------------------------------------------------------------------------------------------------------------------------------------------------------------------------------------------------------------------------------------------------------------------------------------------------------------------------------------------------------------------------------------------------------------------------------------------------------------------------------------------------------------------------------------------------------------------------------------------------------------------------------------------------------------------------------------------------------------------------------------------------------------------------------------------------------------------------------------------------------------------------------------------------------------------------------------------------------------------------------------------------------------------------------------------------------------------------------------------------------------------------------------------------------------------------------------------------------------------------------------------------------------------------------------------------------------------------------------------------------------------------------------------------------------------------------------------------------------------------------------------------------------------------------------------------------------------------------------------------------------------------------------------------------------------------------------------------------------------------------------------------------------------------------------------------------------------------------------------------------------------------------------------------------------------------------------------------------------------------------------------------------------------------------------------------------------------------------------------------------------------------------------------------------------------------------------------------------------------------------------------------------------------------------------------------------------------------------------------------------------------------------------------------------------------
>436017_Olucimarinus@ABO94933.1
------------------------------------------------------------------------------------------------------------------------------------------------------------------------------------------------------------------------------------------------------------------------------------------------------------------------------------------------------------------------------------------------------------------------------------------------------------------------------------------------------------------------------------------------------------------------------------------------------------------------------------------------------------------------------------------------------------------------------------------------------------------------------------------------------------------------------------------------------------------------------------------------------------------------------------------------------------------------------------------ATGCAG------------------------------------------------GCGACGACGCCGTTGGACCCGCGAGTGCTGGACGCGATG------TTGCCCTATTTCACAGAGCAA------------------------TACGGGAATCCGCACTCGAGAACGCACATGTACGGCTGGGAGACGGAGGATGCCATCGAAAAGGCGAGAGGAGAATTGGCGTCGCTCATCGGGGCG---AACGCGAAGGAGATTGTGTTCACGAGCGGGGCGACGGAGTCGAACAACATGTCGCTCAAGGGGGTGGCGCGCTTTTACAAG------------------------GATAAA---------------AAGAAGCACATAATCACAACGACGACGGAGCACAAGTGCGTGTTGGACTCGTGCAGACAGCTC---GAACGT---GAAGGT------------------------------------------------------------------------TTC---GACGTGACGTATTTGCCCGTG---AAGGAA---AATGGATTGGTAGACTTGAAGGAGCTTGAAGCGGCGATGCGCGACGACACCGCCATCGTCTCCGTCATGGCGGTGAACAACGAA------------------------------------------------------------------------ATAGGGGTGATTCAGCCTTTGAAAGCGATCGGTGAGCTTTGCCGATCG------------AAGAAA---------------------------------------ATATTTTTTCACACCGATGGCGCGCAAGCAGTTGGGAAGGTACCGATGGATGTGAACGATATGAACATCGACCTGATGTCGATTAGCGGGCACAAGTTTTACGGTCCCAAGGGGATCGGCGCTTTGTACGTCCGTCGT------CGT------CCT---CGAGTTCGGATGGAGCCTATCATCAACGGCGGCGGTCAAGAGCGAGGGTTACGCTCGGGGACGCTACCGACCCCGCTCATCGTCGGTATCGGTGAAGCTGCTCGCGTGGCGCAGAAGGAGTTGCAG------------------------CGCGACGAAGAGCACGTCAACCGCTTGGCTAAGAGATTGATAGAGGGCATCGAATCTCGCGTCGAGCACACGCAATTAAACGGT------------GACCGTGAA---------GCGCGCTACCACGGCAACGTGAACATGTCCTTTGCATACGTGGAGGGTGAATCCATGCTCATG---------------------------GGACTT---AAAGAA------ATCGCGGTGAGCAGCGGCAGCGCGTGC---ACGAGTGCGTCTTTAGAGCCATCCTATGTTTTGCGTGCGCTCGGTGTGAACGAAGAGATGGCGCACACGTCGGTAAGATATGGATTAGGCCGATTCACTACTGAAGCCGAGGTCGATCGCGCCATCGAAGCCACAGTGCGTCAAGTCGAAAAGCTTCGTGAGATGTCTCCGCTCTGGGAGATGGTCCAG---------------------------------------------------------------------------GAAGGCATA------------------------------------------------------------------------------------------------------------GATTTAAAG---ACGATCGAG------------------------------------------------------------------------------------------------------------------------------------------------------------------------------------------------------------------------TGGAGTCAACAT------------------------------------------------------------------------------------------------------------------------------------------------------------------------------------------------------------------------------------------------------------------------------------------------------------------------------------------------------------------------------------------------------------------------------------------------------------------------------------------------------------------------------------------------------------------------------------------------------------------------------------------------------------------------------------------------------------------------------------------------------------------------------------------------------------------------------------------------------------------------------------------------------------------------------------------------------------------------------------------------------------------------------------------------------------------------------------------------------------------------------------------------------------------------------------------------------------------------------------------------------------------------------------------------------------------------------------------------------------------------------------------------------------------------------------------------------------------------------------------------------------------------------------------------------------------------------------------------------------------------------------------------------------------------------------------------------------------------------------------------------------------------------------------------------------------------------------------------------------------------------------------------------------------------------------------------------------------------------------------------------------------------------------------------------------------------------------------------------------------------------------------------------------------------------------------------------------------------------------------------------------------------------------------------------------------------------------------------------------------------------------------------------------------------------------------------------------------------------------------------------------------------------------------------------------------------------------------------------------------------------------------------------------------------------------------------------------------------------------------------------------------------------------------------------------------------------------------------------------------------------------------------------------------------------------------------------------------------------------------------------------------------------------------------------------------------------------------------------------------------------------------------------------------------------------------------------------------------------------------------------------------------
>1764295_Cprimus@QDZ20158.1
---------------------------------------------------------------------------------------ATGCTGGTGGAGAAAGAG---------------------------------------------------------------------------------------------------------------------------------------------------------------------------------------------------------------------------------------------------------------------------------------------------------------------------------------------------------------------------------------------------------------------------------------------------------------------------------------------------------------------------------------------------------------------------GAGGTCCTGGGGAAGTTTGCGAGGAGGGTGTTGGGG------------------------------------TGGACCTTGGGACAAAAGAAAGGAACGGCG------------------TCTTTTTGCTCGGTGCCAGAGGAGATCGTGAGGGACAGGCAAGAAAACGGGGAGGAGAGGAGCGAGGACGGGGAGGAC------------------------------------CTGATCGAGATCAAGGGCCTGAAGCTC---------AAGGGCCGCCCGCTTTACTTGGACGGGGCC------------------------------------------------GCGACGACGCGCGTGGACCCCAGGGTTCTCGACTCGATG------CTGCCCTACTTCGTGGGCCAG------------------------TACGGGAACCCTCACTCGAGGACGCACATGTACGGGTGGGAGACCGAGGACGCCATCGAGGATGCGAGGGCCCAGGTCGCTTCCCTCGTCGGGGCG---GACCCGAAGGAGATCATCTTCACGTCCGGCGCGACGGAGTCGAACAACTTGGCCATCAAGGGCGTCGCGAACTTCTACAGC------------------------GGGAAG---------------AAGAGGCACGTCATAACGACGCAGACGGACCACAAGTGCGTCCTGGACTCTTGCAGGCAGCTG---GAGCAG---AAGGGC------------------------------------------------------------------------TTC---GAGGTGACGTACCTGCCCGTG---CAGTCG---AACGGGCTGATCGACCTGGAGGAGCTGGAGAGCAAGATCAGGAAGGACACCGCCATTGTGTCGGTGATGGCCGTGAACAACGAG------------------------------------------------------------------------ATTGGGGTGGTGCAGCCCATCGCGGAGATTGGCGCGCTCTGCCGCAAG------------AACAAG---------------------------------------GTCTTCTTCCACACGGACGCCGCGCAGGCGGTCGGGAAGATTCCCATTGACGTGAACGAGATGAACATTGACTTGATGTCCATCTCTGGCCACAAGCTCTACGGGCCCAAGGGCATCGGAGCCATCTACCTCAGGAGG------AGG------CCA---AGGGTGAGGGTGGAGCCCATTATCAACGGAGGGGGCCAGGAGAGGGGCCTGAGGTCGGGAACCCTCGCTCCCCCCCTCGTCATCGGGTTCGGAAAGGCCTGCGAGGTCGCGCAGCAAGACATGCAG------------------------AGCGACCTGGAACACGCGGAGAGGCTGAGCAAGAGGCTGATCGACGGCATCGAGAGCAGGGTCGAGAACACCCAGATGAACGGC------------GACAGGGAC---------AAGAGGTACCCGGGAATCGTGAACATCTCGTTCGAGTACGTGGAGGGCGAGTCCCTCCTGATG---------------------------GGACTG---AAGGAG------CTCGCCATATCTAGTGGCAGCGCCTGC---ACCAGCGCCTCTTTGGAGCCCTCCTACGTGCTGAGGGCCCTCGGTCTCAGCGACGACATGGCCCACACCTCGCTTAGGTTCGGAATCGGGAGGTTCACCACGGAGCAGGAGATCGATTACGCCATCAAGGAGACTGTGAGCGTTGTCGAGAAGTTGAGAGAGCTCAGCCCGCTGTGGGAGATGGTCCAG---------------------------------------------------------------------------GAGGGCATC------------------------------------------------------------------------------------------------------------GACATCAAG---TCCATCGAG------------------------------------------------------------------------------------------------------------------------------------------------------------------------------------------------------------------------TGGTCCCAGCAC------------------------------------------------------------------------------------------------------------------------------------------------------------------------------------------------------------------------------------------------------------------------------------------------------------------------------------------------------------------------------------------------------------------------------------------------------------------------------------------------------------------------------------------------------------------------------------------------------------------------------------------------------------------------------------------------------------------------------------------------------------------------------------------------------------------------------------------------------------------------------------------------------------------------------------------------------------------------------------------------------------------------------------------------------------------------------------------------------------------------------------------------------------------------------------------------------------------------------------------------------------------------------------------------------------------------------------------------------------------------------------------------------------------------------------------------------------------------------------------------------------------------------------------------------------------------------------------------------------------------------------------------------------------------------------------------------------------------------------------------------------------------------------------------------------------------------------------------------------------------------------------------------------------------------------------------------------------------------------------------------------------------------------------------------------------------------------------------------------------------------------------------------------------------------------------------------------------------------------------------------------------------------------------------------------------------------------------------------------------------------------------------------------------------------------------------------------------------------------------------------------------------------------------------------------------------------------------------------------------------------------------------------------------------------------------------------------------------------------------------------------------------------------------------------------------------------------------------------------------------------------------------------------------------------------------------------------------------------------------------------------------------------------------------------------------------------------------------------------------------------------------------------------------------------------------------------------------------------------------------------------------------
>3055_Creinhardtii@PNW87417.1
[truncated: 528,693 more chars]
