# Supplementary material for: Components of iron–Sulfur cluster assembly machineries are robust phylogenetic markers to trace the origin of mitochondria and plastids
Source: PLoS Biol. 2023 Nov 8;21(11):e3002374. doi: 10.1371/journal.pbio.3002374 (PMC10631705; doi:10.1371/journal.pbio.3002374)
Supplement: S1 Data — (ZIP) [file pbio.3002374.s017.zip › S1 Data/Concatenations/ISC/ISC_Alpha_Euka_nucleic/alignments/HscA_Alpha_Euka.nuc.fasta]

>12312346_Abacterium@PPR09402.1
ATGTCA------------------------CAAAAAATATATCAAATTGATGAACCAGAT------------------------------------------------------------------------------------------------------------------------------------------------------------------TATAAA---------------------------------------AAAGTAATAGTAAAAACTGCTATTGGTATTGATTTGGGAACAACAAACTCTGTAGTT---GCTTACGTAAAAGAT---AAT---AAGATTAAGCTGCTTGCAGAT---AAA---------------GAT---CATAATACATTATTCCCTAGTGTGATTGATATTGTG---ACAACAAAA---------------------------------GGTAAAGAGATT---------------------------------------------------------------------------------------------------------------------------------------------AAGCTAAAATCTGTTAAAAGATTAATGGGTAAAACTTTT------GAGCAAGCTAAAGAAAGC---------CCAGTACATAAAAATATTGAAATTATTAAT---------------------------------GAAAGTGGA---AGAGCTAAAATTGCT---ACA------------ATTAGGCAAAACTATACGCCTGAAGAAATTAGCTCGATGATTTTAAAGAAATTAAAAGAAATCTACCGTTATTCAGAGGAAATTAAAGAGCTAGACCAAGCTGTTATTACAGTTCCTGCGTTTTTTAGTGATAATGAAAGACAGGCTACACAAATTGCAGCTCAATTAGCAGGTATTAAATGCTTAAGGCTTATTAACGAGCCTACAGCGGCATTATTAGCATATGGCTTAGAG---TCT------------------------------------------------------------------------------------------------------------------------------------------------------GAGAAA---------AAAGGTAACTTTGCAGTTTATGATTTAGGCGGTGGTACATTTGATGTATCAGTATTAAAGTTAGTAGAGGGAGTATTCCAGGTTAAGGCAACAAATGGAGATGTTCAACTTGGTGGTGATGACTTTGATTTAGCAATTGCAAAACACTTTGGTTTTGAAAATGAC---------------------------------------------------------------------------------------------------------------------------------------------------------------------------------------------------------------------------------------------TACGACTTTTTAGATGTAGCAAAAGACTTAAAGCATAAGTTAACTTTACAATCAAAA---------------------------------------------------------------------------GCTATTAGCGAATATAAT---------------------------------------------------------------------------------------------------------------------------------------------GGTGAAAAGTACGAGTTAACAAATAATCAGTTTTATAAATTAGCTTTACCACTGTTAGAAAAAACAACTGCAATTTTAGAAAAAACAATTGCAGAAGCTGACTTA------GACGAGCTAGACGGTATTGTTTTAGTTGGTGGTAGTACAAAAATGCCAATTGTTACAAAGGTTTTAGAGTCTAACTTTAATTACAAAATT---TTTAATGATGTAAACCCAGAAACTATTGTTGCTAAGGGTGCTGCTATTCAGGCAGATAAACTATTAAAC------------AAAAATAGT------GATATTTTATTAGTAGATGTAAACCCAATTAGTTTAGGTATTGAAACAATGGGCGGTATTTTTGAAAGAATTATTGACCGTAATACGCCAATTCCAACAGCTAAAGGTCAAAATTTTACAACATTTAAAGACAATCAGGTTAACTTAGCTGTAAATATTTACCAAGGTGAAAGAGAATTAGTTAAA------GATTGTCACTTACTTGGTAAAATAGTATTAAGT---------GGAATTCCACCAATGCCAGCTGGTATGCCTAAAATTAAAATTAGCTTTATTTTAGATGAAAACTCAATGCTACAAGTTAAAGCAGTTGAA---------GAAAACACAGGTATTGAGCAATCAGTGACATTAAAGTCAAGC---------ATTTCAGCTGAAGATAGCTTAGCTATTTTAAAAGATTCTATTATGAATGCACGAAACGATGTTTCAGAAAAAGAGTTTATTAAAAGTAAAGTAGAGCTAGAGCAAGTTATACAAGCAAGCCGAAACTTACTAAATACTCAAGAA------CTACCAAAAGCAGAACAAGATAAAATGCTTAAGTATGTAAATGAAGTAGAAGAGAAAACAAAA---------ACTATTACGCTG------------------AAAGATGACTTAGATGATTTAAGGTTTGCTTTAGAAGACTTCTTTAAAGATATAGTAAAAGAAAATATGAATGCATTACTTGAAACATCAATAGTTGGTAAACAGTTAGAT---------------------------------------------------------------------------GATGTT------------------------------------------------------------------------------------------------------------------------------
>12312345_Abacterium@PPR14894.1| RT_shifts_1_contigs
------------------------------------------------------------------------------------------------------------------------------------------------------------------------------------------------------------------------------------------------------------------------------------------------------------------------------------------------------------------------------------------------------------------------------------------------------------------------------------------------------------------------------------------------------------------------------------------------------------------------------------------------------------------------------------------------------------------------------------------------------------------------------------------------------------------------------------------------------------------------------------------------------------------------------------------------------------------------------------------------------------------------------------------------------------------------------------------------------------------------------------------------------------------------------------------------------------------------------------------------------------------------------------------------------------------------------------------------------------------------------------------------------------------------------------------------------------------------------------------------------------------------------------------------------------------------------------------------------------------------------------------------------------------------------------------------------------------------------------------------------------------------------------------------------------------------------------------------------------------------------------------------------------------------------------------------------------------------------------------------------------------------------------------------------------------------------------------------------------------------------------------------------------------------------------------------------------------------------------------------------------------------------------------------------GCACTTCTTTTAGATGTAACACCGCTTTCCCTTGGATTGGAAACGATGGGTGGCTTGGTTGAGAAAGTTATTGAACGTAATACACCTATTCCAATTACAAAAGCGCAAAAGTTTACCACTTTTAAAGATGGCCAAACAGCCATGGATATTCATGTCCTTCAAGGGGAACGCGAATCGGTTGAT------GACTGTCGATCTTTAGCTAAATTTAGGTTATCG---------GGCATTCCTTCAATGGCTGCAGGTGCTGCACGCATTGTTGTTATGTTTGCTATCGATGCAGACGGCTTACTTACTGTTTCAGCAGAAGAG---------GAAACAACAGGTGTGAAACAATCTATTGACGTAGTGCCTTCATAC---GGTATGAAACCAGAACAAATGTTGGAAATGTTAAAGGACTCTATAACACACGCAAAAGACGATGTATTACATCGCCAACTGCAAGAGTCGAAGCTAGAGCTTGAACGTGTCGTAGATGCTTGCGCTTCAGCCCTTGAAAAAGACTCTGCTTTGTTAAACGAAGGTGAGAAGGCTTTGTTAGAAAACGCTTTGAACCATGCTAAAGAATTTTTAACA---------TCAACAGATAAA---------------------GATGCTGTTGAAACTGAAATGGAAACTTTAGAAAATGCATTTCAAAAATTTAGTGAAATGCGTGTAAACAACGCCTTAAAACAAGCAATTGTTGGGCATAATATTTAT---------------------------------------------------------------------------TCAGAAAATGAAAGTCAG------------------------------------------------------------------------------------------------------------------
>2032652_Mbacterium@PDZV01000030.1_13
ATG---------------------------GATTTTCTTCTGGATATTGCTGAACCGGGA------------------------------------------------------------------------------------------------------------------------------------------------------------------CAATCG---GCAGCACCGCACTCC------------------------CGCCGCCCGCAACGGGTGGTAGGCATCGATTTGGGCACCACTTTCTCATTGGTCGCGGCAATCAGCAGCGAA---GGG---GAACCGTTGTGCATTGCCGAC---AGC---------------GAG---GGAAAATGTTCGCTCCCTTCGGTGGTCCATTATGGC---GACAGATCCACT---------------------GTTCTGGTTGGAGAGGCGGCG---------------------------------------------------------------------------------------------------------------CAGGGCAAGGCGCTCAGCCACCCGCAGCAAACCATCAGCTCGGTCAAACGGTTGATGGGACGCGGTTTG------CAGGAGCTGCAGAGTGATAGTCAG---CAGCAGGCAACCCCCTGGTCTCTTCTCGAT---------------------------GGC---GAAGGGGGA---ATGGTCTGTATCGGT---TTG------------CCGGAGCGGGTGGTATCGCCGGTGGAAGTTTCGGCAGAAATTCTCAAGGCGCTCAAACTGCGGGCAGAAGAGGCGTTG---GGTGGTCCCCTGCAGGGGGCGGTGGTCACGGTTCCGGCCTATTTTGATGATGCCCAACGGCAAGCAACCAAAGATGCCGCCCGTCTGGCGGGACTGCAGGTGTTGCGCCTGGTCAACGAACCAACGGCAGCCGCTCTGGCCTACGGTTTGGAT---CGTTTC---------------------------------------------------------------------------------------------------------------------------------------GAGGCGGCTGCCGAACGG---------CAGGGGCTGTTTGCCATTTATGATCTGGGCGGTGGCACCTTTGATATATCGATATTGCGCCTGGATCAGGGGGTGTTTCAGGTGTTGGCCACCGGCGGCAACTCCCGGCTGGGAGGGGATGATTTTGATCAGCGCCTGAGCCGTGAATTTTTCTCCCTGCTCGGC------------------------------------------------------------------------------------------------------------------------------------------------------------------------------------------------------------------GAAGAGACGGCGGATCCCTATCGTTTGCAAGCCTTTCGCCAGGCGGCGCGTGCCGCCAAGGAGGCGCTGACCGAAGCCGAAGAG---------------------------------------------------------------------------GTGACCATTGCACTGCCGCGT------------------------------------------------------------------------------------------------------------------------------GCCGATGGCAGCCAGGTGCCGCTGTCGATTACGCGCAGCCGTTTTGCAACCTTGATTGATGATTTGCTGCGCAGCACCGGCCTGGTCTGTCGCCGGGCGATGAAGGATGCCGGGGTCACCCCGGAGCAGTTGCAGGGGGTGGTACTGGTGGGCGGTTCGACGCGGGTTCCGGCGGTTCGCCGTTATGTGGCGCAACTGTTTATGCAGGAACCG---CTGTCGGATTTGGATCCGGATCAAGTGGTGGCCTTGGGGGCGGCCTATCAGGCGGATCTGCTGGCGGGC------------AACAAAGAGAGT---GAATTGTTGTTGCTGGATGTGACACCGTTATCCCTGGGTCTGGAGACCATGGGCGAATTGGTGGAAAAGGTGATTCCGCGCAACACGCCCATTCCCACGGCGCGGGCACAGGAGTTCACGACCTTCAAGGATGGCCAAACGGCCATGGCCATTCATGTGCTGCAGGGAGAACGGGAGCTGGTGAGC------CAATGCCGCTCGTTGGCCCGTTTTGAGTTGCGG---------GGTATTCCGCCGATGGTGGCCGGGGCAGCCCGTATCCGGGTGACCTTTCGGGTGGATGCCGATGGCCTGTTGACGGTTTCGGCCAGCGAA---------GAGACCACCGGTATGGAACAATCGGTTGCCGTGAAACCCTCCTAT---GGTTTGAGCGACGGACAGATTGAGCAGATGTTGCGCGACGCCCTGACCCATGGCGTGGATGATATGCGTTTGCGCTTGTTGCATGAAGCCAAGGTGGAGGCAGAACGGGTGTTGAACGCCTTGCGGGCCGCCCTGCAACAGGATGGCGATCTGCTCAACGAGAGCGAACGTCAACAGGTGGAAGCCTCGGCGGGTCGTCTGCTGCAGAGCCTGTTG---------AGCGACAACCAT---------------------GAGCAGATCAATCAGCAGGTCAGCCGCATGGACAAAGAGACCACCTTTTTTGCCCAACGGCGCATGGATCGGGGGATCAAGGCGGCCATGCAAGGGCATCATATTGGT---------------------------------------------------------------------------GAGTTTGCA---------------------------------------------------------------------------------------------------------------------------
>2032650_Mbacterium@PEAG01000003.1_75
ATG---------------------------GATTTTTTGATGGATATTGCGGAACCCGGC------------------------------------------------------------------------------------------------------------------------------------------------------------------CAATCC---CTTAAGCCCCATGAACTGGCTGCTGCGGCTGCTCTGCCCCGGCAGCGTCAGCGGGTGGTGGGGATTGATCTGGGTACCACCTACTCGTTGGTGGCCGCCATCGATTTGGCC---GGC---CAGCCGGTCTGTATCACCGAT---GAG---------------GAG---GGACGGGCGGCATTGCCCTCCGTCGTGCATTACGGG---GCTGATGGCACC---------------------CTCCTGGTCGGGCGGGAGGCC---------------------------------------------------------------------------------------------------------------CAGGAGCAGGCGTTGAGCCAGCCACAGCGGACGGTCAGCTCCGCCAAACGGTTGATGGGGCGGGGGCTG------GCCGAGTTGGCAGCCGAGGAGGGG---GGAGAGCAGACCCCTTTGCAGCTGCTGGAC---------------------------GGC---GAGGGAGGA---ATGGTCTGCATCGCG---ATC------------GGGCAGCGAACCCTCTCACCGGTGGAGGTGTCAGCGGAAATTTTAAAGGCGTTGAAAGCCCGCGCTGAAGAGGCCCTG---GATGGCCCGCTCCACGGGGCGGTGGTCACGGTGCCCGCCTATTTTGATGATGCCCAGCGGCAGGCCACCAAGGATGCGGCCCGTTTGGCCGGACTGGAGGTGTTGCGATTGGTCAACGAGCCGACGGCTGCCGCATTGGCCTATGGCTTGGAC---AATTTC---------------------------------------------------------------------------------------------------------------------------------------CAGACGGGAGAGGGGCGG---------GAAGGTCTGTTTGCCATCTATGACCTGGGGGGCGGCACCTTTGACATCTCCATTCTCAGACTGAACCAGGGGGTGTTTCAGGTATTGGCTACCGGCGGCAATTCCCACCTGGGGGGGGATGATTTTGACCAGCGGTTGGTCGCCTACCTGTTGCGGGAGTCGGCC------------------------------------------------------------------------------------------------------------------------------------------------------------------------------------------------------------------CAGACCCAACCCACACCCTACCTGCTGCAAGCCTGTCGCGAAGAGGCCCGGCGGATAAAAGAGGCCCTTTCGGCAGCAGAGTCG---------------------------------------------------------------------------GTGGCGGTGGCACTGCCATTG------------------------------------------------------------------------------------------------------------------------------CCCGATGGCACCCTGTTGCAGCGGACCATTGACCGGGCAACCTTTGAAGGGTGGATTGCCGATCTGGTGAACAGCACCGGGGTGGCCTGTCGCCGGGCACTGAAAGATGCCGGGGTGCGGGTTGCGGATCTGCAAGGGGTGGTGTTGGTGGGAGGTTCAACCCGGGTGCCGCTGGTACGGCGATTTGTGGCCCAACTGTTTGAACGGGAACCC---TTGTCGGATCTGGATCCCGACCAGGTGGTGGCCCTGGGGGCTGCCCATCAGGCCAGTTTGCTGGCGGGC------------AACAGCAGTGCG---GAGCTGCTGTTGCTGGATGTGACGCCCCTCTCTCTGGGCATTGAGACCATGGGGGAGTTGGTGGAAAAAATTATTCCCCGCAACACCCCCATCCCAACGGCCCGGGCCCAGGAGTTTACCACCTTCAAGGATGGTCAGACCGCCATGGCCATCCATGTGTTGCAAGGGGAGCGGGAGTTGGTCAGT------CAATGCCGCTCATTGGCCCGTTTTGAGTTGCGT---------GGCATTCCGCCGTTGGTGGCGGGCGCGGCGCGGATTCGTGTCACCTTTCGGGTCGATGCCGATGGACTGCTGACCGTTTCCGCCCAGGAG---------GAGACCACCCGGATTGAACAATCGGTGGCGGTGAAACCCTCTTAT---GGGCTGAGTGATGGCCAAATTGAACAGATGTTGCGAGAGGCTCTCACCCACGGTGAGGAGGATATGCGACTGCGGCTGCTGAACGAAGCCAAGGTGGAAGCAGAGCGGGTGCTGAGTGCCGTAGGTGCGGCCTTGAAGCAGGACAGTGATCTGCTCTCTGAACAGGAGTTGAAACAGGTCAAGGCCATCACACTGCGGCTTTGGGAGGCGACGCAG---------GGCGAAGATCCG---------------------GAGCGTATCAACCAGATGATGAGCCAGTTGGACAAAGAGACCGCATTTTTTGCGCAGCGTCGCATGGACCGGAGCATCCAGTCGGCGATGACAGGCCGCAATATTGCG---------------------------------------------------------------------------GATTTTGGA---------------------------------------------------------------------------------------------------------------------------
>2032647_Mbacterium@PEAO01000039.1_15
ATG---------------------------TCCGTATTATTGGATATTGCCGAACCTGGG------------------------------------------------------------------------------------------------------------------------------------------------------------------CAATCT---TTGCGCCCGCATGAA---------------GTCCGTCCCGAAGATCGCAAGCGGGTGGTGGGGATCGATTTGGGAACGACGTTTTCTCTGGTGGCGGCGGTGGATGTTCAG---GGA---AAACCGGCGTGTATTCCCGAT---GAT---------------GAA---GGGCGGGTGGCCTTGCCGTCGGTGGTGTGTTATCCG---CAAGATGGGAGG---------------------ATTTTGGTCGGGGATAGGGCC---------------------------------------------------------------------------------------------------------------ATTGCGGCATCCGAGCAATATCCTACCGACACCATCGTCTCGGTCAAACGGACCATGGGGCGCAGTTTG------GACGATGTGGTCGCTTCG---------GAACATCGGACTGGATTTGGCTTGGAAGCG---------------------------GGT---GAGGGGGGG---ATGGTACGCATTGTC---ACC------------AGCCATCATCGGGTTTCGCCGGTTGAGGTCTCGGCGCATATTCTTAAAGTTTTGGCAAGTCGTGCCGAGGAGGCCCTT---GGGGGATCGCTGGATGGGGTGGTGATTACGGTTCCCGCCTATTTTGACGATGCCCAGCGTCAAGCCACCAAGGATGCGGGACGCTTGGCGGGGTTGGAGGTGCTGCGCTTGGTGAATGAACCGACGGCGGCGGCGTTGGCCTATGGTTTGGAC---CAG------------------------------------------------------------------------------------------------------------------------------------------------------GGGCGG---------GAAGGGTTGTATGCCATTTATGACCTGGGGGGCGGGACGTTTGATATTTCCATTTTAAGGTTGACCCAGGGGGTTTTTCAGGTTTTGTCCACGGGGGGCGATTCGGCGTTGGGGGGGGATGATTTTGACCATCTTCTGTGTGAGTACATCCTGAAAGAGATCGAT------------------------------------------------------------------------------------------------------------------------------------------------------------------------------------------------------------------GAGGCTGATCCTTCCCCGGCAGTGTTGCAAATCTGCAAAGCGGCGGCCCGTCAGGCCAAGGAGATGTTGAGCCGTGTGGATGTC---------------------------------------------------------------------------TGCGAGGTTCGGGTGGCACTT------------------------------------------------------------------------------------------------------------------------------CCTCATGGGGAGCCGTTTGGTATTCGGGTGACGCGGGAACTCTTCGAGGAGATGATCGATGATCTGGTCCGTGCCACGGGGACGCCGTGTCGGCGGGCCATGAAGGATGCTGGTATCCGGGGCCATGATCTTCAAGGGGTTGTGTTGGTTGGGGGATCGACGCGGGTTCCCATGGTGCGGCAATATGTCAAAGAACTCTTTGGCCGTGAACCG---TTATCCGATCTGGATCCTGATCAAGTGGTTGCCCTGGGGGCGGCACTTCAGGCACAGCAGTTGTCTGGC------------ACTGCCCGTGGA---GACATGTTGCTGTTGGATGTGACGCCGCTTTCTCTGGGGATTGAGACCATGGGCGAGTTGGTGGAAAAAATTATTGCCCGCAATGCACCCATTCCGACGGCGCGATCTCAGGATTTCACCACCTTCAAGGATGGTCAGACCGCCATGGCCATCCATGTGCTTCAGGGGGAACGGGAACTGGTGAGC------GATTGTCGATCATTGGCCCGTTTTGAGTTGCGG---------GGGATCCCCCCCATGACGGCGGGGGCGGCGCGTATTCGGGTGACTTTTCAGGTGGATGCCGATGGATTGTTGACGGTATCGGCCCAGGAA---------CAAACGACGGGGGTGCAACAATCGGTTGCGGTGAAGCCGTCTTAT---GGCCTGGGTGATGCGGAGATTGAACGGATGTTGCGGGAGGCGATGGTCCATGGGGAGGCGGATTGGCGTCAACGCTTGCTCCATGAGGCCAAGGTGGAAGCGGAACGGGTTTTGAGTGCTGCGGGGGCGGCCTTGCGGGAAGATGGTGATTTGTTGGATGAAAATGAGTTGAAACGGGTCAAGGGATTGATGTTGGCTTTGTGGGAAGCCAGTCAG---------AAGGAAGACCAT---------------------GAGGGGATCAACCGTGCCCGGGAGACGCTGGACAGGGAAACGGTGTTTTTTGCCGAAAGACGGATGGATCGCAGCGTTCGTAAGGTGATGACCGGGCGCAAAGTGGAT---------------------------------------------------------------------------GAGTTTCAA---------------------------------------------------------------------------------------------------------------------------
>2032648_Mbacterium@PEAN01000002.1_133
ATG---------------------------TCTTTATTGTTGGATATTGCCGAACCGGGG------------------------------------------------------------------------------------------------------------------------------------------------------------------CAATCA---TTACGTCCCCATGAA---------------CGCCGTCCCGAAGATCGTAAACGGGTGGTGGGAATCGATTTGGGAACGACCTTTTCCCTGGTTGCTGCGGTAGACCTTCAG---GGA---AAACCTGCCTGCATCCCTGAT---GAT---------------GAA---GGACGGATCGCACTCCCCTCCGTGGTCTGCTACCCC---CCCGAGGGGCCC---------------------GTACTGGTCGGTGATGCAGCG---------------------------------------------------------------------------------------------------------------ATTGCCGCAGGTCTGCGTTATCCCGCCGATACCATCGCTTCGGTCAAACGAACCATGGGCCGCAGTCTC------GATGATCTGCGGGCCTCG---------GGCCATCGTACCAGTTATGCCCTGGAGGCG---------------------------GGC---GAAGGGGGG---ATGGTACGGATCGTG---ACC------------CGCCACCACCGACTTTCCCCCGTGGAACCATCGGCAAAAATTCTTGAATCCCTGGCCCGGCGCGCGGAGGAATCCCTG---GGGGGATCGCTCCATGGGGCGGTGATCACCGTGCCCGCCTATTTCGACGATGCCCAGCGTCAGGCGACCAAGGATGCTGGCCGTCTGGCAGGTTTGGACGTGTTGCGCCTGGTCAACGAACCGACGGCGGCCGCCTTGGCCTACGGTCTGGAC---CAG------------------------------------------------------------------------------------------------------------------------------------------------------GGACGA---------GAAGGGCTTTATGCCATCTATGACCTGGGTGGCGGGACGTTTGATATTTCCATCCTGCGCTTGAGCAAGGGGGTGTTCCAGGTGATGGCGACCGGCGGCGATTCCGCCCTGGGGGGGGATGATTTCGATCACCGTCTGAGCGAATTGTTCCTGCAGGCGATGGGT------------------------------------------------------------------------------------------------------------------------------------------------------------------------------------------------------------------GTGACCGATCCTGATCCCGGATTGCTGCAACAATGCAAACGTGTCGCCCGGCAGACCAAGGAACAATTGAGCCGGGAAATGGTT---------------------------------------------------------------------------TGTGAGGTGGTGCTGGACCGC------------------------------------------------------------------------------------------------------------------------------CCCGACGGCGGCAGGTTTGAAACCCGGGTGACCCGGGAACGGTTTGAAGGTTTGATCGCCGACCTCGTTCGGGCGACGGGACTTCCGTGTCGGCGTGCCCTGAAGGATGCCCAGGTCGGCGCGAATGACCTTCAAGGCGTGGTCCTGGTGGGCGGATCGACCCGGGTGCCCATGGTGCGGCAATTCGTGAAGGATCTTTTTGGATGTGAACCC---TTGTCCGATCTGGACCCCGACCAGGTGGTGGCATTGGGGGCGGCGATTCAGGCAGAACAACTGGCGGGC------------AACACCCGGGGC---GAATTGTTGCTGCTCGATGTGACCCCACTCTCCCTGGGGATCGAAACCATGGGTGAACTGGTGGAAAAAATCATTGCCCGCAATACCCCCATCCCCGCTGCCCGTTCCCAGGATTTCACCACCTTCAAGGACGGTCAGACCGCCATGGCGGTCCACGTGGTCCAGGGGGAACGGGAATTGGTGGGT------GATTGCCGGTCGCTGGCCCGTTTTGAATTGCGG---------GGCATCCCTCCGATGACGGCGGGCGCCGCCCGGATCCGGGTGACGTTTCAGGTCGATGCCGATGGTCTGCTCACCGTGTCCGCGCGGGAA---------CAGACGACCGGGATCGAACAGTCGGTTGCCGTCAAACCCTCCTAC---GGCTTGGGGGATGAGGAAATTGAACGCCTGTTGCGTGAAGCGATGGTCCATGGCGCAGAGGATTGGCAACGGCGGTTGCTCAATGAGGCCCGGGTGGAGGCGGAACGGGTGCTGAGTGCCGCTGGTGCCGCTTTGCGCGACGATGGCGACTTGTTGGATGAGGCGGAACTCAAACGGGTCAAAGGGGTGATGTTGGCCTTGTGGGAGGCGAGCCAG---------AAAGATGACCCC---------------------GAGGTGATCAATCGTGCCCGGGAAACCTTGGATCGGGAAACGGTCTTCTTTGCGGAACGGCGGATGGATCGAAGTGTGCGCAAAGTGATGACGGGCCGGAAGGTGGAT---------------------------------------------------------------------------GATTTTCATCGCTCT---------------------------------------------------------------------------------------------------------------------
>2032646_Mbacterium@PEAP01000018.1_28
ATG---------------------------GACCTGTTGCTGGACATCGCCGAACCCGGC------------------------------------------------------------------------------------------------------------------------------------------------------------------GCCGCC---CCCTTGCCCCATCAA---------------CTCCGCCCCGGGGAGGAATGGCGGGTGGTGGGCATCGATCTGGGAACGACCTTCAGCCTGGTGGCGGCCATCGACCTGGAG---GGT---CGGCCGGCCTGCATTCCCGAT---GAA---------------CAG---GGGCAGGTCTCGCTGGCGTCGGTGGTCCATTACCGG---GCCGATGGGAGC---------------------ATCCTGGTGGGGGAGCAGGCC---------------------------------------------------------------------------------------------------------------CGGGCATTGGCGGTGCAGTCTCCCCGGGATACCATCAGTTCCGTCAAGCGGTTCATGGGTCGGGCCATG------GAGGAAGTCCCCGCCGAA---------------------CCGTACCGGCTGGAGCCG---------------------------GGG---GAGGGCGGC---ATGGTGCGGATCCGG---GCC------------GGGGGGCGGAGCCTGTCGCCGGTGGAAATTTCCGCCGAGATCCTGAAGGAATTGAAGAAGCGGGCCGAACAGGCCCTG---GGTGGGGCGCTGCGGGGGGCGGTGGTGACGGTGCCGGCCTATTTCGACGATGCCCAGCGCCAGGCCACCAAGGACGCCTGCCGGCTGGCCGGTCTGGAGGTGTTGCGGCTGGTCAACGAACCCACCGCCGCCGCCCTGGCCTATGGTTTGGAC---CAG------------------------------------------------------------------------------------------------------------------------------------------------------GGGCGG---------GAGGGGCTGTACGCCATCTATGACCTGGGGGGCGGCACCTTCGATATTTCCATCCTCAGGCTCACCCGGGGGGTGTTCCAGGTGCTGGCCACCGGGGGCAACTCGTCCCTGGGCGGGGATGATTTCGACCGGGCCCTGGCCAGCCTGTTTCTGGAGGAGATGGGG------------------------------------------------------------------------------------------------------------------------------------------------------------------------------------------------------------------ATCGCTCAGCCGGATCCCGGCTTGCTGCAGGCCGCCCAGCAGGCTGCCAGGGAGGCCAAGGAAGCCTTGACCGGGGCGGAGGAG---------------------------------------------------------------------------ACCGTGGTCGTTCTCCCGCGG------------------------------------------------------------------------------------------------------------------------------CCCGAAGGCGCGGCCTATCGGCGCACCCTGACCCGGCAGGAGATGGAACAGCGCATCGACAGACTGGTGCGGGCCACCGGCATGCCCTGCCGGCGGGCGCTCAAGGATGCCGGATTGACCCCGGCCGATCTGGAGGGGGTGGTGCTGGTGGGCGGGTCCACCCGGGTTCCGGCCGTGCGCCGTTTCGTGGCGGATCTCTTCCAGACCGAACCC---CTGGCGGATCTGGATCCCGACCGCATCGTGGCCCTGGGGGCGGCCCATCAGGCCGACCTGTTGGCCGGC------------AACCGGCGTTCG---GACATGCTGCTGGTGGATGTCACCCCGCTGTCCCTGGGTTTGGAGACCATGGGCGGACTGGTGGAGAAGGTCGTGCCCCGCAACAGCCCGATTCCCACGGCCCGGGGCCAGGAGTTTACCACCTACAAGGATGGCCAGACGGCCATGGCCATTCATGTGGTCCAGGGGGAACGGGAGACGGTGGAT------CAGTGCCGTTCCCTGGCGCGGTTCGAGCTGCGG---------GGCATTCCGCCCATGGTGGCCGGGGCGGCCCGCATCCGGGTGGCCTTTCAGGTGGATGCCGACGGCCTGCTCACGGTCACCGCCCGGGAG---------ATGACCACCGGGGTGGAGCAGTCGGTGGCGGTGAAGCCCAGCTAT---GGCCTGGGTGACAACGAGATCGCCGCCATGCTGCGGGATGCCTTGGACCATGGCGCCGGCGACCTGCAGCTGCGGCAGTTGCGGGAGGCCCGGGTGGAGGCGGACCGGGTGCGGCATGCCGTCCTGGCGGCCCTGGAGCAGGACCGGGATCTGCTGGACGATCAGGAGATGCCCGCCATCGAAACCGCCATGGGGCGGTTGCAACAGGTTGCCGGG---------GGGGAGGATCAT---------------------CAATCCATCAACGATGCCATCGCGGCGCTGGACAAGGCCACGGTCTTTTTTGCCCAGCGGCGCATGGACCGCAACATTCGCTCCGTCATGACCGGTCGCAAGGTGACC---------------------------------------------------------------------------GATTTCTCG---------------------------------------------------------------------------------------------------------------------------
>2032649_Mbacterium@PEAJ01000079.1_7| RT_shifts_1_contigs
------------------------------GACGTTTTGCTCGATATCGCCGAACCCGGC------------------------------------------------------------------------------------------------------------------------------------------------------------------ACCGCC---CCCAAACCCCACGAC---------------CCGCGCCCACGGGAGCGTCGTCGTGTCGTCGGCATCGATCTGGGCACCACCTTCTCCCTGGTGGCGGCAGTCGATCTTCAG---GGC---AAGCCCGCCTGCATGCCCGAT---TCC---------------GCC---GGTTCGGTCTCCCTGCCCTCGATCGTGCATTATCCC---GGCGTTGGCGGC---------------------GCTGTGGTCGGTCAGGTTGCG---------------------------------------------------------------------------------------------------------------CGCGATCTGGCCATCACACACCCACAGGATACGATTGCCTCCGTCAAGCGCTTCATGGGGCGCGGGTTG------ACCGATGTTGCGGCCGGT---------------------GGCTATCGCCTGCGGGCC---------------------------GGT---TCCGGGGGC---ATGGTGCAAATCCTT---GCC------------GGGGAGCGCTGGCGATCGCCGGTGGAGATATCGGCCAACATTCTGGATGAGCTGAAAAAACGTGCCGAGGAGGCCCTG---GGTGGCCCCCTGCATGGGGCGGTGGTGACCGTCCCCGCCTACTTTGACGATGCCCAACGCCAGGCGACCAAGGATGCCTGCCTTCTCGCCGGCCTTGAGGTGCTGCGTCTGGTCAACGAACCGACGGCGGCGGCTCTGGCCTACGGGCTCGAT---CGC------------------------------------------------------------------------------------------------------------------------------------------------------GGGCGC---------GAAGGGATCTACGCCGTCTACGACCTTGGCGGCGGCACCTTTGATATCTCCATCCTCAAGCTGGCGCGCGGGGTATTCCAGGTGCTCGCCACCGGCGGCAACTCCGCCCTTGGTGGCGACGACTTCGACCATCGCCTCGCCGAACTGTTCCTGAAGGAGATGGGG------------------------------------------------------------------------------------------------------------------------------------------------------------------------------------------------------------------ATTGCCCAGCCGACGCCGGGTGACTTGCACGCCGCGCGCCGCGCTGCCCGCCAAGCCAAGGAGGGGTTGACCACGTCTGCGACG---------------------------------------------------------------------------GCGTCGGTCCGGCTTGATCGC------------------------------------------------------------------------------------------------------------------------------CCGGATGGTTCTCCCTACCAGAGGGAAATTGACCGGGCCGCGTTTGATGTGCTGACGCAGGATCTGGTTCGCGCGACCGGCGCGCCGTGTCGGCGTGCCCTGAAGGATGCCGGTGTCACCCTGGAGGAGCTGCAAGGGGTGGTCCTGGTCGGTGGATCGACGCGCATGCCAGCGGTGCGGGTCTTCGTTGCCGATCTGTTCAAACGTGAACCC---CTGGTCGACCTTGATCCCGACCAGGTGGTGGCGCTGGGGGCGGCGATTCAAGCTGATGTTCTCGCCGGC------------AATCGCCGTACCGACGACCTGCTCCTGCTCGATGTCACGCCGCTCTCGCTCGGGCTTGAAACCATGGGCGGATTGGTGGAGAAGGTGGTGCCGCGCAACAGCCCGATTCCCACCGCCCGCGCGCAGGATTTCACCACCTTCAAGGATGGTCAGGGGGCGATGGCGATTCACGTTGTGCAGGGTGAACGGGAGATGGTCGAC------CAGTGCCGTTCGCTGGCGCGGTTCGAGCTGCGC---------GGCATCCCGCCGATGGTCGCTGGCGCGGCGCGGATTCGCGTCACCTTTCAGGTCGATGCCGATGGGCTTTTGACCGTTTCCGCGCGCGAG---------CAGACCACCGGTGTCGAGCAGTCGGTGGCGGTCAAGCCGACCTAC---GGCCTGGGTGACGGCGAGATCGAGCGCATGCTGCGCGCGGCCCTGGAACACGGTGCCGCCGACCTCGATCGCCGCCACCTGCAAGAGGCGCGTGTTGAGGCAGAACGGGTGCTTCATGCCCTACTGTCCGCCCTTGCCGCCGATCGATCGTTACTCAATGCTGATGAAATGGCAACGATCGAGGCGGCGATGACCATCCTGCGCGGCGCCATGGCC---------GGCGATGACCAG---------------------CGTGCGATCCAGGAGAAAATCCAGGAACTTGACCGCGCCACGACCTTTTTTGCCCAGCGGCGCATGGATCACAACATCAGAAACGTCATGACCGGTCGCCAGCTGACC---------------------------------------------------------------------------GATTTCGAG---------------------------------------------------------------------------------------------------------------------------
>156889_Mmarinus@ABK45549.1
ATG---------------------------GTTGTTCTACTGGATATTGCAGAACCTGGG------------------------------------------------------------------------------------------------------------------------------------------------------------------CAGTCG---GCCAAACCCCACGAG---------------GCACGCCCCGAGGATATGCGGCGGGTGGTGGGGATTGATTTGGGGACCACCTATTCGCTGGTGGCGGCAATAGATCAGGAG---AAT---AAGCCGGGTTGTATTCCCCTG---CCC---------------GAG---GGTGGGTTTGCCATTCCATCGGTGGTGCATTATGGG---GCCGATGGTGGT---------------------GTGTTGGTGGGCCATGCCGCG---------------------------------------------------------------------------------------------------------------CGGGAGCTGGCGGTGAGCCATCCCCACGCGACGGTGATTTCAGCCAAGCGTTTTATGGGGCGTGGTTTA------GAGGATGTGCAGGGCGAG---------GGCAAGCGCACCCCTTACCGGTTGGAAGCG---------------------------GGT---GAAGGGGGC---ATGGTGCGTATGGAT---ACG------------GGGGTGGGTAAGGTATCACCGGTTGAGGTCTCCGCAGAAATTTTAAGTTATTTAAAAGCCCAGGCTGAGCAGGCTCTG---GGGGGTGCGTTGTATGGTGCGGTGATTACCGTGCCCGCCTATTTTGATGATGCCCAGCGCCAGGCAACCAAGGATGCGGGGCGCTTGGCGGGGTTGGAGGTGATGCGCTTGGTTAATGAGCCCACCGCTGCGGCCTTAGCCTATGGGTTAGAG---GCG------------------------------------------------------------------------------------------------------------------------------------------------------GGCAAA---------GAGGGCATGTATGCGGTATATGATCTGGGGGGTGGTACCTTTGATATCTCCATTTTAAAGTTGAGCAAGGGGGTGTTTCAGGTGATGTCCACCGGAGGTGATTCGGCGTTGGGTGGGGATGATTTTGATCACGCTTTGGGGGATCTGTTTTTGCGGGAGATGGGG------------------------------------------------------------------------------------------------------------------------------------------------------------------------------------------------------------------GTTGAGCAGCCCAGTGCCGAGCAGCAGCAGCAGGTGATGCGCAGTGCGCGGCTGGCCAAGGAGGCGCTTACCGATGCTGAGCAG---------------------------------------------------------------------------GTTGAGGTGGTGATC---------------------------------------------------------------------------------------------------------------------------------------------GGTGACTATGGGCGCACACTGAGCAAGGCTGAGTTTGAGGGGGCGATTGATGCGCTGGTTAAGCGTACGGGTCTGCCCTGTCGGCGGGCTTTAAAGGATGCCGGGGTGAAGCCGGGGGCGTTGCAGGGGGTCGTATTGGTGGGGGGTTCGACCCGGGTGCCCAAGGTGCGTGCCTATGTGGCGGAGCTGTTTCAGCGGGAGCCT---TTGAGTGATCTGGATCCCGATAAGGTGGTGGCGTTGGGGGCGGCTTTGCAGGCGGATCTGTTGGCGGGC------------AACCGACGCGGTGAAGATTTGCTGTTGTTGGATGTGACGCCGCTGTCGCTGGGGGTGGAGACCATGGGGGGGTTGATGGAGAAGATTATTCCCCGCAACAGCCCCACGCCCACGGCGCGCGCCCAGGAGTTTACCACGTTTAAGGACAATCAGACGGCGATGGTGATTCAGGTTGTGCAGGGTGAGCGGGAGATGGCGGCA------GAGAACCGCAGCTTGGCCCGTTTTGAGTTGCGG---------GGTATTCCACCCATGGTGGCGGGGGCGGCGCGTATTCGGGTGACCTATCAGGTGGATGCGGATGGGCTGCTGACGGTATCGGCGGAGGAG---------ATGACCACTGGGGTTAAGCAGACGGTGGAGGTCAAGCCGGCTTAT---GGTTTGTCGGATGCTGAGATTGAGGGCATGCTACGGGACGCGCTGAGCCATGGTGAGGCGGATATGGAGGCGCGTCGGTTGAGTGAGGCGCGGGTTGAGGTTGATCGGGTCTTGAATGCGCTGGATGCGGCGTTGGCTAAGGATGTGGATCTGCTTAGCGAGGCGGAGGTGCAGGGCATTAAGGCGGCGGTGGAGCAGTTGGTGGGCGTTGCGGCG---------GGCACTGATGCG---------------------ACGGCCATCAATCAGGGCATTGAGGCATTGGACAAGGCGACCACCTTTTTTGCCCAGCGGCGCATGGATCGTGGGGTGCGTCAGGTGATGACGGGGCAGAGTCTGGAT---------------------------------------------------------------------------ACCTTTGAGCGG------------------------------------------------------------------------------------------------------------------------
>1434232_Maustralis@OSM02408.1
ATG---------------------------CCCGTCCTGCTCGATATCGCCGAACCCGGA------------------------------------------------------------------------------------------------------------------------------------------------------------------CAATCC---GCCAAACCCCACGAA---------------GCCACCCCCGAAGACGCCAAACGCGTGGTGGGCATCGACCTGGGCACGACCTACTCCCTGGTGGCGGCCATCAATCAGGAC---GGC---AAACCCCAGTGCATGCCCGAT---ATC---------------ACC---GGTCGCACCGCAGTGCCGTCGGTGGTGTTCTACGGCGAGGCCGAAGAGGAG---------------------CCCGTGGTGGGCTATGCGGCG---------------------------------------------------------------------------------------------------------------CGCCAAAACGCCCTGACCCACCCCAAAGACACCATCTTCTCCATCAAACGCTTCATGGGGCGCGGTCTG------GCCGACGTCTCCGGCGAA---------GGGCGCAAAACCCCCTACGACCTGGAAGCG---------------------------GGC---GAAGGCGGC---ATGGCGAAAGTGATC---ACC------------ACCCATCGTCATGTGTCGCCGGTGGAGGTCTCCGCCGAGATCCTGAAGAATCTCAAACAGCGCGCCGAAGCGATGCTG---GGCGGCTCCCTGTTCGGCGCGGTGATCACCGTGCCCGCCTACTTCGACGACGCCCAGCGCCACGCCACCAAAGACGCCGGCAAACTGGCCGGGTTGGAGGTGCTGCGCCTGGTCAATGAACCCACCGCCGCCGCTCTGGCCTACGGCCTGGAG---CAG------------------------------------------------------------------------------------------------------------------------------------------------------GGCGCG---------GAGGGGATGTACGCCATCTACGACCTGGGCGGCGGCACCTTTGACGTATCAATCCTGAAACTGACCGCCGGGGTGTTCCAGGTGATGGCCACCGGCGGCGACTCCGCCCTGGGCGGCGACGATTTCGACCGCGAATTGGCCAAACATCTGCTGGCGCAAATGGGC------------------------------------------------------------------------------------------------------------------------------------------------------------------------------------------------------------------GTGGACGATCCCGACTCCCAGACTCAGCAGGCAGTGACCAAAGCCGCGCGCATGGCCAAAGAGGCCCTCACCGACGCCCAGAGC---------------------------------------------------------------------------GTCACCGCCGAAGTGGAGCGC------------------------------------------------------------------------------------------------------------------------------GCCGATGGTTCGGTGTTCTCCACCGAAGTGACCCGTGAACTGTTTAATGGTTTGATCGAAGAGCTGGTGAAGAAGACCGGCCTCTCCTGCCGCCGCGCCATGAAGGATGCGGGAGTGAAGCCCGGCGAGCTGAACGGCGTGGTGCTGGTGGGCGGCTCCACCCGCGTGCCCCGTGTGCGCGATTATGTGGCTGATCTGTTCAAACGCGAGCCG---CTGTGCGACATCGACCCCGACGAGGTGGTGGCGCTGGGCGCGGCGCTGCAAGCGGACCTGCTGGCGGGC------------AACCGGCGTGGCGACGACCTGCTGCTGCTGGATATCACCCCGCTGTCGCTGGGGGTGGAGACCATGGGCGGGCTGGTGGAGAAGATCATCCCCCGTAACAGCCCCATCCCCACCGCGCGGGCGCAGGAGTTCACCACCTTCAAGGACAATCAATCCGCCATGGCGGTGCATGTGGTGCAGGGCGAGCGCGAGCTGGCCGAA------CAGTGCCGCTCCCTGGCCCGCTTCGAACTCCAC---------GGCATTCCGTCCATGACCGCCGGCGCGGCGCGCATTCGCGTCACCTATCAGGTGGACGCCGACGGCCTGCTCACCGTCTCCGCCGAAGAG---------GAGACCACCGGAACCAAGCAGACGGTGGAGGTGAAACCCAGCTAC---GGCCTCTCCGATGGCGAGATCGAAACCATGCTGCGCGATGCGTTGGAGCATGGCGAGGATGACATGCAGGCGCGGCGTCTGGCCGAATCCCGCGTTGACGCCGAGCGCGTCATCAACGCCCTGATCGCAGCCTTGGAGGCGGATGGCGATCTGCTCAATGAGGCCGAGGCCGAGCAGGTGAAGAACGCTATGGAGAAGCTGATTCTAGCGCACAAG---------GGCGATGATGCG---------------------GCGGTGATCAACGCCGAGATCGAGAGTTTGGACAAGGCCACCACCTTCTTTGCCCAACGACGCATGGATCGGGGCATTCAAGAGGCGATGACCGGCCACAAGGTGGAC---------------------------------------------------------------------------GAGTTCGTCGATTCC---------------------------------------------------------------------------------------------------------------------
>2032651_Mbacterium@PDZX01000120.1_7
ATG---------------------------GAAGTATTGCTCGATATCATGGAACCGGGG------------------------------------------------------------------------------------------------------------------------------------------------------------------AAATCC---CCGGACCCGCATCAG---------------GCGGTTCCCGGCGCCCGCAAACGGGTGGTGGGGATCGATCTCGGCACCACCTATTCCCTGGTGGCGGCCATCGGCGTCGAG---GGA---CAACCGCTGTGCATCCCGGAC---GAG---------------GAT---GGCCGGGTGGCCTTGCCGTCGGTGGTGCATTACGGG---GCGGACGGGCGC---------------------ATCATCACCGGGGAGACGGCC---------------------------------------------------------------------------------------------------------------CGTGACCTGGCGCCGAGCCACCCCGTGGAGACGATCCTCTCGGTCAAGCGGTACATGGGCCGGGGCGTG------GAGGACATACGACGCAGG---------CACCCGATGATCCCGCATGTGCTGGAGGAG---------------------------GGT---CCCGGCGGG---ATGGTGCGCATCGTG---GCG------------GGGGAACGCACGGTGTCGCCGGTGGAGGTCTCCTCCGAGATTCTCAAGGAACTGAAGAGCCGGGCGGAGGATACGCTG---GGAGGGCCGTTGCATGGCGTGGTGATCACGGTGCCGGCCTATTTCGACGACGCGCAACGCCAGGCGACCAAGGACGCGGCGCGGGTGGCGGGGCTGGAAGTGCTGCGTCTGCTCAACGAGCCGACCGCAGCGGCCTTGGCGTATGGCCTGGAG---AAG------------------------------------------------------------------------------------------------------------------------------------------------------GGCCGC---------GAGGGGATGTACGCGATCTATGATCTGGGAGGCGGCACCTTCGATGTCTCGCTGTTGAAACTGGAAAAGGGGATTTTCCAGGTGCGCGCCACCGGGGGGGATTCCGCGTTGGGCGGGGATGATTTCGATCACTGGCTGATGGCTCGTTTTTTGGGGGAACTGGGC------------------------------------------------------------------------------------------------------------------------------------------------------------------------------------------------------------------GAGGAGCATCCGCAACCGGGTCTGATTCAGGCGTGCCGCAAGCTGGCGCGGGAGGTCAAGGAGCGGCTGAGCGACGAGGAAGAG---------------------------------------------------------------------------GTCGCATACGCGCTGCCG------------------------------------------------------------------------------------------------------------------------------------------GGCGGGACCACGGGCCGGGTGACGCGGGACGCGTTCGAGGCGGGGATACGGGAGTTGGCGCGCAAGACGCTGCCGATCTGTCGGCGCGTCTTGAAGGATGGCGGAGTCGGCGCGGAAGAGTTGCAGGGGGTGGTGTTGGTGGGCGGCTCCACGCGGGTGCCGCTGGTGCGGCGTCTGGTGGCGGAGTTTTTTGGCCGCGAACCA---TTGACCGATCTGGATCCGGATCAGGTGGTGGCCCTGGGCGCGGCGCACCAGGCGGATCTGCTGGGCGGG------------AACGACACCCAG---GAAATGCTGTTGCTGGACGTGACGCCGTTGTCGTTGGGAATCGAGACCATGGGGGACCTCGTGGAGAAGATCGTGCCGCGCAATTCGCCGATTCCGACGGCGCGCGCGCAGGATTTCACCACGTTCAAGGACGGACAGACGGCGATGGCGGTGCATGTGGTGCAGGGGGAGCGGGAGTTGGCGAGC------CAGTGCCGATCGTTGGCGCGTTTCGAGTTGCGT---------GGCATACCTCCCATGGCGGCGGGGGCGGCGCGGATTCGGGTGACCTATCGGGTGGATGCGGACGGACTGTTGACGGTGGCAGCGCGAGAG---------GAGACCACGGGGGTGGAGCAATCGATCGTGGTGCAGCCATCTTAC---GGCTTGACGGACGAGGAAATTGCCGGCATGCTGCAAGAGGCGATGCGGCATGGCGCGGCGGACATGGAGGCGCGTCTGCTCAACGAGGCGCGGGTGGAGGCGGAACGGGTCCTGGCCGCAGCCGGGTCGGCGTTGCGGGACGACGGTGACCTGTTGAACGAAAACGAGCTGAAGCGGGTGAAGGCGCTGATGCTGGCGCTGTGGGAGACATCGCGG---------GGTCAGTCCGCC---------------------GCGACCATCGATCAGGCAGTGCGGGAGATGGATGCGGGGACGCGTTTTTTTGCGCAGCGGCGGATGGATCGCAGCCTGCAGGGCGCAATGACCGGTCGCAAGGTGGAT---------------------------------------------------------------------------GATTTCGCG---------------------------------------------------------------------------------------------------------------------------
>985867_COthessalonice@AEWF01000003.1_159
---------------------------------ATGTTCGTTGAGCTCCTTGACCCTTCC------------------------------------------------------------------------------------------------------------------------------------------------------------------AGGTCT------TCAGAAAAACCT------------------------CAAAAGAAAAGCCTCGCCATTGGTATAGATCTGGGAACCACCCATACGGTGGTT---GCTTGCAGCAGAAAT---CAG---CAAGCGCAAGTCTTAACCACC---TCT---------------ACT---GGCGCAAGATTGATTCCTTCAGTTGTGGCTTATACC---GATCAAACG------------------------ATCCTGGTGGGGGCCGAAGCT------------------------------------------------------------------------------------------------------------------------------CAACCTCACGCCCAGGCCATTACTTCGATCAAGCGTTTGATGGGAGCCGCAGAAATCTCCAGCTCTTTGGCTGCTAAT------------------------TATCCTATTGTGCCC---------------------------------AATGAGAAA---GGAATAGTGTTAGAG---GTG------------GGGAAGGTGGTTAAAACGCCCGTCGACATCTCCGCTGATATCTTAAAATTTGTCAAGATAACAGCAGAAGAGACCTTA---GGCGAGCCGATCTCTGAGGCCGTTATCACCGTACCTGCCTACTTTGATGAAGCGGCACGTCAACAGACCAAAGAAGCAGCCCAGTTGGCAGGCTTGAAAGTACTGCGGTTGATCAATGAGCCTACTGCTGCGGCACTGGCCTATGGCTTAGAT---CAG------------------------------------------------------------------------------------------------------------------------------------------------------CAAGTC---------GAGGGTACTTATGCTGTCTATGATTTAGGAGGAGGCACCTTTGATATCTCGATCATTCGTTTTACGAAAGGGGTGTTCCAAGTGGTGGCTACTGCGGGCGATATCAGCCTCGGGGGCGATGATATTGATCAGCTGCTCGCTGAAAAGTTA------------------------------------------------------------------------------------------------------------------------------------------------------------------------------------------------------------------------------------------------------------GAAGTCTCATCTCTGGCAGCCCGCGATATAAAGGAATTTTTATCCGCGAACATAGCT------------------------------------------------------------------------------------------------------------------------------------------------------------------------------------------------------------------------------------------TGGCCTGATCCCCATTTTAGCCAGGATGATTTAGCAGAGCTAATTGCCCCCCTTATTTCAAGGACTTTAAACATCTGTGCGATGGCTTTGGCTGATGCTCAAGTATCCATTTCCGATCTGGAAGGGGTAATTTTGGTTGGCGGCTCGACGCGTATGCCAGCAATAAGGCAGGCGGTGGAACAGTTCTTTGAGCAGCCGCCG---CTAACGAATCTGAATCCTGATGAAGTGGTGGCCTTAGGGGCGGCTTTGCAAGCCGAAGCTTTGACTGTA------------GGATCA---------GATACATTACTGCTCGATGTGACACCGCTGTCTTTAGGTATTGAAACCATGGGGGAAATTGTTGAGAAAATTATTCATCGCAATACTCCCATTCCAGTAGCGATTGCTCAAGAATTTACCACGTATGAAGATGGTCAAGATGCCATGGTTATTCATGTGGTGCAAGGAGAGAGAGAATTTGTTAAG------GATTGCCGTTCTCTCGCAACCTTTACGCTGAAA---------AATATTCCACCGCTGCCTGCTGGCATTGCTCGTATTCGCATTACATTTAATTTGGACGTGGATGGTCTATTGACTGTTAGCGCCCAAGAA---------ATGACCACAGGTCTGCTGCAAAAAGTAGAAATCAATCCTTCTTAT---GGCTTAAAGGATGAAGACCTGATCACCATCTTAAGGGATAACTATGAGCATGGGACGCAAGATATTGAGGAGCGATTGCAGGTGGAAGCCATCTTAGAAGCGGAACAATTTTTAAATATGTTAAATACCGCTCTCAATAATGATGGTGACCTTTTAGAGAATGAGGAACGGATGGTTATTGATGAAGCGGTTACTCATTTGCAGAAATCTTTGAAA---------TCTAGAAGCAAA---------------------GATGATATAAAAGCTCAATTGAAAACCGTTGAAAACTTAACCCAGGATTTTGCTGAACGACGTGTTAATCGCAATTTAAGGCGAGCCTTATCAGGGCAACGGGTCGAT---------------------------------------------------------------------------GCACTA------------------------------------------------------------------------------------------------------------------------------
>91604_CPacanthamoeba@AIK97038.1
---------------------------------ATGTTCGTTCAACTCGTTGATCCCCTT------------------------------------------------------------------------------------------------------------------------------------------------------------------AAA------CCCCAAGAAAGTTTT------------------------GTTAAAAAAAGCCCAGCCATTGGCATTGATTTAGGAACAACCCATTCGGTGGTT---GCCTTCAGTAGAAAT---GGC---CAAGCACAAGTTTTAACGTCT---CAT---------------ACA---GGTGTACGCTTGATTCCTTCAATTGTTGCTTATGGC---GGGAAGAAT------------------------GAATTGGTTGGCATTGACGCC------------------------------------------------------------------------------------------------------------------------------CAACATCAAGATAAAGCCATTTCTTCCATTAAACGTTTAATGGGCCTGGCCCAGGTTCCATCTTCCTTAGCAGCATCC------------------------TATCCGTTTGCCCCT---------------------------------TCTCAAGAG---GGTATTCTTTTACAA---TGT------------GGTGAGTTGATAAAAACGCCTGTCGAGATTTCAGCTGATATTTTGAAATACCTCAAGAAAATTGCTGAAGAGGCGATG---GAGGAATCTATTTCTGAGGCGGTGATTACAGTTCCTGCCTATTTTGATGAGGCAGCGCGTCAGCAAACAAAGGAAGCGGCCCAACTGGCCGGCATAAATGTTCTCCGGTTGATTAATGAGCCAACAGCAGCAGCCTTGGCCTATGGGTTGGAC---CAA------------------------------------------------------------------------------------------------------------------------------------------------------AAAGTG---------GAAGGAACCTATGCGGTTTATGATTTTGGGGGCGGTACCTTTGATCTATCAATTATCCGTTTTACCAAGGGCGTTTTTCAGGTGATTGCAACCGCCGGCGACACTCAGCTGGGGGGGGATGATATTGATCGCCTAATTGCAGCAAAGTTT------------------------------------------------------------------------------------------------------------------------------------------------------------------------------------------------------------------------------------------------------------AATATTTCTCTCCAAGAAGCCAGACATATTAAAGAGTATATGACGGACCATGATGTT------------------------------------------------------------------------------------------------------------------------------------------------------------------------------------------------------------------------------------------TATGCGGAATGGAATTTTTCTAAAGACGATTTGAGGGAACTGGTTCGTCCTCTGATTGCCCAAACCCTTGAAATTTGTATAATGGCTCTCCAAGATGCCCTGTTGCAAGTAACAGATTTGGATGGGGTGGTATTGGTGGGGGGATCAACCCGGATGCCGGCGGTGCGTCAAGCCGTAGCTCAGTTTTTTGATCAACCCCCT---TTAACAAATTTAAATCCAGATGAAGTGGTTGCGCTGGGGGCCGCTCTGCAAGCCGAAGCGCTAACGGTT------------GGTTCA---------GAGACCGTTCTTTTGGATGTGACCCCGCTGTCTCTGGGGGTTGAAACCATGGGCGGTATTGTTGAAAAAATTATTCATCGTAATACCCCTATTCCCGCCGCAATTGCTCAAGAATTTACCACTTACGAGGATGGTCAAACGGCCTTGATTGTGCATGTGGTACAGGGAGAACGTGAATTCGTTAAA------GATTGTCGTTCTCTGGCCACTTTTACGCTGACA---------GGTATTCCAGCCATGAGCGCTGGAATCGCCCGAATACGTATAACGTTTGCCTTGGATGTGGATGGGCTCTTGACTGTCAGTGCTAAAGAA---------ATGGCGACGGGAATATCACAAAAGGTGGAAATTAATCCTTCTTAT---GGCCTCAAAGATGAGGAACTTTTACAAATTTTGCGTGATAATTATGAACATGGTGCCACTGATATTGATCAACGGTTACTGATTGAAACACAACTTGAAGCAGAACAATTCATCAGTATGTTAATAACGGCCTTGAATCAAGATGGTGACTTAGTCAACGTGTCAGAACGACAAGCAATTGATCAAGCTATTGAGGATCTACGGAAATCTTTGAAT---------TCTGAAAATAAA---------------------GATGATATAAAGGCTCAATTGAGAATCGTCGAAAGTTTGACTCAAGACTTTGCTGAACGCCGTATTAATCGTAATATGAGGCGGGCTTTGTCAGGGCAGCGGGTCGAG---------------------------------------------------------------------------GATGTA------------------------------------------------------------------------------------------------------------------------------
>244582_CPsymbiosus@JQAK01000001.1_1045
---------------------------------ATGTTTATCCAACTTGTCGAACCGGGA------------------------------------------------------------------------------------------------------------------------------------------------------------------ATGACA---CCCGACCTTCACGAA------------------------GCTGAAAAAGAAATCGCCATCGGTATTGACCTTGGCACAACCCATTCTGTTGTC---GCTTATGCAACAAAC---CAA---ACGCCAACAGTCCTTGCTTTT---GAC---------------ACA---GGAAAAAAGTTGTTGCCGTCGATTGTCAGTTATGGT---GATGAA---------------------------GTTGTCGTTGGGGAAAAAAGG---------------------------------------------------------------------------------------------------------------------------------------GCCTTCGCAATTCAATCGATTAAGCGCCTCATTGGCCGACAAACAGTTCCTGAAGACTTAATGTCGCAT------------------TACCCAGATGCGGTTGTT------------------------------------TCCCATAAA---GCACTTAAATTGAAA---ATT------------AAGGATCGAGAGCTAACCCCTTCTGAGATTTCTGCTGAGATCTTAAAAGTGATTCGCCAAAATGCCGAAAATGTTCTG---GGGCAAACCGTCCATAAAGCGGTGATTACAGTACCAGCTTATTTTGATGAAGCCGCACGTCAGGAAACAAAACAAGCCGCAAAACTCGCCGGGTTAGAGGTTTTGCGCCTCATCAATGAACCAACCGCTGCTGCTTTGGCGTACGGTCTTGAC---AAA------------------------------------------------------------------------------------------------------------------------------------------------------CAAGTG---------GAAGGTGTTTATGCCGTCTATGACTTTGGGGGTGGTACATTTGATGTCTCATTATTGAAGTTCACTCGCGGTGTCTTTCAGGTGTTGGCCACGGGCGGGGATACCCTTCTGGGCGGCGATGATGTGGACTATCTTGTGCAGCATTATTTACAAGAAACCTATCCAACCGTTGCCGAT---------------------------------------------------------------------------------------------------------------------------------------------------------------------------------------------------------------------------------AGCATTACGCCAACGATAGCCCGTGAACTCAAAGAAATGTTGGCAAACCACCAGATG---------------------------------------------------------------------------ACGTCGCTTGCGATTAAA---------------------------------------------------------------------------------------------------------------------------------------------GGGCATACAATCACTCTAACCCAACAAAAATTAACTGAGTTATGTCAGCTGCTTGTGGCAAAAACGCTTCAGATTTGTGGCCAGGTACTAAGGGATGCAGGGCTTGATCCGCGTAATATCGATGGCGTTATTCTGGTGGGTGGTTCGACACGCCTGCAGGTCGTCCGCCAGGAAGTGGCTTCCTTTTTTGGTAAAATTCCT---TTAACCGATATCAATCCCGATGAAGTGGTGGCCTTAGGAGCAGCGTTGCAAGCAGAAGCCTTAACGCGG------------GGCTCG---------GATACATTGCTATTAGATATCACGCCGTTATCGTTAGGTCTTGAAACCATGGGTGGTATTGTGGAAAAGATTATTGAGCGTAATACGCCAATTCCTGTTGCCATTGCCCAAGAATTTACCACCTATCAAGATGGTCAGGCCGCCATGCAAATTCATGTGCTTCAAGGGGAGCGAGAGCTAGTGAAA------GACTGTCGATCCTTAGGTCAGTTTACGCTGACT---------GGCATCCCGCCGATGGCAGCAGGTGCAGCGAAGGTACGCGTCACTTTTCAATTAGATGCGGATGGATTGTTGACTGTGATGGCCAAGGAA---------ATGGCGACGGGACAAAGTCAACAGATTGAAATTAATCCAGCTTAT---GGCTTAAGCGATGCCGAGATGATTCAGCATTTGCGCGATAATTTTGAACATGGAGCCGCTGATATGGAACAGCGATTGTTGATTGAAGCAAGAGTGGACGCTCGTCAAATGTTAGTCCAGCTCAAAGGGGCGATTGTCCAGGATGGGGACTTGCTAACTATAGAAGAGCAGGAAGCTTTACAGCAAGCGATTGAGTCCCTTGAAAAAATAGTGGTA---------TTTGAGGATCGG---------------------AATGCGATAAAACAGGGCATGCAAGAATTAGAAACTTTAAGTTTTTCATTTGCCGAACGCCGCATTAACCGCAGTATTCAGCGGGCGCTTGCCGGTCAAAAAATAGGA---------------------------------------------------------------------------GAATTA------------------------------------------------------------------------------------------------------------------------------
>244581_CPacanthamoeba@AIL13117.1
---------------------------------ATGTTGCTCCAACTTGTTGAACCTGGT------------------------------------------------------------------------------------------------------------------------------------------------------------------CAAACA---CCTCTACCTCATGCT------------------------CAAGAAGAGACTTTTGCTGTTGGCATTGATCTTGGCACAACCCATTCATTGCTA---GCTTTTGCGACAGAA---AAA---AATGTTCCTCAGCTTATCCCA---TTA---------------CAA---GGAGAATATCTTACTCCTTCTGTCGTTTATTATACA---GAAGAAGGTTAT---------------------CCTATTGTCGGTAAAAATGCC---------------------------------------------------------------------------------------------------------------CTATCCATGCTTTCGCAAGATCCCGAAAATGTTATTCGTTCCATCAAAAGATTTATGCATCAGGGGAGC------CAA---------------------------------------------------------------------------------------------------------CGTCATACT---CTG------------AGAGAACTTGCATTAACCCCGGTTGAAATTTCTTCTCATATTTTAGCGTATTTGAAATCCCAAGCCGAGAGGCAATTA---GGACGCCCAATTAATAAAGCCGTCATTACAGTTCCAGCTTACTTCGATGAAGCTGCCAGAACAGCAACACGTGATGCAGGCCGACTTGCAGGCCTTGAGGTCCTTCGCCTTGTCAATGAACCAACAGCAGCAGCCCTGGCCTATGGCCTTGAA---AAG------------------------------------------------------------------------------------------------------------------------------------------------------AACGCT---------CAAGGTATTTATGCCGTCTATGATTTGGGGGGGGGAACCTTCGATCTTTCTCTTCTCAAACTTCAAGGAGAAGTCTTTCAAGTCCTTGCAACAAGAGGAGATATGAATCTTGGAGGCGATGACATTGACCACGCTATTTACCAAGAATGTTTTCATACAAAAGATCCATCTATT------------------------------------------------------------------------------------------------------------------------------------------------------------------------------------------------------------------------------GACCCTAAACAGGCTTTATTTATCATACGCCTCCTTAAAGAAAAGCTCACAAACCAAAACGAG---------------------------------------------------------------------------GCTTCCCTGACGATTGAA---------------------------------------------------------------------------------------------------------------------------------------------AACCACGCTTATACTCTGACCCGTCAGCGCCTTGAAACAATTGCTCAGCCATTCATTGAACGCACGCTCGAGCACTGTAAAAAAGTGCTTGAAGATGCGGATACCTTAAGAGAAAACATAAAGGGAGTAATCCTTGTGGGAGGGGTAACTCGCATGCCTCTTATTAAAAGCGCTGTTGAAGCTTTCTTTGGCAAGAAGCCC---CTTGATGATATCAATCCTGATGAAGTTGTTGCGTATGGAGCTGCCTTACAAGCACGCGCTCTGACACAA------------GGAAGT---------AATAGCTTACTTCTGGATGTCACACCTTTATCCTTAGGGCTTGAAACTCTTGGCGGAATTGTCGAAAAAATTATTGAGCGCAACTCTCCTCTTCCAGTCAGTAAAATTCAAGAATTTACGACCCATGAAGATGGACAAACTGCCATGCTTCTTCATATTGTGCAAGGCGAGCGAGAGCTCGTCAAA------GATTGTCGCTCATTAGCCCGGTTTGAACTTCAT---------GGCATCCCTCCACTTCCGGCCGGAATCGCGCGGATTCAAGTACAATTTACGGTGGATGTTGATGGTCTGCTGACGGTCACTGCAAAAGAA---------AAAACCACCGGCATCAATCAATATATTGAAATTAAGCCTTCTTAT---GGCTTAAGTGAGTGCGATCTTTTAGACATGATCTCAACCAGCCTTACCCATGGCCAACAAGATCTTGAAGCCCGCCTCTTGATTGAGGCAAAAGTTGAGGCGGAAAGAATACAAAAGGTTACTCTCAGTGCTCTTGAAAAGGATCAAAGCTTGCTTGAGGAAAGCGAAAAAATTCTTATCCTTTCAATGCTCACGAAACTTGAAGAAGATTTAAAA---------TCTGAAAACCGC---------------------ACCAAAATTCAACAAAGCACTGAAGCTTTAGCAGCAGCAACACATCCTTTTGCTATTAAACGAATGACCCATCATTTGAATGAAGCTCTCAAAGGCAAGGATGTAACG---------------------------------------------------------------------------ACCCTA------------------------------------------------------------------------------------------------------------------------------
>1895778_Msp@OJX80891.1
ATGAGTGAC---------------GACGGCCTCGTCCTGCTGCAACTGCACGAGCCGGGG------------------------------------------------------------------------------------------------------------------------------------------------------------------GAAACC---CCCGTTCCCCATCAA------------------------GACGAAGCCGGCCTGGCCGTGGGCATCGATTTGGGCACCACCAATTCGGTGGTC---GCCTTTTCCTTCGAT---ACC---GAGGTCGAAGTCCTGAAGGAC---GAA---------------AAC---GGCAAGGCGCTGATCCCGTCGGTGGTCCATTACAAG---GATGACGGCTCG---------------------GTGGTGGTGGGCCGCGAGGCC---------------------------------------------------------------------------------------------------------------CGCGAAGCCATCCTGGAAAGCCCCGACCAGGTGGTGTCGTCCATCAAGCGCCTGATGGGACGCGGCCTG------GAAGACGTGAAGTCGCTG---------GCCGGCACCTTGCCTTATGACGTGGAGGTTCCGCCG---------------------------GAAGGCGGC---ATGGTGCGGCTGCGC---GTG------------GCGGGGCGCACCCTGACCCCGGTGGCTATTTCCGCCCACATCCTGATGGCCATCAAGGACCGCGCCGAACAGGCCATGCTGGGCAAGGCGGTGACCCGGGCCGTCATCACCGTTCCCGCCTATTTCGACGACGCGGCGCGCACGGCGACCAAGGACGCCGCCCGTCTGGCCGACATCGAGGTGTTGCGTCTGGTCAACGAACCGACCGCCGCCGCCTTGGCCTATGGCCTGGAT---AAT------------------------------------------------------------------------------------------------------------------------------------------------------TCGGTG---------GAAGGGCTTTATGCCGTCTATGACCTGGGCGGCGGCACCTTCGACATTTCCATCCTGAAGATGGAAAAGGGCGTGTTCCAGGTCAAAGCCACCGGCGGCGACGCCGTGTTGGGCGGCGACGACATCGACCATGCGGTGGCCGAATATTTCCTGGCCCAGCGTCAGGCC---------------------------------------------------------------------------------------------------------------------------------------------------------------------------------------------------------------GGCGCCGCCATCACCGCAGGGGAAGTGAAGCAGGCGCTGATGACCGCCCGCGTCGCCAAGGAATGCCTGACCGGCCGTCAATCG---------------------------------------------------------------------------GGCGAATGGATGATTGAATTG---------------------------------------------------------------------------------------------------------------------------------GACGGCACCGCCAGCCGTCATTCGCTGACCCGTGACGAGTTGGAAAAGCTGGCCGCCCCCTTCGTCGAGCGCACCATCGAGATTTGCCGTGGCGTGGTCGAAGACGCCGGTATCGACGTGTCCGACATTCAAGGCGTGGTGCTGGTGGGTGGTTCCACCCGCATGCCGCTGGTCAGGAAGCGCGTCGCCGAGTTCTTCGGCCGCGAGCCG---CTGTCCGACATCAACCCCGACGAAGTGGTGGCCGTCGGCGCCGCCCTTCAGGCCGAGGCGCTGACCCGT------------GGCTCG---------GACACCTTGCTGCTGGACGTGACGCCGTTGTCGCTCGGCATCGAGACCATGGGCGGCATCGTCGAAAAGGTCATCCCGCGCAACACCCCCATTCCGGTGGCCATGGCCCAGGAATTCACCACCTATCAGGACGGCCAGTCGGCCATGTCCATCCACGTGGTGCAGGGCGAACGCGAAATGGTCGAC------CAATGCCGGTCGCTGGCCCGTTTCGTCCTGCGC---------GGCATTCCGCCCATGGCGGCGGGCGCGGCGCGCATCCGCGTCACCTTCCAGGTGGACGCCGACGGCCTGTTGACGGTCTCGGCCCAGGAA---------ATGACCACCGGCATCGAACAGCACGTGGCGGTCAAGCCGTCCTAT---GGCCTGTCTGACGACGAAATGGCCAATATGTTGCGGGATTCCTTGGTTCACGCCAAGGATGACATGGCCCAGCGCCTGCTGACGGAATCGGTCGTCGAAGCCCGTCGTTCAGTGCTTGCTGTAAAATCTGCCCTGGGAGTCGACAGCGACCTCTTGTCTGATGACGAACGACAGGCTATCGATGCTGCCATCGAAGCTGTCGAGACGGCATGCGCG---------GGCACCGACCGC---------------------GACGCCGTCAACGCCGCCGTCGAGACTCTGGAGGATTCCACCAAGGGCTTCGCCGAGAAGCGCATGGACCGGGGGATCCGTCAGGCTCTGGCCGGCGTGTCGGTGGAA---------------------------------------------------------------------------CGCCTCGATGACGCCCTGGGGGGCGAG---------------------------------------------------------------------------------------------------------
>55518_Mgryphiswalde@AVM77265.1
ATGATCGAT---------------GACGGTCTTGTCCTGCTGCAATTGCATGAGCCGGGG------------------------------------------------------------------------------------------------------------------------------------------------------------------GAAACT---CCGGTCCCCCATGAA------------------------TCCGAAAGCGGGCTGGCCGTTGGCATTGATCTGGGCACCACCAATTCGGTGGTG---GCCTTTTCCTTCGAT---TCC---GAGGTCGAGGTGTTGCGCGGT---GAA---------------GAC---GGCAAGGCGCTGATCCCGTCGGTGGTCCATTACAAG---GACGACGGTTCG---------------------GTTGAAGTGGGCGCGTTGGCC---------------------------------------------------------------------------------------------------------------CGTCAGGCCATCCTGGAAAGCCCCGACCATGTGGTGTCGTCGATCAAGCGGCTGATGGGCCGTGGTCTG------GAGGACGTCAAGTCCCTG---------GCCGGCACCCTGCCTTACGAAGTGGTGGTCCCGCCT---------------------------GAAGGCGGC---ATGGTCCGCCTGCGC---GTG------------GCCGGTCGCACCCTGACCCCGGTGGCCATTTCCGCCCATATCCTGATGGCCATCAAGGAGCGGGCCGAACAGGCGATGCTGGGCAAAAGCGTCACCCGCGCCGTCATCACCGTGCCGGCCTATTTCGACGACGCGGCGCGCACCGCCACCAAGGATGCCGCCCGTCTGGCCGATATCGAGGTGCTGCGTCTGGTCAACGAACCGACCGCCGCCGCCTTGGCTTACGGTTTGGAC---AAT------------------------------------------------------------------------------------------------------------------------------------------------------TCGGTG---------GAAGGGCTTTACGCCGTCTACGATCTGGGCGGCGGCACCTTCGACATTTCCATCCTGAAGATGGAAAAGGGCGTGTTCCAGGTCAAGGCCACCGGCGGCGACGCCGTGTTGGGCGGCGACGACATCGATCATGCGGTGGCCGAGCATTTCCTGTCCGAGCGCGCAGCC---------------------------------------------------------------------------------------------------------------------------------------------------------------------------------------------------------------GGGGCCGCCATCACCGCCGGCGAGGTCAAGCAGGCGCTGATGACCGCCCGCGTCGCCAAGGAATGCCTGACCGGTCGGGCCGAG---------------------------------------------------------------------------GGCGAATGGATGATCGAGCTG---------------------------------------------------------------------------------------------------------------------------------GACGGCATCGCCAGCCGCCACAAGCTGACCAAGGCCCAGTTGGAAAAGCTGGCCGAACCCTTCGTCGAGCGCACCATCGAGATTTGCCGGGGCGTGGTCGAAGACGCCGGCATCGAAGTGGGCGATATCCAGGGCGTGGTTTTGGTGGGCGGGTCCACCCGCATGCCCTTGGTGCGCCGGCGGGTGTCCGAGTTCTTCGGTCGGCAGCCG---CTTTCCGACATCAACCCGGACGAGGTGGTGGCCGTCGGCGCCGCGCTTCAGGCCGAGGCGCTGACCCGT------------GGCTCC---------GACACCTTGCTGTTGGACGTGACGCCGCTGTCGCTCGGTATCGAGACCATGGGCGGCATCGTCGAGAAGGTCATTCCGCGCAACACGCCCATTCCGGTGGCCATGGCCCAGGAATTCACCACCTATCAGGACGGCCAGTCGGCCATGTCCATCCATGTGGTGCAAGGTGAGCGCGAGATGGTCGAC------CAATGCCGGTCGCTGGCCCGCTTCGTGCTGCGC---------GGCATTCCGCCCATGGCCGCCGGGGCGGCGCGCATCCGCGTCACCTTCCAGGTGGATGCCGACGGTCTGCTGACGGTGTCGGCGCAGGAA---------ATGACCACCGGGGTGGAACAGCACGTGGCGGTCAAGCCGTCTTAC---GGCCTGTCCGACGATGAAATGGCCACCATGTTGCGCGATTCCCTGGTTCACGCCAAGGACGACATGGCGCAAAGGTTGCTGACCGAAGCGGTGGTCGAGGCCCGTCGTTCGGTGCTGGCGGTAAAATCCGCCCTCGGAGTCGATCACGACCTCTTGTCTGTTGACGAGCGACAGGCTATCGATGCTGCCGTTGAGGCTGTCGAACAGGCATGCGCG---------GGTATCGACCGC---------------------GATGCCGTCACCGTCGCCGTCGAGCATCTGGAGGAAGCCACCAAGTCCTTCGCTGAAAAGCGCATGGACCGCGGCATCCGTCAGGCGCTGGCCGGCGTGTCGGTGGAA---------------------------------------------------------------------------CGCCTCGATGACGCCCTGGGGGGCGCCGAG------------------------------------------------------------------------------------------------------
>1437059_Mmoscoviense@OAN50880.1
ATGTCCGAC---------------GACGGTCTCGTCATGCTGCAATTGTGCGAGCCGGGT------------------------------------------------------------------------------------------------------------------------------------------------------------------GAAACG---CCGGCCCCGCACGAA------------------------TCCGAGAGGGGCGCCGCCGTCGGCATCGATCTGGGAACCACCAATTCGGTGGTG---GCGCTGTCCTTCGAG---ACC---GAGGTCGAGGTCTTACGCGCC---GCC---------------GAC---GGCAAGGCGCTGATCCCGTCGGTGGTCCATTACAAG---GATGACGGCGAG---------------------GTGGTGGTCGGCCAGGCCGCG---------------------------------------------------------------------------------------------------------------CGCGAGGCGATCCTGGAAAGCCCGGACCATGTGGTGACCTCGATCAAGCGGCTGATGGGGCGCGGCATC------GAGGACGTCAAAAGCCTG---------GCCGGCACGCTGCCCTATACGCTGGAACCCAATCCC---------------------------GACGGCGGC---ATGGTGCGGCTGCGC---GTC------------GCCGGCCGGGTGCTGACCCCGGTCGAGATTTCCGCCGATATCCTGCGCGCCATCAAGGCCCGCGCGGAAGAGGCGCTGCTGGGCAAGTTCGTCAGCCGCGCGGTGATCACCGTGCCGGCCTATTTCGACGACGCGGCGCGCACCGCCACCAAGGACGCCGCCCGCCTGGCCGACATCGAGGTGCTGCGCCTGGTCAACGAGCCGACGGCGGCCGCCCTGGCCTATGGCCTGGAT---AAT------------------------------------------------------------------------------------------------------------------------------------------------------TCGGTC---------GAGGGTCTTTACGCCGTCTACGATCTGGGTGGCGGCACCTTCGACATTTCGATCCTGAAGATGGAAAAGGGCGTGTTCCAGGTCAAGGCCACCGGCGGCGACGCCGTGCTGGGCGGCGACGACATCGACCATTCCATCGCCGAACATTTCCTGTCCCAGCGCAAGGTGGCGGTGGGC------------------------------------------------------------------------------------------------------------------------------------------------------------------------------------------------------GACCATCCGATCAGCTCGGGTGAGGTCAAGCAGGCCCTGATGACGGCGCGCGTCGCCAAGGAATGCCTGACCAGCCGGCCCTCG---------------------------------------------------------------------------GGCGAATGGATGATCGAGGTG---------------------------------------------------------------------------------------------------------------------------------GACGGCAAGCCCAGCCTGCACACCATGACCCGCGAGCAACTGGAAAGCCTGGCCGCCCCCTTCGTCGAGCGCACCATCTCGATCTGCCGCGACGTGGTGGAAGATGCCGGCATCGATGTCGCCGACATCCAGGGCGTGGTGCTGGTGGGCGGCTCGACCCGCATGCCGCTGGTGCGCGCCCGCGTCGCCGAATTCTTCGGCCGGCCGCCG---CTTTCCAACATCAATCCCGACGAGGTGGTCGCCGTCGGCGCCGCCCTGCAGGCCGAGGCCCTGACGGTG------------GGCTCG---------GACACGCTGTTGCTGGACGTCACGCCCTTGTCCTTGGGCATCGAGACCATGGGCGGCATCGTCGAGAAGGTCATTCCGCGCAACACGCCGATCCCGGTGGCGATGGCGCAGGAATTCACCACCTACCAGGACGGCCAGTCGGCCATGGCCATCCATGTGGTCCAGGGCGAGCGCGAGATGGTCGAC------CAAAACCGCTCGCTGGCCCGGTTCGTGCTGCGC---------GGCATCCCGCCGATGACCGCCGGTGCGGCGCGCATCCGCGTGCAGTTCCAGGTCGATGCCGACGGGCTTTTGACGGTGTCGGCGACCGAG---------ATGACCACGGGGGTCGAGCAGCAGGTGGTGGTCAAGCCGTCCTAT---GGCCTGACCGACGACGAAATGGCCACCATGCTGCGCGATTCGCTGGTCCATGCCCGTGATGACATGGCGCAAAGATTGCTGACCGAAGCGGTGGTCGAGGCCCAGCGATCGGTGCTGGCGGTGCAATCGGCGCTGTCGGTTGATCAAGACCTCTTGTCGGCGGACGAACGACAGGCTATCGATGCGGCCATCGAGCAGGTCAACGCCGCGTGCGCG---------GGGTCGGACCGC---------------------GACGCGGTGACGCAGGCGGTCGACGATCTGGAGAACGCCACCAAGTCCTTCGCCGAAAAGCGCATGGACCGCGGCATCCGCAACGCCCTGGCCGGCATGTCGGTGGAT---------------------------------------------------------------------------CGGCTCGATGGCGCCCTGGGGGGCGGCGAA------------------------------------------------------------------------------------------------------
>2053833_Msp@RAU21468.1
---------------------------------ATGTTGTTGCAGTTGCACGAACCCGGC------------------------------------------------------------------------------------------------------------------------------------------------------------------GAGAGC---CCGGCGCCGCACGAG------------------------TCCGAGCGCGGCCTTGCCGTGGGTATTGATCTCGGGACCACCAATTCGGTGGTG---GCGGTGGCCAGGGAT---GGC---GATACCGAGGTCTTGCGCGAC---GCC---------------GAC---GGCAAGGGATTGATCCCCTCGGTGGTCTATTACGCC---GCCGATGGCGAG---------------------ATCACCGTCGGACAGGATGCA---------------------------------------------------------------------------------------------------------------CGGCGCATGCTGCTGGAATATCCCGACCGGGTGGTCAGCTCGGTCAAGCGGCTGATGGGGCGCGGCACC------GAGGATCTGAAGACTCTG---------GCCGGCACCTTGCCGTTCAAGCTGGACGTGGCCGCC---------------------------GATGGCGGC---ATGGTGCGGCTGTCG---GTG------------GCGGGGCGCACCCTGACGCCGGTCGAGGTCTCGGCCGATATCCTGCGCGCCGTCAAGGCCCGCGCCGAGGCGGCTCAG---GGCAAGACGGTGGACCGCGCCGTGGTCACGGTTCCCGCCTATTTCGACGACGCCGCCCGCACCGCCACCAAGGACGCCGCCCGCCTGGCCGGTCTGGAAGTCCTCCGGCTGGTCAACGAGCCCACAGCCGCCGCTCTGGCCTATGGCCTGGAT---AAC------------------------------------------------------------------------------------------------------------------------------------------------------GCGGCG---------GAAGGGCTTTATGTGGTCTATGATCTGGGCGGCGGTACCTTCGACGTCTCGATCCTGCGCATGGAAAAGGGCGTGTTCCAGGTCAAGGCCACCGGCGGCGACGCCTCGCTGGGCGGCGACGATATCGACCATGCCATCGCCGAACGCTTCCTGGCCGAGCGCACCGCCGAGCACGGC------------------------------------------------------------------------------------------------------------------------------------------------------------------------------------------------------GCGGAAACCATCACCGAGGGCGAGGCCAAGCAGGCCCTGGCGGCGGCCCGCGTCGCCAAGGAATGCCTGTCCAGCCGCCGCGAG---------------------------------------------------------------------------GGCGACTGGGTCATCGAGGTG---------------------------------------------------------------------------------------------------------------------------------GACGGCAAGCCGTCGCGCCACAAGATGACCCGCGACCAGTTGGAAGCGCTGGCGGCGCCGCTGGCGGAACGCACCGTCGGCATCTGCCGCAACGTCATCGAGGACGCCGGGATCGAGGTCTCCGAGATCAAGGGCGTGGTGCTGGTGGGCGGCTCCACCCGCATGCCGCTGATCCGCCGCAAGGTGAAGGATATCTTCGGGCTGGATCCG---CTGGCCGACATCAATCCCGACGAAGTGGTGGCGGTGGGTGCCGCCCTGCAGGCCGAGGCGCTGACCATC------------GGCTCG---------GATACCCTGCTGCTGGACGTGACGCCGCTGAGCCTCGGCATCGAGACCATGGGCGGCATCGTGGAAAAGGTGATTCCGCGCAACACCCCCATCCCGGTGGCCATGGCCCAGGAATTCACCACCTATCAGGACGGCCAGACCGCCATGGCCATCCATGTGCTGCAGGGCGAGCGCGAGATGGTGGAC------CAATGCCGCTCGCTGGCCCGCTTCGTGCTGCGC---------GGCATCCCCAATATGGCGGCCGGGGCGGCGCGCATCCGCGTGACCTTCACGGTGGATGCCGACGGGCTGCTGACGGTGGCGGCAAGCGAG---------GCCACCACCGGCGTCGAGCAGCAGGTGGCGGTCAAGCCGTCCTAT---GGTCTGACCGATGACGAGATGGCCAATATGCTGCGGGATTCCCTGGTTCACGCCAAGGACGACATGGAGCAGCGCCTGTTCGCCGAAACCGCCGTCGAGGCCCGCCGTTCGGTCCTGGCGGTCCAGGCGGCGCTGAAAGTGGATTCAGACCTCTTGTCTGATGCCGAGCGAAAGGATATCGATAGCGCCATCGGACGGGTCGATCAAACCATCGCC---------TCGAACGATCGC---------------------GACGCCGTAACCGCCGCCATGGAAGCTTTGGAAGCCGCCACCAAGACCTTCGCCGAACGGCGGATGGATCGTGGCATCCGGGCCGCCCTGGCGGGCGTGTCGGTGGAT---------------------------------------------------------------------------AAGCTCGACGACGCCCTCGGCGAA------------------------------------------------------------------------------------------------------------
>342108_Mmagneticum@BAE51828.1
---------------------------------ATGCTGCTGCAGCTCCATGAACCCGGC------------------------------------------------------------------------------------------------------------------------------------------------------------------GAGAGC---CCGGCACCTCACGAA------------------------TCCGAACGCGGCCTGGCGGTCGGCATTGACCTGGGTACCACCAATTCCGTGGTG---GCGCTGGCCCGGGAC---GGC---GAGACCGAGGTGCTGCGCGAT---GCC---------------GAG---GGCAAGGGGCTGATCCCCTCCGTGGTCTATTACGCC---GACGACGGCGAG---------------------GTCACCGTGGGTTCCGACGCC---------------------------------------------------------------------------------------------------------------CGGCGGATGATCCTGGAAGCCCCCGATCACGTGGTCAGCTCGGTCAAGCGCCTGATGGGCCGCGGCACC------GAGGACCTCAAGACCCTG---------GCCGGCACGCTGCCTTATACCCTGGACGTGGCCGCC---------------------------GACGGCGGC---ATGGTGCGCCTCAAG---GTC------------GCCGGCCGCACCCTGACCCCGGTGGAGGTCTCCGCCGACATCCTGCGTGCCGTCAAGGCCCGCGCCGAGGAAGCCCAG---GGCAAGAGCGTCGACCGCGCCGTGGTCACCGTCCCCGCCTATTTCGACGACGCCGCCCGCACGGCAACCAAGGACGCCGCCCGCCTGGCCGGGCTGGAGGTGCTGCGCCTGGTCAACGAGCCCACGGCGGCCGCCCTGGCCTATGGCCTGGAC---AAT------------------------------------------------------------------------------------------------------------------------------------------------------GCCGCC---------GAGGGGCTTTACGCCGTTTACGATCTGGGTGGCGGAACCTTCGACATCTCGATCCTGCGCATGGAAAAGGGCGTGTTCCAGGTCAAGTCCACCGGCGGCGACGCCGCCCTGGGCGGCGACGACATCGACCATGCCATCGCCGAGCGCTTCCTGGCCGAGCGCACCAAGGAGCACGGC------------------------------------------------------------------------------------------------------------------------------------------------------------------------------------------------------GCCGAGACCATCACGGCGGGCGAGGCCAAGCAGGCCCTGGCCGCCGCCCGCGTCGCCAAGGAATGCCTGTCGGGCCGCGCCAAT---------------------------------------------------------------------------GGCGACTGGATGATCGAGGTG---------------------------------------------------------------------------------------------------------------------------------GACGGCAAGCCCTCCAAGCACGCCATGACCCGCGACGAGTTGGAGGCCCTGGCCGCTCCCTGGGTGGACAAGACCATGGGCATCTGCCGCTCGGTGATCGAGGATGCCGGCATCGAGGTGGGCGAAATCCAGGGCGTGGTGCTGGTGGGCGGCTCGACCCGCATGCCGCTGGTACGCCGCAAGGTCAAGGAGCTGTTCGGCCGCGAACCC---CTGGCCGACATCAATCCGGACGAGGTGGTGGCCGTGGGCGCCGCCCTGCAGGCCGAGGCCCTGACCATC------------GGCTCG---------GACACCCTGTTGCTGGACGTGACGCCGCTGAGCCTCGGCATCGAGACTATGGGCGGCATCGTGGAAAAGGTCATTCCGCGCAACACCCCCATTCCCGTGGCCATGGCCCAGGAATTCACCACCTATCAGGACGGCCAGACCGCCATGGCCATCCACGTGCTCCAGGGCGAGCGCGAGATGGTCGAC------CAGAACCGCTCGCTGGCCCGCTTCGTGCTGCGC---------GGCATTCCCAACATGGCGGCGGGCGCCGCCCGTATCCGCGTCACCTTCACGGTGGACGCCGACGGCCTGCTCACCGTCAGCGCCAGCGAG---------GCGACGACCGGTGTGGAACAGCAGGTGGCGGTGAAGCCGTCCTAT---GGCCTGACCGAGGACGAAATGGCCAATATGCTGCGCGATTCCCTGGTCAACGCCAAGGATGACATGGAATCCCGCCTGTTCGCCGAGACCGCTGTCGAGGCCCGCCGCTCGGTGCTGGCGGTGCAGGCGGCGCTGGGTGCTGATTCTGACCTCTTGTCTGAAGCCGAGCGAAAGGCTATCGATGCAGCCATCGCCGGTGTGGATGCCGCCATCGCC---------TCCGGTGACCGC---------------------GACGCCGTGACGGCCGCGTCGGAAGCGCTGGAGACCGCCACCAAGACCTTCGCCGAACGGCGGATGGACCGTGGCATCCGCGCCGCCCTGGCCGGCATGGCGGTGGAT---------------------------------------------------------------------------AAGCTCGATGACGCCCTGAGTGGCGAC---------------------------------------------------------------------------------------------------------
>1082_Pfulvum@SEH48819.1
---------------------------------ATGCTGTTGCAGTTGCATGAACCCGGC------------------------------------------------------------------------------------------------------------------------------------------------------------------GAGAGT---CCCGCTCCGCACGAG------------------------CAGGATCGCGGCCTTGCCGTCGGCATTGATCTCGGCACCACCAATTCGGTGGTG---GCGCTGGCCCAGGGC---GGC---GCGGTCGAGGTGTTGCGCGAC---GGC---------------GAC---GGTCAGGCGCTGATCCCCTCGGTGGTTCAGTACGAC---GAAGACGGCAGT---------------------GTGATCGTCGGGCGCGAGGCG---------------------------------------------------------------------------------------------------------------CGCCGGATGATCCTGGAAAAACCGGAACAGGTGGTCAGTTCGGTCAAGCGGCTGATGGGACGCGGCATC------GAGGATTTGAAGTCGCTG---------GCGGGCACCCTGCCCTTCCGGCTCGACAGCGCCGCC---------------------------GAGGGCGGC---ATGGTCCGGCTGCGG---GTC------------GCCGGGCGGACGCTGACCCCGGTCGAGGTCTCGGCCGACATCCTGCGCGCGCTGCGCGCCCGCGCCGAAGAGGCCCAG---GGCAAGGACGTCGATCGCGCCGTCATCACCGTTCCGGCCTATTTCGACGACGCCGCCCGCACTGCGACCAAGGACGCCGCCCGGCTGGCCGGGCTTGAAGTCCTGCGTCTGGTCAACGAACCGACCGCTGCCGCGCTGGCCTATGGGCTCGAT---CAC------------------------------------------------------------------------------------------------------------------------------------------------------GGGGCC---------GAGGGGCTGTACGCCGTCTATGATTTGGGCGGCGGCACCTTCGATTTGTCGATCCTGCGGATGGAAAAGGGCGTGTTCCAGGTTCGCGCCACCGGCGGCGACGCCGCGTTGGGCGGCGACGATATCGACCATGCCGTCGCCGAGCATTTCCTGGCCGAGCGCGCCGCGACCCGGGGC------------------------------------------------------------------------------------------------------------------------------------------------------------------------------------------------------GACGTCACCCTGACCGAAGGCGAGGTGATGCAGGCCCTAGCCGCCGCCCGCGTCGCCAAGGAATGCCTATCGACCCAGCGCGAA---------------------------------------------------------------------------GGCGACTGGATGATCGAGGTC---------------------------------------------------------------------------------------------------------------------------------GGCGGGATCGCCACCCGCCACAGCCTCACCCGCGAGACGCTGGACGCGCTGGCGGCGCCGTGGCTCGACCGGACCGTCGAGATTTGCCGTCAGGTGATCGAGGACGCCGGAATCGACGTCGCCGACATCCAGGGCGTGGTGCTGGTCGGCGGCTCGACCCGGATGCCGCTGGTCCGCAGCTCGGTCAAGGCGCTGTTCGGCCGCGATCCG---CTCGCCAACATCAATCCCGACGAAGTCGTCGCCGTCGGCGCGGCGTTGCAGGCCGAGGCGCTGACCGCC------------GGGTCC---------GACACCTTGTTGCTCGACGTCACCCCGCTGTCGCTGGGGATCGAGACGATGGGCGGCATCGTCGAAAAGCTGATCCCGCGCAACACCCCGATTCCGGTGGCGATGGCCCAGGAATTCACCACCTATCAGGACGGCCAGACGGCGATGACGATCCACGTCGTCCAGGGCGAACGCGAGATGGTCGAT------CAGAACCGCTCGCTCGCCCGCTTTGTCCTGCGT---------GGCATCCCGCCGATGGCCGCCGGGGCGGCGCGGATTCGCGTCACCTTCACCGTCGATGCCGATGGGCTGCTGACCGTCACCGCCAGCGAG---------GGCAGCACCGGGATCGAGCAGCAGGTCGCGGTCAAGCCGTCCTAT---GGCCTGACCGAAGACGAAATGGCGACGATGCTGCGCGATTCGCTCGAACATGCGCGCGAGGACATGGACAGCCGCCTGCTGGCCGAGACCGTCGTCGAGGCCCGCCGCTCGGTGCTGGCGGTCCAGGCGGCGCTGGGGGTTGATTCCGACCTCTTGTCGGCGGACGAGCGAAAGGGTATCGATGACGCGATCGCCGAGGTCGAGCGCACCATCGCT---------TCGTCCGACCGC---------------------GACGCCGTCACCGCCGCGATGGACGCGCTGGAGGCCGCCACCAAGACCTTCGCCGAACGGCGGATGGATCGCGGCATCCGTCAGGCCCTGGCCGGGGTCGCGATCGAT---------------------------------------------------------------------------TCGCTCGACGAGTCCATCGGCGGC------------------------------------------------------------------------------------------------------------
>2032658_Abacterium@PDZW01000015.1_20| RT_shifts_1_contigs
---AGC------------------------GAGATGCTGTTCGATATCTTCGAGCCGGGC------------------------------------------------------------------------------------------------------------------------------------------------------------------GAAACG---CCGCTGCCGCATGCC---------------------------GGCGACGAAGTGGCGGTGGGCATCGATCTTGGCACCACCAATTCGGTGGTT---GCCATTTCCCGCCAA---GGC---AAACCCGAAGTGCTGCGTGAC---GAC---------------AAG---GGCCGCGCGATCATTCCCTCCGTCGTGGCCTATGGC---AGGGATGACGAG---------------------GTGATTGTCGGCCATGAGGCG---------------------------------------------------------------------------------------------------------------CGCAATCTGATTCTTGACCGTCCGCAAGATGTGGTCAGCTCCATCAAACGCCTGATGGGTCGGGGCATT------GAGGATATAAAGGCGGTG---------GCCGGACAGTTGCCCTTCGAGGTCGATGGCGAC------------------------------GCAACCGGC---ATGGTCCGCTTGAAA---GTG------------GCCGGACGCACCCTGTCACCTGTCGAAATTTCCGCCGACATTCTGAAGGCTGTCCGCGCCCAGGCCGAGGCCGCTTTG---GGCAAAAAGGTGCCCAAGGCGGTGATCACCGTGCCCGCCTATTTCGACGATGCTGCAAGGACCGCCACCAAGGACGCGGCGCGTCTGGCCGGAATCGAGGTGTTGCGTCTGGTCAATGAACCAACGGCGGCGGCCCTGGCCTATGGGCTCGAT---CAG------------------------------------------------------------------------------------------------------------------------------------------------------GGCGCC---------GAGGGGCTTTATGCGGTGTACGATCTGGGTGGCGGCACTTTCGATGTCTCGCTGTTGCGCATGGAAAAGGGCGTCTTCCAGGTCAAGGCCACCGGAGGCGATGCGGCGCTGGGCGGTGATGATATCGATCATATGATCGCAGAATTGTTTCTGGCCGAGCGCGGC------------------------------------------------------------------------------------------------------------------------------------------------------------------------------------------------------------------GTCACCTCGCTGGATGCAGGCAGGGTCAAGCAAGCGCTGATGACGGCCCGCGTGGCCAAGGAGTGTCTCACCTCGCGTTCCGAA---------------------------------------------------------------------------GGCGAATGGATGCTGGAGTTC---------------------------------------------------------------------------------------------------------------------------------GACGGCAAGGTCAGCAAGCATGCGCTATCTCGCCAGACGCTGGAGGCGATGATTTCGCCCCTGGTCGAACGCACCATCACCATCTGCCGTCAGGTGCTGGAAGATGCCGCGGCCTTGCCCGAGGACGTCAAGGGCGTGGTGCTGGTCGGCGGCTCGACCCGGGTTCCCCTGGTCAGGAAGCGCGTTGCTGCCCTCTTTGGCACCGAGCCC---TTGGCCAACATCAATCCCGACGAAGTGGTGGCGGTGGGGGCGGCCCAACAGGCCGAGGCGCTGACCCAT------------GGTTCC---------GACACGCTGCTTTTGGACGTAACTCCCTTGTCGCTGGGTCTTGAGACCATGGGCGGCATCGTCGAGAAGGTGATTTTGCGCAACACGCCGATTCCAGCCGCCCTGGCTCAGGAATTCACTACCTATCAGGATGGTCAGGCGTCGATGATGATTCACGTCGTTCAGGGCGAGCGCGAATTGGTGGCT------CAGAACCGTTCCCTGGCCCGTTTCACGCTGTCG---------GGCATTCCGCCAATGGCCGCAGGTGCCGCGCGCATCCGTGTCACCTTCACCGTTGATGCCGATGGGCTGCTGACGGTCAGCGCTTGCGAA---------ACCACGACGGGCGTCGAATCACAGGTGCAGGTCAAACCGTCCTAC---GGGATTTCGGAAGAAGAGATGGCCGAGATGCTGAAGGACAGTCTTGAACACGCCAAGGACGACATGGCGGCGCGCCTTTTGGCCGAGGCCAAGGTGGATGCCAGGCGCAATCTGTTGGCCGTGCGTGCAGCCCTTTCGCATGATTCGGATCTGCTCTCGGCTTTAGAGCGCGAAGGGATCGACCGGGCCATCGCAACTGTCGAGACGGCTTGCGAG---------GCCAGTGATCGC---------------------GAGGCTATTCTGGCATCGGCCGAAGCCCTGGAAACCGCCACCAAGCCCTTTGCCGAAAAGCGCATGGATCGCGGCATCAGGAAGGCCCTGGCCGGGGTCAGCATGGAC---------------------------------------------------------------------------AGCCTGGAAAAACGCGTGGGGGAG------------------------------------------------------------------------------------------------------------
>1802023_Rbacterium@OHC80664.1
------------------------------ATGGCCTTGCTGCAAATCCACGAGCCGGGC------------------------------------------------------------------------------------------------------------------------------------------------------------------GAAACC---CCGTTGCCGCACGCC------------------------GCCGAGCGCGCGCTCGCGGTCGGCATCGACCTTGGCACCACCAATTCGGTCGTC---GCCATCAGCCGCCAG---GGC---AAGCCCGAAGTGCTGCGCGAC---GAG---------------AAA---GGCTTGGGCCTGGTGCCGTCGGTCGTCGCCTATCCG---CCGGACGGGGCC---------------------CCGCTTGTCGGCTTCGCCGCC---------------------------------------------------------------------------------------------------------------CGCGCCCTGCTGCTGGATCGGCCGGAGCTGGTGGTGAGTTCGATCAAAAGGCTGATGGGCCGCGGCGCC------GCCGACGTGAAAGCGCTT---------GCCGGCACGCTCCCCTACGAGCTCGACGCGGATGCGGGC------------------AAC---AGCGGCGGC---ATGGTCCGGCTCAGC---GTG------------GGTGCGCGCCGGCTGACCCCGGTCGAGGTGTCCGCCGACATCCTCGGCGCGCTCAAAGCCCGAGCCGAAGCCAAGCTC---GGGAATCCGGTCGAGCGCGCCGTCGTCACCGTCCCGGCGTACTTCGACGACGCCGCCCGCGCCGCGACCAAGGACGCGGCGCGCCTCGCCGGGATCGAGGTGCTGCGACTGGTCAACGAGCCGACCGCGGCGGCGCTCGCCTACGGCCTCGAC---AAG------------------------------------------------------------------------------------------------------------------------------------------------------GGGAGC---------GAGGGCATCTACGCGGTCTACGATCTCGGCGGGGGCACGTTCGACATTTCGATTCTCCGCCTTGAAAAAGGCGTGTTTCAGGTCTTGGCCACCGGCGGCGATGCGGCCCTCGGCGGCGACGATTTCGACCACGCGCTGGCCGAGGAATTCATTCGCGAGCGCCACGCCATGATCGGC------------------------------------------------------------------------------------------------------------------------------------------------------------------------------------------------------GAGTCCCGGCTTACCCTCGGCGAGGCCAAGCTCGCGCTCGCCACCGCCCGCATCGCCAAGGAATGTCTTTCGGCGGCGGAGGAC---------------------------------------------------------------------------GGCAAGTGGATCCTCGATTCC---------------------------------------------------------------------------------------------------------------------------------GACGGCACCCCGACCGCGCACGAAATGACGCGCGAACGCCTCGAGGCGATGATCCGGCCGCTGGTCGAGCGCACCCAGCGGCTCTGCCGCGACGTGCTCGAGGACGCCGGATTGAAGCCCGCCGCGGTCAAGGGCGTGGTCCTGGTCGGCGGCTCGACGCGGATTCCCCTGGTGCGGCGCACGGTGGCGCATGTCTTCGGGCGCGAGCCG---CTCGCCGACATCGATCCCGACGAAGTGGTCGCGGTCGGCGCCGCGCTCCAGGCGGAGGCCCTGACCGCG------------GGGCTG---------GATGCGCTGTTGCTCGACGTCACGCCGCTTTCGCTCGGTCTCGAGACCATGGGCGGGCTGGTGGAGAAGATCATCCCCCGCAACACGCCGATCCCCACGGCCGAGGCCCAGGAGTTCACCACCTACCAGGACGGCCAGACCGGTATGGTCCTGCACGTCGTCCAGGGCGAGCGGGAGATGGTCGGC------CAATGCCGCTCCCTCGCCCGCTTCGAGCTCACG---------GGGATTCCGCCCATGACCGCAGGCGCGGCGCGGGTGCGGGTGACGTTCGCGGTCGACGCCGACGGGCTCTTGACCGTCGGCGCGCGCGAG---------GCCACGACCGGCATCGAGCAGAAAATCGAGGTCAAGCCGTCCTAC---GGCCTCAGCGAGGACGAAATGGCCGCCATGCTCCGCGACAGCCTGGTGCACGCGCGCGAGGACATGGACACGCGCCTGCTCGCCGAGGCCCGGGTCGAGGCCGGCCGGTTGCTGAACGCCGTCCAGGCCGCGCTCGCCGCCGACGGCGATCTCCTCATTGCTGCCGAGCGGGCGGCGGTGGAGCGCGCGCTCGCGGCGCTGCAAAAGGCGGTGCCG---------GAAGCGGAGCGC---------------------GACGCTATCGACGCCGCCGCCGAGGCGCTGGAGGCGGCGACCAAGCCGTTCGCCGAAAAGCGCATGGATCGGGGCATCCGCGCCGCGCTCAGCGGCGTGACGGTGGAA---------------------------------------------------------------------------AAATTGGACGCGCGGATGGGGGAAAAACGCGCGCGCCAGGAACGGAGT------------------------------------------------------------------------------------
>1867952_CTmagnetica@SCA58075.1
ATGATTGAA---------------------AACGTTCTGCTTCAAATTCACGAACCCGGT------------------------------------------------------------------------------------------------------------------------------------------------------------------GAAACA---CCTGCTCCTCATGAT------------------------GGGGATGATGCCTTGGCTGTCGGGATTGATTTGGGGACGACCAACTCTGTTGTG---GCTGTTTCTAAAGAA---GAG---GCACCGGAAGTTTTACGTGAT---GAA---------------AGC---GGTACAGCCCTTGTGCCATCGGTTGTGGCTTATGCC---CCTGATGGTTCT---------------------GCCATTGTTGGACAGCTTGCC---------------------------------------------------------------------------------------------------------------AAGCAATTGCTTCTGATGCGCCCTGAAACGGTGATTTCTTCGGTCAAACGTTTGATGGGACGTGGCCTT------GCTGATGTGAAGTCTATT---------TCAGGCACCCTTCCTTTTGAAGTGATTGAA---------------------------------GGCGAAGGC---ATGGTGCGCTTGAAG---GTG------------GCGGGTAAAGAACTCACCCCTGTTGAAATTTCAGCCGATATTTTGCGCGCTCTAAAAGAACGTTCTGAAGACCAGCTC---AAGCAAAAGGTTGAAAAGGCTGTTATTACGGTCCCAGCTTATTTTGATGATGCGGCGCGCACAGCCACAAAAGATGCCGCCAAGCTTGCTGGTCTTGAAGTACTGCGTTTGGTAAATGAGCCAACAGCCGCTGCGCTAGCTTATGGTTTGGAC---CGC------------------------------------------------------------------------------------------------------------------------------------------------------CAAGCA---------GAGGGCCTTTATGCGGTTTATGACCTTGGTGGCGGCACATTTGATATTTCACTACTACGCATGGAAAAAGGTGTTTTTCAGGTTAAATCCACAGGCGGTGATGCTGCCCTTGGTGGAGATGATTTTGATCATGCCATTTTGGAATATTTCCTTGAACAACGCCGCGAAACTTTCGGG------------------------------------------------------------------------------------------------------------------------------------------------------------------------------------------------------GATGAAACCCTCACCACCGATGATGTGAAGGTCGCGCTGGTGACGGGACGTATGGCAAAAGAATGCCTGACGGAAAATGACAGC---------------------------------------------------------------------------GGTGATTTTATGCTGGAATTT---------------------------------------------------------------------------------------------------------------------------------AACGGCAAAACCTCAAACCACACCATCACCCGTGAAAAGTTTGAAGAATTAGCAGCGCCCCTTGTTGAGCGCACAATCGATATTTGCCACAATGTTTTAGAAGATGCCGACACATTCCCTGATGAAGTAAAAGGCGTTGTACTGGTGGGGGGCTCAACCCGTGTGCCGTTGGTGCGCCAGCGTGTGGGTGAGTTTTTTGAACAAGACCCG---CTTTCAGATATCAACCCGGATGAGGTTGTCTCTGTTGGTGCAGCCCTTCAGGCCGAAGCGTTAACTGTT------------GGTTCT---------GACAATCTGTTGTTAGATGTGACCCCCTTGAGCCTTGGTATTGAAACCATGGGCGGCATTGTTGAAAAAGTTATCCCGCGCAATACGCCGATCCCCGTTGCCAAGGCGCAGGAATTTACCACCTATCAAGATGGTCAAAGTGCCATGGCGATCCATGTGCTTCAAGGTGAGCGTGAGATGGTTGAT------CAAAACCGCTCCCTTGCACGTTTTATCTTAAAA---------GGTATTCCCTCCATGACAGCAGGGGCAGCACGCATTCGTGTGACCTTTAGTGTGGATGCAGATGGGCTGTTGACTGTTGGCGCAGAAGAA---------GTCACAACAGGCGTGTCCCAAGAAGTTGCGGTGAAGCCATCTTAT---GGGTTATCTGATGAAGAAATGGCAACCATGCTGCGCGACAGTATGGTCCATGCCAAGGATGATATGGAAATCCGCCTTCTGACAGAGGCTCGCGTTGAAGCCAAACGTGTGATGGAAGCGGTCTATTCCGCCCTTCATATTGATGGCAAGCTGCTTAATGAAGATGAGCGCGCCCATATTGATGTGGAGTTGAACAAACTGGATGAAACCATTTCT---------GGTGAGGACCGC---------------------CATGCCATTAATGCCATGGTGGAAGAACTGGATCGTGAAACCCAGATATTTGCCCAACGCCGTATGGACAAAGGAATTGAAGAAGCATTGACAGGTATCAATGTCGAG---------------------------------------------------------------------------AAACTGGAAAATGCTATTGAAACT------------------------------------------------------------------------------------------------------------
>1123355_Tpusilla@JHYO01000018.1_23
ATGATTGAA---------------------AACGTTCTGCTACAAATTCACGAACCGGGC------------------------------------------------------------------------------------------------------------------------------------------------------------------GAAACG---CCGGTTCCTCATGCG------------------------GGCGATGATGCGCTTGCCATCGGCATTGATCTGGGGACCACAAACTCGGTCGTC---GCGGTTTCTAAAGGA---GAA---ACACCGGAAGTCTTGCGCGAT---GAA---------------AAC---GGCAAAGGCTTGGTGCCTTCTGTTGTGGCCTACGCA---CCGGACGGGTCC---------------------GCGATTGTGGGCAATCTGGCA---------------------------------------------------------------------------------------------------------------AAACAACTGCTGTTGATGCGCCCTGAAACCGTGGTTTCTTCGGTAAAGCGCTTGATGGGCCGTGGACTC------TCTGACGTCAAATCCATC---------TCCGGCACACTGCCGTTTGAGGTGGTCGAA---------------------------------GGCGAAGGC---ATGGTCCGCCTTAAG---CTC------------GCGGGTAGAGAGTTAACGCCGGTAGAAATTTCGGCCGATATCCTGCGTGCCTTGAAAGAACGTGCGGAAGATCAGTTA---AAGTATAAGGTCGAACAAGCCGTGATTACGGTGCCGGCTTATTTTGATGATGCGGCCCGTACGGCCACCAAAGATGCGGCCCGTCTTGCAGGCCTTGAAGTTTTGCGTCTGGTGAACGAACCGACAGCGGCGGCACTTGCTTATGGCTTGGAT---CAG------------------------------------------------------------------------------------------------------------------------------------------------------CAGGCG---------GAAGGCGTGTATGCGGTTTATGACCTTGGCGGCGGGACGTTTGATTTGTCCTTGCTGCGCATGGAAAAAGGCGTCTTTCAGGTGAAATCGACTGGCGGTGACGCGGCCTTGGGCGGCGATGACTTCGACCACGCGATCCTGGAATACTTCCTCGAGCAGCGCCGCGAAACCTTTGGT------------------------------------------------------------------------------------------------------------------------------------------------------------------------------------------------------GAAGAAAAGCTCACGACGGACGATGTGAAAATCGCTTTGGTCACAGGTCGGATGGCAAAAGAATGCCTGACAGAAAATGACCAA---------------------------------------------------------------------------GGTGACTTTGTGCTGGAATTT---------------------------------------------------------------------------------------------------------------------------------AACGGCAAAACATCCAAACACACGATCACCCGTGCAAAGTTTGAAGAACTGGCAACACCGCTTGTGGAACGCAGCATCGAAATTTGCCGCAATGTTCTGGAAGATGGCGATACATTCCCTGATGAAGTTAAGGGCGTTGTCTTGGTCGGTGGTTCAACCCGTGTGCCTTTGGTGCGTAAACGCGTCGGTGAACTGTTTGGTCAAGAACCT---TTGGCAGACATCAACCCGGACGAGGTGGTTGCAGTTGGTGCGGCCTTGCAAGCTGAAGCGTTGACGGTC------------GGGTCA---------GATAACCTGTTGCTGGATGTCACCCCCCTGAGCCTTGGGATTGAAACCATGGGCGGGATTGTGGAAAAAGTGATTCAGCGCAATACACCGATCCCTGTTGCCAAAGCACAAGAATTTACCACCTATCAGGATGGACAGAGCGCCATGGCGATCCATGTGCTGCAAGGTGAGCGTGAAATGGTGGAT------CAAAACCGATCGCTTGCCCGCTTTATCCTGAAA---------GGGATCCCGCCAATGACGGCAGGGGCGGCGCGCATTAAGGTGACCTTCAGTGTGGATGCCGATGGCCTGTTGACCGTTGGGGCGGAAGAA---------GTCACTACCGGTGTGTCCCAAGAAGTCGCGGTGAAGCCGTCTTAT---GGTCTGTCCGATGAAGAGATGGCGGATATGTTGCGTGACAGTATGGTCCATGCCCGCGAAGATATGGAAATCCGCTTGCTGACAGAAGCACGCGTCGAAGCCAAACGTGTTATGGAAGCGGTTTATTCTGCGTTGCATATTGACGGCAAACTGCTGAATGAAGATGAACGTTCCCATATCAATGTTGTTCTCAACAAATTGGATGAGGCAATTGCA---------GGTGATGATCGC---------------------CATGCAATCAACTCCATGGTTGAGGTATTGGACCGTGAAACCCAGACTTTTGCACAGAGACGAATGGACAAAGGCATCGAAGAGGCCCTGACCGGAATTGATGTGAAG---------------------------------------------------------------------------AAACTAGAAAACGCGATTGGGTCT------------------------------------------------------------------------------------------------------------
>1288970_Msp@CCQ74485.1
ATGCCTTCG---------------------GACATCCTTTTACAGATCCACGAGCCCGGC------------------------------------------------------------------------------------------------------------------------------------------------------------------GAAACG---CCGATTCCCCATGAC------------------------GAAGGCCGCAAACTGGCCATCGGCATCGATCTGGGCACCACCAACTCGGTGGTC---GCCATCAGCGACGAA---GGG---ACCCCGGAGGTTCTTCGTGAT---GAA---------------TCG---GGCGAGGCACTGGTACCGTCGGTGGTGGCCTATGCG---GCGGACGGCTCG---------------------ACCATCGTCGGAGATTTGGCC---------------------------------------------------------------------------------------------------------------AAGCGGCTACTGTTGATGCGCCCGGACCATGTTGTCAGCTCCATCAAACGACTGATGGGACGCGGCATC------GAGGATGTGAAATCCCTT---------GGTGGCCAACTGCCCTACACCATCGAGCCGGTGGAGGAA------------------GGC---GAATCGAAG---ATGGTGCGCCTGCAT---GTG------------GCCGGGCAGCGCCTGAGCCCAGTGGAAATTTCCGCCGAGATCCTCAAGGCCCTTAAGGAGCGGGCCGAATCCCACCTG---AGTAGCTTGGTCACCCAGGCGGTGGTCACCGTTCCCGCCTATTTCGATGATGCCGCCCGCACGGCCACAAAGGATGCCGCCAAGATCGCCGGACTGGACGTGCTGCGGCTGGTCAACGAGCCCACGGCGGCGGCACTGGCCTATGGCCTGGAC---AGG------------------------------------------------------------------------------------------------------------------------------------------------------AATGCC---------GAGGGGCTTTACGCGGTTTATGATCTGGGTGGCGGTACTTTTGATATCTCCCTGCTGCGCATGGAAAAGGGCGTCTTTCAAGTGCGCGCCACCGGCGGTGACGCGGTACTGGGCGGTGATGATTTCGACCATGCCATCGCCGAGCATTTCCTCGCCGAGCGACAGGCCGAAACCGGC------------------------------------------------------------------------------------------------------------------------------------------------------------------------------------------------------GAGACGGAGATTTCCTCCGGCGACGTGAAGACCGCCTTGATGACCGCCCGCTTGGCCAAGGAATGCCTGAGCAGCCAATGCAAC------------GACTGT---------------------------------------GGCGAG------------AACAAGTGGGTTCTGGACGTG---------------------------------------------------------------------------------------------------------------------------------GCGGACAAGCAAACAACCCATGGCCTTTCCGTGGGGCAGATGGAGGAACTGGTCAACCCCTTCGTCGAGCGGACCATGGATATCTGCCGATCCGTGCTGATGGACGCCGGGGTCACTCCAGACGAGGTGCGTGGCGTGGTGCTGGTGGGCGGCTCGACGCGAGTGCCGCTGGTACGCCGCCGCATCGCCGAGTTTTTCGGCAAGGAGCCG---CTGGCTGACATCAATCCCGACGAAGTGGTCGCGGTGGGCGCGGCACGGCAGGCCGAAGCCCTGACCGTT------------GGCTCC---------GATACCCTGCTGCTGGATGTGACGCCCCTCTCCCTGGGGCTGGAGACCATGGGCGGCCTGGTGGAAAAAGTCATTCCGCGCAACACGCCGATCCCGGTGGCCAAGGCCCAGGAATTCACCACCTATCAGGACGGCCAGACCGCCATGGCCATTCATGTGGTCCAGGGCGAGCGCGAGATGGTCGAC------CAGAACCGCTCCCTGGCCCGCTTCAACCTGCGC---------GGTATCCCCCCCATGGCCGCGGGCGCGGCTCGCATCAAGGTGACCTTCGCCGTGGATGCCGACGGCCTGCTGACCGTCTCCGCCGAGGAA---------ACCACCACCGGTGAAACCCAACAGGTGGAAGTGAAGCCTTCCTAC---GGCCTCAGCGACGACGAAATGGCCGAGATGCTTTACGACTCCATGAAGAATGCCAAGGACGACATGGATGTTCGGTTGCTCACCGAGGCGCGTGTGGAGGCGAAACGGGCGATGCTGGCCATTGATGCCGCGCTGGGCGCCGATGGAGACCTTCTCGACGCCGATGAACGTACCGCCATCGACTCCGCCGTGACCGCCGTTCGCGAGGCCGTGGCC---------GGAGACGACCGG---------------------CATGTGATCGCGGACAAGGTCGAGGCCATGGAAAATTCGACCAAGACCTTTGCAGAGAAGCGCATGGACAAGGGAATCCGCGATGCACTGGCCGGTGTGGCGGTGGAA---------------------------------------------------------------------------GATCTGGACGCGGCGACCGGTTCGCCT---------------------------------------------------------------------------------------------------------
>28181_Mblakemorei@OEJ65211.1
ATG---------------------------GCGCAACTTCTGCAAATTCACGAACCCGGT------------------------------------------------------------------------------------------------------------------------------------------------------------------GAATCA---CCGGTCCCCCATCAG------------------------GACGACGCTGAGATGGCCGTGGGCATCGATTTGGGCACCACCAATTCGGTGGTG---GCCGTCAGCTCCGAA---GGT---CAAGTCGAAGTTCTCAAAGAT---GAC---------------GAC---GGTCAAGCGTTGGTGCCGTCCATTGTGGCCTATGCA---CCGGACGGTTCG---------------------GCCATCGTCGGCGAATTGGCC---------------------------------------------------------------------------------------------------------------AAGCGCTTGCTGCTCAGCCGTCCCGACAGTGTGGTGAGTTCCATCAAGCGCTTGATGGGTCGCGGTGCG------GAAGACGTCAAATCCTTG---------GGCGGTCAAATGCCGTTTGATATTGAGCCTCATCATGAA------------------GGC---GAAAGCCAG---TTGGTGCGCTTGAAC---ATC------------GGCGGCCATGCGCTGACGCCGATTGAAATTTCCGCCGATATTTTGCGCGCCCTTAAAGACCGCGCCGAAGCCCACTTG---GGGGCCAAGGTGGAAAAAGCCGTGATCACCGTGCCGGCGTATTTCGACGATGCCCAGCGCACCGCCACCAAGGACGCTGCGCGTCTGGCAGGTCTCAACGTCTTGCGCTTGGTCAATGAACCTACGGCGGCGGCGCTGGCTTACGGTTTGGAC---AAA------------------------------------------------------------------------------------------------------------------------------------------------------AGCGCG---------GAAGGTTTGTACGCGGTGTTTGACCTGGGTGGCGGAACCTTCGATGTGTCGCTGTTGCGCATGGAAAAGGGCGTCTTTCAGGTGCTGGCCACGGGCGGCGATGCGGCACTGGGCGGGGACGATTTTGACCACGCCATCGCCAATCACTTTCTTGAGCAGCGCAAGGCAGGGTTAGGC------------------------------------------------------------------------------------------------------------------------------------------------------------------------------------------------------GAAACGAATCTGAGTGCAGGCGAAGTGAAAGTCGCCTTGATGACCGCACGCATGGCGAAGGAATGCCTGACCACGGAAGACAGT---------------------------------------------------------------------------GGTGAATGGATGTTGACGGCG---------------------------------------------------------------------------------------------------------------------------------GGGGACAAGCAGACCAAGCATGCCTTGGACCGGGCAACGTTTAATGACCTTATTCGCGCCGACGTCAAACGCACGGTTAAAATCTGTCACGAAGTTTTAACCGAAGCGGGCTTTGATCCCATGGACATCAAGGGCGTTGTTTTGGTGGGCGGGTCTACCCGCGTGCCGTTGGTGCGCGAAACCGTGTCTCAATATTTCGGCTCTGAACCG---CTGGCCGACATCGACCCCGACCAGGTGGTGGCCGTAGGGGCCGCGTTGCAGGCCGAGGCCTTGACAGTG------------GGCTCG---------GACACCTTGTTACTGGATGTCACGCCGTTGTCTTTGGGGCTGGAAACCATGGGCGGTTTGGTGGAAAAGGTCATTCCCCGCAACACCCCCATTCCGGTGGCGAAGGCGCAAGAATTCACCACGTTTAAAGACGGTCAAACCGCCATGGCCATTCATGTGGTCCAGGGCGAACGCGAAATGGTCGAT------CAAAACAGGTCCCTGGCGCGCTTTAACTTAACC---------GGCATTCCGCCCATGGCGGCGGGGGCGGCGCATATTCGCGTGACCTTCCAGGTGGACGCGGACGGACTGTTGACCGTTTCGGCGGGCGAA---------GACACCTCGGGCATCGAAGCCAAGGTCGAAGTCAAACCATCCTAT---GGTCTCAGCGAAGAAGAAATGTCGACCATGCTCTATGACAGCATGGCCAATGCCAAAGGCGACATGGAACTGCGCTTGCTGACCGAAGCGCGCGTAGAAGCCGAACGCGCCATGTTGGCGGTGCGCGCAGCCCTTCAGGCCGATTGCAAGCTGCTGACGGTGGGGGAACGCGAAACCATTGGCGAACAAATGGACAAACTCATCGACGCCATCAAA---------GGCACGGATCGC---------------------GACGCGATTAACGCGGCGGCCGAAGATTTGGATAAAGCCACCCGCGTGTTTGCCGAAAAACGCATGGACAAAGGCATCCGCGATGCCTTGACCGGGGTTGCCATCGAC---------------------------------------------------------------------------AAGTTGCAATCGAGTGTCAGCGACGGAGAAAACGCT------------------------------------------------------------------------------------------------
>1802022_Rbacterium@OHC77422.1
------------------------------ATGGAACTTCTGCAAATTCATGAGCCGGGC------------------------------------------------------------------------------------------------------------------------------------------------------------------GAAACT---CCGCTTCCTCACGAG------------------------GGAGAAAAGGATGTCGCGGTCGGCATTGACCTGGGCACCACCAACTCGGTAGTC---GCCGTCAGTTTCGAC---GGC---AAGCCGGAAGTGCTGCGCGAC---GAG---------------AGC---GGACAAGCCCTTGTTCCTTCAGTCGTCGCCTACGCG---CCCGACGGCTCG---------------------GCCATTGTCGGCAGTTTGGCC---------------------------------------------------------------------------------------------------------------AGGATGCTGCTGCTGGACAGGCCGGAGAGCGTGGTCTGCTCCATCAAGCGTCTGATGGGACGCGGCATC------GACGACGTCAAGAGCCTG---------GGCGGCTCCTTTCCTTTCGCCATGGAGCCGGCGATTGAG------------------GGC---GAGTCCGCC---ATGATCCGCCTTAAT---GTC------------GCCGGCCACAGATTGAGTCCGGTAGAGATTTCCGCCGATATCCTGAAAGCCTTGAAAGAGCGTTCCGAGGATTATCTG---GGCGCCCCCGTAAAACGCGCCGTCATCACCGTGCCTGCTCACTTCGATGACGCCGCTCGCGCCGCCACCAGGGACGCCGCCCGCCTCGCCGGTCTGGAGGTGCTGCGGCTGGTCAGCGAGCCGACGGCCGCCGCTCTCGCCTATGGCCTGGAC---AAG------------------------------------------------------------------------------------------------------------------------------------------------------GAAGCG---------GAGGGACTGTTCGCCGTCTACGACCTGGGCGGAGGAACATTCGATATCTCATTGCTGCATATGGAAAAGGGCGTGTTCCAGGTGATCGCCACGGGCGGCGACGCCGCCCTCGGCGGCGATGACTTCGATCACGCCGTCGCCGAACATTTTTTCGGCGAGCGGAGCGGCAAAAACGGC------------------------------------------------------------------------------------------------------------------------------------------------------------------------------------------------------GAAAGCCGCCTCGACAGCTCCGACGCCAAGGTGATGCTGATGACGGCCAGGATGGTCAAGGAATGTCTGACCGGGCAGGCCGAG---------------------------------------------------------------------------GGTGAATGGAAGATCGAGGCG---------------------------------------------------------------------------------------------------------------------------------GACGGCAAACTCACCAGCCACCATCTGGGTCGCAAGCAACTGGAGACCATGATCAGGCCTCTGGTTGACCGCACCATCGCTATCTGCCGGGGGGTGCTGGAAGACGCCGGGGTGACCGCCGGCGACATCAAGGGAGTGGTGCTGGTCGGCGGCTCGACCCGCGTGCCTCTGGTGCGCCGTTGCGTCAAGAATTTTTTCGGCAAGGAGCCG---CTGGCCGATATCAATCCCGACGAGGTTGTCGCCATCGGCGCGGCGCTCCAGGCCGAGGCGCTGACCGTC------------GGCTCC---------GACACCCTGCTGCTGGATGTCACCTCGTTGTCGCTGGGCATTGAGACCATGGGTGGATTGGTGGAAAAGATCATTCCGCGCAACACGCCGATCCCGGTGGCCAAGGCCCAGGAATTCACCACCTATCAGAACGGCCAGACGGCGATGTCTATCCATGTTCTTCAGGGCGAGCGCGAGATGGTCGGC------CAGAACCGTTCTCTGGCCCGCTTCGATCTGCGA---------GGCATCCCGCCGATGACAGCCGGCGCGGCCCGCATCAAGGTTACCTATACGGTGGACGCCGACGGCCTGCTGACGGTCGGCGCCCGGGAG---------GAAATGACGGGCGTCGAACAAACCATAACGGTCAAGCCCACCTAC---GGCCTTTCCGAAAACGAAATGACCGAGATGCTGTATGCCGGCATGAAATACGCCAAGGAAGACATGAACCTGCGTCTGCTCGCCGAGTCAAGGGTCGAGGCCAGACGCACCATCAACGCCGTTATCTCGGCCGTTGATGTTGACCGCGATCTGCTGGACGAAGAAGAGATAAGACATATCCGCCAAGCCGTGGAAACTCTTTCCAAGGCCATCTCA---------GGCGACGACAGG---------------------GACGCCATCATGATCCGCGCCGAAGAACTGGAAGCGATAACCAAGCCCTTCGCCGAAAAGCGCATGGACCGCAGCATCCGCAACGCCCTCAAGGGCGTCAGCGTCGAT---------------------------------------------------------------------------AAATTG------------------------------------------------------------------------------------------------------------------------------
>1974092_Rbacterium@PIW30694.1
------------------------------ATGGCGCTTCTGCAGATCCACGAGCCGGGC------------------------------------------------------------------------------------------------------------------------------------------------------------------GAGACG---CCGGCCCCCCACGAG------------------------AACGACGCCGATGTCGCCGTCGGCATCGACCTGGGCACCACCAACTCCGTGACG---GCCGTGTCCGTCGAC---GGC---AAGGCGGAAGTCCTGCGCGAC---GAG---------------GAC---GGCCAGGCCCTGGTGCCCTCCGTCGTCGCCTATGCG---CCCGACGGATCG---------------------CCCATCGTCGGCGGCCTGGCC---------------------------------------------------------------------------------------------------------------AAGCGCCTGATCGCCATGCGGCCGGACAGCGTCGTCAGCTCCATCAAGCGCCTCATGGGCCGCGGCATC------GCCGACATCAAGGCCGTC---------GCCGGCCACCTGCCGTTCGCGGTCGAACCCGCCGAGGAA------------------GGA---GGGTCGAAG---ATGGTCCGCATCAAC---GTC------------GGCGGCCGCAAGCTGACGCCCGTGGAGGTTTCCGGCCATATCCTGTCGGCGCTCAAGGAACGGGCCGAAGATGTGCTC---GACCGCGAGGTCACGCGCGCCGTCATTACCGTGCCAGCCTATTTCGACGACGCCGCGCGCACGGCCACCAAGGACGCCGCACGCTTGGCGGGGCTCGAGGTTCTGCGCCTGGTCAACGAACCGACGGCGGCGGCCCTGGCCTACGGCCTGGAC---AAG------------------------------------------------------------------------------------------------------------------------------------------------------GAGGCC---------GAGGGCCTCTACGCCGTCTACGACCTGGGCGGCGGCACCTTCGACATCTCGCTTCTGCACATGGAAAAGGGCGTGTTCCAGGTGCTCGCCACGGGCGGCGACGCGGCCTTGGGCGGCGACGATTTCGACCACGCCATCGCCGAACGTTTCCTGAAGGACTGGGCG------------------------------------------------------------------------------------------------------------------------------------------------------------------------------------------------------------------GGCGAGGCGCCGGGCGCCGGCGCCGTCAAGCAGGCCATCGCCACGGCGCGCCAGGTCAAGGAGGACCTGAGCGGCACGGACAGC---------------------------------------------------------------------------GGCACCTGGGCGCTGGATCTG---------------------------------------------------------------------------------------------------------------------------------GGCGGCGAGCAGCAGCACTTTACACTCGACCGCACGGCCTTCGAGTCCCTGATCGCCCCCCTTGTCTGGCGCACGCTGCGCATTTGCGAGGACGTGCTGGACGAGGCCGGCGTGAGCCCCGAGGCCGTGAAGGGCGTCGTCCTGGTCGGCGGCTCGACGCGGGTGCCCCTGGTCCGCCGCGAGGTGGCCGAGCTGTTCGGCCGCGAACCG---CTTGCCGACATCGACCCGGACGAGGTCGTGGCCGTGGGGGCGGCCCTGCAGGCGGAGGCCTTGACCCGC------------GGCTCC---------GACACCCTGCTGCTGGACGTCACGCCGCTGTCCCTCGGCATCGAGACCATGGGCGGGCTGACGGAAAAGATCATCCCCCGCAACACGCCGATCCCAGTGGCCAAGGCGCAGGAATTCACGACCTACCAGGACGGGCAGACCGCCATGGCGGTTCACGTGGTGCAGGGCGAACGGGAGATGGTCGAC------CAGAACCGCTCGCTCGCGCGCTTTACGCTGCGC---------GGCATCCCGCCGATGACGGCGGGGGCGGCGCGCATCCGCGTGACCTACGCGGTGGACGCCGACGGCCTGTTGACCGTCAGTGCGCGCGAG---------GAGGCCACGGGCACGGAGCAGAGCATCGAGGTCAAGCCGTCCTAT---GGTTTGAGCGAGGACGAGATGTCCCGGATGCTCTACGACAGCATGAAGCATGCCAAGGACGACATGACGCGCCGGCTGCTGGCCGAGGCGCGGGTCGAGGCGGGCCGCGCCCTGGGTGCCGTGAAGGCGGCGCTGGAGGTCGACGGCGACCTGCTGTCCGAGGGCGAGCGCGACGGGATCGCGGCGCTGGCGGCGGCGGCCGAGGCGGCCATCGCC---------GGCGACGACCGC---------------------GACGCCATCAACGACGCCGTCGAGAAGCTTGAGGAAGGCACGCGCACCTTCGCCGAAAAGCGCATGGACCGCGGCATCCGCGCGGCCCTGCGCGGTGTCGAGGTCGAG---------------------------------------------------------------------------CGCCTGGACAAGGCCGCCCATGAACGCGACGACATCGCGCGCGACTGTGTCGACGCGCCCAAGTCAGCCCAGGCCGGCGAC---------------------------------------------------
>1660166_Rbacterium@ODT97907.1| RT_shifts_1_contigs
------------------------------------------------------------------------------------------------------------------------------------------------------------------------------------------------------------------------------------------------------------------------------------------------------------------------------------------------------------------------------------------------------------------------------------------------------------------------------------------------------------------------------------------------------------------------------------------------------------------------------------------------------------------------------------------------------------------------------------------------------------------------------------------------------------------------------------------------------------------------------------------------------------------------------------------------------------------------------------------------------------------GTGGCCGGCCTCGAAGTGCTGCGGCTGGTGAACGAGCCGACGGCGGCGGCGCTGGCCTACGGTTTGGAC---AAG------------------------------------------------------------------------------------------------------------------------------------------------------GGCTCG---------GAAGGCCTCTACGCGGTCTACGATCTGGGCGGCGGCACCTTCGACTTCTCCCTGCTGCGGCTGGAGAAGGGCGTATTCCAGGTGTTGGCGACCGGCGGCGACACGGCGCTGGGCGGCGACGACCTGGACCGCGCCATCGCCGAGCGCATGCTGGCGGAGCGCAAGCGCGACGGTCTT------------------------------------------------------------------------------------------------------------------------------------------------------------------------------------------------------GCCGATACGGTCGACGAAGCCGCGGTGAAAGCGGCCTTGGCGCTGGCGCGCCACATGAAGGAACAGCTCTCCGACCGCGACCAG---------------------------------------------------------------------------ACGTCGGGCCGGCTCGAGATC---------------------------------------------------------------------------------------------------------------------------------GCGGGCCTGCCGTCGTTCCATGCGCTGACGAAGGCCGAGTTCGACGCGATGGCCGACGCGCTCGTCGAGCGGACGCTGGACATTGCCCGCAACGTGCTGGCCGATGCCGGCATGACCGCCGCCGAAGTGCAGGGCGTGGTACTGGTCGGCGGTTCGACGCGCGTGCCGCTGGTGCGCACGAAGGTCGCCGGCATGATCGGCAAGCCGCCG---CTCACCGACATCGACCCCGACGAAGTCGTGGCGCTGGGCGCCGCGCTTCAGGCCGAGGCCTTGACCGGC------------GGCGGC---------GATACCCTGCTGCTCGACGTCACGCCGCTGTCGCTGGGACTGGAGACGATGGGCGGCATCGTCGAGAAGATCGTGCCGCGCAATACGCCGATCCCTGTGCAGCTTGCGCAGGATTTCACGACCTATCAGGACGGCCAGAGCGCCATGGCGATCCATGTCGTGCAGGGCGAGCGCGAGATGGTCGCG------GACTGCCGCAGCCTGGCGCGGTTCGAGCTGCTG---------GGCATTCCGCCGATGACCGCCGGTGCCGCGCGCATCCGCATCACCTTCGCCGTCGATGCCGACGGCCTGCTCACGGTCTCTGCCGAGGAG---------CGCACCACGGGCATTGCCCAGCGCATCGAGGTGAAGCCGTCCTAC---GGCCTCAGCCATGAAGACATGGCCGACATGCTCTACGACAGCCTGGACAATGCCGAAGCCGACATGACCTTGCGTCTGCTGACCGAGGCGCGGGTCGAGGCGCGGCGCAGTCTGCTGGCGCTGGAGGCGGCGCTGACCAAGGACGGTTCGCTGCTGTCGGCCGAGGAGCGCGCGGAAATCGACGCGGCGCGGGCCGCCGTGGAAGCCGCGATGGCG---------GGCGAAAGCCGC---------------------GACGAGATCAATGCCGCCGCCGAGGCGCTCGAAACGCTGTCGAAGCCCTTCGCCGAACGGCGTATGGACCGCGGCATCCGCGAGGCGCTGTCGGGCCTGTCGGTCGGC---------------------------------------------------------------------------GAGTTGGAAAACAGGGTCGGCGAG------------------------------------------------------------------------------------------------------------
>1264899_Zcompransoris@PWR23756.1
---------------------------------ATGCTTCTCGATATTTACGAACCCGGC------------------------------------------------------------------------------------------------------------------------------------------------------------------GAAACC---CCGCTGCCCCACGCG---------------------GGCGATGCGGATACGGCTGCCGTCGGGATCGACCTCGGCACCACCAATTCCCTGGTC---GCCATTGCGGTCGGC---GGC---CGGCCCGAGATCCTGCGCGAT---GCG---------------CTG---GGCGACGGCATCGTGCCCTCGGTCGTCGCCTATCTCGACGGCGACGACGAG---------------------CCGGTGGTCGGCCGGGTCGCC---------------------------------------------------------------------------------------------------------------ACCCGCATCCTGGAACGGGAGCCGGAACTGGTCGTCGCCTCGGTCAAGCGCCTGATGGGGCGCGGTACC------GGCGATGTCGCCAGCCTG---------GGCGGCCATCTCGCCCAGAAGGTTCACGACGAC------------------------GGC---CAGGGCGGC---ATGGTGAAGCTCGAT---GTC------------GGCGGGCGCATCGTCTCGCCGGTGCAGGTGTCGGCCGAAATCCTGCGCACCCTGAAGCAGCGCGCCGAAATGGTGCTG---GGCAAGGGGGTCGACCGCGCGGTGATCACCGTGCCCGCCTATTTCGACGATGCCGCCCGCACCGCGACGCGGGATGCCGCACGTCTCGCCGGCCTCGAAGTCCTGCGCCTAGTCAACGAGCCGACGGCGGCGGCGCTCGCCTATGGCCTGGAC---AAG------------------------------------------------------------------------------------------------------------------------------------------------------GGGGCG---------GAGGGGCTTTACGCCGTCTATGATCTTGGCGGCGGGACCTTCGACGTTTCGCTGCTCCGCCTCGAGAAGGGCGTGTTCCAGGTGCTGGCCACCGGCGGCGATGCGGCGCTGGGCGGCGACGATTTCGACCGCATCCTGGCCGAACGCCTGCTGGCGGCGCGGGGC---------------------------------------------------------------------------------------------------------------------------------------------------------------------------------------------------------------------GACGCGATTGCCGCCGGGGATGTGAAGCCGGTGCTGGCCGCCGCCCGCCGGGCCAAGGAAGGGCTGACCGACGCGGACGAG---------------------------------------------------------------------------GTCAGCGTCGATCTCGATTTC---------------------------------------------------------------------------------------------------------------------------------GGCGGCAAGGCCACGCGCCATCCGGTGACCCGCGCCCAGTTCGACGATTGGATCGGCCCGCTGGTCGCCCGCACCATCGCCGCCGCCCGCGCGGTGCTGGCCGATGCCGGGGTCGAGGCGGGGGAACTGGCCGGTATCGTTCTGGTCGGCGGTTCCACCCGGGTGCCGCTGGTGCGCGGCGAGGTCGCCCGCCTGTTCGGGCGCGAGCCC---CTGTCCGACATCGACCCGGACGAGGTGGTGGCGCTGGGCGCCGCCCTTCAGGCCGAGGCGCTGACCATC------------GGTTCG---------GACACTTTGCTGCTCGATGTCGTGCCCCTGTCGCTCGGCCTTGAGACCATGGGCGGATTGGTCGAGAAGGTGATCCCGCGCAACACGCCGATCCCGGTTTCCCGCGCCCAGGATTTCACCACCTACCAGGACGGCCAGACCGCCATGGCGGTCCATGTCCTGCAAGGCGAGCGCGAGATGGTGGAG------CAGAACCGCTCGCTCGCCCGCTTCGTCCTGGCC---------GGCATTCCGGCCATGGTGGCGGGGGCCGCGCGCATCCGCGTCACTTTCACCGTCGATGCCGACGGGCTTTTGACCGTCGCCGCCCGGGAA---------GCCCTGACCGGGGTGGAAGCCCATGTCGAGGTGAAGCCCAGCTAC---GGCCTGAGCGACGAGGACATGGCCGAGATGCTGCGCGCCTCCTTCGAGAATGCCCGGGCCGACGTCACCACCCGCCTGCTGGCCGAAGCCAGGGTCGACGGGCGGCGCCTGATCCTGGCGCTCGATGCCGCCCTGGCCCAGGACGGCGACCTGCTGGCCGCCGGGGAGAGGGCCGAGGTCGATACCGCCAAGGCCGCCCTCGAAGCCGCCATGGCC---------GGCGACGACCGG---------------------GAAGCCGTGGTCCAGGCGACCGAAGCGCTGGAAGCGGCCGGCCGGCCCTTCGCCGAGCGGCGGATGGACCGCAACATTCGCCAGGCGCTGGCTGGTGTCGAGGTCAGG---------------------------------------------------------------------------CGGCTTGAAACCCGGCTGCAAGCGGGC---------------------------------------------------------------------------------------------------------
>1947674_Tsp@DENO01000137.1_13
------------------------------ATGGCTCTGCTTAAAATCCACGAACCGGGC------------------------------------------------------------------------------------------------------------------------------------------------------------------GAAACG---CCGCTCCCCCACGAG------------------------GACGAGCGCCAGATCGCTGTTGGTATCGATCTGGGTACCACCAACTCGGTCGTT---GCGATTTCACGCGGC---GAA---AAACCCGAAGTCCTGCGCGAC---AAA---------------TCCGGTGGCAATGCGATTGTGCCGTCTGTTGTCTATTATGGC---GATGACGCA------------------------CCGGTGGTTGGCGAAGACGCC---------------------------------------------------------------------------------------------------------------CGCGAACATATCAATACCGATGCCAATCGTGTGGTGTCCTCGGTCAAGCGCCTGATGGGGCGCGGGCTT------GAGGATGTCAAATCCGTT---------GCCGGTACGCTGCCCTATGACGTCGAAGTCCCCGAAGGC---ACCGATGACGGTGCGGGT---GAACCGATG---ATGGTGCGCCTCAAT---GTC------------GGCGGGCGGGTTCTGACCCCGGTTGAAGTGTCGGCCGATATTCTGCGTGCCCTGCGCGCACGCGCCGAGGAAGGCCTT---GATAAGCCGGTCGAAAAGGCGGTGATCACGGTTCCTGCCTATTTCGATGACGGGGCACGCACCGCGACCAAGGATGCGGCGAAGCTTGCCGGGATCGAAGTTCTGCGTCTGGTCAATGAACCGACCGCAGCTGCCCTTGCCTATGGCCTTGAT---AAC------------------------------------------------------------------------------------------------------------------------------------------------------GGGGCA---------GAGGGGCTTTACGCCGTTTACGATCTTGGCGGCGGAACGTTTGATATCTCGCTTCTGAAAATGCAAAAGGGCGTTTTCCAGGTCAAGGCGACCGGTGGTGACGCCGCCCTTGGCGGGGATGATTTCGATCATGCCATTGCCGAACATCTTCTGGCTGAGCGCAAGGACGGCGGTGCA------------------------------------------------------------------------------------------------------------------------------------------------------------------------------------------------------GCCGATTCCCTTGATGCGTCGGATGCCAAACGGCTTTTGAAAACCGCACGCAAGGTCAAGGAAGGCCTGACCGATCAGGATGCG---------------------------------------------------------------------------GTCGATGTCTCTGTCGATCTC---------------------------------------------------------------------------------------------------------------------------------AACGGATCGGTGACCAGCCATACCGTAACCCGCACCGCGTTCGAGGCAATGATCGCCAAGCTGGTATCGCGTACCATCGCGATCACCGAGCAGGTGCTTGACGATGCCGATATCCTGCCCGAAGACGTCAAGGGCGTGGTGCTGGTCGGCGGGTCAACCCGTGTGCCTGCGGTGCGCAAGGCGGTGGCCGATCTGTTCGAACAGGAACCG---CTGTCTGATATCGACCCGGACGAGGTCGTGGCCCTTGGCGCCGCCCTTCAGGCCGAGGCGCTGACGGGG------------GGCTCT---------GACAACCTTCTTCTTGATGTCACGCCGCTGTCGCTTGGTCTTGAAACCATGGGCGGGATTGTTGAAAAGGTCATCGACCGCAACACCCCGATCCCGGTCGCCAAGGCCCAGGAATTCACCACCTATCAGGATGGCCAGTCGGCCATGATGATCCATGTGGTGCAGGGCGAACGCGAAATGGTCGAT------CAGTGCAGGTCGCTTGCCCGGTTCGTTTTGACC---------GGCATTCCGTCAATGGCGGCCGGTGCCGCGCGGATCCGCGTGCAGTTCAATGTTGATGCCGATGGTCTTTTGACCGTGTCGGCACGCGAA---------GAAACCACCGGCACCGAACAGGAAGTTGCGGTCAAGCCGACCTAT---GGCATCAATGAAACCGATATGGCCAACATGCTGCGCGACAGTATGGTCCATGCCCGCGAAGATATGGAAATGCGCGTCCTGACCGAAGCACGGGTCGAGGCACGGCGCAATATCCTTGCGGTCCGGGCGGCCATGGCGGCCGACCGAGCACTTCTGAGTGCCGAGGACGAAACCAGTATCAACAACGCCATTACTGCCCTTGAGACGGCGATGGCC---------GGCGATGATCGC---------------------GATGCGATTAACGAGGCCGCCGAGGCCCTTGAAAATGCGTCGCGACCCTTTGCCGAAACCCGAATGGATAGCCGGATCAGACAGGCGCTTGCCGGTCAAAATGTCGAT---------------------------------------------------------------------------GAAGTGAAT---------------------------------------------------------------------------------------------------------------------------
>1891279_Tindica@AXO15338.1
------------------------------ATGGCCCTGCTAAAAATCCACGAACCCGGC------------------------------------------------------------------------------------------------------------------------------------------------------------------GAAACA---CCCCTCCCGCACGAG------------------------GAAGAACGTCAGATCGCTGTCGGGATCGACCTTGGCACCACCAACTCGGTGGTT---GCGATTTCGAACTCG---GAA---AAGCCCGAAGTGCTCCGCGAT---AAA---------------TCCGGTGGCAATGCGATTGTCCCGTCTGTCGTCTATTACGGC---GATGACACA------------------------CCGGTGGTTGGCGAAGCCGCA---------------------------------------------------------------------------------------------------------------CGTGATCAGATCAATACCGATGCCAGCCGCGTGGTTTCATCGGTCAAACGTCTGATGGGCCGTGGTCTG------GAAGACGTCAAATCGGTT---------GCCGGCACGCTGCCTTATCACGTCGAAGTGCCGGAAAAA---TCTGAAACCGAAAACGGC---GAGCCGATG---ATGGTCCGCCTGAAC---GTT------------GGTAATCGTGTTCTGACCCCGGTTGAAGTATCGGCCGATATTCTGCGTGCCTTGCGCGCACGTGCGGAAGAAAGCCTT---GATAAGCCGGTCGAAAAGGCCGTGATCACGGTGCCTGCCTATTTTGATGATGGTGCGCGCACCGCGACCAAGGATGCCGCCAAGCTGGCCGGGATCGAAGTCCTGCGTCTGGTCAATGAACCAACCGCAGCTGCCCTTGCCTATGGCCTCGAT---AAC------------------------------------------------------------------------------------------------------------------------------------------------------GGGGCA---------GAGGGGCTTTATGCCGTCTATGACCTTGGTGGCGGGACGTTTGATATCTCGCTGCTTAAAATGCAAAAGGGCGTCTTCCAGGTGAAGGCGACCGGTGGGGATGCCGCCCTTGGTGGCGATGATTTCGATCACGCCATTGCCGAACATCTTCTGGCCGCACGCAAGGATGGTGGTGCA------------------------------------------------------------------------------------------------------------------------------------------------------------------------------------------------------ACCGATGACCTTGATGCGTCGGACGCCAAACGCCTGTTGAAAACGGCCCGCACCGTCAAGGAAAGCCTGACCGATCAGGACAGC---------------------------------------------------------------------------GTCGAAGTGACCGTTGCACTC---------------------------------------------------------------------------------------------------------------------------------AATGGCACGGAAACCAAACACACCGTAACGCGCGATCAGTTCGATGCGATGATCGCCAAACTGGTCGCGCGCACGGCCGCGATCACCGAACAGGTTCTTGATGACGCCGATGTCCTGCCCGAAGACGTCAAGGGTGTCGTTCTGGTCGGTGGCTCCACCCGTGTGCCCGCCGTGCGCAAGGCCGTGGCCGATCTGTTTGAACAGGAACCG---CTGTCGGACATCGACCCGGACGAAGTCGTTGCCCTTGGTGCCGCCCTTCAGGCAGAGGCTTTGACAGGC------------GGCTCG---------GACAACCTTCTGCTTGATGTGACGCCGCTGTCGCTGGGCTTGGAAACCATGGGCGGGATTGTTGAAAAGGTCATTGACCGCAACACACCGATCCCGGTGTCCAAGGCACAGGAATTTACCACCTATCAGGATGGTCAGTCGGCCATGATGATCCATGTGGTGCAGGGCGAACGCGAAATGGTTGAT------CAGTGCCGCTCGCTCGCGCGCTTTGCCCTGACC---------GGTATTCCGTCAATGGCCGCAGGGGCTGCGCGCATTCGCGTTCAGTTCAATGTCGATGCCGATGGTCTTTTGACCGTCTCGGCGCGCGAA---------GAAACCACGGGTACTGAACAGGAAGTCGCGGTCAAGCCGACCTAT---GGCATCAATGAGTCTGACATGGCGACCATGCTGCGCGATAGCATGGTTCATGCCCGCGAAGACATGGAAATGCGTGTCCTGACCGAGGCACGCGTCGAAGCACGTCGCAACATCCTGGCGGTCAATGCCGCGATGGAGGCTGACCGTGCGCTTCTGACCAAGGAAGACGAGACCAACATCAAACAGGCCATTGCCAATCTTGAAACGGCCGCCGCA---------GGCGATAACCGC---------------------GATGCGATCAATGACGCCGCCGAGGCGCTTGAAAATGCATCCCGCCCGTTTGCCGAGGCCCGTATGGATAGCCGGATCCGCCAGGCACTTGCCGGGCAAAATGTCGAT---------------------------------------------------------------------------GAAGTTCAC---------------------------------------------------------------------------------------------------------------------------
>1544451_Tsp@OKH86953.1
------------------------------ATGGCTTTGCTGACCATCCACGAACCCGGA------------------------------------------------------------------------------------------------------------------------------------------------------------------CAAACC---CCGCTTCCCCACGAG------------------------GAAGAACGTAAACTGGCGGTCGGGATTGATTTGGGCACAACCAACTCGGTCGTG---GCGATGTCGCGCAAC---GAA---AAATCCGAAGTGCTGCGCAAT---GCC---------------GATGGCGGATCCGCCATTGTGCCGTCGGTGGTACATTATGCC---ACGGATGGCACC---------------------GTCACCGTTGGCGAGGATGCC---------------------------------------------------------------------------------------------------------------CGTGATCTGATCGACAGCCAGGCCAGTCAGGTGGTTTCCTCGGTCAAGCGGCTGATGGGCAGGGGCCTT------GAGGATGTCAAATCGGTG---------GCGGGAACGCTGCCGTATCATGTTGAAATTCCCGAAGCGCCAACCGATGCCGATAATGCC---GAACCACAA---ATGGTGCGCCTGAAT---GTT------------GGCAACCGGGTGTTAACCCCGGTCGAGGTGTCGGCCGATATTTTACGCACCCTGAAAACCCGGGCCGAACAGGCGCTG---GAGCAGGATGTGGAACAGGCCGTGATTACGGTGCCTGCCTATTTTGACGATGCGGCGCGCACCGCGACCAAGGATGCCGCCAAACTGGCCGGGATCGAGGTTTTGCGCCTGGTTAACGAACCAACCGCAGCAGCCCTTGCCTATGGCCTCGAT---AAC------------------------------------------------------------------------------------------------------------------------------------------------------GGGGCA---------GAGGGGCTTTACGCTGTTTATGATCTGGGTGGGGGCACCTTTGATATTTCGCTTCTGAAAATGCAAAAGGGCGTTTTTCAGGTGAAATCCACCGGAGGTGATGCGGCCCTGGGCGGCGATGATTTTGACCATGCGATTGTCGAGGCCATTTTGGCTGACCGCAAGGGGCAGGGCATT------------------------------------------------------------------------------------------------------------------------------------------------------------------------------------------------------GCCGATAATATCGATTCTTCGGCAGCCAAGCGCCTGCTGAAAATCGCCCGTGCCATCAAGGAAGCCCTGACCGATCAGGACCAG---------------------------------------------------------------------------ATTGATGTGGCCGTGGATATT---------------------------------------------------------------------------------------------------------------------------------AATGACAGCGAAACCACGCATAGCATCACCCGCGCCGATTTTGATGCCATGATCGCACCGATGGTGGCACGCACGGTTTCAATCACCGAACAGGTGCTTGATGATGCCGATGTGCTGCCCGAAGACGTCAAGGGTGTGGTGCTGGTGGGTGGTTCCACCCGTGTGCCTGCGGTGCGTGCTGCTGTTGCCGCCCTGTTTGAACAGGAGCCT---CTTTCCAATATCGATCCGGACGAAGTGGTGGCCGTCGGTGCTGCCCTGCAGGCCGAGGCGCTGACGGGC------------GGGTCG---------GATAACCTGCTTTTGGATGTTATTCCGCTGTCGCTGGGACTGGAAACAATGGGCGGGATTGTTGAAAAGGTCATTGACCGCAACACGCCGATCCCGGTTGCCAAGGGCCAGGAATTTACCACTTATCAGGATGGTCAGAGTGCCATGATGATCCATGTGGTGCAGGGCGAACGCGAAATGGTCGAT------CAATGCCGCTCGCTTGCACGCTTTGTGCTCAGC---------GGCATTCCGCCAATGGCGGCGGGGGCGGCGCGCATTCGTGTAACCTTCCAGGTGGATGCCGATGGTCTGTTAACCGTTTCCGCCCGCGAA---------GAAACCACGGGGGTCGAGCAGGAAGTGGCCGTGAAGCCCACCTAT---GGCATTAACGAAGCGGACATGGCGAATATGCTGCGCGACAGCATGGTGCATGCCCGCGACGATATGGAACTGCGCCTGCTGACCGAAGCCCGGGTAGAGGCGCGACGTAATATTCTGGCTGTTCAGGCGGCCATGAAGGCCGATGCCGAATTGCTCGATGATCAGGATAAGACAGCCATTGATGCGGCGGTCGGCGAACTTGAGGCCGCCATGCAG---------GGCGATGACCGC---------------------CAGGTGATTAATGATCTGGCCGAGGCACTGGACGCGGCATCGCGCCCGTTTGCCGAAAAACGCATGGATCGCGGCATTCGCCGCGCACTTGCTGGCCAGAATGTGAAC---------------------------------------------------------------------------AATGTCAGCCCT------------------------------------------------------------------------------------------------------------------------
>1948447_Abacterium@DLRN01000152.1_7
---------------------------------ATGCTACTCGATATTCACGAGCCAGGT------------------------------------------------------------------------------------------------------------------------------------------------------------------GAGACT---CCGCTGCCGCACGAG------------------------------TCGGTAACCGCCGTAGGCATCGATTTGGGTACGACCAATTCGGTGGTG---GCGATCGCGCAGTCC---GGT---AGCGTCGAAGCCATCCGCGAC---CTT---------------TGT---GGCCAAGCGCTACTGCCGTCCGTCGTCGCCTATGAC---GAGGATGGCGTG---------------------CGCGCTGTTGGCACTGAGGCC---------------------------------------------------------------------------------------------------------------GTCGCCGTCCTCGCCGAGGACCCCGATGCGGTGGTCTCCTCGGTCAAGCGCCTCATGGGTCGCGGGTCA------GAGGATCTCAAATCGCTT---------GCCGGTACCTTGCCTTTTTCTATCGATTCTGACAGC---------------------------GACGGTGGC---ATGGTCCGGCTCGGC---GTT------------AAGGGCCACGGGCTGAGCCCTATCCAGATTTCGGCCGAGATTTTGCGCGCCATGCGCGAGCGCGCCGAAGCGGGCCTC---GGCCACGCCGTCGAGCGCGCCGTGATCACTGTGCCGGCCTACTTTGACGATGCCGCCCGCGCCGCCACCAAGGACGCGGCAAAGCTCGCGGGCCTCGACGCCCTGCGGCTGGTCAATGAGCCCACCGCGGCGGCGCTGGCTTACGGCCTTGAT---AAA------------------------------------------------------------------------------------------------------------------------------------------------------GGCGCG---------GAAGGTCTCTACGCGGTCTTCGATCTCGGCGGCGGTACCTTTGATATCTCTATTCTGCGTCTCAAGCAGGGCATCTTCCAGGTGCTCGCGACAGGCGGTGATGGGGCGCTCGGCGGCGACGATTTCGACCACGCCTTGGCCGATCACTGGCTCTCCAGCCAAGGC------------------------------------------------------------------------------------------------------------------------------------------------------------------------------------------------------------------ATTACCAGTCTCGACAGTGGTGGCGTCAAACACCTGCTGGCGGCAGCACGCGAGGCCAAGGAGGCCATGAGCGATGCCGAATCC---------------------------------------------------------------------------GGCACCTTCGAGGTTGTACTG---------------------------------------------------------------------------------------------------------------------------------GCCGGCGAACTTGTTTCGCTTGTGCTCGATCGGGTTACCTTCGAAGGCCTCATAGCCGAGACGGTGGATCGCACGTTATCCATCTGTCGCCGGGTGCTGGCCGATGCCGATATGTTGCCCGGCGATGTTGCCGGCGTAGTGCTGGTTGGTGGGGCCACACGCGTACCGCTTGTGCGTCGCCGCGTTGCCAAACTGTTTGGGCGCGAGCCG---CTCGCCGACATCAATCCAGACGAGGTCGTGGCGCATGGCGCCGCGTTGCAAGCCGAGGCGCTCACGGCC------------GGCTCG---------GACACGCTACTGCTTGACGTTGTACCCCTGTCACTCGGCATCGAGACCATGGGCGGGCTGGTCGAGAAGATCATCCATCGCAACACACCGATTCCGGTGGCCAAGGCGCAAGAGTTCACCACCTATCAGGATGGCCAGACGGACATGATTGTCCATGTCGTCCAGGGCGAGCGAGAGATGGTCGAC------CAGAACCGTTCGCTGGCCCGCTTCGAGCTCTCC---------GGCATTCCACCCCAGGTGGCAGGCGCGGGGCGTGTGCGTGTCAGCTTCGCTGTCGACGCTGATGGCCTACTCACGGTCACGGCAGGCGAG---------GAGACTACGGGTACTGAGACACGGGTCGAGGTCAAGCCTTCCTAT---GGCCTCGCGGAAGGCGAGATCGAGCGCATGCTGCTGGCCAGCATGGAGCATGCGCGCGAGGACGTCACGCGGCGCTTGTTGGCGGAAGCGCGGGTCGAGGCGGAGAGGGTGCGCATCGCTACCGAGGCGGCGCTGGCGGCCGACGCAACCCTGCTCGAAGATGGCGAGAGCGAAGTGATTGGCGAGGCGCTTTCCGTACTTGGCGAAGCCGTTGCC---------GGCGAGGATCGC---------------------GACGCCATCGATGCCGCCGTGGTGGAGCTCGATGCTGCGGCCCAGCCCTTCGCTCAGCGGCGCATGGACACGGCCTTCGCCGCCGCCCTGTCGGGCCAGACCGTCGTG---------------------------------------------------------------------------TCTCTCGGAGATGGT---------------------------------------------------------------------------------------------------------------------
>1973900_Abacterium@PIR38716.1
------------------------------ATGACATTACTACAAATCCACGAACCGGGA------------------------------------------------------------------------------------------------------------------------------------------------------------------CAGACT---CCAAATCCGCATGAA------------------------AGCGATGATGATATCGCTATCGGTATAGATTTGGGTACTACCAATTCACTGGTA---GCCGTATCGGACGGT---CAA---AAACCGCAGGTAATCGCAGAT---GAT---------------AAC---GGTAATAAGATACACCCTTCGGTGGTGCAATATTTG---GCAGCCGGAAAA---------------------GTTGTTACAGGATATATTGAT---------------------------------------------------------------------------------------------------------------------------AATACCGAAGAAGGGCAAATAATAAGCTCCATAAAAAGATTGATGGGGCGTGGGTCG------GAAGATTTAAAAAAAACC---------TCGAACACACTGCCTTTTGAAGTGGTGCAA---------------------------------GGTGAGGGA---ATGGTGCGTATCCGT---GTG------------GGTGAGAAAGAGTTAACCCCTGTAGAGATATCGGCTGAAATTTTAAAAAGTCTAAAAAAAATAGCCAGAAATGCACTT---GGAAAAGATGTGAGCAAGGCTGTTATCACAGTGCCTGCATATTTTGATGATTCTGCCAGAGCCGCCACCAAAGATGCCGCTAAGCTGGCGGGATTGCAGGTGTTAAGGCTCATAAATGAACCTACTGCCGCAGCACTTGCCTATGGGCTTGAT---AAG------------------------------------------------------------------------------------------------------------------------------------------------------CAGGCG---------GAGGGTACTTACGCTATATATGACTTAGGCGGCGGAACGTTTGACATTACCGTTTTAAAAATGGAAAAAGGGGTGTTTCAAGTGCTATCAACAGGAGGTAGTACGGCGATAGGCGGTGATGATTTTGACAGGGAAATAGCCGAAATATTCCTTTGGCAGTATAAAGCAAAAACCGAT---------AAG------------------------------------------------------------------------------------------------------------------------------------------------------------------------------------------GCTACGGAGCTAAAACCCGAGGAACTCAGAAAGATATTGAAAGTTGCCAGAACTGCCAAAGAGCATTTGAGCGATGATAGCGAT---------------------------------------------------------------------------GGTAAATTCAATATTGAAATT---------------------------------------------------------------------------------------------------------------------------------GAAGGGGATAAGTTTGAAGCACAAATTTCTAAAAGTGAATTTGAACGTGTGGCAATGCCTTATGCCGATGCTACTATTGAGCTTTGTAAGCTGGCACTGGACGATGCGGGACTGACCCGAAAAGATATTGACGGTGTTGTACTGGTGGGTGGTTCTACAAGAGTGCCTCTTATCAGGGAAAAAATAGGGGAATATTTCGGTAAAACACCG---CTTGCCGATATCAATCCCGACGAGGTGGTTGCATGCGGTGCGGCATTACAGGCGGAAGGGCTTACTAAA------------GGTTCG---------GATAACCTGCTGCTTGATGTTCTGCCGTTATCGCTCGGTATTGAAACTATGGGCGGAATAGTCGAGAAGATAATCCACAGGAATACCCCGATACCTGTTGCAAAAGCTCAGGAATTTACCACTTATAAGGATAACCAGACAGGTATGCCGATACATGTTGTGCAGGGTGAGCGTGAGATGGTAAGT------CAGAACAGGTCACTGGCTAAATTTGAACTAAAA---------GGTATTCCGCCGATGGTAGCAGGTGCTGCAAGAGTTAAGGTAACTTTTACCGTTGATGCAGACGGTTTGCTTACGGTTAGTGCAAAAGAA---------GAATTTACAGGCGAAGAACAGCAGGTTGAGGTTAAACCAAGCTAC---GGTCTTACCGACGAGGAAATAAAAGAAATGCTTTATGCCTCTATGGCAAATGCTAAAGTTGATATGGAACAAAGGTTGCTTGCGGAGGCTAAAGTTGAGGCAGAAGGGACTATAGAATCGGTTAAAGCTGCACTTGAAAAAGACGGCGATATGCTTGCGATTGATGAAAAAGAAAAGATAGATAATGCATTAAAAGCATTACTGGAGTCTATAAAG---------GGCGATAATCGT---------------------GAGGCTGTAAATGATGCCAGAGATGCCCTTGAAAAAGCTACCGAGAAGTTTGCCGGACAAAGAATGGATATGTATATAGGCGAGGCATTGAAGGGAAAAGAGGTT------------------------------------------------------------------------------------------------------------------------------------------------------------------------------------------------------------------
>1948417_Abacterium@DITJ01000004.1_85
---------------------------------ATGTTATTACAAATCCATGAACCAGGC------------------------------------------------------------------------------------------------------------------------------------------------------------------CAAACA---CCCCTGCCACACGAA------------------------AATGATGATGAAATTGCTATAGGCATAGACCTTGGCACAACCAATTCGCTTGTG---GCATTTGCAAAAGAT---GGC---AAACCGGAAGTTATGGCCGAT---GAG---------------CAG---GGTAATTTCCTGCACCCATCTATAGTTAGCTATTTA---GAAAATGGTGCA---------------------GTTGTAACTGGTCATGCAGCA---------------------------------------------------------------------------------------------------------------AAA------------ATCGGGAACGGACAGGTTATAAGTTCCATAAAGCGGCTGATGGGTAAGGGTGCG------GGCGACGTAAAAAAAATC---------TCCGGCCAGTTACCATATAAAATTGCTGCA---------------------------------AGTGAAGGA---ATGGTAAGGCTGGAT---ATT------------GGGGGCAAGAAACTTACCCCCGTGGAAATATCATCAGAAATTTTAAAATCCCTAAAGAAGATTGCTGAAAAAGCATTA---AGCAAAGAAATATCAAAAGCGGTGATTACTGTTCCGGCATATTTTGATGACTCCGCCCGCACTGCCACGCGGGATGCCGCAAGGCTTGCCGGTATGGAAGTTTTGCGCCTGGTAAATGAACCAACGGCAGCAGCGCTTGCTTATGGGCTGGAT---AAA------------------------------------------------------------------------------------------------------------------------------------------------------GGGGCG---------GAAGGTATTTATGCCATATATGATTTGGGCGGTGGCACGTTTGATATATCCATATTAAAAATGGAAAAAGGTGTATTTCAGGTACTTGCAACTGGCGGCACTATCGAGATTGGCGGCGATGATTTCGACCGCGAAGTTGCCGAAATTTTCCTATGGCAATGCCGTAATATTTCTGGA---------AGC------------------------------------------------------------------------------------------------------------------------------------------------------------------------------------------AGCCTTAACCCTTCCGAATTAGAACTTAAAGAATTACTAAAAACCGCACGAAAAGCCAAAGAATATTTGAGCGAAAATGAAGAT---------------------------------------------------------------------------GGTGAGTTTGCAGTTACTATT---------------------------------------------------------------------------------------------------------------------------------TCCGGGCAGAAATTTACAGCAAAAATCAGCCGCACAGAACTAGAAAAAGCCATGCAGCCATATATAAGTGCAACACTTGATATTTCCGAGCAAGTGCTGGTTGACGCGGATGTAACCCGTGATGAAATTAAAGGTGTGGTGCTAGTGGGCGGCTCCACCCGCGCGCCGCTGGTACGCGCCTATGTAAAAAATATATTGGGCAAAGAGCCG---CTGATTGATATCGACCCTGATAAAGTAGTTGCCGAAGGCGCGGCTCTCCAGGCCGAAGGGCTAACGCGT------------GGTTCT---------GATAATTTATTGCTGGATGTAATTCCGCTATCGCTAGGCTTAGAAACTATGGGCGGACTGGTGGAAAAAGTAATCCACCGCAATACCCCGATACCGGTTTCAAAAGCGCAAGAATTCACCACCTATCAGGATGGGCAAACCGGTATGGTGATCCATGTTGTGCAGGGTGAACGTGAAATGACCCAG------CAAAACCGCTCGCTGGCAAAATTTGAGTTAAAA---------AACATTCCGGCAATGAAAGCCGGCATTGCGCGTATTAAGGTTGTTTTTGCTGTGGATGCTGACGGACTGCTTACTGTTAGCGCATTGGAA---------GAAACAACCGGAACCCGCCAAACAATTGAAGTGAAGCCTTCTTAT---GGCCTAAGCCATGAAGAAATAAAAGAAATGTTATATGCTTCTATGGAACATGGCAGGGATGATATGGCGATGCGTCTTTTAGCGGAGGCGAAAATTGAAGCGCAAAGGCTTATAATAGCTCTTGATAGCAGCATTAAAGATGATTCCGATTTACTTTCAACAAGTGAACTTAGTGATATTAATAGACTGAAGAACAAGTTACAGGAAAGCCTGCAA---------GGTGAGGATAGG---------------------GAATTGATTCTTGCAAATAATAAGAAACTCGAAGAAATATCCACAGATTTTGCCTCAAACATAATGAACAAACATATTGCCGCTTCCTTAAAGGGAAGGCGGATTGAG---------------------------------------------------------------------------GAGTGT------------------------------------------------------------------------------------------------------------------------------
>1948365_Abacterium@DDGG01000005.1_5| RT_shifts_1_contigs
---------------------------------------------------------------------------------------------------------------------------------------------------------------------------------------------------------------------------------------------------------------------------------------------------------------------------------------------------------------------------------------------------------------------------------------------------------------------------------------------------------------------------------------------------------------------------------------------------------------------------------------------------------------------------------------------------------------------------------------------------------------------------------------------------------------------------------------------------------------------------------------------------------------------------------------------------------------------------------------------------------------------------------------------------------------------------------------------------------------------------------------------------------------------------------------------------------------------------------------------------------------------------------------------------------------------------------------------------------------------------------------------------------------------------------------------------------------------------------------------------------------------------------------------------------------------------------------------------------------------------------------------------------------------------------------------------------------------------------------------------------------------------------------------------------------------------------------------------------------------------------------------------------------------------------------------------------------------------------------------------------------------------------------------------------------------------------------------------------------------------------------------------------------------------------------------------------------------------------GCACAGGGGGCAGCTTTACAGGCTGAAGCATTAACCCGG------------GGATCT---------GAAACTCTTTTACTTGATGTGACACCTTTATCACTGGGTCTTGAAACAATGGGAGATCTCACAGAAAAAATCATTCCTCGTAATAGCCCTATTCCTATTTCCAAAGCCCAGGAGTTTACAACTTATCAGGATGGTCAAACTACCTTGTCCTTACATATAGTACAAGGGGAACGAGAGTTAGCGTCC------GATTGTCGGTCTCTTGCAAAATTTGAGCTGAAG---------GATATTCCCCCTATGGTTGCGGGGGCTGCGCGGATTAAGGTAACTTTTACTGTCGATGCTGATGGCCTCTTGACCGTGAGTGCCAGAGAG---------CAAACAACTGGAATTTCTCAGCATATTGAGATTAAACCAACATAT---GGCCTAACAGAGGAAGAGGTTGCAACACTTGTACGTCAGTCTTATGAGGCAGGGGGACAGGATATGACTATCCGACTTCTTCGGGAAACAGTCGTTGATGCCAAACGATTGATGTTATCTGTGATGTCCGCTATGAAAGAAGATGGAAAACTCTTGATTGCCAGTGAAAAAAACGATATTGATGAGGCTCTGAAGGCTTTGCAGCAGTGTCTTCAA---------AAAACAGACAGA---------------------GAAGCGATTTTATCGTCGATGAAATCTCTTGAAAAAGTAACTGGCCCTTTTGCAGCTCGACGAATGCAGGTGCATTTGAATGATTCTTTACAAGGGAAGGCCCTTTCA---------------------------------------------------------------------------GAGATTGAG---------------------------------------------------------------------------------------------------------------------------
>1973901_Abacterium@PIR32088.1
---------------------------------ATGTTGCTACAAATTCACGAACCAGGG------------------------------------------------------------------------------------------------------------------------------------------------------------------GAAACA---CCATTACCGCATGAA------------------------------GAAGAAGTCGCAGTGGGGATTGATTTGGGCACGACAAATTCGCTGGTG---GCAATTTCGCGTGAA---GAA---AAGCCGCAAATCATTGGCGAT------------------------------------ATTTTGCCATCGGTAGTGACAATAAAC------------------------------------------------------------------------------------------------------------------------------------------------------------------------------------------------GGTAAGGAAATTCACTCTATAAAACGCAGGATGAATAACCCTGTG------GAGAAGGTTGAAGGGCAA------------------------------------------------------------------------------------------------------------------------------------ACTCCGGTAGAAATTTCTGCCGAGATTCTGAAAATCTTACGCTTGCAGGCTGAGGATGCGCTG---GGAAAAGAAGTGAAAAAAGCGGTGATAACCGTGCCTGCATATTTTGATGATACGCAACGTTCTGCAACCAAAGATGCAGCAAGATTAGCAGGTCTGGAAGTGTTGCGCCTGATAAATGAGCCGACTGCCGCCGCGCTGGCATATGGCTTAGAT---AAA------------------------------------------------------------------------------------------------------------------------------------------------------AGCGTT---------GAGGGAATTTACGCGATTTATGATTTAGGCGGTGGAACGTTTGATATTTCCATATTGCGGATGAAAAAAGGTGTTTTTCAGGTTTTGGCAACAGGCGGTGATACGCATCTTGGCGGGGATGATTTTGACGCTGAAATTGCCAAGATCACA------------------------------------------------------------------------------------------------------------------------------------------------------------------------------------------------------------------------------------------------------------GGCTGCAATGTTCTTGAAGCGCGGAAGAAAAAAGAAAAT------------------------------------------------------------------------------------------------------------------------------------------------------------------------------------------------------------------------------------------------------------------------------GCCGAGCTGGATTTTGATGATGCGATAATGCCGCTTGTGCAAAAAACGATTGAGATATGCAAAGCTGCTTTGTCTGATGCTGAGCTTAGTGCGAATGATATCAAAGGCGTGGTGATGGTTGGCGGCTCAACCCGTGTTCCACTTGTGCAAAAATTAGTAGAAGGGTTTTTCGGTACAAAGCCG---TTAACCGACATCAACCCAGATGAAGTTGTGGCGCTGGGTGCGGCGATTCAGGCAGAAGCTCTCACTCAT------------GGTTCA---------AATAATTTGTTACTGGATGTTATTCCGCTTTCGTTAGGCTTGGAAACCATGCATGATATCGTGGAAAAAGTTATCTATCGTAACACGCCGATTCCGTGCAGTTATGAGCAGGAATTTACTACTTATGAAAATGACCAAACCGGAATGATAATTCATGTGGTGCAGGGCGAGCGGGAAATGGTTGCC------GATTGCAGATCGCTGGCGAAGTTTGAGCTAACG---------GGAATCCCGCCGATGCCAGCCGGAGCTGCGCGCATAAAAATCACTTTTAATGTTGATGCAGATGGTTTGCTGACAGTTTCTGCCCGTGAA---------GAAAAAACCGGAATAGAGCAAAAAATTGAGGTCAAGCCTTCCTAT---GGTTTGCAGCCGGAACAGGTGGAGAAAATGATTCGTGACTCCATGGAGAATGCGCGGACGGATATGGAAGCGCGCTTATTGCAGGAATCAAAAACCGAGGCGGAAAGGCTGCTCAATTCATTAAAGCTATATTTAGAAAGATATAAT------TTAACAAGTGCCGAGCATGAGAGTATAATTAGTATAGTTAAAGATTTAGAGCGTGAGTTGCAG---------GGGAGTGACCGC---------------------GCAAAAATTGATGATTTGCGTGAAGAGTTGAACCATAAAACAGAAACACTGGCGCAAAAAATTATGGATGGTGAAATCAAAAAAGTTCTGGAAGGAAAGAAAGTGGAT---------------------------------------------------------------------------GAGATT------------------------------------------------------------------------------------------------------------------------------
>1629334_Cvaricaedens@GAO99045.1
---------------------------------ATGTTGCTTCAGCTTGTTGAGCCTGGA------------------------------------------------------------------------------------------------------------------------------------------------------------------CAAACT---CCTCTTCCTCATGAA------------------------AAAGGAAAAACGACCGCTATCGGTATAGATTTGGGAACTACACATTCGTTGGTT---GCGGTCTTTCAACAG---AGT---AGTCCAAAAGTCCTGAGAGAT---GAA---------------AAG---GGTGTTTCTCTTTTGCCTTCAACTGTTTTCTATGAC---CGCGAAAAG------------------------ACTCTTGTCGGCAAAATGGCT---------------------------------------------------------------------------------------------------------------CAGGAAGAAGGTGTCCAACAACCTGAGCGGATGATTTCTTCTTTTAAAAGGTTTATGGGGAAAAGTGAG------CAGGGGCGGAAAACCCAC------------------------------------------------------------------------------------------CATTTTAAT---GTG------------GGAGATAGGCACGTCACTCCGGTGGAAACGTCGGCTGAAATTTTGAGATCTCTCAAGATGCGGGCTGAAAAATACTTG---GGTGACAACGTTACACAAGCGGTTATTACTGTTCCCGCTTACTTTGATGATGCTGCACGAACAGCTACGAGAGATGCGGCACGCCTGGCAGGACTTGAGGTGTTGCGCCTTGTTAATGAACCAACGGCGGCTGCTCTTGCCTATGGTCTCGAA---CAT------------------------------------------------------------------------------------------------------------------------------------------------------GGGGTG---------CAAGGAATTTATGCCATTTATGATCTGGGAGGAGGGACTTTCGATCTTTCTCTCCTGAATCTGGAAGGAGAAGTTTTTAAAGTCCTGTCCACAGGAGGTGATACGCAATTGGGAGGCGATGATATGGATCGCCTTCTTCTCACAACCCTTTTGAGTTCCCAAACAGAGTTGTTAGCG---------------------------------------------------------------------------------------------------------------------------------------------------------------------------------------------------------------------------GAAGATAGTTTGGCTTTGATTCAGGCACGCCGGATCAAGGAATACCTGACAGATCATGAAAAC---------------------------------------------------------------------------TGGTCAGGTTCTATACAGGTA---------------------------------------------------------------------------------------------------------------------------------AAAAATAATCTTCTTGAAGGTCATATAACACGGCTTGATTTTGAGCTCCTTATTTCCCCTTTAATCGATAAAACTCTGAAAATCTGTCGGCAAGTCGTACGGGATGCCCAGATTTCTCTGGATCAAATCAAGGGAGTTGTCTTGGTCGGTGGAGCGACCCGCATTCCTCTCGTTCGTCAAAAAGTTGAGAGATTTTTTGAGCAGGTTCCC---CTGACCAATATTAATCCCGATGAAGTTGTTGCTCTGGGAGCTGCCTTGCAGGCCGAGGCATTGACTGAG------------GGTTCC---------CAAAGACTTTTACTGGATGTGGCTCCTCTTTCATTGGGATTGGAAACATACGGGGGAGTGGTCGAGAAAATTATTCTTCGTAATTCGCCTATTCCCGCAAGCCATTGGCAGGACTTTACGACTTTTCAAGACAATCAGACAGGAATGAGTCTTCATATTGTGCAGGGTGAGCGGGAGTTGGTGCAG------GATTGTCGCTCCCTGGCTCATTTTGAATTACGG---------GGCATTCCCCTCATGAAAGCAGGAATGGCAAGAATTCGGGTGACGTTTACCATTGATGCCGACGGGATTCTTACCGTAAGTGCTCGAGAA---------CAAACCACAGGTATTCATCAATATATCGATGTAAAACCCAGTTAT---GGATTAACGGAAGAAGATTTGCTCAGGATGATTGAAGAAAGCCATTCACATGCCCGCTCGGATATGGACGAGCGTCTTTTGCGGGAAGCCCGTGTTGAGGCTGAACGTCTCCTTCATGCTGTTAAAGAGGCCTTGAAAAATGATAGTGACCTTTTGGAAGAAAGTGAAAAGATAGAAGTAAAGCAAGAAGCAGAAGCACTCATATCTGTTTTAAAC---------TCTGTTAAACGA---------------------GATGACATAGAAAGAAAAACAGAACGTCTCAGGCAAGTAACAAATTCATGGGCAGAACGTCGGATGAATCAGGCTATGCGTAAGGCGCTGAAAGGCAAAAAACTG------------------------------------------------------------------------------------------------------------------------------------------------------------------------------------------------------------------
>1948416_Abacterium@DITS01000020.1_88
---------------------------------ATGTTACTGCAAATTCACGAGCCGGGC------------------------------------------------------------------------------------------------------------------------------------------------------------------CAGACG---CCCCTTCCGCATACC------------------------------GATGAGCTGGCAGTGGGGATTGATTTGGGTACGACTCATTCGGTGATT---GCGATTAGTCGTGAT---CAG---GACATTACTGTGCTGGAAGAC---GCG---------------CAG---GGTGATGAGATTATCCCGTCGATTGTGTGCTATCAG---GGCGATAAG------------------------CCCGTAGTGGGGCGGCAGGCA---------------------------------------------------------------------------------------------------------------AAGCTGCGCTGGCAGGAAGGTTGCGCACATACGGTGGCATCGATTAAGCGTTTGATGGGCACCAGCGAT------------------------------------------------------------------------------------------------------------------ACGCTGGAG---CTA------------GGCGGAAGAACGCACAATGCTGTTGAGGTTTCAGCTGATATTTTGCGTTATTTGAAGCAGCAGGCCGAAGCGGCGCTC---GGTAAAACAGTGAGCAAAGCGGTGATTACGGTGCCTGCTTATTTTGATGATGCGGCGCGTGCGGCGACGAAAGATGCAGCGGCGCTGGCAGGGCTGGACGTGTTGCGGCTAATTAATGAGCCGACTGCAGCAGCGCTGGCTTATGGGCTGGAT---CAG------------------------------------------------------------------------------------------------------------------------------------------------------GCGGTT---------GAAGGCGTTTATGCGATTTATGATTTAGGGGGGGGCACGTTTGATATCTCCATTTTAAAGCTGGAGCAGGGTGTGTTTCAAGTGTTGGCAACAGCAGGGGATACGCAGCTGGGCGGTGATGATTTTGATCGGGCACTGGCGGTGTATGCCGGATATGCGAAGCCAGAT------------------------------------------------------------------------------------------------------------------------------------------------------------------------------------------------------------------------------------------TCGGTTGCGTTGGCAGCAGCGCGAAAAGCCAAGGAAGCGCTTAGTGATGCAGAATCT---------------------------------------------------------------------------GTGGAGCTA---------------------------------------------------------------------------------------------------------------------------------------------------------AATGGAAAGCAGATTCATCGTGCGGAGTTTGAAGCGCTGATTACTCCTTTAATTGATAAAAGCATGCAGTTGATTGAGCGAGCGATTGCGGATGCCAAGGTGGAATTGGATGAGATAGATGGCGTGGTGATGGTTGGCGGCTCGACGCGGGTGCCGTTGGTGAAGGAAAAACTGACGTTATTATTTGGTAAGCGTGCG---TTTAGTGCGATTGACCCCGATCAGGTGGTGGCGGTTGGTGCGGCGATTCAGGCGGAAGCGCTGACTGTG------------GGGGCT---------GATCATTTATTGCTTGATGTGACACCTTTATCGCTTGGGTTGGAGACTATGGGCGGTTTGGTTGAGAAAATTATTTACCGCAATAGCCCGATTCCAACGTCGGTGGCGCAGGAATTCACGACGTATCAGGATGGCCAGTCTGCGATGAAAATTCATGTGTTGCAGGGTGAGCGCGAGCTGGTTGAT------CAATGCCGGTCTTTGGCGCATTTTACGCTTAAG---------GGTATTCCGCCGATGCCTGCAAATATGGCGCGTATTCGGGTGAATTTTACTGTGGATGCGGACGGGTTGTTGACGGTGAGTGCGGAGGAG---------CTGACCTCTGGCGTGAAGCAGCAGGTGGAGGTGAAGCCGTCGTAT---GGTTTGAGCCTTGACGAGGTGGAGTCTATGCTGCGCACGAGTATGGAGCATGCGAAGGACGATATATTGCAGCGTTTGCTGATTGAAGCCCGAGTAGAAGCTGAGCGGATTATTCATGATGTGGAATCGGCTTTAGTGGTAGGGGCTGCACTTTTGATTGAGGGTGAAAAGGCTGTAATCGAGCAGCAAATTGCGGCGGTGAGAGAGGCGTTGAGC---------GGGGATGACCGC---------------------GAAAAGATTGATTATGAGGCGGACCGCTTAAATCAAATAAGTAATCCTTTTGCGCAGCGACGTATGGACAAAGCTATCGGTTCTGCGCTACAAGGCACTCATATTGAT---------------------------------------------------------------------------AAATATAGCGATGAAAGCACAGTGAGAGAGAATAATGCC---------------------------------------------------------------------------------------------
>1948415_Abacterium@DIUV01000048.1_61| RT_shifts_1_contigs
---------------------------------AAACCACTACACATATATGAACCCGGT------------------------------------------------------------------------------------------------------------------------------------------------------------------CAAACT---CCTGCTCCGCATGAA------------------------------AAACGCGTGGCGATAGGTATCGATTTAGGAACCACTCACTCAGTCGCT---GCTATAGTTTATAAC---GGC---GAGGCGCAAGCATTGGAAGAT---ACA---------------GAA---GGTCTTTCACTGGTGCCTTCTGCGGTTGCTTATTTG---GACGATAAA------------------------ATATTAGTAGGTGAGGGCGCT---------------------------------------------------------------------------------------------------------------CGCCAGCTTTTTTTGGATGGCAATAAAAACGCAGTTATATCTATCAAGCGTTTGATGGGGCGTGCACGC------GGAGAAGTAGCCCGCCTT---------GCGCCGCAATTAGAAAATCTCCTCGCGGAAGGA------------------------ACC---CCAGACGGC---GTACCCCATTTGCAA---CTG------------GGCGGAAAATCCGTAACTCCTGTAGAAATTTCTGCGGAAATATTACGCGAACTAAAAAGAATCGCTGAAAATGCGCTG---GGTGATGAAGTGAGCGCTGCGGTAATCACGGTTCCTGCTTATTTTGACGATGCGGCTCGCCAAGCCACGCGTGATGCTGCGCGTTTAGCAGGGTTAGATGTTTTACGTTTGGTGAATGAACCCACCGCTGCCGCCATGGCCTATGGGCTGGAT---AAT------------------------------------------------------------------------------------------------------------------------------------------------------TCCTCG---------GAGGGAATTTACGCCATTTATGATTTAGGTGGCGGAACTTTTGATGTGTCGTTGTTGCGCTTAGAAAAAGGTGTTTTTCAGGTATTGGCAACTGGTGGGGATGCTGCCTTGGGTGGTGATGATATTGATCATGAATTGGCCATCTGGAGTGGTGCAGAGTTAGAT---------------------------------------------------------------------------------------------------------------------------------------------------------------------------------------------------------------------------------------------GGAGCAATTCTTGGCGCGGCACGTAATGCCAAGGAATCTTTGTCTAAATCTGAAAGT---------------------------------------------------------------------------GTAACATTA---------------------------------------------------------------------------------------------------------------------------------------------------------GCAGGAAAAGTTTTATATCGCGATACACTTGAAGAAATCGCCCGACCATTAATCACCAGAACTTTAAATATTTGCCGTATGGTGATGGAAGATGCAGGCGTTGCTAATGCTGAATTGCATGGTGTTGTATTGGTTGGCGGTTCAACCAAAATGCCGTTGGTGCGTCAACAAGTAGCCGAATTTTTCGCGCAACCGCCT---TTATGCAACTTAGACCCTGACCGGGTAGTTGCCTGTGGTGCCGCTAACCTCGCCCATCAGCTCACCCAA------------GGTGGC---------GGAACCTTATTATTAGATGTAACCCCCTTATCCTTAGGATTAGAATTAATGGGCGGCATTGTTGAAAAAGTAATCTACCGCAACACGCCAATCCCCGTAAATGTCGAACAAGAATTCACCACCTGGCAAGACGGGCAAACGGGCATGAAATTGCACGTAGTACAAGGCGAGCGCGAAATGGCGGAG------CAATGCCGTTCACTTGCTAGGTTCGAGCTGAAA---------AATATTCCTCCCATGGTGGCTGGAGCTGCCAAAATAAAAGTCGGCTTTCAAATAGATGCCGATGGTTTGCTAACTGTTTCCGCGCGAGAG---------GAAGTTACGGGCATAAAACAGGAAATTGCCGTAAAACCCAGTTAT---GGACTATCGGAAGAAGCAATGAATAATATGTTGTTAGAAAGCATGCAAAATGCCCGTGCAGATATAACTCTACGTTTACTGGTAGAAGCACGGGTAGAAGCCGAGCGCACCATATTAGACATTTCTAGCGCTTTGGCAGATGCGGGGTATTTATTGGAAGAATCGGAGCATGAAGAGCTGGATGTGCAAATAAACGCGCTGAAATCCGCAATTTCG---------GGTGAAGACCGC---------------------GAACAAATTGACGTTCTCCACCAATCCTTACAACATTTCGCCGCCCCCTTTGCGCAAAAGCGTATGGACAAGGCAGTGGCAGAAGCGTTAAAAGGAACGAAGATAAAT---------------------------------------------------------------------------------------------------------------------------------------------------------------------------------------------------------------
>1948350_Abacterium@DBAU01000025.1_2
---------------------------------ATGCTGCTGCAAATTCATGAGCCTGGA------------------------------------------------------------------------------------------------------------------------------------------------------------------CAAACC---CCGGACCCCCATGAC------------------------------CATGGTGCAGCAGTGGGGATTGATCTGGGCACCACGCATTCGGTCATC---GCCGTGTGGCGTGAT---GGT---GCGCCCATCGCCGTAGAAGAT---TCG---------------CAG---GGGTACTCAGTTATTCCCTCAGTTGTTGCGTACACA---GGGAAGAAT------------------------GCCATTGTTGGGCATGGGGCG---------------------------------------------------------------------------------------------------------------CTTTACCAGCAACAGCAAGGGGATATGCAGGCTGTGGCCTCAGTCAAACGGCTGATGGGACGCGCTTCA------CATGAGGTGGCGCAGGTT---------GCCCCATCGCTTTTGCCATTGTTGCAAGGC---------------------------GGT---AATGATACG---ATCCCGCGCTTGCGA---CTG------------GGGGACCGTGCGCGTACACCGATGGAAATTTCTGCGGATATACTGCGTCATCTGAAACGCATGGGTGAAGAGGCGCTG---GGGCGACCCGTCACGCGTGCCGTGATTACGGTACCAGCCTACTTTGATGATACAGCGCGTCTTGCCACCAAGGATGCGGCGCGTTTGGCGGGGTTAGAGGTGTTGCGGCTTATCAATGAGCCCACGGCGGCAGCGGTTGCTTATGGTCTGGAT---GAA------------------------------------------------------------------------------------------------------------------------------------------------------GGCCGT---------GAAGGTGTTTACGCCATTTATGATCTGGGCGGTGGGACGTTTGATATCTCACTACTCAATCTCGAAAAGGGCGTTTTTCAGGTATTGGCCACCGCGGGGGATACAGCGCTGGGGGGTGATGATATTGATCGCGCGGTAGCCAAAGCGCTTTCCTCGGCCGCGGAG---------------------------------------------------------------------------------------------------------------------------------------------------------------------------------------------------------------------------------------CCGACCGCGATGCAGCTGGCGTTTGCCCGGCAGATAAAAGAAACTCTGAGCACGCAAGAAAGC------------------------------------------------------------------------------------------------------------------------------------------------------------------------------------------------------------------------------------------------ACGGGTGAAATGACCCGTGCAGAGCTTGCGGCTCTAGCAAAGCCGCTGATTGATCGAACCCTGACTATCTGCCAGCAGGCACTGGACGATGCCGGTCTCGACACCTCGCAGTTGCATGGTGTGGTGCTGGTGGGAGGCTCGACCCGCATGCCGGCCGTACGTGAGGCCGTGGCGGCTTTTTTTAAGCAAACGCCG---AAAGCGGATATCGATCCTGATCGCGTGGTGGCTTATGGCGCGGCGGTGCAGGCGCATCAGTTGACGGAG------------GGCGGT---------GATAATCTTTTGCTCGATGTTCTGCCTCTTTCTCTGGGGCTCGAAACCATGGGCGATCTGGTGGAAAAATTATTGCATCGCAATACGCCTATCCCGGCCATGGTGGCGCAGGAATTTACCACCTATCAGGATGGTCAGACCGGCATGATGATTCATGTGGTGCAAGGTGAGCGTGAGTTGGCAAGC------CAGTGTCGCTCGCTGGCGCGTTTTGACCTGACA---------GGCATTCCTCCGATGTCGGCGGGCTCTGCACGTATTCGCGTAACCTTTCAGGTGGATGCCGATGGGTTGCTGACGGTTGCCGCCGAGGAA---------GCGATCACAGGAGTGCGGCAGGAAGTGGCAGTGAAGCCTTCGTAC---GGATTGCCGATTGAGGATGTTGAACGCATGATTCTGGATAGTTTCGAGCATGCGCGCAGCGATATCACGCAGCGATTGCTGATTGAAGCGAGGGTGGAAGCGGCACGTCTTGCCGAAGACCTACGCAGTGCGCTGTCCGCTGATGGGGCGCTGCTGACAGCACAGGAACGCGCGCCGTTGGAACGCGCGCTAGTGGCGCTTGATGAAGCCTGCCAA---------GGCGATGACCGT---------------------GATTTGATTGATGGCACGGTCATGCATGTAAAACACGTGAGTGCATCCTTCGCGCAGAAACGAATGGACAGGGCAATCGGCCTCGCCCTAAAAGGAGCACGCATTGAA---------------------------------------------------------------------------AATATAGGC---------------------------------------------------------------------------------------------------------------------------
>1948380_Abacterium@DDZS01000067.1_33
------------------------------ATGGCATTGCTCCAAATCCATGAACCCGGG------------------------------------------------------------------------------------------------------------------------------------------------------------------CAAACA---CCGGCACCGCACGCG------------------------ACGCCCGCCGAACCGGCGATCGGTATCGATCTGGGTACCACGCATAGCGTCGTC---GCGTTCAGTCATGCG---GAA---AAAATTGAGGTGTATGACGATCCGGCC---------------AGC---GGTTCGACCCTGACCCCTTCAGTTATCACGCATGGC------------------------------------------------------------------------------------------------------------------------------------------------------------------------------------------------GATACCGAATTGCGTTCCTTCAAGCGCTTTATGGGCAAAAATCCG------CAGGATATCGCTACGCAT------------------------TACGCATTGGCA------------------------------------GAGGATAAT---GTGCTGCGCTTTGAA---ACT------------TCCGCAGGTACCATCACGCCCGTGGAATGCTCGGCGCGCTTGTTGCGCCAGTTAAAAGAACGCGCCGAAAGCCAAAGC---GGACAAAAATTCGGCAAAGCCGTCATTACTGTGCCCGCCTATTTTGACGATGCCGCCCGCACCGCCACGCGTGACGCTGCACGTCTGGCAGGGCTGGAAGTGTTGCGCCTGCTAAACGAACCTACCGCTGCGGCACTGGCCTATGGACTCGAT---GCG------------------------------------------------------------------------------------------------------------------------------------------------------CAAGAA---------GAAGGCACTTTCGCGATATACGATCTTGGCGGTGGCACGTTTGATGTCTCGATTTTAAAGCTCGAGAAGGGCGTGTTTCAAGTACTCGCCACCGCAGGCGATACCCAACTGGGCGGCGACGATATCGATATGGCGATCATGCGCGCCTGGGTTGAATCCGGCGTGGATGAG------------------------------------------------------------------------------------------------------------------------------------------------------------------------------------------------------------------------ACGCAGTTAAGCCAGAGTGAATGGCTACAGCTGGCGCGAAAAGCCAAGGAATATGTAACTGAGCACGCGAAA---------------------------------------------------------------------------TATGAA---------------------------------------------------------------------------------------------------------------------------------------------------------GATGAGCGCGTGGCCTTATCGCGCGAAACGCTTGATCAGCTGACTCAGCCGTGGATTGCACGGAGTATGACCATTGTTGATTCTGCGTTGCATGATGCAGGATTGAAGGTAGAGGCGCTTGATGGCGTGGTGCTGGTTGGTGGGTCGACGCGGATGCCGCAAGTGCGCGAAGCGGTTGCCACCTATTTCCGTAAGCCACCT---TTAACGGGCATCGATCCCGATGAAGTCGTTGCCGTCGGCGCGGCGATTCAGGCGGAGGCACTGACCGTA------------GGTGCC---------GACCATCTATTGCTGGATGTGACGCCACTATCCCTAGGCTTAGAAACCATGGGCGGATTAGTTGAGAAACTGATCTGGCGCAATAGCCCGATTCCAACGTCAGTCGCACAGGAATTCACCACCTATCAGGATGGTCAGACGGCGATGAAAATCCATGTTTTGCAGGGTGAGCGCGAAATGGTCGAT------CAGTGTCGTTCGCTCGCGGAGTTTACTCTTCGC---------GGTATCCCGCCCTTGCCAGCCAATGTCGCGCGCATCGAAGTGCGCTTTACGATCGATGCGGATGGGTTGCTGACCGTATCCGCCAAGGAA---------ATGACCACTGGAACCGAGCAGCGGGTCGAAGTGAAGCCCTCCTAC---GGATTACCGCTGGAAGAAGTGGAAGCCATGCTTCGCGCGTCGATGGAACATGCGCAGGAAGATATTATGTTGCGTCTGCTCGCCGAAGCCCGCGTGGAAGCTGAGCGATTGATCGTCGAATTGAACGCAGCTATCGCCAAAGACCGCAACCTGCTCAGCGATGCCGAATTCGCCACCATCCAGCAACAGGTAGAAACGCTGAGTGTGGCATGCCAA---------GGCACGAATCGC---------------------GAACAGATTGATGCCGAAATTGAACAATTAAACCACCTTGCCAACCCTTTCGCGGAAAGACGCATGGACAAAGCCATCGCCTCTGCGTTAGAAGGAAAGAAAATTGAA---------------------------------------------------------------------------GAAGTGAGTTCC------------------------------------------------------------------------------------------------------------------------
>1948418_Abacterium@DITH01000084.1_4
---------------------------------------------------------------------------------------------------------------------------------------------------------------------------------------------------------------------------------------------------------------------------------------------------------------------------------------------------------------------------------------------------------------------------------------------------------------------------------------------------------------------------------------------------------------------------------------------------------------------------------------------------------------------------------------------------------------------------------------------------------------------------------------------------------------------------------------------------------------------------------------------------------------------------------------------------------------------------------------------------------------------------------------------------------------------------------------------------------------------------------------------------------------------------------------------------------------------------------------------------------------------------------------------------GGCACGTTTGATATCTCCATCCTTAAACTTCAAGAAGGCGTGTTCCAGGTGCTATCCACCGCGGGCGATACCCAGCTCGGCGGCGACGACATCGACCAGGCGATTGCCCTGCACGCCCTCGATCAGTTGGGCTTGAAGGAAAGC------------------------------------------------------------------------------------------------------------------------------------------------------------------------------------------------------------GAATTCACCCTGCGCAACCAGAATAAAATCCGCGCCCTTGCGCGCTTGAAGAAAGAAAAACTCACCAGCGAGAGCACC---------------------------------------------------------------------------GCCAGCCTGCGCTGGAAA---------------------------------------------------------------------------------------------------------------------------------------------GACGGCGAAGTCGCCCTGAACCGTGAACTGGTTGAAACACTGGCGCGACCCTTTATCCAACGGACCTTGCTGGCCTGTCACCAGGCGCTGGCCGATGCCGGACTCGAACCCGAACAGATCGATGGCGTCGTGCTGGTTGGTGGCTCGACCCGCATGCCGCTGGTGAAACACATGGTGGGTGAATATTTTGGCAAAACGCCG---CTCGATGGGCACGATCCCGATCTGGTTGTGGCCTATGGCGCCGCCGTGCAGGCCGAAGCGCTCACGCAA------------GGGGGC---------GAGACCTTGCTGCTCGACGTAACACCGCTTTCACTCGGGCTTGAAACCTATGGCGGCATTGTCGAGAAAGTGATCCACCGCAATACGCCGATTCCGGCGGCCGTGTCGCAGGAATTCACCACCTATCAGGACGGCCAGACCGCGATGAGCATTCACGTGCTTCAAGGCGAGCGCGAGAAAGCCAGC------GATTGCCGTAGCCTCGCGAAATTCGAACTGCGC---------GGCATCCCGCCGATGGTGGCTGGGGCAGCGCGCATCCGTGTGACATTCTCGATCGATGCCGATGGACTTTTAACGGTCGGGGCGAAAGAA---------CTAACCACCGGCACCGAACAGCAGGTGGTCGTGACGCCTGCCTCG---GGGTTGGAGTTTGAAGATATCGTCCGCATGGTCGAAGAAGGCAACGTCCATGCCCGCGCCGACATCACCGAGCGGTTACTGATCGAAGCGCGCGTTGAGGCCGACCGTAACCTGGCTGAACTTGATGCTGCGCTCGGCGCCGACCGCGGGCTGCTTAAGCCGGGAGAGGAAGCGATGATCGCCGCCCAGGTGGCGACCGTCAAAAAAGCCGTGGCG---------GGTGATAACCGC---------------------GAACGGATCGACCACGAGGTTCACCAGCTAAACGCGCTGGTGGGGCCCTTTGCCGAGCGACGCATGAACAAGGCTATCGCCAGTGCGCTCGAAGGCAAAAAAGTAGAT---------------------------------------------------------------------------GATATAAAA---------------------------------------------------------------------------------------------------------------------------
>1895706_Abacterium@OJW46275.1
---------------------------------ATGCTATTACAACTCGTTGAACCAGGA------------------------------------------------------------------------------------------------------------------------------------------------------------------CAAACC---TCAGGTCCCCATGCT------------------------CATGGGGAAGGGGTTGTCGTTGGAATCGATCTCGGGACGACCCATTCCGTTGTT---GCCCTTGTACAAGAT---AAT---AAACCCTGTGTTTTGGACGTT---GAA---------------GGG---AAAGGTCCTCTTATTCCTTCCATTGTGAGCCTCACT---GAAGAAGGA------------------------TTCACCGTGGGTGAATCCTTG---------------------------------------------------------------------------------------------------------------------------------------AACGAAAAACTCAGCTCCACCAAACGTTTGATGGGGCGGGATCGT------AAAGATCCAATTTGTTCC---------------CAATTTCCACAGCTAACC---------------------------------------CCCGGCATC---GGCATTCGTCTTCAG---TTA------------GGCGCCCATACCCTTACTCCCGTTGAAGTTGCAAGCCATATTCTTTCCTATATGAAGCAAGGGGTTGAAAAAAGGCTT---GGGAAGCCTGTTGAAGGGGCTGTGATTACGGTTCCCGCCTATTTCGATGAAGCTGCGCGTGTGGCAACCAAGCAAGCCGCAGCCCTTGCTGGTATTAGAGTACTACGTCTTATCAATGAACCTACGGCAGCCGCTTTGGCCTATGGCCTCGAA---ACG------------------------------------------------------------------------------------------------------------------------------------------------------GGGTCT---------GAAGGGATCTACGGCATTTATGATTTTGGCGGAGGAACCTTTGATCTTTCTCTTTTGAAGTTAGAGAACGGTGTCTTTCAAGTTTTGGCCACAGGTGGGGATTTGAATTTAGGAGGAGATGATATTGACCATGCGGTAGCCGAGCATCTTAAA---------------------------------------------------------------------------------------------------------------------------------------------------------------------------------------------------------------------------------------------------------TTAAGGGATGTGAGGCACGCCCGTGCGCTTAAAGAAAACCTTACAGAGCACAACTCT---------------------------------------------------------------------------TTTGAG---------------------------------------------------------------------------------------------------------------------------------------------------------------------GGGGTGATGCGTAATGATCTTGAAGCTCTTGCCGCTCCTTTTGTAAAGAGAACGATCAATATTACAGGAGATGTTCTTCAGGATGCTGGACTTTCTGTTGGGGACGTTAAAGGAGTCGTTCTCGTGGGTGGGATGACGCGTATGCCTTTCGTACGGCAAGAAGTTGCGGCTTTTTTTGGAAAGGCTCCT---TTATGTGATATTGATCCCGATCAAGCCGTAGCCTTGGGGGCGTCTCTTTTCGCCCATGGATTAAGGTAT------------GGATCG---------GATGCGCTTCTCTTGGATGTTACACCTCTTTCCTTGGGGCTTGAAACGATAGGAGGGCTTGTGGAGAAAATTATTCCTCGCAATACGCCCCTTCCAGCCTTGGCCTCTCAAGAGTTTACGACCCATCAAGATGGACAGGGGGGCATGATGATCCATGTGGTCCAAGGGGAGCGGGAATTTGTTCAA------GATTGTAGGTCTTTGGCTCAGTTTGATCTTTTC---------GGATTGCCGCCATTGCCCGCAGGAGCAGCCCGTGTTCGGGTTGATTTTGCTGTTGATGTTGAAGGACTTTTGACGGTGAGTGCTTTTGAA---------AAAACAACAGGTCTTAGCCAACATATAGAAGTTCGTCCCTCCTAT---GGTTTTGATGAAAAAACTCTTTCGGACATGATTCTTGAGAGCCAAAAATACGGGAAGAATGATATGCAAAAAAGGGTCAAGGCTGAGGAAAAGCTTAAGGCGGAGCGGTTGAGTTTGCGGATTTCA---------------------------------------------------------------------------------------------------------------------------------------------------------------------------------------------------------------------------------------------------------------------------------------------------------------------------------------------------------------------------------------------------------------------------------------------------------------
>1797230_Abacterium@OFX07129.1
---------------------------------ATGCCCTTACAGCTTGTTGAACCTGGA------------------------------------------------------------------------------------------------------------------------------------------------------------------CAATTT---CCTGATCGTCATGAG------------------------GCCTCCCAAGGTGTTGTGGTCGGCATTGATCTTGGTACAACCCACTCCGTAGTA---GCCTATGTTCACAAT---AAT---GTTCCGACCGTCTTGGAGATT---GAG---------------------GGAGGATTATTGATTCCCTCGATTCTGAGCGTTGCT---GAGGATGGG------------------------TTTTGTATAGGGAAAAAGTTA---------------------------------------------------------------------------------------------------------------------------------------AGAGAAAGCCTTTCCTCAACGAAACGCTTGATGGGACGAGGCGTG------GAGGATGCCATTTGTTTG---------------CAATTTCCTCAGCTCATG---------------------------------------TCTGGAAGA---GATATTCGGTTAAAA---TTG------------GGGGCACACACCTTAACTCCTGTTGAGGTGGCAAGCTATATTTTAAGCTACATTCGGAGCGGGGTAGAAAAGAAACTT---AGGGCGCCCTTAGAAGCCGCTGTGATTACAGTGCCAGCATACTTTGATGAAGCGGCACGCGTAGCCACAAAGCAAGCCGCAGCCATCGCAGGCATTAAGGTTTTACGCCTTATTAATGAACCCACAGCAGCAGCTCTTGCTTATGGTTTAGAA---TCA------------------------------------------------------------------------------------------------------------------------------------------------------GGGGCC---------GAGGGTATTTATGCCATCTACGATTTGGGGGGGGGAACATTTGATTTGTCCCTTTTAAAGCTTCAAAAGGGTGTATTCCAGGTTCTTGCTACAGGTGGCGATCTCAACCTAGGCGGTGATGATATTGATCATGTTTTTGCAGCCTTTTTGAAA---------------------------------------------------------------------------------------------------------------------------------------------------------------------------------------------------------------------------------------------------------ACTAAAGATATCTCTTATGCACGTATCCTAAAAGAAAATCTATCCCATAAAGAAGAC---------------------------------------------------------------------------TATGAA---------------------------------------------------------------------------------------------------------------------------------------------------------------------GGTGTATCACGAAAAGATTTGGAAACCATAGCACAGCACTTTGTGAACAAAACCCTTGAAATTTCCAAAGAGGTCCTTAAGGATGCCTCTCTGAATTCAGAAGATCTAGAAGGGGTGGTCTTAGTAGGGGGAATGACCCGTATGCCCTTGATTAGACAAGAAGTAGAAGCCTTTTTTGGCAAAGCGCCC---CTCCGTGATGTTGATCCCGATTTGGCTGTCGCTTTGGGAGCAGCTCTCTCCGCTCATGGATTGACTTAT------------GGGGCG---------GAAACCCTTCTCCTCGATGTGACGCCTCTTTCTTTGGGACTTGAAACGCTGGGAGGTCTTGTAGAAAAAATCATTCCTCGCAATACTCCCCTGCCCGCCCTTGCAAGTCAAGAATTTACAACTCATCAAGATGGGCAAGACGGCATGGTCATTCATGTCGTTCAAGGAGAGCGCGAGTTCGTGCAA------GATTGCAGGTCACTTGCGCGATTTGAATTGCAA---------GGACTTCCCCCTTTGCCTGCAGGGATCGCGCGTGTTCGAGTTGATTTTGCTCTTGATGTCGAAGGGCTTTTAACGGTCAGCGCACTTGAG---------AAAACAACGGGCCTTTCACAATACATCGAGGTGCGTCCTTCTTAT---AGCTTTGATGAAAAAACCCTTTCCACTATACTTCTTGAAAGCCAAAAATACGGGCGAGAAGATATGGAGAAACGTTTCACGATGGAGAAAACCCTTTATTTAAGAAAT------------------GGA------------------------------------------------------------------------------------------------------------------------------------------------------------------------------------------------------------------------------------------------------------------------------------------------------------------------------------------------------------------------------------------------------------------------------------------------------------
>1414854_CNamoebiphila@ARN85229.1
---------------------------------ATGTTTTTAGAGATTTCAGAACCAGGG------------------------------------------------------------------------------------------------------------------------------------------------------------------GACACA---CAAGCTAATCAAAAG------------------------GATGCTCACTATACAGCTATCGGTATAGATTTAGGGACGACTCATTCTCTTGTC---GCTTATAAAGAAAAC---TCA---GAAGTAATTGTTTTAGGTGGT---------------------------GAGGAGCGTCTTCTTCCTTCCGTAGTAGCATATCTT---GAAGATGGC------------------------TTTAGAGTTGGGCATAAAGCT---------------------------------------------------------------------------------------------------------------TTAACCTACGAAATTTCGAATCCAGAATATTATGTGCGTTCCATTAAGAGGCTCATGGGCAGAAGTGCT------GAAGAGGCTCTTAATGAC------------CCTCTTTTTTCTTCTCGAGTCGAACGA---------------------------AAT---AAAGGATCT---TTACTGCAACTCAAA---ATT------------GGAACTCAATTGCTTACGCCTATTGAGATATCAGCGTTAATTTTAAAAGAATTACGTGATCGTGCTGAACATGCTCTA---GGGCACCCTGTGACAAAGGCTGTAGTTACAGTGCCAGCTTATTTTGATGAGAATGCCCGCACAGCAACACGTAATGCAGCACGGATTGCTGGTCTTGAGGTCCTCCGGCTTTTGAATGAACCAACATCCGCAGCTCTTGCCTATGGTCTTGAT---AAA------------------------------------------------------------------------------------------------------------------------------------------------------GGTGTC---------GAAGGGCTTTATGCCGTTTATGATTTTGGAGGTGGAACCTTTGATTTTACTCTTCTAAAGTTAACGAAGGGCGTTTTTCAAGTTTTGGCGACGGGTGGAGATACTCGTTTAGGAGGAGATGATTTAGATCAAGCTATCGTTGATCATATTCTTCTCAAACGATTGGAAGCATATGGT---------ATC------------------------------------------------------------------------------------------------------------------------------------------------------------------------------------------AAAGAAACTCTTTCGTTAAGTGATCATCATCGTCTTTTAAAAGAAGCCAGGGATATAAAGGAACTTTTATCCTTTGAAATGGAA---------------------------------------------------------------------------GTGCCTTTTGGGTTTAGTCTT---------------------------------------------------------------------------------------------------------------------------------GATGGGCGTGACTCAGCCCATCGTTTAAGTCGTGATGAGTTTGCTGAAATTGCTGATCCACTGATTAATCAGACGATAGAGATTTGTCGTCGAGTTCTATCTGATCAAAAAGTTGCTCCAGAGCATATTGAAGGAGTTGTATTGGTTGGGGGGTCTACGCGTATGCCATTGGTTGTTGAAGCTGTAAAATCTTACTTTGGTAAGTCGCCC---CTTCAAGATATTAACCCAGATGAGGCTGTTGTTTATGGAGCAGCTATTCAAGCTGATGCACTTTCAGGT------------GGACATACG------GATGCTCTACTCCTCGATGTGACTCCTCTATCTTTAGGCATTGAAACCATGGGGGGCATTGTAGAAAAGATGATTCCTCGAAATTCAGCAATTCCAATCTCAAAATCTCAGGAATTTACAACATATCAAGATGGTCAACAGGCAATTCTTTTGCACGTAGTTCAAGGTGAAAGAGAGATGGTCGAA------GATTGCCGCTCTTTAGCCAAATTTGAACTGCAA---------GGTATTCCACCTCTACCTGCTGGACAGGCAAGGGTTAATGTTAAATTTACGATGGATGCTGATGGATTGTTGACAGTGAGTGCTTACGAG---------AAAAATACGGGAATAGAGCAGAGCATTGAAATAAAACCTACCTAT---GGTCTCAGTGAAGATGAAATGAAATCTATGATTTTAAAAGGACTAGCTCATGGAAAAGAAGATATGGAGCAAAGACTTTTAATTGAAGCGCGCTTTAAAGCTGATGCCCTTCTTAAGCATTTAAATGAAGCTATGATTGTAGATAGAGAGTTATTAAGTGATCATGAGAGGTGCAATATTGAACTGCAAGTAAACGCTCTTAAACAAGCTCTTAAA---------GATGAAAATAGG---------------------GTTCTTATCCGTGAAGAAACTGTAAAGTTAGAAAAGACGAGTCAAGGGTTTGCTTTGAAAAGAGTTAATAAAGCTTTAGATCGCCATGTGGCAACCAAGAACATTGAT---------------------------------------------------------------------------ACGCTT------------------------------------------------------------------------------------------------------------------------------
>1973897_Abacterium@PIZ32866.1
---------------------------------ATGCTTTTGCAAATTGAAGAACCAAACGCA------------------------------------------------------------------------------------------------------------------------------------------------------------------------CCGGTCAAAAAAGAC------------------------GTGCATCAATCGCAAGCTATTGGTATTGATTTAGGTACAACGCATACTGTTGTG---TCTTACGTTAAAAAT---AAT---CAGGTAGAGACAATCCTTATT---------------------AAT---GACAGCAAACTGATGCCATCCGTTGTTGGCCATAGT---GAAAATGGT------------------------TTCATAACAGGAAAAAGTGCA------------------------------------------------------------------------------------------------------------------------------CAAGAATGTGGGGATTGCGTTTATTCCATTAAGCGTAACATGCACAAACCCGCT------GAAAAGCTTGCATTTGGT---------------------------------------------------------------------------------------------------------------------------------AAAACAACCGTAGAACTGACAGCAGAAATTTTAAAAACAGCCAGGAAAGCTGCTGAAAATACTTTA---GGCGAAGCTGTTCATGACGCTGTTATTACGGTTCCTGCCTACTTTGATGACACACAAAGGCAAGCAACAAAAGATGCTGCTAAATTAGCCGACCTTAATGTTTTACGTTTATTAAGCGAACCAACAGCTGCAGCACTTGCCTATGGTCTGGAT---AAA------------------------------------------------------------------------------------------------------------------------------------------------------AAAACA---------GAAGGTCTATATTTGGTATACGATCTTGGTGGCGGCACCTTCGATGTTTCTTTACTAAAATTTACAAAAGGGGTTTTTCAAGTAATAGGGACTAACGGAAATACAGCGCTTGGCGGCGATGATATAGACCATAAAATTGTTGAGTTTTTGAAATGGGAAAACACATTAAAAAACCGA---------------------------------------------------------------------------------------------------------------------------------------------------------------------------------------------------------------------------------------------TTAAAGGCAAAAACGTTAAAACATGATGTTATAAAG---------------------------------------------------------------------------------------------------------------------------------------------------------------------------------------------------------------------------------------------------GGTGGCACAGACCTGATATCTGAAAAAGACTTATTATCCCTATCAAAAGATTTACTGCAAGAAACCCTAGCATGTTGTGATCAAGTTTTAAAAGACACCTCTTGTAAACTTCAAGATCTTGATGGCATTATTTTAGTCGGTGGTTCTACACGGTTATATGGTCTATCAAAAACACTTGAAAAGTATTTTAATCAAAAACCC---TATCAAGATATTGATCCGGATTTATCTATTTCACATGGCGCTGCCCTAACAGCGCATGCATTAACACAA------------GGCGCA---------GAAACCTTATTGCTGGATGTCACCCCCCTATCCTTAGGTATGGAAATTATGGGTGGCCTAACTGAAAAAATTATCCCAAAAAACTCCCCCATTCCGGTGCAAAAGGCACAAGAATTTACAACCTATCAAGATAACCAAACAGGCCTTAAGATTCACGTCTTACAAGGCGAGCGTGAAATGGTGAAA------GATTGCCGCTCTTTATGCGAATTTACCTTTAGC---------AATATTCCCCCCATGCCTGCTGGAATGGCCCGCATTAGAATAACTTTCGCCTTAGATGCTGATGGTTTATTAAGTGTCTCTGCAAAAGAA---------ATGCATACAAATAAAGAGCAGCACGTTGAGGTAAAACCTTCTTAC---GGCCTGACAGAAGAACAAATGCACAAAATGCTTTATGATGCTCAATTGCACGCAAAAAAGGATATTCATGAGCGCTTATTAAGCGAAGCTATTGTGCAAAGTAGCCATCTGTTAAAAGTGGTATCACGCGCAATAGAAGAAGATCGTGATCTTCTTAATGATAGCCAATACGCAAACATTCAAGATCTGATGGAAAAAATAAGACATAGTATTAGC---------AAGAAAGACTGT---------------------GATAATATTAAGCAGCTTACCGAAGAACTTTCACAAACGACACAAGCCTTTGCCGAAAAAAGATTAGAACGTTCTATTAGTAAGCAGCTTATTAACAGCAATACA------------------------------------------------------------------------------------------------------------------------------------------------------------------------------------------------------------------
>1895707_Abacterium@OJV45438.1
---------------------------------ATGCTACTCCAAATTTGTGAACCCGGT------------------------------------------------------------------------------------------------------------------------------------------------------------------ACAACA---CCAACCCCACATGAA------------------------ACAGACGACAACATCGCTGTTGGCATTGACCTGGGGACAACGCATACCGTAGCC---AGCATCATGATGAAT---GGT---AGACCGGTGGTTTTGCGGTGGGGA------------------------CACCAATCTTTGATTCCATCGGCTGTCCGCTTATTT---GAAAATGGCGAT---------------------GTAGCTGTTGGCGAAGATGCT---------------------------------------------------------------------------------------------------------------TTAAAA---------CCTAACGATGGAAAATTGGTTTTGTCCATAAAGCGCAGCATGACAAACAGTACT------GCGCCCGAGGCTACT------------------------------------------------------------------------------------------------TTCACA---GTT------------GGTCATGTCAAATGGTCAGCGGTTACAATTACCGCCCAAATTCTCAAGTTTGTTAAGAATGAGATTGAATCGGTATTA---GGAAGAGCTATTCACCAAGCGGTGATCACTGTCCCTGCTTATTTCGATGATGCAGCCCGAACAGCCACAAAGCAGGCTGCCCAAATTGCGGGTATCCACGTGCTACGCCTACTTAACGAACCCACAGCCGCAGCTGTTGCCTATGGTATGAAT---ATG------------------------------------------------------------------------------------------------------------------------------------------------------CATTCT---------CAAAATGCTTTCGCCATATACGATCTAGGGGGCGGAACTTTTGATGTATCTATCCTTAAACCAAGCGAGGGCGTGTTACGCGTTCTGTCTACGGCAGGAGATACACAATTGGGTGGCGACGATTTTGATAAAGCCCTTATCAAACTGATTGAACATAAACACAACACCACTCTTCCC---------------------------------------------------------------------------------------------------------------------------------------------------------------------------------------------------------------------------TCAACACCTCAGGTCAAGCTCTGGGCAAGGGACTTAAAGCAACAGCTCACTCATAAGAAAACC---------------------------------------------------------------------------ATACCTTATGAGATTGATCTA---------------------------------------------------------------------------------------------------------------------------------AATGACACAAAGATCCATGGTGATCTTTCGGTAGAAGAATTTGATGCCGCTATAAAACCACTTGTGGATAAAACCCTTACCATCGTTGATCAAGCGATGCGAGATACCAAACTAACTAAAGATCAACTAGACAGCGTTATCTTGGTTGGAGGAAGTACACGCGTACCAGCCATTATCAAAGCTGTTGAAGCCCATTTTTCAAAATCTCCG---CTGTCTTACCTCAACCCTGATGAGGTTGTTGCCATGGGAGCCGGGATTCAAGCTGGCGCTTTAACCCAT------------GGGGCG---------AATACAGTCTTGCTAGACGTAATCCCGATTTCATTGGGGCTAGAGACGATGGGTGGCATTGTGGAAAAGATCATCCATCGCAACACCTCTATTCCCACCACCCAATCTCAAACTTTCACCACCTTTGTGGACGGACAAACAGCTTTAACCATTCACGTTGTGCAAGGCGAAAGAGAGATGGTAAAC------GATTGTCGTTCTTTAGCAAAATTTACCCTTCGT---------AACATCCCACCTAAACCAGCTGGAACAGCTAAAATAACGGTAACATTTCAGGTTGATGCCGATGGCCTACTCACAGTCACAGCTGAAGAA---------GAAACAACCAGCACTAAACAATCTGTAGAAGTGAATCCTACATTT---GGTTTAAACGAAGAAGAGATGATTGCTCATCTTGAATCGGCCATGAAACACGCTCAATCTGATATGAGAAAGCGACTTTTGGAAGAAGCCAAAGTTGAAAGCAAAAGGCTTATTCAAGCCTTGGAAAAAGCTTTATCGCTTGATAGCTGTCTTCTGGATGCAGCAACATTATCGCAATTGCAAAATGCGACAGCCGATCTAAAAACTTCACTGGAC---------ACGCAGGACATT---------------------GATACCATTAAACCTCTATGCGAAAATCTGGAAAGGCTTTCGCATTCTTTTGCTGAAAAGAGAATAGCTCATGCCATTAGACAATCG------------------------------------------------------------------------------------------------------------------------------------------------------------------------------------------------------------------------------------
>696127_CMmitochondrii@AEI88642.1
------------------------------ATGAAGTTATATAACATCACGGAGCCCAGC---------------------------------------------------------------------------------------------------------------------------------------------------------------------------------------------------------------------GAAGCAATTCCTGCAATAGGCATTGACTTAGGGACCACTAATTCGTTAATC---GCAGTTAAAAAAGAA---------AAAGCATACGTTATCGCAGAC---GAA---------------CAT---GGGGATAAAATTTTACCGTCGGTTGTTCTTCATAGA---GACGACGAT------------------------GTTATAGTAGGAAAAGAAGCA------------------------------------------------------------------------------------------------------------------------------GTGGGATTAGAGCGTTCTATTTCTTCGGTGAAACGCCTTATTGGAAAAGGAGTT------GAGGATATCAAAACAAAA---------------GATGTTGTAACAAAAATACATTACAAC------------------------TCT---GACCGTCAG---AACATCTTCCTTGAT---ATA------------AATGGCAAGCACGTTTCCGTGGTAGAAGTTTCTGCAGAAATTCTAAAAGCTTTAAAACAAAGGGCAGAGAAGGTTTTG---AATCAGGCAGTTACTAAAGTAGTTATAACCGTTCCTGCATATTTTGATGATGCTAGTAGGAATGCAACAAGAGCAGCAGCTCAACTCGCAGGGCTTGAAGTTTTACGCTTAATCAACGAACCAACCGCTGCTGCGCTTGCTTATGGCTTAGAT---AAA------------------------------------------------------------------------------------------------------------------------------------------------------AAGAGC---------CATGGTGTATTTTTAGTGTATGATTTAGGTGGTGGAACTTTTGATATTTCAATTGTCACCAAAAAAGAAGGAGTAATGCAAGTCATCGCAACCGCAGGTGATGTCAGCTTAGGTGGGGACGACTTTGATTTAATTTTATTTAAGCTTATTAAAGCAAAATATCAATTAACTGATCAG---------------------------------------------------------------------------------------------------------------------------------------------------------------------------------------------------------------------------CTAAACAATCAGATCTTAATGGAAATTAAAGAAATCAGAGAAAACCTGACAGTACAGCCAGTG---------------------------------------------------------------------------TGGAGCGGGTTGTTTTCA---------------------------------------------------------------------------------------------------------------------------------------------AAGCGGCATATCCATATTGCTCGAAAAGAATTTGAACAAGCAATAGATCCTCTTTTAAGAAAGACAGTTAAACTAATGCAGAGAGCTCTTAGGGATGCTGAACTCCGACAAGAGGAAATAGCCGATATAGTCTTAGTTGGAGGGGCAACAAGGACTCCGGCGGTCAAAAAGATTATTAAAGATTTTTTTAATAAAGAACCA---CTAGACGAAGTTAACCCCGATGAGATAGTTGCTCTCGGCGCAGCCGATCACGCTAATTCACTTCTTAAC------------GGTAATGAAGAT---GATTCTCTATTACTAGACGTTACTCCTTTAACACTTAGTATAGAATTAATGGGTGAAGTTGTGGAACGTATAATCCCAAGGAATACACCTATTCCGATTTCAATTACTAAGACCTTTACCAATTATAGTGCGGAACAAACTGGGATGAAACTAAATATATTGCAAGGCGAAGGAGAAACAGTTGCC------TCTTGTAGATCTCTTGGAACCCTTGAATTAAAA---------GGTATTCCAAAAATGCCAGCTGGCGAGGCCCGGGTTGAAATAACTTTCATTATTGATGCAAATGGTGTATTAACTGTTATAGCTTGTGAA---------AAAACTCAAAATATTCATCAAGAAGTCACTTTAAATCCAACTTAC---GGTTTAAGTGAAGAAACATTACTAAAGTTATTAAAATTAAGTAGT------------------------------------------------------------------------------------------------------------------------------------------------------------------------------------------------------------------------------------------------------------------------------------------------------------------------------------------------------------------------------------------------------------------------------------------------------------------------------------------------------------------------------------------------
>86106_Eof@AIF81593.1
------------------------------ATGATACTATTTGATATTCAAGAGCCGGGA------------------------------------------------------------------------------------------------------------------------------------------------------------------GAAACA---GAAAGC---------------------------------TACCCGATCGGTAAAAGCATAGGTATTGATTTAGGTACAACTAATTCATTGGCG---GCAGTTTCTTCGAAC---CGG---CAACCTGTAATAATTGCAGAT---AAG------------ATGAGC---GGTGAAAAAATTTTACCTTCTATAGTCGCTTTTGAT---AATAACCGC------------------------AGCTACGTGGGAAATGATGCT------------------------------------------------------------------------------------------------------------------------------TTAAACCACAGCACATATATCTCTTCAATAAAAAGATTGATGGGGAGAGGAATA------GAAGATATCAAAGGTTTG---------------CATCTGCCATATGATATTAATCAGAAT------------------------TCT---AACCAAAAC---TTAATTCAACTTAAT---ATT------------AATAATACTGTTAAAGACCCGATTGAAATTTCTGCTGAGATTTTAAAAGAATTAAAAAGAAGAGCAGAAGAATATTTG---GGAGAAAAGGTAGAAAATGCGGTAATAACTGTTCCGGCATATTTCGATGATGCTGCACGTGTAGCCACTAAGAATGCCGCGCAAATTGTCGGCCTTAAAGTTTTAAGGCTATTAAATGAGCCGACGGCTGCAGCCATTGCTTATAGCTTAGAT---AAA------------------------------------------------------------------------------------------------------------------------------------------------------AATGAA---------TCAGGAATTTTTGCCGTATATGATTTCGGGGGTGGTACTTTTGATGTTTCTATACTTAGACTTGAGAAAGGAATTTTCCAGGTTTTAGCTACGGGTGGAGATGTTGAGCTCGGCGGAGATGAGCTTGATAAAGAAATTATAACCTATTTTACCGATCAGAAG------------------------------------------------------------------------------------------------------------------------------------------------------------------------------------------------------------------------------CTTGATATTAATAGCCTTCAGGTTTACCTACGGGAAGCAAGAAAGATAAAAGAATATTTAACTGATAACACTCAC---------------------------------------------------------------------------TGGCAAGGTGAAATTTTA---------------------------------------------------------------------------------------------------------------------------------------------AATCAAAAATATTCTCTTTCTCAAATTGAGTTTAATAATTTAATTAAGCCTTATATCAGTAAGACAATTAAAATATTTAAGAATGTTTTAAAGCAAGCGGAAATTGAGGTTAACGATATTAGTGAAATCATTCTGGTCGGCGGATCTACCAGAGTTCCTTATGTTAAAGCGGCTTTAACTCAAGCTTTCGATAAGAAGCCG---TTAGATACAATCAACCCTGAAGAAATTGTAGCTCTGGGGGCTGCTATTCAGGCTGAAGCTTTAACTTAT------------GGAAGC---------GACAATATCCTTCTTGATGTTACACCTCTTTCCTTAGGGATAGAACTTATGGGGGGCATTTCGGAAATAATTATTCCTAGGAATTCCCCGTTACCTACGCAGCAAAAAAGAATGTATACCACACATAGTGATGGCCAAACCGGGTTAAAAATACATGTGATCCAAGGGGAAAGTGAGAAGGTTTCC------GAGTGTAGGTCACTTGCTCATTTTGAGCTTAAA---------GGCCTGCCTCAATTACCGGCCGGAGAACCGAGAATAGAGATTACTTTCAAAATTGATGCTGACGGAATTTTAACGGTAACCGCTTATGAA---------AAGCTTACAGAAACTAAGCAGGAAATTGAAATTAAACCTGCATAC---GGCTTGAAGGAAGAAGAAGTACTTAGTTTGTTGCAAAAAAAT------------------------------------------------------------------------------------------------------------------------------------------------------------------------------------------------------------------------AATGTCATT------------------------------------------------------------------------------------------------------------------------------------------------------------------------------------------------------------------------------------------------------------------------------------------------------------------
>1528098_Rbacterium@AIL65396.1
ATG---------------------------ATGCAACTACTCACAATAAATGAACCAGCG------------------------------------------------------------------------------------------------------------------------------------------------------------------GTTAAA---AATAAACGT------------------------------AATGAAACTGAGCTGGCTATAGGCATTGATTTAGGCACTACTAATTCTTTAGTG---GCTGTCACTAGTCAA---GGT---ATACCTACGGTTATTGGTAAT------------------------------------ATTATACCATCTATTGTAAACTATCAA---GCAAGAGGAGTT---------------------ATCACTGTAGGAAAGGAACCT---------------------------------------------------------------------------------------------------------------GAGGATAAATTG---------TCCACTATTACTGTACGTTCTATTAAAAGATTTATGGGAAAAAATGCA------GAAGAAATTATTTCTATGAATTTAATTAATTCTGATGTACAAAAATTAATAGTTAAT---------------------------GAA---GAAAGGGGT---GTGATAGGATTAAAT---ATT------------CATAATATAGTACAAACTCCAACTCAGATTTCAGCAGAAATTTTAGGCCATTTAAAAAATATTGCAGAGAAAGCCTTA---CAAAGACCTGTAACAAAGGCTGTGATAACTGTACCAGCCTATTTTGATGATGCTGCAAGAAATGCTACTAAGGAAGCAGCAAGATTAGCTAATTTAGAAGTTCTGCGATTATTAAATGAGCCAACAGCTGCAGCCCTTGCATATGGTTTAGAT---AAT------------------------------------------------------------------------------------------------------------------------------------------------------AAATTA---------GAAGGTATATATATAGTGTATGATTTAGGTGGAGGCACATTTGATGTATCCATATTACGTATGACTCAAGGAGTGTTTCAAGTGATTGCAACTGGTGGAGACACCCTGCTTGGAGGAGATGATTTTGATAATTTGATTTTACAGGCACTATTACGTAATTTAGGTAGTAATGCAGAA---------TTA---------------------------------------------------------------------------------------------------------------------------------------------------------------------------------------------------------------GATATTGCTGCTCTTAAGTTAGAAGCTAAATCTATTAAAGAACTCTTATCAACGGAGCTATCA---------------------------------------------------------------------------GTTATCAAGCAATTTAAAGTA---------------------------------------------------------------------------------------------------------------------------------GATAACAGTATGATAGATTTTAAAATAACTAGATCAGAATTTGATAATATGATTAGCAATCATGTTAATAAAACTATCTATATTTTAGAGCAGGTATTAAAAGATGCAAAATTAGGCATAAATGATATTTTAGGTGTGATATTAGTAGGTGGTGCTACGCGTATTCCTCTAATTAAAGCTAAACTTACAACATTTTTTAATCAAGAACCG---TTATGTGATTTAGATCCAGATAAGGTAGTTGCTTTAGGGGCGGCTTTGCAAGCAAAGAATTTATCTATA------------GGCTCA---------GATCATTTGTTGCTTGATGTCACGCCTTTGTCGCTTGGTGTTGAAATGATGGGAGGAGTGGTAGAAAAAATTATTCCACGCAATACTCCTATACCAGTTAGTTATTCACAAGAATTTACTACCTATCAAGATGGTCAGACAGGGATGAAATTTCATATTGTACAAGGGGAACGAGAAATGGCAGAG------AATTGCAGATCTCTAGCACATTTTGAACTGAAT---------AATATACCACCGCTACGTGCAGGTGTAGCTCGTATTAAGGTAACATTTAATATAGATGCTGATGGAATACTAACAGTACATGCAGTTGAA---------AAAACTACTGGCATAAAACAAAAAATTATTATAAAACCAACATAT---GGATTGCATCATGAAGACGTAACTAAGGCTTTATATGATGCAGCAAAGCATGCAGCTCAAGATATAGAGGTAAAATTATTAGTAGACTTAAGGATAAAAGCTAACAAACTTTTAGAAGACGTAAAAAGAGCAGATTTAATAAATAATAATTTGTTAAGTCTTGTAGAAAAAGAAGATTTGCGTGATATTATCGCAAAACTAGATCAAGCTTTAAAT---------AGTGATGATCGA---------------------GGGTTGATAGATAATAATATTCTTATTTTTGAATCTATGGTTAACCCTTTGATTTCAAAGATTACAAATCAATATTTAAAACAGGCTCTGAAAAAACAGGATACACAT---------------------------------------------------------------------------GATACTACAAAT------------------------------------------------------------------------------------------------------------------------
>1970491_Abacterium@OZA44093.1
ATGACCCAG---------------ACACATACACATCTTTTTCAAATCACGGAGCCTGGA------------------------------------------------------------------------------------------------------------------------------------------------------------------GAAAGA---AGGCAAGAAACCCCT------------------------GAAAACAAGACACTTGCCATTGGGATTGATCTTGGGACCACCAATACGGTGGGG---GCTGTCTTAGAGGAAAAGAATTCTGTCCCGCGGCTTATAAAAATG---CTG---------------GAT---GGGACAACCCTCATTCCTTCGATTGTTTCTTATACC---AAAAGTGAG------------------------ATTCATGTCGGCAAAAAGGCA---------------------------------------------------------------------------------------------------------------CTTCAAGACTTAAACTTTAAGCCAGAAAATGTCATAAAATCTGTCAAGCGCTTTATGAATCAAGCGGGA------------------------------------------------------------------------------------------------------------TCAAAGACATTTAAC---GTT------------GCGGGTAAGTCTTTGACGCCGCTTGACGTTTCCTCTGAGATTCTAAAATTTATCAAAGAACAAGCGTCCCGTGATTTA---AAGGAGGATGTGACAAAGGCAGTGATTACCATTCCTGCCTATTTTGATGAGGCCGCACGCGCTGCAACAAAGGCAGCAGCAGAACTTGCGGGGTTTGAGGTTTTAAGATTGATCCATGAGCCAACGGCCGCAGCCTTGGCCTATGGTCTTGAT---AAA------------------------------------------------------------------------------------------------------------------------------------------------------AAGGTA---------GAAGGCCTTTATGCTGTCTATGATTTGGGCGGCGGCACGTTTGATTTTTCGGTTCTCAGACTTGAAAAGGGGCTCTTTAAAGTCATTGCAACGGGCGGAGATCTGAGTCTCGGGGGAGATGATTTTGATGAGGCCATTCTAGACCTTTTAAAAGCGCAAAATCCCCTTCTCAAAACG------------------------------------------------------------------------------------------------------------------------------------------------------------------------------------------------------GAACTTGAACGCAATCCCAACCAATTGATAGAGATTCTTCTGAAAGTCCGTCTTTTAAAGGAAAAATTAACCACGTGCTCTTCT---------------------------------------------------------------------------CTCGATGAAGCGATACACGTG---------------------------------------------------------------------------------------------------------------------------------GGGGACAAGACTTTTGCTGTATCCTTAACCCAAAAAAACTATAATCTCCTCATTGAAGAAAAAGTGGAAAAAACCCTCAAAATTGTCTCTTCCGTCCTCAAGGATGCAGACATTGAAAAGAATGAGATCGACGGGCTTATTTTGGTGGGAGGGGCAACACGAACGCCCCTCATTCAAGAAATGCTCACAACATTCTTTAAAAAAGAGCCC---CTTACGAACTTAGATCCAGATCATGTGGTGGCGCTCGGGGCAGCCTTTCAAGCCCACGCACTTGTCTTT------------GGGTCT---------GATACGCTTCTTCTTGATGTCACGCCGCTTTCCTTAGGTATTGAGACAATGGGAGGAATTGTGGACAAAATCATTCCGAGAAACAGTCCCATTCCATTGCGCCAATCTCAAGAATTTACAACCTCTCAAGACGGCCAAAGTGCTCTCTTGATTCATGTTATCCAGGGAGAACGAGAGCTTGTGGCG------GATTGTCAGTCCCTTGCACGGTTTGAGCTTACG---------GGCATTCCCCCCATGCCGGCAGGTCTTCCCCGAATTAGTGTGTCGTTTTCAGTGGATGCCGATGGTCTCTTAACTGTCTCAGCCCATGAA---------AAAACAACAGGAGCCCGTCAAGAGATTGCGGTCTATCCCACCTTT---GGTCTGAGCCCTGAAAAAATTAAAGAGATGCTGTTTGAAAGCTTGTATCACGGAGAGGAGGATCTTCAAAAACGCCTCCTTCTTGAAGCGCGCCAGAAGTTAGAGCAAGACATTACGCTTGTCAAAAAAGCACTTGGGGAAGTGCAAGAT---------GCCTCCGAGAACAAAGAGTTAAGAGACGTCTTAAAGGAGAGCGAAGAAGCGTTAGCT---------CAAGAAAACATC---------------------AGTCTCTTAAAAGAAAAACAACACGCTCTCTCTCAGGCTGCAGAACCTCTCCTAGAAAAGAGACTGTCACAGGGCGTTCAGAAAGTTTTAAGG------------------------------------------------------------------------------------------GAAATT------------------------------------------------------------------------------------------------------------------------------
>1951533_CPbacterium@DITM01000047.1_5
---------------------------------ATGCTGATTCAAATTACAGACCCATCT------------------------------------------------------------------------------------------------------------------------------------------------------------------GCATCT---AAGGTAGAT------------------------------ACAGATTCAACATACGCCATTGGTATTGATTTTGGCACAACCCATTGTGTGGCA---GGACTAGTTCGTAAT---AAT---AAAGTTGAACTTATCCCATTG---AAT---------------GGC---GACTCTGTCTTACTACCTTCAATCATAAGCTATGAT---GTCGATCAG------------------------ATCCGTGTTGGAGATACCGCA------------------------------------------------------------------------------------------------------------------------------GTTGCCCAGCGTGATGCAATTTATTCGATCAAGCGCATTGTTGGCCGATCTATG------GTTGAGATACAATCTATT---------CTTGAACATCATCCATTTAATGTGGTTCAA---------------------------------ACAGAACAC---GGGATAAAACTGAAA---ACG------------GCGATGGGGTTTCAAGATCCCGTTCAAGTCGCAAGTGCAATATTTCGGCATATCAAATATCAGGCAGAACTTTATTTA---GACCAAGACGTTGTTGATGCGGTTGTGACAGTGCCAGCATATTTTGATGAATCCGCCAGAGCAAGCATAAAAGATGCAGCCATGTTGGCTGGGTTAAACGTTTTAAGGTTGGTTGCAGAACCTACAGCCGCAGCACTGGCCTATGGGATTGAT---GAC------------------------------------------------------------------------------------------------------------------------------------------------------GCAAAA---------GAAGGTGTCTATATCGTGTATGACTTGGGTGGCGGGACATTTGATGTCTCAGTATTGCGGATGACACAAGGTGTCTTTCAAGTTCTAGCGACTGGAGGTAACGCCTTTTTAGGTGGAGATGATATTGACGCAACCATAGTTGATTATTTTTTATCAGAAAGTCAGTTGACTGCTGAG---------------------------------------------------------------------------------------------------------------------------------------------------------------------------------------------------------------------------CAACGACGGAATGCCTTATCTCATGCACGTCACGTAAAGGAACGATTGTCGACGCAATTTAAA---------------------------------------------------------------------------GCAACGTTTGATACTCCCTTA------------------------------------------------------------------------------------------------------------------------------------------GGAGATCGGTGTGTGTTGAAACGAGAGACCTTTGAAAGCCTATTGCAACCAGTCATTGCTGAAACTATTAATATTGCTCGGGAAACTCTTGATCAAGCGCAGGTAAATTTAAACGAGATTCAGGGGATGATTCTTGTTGGGGGATCCACGCGTACCCCGGCAATCGAAACAACATTAAGCGATTTTTTTAATGTGCCTGTT---TTTCAATCATTAAACCCAGATGAGGTCGTTGCGATGGGGGCGGCGAGACAAGCACACCTATTAACCCGT------------GGTGGG---------GATAGTATGTTGATTGACGTGTCTCCGTTATCATTGGGGGTTGAAATGATGGGTGGGGTTGTTGATAAAATTATTCCTAGAAATAGTCCCATTCCCATTCGGAAAGCTCAAAACTTTACAACATTTCAGGATAATCAAACTGGAATTGTGATTAATGTAGTTCAGGGCGAGCGCGAACTAGCAAAA------GATTGTAGGTCTTTGGGGCGATGCCTTTTATCT---------GGAATTCCTCCTATGCCAGCAGTAGTGGCCAAAGTAAGTGTCGTATTTGCATTGGATGCTGATGGATTATTGAGTGTTACAGCAACGGAA---------GAAACGACAGGAATTGTTCAAAACGTCGTGGTAAAGCCTACGTAT---GGTTTAAGTGAAGACGCCATGAAAGAAATGATCTTAGATAGTCATCGTCATGCCCAAGCAGACATGCAGAAACGTATGTTAGCTCAGGCGATAACAAAAGCAAAACAATTAATAAAAGTTGTAGAGCAAGCACTCATCGTTGATGGTGACCTTCTTTCCAAGACCGAACGAAGTCAGATTCACGCTGCTATGGATGCGTTATCAAATACCTTGTTG---------GATGAAGATCGT---------------------GATCATATTACGGAAAGTATGGAGCGATTAAATCATTTAACAACAGAGTTTGCTCATAAACGACTTCAGAAATATTTA---------------------------------------------------------------------------------------------------------------------------------------------------------------------------------------------------------------------------------------------
>1951237_Rbacterium@DDPT01000018.1_13
------------------------------ATGGCATTAATTCAAATTTCAGAACCAGTA------------------------------------------------------------------------------------------------------------------------------------------------------------------GCAAAT---CAAGAAAATCAA---------------------------AGCTCTTCGGATGTTATTATTGGGATTGATCTTGGCACAACAAATTCTTTGGCA---GCAATTATTGTAAAT---GAA---AAAGTGAAATTTTTTGCTGAT---GAA---------------AAT---GGCAATGAAATTCATCCTTCAATTGTTAAATATGAA---GACGAAAAA---------------------------------------------------------------------------------------------------------------------------------------------------------------------------------------ATAGAAATTTCTTCAATAAAAAGATTAATGGGAAAAAGTTTT------GCCGATGTAAAAGATCAG---------------AAATTTTCTTTCACAATTGATCCAGATTCC---------------------GCA---GAAAAAGAA---AGTTTAAAAATCATT---GTT------------GGTGGCAGAAAAATAAGTGCGGCAGAGATATCAGCAGAAATTTTGCAGAAATTAAAAAATATCGCAGAAAAAGCTCTG---CAAACTGAAATCAAAAAAGCTGTAATCACAGTTCCAGCCTACTTCGACGAGGCAGCGAAAAATGCCACAAAACTTGCAGCAAAACTTGCCGGATTAGAAGTTTTACGTTTAGTCAATGAACCAACAGCAGCAGCTCTTGCTTACGGTCTTGAT---AAT------------------------------------------------------------------------------------------------------------------------------------------------------GAAGCC---------GAGGGAACTTACTGCGTTTTTGATTTAGGTGGCGGAACTTTTGATGTGTCAATTTTAAAAATGCAAAAAGGTATTTTTAAAGTTTTAGGAGTTGCTGGAAATAACGCTTTGGGCGGCGATGACTTTGACGATTTAATTGTTGAAAAAATT------------------------------------------------------------------------------------------------------------------------------------------------------------------------------------------------------------------------------------------------------------AAAGTAACTCACGCGGAAGCCAGAAAAATCAAGGAAGAGCTTTCTGTAAAAGATTCA------------------------------------------------------------------------------------------------------------------------------------------------------------------------------------------------------------------------------------------------TCAAAAAACTTAACTCGTATTGAATTTGAAAATCTAATCGCGGAAAAAATCGCCAAAACTATTTCTCTCACCAAAAATTTAATCGATGATTTAGATCTTGAAAGCTCTGATATCAAAGGTGTGATCATGGTTGGTGGCTCAACAAGAATTCCTTTGGTCAAAAATAAACTTGCTGAAATTTTTGGTGCAGAAAAAATTTTAGACAAACTTGATCCTGATCGTATCGTTGCTGCTGGTGCAGCTTGGCAGGCTTATAACTTAAGTGGC------------AATTCA---------GAAAATTTATTGCTTGATGTTGTTCCGCTTTCGCTTGGCGTTGAAATGATGGGCGGCATTGTTGATAAAATTATTTATCGCAACTCAACAATTCCAACCGCTGTCACTAAAGAGTTCACCACCTACGCTGATAATCAAACTGGTATGAAGTTGCATATTGTCCAAGGTGAGCGCGAATTAGCCTCG------AATTGTCGTAGCCTAGCCGAATTTGAAATCAAA---------AAAATTCCGGCGATGAAAGCTGGTTTAGCAAGAGTTGCTGTTACTTTTAAAATTGATGCTGACGGACTTTTAACCGTCAGCGCTGAAGAA---------AAATTTAGCAAAGAAAAACAAGAAATTATAGTCAAACCAAGCTAC---GGAATTGATGAAAATGAAGTTAGAAAAATGCTGTTTGATTCACTACAAAATTCAAAAGCTGATATTACCCAAAGGTTGTTGGTGCAAACTATTGTTGAGGCAAATCACGATATCGATATTTTGAAAAAGGATTTAGAAAATTTTGCCGATAAAATTCCTGCTGCCGAAAAGAAGCTAATCGTCGAAAAAATAAAAATTCTGGAAAATTTAATTTCAGAA------AAAAGCTCGCGT---------------------GATTTGATTTTAGAAGCTCAACAACAATTAGGAAAAGCCGCCGAGAATCTAGTTTTACAGAAAGTTAATCAGGCTTTGGGCGAGAAAATATCGGGGAAAAAAATTAGC---------------------------------------------------------------------------GATTTT------------------------------------------------------------------------------------------------------------------------------
>1797231_Abacterium@OFX10671.1
------------------------------ATGGCATTATTACAAATCCAAGAACCGGGA------------------------------------------------------------------------------------------------------------------------------------------------------------------CAAAAC---GAGCAAAATCAA---------------------------GGTTCAAACGATATAATCATCGGCATTGATTTTGGCACAACCAATTCACTCGTT---GCCATTGTTGAAGAT---GGA---AAGGCTAAAACTTTAGCCGAT---GAA---------------AAT---GGCTACGACATAGTGCCATCCGTGGTTTATTACGAT---ACAGAAGGA------------------------AATGTTGTAAATCGAAGCACAAAG---------CAT---------------------------------------------------------------------------------------------ACTGAAACAAGTTCAGCACAGGCTGCACGAAGCACGATTTCCTCCATCAAACGCCTGATGGGCAAAGATAAA------------------------------------------------------------------------------------------------------------AATTTACGCATTGAG---GTT------------GGAACGCGTAAAATCAGGCCAGAAGAAGTATCGGCAGAAATTCTCAAAAAATTGAAAAAAATCGCAGAACAAAATTTA---AATTCACAAATTCGTAAAGCTGTCATCACCGTTCCCGCCTATTTTGATGAAGCAGCAAAAAATGCCACGAAATTGGCAGCTAATTTGGCCGATCTGGAAGTTGTAAGATTAGTTAATGAACCCACAGCTGCAGCACTTGCCTATGGTTTGGAT---AAT------------------------------------------------------------------------------------------------------------------------------------------------------TCTTCC---------GCCGGCATTTATTGCGTCTATGATTTGGGTGGCGGAACTTTCGATGTTTCGATTTTAAAAATGCAAAAAGGTGTTTTTAAAGTACTTGGTGTTTCAGGCGATAATCATTTGGGCGGCGATGATTTTGATGCGGCAATTGTGAAAAAATTTCCG---------------------------------------------------------------------------------------------------------------------------------------------------------------------------------------------------------------------------------------------------------CAATTGAGTTTGATAGAAGCAAAAAAAATTAAGGAAGATTTGTCATTTACCCCTCAC---------------------------------------------------------------------------ACCAGCCCTCTCCCGCAA------------------------------------------------------------------------------------------------------------------------------------------------GGGGAGAGGGAGCCAGACCGAAAAAAATTTGAAAACCTAATCGCAGAAAAAATCGAAAAAACCATCATCTTAACAAAAAATCTTCTCGATGATTTGGAGCTTTCAGCCGAGGAAATCCAAGGTGTGATACTGGTTGGCGGTTCAACGCGAATTCCACTTGTTAGAAAAAAACTTGCAGAAATTTTTGGCGAGAAAAAGGTTTTAACCAATCTTGATCCAGATCGTGTCGTCGCAATTGGCGCGGCTTGGCAGGCTTATAATCTTTCCGGA------------CATGGT---------AAAAATCTTCTGCTTGATGTCGCGGCGCTTTCGCTCGGCGTTGAGATGATGGGCGGCATCGTTGATAAAATCATCCCGCGCAATTCAACAATTCCACTCGCCAAAACCAAAGAATTCACAACTTACGCCGATAATCAAACCGGCATGAAATTTCACATCGTGCAAGGCGAACGCGAACTTGCTTTT------GATTGCCGCTCGCTCGCCGAATTTGAAATTAAA---------GGCATACCGGCGATGAAAGCCGGAATGGCAAGGGTGCAAGTGACATTCAAACTTGATGCCGATGGACTTTTGACGGTTTCAGCACAGGAA---------AAAATCAGCGGAATCAAACAGGAAATTGAGGTGCGCCCAACATAC---TCACTCGACAAAAACGAGATCAAAAAAATGCTACTTGATTCACTAAAAAATTCGCAAAGTGATATTGAAAACAGACTTGTGATTGAGGCAATTACTGAGGCAAATCATGACATTGCGATCATCGAAAAAGATCTCGAAAAT------------CTCGCAACAGAAGAAAAAAAATCTATCGGCAAAAAACTGGAAAAATTAAAAAAACTTATTGCTGAG------AAAAGCTCACGG---------------------GAAGCCATTTTGACAGCACAAAAGGAATTGGCACATGCTTCGGAAAGTTTAATCTTGCGCAAAGTAAATTCGGCTTTAAATCAAAAAATTACCGGCAAAAAAATTGAC---------------------------------------------------------------------------GAGGTTTTA---------------------------------------------------------------------------------------------------------------------------
>1951236_Rbacterium@DDCV01000015.1_6
---------------------------------ATGCCGTTTAAAATTGAGGAGCCAGAT------------------------------------------------------------------------------------------------------------------------------------------------------------------CAAAAT---CAAGTAACCCAAAAA------------------------GATGAGCAAGAAATAATCATAGGCATTGATCTTGGCACGACTAATTCTCTAGCG---GCAATCATTAAAAAT---GAC---AATATAGAATTATTAGGCGAT---GAT---------------AAT---GGTCAAAATATTATTCCCTCAATTGTAAGTTTAGAC---GACAATGCTGATATA------------------GTAAAAGTAGGCGTAGCAACA---------------------------------------------------------------------------------------------------------------------------------TCTGGCTATACAAATATTTCTTCCGTCAAAAGATTGATGGGCAAATCTTAT------GATGATGTTAAGAATTAT---------------AATTTAGACTATAAAATATCA------------------------------------CCAAAAAAT---GGCCTAACCATAGAA---GTT------------GCCGACAAAAACTATCGCCCAGAAGAAATATCAGCTGCGATCTTGCGGCATCTCAAGAAAATATCCGAACATAATTTA---AAAGCCAAAATTAATAAATGTGTTTTAACGGTGCCAGCCTACTTTGATGAGGCCGCTAAAAATGCCACTAAGCATGCGGCAAAATTAGCCGGATTAGAAGTCGCTAGGCTTTTAAATGAGCCAACTGCAGCAGCTTTAGCTTACGGCCTAGAC---AAT------------------------------------------------------------------------------------------------------------------------------------------------------AAATCA---------GAAGGTTTGTATATGGTTTATGATTTGGGTGGAGGCACTTTCGATGTGTCGTTGCTAAGAATGCAGCAAGGTGTTTTTAAAGTTCTAGGTGTTTTGGGAGATAATGAGTTGGGTGGCGATGATTTGGATCAAATAATTGTTGATAATTTTCCA---------------------------------------------------------------------------------------------------------------------------------------------------------------------------------------------------------------------------------------------------------AATCTTACCAAGCGACAGGCTAGAAAAATAAAAGAGAGTTTTTCGTCTCAAAAAACA---------------------------------------------------------------------------------------TTAAAGATT---------------------------------------------------------------------------------------------------------------------------------------------GACGGCAAGGATTTCTCTGATCTTGAATTTGCTAATTTGATCGGAGATAAAATTAATAAAACTATCGATTTGGTGCAGAGCTTGCTTGATGATCTTGAAATTGATAATGATGATGTAAGCGGCGTTATTTTGGTTGGTGGCTCAACTCGTCTAGGCTTAGTTCAAGAAAAGTTAGCAAATATTTTTGGCAAAGAAAAGATTCTCACAAATTTAGATCCCGATCGCGTTGTGGCAATTGGCGCTGCTTGGCAAGCCTATAATTTATCAGGT------------CGTGGT---------CAAAATCTTTTACTCGATGTGGTGCCTCTATCTTTAGGCATTGAAATGATAGGCGGTATTGTTGATAAAATAATCAATCGCAATATCACAACTCCTTGCGCCTATGCTAAGGAATTTACTACTTACGCCGATAATCAAACTGGTATGAAGCTCCATATCGTTCAAGGTGAAAGAGAGCTAGCTGTC------AATTGTCGCTCCTTAGCTAATTTTGAAATTAAG---------GGCATTCCGCCAATGAAGGCGGGAATGGCTAAAATATTAGTAACTTTTACAGTCGATGCCGACGGCTTACTAACTGTTACTGCCCAAGAA---------CAGGCTACTAAGCAAATGCAAGAAATTGTGATTAAGCCAACTTAT---TCTTTGGATGAATCTGCGGTAAAAAATATGCTTCTTGACTCTCTAAAAAACTCCAAGAGCGATATTAGGAAAAGATTATTAATTGAGTCCATAAATATAGCGCAAAAAGATATTTCCATCATTAAGAGTGATTTACAAAAATCGCCAGATCTTGTAAATGCAAAAGAAAAAAAAGATATCGAGCAAAAAATTATTGAGATTGAAGGCGCAATATCACAA------AATCCAGATAAA---------------------GATAAAATAGAGCAATTAGTCGAGGATTTTCACAAAATAACCGAAAATTTAGTGCTAAAAAAGGTCAATAAGGTCTTAAATAGCAAAATATCAGGTACAAAGATTTCA---------------------------------------------------------------------------GATCTTGATAGC------------------------------------------------------------------------------------------------------------------------
>1797211_Abacterium@OFW70431.1
---------------------------------ATGTTGCTTCAAATTCATGAGCCAGGA------------------------------------------------------------------------------------------------------------------------------------------------------------------AAAACA---CCCGATCTTTCT---------------------------AAAAAAAATGGCCTGGTCGTTGGCATTGATTTTGGGACCACAAATTCGGTGGTG---GCCATCTCTCACCAA---GGA---AAAGCAGAGATTGTTCCTCTT---GAA---------------------GGAGACAGGCTGGTTCCTTCCGTCATAGGTTATAAA---GATGGTACT------------------------GCTTGGGTGGGACGAAAGGCC---------------------------------------------------------------------------------------------------------------CAACAA---------GAGCGGGGACTGAACGTTATTCGTTCCATTAAACGATCTATGGAACCTCAATCT------------------------------------------------------------------------------------------------------------------------------CTTCAA---------CCAAAGCATGATAAAAATTCAATAGAGATTTCTGCCGATATTTTGCGATATCTTAAAACGGAAGCCGAAAAGTCCTTG---AAAGAAACAATTACTGGTGCTGTCCTTACTGTGCCAGCTTATTACAGTGAGGTGGCACGAGAAGCCACCCGTGCAGCGGCTCATCTGGCCGGAATTCCCATCCTTCGGCTCATCAATGAACCGACAGCTGCAGCCTTAGCATACCATTTAGAC---GAG------------------------------------------------------------------------------------------------------------------------------------------------------CAAGAA---------GAAGGTGTGTCTTTAATATATGACTTGGGAGGCGGCACTTTTGATGTTTCCGTTCTGCAGCTTCACAAGGGTATTTTCCAGGTATTAGCCGTGCGAGGAGACATGGTTTTAGGGGGAGATGATCTAGATAAATCTTTATTTAAATTTCTCGTCTTGACTGTGGGAGAAATATTAGAA---------------------------------------------------------------------------------------------------------------------------------------------------------------------------------------------------------------------------------TCCGAAGGCTTATTATTAGCCCGTCAGATAAAAGAACACCTCACAACAGACCTCGTT---------------------------------------------------------------------------TGGGAAGGGGAAATTCGG---------------------------------------------------------------------------------------------------------------------------------------------GGGAAAAAAATTCAAATAACTCGAGATATATTAAATCAACTCGTCTCTCCTTTTATTGAAAAAACCCTTCATCTCTGTGGTCAAGCCCTTCAAGAGGCGGGCGTAATAAAGCAGGAGCTCAAATTTGTCGTTTTGGTCGGTGGGTCTACGCGCCTACCCATTGTTCGAGACCAGATAGAACAGTTTTTTGGGAAGAAGCCC---CTCTCTTACGTGAATCCTGATGAGGTCGTTTCCTTAGGGGCCGCCCTTCATGCTGAATCCCTGAGAGAT------------GGGAAA---------GGGAAACTTTTGTTAGATGTGACCCCATTTGCTTTAGGAATTGAAACTCTGGGAAATACAGTGGAAATTATTATTCCTCCCAACTCTCCTCTCCCCTGTTCTGTTTCTCAATTATTTACCACTGCGCAGGATGGGCAAACAAAAATAAAAATCCATATCGTTCAAGGAACCCGCAAAACGCTGGAG------AATTGTTCTTCTTTAGCAACTTTTGTATTGGCA---------AATATCCCACCCTCTCCTGCCGGCTATCCTCAACTTAAAGTCATTTTTACGCTAGATGCGGATGGGATCTTGTCTGTCTTTGCAGAAGAA---------CAGAGAAGTCATACACGTCACATGGTTCAAGCTAAGCCGACTTAC---------------------------------------------------------------------------------------------------------------------------------------------------------------------------------------------------------------------------------------------------------------------------------------------------------------------------------------------------------------------------------------------------------------------------------------------------------------------------------------------------------------------------------AAATTT---------------------------------------------------------
>118728_Wendosymbiont@RDD35595.1
------------------------------ATGCAGCTAGTTCAAATTTCTGAACCA---------------------------------------------------------------------------------------------------------------------------------------------------------------------------------------------------------------------AATTCAAATGAGGTAGTTTTTGGTATAGACCTCGGTACTACTAATTCTTTAATT---GCCATGGTAAACAAA---GCTGGCAATGTAGAAATATTTAAAGAT---AAA---------------CAA---GGACATGAATTACTGCCTTCTGTCATTTCATATGAA---AACGATGTA------------------------CTGAAAGTAGGCTATGATGTT------------------------------------------------------------------------------------------------------------------------------------GGCAAAAATGCTATCTCTTCTATAAAACGCTTAATGGGTAAAAGTATT------AAAGATTTGCGTGAAGAA---------------GGTATCACTTGTGAAGTAGATAAC---------------------------GAA---AGTGAAAAA---GTCATTAGGGTAAAA---TGTTCA---------GAGGAGAAGTATCTCACTCCTGTTGAGATTTCTGCTGAGATATTAAAAGCTTTATGTGAGAGGGTAAAAAATTCTAAG---GGGCTGAAAGTAAAAAAAGCAGTAATTACTGTGCCAGCTTGCTTTGACGACTCAGCACGTAACGCAACCAAATATGCAGCAAAATTAGCTGGCATAGAAGTACTTCGTCTTGTTAATGAGCCAACCGCTGCAGCGCTTTCTTACTCGATTGAA---AAGAAC---------------------------------------------------------------------------------------------------------------------------------------------------AATAAC---------AGCGGCATATATGCAGTTTATGACCTCGGTGGCGGAACATTTGATATTTCAATATTAAAACTACATCAAGGAGTGTTTCAAGTTCTTGCAGTTGGTGGTGATACTAAGCTTGGTGGTGATGATTTTGATCATTTGCTGAATTTAATCGTGCTTGATAAATATAGAGAAAAGGTAGGT---------TTAAATAAAAAATGCTCT------------------------------------------AGTGTCATCCCAGTGCTCCGACACTGGGATCCAGAAAGTTTGATTGCAAGTGAACACGCCAGAAAGTTATATAATAAGAACTGGATTCCAGTGTCAAGCACTGGAATGACACCATCTGATACA---ACTACCTGCAAATTACAATATTCATACACTAAAACTGGGATCTGCAATATACGTGCTGTAAAAGAGTACCTAAGTGAAAATGCATCT---------------------------------------------------------------------------GGCACTTTTGAATTTAGCATC---------------------------------------------------------------------------------------------------------------------------------AATGGTGAATTATTTAAGTGCAAAATTACCAAAGAAGAATTCGAGCAAGCAATCAGTCCTTTGGTTAACAAGACTATCAATATAGTCACTCGTACTATAAGCAACATAGATCTTAAAATTGATGATATAAAAGGAATAATTTTAGTTGGTGGCGCAACTAGAGTGCCATTAGTGCAAAATTCGCTAGTTAAGCTCTTTGGAGATAAAGTG---CTGAATGACGTAGATCCGGACAAAGCAGTTGTTATTGGAGCAGCTCTTCAGGCTCATTATTTAACTTCA------------AACTCAAAAAAT---AGGAGTGTTCTCCTTGATGTTTTGCCTTTATCACTTGGTGTAGAAACTATGGGAGACATAGTTGAAAAAATCATACCAAGAAATACGCCACTGCCAAAATCAGAAAAAAGGGAATTTACAACTTACGCTGACGGACAAACAGCAATGAAAATTCACGTTTATCAGGGAGAACGTGAGATGATAAAG------GATAACAAACTTCTAGCACAGTTTAAACTGAAG---------GGTATACCGCCGCTACCTGCAGGTTTAGCAAGAGTTGAAATAGAATTTACAGTCAACATTGACGGCATATTGACTGTTACTGCGAGAGAA---------AAAACTACTCAAATTGAGCAAACAGTTGAAATAAAGTCAAGCTCT---GGCTTAAGTGAAGAAGATATTCAGGATATGGTCAGCCAGTCAGTAAACAACTTTGATGAAGACATGAAGGCTCGTTCCCTTGCAGAGGCTAAAATTAATGGTAACAAGCTCATACATCTAGTTGAAAAT------------------------------GTTTCCACTGACCAAAAGTTGAAAATTTTATTACAGAACGCAAAAGACGCTTTACAG---------GGAAATGACTTA---------------------GACAACATTAATAATGCTATCGCTGAGTTAGAAAATTTTGCTTTAGAATTTGCGAAT------------------------------------------------------------------------------------------------------------------------------------------------------------------------------------------------------------------------------------------------------------------
>570417_Wendosymbiont@CAQ55379.1
------------------------------ATGCGGCCAGTTCAAATTTCTGAACCA---------------------------------------------------------------------------------------------------------------------------------------------------------------------------------------------------------------------AGTTTAAATGAGGTAGTTTTTGGTATAGATCTTGGAACTACTAACTCTTTAATT---GCCATGGTAAATAAA---GCTGGCAATGTAGAAATATTTAAAGAT---GAG---------------CAA---GGTCGTGAACTATTACCTTCTGTCATTTCATATGAA---AAGGATGTA------------------------CTAAAAGTAGGCTACGATGTT------------------------------------------------------------------------------------------------------------------------------------GGCGAAAACGCTATCTGCTCTATAAAACGCTTAATGGGTAAAAGTGTT------AAAGACTTGCATAAAGAA---------------GGTATCAATTGTGAAATAGATAAC---------------------------GAA---AGTGAAAAA---GTTATTAGGGTAAAA---TGCTCA---------GAAGAAAAGTATCTCACTCCTATTGAGATCTCTGCTGAGATACTAAAAACTCTATGCAAGAGGGTAAAAAAATTCACA---GGGATGAAAGTTAACAAAGCAGTGATTACTGTACCAGCTTATTTTGATGATTCAGCACGTAACGCAACCAAATATGCAGCAAAATTAGCTGGCATAGATGTTCTTCGCCTCATTAATGAACCAACCGCTGCAGCACTTTCTTACTCCATTGAA---AAGAAC---------------------------------------------------------------------------------------------------------------------------------------------------AATAAC---------AGTGGCATATATGCAGTTTATGACCTCGGTGGTGGAACATTTGACATTTCAATATTAAAATTACATCAAGGAGTGTTTCAAGTTCTTGCAGTTGGTGGTGATACTAAACTTGGTGGTGATGATTTTGATCATCTACTTAGTTTAATCGTGCTTGAAAAGTATAGAGAACAGGTAGGT---------TTAAATAAAAAATGCTCT------------------------------------------AGTGTCATCCCAGTC---------TGGGATCCAGAAAGTTTGATTGCAAGTGAACACACCAGAAAGTTATATAATAAGAACTGGATTCCAGTGTCAAGCACTGCA------CCATCTGATACA---ACTACCTACAAATTACAACATTCATACACTAAAACTGGTATCTGCAATATACGTGCTATAAAAGAGTACCTAAGTGAAGATACCTCT---------------------------------------------------------------------------GGCACTTTTGAATTCAGCATC---------------------------------------------------------------------------------------------------------------------------------AATGGTGAATTATTTAAGTGCAAAATTACCAAAGAAGAATTCGAGCAAGCAATCAGTCCTTTGGTTAATAAGACTATAAATATAGTTACTCGTACTATAAGCAACATAGATCTTAAAATCGATGATATAAAAGGGGTAATTTTAGTTGGTGGCGCAACTAGAGTGCCATTAGTGCAAAATTCACTAATCAAACTCTTTGGCAATAAAGTG---CTGAATGATGTGGATCCGGACAAAGCAGTTGCCAATGGGGCAGCTTTGCAGGCTCATTATTTAACTTCA------------AACTCAAAAGAT---AGGAATATTCTCCTTGATGTGCTGCCTTTATCACTTGGCATAGAAACTATGGGGGGAATAGTTGAAAAAATTATACCAAGAAATACACCACTACCAGTTTCAGAAATAAAAGAGTTTACAACTTACGCTAACGGGCAAACAGCAATGAAAATTCACGTTTGTCAAGGAGAACGTGAAATGATAAAA------GATAATAAATCTCTAGCACGATTTGAACTCAAA---------GGTATACCACAATTGCCTGCAGGTTCTGCAAAAGTTGAAATAGGATTTACAGTTAGCATTGATGGAATATTGACTGTCACTGCAAGAGAA---------AAAACTACTGGAGTCGAACAGACAGTTAAAATAAATTCAAGCTCT---GGCTTAAATGAAGAAGATATTCAAGATATGGTCAATCAGTCAGTAAGTAACTTTGATGAAGACATGAAGGCTCGTTCCCTTGCAGAGGCTAAAATTAACGGTAACAAGCTCATACATCTAGTTGAAAAT------------------------------GTTTCTACTGAGCAAAAGTTAAAAATTTTACTACAGAACGCAAAAGACGCTTTACAG---------GAAAATGACTTA---------------------GACAACATTAATAATGCTATCTCTGAGTTAGAAAACTCTGCTTTAGAATTATGCGAATCAGCAGACAGA------------------------------------------------------------------------------------------------------------------------------------------------------------------------------------------------------------------------------------------------------
>292805_Wendosymbiont@AAW71347.1
------------------------------ATGAGACCAATTCAAATTTCTGAACCA---------------------------------------------------------------------------------------------------------------------------------------------------------------------------------------------------------------------AATTCAAATGAAGTAGTTTTTGGTATAGACCTTGGTACTACCAACTCTTTAATT---GCTGTGGTAAATAAA---GCTGGCAACGTGGAGATATTTACAGAT---GAG---------------CAG---GGAAGAGAGCTACTGCCTTCTGTTATTTCATATGAA---AATAACACA------------------------TTAAAAACTGGCTATGATGTT------------------------------------------------------------------------------------------------------------------------------------GACCAAAACGCTATCTATCCCATAAAACGCCTGATGGGTAAAAGTGTT------GAAGATTTAAATAAAGAA---------------GGTATCAATCTCGAAATAGATAAT---------------------------GAA---AGTGAGAAA---ATTATCAGGGTAAAA---TGCTCG---------GAGGATAAGTATCTCACTCCTATTGAGATTTCTGCTGAGATATTAAAAGCTTTGTGTGAAAGAGTAAAAAAGTCCACA---GGAATGGAAGTAAGAAAAGCGGTGATTACTGTTCCAGCTTACTTTGATGATTCAGCACGTAATGCAACAAAATATGCAGCAAAATTAGCTGGCATAGAGGTTCTTCGCCTCATTAATGAGCCAACCGCAGCAGCACTTTCTTATTCTATTGCA---AAGAAC---------------------------------------------------------------------------------------------------------------------------------------------------AATAAC---------AGTGGAATATATGCAGTTTACGACCTTGGCGGTGGAACATTTGATATTTCGATATTGAAATTACACCAAGGAGTGTTTCAAGTTCTTGCGGTTGGTGGTGACACCAAACTTGGTGGTGATGACTTTGATCACCTTCTAAGTATGATTATATTGGATAAATACAGAAAGAAAGTAGGT---------AAAGATCTC------------------------------------------------------------------------------------------------------------------------------------------------------------------------------------------------------AATTCTCTTAAGCATTTATCTACAAAATCACGATCTATAAAGGAGCACTTAAGCAAAAACATTTCT---------------------------------------------------------------------------AGCACTTTTGAATTCAATATT---------------------------------------------------------------------------------------------------------------------------------AATGGTGAATTGTTTAAATGCAAAATTACAAAAGAAGAATTCGAACAGACAATCAGTTCCTTAGTTAATAAGACTATTAATATAGTCACTCATACTATAAGTAACATAGATCTTAAAATTGAAGATATAGAAGGAGTAATTTTAGTCGGTGGTGCAACTAGAGTACCACTAGTTCAAAGTTCACTAGTCAAACTTTTTGGCAATAAAGTT---CTAAACGATGTAGATCCGGATAAAGCAGTTGCTATTGGAGCAGCTTTGCAGGCTCATTATTTAACTTCA------------AACTCAAAAGAT---AGAAATGTTCTTCTGGATGTTTTACCTTTATCACTTGGCATAGAAACTATGGGAGGAATAGTTGAAAAAATCATACCAAGAAATACACCACTACCAGTTTCAGAAACAAGAGAGTTTACAACCTACATTGATGGACAGACAGCAATAAAAATTCACGTTTGTCAGGGAGAACGTGAAATTATAGAG------GATAACAAATCTCTAGCGCAGTTTGAATTAAAA---------GGTATACCGCAACTGCCTGCAGGTTCTGCAAGAGTTGAAATAGAATTTATAGTTAATGTTGACGGAATATTAACTGTTACTGCAAGAGAA---------AAAACTACTGGAATCGAGCAGACAGTTGAAATAAATTCAAGCTTT---GGCTTAAGTGAAGCCGACATTCAAGACATGGTTAACCAGTCAATAAACAACTTTGATGAAGATATGAAAGCTCGTTCCCTTGCAGAAGCTAAAATTAATGGGAATAAGCTCATACATTTGGTTGAAAGCAATGAT---------------------AATCTTTCCACTGATAAAAATCTGAAAAATCTGTTACAAAACACAAAAAACGCCTTACAA---------GGAAATGACTTG---------------------AATGAAATTAATAATGCTATCACTGAGCTGGAAAGCTTCTCTTTAGAGTTATGTGAATCAACAAATAAG------------------------------------------------------------------------------------------------------------------------------------------------------------------------------------------------------------------------------------------------------
>163164_Wendosymbiont@AAS14572.1
------------------------------ATGCAACCAATTCAAATTTCTGAACCA---------------------------------------------------------------------------------------------------------------------------------------------------------------------------------------------------------------------AATTCAAATGAAGTAGTTTTTGGTATAGATCTTGGCACTACCAACTCTTTAATT---GCTATGGTAAATAAA---GCTGGCAACGTGGAGATATTTAAAGAT---GAA---------------CAG---GGAAGAGAGCTATTACCTTCTATCATTTCATGTGAA---AATAATACA------------------------TTGAAAACTGGCTATGATGTT------------------------------------------------------------------------------------------------------------------------------------GGCTCAAATGCAATCCACTCAATAAAACGTTTAATGGGTAAAAGTGTT------AAAGATTTGAACAAGATG---------------GGTGTTTATTTTGAAATAGATAAC---------------------------GAA---AGTGAAAAA---GTTATTAGAGTAAAA---TGTTCG---------GAGGAAAAGTATCTTACTCCTGTTGAGATTTCTGCTGAGATATTAAAAGCTTTATATGAGAGGGTAAAAAAGTCTAAG---GGGCTGGAAGTAAAAAAAGCAGTAATTACTGTGCCAGCTTACTTTGACGATTCAGCACGTAACGCAACTAAATATGCAGCAAAATTAGCTGGCATAGAAGTTCTTCGCCTCGTTAACGAGCCAACCGCTGCAGCGCTTTCTTACTCCATTGAA---AAGAAC---------------------------------------------------------------------------------------------------------------------------------------------------AATAAC---------AGTGGAATATATGCAGTTTATGACCTTGGTGGTGGAACATTTGATATTTCGATATTGAAATTGCATCAAGGAGTGTTTCAAGTTCTTGCAGTTGGTGGTGATACCAAACTCGGCGGTGATGATTTTGATCATTTGCTGAGTTCAATTGTGATTGATAAGTATAGAGAAAAGACGGCT---------AAGCAA---------------------------------------------------------------------------------------------------------------------------------------------------------------------------------------------------------------CTAAATTCCTTACTTATCGAATCACGCTCTGTGAAAGAGTACCTAAGCAATCACACTATA---------------------------------------------------------------------------GGTATCTTCGAATTTAATGTT---------------------------------------------------------------------------------------------------------------------------------AACGGCAAGCCATTTGAGTGCGAAATTACCAGAGAAGAATTCGAGCAGGCAATCAGTTCTTTGGTCAATAAGACTATCAATATAGTCACTCGTACTATAAGTGATATAGATCTTAAAATTGATGATATAAAAGGAGTAATTTTAGTTGGTGGTGCAACTAGAACACCATTGGTTCAAAATTCACTAGTCAAACTCTTTGGAAATAAAGTA---CTAAATGACGTGGATCCAGATAAAGCAGTTGCCATTGGGGCAGCTCTGCAGGCTCATGATTTAACTTCG------------AGCTCAAAAGAT---AGGAATATTCTCCTGGATGTTTTACCTCTATCACTTGGCATAGAAACTATGGGAGGCATAGTTGAAAAAATCATACCAAGAAATACGCCACTGCCAGTTTCAGAAACAAAAGAGTTTACAACTTATATTGATGGGCAAACAGCAATGAAAATTCATGTTTGTCAGGGAGAACGTGAAATGATAGAG------GATAACAAATCTCTAGCGCAGTTTGAACTAAAA---------GGTATACCGCCACTGCCTGCAGGTTCTGCAAGAGTTGAAATAGAATTTACAGTTAACGTTGACGGAATCTTGACTGTTACTGCAAGAGAA---------AAAACTACTGGAATTGAGCAGACAGTTAAAGTAAATTCAAGTTTT---GGCTTGAGTGAAGCTGATGTTCAAAATATGGTTAACCAGTCAATAAACAGTTTTGACGAAGATATGAAGGCTCGTTCCCTTGCAGGTGCTAAAATTAATGGAAATAAACTCATACACTTGGTTGAAAACAATAAT---------------------AACCTTTCCACTGATCAAAAGTTGAAAAACCTATTACAAAATGCAAAAAACGCTTTACAA---------GTCAATGACTTG---------------------AATGAAATTAACAACACTATCGCCGAGTTAGAAAATTCTTCTTTAGAGTTGTGTGAATTAACAAATAGG------------------------------------------------------------------------------------------------------------------------------------------------------------------------------------------------------------------------------------------------------
>246273_Wendosymbiont@BAP00047.1
------------------------------ATGCAGCCAATACAAATTTCTGAACCA---------------------------------------------------------------------------------------------------------------------------------------------------------------------------------------------------------------------AATTCAAATGAAACAGTGTTTGGTATAGACCTCGGCACTACCAATTCTTTAATT---GCTATAGTGAATAAA---GCTGGTGACGTGGAGATATTTAAAGAT---GAA---------------CAA---GGACGTGAGCTACTGTCTTCTACTCTTTCATATGAA---AATAACATA------------------------TTGAAAATCGGCTACGATGTT------------------------------------------------------------------------------------------------------------------------------------GGCCCAGATGCAATTTACTCGATAAAACGCCTAATGGGTAAAAGTGTT------GAAGACTTGCACAAAGAA---------------GGCGTTAATTTTGAAATAGATAAC---------------------------GAA---AGTGAAAAA---GTTATTAGGGTAAAA---TGCGCA---------GAGGAGAAATATCTTACTCCTGTTGAAATATCTGCTGAGATATTGAAAGCTCTATGTGAGAGGGTAAAAAAGTCTACG---GGAATAGAAGTAAAAAAAGCAGTGATTACTGTGCCAGCTTACTTTGACGATCCAGCACGTAATGCAACTAAGTATGCAGCGAAATTAGCTGGTATAGAAGTTCTGCGCCTTATTAACGAGCCAACCGCCGCCGCGCTTTCTTATTCGATTGAA---AAGAAC---------------------------------------------------------------------------------------------------------------------------------------------------AACAAC---------AGTGGAATATATGCAGTTTATGACCTCGGTGGCGGAACATTTGATATTTCAATATTGAAATTACACCAAGGAGTGTTTCAAGTTCTTGCAGTTGGTGGTGATACCAAACTTGGTGGTGATGATTTTGACCATCTGCTAAGTTCAATCGTGCTCGATAAGTATAGAGAACAGGTGGGT---------TCAACCGAA---------------------------------------------------AGTGTCATCCCAGTGCCCAGACACTGGGATCCAGAAAACTTGATTGCAAATGAACATACCAGAAAGTTATATAATAAGAACTGGATTCCAGCGTCAGCTACTTGTATG---------------------------------------------GCAGGGCCATCACTTATTGAATTACGTACTGTAAAAGAATACCTAAGTGAAAATACATCA---------------------------------------------------------------------------GGTACTTTTAAATTTAATATTAGACTTTCTCCTGTC------------------ATCCAAGTAGCTGACACTGGG---------ATCCAGGAAAGAAAAAATATGTGGATTCCAGCGTCACGCGCTGGAATGACACCAGATTGTGCTGCTAATGGTGTATTATTTAAATGCGAAATTACCAAAGAAGAATTCGAGCAAGCAATAAGTCCCTTGGTTAATAAGACTGTCAATATAGTTACTCGTACTATAGACGATATAGATCTTAAAATTGATGACATAAAAGGAGTAATTTTAGTTGGTGGTGCAACTAGAGTGCCATTAGTTCACGACTCACTAGTCAAGCTCTTTGGAAATAAGGTA---CTGAATGATGTAGATCCAGATAAAGCAGTTGTTATTGGGGCAGCCTTGCAGGCTCATTATTTAACTTCA------------AGCTCAAAAGAT---AGGAACATTCTCTTGGACGTTTTACCTTTATCACTTGGCATAGAAACTATGGGAGGAATAGTTGAAAAAATCATACCAAGAAATACGCCATTGCCAGTTTCAGAAACAAAAGAGTTTACAACTTATGTCGATGGGCAAACGGCAATGAAAATTCACGTTTGTCAGGGAGAACGTGAAATGATAGAA------GATAACAAATCTCTAGCGCAGTTTGAACTCAAA---------GGTATACCACCACTGCCTGCAGGTTCTGCAAGAGTTGAGATAGAGTTCACAGTTAATGTTGACGGAATATTGACTGTTACTGCACGAGAA---------AAAACCACTGGGATTGAGCAAGTAGTTGAAATAAATTCAAGTTTT---GGCTTAAGTGAAGCCGATGTTCAAGATATGGTTAACCAGTCAATAAACAACTTTGATGAAGATATGAAGGCCCGTTCCCTTGCAGAAGCTAAAATTAATGGCAACAAACTCATACATTTGATTGAAAACGATAAT---------------------AGTCTTTCCTCTGATCAAAGGTTAAAAAATCTACTGCAAAACGCAAAAAAAGCTTTACAA---------GGAAATGATTTG---------------------AGTGAAATCAATAATGCTATCGCCAAGTTAGAAAACTCTTCCTTAGAATTGTGTGAATTGACAAATAGG------------------------------------------------------------------------------------------------------------------------------------------------------------------------------------------------------------------------------------------------------
>1410384_Wendosymbiont@HG810405.1_707
------------------------------ATGCGTCCAATTCAAGTCTCTGAACCA---------------------------------------------------------------------------------------------------------------------------------------------------------------------------------------------------------------------AATTCAAATGAAATAGTGTTTGGCATAGACCTTGGTACCACCAATTCTTTAATT---GCTGTAGTCAATAAA---GCTGGTGACGTAGAAATATTTAAAGAT---GAG---------------CAG---GGGAGAGAATTACTGCCTTCTGTTATTTCATATGAA---AATAACATA------------------------TTTAAAATAGGATATGATGCT------------------------------------------------------------------------------------------------------------------------------------GGTCCAGGTGCAATATACTCCATAAAACGCTTAATGGGTAAAAATGTC------AAAGATTTAAATAAAGAA---------------AGTATCAATTTTGAAATAGATGAG---------------------------GAA---AGTGAAAAA---GTTATTAGGATAAAA---TGTGCA---------GAAGATAAATATCTTACTCCTGTTGAAATTTCTGCCGAGATATTAAAAGCTTTGTGCGAAAAAGTAAAAAAATCCACA---GGGATAAAAGTAAAAAAAGCGGTAATCACTGTGCCAGCTTACTTTGACGATTCAGCACGTAATGCAACCAAATATGCAGCAAAATTAGCTGGTATAGAGGTTCTTCGTTTAATTAATGAGCCAACTGCTGCTGCATTTTCTCATTCGATTAAA---AAGAAT---------------------------------------------------------------------------------------------------------------------------------------------------AATAAC---------AGTGGAATATACGCAGTTTATGACTTAGGTGGCGGAACATTCGATATTTCAATATTGAAGTTACATCAAGGAGTGTTTCAAGTCCTTGCGGTTGGCGGTGATACCGAACTTGGTGGTGATGATTTTGATCGCCTACTAAGTTCAATTGTGCTTTCTAAGTATAGAGAAAAGGAAAGT---------TTAAGTGAAGAACGTCCC------------------------------------------GATGTT------------------------------------------------------ACATACCTT------------------------------------------------------------------------------------AGTAACATTAGAATTCATAACACACGCCTTGTCAAGGAATACCTAAGCGAAAATACATCA---------------------------------------------------------------------------GGCATTTTTGGCTTCAATATT---------------------------------------------------------------------------------------------------------------------------------AACGGTGAATTATTTAAATGCAAAATTACTAAAGAAGAATTCGAACAGGCAATTACCCCATTGGTTAACAAGACTATCAACATAACCACTCGTACTATATGCGATATAAATCTTAAAATTGATAGCATAAAAGGAGTAATTTTAGTTGGCGGTGGAACTAAAGTACCATTAGTACAAAACTCACTAATCACACTTTTTGGAAATAAAATA---CTAAGTGATGTAGACCCAGACAAAGCAGTTGTAATTGGAGCAGCTTTACATGCTCATGTTTTAACTTCG------------GGCTTAAAAGAT---AGGAATATTCTCCTCGACGTTTTACCCTTATCACTTGGCATAGAAACCATGGGAGGAATAGTTGAAAAAATTATACCAAGAAATACACCACTACCAGTTTCAGAAACAAAAGAGTTTACGACTTACGCTCACGGGCAAACGGCAATGAAAATTCACGTTTGTCAAGGAGAACGCGAAATGATAGAA------GATAACAAGTCTCTAGCGCAGTTTGAACTAAAA---------GGAATACCGCCACTACCTGCAGGTTCTGCAAAAGTTGAAATAGAATTTACAGTTAATGTTGATGGAATATTGACTGTTACTGCAAGAGAA---------AAAAGCACTAGCATTGAACAAACGGTTGAAATAAATTCAAGTTTT---GGCTTAAGTGAAACCGATATTCAAGACATGGTTAACCAATCAATAAATAACTTTGATAAAGATATGAAAGCTCGTTCTCTTGCAGAAGCCAAAGTTAATGGAAGTAAATTTATACATCTGATTGAAAGCAACAAT---------------------GGTCTTTCTATTAATCAAAGGTTAAAAAAACTATTGCAAAACGCAAAAAATGCTTTACAG---------GGAAACGACTTG---------------------AACAAAATTAATAACGCTATCACTGAATTGAAAAATTCCTCTTTAAAGTTGTGTAAATTAATAAATAGA------------------------------------------------------------------------------------------------------------------------------------------------------------------------------------------------------------------------------------------------------
>169402_Wendosymbiont@AWW50866.1
------------------------------ATGCAGCCAATTCAAATTTCTGAGCCAAAC------------------------------------------------------------------------------------------------------------------------------------------------------------------AGAACT------------------------------------------AATTCTGATGAAATAGTTTTTGGTATAGACCTTGGGACTACCAACTCTTTAATT---GCAATGGTAAACAAA---GCCGGCAATGTGGAAATATTCAAAGAT---GAA---------------CAA---GGAAGAGAGTTATTGCCTTCCGTTATTTCATATGAA---AACAATATA------------------------TTGAAAACCGGCTATGATGTC------------------------------------------------------------------------------------------------------------------------------------GGTCCGAATGCTATCTACTCAATAAAACGCTTAATGGGTAAAAGTATT------GATGACCTAAGTAAAGAG---------------GACATTAATTATGAAATAGATCAT---------------------------GAA---AGCGAGAAA---GTTATTAGAGTAAAA---TGTGCT---------GAAGAGCAATATCTCACTCCTGTTGAGATTTCCGCTGAGATATTGAAAGCTTTATGCGAGAGAGTTAAAAAATCCACA---GGGCTCAAGGTACAAAAAGCGGTTATCACTGTGCCAGCTTATTTTGATGATTCAGCCAGGAATGCAACCAAATATGCTGCAAAGCTTGCTGGAATAGAAGTGCTTCGTCTTATTAATGAGCCAACTGCTGCTGCACTTTCCTACTCCATTGAA---AAGAAT---------------------------------------------------------------------------------------------------------------------------------------------------AACAAT---------AGCGGAATATATGCAGTTTATGATTTGGGTGGCGGAACATTCGATATTTCAATACTCAAATTACACCATGGAGCATTTCAAGTGCTCGCAGTGGGTGGTGACACTAAACTCGGTGGTGATGATTTTGATCATTTGCTAAGTTCAATTGTGGTTAATAAGTATAAAGAGGAAGTAGAGAATCATTCACTAACACGTGAAGCACAACTGTACGAACGTTATGATATAAGAGTAATTTCCACCAAAAAAGATGTCATCCCAGTGCCTGGACACTGGGATCCAGAAAATTTAACTGCAAATGAACATACCAGACAATTGGATAATAAGAACTGGATTCCAGTGTCAGCTACTCGAATGACACCATCTGCTACGCAAACCACCTACAAATTACAACCTGAAGCACATGACGCTGGAGTCTACAATATACGTGCTGTGAAGGAATACCTGAGTGAAAACGCTGCA---------------------------------------------------------------------------GGCACTTTTGAGTTTAATATTAGACCTTTTTCTGTC------------------ATTCCAGTGCGTGACACTGGA---------ATCCAGGAGGAA------------------------------------------------------AAAAATATATTATTCAACTGTGAAATAACTAGAGAGGAATTTCAGCAAGCAATCAGGCCTTTAGTTAACAAGACTATCGACATAGTAAATCGCACTATAAACGATGTAGATCTTAAGATTGACGATATAAAAGGAATAATTTTAGTTGGTGGTGCAACTAGAATGCCGTTAATTAAAAACTCATTAGTTAAATTTTTTGGAAATAAAATA---CTAAGTGATGTAAATCCAGATAAAGCAGTTGTGAGCGGTGCGGCTTTGCAGGCTCATTATTTAACTTGC------------CATACAAAAAAC---AAGAATATTCTTCTGGATGTTCTTCCATTATCGCTTGGTATAGAAACTATGGGAGGAATAGTTGAAAAAATCATACCACGAAACACTCCCCTGCCAGTTTCAGAAACAAAAGAGTTCACAACTTACGTTGATGGACAAACAGCAATGAAAGTTCACGTTTGTCAGGGAGAGCGCGAAATGATAGAT------GACAATAAGTCGCTTGCACAATTTGAGCTTAAA---------GGTATACCGCTACTACCTGCAGGCTACGCAAGAATTGAGATAGAATTTACAGTTAACGTTGACGGAATATTGACTGTCAGTGCAAGAGAA---------AAAACCACAGGAATTGAGCAAACAGTTGAAGTAAATTCGAGTTTT---GGCTTAAGTGAAACCGATATTCAAAATATGGTTAACCAGTCAATAGAGCACTTTGATGAAGACATAAAGGCTCGTTCCCTTGCAGAATCTAAAATCAGAGAAAATAAATTAAAAAACTTAATTGAAAGTGATAAT---------------------AATCCCGATTCTAAGACAAAAGAGAAAATTTTAGTT---------------------------------------------------------------------------------------------------------------------------------------------------------------------------------------------------------------------------------------------------------------------------------------------------------------------------------------------------------------------------------------------
>269484_Ecanis@AAZ68449.1
------------------------------ATGCAATTAATTAATATAACAGAACCAAAAACA---------------------------------------------------------------------------------------------------------------------------------------------------------------------------------------------------------------AATGAAAATACACTTGCATTTGGAATAGATCTAGGAACTACTAACTCCTTAATC---TCTATGATTGATAAT---GAAGGTAAAACAATAATATTCTCAGAT---GAA---------------AAT---GGCAGATTTTTAATTCCATCAACAGTAAGTTATATC---AATAATCAA------------------------GTTGAAGTAGGAAAAAACTAT---------------------------------------------------------------------------------------------------------------------------------TCTAATGATAACACTATTTCTTCAATTAAAAGATTAATGGGAAAATCAATT------AAAGATATAAATGAATTA---------TCATCAGAATTATTATTTAACATAACTGAT---------------------------CAA---GGTAATAAC---AATATATACATAAAG---AAACAA---------GACGGAACATATGTTACACCAGTTGAAGTATCAGCAGAAATTCTTAAAAAACTGTGTAAAATCGTCAAAGATAGTACT---AATCTAGAAGTCAAAAAAGTAGTAATAACAGTACCAGCATATTTTGATGAAGCAGCAAGAAAAGCTACGAAAGATGCAGCACATCTGGCTAATCTTGAAGTATTACGTCTTTTAAATGAACCAACTGCAGCAGCACTAGCATATGGTATCGAA---AAACCA---------------------------------------------------------------------------------------------------------------------------------------------------GAATATGAA------AATAATATCTACATGGTATATGATTTAGGAGGTGGAACATTTGATGTTTCAATACTAAAATTACACCAAGGAGTGTTCCAAGTATTAGCAACTGGTGGAGATACAAATCTAGGAGGTGATGATATAGACTACTTACTTGCAAAATTCATATATAATAAATATCAGAAAGAAGAAAAT---------ATTAAT---------------------------------------------------------------------------------------------------------------------------------------------------------------------------------------AATATAGAGTTTAACAAAGAATTATTAAGCTATTTAATTCCAGATGTAAAACACGCAAAAGAATACTTAAGTGAAAACTATAGT---------------------------------------------------------------------------GGCAGTTTTACATTTAAAATA---------------------------------------------------------------------------------------------------------------------------------CATGAAAAAAACTTTTCTTGTAAAATTAGTAGAGATGAGCTACAAGACATAATATCAGATTTATTAAATAAAACTTTAAGCATCATAACCTCAACAATCAATAGTATAGAGCTTGATTTTAACAGTATTGCAAAAGTAATACTAGTAGGTGGAGCTACTAAAATGCCCATAATCAAAAATATGCTAAATAATATATTTCATAATAAAGTA---TTCTGTGACATAGATCCTGAGAAAATAGTAGCAGTTGGAGCTGCTTTACAAGCTTATTATCTATCTAATCCA---CATATAAAGAAT---------AAACATGTTTTAATTGATGCTCTACCTCTCTCACTAGGGATAGAAACTATGGGTGGTATTGTAGAAAAAATTATTCCAAGAAATACACCAATACCTGCATCTGCAACACAAGAATTCACTACTTACATTGATGGACAAAATTCTATACAAATACATGTCTGCCAAGGAGAAAGAGAAATGGTAGAG------CATAATAAGTCCTTAGCAAAATTTGATTTAAAA---------GGAATACCACCATTACCTGCAGGTTCTGCAAAAATTATAGTAGAATTTAATGTTGACATGGATGGAATGCTAACTGTCTCAGCACAAGAA---------AAATCTACAGGAATAAAGCAATCTGTTAGCATAAACAATACATGT---GAATTAGATCAAAAAGAAATAGAAGATAATATTATAGATTCAATTAATAATTTTGATAGCGATATGCAAATGCGTTTAATAGCTGAACAAAAAGTCGAAGGACAGAGAATTATTACAATTATCAAAAACGCTTTAATTGCAGACAAAAACTTAATATCTGAAAAAGAATTCAATATAATCAATCACGCAATAACAGAAGCTGAAAAAACATTAATA---------AATGGTAATATT---------------------GATAAAATTAACGATGCTATAAATAACGTTGAAGTACTAGCAGATGATTTTATTAAAAAAAGAATGGATTTTTATTTAAAAAAATCTATTGATAACTGTAACATTAAT---------------------------------------------------------------------------AGT---------------------------------------------------------------------------------------------------------------------------------
>302409_Eruminantium@CAI27881.1
------------------------------ATGAAATTAATTAATATAACAGAACCACAAGAA---------------------------------------------------------------------------------------------------------------------------------------------------------------------------------------------------------------AAACGCATATCTATAGCATTTGGAATAGATCTAGGTACTACTAATTCTTTGATA---TCTATGGTAGATGAT---AATGGTCAGATTATTATATTTAAAGAT---CAG---------------AAT---GGTAATTCTCTTATTCCATCAATTGTTAGCTATCTT---GATGATCATAGA---------------------GTAGAAGTGGGTAAAAATCAC---------------------------------------------------------------------------------------------------------------------------AATGATGATAAAAGTTGTACTATTTCTTCAGTAAAACGCCTAATGGGAAAATCTGTT------GAAGATATTAAACAATCA---------------GACCTATTATTTAATATAGCTAAT---------------------------------ACAAAAGAC---AATATATACATTAGA---AAACAA---------GATAATACATATGTTACTCCAGTTGAAGTGTCAGCGGAAATTCTGAAAAAATTGTGCCAAATTGTAAAAGATAGCAGT---AACTTGGATGTAAAAAAAGTTGTCATAACAGTACCTGCATATTTTGATGAAGTAGCAAGAAAAGCTACAAAAAATGCTGCAAAACTTGCTAATCTTGAAGTACTACGTTTATTAAATGAACCAACTGCTGCAGCATTAGCATATGGGATCGAG---AAATCA---------------------------------------------------------------------------------------------------------------------------------------------------GAACAT---------GATACTATATGTATGATATATGATTTAGGAGGAGGAACATTTGATGTCTCAATATTAAAGTTACACGATGGAGTATTTCAAGTTTTAGCCACTGGTGGTAATACAAATCTAGGTGGAGATGATATAGATTACTTATTTGCAAAATTTATATACCAAAAATATCAGACAAAATCACAT---------ATTAAA---------------------------------------------------------------------------------------------------------------------------------------------------------------------------------------CTTACAGATTTCAATAAAGAAATACTTAAGGAGTTAATTGATGATGTAAGATATGCTAAAGAGTATCTAAGTGATCATTATAGT---------------------------------------------------------------------------GGAACTTTTGTTTTTAAAATC---------------------------------------------------------------------------------------------------------------------------------AAAGGTAAGGATTTTTTGTGCAAAGTTACTAGAAATGAATTAAATGATATAGTATTAGGGCTAGTAAAAGAAACATTAGATATTGTACATTCAACAATTAGTAGTATTAGCCTCCTTCACAAGGATATTAAAAAAGTAATACTAGTGGGTGGTGCTACTAAAATGCCTATAATAAAAGACATGTTAAACAATCTATTCCATAACAGAGTA---TTTTGTGATGTAGATCCAGAAAAAATAGTTGCTGTTGGAGCAGCTTTACAAGCACATTATTTATTGAAT------------CCAGATATAAAA---AACAATCTACTTATAGATACTTTACCATTATCATTAGGGATTGAAACAATAGGTGGTATTGTAGAAAAAATTATACCAAGAAATACACCTATACCTGCATTTGCTACACAAGAATTTACCACATATGTAGATGGACAGAATGCAATACAAATTCATGTATGTCAAGGAGAACGGGAAATTATAGAA------CACAATAAATCTTTGGCTAAATTTGATTTAAAA---------GGGATACCTCCATTACCTGCAGGTTCTGCAAAAATTCAAGTAGAATTTCAGGTAGATATGGATGGATTATTAACTGTTTCAGCACAAGAA---------AAATTGACAGGAATAAAACAATCTGTAAGTATTAATAATACATTA---AAGTTAGATCAAAAAGAAATAGAAGAAAACGTTATGGAATCTGTTAAAAATTTTAACAGTGATATGGATGCACGTTTGTTAGCTGAACAAAAAATTGAGGGACAAAGAATTATATCCATAATAAAGAAAGCACTTATTGAGGATAAAGATTTGATATCAACATCAGAATTAATGATACTCAATAAAACACTAGAAGATGCAGAAAAAGTATTATTG---------ACTGGTCAGAAT---------------------GATCAAATTAAAGATGCTATTAATCATGTTGAATTACAAGCATCTAATTTTATAAAAAAACGGATGGATTTTTACTTAAAAAAATCTATTGATAACTATAATATTAGC---------------------------------------------------------------------------AGT---------------------------------------------------------------------------------------------------------------------------------
>1359163_CNlotoris@KJV68815.1
------------------------------ATGCAGCTCATTGATATTACAGACTCTAAAGAC---------------------------------------------------------------------------------------------------------------------------------------------------------------------------------------------------------------ACTCATCATCATATATCTTTTGGTATTGATTTAGGAACTACAAACTCCCTTATT---GCAATGGTTGATAAT---AATGGGCACACAATAATTTTTGAAGAT---AAA---------------AAC---AACCAGTCATTAATTCCATCAATTGTCAATTATAAT---AATAATTGC------------------------ATTACAGTTGGATGTGATGCT---------------------------------------------------------------------------------------------------------------------------GATAAAAATCATACATCAACACTATATTCAATAAAGCGCCTTATGGGCAAAAATATA------AGTGATATTCAAAACTCT---------------AAACTACCATTTAAGATAGTAGAA---------------------------------AGTAATAAT---GATCTTCACTTAATA---GTT------------GATAATCGCACAGTTACCCCTGTAGAAGTATCTTCAGAAATTTTAAAAAAACTATGTAATATTGTTAAAAATAAAATA---GGAGTTACAGTAAAAAAAGCAGTGATTACTGTCCCTGCATATTTTGATGACATAGCAAGAAAAGCAACAAAAGACGCAGCTAGAATTGCTGGTATCGAAATATTACGATTACTAAATGAACCTACAGCTTCAGCTCTTGCATATAGTATTCAG---CAGACA---------------------------------------------------------------------------------------------------------------------------------------------------GATACT---------CAAGGTATATATGTAGTTTATGATTTAGGAGGAGGAACTTTTGATATTTCAGTACTTAAATTACATAAAGGAGTTTTTCAAGTACTAGCTACAGGTGGAGACACAAATTTAGGGGGTGATGATATTGATTATAGCTTAGCTGAGTTTATCTTTCATAAATATCAAAACACTTATTCA---------ACA------------------------------------------------------------------------------------------------------------------------------------------------------------------------------------------AATATTATCTTAGATAAAAAATCATTTAGCAATCTAGTCTTAGAAGCACAAAAAGTCAAAATATTTCTCAGTGAAAATGATTAT---------------------------------------------------------------------------GGTCATTTTGTATTTAATATA---------------------------------------------------------------------------------------------------------------------------------CAAGACAAGTTGTTTAAGTGTAAAATTACTCAACAAGAATTCAATAGTATAATTACACCATTAATAAATAAAACTTTACAAATAGTTAAAGATACTCTTGCAAGTGCTGATATAAATTGTAATAATATATCTAAAGTACTTTTAGTTGGAGGATCAACAAAAAGCCCTATTATAAAGAATATGCTAAATGATCTTTTTCCTAATAAAGTA---TTTGATAATGTTAATCCAGACAAGGTTGTTGTCTCTGGTGCTGCACTTCAAGCATATTATCTTTCTAATCCA---CATATAAATAAT---------AAAAATATACTAATAGACGTACTACCTTTGTCTTTAGGACTTGAAACAATGGGAGGAATTGTTGAAAAAATTATACCACGCAACACACCAATTCCTACATCTGCTACTCAAGAATTCACTACTTATGTAGATGGGCAAACTTCTATGCAAATACATATATGTCAAGGTGAACGCGAAATGATATTT------CAGAATAAGTCTTTAGCAAAATTCAATTTACAA---------AATATACCTCCACTTCCAGCAGGACAAGCCAAAATTAAAGTAGAATTTTCTGTTGATGCAGATGGTTTACTCACCGTTTTAGCACAGGAA---------AAATCTACAGGAGTTAGTAAACATATCGAAATTCAATCAACATAT---GACCTAACAAATCAAGAAATAGAGCAGTGTATATCAGAATCTTTAGAAAACTTTGATCAAGATATGCAGTTACGATATTTATCTGAAGTAAAAATTAAAGGAGAAAATATAATAAGAATAATAGAAAATACTTTAACAAAGAACAAAGACTTAGCAGAAACATCAGAAATAAAGCTAATTAGCGATGCAATAAAAGATTTACAGCATGCATTACTA---------AGCAATAATATA---------------------AATAATATAGAAAATGCTATTAATAATCTCGAATTAAAATCTTCAAATCTTATTCAAAAAAAAAATGACTTTTTATTCAAAAAATTCTAT---------------------------------------------------------------------------------------------------------------------------------------------------------------------------------------------------------------------------------
>234826_Amarginale@AAV86636.1
------------------------------ATGCAGCTGTTAGATATCACCGAGCCTGAAACG---------------------------------------------------------------------------------------------------------------------------------------------------------------------------------------------------------------ACGAAATGGGACGTTGCATTCGGAATAGATTTGGGTACAACCAACTCCTTGATA---GCCGTTGTAGGGCAT---GATGGCGGCGTTAAAGTTTTTGAGGAT---CCA---------------GCC---GGGCGCTCTCTGATTCCCTCGATTGTTGAATATACC---CGCGATGGAGTG---------------------GTCAAGGTGGGGCACGACGCG---------------------------------------------------------------------------------------------------------------------------------AATCCTTTGCGTGCTTTGCGCTCCACAAAACGCCTAATGGGCAAGCTCGCC------AAAGATGTACACCACAGC---------------CAATTTTGCGGCGCAACGGTTACA---------------------------GAT---AAAAATGGC---AGCGCAGCGCTTAGT---ATTGAC---------CAAAATAAGGTAGTAACGCCAGTCGAGGTTGCTGCAGAGGTGCTCAAGCGTCTTGTTGAGTTAGTCAAGAGCTGCACT---GGTCAGGATGTTACACATGCTGTTATCACCGTTCCTGCGTATTTCGACGAAATTGCACGCAAGGCAACCAGAGATGCCGCTAGGATGGCCGGTATTGAGGTGTTGCGGTTGCTGAATGAACCAACTGCTTCTGCGCTATCGTACAAAGTTGAG---CAGGCC---------------------------------------------------------------------------------------------------------------------------------------------------GGTGAT---------GCGGAAGTGTGCGTCGTGTACGATTTTGGGGGCGGTACTTTCGATGTTTCCGTGCTAAGGCTCCATAATGGGGTTTTTCAAGTACTGGCTACGGGGGGAGATACCAATCTTGGGGGAGATGACATCGACCAGTTGCTCGCAGAGCTGGTTGTGGCAAAGTATGAAAGTCGGAAGTGT------------------------------------------------------------------------------------------------------------------------------------------------------------------------------------------------------GAGCGGGTTTGTGGCGATCCGTACGCTGACGGCTTAGTGCTTGACGCCTGCAATGCCAAGAAGGCCTTGAGTGGGGGAAGCGGC---------------------------------------------------------------------------GGTGCCTTCGAGTTTAGAATA---------------------------------------------------------------------------------------------------------------------------------TGCGGTGATGTTTTTCGGTGCCATATAACTGATGCCGAGTTCACCGAGGTTGTAGATAAGGTGGTTTCCAAGACCGTGAAGATTTTGGAACAGACAATCTCCGATGCCGGGATCGAGCCGTGTGACGTTTCTAGAGTGATTTTAGTTGGAGGATCCTCCAAAATCCCCCGTGTGAAAGCCGCACTGGACTCTATATTTTGCGGGAAGGTG---TTCGATAGCGTCGATCCCGAGAGGGCTGTGGCCGTTGGAGCCGCACTTCAGGCGTATTATCTCTCAAAT------------CCTGCTGCTACGGGCAGGAAAGTGCTGGTAGACGTTATACCCCTTTCTCTGTCCCTTGAGGTTATGGGAGGGGCCGTCGAAACCATAATACCTCGAAATACTCCGGTGCCGGCTCTTGTGACACAAGAGTTTACCACGTATACTGACGGCCAGACTGCTATACATATACATGTGTGTCAGGGGGAGCGAGAGATGGCCGAT------GCTAATAGGTCTTTGGCGAGGTTCGACATT------------GGGGTGCCTCCCTTGCCCGCGGGTGAGGCCAGGGTGAAGGTGGAATTCAGAGTTGATATGGACGGTCTGCTGGTTGTGTCCGTGCGCGAG---------AAATCTACTGGCTTGGAAAAGTGTGTAGAGGTGAATCAACTGGAG---GGTATCACGCCTGCGGACGTGGAGCGGCATGTACTTAGTGCAGTAGAGAATTTTGATGAGGATATGATTGCTAGAGAGCTCAGTGCGGAGAGGCTAGAATGTGCACGCATTGCCGAGCTGCTGGAGGGGGCACTGGCTAGTGAGCGG------TTTTCTGGAATTATGCTGCAGGAAGCAAGTGATGCGCTGTCTGAGGCTAGGAACGCGATGTCC---------GGATCAGACGCG---------------------AAGAAGATGCGCGACGTTTCCAGAAGGATTAAGACGAGATTTGTTGATTGTGTGGGGCAAGAT------------------------------------------------------------------------------------------------------------------------GCCCTTTTACATGAAGAGAAA---------------------------------------------------------------------------------------------------------------
>212042_Aphagocytophi@ABD43713.1
------------------------------ATGCAGTTAGTGGATATAGTTGAGCCAGAT------------------------------------------------------------------------------------------------------------------------------------------------------------------GTTCCT------------------------------------------AATGCGGATAGTGTGGCATTTGGTATAGATTTAGGGACCACGCATTCGTTAGTA---GCCAGGATGGAAAAT---GGG---CAGGTGCGGATATTTCAAGAC---GCA---------------TCT---GGAAGGTGTTTAATACCATCTGTAGTTGAGTATTGT---AATCAAGGGGAA---------------------GTTAGAGTTGGTCATGATGCT------------------------------------------------------------------------------------------------------------------------------------GCTGCCTCTTCTATACGTTCTATAAAGCGCTTGATGGGGAAGAGTATT------AGTGATGTAGGGAATTCA---------------TTTTCTGGTATTCCTGTTGCAGAG---------------------------------CATAATGGT---GGCGTAGCTCTAGGG---ATTGAT---------GGTAGGGGAGCTACTACTCCAGTAGAGATTTCTGCAGAAATTCTCAAATATCTCAATTCTATTGTTAAAGATTCTATA---GGAGAGGAAATAAAGCGCGCTGTTGTAACTGTTCCGGCATATTTTGATGAGGTAGCAAGAAAGGCTACTAGAGATGCTGCTACTAGGGCTGGTATTGAGGTTATTAGGTTGCTAAATGAGCCTACTGCAGCGGCTTTAGTATATGGTGAGAAG---ATA------------------------------------------------------------------------------------------------------------------------------------------------------AAGAAT---------GGTGAGATATGTTTGGTGTATGACCTTGGAGGAGGTACATTTGACGTATCTATAGTAAAGATGCATGACGGGGTGATGCAGATCGTTGCTACTGGGGGTGATACGAATCTTGGTGGTGATGATATCGATTATTTACTAGCTGAATTGGTTTTGCGGAAATATAGGGCATCGTGTTCT------------------------------------------------------------------------------------------------------------------------------------------------------------------------------------------------------------GTAAGTTCTGGTGAGATCTCTTGGAGCTTGTTATTAGATGCGAAAAAAGCAAAAGAAGGGGTTAGTGCTGCTGGCAGT---------------------------------------------------------------------------GGCGAGTATGAATTTCGGATT---------------------------------------------------------------------------------------------------------------------------------GGCGATGCAGTATTTTCTTGTGCGATTTCTATAGACGAGTTTTCTGAGATCGTTGATAAAGTTCTTTCTAGGACTTTGGGAATAGTAAAGAGCACTATGCTTGATGCTGATCTTGTGCCTTCAGAGGTTGCGCGGGTAATTTTAGTAGGGGGGTCTTCCCGGCTTCCTCATGTGAAGTTGCTGCTAGATAAGGAATTTCCAGGAAAGGTA---TATGATGATATAGATCCGGAGAGTGTTGTGGTAACTGGAGCAGCGATACAGGCCTATAATCTCTCGAATCCTTTATCGGGAACGAGT---------GGAGGGGTCTTGGTGGATGTTGTTCCGCTTTCATTAGCTATTGAGGTTATGGGAGGAATAGCGGAAGTTCTAATTCCTCGTAATACGCCAGTTCCTGCGTTAGTTTCTCAGGAGTTTACTACTTATGTTGATGGGCAGACTTCTATTAGTATTCATGTATGTCAAGGGGAGCGAGAATTAGTTTCT------GAAAATCGCTCGTTGGCAAAGTTTGATTTTGAG------------GTGTTACCGTTGCCTGCTGGCGAAGCTAGGATTAGGGTTGAATTTCGTGTTGATATGGATGGTCTGTTGACTGTATCGGCGCAAGAC---------AATGTTAGGGGTATAGAGAAGAGTGTGGAGATAAATTCTTTGTAT---GGAGTCACGGAAACTGATATCGAGCAGTGTGTTAGGGATTCTGTAGAGAATTTTGATTCAGATATGCAGTTGAGGGAGTTGGGTCTTGCGAAGGCTGAGTGTACTCGTATTTTAGAAAAGATGAAGGATATTATTGCTCTTGGTGGG------CTATCTGAGGTTATTTTGAACGATGTTAGGGGAATAATGCTACGTTGCGAAGCTGTTTTATTA---------TCTCAGGATATT---------------------GGTATGGTTCGAGATATTAGTAAGCAGCTTAATGCAAAGATTGTAGATTTAAAGAAAAAAGAG---------------------------------------------------------------------------------------------------------------------GGG------------------------------------------------------------------------------------------------------------------------------------
>1948365_Abacterium@DDGG01000005.1_6| RT_shifts_2_contigs
---------------------------------ATGTTGTTACAGCTTTTGGAACCCGGG------------------------------------------------------------------------------------------------------------------------------------------------------------------GAAACA---CCTCTTCCACATGAA------------------------GGAGAAGAAAGCCCGGCTATTGGTATTGACCTTGGGACGACACACTCTATTGTG---GGAATTTCCAGAAGC---CAA---ACCCCTGAAATCTTATCGGAT---GAG---------------ATG---GGGCGAGCTCTAACACCTTCTGTTGTTCATTATGGT---GCAGATAGAAGT---------------------ATCACAGTTGGAGCTCTTGCC---------------------------------------------------------------------------------------------------------------TTTGAGAGAAATCTTGAAGATCCTCTTAATACACTGTCTTCAACAAAACGTTTTATGGGAGGAGATTCT------------------------------------------------------------------------------------------------CATAGAGGT---CATAAGAAATTCAAG---GTT------------GCTGGAAAAGAAGTCACCGCGGTTGAAGTCTCAGCAGAAATTCTGAAAACATTGAAAATGAAAGCTGAAGAAATCCTT---TCTCAAAATATTTCAAAAGCTGTTATTACAGTCCCGGCGTATTTTGACGATACAGCGCGTACAGCAACACGAGATGCGGCACGGTTGGCAGGACTCGAAGTTTTACGTTTGATCAATGAGCCAACTGCCGCGGCCCTTGCCTATGGATTGGAT---AAA------------------------------------------------------------------------------------------------------------------------------------------------------GGGACA---------GAGGGTTTGTATGCTGTTTATGACCTGGGAGGCGGTACATTCGATGTTTCCCTGTTACGTTTTGAAAAAGGCGTGTTCCAAGTTTTGGCAACAGGAGGGGACACTTCTCTTGGGGGAGATGACTTTGATGCTTACTTGTTGGCGTTATGTATGGATGAGCGCGCGTGCCGTCTCAAA------------------------------------------------------------------------------------------------------------------------------------------------------------------------------------------------------AACCAGAATGGCACCTCCCAGGAGCAAAAGTCTCTTATGCCAGAAATACGACGTGCCAGAGAATCTTTAACAACTCAAGATCTT---------------------------------------------------------------------------GTCAATCTCTCTCTTACTCTT---------------------------------------------------------------------------------------------------------------------------------GGGGGAGAAACTTCACAGCATGTTGTGGCACGTGGTACCTTTGAAACCGCAGTACAACCTCTTATTAAGAAAACACTCACGCATCTTCAGGATGTTATTGAAGAGGCCGGTATTAACGCAGAAGACCTGAAAGGTATTATTCTTGTAGGAGGGGCAACACGAATGCCATGTGTGTCGGCGGGT---------------------------------------------------------------------------------------------------------------------------------------------------------------------------------------------------------------------CAAACGTCCTCTTCTAAAGGATCT---------------------------------------------------------------------------------------------------------------------------------------------------------------------------------------------------------------------------------------------------------------------------------------------------------------------------------------------------------------------------------------------------------------------------------------------------------------------------------------------------------------------------------------------------------------------------------------------------------------------------------------------------------------------------------------------------------------------------------------------------------------------------------------------------------------------------------------------------------------------------
>2486578_Rendosymbiont@AZL15218.1
------------------------------ATGAAACTTTATGAAATTTCAGAACCAGGC------------------------------------------------------------------------------------------------------------------------------------------------------------------CGATCC---CCCAATCCTCACCAA------------------------GATATGGCGAGCGATGTAATTGGCATAGATTTAGGCACCACCAATTCCCTAGTT---GCTATTTTTACCAAC---AAT---ACTGCCCAAATAATCTCTGAT---CAA---------------------AATGGTAACATCTTACCATCGGTAGTTCACTTTAAT---GAACAAGGTGAT---------------------ATTATTAGTACAAGTGATGCTTTTATTACCGAGCATACTCAAATGATTTCTACAGAGTGGCAGGAGAAGAGCAATCTAGAAGCAGCAGCTACACAGCAATATTTGAGCATTGCAGGGTTTTCAACTTTGACTAACTCATCTTGTGAGAGCAACAGAGTATATAAAGTTAAATCTTTCAAAAGATTAATTGGTAAGAGTTTA------GCTGAAACTAAAGCCCTT---------GCACTAGATAAATTTTTTAATTTAGATACA---------------------------CAT---TCTATAGAT---ATTGCTCGTGTTAAA---GTA------------CAGGACAAAAGTTATTCTGCCATAGAACTATCCAGCATTATTTTAAAGCAATTAAAAAACAAAGCTGAACAAGCTTTA---GGCAAAAATATTACTAAAGCGGTAATTACAGTTCCTGCTTATTTTAATGATATTGAACGCCAAGCTACCAAAGAGGCTGCAATATTAGCAGGACTTGATGTAATGCGTTTAATCAACGAACCTACTGCAGCCGCACTTGCTTATGGGTTGGAT---CAA------------------------------------------------------------------------------------------------------------------------------------------------------AAGGTT---------AGTGGTAATTATATTGTATATGATTTAGGTGGTGGTACTTTTGATATTTCCATTTTAGCTTTAAAAGAAAAAATATTTCATGTCATAGCTACCAAGGGAGATACCAACTTAGGCGGAGATGATTTTGATCACTTAATTGCCGGGTATTTAGCTAAAAAATATTCTATTACTTTAGGA------------------------------------------------------------------------------------------------------------------------------------------------------------------------------------------------------------------------------AACAAGCAAGCCTTAGCAGTTGCTAGGAAGCTTAAAGAGACTCTTACTACGAACGACAAT---------------------------------------------------------------------------GCTCAA---------------------------------------------------------------------------------------------------------------------------------------------------------ATTGATAATTATAAATTAACTACTCATGAGCTTGAGCAACTATCAAAGCCTTTGATTAACAAAACCATTAAGCTACTATTACAAGCTATCAGCGATGCAAACTTAGAAGAAGAGCAAATTAATGGTATCATCCTAGTTGGCGGTTCAACTAGAATGCCTATCATCCAACAGGCCTTAAAAGAAAATTTTGATATTACTATT---TTAGATAATTTAAATCCTGATGAAATTGTAGCCAAGGGCGCTGCAATTCAAGCCCATAACCTAGCTTAT------------GGTAGT---------GATAGCTTACTGATTGATGTAATTCCACTTTCAATTGGCATTGAACTTATGGGCGGAATTGTTGAGAGAATTATCCCTAGAAACAGCACCATTCCTGCAAGCTTTCATTATGAATATACCACTTATCAAGATGGCCAAACGGCAATGATCTTTAATATTGTACAGGGCGAAAGAGAATTAGCTCAA------GATTGTAGGCTCTTAGGTAAATTTACTATTTCA---------GGCATTCCACCAATGAAAGCTGGTATGGCTAAAATTCAAGTTAAATTTGTAATTGATGCCGATGGAATCTTAACTGTTATTGCTACTGAA---------AAGAGCACAGGTAAATCACAAACTATTCATGTAAGCCCAGGACAA---GGTTTACATAATGCTCAAATTCGAGAAATGCTTATTTCTTCCATTGAAAAAAGTGAGGAGGATTTTATCCAGCGCAAACTGATTGAGAGCAGGGTAGAAGCAGAAAGGGTTATCATGGCACTAGAATCCATAATCAAAGAAGATATTGATTTGGTGAGTGAAAATGAAGCTAAACAAATTAAAGATCGTTTGACTATTTTAAAAAAAAGCATAATT---------TCTGCTGACAGC---------------------GAACAAATAAGTGCTGATATGCAACAATTAGAAGAAGTAAGCGAAGTGTTAATTGAGCAAAAATTTTCCAAACAATTTGGTAAAGCTTTTAAAGGGAAATCTTTAGCG---------------------------------------------------------------------------GAATTAAATAGATCTCTTTTGAATTCAAAAACAGCAAATCAAGTTCAAGGA------------------GCATATGGAACGGAAACCCGCAATGGACATGCAGTACATGAGGATCCGAACATCGGCGCAACA
>1895704_Abacterium@OJV15813.1
------------------------------ATGAAATTATACGACATATCTGAGCCAGGC------------------------------------------------------------------------------------------------------------------------------------------------------------------GAGTCT---AAGCTTCCACATCAG------------------------GAAGACAGTGAAATCGCAATCGGTATAGATCTTGGTACTACTAACTCACTGGTA---GCTTTGTCACATGAA---AGT---AAAGCAAGTATAATAGAAGAT---AGT---------------------GAAGGCAGAATTATACCTTCTATTATTAATATAGGT---GATAGT---------------------------------------------------------------------------------------------------------------------------------------------------------------------------------------------TCAGCAGCATCTTTTAAAAGACTTATGGGTAAAAGTTTG------CTTGAATCAGCAGCTTTT---------------AAAAAGTTTTACGATATAGAGCCA---------------------------GTT---TTTGGAGAT---AATCCAGGTATAAAA---TTT------------GCTGATAAGGTTTATTCTGCTCCTGAACTCTCAGGAATGATACTTAAAAGACTTAAGGATAAAGCTGAAAAAGCAACT---AATAAAAAAATTAAAAAAGCTGTAATAACAGTTCCTGCTTATTTTGATGAAGCCGCAAGAATAGCAACAAAAGATGCCGCAAATATTGCAGGACTTGATGTTATGCGTTTAATAAACGAACCAACAGCGGCAGCAATAGCATACGGGCTTGAT---AAA------------------------------------------------------------------------------------------------------------------------------------------------------AATGCA---------AATGGTATATACTTGGTATACGATTTAGGCGGCGGTACATTTGATGTATCTTTACTACGTATGGAAAATAATGTTTTCCACGTAGTTGCATCAAGCGGCGATAGTGAGCTGGGTGGGGATGATTATGATGACAAAATATACGATTATTTAATAGCAAACTTTGAAAGTGCAAAAAAT------------------------------------------------------------------------------------------------------------------------------------------------------------------------------------------------------------------------TTAGAGCCTCTTAAGCTAAAAGAAATAGCTAAAAAATTAAAAGAAAATCTAACTTTAGAAGAAAAT---------------------------------------------------------------------------GCTACT---------------------------------------------------------------------------------------------------------------------------------------------------------ATTGATGACTTTTCTATTTCACGCGAAATATTTGAAGAAATTACCCGAGACCTTACTTCTAAAACTTTAAAGTTAGTACAGAAAGTAATTATCGATTCAGGCATCGATGAATCTGAAATTAACGGAATTATTATGGTTGGCGGATCAACCAGAATGCCTGTTATAAAACAGTCTATAGCCAATATTTTCGATATAAATATA---TTAGACGATTTAAACCCAGATGAAGTTGTAGCAATGGGCGCTGCAATTCAGGCTGAAAGCTTGATTAAA------------GGCTCA---------GGTCACTTGTTACTTGATGTTTGCCCTATGTCGATAGGAATAGAAATTATGGGCGGAATAGTTGAAAAAATTATTCCAAGAAATACCACAATTCCGGCAAGTTTTACCCAAAGTTATACTACGTATACAGATGGTCAAACTGCTATGAGCTTTCATATTGTGCAGGGTGAGAGGGAAATGGCCGAA------GATAATAGGTCACTGGCTAGGTTTGAGCTTAAA---------AATATTCCGCCAATGAAAGCAGGGATTCCAAAAATTCATACCAAGTTTATGATGGATGCTGATGGCTTGCTTACAATAACTGCGTGGGAA---------GAAATTTCAAACTCAAGGCAAACAATTGAGGTTAGCCCGTCTTAC---GGTTTGCCAAAGGAAGCTATTAGAGAGATGATCTTAGATGCTATGGACTTTGCTAGAGAAGATTTTAATAAACGAAAACTCGCCGAAAAAAGGGCGGAAATCAGGATTTTAGCAAGTCAGATTAATTCTGCCATAGCTGATATGCCAATTTTA------------AAAGTGAAGAGTTTAGATAAACTACTTGAAACTTTAAATAATCTTGATAAT---------TATAACGATATC---------------------GAAAATCTTGAAGAAATTTTTATAGAATTTGAACACATCGCTGAATTTGTAGCAGAAAAACACTTGGAATTTGGTCTGACAAATAAGTTAAAAGGCATGAATATCAAA---------------------------------------------------------------------------GACTTGGAAAATACTTTAAAAACAAAAGGAGAA---------------------------------------------------------------------------------------------------
>293613_Rcanadensis@ABV73156.1
------------------------------ATGCAAATAATAGAAATTAAGGAACCGGAG------------------------------------------------------------------------------------------------------------------------------------------------------------------CAAGCT---GATTTTAAA------------------------------CAAGAACGGCAAATAGCAGTCGGTATTGATTTTGGTACTACTAACTCATTAATA---GCTGTTTCAACTAAT---AGA---AAAGTTAAAGTTATTAAGACT---ATC---------------GAT---GATAAAGAATTAATTCCGACTACTATAGAATTTACA---GACGGAAAT------------------------TTTACGATAGGTAATAATAAC---------------------------------------------------------------------------------------------------------------------------------------------GGATTGCGTTCTATTAAAAGACTATTCGGGAAAACATTA------AAAGAAATTCTAAATACGCCCATA---CTTTTTTCGTTAGTTAAAGATTATCTAGAT---------------------------ATA---AATAGTGAT---AAACCTAAGCTAAAT---TTT------------GCCAATAAAAGGATGCGAATTCCTGAAATTGCAGCAGAAGTTTTTATTTATCTAAAAAATCAAGCAGAGAAGCAATTA---AAGACTAATATAACTAAAGCAGTTATAACGGTACCTGCACATTTTAATGATGCAGCAAGAGGCGAAGTAATACTTGCTGCTAAAATAGCAGGTCTTGAAGTATTAAGACTCATTGCCGAACCTACTGCTGCTGCCTATGCTTACGGCTTAAAT---AAAAATAGACTCACTAGAAAGCTCCCTTATAGAGAGGAATTTGTAGGAAACATGCTGCAGCACAGCACCGCAACGTATAAAGCAGTACGTGAGGATCCGAGCAGCGGATTGACGCACAAGTTACCTCTAGAAGTAGAACTGCCTGAGGAGTCTAATCAA---------AACGGTTATTATTTAGTATATGACCTAGGCGGTGGCACTTTTGATGTATCTATTCTTAATATACAAGAAGGTATTTTTCAAGTTATAGCAACAAATGGCGATAATATGCTTGGTGGTGACGATATAGATGTAGTAATTACACAATATCTTTGTAATAAATTTGATTTACCTGATTCT---------------------------------------------------------------------------------------------------------------------------------------------------------------------------------------------------------------------------------ATAGATACTTTACAACTTACAAAAAAAGTAAAAGAAACATTAACATATGAAGATAAT---------------------------------------------------------------------------TTTAAT---------------------------------------------------------------------------------------------------------------------------------------------------------AATGATAACATATCACTGAATAAGCAAACATTAGAATTATTAATTTTACCTTTAATAAAACGTACTATCAATATAGCCAAAGAGTGTTTAGAACAAGCAGGA------AATCCAAATATAGATGGAGTTATTTTAGTAGGAGGTGCAACCCGCATTTCTTTAATAAAAAATGAATTATATAAAGCATTTAAAGTAGATATT---CTCTCAGATATCGATCCTGACAAAGCAGTTGTATGGGGGGCTGCATTACAAGCAGAAAATTTAATAACA------------CCACATACA------AATTCATTATTGATTGATGTAGTACCTTTATCGCTGGGCATGGAATTATATGGCGGCATAGTTGAAAAAATCATCATGCGTAATACTCCGATTCCTATTTCAGTAGTAAAAGAATTTACAACTTATGCCGACAATCAAACCGGTATACAATTTCATATATTGCAAGGTGAACGTGAAATGGCAGTA------GATTGTCGCAGCCTTGCAAGATTTGAGTTAAAA---------GGATTACCACCAATGAAAGCAGGTGATATTAGAGTTGAAGTTACTTTTGCTATTGACGCAGACGGTATATTATCCGTTTCTGCTTATGAG---------AAAATCAGTCATACATCACATACTATAGAAGTAAAACCAAATCAC---GGTATTGATAAAACGGAGATTGATATTATGCTAGAAAAAGCTTATAAAAATGCTAAAATAGATTATACTACAAGATTATTACAAGAAGCAGTAATTAATGCAGAGTCTTTAATCTTTAACATAGAACGTGCGATAGCAAAATTAACAACGTTATTATCAGAAAGTGAGATATCTATAATTAATTCTTTATTAGATAACATAAAAGAAGCTGCACGT---------ACTAGAGATCCG---------------------ATCTTAATTAATAATTCTATTAAAGATTTTAAATCCAAAATACAAAAATCTATTGATACAAAGTTTAATATAATAATTAATGATTTGCTAAAAGGTAAAAATATCAAT---------------------------------------------------------------------------CATATTCAA---------------------------------------------------------------------------------------------------------------------------
>272947_Rprowazekii@CAA14665.1
------------------------------ATGCAAATAATAGAAATTACAGAACCAAAG------------------------------------------------------------------------------------------------------------------------------------------------------------------CAAACT---GATTTTCAG------------------------------CAAAAACTGCAAATAGCAGTAGGTATCGATTTTGGCACTACTAACTCATTAATA---GCTATTGCAACTAAT---AGA---AAAGTTAAAATTATTAAATCT---ATA---------------GGT---GATAAAGAATTAATACCGACCACTATAGATTTTATA---AATGAAGAT------------------------CTGATAATAGGTAATAATAAA---------------------------------------------------------------------------------------------------------------------------------------------GGACTACATTCTATCAAAAGACTATTCGGTAAAACATTA------AAAGAAATTCTAAATACCACAACA---CTTTTTTCGTTAGTTAAAGATTATTTAGAT---------------------------ATA---AATAGTAGT---GAACTGAAATTAAAT---TTT------------GCTAATAAAAAGATGCGTATTGCTGAAATTGCAGCGGAAGTTTTTATTTACTTAAAAAATCAAGCAGAAAAACAATTA---AAAAATAATATCACTAAAGCAGTAATAACAGTACCTGCACATTTTAATGATGCAGCAAGAGGGGAGATAATGCTTGCAGCTAAAATAGCAGGTTTTGAAGTATTAAGGCTAATTGCTGAACCAACTGCAGCTGCATATGCTTACGGCTTAAAC---AAA------------------------------------------------------------------------------------------------------------------------------------------------------AATCAA---------ACAGGTCGCTATTTAGTATATGACCTAGGAGGTGGTACTTTTGACGTATCTATTCTTAATATACAAGAAGGAATTTTCCAAGTTATTGCCACAAACGGCGATAATATGCTTGGTGGCGACGACATAGATGTAGTAATTACACAATACCTTTGTAATAAATTTGATTTACCTCATTCT---------------------------------------------------------------------------------------------------------------------------------------------------------------------------------------------------------------------------------ATTGAGACTTTACAACTTGCAAAAAAAGCAAAAGAAATTTTAACATATAAAGAGAGT---------------------------------------------------------------------------TTTAAT---------------------------------------------------------------------------------------------------------------------------------------------------------AATGATATTATATCAATTAATAAGCAAACTTTAGAACAACTAATTTCCCCTTTAGTAGAACGAACTATCAATATAACACAAGAATGTTTAGAACAGTCAGGA------AATCCAAATATAGACGGAGTGATTTTAGTAGGTGGGACGACTCGCATTCCTTTAATCAAGGACGAATTATATAAAGCATTTAAAATAGATATT---TTATCAGATATTGATCCTGATAAAGCAGTTGTATGTGGCGCTGCATTACAAGCAGAAAACTTAATAACA------------CAACATACA------AATTCATTACTGATTGATGTAGTACCGTTATCCCTTGGCATTGAATTATATGGCGGTATAGTTGAAAAAATCATTACGCGCAATACTCCAATTCCTATTGCGGTAATAAAAGAATTTACAACTTATGCCGATAATCAAACCGGAATACAATTTCATATATTACAAGGTGAACGGGAAATGGCAGCA------GATTGCCGTAGCTTAGCTCGATTTGAGTTAAAA---------GGGCTACCACCTATGAAAGCAGGCAATATTAGAGTTGAAGTTACTTTTGCTATTGATGCAGACGGTATATTATCTGTCTCTGCTTATGAA---------AAAATCAGTAATATATCACATAATATAGAAATAAAACCAAATCAC---GGTATTAATAAAACAGAGATTGAGACTATGTTAAAAAATGCTTATAAAAATGCTAAAATAGATTATACTACTAGATTATTACAAGAAGCAGTCATTGAAACAGAGGCGTTAATGTCGAGCATAGAACGTTCTATAATAAAATTAACAAAATTGTTATCGGAAAGTGAGATATCTATAATTAATGCTTTATTGGATAATATAAAAGACGCTGTACAA---------ACTAGAGATCAG---------------------ATCTTAATTAAGAATTCTATTAAAGAGTTTAAATCCAAAATAAAAAAATATTTGGATACAAAGCTTAAT------ATTAATGATTTGCGAAAATGCAAAAATAGCAAT---------------------------------------------------------------------------CAAATAAAA---------------------------------------------------------------------------------------------------------------------------
>336407_Rbellii@ABE04594.1
------------------------------ATGCAAATAATAGAAATTAGAGAACCAGGG------------------------------------------------------------------------------------------------------------------------------------------------------------------CAAGCA---GAATCTAAA------------------------------CAAGAAGTTAAAATAGCTGTGGGTATAGATTTTGGTACTACTAACTCGCTAATA---GCTATTTCAGTTGGT---AGA---AAAGTTAAAATTATACAAACT---GAA---------------GAT---AATAAAGAATTAATCCCAACTACTATAGAATTTACG---AATAACAAT------------------------ATTACAGTAGGTAGTAATAAA---------------------------------------------------------------------------------------------------------------------------------------------GGTTTACGTTCAATTAAAAGGTTATTCGGTAAAACATTA------AATGAAATTCTAAATACTCCTGCT---CTTTTTTCTTTAGTTAAAGATTATATAGAT---------------------------CTG---CAAAGCCAA---GAAGTTAAATTAAAT---TTT------------GCCAATAAGCAAATGCGGATTGCTGAAATTGCAGCAGAAGTTTTTATATATCTAAAACAACAGGCAGAAAAAGAGCTT---ACAACTGAAGTAACTCAAGCCGTTATTACTGTTCCAGCTCATTTTAATGATGCGGCAAGAGGGCAGGTGATGCTTGCAGCAAGGCTTGCAGGTTTAGAGGTTCTAAGGCTGATTGCAGAGCCTACTGCAGCTGCTTATGCTTACGGATTAAAT---AAA------------------------------------------------------------------------------------------------------------------------------------------------------AACCAA---------ACAGGTTGTTATCTTGTATATGATTTAGGTGGTGGTACTTTTGACGTATCAATTCTAAATATTACAGAGGGTGTTTTTCAGGTTATAGCAACAAGTGGCGATAATATGCTTGGTGGCGATGATATAGATAAAATTATTGCTGATTATTTTTGTAATAAATTTAGTTTACTTGATAAT---------------------------------------------------------------------------------------------------------------------------------------------------------------------------------------------------------------------------------TTAGATACTCTGCGGCTTGCTAAAAAGGCAAAAGAAGCATTATTGAACCAAGATAAT---------------------------------------------------------------------------TTTGAG---------------------------------------------------------------------------------------------------------------------------------------------------------TTCAATAATATATCGCTTGATAAACAAACATTTGAACAGTTAATTACCCCTATAATAGGTCGTACAATCAATATAGCCAAAGAATGCTTGGAAATAGCAGGA------AATCCGAACATAGATGGCATTATTTTAGTAGGTGGTGTAACTCATATTACATTAATTAAGGAGGAATTATATAAAGCTTTTAAAGTAAATATT---CTTTCAGATATTGATCCTGATAAAGCTATTGTATACGGGGCTGCACTGCAAGCAGAGAATCTAACAACA------------CCGAACATC------GATTCATTATTGATTGATGTAGTACCTTTATCTTTAGGTATGGAATTGTATGGCGGCATCGTTGAAAAAATTATCATGCGAAATACTCCGATCCCTATTTCTGTGGTAAAAGAATTCACAACTTATGCTGATAATCAAACCGGCATACAATTTCATATACTACAAGGTGAACGTGAAATGGTAGCA------GACTGCCGTACTTTGGCTAGGTTTGAGCTAAAG---------GGACTTCCTCCCATGAAAGCAGGAAGTATTAGAGCGGAAGTTACTTTTTCTATTGATGCTGATGGTATATTATCTGTTTCTGCTTACGAA---------AAAATAAGTAATACCTCACATATCGTAGAAGTGAAGCCAGATTAC---GGGATTGATACAAGTGAAGTTGATAAGGTTTTAGAAAATGCTTATAAAAATGCTAAACTAGATCATGCTGCAAGATTATTACAAGAAACAGTTATTGAAGCTGAATCTTTGATTTTTAATATAGAACATGCTATTAAAGAATTAGTAGATTTGCTATCAGAAAACGAAAAGCATATAATCAGTAGTTTATTAAATAACATAAAGCATGCAATAGAT---------GCACGAGATCGT---------------------GCTTTAATTAATAATGCTGTTAAAGATTTTAAATCTAAAACAAAAAAATCTTTAAATACGAAGATTAATATAGTAATTAGTGATTTGTTGAAAGGTAAAAATATCAAT---------------------------------------------------------------------------CAAATCAAA---------------------------------------------------------------------------------------------------------------------------
>1961830_Rendosymbiont@OZG32024.1
------------------------------ATGCAAATAATAGAAATTAGTGAGGCTGGC------------------------------------------------------------------------------------------------------------------------------------------------------------------TCTTCC---CAGCATAAAGAA---------------------------AATGATAAGAACATAGCCGTTGGCATTGATTTCGGTACAACAAACTCATTAATT---GCTTTGTCAAATCAA---CAA---GTGGTACAAATTATCACAAAT---GAT---------------CAA---GATTTAGAACTTATCCCATCAGTGATAGCCTTCCAT---GGTGAAAGC------------------------TTTATTGTGGGTAATCATGAT------------------------------------------------------------------------------------------------------------------------------------ATAATCGATAATCTTCGCTCTATAAAAAGGCTCTTCGGTAAGAAACTA------TCCGATATACAAAATAACCCGACA---CTTTTTGCTTTAGTGAAAGATTATATTGAC---------------------------CTA---GATAGTGAA---ATATTACGGCTGCAA---TTT------------GCTGGAAAATTGATGACTGTTCCGGAAATTGCCGCCCAAATCTTTCTCTATTTAAGGCAACAAGCTACTGAAAGATTA---AACTCAGAAGTCAAAAAAGCGGTAATAACTGTACCGGCACATTTTAACGATGCTGCTAGAGGAGAAGTAATGCTGGCAGCAAAAATTGCTGGATTTGAGGTATTACGGTTAATTGCAGAACCAACAGCAGCAGCCTATGCGTATGGTTTCAAT---AAA------------------------------------------------------------------------------------------------------------------------------------------------------GAAAGC---------AGAGGGTGTTATTTAGTATATGATTTAGGGGGAGGAACTTTTGATGTATCAATTCTCAATATGCAAACCGGCGTACTTCAGGTTATTGCCACTGGCGGAGATAATATTTTAGGCGGTGATGATATTGATCACTTAGTGATGAAGTATTTTTGTGATAAATATAAATTAGTAGCATCT---------------------------------------------------------------------------------------------------------------------------------------------------------------------------------------------------------------------------------AACGAATTAATAAAATTAGCAAAAAAAGTTAAAGAAACACTTAGTGTACAAAATAAATGTAGTATTATAGATAATCCGACTAGTATTGCTCCCAATTTACAAACGTCATTGCGAGGAGATACTTTAGTAGCGACGAAGCAATCCATAAAAGTAACCAAAAATGGATTGCCTCGTTTGGGCTTCGCCCCTCCTCGCAATGACACCAGTTTGTTACGGATAAATGCTAATCGGGTT------------------------------------------AGCTATATATATGAAGAAAAGATGTTGGAGTTAGATATAGAAAATTTTGAGAGGTTAATAACACCATTAGTAGAACGTACCATAGCTATTACTAAAGATACGCTAGAACAGGCAAAG------ACCCCTGATATTTCAGGTATTATCCTGGTTGGTGGTTCAACTCGTATACCGTTAATTAGTAAGAGTTTAAGGCAAACATTTAATACTATTATT---TTTTCAGATATTAACCCAGATAAGGCGGTAGTATGGGGTGCGGCTCTGCAAGCAGAGAGCCTAACTTCT------------GCAAATATT------AATTCCTTATTAATCGATGTAGTGCCTTTGTCACTTGGTATTGAACTAAATGGAGGAATTACTGAAAAAATTATTCTGCGTAATAGCCCTATACCGATATCGGTTACTAAGGAGTTTACCAATTATGTGGATAACCAAACTTCTATGAAGCTACATGTGGTACAGGGGGAGAGAGAAATGGTAGAG------GATTGTCGGTCACTTGCAAAATTTGAACTAAAA------------TTGCCACTAATGAAAGCAGGGGGAGTTAGGATAGAAGTAACATTTTCTATTGATGCAGATGGCATTTTGTCAGTGTCAGCTCTAGAA---------AAAAATAGTAATATCTCACATAACATTGAAATAAAACCAAGTTAT---GGTTTAAATGAAAGTGAGATTACCGAGATTTTAGAAAATGCTTATCAAAATGCGGCTAGTGATCATAATAAGAAATTGTTACAAGAAACAATTATTAACACAAAATCTTTGCTTTATAATATAGAAAATGCTATTAGAGAGATGCCAAATCTTCTTGCAAAAAATGAAATGGAAAAAATTAATATGGCAATTAAAACTCTAAAAGAAGCAATAGAC---------TCAAATGATCGT---------------------GATTACATTATAGAATGTAGCAAAAATTTTGAGAGTATAACAGAGCATTTTCTTGCCGAAAGATTAAATAGCACGGTGGAAGGCTTACTTAAAGGTAAGCATATTAAT---------------------------------------------------------------------------GAAATAAAC---------------------------------------------------------------------------------------------------------------------------
>2026788_Rbacterium@PCJ24836.1
------------------------------ATGCAGATAGTCGAGATCAGTGAACCAAAT------------------------------------------------------------------------------------------------------------------------------------------------------------------AGCGAA---GATGGTGCAAAC---------------------------GAAGCGCCAGAAATAGTCGTTGGCATTGATTTTGGCACGACAAACTCACTGATC---GCAATTTCCAATGAT---TCA---AGCGCAAAGATCATCAAAATG---CAT---------------GAT---GGGGCGGAGCTTCTACCTTCTGTTATTGAGATTATT---GATGATGAG------------------------ATAATCATTGGTAATAAGGCA------------------------------------------------------------------------------------------------------------------------------ACTCAGAACCCCGATGCTATACGCTCGATCAAGCGCCTGCTTGCAAAAACATCT------AAGGAGATCAAATCCGCATATGCA---GGCAGTGCCCTCTCTGGAAGGTTGGCGCTA---------------------------------GAGGAAAGT---GAACCCAAAATTCTA---GCC------------AAGGGGCGCAAATTTACCATAACAGAAATGGCATCCGAGATTCTCAAATATTTAAAATCTCAAGCAGAAGCTTCCCTA---GAAACTGATGTCAACAAAGCAGTTATTTCTGTGCCAGCGCATTTTAACAACACTCAGCGCGGGCAGGTTTTACTTGCTGCAAAGCTCGCCGGTTTTAGCGTCATGAGGTTAATTTCAGAGCCAACCGCAGCAGCATATGCATATGGCCTGGGC---AAA------------------------------------------------------------------------------------------------------------------------------------------------------TCAGCC---------AGAGGAGCATATTTGGTATATGATTTTGGCGGTGGGACATTTGATGTGACTGTACTGAATATGCATCAATCTGTATTACAAGTTGTGGCTACTGGCGGCGATAATATGCTCGGTGGTGATGATATTGATATGATTCTAGCTAAATATATCGCAAAGGAGACGAACTCTGATCTGAAC---------------------------------------------------------------------------------------------------------------------------------------------------------------------------------------------------------------------------------AATGAAATTATCGCTTTAGCCAAAAAAACTAAGGAAGATTTTGCGGATAAAAATGAG---------------------------------------------------------------------------GTAGCGCTTAATTTTAAT---------------------------------------------------------------------------------------------------------------------------------------------AGCACTAATATAGTAATTTCCAAAGCAAAATACGAAGAACTCATAACGCCAATCATCAATAAAACCATTAAAATCGCGAAGGACACTCTGCACGAGGCCGAA------GATATAGACCTAAACGGTATCATTTTAGTCGGCGGCTCTACTAGGGTCTCACTAATTAAGGAGAAACTAAATAAAGCCTTTGCTCTGCCTATC---TATTCCGACCTTGACCCGGATAAAATTGTCGCTCTTGGCGCTGCGCTGCAGGCGGAGAATTTATCCTCC------------AGATCC---------GGTTCTTTGCTAATTGATGTTGTTCCATTATCAATCGGTCTTGAGTTATATGGGGGGATTGCTGAGAAAATAATCCTGCGAAATACGCCCATTCCATTTTCCGTCACCAAGGAATTTACAACACATGCAGACAATCAAACAGGCATCAATTTCCACGTAGTTCAAGGTGAGCGGGAGATGGTGAAA------GACTGTAAATCTCTGGCCAAATTTGAACTAGAT---------TCCCTCTCACCCATGAAGGCCGGGAAAGCTCGTATAGAAGTAACATTTGCAATGGATGCTGACGGTATCTTGTCGATCACAGCTCTGGAC---------GCCGAGTCTGGCAGGGCTCAAAATATTGAGATCAATCCTGGCAAT---GACTTAAACGAAAAAGAAATTAACGAGGCTCTAAGCATTGCATTTCAAAACGCATCAGCTGATCATTTGGCAAGATTGCTTGCAGAAGCGCGAGCAGATGCACAGAGTCTGATCTCTGGAATCGAAAAAGCGATGCTGGATACTCCTGATATTTTGAATGAGCCTGAAAAGAATCAGATTGATATTGCAATAAGTTCTTTACAAAAAGAAATAAAT---------TCAGATAATCGT---------------------GATGAGATATTGTTGAAAATAGACGAGCTGAATAAGCTCGCCGCTGGATTCATCCAGAAACATTTAGACAAAGGTGCAGACCTGCTTTTAAAAGGTCGGCATATTGAT---------------------------------------------------------------------------AATATAAATAGCAAA---------------------------------------------------------------------------------------------------------------------
>357244_Otsutsugamush@CAM80168.1
------------------------------ATGCCTCTAATTAACATTGAAGAACCCCAA------------------------------------------------------------------------------------------------------------------------------------------------------------------AACCAA---TCAATT---------------------------------CATACTTCAGAGATTGTAGTTGGTATTGATTTTGGCACTACTAACTCTTTAGTA---GCTCATTCAATTAAT---AGT---AAGGCATATGTTATTGCTAAT---TCT---------------CAA---GGTTTAAACAAGCTTCCTTCTATTGTTAGTTTTAAT---CATGAAGGCAATGTT------------------ATATCTATAGGAAGTAAAGAA---------------------------------------------------------------------------------------------------------------------------------AAACATTATATTGCAATCACATCAGTTAAAAGATTACTAGGTAAAAGTACT------GAAGAAATATTGAATTCTAGCGCT---ATTGGACAAGAAATTAAAGAATTGTTAGTT---------------------------AAA---AATACTAAT---ATTACTAGCTTAAAA---ATT------------GCCGATAAAACTATTAGTCCAATAGAAATATCTGCTAAAATTATTAATCAGCTAAAGTTGCAAGCAGAGCAGTATTTT---AATCAAAAAATAAAAAAGGCTGTTATTTCAGTTCCAGCTCACTTTGATGATGCAGCTCGTAATAGCATAAAGCAAGCAGCTAAAATTGCTGATCTTGATGTATTGAGATTAATTAGCGAGCCTACCGCTGCAGCATATTCATATGGACTTGAT---AAA------------------------------------------------------------------------------------------------------------------------------------------------------GGTTCA---------AATGGTGTTTATTTAGTTTATGATTTTGGAGGCGGAACTTTTGATGTTTCACTTCTAAAAATCAAGAATAAAATTTTTCAAGTTATTGCTACAGGAGGAGATAATCAACTTGGAGGAAATGATATTGATTATTTAATTCGAGACTATCTTTGTAATAAATTGACTCTTAACCAAGAT------------------------------------------------------------------------------------------------------------------------------------------------------------------------------------------------------------CATCTTTCAACTGAATTTTTAGTATTAATTACTGAGCATTGCAAAATAGCTAAAGAACACTTAACTAACAATAAATTT---------------------------------------------------------------------------TTTAATCAAACAATAAAATAT---------------------------------------------------------------------------------------------------------------------------------AATGGCCAAAATCTTAAGTTATATATTACCAGAACAGAATTTGAACAAGTTATAAGTCATATTATTAGTAAAACAATCCACATTACTAATCAAGTTATCCAAGAAAGTAAAATAAGC---GAACAGTTAAAAGGCATAATATTAGTTGGAGGAAGTAGCAATATTCCTTTAATAAAAAAATTATTAAAACAAACCTTTAAAGTACAGATA---TTATCTGATTTAAATCCTGAAACGGTAGTAGCAACTGGGGCAGCTCTTCAAGCTGAAAATTTAACTTCA------------TCAAAC---------CAACATTTACTAATAGATGTAGTTCCACTATCATTAGGATTAGAAGTAATGGGAGGTATAACAGAAATTTTAATTCCAAGAAATTCTCCTATACCAATTGCAATTATTAAGAAATTTACTACCTATGCAAATAATCAAACAGCAATAAACTTCCATATAGTACAAGGTGAAAGAGAAATGGCAGCT------GATTGCCGATCTTTAGCAAAATTTACGTTAAGC---------AATTTACCATTAGGTCCTGCTGGTAGCATTAGTGTTGAAGTTACTTTTGCTATTGATGTTGATGGTTTGTTATTTGTTAGTACCAGTGAG---------CAAAGAACTGGAATATATGAATTTATTACCATCAAATCTGCTTTG---AATATCAGCGGAGAAGAAGTAAATAAAATTTTAGAAAATGCTTATCAGAACAATCTTTTAGATTATAACAAGAAACAGCTTAATGAAGCGATTACTAAAGCTAATTTTATGATTAACAATATTAACCAATTAATAGCTCAAAATACAAACTTAATCTCTCCAGACAATATGAATTTAATTGAAAATGTCATTCAGCATTTACAAAAATCTATAAAA---------TCAGGTCATATA---------------------AGTGCAATTCAGGAAGGTATTAAGCAGCTTGAAGATTTTAAAAGTTTTTTG------------CTAAACAGTAGTTTAAAACTTGCTTTACAAGGTAAAAACATTGAT---------------------------------------------------------------------------AAATTACTAAATAATAAACTAAAG------------------------------------------------------------------------------------------------------------
>1359168_Ochuto@KJV57280.1
------------------------------ATGCATCTAATTAATATTGAAGAGCCACAA------------------------------------------------------------------------------------------------------------------------------------------------------------------AATGAC---CAA------------------------------------TTACATAAAGATGTTGTTATTGGCATTGATTTTGGTACTACTAATTCTTTAGTT---GCGCATTCTATCAAT---AGC---AAGCCATATATTATTGCTAAT---TCT---------------CAA---GGTTCAAAAATTCTTCCTTCGATTGTTAGCTTTGAT---CATGAAGGTAATATT------------------ATTTTAGTAGGAAATAAAGAA---------------------------------------------------------------------------------------------------------------------------------AAAAATTCTATTACAATTGCATCAGTAAAAAGATTGCTTGGTAAAAGTACT------ATAGAGTTATTAAATTCTAATGCT---ATAGGGCAGGAAATAAAAGAATTATTAGTT---------------------------AAA---GATAGCAAT---ATTGCAAATGTTAAA---ATA------------GCTAATAAAACTATTAGCCCAATAGAAATATCTGCTAAGATTATTAATCAGCTAAAGCTACAAGCAGAGCAGTATTTT---AATCAAAAAATAAAAAAGGCAGTTATTTCAGTGCCAGCTCACTTTGATGAGGCTGCTCGTAATAGTATAAAGCAAGCAGCTAGAATTGCTGATCTTGAAGTATTGAGGCTAATTAGTGAGCCTACAGCTGCAGCATATTCATATGGTCTTGAT---AAA------------------------------------------------------------------------------------------------------------------------------------------------------AGTTCA---------AATGGTGTTTATCTAGTTTATGATTTTGGAGGCGGAACTTTTGACGTTTCAATTCTAAAAATTAAGAATGAAATTTTTCAAGTTATTGCTACTGGAGGTGATAATCAACTTGGAGGAAATGATATCGATTATTTAATTTTAGATTATCTGTGTAATAAGCTTTCTCTTAATCCAAAT------------------------------------------------------------------------------------------------------------------------------------------------------------------------------------------------------------CATCTTTCAACTGAATTTTTAGTATTAATTACTGAGTGTTGCAAAACAGCTAAAGAGCATTTAACTACCAATGATATT---------------------------------------------------------------------------TTTAATCAAATAATAAAATAT---------------------------------------------------------------------------------------------------------------------------------AATGGTAAAAATCTCGAGTTTTGCATCACTAGAGTAGAATTTGAACAAGTTATAAAAAATTTTATTAATAAAACAATTGATATTACTAATCAAGTTATTGAAGATAGTGGAGTAAGA---GAGCAGTTAAAAGGTATAATATTAGTTGGAGGTATTAGTAATATTCCATTGATAAAAAAACTATTGAAGCATACTTTTAAAGTACAGGTA---TTGTCTGATTTAAATCCTGAAACAATAGTAGCAACTGGAGCAGCTCTGCAAGCTGAAAATTTAACTTCA------------TCAAAT---------AAACACTTACTAATAGATGTGGTACCACTATCATTAGGATTAGAAGTTATGGGAGGTATGGTAGAAATTCTAATTCCGAGAAATTCTCCAATACCAATTTCTATTACTAAACAATTTACTACTTATGCAAATAATCAAACAGCAATAAATTTTCATATAGTGCAAGGAGAAAGAGAAATGGCTATT------GATTGCAGGTCTTTGGCAAAGTTTGTATTAAAT---------AATTTACCATTAGGTCCTGCTGGTAGTGTTAGTGTTGAAGTTACATTTGCTATTGATGCAGATGGTTTATTATTTATTAGCACTAATGAG---------CAAAAAATGGGAGCATCTGAATTTATTGCTATAAAATCTGCTTTA---GATATAAGTGCAGAAGAAGTAAATAATATTTTAGAAAATGCTTATCAGAATAATATTTTAGATTATAATAAGAAACAGCTTAATGAAGCAATTACTAAAGCTAATTTTATAATTAGTAATGTTAATCAATTAATAGCTAAA------AACTTAATACCTCAAGAAAATATGAATTTAGTTGAAAATATTATTCAGAATTTACAGAAATTTATCAAA---------TTAAGTGATATA---------------------ACTTTAATCCAAGAAGGAATCAAGCAAATTGAGGAGCTTCAATGCTCTTTG------------TTACAAAGAACTTTAAAGTTTGTATTGCAAGGTAAGAATATTAAA---------------------------------------------------------------------------AAATTACTTAATGATAAA------------------------------------------------------------------------------------------------------------------
>752179_Omassiliensis@CANJ01000026.1_64
------------------------------ATGCGTTTGATAGATATAGAAGAACCTCAA---------------------------------------------------------------------------------------------------------------------------------------------------------------------------ATTATACAACACAGT------------------------CAATGTGAAGATATTGTAGTAGGTATTGATTTTGGTACTACTAATTCTTTAGTA---TCTTATTCTATAAAT---CAT---AAACCTTATATAATAAAAAAT---GAA---------------GAA---GGTAAAATGCTTACTCCTTCTATTGTTAATTTTAAC---CAAGATGGGAAAGTT------------------GTTGCAGTAGGTTGTAAGAAA---------------------------------------------------------------------------------------------------------------------------------GACGGTTGTATAATGGTAAGATCCGTTAAGAGATTACTTGGTAAAAGCTCA------GCTGAGATACTAGAATCTGATGCT---ATTAGTTTAGAAATTAAAAAATTGTTAATT---------------------------GGA---AATACTGGT---ATTAATAATTTAAAG---ATT------------GGTAATAGAATTATTAATCCAATAGAGATAGCTGCTGAAATCTTTAAGTATTTAAAGTTACAAGCAGAAAGACATTTT---AATAAAGAAGTTAAGAAATCTGTAGTTTCTGTACCAGCATATTTTGATGATGTTGCTCGTAATAATATAAGACAAGCAGCTAGAATTGCAGGTCTTGAAATATTAAGGCTAATTACGGAACCAACTGCAGCTGCATATTCATATGGTCTTGAC---AAA------------------------------------------------------------------------------------------------------------------------------------------------------GGAGTT---------GAAGGTACTTACCTTGTTTACGATCTTGGTGGTGGTACTTTTGATGTTTCAGTACTGAAGATGAAAAGAGATGTTTTTCAAGTTATAGCTGTAGGTGGGCATAATCAGCTTGGAGGAGACGATATAGATTACTTAATTAAAGAGTATTTTTTAAATAAATTGGATTGTGATTTAAAG------------------------------------------------------------------------------------------------------------------------------------------------------------------------------------------------------------CTAATTACAGATGAGTTTATGCCATTGATTATAGAATGTTGTAAATTGGCAAAAGAGCATTTAACCTATAGTAGTTTT---------------------------------------------------------------------------TTTAAAAGGAAAATAAAGTAT---------------------------------------------------------------------------------------------------------------------------------AATGGTAAAGAAATTGAGCTTTATATAACTAAGAAGGAGTTTGAGCAAATTATACAAAATATCATTGCTTGCACTATAGATATTACTGCTGCAGTTGTAAATGATAGTGGTATAAAAGAATATGGACTTGAAGGTATAGTTTTAGTTGGTGGGGCAACTAATATTCCATTGGTTAAAAAAATGCTAAAGCAAAGATTTAGTATACCAATA---TTAGCTAATTTGGATCCAGAAACAGTAGTTGCAACTGGAACTGCATTACAAGCAGAAAATCTTGCTTCG------------TTAAGT---------AAACATTTGCTTATAGATGTAGTACCATTGTCTTTGGGGCTAGAGATGATGGGGGGGACAGTAGAAGTTTTAATACCAAGAAATTCTCCTATACCTATTTCTGTTACTAGAAGATTTACAACGTATGTTGATAATCAAACAGCAATTAATTTTCATATTGTGCAAGGTGAAAGAGAAATGGCAGTA------GATTGTAGATCACTTGCAGTGTTTGAGTTAACT---------AATATTCCATTAGGTCCAGCTGGCAGCATTAATGTTGAAGTTAATTTTGCTATTGATGCTGATGGTATTCTTTTTGTTAATACTGTTGAA---------AAAAAGACAGGAGTAACAGAGTTTATCTGTGTTAAACCTACTTTT---GGCTTACAAGAAGGGGAAATAAATAAAATTTTAGAAGATGCTTATGCAAATAATATGACAGATTATAACAAAAAGATTTTAAGTGAGTCTATTACAAGAGCCCAGTTTGTTATTTCTAATATAGAAAGGTTACTTATAGAGGGAGTAAATTTAATATCAATGAAAGATGTGAATTTAATTAAAAAAGATGTTTGTAGCTTAAAAAAATTTATACAA---------ATAGGTGATGTA---------------------GACTTGATAAGAGGTGGGATTGAACAGCTTGAAAAGCATAGTTATAATTTCATATTTAATAAATTGAATAGTGATTTAAAACTAACTCTTAAGGGTAAGGATATTGCC---------------------------------------------------------------------------AAATTATATGAG------------------------------------------------------------------------------------------------------------------------
>1951934_Hbacterium@DLRV01000014.1_14
---------------------------------ATGGTTCTTCAAATTATGGAGCCTGGT------------------------------------------------------------------------------------------------------------------------------------------------------------------CAGGCA---GTTAATGTTGATACA------------------------GCAAAGAAAGCAAAAGCGGTAGGCATTGACCTTGGTACGACGCATTCACTCGTG---GCTATAAATGATGGA---GAG---AAGACTAAAATTTTAGAGATC---------------------AAC---CAGAGTACAATAGTCCCTTCGATTGTAGCCTTAGTT---GAAGAGGAG------------------------TTTGAAGTTGGTCAAGCCGCT---------------------------------------------------------------------------------------------------------------AAAACACTGCAGAAGAATGGCCACAAAGTTGTTGTTTCTTCTGTCAAAAGACTGATGGATCCAGATATG------CAGCAACCCTCAGATGCTTTACCTGTTCTTGATTATCTTCCCTATCAG------------------------------------------CCTGGGGAA---ATGGCCCGCTTTAAG---ATT------------GGGGAAAGATTGAGCAATCCCATTGAAATATCTGCAGAAATTTTGAAATATCTAAAGAAAAAAACCCAAGAAGTTTTG---GGTGAAGAGGTTGATCAGGCAGTGATTACCGTGCCAGCTTATTTTTCTGAAAGAGCCCGTGGTGCAACAAGACTGGCAGCCAAATTGGCGGGGTGGAAGGTTCTGAGATTAATCTCAGAGCCCACTGCAGCGGCAATACAGTTTGGATTAAAT---CAG------------------------------------------------------------------------------------------------------------------------------------------------------CAAAAA---------CAAGGACTTTACTTGGTCTTTGATTTGGGGGGCGGAACATTTGATGTTTCGATATTAAATTTAGAAAATCAGGTTTTTCAAGTGGTTGCAACAGGTGGTGACACGCTGATGGGCGGTGATGATGTTGACCAACTGATTGCCGCAGATCTTAAGGAACGATATGGTCTTGAAACCATT------------------------------------------------------------------------------------------------------------------------------------------------------------------------------------------------------------------GATAAAACTGAAGAAAAGAATCTTCTTGCCATTGCGGAAGACCTTAAAAAACAGCTTTCTGAGGTTAAAACA---------------------------------------------------------------------------GCTGAAAAAAATGGTCATTTT---------------------------------------------------------------------------------------------------------------------------------CAGGGTCAAAATAGACACTTTTTGATCGATTTTGATCACTTTTCGACACTTTTGAGGCCGTTTTTGAGCAAAATTGAACACTTATTAAATCAAGTTCTTAAATCAGCTCGATTAACTAAATCCGATATCAAAGACTGTCTTTTGGTTGGTGGATCCACACGCTTAAAACCTGTGCAAAATTTCCTTGAAAAATATTTTGGTAAAAAACCC---CTAACGGATTTACATCCAGACCATGTAGTTGCAGAAGGCGCGGCAATACAAGCTCGGGCTTTGACCCAT------------GGCAGT---------GCTTCTTTATTGTTAGATGTGATTCCCCTGTCATTAGGATTGGAAACGATGGGTGGAATCGTTGAAAAAATTATCCCGCGCAATAGCCCAATACCTGCGCAAGTAACACAGGAATTTACAACCTTTCAAGATAATCAAACTGGGATGTCAATTCATGTTGTGCAAGGTGAACGTGAAATGGTTGCC------GATTGCCGATCTTTAGGAAAATTTAGCTTGAAA---------GGCATTCCGCCACTGCCAGCTGGCTTTGCGAAAATTGAAGTGACATTTGATGTGGATGCAGATGGATTGTTGACTGTAAGTGCACAAGAA---------AAAACCACCGGGGCTTACCAAGCCATCGAGGTTCAGCCTGGACAT---GGTTTAACTACGGATGAAATGGAACAAATGGTTTTCAATGGCTTTCAATCAGCAGAAGTTGATATGGAAGCGCGCGCAAAAGGCCACGCATGGGTGAAGTTGCAATTTGTATTAAAATTATGTCAGAAAATACTCCAGGCAAAAAAAGAGCAACCCTCTGGCCTAGCGGATCAAAAATTACAAGCATTAGTCGATGAAGCAGCAATATTGACCAAGGAA------CATGGTACAACG---------------------GATATGTTTCGAGAATATGCAAATAGGCTTGAAAATTATTTTAAATCA---------------------------------------------------------------------------------------------------------------------------------------GATCAAGAT---------------------------------------------------------------------------------------------------------------------------
>1274402_CHpenaei@JQAJ01000001.1_215
---------------------------------ATGAGTCTTCAGATTCAAGAACCCGAG------------------------------------------------------------------------------------------------------------------------------------------------------------------ACCGAA------------AACACC------------------------AACCCCCGATGCACAGCCATCGGCATTGATTTGGGCACCACCCACACCTTGGTG---TCTGTTATGCGCGAA---AAC---GCCCCTGCATTGATTCACCTG---------------------GAT---GACCAGCTCTTAATGCCTTCATTGATCGGGTGGGAA---GATAACCCCTCTGACACCCACAAGGGGCCAGCGCTTGTGTTTGGCCATGAGGCA---------------------------------------------------------------------------------------------------------------GCCGCTTTGTTAACAACACGGCCAGATCATGTGGTGTCATCCATCAAACGTCTTATGGGCGCATCGCCT------GACAGCTCAGAAGCACAC---------------ACTTTCCCTCACACTGTTTTTCCT---------------------------CAT---GCCTCAGGG---GGTGTGGCACTCAAG---ATG------------GGCGACCACCTCTTAACCCCCACAGAACTGACCGCCCACTTTTTGTCTTCCCTCAAAACCAAGGTTGAAACGGCACTG---GGCCACCCAGTGCACGAGGCGGTGATCACCATCCCGGCCTATTTTCGTGATCATGCCCGCGCGGCTACGCGCAAGGCGGCCGAAAAGGCGGGGTTTCGTGTGTTACGCCTTCTGTCTGAACCCACATCGGCAGCATTGGCTTATGGCCTTGAC---CAA------------------------------------------------------------------------------------------------------------------------------------------------------GGTATA---------GAAGGCCTTTATGGGGTTTATGATCTCGGTGGTGGCACGTTTGACTTTTCACTGCTCTCGATGAGCCGTGGCGTATTTGATGTACGGGCCACGGGCGGCGACACACAGTTGGGCGGCGATGACATCGATGAAGCTTTGGCGCAATGGGCGCTGGGTCAAGCGTGGCCCTCCCTCTCG---------------------------------------------------------------------------------------------------------------------------------------------------------------------------------------------------------------------CCAGCGCAAAAAATGACGGCGCGCCTTCATGCAAAGGTGGTCAAAGAGGTCTTGAGTCACCAGGAAGAG---------------------------------------------------------------------------GCCGTTTTTCTTCACCCC---------------------------------------------------------------------------------------------------------------------------------------------CCCCACCAACACACCGTCACTCGTGATAATCTCACTCATTGTGCCCAGACGTGGGTGGATAAAACGTTTGTGTGTGTGAAAAACGTTTTACGTGATGCCAACGTTCAGCCCCACGACCTTAAGGGCATCATCTTGGTGGGCGGGGCCACGCGCATGCCTCTGGTGCAAAAAGCAGTGTCGTCTTATTTTGGTCAAGAAGCA---CTGCACACCCTTGACCCCGATCACGTGGTGGCCTTGGGAGCCGGATTGCAGGCCAAAGCGTTAAGCCAA------------GGCGCA---------GACCATATTTTGTTAGATGTCACCCCCCTTTCCTTGGGCATTGAGGTGATAGGTGACACATTTGAACCCCTGATTCGCCGCAACACACGCATTCCTGTGAAGGCTACACAAACCTTCACCACCGCCAAAGATAATCAAGACGCCCTGCGCATCCATGTGCTTCAAGGCGAGCACGATCACATCAAA------CACAATCGCTCGTTAGCCATGTTTGAATTTGTG---------GACCTTCCCCCGTTGCCTGCAGGCACGGCGCGCATATGTGTAAGCTTTACCCTTGATAAAGACGGCATCCTCACCGTGTCGGCCCAAGAA---------GAAACAACGGGCCAAAAGCAAACGGTGAAAATTAACCCCAGCTAT---GGCCTCACCCTTGAAGGAGCCAAAGCTTTGCTGGACGTGTCA---------------------------------------------------------------------------------------------------------------------------------------------------------------------------------------------------------------------------------------------------------------------------------------------------------------------------------------------------------------------------------------------------------------------------------------------------------------------------------------------------------------------------------------------------
>2115978_CPtrachydisci@AVP87443.1
------------------------------ATGAGCTTATTGCAAATACAAGATCCTAAA---------------------------------------------------------------------------------------------------------------------------------------------------------------------------------------------------------------AAAAATCGCCTAGAAGTAGTTGTTGGAATTGATTTTGGTACTACAAATTCTTGTATA---GCATTTTCTGATGAT---GCT---AAACCTTTTGTATTAGGAGGT---------------------------GACCAAAAGCTATTACCATCCGTATTATCTTTTGAT---GAAGGTAAA------------------------TGGCAAGTAGGAAAGGCGAGA---------------------------------------------------------------------------------------------------------------------------------------GGTATTAGTATTGCATCTATTAAACGAATTCTCGGAAAAAGCTAT------GACCAAATCATGGCATCCGATGCT---ATTGACCCTAAATTAAAAGAGATAATAAGC---------------------------CAT---AAAGATGGA---ACTTTAAAAATTAAA---GTA------------GATGGTAAATATTTTGAGCCAATTTATCTAGCAAGCTTAATATTTTCTGAATTAAAAAAAATCGCAGAAAGACACCTA---AAACAAGAAATAAAAAAGGCAGTTGTCAGCGTTCCAGCTTATTTTGATGACAGACAAAAAAGTGCAATAAAGCAAGCAGCAAATATGGTTGGTTTGGATGTCATAAGACTGATCCAGGAGCCAACGGCTGCTGGTTTTGCATATGGTATCCAGTACAAA------------------------------------------------------------------------------------------------------------------------------------------------------GACACT---------AAGGGTCAATATTTAGTTTATGATCTAGGTGGGGGGACTTTTGATGTATCATTGTTAAATATACAAGGCAAGGTTATACAGGTTATAGCTGTTAGTGGTGATGATATGTTGGGTGGTGATGATATAGATCATGCAGTTGGAAAGCATTTA------------------------------------------------------------------------------------------------------------------------------------------------------------------------------------------------------------------------------------------------------------GATATATCTCTTAAAACAGCTAAAAAATTAAAAGAGTTAGTATCACCGAGTAAAGAT---------------------------------------------------------------------------GCTACG---------------------------------------------------------------------------------------------------------------------------------------------------------GTAGATAAAACCAAGCTTACCTGGGAAGAGTATGAAAAGATAGCAGCGCCTATTATTGAGAAAACTATTAAACTTACATCATCTGTCGTTGGGCTTAGT------------AATAATTTAAGGGGTATCATTTTGGTAGGGGGTTCTAGCAAATCTCCCTTGATCAAAAAGATGCTTTCAAAG---TTTGAGGTCGAAATT---TTAGAAGGCATAGATCCTGATCGAGCGGTAGCGCTTGGTGCTGCATTGCAGGCTGAAAATCTGTCAAGA------------GCAAAA---------AGCCACATTCTGATCGATGTGTTACCTCTTTCTTTGGGTATAGAGGTTATGGGAGGTTTGAATGATAAAGTTATCATGAAAAATACTCCCATCCCAACTTGCGTAAAAAGAAACTTTACTACCTATGCTGATAATCAATATGCTATTAAATTTCGCATCATCCAAGGAGAGCGAGAATTTGCTAAA------GACTGCAGGGAAGTAGGTTTTTTTGAACTATCA---------GGACTATCTCCGATGCCTGCGGGTCTTCCTAAAGTAGAAGTAAATTTTATGATAGATGCAGATGGTCTTCTGTATATTAATGCGTCAGAG---------TCAATAAGTGGTGTTAACAAAGAGTTAGTTGTGGAGATGCAAAAT---------CTTAATCAAGATGTTACAGATATTTTGCAAGAAAGTTTTGAGAAGGCAGAAGAAGATTTAAATGCCAGAATCTTAAAAGAGCAAATTTTAAAAGCAGAAGACCTTATAAGTAAGGTTCATAAAATTTTGCATAAGTTA------------------TCCAAGGATCATGACTTAGGTACTTTTATCCAGAGGCTTCAAGATGCGATAGAA---------TCTGAAGATACT---------------------AAACGCATCAAGGAAGCGTATGAAACTCTGGAAGCAAAATTCACTCCTATTTGCTTAGATCACTTTAACAATCAGATTAGTAAATTGCTCCAAAATACTAAGATATCT---------------------------------------------------------------------------AAATTTGAT---------------------------------------------------------------------------------------------------------------------------
>1951932_Hbacterium@DGIE01000035.1_30
---------------------------------------------------------------------------------------------------------------------------------------------------------------------------------------------------------------------------------------------------------------------------------------ATGTTTACAGTAGGGATTGATTTAGGCACAACTGCTTCGGTTATA---TCATATTTGAAGAAC---GGG---GTACCGGAAGTAATTAAGATC---------------------GAT---GGGGGAATTACAGTTCCGTCGGTGGTGAATTACGGT---GAAGGAAGT------------------------CCTATCGTCGGTAGTAAGGCT---------------------------------------------------------------------------------------------------------------------GTTTACAGTGCAGATGATGCAAATACGGTTTTTTCTGTAAAACGTCGGATGGGAAGCGACGAA---------------------------------------------------------------------------------------------------------------------------------------------AAAATTTTTGGTCGTAGTCCTGCAGAAATTTCAGCCGACATTCTGTCCTACATAAAGTTGTCTGCTGAGATAAAATTA---GGTAAAAAGATCGATGCGGCGGTTATTACTGTTCCGGCACACTTTTCCGATGCGCAAAGGACTGCCACCAAGCAGGCTGCATCAATTGCTGGAATAAAGGTTTTGCGACTAATTAACGAGCCGACAGCTGCATCAATTGCTTTTGGTTTGGAT---AAA------------------------------------------------------------------------------------------------------------------------------------------------------AATAAA---------AAAGGGATCTTTGCCGTTTATGATCTGGGTGGAGGTACTTTTGATTTTTCCGTGCTGAGATTATCGGATGGAATTTTCCAAGTTTTGGCGACAGGTGGAGATAATTATCTAGGCGGAGATGACGTCGATAGAATGATTTTGGAGGATAATTTCCGAAAAAGTGGAATTTTGGATGCG------------------------------------------------------------------------------------------------------------------------------------------------------------------------------------------------------------------ACGTCCAACGAAAAAATGTTGGGGAAGCGTGTTGCGAAATTTTTGAAAGAAAATCTTGGCGAAAGAATATCC---------------------------------------------------------------------------ATAGAAACGGATTTTATCATT---------------------------------------------------------------------------------------------------------------------------------CGTGATCAGCCCTATAAATTTGAATTAACCCGGGAAGATGCAGAAAGGTATTTAAAAAAAATATTTGAAAAAACTTTTTTAATCGCTTCTCAGGTTTTGGAAGATGCACAACTTTCTTCCGAAGATCTCGACGGAGTGGTTCTTGTCGGGGGAATGACGAAGCTTAGTTTTATAAAAAAATTCGTTACGGAAAGCTTTGAGGTGCAAATT---TTTGATGATATCAGTCCTGAAAAAGCAGTTTCATATGGTGCCGCGATTCATGCCAATTCACTGGTTGAA------------AAAAAT---------AATATGTTGCTTATCGATGTAGTGCCGTTGACTTTGGGGGTGGAAACTTTTGGTGGTGGCGTCGATAAAATTATTCATCGAAATACTCCGATTCCGATAACAGAAAGAAGGGAATACACAACTTATCAGGATAATCAGACAGGTATGAGGTTTAGGGTTTTGCAGGGAGAAAGGCCTTTGGCGGAT------GAATGTCGAACTTTAGCGAATTTTGAGCTGAAA---------GGGATTCCTGCAATGCCAGCCGGGCTCGCTCGTGTTGTTGTTGAGTTTTCCGTTGATGTAAACGGGCTTTTAGATGTGAAGGCGTATGAG---------AAGACAACCGGGATCAGTCAAGAGATAGTTATCGAGTCATCTGCA---GGATTATCTGGTGACGAGATGGTAGAAATTTTGGAGAAAGCTTTTAAAGAAAAAGAAAATGATGAAATAAAAGCGAATAATATCGCAATAAAAATTGAAACCGAAAGATCAATAAAGTTTTGGAAATCAATAATTGGAGAAATTCCTGAAAATTTTCAGGAAATTGCCTATGACAAAATC------------TCAAAACTGGAAAAAATTTTGTTG---------GAGGAAAAATTT---------------------CAGGAGGTCCTTCTGATAAAAAATGAGTTGGAAAATATTTTCGGAAAATTTTTAGACGAAATTATAAACAATCATCTCAGC------------GGAAAAAAGTTGCAG---------------------------------------------------------------------------GACATACGGAGGTCA---------------------------------------------------------------------------------------------------------------------
>1986631_Pbacterium@RPG12598.1
------------------------------ATGAATTTAGTAAATATTAACGAACAGGAT------------------------------------------------------------------------------------------------------------------------------------------------------------------AATAAA---------------------------------------AAGTCATCAAATATACCATGTTTAGGCATTGATTTTGGAACAACAAATTCTGTCTGC---TCGGTAAAAATAAAT---GAA---AGAATAATTTATATCGAGGAT---TCA---------------------AAAAAAAAATTAATTCCTTCAACAGTTTTGTTTGAA---AATCAAAAA------------------------GTTTTTATTGGAAATCAAATA------------------------------------------------------------------------------------------------------------------------AAAAATAAATCTATTTCGGAAATAATTTTCTCAGTAAAAAGATTCTTTACAGATAATCCA------GACCAA---------------------------------------------------------------------------------------------------ATTATTTTTGAT---AAA------------GGCTCAATTAAAAAAACAGCTATTGATATTTCAAAGGAAATTTTTTCATATATAAAGAACATTTCTCAAGATTATTTA---AAACAAAATATTGACGATTGTGTTCTAACTGTTCCTGCATACTTTGATGAAAAAGCACGTTCAGGAATTATGAGAGCTGCTTTCTTAGCTGGCTTTAATGTAAGACGATTAATTAATGAACCAACTGCAGCAGCTTTTGCATATGGTTTACAA---AAA------------------------------------------------------------------------------------------------------------------------------------------------------AAAAAA---------AGAGGCCTTTTTTTAGTTTATGATTTAGGAGGAGGAACCTTTGATGTTTCACTCTTGGAACTTAAGGAAGGGGTTTTTAGGGTATTAGGATCTGGTGGAGATGCAAAACTTGGAGGCGATGACCTGGATATTCTTTTTACAAAAAGTATATTAAAAAAATATTTTTTAGTTAATTTA---------------------------------------------------------------------------------------------------------------------------------------------------------------------------------------------------------AATGAGGTCAATGATGACTTAAAAGTAAAAATTATTAAAAAGTGTCAATCAATTAAAGAAAATCTTTTAAATAAAAAAAAT---------------------------------------------------------------------------GTTTTAGAATCAATTAAAATT---------------------------------------------------------------------------------------------------------------------------------GGAGATGAAGAAAAAAAGATTAACATTGAATCAAATCTTCTAAATCAATCCATTGAAAAAGTGATAGACAAAACAATTTCCATTGTAGAAAACTTATTGAATGAATGTAAAGTAAATATTTCTTCTGTTGATGGTTTTATTTTAGTAGGTGGATCTACAAGACTTGAAACTATAAAAAACAAGTTGGTTAAAAAATTTAACATTAAAATT---TTCTCTGAGTTAGACCCAGATCTAGTCGTTTCTTGTGGGGCAGCAATGCATGGTTACGAATTATTAAAT------------GGTTCC---------AAGAACCTTCTTTTAGATGTAACGCCTTTATCCCTTGGTATTGAGACAATGGGTGGATTGATGGAAAAAATTATTCCAAGAAATTCACCTATACCTGCAATAAGAGAACAAATTTTTACAACTAATGAAAATGGACAGACTTCGATAAAAATTAAAATTTTGCAAGGTGAGAGAGAGGTGACTTCT------GAAAATAACATGCTTGACGAATTTGTTCTATCT---------GGGTTAGAACCAAAACCTGCTGGAATTCCAAGAATAAAAGTTAGATTTTCTTTAGATGTAGATGGTATTTTATTTGTGTCAGCGATTGAT---------GAGTCTTCTGGAAAAGAAAATAATCTTGTTGTAAAAACTAATGAT---CAGCTTTCTATTCAAGAAATGAGAGAGTTAGTGTCGTCTAGTATACAGAATGCGAAAAAAGATATTGACTTAAGATTATTGATTGAAACTAAAATTAAAGCTACAAAATTAATAAATGAAATCAATAATGTTAAACCTATGATGAATGAATTATGTACATCAAAAGAATCTAAGGAAATAAACAAAATTATAAATTTAATGAAAATTGAATTAAAG---------AGTGATAATAAA---------------------GACAAAATTAGTAATTTAATAGATGAACTTAACGATAAAACTAAGAATTTTGCCCAAAAAATTATTGACAGTAACTTCTCTAATTTTGTT---GGTAAAGAAATTGAC---------------------------------------------------------------------------GTATTGGATAAATCA---------------------------------------------------------------------------------------------------------------------
>2007300_Aproteobacter@PDH55371.1
------------------------------ATGAGCCTGGTAAATATAGAAGAACCAAAC------------------------------------------------------------------------------------------------------------------------------------------------------------------AAGAAT------------------------------------------CAGACCATCTCAAAGTGTTTAGGTATAGACTTTGGAACCACAAATTCAGTTTGT---TCAATGAAGCTAGAT---GAC---AAAGTGATTTTTATAGAGGAT---TCT---------------AAT---AAGAAAACTTTAATTCCTACTGCATTATTATTTAAG---AAGGAA---------------------------ATAGTTGTAGGTAATGATATT---------------------------------------------------------------------------------------------------------------------GATTTCAAGAAAAATATTCAAGATTGTGTTTTTTCTATCAAAAGAAACTTTGTAGAAAATCCT------GATAAA------------------------------------------------------------------------------------------------AAAATGATTTTGAGC------------------AATAATTTGGAAATGTCACCTGTTGAAATATCTAAAGAATTTTTCTTATATTTAAAAAAAATGACCAAGAATTATCTT---AAAGAGGATTTAAGTGATTGTGTACTTACCGTACCAGCATATTTTGATGAAAGAGCTAGATCAGGAATTATGAGATCAGCTTTAATGGCCGGCTTTAACGTCAGAAGGTTGATTAATGAACCAACCGCTGCTGCTTTTGCTTACGGACTAGAT---GAA------------------------------------------------------------------------------------------------------------------------------------------------------AAAAAA---------AGAGGTAGTTTTCTGGTATACGATTTAGGAGGAGGGACATTTGATGTTTCACTTTTAAAATTAAAGGATAAATTATTTAAGGTAGTAGGTACTAGTGGAGATGCAAACCTAGGAGGGGATGATTTTGATAACCTAATTTTAGAGGAACTAATTTTAAAAGATTTAAAAATTAAAAAA---------------------------------------------------------------------------------------------------------------------------------------------------------------------------------------------------------GAAGATATTGCAGATAATAATCTTAAAGTTTTGCTCAAAGAAGCTAAGCTAATAAAAGAAAAATCTCAAGAAACTAAAAAC---------------------------------------------------------------------------TTTACTGCCTCATTGATTATA---------------------------------------------------------------------------------------------------------------------------------AATGGAGAAAAAAAAGAAATTAATGTAAATTCGTTCAAAATTGATGAGATATTAGAGGAATTGGTTGAAAAAACGATTTCAATTACATCTGAATTACTAAATGACTGTGAGGCAGAGATTAATGAAATCGATGGTTTTATATTAGTTGGAGGTTCAACTAGGGTAAAGCTCATAACAAAGAAACTAGAAGAAAAATTTAGAAAAAAAATC---TTTAATGAATTAGACCCTGATCACGTAGTTTCACATGGAGCAAGTTTACATGGTTTTGAGTTGTTAAAT------------GGTTCA---------GATAACCTTTTATTAGATGTAACCCCTTTATCATTAGGTATTGAAACAATGGGTGGTTTGATGGAGAAAATTATACCAAGAAACTCAAATATTCCCATAGTCAAAGAGCAGGTTTTTACAACTAATGAAAATGGACAAACTTCAATTAAAATTAGTGTTCTTCAAGGTGAAAGAGAAATATCAAAA------AATAATACTTTTCTAGGTGAATTAATTCTATCA---------AACTTAGAACCAAAACCGGCAGGGATACCGAGAGTAAGGGTAAGGTTTTCTCTAGATGCTGATGGTATTTTATTTGTTTCTGCAATTGAC---------GAATCAACAGGAAATGAACAAAATTCTGTAATAAAAACTGGCATT---GATCTTAGTGTTGAGGAAATGAAGAAGATTGTTGAGTCAAGTATTGAAAATGCAAAAGAAGATATGGATACACGATCCCTAATTGAATCAAAAATTAAGGCAACAAGACTAATTAACGAAGTAAATAATGCGAAAATAGAGATACAAAATCTTTGTTCAAAAAAAGATATAGAAAAAATTTACAATATTACTAATATGCTTAATAATGAACTTAAA---------AAAAATAATAAG---------------------GTTGAAATTGATAACTTAGTTGAAGATCTTAATGAAATAACGAAATCTTTTGCGGAAAAAATTGTTAATAAAAATTTTAAAAATTTTGTT---GGTAAAGACATAGAT---------------------------------------------------------------------------ATACTGGAGCAAAAA---------------------------------------------------------------------------------------------------------------------
>1986644_Pbacterium@OUU51624.1
------------------------------ATGAATTTAATAAATATTGATGAACCAACT------------------------------------------------------------------------------------------------------------------------------------------------------------------AAACAG------------------------------------------AGTGATGCTAATATTTGCCTTGGCATTGATTTTGGCACAACAAATTCTGTTTGC---TCTATATTTATAGAT---AAT---CAGTTTAAATATATTGTTGAC---AGT---------------TTT---GGTAAAAAATTAATACCTACATTGATTTTGTATGAA---TCTAAAAAT------------------------AAGTTTTTTGGAAATGAGACT---------------------------------------------------------------------------------------------------------------------TTAGAAAAAAAGAATTTTTTGAAATCGATTTTTTCTATTAAAAGAAACTTTATCGGAGATTTT------GATGAA------------------------------------------------------------------------------------------------ATTAAATATGAGGAT---AAT------------GAAAAAAATAAAGTTTCATCGATAGATGTTTCTAAAGATTTCTTTATTTATCTAAAGGAACAGTCCGAAAAATTTTTA---AATAAAAAGGTTTTCGACTGTGTAATTACAGTTCCAGCCTATTTTGACGAGAAGGCAAGATCCGGAATTATGAGGGCTGCTTTCATGGCTGGCTTTAGAGTAAGAAGATTGATAAATGAACCTACAGCTGCAGCTTTCGCGTACGGCTTAGAA---CAA------------------------------------------------------------------------------------------------------------------------------------------------------AGAAAA---------AAAGGTATTTATTTTGTTTATGATTTAGGTGGAGGAACGTTTGATGTTTCTTTGTTAAAACTTTCAAAGGGAATTTTTAAAGTTATCGCCACAGGCGGTGATCCCAAATTAGGTGGAGACGATTTCGATTATTTATTTGCAAAGAACGTATTGAAAGAAAAGTTAAATTTAAATTTT---------------------------------------------------------------------------------------------------------------------------------------------------------------------------------------------------------GATAAATTTCCAGATGAAGAAAAGATTAAATACTTAAAACTATTTAAAATAATTAAAGAGAAATTAACTGATTTAGAGCAA---------------------------------------------------------------------------GTAGAGGAGGAGATAAGAGTA---------------------------------------------------------------------------------------------------------------------------------AACACTTCAAATGAAAAGATCATAATTAATACTAATGATTTAAATAGTAGTGTTGAAAATCTTATTGACAAAACAATAAATATTTCTGCTTCACTATTAAATGAAGCGGAAACTGAAATTGAAAATGTTGATGGATTCATTTTGGTCGGTGGTTCCTCAAGAATGAAATTAATATCTCAGAAAATTAAAAAAAATTTTGATACAAAAATA---TTCAATGATATTAACCCTGACCTTGCTGTCTCGAAAGGTGCGGCACTGCAAGGTTATGAGCTTTTAAAT------------GGATCT---------GAAAATATCTTATTAGATGTAACTCCACTGTCACTTGGAATTGAAACAATGGGTGGTTTAATGGAAAAAATAATTTCGAGAAATAGTCCAATCCCCGCAATTAAAGAACAAACATTTACAACTCATGAGAATGGCCAAACTGCCTTAAAAATTAAGGTTTTACAGGGCGAACGGGAAACATCTAGT------AACAATAGGATATTAGGTGAATTCATTTTATCA---------AATATTTTGCCAAAGCCTGCTGGAATACCAAGAATAAAAGTTATATTTTCCTTAGATGCCGACGGAATTTTGTTTGTTAATGCAAAAGAT---------GAAGAAACTGGTGTTGAAAGTGATATTTCATTAAAAACAAATGAA---AATTTAGACTTATCTGAAATGAGAAGTATCGTTGAAAGTAGCATAGTTAACGCAAAAAATGATATTGACCAAAGAATGATAATTGAGGCTAAAATTAAAGCAAAAAGTTTTCTTAATGAGATAGAATCTGCAAAAAAAGACATTGAATTGCTTTGTACTAAAAATGATATTAATAATATCAATGATAATATTAATATGCTAAAAAAAGCACTTCAT---------TCTAATAACTGC---------------------AATTTGATTAATAAGCATGTTGAAACGCTTAATAAATCAACAGAAGATTTTGCTCAGAAAAGAATTGAGAAAAACTTCTCAGGTATAGTT---GGAAAAGAAATTAAA---------------------------------------------------------------------------GAGATTAGT---------------------------------------------------------------------------------------------------------------------------
>2013095_Abacterium@PPR38593.1
------------------------------ATGAGTTTAATTAGTATAAAAGAACCGTGC------------------------------------------------------------------------------------------------------------------------------------------------------------------TCTAAA------------AACGAT------------------------AAAGTTGAAAATAGTTGCATTGGTGTTGATTTTGGAACTACAAATTCAGTTTGT---TCAATTAAAATAGGA---AAT---AAAGTTGAATTTATTAAAGAT---CAA---------------GAT---GAAAATATTTTAATTCCATCAATAGTTCTATTTGAC---AATCAAAAA------------------------AAGGTAATAGGCAATACTGCA---------------------------------------------------------------------------------------------------------------------ATAAAAAATGACAAAGATCTTAATTCTATTAAATCGATCAAAAGAAATTTTACAGAGAACTTT------GATGAA------------------------------------------------------------------------------------------------AATCTTTATTTAGAT---AAT------------AAAGGAGAAAAAGTTTCATCAGTTGATATTGCAACTGATATTTTTAAACATTTAAAAGAAAATTGTGACAATTATTTA---AAAGAAAAAATTTATGACTGTGTTTTAACAGTTCCTGCTTATTTTGACGAAAAAGCTAGATCAGGAATAATGAGATCTGCTTTTATGTCAGGCTTTAATGTAAAAAGATTAATCAATGAACCAACAGCTGCAGCCTTTGCGTATGGATTAGAA---AAA------------------------------------------------------------------------------------------------------------------------------------------------------AATAAA---------AGGGGTACTTATTTTGTTTTTGATCTAGGAGGAGGAACTTTTGATGTATCAATTTTAAAATTATCTGAAGGGATTTTTAAAGTAATAGGTTCTGGTGGTGATTCAAAATTAGGTGGAGATGATTTTGATAAACTTTTAGCGGAGAAGATTTTAAAGGATTTTTTTAATGCAAACTTA---------------------------------------------------------------------------------------------------------------------------------------------------------------------------------------------------------ACCGAAATATCTATTAAAGATCAAAGGTTTGTAATAAATAAATGTAAAATATTAAAAGAAAAAATAAGTGATAAAAAACAT---------------------------------------------------------------------------TTTGATGAAAACTTTGTAATT---------------------------------------------------------------------------------------------------------------------------------AACGATGTTTCAAAAAATATAAAGATTACCTCAGACTTTTTTAATTCTGCTATTGATTCTCTGATAGATAAAACCTTGAGTATTTCAGAAAGTCTGTTATCTGAGTGCAATCTTGAATCAAAATCTATTGATGGATTTATTTTAGTTGGAGGGTCAACAAGACTTTATAGAATTGAAGAAAAAATTAAAAAAAAATTTGGGATTAGAATA---TTTAATAATATTAATCCTGATCTAGTGGTATCTTTTGGTGCAGCACTTCACGGATATGAACTATTAAAT------------GGTTCC---------AAAAACCTGCTACTTGATGTGACACCTTTGTCTCTAGGAATTGAAACAATGGGTGGATTAATGGAAAAAATTATATCAAGAAATTCTTCAATTCCGTGTGTAAAAGAACAAAGTTTTACTACTCATGAAAATGGCCAAACAGCAATTAAAATCAATATACTTCAAGGTGAAAGAGAAACTATTGAA------CATAATAGAAGCTTGGGTGAATTTATACTTACT---------GGATTAGAACCAAAACCTGCAGGAGTTCCTAGAATAAATGTGAGGTTTTCATTAGATGCTGACGGAATATTATTTGTTTCCGCAAATGAT---------GAAAACTCATCCAAAGAGGGTAATTTAGTTGTAAAAGCTGATAAA---AATTTATCTATTGATGAAATGAGAAAAATTGTTGAATCGAGTGTTTCAAATGCACAAAATGATATGAATGAAAGAATGAATATTGAGGCTAAAATAAAAGGCCGAAGAGTTATTAATGAAATTGAATCTGTAAAAGGTGAGTTAAAACTATTATGTAACAAAAATGAATTAAAAGAAATTATGAATTTAGTAAAAGAATTAAACGATATTATCTTATCT---ACTAAAACAGATATA---------------------GAAACTATCAATGACTTGACTGATAAAATAAATGAAAGTACAAAAAGGTTTGCCCAAAAAAAAGTTGAAAAAGATTTTTCACAAATGGTA---GGAAAAGATTTGAAA---------------------------------------------------------------------------GGAATA------------------------------------------------------------------------------------------------------------------------------
>1986627_Pbacterium@OUT43758.1| RT_shifts_33_contigs
---------------------------------AATTTATTAACAATTGAAGAGCCTAAA------------------------------------------------------------------------------------------------------------------------------------------------------------------AATAAT------------------------------------------AAAGAAAAGAATATTTGTTTAGGGATAGACTTTGGAACTACCAATTCGGTTTGC---TCTGTAATAACTGAT---GAA---AAAATAAGTTTTATTAAAGAT---GAA---------------AAA---AATTGCGAACTTATACCAACATTAATTTATTATAAA---AATGGAATT------------------------AAGAAATTTGGAAATGATATT------------------------------------------------------------------------------------------------------------------------TCTGAAAAAGAAGCTGTTGATGCAATTAAATCGATCAAAAGAAACTTTTTAAAGGATCCA------GATAAT------------------------------------------------------------------------------------------------AAAATTTTTCTCAAT---GAG------------AATGAACAAAAAATAAGTACAATTGAAGTAGCAAAAGATTTTTTTATTTACCTCAAGTCTCTTTGCGATTCATTTCTT---AAATTGAAAGGTTATGATTGTGTCTTAACTGTTCCTGCTTACTATGACGAAAAAGCCAGATCTGAAATTATGCGATCAGCTTTTCTAGCTGGATTTAATATCAAAAGGTTAATAAATGAACCAACATCTGCAGCTTTTGCTTATGGAATTGAA---AAG------------------------------------------------------------------------------------------------------------------------------------------------------AGTAAG---------ACCGGTACTTTTTTTGTTTACGACTTAGGTGGCGGTACTTTTGATATTTCAGTTCTCAAGCTATCAGAGGGAGTTTTTAAAGTACTTGGAACTAGCGGTGATCCAGTTCTTGGTGGTGATGATTTTGATTTTTTATATTCAAGTTATCTAGCAAAAAAAAATTTTGATCTAGATCTA---------------------------------------------------------------------------------------------------------------------------------------------------------------------------------------------------------AATAAAGTTGATGTTCAGGAAAGGAAAAGGTTTATAGGTTATGTAAAAAAGATTAAGGAGAACTTTGAGTCAAAGAATAAT---------------------------------------------------------------------------TTTGAAGAAAATATAAAATTT------------------------------------------------------------------------------------------------------------------------------------TCAATATCTAAAAAAATTAAATTTAAGAAAGAGGAATTTAACGAAAGTATTTATAAACTAGTTGATAAAACAATAAACATTTCAAAAAGTCTTTGTGATGAACTTAACATTACTGATGAAGATGTTGATGGTATAATTCTTGTTGGAGGATCTACACGTTGTGAATTTGTTAAGGAGATGCTTAAGGATAAGTTTAGTACAAAAATT---TACGACGATACAAACCCAGATTTAGTTGTTAGCCGG---------CTTCAT------------ATTAAT------------GGA---------------AATCTACTGCTGGAC------------------------GAAACA---------TTAATG------GTCATC---AGAAACACTCCAATTCCA---ATTAAA---CAAACT------ACATCTGAAAAT---CAAACTTCTTTAAAAATC---ATCTTA---------------ACATCTGAA------AAT------TCTTTAGGT------GTCTTA---------------TTAGAT---------------ATACCT---------------------ATAGAT---------ATACTT---ATTACTGCAATT------------GAAAGT------------GAGAATTTGGTAATAAAAACAGATGAC---AATATTAATATTAAAGATTTAAAAGAGATAGTAGAGTCAAGTATAAAAAATGCTGAAGAGGATGTAAGTTTCAGAATGCTGATAGAATGGAAAATTAAGGCTAAGAAAATAATTAATGAAATTCATTATTATCAAAAAGATATTGAAAAGTTATGTGAAAAAAAAAATATAGAAAATATTAGTAATTTAATTAATATGCTACAAAAAGAGTTGAAT---------AAAAACGATAAA---------------------GATAAAATTGAACAACTATAT---AAATTAAATAAGGAAACCGAATTTTTTGCTGAAAAAAAGATAGGATCTGAATTTAGTAACTTAGTT---GGTCAAAATACAAAG---------------------------------------------------------------------------GATTTA------------------------------------------------------------------------------------------------------------------------------
>1986869_Rbacterium@OUW71856.1| RT_shifts_7_contigs
------------------------------ATGGCTTTATTAGAAATAAAAGAACCTGGT------------------------------------------------------------------------------------------------------------------------------------------------------------------GGAAAT---TCAGAAATAGAA---------------------------AATGAAGAACAAATCTGTATAGGTATAGATTTTGGTACAACTAACTGTGTTTGT---TCTATTAAAAGGGGC---GAT---GAGATTCAATTAATCCCAGAT---GAA---------------CTT---GGGAATTTCATAATACCAACAATTATTTCTTATGAA---CAAGGTGGT------------------------TTTTTATTTGGGAATCAAGTA---------------------------------------------------------------------------------------------------------------TTTAAAATGGAAGAATATAAAGAGAGTAAATTTATATTTTCTATTAAACGGTTATTTGTTGAAAATCCA------TCAAAA------------------------------------------------------------------------------------------------AAAATAAAATTCGAT---AAT------------CTAGATTCTGATTATTCTCCAATAGAGCTTGCATCCTTAGTTTTTGAATATTTAAAAAAATGTTCAGAGAGTTTTTTA---AAAACTAAAATAAATAAATGTGTTATAACAGTTCCAGCATATTTTGATGATATTTCAAGATCTGCGATAAAAAGATCTGCTTCAGCATCAGGTTTTGATGTTTTACGCCTAATCAATGAACCAACTGCAGCCGCCTATGCATATGGCTTAGAA---AAA------------------------------------------------------------------------------------------------------------------------------------------------------GAAACA---------AGAGGAAATTTTTTTGTATATGATATTGGTGGCGGAACATTTGATATATCAATTTTAAAGTTAACAGAAGGAGTTTTTAAGGTTTTGTCATCTGGTGGAGATGTTTGCTTGGGTGGTGACGATTTTGATATAGCTTTTTGTGAAGAGATTTTGAGATATAATAATTTAATTGGACTA---------------------------------------------------------------------------------------------------------------------------------------------------------------------------------------------------------GAAAACTTAAATAGTTCTGAAAAAATTATTGCAATTAAAAAGTGTAAGAAATTTAAAGAAAGACTTAGTATAAAATCGGAT---------------------------------------------------------------------------TTTGAAGATATACTGATAATT---------------------------------------------------------------------------------------------------------------------------------GATGGCGTAGAAGTCAAATTAAAAGTTAACATAGAACTGCTTAATAGTTCTATTTCTCAGTTAGTTGAAAAAACTATTAAAATTTCTAAAGAAGTATTATTTCAAGCAAATTTAGAGGTATCAGATTTAGATGGTGTAATTTTTGTGGGAGGTTCGAGTAGGTTAGGTTTGATAAATAAAAGAATTTCTGAAGAATTTAAATTAAAGATT---TTTTCAGATATAGATCCCGATATTGTTGTTGCAAGAGGTGCAGCGTTACATGCTTATGGTTTAGTAAAC------------GGTGCA---------AAGAATTTATTGTTAGATATTACACCTTTATCATTAGGAATTGAAACAGCTGGTGGACTAATGGAAAAAATTGTGGAAAGAAACTCTACAATACCCATAATTAAAGAACAAGAATTTACTACATATGAAAATGGACAAACAGCTATTAAAATACATATTTTACAGGGTGAACGAGAGACCGTGGAA------GATAATAGAAGCCTGGGTGAGTTTATACTAAAT---------GGGATCCCGGCTAAGCCACCAGGT---CCTAGAATTAAAGTGAGGTTTGCA---------------ATTCTAAGTGTTGCGGCTTCAGAA---------GAGTCAATGGGAGTT---AAAGAA---GAAGTAAAACCTACTCAT---GGA---GAAGTTGAAGATATGAAAGAGATGATAAAAGATAGTATAATTAATGGAAGTGTAGATATTGAAAAGAGATTATTAAAGGAATCTAAAATGGAAGCAAAGATTTTTTTAAATGAAATGAAAAATCTCAAAAAAGAATTACTAGATTTATCTACAAAAGATGAACTTAAAAAAGTAAACACTATTATCAATGATCTTGAGGGTGAATTAAAA---------AATGATAACAGA---------------------AAAAAGATTAAAGAACTCATAAAATTACTTGATCTAGCTACTCAAAGCTTTTCTGAAAAAAGAATTAAAAAAAGCATTAAATCTGCCTTAGTTGGAAAAAATTATGAT---------------------------------------------------------------------------AATTTGTTA---------------------------------------------------------------------------------------------------------------------------
>1286528_Nhelminthoeca@AHX11239.1
------------------------------ATGCAACTCACAACAGTTAAGGAACCAAAA---------------------------------------------------------------------------------------------------------------------------------------------------------------------------------------------------------------AAAACTTGTACAGAAATAATTGTGGGAATAGATTTCGGTACAACCAACTCCCTCATA---AGCGTGTTCCAAGAT---GAA---AAGTGTGTAGTCATACCGCAA---GAA---------------TCT---GGGAAAAATTTCCTCCCCTCTCTGATTGCAGTGCAG---GATAAGAAC------------------------ATCATCGTCGGAAAAGAGGCA------------------------------------------------------------------------------------------------------------------------------AAAAAATATAAGAATTACATCCCTTCAATCAAGAGGATAATAGCAACGAAGGAA------AACCTCGTGATACCCAAT---------GCATGTACCATCAATACTCAGACACAGGACCCT---------------------------------------------------------------------------CAGAGCAACTATGCACTCACTATAGGATATGCATCAAAGATCTTTTCCAGCCTAAAAAAAAGTGCAGAGAAATATCTG---GGACACGCTGTAAGAAATGCTGTAGTCACAGTACCAGCGTACTTTGATAACACCTCACGTAGCGCAATAAAGGATGCAGCAACAATTTCTGGCCTGAATGTAATACGTCTGTTGAGTGAACCGACGGCTGCGGCCTTGTTCTACGGAATCGATGAAAAA------------------------------------------------------------------------------------------------------------------------------------------------------AGAGAA---------GAGGGTAAATACGTAGTTTATGATCTCGGAGGAGGAACTTTCGATATTTCGATTTTGGAGTTTCACAGGGGCATATTCAAAGTCTCCTGCAGCGACGGCGATGATCATCTAGGTGGCGATGATTTCGATCTGAGATTGATGGAACACCTAATTCAGAAACATGAGCTACATCTCTCA---------------------------------------------------------------------------------------------------------------------------------------------------------------------------------------------------------------------GGGGAAGAGAAAGTGCATTTTCTGGATTTCTGCAAAGAAATCAAAGAGGAATTAGCGCACGAAGATAGA---------------------------------------------------------------------------ATAGTGCGATACTTCAGTTAT---------------------------------------------------------------------------------------------------------------------------------CAGGAGAATGATGCTTGCATTGATGTCACATTGGAAGATTTCGAAAAAACAATAGAGAAAGATATAGATAGGACAATCGCCATCTTAAAGCGCGCCCTTAGATCAAGTGATATTCCAGTCGCTGAGGTGGATGGTGTACTGCTAGTTGGAGGCTCCACTAAAATAGGTCTAATTCACAGAAAGATATCAGAGTTGTTTGGGAAGGAAAAAATCATATCTGGAATTAATCCAGAGACAATCGTGGTAATGGGCGCAGCGCTCTTTGGGAGTTTCTTGAATGGC------------AGAAACCCTGAG---AAAATAGTGCTACTGGATGTGTTACCACTATCCCTGGGCATAGAAACACTAGATGGAACAATTGAAAGAATAATCATGAAGGATAGCCCTATTCCTATAAGGCAATCGCAAGTACTTACAAATGCAGTCGATGGACAAACTTCGTTTAAGATACATGTCCTACAGGGGGAAAGAGAACTCGCAAAA------GATAACAGATCACTCGCCGAATTCACACTGAAC---------GAACTACCATCACTGCCTGCAGGTAAAGCAAGAATTGAGGTGACATTCAGCATAGATGAGGATGGCATATTGAAAGTCAGCGCAAAAGAA---------CTCATCACTGGAAAAATACAAGAAATTGAAGTGAATCCTCACTAC---GGTTTAAATAGAGATATCGCAGATCAAATGATCAGAGACTCATTCGCAAACCTGGAAGAGGATGTGGCTCAAAGATCCGTCATAGAAGCACAATGTCATGCAGATAGGGTCTTGAAAGTTGTAAGGAGAGCTATAAAGGAAAATGGAAACCTACTTATCGGGAATGAAGCTGAGAAAATCGCTGAATACACCAAAACAGTGGAAGCAAGTATGGAA---------AAGTGTGATAGC---------------------ATTAAAATCAGAGAAAGCACAGAAGAATTAGAAAAGATTGTAGATCCCTTTCTAAAAAGAAGGTTGAGTTTTTTATTCAGAGAAATGAATTTGGATCTTAATAGTGAG---------------------------------------------------------------------------------------------------------------------------------------------------------------------------------------------------------------
>222891_Nsennetsu@ABD45955.1
------------------------------ATGCAAGTGATAACAATCAATGAGCCAAGA------------------------------------------------------------------------------------------------------------------------------------------------------------------CAAAAA------------------------------------------CTTGATCGTGAAGTCATCATAGGTATAGACTTTGGAACGACCAATTCTCTTGTT---TGTATATTCGACGGT---AGC---AAATGCGTTGTTATTCCTCAA---GAG---------------GGT---GGCGACGTCCTTCTTCCATCTGTTATTGGTGTGAAA---GACAAGGAC------------------------ATCATTATTGGAAAGGAAGCA------------------------------------------------------------------------------------------------------------------------------AAGAAATGTAGGGGTCACATTCTATCGATAAAGAGGATAATCGCAAAAAAAGCA------GGTATACCAGGAAGCATA------------------------------------------------------------------------CGAAACAAT---------------------------------CCGCAGGAGATGTGCACTCTCTCAATAGGATATGCGTCCAGAATTTTTGCATCTCTAAAAAGAACAGCTGAAAAATATCTT---GGACACTGTGTGAACATGGCTGTGGTCACAGTTCCGGCATATTTTGATAACGCTTCCCGCACGGCAATTAAGGATGCGGCAACGATTGCCGGGCTAAATGTAGTGCGTCTGTTAAGTGAACCAACTGCAGCAGCACTTTTCTACGGAATTGACGAGAAA------------------------------------------------------------------------------------------------------------------------------------------------------AAAGAA---------GAAGGCAGATATATCGTCTACGACTTAGGTGGTGGAACTTTTGATGTTTCAATTTTGGAATTTCACAAAGGCATTTTTAAGGTTTCCTGTACCGATGGTGATGATTACCTTGGTGGTGATAACTTTGATCAGGCACTGTTAGAACATCTCCTGAAAAAATATGCACTTGAACCCACG---------------------------------------------------------------------------------------------------------------------------------------------------------------------------------------------------------------------GATGAGGAAAAAGCTGCCCTGCTAGTGGTTTGCATAAAGATCAAGGAGGAGTTGAGTCACCAAAATAGG---------------------------------------------------------------------------GTAACAAACTACCTTGACTAT---------------------------------------------------------------------------------------------------------------------------------CGGGGACAAAACCTATGTTTTGAAATCACATTGGATGAATTTGAAAAAATAATAGAAAAGGATGTAGAGAAAACAATCAACATAGTGAAACGCGCTCTCAGAAAAAGCAGTCTCTCCGTAGGAGATATTGATGGACTCCTTCTTGTTGGTGGATCAACGATGGTACCAATGATAAGAAGCAGAGTTTCCACGTTTTTCGGGGAAGAAAAAGTCGTAACAGGAGTCAATCCAGAGACAATTGTTGCTTGCGGCGCAGCATTGATGGGAAGCTTTCTTAATGGT------------AAGAATCCTAAG---AGGGTACTTTTATTAGACGTCCTACCGCTCTCATTAGGCATAGAGACTCTTGATGGTACGATGGAAAAAATCATCATGAAAGATACCCCAGTTCCAGTCAAACAGTCACAAGTACTAACCAACGCAGTTGATGGTCAAACTTCTTTTAAGATACATGTCTTACAAGGAGAAAGAGAATTCGCTCGT------GATAATAGGTACTTAGCAGAGTTCACACTTAAC---------AACCTACCCCCGCTCCCAATGGGTAAAGCGAGAATAGAGATTACCTTTAGCGTAGATGAAGACGGTATATTGAAGGTAAGTGCGACCGAA---------TTGCTCACAAGAAAGACACAAGCAATTGAAATAAACCCGCACTAT---GGCCTAAAAAGAGAAACTGTGCAGAAGATGGTAGAAGATTCCCTAACTAGCCTCGCAGAAGACATAAAGAGAAGGTCAGTAACAGATGCACAGAGACATGCCGAGCGTGTTTTACAGGTTCTAAGGAAAGCATTAGCCGAGCACGAACCCTTACTCGTCAGCAACGAAAAAGAAACAATTGATGAACATATGCAACTTATAGCAAGAAGCATACAA---------AAATGTGATAGC---------------------ATCGAAATTAGAAAAGCAACTGAGGGACTAGAACGAGTTGCAGAACCGTTCCTGAAGCGAAGACTAGACTTTCTTTTTAAGAAAATGGAAATAGACCTGAATAAAACC---------------------------------------------------------------------------------------------------------------------------------------------------------------------------------------------------------------
>1357716_Bsalamandrivo@OON11242.1
ATGTTC------------------------TCCAAGATGTCGTCGCTTGCCCGCCAGGTGGCCGTG---------------------------------------CGCAATGCCTCGGCTGCATTCGCC---CGTCCAACTGCTCTTTCTACCATGCGCACACAGCTT---------------------------------GCTACTGCCGGC---------ATGCCC---CGCTTTGCCAGCGAC------------------------AAGGTTCAGGGACAAGTCATTGGTATCGATCTGGGAACAACAAACTCATGTGTT---GCTGTCATGGACGGC---AAA---ACTCCTCGTGTGATTGAAAAT---GCC---------------GAG---GGTGGCCGCACTACCCCTTCCATTGTCGCTTTCTCC---AAGGATGGCGAA---------------------CTTATTGTTGGTTCTCCCGCC---------------------------------------------------------------------------------------------------------------AAACGCCAAGCTGTCGTTAACCCCGAAAACACTCTTTTCGCTACCAAGCGTTTGATTGGCCGTCGCTTT------GATGATGATGCTGTTCAGAACGAC---ATGAAGACCGTCTCTTACAAGATTGTCAAG---------------------------CAC---ACAAACGGC---GATGCCTGGGTTGAG---GCT------------CGCGGAAAGAAGTACTCGCCTTCGCAGATTGGTGCTTTTGTTCTTCAGAAAATGAAGGAGACCGCCGATAGCTTCCTC---GGGAAGACTGTTAAGAATGCCGTCGTTACGGTTCCCGCATACTTCAACGATGCCCAGCGTCAGGCCACCAAGGATGCCGGTCAAATTGCTGGTCTCAACGTGCTTCGTGTCATCAACGAGCCCACTGCTGCCGCTCTTGCCTTTGGCGTTGAT---AAG------------------------------------------------------------------------------------------------------------------------------------------------------GAAGGT---------GACAAGGTTGTTGCTGTGTACGATCTCGGCGGTGGTACTTTTGATATCTCTATTTTAGAGATCCAAAAGGGTGTCTTTGAAGTCAAATCTACCAACGGTGACACCCACCTTGGTGGTGAGGACTTTGACAACACTCTTGTCTCGCATATTGTTTCCGAATTCAAGAAAGAGGCTGGC---------ATG------------------------------------------------------------------------------------------------------------------------------------------------------------------------------------------GATATTTCCAAGGACCGCATGGCCCTTCAGCGTATTCGTGAAGCATGTGAAAAGGCAAAGATTGAATTGTCCGCTACAGTTCAG---------------------------------------------------------------------------ACCGATATCAACCTTCCCTAC---------------------------------------------------------------ATTACCGCAGAT------------------------------------------------GCATCTGGTCCAAAGCATATCAACACAAAGCTCACTCGCTCGCAGTTTGAGTCTCTTACCAAGACTCTCATGGATCGCACTATTGATCCCTGCAAAAAGGCCATCAAGGACGCTGGCGTCTCCACAAGTGAAATCAACGAAGTGATCCTTGTTGGTGGTATGTCGCGTATTCCAAAGGTCCAGGAAATTGTAAAGTCGATCTTTGGCAAAGAACCT---TCCAAGGCCGTCAATCCTGATGAGGCTGTTGCGATCGGTGCTGCCGTTCAGGGTGGTGTTTTGTCTGGT------------GAAGTCACT------TCCATTCTGCTCTTGGATGTCACTCCTCTCTCTCTTGGTATTGAGACCCTTGGCGGTGTCATGACTAAGCTCATTACCCGTAACACTACAATCCCCACCAAGAAATCGCAAACATTCTCCACTGCTGCCGATGGTCAGACTCAGGTTGAAATCAAGGTATATCAAGGAGAGCGTGAGCTTGTCAAG------GACAATAAGATTCTTGGCCAGTTCAATCTGGTG---------GGTATCCCTCCAGCACCCCGTGGTATCCCCCAGATCGAGGTCACCTTTGACATTGATGCCGATGGTATTGTCAACGTCTCTGCCAAGGAC---------AAGGCCACCAACCGTGATCAATCTATTACTATTGCAGCCTCGTCT---GGACTCTCTAGCTCTGAGATTGAAAACATGGTCAATGATGCCGAAAAGTTTGCCGACTCTGACAAGAAGCGCCGTGAAGTCATTGAGGCCACCAACAAGGCCGAGTCGTCAATCCACGAGACTGAAAAGGCAATGGTTGATTTCAAGGATAAGATTGATAAGGAGGAGTGCGAGAAGATCCGCGAGCAGATTAAGCAACTCCGCGAGATCATGGCC---------AAGGGCCCTGAC---------GCTCTCACACCCGAGGAAATCAAGGAAGCATGCGACCAGGTCCAGGTTGCCAGCTTAAAACTATTCCAGAAGGTATATGAGCAAAAGAACTCTGATAGCACCAGCGAACCTAAGAAGGAG---------------------------------------------------------GGTGATGCTACTGATGCCGAGTTCAAGGATGTCAAGGACAAGAAAGAG------------------------------------------------------------------------------------------------------
>578462_Amacrogynus@KNE67890.1
ATGCTG---------------------------------TCCCGGTTGGCCCGCTCCGCCGCCGCCCGCAAG---------------------------------------------------------------------------------------------------------------------------------GGCCTTGCCCAC---------CAGCTG---CGCCATGCCAGTACC------------------------AAGCCGACGGGCGCCGTCATCGGTATCGATCTCGGCACGACCAACTCGTGTGTG---GCCGTCATGGAGGGC---CGC---GAGCCGCGCGTGATTGAGAAC---GCC---------------GAG---GGTGCACGCACGACGCCCTCGATTGTCGCCTTTGCC---AAGGACGGCGAG---------------------CTGCTCGTCGGCCAGCCGGCC---------------------------------------------------------------------------------------------------------------AAGCGCCAGGCCGTCGTCAACTCGGAGAACACGCTCTTTGCCATCAAGCGTTTGATTGGCCGCAAGTTC------AACGATTCGATTGTGCAGGACGAC---GCCAAGCACGTGCCGTACAAGATTGTGGGT---------------------------CAC---TCGAACGGC---GACGCCTGGGTCGAG---GTG------------CGCGGCAAGCGCTACTCGCCGTCGCAGATTGGCGCGTTTGTGCTCATGAAGATGAAGGAGACGGCCGAGTCCTACCTC---GGCAAGAACGTCAAGGACGCCGTTGTCACTGTCCCTGCCTACTTCAATGACGCGCAGCGCCAGGCGACCAAGGACGCCGGTGCGATTGCGGGCCTGACGGTGCACCGCGTGATCAACGAGCCGACGGCGGCCGCGCTCGCCTACGGCATGGAC---AAGAAC---------------------------------------------------------------------------------------------------------------------------------------------------ACCGAG---------GACAAGATTATTGCCGTCTACGATCTTGGCGGTGGTACCTTCGATATCTCGATCCTGGAAATGTCCAAGGGTGTCTTCGAGGTCAAGTCGACCAACGGCGACACGCATCTTGGTGGCGAGGACTTTGATAACACGCTGCTGCAGTGGATTGTCGCCGAGTTCAAGAAGGACGAGGGC---------ATC------------------------------------------------------------------------------------------------------------------------------------------------------------------------------------------GACATTTCGTCGGACCGCATGGCGCTGCAGCGCGTGCGCGAGGCCGCCGAGAAGGCCAAGATTGAGCTGTCGTCGACGATGCAG---------------------------------------------------------------------------ACCGACATCAACCTGCCCTTC---------------------------------------------------------------ATCACAGCCGAC------------------------------------------------GCGACGGGCCCGAAGCACATCAACTACAAGCTCACGCGCGCCAAGTTTGAGCAGCTGACGAAGCCGCTCATTGACCGCACCGTCGAGCCCTGCAAGAAGGCGATCCGCGACGCGGCCGTTTCGACTAAGGACGTGAACGAGGTGATTCTCGTTGGTGGCATGTCGCGCATGCCCAAGGTCCAGGAGCTCGTCAAGGAGATTTTCGGCCGCGACCCC---TCCAAGGGCGTGAACCCGGATGAGGCCGTTGCCATTGGCGCCGCGATCCAGGGTGGCGTCTTGGCCGGT------------GACGTGACG------GACCTGCTTTTGCTCGATGTCACGCCGCTCTCGCTCGGTATCGAGACGCTCGGCGGTGTCTTCACGCGCCTGATCCACCGCAACACGACGATCCCGACCAAGAAGTCGCAGACGTTCTCGACGGCCGCCGATGGCCAGACGCAGGTCGAGATCCGCGTCTTCCAGGGCGAGCGCGAGCTGGTGCGC------GACAACAAGCTCCTCGGCAACTTCCAGCTGACG---------GGTCTGCCGCCGGCGCCCAAGGGCGTGCCGCAGATTGAGGTTGGTTTTGACATTGACGCCGACGGTATCGTCAACGTGTCGGCGCGTGAC---------AAGGCCACGGGCAAGGACCAGTCGATCACGCTGACGGCGAGTTCG---GGTCTGTCCAAGGACGAGATTGAGTCGATGGTTGCCGAGGCCGAGACGCACAAGGAGCAGGACGCGATGCGCCGCGACTTGATTGAGGAGCGCAACCGCGCCGAGTCGATCATGGCCGATACGACCAAGTCGCTCGAGGACTTCAAGGACCAGATCAACAAGGAGGAGGCCGACAAGATCCGCACCAAGATGACGGAGCTGCGCGAACTCATGGCG---------AAGGAGGACACG---------------ACGCCCGATACCGTGCGCCAGGCCTACCACGAGGTGCAGCAGGCGTCGCTCAAGCTGTTTGAGGCCGCCTACAAGGCGCGTGCTGACGCCAACCAGGGTGCCAGCAACGACGCC------------------------------------------------------AACGCCAACGCGTCGGAGGCTGAGTTCAAGGATGCCGACAAGAAG------------------------------------------------------------------------------------------------------------
>246409_Rdelemar@EIE82505.1
ATGTAT------------------------------------------------------------------------------------------------------AATTTATCCAAAGTTGCCCAT---AGACGTCTCTTACCTAGCTTGACACGTAACACTGGT---------------------------------GTTCTCTCTACT---------TTCTCT---CGATCTTACAGTTCT------------------------GGTGTCAATGGACCCGTTATTGGTATTGATTTGGGTACTACCAACTCTTGTGTG---TCCGTTATGGAAGGC---AAA---AACCCTCGTGTGATTGAAAAT---GCT---------------GAA---GGTGCTCGTACTACTCCTTCCGTAGTTGCTTTTACT---AAAGATGGTGAA---------------------TTGTTGGTCGGCCAAGCTGCT---------------------------------------------------------------------------------------------------------------AAGCGTCAGGCTGTAGTCAACTCTCAAAATACCGTCTATGCCACCAAGCGTTTGATTGGTCGTCAATTC------AAGGATCCCGCAGTTCAAGCAGAT---ATCCCTGCTGTTTCCTACAAGATTGTTGCT---------------------------CAC---AACAACGGC---GACGCCTGGGTTGAA---GCC------------AACGGTCAAAAGTATTCTCCTTCTCAAATCGGTGCTTTCGTTTTGGGTAAGATGAAGGAAACCGCCGAAGGTTTCTTG---AGCAAGAAGGTCAAGCATGCTGTTATCACTGTCCCTGCTTATTTCAACGATGCTCAGCGTCAAGCCACCAAGGACGCTGGTAAGATTGCCGGTCTTGATGTCATGCGTGTGATCAATGAACCCACGGCTGCTGCCTTGGCCTATGGTCTTGAC---AAG------------------------------------------------------------------------------------------------------------------------------------------------------TCTGGC---------GATTCTACTATTGCTGTTTACGATTTGGGAGGTGGTACTTTTGATATCTCTATCCTCGAAATTCAAAATGGTGTCTTTGAAGTCAAGTCTACCAACGGTGATACTGCCCTTGGTGGTGAAGATTTCGACTCTCACCTTGTCCGTCATGTTGTCAAGGAATTCAAGGACGAATCTGGC---------ATC------------------------------------------------------------------------------------------------------------------------------------------------------------------------------------------GATCTTTCTGGCGATCGTATGGCCATTCAACGTATCCGTGAAGCTTGTGAAAAGGCCAAGATTGAATTGTCCTCTACTGTTCAA---------------------------------------------------------------------------ACCGACATCAACTTGCCTTAT---------------------------------------------------------------ATTACTGCTGAC------------------------------------------------GCCACTGGTCCCAAGCACATCAACTCCAAGTTGACCCGTGCCAAGTACGAAGGCCTTGTCGGTGACCTCATCAGCCGCACTATCTCTCCTTGTGAAAAGGCCATGAAGGATGCTGGTATTAGCAATAAGGAAGTGAACGATGTTATCTTGGTTGGTGGTATGTCTCGTATGCCCAAGGTCGTCGATACTGTCAAGCAAGTGTTTGGTAGAGAACCC---AGTAAGTCTGTTAACCCTGATGAAGCTGTTGCTATCGGTGCTGCCATTCAAGGTGGTGTCCTTGCCGGT------------TCCGTCACT------GACATCTTGTTGCTCGATGTCACTCCCCTTTCCTTGGGTATCGAAACCCTCGGTGGTGTCTTTACTCGTCTGATCAACCGTAACACCACCATCCCTACCAAGAAGGCTCAAGTTTTCTCTACTGCTGCCGATGGTCAAACTCAAGTTTCCGTCCGTGTCTTCCAAGGTGAACGTGAACTTTGCCGT------GACAACAAGCTTTTGGGTGACTTCAACTTGACT---------GGTATTCCTCCTGCCCCTAAGGGTGTTCCTCAAATTCAAGTCGAATTCGATATTGATGCCGATGGTATCGTCAACGTCAGTGCCAAGGAC---------AAGGCTACCAACCGTGATCAATCGATGACCATTGCCGCCTCTTCC---GGTTTGAGCAATGATGAAATTGAAAACATGATTCAACAAGCCGAAGCCAATGCTGAAGCTGATCGTGCTCGTCGTGAAACCATCGAGATGGCCAACCGTGCTGACTCTGTCATGAGCGAAACCGAAAAGGCTATGGATGACTTTAAGGAACAACTCGACAAAGCCGAAGCTGAAAAGCTCAAGGAAAAGATCACCACCCTTCGTACTGAAGCCTTG---------AAGGCTCAATCTGGTGATTCCTCTGTCAACCCTGAAGAATTGAAGGCCAAGATTGATGATCTTCAATCTAGCTCCTTGAAGCTCTTTGAAATGGTTTACAAGAACCGTGCTGCTCAAAGTGAAAACACCTCTACTGATAAC---------------------------AGTAGC------------------------AGCAACACCACTGGCTCTCAA---------------------------------------------------------------------------------------------------------------------------------
>237631_Umaydis@KIS71309.1
ATGTTC---------------------------------TCTCGTGGTCTCCGTGCCGCCGCCCCGGCAACAAGGCTCTTGAACCAGCCTCTT---------------------------------------CGCTCTGCCGCCCCTGGCGTTGCCCGTCTTGCACCTCTT---------------------------------------------------GGCGCC---CGCTTCAACTCTGGC------------------------AAGGTTTCCGGTCCTGTCATCGGTATTGATTTGGGAACTACCAACTCATGTGTC---TCCGTTATGGAGGGC---CAG---CAGGCCCGCGTCATTGAAAAC---TCG---------------GAA---GGTGGCCGAACCACGCCATCCGTCGTTGCTTTCACC---AAGGACGGCGAG---------------------CGTCTCGTTGGTCTTCCCGCG---------------------------------------------------------------------------------------------------------------AAGCGTCAGGCTGTTGTCAACCCCGAGGCAACCCTTTTTGCCACCAAGCGCCTTATTGGCCGAAAATTC------CAGGACAAGGAGGTCCAGAAGGAC---TTGAACAACGTCCCCTTCAAGATTGTCCCC---------------------------CAC---TCCAACGGC---GATGCCTGGCTTGAG---GTG------------CGAGGTGAGAAGTACTCTCCCTCGCAGATCGGCGCCTTTGTCGTCGGAAAGATGAAGGAGACCGCCTCCGGCTACCTC---GGCAAGACGGTCAAGCACGCCGTCATCACTGTTCCTGCCTACTTCAACGACTCGCAGCGCCAGGCTACCAAGGATGCCGGTGCCATTGCTGGTCTTGACGTTCTCCGTGTCATCAACGAGCCCACCGCCGCCGCCCTTGCCTACGGTCTCGAC---CGT------------------------------------------------------------------------------------------------------------------------------------------------------GACGAC---------TCTTCCGTGATTGCCGTCTTCGACTTGGGAGGAGGTACCTTCGATATCTCGATTCTCGAGATGCAGAAGGGCGTCTTTGAGGTCAAGTCGACCAACGGTGACACCCACCTTGGTGGTGAGGACTTTGACATTGTTCTCGTCGAGCACCTTGTCAACGAATTCAAGAAAGAGTCTGGC---------CTC------------------------------------------------------------------------------------------------------------------------------------------------------------------------------------------GACCTTTCCAAGGACCGCATGGCCATCCAGCGTATCCGCGAGGCTGCCGAGAAGGCCAAGATCGAGCTTTCCAGCACCCAGCAG---------------------------------------------------------------------------ACCGACATCAGCCTTCCTTAC---------------------------------------------------------------ATCACCGCTGAT------------------------------------------------GCCTCGGGTCCCAAACACATCAACTCCAAGATCACCCGTTCGCAGCTCGAGTCGCTCGTCGGCAAGCTCGTCGACCGCACTATCGAGCCATGCAAGAAGGCGCTCGCCGATGCTGGCTGCAAGCCCTCGGACATTCAGGAGGTCATCATGGTCGGTGGTATGAGCCGAATGCCCAAGGTGCTCGAGACTGTCAAGAACATCTTCAAGCGCGACCCT---AGCAAGGGTGTCAACCCCGACGAGGCTGTTGCCATCGGTGCTTCCATCCAGGGTGGTGTTCTTTCCGGT------------CAGGTTACC------GACGTTTTGCTGCTCGATGTTACCCCGCTCTCGCTCGGTATCCAGACTCTTGGTGGTGTCTTCACGCGCCTCATCAACCGCAACACCACTATCCCCACCAAGAAGTCGCAGGTCTTCTCCACTGCCGCTGATGGCCAGACTGCCGTCGACATTCAGGTCTACCAGGGTGAGCGTGAGCTCGTCCGT------GACAACAAGCTGCTCGGCAACTTCCAGCTCACC---------GGCATCCCCCCTGCGCCCAAGGGCGTTCCTCAGATCGAGGTCACCTTTGACATTGACGCCGACGGTATCATGCACGTCTCTGCGCTCGAC---------AAGGCCACCAACAAGGACCAGTCCATGACCATCTCGGCCGGTTCG---GGTCTCAGCGACAACGAGATCGAGAAGATGGTTGCCGATGCTGAACAGTACGCCGAGGCTGACAAGGCGCGCAAGGCCGTCATTGAGGAGGCTAACCGTGCCCACTCGGTCTGCTCCGAGACCACCAAGGCCATGCAGGAGTTCAGCGAGCAGCTCCCCGCCGAGGAGAAGGAGAAGCTCAACGTGCTCATCAAAGAGACCGAGGAGCTCGCCTCC---------AAGGGTCTGAACGGTGACGCCGACGTCGAGGCACAGACCATCCGCGAGAAGATCGACGCTACCCAGCAGGCTTCGCTACAGCTCTTCAAGCTCGTCTACGAGAAGAAGGGTGCCCAGTCTGGCAACACCGAGAACGCCGAG------------------------------------------------------TCCAAGCCCGAGGGTGAAGGGGAGAAGAAGAAC------------------------------------------------------------------------------------------------------------------------
>235443_Cneoformans@AFR94464.1
ATGCTT---------------------------TCCCTCTCTCGAACACTCCGATCCACTCAGGCC------------------------------------------------------------------ATCAACCCTCTCCGAAGCGTCGCTAGGACGACTTCT---------------------------------CCCCTCCTCGCT---------TCCAAG---CGATTCAACAGTGGC------------------------AAGGTTTCTGGTCCTGTGATTGGTATCGATCTTGGTACTACCAACTCTTGTGTT---TCTATCTTCGAGGGT---GGC---GCTCCCAAGGTGCTTGAAAAT---GCT---------------GAG---GGTGCTCGAACAACTCCCTCCGTCGTTGCTTTCACT---AAGGATGGCGAG---------------------CGTCTTGTTGGACAGCCTGCT---------------------------------------------------------------------------------------------------------------AGGCGACAGGCGGTTGTTAACGGCGAAAACACCATTTTTGCTACTAAGCGATTAATCGGCCGAAAGTTC------AAGGACGCCGAGGTCCAAAAGGAC---ATCGCCAACGTTCCTTACAAGATCGTCGCT---------------------------CAC---ACCAACGGT---GATGCCTGGGTTGAG---GCT------------CGTGGCGAGAAGTACTCTCCCTCTCAAATTGGTGCTTTCGTTGTCAACAAGATGAAGGACACTGCTTCTGCTTACCTT---GGCAAGCCCGTCAAGCATGCCGTCATCACTGTCCCTGCTTACTTCAACGACTCTCAGCGTCAGGCTACCAAGGATGCTGGCTCTATCGCTGGTCTTGAAGTCCTTCGTGTCATCAACGAGCCTACTGCCGCTGCTCTTGCCTATGGTCTCGAC---AAG------------------------------------------------------------------------------------------------------------------------------------------------------AACGAG---------TCCGCGGTGATTGCTGTCTACGACTTGGGTGGTGGTACTTTCGATATCTCGATCCTTGAGATGCAGAAGGGTGTTTTCGAGGTCAAGTCTACCAACGGTGACACCCACCTTGGTGGTGAAGACTTCGACATCGCTCTTGTCAACCACATCTTGGCCGAGTTCAAGAAGGAGACAGGT---------ATT------------------------------------------------------------------------------------------------------------------------------------------------------------------------------------------GACGTTTCTGGCGACCGAATGGCTATTCAGCGAATCAGGGAAGCTGCCGAGAAGGCCAAGTGCGAGTTGTCTTCTGCCGGTGCC---------------------------------------------------------------------------ACCGACATCTCTCTTCCTTAC---------------------------------------------------------------ATCACTGCTACT------------------------------------------------GCGGAGGGTCCTCAGCACATCAACCTCAACCTCACCCGTGCCCGTTTCGAATCCATTGTCAAGCCTCTCGTTGACCGAACTATTGAGCCCTGTAAGAAGGCTCTTAGCGACGCGGGTGTCAAGGCTTCCGAGATCAACGACGTCATTCTCGTTGGTGGTATGAGCCGAATGCCCAAGGTCGTTGAGACTGTCAAGTCTACTTTCGGTAGGGAGCCT---AGTAAGGGTGTCAACCCTGACGAAGCGGTCGCCATCGGTGCTTCTATCCAAGCCGGTGTTCTTGCCGGT------------AACGTTACT------GACATTCTCCTTCTCGATGTTACCCCCCTTTCCCTTGGTATCGAGACCCTTGGTGGTGTCTTCACTCGTCTCATCAACCGAAACACTACTATCCCCACCAAGAAGTCCCAGACTTTCTCCACTGCCGCTGACGGTCAGACCGCCATCCAGGTTAAGGTGTACCAGGGAGAGCGAGAATTGGTTCGA------GACAACAAGCTTCTCGGTGACTTCCAGCTCACC---------GGCCTTCCTCCTGCACCTAAAGGTGTTCCTCAGATCCAGATCACCTTCGACATCGACGCTGATGGTATCGTTAACGTTTCTGCCATTGAC---------AAGGCTACCAACCGTGAGCAGTCTATGACCATTGCTTCTTCTTCC---GGTCTCTCCGACAACGAGATTGAACAAATGGTTGCCGACTCTGAGAAGTACGCCGAGGCGGACAAAGCCCGCCGACTTGTCATTGAAGAGGCCAACAAGGGCGAGAGCTTCGTCGTTGACACTGAGAAGTCTATGACCGAGTTTGAAGCTCAGCTTGACGCCACTGAGCGGGAGAAGGTCAAGAAGCTTTTGGGCGAGCTTAGGGAGATTGCCGCC---------AAGGGTGCCGCTGGTGACTCCAGTGTCAAAGCCGAAGACATCCGACAGGCCCTTGACGCTGCTCAGCAAGCTTCTCTCGGTCTTTTCCAAAAGGTCTACGAGAAGCGAAACGCTGAATCTCGCGACAACAACACCGAGTCT---------------------------TCCGAGTCT---------------------TCCGAGTCTACTGAGGGCGAGAAGAAGCAA------------------------------------------------------------------------------------------------------------------------
>1314807_Dbispora@THV06681.1
ATG---------------------------------------------------------------------------------------------------------------------------------------------------------------------------------------------------------------------------------------------AATTCC------------------------AAGGTCAACGGCCCCGTTGTTGGTATCGATCTTGGAACAACAAATTCTTGTGTC---TCTGTCATGCAGGGC---AAG---GATTCTGTGGTTATTGAGAAC---TCG---------------GAA---GGTCAAAGGACTACGCCTTCCGTGGTTGCATTCACA---AAACACGGTGAA---------------------CGATTTGTTGGTCTGCCTGCT---------------------------------------------------------------------------------------------------------------AAACGTCAGGCAGTCGTCAACTCTGCCAACACTGTCTTTGCCTTCAAGCGACTAATTGGACGACAATTC------AAAGACAAGGAAGTCCAGGATGAC---ATGAAACACTGGCCCTTCCAAATCATTCCG---------------------------AAG---TCTGACGGA---CGGCCTGCCGTGCAG---GTTGAGAGCAATGGAAAGAAGGAGACCTACTCAGCTGAGGAGTTGTCATCAATGGTCTTGACAAAAATGAGGGATACCGCTCAACAATATTTG---AACAAAAAAATCAACCATGCTGTTGTCACCGTCCCCGCCTACTTCAACGACGCACAACGTCAAGCAACAAAAGATGCAGGAACTATCGCTGGTCTCGACGTTCTCCGAGTCATCAACGAGCCCACTGCTGCCGCTTTGGCATACGGTTGTGAC---CGT------------------------------------------------------------------------------------------------------------------------------------------------------GCCGAT---------TCATCTGTGATTGCTGTGTACGATTTGGGAGGTGGTACATTCGATATTTCAATCTTGGAGATGCAAAAGGGTGTGTTCGAGGTCAAGTCAACAAATGGTGATACCCACCTTGGTGGTGAAGACTTCGACATCGTTCTCGTCGATCACATCTTAAACGAGTTCAAGAAGGAGTCTGGC---------CTC------------------------------------------------------------------------------------------------------------------------------------------------------------------------------------------GACCTCGCGGGTGACCGTATGGCTATTCAACGTATTCGTGAAGCTGCGGAGAAGGCCAAGATCGAGCTTTCTTCCACCACCCAA---------------------------------------------------------------------------ACCGAGATCAATCTTCCCTTC---------------------------------------------------------------ATCACTGCCGAC------------------------------------------------GCATCCGGCCCCAAGCACATCAACACCAAGCTGCTTCGTTCTCAATTCGAGTCTCTTGTTGAACCTCTCGTCAAACGCACAGTCGACCCCTGCAAGAAGGCGCTTTCAGATGCTGGTGTCAAGGCCAACGAGATTAACGACGTTATCCTTGTCGGTGGTATGACTCGTATGCCCAAAGTTGGAGAGACCGTTAAGTCCATCTTCGGTCGTGATCCC---AGCAAGGGTGTTAACCCTGATGAGGCCGTCGCCAAGGGTGCTGCTATCCAAGGTGGTGTTCTTGCTGGC------------AACGTTACC------GACATTCTCCTCCTCGATGTAACTCCTTTGTCTCTCGGTATTGAGACCCTTGGTGGTATCATGACCAAGCTCATTAACCGTAACACCACCATCCCCACCAAGAAGTCCCAGGTCTTCTCTACCGCTGCCGATGGACAGACCGCCATCGAGGTTAAGATCTACCAGGGTGAACGTGAGCTCGTTCGT------GACAACAAGCTCCTTGGTAACTTCAACCTCGTT---------GGTATTCCTCCTGCCCCCAAGGGTGTTCCTCAAATCGAAATCACCTTCGACATTGATGCTGACGGTATTGTCAACGTTTCCGCCAAGGAC---------AAAGCTACCAACAAGGATCAGTCGATGACCATTGCCTCTTCTTCC---GGTCTTAGCGATAAGGACATTGAGAAGATGGTTTCCGATGCCGAGGAGTATGCTGAGACGGACAAGGCTCGTCGCGGTCTCATCGAAGAGGCCAATAAGGCTGATTCTGTCTGCGCTGACACTGAGAAGGCCATGAACGAATTCAAGGACCAACTCGATGCCACCGAGAAGGAGAAGGTCACTAAGCTCATCGCCGAGCTCAGGGAACTCGCTGTC---------AAGGGACAAGCTGCCGACCCCTCGGTTAATGCCGATGCCATCCGGGAGAAGATTAACGAGACTCAACAAGCCTCCCTTGGTCTCTTCCAGAAGGTATACGAGAAGCGTAATGCCGAGAACAACTCCCAAGAGAAGCCTTCC---------------------------------------------------------------GAGCCCGAGCCTGAGAAGAAGGAC------------------------------------------------------------------------------------------------------------------------
>56615_Pgraminis@KAA1118129.1
ATGAAC------------------TCTGCAGCTCGACTATCCCGGGCCATTCAGCCTCTTTCGTTCCAGTCT------------------------------------------------------------AGGACATTATCCCGAACTATTCCCTTCGCTTCAAAC---------------------------------TCTCACTTGCAG---------CAGCGA---TGGTCGTCTAGTGGC------------------------AAGGTCACCGGTCCCGTCATCGGTATCGATCTCGGAACCACCAACTCCTGTGTC---TCCATCATGGAAGGC---AAA---AGCCCAAGGGTGATCGAAAAC---ACC---------------GAG---GGAGGACGAACTACGCCTTCAGTCGTGGCCTTCACC---AAAGACGGTGAA---------------------AAACTGGTCGGAATCCCTGCC---------------------------------------------------------------------------------------------------------------AAACGTCAAGCCCTAGTCAACTACGAAAACACATTCTTCGCTACCAAAAGGCTGTTGGGCCGAAAATTC------TCTGATGCTGAAGTTCAGAAAGAC---ATCAACCAGGTCCCTTACAAAATCGTCAAA---------------------------CAC---ACCAATGGT---GACGCTTGGCTGGAG---GCA------------CGTGGACAAAAATATTCACCCAGTCAGATAGGTGGATACGTCGTTCAGAAGATGAAGGAGACCGCCGAAGGCTACCTG---ACAAAGGATGTTAAGCACGCCGTTATCACCGTTCCTGCCTACTTCAACGACGCTCAGCGGCAAGCAACCAAGGATGCCGGTGCCATTGCCAAGCTGGATGTTCTCCGTGTGATCAATGAACCCACCGCTGCTGCTCTGGCATACGGTCTGGAC---CGC------------------------------------------------------------------------------------------------------------------------------------------------------GAAGAA---------TCGCGGCTCATTGCTGTATACGACCTTGGAGGTGGTACTTTCGATGTTTCGATTCTTGAAATGCAGAAGGGTGTCTTTGAAGTCAAATCAACCAATGGTGACACACACTTGGGAGGTGAAGACTTCGATATCGTACTGGTCGACCACATCATCTCCGAGTTCAAGAAAGACACCGGT---------ATC------------------------------------------------------------------------------------------------------------------------------------------------------------------------------------------GATCTTAGCAAAGACCGAATGGCTATTCAACGAATCCGAGAAGCCGCCGAAAAAGCCAAAATCGAACTATCGTCTACTTCGCAA---------------------------------------------------------------------------ACCGACATCAACCTCCCATTC---------------------------------------------------------------ATCACCGCCGAT------------------------------------------------GCCACAGGGCCCAAGCACATTGACATCAAGCTGGGTCGGGCTAAATTCGAATCCCTCGTTTCCAAGCTAGTCACCCGAACTGTCGAACCTTGCAAGAAGGCCATCGCAGATGCCGGTATCAAGAAAGACGAGATCAACGATGTGCTATTGGTCGGAGGTATGACACGAATGCCCCGGGTTATCGAAACCGTTAAATCGCTGTTTGGTCGAGAGCCA---AGCAAGGGTGTGAACCCCGATGAGGCTGTCGCTGTCGGCGCTTCAATCCAGGCTGGTGTTTTGTCCGGT------------TCCGTCACA------GATGTTCTTCTGCTAGACGTTACTCCGCTTTCATTAGGTATCGAGACCCTTGGTGGCGTCTTCACGCGGCTAATTAACCGGAATACCACTATTCCTACCAAGAAGTCCTCCGTCTTCTCCACAGCCGCTGATGGCCAGACGGCGGTTGACATCAAGGTGTTCCAGGGTGAACGAGAACTTGTCCGG------GACAACAAGCTATTGGGTAACTTCCAACTTGTT---------GGAATTCCTCCTGCCCCCAAGGGAATTCCTCAAATCGAAGTTACCTTCGACATTAACGCCGATGGTATCGTCGATGTCTCTGCCAAGGAC---------AAGGCAACAAACAAGGAGCAATCCATTGTCATTGCAGCCTCGTCC---GGTCTATCAGACAAGGAAATTGAGCGAATGATGAACGAAGCCGAGCAGCACGCCGAAAGCGACAAGGAACGCCGAGGAGTCATCGAGGCGGCCAACCAAGCCGACAGTGTCTGCGCAGACACTGAAAAGGCCATCAAGGAGTTCGGCGACAAGGTTCCAGTTGAAGAGAAGGAGGAGGTGATGAAGTTGGTAGCCGAGCTACGCGAACTTGCTGTG---------AAGAGTCAGAGTGGTGACGAATCTATCAAGGCCGAAGACATCAAGGAAGCCGTTAGCAAGACGCAGCAGAAAAGTTTGAACTTGTTTGCCAAGGTCTACGAAGCCCGTAACAAGGAAGAACAGTCCTCCAACGACTCTGGT---------------------------------------------------------TCCACCCCTCCACCCCCGGAATCAGACGAACAGAAGAAGAAAGAT---------------------------------------------------------------------------------------------------------
>133412_Sculicis@OMJ15665.1
ATGTAT------------------------------------------------------------CTCAGC------------------------------------AAATTGAGTGGAGCTTTCAGA---ACACCTGCCTTCAGGTCTAATATCAAAAACTCC------------------------------------TTTGGAATGAAC---------TTCCAA---AGATATATGAGCGAA------------------------AAGGTTACTGGTTCAGTTATAGGTATTGATCTTGGTACCACCAACTCTTGCGTT---GCCGTCATTGAAGGT---AAA---AATGCCCGTGTTATTGAAAAC---TCT---------------GAA---GGTGGAAGAACTACTCCTTCCGTTGTCGCTTTCAGC---AAAGAAAATGAA---------------------CTCTTGGTCGGTATCCCCGCC---------------------------------------------------------------------------------------------------------------AAGAGACAAGCTGTTGTCAACCCTGAAAATACTCTTTACGCCACCAAACGTCTCATCGGTAGAAAATAT------CAAGATGTTGAAGTCCAACGCGAT---ATTAAAGAAGTTTCGTTCAAGATCGTCAAA---------------------------CAC---TCAAATGGT---GACGCTTGGGTTGAA---TCT------------ATGGGTAAAACTTACTCCCCATCTCAGGTCGGAGGCTTCATTGTTGGTAAAATGAAAGAAACTGCTGAAGCCTACTTG---GGTACCCCTGTTAAAAATGCTGTAATCACTGTCCCAGCTTACTTCAATGATTCTCAACGTCAAGCCACCAAAGATGCCGGTTCTATTTCCGGTCTTAACGTTCTTAGAGTCATCAATGAACCTACTGCCGCCGCTTTGGCTTATGGTGTTGAA---AAG------------------------------------------------------------------------------------------------------------------------------------------------------GATGCT---------GATCGTGTAGTCGCTGTATACGATTTGGGTGGTGGTACTTTCGATATCTCTATTTTGGAAATCCAAAAGGGTGTCTTCGAAGTCAAATCTACCAGTGGTGACACTCATTTGGGTGGTGAAGATTTCGATATTGTTCTAGTTAGAAAAGTACTTGCTGACTTTAAGAAAGAAACCGGT---------ATT------------------------------------------------------------------------------------------------------------------------------------------------------------------------------------------GATCTATCTGGTGACCGCATGGCTGTCCAAAGAGTTCGTGAAGCTTGTGAAAAGGCTAAGGTCGAACTTTCATCTACCCTCCAA---------------------------------------------------------------------------ACCGAAATTAACCTTCCTTTC---------------------------------------------------------------ATTACTGCCGAT------------------------------------------------GCTTCAGGACCAAAACACATCAACACTAAATTGAGCAGATCTGAATTTGAAAGTTTGGTAGCTAGCTTGATCAACCGCACCATCGAACCATGCAAGAAATCATTGAAGGATGCCGGTGTTACTCCAAACGAAATTGGTGAAGTTATCTTGGTTGGTGGTATGTCACGTATGCCAAAGGTTGTTGAAACTGTCAAGTCTACATTCGGTCGTGATCCA---ACTAAATCAGTAAACCCAGACGAAGCTGTTGCCATCGGTGCCGCTATCCAAGGTGGTGTATTGGCTGGT------------GAAGTCACT------GATATCCTTCTTCTAGATGTTACCCCATTGTCTCTAGGTATCGAAACTCTCGGTGGTGTATTCACAAGATTGATTAACAGAAACACTACTATCCCAACCAAGAAATCACAAGTATTCTCCACCGCCGCTGACGGTCAAACCGCTGTTGACATTAAGATCTTCCAAGGTGAACGTGAACTCTGCCGT------GATAACAAACTCTTGGGTAACTTCCAACTTTCT---------GGAATCCCACCAGCTCCAAAAGGTGTTCCACAAATCGAAGTCACATTCGACATTGATGCCGACGGTATCGTTAACGTCTCAGCTAAGGAC---------AAGGTATCTAACAAGGATCAATCCATCACATTGACTGCCTCATCA---GGTCTAAGCAAAGACGAAATCGAAAACATGATCAACAACGCTGAGAAATTCGCTGAAGCTGATAAACTCCGCAGAGAAGTAATTGAATCAACTAACGCTGCTGATTCAATCATTACTGATACTGAAAAACATCTCGAAGAATTCAAGGCCCAAATCTCAGAAACCGACGCCGCTGCCATCCGCAAATCAATCGAAGAACTTAAAGCATTATTGGAA---------TCCGTCAAATCTGGTGAAGTCACCAAGACCGGAGATGAAATCCGCCAAGAATACCACAACTTGCAACAACAATCACTAAAACTCTTTGAAGAAGTCTACAAGAAGAAGGCTGCTGAAAACCAATCCTCAAATTCATCTGAA---------------------------TCTTCAAGCACTGATGGA------------TCAAATGCCCAAGATGCTGAATTCAAAGACTCTGACAAAAAA------------------------------------------------------------------------------------------------------------
>73501_Cmilitaris@ATY59367.1
ATGCTC---------------------GCTTCGCGTCTTTACAGAGCTCTCCCCCGAGCTACCCCCTTGGCC------------------------------------GCCCGCCAAGGTGCCTTCAGA---GCTCCTTTGGCATCCAGATTCGCCCGCTTCGAGTCG------------------------------------------------------ACTGCC---TCTGAGGGTGAACAG------------------------AAGGTTCAGGGCTCAGTCATTGGTATCGATCTGGGTACCACGAACTCTGCCGTA---GCCATCATGGAGGGC---AAG---GTCCCTCGCATCATTGAGAAC---TCT---------------GAG---GGTGCCCGCACAACTCCCTCGGTTGTCGCTTTCGCC---GAGGATGGTGAG---------------------CGTCTCGTCGGTGTCGCCGCC---------------------------------------------------------------------------------------------------------------AAGCGCCAGGCCGTCGTCAACCCCGAGAATACTCTTTTCGCTACCAAGCGTCTGATCGGTCGCAAGTTC------ACCGATGTTGAGGTCCAGCGCGAC---ATCAAGGAGGTTCCCTACAAGATTGTCCAG---------------------------CAC---AGCAACGGC---GACGCCTGGGTCTCT---GCT------------CGCGACCAGAAGTACTCTCCCTCGCAGATTGGTGGCTTCGTTCTCAACAAGATGAAGGAGACTGCTGAGGCTTACCTC---TCCAAGCCCATCAAGAACGCCGTCGTAACTGTCCCTGCCTACTTCAACGATGCTCAGCGTCAGAGCACCAAGGATGCTGGTCAAATTGCCGGTCTCAACGTTCTCCGTGTTGTCAACGAGCCTACCGCTGCTGCCCTCGCCTACGGTCTCGAG---AAG------------------------------------------------------------------------------------------------------------------------------------------------------GAAGCT---------GACCGTATCGTCGCTGTTTACGATCTTGGTGGTGGCACTTTCGATATTTCGATCCTCGAAATCCAGAATGGTGTCTTTGAGGTCAAGTCCACCAACGGTGACACCCATCTTGGTGGTGAGGATTTCGATATTCACCTGGTCCGCCACATGGTTGCCGACTTCAAGAAGACCTCTGGC---------CTC------------------------------------------------------------------------------------------------------------------------------------------------------------------------------------------GATCTCTCTGGTGACCGCATGGCTATCCAGCGCATCCGTGAGGCTGCCGAAAAGGCTAAGATTGAGCTTTCTTCCTCTCTACAG---------------------------------------------------------------------------ACCGACATCAACCTGCCCTTC---------------------------------------------------------------ATCACTGCCGAC------------------------------------------------GCTTCTGGCCCTAAGCACATCAACATGAAGCTCAGCCGTGCTCAGCTCGAGAAGATGGTTGACCCTCTGATCAGCCGTACCATTGAGCCCGTTCGCAAGGCTCTCAAGGACGCCAATCTCCAGGCCAAGGAGATTCAGGAGGTGATTCTCGTTGGTGGCATGACCCGTATGCCCAAGGTTGCCGAGTCCGTCAAGGGTATCTTCGGCCGTGACCCT---GCCAAGTCGGTCAACCCCGATGAGGCGGTTGCCATCGGTGCCGCCATTCAGGGTGCTGTTCTTTCCGGT------------GAAGTCAAG------GACCTTCTCCTTCTCGATGTCACCCCTCTCTCTCTTGGCATTGAGACCCTGGGTGGTGTCTTCACCCGCCTGATCAACCGCAATACCACCATTCCTACCAAGAAGTCTCAGGTATTCTCTACCGCCGCCGATTTCCAGACTGCGGTCGAGATCAAGGTCTTCCAGGGCGAGCGTGAACTAGTCAAG------GACAACAAGCTTCTCGGCAATTTCCAGCTCGTT---------GGTATCCCCCCTGCCCACCGTGGCATTCCCCAGGTCGAGGTCACCTTCGACATTGATGCCGACTCCATCGTCCACGTCCACGCCAAGGAC---------AAGTCCACCAACAAGGACCAGTCCATCACCATTGCCTCGGGCTCT---GGTCTCTCTGATAACGAGATCTCGCAGATGGTTGAAGATTCCGAGAAGTACGCTGAGGCCGACAAGGAGCGCAAGCTCTCCATTGAGGCTGCCAACCGCGCCGACTCTGTCCTCAACGATACTGAGCGTGCCCTGAACGAGTACGCCGACAAGCTTGACAAGACCGAGGCCGAGGGTATCAAGGAGAAGATTACCGCTCTCCGTGAGTTTATCGCC---------AAGAGCCAAGCTGGCGAGGGCGAGGCCACTGCTACCGATATCAAGGAGAAGACGGACCAGCTCCAGGTTGCCAGCCTGAACCTCTTCGACAAGATGCACAAGGCCCGCAACGAGGCCAACTCTGGCGAGCAGGCTTCTAGT---------------------------------------GAGCAG------------CAGCAGTCCACTGAGGGCGAGAAGAAGGACGAGAACAAGCCT------------------------------------------------------------------------------------------------------------
>227321_Anidulans@CBF70370.1
ATGCTG---------------------TCATCCCGTCTCTCACGCGCGCTGCCGCGCACTGCCCCCTTT---------------------------------------GCTCGTGCTCCTGCTTTCAGA---CTTCCC---AGCACAGCTGCCCGGAGATGG---------------------------------------------------------------------AACTCAACAGAGGAG------------------------AAGGTGAAGGGCCAGGTCATCGGTATTGACTTGGGTACCACCAACTCTGCTGTT---GCTGTCATGGAGGGC---AAG---ACCCCCAAGATCATTGAGAAC---GCT---------------GAA---GGTGCCCGCACAACACCCTCCGTTGTCGCTTTCGCC---CAGGACGGCGAG---------------------CGTCTCGTCGGTATTGCCGCC---------------------------------------------------------------------------------------------------------------AAGCGCCAGGCTGTTGTCAACCCTGAAAACACTCTGTTCGCCACCAAGCGTCTTATCGGTCGTAAGTTC------ACCGATGCTGAGGTCCAGCGTGAT---ATCAAGGAGGTCCCCTACAAGATCGTCCAG---------------------------CAC---ACCAATGGT---GATGCCTGGGTTGAG---GCT------------CGCGGAGAGAAGTACTCTCCTGCCCAGATCGGTGGTTTCGTTCTGGGCAAGATGAAGGAGACCGCTGAGAACTACCTC---AGCAAGCCCGTCAAGAATGCTGTTGTTACTGTCCCTGCCTACTTCAACGACTCCCAGCGTCAGGCCACCAAGGACGCCGGTCAGATCGCCGGTCTCAACGTCCTCCGTGTCGTTAACGAACCCACCGCCGCTGCCCTTGCTTACGGTCTTGAG---AAG------------------------------------------------------------------------------------------------------------------------------------------------------GAGGCT---------GACCGCGTTGTCGCCGTCTACGATCTTGGTGGTGGTACCTTCGATATCTCCGTTCTCGAAATTCAGAAGGGTGTTTTCGAGGTTAAGTCCACGAACGGTGACACCCACCTTGGTGGTGAGGACTTCGATATCAGCCTTGTGCGCCACATTGTTCAGCAGTTCAAGAAGGAGTCTGGC---------CTC------------------------------------------------------------------------------------------------------------------------------------------------------------------------------------------GACCTTTCCAACGACCGCATGGCTATCCAGCGTATTCGTGAGGCTGCTGAGAAGGCCAAGATTGAGCTGTCTTCTTCTCTCCAG---------------------------------------------------------------------------ACTGAGATCAACCTTCCTTTC---------------------------------------------------------------ATCACTGCTGAT------------------------------------------------GCCAGCGGTGCTAAGCACATCAACCTCAAGATGACCCGTGCTCAGCTCGAGTCTCTTGTTGAGCCTCTCATCAGCCGCACTGTTGACCCCGTGCGCAAGGCCCTTAAGGACGCCAACCTCCAGTCCAGCGAGGTTCAGGACATCATCCTCGTCGGTGGTATGACCCGTATGCCCAAGGTCACTGAGTCTGTTAAGTCTCTGTTCGGTCGTGAGCCC---GCTAAGTCCGTCAACCCCGATGAGGCTGTTGCCATTGGTGCTGCGATCCAGGGTGCTGTCCTTGCCGGT------------GAGGTTACT------GACGTTCTTCTCCTCGACGTCACCCCTCTGTCTCTCGGTATTGAGACTCTCGGTGGTGTCTTCACTCGTCTGATCAACCGCAACACTACCATCCCTACCAAGAAGTCGCAGACCTTCTCTACTGCTGCTGACTTCCAGACTGCCGTCGAGATCAAGGTCTTCCAGGGTGAGCGTGAGCTTGTCAAG------GACAACAAGCTCCTTGGAAACTTCCAGCTTGTT---------GGCATTCCTCCTGCCCACCGTGGTGTCCCTCAGATCGAGGTCACCTTCGACATTGACGCTGACTCCATTGTCCACGTCCACGCGAAGGAC---------AAGTCCACCAACAAGGACCAGTCCATCACCATTGCCTCTGGCTCC---GGTCTCTCCGACGCCGAGATCCAGTCCATGGTTGAGGATGCTGAGAAGTATGGTGCTCAGGACAAGGAGCGCAAGGCGGCCATTGAGGCTGCCAACCGTGCCGACAGCGTCCTGAACGACACTGAGAAGGCTCTCAAGGAATTCGAGGACCGTCTTGACAAGGCTGAGGCTGAGCAGATCCGTGAGAAGATCAACACCCTCCGTGAATTCGTTGCC---------AAGAACCAGTCTGGTGAAGTCGCTGCTACCGCTGAGGAGCTCAAGCAGAAGACCGATGAGCTCCAGACTGCCAGCTTGACCCTCTTCGACAAGATGCACAAGGCCCAGTCTGAGCAGCAGCAGCAGCCCAACCAGGGCGAG---------------------------------------------------------------ACCGGCCAGGGTGAGAACAAGCCC------------------------------------------------------------------------------------------------------------------------
>4896_Spombe@CAB65812.1
ATGATC---------------------TCGTCGAGATTCACTAATGTAGTCCGTAGCGGATTGCGTTTCCAA------------------------------------AGCAAGGGAGCATCGTTCAAG---ATTGGCGCTTCCTTGCATGGAAGTCGCATGACC------------------------------------GCCCGCTGGAAT---------TCTAAT---GCAAGTGGTAATGAA------------------------AAAGTTAAGGGTCCCGTAATCGGTATTGACTTGGGTACCACCACCTCATGTTTA---GCAATCATGGAGGGT---CAA---ACCCCTAAGGTTATTGCAAAT---GCC---------------GAG---GGTACCCGTACCACACCATCTGTCGTCGCATTTACC---AAAGATGGCGAG---------------------CGTTTGGTGGGTGTTAGCGCT---------------------------------------------------------------------------------------------------------------AAACGCCAAGCCGTCATTAACCCGGAAAACACATTTTTTGCTACTAAGCGTTTAATCGGTCGTAGATTT------AAAGAGCCTGAAGTCCAACGTGAT---ATTAAGGAAGTTCCTTACAAAATTGTCGAG---------------------------CAC---TCAAATGGA---GATGCTTGGTTGGAG---GCT------------CGTGGTAAGACCTACTCTCCATCTCAAATCGGTGGTTTCATCCTTAGTAAGATGAGGGAAACTGCCAGCACCTACCTT---GGAAAAGATGTAAAGAATGCCGTTGTTACTGTTCCTGCTTACTTCAATGACTCTCAGCGTCAAGCTACCAAGGCTGCTGGTGCCATTGCTGGTTTGAATGTTTTGCGTGTCGTCAACGAGCCTACTGCCGCCGCTTTGGCTTATGGTTTGGAC---AAG------------------------------------------------------------------------------------------------------------------------------------------------------AAGAAT---------GATGCCATCGTCGCAGTTTTCGATTTGGGTGGTGGTACTTTTGATATTTCTATTTTGGAGTTAAACAATGGTGTTTTTGAGGTTAGAAGTACCAACGGTGACACTCATTTGGGTGGTGAGGACTTTGATGTTGCTCTTGTTCGTCACATTGTCGAGACCTTTAAGAAGAATGAGGGT---------TTG------------------------------------------------------------------------------------------------------------------------------------------------------------------------------------------GACTTGAGCAAGGACCGTCTCGCCGTTCAACGTATTCGTGAGGCTGCTGAAAAAGCTAAGTGCGAACTTTCCTCTCTTTCCAAG---------------------------------------------------------------------------ACTGATATCAGTCTTCCTTTC---------------------------------------------------------------ATTACTGCGGAT------------------------------------------------GCTACTGGCCCTAAGCATATTAACATGGAAATCTCTCGTGCTCAATTTGAGAAACTTGTTGATCCTCTCGTTCGTCGTACCATCGATCCTTGCAAGCGTGCCCTTAAGGATGCTAACTTGCAAACCTCTGAAATCAATGAAGTTATCCTTGTCGGTGGTATGACTCGTATGCCTCGTGTTGTCGAAACTGTCAAGAGTATCTTCAAGCGTGAACCC---GCTAAGTCCGTCAACCCTGATGAAGCTGTTGCCATTGGTGCTGCTATTCAAGGTGGTGTCTTGTCTGGC------------CATGTTAAG------GACCTTGTTCTTTTGGATGTCACCCCCTTGTCCCTCGGTATCGAGACTTTGGGCGGTGTTTTCACTCGTTTGATCAACCGTAACACTACCATTCCTACTCGCAAGTCTCAAGTTTTCTCCACTGCTGCTGATGGTCAAACTGCCGTTGAAATCCGTGTCTTCCAGGGTGAACGTGAGCTTGTTCGT------GACAACAAATTAATTGGCAACTTCCAACTTACT---------GGCATTGCTCCTGCACCTAAGGGTCAACCTCAGATTGAGGTTTCTTTTGATGTTGATGCCGATGGCATTATCAATGTCTCTGCCCGTGAC---------AAGGCTACCAACAAGGATTCTTCCATCACTGTTGCTGGATCTTCC---GGTTTAACTGATTCTGAGATTGAGGCTATGGTTGCCGATGCTGAGAAGTATCGTGCCAGTGACATGGCTCGCAAGGAGGCTATTGAGAACGGAAACAGAGCTGAAAGCGTCTGCACCGATATTGAAAGCAACCTTGACATTCACAAAGACAAATTGGACCAACAAGCTGTTGAAGACTTGCGCTCCAAGATCACCGATCTCCGTGAAACTGTTGCC---------AAGGTCAACGCTGGTGACGAAGGTATTACTAGTGAAGATATGAAGAAGAAGATTGATGAAATTCAACAACTCTCTTTGAAGGTTTTCGAGTCTGTCTACAAGAACCAAAATCAAGGTAATGAATCTTCTGGTGATAACTCT---------------------------------------------------------------GCTCCTGAGGGTGACAAGAAG---------------------------------------------------------------------------------------------------------------------------
>573826_Cdubliniensis@CAX43946.1
ATGTTATCAGCT------------------------------------------------------------------------------------------------------------------------AGAAATTCCTTGAAGAATATTAGTCGTCAATTCCCT---------------------------------AAAGCACTTACT---------CGTGCT---CAATCCACTACTGCC------------------------GCTCCAACCGGTCCAGTTATTGGTATTGATTTAGGTACTACCAACTCAGCTGTT---GCTGTTATGGAAGGT---AAG---ACCCCAAAGATTTTAGAAAAC---TCA---------------GAA---GGTGGAAGAACTACTCCATCGATTGTTGCTTTCACT---AAAGATGGTGAA---------------------AGATTGGTTGGTATTCCTGCC---------------------------------------------------------------------------------------------------------------AAACGTCAAGCTGTTGTCAACCCAAGTGACACTTTGTTTGCCACCAAACGTTTGATTGGTCGTCGTTAC------GAAGACCCAGAAGTCCAAAGAGAT---ATTAACCAAGTTCCATACAAAATTGTCAAA---------------------------CAC---GGCAATGGT---GATGCTTGGTTAGAA---GCT------------AGAGGTGAACAATATTCCCCACAACAAATTGGTGGTTTCATTTTGAACAAGATGAAGGAAACCGCTGAAGCTGCTTTG---AGCAAGAAGGTTAACAGTGCTGTTGTCACCTGTCCAGCTTATTTCAATGATGCCCAAAGACAAGCCACCAAGGATGCTGGTAAAATTGTTGGTTTGAATGTTTTGAGAGTTATCAATGAACCAACTGCTGCTGCCTTGGCCTATGGTTTAGAA---AAG------------------------------------------------------------------------------------------------------------------------------------------------------AAAGAT---------GGTGAAGTTGTTGCTGTCTTTGATTTGGGTGGTGGTACTTTTGATGTTTCCATCTTAGATATTGGTGCTGGTGTGTTCGAAGTCAAATCTACCAATGGTGATACTCATTTGGGTGGTGAAGATTTTGATATCGCTTTAGTTAGATACATTGTTGATGCCTTCAAGAAGGAATCTGGT---------ATC------------------------------------------------------------------------------------------------------------------------------------------------------------------------------------------GACTTAGAAAAAGACAAGATGGCCATCCAAAGAATCAGAGAAGCTGCTGAAAAAGCTAAGATCGAATTGTCTTCTACTGTATCA---------------------------------------------------------------------------ACTGAAATCAACTTGCCATTT---------------------------------------------------------------ATTACTGCTGAT------------------------------------------------GCTTCTGGTCCAAAACACATTAACCAAAAGATTTCAAGAGCTCAATTTGAACAATTAGTTGAACCATTGATCAAGAAAACCATTGAACCATGTAAAAAGGCTTTGAAGGATGCTGGTTTATCTACTTCTGACATTTCTGAAGTTATCCTTGTTGGTGGTATGTCAAGAATGCCAAAGGTTGTTGAAACTGTCAAATCTATTTTCGGTAAAGAACCA---TCCAAAGGTATCAACCCTGATGAAGCTGTTGCTATGGGTGCTGCCATTCAAGGTGGTATTTTAGCTGGT------------GAAGTTAAG------GATGTTGTTTTGTTAGATGTTACCCCATTGTCCTTGGGTATCGAAACCATGGGTGGTGTCTTTGCTAGATTGATTTCTAGAAACACTACTATTCCAGCCAAAAAGTCTCAAATCTTCTCTACTGCTGCTGCTGGTCAAACTTCTGTTGAAATCAGAGTGTTCCAAGGTGAAAGAGAATTAACCAGA------GACAATAAATTGATTGGTAACTTTACTTTATCT---------GGTATTCCACCAGCTCCAAAGGGTGTTCCACAAATTGAAGTCACTTTTGACATTGACACTGATGGTATTATTAAAGTTTCTGCACGTGAT---------AAGGCCACCAACAAAGATGCTTCTATTACAGTTGCTGGTTCTTCC---GGTTTGTCCGATGCCGAAATCGAAAAAATGGTTAACGATGCTGAAAAATTCGCTGAATCAGACAAGGCTAGAAGAGAAGCCATTGAATCTGCCAACAGAGCTGATCAATTATGTAACGATACTGAAAACTCATTGAATGAACACAAAGAAAAATTGTCCAGTGAAGCTGTTCAAAAAGTTCAAGATCAAATACAACAATTGAGAGAAATTGTTTTG---------AAAGCACAAGCCGGTGAA---GAAGTTTCACCAGAAGAATTGAAGCAAAAGACCGAAGAATTGCAAAACGAAGCCATCAACCTTTTCAAAGACTTGTACAAAGACGGTGGTGAATCATCTGGCTCTTCTGAACAACCAAAGAAC------------------------------------------------------------------------------------------------------------------------------------------------------------------------------------------------------------
>623744_Dtranslucida@TRY91098.1
ATGCTGACT------------GCGGCGAGAACAGTTGTGAGAAATGTGTCTTACTCACAGAAAACCTCTAGT------------------------------------AACGTCCCTGATGTCATCAAG---AAGGCTTGTTTGAATGGGTTGACTCGTCAAGCTCTC---------------------------------CAGAGTTCAACC---------AGACGT---AATTATGCTTCTGAG------------------------GCGATCCGAGGTTCTGTAATTGGTATAGATCTGGGGACGACAAACTCCTGTGTG---GCTGTAATGGATGGA---AAA---CAAGCAAAGGTTCTTGAAAAT---GCT---------------GAA---GGTGCAAGGACCACACCATCAGTAGTAGCCTTCACT---TCTGATGGAGAG---------------------CGCCTTGTTGGAATGCCAGCT---------------------------------------------------------------------------------------------------------------AAACGTCAAGCGGTCACCAACCCCAACAATACTCTCTATGCGACTAAACGTCTGATTGGAAGGCGATTT------GATGACCCAGAAGTTCAAAAAGAT---TTAAAAAATGTGCCATATAAAATTGTCCGT---------------------------GCT---TCAAACGGA---GATGCCTGGCTGGAA---GTC------------CACAACAAAATGTATTCCCCAAGCCAGGCCGGAGCATTTGTTCTCATGAAGATGAAGGAGACAGCGGAAAGCTATTTG---GGTCAATCTGTGAAGAATGCAGTTGTTACAGTGCCAGCTTATTTCAATGACTCACAGAGACAGGCAACCAAGGATGCTGGACAGATTGCTGGTTTAAATGTCCTGCGTGTTATAAATGAGCCTACCGCTGCTGCCTTAGCTTATGGATTGGAT---AAG------------------------------------------------------------------------------------------------------------------------------------------------------ACTCAA---------GATAAAATAATTGCTGTCTATGATCTTGGTGGCGGCACATTTGATATCTCTGTTCTGGAGATCCAGAAGGGTGTTTTTGAAGTCAAATCTACCAACGGAGACACTTTCTTGGGCGGTGAAGATTTTGATCAGCATCTTCTGAGACACGTAGTCAAGGAGTATCAGAGAGAGTCTGGG---------GTG------------------------------------------------------------------------------------------------------------------------------------------------------------------------------------------GATCTTACCAAAGACAACATGGCACTGCAAAGGGTGAGGGAAGCTGCAGAGAAAGCAAAGTGCGAGCTGTCTTCTGCTCTGCAG---------------------------------------------------------------------------ACTGACATCAACCTCCCATAC---------------------------------------------------------------CTGACGATGGAT------------------------------------------------GCCTCTGGTCCTAAACATTTACACATGAGGCTAACACGATCTCAGTTTGAAGGCATTGTGGCAGATCTCATTCGCAGAACTGTGGCACCCTGTCAGAAGGCCATGCAGGATGCTGAAGTCTCTAAGAGTGACATTGGGGAAGTTTTGCTAGTGGGTGGAATGACACGAATGCCAAAGGTACAGCAGACAGTTCAAGATGTGTTTGGGCGTGCCCCC---AGTAAGTCTGTTAACCCGGATGAAGCTGTGGCAATTGGGGCAGCCATTCAGGGGGGAGTTCTTGCAGGA------------GATGTGACG------GATGTGCTGCTGTTGGATGTTACCCCACTGTCTCTCGGTATTGAGACCCTCGGAGGAGTCTTTACCAAACTCATCAATAGAAACACAACTATTCCAACCAAGAAAAGTCAGGTGTTCTCCACTGCTGCTGATGGACAAACTCAGGTCGAGATCAAGGTTTGCCAAGGAGAGCGAGAGATGGCCACT------GACAACAAGATTTTGGGACAGTTTACCCTGGTT---------GGGATCCCTCCTGCTCCCCGTGGAGTTCCCCAGATTGAAGTAACCTTTGATATTGATGCTAATGGTATTGTGCACGTCTCTGCTAAGGAC---------AAGGGCACGGGCAGAGAGCAACAAATTGTCATCCAGTCGTCTGGT---GGCCTCAGCAAAGATGACATTGAAAACATGGTCAAGAATGCTGAGAAGTATGCAGAAGAGGACAGGAGACGAAAGGAACGTGTGGAAGCAGTCAACATGGCAGAGGGAATCGTTCATGATACAGAGTCAAAAATGGAGGAGTTTAAAGATCAGCTTCCTGCAGATGAGTGCACGAAACTGAAGGAGGAGATCAGTAAAGTACGAGAGCTGCTCTCA---------CGGAAGGACGCA------------GAGACTGGAGAGAACATCAAACAGGCTGCCACAAACCTGCAACAAGCCTCGCTCAAACTCTTTGAGATGGCATACAAGAAGATGGCATCGGAGAGAGAAGGCAGCAGTGGCTCGTCT---------------------------TCATCAGGAGAAACGGGG------------GAGAAGAAGGAGGGTCAACAG---------------------------------------------------------------------------------------------------------------------------------
>9606_Hsapiens@NP_004125.3
ATGATAAGT------------GCCAGCCGAGCTGCAGCAGCCCGTCTCGTGGGCGCCGCAGCCTCCCGGGGC------------------------------------------CCTACGGCCGCCCGCCACCAGGATAGCTGGAATGGCCTTAGTCATGAGGCTTTT---------------------------------AGACTTGTTTCA---------AGGCGG---GATTATGCATCAGAA------------------------GCAATCAAGGGAGCAGTTGTTGGTATTGATTTGGGTACTACCAACTCCTGCGTG---GCAGTTATGGAAGGT---AAA---CAAGCAAAGGTGCTGGAGAAT---GCC---------------GAA---GGTGCCAGAACCACCCCTTCAGTTGTGGCCTTTACA---GCAGATGGTGAG---------------------CGACTTGTTGGAATGCCGGCC---------------------------------------------------------------------------------------------------------------AAGCGACAGGCTGTCACCAACCCAAACAATACATTTTATGCTACCAAGCGTCTCATTGGCCGGCGATAT------GATGATCCTGAAGTACAGAAAGAC---ATTAAAAATGTTCCCTTTAAAATTGTCCGT---------------------------GCC---TCCAATGGT---GATGCCTGGGTTGAG---GCT------------CATGGGAAATTGTATTCTCCGAGTCAGATTGGAGCATTTGTGTTGATGAAGATGAAAGAGACTGCAGAAAATTACTTG---GGGCACACAGCAAAAAATGCTGTGATCACAGTCCCAGCTTATTTCAATGACTCGCAGAGACAGGCCACTAAAGATGCTGGCCAGATATCTGGACTGAATGTGCTTCGGGTGATTAATGAGCCCACAGCTGCTGCTCTTGCCTATGGTCTAGAC---AAA------------------------------------------------------------------------------------------------------------------------------------------------------TCAGAA---------GACAAAGTCATTGCTGTATATGATTTAGGTGGTGGAACTTTTGATATTTCTATCCTGGAAATTCAGAAAGGAGTATTTGAGGTGAAATCCACAAATGGGGATACCTTCTTAGGTGGGGAAGACTTTGACCAGGCCTTGCTACGGCACATTGTGAAGGAGTTCAAGAGAGAGACAGGG---------GTT------------------------------------------------------------------------------------------------------------------------------------------------------------------------------------------GATTTGACTAAAGACAACATGGCACTTCAGAGGGTACGGGAAGCTGCTGAAAAGGCTAAATGTGAACTCTCCTCATCTGTGCAG---------------------------------------------------------------------------ACTGACATCAATTTGCCCTAT---------------------------------------------------------------CTTACAATGGAT------------------------------------------------TCTTCTGGACCCAAGCATTTGAATATGAAGTTGACCCGTGCTCAATTTGAAGGGATTGTCACTGATCTAATCAGAAGGACTATCGCTCCATGCCAAAAAGCTATGCAAGATGCAGAAGTCAGCAAGAGTGACATAGGAGAAGTGATTCTTGTGGGTGGCATGACTAGGATGCCCAAGGTTCAGCAGACTGTACAGGATCTTTTTGGCAGAGCCCCA---AGTAAAGCTGTCAATCCTGATGAGGCTGTGGCCATTGGAGCTGCCATTCAGGGAGGTGTGTTGGCCGGC------------GATGTCACG------GATGTGCTGCTCCTTGATGTCACTCCCCTGTCTCTGGGTATTGAAACTCTAGGAGGTGTCTTTACCAAACTTATTAATAGGAATACCACTATTCCAACCAAGAAGAGCCAGGTATTCTCTACTGCCGCTGATGGTCAAACGCAAGTGGAAATTAAAGTGTGTCAGGGTGAAAGAGAGATGGCTGGA------GACAACAAACTCCTTGGACAGTTTACTTTGATT---------GGAATTCCACCAGCCCCTCGTGGAGTTCCTCAGATTGAAGTTACATTTGACATTGATGCCAATGGGATAGTACATGTTTCTGCTAAAGAT---------AAAGGCACAGGACGTGAGCAGCAGATTGTAATCCAGTCTTCTGGT---GGATTAAGCAAAGATGATATTGAAAATATGGTTAAAAATGCAGAGAAATATGCTGAAGAAGACCGGCGAAAGAAGGAACGAGTTGAAGCAGTTAATATGGCTGAAGGAATCATTCACGACACAGAAACCAAGATGGAAGAATTCAAGGACCAATTACCTGCTGATGAGTGCAACAAGCTGAAAGAAGAGATTTCCAAAATGAGGGAGCTCCTGGCT---------AGAAAAGACAGC------------GAAACAGGAGAAAATATTAGACAGGCAGCATCCTCTCTTCAGCAGGCATCATTGAAGCTGTTCGAAATGGCATACAAAAAGATGGCATCTGAGCGAGAAGGCTCTGGAAGTTCTGGC---------------------------------------------------------ACTGGGGAACAAAAGGAAGATCAAAAGGAGGAAAAACAG---------------------------------------------------------------------------------------------------------------
>45264_Amillepora@XP_029208733.1
ATGTGGTCTACA---GTCAGCGCAGCTCGATCATCTTTAAAACATTTTGCTCGCCTTGCACGACATACGTCTTCTACG---------------------------AGGACTTTTGGATCAGCGAGCAAA---CTGGGCTTAATCACAGAGGACTTGGCCTCAAAGAAT---------------------------------GGACTTCTTAGA---------TCTCGT---TTTTACAGCTCTGAA------------------------GCTGTGCGAGGAGCAGTTTGTGGCATTGATCTTGGAACGACAAACTCCTGTGTG---GCTGTGATGGAAGGA---AAA---ACTCCAAAAGTGCTAGAGAAT---GCT---------------GAG---GGGTCAAGAACGACACCCTCTGTGGTTGCTTTCACT---GCTGATGGAGAG---------------------CGACTTGTTGGCACACCTGCC---------------------------------------------------------------------------------------------------------------AAGAGACAGGCTGTAACCAATCCTGAAAATACTTTGTATGCCACCAAGAGGTACATTGGTCGCCGATTT------GATGATTCTGAAATCAAGAAAGAT---GTGAAGAACATGTCATTTAAGATTGTCAAA---------------------------GCT---TCCAATGGT---GATGCTTGGTTTGAA---GCT------------AATGGTCAGATGTATTCACCAAGTCAAGTTGGAGCATTTGTTCTCATGAAGATGAAAGAAACAGCTGAGAATTATTTG---GGAACTACTGTCAAAAATGCTGTCGTCACTGTACCAGCTTATTTCAATGATTCTCAAAGACAGGCTACCAAAGATGCTGGCCAGATAGCAGGTCTGAATGTTCTTCGTGTGATCAATGAACCAACTGCAGCTGCATTAGCATATGGAATGGAC---AAA------------------------------------------------------------------------------------------------------------------------------------------------------TCAGAA---------GATAAAATAATTGCAGTTTATGATCTTGGTGGAGGCACGTTTGATATCTCTATCCTGGAAATTCAGAAGGGTGTGTTTGAGGTGAAGGCCACAAATGGTGATACTTACCTTGGGGGAGAAGACTTTGACAACACTCTTCTTAAATACCTCATCACTGAATTCAAGCGGGAGAGTGGA---------GTT------------------------------------------------------------------------------------------------------------------------------------------------------------------------------------------GATTTGTCCAAGGACAACATGGCCCTTCAAAGACTCAGAGAGGCAGCAGAAAAAGCGAAGATTGAATTGTCAGCATCTGTTCAG---------------------------------------------------------------------------ACGGACATCAATTTGCCCTAC---------------------------------------------------------------ATAACTGTTGAT------------------------------------------------TCCAGTGGTCCCAAACATTTGGCGATGAAACTCACACGTGCCAAGTTTGAATCCCTTGTCAGCGACCTCATTCAACGGACTGTGGAGCCATGCAAGAAGTGTCTGCGTGATGCTGACATTGGCAAGAGTGACATCGGTGACATTTTGCTTGTTGGGGGAATGACAAGAATGCCCAAGGTTCAGTCAACAGTCCAGGAAATTTTTGGTCGAACACCA---AGTAAAGCTGTCAATCCCGATGAGGCAGTGGCTGTGGGTGCGGCAATTCAGGGCGGAGTTCTCTCTGGC------------GACGTCAAG------GATGTGTTGTTGTTGGACGTGACACCATTGTCTTTGGGAATTGAGACTCTGGGTGGAGTATTCACCAAGCTTATCACAAGGAACACAACGATTCCCACCAAGAAAAGTCAGGTGTTTTCTACAGCAGCAGATGGACAAACACAGGTGGAAATCAAAGTTCATCAGGGAGAGAGAGAAATGGCTGCT------GACAATAAGATGCTTGGACAATTTCAACTGGTT---------GGTATTCCACCTGCCCCGCGTGGTGTTCCCCAAATTGAAGTGACGTTTGATATTGACGCCAATGGCATTGTTAATGTGTCTGCGAGGGAC---------AAGGGAACTGGCAGAGAACAACAAATTGTGATCCAATCTTCTGGA---GGACTCAGCAAAGATGAAATTGAAAACATGGTCAGAGAAGCCGAGAAGTTTGCAGATAGCGACAGACAACGCAAAGACTTAACAGAAGCAGTGAACCAGGCCGAAGGAATTATTCATGACACAGAAACTAAGATGGAGGAGTTCAAGGATCAATTGCCAACAGACGAGACTGGTCAGCTCAAAGAAGAAATTGCCAAAGTGCGCGAAGTTTTAGCA---------AGAAAAGACAGT------------GAAACAGCCGAGTCCATCAGACAAGCTTACAGTGAACTACAGCAGAAATCACTTAAACTGTTTGAAATGGCATACAAAAAGATGGCATCTGAGAGAGAGAGTGGCTCGAGCTCATCC---------------------------TCAAGCAGTGAACAAACA------------GAAAACGCTGAAGAAGATCAGAAAAAGAAAGAGGAAAAC---------------------------------------------------------------------------------------------------------------
>45351_Nvectensis@XP_001639786.2
ATGTGGTACACG---GTGAATGCAGCTAGAAATTCCATGAAGCATATGGGTCGAGGGCTTCAATATATCTCGGCTCTG---------------------------AGATCGTTTGGAACGGTGACACGC---CAGAACCTGTTCACAGAGAGTTTGATCGCCAAGGAC---------------------------------TCATCCGTTTAC---------AGTCGT---TTTTACGGCTCTGAG------------------------AGCGTCCGTGGTGCAGTATGTGGTATTGATCTTGGCACGACCAACTCATGTGTT---GCCGTCATGGATGGT---AAA---ACACCCAAGGTGATAGAGAAT---GCC---------------GAG---GGGTCACGAACCACGCCTTCAGTGGTTGCCTTTACC---CCAGAAGGGGAA---------------------AGATTGGTTGGTGCTCCTGCC---------------------------------------------------------------------------------------------------------------AGGAGACAGGCCATTACTAACCCACAGAACACCCTATACGCCACCAAGAGATACATTGGACGTCGCTTT------GATGCCCCTGAGATCAAAAAGGAC---TTGAAAAATGTTTCTTACAAGATTGTGAGG---------------------------GCA---TCCAATGGC---GATGCTTGGTTTGAA---GTT------------GCTGGAAAGGTGTATTCACCAAGCCAGGTCGGTGCATTTGTCTTGATGAAAATGAAGGAGACAGCAGAAAGTTACCTG---GGAACTAACGTTAACAATGCTGTTGTCACAGTCCCTGCCTACTTCAATGACTCTCAAAGACAGGCTACGAAAGATGCCGGCCAAATTGCTGGTCTGAATGTTCTACGAGTGATCAATGAGCCCACTGCTGCTGCCTTAGCATATGGTATGGAC---AAG------------------------------------------------------------------------------------------------------------------------------------------------------ACAGAG---------GACAAGATTATTGCCGTCTATGACCTTGGTGGTGGAACTTTCGATATCTCCATCCTAGAGATTCAGAAGGGTGTGTTTGAGGTGAAGGCCACCAATGGTGACACCTACTTGGGTGGTGAAGATTTTGATAATACCCTTCTCAAGTTCCTCATTGCAGAGTTCAAGAAAGAGAGTGGT---------GTC------------------------------------------------------------------------------------------------------------------------------------------------------------------------------------------GACCTCTCAAAGGATAGCATGGCACTACAGCGGCTTAGAGAGGCAGCCGAAAAAGCAAAGATTGAGTTGTCTTCTTCTGTACAG---------------------------------------------------------------------------ACCGATATCAACCTGCCCTAT---------------------------------------------------------------ATCACAGTGGAC------------------------------------------------GCTAGTGGTCCCAAGCACTTGAACATGAAGCTGAGCCGATCAAAGTTTGAGTCTCTTGTAGCAGATCTCATCAACAGAACAGTTGGTCCTTGCAAGAAGTGTCTGCAGGATGCGGAGATCAACAAGGGAGAGATTGGTGATGTTTTGCTTGTTGGAGGAATGACAAGGATGCCAAAGGTACAGCAAACTGTTCAGGACATCTTTGGGCGTGTCCCC---AGCAAGGCCGTCAACCCAGACGAAGCTGTTGCTATCGGTGCTGCCATCCAGGGTGGTGTTCTGGCTGGT------------GATGTCAAG------GATGTGCTGCTACTGGATGTGACGCCCCTGTCTCTTGGTATTGAAACCCTCGGTGGAGTGTTCACCAAACTGATCACCCGGAACACTACCATCCCAACCAAGAAGAGCCAGGTGTTCTCAACTGCTGCAGATGGACAAACTCAAGTAGAAATCAAAGTGTTCCAGGGCGAGAGAGAAATGGCCATC------GACAACAAGCTTTTGGGACAGTTCCAGCTGGTT---------GGTATCCCGCCAGCTCCCAGAGGAGTGCCCCAGGTGGAGGTCACCTTTGACATTGATGCCAATGGTATTGTCAATGTGTCTGCTAGAGAT---------AAGGGAACTGGACGTGAACAACAGATCGTGATCCAGTCATCTGGT---GGTCTCAGCAAGGATGCCATCGAGAACATGATCAAAGAGGCTGAGAAATATGCTGAAGCCGACAAACAGAAGAAGGAGACGACAGAGGCAGTCAACCAGGCTGAGGGGATGATACACGATACAGAGACCAAGATGGAGGAATTCAAAGACCAACTCCCTTCAGAGGAGGTCGAGAAACTGAAGGAAGAGATCGCCAAAGTGCGTGAAGTTCTTGCC---------AATAAGGACAAC------------GAAACGGGTGAAACTATCAGACAGGCCTACAGCGAGTTGCAGCAGAAGTCACTCAAGCTCTTTGAGATGGCATACAAGAAGATGGCATCAGAGCGAGAAAGCCAAGGCGCCAGCAGC---------------------------TCCTCCGACTCCACAGAT------------TCAACGAGTTCGGGGGACAAGAAGAAGGACGAGAGT------------------------------------------------------------------------------------------------------------------
>29159_Cgigas@XP_011454535.1
ATGTTG---------------CTCTCTCCAAGAATAACGTTTAGATTTCTGGATCAGGGTTGCAGAATTCAGAATGTA---------------------------CGAAATCTGCACGCCAAATCAATG---AAGAAACAGATTCCCTTGCTGACCCTAAATGGAAGT---------------------------------CAGTCAATACAG---------AAGAGA---AACAACAGTTCTGGA------------------------AAAGTTAAAGGTCAAGTGATTGGAATAGATTTGGGAACAACAAATTCATGTGTA---GCTGTAATGGAAGGA---AAA---ACTCCCAAAGTTCTGGAAAAT---TCC---------------GAG---GGATCAAGAACAACCCCTTCTGTCGTGGCGTTCACC---AAGGATGGAGAG---------------------CGCTTAGTGGGGATGCCTGCC---------------------------------------------------------------------------------------------------------------AAAAGACAGGCCGTCACCAATGCAGAAAACACATTCTCTGCAACAAAACGTCTGATTGGTCGCCGTTTT------GAGGACGCTGAAGTCCAGAAAGAC---ATGAAGACTGCTTCCTTTAAGATTGTAAAG---------------------------GCC---ACCAATGGT---GATGCATGGGTAGAG---GCT------------CATGGGAAGATGTATTCCCCTAGTCAAATCGGTGCATTCGTCTTAATGAAAATGAAGGAGACAGCTGACAATTACCTC---GGACAGAAGGTCAAGAACGCAGTCATCACAGTTCCTGCTTATTTCAACGACTCTCAGAGACAGGCCACAAAGGATGCTGGTCAAATTTCTGGATTAAACGTGCTGCGAGTCATTAATGAACCAACAGCTGCCGCTCTGGCCTATGGCATGGAC---AAG------------------------------------------------------------------------------------------------------------------------------------------------------ACAGAC---------GACAAGCTCATTGCTGTATATGATTTGGGAGGTGGAACTTTCGACATTTCTATTCTGGAGATGCAGAGGGGCGTGTTTGAGGTGAAATCAACTAATGGGGACACTTTCCTCGGTGGTGAGGATTTCGACAATGCCTTGGTCACATTTTTGGCCAATGAATTCAAACGCGATCAAGGG---------CTT------------------------------------------------------------------------------------------------------------------------------------------------------------------------------------------GATGTAACCAAAGACAACATGGCTATGCAGAGATTGAGAGAAGCAGCAGAGAAAGCCAAGATAGAGCTCTCATCAAGCATGCAG---------------------------------------------------------------------------ACTGACATCAACCTCCCCTAC---------------------------------------------------------------CTGACAATGGAT------------------------------------------------GCCACAGGACCCAAACACATGAACATGAAACTGACCCGAGCCAAGTTTGAGGGGATTGTGGAGAGCTTGGTGAAGCGTACGGTCGGACCGTGTCAGAAGGCTATGAGTGATGCCGAGGTCAAGAAGTCCGACATTGGAGATGTCATCCTTGTAGGAGGAATGACTCGTATGCCCAGGGTGCAAGCATTGGTACAGGAAGTATTTGGTAGAGCACCA---GGAAAGTCGGTCAATCCGGATGAAGCTGTTGCCATGGGAGCAGCCATTCAGGGAGGAGTTTTGGCAGGA------------GACGTAACT------GATGTCCTTCTGTTGGACGTCACTCCGCTGTCGTTGGGTATTGAGACTCTTGGAGGCGTGTTCACAAAACTGATTGACAGAAATACCACCATCCCCACAAAGAAATCTCAGGTTTTCTCAACGGCTGCTGATGGACAAACCAGTGTGGAGATCAAAGTTTGTCAAGGGGAGAGAGAGATGGCCGCC------GACAACAAACTCCTCGGCCAGTTTATGTTGGTT---------GGAATTCCCCCTGCCCCTCGTGGAGTCCCTCAAGTTGAAGTGACTTTTGACATTGACGCTAACGGCATTGTAAATGTATCTGCTAGAGAC---------AAGGGAACCGGAAAAGAACAGCAAATCGTGATCCAGAGTTCTGGA---GGTCTTAGCAAGGAGGAGATTGAGAACATGGTGAAGAACGCAGAGAAGTACGCTGCTGAGGACCATGTCAGAAAGGAAAGAGTAGAGGCAGTTAACCAAGCCGATGCTATTATTCACGACACAGAATCCAAACTGGAAGAATTCAAGAGCCAACTCCCAGAGGAGGATGCCAATAAACTGCGGGAACAAATTGCCGGAGTGAAGGAGCTGATCGCC---------AAGAAGGACCAA------------GTAGAAGTAGAGGAGCTGAAACAGGCGACCTCTAACATGCAGCAGGCCTCCCTCAAAGTGTTCGAGCTGGCTTACAAAAAGATGTCCGCTGACAGGGAAAGTCAGAGCGGATCCTCA---------------------------TCAAGTGAAGACAGTGGC------------TCATCAGAATCTAAAGACGAACAGGAAAAGAAGGAGGAGAAGAAC---------------------------------------------------------------------------------------------------------
>6239_Celegans@CCD66987.1
ATGCTT---------------------------------------------------------------------------------------------------------------------TCCGCA---CGATCATTCTTGTCTTCCGCTCGCACAATTGCTCGA---------------------------------TCGAGCTTGATG---------AGCGCC---AGAAGCTTGTCGGAC------------------------AAACCAAAGGGACATGTTATCGGAATTGATCTTGGAACCACAAACTCCTGTGTC---AGTATCATGGAAGGA---AAG---ACTCCAAAAGTTATCGAGAAC---GCA---------------GAA---GGAGTCAGAACCACTCCATCGACGGTTGCTTTCACT---GCTGACGGTGAG---------------------CGTCTTGTTGGAGCTCCAGCC---------------------------------------------------------------------------------------------------------------AAAAGACAGGCCGTTACCAACTCTGCCAATACTCTTTTCGCCACAAAGAGATTGATCGGAAGAAGATAC------GAAGACCCAGAGGTTCAAAAGGAC---TTAAAGGTCGTTCCATACAAGATTGTCAAA---------------------------GCC---AGCAACGGA---GACGCGTGGGTTGAG---GCT------------CAAGGAAAAGTGTATTCCCCATCTCAGGTTGGAGCATTCGTTCTGATGAAGATGAAGGAAACTGCCGAAAGCTATTTG---GGAACCACCGTCAACAACGCCGTTGTTACAGTTCCAGCTTACTTCAACGATTCTCAGCGTCAAGCTACTAAGGATGCTGGACAAATCTCTGGTCTTAACGTTCTTCGTGTCATCAACGAGCCAACTGCTGCCGCTCTCGCCTATGGATTGGAT---AAG------------------------------------------------------------------------------------------------------------------------------------------------------GACGCTGGA------GATAAGATCATCGCTGTCTACGATCTTGGAGGTGGTACTTTCGATGTGTCAATTCTTGAAATCCAAAAGGGCGTCTTCGAGGTCAAGTCCACCAACGGAGATACATTCCTCGGAGGAGAAGACTTCGATCACGCTCTCGTCCATCACCTCGTTGGAGAGTTCAAGAAGGAGCAAGGA---------GTT------------------------------------------------------------------------------------------------------------------------------------------------------------------------------------------GATCTTACCAAGGATCCACAGGCCATGCAGAGACTTCGTGAAGCCGCCGAGAAGGCCAAGTGCGAACTTTCATCCACCACCCAG---------------------------------------------------------------------------ACCGACATTAATCTTCCATAC---------------------------------------------------------------ATCACCATGGAT------------------------------------------------CAATCTGGACCAAAACATCTTAACTTGAAGCTCACCAGAGCCAAGTTCGAGCAGATTGTCGGAGATCTCATCAAGAGAACCATTGAGCCATGCCGTAAGGCTCTTCACGACGCTGAAGTCAAGTCCTCCCAAATCGCCGATGTTCTTCTCGTAGGAGGAATGAGCAGAATGCCAAAGGTGCAAGCCACTGTTCAAGAAATCTTCGGAAAAGTTCCA---TCAAAGGCTGTCAACCCAGACGAGGCCGTCGCCATGGGAGCTGCTATTCAAGGAGCCGTCTTGGCCGGA------------GACGTCACC------GATGTTCTTCTCCTTGATGTCACTCCACTTTCCCTTGGTATCGAGACTCTCGGAGGAATTATGACCAAACTCATCACCAGAAACACTACCATCCCAACTAAGAAGTCCCAAGTCTTCTCTACCGCCGCCGATGGACAGACTCAAGTGCAGATCAAGGTGTTCCAAGGAGAACGTGAAATGGCCACC------AGCAACAAACTTCTCGGTCAATTCTCGCTTGTC---------GGAATTCCACCAGCACCACGTGGTGTTCCACAAGTCGAGGTCACCTTTGACATTGACGCTAATGGTATCGTGAACGTTTCAGCCAGAGAT---------CGTGGAACCGGAAAGGAACAACAGATCGTTATCCAATCTTCTGGA---GGACTTTCCAAGGACCAAATCGAGAATATGATCAAGGAAGCCGAAAAGAATGCCGCTGAGGACGCAAAGAGAAAGGAGCTCGTCGAGGTTATCAATCAAGCTGAAGGAATCATCCACGACACCGAAGCCAAGATGACCGAGTTTGCCGATCAATTGCCAAAGGACGAATGTGAGGCTCTCCGAACCAAGATTGCTGATACTAAGAAGATTCTCGAC---------AACAAGGACAAT------------GAGACTCCAGAAGCTATCAAGGAGGCTTGCAACACTCTTCAACAACAATCGCTCAAGCTTTTCGAGGCTGCTTATAAGAACATGGCTGCCAAGAACTCTGGAGGTGACGCCCAG------------------------------------------------------------GAGGCCAAGACCGCCGAGGAGCCAAAGAAGGAGCAAAAC---------------------------------------------------------------------------------------------------------------
>6087_Hvulgaris@XP_002159977.2
ATGCTA---------------------------------TCAACTCTAAAGAAATCTGGAAGTATTTTTAATAATGTTTATTTT------------------------------------------------AAAGCATTCTTCCCAAGTGCTTCAGTCAATTGTCAG---------------------------------AACATTATTTTA------------------AAGAGAGCATATGCT------------------------TCAGTGCAAGGAAATGTCATTGGAATTGATCTCGGAACTACTAATTCTTGTGTG---GCTGTTATGGAAGGA---TCT---TCTCCACGTGTGATAGAAAAT---TCT---------------GAA---GGTTCTCGTACAACTCCCTCGGTTATTGCATTTTTA---CCTGATGGAGAA---------------------AGACTAGTTGGAGCACCAGCA---------------------------------------------------------------------------------------------------------------AAAAGACAGTCTGTAACTAACTCTCAAAACACATTATATGCTACCAAGCGATACATTGGCAGAAGATTT------GACGACCCTGAAGTTCAAAAAGAT---ATAAAAAATGTTCCTTACAAGTTAGTTAAA---------------------------GCA---TCAAATGGA---GACGTTTGGTTTCAA---GCC------------CATGGAAAAACATACTCACCGAGTCAGACAGGAGCTTTCGTTTTAACTAAAATGAAAGAAACTGCAGAAAGTTATTTG---GGTTCAACTGTTAAAAATGCTGTTGTTACAGTCCCAGCATATTTTAATGATTCTCAAAGACAAGCTACAAAAGATGCTGGCCAAATAGCAGGCTTAAATGTTCTTCGTGTAATTAATGAACCCACAGCTGCAGCTCTTGCATTTGGAATGGAA---AGA------------------------------------------------------------------------------------------------------------------------------------------------------AGTGAT---------GATCAAATTATTGCAGTTTATGATCTTGGTGGTGGAACATTTGATGTTTCTCTTTTGGAAATACATAAAGGTGTTTTTGAAGTCAAGTCTACAAATGGGGATACGTACTTAGGTGGTGAAGATTTTGATATGGCTTTATTGGAATATCTCGTCAAAGAGTTTCAGAGAGATACTGGT---------ATT------------------------------------------------------------------------------------------------------------------------------------------------------------------------------------------GATGTCAAGAAAGATAATATGGCACTTCAACGATTGCGCGAGGCTGCTGAAAAAGCTAAGTGTGAACTATCTTCTTCCCAGCAA---------------------------------------------------------------------------ACTGACATTAATCTTCCTTAC---------------------------------------------------------------TTAACTATGGAT------------------------------------------------GCAAGTGGTCCAAAGCACATGAATTTAAAACTGACTCGAGCCAAATTGGAGCAACTTGTTAATCATCTTATCCAGAAAACAGTTGATCCGTGTAAAAAAGCTATTAAAGATGCTGGAGTTAGCCGAGGAGAAATAGGAGAAGTTCTTTTAGTAGGAGGAATGACTAGAATGCCAAAGGTGCAATCAATTGTTGAAGAGATATTTGGTCGTAAGCCA---AGTAAAGCTGTAAATCCAGATGAAGCAGTAGCTATTGGTGCAGCTATTCAAGGAGGTGTTCTCGCTGGA------------GAAGTGAAA------GATATTCTTCTTCTAGATGTAACTCCTCTTTCATTGGGTATAGAAACTCTAGGTGGTGTTATGACAAAACTTATTAACAGAAACACTACTATTCCCACAAAAAAGAGTCAGGTTTTCTCGACAGCTGCAGATGGACAAACTCAAGTTGAAATTAAATGCTATCAGGGAGAACGTGAAATGGCTGGA------AATAACAAATTACTTGGACAGTTTTCATTAGTG---------GGAATTCCACCAGCTCCTAGAGGAGTTCCTCAAATTGAAGTTACATTTGACATAGATGCAAACGGGATTGTAAATGTCTCTGCTCGTGAT---------AAGGGAACTGGTAAAGAGCAACAAATCGTTATTCAATCAAGTGGA---GGTTTAAGTAAAGAAGATATAGAAAAAATGGTGCGTCAAGCAGAGCAATTTGCTGAAGAAGATAAAAAGAAAAAAGAAATAGTTGAAACAGCAAATCAAGCAGAAAGTGTTATTCATGATACTGAGTCTAAGATGGAAGAGTATAAAGATCAACTTCCAAAGGAAGAGTATGAAGAATTAAAGACCGAAATAGCTAACGTTCGAAAGGTCTTAGAG---------AAAAAAGACGAA---------ATTAAATCTGCTGAAGAATTAAGAGAATCTTTCCAAAAATTACAACAAAAATCTCTAAAGCTTTTTGAAATGGTTTACAAAAAGATGGCATCTGACAGAGAAAATAACTCTTCATCGTCA---------------------------AGTGAAAGCGGTGCTAAA------------CAAAAC------------------------------------------------------------------------------------------------------------------------------------------------
>7240_Dsimulans@KMY93732.1
ATGCTG---------------CGCGTACCCAAGTTTCTGCCCCGTCTCGCTCGCCAGGCCAGCGTGCTACCC------------------------------------------TCCCATATATCCGGAGCTTCTAGCATGTTCCGCAATCTGCCAGGTGCTAGCAAT---------------------------------GGAATATCGTCC---------CAGCTG---CGTTACAAGTCCGGC------------------------GAGGTCAAAGGTGCTGTTATTGGAATCGATCTGGGAACAACCAACTCCTGCCTG---GCCGTCATGGAGGGC---AAG---CAGGCCAAGGTGATCGAAAAC---GCC---------------GAG---GGAGCCCGCACCACACCCTCCCACGTCGCCTTCACC---AAGGACGGTGAG---------------------CGTCTGGTGGGCATGCCCGCC---------------------------------------------------------------------------------------------------------------AAGCGGCAGGCAGTCACCAACTCGGCCAACACCTTCTATGCCACCAAGCGACTGATTGGCAGACGTTTC------GATGATCCCGAGGTTAAGAAAGAC---ATCACTAACCTGTCCTACAAGGTTGTTAAG---------------------------GCT---TCAAATGGA---GATGCCTGGGTCTCT---TCTACT---------GACGGCAAGGTGTATTCTCCCTCTCAAATCGGTGCTTTCATCCTGATGAAAATGAGGGAAACCGCTGAGGCATACCTG---AACACTCCCGTAAAGAATGCCGTGGTCACCGTGCCCGCCTACTTCAACGACTCCCAACGCCAGGCCACCAAGGATGCTGGTCAAATCGCTGGTCTTAATGTGCTGCGCGTGATCAACGAGCCCACTGCTGCCGCGTTGGCCTATGGAATGGAC---AAA------------------------------------------------------------------------------------------------------------------------------------------------------ACGGAG---------GACAAAATCATTGCCGTTTACGATTTGGGTGGCGGCACCTTCGATATTTCGATTTTGGAGATCCAGAAGGGAGTGTTCGAAGTCAAGTCCACCAATGGTGATACCCTTCTGGGTGGTGAGGACTTTGACAACCATATCGTCAACTTCCTGGTGGCCGAATTCAAGAAGGATAGTGGA---------ATT------------------------------------------------------------------------------------------------------------------------------------------------------------------------------------------GATATCCGCAAGGACAACATTGCCATGCAGCGACTGAAGGAGGCGGCCGAGAAGGCCAAGTGCGAGCTGTCCTCCTCCCAACAG---------------------------------------------------------------------------ACCGACATCAATCTGCCTTAT---------------------------------------------------------------CTGACCATGGAT------------------------------------------------GCCGCCGGACCCCAGCACATGAACCTGAAGCTGACACGCTCCAAGCTGGAAAGCTTGGTGGGTGATCTGATCAAGCGTACTATCCAGCCCTGCCAGAAGGCTCTGTCCGATGCCGAGGTTTCCAAGTCCGAGATCGGCGAAGTGCTGCTGGTTGGCGGTATGACCCGTATGCCGAAGGTGCAGTCCACCGTCCAGGAACTGTTCGGACGCCAGCCA---TCGCGCTCTGTGAATCCCGATGAGGCTGTGGCCGTTGGTGCCGCTGTCCAGGGTGGTGTGTTGGCCGGA------------GACGTCACC------GATGTCCTTCTTCTCGACGTTACTCCCCTGTCGCTGGGTATTGAGACCCTGGGTGGAGTGTTCACCCGCCTGATCTCCCGCAACACCACTATTCCCACCAAGAAGTCACAAGTCTTCTCGACGGCCAGCGACGGTCAGACCCAGGTGGAGATCAAGGTGCACCAGGGAGAGCGTGAAATGGCTAAC------GACAACAAGTTGCTCGGCTCCTTTACACTGGTC---------GGAATTCCCCCTGCACCTCGTGGCGTGCCCCAGATCGAGGTTGTTTTCGATATTGATGCCAACGGTATCGTGCACGTGTCTGCAAAGGAC---------AAGGGCACTGGCAAGGAACAGCAGATCGTTATCCAGTCCAGCGGT---GGTCTGAGCAAGGATGAAATCGAGAACATGATCAAAAAGGCCGAGGAATACGCAACGGCCGACAAGCAAAAGCGTGAGCTTATTGAGATTGTCAACCAGGGCGAGAGCATAGTCCACGATACTGAGACCAAGATGGAGGAGTTCAAGAGCCAGCTGCCCGCTGAGGAGTGCGAGAAGCTGAAGAAGGAAATTGCCGATCTGCGCACGCTGCTGGCC---------AACAAGGAGACT------------GCCGACCTCGAGGAGGTCAGGAAAGCTACTTCCTCCCTGCAGCAGTCCTCTCTGAAGCTGTTCGAGCTGGCCTACAAGAAGATGTCCGCTGAGCGCGAGAGCAACGCAGGAGCCGGC---------------------------TCCTCCGACAGCAGCAGT------------TCCAGCGACACTTCCGGCGAAGCCAAGAAGGAAGAGAAGAAC------------------------------------------------------------------------------------------------------------
>400682_Aqueenslandic@XP_019852429.1
ATGTCCAGG------CTACATACTTCACTTTCACTCGCTTCTAGGATCCTTCATGCCTCAGGCATGGCTTCG------------------------------------------------------------------------AGAAAGGTTCCACGAAGTGTATCA---------------------------------GCTTCTCTGTTTCAG---------------TTGAACAGATACTCG------------------------AGCAAACCCTCTCGCATCATTGGTATAGATTTAGGCACAACTAATTCCTGTGTT---GCGGTGATGGAGGGT---AAA---GATCCTAAAGTCATAGAGAAC---TCT---------------GAG---GGTTCACGTACCACACCTTCCGTTGTATCCTTT------AAAGATGGTCAG---------------------CGGTCAGTTGGTATACTGGCT---------------------------------------------------------------------------------------------------------------AAGAGACAAGCTGTTACAAATGCCAAGAATACCTTTTATGCTACAAAACGTTTGATTGGACGCCGGTAT------GATGACAAGGAAATCCAAAAGGAA---ATGAAGCATGTACCGTTTGATATAATACGT---------------------------GCC---ACTAATGGC---GATGCTTGGCTAAAAGGAGCA------------GATGGTAAAGTTTATTCTCCAAGTCAAATCGGTGCCTTTGTCCTCATAAAAATGAAAGAAACTGCAGAGTCTTATCTC---GGACAAAAGGTAGATCATGCTGTTGTTACTGTACCTGCTTACTTCAATGACTCACAGAGACAAGCTACTAAAGATGCTTGTCAGATTGCTGGTCTGAAGGTTGAGCGTATTATTAATGAGCCAACGGCAGCTGCTCTTGCCTATGGACTTAAG---AGT------------------------------------------------------------------------------------------------------------------------------------------------------GAAGATGCT------AATAAGATTATTGGTGTGTATGATCTTGGTGGAGGTACATTTGATATATCAATACTGGAAATGCAGAAAGGAGTTTTTGAGGTCAAGTCAACTAATGGGGACACATTCCTTGGTGGGGAAGATTTTGATAATGTACTTGTGAAATATTTGGTTGACGAGTTTAAAAGAGATCAAGGC---------ATT------------------------------------------------------------------------------------------------------------------------------------------------------------------------------------------GATCTTTCTAAAGATGAGATGGCATTACAAAGAGTGAGAGAGGCAGCAGAAAAGGCAAAGATTGAACTCTCTTCTTCACTACAG---------------------------------------------------------------------------ACTGATATCAGTCTGCCATTT---------------------------------------------------------------ATCACTATGGAT------------------------------------------------GCTGGTGTTCCCAAGCATTTAAACGTTACACTTACGAGATCAAAGTTTGAGTCTCTCGTCTCATCTCTCATTGAGAGAACTGTTGCTCCATGCCATCAAGCGTTCAAAGATGCCGATGTAACTATCAGCGATATCAATGAGGTCTTACTTGTCGGTGGAATGACAAGAATGCCTAAAGTTCAAGAAACTGTAAAAAATATTTTCAGTCGTCCTCCA---AGTAAATCGGTTAATCCAGATGAAGCTGTTTCCATTGGAGCCGCCATACAAGGTGGAGTTCTGACTGGT------------CAGACTAGT------GATGTAGTCTTGCTTGATGTTACTCCACTGTCACTGGGTATTGAGACACTCGGAGGAGTATTCACTCGTCTCATTAAAAAGAACACAACCATACCCACCAAGAAGGGGCAGGTATTCTCAACTGCTGCTGATGGACAAACCTCTGTTGAAATAGTTGTATGTCAAGGAGAGAGAGAGATGGCAGCT------GATAATAAAGTATTGGGTCGCTTCCAACTCATC---------GGCATCCCTCCAGCACCTCGTGGTATCCCTCAGATTGAAGTGTCCTTTGACATTGATGCTAACGGGATTGTTAGTGTATCAGCCAAAGAC---------AAAGGGACTGGGAAAGAACAGCAAATTGTCATTCAAAGCAGTGGT---GGTCTAACTAAGGATGAGATAGAGAACATGGTCAAAGATGCAGAGAAATATGCACAGGAAGATCAGATACGCAAAGAGAAAATTGAGGCTTCCAATGCTGCAGAGAGCATCCTTCATGATACTGAAAGTAAAATGGAAGAATATAAAGATCAACTGCCAGCAGATGAGGTTAGTAACTTAAAGACAGAGATTGAGAAGGCAAGGGCCAAGCTAAGC---------AACAAAGACAAT------------GAAACTGCTGAATCGATAAGAGAGGCAGCTAATGAAGTACAAAAACTGTCCTTGAAACTCTTTGAAAGTGCTTACAAGAAGATGGCAAGTGAAAAGGGAGCAAGTGAAGGAGCAACT---------------GGAGGAGCAAGTGAAAGTGGAGCTAGTGAA------------GGAGGAGCAACTGAGGGAGAAGCAAAAGAAAGCAAAGAAAGTCAGAACAAC---------------------------------------------------------------------------------------------------
>448386_Gchorda@PXF45041.1
ATGCGT---------------------------------------------------------------------------------------------------------------------------------GCCTTAACCCGCTTCGGTGTCGCGCTTCGTCGC---------------------------------GCTTCCCTGTCC---------CAGCGC---AGGGGTTTGTCCTCC------------------------GCTATCTCCGGCGATGTCATCGGCATTGATCTCGGCACCACCAATTCCTGCGTC---GCTGTCATGGAGGGT---AAG---AACCCCCGCGTCATCGAGAAT---GCC---------------GAG---GGCGTGCGAACCACCCCGTCCGTCGTCGCCTTCACT---CAAGACGGCGAG---------------------AAACTCGTCGGCATTCCCGCC---------------------------------------------------------------------------------------------------------------CGCCGTCAGGCCGTTACCAACCCCACAAACACCCTATTCGCCACCAAGCGCCTCATTGGCCGTCGTTAC------ACTGACAAGGTAACACAGGATGAT---ATTGACATCATGCCGTACAAGATTGTCGAC---------------------------GGC---CCCAATGGA---GACGCTTGGGTTGAG---GCG------------GGAGGCCAGAAGTACTCCCCGAGTCAGGTCGGTGCCTTCGTCTTGCAGAAGATGAAGGACACTGCCGAGAGCTTCCTT---GGCAGGAAGGTCAACCACGCTGTCATCACCGTTCCTGCCTACTTCAATGACTCCCAGCGCCAGGCAACCAAGGACGCTGGTAAGATTGCTGGCTTGGATGTCGCTCGTATCATTAATGAGCCCACTGCTGCTGCCCTGGCGTACGGCTTGGAG---AAG------------------------------------------------------------------------------------------------------------------------------------------------------GCGGAG---------GGCAAGATCGTCGCAGTGTACGATCTTGGTGGCGGAACCTTTGATGTCAGTATTCTCGAGATTTCGGGAGGCGTCTTTGAAGTCAAGGCCACCAATGGAGACACTCATCTCGGTGGTGAGGACTTTGACAACGTCTTGTTGGATTATCTTGTGGCAGACTTCAAGAAGGCGCAGGGA---------ATC------------------------------------------------------------------------------------------------------------------------------------------------------------------------------------------GATCTATCTAAGGACAGACTCGCTCTGCAGAGATTGCGTGAAGCCGCCGAAAAAGCCAAGATAGAGTTGTCGTCTACCATGCAG---------------------------------------------------------------------------ACCGATATCAATCTTCCTTTC---------------------------------------------------------------ATCACCGCTGAT------------------------------------------------GCTAGCGGCCCCAAGCACATGAACATAAAGCTCACGCGTGCAAAGTACGAATCTCTTGTCGATCCTCTCGTGCGACGCACTCTGGAGCCTATGAAGAATTGCCTCAAGGACGCTGGCATTTCTACCAAGGACATTGGCGATATCCTCATGGTTGGTGGTATGACTCGGCTTCCGCGTGTTCAGGAAACCGTCAAGGAGTTCTTTGGACGTGATCCT---TCAAAGAGCGTCAACCCTGATGAGGTCGTTGCTATGGGAGCTGCCGTGCAGGGAGGTGTGTTGCGTGGT------------GATGTCAAG------GACATCTTGTTGCTTGACGTCACTCCGTTGTCTCTCGGTCTGGAAACACTTGGTGGCGTATTTACTAGACTCATCAACAGAAACACTACCATCCCTACCAAGAAATCCCAAGTGTTCTCAACTGCCGCTGATAACCAGACCCAAGTGGGCATCAAGGTTCTTCAGGGTGAACGAGCGATGGCTGCG------GACAACAAGATGCTGGGTCAGTTTGATCTCGTC---------GGCATTCCGCCAGCACCGAGAGGTGTGCCTCAGATCGATGTGGTGTTTGACATTGATGCCAATGGAATTTTGCACGTATCTGCTCGTGAC---------AAGGCAACTGGCAAGGAACAGAGCATCAGAATTCAGAGCTCTGGC---GGCTTGTCTGATGCTGATATTGAAGACATGGTCAAGAATGCTGAATCTTTTGCCGCTGCTGATAAGGAACGTCGTGATACCATTGAGGCAAAGAATGACGCAGATAGCTTGCTGTACAGTACTGAGAAGAGCTTCAATGAACACAAGGACAAACTGAATGCGGATCAAATCGCTGCTGTGGAGGCTGCCATTGCGGACCTGCGTTCAGAGGTGGAC---------AAGGATAGCGCA---------------ACTTCATCCGATATCAAGGCGAAGATAGAGGCATTGTCGAAGGCCGCTATGTCAATAGGAGAAGCTATGTACAAGGCGTCGCAAGAGGCTAATGCCCAAAGGGATGCTGCCTCCGAA------------------TCGTCGTCAACGTCAAGTGAAGAACCC---AAGTCGGATAGTGACTCAGATAAAGAATCTGAAAAGGACAAGAAGGCCGGCGGGATG---------------------------------------------------------------------------------------------------
>2769_Ccrispus@CDF41422.1
---------------------------------------------------------------------------------------------------------------------------------------------------------------------------------------------------------------------------------------------------------------------------------------------------------------------------------------------ATGGAGGGC---AAG---ACCCCCCGCGTCATCGAGAAC---GCG---------------GAG---GGCGTGCGCACCACCCCGTCCGTCGTCGCCTTTGCG---CCCGACGGCGAG---------------------AAGCTCGTCGGCATCCCGGCC---------------------------------------------------------------------------------------------------------------CGCCGCCAGGCCGTCACCAACCCCGCCAACACCCTCTTCGCCACCAAGCGCCTCATCGGCCGCCGCTAC------ACGGACAAGGAGACCCAGCAGGAC---ATCAACATCATGCCGTACAAGATCGTCAAG---------------------------GGG---CCCAACGGC---GACGCCTGGGTCGAG---GCC------------GCCAACAACAAGTACTCGCCGAGCCAGGTCGGCGCCTTCGTCCTGCAGAAGATGAAGGAGACCGCCGAGAGCTTCCTC---GGCCGCAAAGTCAACCACGCCGTCGTCACCGTCCCGGCCTACTTCAACGACGCACAGCGACAGGCCACCAAGGACGCCGGCAAGATCGCTGGCCTGGACGTCGCCCGCATCATCAATGAGCCCACCGCCGCTGCCCTGGCCTACGGCCTGGAG---AAG------------------------------------------------------------------------------------------------------------------------------------------------------CAGGAC------------GAGGTCGTCGCCGTGTACGACCTGGGCGGCGGCACCTTCGACGTTAGCATCCTCGAGATATCCGGCGGCGTCTTCGAGGTCAAGGCCACCAACGGTGACACCCATCTCGGCGGCGAGGACTTTGACAACGTCCTCCTCGACCACCTTGTCTCCGAGTTCAAAAAGGATCAGGGC---------ATC------------------------------------------------------------------------------------------------------------------------------------------------------------------------------------------GACCTCGCCCAGGACCGCCTTGCCCTGCAGCGCCTGCGCGAGGCCGCGGAGAAGGCCAAGATCGAGCTCTCCTCCACCATGCAG---------------------------------------------------------------------------ACCGACATCAACCTCCCGTTC---------------------------------------------------------------ATCACGGCCGAC------------------------------------------------GCCTCGGGCCCCAAGCACATGAACCTCAAGCTCACCCGCGCCAAGTACGAGTCCCTGGTCGACCCGCTCGTGCGCCGCACGCTGGAGCCCATGAAGAACTGCCTGCGCGACGCGGGCGTCTCGAGCAAGGAAATTGGCGACGTCCTCATGGTCGGCGGCATGACTCGCGTCCCGCGCGTCCAGGAAGTCGTCAAGCAATTTTTCGGCAAGGACCCC---TCCAAGAGCGTCAACCCCGACGAGGTCGTCGCCATGGGCGCCGCCGTCCAGGGCGGCGTGCTTCGCGGA------------GATGTCAAG------GACATTCTGCTCCTCGACGTCACCCCGCTCTCCCTGGGACTCGAGACCCTGGGCGGCGTCTTCACCCGCCTCATCAACCGCAATACCACTATCCCCACCAAAAAGTCCCAGGTCTTCTCCACGGCCGCGGACAACCAGACCCAGGTCGGCATCAAGGTGCTGCAGGGCGAGCGTGAGATGGCCGTG------GACAACAAGATGCTCGGCCAGTTTGATCTCGTC---------GGCGTGCCGCCGGCCCCGCGCGGCGTCCCGCAGATCGACGTCGTCTTCGATATCGACGCCAATGGCATCCTTAACGTCTCCGCGCGCGAC---------AAGGCCACGGGCAAAGAGCAGAGCATCGTCATCCAGAGCTCGGGC---GGTCTCTCCGAGGCCGATATCCAGGAAATGGTCAACAACGCCGAATCGTTTGCCGCCGCGGACAAGGAAAGACGGGAAATGATCGAGGTGAAGAACGACGCAGACAGCCTCTTGTACAGCACAGAGAAGAGCTTCAACGAGCACAAAGATAAGCTCAACGCCGACCAGGTCGCCGCCGTCGAGTCGGCTATTGCCGAGCTTCGCTCGGAGGTTGAG---------CGCGACGGCGCC---------------TTGCCGAGCGAAATCAAGGAAAAGACAGAGGCTCTGCAGAAGGCCGCCATGACAATAGGAGAGGCTATGTACAAGGCTTCGCAAGAAGCCAACGCCCAGTCCGATGCCGCCTCTGACTCTGACGCGGGCTCGTCCTCTTCTTCTTCTTCCTCAGAGGAACCA---AAGAGTGACAAGGAGTCGCAACAAGAATCAGAGGAGAAGGACAAGAAGGCCGGTGGGGTG------------------------------------------------------------------------------------------------
>3218_Ppatens@PNR59785.1
ATGGCGTCTCGTGTGCCGTGGCGTCGCACCTTGTCGTTGCTGCAGCAGCGATCGGCGCAGGCTGTCGCCGCCCCCTCC------------------------------------------------------CCTGTTGCTCCCTCTTATGGGTCGTCTATGCTGCAC---------------------------------CGCTTGACGGGA---------AGGGCT---TTGTACAGCTCCAAG------------------------GGAGCGGGCAGCGATGTCATCGGTATTGATTTGGGTACCACGAACTCGTGCGTG---GCCGTCATGGAGGGG---AAG---ATGCCGCGCGTGATTGAAAAT---TCT---------------GAG---GGTGCTCGCACAACACCATCAGTGGTTGCGTTTACA---CCTAAGGGCGAG---------------------AGGCTAGTTGGCACACCGGCT---------------------------------------------------------------------------------------------------------------AAGCGACAAGCTGTGACTAATCCAACGAACACCCTTTTCGGCACGAAGCGCTTGATTGGACGGCCATTT------GACGATCCTCAGACTCAGAAGGAG---GCTAAAATGGTGCCTTACAAGATCGTCCGA---------------------------GGC---CCCAATGGG---GATGCATGGGTGGAA---GCC------------GGGGGACAGAAATATTCTCCGAGTCAGGTGGGAGCTTTCGTCCTTGGCAAGATGAAGGAGACTGCAGAATCGTACTTG---GGTAGGCCAGTGGGAAAGGCAGTGATCACGGTGCCAGCGTACTTCAATGACGCGCAAAGGCAAGCGACGAAAGACGCTGGACGAATTGCGGGGTTGGATGTACTGAGAATCATCAACGAGCCGACTGCGGCGTCATTGTCGTATGGTATGGAT---CGC------------------------------------------------------------------------------------------------------------------------------------------------------AAGGAA------------GGTTTGGTCGCAGTGTTCGATTTGGGAGGAGGTACATTCGACATTTCCGTTTTGGAGATTTCTGGCGGTGTGTTCGAGGTGAAGGCAACAAATGGAGACACCTTCTTGGGTGGAGAGGACTTCGATAACGCTCTGCTTCACCACTTGGTGGATGACTTCAAGAAGGAGCAAGGT---------ATC------------------------------------------------------------------------------------------------------------------------------------------------------------------------------------------GATCTTTCCTCAGATCGTATGGCACTTCAGCGGCTCCGTGAGGCTGCTGAGAAGGCGAAGGTGGAGCTGTCATCCACCCCTCAA---------------------------------------------------------------------------ACCGACGTGAATTTGCCCTTC---------------------------------------------------------------ATTACAGCTGAT------------------------------------------------GCTTCTGGAGCTAAGCATTTGAATGTGACTCTAACGAGGTCGAAGTATGAGCAATTGGTGAACCACCTGATTGAGCGCACGAAGCAGCCTTGCAAGGACTGCCTGAAGGATGCAGGTCTGTCCGCGAAGGACGTGGATGAAGTGCTGTTGGTGGGTGGAATGACAAGGATGCCAAAGGTGCAGGAGGTGGTGAACAGTATCTTCAGCAAGGAGCCG---AGCAAAGGTGTGAACCCAGATGAGTGCGTGGCCATGGGAGCCGCCATCCAAGGTGGTGTGTTGCGAGGG------------GATGTGAAG------GATATCCTTCTATTGGACGTGACACCTCTGTCATTGGGTATTGAGACGTTGGGAGGGGTGTTCACTCGTTTGATCACTCGGAATACGACGATACCAACGAAGAAGAGTCAGGTATTTTCGACGGCAGCGGACGGGCAGACGCAGGTGGGCGTGAAGGTGTTGCAGGGCGAGCGTGAGATGGCTGCG------GACAACAAGGTGCTGGGACAATTTGACTTGGTG---------GGGATCCCTCCGGCCCCTCGGGGAATGCCTCAGATCGAGGTGACGTTCGACATCGATGCGAACGGAATAGTGAATGTATCTGCGCGCGAC---------AAGGCGACAGGAAAGGAGCAGGCGATCACAATCCAGTCTTCAGGC---GGTCTATCGGAGGCGGATATCCAGAAGATGGTGAAGGATGCGGAGCTGTATGCGCAGAAGGATCAGGAGAGGAAAGCGCTAATAGACGCGAAGAACGATGCGGACACGACGATGTACTCGGTGGAGAAAAGCTTGAACGAGCACAAGGAGAAGCTGCCACAGGATGTTGTGGATGGCGTCCAATCGGCGCTAGCAGAGTTGAAGAGCTCAGTAGAT---------TCAGAGAACGTA---------------------GAGGAGATCAAAGCGAAGATCAGCGCAGCACAGACAGCGTCGATGAAGATCGGAGAGGCTTTGATGAAGAACCAGTCAGGAGGTAGTTCTGGATCTGGCCCCACTGGT---------------------------------------------------------GAGCAAGCGGCGGAAGCTGAGTACGAGGACGTGAAGGAAGGAAAGAAG------------------------------------------------------------------------------------------------------
>3197_Mpolymorpha@PTQ45830.1
ATGGCGATG------GCGGGCCTGCTGGCAGGCCGAGTCCTTAGATCGGCCTCGAAATCGAAAGGTCTTATTTCCTCCTTTCACGACGGTGCC---------TCTCAGGTCGCAGCTGCGCAATCCAGGCATGGATCGCTTGCATCAGAGGCGGTATCCTGGTACAGG---------------------------------CAAAACCTTGTG---------CGAAGC---TACAGTGTCAAGTCT------------------------GGAGGAGGAAGTGACGTGATTGGAATAGATTTGGGCACAACAAACTCCTGCGTG---GCTGTCATGGAAGGG---AAG---TTACCTCGAGTGATCGAGAAT---TCT---------------GAA---GGTGCTCGAACGACTCCTTCTGTGGTGGCGTTCACC---CCGAAAGGTGAA---------------------CGTCTGGTTGGTACTCCAGCC---------------------------------------------------------------------------------------------------------------AAGCGTCAAGCAGTAACGAATCCGACCAATACCTTGTTCGGAACTAAACGCCTTATCGGTCGGCAGTTT------GATGACCCTCTCACCGCGAAGGAA---GCCAAGATGGTGCCCTACAAAATTGTGAGG---------------------------GCC---CCCAACGGA---GATGCTTGGGTCGAG---GCT------------GGTGGACAGCAATACTCCCCAAGCCAAGTCGGGGCGTTTGTTCTAGGTAAAATGAAGGAGACTGCTGAATCTTACCTT---GGACGACCAGTATCGAAAGCAGTAATCACTGTGCCGGCATATTTCAATGATGCACAACGCCAAGCTACCAAGGATGCAGGAAGAATAGCCGGGCTGGATGTTCTTCGTATCATCAATGAACCGACTGCAGCGTCGTTGTCATATGGTATGGAT---AAG------------------------------------------------------------------------------------------------------------------------------------------------------AAGGAG------------GGGCTTGTGGCTGTTTTTGATCTTGGGGGAGGAACATTTGATGTCTCCATTCTGGAGATATCTGGCGGTGTTTTTGAGGTGAAGGCTACAAATGGTGATACCTTTTTGGGTGGTGAAGATTTTGATAACCATCTTCTACAGTTTCTAGTGGATGACTTCAAGAAGGAACAAGGT---------ATC------------------------------------------------------------------------------------------------------------------------------------------------------------------------------------------GATTTGTCTTCAGACAGGCTAGCCCTGCAAAGGTTACGTGAAGCTGCAGAGAAGGCAAAGGTCGAACTGTCGTCGACACCCCAG---------------------------------------------------------------------------ACGGACATCAATCTGCCATTT---------------------------------------------------------------ATCACTGCTGAT------------------------------------------------GCGTCCGGTGCAAAGCACTTGAACATCACGTTGACTCGTTCCAAATTCGAAAATTTAGTTCGGGAGCTGATCGAGCGCACTAAACAGCCTTGCAAGGATTGTCTCAAAGATGCGGGTATCTCTGCCAAGGAAGTAGACGAAGTCCTTCTTGTCGGAGGAATGACGAGGATGCCTAAAGTGCAGGAGACGGTGGCTTCGATATTTGGCAAAGACCCT---AGCAAGGGTGTCAATCCTGACGAAGTTGTTGCCATGGGTGCGGCCATCCAGGGTGGTGTCTTGCGAGGC------------GATGTGAAG------GACATCCTGTTGCTGGATGTCACTCCCCTCTCTTTGGGAATTGAAACTTTAGGTGGTGTGTTTACCAGGCTCATCACGCGTAACACCACTATCCCGACGAAGAAGAGTCAAGTATTTTCTACTGCCGCCGACGCACAGACTCAAGTTGGGGTGAAGGTCCTACAAGGAGAGCGTGAGATGGCCAGT------GACAACAAGATGCTGGGTCAGTTTGAGCTCGTC---------GGAATCCCTCCTGCGCCTCGTGGAGTACCCCAAATTGAGGTCACATTCGACATAGATGCCAATGGAATTGTGAACGTTTCTGCACGAGAC---------AAGGCTACAGGAAAGGAGCAGACTATTACTATTCAGTCTTCAGGA---GGTTTGTCTGAGGCAGAGATTCAAAAAATGGTGAAGGATGCGGAGCTTTACGCTCAAAAGGATCAGGAGAGGAAGCAGTTAATCGACGCCAAGAACGATGCTGATACCTCACTTTACTCTATCGAGAAAAGTTTGAGTGAGTACAAAGACAAATTGCCACAAGACGTCGTGGACGCTGTGGAGTCTGCGGTGGCGGACTTGAAGAAGGCTGTTGAG---------GGTGAAGATGTA---------------------AACGAAATTCAACAAAAGGTCAACGCTGCGAAGACTGCTTCGATGAAAATCGGCGAAGCTTTGAAAAGCAGCAGTTCTGGTCCTGCACCAGGTGCCCCTGGAGCAGAT------------------------------------------------------------------CAAGAGGCTGAGTACGAAGACGTGAAGGAGCAAAAGGGTAAAAAA------------------------------------------------------------------------------------------------
>39947_Osativa@KAF2936911.1
ATGGCG---------------------GCGTCGCTGCTTCTCCGCGCCGTGCGCCGGCGAGACCTCGCGTCTCCT------------------------------------CTCGGGACCTTGACCGCGAACGTCCAGTCAAAGTGTGCTGCAAATGTGTGTTCAAGA---------------------------------TGGGCTGGTTTT---------GCAAGA---ACTTTCAGTGCAAAA------------------------GCAACTGGAAATGAGGTTATTGGAATTGATTTAGGAACAACTAACTCATGTGTT---TCAGTTATGGAAGGA---AAG---AACCCAAAAGTAATAGAGAAT---TCA---------------GAA---GGAACCAGGACAACACCGTCAGTAGTTGCTTTCAAT---CAGAAGGGAGAG---------------------CTACTTGTTGGAACACCAGCC---------------------------------------------------------------------------------------------------------------AAGCGTCAAGCAGTGACCAACCCACAGAACACTTTCTTTGGTACAAAGCGTCTGATAGGGCGGCGCTTT------GATGACCCGCAAACTCAGAAAGAG---ATGAAAATGGTACCATATAAAATTGTGAAG---------------------------GCT---CTGAATGGT---GATGCTTGGCTAGAGACAACA------------GATGGCAAGCAGTACTCACCGAGCCAGATTGGTGCCTTTGTTTTGACCAAGATGAAGGAGACAGCTGAATCTTACCTT---GGAAAATCTGTTTCCAAGGCTGTGATTACTGTTCCAGCTTATTTCAATGATGCTCAGCGTCAGGCTACCAAGGATGCTGGTCGCATCGCTGGACTTGATGTCCAAAGAATCATCAATGAACCCACTGCTGCTGCTCTGTCTTATGGAACAAAC---AAC------------------------------------------------------------------------------------------------------------------------------------------------------AAGGAG------------GGTTTGATCGCTGTGTTTGACCTTGGAGGAGGAACATTTGATGTGTCCATTCTAGAAATATCCAATGGAGTTTTTGAGGTCAAAGCAACAAATGGTGACACTTTTCTGGGTGGAGAAGACTTTGATAATACTCTTTTGGAGTTTTTAGTAAGTGAGTTCAAAAGAACTGAAGGT---------ATT------------------------------------------------------------------------------------------------------------------------------------------------------------------------------------------GATCTGTCAAAAGACAGACTGGCTCTGCAGAGGCTACGCGAAGCAGCTGAGAAAGCAAAAATTGAACTCTCATCAACAGCCCAG---------------------------------------------------------------------------ACCGAGATTAATCTTCCATTC---------------------------------------------------------------ATCACAGCTGAT------------------------------------------------TCCTCTGGAGCAAAGCATCTAAATATCACATTGACAAGATCGAAGTTTGAAAGTTTGGTGAATAGTCTGATTGAGAGGACTAGAGACCCATGCAAGAGCTGCTTGAAGGATGCTGGTATAACTACTAAAGATGTTGATGAGGTCCTTCTTGTTGGTGGCATGACAAGGGTTCCAAAAGTGCAGGAAGTTGTTTCTGAAATCTTTGGTAAGGCCCCT---AGCAAAGGAGTAAACCCAGATGAAGCTGTGGCCATGGGTGCTGCTATTCAGGGCGGCATTCTCCGTGGA------------GATGTAAAG------GATCTTCTCCTCCTTGATGTAACCCCTCTATCGCTTGGTATCGAGACTCTTGGTGGTATCTTCACCAGACTAATCAACAGGAACACTACAGTCCCCACGAAGAAAAGTCAGGTGTTCTCAACTGCTGCTGACAACCAGACGCAAGTGGGTATTAAGGTGTTGCAAGGTGAGCGTGAGATGGCAGCA------GACAACAAACTTCTTGGTGAGTTTGACCTTGTT---------GGCATTCCACCAGCGCCAAGAGGTATGCCACAGATTGAGGTCACATTCGACATCGATGCCAATGGAATCGTGACGGTCTCAGCAAAGGAT---------AAGGCAACTGGAAAGGAGCAGCAGATCACAATTCGATCCTCTGGT---GGGCTTTCTGAGGCTGAGATCCAGAAGATGGTCCATGAGGCTGAGCTGCACTCCCAGAAGGATCAAGAACGGAAAGCCCTCATCGACATCAGAAACACCGCAGACACAACCATCTACAGCATAGAGAAAAGTCTGGGTGAGTACAGGGACAAGATACCTGCAGAGGTTGCCTCCGAGATCGAGACGGCGATTGCCGATCTCCGCAATGAGATGGCC---------TCGGATGACATT---------------------GAGAAGATAAAGAGCAAGATCGAAGCGGCCAACAAGGCTGTCTCAAAGATTGGGCAACACATGTCTGGTGGTGGGTCTGGTGGCTCGCAAGCAGGATCACAGGGCGGA------------------------------------------------------GGTGACCAGGCTCCTGAGGCTGAGTATGAGGAGGTCAAGAAG---------------------------------------------------------------------------------------------------------------
>3702_Athaliana@AED91413.1
ATGGCT---------------------ACCGCAGCTCTCCTCCGCTCTATTCGACGCCGTGAAGTCGTTTCCTCTCCTTTC------------------------TCAGCTTACAGATGCCTTTCAAGCAGTGGGAAAGCATCATTGAACAGTTCCTATCTGGGTCAGAAT------------------------------TTTAGAAGCTTT---------TCCAGA---GCCTTTAGCTCGAAG------------------------CCTGCTGGAAACGATGTCATTGGTATTGATTTGGGTACTACTAATTCATGTGTT---GCCGTCATGGAGGGG---AAG---AATCCGAAAGTCATTGAAAAT---GCT---------------GAA---GGTGCTCGAACCACTCCATCAGTTGTAGCATTCAAC---ACGAAAGGAGAA---------------------CTTCTTGTGGGTACACCAGCC---------------------------------------------------------------------------------------------------------------AAGCGACAAGCTGTCACTAATCCTACAAACACAGTATCTGGAACGAAACGTTTGATTGGGAGAAAGTTC------GACGATCCACAAACTCAGAAAGAA---ATGAAGATGGTGCCTTACAAGATTGTGCGT---------------------------GCA---CCTAATGGC---GATGCGTGGGTTGAA---GCC------------AATGGTCAGCAGTATTCTCCTAGTCAGATTGGAGCGTTTATCTTGACGAAGATGAAAGAGACGGCCGAAGCTTACCTT---GGAAAATCTGTCACGAAAGCTGTTGTCACTGTTCCAGCTTACTTTAATGATGCTCAGAGACAAGCAACAAAAGATGCTGGTAGAATTGCTGGTCTTGATGTTGAGAGAATCATAAATGAACCGACGGCTGCTGCTCTGTCCTATGGAATGACC---AAC------------------------------------------------------------------------------------------------------------------------------------------------------AAGGAG------------GGGTTGATTGCTGTGTTTGATCTTGGTGGTGGGACATTTGATGTATCTGTTTTGGAGATTTCTAATGGGGTATTCGAGGTGAAAGCCACCAATGGTGATACCTTCTTGGGAGGTGAGGATTTCGACAATGCTCTGCTAGACTTCTTGGTTAATGAGTTCAAGACCACTGAGGGA---------ATA------------------------------------------------------------------------------------------------------------------------------------------------------------------------------------------GACCTAGCCAAAGACAGACTTGCTCTGCAGAGGCTTAGAGAAGCCGCTGAGAAAGCGAAGATTGAACTGTCATCTACTTCTCAA---------------------------------------------------------------------------ACTGAAATTAATCTCCCATTT---------------------------------------------------------------ATCACAGCCGAT------------------------------------------------GCATCTGGAGCAAAGCATTTCAACATCACCCTAACAAGGTCAAGGTTTGAAACTCTTGTGAATCACTTGATTGAGAGGACCCGCGATCCTTGCAAGAACTGTCTCAAGGATGCTGGTATAAGTGCTAAGGAAGTTGATGAGGTTCTTCTAGTTGGAGGAATGACGCGTGTCCCCAAGGTTCAGTCTATTGTTGCGGAGATCTTTGGAAAGAGTCCA---AGCAAAGGTGTCAATCCTGATGAGGCTGTTGCTATGGGAGCTGCACTTCAAGGTGGTATCCTCCGCGGT------------GATGTCAAA------GAATTGTTGCTTCTGGATGTCACACCTCTATCGCTCGGTATTGAAACACTTGGTGGTGTCTTTACGAGACTGATCACCCGAAATACAACCATCCCCACAAAGAAGAGTCAGGTGTTCTCAACTGCAGCCGATAATCAGACTCAAGTTGGGATCAGGGTGCTTCAAGGTGAGCGTGAAATGGCAACA------GACAACAAGCTCTTGGGAGAATTTGATCTAGTT---------GGCATTCCACCATCTCCAAGAGGAGTCCCTCAGATCGAAGTGACATTTGACATTGATGCCAATGGCATTGTCACTGTTTCCGCCAAGGAC---------AAGACGACTGGTAAAGTACAACAGATCACAATCCGATCCTCTGGT---GGGCTCTCAGAGGATGATATCCAGAAGATGGTGAGAGAAGCAGAGTTGCATGCTCAGAAAGACAAAGAAAGAAAAGAATTGATCGACACCAAGAACACAGCTGACACAACAATTTACAGCATAGAGAAGAGTCTTGGTGAATACAGAGAGAAGATCCCAAGTGAAATCGCCAAGGAGATTGAAGATGCTGTGGCAGATCTAAGGAGCGCTTCCTCT---------GGGGATGATCTC---------------------AACGAGATCAAGGCCAAGATTGAGGCGGCAAACAAAGCTGTTTCTAAGATTGGGGAGCACATGTCTGGTGGTTCTGGTGGAGGCTCTGCACCAGGAGGAGGATCTGAG---------------------------GGAGGCAGT---------------------GATCAAGCTCCAGAAGCAGAGTACGAGGAAGTGAAAAAG---------------------------------------------------------------------------------------------------------------
>3055_Creinhardtii@PNW78536.1
ATGCTGCAGCGCTCGGGAGGTCGCGTGGTGGCGGGGCTACTTCAGATTGCCCGTGGATCCACTGCCAGCGATGTG------------------------------------------------------------------------------------------------------------------------------GGCGCGCTTCGT---------GGAATC---AGTGCCTCGGCGGGC------------------------GCCCTTTCGGACGCCGTCATCGGCATCGATCTCGGAACCACCAATTCTTGCGTG---GCCGTGATGGAGGGC---AAG---AGCCCACGTGTGATTGAGAAC---GCG---------------GAG---GGCGCCCGCACCACCCCCTCCGTCATCGCCTTCACG---GACAAGGGCGAG---------------------CGCCTGGTGGGCCTGCCTGCC---------------------------------------------------------------------------------------------------------------AAGCGCCAGGCCGTGACCAACCCCACCAACACCGTGTACGCCACCAAGCGCCTCATCGGCCGCGGCTAC------GACGACCCGCAGACCCAGAAGGAG---GCCAAGATGGTGCCCTACAAGATCGTCAAG---------------------------GCC---AAGAACGGC---GACGCCTGGGTGGAG---GCC------------GCCGGGCAGCAGTACAGCCCCAGCCAGATGGGCGCCTTCGTGCTGACCAAGATGAAGGAGACGGCGGAGGCCTACCTG---GGCCACCCCGTGAGCAAGGCGGTCATCACCGTGCCGGCCTACTTCAACGACTCCCAGCGCCAGGCCACTAAGGACGCGGGCAAGATTGCCGGCCTGGAGGTTCTGCGCATCATCAACGAGCCCACCGCCGCCGCGCTGGCGTACGGCACCGAC---AAG------------------------------------------------------------------------------------------------------------------------------------------------------AAGGAG------------GGCCTCATCGCGGTGTACGACCTGGGCGGTGGCACCTTTGATATCTCCATCCTGGAGATCATGGGCGGCGTGTTCGAGGTCAAGGCCACCAACGGAGACACCTTCCTGGGAGGCGAGGACTTTGACAACACCATCCTGAACTACCTGGTGGGCGAGTTCAAGAAGGAGTCGGGC---------ATC------------------------------------------------------------------------------------------------------------------------------------------------------------------------------------------GACCTGTCCAAGGACCGCCTGGCGGTGCAGCGGCTGCGCGAGGCCAGCGAGAAGGCCAAGTGCGAGCTGTCCTCCACCACCTCC---------------------------------------------------------------------------ACAGATATCAACCTGCCCTTC---------------------------------------------------------------ATCACCGCCGAC------------------------------------------------GCCTCCGGCCCCAAGCACCTGAACATGCAGCTCACGCGCGCCAAGCTGGAGCTGCTGGTCAAGGAGCTGCTGGAGCGGACCAAGCAGCCCTGCCTGCAGGCCATGAAGGACGCGGGTGTGCAGCCCAAGGACATTCAGGAGGTGCTGCTGGTGGGCGGCATGACGCGCATGCCCAAGGTGAACGAGATCGTGAAGGAGGTGTTCCAGCGCGACCCC---AGCAAGGGTGTCAACCCGGACGAGGTGGTGGCCATGGGCGCGGCCATCCAGGGCGGCGTGCTGCGCGGC------------GACGTCAAG------GACATCCTGCTGCTGGACGTGACGCCGCTGTCGCTGGGCATTGAGACCCTGGGCGGCGTGTTCACACGCATGATCAACCGCAACACCACCATCCCCACCAAGAAGTCCCAGGTCTTCTCCACCGCCGCCGACAACCAGACGCAGGTGGGCATCAAGGTGTTCCAGGGCGAGCGCGAGATGGCCGCC------GACAACAAGCTGCTGGGGCAGTTCGACCTGGTG---------GGCATCCCGCCCGCGCCGCGCGGCGTGCCGCAGGTCGAGGTGACGTTCGACATTGACGCCAACGGCATCGTGCACGTGTCCGCCAAGGAC---------AAGGCCACGGGCAAGGAGCAGAGCGTGCGCATCCAGTCCAGCGGC---GGCCTCAGCGACGACCAGATCAACCAGATGGTCCGTGACGCGGAGACGTACGCGGAGAAGGACAAGACGCGCAAGGAGCTGATCGAGGCCAAGAACGAGGCCGACACCGCCATCTACACCACCGAGAAGTCGCTGGCCGAGTACAAGTCCAAGCTGCCGCAGGCGGTGGTGGACGAGATCCAGAAGGCCATTACCGAGTGCCGCGCCGCGTCGCAG---------TCTGAGGACCTT---------------------CCCGACCTCAAGGCCAAGATCCAGGCGCTGTCCACCGCCTCCATGAAGATCGGCGAGACCCTGGCGCAGCAGTCCGGCAGCAGCAGCAGCAGCAGCAGCAGCAGCTCG---------------------------GGCTCGTCG------------------GACTCCGGCAGCAGCTCCTCTGAGGAGAAGAAG------------------------------------------------------------------------------------------------------------------------
>1764295_Cprimus@QDZ19866.1
ATGGCAGCG------------------ACGATGGCGGCTGTGCGCGCGTGCCTCGCGAGGGCGACGCAAATGATAAGCCTGGAGCAGGGCGTTGTCGGCAAGGCTTATGCCACGACTGCTTTGGGAGCCCACGCTCAAGCGACGCGAGCGGCGGCTAGGAAGACTGCGAACGTGAACACGTTCCATGGCCTGGGCAGGTATGCTCCCTGCGCC---------TCGGCGTTCGGGTCGAGGGCGTAC------------------------AGCTCCGGGGCGGAGGTGATCGGCATTGATTTGGGAACGACGAACTCTTGCGTC---GCTGTGATGGAGGGC---AAG---GGCGCCAAGGTGATCGAGAAC---GCC---------------GAA---GGTGCGAGAACGACTCCCTCTGTGGTCGCATTCACG---GACAAGGGAGAG---------------------AAGCTCGTTGGAGTTCCGGCG---------------------------------------------------------------------------------------------------------------AAGAGGCAGGCGGTGACCAACCCCATGAACACCCTCTACGCGACGAAGCGCTTGATAGGGAGGAGGTTC------GAGGACCCCATGACGAAGAAGGAG---GCGGAGTCCGTTCCTTACAAGATCGTCAGC---------------------------GGC---TCCTCGGGC---GACGCCTGGGTCGAG---GCC------------GGAGGGCAGCAGTACTCCCCCAGCCAGGTCGGTGCGTTCGTTCTGCAGAAGATGAAGGAGACCGCGGAGGCTTACCTG---GGCAGGAAAGTCACCCAGGCCGTGGTCACGGTCCCTGCTTACTTCAACGACGCGCAGAGGCAGGCCACCAAGGACGCCGGCAAGATCGCTGGCTTGGACGTGCTGAGGATCATCAACGAGCCCACCGCCGCGGCCCTAAGCTACGGGATGGAC---AAG------------------------------------------------------------------------------------------------------------------------------------------------------AAGGAG------------GGCCTCGTCGCCGTCTTTGACCTCGGGGGAGGAACCTTCGATGTGTCCATCCTGGAGATCTCCGGAGGAGTCTTCGAGGTGAAGGCGACCAACGGAGACACCTTTTTGGGTGGAGAGGACTTTGACAACGTCCTCCTCCACTACATGGCGGACGAGTTCAAGAAGGAGCAGAGC---------ATT------------------------------------------------------------------------------------------------------------------------------------------------------------------------------------------GACCTCCTCCAGGACAAGCTTGCCGTGCAGAGGCTCAGGGAGGCCGCCGAGAAGGCCAAGTGCGAGCTTTCCTCCACCTCCCAG---------------------------------------------------------------------------ACGGACATTAACTTGCCTTTC---------------------------------------------------------------ATCACTGCCGAT------------------------------------------------GCCACTGGGGCAAAGCACTTGAACGTCCAGATCACCAGGTCCAAGTTCGAGGCCCTGGCCAACAGCCTGATCGAGAGGACGAGGCAGCCCTGCCTGAACTGCATCAAGGACGCCGGCATCTCCACCTCCGACATCAGCGAGGTCATCTTGGTGGGAGGAATGTCCCGTATGCCAAAGGTGCAGGAGGTCGTCAAGGAGATCTTCAAGAGGGACCCA---AGCAGGGGCGTGAACCCCGACGAGGTCGTCGCGTCCGGTGCCGCCATCCAGGGCGGAGTCCTGAGAGGT------------GACGTGAAG------GACATCCTCCTCTTAGACGTGACCCCCCTTTCCTTGGGAATCGAGACGCTCGGAGGAGTCTTCACCAGGCTCATCACCCGTAACACCACGATCCCGACGAAGAAGAGCCAGGTCTTCTCCACGGCGGCGGACAACCAGACTCAGGTCGGCATCAAGGTCCTGCAGGGAGAGAGAGAGATGGCCGCG------GACAACAAGATGCTGGGCCAGTTCGACCTGGTC---------GGCATCCCTCCCGCGCCTCGCGGGGTCCCCCAGATCGAGGTCACCTTCGACATCGACGCGAACGGAATCGTCAACGTCAACGCGAGGGAC---------AAGGCCACCGGAAAGGAGCAGCAGATCACCATCCAGTCCTCGGGC---GGATTGTCCGACGGGGACATCGAGCAGATGGTGAGGGACGCGGAGATGTTCGCCAGCAAGGACAAGGAGAGGAAGGAGCTCATCGAGGCCAAGAACACCGCGGACAACCTCGTGTACTCCTCCGAGAAGAGCTTGGACGAGCACAAGGACAAGCTCCCCCAGGCCGTTGTCGACGAGATCACCGCCGCCATCACGGACACCAGGACGGTCGCCCAG---------ACGGAGAACGTG---------------------GAGGACATCAACAAGAAGGTCGATGCCTTGCAGAAGGCCGTCATGAAGATCGGCGAGGAGCTGTCCAGGCAGGCCGGAGGGAACAACACTGCCGAGGGCGGTGCCCAG---------------------------GACGCCGGTGCCCAGGAC------------GCCGGTGCCCAGGACGCCGAGTACACCAAGGCCGACGAGGAGAAGAAGGAGGATAAG---------------------------------------------------------------------------------------------
>436017_Olucimarinus@ABO95865.1
ATGCGGCGG---TTTTTGCGCGAGAGCGCGGCGCGGGCGACGAGAAGCGCGGTGCACAGATATGCGGCGCGA------------------------------------------------------------GACGCGATCGCGCCCGAGGGTGGATGGTTGAACGCG---------------------------------AGAGCGGCGTCG---------GCGGCG---TTTACGCGCGGGTAC------------------------GCGAAGGGCGGCGACGTCATCGGGATCGATCTCGGAACGACGAACTCGTGTGTG---GCGGTGATGGAGGGA---AAG---AATGCGCGCGTGATCGAGAAC---GCC---------------GAG---GGCGCGCGAACGACGCCGTCGATGGTGGCGTTCACG---GATAAGGGGGAG---------------------CGTTTGGTCGGGCAGCCGGCG---------------------------------------------------------------------------------------------------------------AAGCGGCAGGCGGTGACGAACCCGACGAATACCTTGTACGCGACGAAGCGTCTCATTGGGCGCACGTTC------GAGGACGAGCACACGCAAAAGGAA---GCCAAGCTCGTGCCGTATGAAATTGTCAAG---------------------------GCG---TCGAACGGC---GACGCCTGGGTTGCC---GCC------------GGTGGGAAGCAATATTCTCCCTCCCAGGTGGGCGCCTTCGTGTTGCAAAAGATGAAGGAAACGGCGGAGGCGTACTTG---GGACACGGCGTGTCGCAAGCCGTCGTCACCGTGCCGGCGTATTTCAACGATGCTCAAAGACAGGCGACGAAGGATGCGGGTAAGATTGCCGGTCTCGACGTTCTTCGCATCATCAACGAGCCTACTGCTGCCGCGCTTTCGTACGGCGTCGAC---AAG------------------------------------------------------------------------------------------------------------------------------------------------------AAGGAG------------GGCCTCGTCGCCGTCTACGATTTGGGTGGCGGTACCTTCGACGTCTCCATCCTCGAGATTTCCGGCGGTGTGTTCGAAGTCAAGGCCACGAATGGTGATACGTTCTTGGGTGGGGAAGATTTCGACACCGTATTGTTGGACCATTTCGTTGATAACTTCAAGAAGGACCAAGGC---------ATC------------------------------------------------------------------------------------------------------------------------------------------------------------------------------------------GACCTCAAGCAAGACAAGCTCGCCGTGCAGCGTCTCCGCGAAGCCGCTGAAAAGGCGAAGATTGAGTTGTCTTCCGCGCAAAGC---------------------------------------------------------------------------ACGGACATCAACTTGCCGTTC---------------------------------------------------------------ATCACTGCCGAT------------------------------------------------GCGTCGGGCCCGAAGCACATGGCGATGACGCTCTCGCGCGCCAAGCTCGAAGAGCTCGTGGGTAGTCTTCTCGAGCGCACCAAGCAACCGTGCAAGAACTGCTTGAAGGATGCGGGTGTGAGCACGGGTGAAATCTCCGAAGTGTTGCTCGTCGGTGGTATGTCTCGCATGCCCAAGGTGCAAGGTATCGTCAAAGATCTCTTCGGCCGCGACCCG---AGCAAGGGGGTGAACCCGGATGAAGTCGTCGCCATGGGCGCCGCCATCCAAGGGGGCGTCCTTCGCGGC------------GACGTCAAG------GACATTTTGCTCTTGGACGTCACCCCGCTCTCTCTCGGCATCGAAACCTTGGGTGGTGTGTTCACGCGCTTGATCAGCCGTAACACCACGATTCCGACGAAGAAGAGTCAAACGTTCTCCACCGCTGCTGACAACCAAACTCAAGTCGGCATCAAGGTGTTGCAAGGCGAGCGAGAGATGGCGGCG------GATAACAAGACACTCGGCCAGTTCGACCTCGTC---------GGCATCCCGCCCGCGCCGCGCGGCGTCCCGCAAATTGAAGTCACGTTCGACATCGACGCCAACGGCATCGTGAACGTGAGCGCCAAGGAC---------AAGGCTACGAATAAGGAACAAAAGGTCACCATTCAGTCCTCTGGC---GGTTTGTCCGACGCGGACATCGAGCAAATGGTTCGCGACGCGGAGTCGCACGCTGAGTCCGACAAGCAGAGAAAGGAACTCATTGAAGTGAGAAACGAGGCTGATACGTTGGTTTACAGCGCCGATAAGAACTTGAGCGAGCACGGCGACAAGTTGCCGCAAGACGTCAAGGACGCCATCACCAACGCTCAAGCCGAGGTGCGCTCCGCGGCCGAG---------GGCGAAGACCTC---------------------GCCAAGCTCCGCGAAGCGATCAATGGTCTCCAACAAGCCGTGATGAAGATCGGCGAGGCGCTTAACGCCGGCGGTGCCGCCTCGGGCGCCGCATCCGAGGGGAACACG------------------------------------------------------TACGAAGGCGAGACCGTCTCCGAGGAAAAGAAGGAGGGCGAAAAG------------------------------------------------------------------------------------------------------------
>3075_Aprotothecoid@RMZ57090.1
ATGCTGAGTCAGGCGGGTCGGCGGCTCGGGAAGAGCCTGCTCCGCCTGAGCCCGGAGTCATCGATTTCT---------------------------------------------------------------GCATATAAATGCAACGCCACATCATGGACGGACAGC---------------------------------CTGCGGTGCTTC---------GGGTCC---ACCGTGAGCCGATCC------------------------GCCGCAGGGAATGAGGTCATCGGCATCGATCTGGGCACCACCAACTCTTGCGTG---GCTGTCATGGAGGGC---AAG---GTGGCCAAGGTGATTGAGAAC---GCG---------------GAG---GGGCAGCGCACCACGCCCTCCGTGGCGGCCTTCACC---GAGTCCGGCGAG---------------------CGCCTGGTGGGCCTGCCCGCC---------------------------------------------------------------------------------------------------------------AAGCGCCAGGCCATCACCAACCCCACCAACACCGTGTACGCGACCAAGCGCCTGATTGGCCGCGCCTTC------GACGATGCCGAGGTGCAGAAGGAG---CGCAAGATGGTGCCCTACAACATCGTGCGC---------------------------GCC---GACAATGGC---GACGCGTGGGTGGAG---GCC------------GGCGGCCAGCGCTACTCCCCCTCCCAGGTCGGCGCCTTCACGCTGCAGAAGATGAAGGAGACCGCGGAGCGGTACCTG---GGCCGCCCCGTCTCCCAGGCGGTGGTCACCGTGCCCGCCTACTTCAACGACCACCAGCGCCAGGCGACCAAGGACGCGGGGCGCATCGCCGGCCTGGACGTCCTCCGCATCATCAACGAGCCCACCGCCGCGGCGCTGTGCTACGGCGCAGAC---AAG------------------------------------------------------------------------------------------------------------------------------------------------------AAGGAG------------GGCCTGGTGGCGGTGTACGACCTGGGCGGCGGCACCTTTGACGTGTCCATCCTGGAGATCTCCGGCGGCGTGTTCGAGGTCAAGGCCACCAACGGCGACACCTTCCTGGGCGGGGAGGACTTTGACAATGCGCTGCTGAGCCACATCGTGGAGGAGTTCCGCCGCTCCGACGGC---------ATC------------------------------------------------------------------------------------------------------------------------------------------------------------------------------------------GACCTGTCCAAGGACAAGCTGGCGGTGCAGCGCTTGCGCGAGGCAGCGGAGAAGGCCAAGTGCGAGCTGTCCTCCGCCTCCTCC---------------------------------------------------------------------------ACCGACATCAACCTGCCCTTC---------------------------------------------------------------ATCACCGCCGAC------------------------------------------------GCCACGGGCCCCAAGCACTTGCAGCTGACCCTGACGCGGTCCAAGTTCGAGACCCTGGTCAAGCCGCTCCTGGACCGCACTGTGCAGCCCTGCCACAGCGCGCTCAAGGACGCGGGCGTCACCGCCAAGGACGTGAACGAGGTGCTGTTGGTGGGCGGCATGACGCGCATGCCCCGCGTCCACGAGCTGGTGCGCACCATCTTCTCCAAGGAGCCC---AATAGGTCCATGAATCCCGACGAGGTGGTGGCCATGGGCGCCGCCATCCAGGGCGGCGTGCTGCGTGGC------------GACGTTAAG------GACATCCTGCTGCTGGACGTCACCCCCCTGTCCTTGGGCATCGAGACACTGGGTGGCGTCATGACCAAGCTGATCACGCGCAACACCACCATCCCCACCAAGAAGAGCCAGGTGTTCTCCACCGCTGCCGACAACCAGACGCAGGTGGGCATCAAGGTCTTCCAGGGCGAGCGCGAGATGGCCGGC------GACAACAACATGCTGGGGCAGTTCGACCTGGTG---------GGCATCCCGCCCTCCCCGCGCGGCGTGCCCCAGATCGAGGTGACCTTTGACATCGACGCCAACGGCATCGTGCATGTGGCCGCCAAGGAC---------AAGTCCACGGGCAAGGAGCAGTCCATCACCATCCAGTCCAGTGGC---GGCCTGTCCGAGTCCCAGATCCAGAGCATGGTGTCGGACGCGGAGCGCTTTGCAAGCGAGGACGCGGAGCGCAAGGCCCAGATCGATGCGAGGAACGACGCTGACGCGGCACTGTACTCCGCCGACAAGAGCTTGGCGGAGTACAAGGACCGCCTGCCGCAGGCGGTGGTGGACGAGATCGAGGCGGCCGCCGCCGACCTGCGGGGGGCGCTTGAG---------TCCGCCTCTTCC---------------------GCGGACCTCAAGGAGAAGGTGACCGCGCTGCAGACCGCCTCCATGAAGATCGGGTCCTCCCTGTCCGGGCAGGCGGGCGCCGCCGGCGCC---------------------------------------------------------------------------GAGAACGTTCAAGATGCGGAGGTGAAGGACAAGAAGGAG---------------------------------------------------------------------------------------------------------------
>35688_Ppurpureum@KAA8491802.1
[truncated: 89,473 more chars]
