# Supplementary material for: Components of iron–Sulfur cluster assembly machineries are robust phylogenetic markers to trace the origin of mitochondria and plastids
Source: PLoS Biol. 2023 Nov 8;21(11):e3002374. doi: 10.1371/journal.pbio.3002374 (PMC10631705; doi:10.1371/journal.pbio.3002374)
Supplement: S1 Data — (ZIP) [file pbio.3002374.s017.zip › S1 Data/Concatenations/ISC/ISC_Alpha_Euka_nucleic/alignments/Fdx_Alpha_Euka.nuc.fasta]

>12312345_Abacterium@PPR14893.1
ATG------------------------------------------------------------------------------------------------------------------------------------------------------------------------------------------------------------------------------------------------------------------------------------------------------------------------------------------------------------------------------------------------------------------------------------------------------------------------------------------------------------------------------------------------------------------------------------------------------------------------------------------------------------------------------------------------------------------------------------------------------------------------------------------------------------------------------------------------------------------------------------------------------------------------------------------------------------------------------------------------------------------------------------------------------------------------------------------------------------------------------------------------------------------------------------------------------------------------------------------------------------------------------------------------------------------------------------------------------------------------------------------------------------------------------------------------------------------------------------------------------------------------------------------------------------------------------------------------------------------------------------------------------------------------------------------------------------------------------------------------------------------------------------------------------------------------------------------------------------------------------------------------------------------------------------------------AGCGACGTATTA------------CATGTTAAT------------------TAC---ATTTTACCAAAT---GGC---GAA---AAAGTGGTTGTAGAAGCGAGTGAAGGTGATGACCTTTTAACCCTTGCACAT------------------------CGCAATAAA------ATA------GCA---CTTGAAGGGGCTTGTGAAGGAAGCCTTGCATGTTCAACTTGTCACGTTATTGTT---GATAAATCA---TACTTTTCAAAGCTA------------------GAA---------GAAGCAGTAGATGAAGAAGAAGATATGTTGGAT---TATGCTTTTGGTTTAACCGCAACATCACGCCTTGGTTGCCAAATTAAAATGTGTAAA---------------------------------------------------------------------------------------------------------------------------------------------------------AAATTAGACGGCATCACAGTAACACTGCCAGCACAAACACGTAACATGCAATTGGAGAAAATGCTA---------------------
>448386_Gchorda@PXF46157.1
ATG---------------------------------------------------------------------------------------------------------------------------------------------------------------------------------------------------------------CTGCGTCAGGCGCTTCTCCGCACCCTCCGGCGGGCG---------------------------------------------------------------------------------------------------------------------------------------------------------------------------------------------------------------------------------------------------------------------------------------------------------------------------------------------------------------------------------------------------------------------------------------------------------------------------------------------------------------------------------------------------------------------------------------------------------------------------------------------------------------------------------------------------------------------------------------------------------------------------------------------------------------------------------------------------------------------------------------------------------CGCGCAACAGCCGCACCGCGCGTCACGGGCGCGCGATCA------------------------------------------ATCGCCGCCGCGCGCCGAGGCGTG------------------------------------------------------------------------------------------------------------------------------------------------------------------------------------------------------------------------------------------------------------------------------------------------------------------------------------------------------------------------------------------------------------------------------------------------------------------------------------------------------------------------------------------------------------------------CACTGCTCGCCCCCCGCCGCGCACGGCTACGACCCG---------------------------------------CGCCGC---------GTGGACCCGTCCACGGCCATT------------GCTCTCACC------------------TTT---GTGGACCGCGAC---GGC---GCG---CGGCACGCCTTGAAGGCGCCCCCGGGCGCCTCCCTGCTGGAGGTGGCGCAC------------------------GCGAATCAC------ATC------GAT---TTGGAGGGCGCCTGTGAGGGAAGTTTGGCGTGTTCCACCTGCCACGTTTACTTG---GATCAGCCG---TCGTTCGACCTACTT------------------GCC---------GAGCCGTGCGACGACGAAAACGACATGCTCGAC---CTCGCCTTTGCGCTCACCGAGCTCTCCAGGCTGGGCTGTCAGGTCAAGATGAACCCG---------------------------------------------------------------------------------------------------------------------------------------------------------CAATTAGAGGGAATGCAAGTTACACTGCCGCCCGCCACCCGAAACATGGCTGTGGACGGTTTCGTTCCACAGCCGCAT---------
>2769_Ccrispus@CDF37708.1
---------------------------------------------------------------------------------------------------------------------------------------------------------------------------------------------------------------------------------------------------------------------------------------------------------------------------------------------------------------------------------------------------------------------------------------------------------------------------------------------------------------------------------------------------------------------------------------------------------------------------------------------------------------------------------------------------------------------------------------------------------------------------------------------------------------------------------------------------------------------------------------------------------------------------------------------------------------------------------------------------------------------------------------------------------------------------------------------------------------------------------------------------------------------------------------------------------------------------------------------------------------------------------------------------------------------------------------------------------------------------------------------------------------------------------------------------------------------------------------------------------------------------------------------------------------------------------------------------------------------------------------------------------------------------------------------------------------------------------------------------------------------------------------------------------------------------------------------------------------------------------------------------------------------------AACGAC---------GACGACCCGGCCGCGCAGGTC------------ACCGTCACG------------------TTC---GTCGACCGCGAG---GGC---GCG---GAGCGTGTCGTCACCGCAAAGCCCGGCTTGTCGCTGCTCCAGATCGCACAC------------------------GCGAACGCC------GTA------GAC---CTCGAGGGCGCGTGCGAGGGCAGCCTCGCATGCTCCACGTGCCACGTCTACCTC---GAGCAGAGC---GCGTTCGACGCGCTC------------------GAT---------GACCCCTGCGATGACGAGAACGATATGCTCGAC---CTCGCGTTCGGCCTCTCGGAAGTATCACGCCTGGGATGCCAGGTCAATGTCACCACT---------------------------------------------------------------------------------------------------------------------------------------------------------GATCTTGACGGCATTCGAGTAACGCTCCCCCCTGCCACACGAAATATGGCCGTCGACGGATTCGTCCCGCAACCGCAC---------
>505711_Agodoyi@KAF0852313.1
ATG------------------------------------------------------------------------------------------------------------------------------------------------------------------------------------------------------------------------------TTGCGTCAAGTG---------------------------------------------------------------------------------------------------------------------------------------------------------------------------------------------------------------------------------------------------------------------------------------------------------------------------------------------------------------------------------------------------------------------------------------------------------------------------------------------------------------------------------------------------------------------------------------------------------------------------------------------------------------------------------------------------------------------------------------------------------------------------------------------------------------------------------------------------------------------------------------------------------------TTTCGGTTGACAATGGCACCGACGACGACGATGGCGACGACG------------------------------------------ATTATGCGAATGCGGCGATCGTGC------------------------------------------------------------------------------------------------------------------------------------------------------------------------------------------------------------------------------------------------------------------------------------------------------------------------------------------------------------------------------------------------------------------------------------------------------------------------------------------------------------------------------------------------------------------------CATGCGGTTCCGGTACGG---------------------------------------------------------CGGTTT---------TCCTCGGTGGCGCGAGGTGTG------------TCGATTACG------------------TTT---TGTGACAAATCG---GGG---AGT---CGAAAGACGGTTGTGTGCAAGCCTGGTGAGTCGCTGTTGGAGATTGCACAT------------------------GCGAATGAA------GTG------GAT---TTGGAGGGTGCGTGCGAGGGATCGTTGGCATGTTCGACGTGTCATGTCATTCTG---GAACAGTCT---GTGTATGACAAGCTC------------------GAG---------GAGCCGTCGGATGAGGAGAATGATATGCTGGAT---CTTGCGTTTGGACTTACAGAGACTTCAAGGCTGGGGTGCCAGGTTAGAGTCACCAAT---------------------------------------------------------------------------------------------------------------------------------------------------------GATATGGACGGAATGGTCGTCAGGCTGCCATCCGCTACTCGAAATATGGCCGTCGATGGGTATGTCCCAAAACCCCAC---------
>3218_Ppatens@PNR47609.1
ATG------------AGG---------------------------------------------------------------------------------------------------------------------------------------------------------------------------GGATTGAGAGTAGCAACAGGGTTGGCAGCTCGATTGCTACAGCATGGAAGAGTTGCGGAATTGAGGACGGGT------------------------------------------------------TCAGTAGGGATT---------------------------------------------------------------------------------------------TTCAGGTCACTTGTC---------------------------------------------------------------------------------TGCAACAATCCGAGCGCAACATATGACAGCTCTTTAAATTCTAGGGTTTCG---------------------------------GATACGTGCGGCTTT---------------------------------------------TCTTCTAGAGTGTCTATTCAGGGCAGCTCTTGT------------------------------------------------------------------------------------------------------------------------------------------------------------------------------------------------------------------------------------------------------------------------------------------------------------------------GCTCCTCGGCACGAA---------------------------------------------------------CCCGGTTTCGTT---------TCGAACGTCTCTTTGGGGGCTTCGGGAGAAATCGTTGAACCTAACAAATTTATACTTTCA------------------------------------------TATCTGGGCTCTTCTCAGTTGTTT------------------------------------------------------------------------------------------------------------------------------------------------------------------------------------------------------------------------------------------------------------------------------------------------------------------------------------------------------------------------------------------------------------------------------------------------------------------------------------------------------------------------------------------------------------------------CCACCGGGAAGGTCGAATGGGTTCTCGACTTCAGCA---------------------------------GCTGCGACGCCA---------GAAGCGGACGCGGAGAAGATT------------TCAGTTACA------------------TTT---GTGAACAAAGAC---GGC---GAG---GAAACAGAGATCAAGGTTCCGGTAGGTATGTCGATGCTGGAAGCTGCACAT------------------------GAGAATGAC------ATT------GAA---CTTGAAGGTGCTTGTGAGGGATCGTTGGCATGTTCCACTTGTCATGTGATCATCACAGACGAGGAG---CTATACAACAAACTT------------------CCA---------GAGCCTACAGACGAAGAGAATGATATGTTGGAT---CTTGCGTTTGGCTTGACGGAGACTTCCCGATTAGGATGCCAAGTGATTGCTAAGCCT---------------------------------------------------------------------------------------------------------------------------------------------------------GAGCTGGATGGTTTGCGGCTTGCTCTCCCTGCCGCTACCCGCAATTTTGCAGTTGATGGTCATGTTCCGAAGCCACAC---------
>3075_Aprotothecoid@RMZ54237.1
---------------------------------------------------------------------------------------------------------------------------------------------------------------------------------------------------------------------------------------------------------------------------------------------------------------------------------------------------------------------------------------------------------------------------------------------------------------------------------------------------------------------------------------------------------------------------------------------------------------------------------------------------------------------------------------------------------------------------------------------------------------------------------------------------------------------------------------------------------------------------------------------------------------------------------------------------------------------------------------------------------------------------------------------------------------------------------------------------------------------------------------------------------------------------------------------------------------------------------------------------------------------------------------------------------------------------------------------------------------------------------------------------------------------------------------------------------------------------------------------------------------------------------------------------------------------------------------------------------------------------------------------------------------------------------------------------------------------------------------------------------------------------------------------------------------------------------------------------------------------------------------------------------------------------------------------------------------------------------------------------------------------------------------------------------------------------ATGGAGATTGCGCAC------------------------GACAACGAC------GTG------GAC---CTAGAATGTGCATGCGAGGGCTCCCTGGCATGCTCCACATGCCACGTAATCGTGGAGTCCCAAGAA---CAGTTTGACAGCCTG------------------CCA---------GAGGCGACGGACGACGAGAACGACATGCTGGAC---CTGGCCTTTGGGCTCACTGAAACCTCGCGCCTGGGCTGCCAGATCATCACCACCCCA---------------------------------------------------------------------------------------------------------------------------------------------------------GAGCTGGACGGGTTGCGGGTCCGCATCCCCAGCTCCACCCGGAACTTTGCGGTGGACGGCTACGTGCCCAAGCCCCAC---------
>1764295_Cprimus@QDZ26063.1
ATG---------------------------------------------------------------------------------------------------------------------------------------------------------------------------------CCCGCGCCGCCGTTGAGGCTGGAACTCCGTTGGGGTGCCTCCTTGGCTCACCGTTCTCTTTCTTCGGTGGCGGCTCCGACG---------------------------------------------------------AGCGGCAGG---------------------------------------------------------------------------------------------------------------------------------------------------------------------------------------------------------------------------------------------------------------------------------------------------------------------------------------------------------------------------------------------------------------------------------------------------------------------------------------------------------------------------------------------------------------------------------------------------------------------------------------------------------------------------------------------------------------------------------------------------------------------------------------------------------------GCACTCAAGTTTGCGGAATCAGCGCGGTCAGCAAAAGGAGTTGTTGAG------------------------------------------CCACTTGGTGGCGCCGCGAGTTGC------------------------------------------------------------------------------------------------------------------------------------------------------------------------------------------------------------------------------------------------------------------------------------------------------------------------------------------------------------------------------------------------------------------------------------------------------------------------------------------------------------------------------------------------------------------------CTGACTACGCAGGTGAGGGGGCACAGGGGGGAGTCT---------------------------------CTGCTTGGTGCA---------GACTTCAACGCGGAAACCATA------------ACGGTGACG------------------TTC---ATAGACAAGGAT---GGG---GAG---GAGGAAGTCATAGAGGCGCCAGTGGGCAAGAGCCTCCTCGAGATTGCTCAC------------------------ATGAACGAT------ATC------GAG---CTCGAGGGTGCTTGCGAAGGGTCTCTGGCTTGCTCCACTTGCCACGTGATCGTGGAGGACGAGGAG---CAGTTCGATCTGCTG---GACGAGATTGGC---CAG---------GAGCCCACGGACGATGAGAACGACATGCTCGAC---CTTGCCTTTGGCCTGACGGAGACCAGCAGGTTGGGGTGCCAAATCATTTGCTGCCAC---------------------------------------------------------------------------------------------------------------------------------------------------------GAGCTCGAGGGCCTCAGGGTGAGAATCCCGAGCGCGACCAGAAACATGGCGGTCGACGGCTTCGTTCCGAAGCCTCAC---------
>3197_Mpolymorpha@PTQ39234.1
ATGGGCCGATCA---CGACTTGTCAACAGTTTT---CAGCCCCTAGGCAGGATCTACTCTCATCGA------------------------------------------------------------------------------------------------------TTGCCCATCTTCAGCGTGAAGCACAGCGATGGGTGGTCCAAAGATCCGGCCACGTTAGCAGCATCCGAGCAGTCCTGTTCTATTTCCGCTGAT---------------------------------------------------------TCAGGAAGG------------------------------------------------GGC---------------------------------------------------------------------------------------------------------------------------------------------AACGTCAGCTCTCAAGATTTTTCTGCGGTAGAATCCTCTCGCCGGAAC------------------------------------------------------------------------TATTTGACCGAGCAAATTTCGACCCGAAGAATCCATGTGTCTGCATCAACC---------------------------------------------------------------------------------------------------------------------------------------------------------------------------------------------------------------------------------------------------------------------------------------------------------------------------GCCCCCGACCGG---------------------------------------------------------------------------------------------CTGTTCTACAATTCGCAATTTCTCAAACACCCATCTTCAGTAATTACA---------------------------------------TCTTTGGTAGCACGAGCAGCTTCCCAC------------------------------------------------------------------------------------------------------------------------------------------------------------------------------------------------------------------------------------------------------------------------------------------------------------------------------------------------------------------------------------------------------------------------------------------------------------------------------------------------------------------------------------------------------------------------TGCGAGCAGAGATGCGGATTGTCAACA------------------------------------------AGAGCTGGTCAT---------TCTGGAGACAAAGAAACGATA------------TCTGTGACA------------------TTT---GTGGATAAAGAT---GGC---GAT---GAGACAACTATCAAAGTCCCAGTGGGCATGTCCATGCTCGAAGCTGCTCAT------------------------GAGAATGAT------ATT------GAA---CTCGAAGGTGCTTGTGAAGGATCTTTGGCTTGTTCAACATGTCACGTCATAGTCATGGATGAGGAC---GTGTATGGGCAATTG------------------CCA---------GAGCCAACAGACGAGGAGAACGATATGCTGGAT---CTTGCGTTCGGATTGACAGAAACGTCTAGGTTAGGGTGTCAGGTGATTGCTCAACCA---------------------------------------------------------------------------------------------------------------------------------------------------------GAGCTCGATGGGTTGCGGCTTGCACTTCCTGCAGCAACCAGAAATTTTGCCGTTGATGGTCATGTTCCTAAGCCTCAT---------
>3702_Athaliana@AEE84398.1
ATGGTCTTCCAT---AGGCTATCAAGA---------------TTAGGTTCTCGCATTGTTAAAGAG---------------------------------------------------------------------------------------------------------------------CTCCCAAGAGAGAGACATTTGTCAATGTGTGGAAAGAGGATTCTTCAAAGGTCTTATGGCCAGTATCTTCAATCTTCG---------------------------------------------------------------------------------------------------------------------------------------------------------------------------------------------------------------------------------------------------------------------------------------------------------------------------------------------------------------------------------------------------------------------------------------------------------------------------------------------------------------------------------------------------------------------------------------------------------------------------------------------------------------------------------------------------------------------------------------------------------------------------CCAATG------------------------------------------------------------------------------------------------------------------------------------------------------------------------------------------CTGCAAAGGCAAACTAGGAGTTTT------------------------------------------------------------------------------------------------------------------------------------AAG---------------------------------------------------------------------------------------------------------------------------------------------------------------------------------------------------------------------------------------------------------------------------------------------------------------------------------------------------------------------------------------------------------------------------------GAAGCATTATTCTCGAATAATCATAAGTTTTGTACATCT------------------TTCAGCACTACCTCTGAGAAAGGT---------GGCGAAAAAACAGAAAAGATA------------AACGTTACC------------------TTT---GTTGATAAAGAT---GGA---GAG---GAAATTCATATCAAGGTTCCAGTAGGAATGAACATCCTTGAAGCTGCTCAT------------------------GAAAATGAT------ATA------GAA---CTCGAAGGGGCATGTGAAGGTTCTCTAGCGTGTTCAACCTGCCATGTGATTGTTATGGACACCAAA---TACTACAACAAACTC------------------GAA---------GAACCAACAGATGAAGAGAATGATATGCTAGAT---CTCGCTTTCGGGTTAACAGCAACGTCGCGATTGGGATGTCAAGTCATCGCAAAACCA---------------------------------------------------------------------------------------------------------------------------------------------------------GAGCTAGATGGAGTACGCCTAGCCATTCCTTCAGCTACTAGAAATTTTGCGGTTGATGGGTTTGTTCCAAAACCTCAC---------
>39947_Osativa@KAF2921136.1
ATG------------------------------------------------------------------------------------------------------------------------------------------------------------------------------------------GGCCTCAAGGCCCACAAAATCACGGCCCACGAGTTGCTTCCAGACTCCACGGCTCAGCCTCTGCCACGGCGG------------------------------------------------------------------------------------------------------------------------------------------------------------------CGACACCCGACTTCTCCTTCTCCTCTT---------------------------------------------------------------------------CCCCCGCCGTCGTGGAAGGGAGGAGAGCGGCGGCGCCGGCCA---------------------------------------------------------------------------------------CCGGCCACCGGAAGGGTT------------------------------------------------------------------------------------------CGGGAG---------------------------------------------------------------------------------------TGG------------------------------------------------------------------------------------------------------------------------------------------------------------------------------------------------------------------------------------------------TGGTGTTGGGTAGTGAAGTCGGCTGCGGCGATGTTGTCCAGGATCTCGCAGCTCGGGGCGCGGCTT------------CTGCGCGAGAACAGAGCTGGGAATTTGGCAAGCAGTACAACCAGCTATTATCGAGGT---------------------------------------------------------------------------------------------------------------------------------------------------------------------------------------------------------------------CAACTCAGCCGACGT------------------------------------------TTTGTC---------------------------------------------------------------------------------------------------------------------------------------------------------------------------------------------------------------------------------------------------------CCAACGAAGAACATCTTATTCTCCACAGCAACAACTAGTAGTGAT------------------------------------------CGTGACGATGGC---------AGTCAGAGCAAGGAGAAGATC------------TCTGTAACA------------------TTT---GTGAACAAGGAT---GGC---ACA---GAGCAGACAATCAGTGTCCCTGTTGGAATGTCCATCTTAGAAGCTGCTCAT------------------------GAAAATGAC------ATC------GAA---CTTGAAGGAGCATGTGAAGGTTCACTTGCGTGTTCAACCTGTCATGTCATAGTTATGGATGTAAAT---TATTATAATAAGCTA------------------GAA---------GATCCAACAGATGAAGAAAATGATATGCTTGAC---CTTGCATTTGGACTTACAGAAACGTCTCGTCTTGGCTGTCAAGTGATAGCAAAGCCA---------------------------------------------------------------------------------------------------------------------------------------------------------GAACTTGATGGCATGCGACTGGCATTACCAGCAGCTACACGAAACTTTGCGGTGGATGGCTTTGTACCAAAACCACAC---------
>37360_Pbrassicae@CEO98350.1
ATG---------------------------------------------------------------------------------------------------------------------------------------------------------------------------------------------CAT------------GTCGTCGCGCGACGCCTGTTGCGGCGTTCGCTGGCCGCG------------------------------------------------------------------------------------------------------------------------------------------------------------------------------------------------------------------------------------------------------------------------------------------------CGTTGGATGTCG---------------------------------------------------------------------------------------------------------------------------------------------------------------------------------------------------------------------------------------------------------------------------------------------------------------------------------------------------------------------------------------------------------------------------------------------------------------------------------------------------------------------------------------------------------------------------------------------------------------------------------------------------------------------------------------------------------------------------------------------------------------------------------------------------------------------------------------------------------------------------------------------------------------------------------------------------------------------------------------------------------------------------------------------------------------------------------------------------------------------------------------------------------------------------------------------------------------------------------------------------------------------------------------------------------------------------------------------------------GAGGGC---------GGCGCCGGGAAGCAGACGATC------------TCGGCAATA------------------TGG---GTGGAGCCGTCG---GGG---CAG---GAGACGCCGACCCGGCTGGAAGTCGGGGAGAACCTGCTGAACGCCGCCCAC------------------------GCCAACGAT------ATC------GAC---CTGGAGGGCGCCTGCGAGTGCTCGCTGGCCTGCTCGACGTGCCACGTGGTCCTC---GAGCCGAAG---GTCTACGAAGCGCTG------------------CCC---------GAGCCGTCCGACGAGGAGAACGACATGCTGGAT---ATGGCGTACGGCCTGACGGAAACGTCGCGCCTGGGCTGCCAGGTCATCGTCCGGCCC---------------------------------------------------------------------------------------------------------------------------------------------------------GACATGGACGGCATGCGGATCAAGCTGCCGGCGGCGACCAGGAATTTCGCCGTCGACGGGTTCGTCCCGAAACCGCACCAC------
>436017_Olucimarinus@ABP00070.1
------------------------------------------------------------------------------------------------------------------------------------------------------------------------------------------------------------------------------------------------------------------------------------------------------------------------------------------------------------------------------------------------------------------------------------------------------------------------------------------------------------------------------------------------------------------------------------------------------------------------------------------------------------------------------------------------------------------------------------------------------------------------------------------------------------------------------------------------------------------------------------------------------------------------------------------------------------------------------------------------------------------------------------------------------------------------------------------------------------------------------------------------------------------------------------------------------------------------------------------------------------------------------------------------------------------------------------------------------------------------------------------------------------------------------------------------------------------------------------------------------------------------------------------------------------------------------------------------------------------------------------------------------------------------------------------------------------------------------------------------------------------------------------------------------------------------------------------------------------------------------------------------------------------------------------------------------------ATC------------GAGGTGACG------------------TTC---GTCGAGCGCGAC---GGT---GAG---CGACGCGCGGTGCGCGGATTGATTGGCGAGAACCTGCTGGAGACGGCGCAC------------------------CGGCACGAC------GTC------GAG---CTCGAGGGCGCGTGCGAGGGCTCGCTCGCGTGTTCCACGTGCCACGTCGTGTTCGAGGACGAAAAA---GTGTTCGAGACGCTG------------------CCG---------GAGGCGTGCGACGACGAGAACGACATGTTAGAT---TTGGCGTACGGGTTGACGGCGACGTCGAGGTTGGGGTGTCAGGTGACGCTGGAGCGC------------------------------------------------------------------------------------------------------------------------------------------------------GGAGCGTTGGAGGGATGCGTCGTGATTTTACCGCGCGCGACGCGGAATTTCGCGGTGGACGGGTTCGTGCCGAAACCGCAC---------
>35688_Ppurpureum@KAA8495404.1
ATG---------------------------------------------------------------------------------------------------------------------------------------------------------------------------------------------------------------CGCGCATCAGCTCTTCTGCGGCCGCTGGGAAACTCCTGTCGTTTGCCTTGG------------------------------------------------------------GGAAGA---------------------------------------------------------------------------------------------------------------------------------------------------------------------------------------------------------------ACATGGGCGGCG------------------------------------------------------------------------------------------------------------------------------------------------------------------------------------------------------------------------------------------------------------------------------------------------------------------------------------------------------------------------------------------------------------------------------------------------------------------------------CCC---------------------------------------------------------------------------------------------------------------------------------------------------------------------------------------TTGGCTCCGGCGAGCAACCTGGCCTCCAAC------------------------------------------------------------------------------------------------------------------------------------------------------------------------------------------------------------------------------------------------------------------------------------------------------------------------------------------------------------------------------------------------------------------------------------------------------------------------------------------------------------------------------------------------------------------------CACACTCGCACCTGGCGCCGGGCACAC------------------------------------------GGAAATGAGCCT---------TACGACGAGTCGCGCGCAATC------------ACGGTTTAC------------------TTT---ATAGACCGCGAC---CAG---CGG---CGGATAGAAGTCAAGGCACCATTGGGCGCAAATATGCTCCAGGTCGCCCAC------------------------CGCAACGAT------ATT------GAC---CTGGAGGGAGCGTGCGAAGGATCCCTCGCGTGTTCAACCTGCCATGTGTACGTG---GACGACAAG---AATTTTACAAAGTTG------------------AAA---------GAGCCATGCGACGATGAAAACGACATGCTCGAC---CTTGCATTTGGACTCAAGGAAAACTCTCGGTTGGGTTGCCAAATAATAGCCACGCCG---------------------------------------------------------------------------------------------------------------------------------------------------------GAACTCGACGGTATGGAACTCAGACTACCGAGTGCGACGCGCAACATGGCTGTGGATGGCCATGTCCCGAAGCCCCAT---------
>3055_Creinhardtii@PNW75802.1
ATGCTTCGACAA------------------------------CTAGGTCTG------------------------------------------------------------------------------------------------------------------------------------GCGCTGCGTGCTCATGGCCTGGCCGTGAGCGGCGCCCCGATGTTGCAAAGCCGACTC------------------------------------------------------------------------------------------------------------------------------------------------------------------------------------------------------------------------------------------------------------------------------------------------------------------------------------------------------------------------------------------------------------------------------------------------------------------------------------------------------------------------------------------------------------------------------------------------------------------------------------------------------------ATC---------------------------------------------------------------------------------------------------------------------------------------------------------------------------------------------------------------------------------------------------------------------------------------------------------------------------------CTTCAGTCCTCCGCGGCGTCACTG------------------------------------------------------------------------------------------------------------------------------------------------------------------------------------------------------------------------------------------------------------------------------------------------------------------------------------------------------------------------------------------------------------------------------------------------------------------------------------------------------------------------------------------------------------------------TCCACCAGCGCATCAAACCAGCATGAG------------------------------------------TCGAGTCCTCCC---------GCAGAGGGGACAGAAACGGTA------------TCCATCACC------------------TAC---ATCGACAAGGAC---GGA---AAG---GAGCACACAGTAGCAGCGCCTATCGGGAAGAACCTGCTGGAGATAGCGCAT------------------------GAGAACGAA------ATC------GAC---TTGGAAGGCGCTTGCGAGGGCTCCCTCGCCTGCTCCACGTGTCACCTCATCTTCGAGGACGAGGCC---ACGTACAAGAAGCTG------------------CCT---------GAGCCGCACGAGGATGAGCTGGACATGCTGGAC---CTGGCCTTTGGGCTGACCGACACCTCGCGGCTGGGCTGCCAGGTGTTGGCCAGCAAG---------------------------------------------------------------------------------------------------------------------------------------------------------GATCTGGAGGGCGTGCGGGTGCGCATCCCCTCCGCCTCCCGCAACTTCTACGTGGACGGCCACAAGCCCAAGCCCCAC---------
>578462_Amacrogynus@KNE64169.1
ATG------------------------------------------------------------------------------------------------------------------------------------------------------------------------------------------------------------------------TCCCTGCTCCGCGCCGCCCTGCGACAGCACTTGACGCGCGCT---------------------------------------------------------------------------------------------------------------------------------------------------------------------------CTT---------------------------------------------------------------------------------------------------------------------------------------------------------------------------------------------------------------------------------------------------------------------------------------------------------------------------------------------------------------------------------------------------------------------------------------------------------------------------------------------------------------------------------------------------------------------------------------------------------------------------------------------------------------------------------------------------------------------------------------------------------------------------------------------GCGCCCATTGCGTCCCGTTCCTTC------------------------------------------------------------------------------------------------------------------------------------------------------------------------------------------------------------------------------------------------------------------------------------------------------------------------------------------------------------------------------------------------------------------------------------------------------------------------------------------------------------------------------------------------------------------------CACGCGACCGCCCTGCGCGCCCACGGC------------------------------------------------AAGGCG---------ACCGCCGGGTCGGGCGACTTC------------CACGTCACA------------------TTT---GTCACGGCCGAG---GGC---GAC---ACGGTCGTCGTCAAGGCCGACGAGAACGAGTCGCTGTTGGACGTGGCGCAC------------------------GCCAACGAC------ATT------GAT---CTCGAAGGCGCGTGCGAAGGGTCGCTGGCCTGTTCGACGTGCCATGTCGTCGTG---GACCCGGCG---TTCTACGACAAGATC------------------CCG---------GAACCGACCGACGAGGAGAACGATATGCTTGAT---TTGGCGTTTGGGTTGACCGACACGTCGCGGCTCGGGTGCCAAGTGGCCATGTGCAAG---------------------------------------------------------------------------------------------------------------------------------------------------------GAACTCGACGGGATCAAGGTCACGATTCCGAGCGCGACGCGAAACATGGCAGTGGATGGCTTCAAGCCAAAGCCCCAC---------
>246409_Rdelemar@EIE78430.1
ATG------------------------------------------------------------------------------------------------------------------------------------------------------------------------------------------------------------------------TCTTTACTGCGTTTGTTTACAAAGAAAGCCACTTTTAAACCT------------------------------------------------------------------------------------------------------------------------------------------------------------------------------------------------------------------------------------------------------------------------------------------------------------------------------------------------------------------------------------------------------------------------------------------------------------------------------------------------------------------------------------------------------------------------------------------------------------------------------------------------------------------------------------------------------------------------------------------------------------------------------------------------------------------------------------------------------------------------------------------------------------------------------------------------------------------------TCTTTGATTACATCAACAAGAACATTT------------------------------------------------------------------------------------------------------------------------------------------------------------------------------------------------------------------------------------------------------------------------------------------------------------------------------------------------------------------------------------------------------------------------------------------------------------------------------------------------------------------------------------------------------------------------TCCTTCACAAGAGCTGCATGGCATGGTAAAGAAGGAATC---------------------------------------------------TCTCGAGGTGAAGGTCCATAT------------ACAGTACAC------------------TTT---ATTACACCTGAA---GGA---GAG---CAGGTGGATGTGAAGGCAACAGATGGAGACACAATGTTAGATCTTGCACAA------------------------AGATACGAT------ATT------GAA---CTCGAATGTGCTTGTGAAGGGTCACTGGCATGTTCTACTTGTCATGTTATTTGC---GAGCCTGAA---TATTATGACAAAATG------------------GAA---------GAACCTTCAGATGAAGAAAATGATATGCTTGAT---TTAGCGTTTGGATTGACAGAAACTTCTCGTTTAGGTTGCCAAGTTGAAATGTGTAAG---------------------------------------------------------------------------------------------------------------------------------------------------------GATCTGGACGGTTTGACGGTCACTATTCCATCAGCAACTAGAAATTTGAGAGTAGACGGTTCCAAGCCAACACACCAT---------
>623744_Dtranslucida@TRY82947.1
ATGGCGGCG------------------------------------------GCCGTGGCGGTTTCC---------------------CGTGTGTCGCAGAGGCTCGGTGTT---------------------------------------------------------------------------------CGTGTCTTGCCGGTGTGCAGCATCTGTCCTTTCCTGCGGTCGCAG------------------------------------------------------------------------------------------------------------------------------------------------------------------------------------------------------------------------------------------------------------------------------------------------------------------------------------------------------------------------------------------------------------------------------------------------------------------------------------------------------------------------------------------------------------------------------------------------------------------------------------------------------------------------------------------------------------------------------------------------------------------------------------------------------------------------------------------------------------------------------------------------------------TTGTGTCCCGGAGCAGTTAACCGGAGAACTGCTGAGTCTTTCTGT------------------------------------------GCGCCGATGAGACGCCTGCAAACC------------------------------------------------------------------------------------------------------------------------------------------------------------------------------------------------------------------------------------------------------------------------------------------------------------------------------------------------------------------------------------------------------------------------------------------------------------------------------------------------------------------------------------------------------------------------GAAACAGGTGTGGGTCAGAGTGAAAGCAGTACAAGC---------------------------------GCACCCGAAGAG---------TCTTCACAGGAGCACATAGTG------------AATGTGGTG------------------TTC---GTGGATCGCTCT---GGG---TGC---AGGGTTCCGGTGCAGGGGAAGGTGGGGGATAACGTCCTCTATTTGGCTCAC------------------------AAAAACAAC------ATT------GAC---CTTGAGGGAGCTTGTGAGGCATCGCTAGCCTGCTCCACCTGCCACGTCTATGTA---AGCGATCAT---CACTACACTCAGCTC------------------CCC---------GAGCCAGAGGAACGGGAGGATGATATGCTGGAT---ATGGCGCCCCTGCTGCAGCAGAACTCTCGACTGGGTTGCCAGATCATCCTGACTCCG---------------------------------------------------------------------------------------------------------------------------------------------------------GAGCTGGAGGGCATGGAGCTTACACTGCCTAAGATCACACGCAACTTCTACGTTGATGGACACGTGCCAAAGCCACAC---------
>45264_Amillepora@XP_029209970.1
------------------------------------------------------------------------------------------------------------------------------------------------------------------------------------------------------------------------------------------------------------------------------------------------------------------------------------------------------------------------------------------------------------------------------------------------------------------------------------------------------------------------------------------------------------------------------------------------------------------------------------------------------------------------------------------------------------------------------------------------------------------------------------------------------------------------------------------------------------------------------------------------------------------------------------------------------------------------------------------------------------------------------------------------------------------------------------------------------------------------------------------------------------------------------------------------------------------------------------------------------------------------------------------------------------------------------------------------------------------------------------------------------------------------------------------------------------------------------------------------------------------------------------------------------------------------------------------------------------------------------------------------------------------------------------------------------------------------------------------------------------------------------------------------------------------------------------------------------------------------------------------------------------------------------------------------------------------------------------------------------------------------------------------------------------------------------------------------------------------------------------------------ATGGAAGGAGCTTGTGAGGCTTCATTGGCTTGTTCTACATGCCATGTGTACGTG---AAAGAAGAC---TATTTTGACCAGCTT------------------CCA---------GAACCAGACGAGAAGGAAGATGATATGTTAGAT---ATGGCTCCGTTTCTTCAAGAAAACTCACGATTAGGATGTCAGATCATTTTGGCAAAG---------------------------------------------------------------------------------------------------------------------------------------------------------GATTTGGAAGGTCTTGAGGTCACTTTGCCCAAGGCGACAAGAAACTTTTATGTCGATGGACATGTTCCACAACCCCAC---------
>45351_Nvectensis@XP_001635972.2
ATGTTTACAGCT------------------------------TTACGA---GGCCTTTCCTTTGCA---------------------GGGGAAGCTATAAGAAAA---------------------------------------------------------------------------------------------------------------------GCAGTACGGTCTAGCAGATACCAA------------------------------------------------------------------------------------------------------------------------------------------------------------------------------------------------------------------------------------------------------------------------------------------------------------------------------------------------------------------------------------------------------------------------------------------------------------------------------------------------------------------------------------------------------------------------------------------------------------------------------------------------------------------------------------------------------------------------------------------------------------------------------------------------------------------------------------------------------------------------------------------TGG---------------------------------------------------AAACTT------------------------------TCGATCGTCGTGTTTTCCCGGGATTTCAGG------------------------------------------------------------------------------------------------------------------------------------------------------------------------------------------------------------------------------------------------------------------------------------------------------------------------------------------------------------------------------------------------------------------------------------------------------------------------------------------------------------------------------------------------------------------------ACTACAAGAGGTCCGCTATGTCATGGAGAGTTCGAA---------------------------------TGGCAAAACCCT---------AAATCACCTGATGAAGTAGTA------------AACATTGTT------------------ATG---ATAGACTCCAAA---GGA---GAA---AGGAAAGAAATTCCTGGCAAAATTGGGGATAATCTTTTGTATCTTGCACAT------------------------CGCTATAAC------ATT------AGC---ATGGAAGGTGCATGTGAAGCATCACTTGCCTGCTCTACTTGTCATGTCTATGTA---CATGAGGAC---TTTGGCCACTTACTA------------------CCA---------GAGCCAGATGAAAGAGAAGATGACTTACTGGAC---ATGGCTCCATTTTTACAGGAGAACTCAAGATTAGGATGTCAAATTATTCTCACAAAA---------------------------------------------------------------------------------------------------------------------------------------------------------GAGATGGAGGGTCTAGAGATCCAGCTGCCCCCAGCGACAAGGAACTTTTATGTAGACGGTCATGTTCCCCAACCTCAC---------
>9606_Hsapiens@NP_001026904.2
ATGCATGTCATG------------------------------GCCGCC---TCCATGGCCCGGGGA---------------------GGCGTGAGTGCCAGGGTT---------------------------------------------------------------------------------------------------------------------CTACTGCAGGCTGCCAGGGGCACC------------------------------------------------------------------------------------------------------------------------------------------------------------------------------------------------------------------------------------------------------------------------------------------------------------------------------------------------------------------------------------------------------------------------------------------------------------------------------------------------------------------------------------------------------------------------------------------------------------------------------------------------------------------------------------------------------------------------------------------------------------------------------------------------------------------------------------------------------------------------------------------TGG---------------------TGGAACAGACCTGGGGGCACTTCCGGGTCGGGGGAG------------------------------GGGGTGGCGCTGGGGACAACCAGAAAGTTT------------------------------------------------------------------------------------------------------------------------------------------------------------------------------------------------------------------------------------------------------------------------------------------------------------------------------------------------------------------------------------------------------------------------------------------------------------------------------------------------------------------------------------------------------------------------CAAGCGACAGGCTCGCGCCCGGCTGGAGAGGAGGAC---------------------------------GCGGGCGGCCCG---------GAGCGGCCCGGGGACGTGGTG------------AACGTGGTG------------------TTC---GTAGACCGCTCA---GGC---CAG---CGGATCCCAGTGAGTGGCAGAGTCGGGGACAATGTTCTTCACCTGGCCCAG------------------------CGCCACGGG------GTG------GAC---CTGGAAGGGGCCTGTGAAGCCTCCCTGGCCTGCTCCACCTGCCATGTGTATGTG---AGTGAAGAC---CACCTGGATCTCCTG------------------CCT---------CCTCCCGAGGAGAGGGAAGACGACATGCTAGAC---ATGGCCCCCCTCCTCCAGGAGAACTCGCGGCTGGGCTGCCAGATTGTGCTGACACCG---------------------------------------------------------------------------------------------------------------------------------------------------------GAGCTGGAAGGAGCGGAATTCACCCTGCCCAAGATCACCAGGAACTTCTACGTGGATGGCCATGTCCCCAAGCCCCAC---------
>29159_Cgigas@XP_011426844.1
ATGTCTGCGCCC------------------------------TTGCTG---------------------------------------------------------------------------------------------------------------------------------------------------AAATTGTTTTGTAATCGATGTGCAAATTATGTAAAAAGTGCA------------------------------------------------------------------------------------------------------------------------------------------------------------------------------------------------------------------------------------------------------------------------------------------------------------------------------------------------------------------------------------------------------------------------------------------------------------------------------------------------------------------------------------------------------------------------------------------------------------------------------------------------------------------------------------------------------------------------------------------------------------------------------------------------------------------------------------------------------------------------------------------------------------AGTTACAAATATCGTTTTAGCCACAAAAACATTAAAAATGTTTCA------------------------------------------TATTCAGTCAAAAGATATTTTAAA------------------------------------------------------------------------------------------------------------------------------------------------------------------------------------------------------------------------------------------------------------------------------------------------------------------------------------------------------------------------------------------------------------------------------------------------------------------------------------------------------------------------------------------------------------------------ACAACAACAGGTCCCCTCTTTCATGGTGAATATGAG---------------------------------ATGCAGGATCCA---------AAATCACCAGAGGAAGTAGTA------------AACATCACA------------------TTT---ATAGATAAAACA---GGA---AAG---CATATTCCTATCAAGGGAAAGATTGGTGACAATGTTCTATATCTTGCCCAC------------------------AGATATGGA------ATT------GAA---TTAGAAGGTGCTTGTGAGGCTTCCTTAGCTTGCTCTACGTGTCATGTGTATGTG---AATGACAAG---TTCCTGGACAAACTT------------------CCC---------GAACCAGTGGAGGAGGAAGATGACATGTTGGAC---TTGGCATATTTTTTAAGAGAAAACTCAAGATTAGGTTGTCAAATAGTTTTAACCAAA---------------------------------------------------------------------------------------------------------------------------------------------------------GAGCTGGAGGGAATGGAGCTGACTCTTCCTCAGGCCACACGGAACTTCTATGTGGATGGACATGTTCCACAACCCCAT---------
>400682_Aqueenslandic@XP_003391508.1
ATGGCTACCAGA------------------------------CCTTTACTCTCTATTGCTGCTGTT------------------------TCAGGACTTAGGGCGGCTCTATTACACTCT---------------AGAAGTATCCCCAGA---------------------CAATGTTACTCT---------------------------------GCTAGTATCCTGGAGAGAAGAAGAAAGAAAGCAAAAGATGGC------------------------------------------------------------------------------------------------------------------------------------------------------------------------------------------------------------------------------------------------------------------------------------------------------------------------------------------------------------------------------------------------------------------------------------------------------------------------------------------------------------------------------------------------------------------------------------------------------------------------------------------------------------------------------------------------------------------------------------------------------------------------------------------------------------------------------------------------------------------------------------------------------------------------------------------------------------------------------CTTTATAACTCAAGGAATGGTACTGTG------------------------------------------------------------------------------------------------------------------------------------------------------------------------------------------------------------------------------------------------------------------------------------------------------------------------------------------------------------------------------------------------------------------------------------------------------------------------------------------------------------------------------------------------------------------TGGGTGTGGCCTAATCAAAAACGTCACTACTGCACCTCA---------------------------------CCATCAGAAAAT---------GAAACAGAAAACGAAAATATT------------AGTGTTACG------------------TAC---ATCGGCAAAGAT---GGA---GAG---AGACGTGAAGTAAAAGGAAAAGTCGGAGACAACCTACTCCATCTTGCTCAC------------------------AGACACGGC------ATA------GAC---ATGGAGGGTGCTTGTGAAGCTTCGTTGGCATGTACTACATGTCACGTATATGTT---GAAAATGAA---TATTTTGATTTATTA------------------CCT---------GAGGCACACGAAGAAGAAGAAGATTTGCTCGAT---CTTGCTCCATTTTTACAAGAGAACTCCCGACTAGGCTGCCAAGTCATCCTAACTAAA---------------------------------------------------------------------------------------------------------------------------------------------------------GAACTCGATGGCATGACCGTAACACTTCCAAAAGTGACAAGAAACTTTTATGTTGATGGCCACACTCCTCAACCACAC---------
>7240_Dsimulans@KMY98609.1
ATGTTTTGTTTA------------------------------------------------------------------------------------------------------------------------------------------------------------------------------------------------------------------CTTTTGCGCCGCTCT------------------------------------------------------------------------------------------------------------------------------------------------------------------------------------------------------------------------------------------------------------------------------------------------------------------------------------------------------------------------------------------------------------------------------------------------------------------------------------------------------------------------------------------------------------------------------------------------------------------------------------------------------------------------------------------------------------------------------------------------------------------------------------------------------------------------------------------------------------------------------------------------------GCAGTTCATAATTCCTGCAAATTAATCAGTAAACAGATTGCCAAGCCCGCG------------------------------------------TTCTACACACCCCACAATGCCCTG------------------------------------------------------------------------------------------------------------------------------------------------------------------------------------------------------------------------------------------------------------------------------------------------------------------------------------------------------------------------------------------------------------------------------------------------------------------------------------------------------------------------------------------------------------------------CACACCACAATACCGCGGCGGCATGGCGAGTTCGAA---------------------------------TGGCAGGATCCC---------AAGTCCAAGGATGAAATAGTG------------AACATCACG------------------TAT---GTGGACAAGGAT---GGG---AAG---CGCACCAAAATCCAGGGCAAAGTGGGCGACAATGTTCTGTACTTGGCCCAT------------------------CGCCATGGG------ATC------GAG---ATGGAGGGCGCCTGTGAGGCTTCGCTGGCCTGCACCACCTGTCACGTGTACGTC---CAGCATGAT---TACCTGCAAAAGTTG------------------AAA---------GAGGCCGAGGAGCAGGAGGACGATCTGCTGGAC---ATGGCGCCATTTCTGCGCGAGAACTCCCGGCTCGGCTGTCAGATACTCCTCGACAAG---------------------------------------------------------------------------------------------------------------------------------------------------------AGCATGGAGGGCATGGAACTGGAGCTGCCCAAGGCCACCAGGAACTTCTACGTCGATGGGCACAAGCCCAAGCCACAT---------
>6239_Celegans@CAB70233.1
ATG---------------------------------------------------------------------------------------------------------------------------------------------------------------------------------------------------------------------TCCTCCGTGCTCAGGCTGGCG------------------------------------------------------------------------------------------------------------------------------------------------------------------------------------------------------------------------------------------------------------------------------------------------------------------------------------------------------------------------------------------------------------------------------------------------------------------------------------------------------------------------------------------------------------------------------------------------------------------------------------------------------------------------------------------------------------------------------------------------------------------------------------------------------------------------------------------------------------------------------------------------------------ATGAGAGCTAAAGGTTTCAGTCGATTTCTAGCAGAAACCCAGGCG------------------------------------------TTTCCCGTGAAAAATCGACATTTT------------------------------------------------------------------------------------------------------------------------------------------------------------------------------------------------------------------------------------------------------------------------------------------------------------------------------------------------------------------------------------------------------------------------------------------------------------------------------------------------------------------------------------------------------------------------ATGACGTCAAGTGTGCGGAAAACTGGCGATTTTGAA---------------------------------TATGAGGATCCA---------AAAAGTGAAGACGAGGTGGTG------------AATATCACC------------------TAC---GTGTTACGGGAC---GGC---ACG---GAACGAAAAATTCGCGGAAAAGTCGGGGATAATGTGATGTTTTTGGCGCAC------------------------AGATATGAC------ATT------GAA---ATGGAGGGAGCTTGCGAGGCATCACTTGCCTGCTCGACGTGCCACGTCTACGTC---GATCCAGCC---TTCCAGAACAAGCTC------------------CCG---------GAGCCGCTAGAAGAGGAAGACGATATGCTGGAT---ATGGCTCCGGCGCTCAAGGACAACTCACGGCTCGGCTGTCAAATTGTGCTCACGAAA---------------------------------------------------------------------------------------------------------------------------------------------------------GAGCTCGACGGAATCACTGTAACCCTGCCGACAATGACACGCAACTTCTATGTGGACGGGCATGTGCCGAAACCTCAT---------
>6087_Hvulgaris@XP_002167403.2
ATG---------------------------------------------------------------------------------------AATAGTATAAAATCTTGTTGGATGTTTGCA---------------GAGTCCATAAATATT---------------------TTAAAATTTTCTGTTTATAAACATTGTTGGAAACAATTATATAATAAAAGCTTGTTAAAGAATATT---------------------------------------------------------------------------------------------------------------------------------------------------------------------------------------------------------------------------------------------------------------------------------------------------------------------------------------------------------------------------------------------------------------------------------------------------------------------------------------------------------------------------------------------------------------------------------------------------------------------------------------------------------------------------------------------------------------------------------------------------------------------------------------------------------------------------------------------------------------------------------------------------------------------------------------------------------------------------------------------------TTACTATGTCATACCAGGACTTTT------------------------------------------------------------------------------------------------------------------------------------------------------------------------------------------------------------------------------------------------------------------------------------------------------------------------------------------------------------------------------------------------------------------------------------------------------------------------------------------------------------------------------------------------------------------------------ACTGATTCAAAAATTTTTAGCCATAAAAGT---------------------------------GGGATTAGTGCT---------GATTCTGAAAATACTACAGTT------------AATGTGACA------------------TAT---ATTGATCGTGAT---AAT---AAT---CATATTGCTGTTAAAGGGAAAGTTGGTGACAATGTTTTGTACTTAGCTCAT------------------------CAGAATAAT------ATT------GAT---TTAGAAGGAGCATGTGAGGCTTCTTTAGCATGTTCAACGTGTCATGTGTATGTA---GATAATGAC---TTTCTTGATAAGCTA------------------GAT---------AAACCTCTGGAAGGAGAGGAAGACATGTTAGAT---ATGGCTCCATTTTTACAAGATAACTCTCGACTTGGCTGTCAAATAATTTTAAAAAAA---------------------------------------------------------------------------------------------------------------------------------------------------------GAGCTGGATGGTATAACTTTTCAGCTTCCGAAGGTGACAAGAAACTTTTATGTTGATGGTCATGTGCCAAAACCACAT---------
>1169540_Vbrassicaform@CEM39858.1
ATG---------------------------------------------------------------------------------------------------------------------------------------------------------------------------------------------------CCGGTCCCGCCTCCTCCCTTGGCGCTGCCGAGGATGTCG---------------------------------------------------------------------------------------------------------------------------------------------------------------------------------------------------------------------------------------------------------------------------------------------------------------------------------------------------------------------------------------------------------------------------------------------------------------------------------------------------------------------------------------------------------------------------------------------------------------------------------------------------------------------------------------------------------------------------------------------------------------------------------------------------------------------------------------------------------------------------------------------------------------------------------------------------------------------------------------------------------------AGGAGATGGTTC------------------------------------------------------------------------------------------------------------------------------------------------------------------------------------------------------------------------------------------------------------------------------------------------------------------------------------------------------------------------------------------------------------------------------------------------------------------------------------------------------------------------------------------------------------------------------------------------------------------------------------------------AGCCACCCGGGAGCATGGAACGACAAAGCAGAGAAAATA------------ACAGTGCAC------------------TTT---CTGCTTAAGGAT---GGC---TCC---AAGAAGACTGTTGAAGCGCCTATCGGCACGTCAGTGCTCGAAGTGGCGCAC------------------------CACTATGAC------ATC------GAC---ATTGAAGGTGCGTGTGAGGCGTCGCTTGCGTGTTCCACCTGTCATGTCATACTG---GAAGAGGAG---TACTTCGACAAGCTG------------------GAG---------GAGGCCACGGAGAGGGAAGAAGACCTCCTTGAC---ATGGCACCGGGACTCGCCGAAACGTCGCGGCTTGGCTGTCAGGTGATATGTGCGCCA---------------------------------------------------------------------------------------------------------------------------------------------------------GAGCTGGATGGCATGACCGTCAAGCTGCCGTCAGTCACCAGGAACTTCTACGTGGACGGCCATGTCCCCAAGCCGCAC---------
>2013069_Abacterium@PPR64377.1| RT_shifts_1_contigs
---------------------------------------------------------------------------------------------------------------------------------------------------------------------------------------------------------------CGGCTGCGGCGAGAGCTTTTCCGTCTA------------------------------------------------------------------------------------------------------------------------------------------------------------------------------------------------------------------------------------------------------------------------------------------------------------------------------------------------------------------------------------------------------------------------------------------------------------------------------------------------------------------------------------------------------------------------------------------------------------------------------------------------------------------------------------------------------------------------------------------------------------------------------------------------------------------------------------------------------------------------------------------------------------------------------------------------------------------------------------------------------------------------------------------------------------------------------------------------------------------------------------------------------------------------------------------------------------------------------------------------------------------------------------------------------------------------------------------------------------------------------------------------------------------------------------------------------------------------------------------------------------------------------------------------------------------------------------------------------------------------------------------------------------------------------------------------AAAAACCAAAAACCCTTGCCG------------AATATAACC------------------TTC---ATCGATCCGGAC---GGG---ACC---CGCCGCCAATTCGAGGCAACGGTCGGCCAGACCCTGCTTGAAGTGGGTCAG------------------------GAGAACGGC------ATC------GAC---CTGGAAGGCGCCTGCGAGGCATGCATGGCGTGTTCCACCTGTCACGTAATCGTC---GACGAGGAA---TGGTATGCGCGCCTG------------------GAG---------CCTTCCTCGGAAGATGAAAAGGACCTGCTGGAT---TTGGTTTTCAACCTGGAACGGACGTCCAGGCTGGGCTGCCAGATCCATATTACCGAT---------------------------------------------------------------------------------------------------------------------------------------------------------GAATTGGACGGCCTGGTGGTCAGCCTGCCCCGGGGGCACCTGAATTTGCAAGACGGG------------------------------
>1952861_Rbacterium@DIHX01000147.1_5
---------------------------------------------------------------------------------------------------------------------------------------------------------------------------------------------------------------------------------------------------------------------------------------------------------------------------------------------------------------------------------------------------------------------------------------------------------------------------------------------------------------------------------------------------------------------------------------------------------------------------------------------------------------------------------------------------------------------------------------------------------------------------------------------------------------------------------------------------------------------------------------------------------------------------------------------------------------------------------------------------------------------------------------------------------------------------------------------------------------------------------------------------------------------------------------------------------------------------------------------------------------------------------------------------------------------------------------------------------------------------------------------------------------------------------------------------------------------------------------------------------------------------------------------------------------------------------------------------------------------------------------------------------------------------------------------------------------------------------------------------------------------------------------------------------------------------------------------------------------------------------------------------------------------------------------------------------------------------------------------------------------------------------------------------------ATGATTGGCCAGACCTTGCTTGAAGTGGGTCAG------------------------GAGAACGGC------ATC------GAC---CTGGAAGGCGCCTGCGAGGCGTGCATGGCGTGTTCCACCTGTCACGTGATCGTC---GACGAGGAA---TGGTACCAGCGGTTG------------------GAG---------CCTTCCTCGGAAGAGGAAAAGGATCTGCTGGAT---TTGGTTTTCAACCTGGAACGGACCTCACGGCTGGGCTGCCAGATCCATATTACCGGC---------------------------------------------------------------------------------------------------------------------------------------------------------GAATTGGATGGCCTGGTGGTCAGCCTGCCCCGCGAGCACCTGAACCTGCAAGACCGG------------------------------
>1898112_Rbacterium@PCH82692.1| RT_shifts_1_contigs
------------------------------------------------------------------------------------------------------------------------------------------------------------------------------------------------------------------------------------------------------------------------------------------------------------------------------------------------------------------------------------------------------------------------------------------------------------------------------------------------------------------------------------------------------------------------------------------------------------------------------------------------------------------------------------------------------------------------------------------------------------------------------------------------------------------------------------------------------------------------------------------------------------------------------------------------------------------------------------------------------------------------------------------------------------------------------------------------------------------------------------------------------------------------------------------------------------------------------------------------------------------------------------------------------------------------------------------------------------------------------------------------------------------------------------------------------------------------------------------------------------------------------------------------------------------------------------------------------------------------------------------------------------------------------------------------------------------------------------------------------------------------------------------------------------------------------------------------------------------------------------------------------------------------------------------------------------CCA------------ATAATAACT------------------TTT---ATAGAACCGGAC---GGC---AGG---CGGCGCGAATGTGACGCCGCTGACGGCGAGACCATTCTCGATGTCGGGCAA------------------------CGCTTCGGG------ATT------GAC---CTTGAAGGCTCCTGCGAAGGCTGTATGGCGTGTTCTACCTGCCATGTGATCGTC---GGTGAAGAT---TGGTTCTCAAAGCTT------------------GAG---------GTGGCGTCCGAGGAAGAAGATGACATGTTGGAT---ATGGCCTACGATTTAACCAAAACGTCCCGGCTCGGCTGTCAGGTCGTTTTGAACGAT---------------------------------------------------------------------------------------------------------------------------------------------------------GGGCTTGACGGAATTGTCGTCAACCTTCCGTCCGCACACCATAACCTGATGGAC---------------------------------
>1655503_Abacterium@LFEN01000018.1_15| RT_shifts_1_contigs
------------------------------------------------------------------------------------------------------------------------------------------------------------------------------------------------------------------------------------------------------------------------------------------------------------------------------------------------------------------------------------------------------------------------------------------------------------------------------------------------------------------------------------------------------------------------------------------------------------------------------------------------------------------------------------------------------------------------------------------------------------------------------------------------------------------------------------------------------------------------------------------------------------------------------------------------------------------------------------------------------------------------------------------------------------------------------------------------------------------------------------------------------------------------------------------------------------------------------------------------------------------------------------------------------------------------------------------------------------------------------------------------------------------------------------------------------------------------------------------------------------------------------------------------------------------------------------------------------------------------------------------------------------------------------------------------------------------------------------------------------------------------------------------------------------------------------------------------------------------------------------------------------------------------------------------------------------CCG------------AAAGTTACT------------------TTC---ATTGAACCTGAC---GGC---AGG---CGCCGCGAAGCCGATGTCGTCACGGGTGTCACCCTTCAGGAAATCGCCGAA------------------------GATTATAAC------ATC------GAC---CTGGAAGGGGCCTGCGAAGGCTCCATGGCGTGTTCGACCTGCCATGTGATTGTC---GCCGATGAA---TGGTTCGACCGCCTT------------------GAT---------CCGGCGTCGGAAGAAGAAAGAGATATGCTGGAT---CTGGCCTTTGACCTTCGGCGCACGTCCCGTCTGGGATGCCAGATCACCATGACGGAC---------------------------------------------------------------------------------------------------------------------------------------------------------GCCCTCGACGGGCTGATCGTCAGCCTGCCTAGCGAACACCGCAATATGATGGAC---------------------------------
>1952852_Rbacterium@DCWJ01000037.1_3
---------------------------------------------------------------------------------------------------------------------------------------------------------------------------------------------------------------------------------------------------------------------------------------------------------------------------------------------------------------------------------------------------------------------------------------------------------------------------------------------------------------------------------------------------------------------------------------------------------------------------------------------------------------------------------------------------------------------------------------------------------------------------------------------------------------------------------------------------------------------------------------------------------------------------------------------------------------------------------------------------------------------------------------------------------------------------------------------------------------------------------------------------------------------------------------------------------------------------------------------------------------------------------------------------------------------------------------------------------------------------------------------------------------------------------------------------------------------------------------------------------------------------------------------------------------------------------------------------------------------------------------------------------------------------------------------------------------------------------------------------------------------------------------------------------------------------------------------------------------------------------------------------------------------------------------------------------ATGGCC------------AAAATTACT------------------TTT---ATCGATCCGAGC---GGC---AAT---TCAACCGAAGTGGATGCGCCGATCGGCAAGTCCGTGATGGAAATTGCCCAA------------------------ACCAATAAC------CTC------GAT---ATTGAAGGCGCTTGCGAAGGTTCGCTGGCCTGCTCGACATGTCATGTCATTATC---TCAACCGAA---TGGTACGACAAGCTT------------------AGT---------TCGGTTGCTGAAGAGGAAGAGGATATGCTCGAC---CTCGCCCACGGTTTGACCCGGACATCCCGGCTGTGCTGCCAAATTGATATGACCGAA---------------------------------------------------------------------------------------------------------------------------------------------------------GAATTGGATGGGTTGGTCGTAACTTTGCCGGCTGAAACCCATAATCTGATGATA---------------------------------
>1986864_Rbacterium@OUT80660.1
---------------------------------------------------------------------------------------------------------------------------------------------------------------------------------------------------------------------------------------------------------------------------------------------------------------------------------------------------------------------------------------------------------------------------------------------------------------------------------------------------------------------------------------------------------------------------------------------------------------------------------------------------------------------------------------------------------------------------------------------------------------------------------------------------------------------------------------------------------------------------------------------------------------------------------------------------------------------------------------------------------------------------------------------------------------------------------------------------------------------------------------------------------------------------------------------------------------------------------------------------------------------------------------------------------------------------------------------------------------------------------------------------------------------------------------------------------------------------------------------------------------------------------------------------------------------------------------------------------------------------------------------------------------------------------------------------------------------------------------------------------------------------------------------------------------------------------------------------------------------------------------------------------------------------------------------------------ATGCCA------------AAAATTATA------------------TTT---ATCAAGCCTAAT---GGT---ATA---GAGCACGAAGTCGAGGCTCCTCTTGGTAAATCCTTATTAGATATCGCCCAG------------------------GCAAATAAT------ATT------GAA---ATAGAAGGTGCTTGCGAAGGCTCTTTAGCGTGTTCCACTTGTCATGTCATCGTT---AAGGATAAC---TGGTTCGATTGCTTA------------------AAA---------CCGATTAAAGAAGAAGAGTCTGATATGTTAGAC---CTTGCATACGGACTTACCAGATATTCCCGTTTATGTTGCCAAATTCTTATGTCAGAA---------------------------------------------------------------------------------------------------------------------------------------------------------GACCTTGATGGGTTAGTTGTGAGTTTGCCATTAGAAACTCATAATTTGATGATA---------------------------------
>1802023_Rbacterium@OHC80665.1
ATG---------------------------------------------------------------------------------------------------------------------------------------------------------------------------------------------------------------------------------------------------------------------------------------------------------------------------------------------------------------------------------------------------------------------------------------------------------------------------------------------------------------------------------------------------------------------------------------------------------------------------------------------------------------------------------------------------------------------------------------------------------------------------------------------------------------------------------------------------------------------------------------------------------------------------------------------------------------------------------------------------------------------------------------------------------------------------------------------------------------------------------------------------------------------------------------------------------------------------------------------------------------------------------------------------------------------------------------------------------------------------------------------------------------------------------------------------------------------------------------------------------------------------------------------------------------------------------------------------------------------------------------------------------------------------------------------------------------------------------------------------------------------------------------------------------------------------------------------------------------------------------------------------------------------------------------TCCGAATCGGGCGCCGTCTAT------------AAAGTGACC------------------TTC---ATCGACGCGAGC---GGG---AAC---AAGCGCACCGTCGCGGCGCCCGAGGGCCTGTCGGTCATGGAAGTCGCGCAT------------------------CGCAACGAC------GTC------GAC---GTCGAGGGCGCGTGCGAGGGCTCGCTCGCCTGTTCCACCTGCCACGTGATCGTG---GCCCCCGAA---TGGTTCGCCAAGCTC------------------GCC---------CCGGCCTCGGAGGAAGAGGAGGACATGCTCGAT---CTCGCCTTCGGGCTGACGCAGACCTCGCGGCTCAGCTGCCAGATCCGCATGAGCCGT---------------------------------------------------------------------------------------------------------------------------------------------------------GAGCTCGACGGCATCACCGTCACGCTCCCGGCGGCGACCCGCAATATGATGGTGGAATCAAAA------------------------
>1236958_Sglossodoripe@BAMS01000002.1_104
ATGACACACGCC------------------------------ATTTATCTAGATTACAATGCGACGGCTCCCATCCGCCCT---GAGGTTATTTCTCTGGTTAGCGAAGTGATGAGCGAAGGGGGTAATCCG---TCGTCTGTACATGCA------------------CTTGGCCGAAAGGCGAGGGCACGTGTTGAAGGCGCGCGCCGTCAACTGGCATCGCTTGTAGAATGCAAAGCGCAGGAAATTATTTTCACATCG---GGCGGAACTGAA---------GCCAATAATATGGTCTTC------AACGGGTTTGAGGGACGAAAACTGATCATT------------------------------GGTGCGGGTGAGCATGACAGCGTTCTGGCATCCGCGATGCAGCAAAATGCTGTGCAGGTTCCGTTAAATACAGATGGTGTAATT------------------------------------GATCTGGATGCTCTTAATTCCCTCTTGAGCACTATTGAAGAGCCTGCCCTGATCTCGGTGATGATGGCCAATAATGAA---------ACCGGTGTCATACAGCCCATTTCTGAAATTGTTGAACTTGCCCGCGAGCACAGTGCTCTTGTGCATACCGATGCCATACAGGCTGTTGGAAAAATTCCTGTTTCATTTTCCAACTTGGGTGTTGATATAATGACAGTATCCTCACACAAAATCGGTGGACCGCAAGGACAGGGGGCGTTAATACTGCGCGAAGGTGTGCCAATTTCAGCGGGCCAAAAAGGCGGCGGGCAGGAACTTGGGCGCCGCGGTGGAACAGAAAATGTCGCGGGTATAGCAGGCTTT---------------GGACTTGCTGCTGAAATGGCGGCGCTGGAAATAGATAAGATCTCTGCCCTTGCAGAGCTCCGTGACCATCTGGAAGCAGAAATCACACAATATTGCCCCCACGCGGTTATTTATGGGAAATCAGCGCTACGTCTGCCAACAACGAGCTGTATATCCATGCCTGGC---GTTGGTGCAGAGCTGCAGGTCATGAATTTTGATTTGGCAGGTATCGCGGTTAGCGCCGGGTCCGCCTGCTCAAGTGGTAAAGTCAAAGCAAGCCATGTTCTCACGGCTATGGGCGCCAGCGACGAGGCG------GCATCAGAGGCTATTCGGGTAAGTCTTGGTCTCTCACGACGGCCAATGAGA---------------------------------------------------------------------------------------------------------------------------------------------------------------------------------------------------------------------TTGATAAATTTG---------------------------------TGGAAGTCTGGCAAAAGTTGTATC------------------------------------------------------------------------------------------------------------------------------------------------------------------------------------------------------------------------------------------------------------------------ACAAGAAAAGCCCCAGAAGTGCGGCATAATGCCGATTTG---------------------------------GGCGTAAAGAAA---------AGGGTTACAGAGTTTATGTCG------------AAACTGACA------------------TTC---GTTAAACCGAAC---GGA---GAC---CGAGTGGAAGTCGTTGCGCCAATTGGCAAAACCCTTCTTGAAATTGCTCAT------------------------CAGAATGGT------CTT------GAG---CTTGAGGGCGCATGTGAAGGCAGTCTCGCCTGCTCAACCTGTCATCTGATTATT---GACGAAGAT---GATTTTGACCGTTTG------------------CCT---------GAAGCCTCTGACGATGAAGAGGATATGCTGGAC---CTTGCTTGGGGATTGACACCAACATCCCGCCTCGGGTGCCAGATTGTCATGACCGAA---------------------------------------------------------------------------------------------------------------------------------------------------------GAGCTTGAAGGCATGGTTGTGACTTTACCAAGCGGCTTTAACAATCAGTTATTT---------------------------------
>1856292_Abacterium@OUR76634.1
---------------------------------------------------------------------------------------------------------------------------------------------------------------------------------------------------------------------------------------------------------------------------------------------------------------------------------------------------------------------------------------------------------------------------------------------------------------------------------------------------------------------------------------------------------------------------------------------------------------------------------------------------------------------------------------------------------------------------------------------------------------------------------------------------------------------------------------------------------------------------------------------------------------------------------------------------------------------------------------------------------------------------------------------------------------------------------------------------------------------------------------------------------------------------------------------------------------------------------------------------------------------------------------------------------------------------------------------------------------------------------------------------------------------------------------------------------------------------------------------------------------------------------------------------------------------------------------------------------------------------------------------------------------------------------------------------------------------------------------------------------------------------------------------------------------------------------------------------------------------------------------------------------------------------------------------------------ATGTCT------------AAAGTGACT------------------TTC---GTTAAGCCAAAT---GGT---GAT---CGAATTGAAGTTGACGCGCCACTTGGTAAAACGCTCTTGGAAATAGCACAT------------------------CAGAACGGC------ATT------GAG---CTTGAAGGTGCCTGTGAGGGGAGCCTCGCTTGCTCAACGTGTCATCTGATTGTA---GAGGAAGAA---GATTTTGACTTGCTG------------------CAA---------GATGCTTCAGATGATGAGGAAGATATGCTCGAC---CTTGCTTACGGCTTAACGCCAACATCACGTCTTGGCTGTCAGATTGTTATGACGGAA---------------------------------------------------------------------------------------------------------------------------------------------------------GAACTTGATAATCTCGTCGTCGCTCTGCCTAGCGGCTTCAACAATCAGTTATTC---------------------------------
>1948414_Abacterium@DIYE01000212.1_6
------------------------------------------------------------------------------------------------------------------------------------------------------------------------------------------------------------------------------------------------------------------------------------------------------------------------------------------------------------------------------------------------------------------------------------------------------------------------------------------------------------------------------------------------------------------------------------------------------------------------------------------------------------------------------------------------------------------------------------------------------------------------------------------------------------------------------------------------------------------------------------------------------------------------------------------------------------------------------------------------------------------------------------------------------------------------------------------------------------------------------------------------------------------------------------------------------------------------------------------------------------------------------------------------------------------------------------------------------------------------------------------------------------------------------------------------------------------------------------------------------------------------------------------------------------------------------------------------------------------------------------------------------------------------------------------------------------------------------------------------------------------------------------------------------------------------------------------------------------------------------------------------------------------------------------------------------------------------------------------------------------------------------------------------------------------------------------------------------------------------------------------------------------------------------TGCTCAACCTGCCATATCGTTGTG---AGTGATGAG---GATTTTGATCTTCTT------------------GAG---------GACCCCTCTGATGATGAGGAGGATATGCTCGAT---CTGGCCTTTGGCCTGACTCCGACCTCTCGTTTGGGCTGCCAGATCCATATGTCTGAA---------------------------------------------------------------------------------------------------------------------------------------------------------GAGCTGGATGGTATTGTTGTCAGCCTGCCGTCCGGCAGTAATAATCAACTTCTT---------------------------------
>1948382_Abacterium@DEWR01000094.1_8
---------------------------------------------------------------------------------------------------------------------------------------------------------------------------------------------------------------------------------------------------------------------------------------------------------------------------------------------------------------------------------------------------------------------------------------------------------------------------------------------------------------------------------------------------------------------------------------------------------------------------------------------------------------------------------------------------------------------------------------------------------------------------------------------------------------------------------------------------------------------------------------------------------------------------------------------------------------------------------------------------------------------------------------------------------------------------------------------------------------------------------------------------------------------------------------------------------------------------------------------------------------------------------------------------------------------------------------------------------------------------------------------------------------------------------------------------------------------------------------------------------------------------------------------------------------------------------------------------------------------------------------------------------------------------------------------------------------------------------------------------------------------------------------------------------------------------------------------------------------------------------------------------------------------------------------------------------ATGCCG------------AAAATGACC------------------TTT---ATTAAACCCGAT---GGC---AGC---CGCCAGGAAGTCGATGCGCCGCTCGGCCATACGATCCTGGAAATCGCGCAC------------------------CAGAATAAT------ATC------GAT---CTGGAGGGTGCCTGCGAGGGGAGTCTCGCCTGTTCCACCTGCCATATCATCGTC---AGCGATGAG---GATTTTGAACGCCTG------------------CCG---------GAAGCGACGGAGGATGAGGAGGATATGCTCGAT---CTCGCCTATGGCCTGACGCGAACCTCCCGCCTTGGCTGCCAGATCGAGATTACCGAG---------------------------------------------------------------------------------------------------------------------------------------------------------GAACTGGACGATCTGGTCGTGACCCTGCCGGGGGGATCGAACAACATGATGGTG---------------------------------
>272947_Rprowazekii@CAA14664.1
------------------------------------------------------------------------------------------------------------------------------------------------------------------------------------------------------------------------------------------------------------------------------------------------------------------------------------------------------------------------------------------------------------------------------------------------------------------------------------------------------------------------------------------------------------------------------------------------------------------------------------------------------------------------------------------------------------------------------------------------------------------------------------------------------------------------------------------------------------------------------------------------------------------------------------------------------------------------------------------------------------------------------------------------------------------------------------------------------------------------------------------------------------------------------------------------------------------------------------------------------------------------------------------------------------------------------------------------------------------------------------------------------------------------------------------------------------------------------------------------------------------------------------------------------------------------------------------------------------------------------------------------------------------------------------------------------------------------------------------------------------------------------------------------------------------------------------------------------------------------------------------------------------------------------------------------ATGTTAAGAAAAATA------------AAAGTAACA------------------TTT---ATTATAAATGAT---GAA---GAA---GAAAGAACAGTAGAAGCGCCGATAGGCCTTTCTATTTTAGAAATTGCTCAT------------------------AGTAACGAT------CTA------GAT---CTTGAGGGAGCTTGCGAAGGATCACTTGCTTGTGCTACTTGTCATGTTATGTTA---GAAGAAGAA---TTTTACAACAAATTA------------------AAA---------AAACCTACAGAAGCAGAGGAAGATATGCTTGAC---TTAGCCTTTGGTCTTACCGATACTTCTAGATTGGGATGTCAAATTATTCTCACTGAA---------------------------------------------------------------------------------------------------------------------------------------------------------GAATTGGATGGAATAAAGGTACGGCTTCCTTCTGCTACTCGTAATATAAAATTA---------------------------------
>293613_Rcanadensis@ABV73155.1
------------------------------------------------------------------------------------------------------------------------------------------------------------------------------------------------------------------------------------------------------------------------------------------------------------------------------------------------------------------------------------------------------------------------------------------------------------------------------------------------------------------------------------------------------------------------------------------------------------------------------------------------------------------------------------------------------------------------------------------------------------------------------------------------------------------------------------------------------------------------------------------------------------------------------------------------------------------------------------------------------------------------------------------------------------------------------------------------------------------------------------------------------------------------------------------------------------------------------------------------------------------------------------------------------------------------------------------------------------------------------------------------------------------------------------------------------------------------------------------------------------------------------------------------------------------------------------------------------------------------------------------------------------------------------------------------------------------------------------------------------------------------------------------------------------------------------------------------------------------------------------------------------------------------------------------------ATGTCAGGAAAAATA------------AAAGTAACA------------------TTT---ATTATAAATGAT---GGA---GAA---GAAAAAACAGTAGAAGCACCCATAGGGCTTTCTATTTTAGAAATCGCCCAT------------------------AGTAACGAT------ATA------GAC---CTTGAGGGAGCTTGTGAAGGATCACTTGCTTGTGCCACTTGTCACGTTATTTTA---GAAGAAGAA---TTTTACAACAAATTT------------------AAA---------AAACCTACGGAAGCAGAAGAAGATATGCTTGAC---TTAGCCTTCGGTCTTACGGATACTTCTAGGTTAGGGTGTCAAATTATTTTAACCGAA---------------------------------------------------------------------------------------------------------------------------------------------------------GAATTAGATGGCATAAAAGTACGTCTTCCTTCTGCTACTCGTAATATAAAATTA---------------------------------
>336407_Rbellii@ABE04595.1
------------------------------------------------------------------------------------------------------------------------------------------------------------------------------------------------------------------------------------------------------------------------------------------------------------------------------------------------------------------------------------------------------------------------------------------------------------------------------------------------------------------------------------------------------------------------------------------------------------------------------------------------------------------------------------------------------------------------------------------------------------------------------------------------------------------------------------------------------------------------------------------------------------------------------------------------------------------------------------------------------------------------------------------------------------------------------------------------------------------------------------------------------------------------------------------------------------------------------------------------------------------------------------------------------------------------------------------------------------------------------------------------------------------------------------------------------------------------------------------------------------------------------------------------------------------------------------------------------------------------------------------------------------------------------------------------------------------------------------------------------------------------------------------------------------------------------------------------------------------------------------------------------------------------------------------------ATGTCAAAAACAATA------------AAAGTTACA------------------TTT---GTTATAAATAAT---GGG---GAA---GAGAAAATAATAGAAGCACCGCTAGGGCTTTCTATTTTAGAAGTTGCTCAT------------------------AGTAATAGC------ATA------GAT---CTTGAGGGTGCTTGTGAAGGTTCTCTTGCCTGTGCTACTTGTCATGTTATTTTA---GAGGAAGAA---TTTTACAACAAATTA------------------GAA---------AAACCTAAGGAAGAAGAAGAAGATATGCTTGAC---TTAGCCTTTGGTCTTACGGATACTTCTAGATTAGGGTGTCAGATTATTTTAACTGAA---------------------------------------------------------------------------------------------------------------------------------------------------------AAATTAGACGGTATAAAAGTACGTCTCCCTTCTGCTACTCGTAACATAAAA------------------------------------
>1961830_Rendosymbiont@OZG32023.1
---------------------------------------------------------------------------------------------------------------------------------------------------------------------------------------------------------------------------------------------------------------------------------------------------------------------------------------------------------------------------------------------------------------------------------------------------------------------------------------------------------------------------------------------------------------------------------------------------------------------------------------------------------------------------------------------------------------------------------------------------------------------------------------------------------------------------------------------------------------------------------------------------------------------------------------------------------------------------------------------------------------------------------------------------------------------------------------------------------------------------------------------------------------------------------------------------------------------------------------------------------------------------------------------------------------------------------------------------------------------------------------------------------------------------------------------------------------------------------------------------------------------------------------------------------------------------------------------------------------------------------------------------------------------------------------------------------------------------------------------------------------------------------------------------------------------------------------------------------------------------------------------------------------------------------------------------------ATGCCT------------AAAGTAATT------------------TTTGTTGTAGATAAAGAT---GGG---ACA---GAGAAAATAGTGGACGCCCCTATAGGATTGTCTATTTTGGAAATTGCTCAT------------------------CAAAACGAT------ATT------GAT---CTTGAAGGTGCATGCGAAGGCTCTCTAGCATGTGCTACTTGCCATGTTATTTTA---GATGAGGAA---TTTTATCACAAATTA------------------AAA---------AGTCCTTCCGAGGCAGAAGAAGATATGCTTGAC---TTAGCATTTGGTCTTACTCATACTTCAAGACTTGGTTGTCAGATTATTGTTACTGAA---------------------------------------------------------------------------------------------------------------------------------------------------------GATCTTGACGGTATAAGGGTTCGCTTACCATCTGCTACCCGTAATATTAATTTA---------------------------------
>752179_Omassiliensis@CANJ01000026.1_63
ATGGTA------------------------------------------------------------------------------------------------------------------------------------------------------------------------------------------------------------------------------------------------------------------------------------------------------------------------------------------------------------------------------------------------------------------------------------------------------------------------------------------------------------------------------------------------------------------------------------------------------------------------------------------------------------------------------------------------------------------------------------------------------------------------------------------------------------------------------------------------------------------------------------------------------------------------------------------------------------------------------------------------------------------------------------------------------------------------------------------------------------------------------------------------------------------------------------------------------------------------------------------------------------------------------------------------------------------------------------------------------------------------------------------------------------------------------------------------------------------------------------------------------------------------------------------------------------------------------------------------------------------------------------------------------------------------------------------------------------------------------------------------------------------------------------------------------------------------------------------------------------------------------------------------------------------------------------ATTATGGAAAGAAAAGAAGTA------------AAAATTATT------------------TTT---GTAATTAATGATAAAGGT---GAA---GAAAAAGTAGTTGATGCTCCAGTTGGTTTGTCATTACTAGAAGTTGCTCAT------------------------CAAAATGAG------ATA------GAT---CTTGAAGGTGCTTGTGAAGGATCACTTGCTTGTGCAACTTGTCATGTTATAGTT---GATGAAAGT---TGGTACCATAAACTT------------------GTA---------CCGCCATTGGAAGAGGAAGATGATATGTTAGAT---TTAGCTTTTGGCCTAACTAGCACATCAAGATTAGGGTGTCAAGTGATTATTACTGAA---------------------------------------------------------------------------------------------------------------------------------------------------------AATTTTGATGGGCTTAAAGTAAAATTACCATCTGCAACTCGAAATATTAATTTA---------------------------------
>1359168_Ochuto@KJV57276.1
---------------------------------------------------------------------------------------------------------------------------------------------------------------------------------------------------------------------------------------------------------------------------------------------------------------------------------------------------------------------------------------------------------------------------------------------------------------------------------------------------------------------------------------------------------------------------------------------------------------------------------------------------------------------------------------------------------------------------------------------------------------------------------------------------------------------------------------------------------------------------------------------------------------------------------------------------------------------------------------------------------------------------------------------------------------------------------------------------------------------------------------------------------------------------------------------------------------------------------------------------------------------------------------------------------------------------------------------------------------------------------------------------------------------------------------------------------------------------------------------------------------------------------------------------------------------------------------------------------------------------------------------------------------------------------------------------------------------------------------------------------------------------------------------------------------------------------------------------------------------------------------------------------------------------------------------ATGGCTCAACAAACAGTA------------AAAGTAATT------------------TTT---ATAATTAATGAT---ACA---GAA---GAAAAAATTATTGATGCTCCAATTGGACTATCATTGTTGGAAGTTGCGCAT------------------------CAAAATAAG------ATA------GAT---TTAGAAGGAGCTTGTGAGGGCTCTTTAGCATGTTCTACTTGTCATGTGATAGTT---GATTCGAAT---TGGTATCAAAAACTT------------------CCT---------CTACCTGTTGAAGAAGAAGAAGATATGTTGGAT---TTAGCTTTTGGGTTAACTAGCACATCTAGGCTGGGATGTCAAGTTATTATTACTAAA---------------------------------------------------------------------------------------------------------------------------------------------------------GATCTTCATGGATTAAGAGTTAGGCTACCAGCAGCAACTAGAAATGTTAGTTTGTTA------------------------------
>357244_Otsutsugamush@CAM80167.1
---------------------------------------------------------------------------------------------------------------------------------------------------------------------------------------------------------------------------------------------------------------------------------------------------------------------------------------------------------------------------------------------------------------------------------------------------------------------------------------------------------------------------------------------------------------------------------------------------------------------------------------------------------------------------------------------------------------------------------------------------------------------------------------------------------------------------------------------------------------------------------------------------------------------------------------------------------------------------------------------------------------------------------------------------------------------------------------------------------------------------------------------------------------------------------------------------------------------------------------------------------------------------------------------------------------------------------------------------------------------------------------------------------------------------------------------------------------------------------------------------------------------------------------------------------------------------------------------------------------------------------------------------------------------------------------------------------------------------------------------------------------------------------------------------------------------------------------------------------------------------------------------------------------------------------------------ATGATACCACAAACAGTA------------AAAGTTATT------------------TTT---ATAATTAATGAT---ACA---GAA---GAAAAAATGGTTGATGCCCAAATTGGGCTGTCATTATTAGAAGTAGCTCAC------------------------CATAATAAA------ATA------GAC---CTCGAAGGAGCTTGTGAAGGTTCATTAGCATGTTCAACTTGCCACGTAATAGTT---GATCCAGGT---TGGTATAAAAAACTT------------------CCT---------TTACCTGTTGAAGAGGAAGAAGATATGCTAGAT---TTAGCATTTGGGCTAACTAATACATCTAGGCTTGGGTGTCAAATTATTATTACAGAG---------------------------------------------------------------------------------------------------------------------------------------------------------GAACTTGACGGATTAATTGTCAAACTACCAATAGCAACTAGAAATGTGAGTTTATTA------------------------------
>2026788_Rbacterium@PCJ24837.1
---------------------------------------------------------------------------------------------------------------------------------------------------------------------------------------------------------------------------------------------------------------------------------------------------------------------------------------------------------------------------------------------------------------------------------------------------------------------------------------------------------------------------------------------------------------------------------------------------------------------------------------------------------------------------------------------------------------------------------------------------------------------------------------------------------------------------------------------------------------------------------------------------------------------------------------------------------------------------------------------------------------------------------------------------------------------------------------------------------------------------------------------------------------------------------------------------------------------------------------------------------------------------------------------------------------------------------------------------------------------------------------------------------------------------------------------------------------------------------------------------------------------------------------------------------------------------------------------------------------------------------------------------------------------------------------------------------------------------------------------------------------------------------------------------------------------------------------------------------------------------------------------------------------------------------------------------------ATGGCAGCAGAAACAATTAAAGTTATT------------------TTC---ATCGAA---GAT---GGC---ACG---GAAAAGGAAATCGAGGCGCTGGTTGGGCTTTCAATATTGGAAATCGCGCAC------------------------GAGAATGAT------ATC------GAT---CTTGAAGGAGCCTGCGAGGGGTCTCTTGCTTGTGCAACTTGTCATGTTGTGCTT---GAGGAGAAA---ACATATAATAGCTTG------------------GAA---------GAGCCAGAAGAAGCGGAAGAAGATATGCTTGAT---TTGGCTTTTGGGTTAACTCATACTTCTAGACTAGGCTGTCAGATTATCCTAACGAAG---------------------------------------------------------------------------------------------------------------------------------------------------------GAACTCGATGGCATGCGCATATTGCTTCCATCTGCCACTCGCAATATAAATCTG---------------------------------
>1986631_Pbacterium@RPG12597.1
---------------------------------------------------------------------------------------------------------------------------------------------------------------------------------------------------------------------------------------------------------------------------------------------------------------------------------------------------------------------------------------------------------------------------------------------------------------------------------------------------------------------------------------------------------------------------------------------------------------------------------------------------------------------------------------------------------------------------------------------------------------------------------------------------------------------------------------------------------------------------------------------------------------------------------------------------------------------------------------------------------------------------------------------------------------------------------------------------------------------------------------------------------------------------------------------------------------------------------------------------------------------------------------------------------------------------------------------------------------------------------------------------------------------------------------------------------------------------------------------------------------------------------------------------------------------------------------------------------------------------------------------------------------------------------------------------------------------------------------------------------------------------------------------------------------------------------------------------------------------------------------------------------------------------------------------------------ATGACA------------AAAATTATA------------------TTT---GTTGAACCTGAT---GGA---AAG---GAAGTTACAGTCAACGCACAGAATGGGTTATCCCTTCTTGAGGTAGCCCAT------------------------AATAACGGA------ATT------TCT---CTGGAAGGGGCATGTGAAGGTTCTTTAGCTTGTTCAACTTGTCATATTATCGTT---GAAAAAGAA---TTTTTTGAAAAACTA------------------CCT---------GAACCATCGGAAGAAGAAGAAGATATGCTTGAT---TTAGCATGGGGTCTTACACACACATCAAGGTTAGGATGCCAAATAATTATAAATGAC---------------------------------------------------------------------------------------------------------------------------------------------------------GATTTAGATGGAATGAAAGTAAAGGTCCCGAGTGGCACAAGAAATATGAGTGTG---------------------------------
>1986627_Pbacterium@OUT43757.1| RT_shifts_8_contigs
------------------------------------------------------------------------------------------------------------------------------------------------------------------------------------------------------------------------------------------------------------------------------------------------------------------------------------------------------------------------------------------------------------------------------------------------------------------------------------------------------------------------------------------------------------------------------------------------------------------------------------------------------------------------------------------------------------------------------------------------------------------------------------------------------------------------------------------------------------------------------------------------------------------------------------------------------------------------------------------------------------------------------------------------------------------------------------------------------------------------------------------------------------------------------------------------------------------------------------------------------------------------------------------------------------------------------------------------------------------------------------------------------------------------------------------------------------------------------------------------------------------------------------------------------------------------------------------------------------------------------------------------------------------------------------------------------------------------------------------------------------------------------------------------------------------------------------------------------------------------------------------------------------------------------------------------------------------------------------------------------------------TGG------------------------------------------------TCACTTCTTGAA------------------------------------AATGGT---------------------CTTGAG------TGTGAAGGTTCT------TGTTCAACATGTCATATAATAATT---GAAAAAGAA---TTTTTTGAAAAATTA------------------CCT---------GAACCATCAGAGGAAGAGGAGGATATGCTCGAC---CTTGCTTGGGGTCTTACTCATACTTCAAGACTTGGTTGCCAAATAATTGTCGATGAT---------------------------------------------------------------------------------------------------------------------------------------------------------TCACTTGATGGAATCAAGGTAAAAGTTCCAAATGGAACAAGAAATATGAGTGTT---------------------------------
>1986644_Pbacterium@OUU51623.1
---------------------------------------------------------------------------------------------------------------------------------------------------------------------------------------------------------------------------------------------------------------------------------------------------------------------------------------------------------------------------------------------------------------------------------------------------------------------------------------------------------------------------------------------------------------------------------------------------------------------------------------------------------------------------------------------------------------------------------------------------------------------------------------------------------------------------------------------------------------------------------------------------------------------------------------------------------------------------------------------------------------------------------------------------------------------------------------------------------------------------------------------------------------------------------------------------------------------------------------------------------------------------------------------------------------------------------------------------------------------------------------------------------------------------------------------------------------------------------------------------------------------------------------------------------------------------------------------------------------------------------------------------------------------------------------------------------------------------------------------------------------------------------------------------------------------------------------------------------------------------------------------------------------------------------------------------------ATGACA------------AAAATAATA------------------TTC---ATTCAACCAGAT---GGA---AGT---GAGAAAACTGTCGATGCACAGAATGGACTATCACTTTTAGAAGTAGCTCAC------------------------AGTAACGGG------ATA------GAT---TTAGAGGGGGCATGCGAAGGATCTCTTGCTTGTTCAACATGTCACATTATTGTT---GATAAAGTT---TTCTTTGAATCTTTA------------------CCA---------GAACCAACAGAAGAAGAGGAAGATATGCTTGAC---CTAGCTTTTGGTTTAACTCATACATCAAGACTTGGGTGTCAAATAATAATTGATGCT---------------------------------------------------------------------------------------------------------------------------------------------------------AAGCTTGAAGGAATGAAGGTTAAAATTCCAACTGGAACTAGAAATATGAGTGTTGAA------------------------------
>2007300_Aproteobacter@PDH55372.1
---------------------------------------------------------------------------------------------------------------------------------------------------------------------------------------------------------------------------------------------------------------------------------------------------------------------------------------------------------------------------------------------------------------------------------------------------------------------------------------------------------------------------------------------------------------------------------------------------------------------------------------------------------------------------------------------------------------------------------------------------------------------------------------------------------------------------------------------------------------------------------------------------------------------------------------------------------------------------------------------------------------------------------------------------------------------------------------------------------------------------------------------------------------------------------------------------------------------------------------------------------------------------------------------------------------------------------------------------------------------------------------------------------------------------------------------------------------------------------------------------------------------------------------------------------------------------------------------------------------------------------------------------------------------------------------------------------------------------------------------------------------------------------------------------------------------------------------------------------------------------------------------------------------------------------------------------------ATGACC------------AAAATTATT------------------TTT---ATTGAAGCTGAT---GGG---ACA---GAAAAAGAAGTAGACGCGCAAAATGGTCATTCTTTGTTAGAGGTAGCTCAT------------------------ACTAATGGT------ATT------TCT---CTTGAGGGTGCATGTGAGGGCTCACTAGCATGTTCAACTTGTCATATAATTTTA---GAAAAAAAA---ATCTTTGATAAACTT------------------CCT---------GAACCATCAGAAGAAGAAGAAGATATGTTAGAT---TTGGCGTGGGGCCTAACACATACATCACGTCTGGGTTGTCAAATAATAATTGATGGA---------------------------------------------------------------------------------------------------------------------------------------------------------TCACATGATGGTATGAGGGTAAAAGTTCCCTCCGGTACCAGAAATATGAGTGTT---------------------------------
>2013095_Abacterium@PPR40918.1| RT_shifts_1_contigs
------------------------------------------------------------------------------------------------------------------------------------------------------------------------------------------------------------------------------------------------------------------------------------------------------------------------------------------------------------------------------------------------------------------------------------------------------------------------------------------------------------------------------------------------------------------------------------------------------------------------------------------------------------------------------------------------------------------------------------------------------------------------------------------------------------------------------------------------------------------------------------------------------------------------------------------------------------------------------------------------------------------------------------------------------------------------------------------------------------------------------------------------------------------------------------------------------------------------------------------------------------------------------------------------------------------------------------------------------------------------------------------------------------------------------------------------------------------------------------------------------------------------------------------------------------------------------------------------------------------------------------------------------------------------------------------------------------------------------------------------------------------------------------------------------------------------------------------------------------------------------------------------------------------------------------------------------------------------------------------------------------------------------------------------------------------TTATCAATCTTAGAGGTAGCACAT------------------------AATAATGGA------ATA------AGC---CTTGAAGGTGCATGTGAAGGGTCGTTAGCGTGTTCTACTTGCCATGTGGTAGTT---GAAAAAAAA---TTTTTTGATGATCTT------------------CCA---------GAACCAAGTGAGGAAGAAGAAGATATGCTTGAT---TTAGCATGGGGACTTACACATACGTCTAGATTAGGTTGCCAGATAATAATTGATGAT---------------------------------------------------------------------------------------------------------------------------------------------------------AAATTAGATGGAATGAGAGTAACAGTTCCAACTGGTACAAGAAATATGAGTGTAGAA------------------------------
>1986869_Rbacterium@OUW71855.1| RT_shifts_3_contigs
---------------------------------------------------------------------------------------------------------------------------------------------------------------------------------------------------------------------------------------------------------------------------------------------------------------------------------------------------------------------------------------------------------------------------------------------------------------------------------------------------------------------------------------------------------------------------------------------------------------------------------------------------------------------------------------------------------------------------------------------------------------------------------------------------------------------------------------------------------------------------------------------------------------------------------------------------------------------------------------------------------------------------------------------------------------------------------------------------------------------------------------------------------------------------------------------------------------------------------------------------------------------------------------------------------------------------------------------------------------------------------------------------------------------------------------------------------------------------------------------------------------------------------------------------------------------------------------------------------------------------------------------------------------------------------------------------------------------------------------------------------------------------------------------------------------------------------------------------------------------------------------------------------------------------------------------------------ATGGTA------------AAAATAATA------------------TTT---ATAGAT---------------TCT---GAAAAAGTTATCGATGCG------------------CTAGAGATTGCTCAT------------------------AAAAATGGA------ATT------GAT---CTTGAAGGTGCTTGTGAAGGCTCTCTTGCATGTGCAACATGTCACGTTATTTTA---GAAAAACCT---TACTTTGATAAATTG------------------GAG---------GAACCAACCGAGGAAGAGGAGGATATGCTTGAT---TTAGCTTTTGGCTTAACTCACACTTCAAGATTAGGTTGTCAGATTATAATGACCAAG---------------------------------------------------------------------------------------------------------------------------------------------------------GAACTTGATGGTATTAAGGTAAAAATACCAAGTGGAACTAGAAATATGAATGTGGAA------------------------------
>1123355_Tpusilla@JHYO01000018.1_22
---------------------------------------------------------------------------------------------------------------------------------------------------------------------------------------------------------------------------------------------------------------------------------------------------------------------------------------------------------------------------------------------------------------------------------------------------------------------------------------------------------------------------------------------------------------------------------------------------------------------------------------------------------------------------------------------------------------------------------------------------------------------------------------------------------------------------------------------------------------------------------------------------------------------------------------------------------------------------------------------------------------------------------------------------------------------------------------------------------------------------------------------------------------------------------------------------------------------------------------------------------------------------------------------------------------------------------------------------------------------------------------------------------------------------------------------------------------------------------------------------------------------------------------------------------------------------------------------------------------------------------------------------------------------------------------------------------------------------------------------------------------------------------------------------------------------------------------------------------------------------------------------------------------------------------------------------------ATGCCT------------AAAATGACT------------------TTC---ATTAATCCGGAT---GGT---TCT---GAAAAAGAAGTTGAAGCACCAAACGGTTTGTCCGTTCTTGAAATCGCGCAC------------------------AAAAATGAC------GTT------GAT---CTTGAAGGCGCCTGCGAAGGCTCACTTGCTTGCTCTACGTGTCACGTGATTGTT---GCGGAAGAA---TGGTTCGATAAACTG------------------GCG---------GAGCCGGAAGAAGAAGAAGAAGATATGTTGGAT---CTGGCCTTTGGCCTGCAACAGACATCCCGCTTGGGCTGTCAGATCATCATGTCTGAC---------------------------------------------------------------------------------------------------------------------------------------------------------GATTTGGATGGCTTGAAAGTTCATGTTCCGTCCGAAACACGTAACATCGGC------------------------------------
>1867952_CTmagnetica@SCA58076.1
---------------------------------------------------------------------------------------------------------------------------------------------------------------------------------------------------------------------------------------------------------------------------------------------------------------------------------------------------------------------------------------------------------------------------------------------------------------------------------------------------------------------------------------------------------------------------------------------------------------------------------------------------------------------------------------------------------------------------------------------------------------------------------------------------------------------------------------------------------------------------------------------------------------------------------------------------------------------------------------------------------------------------------------------------------------------------------------------------------------------------------------------------------------------------------------------------------------------------------------------------------------------------------------------------------------------------------------------------------------------------------------------------------------------------------------------------------------------------------------------------------------------------------------------------------------------------------------------------------------------------------------------------------------------------------------------------------------------------------------------------------------------------------------------------------------------------------------------------------------------------------------------------------------------------------------------------------ATGCCT------------AAAATTATT------------------TTC---GTAAACCCTGAT---GGT---TCT---GAAAAAGAAGTAGAAGCGGCAAATGGCCTGTCCATTTTGGAAGTTGCCCAC------------------------AAAAATGAA------ATC------GAC---CTAGAAGGGGCTTGCGAAGGCTCTTTGGCATGTTCAACTTGCCATATCGTTGTT---GATGACGAG---TGGTTTGACGAGTTG------------------GAA---------GAACCAACAGAAGAAGAAGAAGACATGCTCGAC---CTCGCGTTTGGTTTGCAAGAAACCTCACGCTTGGGCTGTCAGATCATCATGAGCGAT---------------------------------------------------------------------------------------------------------------------------------------------------------GACCTTGACGGTATCAAAGTTCATGTTCCTGCTGAGACACGTAACATCGGC------------------------------------
>1544451_Tsp@OKH86952.1
---------------------------------------------------------------------------------------------------------------------------------------------------------------------------------------------------------------------------------------------------------------------------------------------------------------------------------------------------------------------------------------------------------------------------------------------------------------------------------------------------------------------------------------------------------------------------------------------------------------------------------------------------------------------------------------------------------------------------------------------------------------------------------------------------------------------------------------------------------------------------------------------------------------------------------------------------------------------------------------------------------------------------------------------------------------------------------------------------------------------------------------------------------------------------------------------------------------------------------------------------------------------------------------------------------------------------------------------------------------------------------------------------------------------------------------------------------------------------------------------------------------------------------------------------------------------------------------------------------------------------------------------------------------------------------------------------------------------------------------------------------------------------------------------------------------------------------------------------------------------------------------------------------------------------------------------------------ATGCCC------------AAGATCGTT------------------TTT---GTAGAACCTGAC---GGT---ACG---GAAAAGGAATTCGAGGTCGCCGACGGGTTGTCCGTTCTTGAAGCCGCGCAT------------------------AAAAACGGC------ATC------GAT---CTGGAAGGTGCCTGCGAAGGCTCGCTGGCATGTTCGACCTGCCACGTTGTTGTG---GATGGCGAC---TGGTTCGACAAACTG------------------GAA---------GAACCCAGTGAAGACGAAGAAGACATGCTGGAC---CTGGCTTTTGGCCTGACAGAAACGTCGCGTCTTGGCTGCCAGATCATCATGAGCGAC---------------------------------------------------------------------------------------------------------------------------------------------------------GAGCTGGACGGCCTGCGCGTGAAGCTGCCTTCGGCCACTCGTAACATGATGGTCGACAAG---------------------------
>1947674_Tsp@DENO01000137.1_14
---------------------------------------------------------------------------------------------------------------------------------------------------------------------------------------------------------------------------------------------------------------------------------------------------------------------------------------------------------------------------------------------------------------------------------------------------------------------------------------------------------------------------------------------------------------------------------------------------------------------------------------------------------------------------------------------------------------------------------------------------------------------------------------------------------------------------------------------------------------------------------------------------------------------------------------------------------------------------------------------------------------------------------------------------------------------------------------------------------------------------------------------------------------------------------------------------------------------------------------------------------------------------------------------------------------------------------------------------------------------------------------------------------------------------------------------------------------------------------------------------------------------------------------------------------------------------------------------------------------------------------------------------------------------------------------------------------------------------------------------------------------------------------------------------------------------------------------------------------------------------------------------------------------------------------------------------------ATGCCT------------AAGATCGTT------------------TTT---GTTGAGACCGAT---GGC---ACC---GAAAAGGAATTCGAAGTTGCCGACGGCCTGTCCGTTCTGGAAGCTGCCCAT------------------------AAGAACGGC------ATT------GAC---CTTGAAGGTGCATGCGAAGGTTCGCTGGCTTGC------------------------------------------------------------------------------------------------------------------------------------------------------------------------------------------------------------------------------------------------------------------------------------------------------------------------------------------------------------------------------------------------------------------------------
>1891279_Tindica@AXO15337.1
---------------------------------------------------------------------------------------------------------------------------------------------------------------------------------------------------------------------------------------------------------------------------------------------------------------------------------------------------------------------------------------------------------------------------------------------------------------------------------------------------------------------------------------------------------------------------------------------------------------------------------------------------------------------------------------------------------------------------------------------------------------------------------------------------------------------------------------------------------------------------------------------------------------------------------------------------------------------------------------------------------------------------------------------------------------------------------------------------------------------------------------------------------------------------------------------------------------------------------------------------------------------------------------------------------------------------------------------------------------------------------------------------------------------------------------------------------------------------------------------------------------------------------------------------------------------------------------------------------------------------------------------------------------------------------------------------------------------------------------------------------------------------------------------------------------------------------------------------------------------------------------------------------------------------------------------------------ATGCCT------------AAGATCGTT------------------TTT---GTCGAGCCGGAT---GGC---ACC---GAAAAGGAATTCGAAGTAGCCGACGGCCTGTCTGTTCTGGAAGCTGCCCAC------------------------AAGAACGGC------ATT------GAC---CTTGAAGGTGCTTGCGAAGGTTCGCTGGCATGTTCGACCTGCCACGTCATTCTT---GAAGATGAC---TGGTTTGACAAGCTT------------------GAT---------GAACCGTCCGAAGACGAAGAAGACATGCTTGAC---CTTGCCTTTGGCCTGACCGAGACCTCGCGTCTTGGCTGCCAGATCATCATGAGCGAC---------------------------------------------------------------------------------------------------------------------------------------------------------GAGCTCGACGGTCTGCGTGTCAAACTTCCGTCCGCGACCCGCAACATGATGGTCGACAAG---------------------------
>1948365_Abacterium@DDGG01000005.1_4
---------------------------------------------------------------------------------------------------------------------------------------------------------------------------------------------------------------------------------------------------------------------------------------------------------------------------------------------------------------------------------------------------------------------------------------------------------------------------------------------------------------------------------------------------------------------------------------------------------------------------------------------------------------------------------------------------------------------------------------------------------------------------------------------------------------------------------------------------------------------------------------------------------------------------------------------------------------------------------------------------------------------------------------------------------------------------------------------------------------------------------------------------------------------------------------------------------------------------------------------------------------------------------------------------------------------------------------------------------------------------------------------------------------------------------------------------------------------------------------------------------------------------------------------------------------------------------------------------------------------------------------------------------------------------------------------------------------------------------------------------------------------------------------------------------------------------------------------------------------------------------------------------------------------------------------------------------ATGCCA------------AAAGTTATT------------------TTT---GTAACCCCGGAC---GAT---AAA---AAAATTGAAATTGATGCACCGGAAGGTCTTTCTTTACTTGAGATTGCCCAT------------------------GAAAATGAT------ATT------GAC---CTGGAAGGGGCCTGCGAAGGATCTCTTGCTTGTTCAACATGTCATGTTGTCGTT---GATCCAGAG---TGGTTTCCAAAACTG------------------GAA---------GAACCGACAGAAGATGAAGAGGATATGCTGGAT---CTTGCATTTGGCCTGACGCACACGTCTCGATTGGGGTGTCAAATTATTATGTCGGAT---------------------------------------------------------------------------------------------------------------------------------------------------------GATTTGGACGGGATTAAAGTACGTCTGCCAGAAGGCACGCGTAACATGCTGCTTGAT------------------------------
>1951934_Hbacterium@DLRV01000016.1_54
---------------------------------------------------------------------------------------------------------------------------------------------------------------------------------------------------------------------------------------------------------------------------------------------------------------------------------------------------------------------------------------------------------------------------------------------------------------------------------------------------------------------------------------------------------------------------------------------------------------------------------------------------------------------------------------------------------------------------------------------------------------------------------------------------------------------------------------------------------------------------------------------------------------------------------------------------------------------------------------------------------------------------------------------------------------------------------------------------------------------------------------------------------------------------------------------------------------------------------------------------------------------------------------------------------------------------------------------------------------------------------------------------------------------------------------------------------------------------------------------------------------------------------------------------------------------------------------------------------------------------------------------------------------------------------------------------------------------------------------------------------------------------------------------------------------------------------------------------------------------------------------------------------------------------------------------------------ATGCCC------------CGCGTTGTT------------------TTT---GTAACCCCTGAT---GAA---AAA---AAAATCGAAGTTGATACCCCAGCTGGCCTGTCTCTACTTGAAGTTGCTCAT------------------------GCCAATAAC------ATA------GAT---CTTGAAGGTGCTTGTGAAGGCAGCTTGGCTTGTTCCACTTGTCACGTTGTGGTT---GATCCTGAG---TGGTACAAAAAACTT------------------GAT---------GAAGCATCAGAAGATGAAGAAGACATGTTGGAT---CTTGCTTTTGGCTTAACCCACACATCCCGTCTTGGCTGCCAAATTATCATCACCGAT---------------------------------------------------------------------------------------------------------------------------------------------------------GAATTAGATGGCATCACAGTTCGCTTGCCTGAAGGTACGCGTAACATGCAGTTGGAC------------------------------
>1279038_Nitersonii@KB907342.1_139
---------------------------------------------------------------------------------------------------------------------------------------------------------------------------------------------------------------------------------------------------------------------------------------------------------------------------------------------------------------------------------------------------------------------------------------------------------------------------------------------------------------------------------------------------------------------------------------------------------------------------------------------------------------------------------------------------------------------------------------------------------------------------------------------------------------------------------------------------------------------------------------------------------------------------------------------------------------------------------------------------------------------------------------------------------------------------------------------------------------------------------------------------------------------------------------------------------------------------------------------------------------------------------------------------------------------------------------------------------------------------------------------------------------------------------------------------------------------------------------------------------------------------------------------------------------------------------------------------------------------------------------------------------------------------------------------------------------------------------------------------------------------------------------------------------------------------------------------------------------------------------------------------------------------------------------------------------ATGCCG------------AAAATGACC------------------TTC---GTCAGCCCTGAC---GGA---AAG---CGCCATGACGTTGAGGCGCCGGAGGGTCTGTCGGTGCTGGAAATCGCCCAT------------------------CGCAATGAC------ATG------GAT---CTGGAAGGCGCCTGCGAAGGGTCGCTGGCCTGCTCCACCTGCCATGTCGTGGTT---GATCCGGAC---TGGATCGACCGCCTG------------------AAG---------GATCCGACCGAAGACGAAGAGGACATGCTTGAC---CTCGCCTTCGGCCTGACCAAGACCAGCCGCCTCGGCTGTCAGATTCTGATGACCGCC---------------------------------------------------------------------------------------------------------------------------------------------------------GACCTTGATGGTCTGGTCGTCCATCTGCCGGAAGGCAGCCGTAACGTCCTGAAGGAC------------------------------
>80876_Iperegrinum@SIT11687.1
---------------------------------------------------------------------------------------------------------------------------------------------------------------------------------------------------------------------------------------------------------------------------------------------------------------------------------------------------------------------------------------------------------------------------------------------------------------------------------------------------------------------------------------------------------------------------------------------------------------------------------------------------------------------------------------------------------------------------------------------------------------------------------------------------------------------------------------------------------------------------------------------------------------------------------------------------------------------------------------------------------------------------------------------------------------------------------------------------------------------------------------------------------------------------------------------------------------------------------------------------------------------------------------------------------------------------------------------------------------------------------------------------------------------------------------------------------------------------------------------------------------------------------------------------------------------------------------------------------------------------------------------------------------------------------------------------------------------------------------------------------------------------------------------------------------------------------------------------------------------------------------------------------------------------------------------------------ATGCCC------------AGGATGACC------------------TTC---ATCGACCCCAAT---GGG---ACT---CGCCACGACGTGGATGCGCCAGAGGGGCTGTCGGTCCTCGAAATTGCACAC------------------------CAGAACAAG------ATC------GGT---CTGGAAGGTGCCTGCGAAGGCTCGCTGGCCTGCTCGACCTGTCATGTGGTGATC---GACCCCGAG---TGGTTCGACCGTCTG------------------GAA---------GAGCCGAGCGAAGACGAAGAAGACATGCTCGAT---CTGGCCTTTGGCCTGACCAAGACCAGCCGTCTGGGCTGCCAGATCCTGATGAGCGCC---------------------------------------------------------------------------------------------------------------------------------------------------------AAGCTGGACGGTCTGGTGGTGCGTCTGCCCGAAGGCACCCGCAACGCCCTTGACGAC------------------------------
>1549855_Hjordaniae@AMW34844.1
---------------------------------------------------------------------------------------------------------------------------------------------------------------------------------------------------------------------------------------------------------------------------------------------------------------------------------------------------------------------------------------------------------------------------------------------------------------------------------------------------------------------------------------------------------------------------------------------------------------------------------------------------------------------------------------------------------------------------------------------------------------------------------------------------------------------------------------------------------------------------------------------------------------------------------------------------------------------------------------------------------------------------------------------------------------------------------------------------------------------------------------------------------------------------------------------------------------------------------------------------------------------------------------------------------------------------------------------------------------------------------------------------------------------------------------------------------------------------------------------------------------------------------------------------------------------------------------------------------------------------------------------------------------------------------------------------------------------------------------------------------------------------------------------------------------------------------------------------------------------------------------------------------------------------------------------------------ATGCCG------------AAGATGACC------------------TTC---CTCAGCCCTGAT---GGA---ACC---CGACTCGAGGTCGAAGCCCCGGAAGGCCTGTCTGTACTGGAAATTGCCCAT------------------------CGCAACGAC------GTT------GAC---CTAGAAGGCGCGTGCGAAGGGTCTCTGGCATGCTCCACCTGCCATGTCATCATC---GCCCCGGAT---TGGTTCGACCGCCTG------------------GAG---------CCACCGGCAGAGGATGAGGAGGACATGCTGGAC---CTCGCCTTTGGGCTGACAAAGACCAGCCGGCTCGGGTGCCAGATTATCATGAAGCCG---------------------------------------------------------------------------------------------------------------------------------------------------------GAACTGGATGGCCTGACCGTGCACCTGCCGGCAGGAAGCCGCGGGGCAGCGGGGAGC------------------------------
>580166_Opacificum@KZD00878.1
---------------------------------------------------------------------------------------------------------------------------------------------------------------------------------------------------------------------------------------------------------------------------------------------------------------------------------------------------------------------------------------------------------------------------------------------------------------------------------------------------------------------------------------------------------------------------------------------------------------------------------------------------------------------------------------------------------------------------------------------------------------------------------------------------------------------------------------------------------------------------------------------------------------------------------------------------------------------------------------------------------------------------------------------------------------------------------------------------------------------------------------------------------------------------------------------------------------------------------------------------------------------------------------------------------------------------------------------------------------------------------------------------------------------------------------------------------------------------------------------------------------------------------------------------------------------------------------------------------------------------------------------------------------------------------------------------------------------------------------------------------------------------------------------------------------------------------------------------------------------------------------------------------------------------------------------------------ATGCCG------------AAGATGGTT------------------TTC---ATCGATCCGGAC---GGC---ACC---AGGCACGAAGTCGAGGCCCCGCTGGGCCTGTCCGTGCTGGAAATCGCGCAT------------------------CGCAACGCA------ATC------GAC---ATCGAGGGCGTGTGCGAGGGCTCGCTGGCCTGCTCGACCTGCCATGTGATCGTC---GAGCCGTCG---GATTACGACCGGCTG------------------AAG---------CCGGTCAGCGAGGATGAGGAAGACATGCTCGAC---CTCGCCTTCGGCCTGACCAAGACATCCCGCCTGGGCTGCCAGATCGTCATGACCGAG---------------------------------------------------------------------------------------------------------------------------------------------------------GATCTCGACGGGCTGACCGTCCGCCTGCCCTCGGGCACCAACAACGTGATGGGC---------------------------------
>1207063_Oindicum@EKE78851.1
---------------------------------------------------------------------------------------------------------------------------------------------------------------------------------------------------------------------------------------------------------------------------------------------------------------------------------------------------------------------------------------------------------------------------------------------------------------------------------------------------------------------------------------------------------------------------------------------------------------------------------------------------------------------------------------------------------------------------------------------------------------------------------------------------------------------------------------------------------------------------------------------------------------------------------------------------------------------------------------------------------------------------------------------------------------------------------------------------------------------------------------------------------------------------------------------------------------------------------------------------------------------------------------------------------------------------------------------------------------------------------------------------------------------------------------------------------------------------------------------------------------------------------------------------------------------------------------------------------------------------------------------------------------------------------------------------------------------------------------------------------------------------------------------------------------------------------------------------------------------------------------------------------------------------------------------------------ATGCCG------------AAGATGGTG------------------TTC---ATCGATCCCGAC---GGT---ACG---CGGCACAAGGTCGAGGCCCCGGTCGGTCTCTCCGTGCTGGAGGTCGCGCAT------------------------CGCAACGGC------ATC------GAT---ATCGAGGGCGCGTGCGAGGGCTCGCTCGCCTGCTCGACCTGCCATGTCATCGTC---GATCCCGCC---GATTTCGGCCGGCTG------------------GAG---------GAGCCCAGCGAGGATGAGGAGGACATGCTCGAC---CTCGCCTTCGGCCTGACCAAGACCTCCCGGCTGGGCTGCCAGATCGTCATGACCGAG---------------------------------------------------------------------------------------------------------------------------------------------------------GAGCTGGACGGGCTGACCGTCCGCCTGCCCTCCGGCACCAACAACATGATGGGC---------------------------------
>69960_Rtrueperi@SDE55772.1
---------------------------------------------------------------------------------------------------------------------------------------------------------------------------------------------------------------------------------------------------------------------------------------------------------------------------------------------------------------------------------------------------------------------------------------------------------------------------------------------------------------------------------------------------------------------------------------------------------------------------------------------------------------------------------------------------------------------------------------------------------------------------------------------------------------------------------------------------------------------------------------------------------------------------------------------------------------------------------------------------------------------------------------------------------------------------------------------------------------------------------------------------------------------------------------------------------------------------------------------------------------------------------------------------------------------------------------------------------------------------------------------------------------------------------------------------------------------------------------------------------------------------------------------------------------------------------------------------------------------------------------------------------------------------------------------------------------------------------------------------------------------------------------------------------------------------------------------------------------------------------------------------------------------------------------------------------ATGCCG------------AAGCTCGTC------------------TTC---ATCGACCGCGAT---GAC---ACG---CGCCACGAGGTGGAGGTTCCCGTCGGCCTGTCGGTGATGGAGGCCGCGCAC------------------------CGCCACGAT------ATC------GAT---CTTGAGGGGGCCTGCGAGGGCTCGTTGGCGTGTTCGACCTGCCATGTCATCGTC---GACCCGGCG---TGGTTCGACAAGCTG------------------AAG---------GAACCGACCGAGGACGAGGAGGACATGCTCGAC---CTCGCCTTTGGACTGGCGCGCACCTCGCGTCTGGGCTGCCAGATCATCATGACGGAC---------------------------------------------------------------------------------------------------------------------------------------------------------GAGCTGGACGGCTTGGTGGTGCGGCTGCCGGCGGAAACCCGCAACGCGATGCTC---------------------------------
>1231343_Asyzygii@GAN72385.1
---------------------------------------------------------------------------------------------------------------------------------------------------------------------------------------------------------------------------------------------------------------------------------------------------------------------------------------------------------------------------------------------------------------------------------------------------------------------------------------------------------------------------------------------------------------------------------------------------------------------------------------------------------------------------------------------------------------------------------------------------------------------------------------------------------------------------------------------------------------------------------------------------------------------------------------------------------------------------------------------------------------------------------------------------------------------------------------------------------------------------------------------------------------------------------------------------------------------------------------------------------------------------------------------------------------------------------------------------------------------------------------------------------------------------------------------------------------------------------------------------------------------------------------------------------------------------------------------------------------------------------------------------------------------------------------------------------------------------------------------------------------------------------------------------------------------------------------------------------------------------------------------------------------------------------------------------------ATGCCC------------CAGATGACG------------------TTT---GTTGAGCAGGAC---GGA---ACA---GAACGCACGGTTGATGCCCCAGTCGGCCTGTCCGTGCTGGAAATTGCCCAT------------------------AAGCACGAT------GTG------GAC---CTTGAAGGCGCCTGTGAAGGGTCTTTGGCCTGCGCCACCTGCCACGTTGTGGTG---GACCCCGCA---TGGGCGGATAAGCTG------------------ACC---------GCCCCGACGGATGATGAGGAAGATATGCTTGAT---CTGGCCTTTGGGCTGGAAAAAACCTCGCGTCTTGGCTGCCAGATTGTCATGACCGAA---------------------------------------------------------------------------------------------------------------------------------------------------------GCACTTGATGGTCTGGTCGTGCGCCTGCCCAGCAAGGCC------------------------------------------------
>1234671_Apapayae@BAIN01000099.1_3
---------------------------------------------------------------------------------------------------------------------------------------------------------------------------------------------------------------------------------------------------------------------------------------------------------------------------------------------------------------------------------------------------------------------------------------------------------------------------------------------------------------------------------------------------------------------------------------------------------------------------------------------------------------------------------------------------------------------------------------------------------------------------------------------------------------------------------------------------------------------------------------------------------------------------------------------------------------------------------------------------------------------------------------------------------------------------------------------------------------------------------------------------------------------------------------------------------------------------------------------------------------------------------------------------------------------------------------------------------------------------------------------------------------------------------------------------------------------------------------------------------------------------------------------------------------------------------------------------------------------------------------------------------------------------------------------------------------------------------------------------------------------------------------------------------------------------------------------------------------------------------------------------------------------------------------------------------ATGCCC------------CAGATGACG------------------TTT---GTTGAACAGGAC---GGG---ACG---GAACACACGGTCGATGCGCCGGTGGGCCTGTCGGTGCTGGAAATCGCCCAC------------------------AAGCACGAT------ATC------GAC---ATTGAAGGCGCGTGCGAAGGCTCGCTGGCCTGTGCCACCTGTCACGTTGTGGTT---GATCCCGCC---TGGGCCGAAAAACTG------------------TCC---------ACCCCGACTGATGATGAGGAAGATATGCTCGAC---CTCGCCTTTGGTCTGGAAAAAACATCCCGCCTTGGCTGCCAGATCGTCATGACCGAC---------------------------------------------------------------------------------------------------------------------------------------------------------GCGCTGGACGGCCTGGTGGTGCGTCTGCCCAGCAAGGGC------------------------------------------------
>634452_Apasteurianus@BAI00698.1
------------------------------------------------------------------------------------------------------------------------------------------------------------------------------------------------------------------------------------------------------------------------------------------------------------------------------------------------------------------------------------------------------------------------------------------------------------------------------------------------------------------------------------------------------------------------------------------------------------------------------------------------------------------------------------------------------------ATGAAACAGCCT------------------------------------------------------------------------------------------------------------------------------------------------------------------------------------------------------------------------------------------------------------------------------------------------------------------------------------------------------------------------------------------------------------------------------------------------------------------------------------------------------------------------------------------------------------------------------------------------------------------------------------------------------------------------------------------------------------------------------------------------------------------------------------------------------------------------------------------------------------------------------------------------------------------------------------------------------------------------------------------------------------------------------------------------------------------------------------------------------------------------------------------------------TTGGCA---------------------------------GGATGGAAACCA------------------------ATGCCC------------CAGATGACA------------------TTT---GTTGAACAGGAC---GGA---ACA---GAACACAAAGTGGATGCGCCGGTTGGCCTTTCTGTGCTGGAAATTGCCCAT------------------------AAGCACGGC------ATT------GAC---CTTGAAGGCGCATGTGAAGGTTCTTTGGCCTGTGCAACATGCCATGTGATTGTA---GACCCAACT---TGGGCACCCAAGCTG------------------GCA---------GCCCCTACGGATGATGAAGAAGATATGCTGGAT---CTGGCTTTCGGGCTGGAAAAGACATCTCGCTTGGGTTGTCAGATCGTTATGACAGAT---------------------------------------------------------------------------------------------------------------------------------------------------------GCGCTGGATGGCTTGGTTGTACGCCTGCCTAGCAAGGCC------------------------------------------------
>1076596_Apersici@AQT05034.1
---------------------------------------------------------------------------------------------------------------------------------------------------------------------------------------------------------------------------------------------------------------------------------------------------------------------------------------------------------------------------------------------------------------------------------------------------------------------------------------------------------------------------------------------------------------------------------------------------------------------------------------------------------------------------------------------------------------------------------------------------------------------------------------------------------------------------------------------------------------------------------------------------------------------------------------------------------------------------------------------------------------------------------------------------------------------------------------------------------------------------------------------------------------------------------------------------------------------------------------------------------------------------------------------------------------------------------------------------------------------------------------------------------------------------------------------------------------------------------------------------------------------------------------------------------------------------------------------------------------------------------------------------------------------------------------------------------------------------------------------------------------------------------------------------------------------------------------------------------------------------------------------------------------------------------------------------------ATGCCC------------CAGATGACC------------------TTT---GTTGAACAGGAC---GGA---ACC---GAACGCACGGTTGATGCACCGCTCGGCCTTTCTGTGCTTGAAATTGCCCAC------------------------AAGCATGGC------ATT------GAT---CTTGAAGGCGCGTGTGAAGGCTCTCTGGCCTGCGCAACCTGCCACGTGGTTGTT---GATCCGTCC---TGGGCACCGAAGCTT------------------GAA---------GCTGCCACGGATGATGAAGAAGATATGCTGGAT---CTGGCCTTCAGTCTGGAAAAAACATCCCGCCTTGGCTGCCAGATTGTTATGACAGAC---------------------------------------------------------------------------------------------------------------------------------------------------------GCGCTGGATGGTCTTGTTGTGCGCCTGCCGCGCACGGCC------------------------------------------------
>446692_Asenegalensis@CEF41064.1
---------------------------------------------------------------------------------------------------------------------------------------------------------------------------------------------------------------------------------------------------------------------------------------------------------------------------------------------------------------------------------------------------------------------------------------------------------------------------------------------------------------------------------------------------------------------------------------------------------------------------------------------------------------------------------------------------------------------------------------------------------------------------------------------------------------------------------------------------------------------------------------------------------------------------------------------------------------------------------------------------------------------------------------------------------------------------------------------------------------------------------------------------------------------------------------------------------------------------------------------------------------------------------------------------------------------------------------------------------------------------------------------------------------------------------------------------------------------------------------------------------------------------------------------------------------------------------------------------------------------------------------------------------------------------------------------------------------------------------------------------------------------------------------------------------------------------------------------------------------------------------------------------------------------------------------------------------ATGCCC------------CAGATGACG------------------TTT---GTTGAGCAGGAC---GGA---ACA---GAGCGTACGGTTGATGCGCCGCTTGGCCTTTCCGTACTGGAAATTGCCCAT------------------------AAGCACGGT------ATT------GAT---CTTGAAGGTGCCTGCGAAGGCTCTCTGGCCTGCGCCACCTGCCACGTGATTGTT---GATCCGTCC---TGGGCGCCGAAGCTC------------------AAT---------ACGCCGACGGATGACGAAGAAGATATGCTTGAT---CTGGCGTTCGGGCTTGAAAAAACCTCTCGCCTTGGGTGCCAGATCGTCATGACCGAA---------------------------------------------------------------------------------------------------------------------------------------------------------GATTTGAACGGGCTGGTGGTGCGTCTGCCGCGCACGGCC------------------------------------------------
>1670661_Asp@OUJ09940.1
---------------------------------------------------------------------------------------------------------------------------------------------------------------------------------------------------------------------------------------------------------------------------------------------------------------------------------------------------------------------------------------------------------------------------------------------------------------------------------------------------------------------------------------------------------------------------------------------------------------------------------------------------------------------------------------------------------------------------------------------------------------------------------------------------------------------------------------------------------------------------------------------------------------------------------------------------------------------------------------------------------------------------------------------------------------------------------------------------------------------------------------------------------------------------------------------------------------------------------------------------------------------------------------------------------------------------------------------------------------------------------------------------------------------------------------------------------------------------------------------------------------------------------------------------------------------------------------------------------------------------------------------------------------------------------------------------------------------------------------------------------------------------------------------------------------------------------------------------------------------------------------------------------------------------------------------------------ATGCCC------------CATATGATG------------------TTT---ATCGAACAGGAC---GGA---ACT---GAGCACAAAGTTGATGCACCGGTTGGTCTTTCTGTGCTGGAAATTGCACAT------------------------AAACATGAT------ATT------GAT---CTTGAGGGAGCCTGCGAAGGATCACTGGCCTGCGCAACATGCCACGTGATTGTT---GACCCCGAC---TGGGCCGCAAAACTC------------------AGC---------ACACCAACTGATGACGAAGAAGATATGCTTGAT---CTGGCTTTCGGACTCGAAAAAACCTCTCGTCTGGGGTGCCAGATTGTTATGACAGAC---------------------------------------------------------------------------------------------------------------------------------------------------------GAGCTCGACGGGCTGGTTGTTCGTCTGCCTCGCAAATCC------------------------------------------------
>272568_Gdiazotrophic@ACI50407.1
---------------------------------------------------------------------------------------------------------------------------------------------------------------------------------------------------------------------------------------------------------------------------------------------------------------------------------------------------------------------------------------------------------------------------------------------------------------------------------------------------------------------------------------------------------------------------------------------------------------------------------------------------------------------------------------------------------------------------------------------------------------------------------------------------------------------------------------------------------------------------------------------------------------------------------------------------------------------------------------------------------------------------------------------------------------------------------------------------------------------------------------------------------------------------------------------------------------------------------------------------------------------------------------------------------------------------------------------------------------------------------------------------------------------------------------------------------------------------------------------------------------------------------------------------------------------------------------------------------------------------------------------------------------------------------------------------------------------------------------------------------------------------------------------------------------------------------------------------------------------------------------------------------------------------------------------------------ATGCCG------------CATATGATT------------------TTC---ATCGAGAGTGAC---GGA---ACG---CGCCGCGAGGTCGACGCGCCGGTCGGTCTGTCGGTCCTCGAGATCGCGCAC------------------------AAGCACGGG------GTG------GAC---CTGGAAGGCGCCTGCGAGGGATCGCTGGCCTGCGCCACCTGCCACGTCGTGGTC---GATCCCGAC---TGGGCCCCGAAGCTG------------------GCC---------GCGCCGACCGAGGACGAGGAAGACATGCTGGAC---CTGGCATTCGGCCTGGAAAAGACGTCGCGCCTGGGCTGCCAGATCGTGATGACCGAG---------------------------------------------------------------------------------------------------------------------------------------------------------GCACTGGACGGGCTGGTCGTGCGCCTGCCGCACAAGGCC------------------------------------------------
>1231351_Amethanolica@GAJ27650.1
---------------------------------------------------------------------------------------------------------------------------------------------------------------------------------------------------------------------------------------------------------------------------------------------------------------------------------------------------------------------------------------------------------------------------------------------------------------------------------------------------------------------------------------------------------------------------------------------------------------------------------------------------------------------------------------------------------------------------------------------------------------------------------------------------------------------------------------------------------------------------------------------------------------------------------------------------------------------------------------------------------------------------------------------------------------------------------------------------------------------------------------------------------------------------------------------------------------------------------------------------------------------------------------------------------------------------------------------------------------------------------------------------------------------------------------------------------------------------------------------------------------------------------------------------------------------------------------------------------------------------------------------------------------------------------------------------------------------------------------------------------------------------------------------------------------------------------------------------------------------------------------------------------------------------------------------------------ATGCCT------------CATATGGTT------------------TTC---ATCGAGCGAGAC---GGC---ACG---CGGCGCGAGGTCGATGCGCCGGCCGGGCTTTCCGTGCTGGAAATTGCCCAT------------------------AAGCACGAT------ATC------GAT---CTCGAAGGCGCGTGCGAAGGCTCGCTGGCCTGCGCGACCTGCCATGTCATCGTC---GATCCAGAA---TGGGCGCCAAAGCTT------------------GCT---------TCCCCGACCGATGACGAGGAAGACATGCTCGAT---CTCGCCTTCGGCCTCGAAAAGACTTCCCGTCTCGGCTGCCAGATCGTCATGACCGAC---------------------------------------------------------------------------------------------------------------------------------------------------------GCGCTGGACGGCCTCGTCGTGCGCTTGCCGCACACGGCC------------------------------------------------
>1231623_Tsakaeratensi@GAN55631.1
---------------------------------------------------------------------------------------------------------------------------------------------------------------------------------------------------------------------------------------------------------------------------------------------------------------------------------------------------------------------------------------------------------------------------------------------------------------------------------------------------------------------------------------------------------------------------------------------------------------------------------------------------------------------------------------------------------------------------------------------------------------------------------------------------------------------------------------------------------------------------------------------------------------------------------------------------------------------------------------------------------------------------------------------------------------------------------------------------------------------------------------------------------------------------------------------------------------------------------------------------------------------------------------------------------------------------------------------------------------------------------------------------------------------------------------------------------------------------------------------------------------------------------------------------------------------------------------------------------------------------------------------------------------------------------------------------------------------------------------------------------------------------------------------------------------------------------------------------------------------------------------------------------------------------------------------------------ATGCCC------------CACATGATC------------------TTC---ATCGAGCGCGAC---GGC---ACG---CGGCGCGAGGTGGATGCGCCGCTGGGCCTTTCCGTGCTGGAAATCGCGCAC------------------------AAGCACGAC------ATC------GAT---CTCGAAGGCGCGTGCGAGGGATCGCTCGCCTGCGCCACCTGCCATGTCGTGGTC---GACCCCGCC---TGGGCCGCGAAGCTC------------------GCC---------AATCCGACCGATGACGAGGAAGACATGCTCGAC---CTCGCCTTCGGTCTGGAAAAGACGTCCCGTCTCGGCTGCCAGATCGTCATGACGGAC---------------------------------------------------------------------------------------------------------------------------------------------------------GCGCTGGACGGTCTCGTCGTGCGCCTGCCGCGCACGGCC------------------------------------------------
>320497_Nchiangmaiens@AQS88990.1
---------------------------------------------------------------------------------------------------------------------------------------------------------------------------------------------------------------------------------------------------------------------------------------------------------------------------------------------------------------------------------------------------------------------------------------------------------------------------------------------------------------------------------------------------------------------------------------------------------------------------------------------------------------------------------------------------------------------------------------------------------------------------------------------------------------------------------------------------------------------------------------------------------------------------------------------------------------------------------------------------------------------------------------------------------------------------------------------------------------------------------------------------------------------------------------------------------------------------------------------------------------------------------------------------------------------------------------------------------------------------------------------------------------------------------------------------------------------------------------------------------------------------------------------------------------------------------------------------------------------------------------------------------------------------------------------------------------------------------------------------------------------------------------------------------------------------------------------------------------------------------------------------------------------------------------------------------ATGCCT------------CATATGATC------------------TTC---ATCGAACGAGAC---GGG---ACG---CGCCGCGAGGTGGATGCGCCGCTCGGCCTTTCGGTTCTGGAGATCGCCCAC------------------------AAGCACGAT------ATC------GAC---CTGGAAGGCGCTTGCGAAGGTTCGCTGGCCTGTGCGACGTGTCATGTCGTTGTC---GATCCCGAC---TGGGCGGCCAAGCTG------------------TCC---------GCGCCGACGGACGATGAAGAAGACATGCTCGAT---CTGGCTTTCGGGCTGGAGAAGACGTCGCGTCTGGGTTGCCAGATCGTGATGACCGAT---------------------------------------------------------------------------------------------------------------------------------------------------------GCGCTGGACGGGCTGACCGTTCGGTTGCCGAAGACGTCC------------------------------------------------
>1088869_Gmorbifer@EHH68178.1
---------------------------------------------------------------------------------------------------------------------------------------------------------------------------------------------------------------------------------------------------------------------------------------------------------------------------------------------------------------------------------------------------------------------------------------------------------------------------------------------------------------------------------------------------------------------------------------------------------------------------------------------------------------------------------------------------------------------------------------------------------------------------------------------------------------------------------------------------------------------------------------------------------------------------------------------------------------------------------------------------------------------------------------------------------------------------------------------------------------------------------------------------------------------------------------------------------------------------------------------------------------------------------------------------------------------------------------------------------------------------------------------------------------------------------------------------------------------------------------------------------------------------------------------------------------------------------------------------------------------------------------------------------------------------------------------------------------------------------------------------------------------------------------------------------------------------------------------------------------------------------------------------------------------------------------------------------ATGCCC------------AAGATGACC------------------TTT---ATCGAACGTGAC---GGA---ACG---CGCCGCGACGTGGATGCGCCGGTTGGTCTTTCGGTGCTGGAAATCGCCCAC------------------------AAGCACGAC------ATC------GAT---CTGGAAGGTGCCTGTGAAGGCTCTCTGGCCTGCGCGACGTGCCATGTGATAGTC---GATCCGGAA---TGGGCGTCGAAGCTG------------------TCC---------AGCCCGACCGATGACGAGGAAGACATGCTGGAT---CTCGCCTTCGGTCTGGAAAAGACCTCGCGTCTGGGCTGCCAGATCGTCATGACCGAT---------------------------------------------------------------------------------------------------------------------------------------------------------GCGCTGGATGGCCTGACCGTCCGCCTCCCGAAGACGGGC------------------------------------------------
>290633_Goxydans@AAW61122.1
---------------------------------------------------------------------------------------------------------------------------------------------------------------------------------------------------------------------------------------------------------------------------------------------------------------------------------------------------------------------------------------------------------------------------------------------------------------------------------------------------------------------------------------------------------------------------------------------------------------------------------------------------------------------------------------------------------------------------------------------------------------------------------------------------------------------------------------------------------------------------------------------------------------------------------------------------------------------------------------------------------------------------------------------------------------------------------------------------------------------------------------------------------------------------------------------------------------------------------------------------------------------------------------------------------------------------------------------------------------------------------------------------------------------------------------------------------------------------------------------------------------------------------------------------------------------------------------------------------------------------------------------------------------------------------------------------------------------------------------------------------------------------------------------------------------------------------------------------------------------------------------------------------------------------------------------------------ATGCCC------------AAGATGACC------------------TTT---ATCGAGCGTGAT---GGA---ACC---CGTCGTGACGTTGACGCGCCCGTCGGACTGTCGGTGCTGGAAATCGCACAC------------------------AAGCACGAC------ATC------GAC---CTGGAAGGCGCCTGCGAAGGCTCGCTGGCCTGCGCGACCTGCCATGTGGTTGTC---GATCCGGAA---TGGGCCGCCAAGCTG------------------AGC---------GCGCCGACGGATGACGAGGAAGACATGCTCGAC---CTGGCGTTCGGTCTGGAAAAGACGTCCCGCCTGGGTTGCCAGATCGTCATGACGGAC---------------------------------------------------------------------------------------------------------------------------------------------------------GCGCTTGATGGCCTGACCGTCCGTCTGCCGAAGGCGGGC------------------------------------------------
>1231624_Abogorensis@BAT20311.1
---------------------------------------------------------------------------------------------------------------------------------------------------------------------------------------------------------------------------------------------------------------------------------------------------------------------------------------------------------------------------------------------------------------------------------------------------------------------------------------------------------------------------------------------------------------------------------------------------------------------------------------------------------------------------------------------------------------------------------------------------------------------------------------------------------------------------------------------------------------------------------------------------------------------------------------------------------------------------------------------------------------------------------------------------------------------------------------------------------------------------------------------------------------------------------------------------------------------------------------------------------------------------------------------------------------------------------------------------------------------------------------------------------------------------------------------------------------------------------------------------------------------------------------------------------------------------------------------------------------------------------------------------------------------------------------------------------------------------------------------------------------------------------------------------------------------------------------------------------------------------------------------------------------------------------------------------------ATGCCA------------CACATGATT------------------TTC---GTCGAGCAGGAC---GGC---ACC---CGCAGGGAAGTCGATGCGCCGGTCGGCCTCTCCGTACTCGAAGTTGCCCAC------------------------AAGCACGAT------ATC------GAA---CTCGAAGGCGCCTGTGAGGGCTCGCTGGCCTGCGCCACCTGTCATGTGATTGTC---GATCCTGAA---TGGGCCGACAAGCTT------------------TCG---------GCGCCGACAGACGACGAGGAAGACATGCTCGAT---CTCGCCTTCGGGCTCGAAAAGACTTCCCGTCTCGGCTGTCAGATCGTTATGACCGAT---------------------------------------------------------------------------------------------------------------------------------------------------------GCGCTGGACGGTCTGGTTGTGCGTCTGCCCAAGGCTTCC------------------------------------------------
>376620_Gjaponicus@KXV21290.1
---------------------------------------------------------------------------------------------------------------------------------------------------------------------------------------------------------------------------------------------------------------------------------------------------------------------------------------------------------------------------------------------------------------------------------------------------------------------------------------------------------------------------------------------------------------------------------------------------------------------------------------------------------------------------------------------------------------------------------------------------------------------------------------------------------------------------------------------------------------------------------------------------------------------------------------------------------------------------------------------------------------------------------------------------------------------------------------------------------------------------------------------------------------------------------------------------------------------------------------------------------------------------------------------------------------------------------------------------------------------------------------------------------------------------------------------------------------------------------------------------------------------------------------------------------------------------------------------------------------------------------------------------------------------------------------------------------------------------------------------------------------------------------------------------------------------------------------------------------------------------------------------------------------------------------------------------------ATGCCC------------AAGATGACC------------------TTT---ATCGAACGTGAC---GGT---TCC---CGCCGTGAAGTTGACGCCCCTGTCGGCCTGTCGGTGCTGGAAATCGCCCAC------------------------AAGCACGAC------ATT------GAC---CTTGAAGGTGCCTGTGAGGGTTCGCTGGCCTGCGCCACCTGTCATGTGATCGTG---GACCCGGAA---TGGGCTGGCAAGCTG------------------TCC---------GAGCCGACCGACGATGAAGAAGACATGCTCGAT---CTGGCGTTCGGCCTGGAGCAGACGTCGCGTCTGGGCTGCCAGATTGTCATGACCGAA---------------------------------------------------------------------------------------------------------------------------------------------------------GACCTGAATGGCCTGACCGTTCAGCTTCCGAAGGCGGGC------------------------------------------------
>1120919_Anitrogenifig@AUBI01000005.1_77
---------------------------------------------------------------------------------------------------------------------------------------------------------------------------------------------------------------------------------------------------------------------------------------------------------------------------------------------------------------------------------------------------------------------------------------------------------------------------------------------------------------------------------------------------------------------------------------------------------------------------------------------------------------------------------------------------------------------------------------------------------------------------------------------------------------------------------------------------------------------------------------------------------------------------------------------------------------------------------------------------------------------------------------------------------------------------------------------------------------------------------------------------------------------------------------------------------------------------------------------------------------------------------------------------------------------------------------------------------------------------------------------------------------------------------------------------------------------------------------------------------------------------------------------------------------------------------------------------------------------------------------------------------------------------------------------------------------------------------------------------------------------------------------------------------------------------------------------------------------------------------------------------------------------------------------------------------ATGCCT------------ATTATGATT------------------TTT---CTCGAACCGGAC---GGC---GTT---GAGCGTAAGGTGGACGCGCCTCTGGGTCTTTCGGTGCTCGAGATCGCGCAC------------------------AAGCACGGC------ATC------GAC---CTTGAGGGCGCCTGCGAGGGCTCGCTGGCCTGCGCCACCTGCCATGTAATCGTC---GACCCGTCA---TGGGCGCCGAAGCTG------------------GCC---------GAGCCGACCGAGGACGAGGAAGACATGCTCGAT---CTGGCGTTCGGGCTTGAGAAGACATCCCGTCTGGGGTGCCAGATCGTGATGACCGAG---------------------------------------------------------------------------------------------------------------------------------------------------------GCTCTGGACGGTCTTGTCGTTCGTCTGCCCGGCAAGAAG------------------------------------------------
>435_Aaceti@AQS86023.1
---------------------------------------------------------------------------------------------------------------------------------------------------------------------------------------------------------------------------------------------------------------------------------------------------------------------------------------------------------------------------------------------------------------------------------------------------------------------------------------------------------------------------------------------------------------------------------------------------------------------------------------------------------------------------------------------------------------------------------------------------------------------------------------------------------------------------------------------------------------------------------------------------------------------------------------------------------------------------------------------------------------------------------------------------------------------------------------------------------------------------------------------------------------------------------------------------------------------------------------------------------------------------------------------------------------------------------------------------------------------------------------------------------------------------------------------------------------------------------------------------------------------------------------------------------------------------------------------------------------------------------------------------------------------------------------------------------------------------------------------------------------------------------------------------------------------------------------------------------------------------------------------------------------------------------------------------------ATGCCC------------CACATGATT------------------TTC---GTCGAGCCCGAT---GGC---ACC---GAGCGCAAGGTCGATGCGCCCGTTGGTCTTTCCGTTCTGGAGATTGCCCAC------------------------AAGCATGGC------GTC------GAT---CTGGAAGGCGCGTGCGAAGGCTCGCTGGCCTGCGCGACCTGCCATGTGATCGTC---GATCCGTCC---TGGGCGCCGAAGCTG------------------TCG---------GAAGCGACAGAGGACGAAGAGGATATGCTGGAC---CTCGCCTTCGGACTTGAGGCAACATCGCGCCTCGGCTGCCAGATCATCATGAACGAT---------------------------------------------------------------------------------------------------------------------------------------------------------GAACTGGATGGCCTGACAGTCCGTCTGCCGCGCAAAAGT------------------------------------------------
>1223520_Nthailandica@BCZB01000001.1_183
---------------------------------------------------------------------------------------------------------------------------------------------------------------------------------------------------------------------------------------------------------------------------------------------------------------------------------------------------------------------------------------------------------------------------------------------------------------------------------------------------------------------------------------------------------------------------------------------------------------------------------------------------------------------------------------------------------------------------------------------------------------------------------------------------------------------------------------------------------------------------------------------------------------------------------------------------------------------------------------------------------------------------------------------------------------------------------------------------------------------------------------------------------------------------------------------------------------------------------------------------------------------------------------------------------------------------------------------------------------------------------------------------------------------------------------------------------------------------------------------------------------------------------------------------------------------------------------------------------------------------------------------------------------------------------------------------------------------------------------------------------------------------------------------------------------------------------------------------------------------------------------------------------------------------------------------------------ATGCCT------------AAGATGACC------------------TTT---ATTGATCGTGAT---GGT---TCG---CGCCATGATGTTGATGCGCCGAACGGTTTGTCCGTTTTGGAAGTTGCGCAT------------------------AAGCACGAT------ATT------GAT---CTGGAAGGGGCCTGTGAGGGGTCTTTGGCATGTGCAACATGTCACGTCATTGTG---GACCCGGAA---TGGGCTGGTAAGCTG------------------AGT---------GATGCGACGGATGATGAGGAAGATATGCTCGAC---CTCGCTTTCGGTCTTGAAGAGACCTCACGTTTGGGCTGCCAGATTGTCATGACAGAC---------------------------------------------------------------------------------------------------------------------------------------------------------GCGCTGGATGGTCTTGTCGTTCATATTCCGAAGCAGGGC------------------------------------------------
>436_Khansenii@LUCI01000004.1_26
------------------------------------------------------------------------------------------------------------------------------------------------------------------------------------------------------------------------------------------------------------------------------------------------------------------------------------------------------------------------------------------------------------------------------------------------------------------------------------------------------------------------------------------------------------------------------------------------------------------------------------------------------------------------------------------------------------ATGGATGTC------------------------------------------------------------------------------------------------------------------------------------------------------------------------------------------------------------------------------------------------------------------------------------------------------------------------------------------------------------------------------------------------------------------------------------------------------------------------------------------------------------------------------------------------------------------------------------------------------------------------------------------------------------------------------------------------------------------------------------------------------------------------------------------------------------------------------------------------------------------------------------------------------------------------------------------------------------------------------------------------------------------------------------------------------------------------------------------------------------------------------------------------------------CGG---------------------------------GCGTGGAACTGT---------GTTCAGGATGGAATGATGGCG------------CATATTGTT------------------TTT---GTCGAACGTGAT---GGC---ACC---CGGCGCGAGGTCGCGGCCCCGCTTGGGCTGTCGGTGCTGGAAATCGCGCAC------------------------AAGAACGGG------GTG------GAC---CTTGAGGGTGCGTGCGAAGGGTCGCTGGCCTGTGCGACGTGCCATGTGGTTGTC---GATCCGCAG---TGGGCGGAAAAGCTG------------------ACG---------CCCCCGACCGAGGATGAGGAAGACATGCTCGAC---CTTGCCTTCGGGTTGGAAAAGACATCGCGCCTTGGCTGCCAGATCGTCATGACCGAG---------------------------------------------------------------------------------------------------------------------------------------------------------GCGCTGGACGGGCTTGTGGTGCGCCTGCCGCGTGCATCC------------------------------------------------
>28448_Kxylinus@ATU73635.1
---------------------------------------------------------------------------------------------------------------------------------------------------------------------------------------------------------------------------------------------------------------------------------------------------------------------------------------------------------------------------------------------------------------------------------------------------------------------------------------------------------------------------------------------------------------------------------------------------------------------------------------------------------------------------------------------------------------------------------------------------------------------------------------------------------------------------------------------------------------------------------------------------------------------------------------------------------------------------------------------------------------------------------------------------------------------------------------------------------------------------------------------------------------------------------------------------------------------------------------------------------------------------------------------------------------------------------------------------------------------------------------------------------------------------------------------------------------------------------------------------------------------------------------------------------------------------------------------------------------------------------------------------------------------------------------------------------------------------------------------------------------------------------------------------------------------------------------------------------------------------------------------------------------------------------------------------------ATGGCG------------CATATAACA------------------TTC---ATCGAGCGTGAC---GGC---AGC---CGCCGCGAAGTCGCGGCCCCGCTGGGCCTGTCCGTTCTGGAAATCGCTCAT------------------------AAAAACGGG------ATC------GAC---CTTGAAGGCGCGTGCGAAGGCTCGCTGGCCTGCGCCACCTGCCATGTGGTGGTG---GACCCGGAA---TGGGCACCCAGGCTC------------------ACG---------CCGCCGACCGAGGACGAGGAAGACATGCTCGAC---CTGGCCTTCGGGCTGGAAAAGACATCGCGCCTGGGCTGCCAGATCGTGATGACCGAG---------------------------------------------------------------------------------------------------------------------------------------------------------GCGCTGGACGGCCTGGTGGTGCGCCTGCCGCGCACGTCC------------------------------------------------
>526_Arubrum@SIQ51081.1
---------------------------------------------------------------------------------------------------------------------------------------------------------------------------------------------------------------------------------------------------------------------------------------------------------------------------------------------------------------------------------------------------------------------------------------------------------------------------------------------------------------------------------------------------------------------------------------------------------------------------------------------------------------------------------------------------------------------------------------------------------------------------------------------------------------------------------------------------------------------------------------------------------------------------------------------------------------------------------------------------------------------------------------------------------------------------------------------------------------------------------------------------------------------------------------------------------------------------------------------------------------------------------------------------------------------------------------------------------------------------------------------------------------------------------------------------------------------------------------------------------------------------------------------------------------------------------------------------------------------------------------------------------------------------------------------------------------------------------------------------------------------------------------------------------------------------------------------------------------------------------------------------------------------------------------------------------ATGCCA------------AGCATGATA------------------TTT---ATCGAGCGCGAT---GGA---TCG---CGCCGCACCGTCGATGCGCCGGTCGGCCTCTCGGTGCTCGAAGTGGCACAT------------------------AAGCACGGC------GTC------GAT---ATCGAAGGCGCGTGCGAGGGCTCGCTCGCCTGCTCGACCTGCCACATCATCGTC---GATCCGGAT---TGGTACGCCAAGCTC------------------GGC---------AAGGCCTCCGAGGATGAGGAGGATATGCTCGAT---CTCGCGTTCGGTCTCGAAAAAACCTCCCGCCTGGGGTGCCAGATCGTGATGTCGCCG---------------------------------------------------------------------------------------------------------------------------------------------------------GCGCTCGACGGGCTGGTGGTGCGCCTGCCGGCCGGCGTGCGCAACGCCCAGGGCGGC------------------------------
>349163_Acryptum@ABQ30968.1
---------------------------------------------------------------------------------------------------------------------------------------------------------------------------------------------------------------------------------------------------------------------------------------------------------------------------------------------------------------------------------------------------------------------------------------------------------------------------------------------------------------------------------------------------------------------------------------------------------------------------------------------------------------------------------------------------------------------------------------------------------------------------------------------------------------------------------------------------------------------------------------------------------------------------------------------------------------------------------------------------------------------------------------------------------------------------------------------------------------------------------------------------------------------------------------------------------------------------------------------------------------------------------------------------------------------------------------------------------------------------------------------------------------------------------------------------------------------------------------------------------------------------------------------------------------------------------------------------------------------------------------------------------------------------------------------------------------------------------------------------------------------------------------------------------------------------------------------------------------------------------------------------------------------------------------------------------ATGCCG------------AACATGACT------------------TTC---ATCGAGCGCGAC---GGC---ACG---CGCCGGACGGTGGACGCGCCGTCCGGCCTGTCGGTGCTCGAAATCGCCCAC------------------------AAGCACGGG------ATC------GAC---ATCGAGGGCGCCTGCGAGGGTTCGCTCGCCTGCTCGACCTGCCATGTCATCGTC---GATCCCGAC---TGGTTCGCGAAGCTC------------------GCC---------GCCGCCTCGGAAGACGAGGAGGACATGCTCGAC---CTCGCCTTCGGCCTGGAAAAGACCTCCCGCCTCGGCTGCCAGATCGTGATGTCCCCG---------------------------------------------------------------------------------------------------------------------------------------------------------GCGCTGGACGGGCTCGTCGTGAAGCTGCCCGCCGGCGTGCGGAACGCGCAGAACGGC------------------------------
>1970303_Asp@OYV36400.1
---------------------------------------------------------------------------------------------------------------------------------------------------------------------------------------------------------------------------------------------------------------------------------------------------------------------------------------------------------------------------------------------------------------------------------------------------------------------------------------------------------------------------------------------------------------------------------------------------------------------------------------------------------------------------------------------------------------------------------------------------------------------------------------------------------------------------------------------------------------------------------------------------------------------------------------------------------------------------------------------------------------------------------------------------------------------------------------------------------------------------------------------------------------------------------------------------------------------------------------------------------------------------------------------------------------------------------------------------------------------------------------------------------------------------------------------------------------------------------------------------------------------------------------------------------------------------------------------------------------------------------------------------------------------------------------------------------------------------------------------------------------------------------------------------------------------------------------------------------------------------------------------------------------------------------------------------------ATGCCG------------AAAATCACG------------------TTT---ATCGAGCGCAAC---GGG---CAG---CCCCGCGAGGTCGAGGCGCCGGTCGGGCTTTCCGTCTTGGAGGTCGCGCAT------------------------AAGCACGGC------GTC------GAT---ATCGAGGGCGCGTGCGAGGGTTCGCTCGCCTGCTCGACCTGCCATGTGATCGTC---GATCCGGCC---TGGGCCGACAAACTC------------------GCG---------CGCGCGAGCGAGGACGAGGAAGACATGCTCGAT---CTTGCTTTTGGGCTCGAGAAGACCTCGCGGCTCGGCTGCCAGATCGTCATCTCGGAG---------------------------------------------------------------------------------------------------------------------------------------------------------GCGCTGGACGGGCTCGTCGTCCGGCTGCCGAGTGCGGTCCGGAACGCCTCGAAG---------------------------------
>1120923_Aaminolytica@GAN80237.1
---------------------------------------------------------------------------------------------------------------------------------------------------------------------------------------------------------------------------------------------------------------------------------------------------------------------------------------------------------------------------------------------------------------------------------------------------------------------------------------------------------------------------------------------------------------------------------------------------------------------------------------------------------------------------------------------------------------------------------------------------------------------------------------------------------------------------------------------------------------------------------------------------------------------------------------------------------------------------------------------------------------------------------------------------------------------------------------------------------------------------------------------------------------------------------------------------------------------------------------------------------------------------------------------------------------------------------------------------------------------------------------------------------------------------------------------------------------------------------------------------------------------------------------------------------------------------------------------------------------------------------------------------------------------------------------------------------------------------------------------------------------------------------------------------------------------------------------------------------------------------------------------------------------------------------------------------------ATGCCG------------AAAATGACT------------------TTC---ATCGAACGCGAC---GGA---ACC---TGCCGCGAGGTTGAGGCCCCGGTGGGACTTTCCGTGCTTGAGGTCGCCCAT------------------------AAGCATGGC------ATT------GAT---ATTGAAGGTGCTTGCGAAGGCTCGCTTGCCTGCTCCACCTGCCATGTCATCGTG---GATTCGGAG---TGGTTCGGCAAGCTC------------------AAA---------GGCCCTTCAGAAGATGAAGAGGACATGCTCGAC---CTCGCCTTCGGGCTGGAAAAAACCTCCCGTCTCGGTTGCCAGATCGTCATCACCGAG---------------------------------------------------------------------------------------------------------------------------------------------------------GCGTTGGACGGGCTGGTGGTGAAGCTGCCAGCCGCCACCCGGAACGCGGGCAAG---------------------------------
>1214225_Asp@EKN00131.1
---------------------------------------------------------------------------------------------------------------------------------------------------------------------------------------------------------------------------------------------------------------------------------------------------------------------------------------------------------------------------------------------------------------------------------------------------------------------------------------------------------------------------------------------------------------------------------------------------------------------------------------------------------------------------------------------------------------------------------------------------------------------------------------------------------------------------------------------------------------------------------------------------------------------------------------------------------------------------------------------------------------------------------------------------------------------------------------------------------------------------------------------------------------------------------------------------------------------------------------------------------------------------------------------------------------------------------------------------------------------------------------------------------------------------------------------------------------------------------------------------------------------------------------------------------------------------------------------------------------------------------------------------------------------------------------------------------------------------------------------------------------------------------------------------------------------------------------------------------------------------------------------------------------------------------------------------------ATGCCG------------AAAATGACT------------------TTC---ATCGAGCGAGAC---GGC---AGC---AGCCGCGAGGTCGAGGCCCCGGTCGGGCTGTCGGTGCTGGAAGTGGCGCAT------------------------AAGCATGGC------GTC------GAC---ATCGAAGGCGCCTGCGAGGGCTCGCTCGCCTGCTCGACCTGCCACGTGATCGTG---GACCCGGAC---TGGTTCGGGAAGCTG------------------AAA---------GGCCCGTCCGAGGACGAGGAAGATATGCTGGAC---CTCGCCTTCGGTTTGGAAAAGACCTCGCGCCTGGGCTGCCAGATCGTGATGTCCGAG---------------------------------------------------------------------------------------------------------------------------------------------------------GCGCTGGACGGCTTGGTGGTCAAGCTCCCTTCCGCCACCCGGAATGCCGGCAAA---------------------------------
>1970303_Asp@OYV34472.1
---------------------------------------------------------------------------------------------------------------------------------------------------------------------------------------------------------------------------------------------------------------------------------------------------------------------------------------------------------------------------------------------------------------------------------------------------------------------------------------------------------------------------------------------------------------------------------------------------------------------------------------------------------------------------------------------------------------------------------------------------------------------------------------------------------------------------------------------------------------------------------------------------------------------------------------------------------------------------------------------------------------------------------------------------------------------------------------------------------------------------------------------------------------------------------------------------------------------------------------------------------------------------------------------------------------------------------------------------------------------------------------------------------------------------------------------------------------------------------------------------------------------------------------------------------------------------------------------------------------------------------------------------------------------------------------------------------------------------------------------------------------------------------------------------------------------------------------------------------------------------------------------------------------------------------------------------------ATGCCT------------AAAATGGTT------------------TTT---GTTGAGCGTAAC---GGG---GTG---GCACGCGAGGTTGATGCGCCGGTTGGGCTTTCCGTGTTGGAAGTAGCGCAT------------------------AAGCATGGC------GTG------GAT---ATCGAAGGCGCGTGCGAAGGCTCGCTGGCCTGCTCAACCTGTCATGTGATCGTG---GACCCCGCA---TGGTTCGGCAAGCTG------------------GGT---------AAGCCGACCGAGGATGAGGAGGATATGCTCGAT---TTAGCGTTTGGGCTTGAGAAAACCTCGCGCCTGGGCTGCCAGATTGTAATGAGCGAG---------------------------------------------------------------------------------------------------------------------------------------------------------GCGCTGGACGGGCTGGTGGTGAAGCTGCCGAGCGCCACCCGGAATGCTGCGGGA---------------------------------
>391165_Gbethesdensis@ABI62840.1| RT_shifts_1_contigs
---------------------------------------------------------------------------------------------------------------------------------------------------------------------------------------------------------------------------------------------------------------------------------------------------------------------------------------------------------------------------------------------------------------------------------------------------------------------------------------------------------------------------------------------------------------------------------------------------------------------------------------------------------------------------------------------------------------CCGGGC------------------------------------------------------------------------------------------------------------------------------------------------------------------------------------------------------------------------------------------------------------------------------------------------------------------------------------------------------------------------------------------------------------------------------------------------------------------------------------------------------------------------------------------------------------------------------------------------------------------------------------------------------------------------------------------------------------------------------------------------------------------------------------------------------------------------------------------------------------------------------------------------------------------------------------------------------------------------------------------------------------------------------------------------------------------------------------------------------------------------------------------------------------GCG---------------------------------ACAAGAATGCGG---------AAACGAGAC---GCAATGCCC------------AAGATGACT------------------TTC---GTCGAACAGGAT---GGC---ACG---CACCGGGAAGTTGATGCCCCCGCCGGTTTGTCCGTGCTGGAGATCGCCCAT------------------------AAGCATGGC------GTG------GAT---ATTGAAGGCGCATGCGAAGGATCGCTGGCCTGCTCGACCTGCCATGTGATCGTT---GATCCGGAA---TGGTTCGACCGTCTG------------------GAA---------CAGCCGACCGAGGATGAGGAAGACATGCTTGAT---CTGGCATTCGGCCTGCAGAAGACTTCCCGCCTCGGCTGCCAGCTGGTGATGACCGAG---------------------------------------------------------------------------------------------------------------------------------------------------------GCTCTGGACGGGCTGGTCGTGCGCCTGCCATCCGGCAGCCGTAACGCGGGGGGC---------------------------------
>257708_Rgilardii@APT56589.1
---------------------------------------------------------------------------------------------------------------------------------------------------------------------------------------------------------------------------------------------------------------------------------------------------------------------------------------------------------------------------------------------------------------------------------------------------------------------------------------------------------------------------------------------------------------------------------------------------------------------------------------------------------------------------------------------------------------------------------------------------------------------------------------------------------------------------------------------------------------------------------------------------------------------------------------------------------------------------------------------------------------------------------------------------------------------------------------------------------------------------------------------------------------------------------------------------------------------------------------------------------------------------------------------------------------------------------------------------------------------------------------------------------------------------------------------------------------------------------------------------------------------------------------------------------------------------------------------------------------------------------------------------------------------------------------------------------------------------------------------------------------------------------------------------------------------------------------------------------------------------------------------------------------------------------------------------------ATGCCG------------AAGATGACG------------------TTT---ATCGAGCGTGAC---GGC---ACG---CGGCGCGAGGTGGATGCGCCGCTGGGCCTCAGCGTGCTGGAGATCGCCCAT------------------------CGCCATGGC------GTG------GAC---ATCGAGGGCGCCTGCGAGGGCAGCCTCGCCTGCGCCACCTGCCATGTGATCGTG---GACGGCGAC---TGGTTCCCGAAGCTG------------------GCC---------GAGCCGACCGAGGACGAGGAGGACATGCTCGAC---CTCGCCTTCGACCTGCAGGAGACCTCCCGCCTCGGCTGCCAGATCGTGATGTCCGAG---------------------------------------------------------------------------------------------------------------------------------------------------------GCGCTGGATGGGCTGGTGGTGAAGCTGCCGGCGGCGGGCAAG---------------------------------------------
>1123072_Rflocculans@AUDH01000004.1_22
---------------------------------------------------------------------------------------------------------------------------------------------------------------------------------------------------------------------------------------------------------------------------------------------------------------------------------------------------------------------------------------------------------------------------------------------------------------------------------------------------------------------------------------------------------------------------------------------------------------------------------------------------------------------------------------------------------------------------------------------------------------------------------------------------------------------------------------------------------------------------------------------------------------------------------------------------------------------------------------------------------------------------------------------------------------------------------------------------------------------------------------------------------------------------------------------------------------------------------------------------------------------------------------------------------------------------------------------------------------------------------------------------------------------------------------------------------------------------------------------------------------------------------------------------------------------------------------------------------------------------------------------------------------------------------------------------------------------------------------------------------------------------------------------------------------------------------------------------------------------------------------------------------------------------------------------------------ATGCCC------------AAGATGACG------------------TTC---ATCGAGCGCGAC---GGC---ACG---CGCCGCGAGGTGGAGGCGCCGCTCGGCCTCTCCGTGCTCGAGATCGCGCAC------------------------CGCCACGGG------GTG------GAC---ATCGAGGGCGCCTGCGAGGGCAGCCTCGCCTGCTCCACCTGCCATGTGATCGTG---GACCCCGCC---TGGTTCCCCAAGCTC------------------GTG---------GAGCCGACCGAGGACGAGGAGGACATGCTCGAC---CTCGCCTTCGACCTGCAGGAGACGAGCCGCCTCGGCTGCCAGATCATCATGACCGAG---------------------------------------------------------------------------------------------------------------------------------------------------------GCGCTGGACGGGCTGGTGGTGAAGCTGCCCGCGGGCAGCCGCAATGCCGGCGGC---------------------------------
>990373_Hrosea@PZW44792.1
---------------------------------------------------------------------------------------------------------------------------------------------------------------------------------------------------------------------------------------------------------------------------------------------------------------------------------------------------------------------------------------------------------------------------------------------------------------------------------------------------------------------------------------------------------------------------------------------------------------------------------------------------------------------------------------------------------------------------------------------------------------------------------------------------------------------------------------------------------------------------------------------------------------------------------------------------------------------------------------------------------------------------------------------------------------------------------------------------------------------------------------------------------------------------------------------------------------------------------------------------------------------------------------------------------------------------------------------------------------------------------------------------------------------------------------------------------------------------------------------------------------------------------------------------------------------------------------------------------------------------------------------------------------------------------------------------------------------------------------------------------------------------------------------------------------------------------------------------------------------------------------------------------------------------------------------------------ATGCCG------------AAGATGACG------------------TTC---ATTGAGCGCGAT---GGA---ACG---CGGCGGGAGGTCGAGGCCCCCCTCGGCCTTTCGGTGCTGGAGATCGCGCAT------------------------CGGCATGGT------GTG------GAT---ATCGAGGGTGCGTGCGAGGGCTCTTTGGCCTGTTCGACCTGCCATGTGATCGTG---GACAGCCCC---TGGTTCCCCCGCCTG------------------GTC---------AAGCCGACCGAGGATGAGGAGGATATGCTGGAC---CTGGCCTTCGACCTTCAGGAAACCAGCCGCCTGGGCTGCCAGCTTATCATGACCGAG---------------------------------------------------------------------------------------------------------------------------------------------------------GCGCTGGACGGGTTGGTCGTGAAGCTGCCGGCGGGCACGCGGAACGCCGGC------------------------------------
>568898_Raestuarii@PWC30836.1
---------------------------------------------------------------------------------------------------------------------------------------------------------------------------------------------------------------------------------------------------------------------------------------------------------------------------------------------------------------------------------------------------------------------------------------------------------------------------------------------------------------------------------------------------------------------------------------------------------------------------------------------------------------------------------------------------------------------------------------------------------------------------------------------------------------------------------------------------------------------------------------------------------------------------------------------------------------------------------------------------------------------------------------------------------------------------------------------------------------------------------------------------------------------------------------------------------------------------------------------------------------------------------------------------------------------------------------------------------------------------------------------------------------------------------------------------------------------------------------------------------------------------------------------------------------------------------------------------------------------------------------------------------------------------------------------------------------------------------------------------------------------------------------------------------------------------------------------------------------------------------------------------------------------------------------------------------ATGCCG------------AAGATGACG------------------TTC---ATCGAGCGCGAT---GGT---TCG---CGCCGCGAGGTCGAGGCGCCGCTGGGCCTCTCGGTGCTGGAGATCGCGCAC------------------------AAGCACGAC------GTG------GAC---ATCGAGGGCGCCTGCGAGGGCAGCCTCGCCTGCTCCACCTGCCACGTGATCGTG---GGCGGCGAA---TGGTTCGGGAAGCTC------------------GCC---------GGCCCGACCGAGGACGAGGAGGACATGCTCGAC---CTCGCCTTCGACCTGCAGGAAACCTCCCGCCTCGGCTGCCAGCTGATCATGACCGAG---------------------------------------------------------------------------------------------------------------------------------------------------------GAGCTGGATGGCCTCGTCGTGAAGCTGCCCGCCGGCACCCGCAACGCGAGC------------------------------------
>1951943_Hbacterium@DBAV01000134.1_3
---------------------------------------------------------------------------------------------------------------------------------------------------------------------------------------------------------------------------------------------------------------------------------------------------------------------------------------------------------------------------------------------------------------------------------------------------------------------------------------------------------------------------------------------------------------------------------------------------------------------------------------------------------------------------------------------------------------------------------------------------------------------------------------------------------------------------------------------------------------------------------------------------------------------------------------------------------------------------------------------------------------------------------------------------------------------------------------------------------------------------------------------------------------------------------------------------------------------------------------------------------------------------------------------------------------------------------------------------------------------------------------------------------------------------------------------------------------------------------------------------------------------------------------------------------------------------------------------------------------------------------------------------------------------------------------------------------------------------------------------------------------------------------------------------------------------------------------------------------------------------------------------------------------------------------------------------------ATGCCG------------AAGATGGTT------------------TTC---ATCGAGCGCGAC---GGG---TCG---CGCAAGGAAGTCGAGGCGCCCTTGGGCCTCTCGGTGCTGGAGATCGCGCAC------------------------CGCCATGGC------GTC------GAT---ATCGAAGGCGCCTGCGAGGGCAGCCTGGCCTGCGCCACCTGCCATGTGATCGTG---GAGCCCGAA---TGGTTCGGCAAGCTC------------------GCC---------GGCACGACCGAGGATGAGGAGGACATGCTCGAC---CTCGCCTTCGACCTGCAGGAGACGAGCCGCCTGGGCTGCCAGATCGTGATGACCGAT---------------------------------------------------------------------------------------------------------------------------------------------------------GCGCTGGACGGGCTGGTGGTGAAGCTGCCCGCGGCCGCGAAG---------------------------------------------
>209650_Aorganivorans@KN174001.1_2
------------------------------------------------------------------------------------------------------------------------------------------------------------------------------------------------------------------------------------------------------------------------------------------------------------------------------------------------------------------------------------------------------------------------------------------------------------------------------------------------------------------------------------------------------------------------------------------------------------------------------------------------------------------------------------------------------------------------------------------------------------------------------------------------------------------------------------------------------------------------------------------------------------------------------------------------------------------------------------------------------------------------------------------------------------------------------------------------------------------------------------------------------------------------------------------------------------------------------------------------------------------------------------------------------------------------------------------------------------------------------------------------------------------------------------------------------------------------------------------------------------------------------------------------------------------------------------------------------------------------------------------------------------------------------------------------------------------------------------------------------------------------------------------------------------------------------------------------------------------------------------------------------------------------------------------------------------------------------ATGACG------------------TTC---ATCGAACGCGAC---GGC---ACC---CGTCGCGAGGTCGAAGCCCCGTTGGGCCTCTCCGTCCTCGAGATCGCCCAC------------------------CGCCACGGG------ATC------GAC---ATCGAGGGCGCCTGTGAGGGCTCGCTCGCCTGCTCGACCTGCCACGTCATCGTC---GATCCGGCC---TGGTATGGCAAACTC------------------GTC---------CCCCCCACCGAGGACGAGGAGGACATGCTCGAT---CTCGCCTTCGGCCTCGAGAAGACGTCCCGTCTCGGCTGCCAGATCGTCATGACCGAA---------------------------------------------------------------------------------------------------------------------------------------------------------GCGCTGGATGGGCTCGTCGTCCGTCTGCCGATGGCCACCCGCAACCTGCTCGAGGAG------------------------------
>1969806_Asp@CP029176.1_1063
---------------------------------------------------------------------------------------------------------------------------------------------------------------------------------------------------------------------------------------------------------------------------------------------------------------------------------------------------------------------------------------------------------------------------------------------------------------------------------------------------------------------------------------------------------------------------------------------------------------------------------------------------------------------------------------------------------------------------------------------------------------------------------------------------------------------------------------------------------------------------------------------------------------------------------------------------------------------------------------------------------------------------------------------------------------------------------------------------------------------------------------------------------------------------------------------------------------------------------------------------------------------------------------------------------------------------------------------------------------------------------------------------------------------------------------------------------------------------------------------------------------------------------------------------------------------------------------------------------------------------------------------------------------------------------------------------------------------------------------------------------------------------------------------------------------------------------------------------------------------------------------------------------------------------------------------------------ATGCCT------------AAAATGACC------------------TTC---ATCGAACGCGAC---GGC---ACC---AGGCGCGAGGTTGATGCCCCGCTCGGCCTCTCGGTTCTCGAAATCGCCCAT------------------------CGCCACGGC------ATT------GAT---ATCGAAGGCGCGTGCGAAGGCTCGCTCGCTTGCTCGACCTGCCATGTCATCGTC---GATCCCGCC---TGGTTCGCCAAACTC------------------GCG---------CGCCCCACCGAGGACGAGGAAGACATGCTCGAC---CTCGCCTTCGGCCTCGAAAAAACCTCGCGCCTCGGCTGTCAGATCGTCATGACCGAG---------------------------------------------------------------------------------------------------------------------------------------------------------GCGCTCGACGGCCTCACCGTCCGCCTCCCCGCCGGCACCCGCAACCTCTTGGACACG------------------------------
>1231350_Arubrifaciens@GAN77973.1| RT_shifts_1_contigs
---------------------------------------------------------------------------------------------------------------------------------------------------------------------------------------------------------------------------------------------------------------------------------------------------------------------------------------------------------------------------------------------------------------------------------------------------------------------------------------------------------------------------------------------------------------------------------------------------------------------------------------------------------------------------------------------------------------------------------------------------------------------------------------------------------------------------------------------------------------------------------------------------------------------------------------------------------------------------------------------------------------------------------------------------------------------------------------------------------------------------------------------------------------------------------------------------------------------------------------------------------------------------------------------------------------------------------------------------------------------------------------------------------------------------------------------------------------------------------------------------------------------------------------------------------------------------------------------------------------------------------------------------------------------------------------------------------------------------------------------------------------------------------------------------------------------------------------------------------------------------------------------------------------------------------------------------------------------------------------------------------------------------------------------------GACGCCCCGCTCGGCCTGTCGGTGCTGGAGATCGCCCAC------------------------AAGCACGAC------ATC------GAC---ATCGAGGGCGCGTGCGAGGGGTCGCTGGCCTGCTCCACTTGTCACGTGATCGTG---GACCCGTCC---TGGTTCCGCCGGCTC------------------GCC---------AAGCCGACCGAGGACGAGGAGGACATGCTCGAC---CTCGCCTTCGGGCTGGAGGAGACCTCCCGCCTCGGCTGTCAGATCGTGATGACCGAG---------------------------------------------------------------------------------------------------------------------------------------------------------GCGCTGGACGGGCTCGTCGTGCGCCTGCCCGCCGGCACGCGGAACATGCTGGCCGGT------------------------------
>1121861_Etepidiphila@KB899943.1_21
---------------------------------------------------------------------------------------------------------------------------------------------------------------------------------------------------------------------------------------------------------------------------------------------------------------------------------------------------------------------------------------------------------------------------------------------------------------------------------------------------------------------------------------------------------------------------------------------------------------------------------------------------------------------------------------------------------------------------------------------------------------------------------------------------------------------------------------------------------------------------------------------------------------------------------------------------------------------------------------------------------------------------------------------------------------------------------------------------------------------------------------------------------------------------------------------------------------------------------------------------------------------------------------------------------------------------------------------------------------------------------------------------------------------------------------------------------------------------------------------------------------------------------------------------------------------------------------------------------------------------------------------------------------------------------------------------------------------------------------------------------------------------------------------------------------------------------------------------------------------------------------------------------------------------------------------------------ATGCCG------------AAGATGACT------------------TTC---ATCGAGCGCGAC---GGG---ACG---CGCCGCGAGGTGGATGCGCCGCTCGGGCTTTCCGTGCTGGAGATCGCGCAT------------------------CGCCATGGT------ATC------GAT---ATCGAGGGCGCGTGCGAGGGCTCGCTCGCCTGCTCGACCTGCCATGTGATCGTC---GATCCGAAG---TATTTCGAGCTGCTC------------------CAG---------GCGCCGACCGAGGACGAGGAGGACATGCTCGAC---CTCGCCTTCGGGTTGGAGGAGACGAGCCGGCTCGGCTGCCAGATCGTCATGACCGAG---------------------------------------------------------------------------------------------------------------------------------------------------------GAGTTGGACGGGCTGGTCGTGCGTCTGCCCAAGGCGACGCGCAACGCGATGAAGGAC------------------------------
>2185104_Esp@QMDI01000002.1_855
---------------------------------------------------------------------------------------------------------------------------------------------------------------------------------------------------------------------------------------------------------------------------------------------------------------------------------------------------------------------------------------------------------------------------------------------------------------------------------------------------------------------------------------------------------------------------------------------------------------------------------------------------------------------------------------------------------------------------------------------------------------------------------------------------------------------------------------------------------------------------------------------------------------------------------------------------------------------------------------------------------------------------------------------------------------------------------------------------------------------------------------------------------------------------------------------------------------------------------------------------------------------------------------------------------------------------------------------------------------------------------------------------------------------------------------------------------------------------------------------------------------------------------------------------------------------------------------------------------------------------------------------------------------------------------------------------------------------------------------------------------------------------------------------------------------------------------------------------------------------------------------------------------------------------------------------------------ATGCCC------------AAGATGGTC------------------TTC---ATCGAGCGTGAC---GGG---ACG---CGCCGCGAGGTCGACGCGCCGCTCGGGCTTTCGGTGCTGGAGATCGCGCAC------------------------CGCCACGGC------ATC------GAC---ATCGAAGGGGCCTGCGAAGGCTCGCTCGCCTGCTCGACCTGCCACGTCATCGTG---GAGAAGAAG---TGGTTCGACATGCTC------------------GAA---------CCCCCCACCGAGGACGAGGAGGACATGCTCGAT---CTCGCCTTCGGTCTCGAGGAGACCTCTCGGCTCGGCTGCCAGATCGTGATGACGGAG---------------------------------------------------------------------------------------------------------------------------------------------------------GAACTCGACGGGCTGACGGTGCGGCTGCCGAAGGCGACGCGCAACGCGATGAAGTCC------------------------------
>1951301_Abacterium@DIUL01000132.1_28
---------------------------------------------------------------------------------------------------------------------------------------------------------------------------------------------------------------------------------------------------------------------------------------------------------------------------------------------------------------------------------------------------------------------------------------------------------------------------------------------------------------------------------------------------------------------------------------------------------------------------------------------------------------------------------------------------------------------------------------------------------------------------------------------------------------------------------------------------------------------------------------------------------------------------------------------------------------------------------------------------------------------------------------------------------------------------------------------------------------------------------------------------------------------------------------------------------------------------------------------------------------------------------------------------------------------------------------------------------------------------------------------------------------------------------------------------------------------------------------------------------------------------------------------------------------------------------------------------------------------------------------------------------------------------------------------------------------------------------------------------------------------------------------------------------------------------------------------------------------------------------------------------------------------------------------------------------ATGCCC------------AAGATGGTT------------------TTC---ATCGAGCGTGAC---GGC---ACG---CGCCGCGAGGTCGACGCGCCGAACGGCCTCTCCGTCCTGGAAATCGCGCAC------------------------AAGCATGGC------GTC------GAT---ATCGAGGGCGCGTGCGAGGGCTCGCTCGCCTGCTCCACCTGCCACGTCATCGTC---GATGCCGGC---TGGTTCAAGAAGCTG------------------GCG---------ACGCCGACCGAGGACGAGGAAGACATGCTCGAC---CTGGCGTTCGGGTTGACCGAGACCTCCCGCCTCGGCTGCCAGATCGTCATGACGGAC---------------------------------------------------------------------------------------------------------------------------------------------------------GCGCTGGACGGCCTGACGGTGAAGCTGCCGGCCGGCACCACCAACGCGATGGGC---------------------------------
>1970565_Rbacterium@OYV53765.1
---------------------------------------------------------------------------------------------------------------------------------------------------------------------------------------------------------------------------------------------------------------------------------------------------------------------------------------------------------------------------------------------------------------------------------------------------------------------------------------------------------------------------------------------------------------------------------------------------------------------------------------------------------------------------------------------------------------------------------------------------------------------------------------------------------------------------------------------------------------------------------------------------------------------------------------------------------------------------------------------------------------------------------------------------------------------------------------------------------------------------------------------------------------------------------------------------------------------------------------------------------------------------------------------------------------------------------------------------------------------------------------------------------------------------------------------------------------------------------------------------------------------------------------------------------------------------------------------------------------------------------------------------------------------------------------------------------------------------------------------------------------------------------------------------------------------------------------------------------------------------------------------------------------------------------------------------------ATGCCG------------ACCATGATT------------------TTC---GTTGAACGCGAC---GGC---ACT---GAACGCGCGGTGGACGCGCCGATCGGCCTTTCGATATTGGAGGTCGCGCAT------------------------AAGCACGGC------ATC------GAT---ATCGAGGGCGCGTGCGAGGGCTCGCTGGCCTGTTCGACCTGCCATGTGATCATC---GACCCGACC---TGGTATGAGCGGCTC------------------GCC---------AAAGCGAGCGAGGACGAGGAGGATATGCTCGAT---CTGGCGTTTGGGCTTGAGAAAACCTCGCGGCTGGGCTGCCAGATCGTGATGAGCGAG---------------------------------------------------------------------------------------------------------------------------------------------------------AGCCTGGATGGCTTGCGCGTCAAATTGCCGTCCTCCGTGCGCAATAATATGGCC---------------------------------
>1510841_Papium@CP020554.1_373
---------------------------------------------------------------------------------------------------------------------------------------------------------------------------------------------------------------------------------------------------------------------------------------------------------------------------------------------------------------------------------------------------------------------------------------------------------------------------------------------------------------------------------------------------------------------------------------------------------------------------------------------------------------------------------------------------------------------------------------------------------------------------------------------------------------------------------------------------------------------------------------------------------------------------------------------------------------------------------------------------------------------------------------------------------------------------------------------------------------------------------------------------------------------------------------------------------------------------------------------------------------------------------------------------------------------------------------------------------------------------------------------------------------------------------------------------------------------------------------------------------------------------------------------------------------------------------------------------------------------------------------------------------------------------------------------------------------------------------------------------------------------------------------------------------------------------------------------------------------------------------------------------------------------------------------------------------ATGCCC------------CGGATGGTT------------------TTT---GTTGAGCGTGAT---GGT---AGC---CGCCACGAGGTGGAGGCACAGGCTGGTCTCTCCGTGCTGGAGATCGCCCAT------------------------GAGAATAAT------ATC------GAC---CTTGAAGGGGCCTGCGAAGGCTCGCTCGCCTGTGCGACCTGTCATGTGATCGTG---GACCCGGCC---TGGGCGGACAAGCTG------------------AAA---------AGCCCGACTGATGATGAGGAAGACATGCTCGAC---CTCGCTTTCGGGCTGGAGAAGACATCCCGTCTGGGTTGCCAGATCGTCATGACGGAA---------------------------------------------------------------------------------------------------------------------------------------------------------GAGCTGGACGGTCTTGTCGTCCATCTTCCCAAGGCTGGC------------------------------------------------
>1123227_Sfloricola@KB899341.1_22
---------------------------------------------------------------------------------------------------------------------------------------------------------------------------------------------------------------------------------------------------------------------------------------------------------------------------------------------------------------------------------------------------------------------------------------------------------------------------------------------------------------------------------------------------------------------------------------------------------------------------------------------------------------------------------------------------------------------------------------------------------------------------------------------------------------------------------------------------------------------------------------------------------------------------------------------------------------------------------------------------------------------------------------------------------------------------------------------------------------------------------------------------------------------------------------------------------------------------------------------------------------------------------------------------------------------------------------------------------------------------------------------------------------------------------------------------------------------------------------------------------------------------------------------------------------------------------------------------------------------------------------------------------------------------------------------------------------------------------------------------------------------------------------------------------------------------------------------------------------------------------------------------------------------------------------------------------ATGCCA------------AAGATGGTT------------------TTT---GTCGAACGTGAT---GGT---ACA---CGCCGTGAGGTTGAGGCCAAAAATGGTCTTTCTGTTCTAGAAATCGCTCAT------------------------GAACATGAC------ATT------GAT---TTGGAAGGGGCCTGTGAAGGCTCACTCGCCTGCGCAACGTGCCATGTTGTGGTG---GACCCTGCC---TGGGCAGATAAGTTA------------------AGC---------GACGCGACAGAAGATGAAGAAGATATGCTGGAT---CTCGCTTTTGGGCTTCAGCCAACATCACGTCTTGGTTGCCAGATCGTGATGAAAGAT---------------------------------------------------------------------------------------------------------------------------------------------------------GAGCTGGATGGGCTCGTCGTTTCTCTACCAAAAGGGAGC------------------------------------------------
>2478912_Csp@AYN86351.1
---------------------------------------------------------------------------------------------------------------------------------------------------------------------------------------------------------------------------------------------------------------------------------------------------------------------------------------------------------------------------------------------------------------------------------------------------------------------------------------------------------------------------------------------------------------------------------------------------------------------------------------------------------------------------------------------------------------------------------------------------------------------------------------------------------------------------------------------------------------------------------------------------------------------------------------------------------------------------------------------------------------------------------------------------------------------------------------------------------------------------------------------------------------------------------------------------------------------------------------------------------------------------------------------------------------------------------------------------------------------------------------------------------------------------------------------------------------------------------------------------------------------------------------------------------------------------------------------------------------------------------------------------------------------------------------------------------------------------------------------------------------------------------------------------------------------------------------------------------------------------------------------------------------------------------------------------------ATGCCA------------CACATAGTT------------------TTT---ATTGAACAAGAT---GGA---ACA---CGTCGTGAGGTGGATGCTCCTGTAGGGCTTTCAGTATTGGAAATAGCGCAT------------------------AAGCATGGA------ATT------GAT---CTTGAAGGTGCTTGTGAGGGATCATTGGCTTGTGCGACCTGTCATGTAATTGTT---GATGAATCA---TGGTGGGATAAATTA------------------AAG---------CCTGCTGCAGAAGAAGAGGAGGAGATGCTGGAT---ATGGCTTTTGGGTTGGAAAGGACCTCTCGATTGGGTTGTCAGATTATTATGACAGAA---------------------------------------------------------------------------------------------------------------------------------------------------------GAATTAGATGGTTTAGTTGTTCGCTTGCCAAAGTTATCC------------------------------------------------
>1088868_Cintestini@EHD14476.1
---------------------------------------------------------------------------------------------------------------------------------------------------------------------------------------------------------------------------------------------------------------------------------------------------------------------------------------------------------------------------------------------------------------------------------------------------------------------------------------------------------------------------------------------------------------------------------------------------------------------------------------------------------------------------------------------------------------------------------------------------------------------------------------------------------------------------------------------------------------------------------------------------------------------------------------------------------------------------------------------------------------------------------------------------------------------------------------------------------------------------------------------------------------------------------------------------------------------------------------------------------------------------------------------------------------------------------------------------------------------------------------------------------------------------------------------------------------------------------------------------------------------------------------------------------------------------------------------------------------------------------------------------------------------------------------------------------------------------------------------------------------------------------------------------------------------------------------------------------------------------------------------------------------------------------------------------------ATGCCT------------CGTATGACT------------------TTT---ATCGAACGTGAT---GGA---TCA---AAACGTGAAGTTGACGCACCTGTAGGGTTGTCTGTTTTGGAAATCGCACAC------------------------AAGAATGAC------ATT------GAT---TTAGAAGGCGCTTGTGAAGGTTCTTTGGCTTGTGCAACCTGTCATGTTGTTGTT---GATGAATCA---TCATGGGATAAATTA------------------AAA---------CCTGCAGCTGAAGAAGAAGAAGACATGTTAGAT---ATGGCTTTTGGTTTAGAAAAAACCTCTCGCCTTGGCTGTCAAATCATCATGACCGAA---------------------------------------------------------------------------------------------------------------------------------------------------------GAATTAGACGGTCTTATCGTTCGTTTACCAAGAATGTCT------------------------------------------------
>1856302_Rbacterium@OUS13233.1
---------------------------------------------------------------------------------------------------------------------------------------------------------------------------------------------------------------------------------------------------------------------------------------------------------------------------------------------------------------------------------------------------------------------------------------------------------------------------------------------------------------------------------------------------------------------------------------------------------------------------------------------------------------------------------------------------------------------------------------------------------------------------------------------------------------------------------------------------------------------------------------------------------------------------------------------------------------------------------------------------------------------------------------------------------------------------------------------------------------------------------------------------------------------------------------------------------------------------------------------------------------------------------------------------------------------------------------------------------------------------------------------------------------------------------------------------------------------------------------------------------------------------------------------------------------------------------------------------------------------------------------------------------------------------------------------------------------------------------------------------------------------------------------------------------------------------------------------------------------------------------------------------------------------------------------------------------ATGCCA------------AAAATGACT------------------TTT---GTCGAGACAGAC---GGT---ACC---GAAAAAGAAGTTGATGCCCCCCTTGGACTTTCGGTTCTCGAAATTGCTCAA------------------------CGCAATGAT------ATT------GAC---ATCGAGGGAGCTTGCGAAGGCTCTCTTGCCTGTGCAACCTGCCATGTGGTTATC---GATCCAAGC---TGGTATGGCAAGCTG------------------GAA---------GAGGTCACCGAAGACGAAGAAGATATGCTGGAC---CTTGCCTTTAATCTGACCGAGACGTCTCGTCTTGGCTGTCAGCTTATCATGTCTGAA---------------------------------------------------------------------------------------------------------------------------------------------------------GCGCTTGATGGGTTGAAGGTTAAGCTCCCGGAATCTCTT------------------------------------------------
>1122135_Klaminariae@KB893146.1_335
---------------------------------------------------------------------------------------------------------------------------------------------------------------------------------------------------------------------------------------------------------------------------------------------------------------------------------------------------------------------------------------------------------------------------------------------------------------------------------------------------------------------------------------------------------------------------------------------------------------------------------------------------------------------------------------------------------------------------------------------------------------------------------------------------------------------------------------------------------------------------------------------------------------------------------------------------------------------------------------------------------------------------------------------------------------------------------------------------------------------------------------------------------------------------------------------------------------------------------------------------------------------------------------------------------------------------------------------------------------------------------------------------------------------------------------------------------------------------------------------------------------------------------------------------------------------------------------------------------------------------------------------------------------------------------------------------------------------------------------------------------------------------------------------------------------------------------------------------------------------------------------------------------------------------------------------------------ATGCCA------------AAAATGATT------------------TTT---GTTGAGCGTGAT---GGT---GCA---GAGCGTGAAGTTGATGCGCCTCTGGGATTGTCAGTTCTGGAGATTGCCCAG------------------------CGCAATAAC------GTG------GAT---ATCGAAGGGGCCTGTGAAGGCTCGCTCGCCTGTGCCACCTGCCATGTGGTGATT---GACCCGTCC---TGGTTTGACAAGCTC------------------GAA---------GCTGTGTCCGAAGACGAGGAAGACATGCTCGAT---CTTGCTTTTAATCTGACCCAGACTTCCCGTTTGGGCTGTCAGCTGATCATGAGCGAA---------------------------------------------------------------------------------------------------------------------------------------------------------GAACTTGACGGACTGAAAGTCAAATTGCCGGAAGCAATC------------------------------------------------
>1082479_Lhalophila@SDG00419.1
---------------------------------------------------------------------------------------------------------------------------------------------------------------------------------------------------------------------------------------------------------------------------------------------------------------------------------------------------------------------------------------------------------------------------------------------------------------------------------------------------------------------------------------------------------------------------------------------------------------------------------------------------------------------------------------------------------------------------------------------------------------------------------------------------------------------------------------------------------------------------------------------------------------------------------------------------------------------------------------------------------------------------------------------------------------------------------------------------------------------------------------------------------------------------------------------------------------------------------------------------------------------------------------------------------------------------------------------------------------------------------------------------------------------------------------------------------------------------------------------------------------------------------------------------------------------------------------------------------------------------------------------------------------------------------------------------------------------------------------------------------------------------------------------------------------------------------------------------------------------------------------------------------------------------------------------------------ATGCCG------------AAGATGACC------------------TTC---ATTCAGAAGGAT---GGC---AGC---AAGAAGGAGGTCGACGCGCCGGTCGGCCTGTCGGTGCTGGAGATCGCGCAC------------------------CGCAACAAC------ATC------GAC---ATGGAAGGCGCCTGCGAGGGCTCGCTGGCCTGCTCGACCTGCCACGTCATCGTC---GACAAGAAG---TGGTACAAGAAGCTG------------------CCC---------AAGGCCTCGGAGGACGAGGAGGACATGCTCGAC---CTCGCGTTCGGGCTGACCAAGACCTCGCGCCTGGGCTGCCAGATCGTGATGAGCGAA---------------------------------------------------------------------------------------------------------------------------------------------------------AAGCTCGACGGGCTCGTGGTGCAGCTGCCCGAGCAGGTCACGAACTGGATGGAT---------------------------------
>1089552_Rsalinarum@KI911559.1_2725
---------------------------------------------------------------------------------------------------------------------------------------------------------------------------------------------------------------------------------------------------------------------------------------------------------------------------------------------------------------------------------------------------------------------------------------------------------------------------------------------------------------------------------------------------------------------------------------------------------------------------------------------------------------------------------------------------------------------------------------------------------------------------------------------------------------------------------------------------------------------------------------------------------------------------------------------------------------------------------------------------------------------------------------------------------------------------------------------------------------------------------------------------------------------------------------------------------------------------------------------------------------------------------------------------------------------------------------------------------------------------------------------------------------------------------------------------------------------------------------------------------------------------------------------------------------------------------------------------------------------------------------------------------------------------------------------------------------------------------------------------------------------------------------------------------------------------------------------------------------------------------------------------------------------------------------------------------ATGCCG------------AAGATGACC------------------TTC---ATCGAGAAGGAC---GGG---AAC---CACAAGGAGGTCGATGCGCCCGTGGGCCTGTCGGTGCTGGAGATCGCGCAC------------------------CGCAACGGC------ATC------GAC---ATGGAAGGCGCCTGCGAGGGAGCGCTTGCCTGTTCGACCTGCCACGTCATCGTG---CATAAGAAG---TGGTTCAAGAAGCTC------------------GAT---------GAACCGACCGAGGACGAAGAAGACATGCTCGAC---CTCGCCTTTGGCTTGACCAAGACCTCGCGTCTTGGTTGCCAGATCGTGATGAGCGAG---------------------------------------------------------------------------------------------------------------------------------------------------------GAACTCGACGGCTTGGTCGTCCAGTTGCCAGAGCAGGTGACCAACTGGATGGGT---------------------------------
>570967_Ffenggangensi@JMLV01000001.1_489
---------------------------------------------------------------------------------------------------------------------------------------------------------------------------------------------------------------------------------------------------------------------------------------------------------------------------------------------------------------------------------------------------------------------------------------------------------------------------------------------------------------------------------------------------------------------------------------------------------------------------------------------------------------------------------------------------------------------------------------------------------------------------------------------------------------------------------------------------------------------------------------------------------------------------------------------------------------------------------------------------------------------------------------------------------------------------------------------------------------------------------------------------------------------------------------------------------------------------------------------------------------------------------------------------------------------------------------------------------------------------------------------------------------------------------------------------------------------------------------------------------------------------------------------------------------------------------------------------------------------------------------------------------------------------------------------------------------------------------------------------------------------------------------------------------------------------------------------------------------------------------------------------------------------------------------------------------ATGCCG------------AAAGTTGTC------------------TTC---ATCGAGCGCGAC---GGC---AAT---CAAAAGGAAGTTGAAGCGCCCGTGGGACTTTCACTTCTTGAAATTGCGCAT------------------------CGCAACGAT------GTT------GAT---ATCGAGGGAGCCTGTGAAGGTTCACTGGCCTGCTCCACCTGTCACGTCATTATC---GACGACAAG---TGGTTCAAACGATTG------------------TCG---------GAACCTAGCGAGGACGAAGAGGACATGCTGGAT---CTGGCTTTCGATCTTCAGCGCACGTCCCGTCTTGGCTGCCAGATTGTCATGACGGAA---------------------------------------------------------------------------------------------------------------------------------------------------------GAGTTGGATGGCTTGACTGTCCGCCTGCCCGGTGACACGCGCAACATGCTGCTCGAG------------------------------
>2164067_Rbacterium@QXNY01000004.1_492
---------------------------------------------------------------------------------------------------------------------------------------------------------------------------------------------------------------------------------------------------------------------------------------------------------------------------------------------------------------------------------------------------------------------------------------------------------------------------------------------------------------------------------------------------------------------------------------------------------------------------------------------------------------------------------------------------------------------------------------------------------------------------------------------------------------------------------------------------------------------------------------------------------------------------------------------------------------------------------------------------------------------------------------------------------------------------------------------------------------------------------------------------------------------------------------------------------------------------------------------------------------------------------------------------------------------------------------------------------------------------------------------------------------------------------------------------------------------------------------------------------------------------------------------------------------------------------------------------------------------------------------------------------------------------------------------------------------------------------------------------------------------------------------------------------------------------------------------------------------------------------------------------------------------------------------------------------ATGCCG------------AAGATGACG------------------TTC---ATCGAACGTGAC---GGC---CGC---ACGAAGACGGTGGAAGCACCGTCCGGGCTGTCCGTCCTGGAAATCGCCCAC------------------------CGGAACGAC------GTC------GAT---ATCGAAGGCGCCTGCGAGGGCTCGCTGGCCTGCTCCACCTGCCATGTGGTGATT---GACGACTCT---TGGTATGCCCGTCTG------------------GAA---------GAAGCGAGCGAGGACGAGGAAGACATGCTCGAC---CTGGCCTTCGGTCTGACCAAGACCTCACGCCTGGGCTGCCAGATCATCCTGACCGAG---------------------------------------------------------------------------------------------------------------------------------------------------------GAACTCGATGGCCTGACCGTCAGGTTGCCGGGGGAAACCCGCAACATGCTGTTGGAA------------------------------
>1629334_Cvaricaedens@GAO99031.1
---------------------------------------------------------------------------------------------------------------------------------------------------------------------------------------------------------------------------------------------------------------------------------------------------------------------------------------------------------------------------------------------------------------------------------------------------------------------------------------------------------------------------------------------------------------------------------------------------------------------------------------------------------------------------------------------------------------------------------------------------------------------------------------------------------------------------------------------------------------------------------------------------------------------------------------------------------------------------------------------------------------------------------------------------------------------------------------------------------------------------------------------------------------------------------------------------------------------------------------------------------------------------------------------------------------------------------------------------------------------------------------------------------------------------------------------------------------------------------------------------------------------------------------------------------------------------------------------------------------------------------------------------------------------------------------------------------------------------------------------------------------------------------------------------------------------------------------------------------------------------------------------------------------------------------------------------------ATGCCC------------CATATGACC------------------TTT---GTGACACCTCAG---GGT---GAA---CGAATAACAGTTGAGGTGCCAGTGGGTCTCTCTGTGCTCGAAATTGCTCAC------------------------CAAAATAAT------ATT------GAT---CTGGAAGGTGCCTGTGAAGGTTCTCTTGCATGTTCTACGTGCCACGTTATTGTG---GATTCTGAA---TGGTATGACACTCTT------------------CCT---------GATGCTCAGGAAGAAGAAGAAGATATGCTTGAT---CTTGCGTTTGGACTAACGCACACATCAAGGTTGGGATGTCAGATAATTATGAAGGAA---------------------------------------------------------------------------------------------------------------------------------------------------------GAGTTGGATGGTTTAGTGGTCACCTTACCGCCTGCGACCCGTAATATGATGAGCGGC------------------------------
>244581_CPacanthamoeba@AIL12453.1
---------------------------------------------------------------------------------------------------------------------------------------------------------------------------------------------------------------------------------------------------------------------------------------------------------------------------------------------------------------------------------------------------------------------------------------------------------------------------------------------------------------------------------------------------------------------------------------------------------------------------------------------------------------------------------------------------------------------------------------------------------------------------------------------------------------------------------------------------------------------------------------------------------------------------------------------------------------------------------------------------------------------------------------------------------------------------------------------------------------------------------------------------------------------------------------------------------------------------------------------------------------------------------------------------------------------------------------------------------------------------------------------------------------------------------------------------------------------------------------------------------------------------------------------------------------------------------------------------------------------------------------------------------------------------------------------------------------------------------------------------------------------------------------------------------------------------------------------------------------------------------------------------------------------------------------------------------ATGCCC------------AAAATAACT------------------TTT---ATTACGCCGAAA---GGT---GAC---CACGTCCAAGTTGAAGCTCCTGTTGGTTTATCTGTTCTAGAGATTGCTCAC------------------------CAAAATAAT------ATT------GAT---CTCGAAGGCGCTTGCGAAGGTTCTCTAGCGTGCTCAACCTGCCATGTCATTGTC---GACCCTGAA---TGGTATGATGCCTTA------------------CCT---------GAAGCCCAAGAAGAAGAAGAAGACATGCTAGAT---CTTGCTTTTGGCTTGACCCGCACATCCCGTCTTGGTTGCCAAATTATCATCACAGAA---------------------------------------------------------------------------------------------------------------------------------------------------------GAACTTGATGGATTGACAGTCACACTACCGGCAGCCACCCGCAATATGATGGTTGAC------------------------------
>1660166_Rbacterium@ODT97906.1
---------------------------------------------------------------------------------------------------------------------------------------------------------------------------------------------------------------------------------------------------------------------------------------------------------------------------------------------------------------------------------------------------------------------------------------------------------------------------------------------------------------------------------------------------------------------------------------------------------------------------------------------------------------------------------------------------------------------------------------------------------------------------------------------------------------------------------------------------------------------------------------------------------------------------------------------------------------------------------------------------------------------------------------------------------------------------------------------------------------------------------------------------------------------------------------------------------------------------------------------------------------------------------------------------------------------------------------------------------------------------------------------------------------------------------------------------------------------------------------------------------------------------------------------------------------------------------------------------------------------------------------------------------------------------------------------------------------------------------------------------------------------------------------------------------------------------------------------------------------------------------------------------------------------------------------------------------ATGCCG------------AAGATGACG------------------TTC---ATCCTGAAGGAC---GGG---TCG---CCGAAGGAAGTCGATGCGCCCATCGGTCTTAGCGTGCTCGAGATCGCCCAC------------------------CGCAATCAC------ATC------GAC---ATCGAGGGCGCCTGCGAAGGTTCGCTCGCCTGCTCGACCTGCCATGTCGTGGTC---GACAAGACC---TGGTTCGACAAGCTG------------------GCG---------CCCGCCAGCGACGACGAGGAGGATATGCTCGAC---CTCGCCTTCGGCCTCACCCACACCTCGCGGTTGGGCTGCCAGATCCGCATGAGCGAA---------------------------------------------------------------------------------------------------------------------------------------------------------GCGCTGGACGGGCTGGTCGTGCGCCTGCCGGCGGCGACCCGCAACATGATGGTCGACAAG---------------------------
>244582_CPsymbiosus@JQAK01000001.1_1044
---------------------------------------------------------------------------------------------------------------------------------------------------------------------------------------------------------------------------------------------------------------------------------------------------------------------------------------------------------------------------------------------------------------------------------------------------------------------------------------------------------------------------------------------------------------------------------------------------------------------------------------------------------------------------------------------------------------------------------------------------------------------------------------------------------------------------------------------------------------------------------------------------------------------------------------------------------------------------------------------------------------------------------------------------------------------------------------------------------------------------------------------------------------------------------------------------------------------------------------------------------------------------------------------------------------------------------------------------------------------------------------------------------------------------------------------------------------------------------------------------------------------------------------------------------------------------------------------------------------------------------------------------------------------------------------------------------------------------------------------------------------------------------------------------------------------------------------------------------------------------------------------------------------------------------------------------------ATGGCA------------AAAATGACA------------------TTT---ATTGTGCGGGAT---GGC---CAC---TCTGTGGAAGTTGATGCTCCCTTGGGCTTGTCAGTGTTAGAAATTGCTCAC------------------------CGTAATAAA------ATT------GAT---TTAGAAGGGGCCTGTGAAGGTTCACTTGCTTGTTCAACCTGTCATGTGATTGTT---GAGTCAGAA---TGGTATGATTTGCTC------------------AGC---------ACAGCCTCGGAGGATGAAGAGGATATGTTGGAT---TTGGCTTTTGGCTTAACCCATACATCTCGCTTGGGTTGTCAAATTATTATGACAGAA---------------------------------------------------------------------------------------------------------------------------------------------------------GAATTGGATGGTTTGGTTGTGCGCCTGCCTGCTGCAACACGGAATATGATGGTC---------------------------------
>1414854_CNamoebiphila@ARN85230.1
---------------------------------------------------------------------------------------------------------------------------------------------------------------------------------------------------------------------------------------------------------------------------------------------------------------------------------------------------------------------------------------------------------------------------------------------------------------------------------------------------------------------------------------------------------------------------------------------------------------------------------------------------------------------------------------------------------------------------------------------------------------------------------------------------------------------------------------------------------------------------------------------------------------------------------------------------------------------------------------------------------------------------------------------------------------------------------------------------------------------------------------------------------------------------------------------------------------------------------------------------------------------------------------------------------------------------------------------------------------------------------------------------------------------------------------------------------------------------------------------------------------------------------------------------------------------------------------------------------------------------------------------------------------------------------------------------------------------------------------------------------------------------------------------------------------------------------------------------------------------------------------------------------------------------------------------------------ATGGCA------------AAGATTACT------------------TTT---ATTAAACAAAAT---GGC---GAG---CAAATACAGATTGATGCTCCGTTAGGACTTTCAGTCCTGGAAATTGCTCAT------------------------CAGAACAAT------ATC------GAC---CTGGAAGGGGCCTGTGAAGGATCTTTGGCGTGTTCAACGTGCCATGTTATTGTG---GGTGAAGAT---TGGTATGACGTTTTA------------------TCT---------CCAGCAACTGAAGATGAAGAAGATATGTTGGAT---TTAGCTTTTGGTCTTACCCATACATCCCGATTAGGATGTCAGATTATCATGACAGAT---------------------------------------------------------------------------------------------------------------------------------------------------------GAATTAGATGGTTTGGTTGTAAAGTTACCTGCTGCAACGCGCAACATGATGGTTGAATCT---------------------------
>1895707_Abacterium@OJV45436.1
---------------------------------------------------------------------------------------------------------------------------------------------------------------------------------------------------------------------------------------------------------------------------------------------------------------------------------------------------------------------------------------------------------------------------------------------------------------------------------------------------------------------------------------------------------------------------------------------------------------------------------------------------------------------------------------------------------------------------------------------------------------------------------------------------------------------------------------------------------------------------------------------------------------------------------------------------------------------------------------------------------------------------------------------------------------------------------------------------------------------------------------------------------------------------------------------------------------------------------------------------------------------------------------------------------------------------------------------------------------------------------------------------------------------------------------------------------------------------------------------------------------------------------------------------------------------------------------------------------------------------------------------------------------------------------------------------------------------------------------------------------------------------------------------------------------------------------------------------------------------------------------------------------------------------------------------------------ATGCCT------------AAAATGACC------------------TTT---ATAATCCCTACA---GGT---GAA---CGAAAAGAAGTAGATGCACCATTAGGCCTTTCTGTACTTGAAATTGCGCAT------------------------CGTAATCAC------ATT------GAC---CTGGAGGGCGCTTGCGAAGGATCATTAGCCTGCTCTACTTGCCATGTCATTGTC---GACTCAGAG---TGGTACGATCTTCTG------------------TCT---------GACCCCATCGAAGATGAAGAAGATATGCTCGAT---CTGGCATTTGGTTTAACCAAAACATCGCGCCTGGGCTGCCAAATTATTATCACCAAT---------------------------------------------------------------------------------------------------------------------------------------------------------GAGCTTGATGGTTTGGTGGTTAGGTTGCCAAGCGCAACTCGAAACATGATGGTTGATAAA---------------------------
>2268457_Rbacterium@QOZR01000014.1_95
---------------------------------------------------------------------------------------------------------------------------------------------------------------------------------------------------------------------------------------------------------------------------------------------------------------------------------------------------------------------------------------------------------------------------------------------------------------------------------------------------------------------------------------------------------------------------------------------------------------------------------------------------------------------------------------------------------------------------------------------------------------------------------------------------------------------------------------------------------------------------------------------------------------------------------------------------------------------------------------------------------------------------------------------------------------------------------------------------------------------------------------------------------------------------------------------------------------------------------------------------------------------------------------------------------------------------------------------------------------------------------------------------------------------------------------------------------------------------------------------------------------------------------------------------------------------------------------------------------------------------------------------------------------------------------------------------------------------------------------------------------------------------------------------------------------------------------------------------------------------------------------------------------------------------------------------------------ATGCCG------------AAGATGACC------------------TTC---ATTAACACCGAC---GGG---ACT---CGCCTCGAGGTCGACGCGCCGATCGGGCTGTCGGTGCTCGAGATCGCCCAC------------------------CGGAACAAT------ATC------GAT---CTGGAGGGCGCGTGCGAAGGCTCTCTGGCCTGCTCCACCTGTCACGTCATCATC---GATCCCGAA---TGGTACGAGGCGCTC------------------GCC---------GAGGCGACGGAGGACGAGGAGGACATGCTCGAC---CTCGCCTTCGGTCTGACCCAGACCTCGCGGCTTGGCTGCCAGATCATCATGACCGAG---------------------------------------------------------------------------------------------------------------------------------------------------------GAGCTCAACGGGTTGACCGTCGCCCTGCCGGCCGGCACCCGCAACATGATGGCCGGCGAG---------------------------
>2022747_Ecyanobacteri@OYQ20924.1
---------------------------------------------------------------------------------------------------------------------------------------------------------------------------------------------------------------------------------------------------------------------------------------------------------------------------------------------------------------------------------------------------------------------------------------------------------------------------------------------------------------------------------------------------------------------------------------------------------------------------------------------------------------------------------------------------------------------------------------------------------------------------------------------------------------------------------------------------------------------------------------------------------------------------------------------------------------------------------------------------------------------------------------------------------------------------------------------------------------------------------------------------------------------------------------------------------------------------------------------------------------------------------------------------------------------------------------------------------------------------------------------------------------------------------------------------------------------------------------------------------------------------------------------------------------------------------------------------------------------------------------------------------------------------------------------------------------------------------------------------------------------------------------------------------------------------------------------------------------------------------------------------------------------------------------------------------ATGCCG------------AAAATGACC------------------TTC---ATCGACCGGGAC---GGC---AAC---CGTCACGATGTGGACGCGCCGGTAGGCCTGTCGGTTCTGGAGATCGCGCAT------------------------CGCAATCAG------CTT------GAT---CTGGAAGGCGCCTGCGAAGGCTCGCTCGCCTGCTCCACCTGCCATGTCGTCGTT---GATCCCGAA---GATTACGAGCGCCTC------------------GCA---------GATGCCAGCGAAGACGAAGAAGATATGCTGGAT---CTCGCCTTCGGCCTGACTGCGACCTCGCGCCTCGGCTGCCAGATCATCATGACCGAA---------------------------------------------------------------------------------------------------------------------------------------------------------GAACTGGACGGTCTGACCGTCTCTCTGCCGACCGGCAGCCGCAATATGATGGCGGGC------------------------------
>552518_Elitoralis@KJV09287.1
---------------------------------------------------------------------------------------------------------------------------------------------------------------------------------------------------------------------------------------------------------------------------------------------------------------------------------------------------------------------------------------------------------------------------------------------------------------------------------------------------------------------------------------------------------------------------------------------------------------------------------------------------------------------------------------------------------------------------------------------------------------------------------------------------------------------------------------------------------------------------------------------------------------------------------------------------------------------------------------------------------------------------------------------------------------------------------------------------------------------------------------------------------------------------------------------------------------------------------------------------------------------------------------------------------------------------------------------------------------------------------------------------------------------------------------------------------------------------------------------------------------------------------------------------------------------------------------------------------------------------------------------------------------------------------------------------------------------------------------------------------------------------------------------------------------------------------------------------------------------------------------------------------------------------------------------------------ATGCCG------------AAATTGACC------------------TTC---ATCGACCGCGAC---GGC---AAT---CGCCACGAGGTAGAAGCGCCGGTAGGCCTGTCGGTTCTGGAAATCGCGCAT------------------------CGCAATCAG------ATC------GAT---CTCGAAGGCGCGTGCGAAGGCTCGCTCGCCTGCTCCACCTGTCACGTCGTCGTC---GATCCGGAC---GATTACGAGCGCCTG------------------TCG---------GACGCCAGCGAAGACGAAGAAGATATGCTCGAT---CTCGCCTTCGGCCTCACCGCCACCTCGCGCCTCGGCTGCCAGATCATCATGACGGAA---------------------------------------------------------------------------------------------------------------------------------------------------------GAGCTGGACGGGCTGCGGGTTTCGCTGCCCACCGGCAGCCGCAATATGATGGCAGGC------------------------------
>91604_CPacanthamoeba@AIK97039.1
---------------------------------------------------------------------------------------------------------------------------------------------------------------------------------------------------------------------------------------------------------------------------------------------------------------------------------------------------------------------------------------------------------------------------------------------------------------------------------------------------------------------------------------------------------------------------------------------------------------------------------------------------------------------------------------------------------------------------------------------------------------------------------------------------------------------------------------------------------------------------------------------------------------------------------------------------------------------------------------------------------------------------------------------------------------------------------------------------------------------------------------------------------------------------------------------------------------------------------------------------------------------------------------------------------------------------------------------------------------------------------------------------------------------------------------------------------------------------------------------------------------------------------------------------------------------------------------------------------------------------------------------------------------------------------------------------------------------------------------------------------------------------------------------------------------------------------------------------------------------------------------------------------------------------------------------------------ATGCCA------------AAAATAATT------------------TTT---ATTGATCAAAGC---GGC---AAT---CGCAAAGAAGTTGATGCCCCTGTCGGTCTATCTGTTCTAGAAATTGCTCAT------------------------CGCAATGAT------ATT------GAT---CTCGAAGGCGCCTGCGAGGGATCGCTTGCGTGTTCTACCTGCCACGTTATTGTG---GATCCAGAA---TGGTATGATATCTTG------------------CAA---------GAGGCAACCGAAGACGAAGAAGACATGTTAGAT---TTGGCTTTTGGCTTAACTCATACATCCCGTTTAGGCTGTCAAATTATCATGAGTGAT---------------------------------------------------------------------------------------------------------------------------------------------------------GAATTGGATGGCTTAACAGTACGTCTGCCGGCTGGCACGCGTAATATGTCCCTT---------------------------------
>985867_COthessalonice@AEWF01000003.1_160
---------------------------------------------------------------------------------------------------------------------------------------------------------------------------------------------------------------------------------------------------------------------------------------------------------------------------------------------------------------------------------------------------------------------------------------------------------------------------------------------------------------------------------------------------------------------------------------------------------------------------------------------------------------------------------------------------------------------------------------------------------------------------------------------------------------------------------------------------------------------------------------------------------------------------------------------------------------------------------------------------------------------------------------------------------------------------------------------------------------------------------------------------------------------------------------------------------------------------------------------------------------------------------------------------------------------------------------------------------------------------------------------------------------------------------------------------------------------------------------------------------------------------------------------------------------------------------------------------------------------------------------------------------------------------------------------------------------------------------------------------------------------------------------------------------------------------------------------------------------------------------------------------------------------------------------------------------ATGCCA------------AAAATAATT------------------TTT---ATTGACCAAAAT---GAT---ACC---CGCAAAGAAGTGGACGCCCCTGTTGGCCTATCTGTTTTAGAGATTGCCCAT------------------------CGCAATAAC------ATC------GAC---TTAGAAGGGGCTTGTGAGGGATCCTTGGCCTGTTCAACCTGCCATGTTATTGTC---GACCCTGAA---TGGTATGATGTGCTG------------------CAA---------GAAGCCAGCGAAGATGAAGAAGATATGCTTGAT---TTGGCCTTTGGATTAACGCATACATCCCGCTTAGGCTGCCAGATTATTATGAGCGAG---------------------------------------------------------------------------------------------------------------------------------------------------------GAACTGGATGGGTTGATCGTGCGTTTGCCAGCCGGCACTCGTAATATGTCTGTC---------------------------------
>1797211_Abacterium@OFW70265.1
---------------------------------------------------------------------------------------------------------------------------------------------------------------------------------------------------------------------------------------------------------------------------------------------------------------------------------------------------------------------------------------------------------------------------------------------------------------------------------------------------------------------------------------------------------------------------------------------------------------------------------------------------------------------------------------------------------------------------------------------------------------------------------------------------------------------------------------------------------------------------------------------------------------------------------------------------------------------------------------------------------------------------------------------------------------------------------------------------------------------------------------------------------------------------------------------------------------------------------------------------------------------------------------------------------------------------------------------------------------------------------------------------------------------------------------------------------------------------------------------------------------------------------------------------------------------------------------------------------------------------------------------------------------------------------------------------------------------------------------------------------------------------------------------------------------------------------------------------------------------------------------------------------------------------------------------------------ATGCCC------------AAAATTACT------------------TTT---ATTTACCAGGAT---GGG---ACG---AGAAAAGAAGTCGATGCCCCTATAGGACTGTCGGTCCTGGAAATTGCCCAT------------------------CAGAATAAT------GTG------GAT---TTAGAAGGCGCATGCGAAGGCTCCCTCGCTTGTTCAACCTGCCACGTTGTGGTG---GAGCCTGAT---TGGTTTGACGTGTTG------------------CCT---------GAAGCCTCAGAAGACGAACAAGACATGCTGGAT---CTTGCCTTTGGCCTTACCCACACGTCTCGCTTGGGATGCCAGATTATCATGACAGAA---------------------------------------------------------------------------------------------------------------------------------------------------------GAGCTAGATGGCCTGGTGGTAAAATTACCCGCCGCCACCCGCAACATGATG------------------------------------
>1226968_Ahumicireduce@ANC91885.1
---------------------------------------------------------------------------------------------------------------------------------------------------------------------------------------------------------------------------------------------------------------------------------------------------------------------------------------------------------------------------------------------------------------------------------------------------------------------------------------------------------------------------------------------------------------------------------------------------------------------------------------------------------------------------------------------------------------------------------------------------------------------------------------------------------------------------------------------------------------------------------------------------------------------------------------------------------------------------------------------------------------------------------------------------------------------------------------------------------------------------------------------------------------------------------------------------------------------------------------------------------------------------------------------------------------------------------------------------------------------------------------------------------------------------------------------------------------------------------------------------------------------------------------------------------------------------------------------------------------------------------------------------------------------------------------------------------------------------------------------------------------------------------------------------------------------------------------------------------------------------------------------------------------------------------------------------------ATGCCC------------AAGATGACC------------------TTC---ATCGAGCCCGAT---GGC---AGC---CGCCGCGAGGTGGACGCCCCGCTCGGCCTGTCCGTGCTGGAGATCGCGCAC------------------------AAGAACAGC------CTG------GAC---CTGGAAGGCGCCTGCGAGGGCTCGCTGGCCTGCTCCACCTGCCATGTCGTCATC---GAGCCGGAA---TGGTTCGATGTCCTG------------------CCG---------GAAGCGCAGGAGGACGAGGAGGACATGCTGGAC---CTCGCCTTCGGCCTGACCAAGACCTCGCGGCTCGGCTGCCAGATCATCATGACCGAA---------------------------------------------------------------------------------------------------------------------------------------------------------GAGTTGGACGGCCTGGTCGTCCGCCTGCCGGGCGGCAGCAACAACGCGATGAAG---------------------------------
>1523418_Aproteobacter@KPF83191.1
---------------------------------------------------------------------------------------------------------------------------------------------------------------------------------------------------------------------------------------------------------------------------------------------------------------------------------------------------------------------------------------------------------------------------------------------------------------------------------------------------------------------------------------------------------------------------------------------------------------------------------------------------------------------------------------------------------------------------------------------------------------------------------------------------------------------------------------------------------------------------------------------------------------------------------------------------------------------------------------------------------------------------------------------------------------------------------------------------------------------------------------------------------------------------------------------------------------------------------------------------------------------------------------------------------------------------------------------------------------------------------------------------------------------------------------------------------------------------------------------------------------------------------------------------------------------------------------------------------------------------------------------------------------------------------------------------------------------------------------------------------------------------------------------------------------------------------------------------------------------------------------------------------------------------------------------------------ATGCCG------------AAGATGGTG------------------TTC---ATTGAAACCGAC---GGC---ACC---CGCCGCGAGGTGGATGCCCCCCTGGGCCTGTCGATCCTGGAAGTGGCCCGC------------------------CGCCACGAT------ATC------GAC---CTGGAAGGCGCCTGCGAGGGCTCGCTGGCCTGTTCCACCTGCCATGTCGTGGTC---GCACCGGAA---TGGTACGACCTGCTG------------------CCC---------GACGCGCAGGAAGATGAAGAGGATATGCTGGAT---CTGGCCTTCGGCCTGACCAAGACCTCCCGTCTGGGCTGCCAGATCCGCATCACCCCG---------------------------------------------------------------------------------------------------------------------------------------------------------GAACTGGACGGGCTGACGGTCAAGCTACCGGGCGCAAAG------------------------------------------------
>1121034_Nirakense@KE386933.1_548
---------------------------------------------------------------------------------------------------------------------------------------------------------------------------------------------------------------------------------------------------------------------------------------------------------------------------------------------------------------------------------------------------------------------------------------------------------------------------------------------------------------------------------------------------------------------------------------------------------------------------------------------------------------------------------------------------------------------------------------------------------------------------------------------------------------------------------------------------------------------------------------------------------------------------------------------------------------------------------------------------------------------------------------------------------------------------------------------------------------------------------------------------------------------------------------------------------------------------------------------------------------------------------------------------------------------------------------------------------------------------------------------------------------------------------------------------------------------------------------------------------------------------------------------------------------------------------------------------------------------------------------------------------------------------------------------------------------------------------------------------------------------------------------------------------------------------------------------------------------------------------------------------------------------------------------------------------ATGCCG------------AAGATGGTG------------------TTC---ATTGAGACCGAT---GGC---ACC---CGCCGTGAGGTGGATGCCCCGCTTGGCCTGTCGATCCTGGAGATCGCCCGC------------------------CGCCATGAT------ATC------GAC---CTGGAAGGTGCCTGCGAAGGTTCGCTGGCCTGCTCCACCTGCCATGTCGTCATC---ACGCCGGAA---TGGTACGACCTGCTG------------------CCC---------GACGCCGACGAAGATGAAGAGGATATGCTGGAT---CTGGCCTTCGGCCTGACCAAGACCTCTCGCCTGGGCTGCCAGATCCGCATGAGCGAG---------------------------------------------------------------------------------------------------------------------------------------------------------GAACTGGACGGTCTGACGGTCAAGCTGCCCGGCAGCCGC------------------------------------------------
>2171757_Rbacterium@QGNJ01000005.1_164
---------------------------------------------------------------------------------------------------------------------------------------------------------------------------------------------------------------------------------------------------------------------------------------------------------------------------------------------------------------------------------------------------------------------------------------------------------------------------------------------------------------------------------------------------------------------------------------------------------------------------------------------------------------------------------------------------------------------------------------------------------------------------------------------------------------------------------------------------------------------------------------------------------------------------------------------------------------------------------------------------------------------------------------------------------------------------------------------------------------------------------------------------------------------------------------------------------------------------------------------------------------------------------------------------------------------------------------------------------------------------------------------------------------------------------------------------------------------------------------------------------------------------------------------------------------------------------------------------------------------------------------------------------------------------------------------------------------------------------------------------------------------------------------------------------------------------------------------------------------------------------------------------------------------------------------------------------ATGCCG------------AAGATGGTG------------------TTC---ATTGAAACCGAC---GGG---ACC---CGCCGCGAGGTGGATGCCCCCCTCGGCCTGTCGATCCTGGAAGTGGCGCGT------------------------CGTCACAAT------ATC------GAT---CTGGAAGGCGCGTGCGAGGGGTCGTTGGCCTGCTCCACCTGTCACGTCATCATC---GATCCGCAA---TGGTATGATGTGCTG------------------CCC---------GAGGCCAATGAGGACGAGGAGGACATGCTGGAT---CTGGCTTTCGGCCTGACCAAGACCTCGCGCCTGGGCTGCCAGATCCGCATCAGCGAG---------------------------------------------------------------------------------------------------------------------------------------------------------GAGCTGGACGGTCTGGTGGTGCGCGTTCCGGGCAGCAAG------------------------------------------------
>2220096_Iprofundi@CP030126.1_959
---------------------------------------------------------------------------------------------------------------------------------------------------------------------------------------------------------------------------------------------------------------------------------------------------------------------------------------------------------------------------------------------------------------------------------------------------------------------------------------------------------------------------------------------------------------------------------------------------------------------------------------------------------------------------------------------------------------------------------------------------------------------------------------------------------------------------------------------------------------------------------------------------------------------------------------------------------------------------------------------------------------------------------------------------------------------------------------------------------------------------------------------------------------------------------------------------------------------------------------------------------------------------------------------------------------------------------------------------------------------------------------------------------------------------------------------------------------------------------------------------------------------------------------------------------------------------------------------------------------------------------------------------------------------------------------------------------------------------------------------------------------------------------------------------------------------------------------------------------------------------------------------------------------------------------------------------------ATGCCG------------AAGATGGTT------------------TTC---GTTGAGACGGAC---GGT---ACC---CGCCGTGAAGTGGACGCGCCCCTGGGTCTGTCGATCCTGGAAGTTGCGCGC------------------------CGGCATGAC------ATC------GAT---CTGGAAGGGGCGTGCGAGGGCTCGCTGGCCTGCTCCACCTGCCATGTGATCGTG---GACCCGCAA---TGGTATGACGTGCTG------------------CCC---------GACGCCAGCGAGGATGAGGAGGACATGCTGGAC---CTGGCATTCGGCCTGACCAAGACCTCGCGCCTGGGCTGCCAGATCCGCATCACCGAG---------------------------------------------------------------------------------------------------------------------------------------------------------GAGATGGACGGCCTGACCGTGCGTCTGCCCGGCGGGGCC------------------------------------------------
>414684_Rcentenum@ACI99016.1
---------------------------------------------------------------------------------------------------------------------------------------------------------------------------------------------------------------------------------------------------------------------------------------------------------------------------------------------------------------------------------------------------------------------------------------------------------------------------------------------------------------------------------------------------------------------------------------------------------------------------------------------------------------------------------------------------------------------------------------------------------------------------------------------------------------------------------------------------------------------------------------------------------------------------------------------------------------------------------------------------------------------------------------------------------------------------------------------------------------------------------------------------------------------------------------------------------------------------------------------------------------------------------------------------------------------------------------------------------------------------------------------------------------------------------------------------------------------------------------------------------------------------------------------------------------------------------------------------------------------------------------------------------------------------------------------------------------------------------------------------------------------------------------------------------------------------------------------------------------------------------------------------------------------------------------------------------ATGCCG------------AAGATGGTC------------------TTC---GTCGAAACCGAT---GGT---ACC---CGCCGCGAGGTCGAAGCCCCGCTTGGTCTGTCGATCCTGGAAGTTGCCCGC------------------------CGCCACGAC------ATC------GAC---CTCGAAGGCGCCTGCGAGGGTTCGCTCGCCTGCTCGACCTGTCATGTGATCGTC---GATCCGCAG---TGGTACGATCTGCTG------------------CCC---------GATGCCAGCGAGGACGAGGAGGACATGCTGGAC---CTCGCCTTCGGCCTGACCAAGACCTCGCGCCTGGGCTGCCAGATCCGCATCACCGAG---------------------------------------------------------------------------------------------------------------------------------------------------------GAACTGGACGGGCTGGTCGTGCGCCTGCCCGGCGGCAGCCAGGGC------------------------------------------
>1288970_Msp@CCQ74486.1
---------------------------------------------------------------------------------------------------------------------------------------------------------------------------------------------------------------------------------------------------------------------------------------------------------------------------------------------------------------------------------------------------------------------------------------------------------------------------------------------------------------------------------------------------------------------------------------------------------------------------------------------------------------------------------------------------------------------------------------------------------------------------------------------------------------------------------------------------------------------------------------------------------------------------------------------------------------------------------------------------------------------------------------------------------------------------------------------------------------------------------------------------------------------------------------------------------------------------------------------------------------------------------------------------------------------------------------------------------------------------------------------------------------------------------------------------------------------------------------------------------------------------------------------------------------------------------------------------------------------------------------------------------------------------------------------------------------------------------------------------------------------------------------------------------------------------------------------------------------------------------------------------------------------------------------------------------ATGCCC------------AAGATGACT------------------TTT---ATCGAGCCCAAC---GGG---ACC---CGCCGTGAAGTGGACGCCCCCCTTGGCCAGTCGGTGCTCGAGATCGCCCAC------------------------CACAACAAG------ATC------GAC---CTGGAGGGCGCCTGCGAAGGCTCGCTGGCCTGCTCCACCTGCCATGTGATTGTC---GATCAGGAA---TGGTACGATAAGCTC------------------GAA---------GAAGCGTCCGAGGACGAAGAGGACATGCTGGAC---TTGGCCTTTGCTCTGACCCATACCTCCCGCCTGGGTTGCCAGATCGTCATTTCCGAG---------------------------------------------------------------------------------------------------------------------------------------------------------GAATTGGACGGCCTGGTGGTCAATCTCCCGGCCGCTACCCGCAACGTGGCGGTAGACAAAAAA------------------------
>1948417_Abacterium@DITJ01000071.1_4
---------------------------------------------------------------------------------------------------------------------------------------------------------------------------------------------------------------------------------------------------------------------------------------------------------------------------------------------------------------------------------------------------------------------------------------------------------------------------------------------------------------------------------------------------------------------------------------------------------------------------------------------------------------------------------------------------------------------------------------------------------------------------------------------------------------------------------------------------------------------------------------------------------------------------------------------------------------------------------------------------------------------------------------------------------------------------------------------------------------------------------------------------------------------------------------------------------------------------------------------------------------------------------------------------------------------------------------------------------------------------------------------------------------------------------------------------------------------------------------------------------------------------------------------------------------------------------------------------------------------------------------------------------------------------------------------------------------------------------------------------------------------------------------------------------------------------------------------------------------------------------------------------------------------------------------------------------ATGCCT------------AAAATAGTT------------------TTT---GTATTACCTGGC---GGT---GAA---AATAAAGAAGTTGATGCCCCTATAGGGTTATCTGTATTGGAAATTGCCCAT------------------------AAAAACCAT------ATT------TCG---CTTGAAGGGGCTTGTGAAGGCTCGCTTGCATGTTCCACATGCCACGTAATAGTA---GATGAAAAA---TTCTTTGATATTCTT------------------GAT---------GAACCTACTGAAAATGAAGAAGATATGCTGGAT---TTGGCTTTCGGTCTTACCCACACTTCAAGACTAGGCTGCCAGATAAAAATTACAGAA---------------------------------------------------------------------------------------------------------------------------------------------------------GAGCTAGACGGGCTTATAGTAAAACTTCCTGAAGCCACCAGGAACATGATGGTGGATAAGAAAGCAGTT------------------
>28181_Mblakemorei@OEJ65210.1
---------------------------------------------------------------------------------------------------------------------------------------------------------------------------------------------------------------------------------------------------------------------------------------------------------------------------------------------------------------------------------------------------------------------------------------------------------------------------------------------------------------------------------------------------------------------------------------------------------------------------------------------------------------------------------------------------------------------------------------------------------------------------------------------------------------------------------------------------------------------------------------------------------------------------------------------------------------------------------------------------------------------------------------------------------------------------------------------------------------------------------------------------------------------------------------------------------------------------------------------------------------------------------------------------------------------------------------------------------------------------------------------------------------------------------------------------------------------------------------------------------------------------------------------------------------------------------------------------------------------------------------------------------------------------------------------------------------------------------------------------------------------------------------------------------------------------------------------------------------------------------------------------------------------------------------------------------ATGCCG------------AAAATGACT------------------TTC---ATTGATGCGGAC---GGC---AAC---CGCAAAGAAGTGGATGCGCCGGTTGGCCTCTCCGTCTTGGAAATCGCCCAC------------------------AAAAACGAC------CTG------GAC---CTGGAAGGCGCTTGCGAAGGCTCGCTGGCGTGCTCAACCTGTCATGTGGTTGTT---GACGATAAG---TGGTTCAGCAAGCTT------------------GAC---------GATGCGACCGAAGAAGAAGAAGACATGCTCGAC---TTGGCATTTGGCCTCACCCACACCTCGCGTTTGGGCTGTCAGATCAAAATGACCGAA---------------------------------------------------------------------------------------------------------------------------------------------------------GAGCTCGACGGCTTGGAAGTGACCTTGCCGACGGGCACCCGCAACATGCTCTTAGAC------------------------------
>1802022_Rbacterium@OHC78671.1| RT_shifts_1_contigs
------------------------------------------------------------------------------------------------------------------------------------------------------------------------------------------------------------------------------------------------------------------------------------------------------------------------------------------------------------------------------------------------------------------------------------------------------------------------------------------------------------------------------------------------------------------------------------------------------------------------------------------------------------------------------------------------------------------------------------------------------------------------------------------------------------------------------------------------------------------------------------------------------------------------------------------------------------------------------------------------------------------------------------------------------------------------------------------------------------------------------------------------------------------------------------------------------------------------------------------------------------------------------------------------------------------------------------------------------------------------------------------------------------------------------------------------------------------------------------------------------------------------------------------------------------------------------------------------------------------------------------------------------------------------------------------------------------------------------------------------------------------------------------------------------------------------------------------------------------------------------------------------------------------------------------------------------------CCT------------AGAATTACT------------------TTT---ATCGATCCCGAC---GGC---AGC---CGTCATGATGTTGACGCGCCCATAGGGATGTCGGTGCTTGAGATCGCTCAC------------------------AAGCACGGC------GTC------AAT---CTTGAAGGCGCCTGTGAAGGATCGCTGGCTTGTTCCACCTGTCATGTGATCGTT---GACGCAAAG---TGGTTCGCCAGGCTG------------------GAT---------AAGGCCGGCGAGGAGGAAGAGGATATGCTGGAC---TTGGCCTTTGCCCTGACCCACACCTCGCGACTGGGTTGCCAGATCAGGATTACCGAC---------------------------------------------------------------------------------------------------------------------------------------------------------GAGCTTGACGGCATGATCGTCACCCTTCCCGCCGCCACCCGCAATATGATGGTGGAT------------------------------
>2053833_Msp@RAU21469.1
---------------------------------------------------------------------------------------------------------------------------------------------------------------------------------------------------------------------------------------------------------------------------------------------------------------------------------------------------------------------------------------------------------------------------------------------------------------------------------------------------------------------------------------------------------------------------------------------------------------------------------------------------------------------------------------------------------------------------------------------------------------------------------------------------------------------------------------------------------------------------------------------------------------------------------------------------------------------------------------------------------------------------------------------------------------------------------------------------------------------------------------------------------------------------------------------------------------------------------------------------------------------------------------------------------------------------------------------------------------------------------------------------------------------------------------------------------------------------------------------------------------------------------------------------------------------------------------------------------------------------------------------------------------------------------------------------------------------------------------------------------------------------------------------------------------------------------------------------------------------------------------------------------------------------------------------------------ATGCCC------------AAGATGACA------------------TTC---ATCGCCCCCGAC---GGC---ACC---ACCAAGGACGTCGAGGCGGCCGAAGGCCTGTCGGTCCTGGAAATCGCCCAT------------------------CACGCCAAG------ATC------GAT---CTGGAGGGCGCCTGCGAGGGCTCGTTGGCCTGCTCCACCTGTCACGTCATCGTC---GACAAGGCG---TGGTACGACAAGCTG------------------AAG---------CCCGCCACCGAGGACGAGGAAGACATGCTGGAT---CTGGCCTTCGGCCTGACCGCCACCTCGCGCCTGGGCTGTCAGATCATCATGAGCAAG---------------------------------------------------------------------------------------------------------------------------------------------------------GATCTGGACGGGCTCACCGTCACCCTGCCGGCGGCCACCCGCAATATGAGCGTCGACAAGAAG------------------------
>342108_Mmagneticum@BAE51827.1
---------------------------------------------------------------------------------------------------------------------------------------------------------------------------------------------------------------------------------------------------------------------------------------------------------------------------------------------------------------------------------------------------------------------------------------------------------------------------------------------------------------------------------------------------------------------------------------------------------------------------------------------------------------------------------------------------------------------------------------------------------------------------------------------------------------------------------------------------------------------------------------------------------------------------------------------------------------------------------------------------------------------------------------------------------------------------------------------------------------------------------------------------------------------------------------------------------------------------------------------------------------------------------------------------------------------------------------------------------------------------------------------------------------------------------------------------------------------------------------------------------------------------------------------------------------------------------------------------------------------------------------------------------------------------------------------------------------------------------------------------------------------------------------------------------------------------------------------------------------------------------------------------------------------------------------------------------ATGCCC------------AAGATGACG------------------TTC---ATCGCCCCCGAC---GGC---ACC---CGCCAGGAAGTCGAAGCCGCCGAAGGGCTGTCGGTTCTGGAAGTGGCCCAT------------------------CGCGCCAAG------ATC------GAG---CTGGAAGGCGCCTGTGAAGGCTCGCTGGCCTGTTCCACCTGCCACATCGTGGTG---GCCAAGGAA---TGGTACGACAAGCTG------------------TCG---------CCCGCCACCGAGGACGAGGAAGACATGCTGGAT---CTGGCCTTCGGCCTGACCGCTACCTCGCGGCTGGGCTGCCAGATCATCATGAGCAAG---------------------------------------------------------------------------------------------------------------------------------------------------------GAGCTGGACGGCCTGGTGGTCACCCTGCCGGCCGCCACCCGCAACATGATGGTCGACAAGAAG------------------------
>1437059_Mmoscoviense@OAN50879.1
---------------------------------------------------------------------------------------------------------------------------------------------------------------------------------------------------------------------------------------------------------------------------------------------------------------------------------------------------------------------------------------------------------------------------------------------------------------------------------------------------------------------------------------------------------------------------------------------------------------------------------------------------------------------------------------------------------------------------------------------------------------------------------------------------------------------------------------------------------------------------------------------------------------------------------------------------------------------------------------------------------------------------------------------------------------------------------------------------------------------------------------------------------------------------------------------------------------------------------------------------------------------------------------------------------------------------------------------------------------------------------------------------------------------------------------------------------------------------------------------------------------------------------------------------------------------------------------------------------------------------------------------------------------------------------------------------------------------------------------------------------------------------------------------------------------------------------------------------------------------------------------------------------------------------------------------------------ATGCCC------------AAGATGACG------------------TTC---ATTGCTCCCGAC---GGA---AAC---CGCCACGAGGTCGAAGCCCCCGAGGGCCTGTCGGTGTTGGAAATCGCCCAC------------------------CGCAACAAG------CTG------GAG---CTGGAAGGCGCCTGCGAGGGTTCGCTGGCCTGCTCGACCTGCCATATCGTGGTG---GCGCCGGAA---TGGTTCGCCAAGCTG------------------GCC---------GAGGCCACCGAGGACGAGGAAGACATGCTGGAC---CTGGCGTTCGGCCTGACTTCGACCTCGCGCCTGGGCTGCCAGGTGATCATGAGCAAG---------------------------------------------------------------------------------------------------------------------------------------------------------GCGCTGGACGGCCTGGTCGTCACCCTGCCGGCGGCGACCCGCAACATGATGGTCGACAAGAAG------------------------
>1895778_Msp@OJX80892.1
---------------------------------------------------------------------------------------------------------------------------------------------------------------------------------------------------------------------------------------------------------------------------------------------------------------------------------------------------------------------------------------------------------------------------------------------------------------------------------------------------------------------------------------------------------------------------------------------------------------------------------------------------------------------------------------------------------------------------------------------------------------------------------------------------------------------------------------------------------------------------------------------------------------------------------------------------------------------------------------------------------------------------------------------------------------------------------------------------------------------------------------------------------------------------------------------------------------------------------------------------------------------------------------------------------------------------------------------------------------------------------------------------------------------------------------------------------------------------------------------------------------------------------------------------------------------------------------------------------------------------------------------------------------------------------------------------------------------------------------------------------------------------------------------------------------------------------------------------------------------------------------------------------------------------------------------------------ATGCCC------------AAGATGACG------------------TTT---ATCAATCCCGAC---GGC---AGC---CGTGCCGAAGTGGATGCCCCGGAAGGTTTGTCGGTGCTGGAAATCGCGCAT------------------------CGCAACAAG------ATC------GAG---TTGGAAGGCGCCTGCGAAGGCTCGCTGGCTTGCTCGACCTGCCACATCGTCGTC---GCCCCGGAA---TGGTACGACCGTCTG------------------GCC---------GAAGCCGAGGAAGACGAGGAAGACATGTTGGAT---CTGGCCTTCGGCCTGACCTCGACCTCGCGTCTGGGCTGCCAGATCATCATGAAGCCG---------------------------------------------------------------------------------------------------------------------------------------------------------GAACTGGACGGCTTGGTGGTGTCGGTTCCCGCCGCCACCCGCAACATGAGCGTGGACAAGAAG------------------------
>55518_Mgryphiswalde@AVM77266.1
---------------------------------------------------------------------------------------------------------------------------------------------------------------------------------------------------------------------------------------------------------------------------------------------------------------------------------------------------------------------------------------------------------------------------------------------------------------------------------------------------------------------------------------------------------------------------------------------------------------------------------------------------------------------------------------------------------------------------------------------------------------------------------------------------------------------------------------------------------------------------------------------------------------------------------------------------------------------------------------------------------------------------------------------------------------------------------------------------------------------------------------------------------------------------------------------------------------------------------------------------------------------------------------------------------------------------------------------------------------------------------------------------------------------------------------------------------------------------------------------------------------------------------------------------------------------------------------------------------------------------------------------------------------------------------------------------------------------------------------------------------------------------------------------------------------------------------------------------------------------------------------------------------------------------------------------------------ATGCCC------------AAGATGACG------------------TTC---ATCACCGCCGAC---GGC---AGC---CGCAACGAGGTCGAGGCCCCCGAAGGCCTGTCGGTTCTGGAAATCGCCCAT------------------------CGCAACAAG------ATC------GAC---CTGGAAGGCGCCTGCGAAGGTTCGCTGGCCTGTTCCACCTGTCACATCGTCGTC---GATCCCGAC---TGGTACGAGCGCTTG------------------GCC---------GCCGCCGAGGAAGACGAGGAAGACATGCTGGAT---CTGGCGTTCGGCCTGACCTCGACCTCGCGTCTGGGCTGCCAGATCATCATGAAGCAG---------------------------------------------------------------------------------------------------------------------------------------------------------GAACTGGACGGCCTGGTGGTCACCGTGCCCGCCGCCACCCGCAACATGAGCGTGGACAAGAAG------------------------
>1082_Pfulvum@SEH48833.1
---------------------------------------------------------------------------------------------------------------------------------------------------------------------------------------------------------------------------------------------------------------------------------------------------------------------------------------------------------------------------------------------------------------------------------------------------------------------------------------------------------------------------------------------------------------------------------------------------------------------------------------------------------------------------------------------------------------------------------------------------------------------------------------------------------------------------------------------------------------------------------------------------------------------------------------------------------------------------------------------------------------------------------------------------------------------------------------------------------------------------------------------------------------------------------------------------------------------------------------------------------------------------------------------------------------------------------------------------------------------------------------------------------------------------------------------------------------------------------------------------------------------------------------------------------------------------------------------------------------------------------------------------------------------------------------------------------------------------------------------------------------------------------------------------------------------------------------------------------------------------------------------------------------------------------------------------------ATGCCC------------AAACTGACT------------------TTT---ATCAATCCCGAC---GGT---TCG---CGCACCGAGGTCGATGCCGCCGAAGGTCTGTCGGTGATGGAAGCCGCCCAT------------------------CGCAATCAT------GTC------GAT---CTGGAAGGAGCCTGCGAAGGCTCGCTGGCCTGTTCGACCTGTCATGTCGTCGTC---GCCAAGGAA---TGGTACGACAAGATT------------------CCG---------CCCGCCAGCGAGGACGAGGAAGACATGCTCGAC---CTCGCCTTCGGGCTGACCGCGACCTCGCGGCTGGGCTGCCAGATCATCGTGACCAAG---------------------------------------------------------------------------------------------------------------------------------------------------------GACATGGAGGGCTTCACCGTCACCCTGCCCGCCGCGACCCGCAACATGATGGTCGGCAAGAAA------------------------
>1974092_Rbacterium@PIW30722.1
---------------------------------------------------------------------------------------------------------------------------------------------------------------------------------------------------------------------------------------------------------------------------------------------------------------------------------------------------------------------------------------------------------------------------------------------------------------------------------------------------------------------------------------------------------------------------------------------------------------------------------------------------------------------------------------------------------------------------------------------------------------------------------------------------------------------------------------------------------------------------------------------------------------------------------------------------------------------------------------------------------------------------------------------------------------------------------------------------------------------------------------------------------------------------------------------------------------------------------------------------------------------------------------------------------------------------------------------------------------------------------------------------------------------------------------------------------------------------------------------------------------------------------------------------------------------------------------------------------------------------------------------------------------------------------------------------------------------------------------------------------------------------------------------------------------------------------------------------------------------------------------------------------------------------------------------------------ATGTTC------------AAGATGACC------------------TTC---GTCCTGCCCGAC---GGC---ACG---CCGCAGGAGGTGGAGGCGCCCGAGGGGTTGTCCGTGCTCGAGGTCGCGCAC------------------------CGCAACGGC------GTC------GAC---CTGGAAGGCGCCTGCGAGGGTTCGCTCGCCTGCTCCACCTGCCACGTGATCGTC---GACAAGGAA---TTCTACGACAGGCTG------------------GAG---------GAAGCCAGCGAGGACGAGGAGGACATGCTCGAC---CTGGCCTTCGGCCTGACCCATACGTCGCGGCTCGGCTGCCAGATCGTCATGTGCGAG---------------------------------------------------------------------------------------------------------------------------------------------------------GAACTGGACGGCCTCAAGGTGACGCTGCCCGCGGCGACGCGCAACATGATGGTCGACCGCAAGGTC---------------------
>1264899_Zcompransoris@PWR23757.1
---------------------------------------------------------------------------------------------------------------------------------------------------------------------------------------------------------------------------------------------------------------------------------------------------------------------------------------------------------------------------------------------------------------------------------------------------------------------------------------------------------------------------------------------------------------------------------------------------------------------------------------------------------------------------------------------------------------------------------------------------------------------------------------------------------------------------------------------------------------------------------------------------------------------------------------------------------------------------------------------------------------------------------------------------------------------------------------------------------------------------------------------------------------------------------------------------------------------------------------------------------------------------------------------------------------------------------------------------------------------------------------------------------------------------------------------------------------------------------------------------------------------------------------------------------------------------------------------------------------------------------------------------------------------------------------------------------------------------------------------------------------------------------------------------------------------------------------------------------------------------------------------------------------------------------------------------------ATGCCC------------AAGATGGTT------------------TTC---GTCAGCCCCGAC---GGCCAGACC---CGGACCGAAGTCGACGCCCCGGTCGGTCTCTCGGTGCTGGAGATTGCCCAC------------------------CGCAACAAG------ATC------GAC---CTCGAGGGCGCCTGCGAAGGCTCGCTCGCCTGTTCGACCTGTCATGTCGTCATC---GACCCGGAA---TATTTCGGCAACCTG------------------CCG---------GAAGCGACCGAAGAGGAAGAGGACATGCTCGAC---CTCGCCTTCGGCCTGACCCATACGTCGCGCCTCGGCTGCCAGATCATCATGACCGAG---------------------------------------------------------------------------------------------------------------------------------------------------------GATCTGGACGGGCTGATCGTCACCTTGCCGGCCGCCACCCGCAACATGATGGTGGACAAG---------------------------
>2032658_Abacterium@PDZW01000015.1_19
---------------------------------------------------------------------------------------------------------------------------------------------------------------------------------------------------------------------------------------------------------------------------------------------------------------------------------------------------------------------------------------------------------------------------------------------------------------------------------------------------------------------------------------------------------------------------------------------------------------------------------------------------------------------------------------------------------------------------------------------------------------------------------------------------------------------------------------------------------------------------------------------------------------------------------------------------------------------------------------------------------------------------------------------------------------------------------------------------------------------------------------------------------------------------------------------------------------------------------------------------------------------------------------------------------------------------------------------------------------------------------------------------------------------------------------------------------------------------------------------------------------------------------------------------------------------------------------------------------------------------------------------------------------------------------------------------------------------------------------------------------------------------------------------------------------------------------------------------------------------------------------------------------------------------------------------------------ATGGCG------------AAAATGACT------------------TTT---ATCGACCGGGAC---GGA---TTG---CCCCATGACGTTGATGCGCCCGAAGGCCTGTCGGTCCTGGAGATCGCGCAT------------------------CGCAACCAT------TTC------GAC---CTGGAAGGTGCCTGCGAAGGCTCTCTGGCCTGTTCGACCTGCCATGTCGTGGTC---GATCCCAAA---TGGTACGGCAAGCTG------------------AAG---------GATGCCAGTGACGATGAGGAAGACATGCTCGAC---CTCGCCTTTGGCCTGACCCAGACATCGCGGTTGGGCTGTCAGATCGTTATGACCAAG---------------------------------------------------------------------------------------------------------------------------------------------------------GACCTGGATGGGCTGGTGGTGACCCTGCCCAAGGCATCGCGCAACATGATGGTGGACAAAAAGAAG---------------------
>414052_Cbisanense@SOD95804.1
---------------------------------------------------------------------------------------------------------------------------------------------------------------------------------------------------------------------------------------------------------------------------------------------------------------------------------------------------------------------------------------------------------------------------------------------------------------------------------------------------------------------------------------------------------------------------------------------------------------------------------------------------------------------------------------------------------------------------------------------------------------------------------------------------------------------------------------------------------------------------------------------------------------------------------------------------------------------------------------------------------------------------------------------------------------------------------------------------------------------------------------------------------------------------------------------------------------------------------------------------------------------------------------------------------------------------------------------------------------------------------------------------------------------------------------------------------------------------------------------------------------------------------------------------------------------------------------------------------------------------------------------------------------------------------------------------------------------------------------------------------------------------------------------------------------------------------------------------------------------------------------------------------------------------------------------------------ATGCCC------------AAGATCACC------------------TTC---ATCGACAAGGAC---GGC---GAG---GCCCAGACCTACGACGCCCCGGAAGGGCTGTCGGTGCTGGAAGTGGCGCAC------------------------CGTCACAGC------ATC------GAT---CTCGAGGGTGCCTGCGAAGGGTCGCTCGCCTGCTCCACCTGCCATGTGGTGGTG---GACCCCGAC---TGGTACGAGAAGCTG------------------CCC---------GAGGCGTCCGAGGACGAGGAAGACATGCTCGAC---CTCGCCTTCGGCCTGACCAAGACCTCGCGCCTCGGCTGCCAGATCATCATGACCGAC---------------------------------------------------------------------------------------------------------------------------------------------------------GACCTCGACGGTCTGGTCGTGCGCCTGCCCTCGGGCACGCGCAACGTGATGAGCGAC------------------------------
>1238182_Csalinarum@EKV26118.1
---------------------------------------------------------------------------------------------------------------------------------------------------------------------------------------------------------------------------------------------------------------------------------------------------------------------------------------------------------------------------------------------------------------------------------------------------------------------------------------------------------------------------------------------------------------------------------------------------------------------------------------------------------------------------------------------------------------------------------------------------------------------------------------------------------------------------------------------------------------------------------------------------------------------------------------------------------------------------------------------------------------------------------------------------------------------------------------------------------------------------------------------------------------------------------------------------------------------------------------------------------------------------------------------------------------------------------------------------------------------------------------------------------------------------------------------------------------------------------------------------------------------------------------------------------------------------------------------------------------------------------------------------------------------------------------------------------------------------------------------------------------------------------------------------------------------------------------------------------------------------------------------------------------------------------------------------------ATGCCC------------AAGATCACC------------------TTC---ATCGACAGAGAC---GGC---GAG---GCGCAGACCTTCGACGCCCCGGAAGGGCTGTCGGTGCTGGAGGTCGCGCAC------------------------CGTCACGGG------ATC------GAC---ATCGAGGGTGCCTGCGAGGGCTCGCTGGCGTGCTCGACCTGCCATGTGGTGGTG---GAGCCGGAG---TGGTTCGACAAGCTG------------------TCG---------GAAGCCAGCGAGGACGAGGAAGACATGCTGGAC---CTGGCCTTCGGCCTGACCAAGACCTCGCGGCTCGGCTGCCAGATCATCCTGAACGAC---------------------------------------------------------------------------------------------------------------------------------------------------------GACCTGGACGGCCTGACCGTGCGCCTGCCCGCCGGCACGCGCAACGCCATGGAC---------------------------------
>1895706_Abacterium@OJW51764.1
---------------------------------------------------------------------------------------------------------------------------------------------------------------------------------------------------------------------------------------------------------------------------------------------------------------------------------------------------------------------------------------------------------------------------------------------------------------------------------------------------------------------------------------------------------------------------------------------------------------------------------------------------------------------------------------------------------------------------------------------------------------------------------------------------------------------------------------------------------------------------------------------------------------------------------------------------------------------------------------------------------------------------------------------------------------------------------------------------------------------------------------------------------------------------------------------------------------------------------------------------------------------------------------------------------------------------------------------------------------------------------------------------------------------------------------------------------------------------------------------------------------------------------------------------------------------------------------------------------------------------------------------------------------------------------------------------------------------------------------------------------------------------------------------------------------------------------------------------------------------------------------------------------------------------------------------------------ATGCCA------------AAGATGACC------------------TTT---ATTAAACCGGAT---GGA---GAG---CGCGTGGAAGTCGATGCCCCAAACGGCCTTTCTGTTCTTGAAATTGCCCAT------------------------CAAAATAGTGAGAAGATT------TTC---CTAGAAGGTGCTTGCGAGGGATCTTTAGCCTGTTCAACCTGTCATGTGGTTGTT---GAGCCTGAA---TGGTACGAACTTTTA------------------TCC---------GATGCGACAGAGGATGAGGAAGATATGTTGGAT---TTGGCCTTTGGCCTTACCCAAACCTCTCGACTGGGGTGCCAAATTATCATGCGTCCG---------------------------------------------------------------------------------------------------------------------------------------------------------GAACTTGAAGGCCTTGTTGTGCGCCTTCCAGCGGCGACTCGAAATATGCTGGTG---------------------------------
>1797230_Abacterium@OFX07125.1
---------------------------------------------------------------------------------------------------------------------------------------------------------------------------------------------------------------------------------------------------------------------------------------------------------------------------------------------------------------------------------------------------------------------------------------------------------------------------------------------------------------------------------------------------------------------------------------------------------------------------------------------------------------------------------------------------------------------------------------------------------------------------------------------------------------------------------------------------------------------------------------------------------------------------------------------------------------------------------------------------------------------------------------------------------------------------------------------------------------------------------------------------------------------------------------------------------------------------------------------------------------------------------------------------------------------------------------------------------------------------------------------------------------------------------------------------------------------------------------------------------------------------------------------------------------------------------------------------------------------------------------------------------------------------------------------------------------------------------------------------------------------------------------------------------------------------------------------------------------------------------------------------------------------------------------------------------ATGCCA------------AAGATGACT------------------TTT---ATTAAACCAGAT---GGC---GAG---CGTGTTGAGGTCGAGGCTCCTAATGGGTTGTCCGTCTTAGAAATTGCCCAT------------------------CAAAATAGCGATAAATTC------TTT---CTTGAGGGCGCTTGTGAGGGCTCTTTGGCATGCTCTACCTGTCATGTTATCGTT---GAACCCGAA---TGGTATGAACTTCTT------------------GTG---------GATGCCACTGAGGATGAAGAAGACATGCTTGAC---CTCGCCTTTGGGCTTACCCAGACTTCTCGTCTGGGATGTCAAATCATCATGCGCCCC---------------------------------------------------------------------------------------------------------------------------------------------------------GAGCTTGATGGCCTTGTGGTCCGTCTTCCTGCGGCAACGCGGAATCTGATG------------------------------------
>1973897_Abacterium@PIZ32865.1
---------------------------------------------------------------------------------------------------------------------------------------------------------------------------------------------------------------------------------------------------------------------------------------------------------------------------------------------------------------------------------------------------------------------------------------------------------------------------------------------------------------------------------------------------------------------------------------------------------------------------------------------------------------------------------------------------------------------------------------------------------------------------------------------------------------------------------------------------------------------------------------------------------------------------------------------------------------------------------------------------------------------------------------------------------------------------------------------------------------------------------------------------------------------------------------------------------------------------------------------------------------------------------------------------------------------------------------------------------------------------------------------------------------------------------------------------------------------------------------------------------------------------------------------------------------------------------------------------------------------------------------------------------------------------------------------------------------------------------------------------------------------------------------------------------------------------------------------------------------------------------------------------------------------------------------------------------ATGCCT------------AAAATTAAC------------------TTT---GTTCACCAAGAC---GGA---ACA---GTCAAAACGATAGACGCGCCTAACGGCATTTCTGTTTTAGAAATTGCCCAT------------------------ATGAACGAA------ATT------GAA---CTAGAAGGCGCCTGTGAAGGATCATTAGCATGCTCTACATGTCATGTTATTGTG---GATGATGCA---TGGTACCCAAAGCTT------------------TCA---------GAGATTGAAGAAGACGAAGAAGACATGCTAGAC---CTTGCCTTTGGTCTGACGCAAACATCACGTCTAGGGTGTCAAATAATTATGTCTGAT---------------------------------------------------------------------------------------------------------------------------------------------------------GAACTTGACGGTCTTACAGTAAAGCTACCGGCTGCCTCCAGAAATTTC---------------------------------------
>1948350_Abacterium@DBAU01000025.1_3
---------------------------------------------------------------------------------------------------------------------------------------------------------------------------------------------------------------------------------------------------------------------------------------------------------------------------------------------------------------------------------------------------------------------------------------------------------------------------------------------------------------------------------------------------------------------------------------------------------------------------------------------------------------------------------------------------------------------------------------------------------------------------------------------------------------------------------------------------------------------------------------------------------------------------------------------------------------------------------------------------------------------------------------------------------------------------------------------------------------------------------------------------------------------------------------------------------------------------------------------------------------------------------------------------------------------------------------------------------------------------------------------------------------------------------------------------------------------------------------------------------------------------------------------------------------------------------------------------------------------------------------------------------------------------------------------------------------------------------------------------------------------------------------------------------------------------------------------------------------------------------------------------------------------------------------------------------ATGCCC------------AAAATGACC------------------TTT---ATACTGGCCGAT---GGC---CGT---GAGCACGTTGTGGACGCACCCAACGGCATTTCTGTACTTGAGATTGCCCAT------------------------AAAAATGAG------ATT------CCG---CTGGAAGGAGCGTGCGAAGGGTCGCTGGCGTGTTCTACCTGCCATGTCATCGTA---GACCCACAG---TATTTTGATATGTTG------------------AAA---------GAAGCCACGGAAGATGAGGAGGATATGCTTGAC---CTCGCATTTGGGCTTACCCATACTTCGCGTCTTGGATGCCAAATCATCATGAGTGAT---------------------------------------------------------------------------------------------------------------------------------------------------------GCGCTGGATGGGCTAAAGGTTTCGCTGCCTTCTGCGACACGTAACATGATGGTAGACAAACAG------------------------
>1948418_Abacterium@DITH01000084.1_3
---------------------------------------------------------------------------------------------------------------------------------------------------------------------------------------------------------------------------------------------------------------------------------------------------------------------------------------------------------------------------------------------------------------------------------------------------------------------------------------------------------------------------------------------------------------------------------------------------------------------------------------------------------------------------------------------------------------------------------------------------------------------------------------------------------------------------------------------------------------------------------------------------------------------------------------------------------------------------------------------------------------------------------------------------------------------------------------------------------------------------------------------------------------------------------------------------------------------------------------------------------------------------------------------------------------------------------------------------------------------------------------------------------------------------------------------------------------------------------------------------------------------------------------------------------------------------------------------------------------------------------------------------------------------------------------------------------------------------------------------------------------------------------------------------------------------------------------------------------------------------------------------------------------------------------------------------------ATGCCT------------AAAGTTACG------------------TTT---GTATTGTCGGAT---GGA---AGT---GAAAAACACGTCGATGCTCCCAACGGCATCTCGCTGCTCGAAGTGGCCCAT------------------------AAAAACGAT------ATC------CCG---CTCGAAGGCGCCTGCGAAGGCTCGCTCGCCTGCAGCACCTGCCATGTCATCGTG---GAGCCCAGC---TATTACGACCAGCTC------------------CCC---------AGCGCCAGTGACGACGAGGAAGACATGCTCGAC---CTGGCGTTTGGCCTCACGCATACCTCGCGTCTTGGCTGCCAGATCATGATGAACGAC---------------------------------------------------------------------------------------------------------------------------------------------------------AGCCTCGATGGGCTGAAAGTCACTGTCCCCGGCGCAACACGGAATATGATGGTCGACAAGAAA------------------------
>1948416_Abacterium@DITS01000020.1_87
---------------------------------------------------------------------------------------------------------------------------------------------------------------------------------------------------------------------------------------------------------------------------------------------------------------------------------------------------------------------------------------------------------------------------------------------------------------------------------------------------------------------------------------------------------------------------------------------------------------------------------------------------------------------------------------------------------------------------------------------------------------------------------------------------------------------------------------------------------------------------------------------------------------------------------------------------------------------------------------------------------------------------------------------------------------------------------------------------------------------------------------------------------------------------------------------------------------------------------------------------------------------------------------------------------------------------------------------------------------------------------------------------------------------------------------------------------------------------------------------------------------------------------------------------------------------------------------------------------------------------------------------------------------------------------------------------------------------------------------------------------------------------------------------------------------------------------------------------------------------------------------------------------------------------------------------------------ATGCCT------------AACGTAACT------------------TTT---ATATTCCCGGAC---GGG---GAA---GAGAAAACTTTTGATGCCCCGTTGGGGATTTCGCTGCTGGAAGTGGCGCAT------------------------AAAAACCAT------ATT------CCG---CTGGAGGGTGCGTGCGAAGGCTCGCTGGCCTGCTCGACCTGCCATGTGATTATT---GATCCGGTT---TTTTATGAACAGCTG------------------GCA---------CCTGCCACGGATGACGAAGAAGATATGCTTGAT---CTGGCATTTGGACTCACCCATACTTCGCGCCTTGGCTGCCAGATTATGATGAGCGAT---------------------------------------------------------------------------------------------------------------------------------------------------------GCTCTGGACGGGCTGCGGGTGACGCTGCCTTCGGCGACGCGCAATATGATGGTTGATAAAGCT------------------------
>1948380_Abacterium@DDZS01000067.1_32
---------------------------------------------------------------------------------------------------------------------------------------------------------------------------------------------------------------------------------------------------------------------------------------------------------------------------------------------------------------------------------------------------------------------------------------------------------------------------------------------------------------------------------------------------------------------------------------------------------------------------------------------------------------------------------------------------------------------------------------------------------------------------------------------------------------------------------------------------------------------------------------------------------------------------------------------------------------------------------------------------------------------------------------------------------------------------------------------------------------------------------------------------------------------------------------------------------------------------------------------------------------------------------------------------------------------------------------------------------------------------------------------------------------------------------------------------------------------------------------------------------------------------------------------------------------------------------------------------------------------------------------------------------------------------------------------------------------------------------------------------------------------------------------------------------------------------------------------------------------------------------------------------------------------------------------------------------ATGCCC------------CAAGTTACC------------------TTT---GTCTGGCCGGAT---GGC---AGT---GAAAAAACCTTTGACGCTCCAGTAGGGATTTCCCTGTTGGAAGTCGCGCAT------------------------AAAAATGAT------GTG------CCG---CTGGAAGGCGCATGCGAAGGCTCGCTGGCCTGCTCGACCTGCCACGTGATTGTG---GATGAGAAA---TATTTCGCTGAGCTG------------------GAC---------GAGCCAAGCGAAGACGAAGAAGACATGCTCGAT---CTGGCATTTGGCCTGACGCATACCTCGCGACTGGGCTGTCAGATTATGATGAGCGAA---------------------------------------------------------------------------------------------------------------------------------------------------------GATTTGGATGGGCTGCGCGTTACGCTGCCCGCCGCCACCCGTAACATGCAAGTAGGA------------------------------
>1948415_Abacterium@DIUV01000048.1_65
---------------------------------------------------------------------------------------------------------------------------------------------------------------------------------------------------------------------------------------------------------------------------------------------------------------------------------------------------------------------------------------------------------------------------------------------------------------------------------------------------------------------------------------------------------------------------------------------------------------------------------------------------------------------------------------------------------------------------------------------------------------------------------------------------------------------------------------------------------------------------------------------------------------------------------------------------------------------------------------------------------------------------------------------------------------------------------------------------------------------------------------------------------------------------------------------------------------------------------------------------------------------------------------------------------------------------------------------------------------------------------------------------------------------------------------------------------------------------------------------------------------------------------------------------------------------------------------------------------------------------------------------------------------------------------------------------------------------------------------------------------------------------------------------------------------------------------------------------------------------------------------------------------------------------------------------------------ATGCCA------------AAAATTATC------------------TTT---GTCTCTCCTGAT---GGA---GCT---GAAAAAATCGTTGATGCGCCAGTAGGAGTATCTGTTTTAGAAATTGCTCAT------------------------AAAAATGAA------GTG------GCT---TTAGAAGGCGCTTGCGAAGGTTCGCTTGCTTGTTCCACTTGCCACATTATCGTC---GATGAAGCG---TTTTACGATAAATTG------------------CCT---------GCGGCAAGTGACGATGAAGAAGATATGCTTGAC---CTCGCCTTTGGGCTAACGCATACTTCGCGGCTAGGATGTCAGATTATGATGACCGAA---------------------------------------------------------------------------------------------------------------------------------------------------------GCCTTGGACGGTTTGCGGGTGAAATTACCAGCGGCCACGCGCAATGTTTCGACTGATAAA---------------------------
>1970491_Abacterium@OZA43767.1
---------------------------------------------------------------------------------------------------------------------------------------------------------------------------------------------------------------------------------------------------------------------------------------------------------------------------------------------------------------------------------------------------------------------------------------------------------------------------------------------------------------------------------------------------------------------------------------------------------------------------------------------------------------------------------------------------------------------------------------------------------------------------------------------------------------------------------------------------------------------------------------------------------------------------------------------------------------------------------------------------------------------------------------------------------------------------------------------------------------------------------------------------------------------------------------------------------------------------------------------------------------------------------------------------------------------------------------------------------------------------------------------------------------------------------------------------------------------------------------------------------------------------------------------------------------------------------------------------------------------------------------------------------------------------------------------------------------------------------------------------------------------------------------------------------------------------------------------------------------------------------------------------------------------------------------------------------ATGCCA------------AAGTTAATT------------------TTT---AAATACCCCGAT---GGT---GTC---GAAAAAAGTGTGGACGCTCCCCTTGGGCTCTCTGTTTTAGAAGTTGCACAT------------------------GCGAATAAC------GTT------TCT---TTGGAAGGTGCATGTGAGGGGTCTCTCGCCTGTTCAACCTGTCATGTGGTGATT---GATTCAGAT---TGGTATGGGAAGTTA------------------CCG---------GAAGCATCAGAAGATGAAGAAGACATGCTGGAT---CTTGCCTTTGGTCTCACACCAACATCCCGTCTTGGGTGTCAAATTATTATCACCGAT---------------------------------------------------------------------------------------------------------------------------------------------------------GAATTGGATGGATTGACCTTAACAGTTCCGGCTGCGAGCCGAAACATGATGATT---------------------------------
>1528098_Rbacterium@AIL65397.1
---------------------------------------------------------------------------------------------------------------------------------------------------------------------------------------------------------------------------------------------------------------------------------------------------------------------------------------------------------------------------------------------------------------------------------------------------------------------------------------------------------------------------------------------------------------------------------------------------------------------------------------------------------------------------------------------------------------------------------------------------------------------------------------------------------------------------------------------------------------------------------------------------------------------------------------------------------------------------------------------------------------------------------------------------------------------------------------------------------------------------------------------------------------------------------------------------------------------------------------------------------------------------------------------------------------------------------------------------------------------------------------------------------------------------------------------------------------------------------------------------------------------------------------------------------------------------------------------------------------------------------------------------------------------------------------------------------------------------------------------------------------------------------------------------------------------------------------------------------------------------------------------------------------------------------------------------------ATGCCT------------AAAATTATA------------------TTT---ATTTGTAAGGAT---GGC---GCG---CGAAAAGAGGTAGATGCGCCTTTAGGGCTATCAGTACTTGAAATTGCACAT------------------------AAAAATAAT------ATA------GAA---TTAGAGGGTGCATGCGAAGGATCGCTTGCATGTTCCACATGTCATGTTATAGTA---GATTCTAAA---TATTATAACATGCTT------------------GCA---------GAGCCTTCGGAGGCAGAAGACGATATGCTTGAC---TTGGCTTTTGGATTAACACGTACTTCAAGACTTGGTTGTCAAATAATAATAACTGAC---------------------------------------------------------------------------------------------------------------------------------------------------------GAATTGGATGGTTTAACTGTTACATTGCCTGCTGCAACAAGAAATATGATGCCAAAAACT---------------------------
>1973901_Abacterium@PIR32796.1
---------------------------------------------------------------------------------------------------------------------------------------------------------------------------------------------------------------------------------------------------------------------------------------------------------------------------------------------------------------------------------------------------------------------------------------------------------------------------------------------------------------------------------------------------------------------------------------------------------------------------------------------------------------------------------------------------------------------------------------------------------------------------------------------------------------------------------------------------------------------------------------------------------------------------------------------------------------------------------------------------------------------------------------------------------------------------------------------------------------------------------------------------------------------------------------------------------------------------------------------------------------------------------------------------------------------------------------------------------------------------------------------------------------------------------------------------------------------------------------------------------------------------------------------------------------------------------------------------------------------------------------------------------------------------------------------------------------------------------------------------------------------------------------------------------------------------------------------------------------------------------------------------------------------------------------------------------ATGCCA------------ACAGTAAAT------------------TTC---AGACTCAAAGAC---GGT---AGC---GTGAAATCAATTGATGCTCCTGTGGGGCTTTCCATTTTGGAAGTCGCGCAT------------------------AAGAATGAC------ATT------GAT---TTAGAAGGCGCGTGCGAAGGCTCTCTTGCCTGCTCCACCTGCCATGTTATCGTG---GAAGAAGAA---TTTTTTGACCGCCTG------------------CCC---------GAAGCAAGTGAGGATGAAGAAGATATGCTGGAT---TTGGCATTTGGACTCACTCATACATCGCGCTTAGGTTGTCAGATTATTATTTCCGAA---------------------------------------------------------------------------------------------------------------------------------------------------------GAGCTTGACGGCATCACGGTTGGATTGCCCGCCGCCACGCGCAATATGCAAGTTAGC------------------------------
>1895704_Abacterium@OJV15812.1
---------------------------------------------------------------------------------------------------------------------------------------------------------------------------------------------------------------------------------------------------------------------------------------------------------------------------------------------------------------------------------------------------------------------------------------------------------------------------------------------------------------------------------------------------------------------------------------------------------------------------------------------------------------------------------------------------------------------------------------------------------------------------------------------------------------------------------------------------------------------------------------------------------------------------------------------------------------------------------------------------------------------------------------------------------------------------------------------------------------------------------------------------------------------------------------------------------------------------------------------------------------------------------------------------------------------------------------------------------------------------------------------------------------------------------------------------------------------------------------------------------------------------------------------------------------------------------------------------------------------------------------------------------------------------------------------------------------------------------------------------------------------------------------------------------------------------------------------------------------------------------------------------------------------------------------------------------ATGCAG------ACTATTAAAGTAAAT------------------TTT---CTTGAAACGGAC---GGT---ACT---GTAAAAACAGTAGAAGCTCCACTTGGAGTTTCTCTTTTAGAAGTTGCGCAT------------------------TCAAATGAT------ATA------GAC---CTTGAAGGTGCTTGTGAAGGGTCGCTTGCATGTTCAACATGTCACGTGGTTGTC---GATGAAGAA---TGGTTTGATAAACTA------------------CCA---------GAAGCTAGTGAGGATGAAGAGGATATGCTTGAC---TTGGCCTTTGGTTTGACACATACTTCCAGACTAGGTTGCCAAATAATCATGACAGAA---------------------------------------------------------------------------------------------------------------------------------------------------------GGTTTAGATGGCCTTACCGTAAAATTGCCAAACGCAACAAGAAATATG---------------------------------------
>86106_Eof@AIF81016.1
[truncated: 713,274 more chars]
