# Supplementary material for: Components of iron–Sulfur cluster assembly machineries are robust phylogenetic markers to trace the origin of mitochondria and plastids
Source: PLoS Biol. 2023 Nov 8;21(11):e3002374. doi: 10.1371/journal.pbio.3002374 (PMC10631705; doi:10.1371/journal.pbio.3002374)
Supplement: S1 Data — (ZIP) [file pbio.3002374.s017.zip › S1 Data/Concatenations/ISC/ISC_Alpha_Euka_nucleic/alignments/CyaY_Alpha_Euka.nuc.fasta]

>2013095_Abacterium@PPR36818.1| RT_shifts_1_contigs
---------------------------------------------------------------------------------------------------------------------------------------------------------------------------------------------------------------------------------------------------------------------------------------------------------------------------------------------------------------------------------------------------------------------------------------------------------------------------------------------------------------------------------------------------------------------------------------------------------------------------------------------------------------------------------------------------------------------------------------------------------------------------------------------------------------------------------------------------------------------------------TTTGAAAAA---------------GACGAC---CAAATT---------------TATATTTTAAGTTTTCATGAACCAACCTCACAGATATGGTTATCTTCACCAATTAGT---------------------------GGTGCTCACCATTTTGAGCTAAAAGATAAA------------------------------------AAAAATTCTAAA------------------------------------------------------------------------------------------AGCTGGTACAGTACAAGAGAT---------------------------------------ATAAAACTAAATCTTTATGACTTAATTCTAAATGAAATTAACAAAAGCAAT---GATTCA------------------------------------------------------------------------------------
>1986644_Pbacterium@OUU53163.1
ATG---------------------------------------------------------------------------------------------------------------------------------------------------------------------------------------------------------------------------------------------------------------------------------------------------------------------------------------------------------------------------------------------------------------------------------------------------------------------------------------------------------------------------------------------------------------------------------------------------------------------------------------------------------------------------------------AATCAATTCATAGATAAAGCAAAAGAAACAATGGATGAAATATTTAATCTAATTGAATCTAAATATGAT---------------------------------------------------------------------------AAATTTGAAGTTGATTTC---GAGGATGAAAACTTAAGAATAGATTCA---------GTTGCTAATAAC---AATGTT---------------TTTATTGTTAGTATTCATTCTCCAACCTCTCAAATATGGTTATCCTCCCCAATAAGT---------------------------GGTGCGCATCACTTTAAAATGTCTTCGTCA------------------------------------------AGCCCT---------------------------------------------------------------------------------------ATAACATGGGAAAGTACAAGAGAT---------------------------------------AAGGAGATAAAGCTTTTAGATTTACTAATTAGTGAACTAGAAAAA---------------------------------------------------------------------------------------------------
>1986627_Pbacterium@OUT43894.1| RT_shifts_2_contigs
ATGATT---------------------------------------------------------------------------------------------------------------------------------------------------------------------------------------------------------------------------------------------------------------------------------------------------------------------------------------------------------------------------------------------------------------------------------------------------------------------------------------------------------------------------------------------------------------------------------------------------------------------------------------------------------------------------ATAAAAATGTCTAAATTTAAAATAGAAGCAAAAAAAATCCTTGATGAATTATTCTCATTTGTAGAGAATGAATTTGAT---------------------------------------------------------------------------AACTTTGACGTTGACTAT---GAAGATGAAAATTTAGTGATTCAGACA---------TTAGACGAAAAA---AAAACC---------------TTTATA---AGTATTCATCAACCTTCATCTCAGATCTGGCTTTCTTCTCCGATAAGT---------------------------GGAGCACATCATTTTGAAAAAGATAATAAT------------------------------------------TCCCTA------------------------------------------------------------------------------------------AATTGGAAAAGTACAAGGGAT---------------------------------------CAAAATATTATTTTGCATAAATTATTAAAATCTGAACTAAAAGTGGTCGAT---GAT---------------------------------------------------------------------------------------
>1986631_Pbacterium@RPG14234.1| RT_shifts_1_contigs
---------------------------------------------------------------------------------------------------------------------------------------------------------------------------------------------------------------------------------------------------------------------------------------------------------------------------------------------------------------------------------------------------------------------------------------------------------------------------------------------------------------------------------------------------------------------------------------------------------------------------------------------------------------------------------------ATAAATAATTTTCAAAACTTAGCAAAAAAAACATTAGATGATATCTTTAATATTGCTGAAAAAAAATCTCCC---------------------------------------------------------------------------GATTTTGATGTAGATTTT---GAAGGAGAAAATTTAATGATAGAAATT---------------GATAAT---TCTACT---------------TTTGTATTAAGTATACATAACCCAACTCAACAAATCTGGATGTCATCACCTGTCAGT---------------------------GGCGCACACCACTTTGAATGTAAAGAGGAG------------------------------------GGAAGTAATTAT------------------------------------------------------------------------------------------CAATGGATTAGTACTAGAGAT---------------------------------------AATTCTATTGATTTATTCGATAAGCTAGATATGGAGTTATCTTCTTTTTTA---------------------------------------------------------------------------------------------
>2486578_Rendosymbiont@AZL15427.1
ATG------------------------------------------------------------------------------------------------------------------------------------------------------------------------------------------------------------------------------------------------------------------------------------------------------------------------------------------------------------------------------------------------------------------------------------------------------------------------------------------------------------------------------------------------------------------------------------------------------------------------------------------------------------------------------------CAAATGAATGTTATCGCAAAAGCAAAAGAAGAGATTGAGGTTTTATTTGATTTAATTGATGCATATGAT------------------------------------------------------------------------------GAGTATGAAGTGGACCTA---ACTCAAGGGATTCTTTATATTGAGACT---------------GACTTT---GGTAGT---------------TATGTAATAAATGTACATGAGGTGATGCAAGAATTATGGGTTTCCTCTCCTAAAACC---------------------------GGTGCTCATCATTTTAAATTTGATATTATC------------------------------------------CAACAA------------------------------------------------------------------------------------------CAATGGATAACAGCAAAAAAT---------------------------------AAA------------GAACTAAGAGAACTGTTCACAACTGAATTAAATATAAAATTT---------------------------------------------------------------------------------------------
>1973897_Abacterium@PIZ33170.1
ATG------------------------------------------------------------------------------------------------------------------------------------------------------------------------------------------------------------------------------------------------------------------------------------------------------------------------------------------------------------------------------------------------------------------------------------------------------------------------------------------------------------------------------------------------------------------------------------------------------------------------------------------------------------------------------------------CACATTTCTAAACGCGCTGAGATTGAAATTAATAAAATTTTTGATTGGTGTGAAGAAAACGAT------------------------------------------------------------------------------TTGGATGATGTGGATATA---AACTCTCAAGAACTTGTCTTACGTTGT---------------GAAAGC---GGTATA---------------TATCAAGTTAATTACCACGGCGTTACACAGCAAATTTGGGTATCTAGCCCTGTCACG---------------------------GGTGCACACCACTTTCATCTTAAGGGTGAT------------------------------------------------------------------------------------------------------------------------------------------GTGTGGGTATCGACACGCTGC------------------------------------GATACAAAA---AAACTTTGGGATATTTTGACTGAAGAACTA---------------------TTTATCCAG---------------------------------------------------------------------------
>91604_CPacanthamoeba@AIK97006.1
ATG---------------------------------------------------------------------------------------------------------------------------------------------------------------------------------------------------------------------------------------------------------------------------------------------------------------------------------------------------------------------------------------------------------------------------------------------------------------------------------------------------------------------------------------------------------------------------------------------------------------------------------------------------------------------------------------ACAAATATCCGAGCTCTTGCCCGTCAAACCTTGCACCTTATTGCTATTTTTATCGAAGAGAACGTGCCA---------------------------------------------------------------------------GAAGTTGAGGTAGAGCCA---GGTGAAGAAGATGTCCTTATTATTGAT------------TCGCATGAC---CAAAAT---------------TTTCTTTTAAATTATCATGGTGTCACCCAGCAAATTTGGTATTCTTCAGCCATGAGC---------------------------GGCGCCCATCATTTTGCCTTGGCTGAGGAT---------------------------------------------GGG------------------------------------------------------------------------------------------GTGTGGCATTGTACCCGTAGC---------------------------------------AAAAAT---ACCCTAGATGACGTATTGTCAAAAGAGCTAAGCCACCTTTGT---CAGCGGGATGTAATAATACCGAATGCG---------------------------------------------------------------
>985867_COthessalonice@AEWF01000003.1_113
ATG---------------------------------------------------------------------------------------------------------------------------------------------------------------------------------------------------------------------------------------------------------------------------------------------------------------------------------------------------------------------------------------------------------------------------------------------------------------------------------------------------------------------------------------------------------------------------------------------------------------------------------------------------------------------------------------ATAAATATTCGTGCCCTTGCTCGTCAAACTCTTCAGCATATTGCTGAATTTGTTGAAGATCACATGCCG---------------------------------------------------------------------------GAAGTGGAAGTTGAGCCA---GGTGAAGAGGATGTGCTAATCATTGAT------------AATTATAAT---CGTCAT---------------TTTTTATTAAATTATCATGGTGTAACTCAGCAGGTTTGGTACTCATCAGCTATATCA---------------------------GGGGCACATCATTTTGCCTTAACAGAAGCA---------------------------------------------GGG------------------------------------------------------------------------------------------GTGTGGCATTGTACCCGTAGC---------------------------------------GAAGAT---ACTTTATCTCAGTTACTATCAAGGGAATTAAGCCATATTTGT---CAGCGGGATATAAATATACCTTATGCG---------------------------------------------------------------
>244582_CPsymbiosus@JQAK01000001.1_1038
ATG------------------------------------------------------------------------------------------------------------------------------------------------------------------------------------------------------------------------------------------------------------------------------------------------------------------------------------------------------------------------------------------------------------------------------------------------------------------------------------------------------------------------------------------------------------------------------------------------------------------------------------------------------------------------------ATGTCTTTCGATAGTTTTGATTCAATCGCTCAACAAACTCTTCACCATCTTGCTGATCATTTAGAAGCTCAGACT------------------------------------------------------------------------------GATCTCGATATAGAGCTT---ACCGGCCTTCAATTGACCATCTGCGAC------------GATAGGCGT---CAAACT---------------TTTTTACTAAATTTTCATGGCCCAACCAATCAAATGTGGTTATCATCACCTGCAACG---------------------------GGGGCACACCATTTTCAATGGAATGGCACC------------------------------------------------------------------------------------------------------------------------------------------GCGTGGGTATCGACTCGTACT---------------------------------------GAATTG---TCATTGTTTGAAATTTTGAGTGCGGATATGCAGCAACTATTT---AAGGAAACAGTCGAGTTC------------------------------------------------------------------------
>1895706_Abacterium@OJW49056.1
ATG---------------------------------------------------------------------------------------------------------------------------------------------------------------------------------------------------------------------------------------------------------------------------------------------------------------------------------------------------------------------------------------------------------------------------------------------------------------------------------------------------------------------------------------------------------------------------------------------------------------------------------------------------------------------------------------GAAGATTTTCACAAGGCCTCCTCACAAACCTTAGAGGAACTCGCTGAATTTTTTGAGACTTGGCCT------------------------------------------------------------------------------CAAGCCGAAGTTGATTTG---CTTGAAGAATCCCTAACCATAACCCTT------------CCAAAAAAA---CATCAA---------------TATCTTATCAACAAACACGGGGTGACACGCCAGATATGGCTCTCCTCCCCCTTCACA---------------------------GGTGCCCATCATTTTCAGCTAAAGAAGAAT------------------------------------------------------------------------------------------------------------------------------------------CAATGGAGGTGTACACGAACG---------------------------------------GACATT---CTCCTCGAAGATCTCTTGATTGAGGAGCGAAAAATCCATGTT------------------------------------------------------------------------------------------GCG
>244581_CPacanthamoeba@AIL13366.1
ATG------------------------------------------------------------------------------------------------------------------------------------------------------------------------------------------------------------------------------------------------------------------------------------------------------------------------------------------------------------------------------------------------------------------------------------------------------------------------------------------------------------------------------------------------------------------------------------------------------------------------------------------------------------------------------CAAACTAACTTAAATTTTAAGCTCGTTGCAGAAAAAACTTTTGAATCCCTCTCGTCAATTCTTGAAGACGTTTTAGAAGAT------------------------------------------------------------------------AAAGGAGAAATTGAAGAT---ACAGGGGGAATATTAAAAATATTGCTC------------TCGAACAGC---AATACA---------------GTGCTATTAAATTTTCATACACCCACTAGCCAAATCTGGCTTTCATCCCCTTTAAGT---------------------------GGGGCTCTTCATTTTTCATGGGATGATCAA------------------------------------------CAAAGA------------------------------------------------------------------------------------------AAATGGCTATCGACACGCTCT---------------------------------------CCACATGAAGATCTTTTTACTTTCCTTGAAAGAGACCTATCTCAACTCTGT---GGGTTTTCAGTTGACTTAAAA---------------------------------------------------------------------
>1629334_Cvaricaedens@GAO98440.1
---------------------------------------------------------------------------------------------------------------------------------------------------------------------------------------------------------------------------------------------------------------------------------------------------------------------------------------------------------------------------------------------------------------------------------------------------------------------------------------------------------------------------------------------------------------------------------------------------------------------------------------------------------------------------------ATGAATAAAACAGATTTTATGAACCAAGTTCACGACACGCTTCAGGGTCTTGCTGAAATGCTGGAAAATCAACTGGATGAG------------------------------------------------------------------------CATAATGATATCGATATT---CGGGAAGGTTTTCTTCAAATTACATTT------------CCTGCTGGG---CATATC---------------TGGTTATTGAATCGACATGGCCCTACTCAGGAAATTTGGCTTTCTTCGCCCATTACC---------------------------GGTGGTCTCCATTTCCGCTTTCATGAGGAT------------------------------------------ATCCAA------------------------------------------------------------------------------------------AGATGGATTTCTACTCGATCT---------------------------------------TCTCAGGATGAGCTTTTTTCTTTTCTTGAGCGAGAGCTTTCCGCTTTTTCA---AATTCTGCGACAGCCATTCATTTAACATCA------------------------------------------------------------
>1895704_Abacterium@OJV13176.1
---------------------------------------------------------------------------------------------------------------------------------------------------------------------------------------------------------------------------------------------------------------------------------------------------------------------------------------------------------------------------------------------------------------------------------------------------------------------------------------------------------------------------------------------------------------------------------------------------------------------------------------------------------------------------------ATGAATACAGCTGAATTTGATAAAATTGCATCTAAATTAATCGCTGAAATATCTGATAAATGTGACGAATAT---------------------------------------------------------------------------------GAGCTTGATAGCGATTGT---AACAACGGTGTGCTGTATATTGAAACA---------------GATAGC---GGTACG---------------TATGTAATAAATAAACACGCGCCTACCATGCAAATCTGGCTTTCATCGCCTGTATCT---------------------------GGGGCTAAACATTTTGTTTTAAGTGATAGC------------------------------------------------------------------------------------------------------------------------------------------GCCTGGATATGCACTAAAACT---------------------------------------AATGTT---AAATTGCTGGAAATTATAGAAAAAGAGCTATTT------------------------------------------------------------------------------------------------------
>1973900_Abacterium@PIR38751.1
---------------------------------------------------------------------------------------------------------------------------------------------------------------------------------------------------------------------------------------------------------------------------------------------------------------------------------------------------------------------------------------------------------------------------------------------------------------------------------------------------------------------------------------------------------------------------------------------------------------------------------------------------------------------------------ATGAACAGTACGCAATTCAAACAAATGGCAGACGAAACATTGCAAAATTTAAGTGACTCATTGGAAGAAGCCGATACGGACTAT---------------------------------------------------------------------CAGCTAGATGTAGACCTT---CTGGACGGCATTTTAAACATAGAGCTG------------CCTGACGGA---GGTCAA---------------TACGTCATTAACAGGCATGATGCGTCAATGCAGATATGGCTGTCCTCGCCAATATCC---------------------------GGTGCAGGTCATTTTTCTTATAATAACGGC------------------------------------------------------------------------------------------------------------------------------------------ACATGGCTTACA---TCTGAC---------------------------------------GGAAGA---AATTTTATCGATACGATAAAAGATGAGATTAAAAATGCGACC---GGAGTTGTAATA------------------------------------------------------------------------------
>1948417_Abacterium@DITJ01000103.1_10
---------------------------------------------------------------------------------------------------------------------------------------------------------------------------------------------------------------------------------------------------------------------------------------------------------------------------------------------------------------------------------------------------------------------------------------------------------------------------------------------------------------------------------------------------------------------------------------------------------------------------------------------------------------------------------ATGTCTAACGCAGATTTTCTGGAAGTAGCAGAAGAAACTTTAAAAAACATTGCAAATGCAATAGAAGAAGCTGATAGCTCATTC---------------------------------------------------------------------GAGCTGGATGTTGATGCA---ACTGGCGATTCTTTGAACATAGAATTC------------CCAGATGGT---AGCAAA---------------TACCTTATCAACATACATGGCAGCTCATCAGAAATATGGGTTTCTTCACCACTTAGC---------------------------GGTGCAAGCCACTTTGGTTATGATGAAGAT------------------------------------------GATGGA------------------------------------------------------------------------------------------ACCTGGAAAGATTCCAGCGAA---------------------------------------AAC------GACCTTTTTGAGCTTGTTACTGAAGAGCTTGAAGACCTTGGC---GGAATAAGCATAAGGCTT------------------------------------------------------------------------
>342108_Mmagneticum@BAE51841.1
ATG---------------------------------------------------------------------------------------------------------------------------------------------------------------------------------------------------------------------------------------------------------------------------------------------------------------------------------------------------------------------------------------------------------------------------------------------------------------------------------------------------------------------------------------------------------------------------------------------------------------------------------------------------------------------------AGTCTCGATGAAAGCCGTTTCGCCAGCCTTGCCGACCCGTTGCTCGAACGCATCGGCGACGCGGTGGAGGATGCCATGGAG---------------------------------------------------------------------------GATGCCGACGCCGAGCTG---CATGCGGGCATTCTGACCCTGACCCTG------------CCGGGAATC---GGCCAG---------------TACGTCATCAACAAGCATGCGCCCAATCGTGAAATCTGGCTGTCGTCGCCCAAGAGC---------------------------GGCGCCCATCATTTCGGCTGGACCGGGGAG------------------------------------------------------------------------------------------------------------------------------------------CAGTGGATTTCGACCCGCAAC---------------------------------------GCCGAGCTTGAACTGCTGGGGCTGTTGCGGGCCGAGATCGGGGTCGAGGTG---------------------------------------------------------------------------------------------
>2053833_Msp@RAU21456.1
ATG---------------------------------------------------------------------------------------------------------------------------------------------------------------------------------------------------------------------------------------------------------------------------------------------------------------------------------------------------------------------------------------------------------------------------------------------------------------------------------------------------------------------------------------------------------------------------------------------------------------------------------------------------------------------------AGCCTCGACGAAAGCCGCTTCGTTTCCCTGGCCGATCAGCTGATCGAGCACATCGCCGACGCGGTGGAAGATGCCCTGGAC---------------------------------------------------------------------------AAGGCCGATGCCGATATT---CAGTCGGGCATCCTGACCATCACCCTG------------CCCGGCGTC---GGCCAA---------------TGGGTGATCAACAAGCACACCCCCAATCGCGAGATTTGGGTGTCGTCGCCCAAGAGC---------------------------GGCGCCTATCACTTCGCCCATAACGACGGC------------------------------------------------------------------------------------------------------------------------------------------GGGTGGGTGTCCACCCGCGAC---------------------------------------GCCTCGGTGGCCATGGTGCCCTTGCTGGCGGCCGAACTGGGGGTGGAGCTT---------------------------------------------------------------------------------------------
>1082_Pfulvum@SEH48667.1
ATG---------------------------------------------------------------------------------------------------------------------------------------------------------------------------------------------------------------------------------------------------------------------------------------------------------------------------------------------------------------------------------------------------------------------------------------------------------------------------------------------------------------------------------------------------------------------------------------------------------------------------------------------------------------------------AGCCTGGAAGAAAGCCACTTTATCGCCCTGGCCGACCCGTTACTCGAACGCCTTGCCGAGGCGATCGAGGATGGCCGCGAC---------------------------------------------------------------------------GATGCCGACGCCGAGCTT---GAGGGCGGTGTGCTGACCGTCACCCTC------------GATCACGGC---GGCACC---------------TATGTCATCAACAAGCAGACCCCGAACCGCGAAATCTGGCTGGCCTCGCCCAAAAGC---------------------------GGGGCGCACCATTTCGTCTGGCGCGACGAG------------------------------------------------------------------------------------------------------------------------------------------CGCTGGGTCTCGACCCGAGAC---------------------------------------CCGGCGCTCGCGCTTTTGCCGTTGTTGTCGGCCGAACTGGGCGTGCCCCTG------------------------------------------------------------------------------------------ACC
>55518_Mgryphiswalde@AVM77745.1
ATG---------------------------------------------------------------------------------------------------------------------------------------------------------------------------------------------------------------------------------------------------------------------------------------------------------------------------------------------------------------------------------------------------------------------------------------------------------------------------------------------------------------------------------------------------------------------------------------------------------------------------------------------------------------------------AGCGTTGAGGAAAGCCGTTTCACCGCCGCCGCCGATGAATTCTTGAGCCGCGCAGCCGATCTGATCGACGATGCCCTGGGCGAC------------------------------------------------------------------------GACATCGACGCCGAATTG---CAAGGCGGCATCCTGACCCTGTCGCTG------------GAGACCGGC---GGCCAG---------------TACGTTATCAACAAGCACACGCCCAATCGGCAAATATGGATGTCGTCGCCGGCCAGC---------------------------GGCGCCAGCCATTACGACTTCGCCGACGGC------------------------------------------------------------------------------------------------------------------------------------------CAATGGCTGTCCACCCGCGAC---------------------------------------CCGTCCAAGACGTTGCCGACGGTCCTGGCGGCGGAACTGAACGCCAAATTC---GGCGTAACGCTGGCTTTT------------------------------------------------------------------------
>1895778_Msp@OJX80872.1
ATG---------------------------------------------------------------------------------------------------------------------------------------------------------------------------------------------------------------------------------------------------------------------------------------------------------------------------------------------------------------------------------------------------------------------------------------------------------------------------------------------------------------------------------------------------------------------------------------------------------------------------------------------------------------------------AGCACCGACGAAAGCCGCTTCACCTCCGCCGCCGACCAATTGCTGAACCGGATGGCCGACACCATCGACGACCTGCTGGGCGAC------------------------------------------------------------------------GACGTCGACGCCGAATTG---CAAGGCGGCATTCTGACCCTGTCGCTG------------GAAAGCGGC---GGTCAG---------------TACGTCATCAACAAGCATGCCCCCAACCGGCAGATCTGGATGTCGTCGCCGGTCAGC---------------------------GGCGCCAGCCATTACGATTACGCCGACGGC------------------------------------------------------------------------------------------------------------------------------------------CAATGGCAAAGCACCCGCGAC---------------------------------------CCGGCGGCGAAGCTGCCGCAGGTCCTGGCCGCCGAACTGAAGGCCAAGTTC---GGCATCGACATCGAGTTT------------------------------------------------------------------------
>1437059_Mmoscoviense@OAN50896.1
ATG---------------------------------------------------------------------------------------------------------------------------------------------------------------------------------------------------------------------------------------------------------------------------------------------------------------------------------------------------------------------------------------------------------------------------------------------------------------------------------------------------------------------------------------------------------------------------------------------------------------------------------------------------------------------------ACCATGGATCTCAGCCGCTTCAACACCTTGGCCGACGATACCATCGAAGCCATCGCCGACAAGGTCGATGACCTGCTGGGCGAC------------------------------------------------------------------------AAGATCGACGCCGACCTG---CAGGGCGGCATCCTGACCATGACCATC---------GGCGGCGGCGGC---GGTCAG---------------TATGTCGTCAACAAGAACGGGCCGATGCGCCAGGTGTGGCTGGCCTCGCCGGTCAGC---------------------------GGCGCCTGGCATTTCGAATGGGACGAATCC---------------------------------------------GGC------------------------------------------------------------------------------------------CATTGGCTGTCGACGCGCGAG---------------------------------------CCGAAGCTGGCGCTTGACGCCATCCTGGCGCAAGAGCTGAACGACCGCTTC---GGCGTCACAGTCGCGTTT------------------------------------------------------------------------
>1891279_Tindica@AXO14090.1
ATG---------------------------------------------------------------------------------------------------------------------------------------------------------------------------------------------------------------------------------------------------------------------------------------------------------------------------------------------------------------------------------------------------------------------------------------------------------------------------------------------------------------------------------------------------------------------------------------------------------------------------------------------------------------------ACTGTGGCCCTTGAGGAAACCCGCTTCCATCAGCTTGCAGACGAAACCATCGAAACGCTGTCTGATGTTATTGATGATGCCTTGGGCGAT------------------------------------------------------------------------GACCTTGATGTTGATCTG---CAGTCCGGCATCCTGACCATCGAACTC------------GATTCGGGC---GAACAA---------------TTCATCATCAACAAGCATGGTCCGAACCGTCAGGTCTGGCTTTCTTCGCCGGTCAGT---------------------------GGGGCAAGCCACTATGACTTTGATGAAGAC------------------------------------------AACGAA------------------------------------------------------------------------------------------ACCTGGACCTCGACCCGCGGT---------------------------------------TCGACC---ACGCTCCATGATCAGCTTTCGGCTGATCTTGCTGTCAAAACC---GGGAACAAGCTTGATCTTGGC---------------------------------------------------------------------
>1947674_Tsp@DENO01000251.1_9| RT_shifts_1_contigs
------------------------------------------------------------------------------------------------------------------------------------------------------------------------------------------------------------------------------------------------------------------------------------------------------------------------------------------------------------------------------------------------------------------------------------------------------------------------------------------------------------------------------------------------------------------------------------------------------------------------------------------------------------------------------GCCCTTGAGGAAACCCGCTTCCATCAGATTGCAGATGAAACCATCGAGACCCTTTCCGATGTCATCGATGACGCGCTGGGCGAT------------------------------------------------------------------------GACCTTGAAGTCGATTTG---CAATCCGGAATCCTGACAATCGAACTC------------GATTCGGGC---GAACAA---------------TTCATTATCAACAAGCATGGCCCGAACCGTCAGGTCTGGTTGTCCTCACCGGTCAGT---------------------------GGCGCAAGTCACTATGACTTTGATGAAGAC------------------------------------------AATGAA------------------------------------------------------------------------------------------ACCTGGACCTCGACCCGCGGT---------------------------------------TCGACC---ACGCTCCATGATCAGCTTTCTGCCGATCTGGCGGTGAAAACC---GGAAACAAGCTTGATCTTGGC---------------------------------------------------------------------
>1544451_Tsp@OKH88461.1| RT_shifts_1_contigs
------------------------------------------------------------------------------------------------------------------------------------------------------------------------------------------------------------------------------------------------------------------------------------------------------------------------------------------------------------------------------------------------------------------------------------------------------------------------------------------------------------------------------------------------------------------------------------------------------------------------------------------------------------------------------GCCCTTGAAGAAACCCTTTTTCATCGCCTTGCGGACGAGACCATTGAAAATATCTCTGATGTGATTGACGATGCCGTCGGCGAC------------------------------------------------------------------------AAGATTGACGTTGACCTC---GAAGCCGGTATTCTGACCATCGAACTC------------GATTCGGGC---GAACAG---------------TTCATTATCAATAAGCATGCCCTTAACCGTCAGATCTGGATGTCGTCACCCGTCAGT---------------------------GGTGCGAGCCATTACGATTATGACGAGGAT------------------------------------------ACCGAA------------------------------------------------------------------------------------------AGCTGGCGCTCCACCCGGGGG---------------------------------------GCCACG---ACCTTGCACGAACAACTTGCTACCGATCTTGCTGTTAAGACC---GGTCACAAGATCGCGCTGGAC---------------------------------------------------------------------
>1974092_Rbacterium@PIW29519.1
ATG---------------------------------------------------------------------------------------------------------------------------------------------------------------------------------------------------------------------------------------------------------------------------------------------------------------------------------------------------------------------------------------------------------------------------------------------------------------------------------------------------------------------------------------------------------------------------------------------------------------------------------------------------------------------------TCCCTGGACGATACCGCCTTCGCCCGCATCGCCGACGAGACCCTCGAGGCGGTCATGGACGCCGTCGAGGGGGCCTTGGGCGAC------------------------------------------------------------------------CAGGCCGACGTCGATCTG---GACGGCGGCATCCTGACCATCGACTTG------------GACGCCGGC---GGACAG---------------TACGTCATCAACAAGCACGCGCCCAACAGGCAGATATGGATGTCGTCACCGAAAAGC---------------------------GGCGCCACCCACTACGAATACGACGCCAAA------------------------------------------GCGGCC------------------------------------------------------------------------------------------GGTTGGCGCTGCACGCGCTCG---------------------------------------GGCAGC---CGCTTTGACGAGACCCTGGCGGCCGAACTCAAGACCTTAACG---GGGGTTGCCGTCCGCCTG------------------------------------------------------------------------
>28181_Mblakemorei@OEJ68688.1
---------------------------------------------------------------------------------------------------------------------------------------------------------------------------------------------------------------------------------------------------------------------------------------------------------------------------------------------------------------------------------------------------------------------------------------------------------------------------------------------------------------------------------------------------------------------------------------------------------------------------------------------------------------------------------ATGGATGCCAGTGCCTTTGAAGAGCTTGCCGCAAAAACCCTCGAATCGCTGTTTGAGGCCATTGACGATGCCATCGGTGAT------------------------------------------------------------------------GATGCGGATGTGGATTTC---GACAACGGCATTTTGACGGTCGAGTTG------------GAAGATGGG---CGCGCC---------------TACGTTGTCAACAAGCATGCCCCAAACCTGCAGATTTGGCTGTCTTCGCCGATCAGC---------------------------GGGGCGGCGCATTTTGCCTTCGACGAGGCG------------------------------------------ATTGGG------------------------------------------------------------------------------------------GCGTGGTTGTCTACGCGGGGT---------------------------------------GGGGAG---ACTTTGATGGAGGTGCTGAACACCGAATTCAGTCAAATCGCG---GGCGAACAGGTGTCCCTGTCT---------------------------------------------------------------------
>1288970_Msp@CCQ74062.1
---------------------------------------------------------------------------------------------------------------------------------------------------------------------------------------------------------------------------------------------------------------------------------------------------------------------------------------------------------------------------------------------------------------------------------------------------------------------------------------------------------------------------------------------------------------------------------------------------------------------------------------------------------------------------------ATGGAACTAAGCGCTTTCGAGACCATTGCCGACACCACCCTCGGGAGTTATGCCGAGATCATCGACGAGGCCATCGGCGAT------------------------------------------------------------------------GTGGCGGACGTGGACTTC---CAAAGCGGCATCTTGACCATCGAGCTC------------GACAGCGGC---GGCCAG---------------TACGTGATCAACAAACAGGCGCCAACCCGGCAGGTCTGGGTTTCCTCGCCCGTTAGC---------------------------GGCGCCAGCCATTTCACTTACGAAGACGGC------------------------------------------------------------------------------------------------------------------------------------------GTCTGGCGCGCCACCCGCAGC---------------------------------------GACGAT---GTCTTGGCCGAGATGCTGTCCAAGGAACTGACCGATAAGACC---GGGGTAACCGTGGCGCTT------------------------------------------------------------------------
>1123355_Tpusilla@JHYO01000013.1_90
ATG---------------------------------------------------------------------------------------------------------------------------------------------------------------------------------------------------------------------------------------------------------------------------------------------------------------------------------------------------------------------------------------------------------------------------------------------------------------------------------------------------------------------------------------------------------------------------------------------------------------------------------------------------------------------------TCTTTTGATGAAAACCAGTTTCACGATATCGCCGACGCATTCCTCGACTCTTTGTTCGAACAGCTGGATGAACAGATCGGAGAT------------------------------------------------------------------------CACGCCGATGTGGATGTT---GAAGATGGGATTCTCAACATCGAACTG------------GATGCGGGT---GGCACT---------------TACATCATCAACAAACATGCTCCGAATAAACAAATCTGGATGGCGTCCCCGAAAAGT---------------------------GGCGCGACGCATTACGAGTATAAAGAGGGT------------------------------------------------------------------------------------------------------------------------------------------GACTGGATCGGCACGCGCGAT---------------------------------------GACGCG---GATTTGGTCAAACGTCTATGTGAAGAATTGAATGTGACCTTG---TCA---------------------------------------------------------------------------------------
>1867952_CTmagnetica@SCA56774.1
ATG---------------------------------------------------------------------------------------------------------------------------------------------------------------------------------------------------------------------------------------------------------------------------------------------------------------------------------------------------------------------------------------------------------------------------------------------------------------------------------------------------------------------------------------------------------------------------------------------------------------------------------------------------------------------------CCGCTTGATGAAAGCCAATACCACACACTTGCCGATGAACTGCTGGAAAAACTCTTTGATGAGCTTGATGAAGCCATTGGTGAC------------------------------------------------------------------------GTTGCCGATATTGACCTG---CAAGACGGGATTCTCAATATCGAATTT------------GACGCAGGC---GGTGTC---------------TATATCATCAATAAAAATGCCATCAATCGCGAGATTTGGATGGCGTCTCCTAAAAGC---------------------------GGGGCGAGCCATTACGCCTATGTTGAAGGT------------------------------------------------------------------------------------------------------------------------------------------GCATGGACAGGGACGCGCGAC---------------------------------------CAAGCT---GACTTTCTTGCCCGCCTTGGCGATGAGCTAAAAGTCTCCCTG---TCA---------------------------------------------------------------------------------------
>2032658_Abacterium@PDZW01000004.1_27
ATG---------------------------------------------------------------------------------------------------------------------------------------------------------------------------------------------------------------------------------------------------------------------------------------------------------------------------------------------------------------------------------------------------------------------------------------------------------------------------------------------------------------------------------------------------------------------------------------------------------------------------------------------------------------------------AGCCTCGATGAATCCCGCTTTGCCGCGCTGGCGGCCCAGCTATTGTCGCGCTTGTCCGATCTGGCCGAGGAGGCC---------------------------------------------------------------------------------GGACTGGATGCCGATTTG---CAGGGAAATGTGCTGACTTTGGAATTG------------GAGGACGGA---CGGCAG---------------TTCGTCATCAACAGCCATGCGCCCCTGCGTCAGATTTGGCTGTCCTCTCCGGTCAGT---------------------------GGAGCCTCGCATTACGAGGCGGTGGCGGAG------------------------------------------GGCGTG------------------------------------------------------------------------------------------GCCTGGCGTTCCACGCGGGGC---------------------------------------GGGGCA---GATTTCTTCGAGACCTTAAGCGCGGACATCAAAAAGGCCACC---GGTCTTCCGGTGGCCTTT------------------------------------------------------------------------
>1802023_Rbacterium@OHC83809.1
---------------------------------------------------------------------------------------------------------------------------------------------------------------------------------------------------------------------------------------------------------------------------------------------------------------------------------------------------------------------------------------------------------------------------------------------------------------------------------------------------------------------------------------------------------------------------------------------------------------------------------------------------------------------------------ATGACCGAGGCGGAGTTCGAACGGCTCGCGACCGCGGCGCTCACCCGCTTCGCCGAAACGCTGGAGCGGAACCTCGGCGCC------------------------------------------------------------------------GCGGCCGAGGTCGATTTC---CAAGGCGGCATCCTCACCATCGTCCTC------------GATCGGGGC---GGCACG---------------TACGTCATCAACAAGCACGCTCCCAACCGTCAAATCTGGCTGTCCTCTCCCCGGAGC---------------------------GGGGCGAGTCATTACGGCTTCGACGCCGCC------------------------------------------CGCGCC------------------------------------------------------------------------------------------GCCTGGATCGACACCCGTGCG---------------------------------------GGTCGC---GCGCTCGCCGACGTGCTCGCCGAAGAGCTCGGCGAGGTCGCG---TCCGGACCGCTGGACCTCGGT---------------------------------------------------------------------
>1948447_Abacterium@DLRN01000091.1_31
---------------------------------------------------------------------------------------------------------------------------------------------------------------------------------------------------------------------------------------------------------------------------------------------------------------------------------------------------------------------------------------------------------------------------------------------------------------------------------------------------------------------------------------------------------------------------------------------------------------------------------------------------------------------------------ATGGACGAAAGCGAGTTTCATGCCCTGGCGGGTGCGACCTTGGAGGCTTTGATGGACCGCATCGACGAGGTGGCGGGCGAT------------------------------------------------------------------------GTGCTCGAGGCGGAGTTG---ATCGACGAGGTGCTGACCATCACACTC------------GAAGACGAT---AGCCAG---------------TATGTGCTCAACCGTCATACCATCAATCGCGAGCTTTGGCTGTCCTCACCGAAGAGT---------------------------GGCGCAGGTCATTATGTTTACGACAAGGTC------------------------------------------GCTAAA------------------------------------------------------------------------------------------GCCTGGACTGACCGCCGCCGC---------------------------------------GGTCGT---GATCTGTATGCGCTGCTGGAAAACGAATTGTCGGCAGCGGCC---GGCTGCTCGCTCAGGTTTGCC---------------------------------------------------------------------
>293613_Rcanadensis@ABV73706.1
ATGATA------------------------------------------------------------------------------------------------------------------------------------------------------------------------------------------------------------------------------------------------------------------------------------------------------------------------------------------------------------------------------------------------------------------------------------------------------------------------------------------------------------------------------------------------------------------------------------------------------------------------------------------------------TATATACTGATTATGAATATTATGAATAACGCCGAATTTAGTAAAATAGCCGAAACAACAATTGCATATATAGTAGAAAAGATAGAAGAGCAAGATAAAGAAGCG---------------------------------------------------------------------AGTATAGACGTAGATTTA---CAAGGTGATATATTAAATCTTGATACT---------------GATAAA---GGTATA---------------TATGTAATAAATAAACAAAGTGCAGCTAAAGAAATTTGGTTATCGTCGCCGGTTAGT---------------------------GGTCCTTATCACTTTTTTTATGAACAAGGA------------------------------------------------------------------------------------------------------------------------------------------AAATGGAGAAAT---AGAGCA---------------------------------------GGGCTT---GAATTAATAATTATTTTGGCTGATGAGCTTGGTATTGATTTTAGTAATATAAAG---------------------------------------------------------------------------------
>336407_Rbellii@ABE04890.1
---------------------------------------------------------------------------------------------------------------------------------------------------------------------------------------------------------------------------------------------------------------------------------------------------------------------------------------------------------------------------------------------------------------------------------------------------------------------------------------------------------------------------------------------------------------------------------------------------------------------------------------------------------------------------------ATGAATAATAGTGAATTTAGTAAAATAGCTGAAACAGTAATTGCACATATAGCAGACAGGATTGAAGAACAAAATCAGGAC---------------------------------------------------------------------------ATAGATGTAGACCTA---CAAAGCGATATATTAAGTATTGATACA---------------ACTGAC---GGTATA---------------TATGTAATAAATAAACAAAGTGCCGCTAAGGAAATTTGGTTATCATCTCCTGTTAGT---------------------------GGACCTTATCATTTTTTCTATGAGCAAGGG------------------------------------------------------------------------------------------------------------------------------------------AAATGGAAAAAT---AGAGCA---------------------------------------GGGCTA---GAGCTAATGAGTATTTTAACTGACGAGCTTGGAATTGATTTT---------------------------------------------------------------------------------------------
>272947_Rprowazekii@CAA14783.1
---------------------------------------------------------------------------------------------------------------------------------------------------------------------------------------------------------------------------------------------------------------------------------------------------------------------------------------------------------------------------------------------------------------------------------------------------------------------------------------------------------------------------------------------------------------------------------------------------------------------------------------------------------------------------------ATGAATAATACAGCATTTAGTAAATTAGCCGAAACTACAATTGTATATATAGTAGATAAGATAGAAGAGCAAGATCTAGAAGGG---------------------------------------------------------------------ATTATAGATGTAGATTTA---CAAGGTGATATATTAAATCTTGATACT---------------GAGAAT---GGTATA---------------TATGTAATAAATACACAAAGTGCATCCAAAGAAATTTGGTTATCATCTCCAGTGAGT---------------------------GGCCCTCATCATTTTTTTTATGAACAAGGA------------------------------------------------------------------------------------------------------------------------------------------AAATGGAAAAGT---AGAATA---------------------------------------GGATTT---GAGTTGATGGTTCTTTTAACTGAAGAACTTGGTATTAGATTTGATAAATATGAAATATTT---------------------------------------------------------------------------
>1961830_Rendosymbiont@OZG31794.1
---------------------------------------------------------------------------------------------------------------------------------------------------------------------------------------------------------------------------------------------------------------------------------------------------------------------------------------------------------------------------------------------------------------------------------------------------------------------------------------------------------------------------------------------------------------------------------------------------------------------------------------------------------------------------------ATGGATAATACTGAATTTGCTAAATTAGCTGAACAAACTATATCTTTAATTGCAGAGATAATTGAAACAGAAGATAAGGATTGC---------------------------------------------------------------------CTTATCGATATTGATTTC---CAGGGTGATATTTTAACTTTAACTACC---------------AACCAA---GGCATA---------------TTTGTTATTAATAAACACTCAGCTGCTAAGGAAATTTGGCTATCTTCGCCAATTAGT---------------------------GGTCCTTACCATTTTTATTACACTACTGGTATA---------------------------------GCCAATTCAGGAGAATTTGGTACTAGGAGCGATGGAGCGATGTCTATAAGTAATAGGCGAACGATGAGTGACGACGTTACCAATTTCTCATCAATTGACTATAGATGGCAATCA---AAATCA---------------------------------------TCTGAT---GATTTGATTGATATTTTACAACAGGAGCTAAAAATTAATTTCAAAAATACTTCGAAAACT---------------------------------------------------------------------------
>2026788_Rbacterium@PCJ27141.1
ATG---------------------------------------------------------------------------------------------------------------------------------------------------------------------------------------------------------------------------------------------------------------------------------------------------------------------------------------------------------------------------------------------------------------------------------------------------------------------------------------------------------------------------------------------------------------------------------------------------------------------------------------------------------------------------AAGGATCATGATATAGAATTTGTCCAGGAATCAGAGAGAATAATAACTGAAATAGCAGATGCAATCGAAGATCAAGACGAAGAATGT---------------------------------------------------------------------CTCATTGATGTTGATTTA---AATTCTAGCATTCTCACTTTGACTGCA---------------GAGCAG---GGCACT---------------TTCGTTATAAATAAACAAACAGCAGCGCAGGAAATATGGCTATCCTCCCCCATTAGC---------------------------GGCCCTTATCATTTTAAGAAAGATAAGGGA------------------------------------------------------------------------------------------------------------------------------------------TATTGGCGCTCA---CGAGAT---------------------------------------GGCACT---GAGCTATTTGAGATCTTAGCAAAGGAATTGCCGATAAATATA---------------------------------------------------------------------------------------AAATGG
>573826_Cdubliniensis@CAX42276.1| RT_shifts_2_contigs
ATGTTCAAAAGATTTGCA------------------------------------------------------------------------------------------------------------------------------------TTGAATACTGCTAAAGCTCTTAGCAAACCAGCCTATTCTCAACAACTTATA---TACCCTCAAGTCAGATTCATCACTCAGACGTTGCCAACTGTGGCG------------------------------------------------------------------------------------------------------------------------------------------------------------------------TGTGGG------------------------------TTAAGACCCTTAGGCTCAGTT------------------------------------------------------AGAACTTATTCTCTCAGCACTGAAGGTGAA---------------------------------------------------------------------------GCCATAGATGATAAAATTGATAAAATTACAGATAATGAATACGCTAAAGTTTCCAATGAGTATTTAGAGAACTTGTCTGAT---TTGGAAGAATTGAACGAAGATTTTGAA------------------------------------------------------------------CAAGTGGATTCCGAATTG---AGTCAAGGGGTTTTGACTTTGACATTG------------CCGCCAAAT---GGTACT---------------TATGTGATTAATAAACAACCACCAAATAAACAAATTTGGTTGAGTTCTCCTATTAGT---------------------------GGTCCTAAACGATACGATTTAATTGGTGGG------------------------------------------------------------------------------------------------------------------------------------------AAATGGGTCACGTTACGTGAT---------------------------------------GGGAGT---TCCTTGACATCATTATTACAGGAAGAAATATCTTCAGCCATT---GGTCAAGAATTCACATTCGAAAATGTTGAACAG---------------------------------------------------------
>5888_Ptetraurelia@CAK92207.1| RT_shifts_5_contigs
ATGTTA---------------------------------------------------------------------------------------------------------------------------------------------------------------------------------------------------------------------------------------------------------------------------------------------------------------------------------------------------------------------------------------------------------------------------------------------------------------------------------------------------------------------------------------------------------------------------------------------------------------------------------------------------AGAACATTTAAGTTTTGCACAGAATTCACTACCACTCAATTCCTGAAACTGAGCAATCTC---CTAAGCTCATTGAATGACAAGATTGAGAATTTCGAG------------------------------------------------------------------------------AATGTAGAAACCTCTTTT---TCAGATGGCGTACTCAACGTACATCTG------------CCCAATGGG---AAGTCC---------------TTTGTGATTAACAGACAGACTCCCAACAAA---TTGTGGTACTCATCTCCGATCAGC---------------------------GGTCCTCAAAGATTCAATTACGTCAATGGG------------------------------------------------------------------------------------------------------------------------------------------AAATGGGTCAATTCAAAA------------------------------------------GAAGAA------ATAGAGAAG---TTATTGAATGAAATTAATTTATTAATA---------------------------------------------------------------------------------------------
>3218_Ppatens@PNR48540.1
ATGAGAGTTGCAAAAGCATCGTCCCTCCTCCTCCTCCGCTGCCGTCTCGTCTCTCTGTTATCGCATTTGGTAGATCATTTTAGTGGAACAAAGAAGACGACCGACATGAGGAGGATTCTAGTGGAGTTTTCCAGGAGAGTGTGCCTGAATGCTGCGATTGCTAGACCGATCGCTGCAATTGATGGAGCTATTAATGGTGGT---GCGAGGAGTTGCAGTGGGGTTTTGAGGGAATCCAATGTGGTGGTTACGGTTATTTCGAGATCCACATGC------------------------------------------------------------------------------------------------------AGTGGTGGGCTGAAGAATGGATTTTCTGCTTGGAGTATCGGTTGTCGA------------------------------CAAAGCGGCATTGGAGGTTCT------------------------------------------------------CAGCTGAGATTGTTTAGCTCT------------------------------------------------------------------------------GGACTAAGCGATGCTGAATCCGGTGCCTTGGTATCGGAGGAGAAATTTCACTCGCTAGCTAATGACACCCTAGACACGTTACAAGAAAAAATTGAAGCATATGGAGAAGATTTGGACGTGGAT------------------------------------------------------------GGGTTCGACTTGGACTAT---TCGGATGGTGTCATGACTGTAAGACTT------------GGAGATAAA---GGCACT---------------TATGTGCTCAACAAGCAGACTCCAAATCGTCAACTTTGGCTATCATCACCTGTGAGT---------------------------GGGCCAGCTAGGTTCGATTGGAATATGAGT------------------------------------------GAGAAT------------------------------------------------------------------------------------------TTATGGATCTATCGTCGAACC---------------------------------------AAGGCA---GAGTTGATAAGTTTGCTGGAGGAAGAGCTTAGCGAGTTATTG---GGAAGTCCTGTTGCTCTCAAGAAT------------------------------------------------------------------
>3075_Aprotothecoid@RMZ53064.1
---------------------------------------------------------------------------------------------------------------------------------------------------------------------------------------------------------------------------------------------------------------------------------------------------------------------------------------------------------------------------------------------------------------------------------------------------------------------------------------------------------------------------------------------------------------------------------------------------------------------------------------------------------------------GCGGTGACTGAGCTGACGGAAAAGGACTTCCATGTCGTCTGTGAATCAACTCTGGAGGAACTGCAAGACAAGCTAGACGCATTCGTGGAGGACAATGATCTT---------------------------------------------------------------GATGGCGATGTCGAGTAT---AGCCAAGGTGTCCTCACGCTCAGACTT------------GGGACCAAG---GGTACT---------------TACGTAATCAATAAGCAGGCGCCAAACCACCAGATATGGTCGTCCTCCCCAGTAAGC---------------------------GGACCTGTGCGCTATGACTATATAGATGGT------------------------------------------------------------------------------------------------------------------------------------------CGCTGGGTGTACAGGCGTGAT---------------------------------------GGCCAT---GATCTACTGGAGCGCTTGGAGACAGAGGTCAAGGAGCTGACA---GGACTGACCATACATCTGAGT---------------------------------------------------------------------
>3055_Creinhardtii@PNW75721.1
ATGGCACGGAGA---------------------------------------------------------------------------------------------------------------------------------------------------------------------------------------------------------------GCGCTGGCGCAGGCGCTGCCGCTTGTGGCGCACTTAGCGAATGGCAATCTATTA------------CATGTTGGCGAGCAAGCAAATCACACATTG------------------------------------CGGCATGCGGCAGTA---------------------------------------------------TGCGGG---------------------------TTGGGAGCATCGCATCAACTGCAA------------------------------------------------------GCCGCTAGAGGGTTCAGCGAA------------------------------------------------------------------------------------GACCTGCGTGTCGTCACTAGCTCTCTCACGGAGAACGACTACCATCGCGTGGCGGATGCAACCATGGACAGCATGGCAGAGAAGCTGGAGGCCTACGTGGAGGAGTGCGACGTGGAC------------------------------------------------------------GGCGGCGATGTGGAGTAC---TCGCAAGGCGTGCTGACCGTGAAGCTG------------GGGACGAAG---GGGACC---------------TTCGTGATCAACAAGCAGACGCCCAACCGGCAGATCTGGCTCTCATCACCCGTCAGC---------------------------GGCCCGTTCCGGTTCGACTACGAGGGCGGG------------------------------------------------------------------------------------------------------------------------------------------CGCTGGCGTTACAGCCGCGAC---------------------------------------CACCAC---GACCTGCTGCTACAGCTGCAGGAGGAGATCGGGGGGCTGGTG---GGGCGGCCTCTGCAGCTGGAG---------------------------------------------------------------------
>3197_Mpolymorpha@PTQ47195.1
ATGAGATTGCAAAACTTTGCCCCACGATTGTTTTCTTCTTACAGAAAATTG------------------------------------------------------------------------------CAAAAGAAATCATGCGATGGCGTTTCGGTGGGCCGAGGACTTCATGGATCCACTAGACCCGTTCAGAACGCA---GTGACATCTCACCTTTTATCGCTCCAGAGGCTTCCAGGTTCTGAATCCTGCAGCGGCGTGCACGAGAATGAGATAGTG---------------AGGGTGCCGCGGCCGAGCAGGGATTTTGAATACGATCGGTTGCCGAGA------GTCTCTGCTGTCAAAGTC------------------------------------------------TGTCGCAATGGC------------------AGAGGAGGAACTCCTGTTAGTTGGGTC------------------------------------------------------AATTCCAGGTTTTACAGTTCTACGGCCAACAGT---------------------------------------------------------------CGAGGGCCAGTTCCTGTGGACCCTAGCACCTTGCTCGACGAGGAGTATTTTCATGACTTGGCGGACGACGTTCTCCATAACTTGCAGGAGAAGATTGAGATTCTCGGAGAGGACTTAAATGTCGAT------------------------------------------------------------GGATTCGACTGTGACTAT---GCTGATGGAGTGCTTACCGTACGTTTG------------GGGAGCTTA---GGAACA---------------TACGTCATCAATAAGCAAACACCCAATCGGCAAATATGGTTATCGTCGCCCGTGAGT---------------------------GGACCCGGGAGATTCGACTGGGTAGCATCG------------------------------------------AGAAAA------------------------------------------------------------------------------------------GTGTGGGTATACCGGCGAACT---------------------------------------CAGGAC---GAGCTAGTGCTTTTGCTGGAGAAGGAGCTAAGTCAGCTCTTA---GGCACCAGCATCCAGCTTAGC---------------------------------------------------------------------
>3702_Athaliana@AEE82296.1
ATGGCTACAGCTTCAAGG---------------------------------------------------------------------------------------------------------------------------------------------------------------------------------------------------------TTTCTTCTACGGAAATTGCCGAGGTTTCTCAAGCTGTCTCCAACTCTTCTCCGT------------AGCAATGGCGTAAGAGTTTCAAGCAATCTG---------------------------------------------------------ATTCAAGATTCCATAGAACCGTTGGATTCCTTCTGGAGAATA---------------------------------GGATCTCGAATCCGCCATGATTCTTTG------------------------------------------------------ACTACCAGAAGCTTCTCTTCTCAA---------------------------------------------------------------------------GGTCCTGCTTCTGTCGATTACAGTTCGGTTTTGCAGGAGGAAGAGTTTCACAAATTAGCCAACTTCACAATTAATCACCTTCTTGAGAAAATTGAGGATTATGGTGATAATGTTCAGATTGAT------------------------------------------------------------GGTTTCGACATAGATTAT---GGGAATGAAGTTCTTACCCTTAAGCTT------------GGATCTTTA---GGCACT---------------TATGTACTGAATAAGCAAACTCCAAATCGACAAATCTGGATGTCTTCACCTGTGAGT---------------------------GGCCCTTCTAGATTTGACTGGGACCGTGAT------------------------------------------GCTAAT------------------------------------------------------------------------------------------GCGTGGATATATCGGCGAACT---------------------------------------GAAGCA---AAGTTGCATAAACTCCTGGAAGAGGAGTTAGAGAATCTATGT---GGTGAACCAATCCAACTCTCA---------------------------------------------------------------------
>39947_Osativa@KAF2952643.1
ATGGCGTCGCGGAAGCTC---------------------------------------------------------------------------------------------------------------------------GTCCTCGGCCTCACGGCGGCAAGGCGGTTGAGGTCTCGCGCTCCC---------------------------------GTCCTCGTCTCGTCCTCTCCCTTCCTGGAAGCCTCCACATCGACTTCTGACGCC---------------------------------------------------------------------------------ACCGCCGCCACCGCGACGCGGGGTTCGGGGTTGGGGCCGTGGGGGCTGTTCCTA------------------------------------------------------------------------------------------------------------------------TCTTCGAGGGCCCTCTCGTCGACTCGTCCGGTGTCTCTGTCCGCCGGTGATGCG------------------------------------------CCTGGCTCGTCCGCTGCGGACCACAGGTCGATACTACCAGAGGATGAGTATCACAAATTAGCAGATGAGACAATACATGACCTGCTTGAAAAACTTGAGGAATATGGTGACTCTCTTCAGATGGAT------------------------------------------------------------GGCTTTGACATAGACTAT---GGGAATCAAGTTCTAACACTAAGGTTA------------GGAGAGTTG---GGGACA---------------TATGTTGTAAACAAGCAAGCACCAAACAGACAAATTTGGCTATCTTCACCTGTGAGT---------------------------GGGCCTTCTAGGTTCGATTGGGATGCACCA------------------------------------------ACAAAT------------------------------------------------------------------------------------------TGTTGGATATACAGGCGGACA---------------------------------------GGAGCT---AATCTTGTTGAACTTCTGGAGAAAGAGATTGGTGAGCTCTGT---GGTACCCCAGTAGAACTTTCA---------------------------------------------------------------------
>1314807_Dbispora@THV05964.1
------------------------------------------------------------------------------------------------------------------------------------------------------------------------------------------------------------------------------------------------------------------------------------------------------------------------------------------------------------------------------------------------------------------------------------------------------------------------------------------------------------------------------------------------------------------------------------------------------------------------------------------------------------------------CGTAGTTCACTTCCCTTGGAACGTTATCACCGACTTTCGGACTCGGCAATGGACACCTTATGTGAAGACTTGGAGAACATCCTAGACAATCTCGGCAATCCA------------------------------------------------------------AGTTACGAGGTGGAATAC---TCTAGTGGCGTCCTGACACTGAAACTC------------GGCGGACAT---GGGACA---------------TATGTCATTAACAAGCAACCCCCGAATAAACAAATATGGCTGTCCTCTCCAGTCAGT---------------------------GGCCCAAAGCGGTACGACTACTCAGAAAGT------------------------------------------GACGGC------------------------------------------------------------------------------------------CATTGGCGCTATTCCCGAAAT---------------------------------------AATGAG---TCTCTCAGTGAGCTACTCAACACAGAGCTCAGCAAGACGCTC---GAGACACCTGTTGATTTGGATTTG------------------------------------------------------------------
>1357716_Bsalamandrivo@OON05848.1
ATGTCGTCAGTGATGGAGTTGTCGGTCTTAGCAGCACGATTTACAAGA---------------------------------------------------------------------------------AAAGTGGCATCCATTTCAACAGCTGCTACATACAGGAGTGTTCGAGTTCAATCCCAGAAGCTA------------TGCTTGCATTCATGTGGTTATACTGCCATGCTGCCACTCCTACTGGCTAGACTTCGTCACCGT------------------------------------------------------------------------------------------------------------------------------------------------------TGTCTG---------------------ATATCGCAGAATGATCCATCCAGCCCCATT------------------------------------------------------GCCACTCGAGCCATGTCTATCCAATCAACT---------------------------------------------------------------------AGTGTACCTCATGTCGGTCTACAATCTAGTGTGTCAGAGTCGGATTACCATAGGCTGGCTGACCAGTGCGTGCATTCGTTGCAGGATGTCCTAGAAGAGCTGGGCGACAGTATCGAATTGAAA------------------------------------------------------------GGATTTGATGTGGTTTAT---TCGAGCGGGGTTCTTTCGCTGAAACTT------------GGCCATCTG---GGTACA---------------TTTGTCATTAATAAGCAGCCGCCTACTAAGCAGATTTGGCTTTCGTCTCCTGTTAGC---------------------------GGCCCGAAACGATATGACTATGACTCGGAA------------------------------------------ACTGGG------------------------------------------------------------------------------------------AAATGGATCTACTTTCGTGAT---------------------------------------GGACAT---TCTATTGACGAGCTCATGAATAGGGAGCTGTCTGATCTATTG---AAGCAGAGCGTTGATTGGTCTCCACCTTTGAAGAAA------------------------------------------------------
>56615_Pgraminis@KAA1085355.1
ATGAACCCCTCAAGATCGATGACTGGACTACTG------------------------------------------------------------------------------------------------ACGAGGCGATGGCTGTCATGTGCCTCGAACAGCCGGAGACTGGGCGCCGACTCACCGAGGAAACTC---------TGGCGGTCAACAATCGCAGGTTATCAGCTTCATCCCACTCCGACCGGGTACCACCACCCC---------------------------------------------------------------------------------------------------------------------------------------------------------TGCAAA------------------------------CAGCCCATGGACAATCACATG------------------------------------------------------AAGACGAGATACTACTCCGTGGAC---------------------------------------------------------------------------TCTAGCCCGTCACCATTCACCGTCTCAGACTTAGATCCTCAAGAGTTCCACCAAATTTCTGATCAGACGCTAGATGAGCTAACCGAGGCACTCGAGCGACTGGTCGAATCGGACCATCCAGAA------------------------------------------------------GTCACCGGCTGGGATGTGGATTAT---TCGAGCGGGGTCATGAATTTCTCCATG------------GGCCATCAT---GGCACT---------------TACGTGATTAACAAACAGCCTCCAAATAAACAAATATGGCTATCTTCACCATTCTCA---------------------------GGTCCTAAGCGGTTTGATTACGATAAGAGC------------------------------------------CGGAAG------------------------------------------------------------------------------------------AGTTGGTTTTACAGTCGAGAA---------------------------------------GGAAAC---GAATTGATGGCCTTACTGAGCTCTGAAATCGACAGTATCTTG---GGCAACCAGTTCTTTTCTCAACTGTTACATTCCTCT------------------------------------TCGAATCTCCCACAACAG
>1764295_Cprimus@QDZ21836.1
ATGCGTGGAGGCGGGTTGTTG------------------------------------------------------------------------------------------------------------------------------------------------------------------------------------------------------ACGGCGACCGGGGCCCTGCCGTCGCTCGCGAAAGATCCCTCCTCGAAAGAGATGAAGGCT------------------------------------------------------------------------------------------------------------------------------------------------------------TTCGCTTTCGGAGGCGAAACGCGTAGTAGCAGTGGCGTAGCGAGTGGAGTCGGG---------------------------------------CTGGCGCGGGTGGGGGCGACGAGGATCCCGGCGCCGTCT------------------------------------------------------------TTCGCGACGGGCGCTCCAGGCGAGAGCGGCAAGGCTCCTGTTGACTTCAACCGCATCGCGGATGGCACCCTCGACAGCCTGCAGGACCAGCTGGAGGAGCTCCTGGAGGCCGAGGAGGTGGAG------------------------------------------------------------AGCTCCGACGTGACTTAC---GAGTCTGGAGTCCTGGAGCTGGACTTG------------GGGGATCTG---GGAACT---------------TACGTGATCAACAAGCAGGCCCCGAACAAACAGATCTGGCTGTCGTCACCCGTCAGC---------------------------GGCCCGTTTCGATACGACTACTCGACCGAG------------------------------------------GAGGGC------------------------------------------------------------------------------------------AGCTGGGTTTACTCTAGGGAC---------------------------------------AACCAC---AAAATGCATGACAAGCTCTCGGACGAGCTCTCTGAGTTGCTT---GGACGGGCTATTACGATACTG---------------------------------------------------------------------
>4896_Spombe@CAA21083.1
ATGCAGTCTTTGCGAGCA---------------------------------------------------------------------------------------------------------------------------------------------------------------------------------------------------------GCCTTTCGCAGACGAACCCCAATTTTTTTGAAGCCTTATGAATTC---------------------------------------------------------------------------------------------------------------------------------------------------------------------------------------------TCGACTAATGTTTTTGGGCTA------------------------------------------------------CGCTGTAGGTATTAT------------------------------------------------------------------------------------------TCACAAGTACGGCATAATGGAGCTTTGACGGATCTTGAGTATCATCGAGTTGCAGATGACACCCTTGATGTCTTAAATGATACATTTGAGGATTTATTAGAAGAAGTAGGAAAAAAA------------------------------------------------------------GATTATGATATTCAATAT---GCTAATGGAGTAATTACTCTTATGCTT------------GGTGAAAAG---GGGACT---------------TATGTAATAAATAAGCAGCCTCCTGCTCATCAAATTTGGCTTTCATCCCCAGTAAGT---------------------------GGTCCCAAACATTATGAATATTCTCTCAAA------------------------------------------TCAAAA------------------------------------------------------------------------------------------ACTTGGTGTTCAACCCGTGAT---------------------------------------GAAGGG---ACTCTACTAGGAATCTTATCGAGCGAATTCAGTAAATGGTTT---TCGCGACCCATTGAGTTCAAAAAGTCCGAAGATTTT------------------------------------------------------
>29159_Cgigas@XP_011433038.2
ATGAGACCTAGATTTATGAACATTTTTCGTTTGTGTAGT---AGACTTATTCCA------------------------------------------------------------------------------------------------------------------------------------------------------CATAAACAGATGCCACATCTTGCCAGAGAACTCCCATGTTATGTTAAGAACATTACATTTATTCAT------------------------------------------------------------------------------------------------------------------------------------------------------------------------------------------------------------------------------------------------------------------CCAGCAGCACATTTTTCAACA------------------------------------------------------------------------------------GGATCAATTTTACAGAATGGTCAGATGTCCGAGATGGACTATCACATAGTGGCGGATGAAACCATGGACTCTCTTACCGAGGCATTTGAAGATATTGGAGATACTTTGCCATGTGAT---------------------------------------------------------CCTGAATATGATGCTCAGTAC---TCGAGTGGAGTACTGACTGTTAAAATC------------AGCGAGAAAGATGGTACA---------------TATGTAATCAACAAGCAACCCAGTAACCTCCAGATCTGGCTCTCCTCTCCCATCAGT---------------------------GGCCCATTCCGCTATGACTTTGAGGACGGA------------------------------------------------------------------------------------------------------------------------------------------ACATGGGTCTACAAAAGAACA---------------------------------------TCTCGG---ACTCTGCATGAATTATTATCGGATGAAGTGTCCAAAGTCTTC---AATACTCCAATTGACTTTACCAAGTGTTCT------------------------TATGGATCTCGAAGGAAGAGC---------------
>578462_Amacrogynus@KNE67042.1
ATGATTGCAGCAACCACTGCC------------------------------------------------------------------------------------------------------------------------------------------------------------------------------------------------------CGCACCGCGCGCCTGGCGCCCATCCGTATCGTCCTTCCAGCAGCCTCGCCG------------------------------------------------------------------------------------------------------------------------------------------------------------------------------------------------------------------------------------------------------------------GCGCGCCGTATATTGATGCTGCTCGCCGCTCGTCCAAGACCGATCCCTACCTGGACTGCG---------GCTCCAGCATGGCCATCCCTGCGC---CGATCCGTGTCGACGGCGCCCGCCGCGCCTACCATGACCGAGCTCGAGTACCACCAGCGGTCCGAGGCGGCGCTCGACACGCTCGTCGACGCACTTGAAGCACTGGGCGACAACGTGGAGTTGCCG------------------------------------------------------------GGGTTCGACGTGACGTAC---AGTTCGGGTGTCCTGACGCTGTCCCTC------------GGCCCAAGA---GGCACA---------------TACGTGCTCAACAAGCAGCCGCCGAACCAGCAAATCTGGCTCTCCAGTCCCGTCTCT---------------------------GGCCCTCGGCGGTTCGACTGGCACGCCCCG------------------------------------------TCGCAA------------------------------------------------------------------------------------------GCGTGGGTCGATGCGCGGTCCGTCGACCCGGCGCCG------------------------GGGCCC---GTTCTCGAGGACCTGCTGCGCGCCGAGCTGGAACAGCTCGTG---GACGTGAATTTGGGCGAGTATCTCGCAAAG------------------------------------------------------------
>7240_Dsimulans@KMZ08912.1
ATGCTTGCCGGTCGC---------------------------------------------------------------------------------------------------------------------------TTGTTCGTCCGTTCGATCGTAAGTCGGGCATGCTTGGCCACCATGGGCATCCGTTCAAAGCCCCAAGCACACGCCAGCCCAGTGATCCTGCCCAGCACACCAGCAACAACCGCAGTTGCGATT------------------------------------------------------------------------------------------------------------------------------------------------------------------------------------------------CAATGCGAAGAATCCACCAGC------------------------------------------------------AATCGGCGATTTTTTAGCAGT---------------------------------------------------------------------------------------CAAATTGAGACGGAATCCACGTTGGACGGCGCCACCTACGAGCGTGTGTGCTCCGACACCCTGGACGCACTGTGCGACTACTTCGAGGAGCTGACGGAGAACGCCTCCGAGCTG---------------------------------------------------------CAGGGCACGGATGTGGCTTAC---AGCGATGGCGTGCTCACCGTGAACCTG------------GGAGGCCAGCACGGCACC---------------TATGTGATCAACCGACAGACGCCCAACAAGCAGATCTGGCTCAGTTCGCCCACCAGC---------------------------GGTCCCAAGCGATACGATTTCGTCGGCACT------------------------------------GTGGCGGCGGGC------------------------------------------------------------------------------------------AGATGGATCTACAAGCATAGT---------------------------------------GGTCAG---TCGCTGCACGAGCTGCTGCAGCAGGAGATACCCGGCATACTGAAGTCGGAGTCCGTGGACTTTCTACGCCTGCCC------------------------TACTGTAGT---------------------------
>45264_Amillepora@XP_029186388.1
ATGATGGCGTTGCGAGGTATCGTTTTCCCTTTCAGT---------------------------------------------------------------------------------------------AAACGATTTGACATCAAGTTTTTGGCACCTTATTGTGGATTT---------------------------------TCTGTTCAAGCTCACAAAGGACGATCCTACATACCTCTGCTTTCCAAA------------------------------------------------------------------------------------------------------------------------------------------------------------------------------------------------------------------------------------------------------------------------------------AAAGAGCGGGCTAACCAAGGAAGAATTCCT---------------------------------------------------------------------CTGTCAAAGAAGTCTTTCGTGATCAGCAATTTGGATGAAGTCTCATATCACAACATCGCGGATGAAACTCTTGACGCTATTGCAGATTTTTTTGAAGACCTTGGAGAGAGTACAACAAGCCCC---------------------------------------------------------AAAGACTTCGATGTTCAATTT---AGTAGTGGAGTACTTACAGTTAACTTG------------GGAGCTGGGCGAGGAACC---------------TATGTAATCAACAAGCAAAGCCCTAACAAGCAAATATGGTTGTCATCTCCAACAAGT---------------------------GGTCCAAAGAGATATAACTTCACAAATGGT------------------------------------------------------------------------------------------------------------------------------------------TCTTGGGTGTACAGTCATGAT---------------------------------------GGTGTA---AGCTTGCACAGTCTTCTTTCATCAGAGATTTCAAATATACTT---GGTCACGCAGTAGATTTAACAGCATTGTCC------------------------TATGGTCAATCAGCCAACAATAAATTGGTTGACAGT
>9606_Hsapiens@NP_000135.2
ATGTGGACTCTCGGGCGCCGC------------------------------------------------------------------------------------------------------------------------------------GCAGTAGCCGGCCTCCTGGCGTCACCCAGCCCGGCCCAGGCCCAGACC---CTCACCCGGGTCCCGCGGCCGGCAGAGTTGGCCCCACTCTGCGGCCGCCGTGGCCTGCGCACCGACATCGATGCGACC---------------------------------------------------------------------------------------------------------------------------------------TGCACG---------------------------------------------------------------------------------------------------------CCCCGCCGCGCAAGTTCGAACCAACGTGGCCTCAACCAGATTTGGAATGTCAAAAAGCAG---------AGTGTCTATTTGATGAATTTG------AGGAAATCTGGAACTTTGGGCCACCCAGGCTCTCTAGATGAGACCACCTATGAAAGACTAGCAGAGGAAACGCTGGACTCTTTAGCAGAGTTTTTTGAAGACCTTGCAGACAAGCCATACACGTTT---------------------------------------------------------GAGGACTATGATGTCTCCTTT---GGGAGTGGTGTCTTAACTGTCAAACTG---------GGTGGAGATCTA---GGAACC---------------TATGTGATCAACAAGCAGACGCCAAACAAGCAAATCTGGCTATCTTCTCCATCCAGT---------------------------GGACCTAAGCGTTATGACTGGACTGGGAAA------------------------------------------------------------------------------------------------------------------------------------------AACTGGGTGTACTCCCACGAC---------------------------------------GGCGTG---TCCCTCCATGAGCTGCTGGCCGCAGAGCTCACTAAAGCCTTA---AAAACCAAACTGGACTTGTCTTCCTTGGCC------------------------TATTCCGGAAAA------------------GATGCT
>623744_Dtranslucida@TRY82451.1
ATGTCAAGTATTTTAAAATGG---------------------------------------------------------------------------------------------------------------------------------------------------------------------------------------------AGATATTACCAAAAAGCCTCCCGACTGTCAACGTTGAGCAAAGCAGCTGAATCAATA------------------------------------------------------------------------------------------------------------------------------------------------------TGTGCTGGTAAC------------ATCACAACTTGGAGATCTTCTTCAAAGACAGTC---ACAGGAACCAATATATGGGGGAAACATAACCAATGTTTGGACAGGATTCTGAAGTGCAGAGAGCTCCAATTAAGTGCACAGCTC------------------------------------------------------------------AGAGAAGAAAAAGCACTTCCCGTCAGAGAACTCTCCGAGTCTGAGTACGAGAGACTGGCTGATGAGACGCTAGACGCATTAGCAGATTTTTTTGAAGACCTCACAGATGAGAGCTTTACTGGT---------------------------------------------------------TTGGAATACGATGTTGTCTTT---TCTAGTGGAGTGTTGACCGTGAAAGTG---------GGCAATGACCAT---GGCACC---------------TATGTAATCAACAAACAGACACCCAATCGACAGATCTGGCTCTCATCACCCACCAGT---------------------------GGGCCAAAGCGTTACGATTGGACGGGGGAG------------------------------------------------------------------------------------------------------------------------------------------CGATGGGTGTATGCTCATGAT---------------------------------------GGAGTG---CCATTGTCTAGCCTGCTCTCCAAAGAGTTTTCCGTTATCTTC---AAGTCAAAGATAGACCTGTCACACCTCATC------------------------CATTCT------------------------------
>6239_Celegans@CCD70156.1
ATGCTCTCCACTATTCTACGAAACAATTTT------------------------------------------------------------------------------------------------------------------------------------------------------------------------------------------------------------------------------------------------------------------------------------------------------------------------------------------------------------------------------------------------------------------------------------------------------------------------------------------------------------------------------------------------------------------------------------------------------------------------GTACGTCGCTCATTTTCGTCCCGGATTTTCAGTCAAAATGAGTACGAAACAGCAGCTGATTCAACATTAGAAAGATTATCAGACTATTTCGATCAAATTGCCGATTCATTTCCGGTTTCC---------------------------------------------------------GAACAATTTGATGTATCTCAT---GCAATGGGAGTTTTGACTGTTAATGTA------------TCGAAATCTGTTGGAACG---------------TATGTTATTAACAAACAATCACCAAATAAGCAAATTTGGTTGTCCAGTCCGATGTCT---------------------------GGTCCGAAAAGATATGATTTAGAAGAGGAG---------------------------------------------GGA------------------------------------------------------------------------------------------AAATGGACTTATGCACACGAT---------------------------------------GGTGAA---CAACTTGACTCGCTTCTAAACAGAGAATTCCGAAAGATTCTGGCCGATGACCGAATCGATTTCTCGCGACATGTC------------------------------------------------------------
>400682_Aqueenslandic@XP_003391233.1
ATGGTGGTCAGATTACAC------------------------------------------------------------------------------------------------------------------------------------------------------------------------------------------CTCTTGAGAAGATATTTTATGTCTTGCTCTTTTCCTCTGCTCAGAAAGCTACCAGAAAAAGAT------------------------------------------------------------------------------------------------------------------------------------------------------------------------ATAATTATCAACAGGATAACTTACAGTAATAGGTCGTTG------------------------------------------------------CCTAACAGATATTGGACTGTAAGGTTA------------------------------------------------------------------------TGCACAGGAACGAGGGTTTTCCCTATTGAATTGGACGAGAAGACTTATGAGAAGATAGCTGATGAAACGTTACAGGAATTATTATCAGTTTTTGAAGATCTCGTGGACTCAGGAGAAAGTGGA---------------------------------------------------------GATGAATCTGATGTACAATAC---GAGAGTGGTGTACTTACATTTTATTTA---------GGAGGTGGTAGA---GGGACA---------------TATGTCATTAACAAGCAGACGCCGAACAAACAAATCTGGCTCTCTTCTCCTACGAGT---------------------------GGTCCAAAGAGATATGACATCATTGATGAT------------------------------------------------------------------------------------------------------------------------------------------AAGTGGACTTATTCTCATGAT---------------------------------------TTGGTA---CCAATGCATGAGCTTCTGTCGAAAGAGCTAACACAAGCACTT---CAGACTAATGTTGATTTGACTGTACTTAAT------------------------TATGCAAAGATTCCAAAAAGT------TTAATAAAA
>235443_Cneoformans@AFR94276.1
ATGATCACTGCCAGGCATTAC---------------------------------------------------------------------------------------------------------------------------------------GTTACTAGATCCCTCAGGGCTTTACGTCCGCTAACTGAGCGACCAGCCGCTCCCGTGATCGCACGTTCGGCTCGAGCTTCCCCACTCCTTCGTTCAAGAGCAACA---------------------------------------------------------------------------------------------------------------------------------------------------------------------------------------------------------------------------------------------------------------------------TCCGCAAGAACATTCGTTACGTCCCTCCCTCGTCAAGCT------------------------------------------------------------CAACCACCTCCACCACCCCCAACATCAACGCTTTCGCATGACGAATACGAACATGTTTCTGAGCGAGATATGGAGACGTTGAATGAAAGCCTGGAGATTTTCTGCGAAGATTTCGGGAATGGG------------------------------------------------------------AACTGGGAGATCGAGTAT---TCTTCTGGTGTCCTTAACCTTACCCTT------------CCCCCGTAC---GGCACA---------------TATGTCCTCAACAAACAACCCCCTAACCTTCAAATTTGGATGTCGTCTCCAGTCTCT---------------------------GGTCCTTCACGTTTTGAATACGTCAACGAC------------------------------------------------------------------------------------------------------------------------------------------AGCTGGGTACATCACCGCAAA------------------------------------GAAGGTGTC---AAGCTGGGAGAATTATTGAGCGGCGAGCTGAAAGAGATCTTG---GAGAAGAGTGGCAATGAAGCGGCTGCTGGGGATTGGGAGGGTGTCGGCTTACCA------------------------------------
>2880_Esiliculosus@CBN74370.1
ATGAGCACCTTAAAGAGAGCATCTCGACTGGTT------------------------------------------------------------------------------------------------CAGGAGGAGAGCACGGCACTGCTGGCTAATATGCAAGCGGTCAGAGCTTCGACGAGAAACAACACCAACATC---ACGTTGATGCAATATTCCGCCGCACAACGGCGTTCAACATCAACAACCATCGCGGTGGCCGAAGTGGCCGGGGCATCACCTCTGCGCCCTGTTCGACTCCCATCAAATGCCGGAAGTATGGCGGAAAAATCGTACTCTTCCTTATCCGTTGCGTGCGGAAGAATAGTGGTAGGCGCGAGGTTAGACACGTGT---------------------TGCGGCGGTGGC------------------AGCGGTAGGAACAGGGGCAGCAGTTTG------------------------------------------------------ACCGCACGTTCGTCGGCACCGATGGGAGGCGCCAGCATTATTGGTACGGGGGCGGGAGAG---------ACGGTAGCATCCACGGGTGTCGTGTCG---ATGCAGAGGCAGGGCATGTCATCGACGACCATGTCGGAGCAGGAGTTCCACTCGGTGGCCGACGAAGCCCTCGAGGAGATCCATGACGCTGTGGAGGAGGCTCTGGAAGAAGGCTTCGAGGAC------------------------------------------------------------GACTTCGACTGCAACATG---TCGCAAGGCGTCTTGAACATCGCCGTG------------GGTGACCGA---GGCACA---------------TGGGTACTCAACAAGCAGTCGCCTAACCGCCAAATCTGGTGGTCGAGCCCGATCAGT---------------------------GGGCCGATGCGGTTCGAGTACCACGAAGAG------------------------------------------GCCAAG------------------------------------------------------------------------------------------CGATGGTTGAATACTCGGGAT---------------------------------------GGCGAGACCGAGCTGCGGGTCATTTTGGCGACGGAAATGAGCGAAAAATGC---GGTGTTTCTGTC------------------------------------------------------------------------------
>37360_Pbrassicae@CEO96273.1
ATG------------------------------------------------------------------------------------------------------------------------------------------------------------------------------------------------------------------------GGGCGGGTGCGGCGTTTGCCGTTTCGGGGCAGCGCGGGATCAAAAATG------------------------------------------------------------------------------------------------------------------------------------------------------------------------TTCGTCGTCAGCCGGGTAGTTCGAGGGCGCCGTGCGGTG------------------TGGCGT------------------------------GCGACCCGCGCCTGTAGCAGTCACAGCGGG---------------------------------------------------------------------GGGCTACCGCCCGTGTGGACGCCACAAAACATTGACGAAGGCACGTTTCATGGCATTGCGGATGATACGCTGCATGCGATCGACGAGGCGCTCACCGACAGTGATGTGCCGCCG------------------------------------------------------------------AGCGCCATGGATGTGCAACTT---ACGGACGGCGTACTCACCATAGGGTTG------------ACAGACAGC---GGGACC---------------TGGGTGCTCAACAAGCAGACTCCAAACAGGCAGCTGTGGCTATCGTCGCCAATCAGC---------------------------GGTCCGAAACGGTTCGACTACCTGCCGAAT------------------------------------------TCGAAA------------------------------------------------------------------------------------------GCATGGGCGGACACACGGGAC---------------------------------------CAACTC---AACCTAGGGGAACTCCTACAACAAGAACTCAGCTCTGCCCTG---CACACCGACATCCGTCTCGACTCACTG---------------------------------------------------------------
>1264899_Zcompransoris@PWR21780.1
ATG---------------------------------------------------------------------------------------------------------------------------------------------------------------------------------------------------------------------------------------------------------------------------------------------------------------------------------------------------------------------------------------------------------------------------------------------------------------------------------------------------------------------------------------------------------------------------------------------------------------------------------------------------------------------------GCCCTCGACGACAAGGATTATCGCCGGCAGCTGGAAGCCTGCCTCGGGCATTGGCTGGATGTCCTGGAGGCGACCGGCGCC---------------------------------------------------------------------------TTCGACGAGTTGGACCTC---GCGGACGGCGTGCTCCAGGCGGAAACC------------GAGGACGGC---AAGGTC---------------TTCATCCTGAACCGCCACCTGCCGCTGAAGCAGGTCTGGCTGTCCTCGCCGGTCTCG---------------------------GGCGCGCATCACTATGCCTTCGACGAGGGG------------------------------------------CGGGGC------------------------------------------------------------------------------------------GGCTGGTTCTCCACCCGGGGC---------------------------------------GGCGAA---GCCCTGGCCGACCGGCTGCGCGCCGATCTCGGCCAGATCGGC---------------------------------------------------------ATCGGCATCGCGGGC---------------------
>4787_Pinfestans@KAF4127988.1
ATGCTGCGTCGTGTTGCTCTCTCTTCGCTATGCTGCGCGTCCCGCCGTACT---------------------------------------------------------------------------------------------------------------------------------------------------------GCTACACAGAGTGTCAAGACTCTGTCAGCTCTGCCGTCTCTGTGCAGACCCAATGGTGCAATT---------------------------------------------------------------------------------------------------------------------------------------------------------------------------------------TCGATGTCGCATCGCAGCTCCCTG------------------------------------------------------CAAGCTGCGCACTTGACGACG------------------------------------------------------------------------------------GACTCTCTAGAACCGTCTTCGCAAATGGCGGAGAACGAGTTCATGGAGCTGGCGGACGAGACGCTGCACGGCATTCAGAGCTGGCTGGACGGTATTGAGGAGATGCTTGAA------------------------------------------------------------------GAGTCCGACATCATGTTT---TTGCAAGGAGTCCTGAAGATTGACTTG------------GGTGAGCAC---GGCACG---------------TGGGTGATCAATCGCCAGGTGCCCAACCGACAGATCTGGTGGTCGTCTCCGGTCAGT---------------------------GGCCCTCGCCGTTACGAGTACGACGCTGAA------------------------------------------AGTGGA------------------------------------------------------------------------------------------CACTGGGTGAACACACGAGAC---------------------------------------AAGGGC---GAGTTGATGGAGCTTCTGCGCGCTGAGATCCTGGACGTAACA---GGCATTGAGATCTACACC------------------------------------------------------------------------
>1951236_Rbacterium@DDCV01000122.1_5
---------------------------------------------------------------------------------------------------------------------------------------------------------------------------------------------------------------------------------------------------------------------------------------------------------------------------------------------------------------------------------------------------------------------------------------------------------------------------------------------------------------------------------------------------------------------------------------------------------------------------------------------------------------------------------ATGAGAGAAACAGAGTTTATTAATGTTTGTGAGCAAGAGCTGGAAAAAATAGGCGAAATGCTTGAAAAAAAAGATGTAAATTCA---------------------------------------------------------------------GCCCTTGATATTGAATAT---CTTGACGGTATTTTGAACATAGAAATT---------GTGGCTAATGGC---AAGAAA---------------TATGTGATAAATCGCAATTCTGGCAATCAAAAAATATGGTATTCCTCGCCATTTTCA---------------------------GGGGCTGATTATTTTACTTATGATGATAAT------------------------------------------AAAAAT------------------------------------------------------------------------------------------TCTTGGTTTAATGATTCT------------------------------------------GGTGTG---GAATTATCGGCTAAACTTTTCAATGAACTAGATCAAATTTTA---AATGAC------------------------------------------------------------------------------------
>1951237_Rbacterium@DDPT01000011.1_25
---------------------------------------------------------------------------------------------------------------------------------------------------------------------------------------------------------------------------------------------------------------------------------------------------------------------------------------------------------------------------------------------------------------------------------------------------------------------------------------------------------------------------------------------------------------------------------------------------------------------------------------------------------------------------------ATGTTAGAAAAAGATTTTTTAAAATACTGCGAAGCCTCTCTAATAAAGCTTTGCGAAGATGTAGAAAATATTGATAAAAACTCT---------------------------------------------------------------------AAACTTGATGTTGAATAT---TCTGATGGAATTTTAGAGATTATCATC---------AATTCGACCAAA---CAAACT---------------TACATCATTAACCGCAATTCTGGTAATCAAAAAATTTGGTACTCTTCGCCATTTACT---------------------------GGTGCTGATTATTTTTCTTTTGATGAAAAG------------------------------------------TCTGGC------------------------------------------------------------------------------------------AACTGGCTTAGCGCAAAG------------------------------------------GGCGAA---GAGCTTACGCAAAAATTATTTTCCGAGTTAAAAACAATAATC---------------------------------------------------------------------------------------------
>1528098_Rbacterium@AIL65116.1
------------------------------------------------------------------------------------------------------------------------------------------------------------------------------------------------------------------------------------------------------------------------------------------------------------------------------------------------------------------------------------------------------------------------------------------------------------------------------------------------------------------------------------------------------------------------------------------------------------------------------------------------------------------------------------------ATGGAATTTAACATTTTAGCCATTAATAGTTTAGAAAATTTGTATGAAAAGCTTGAAACTAATGAAGCATTTAAT---------------------------------------------------------------------GATTTAGAAATAGATTTTGTAAATAACGAGGTATTATATATAGCTTCT------------GAGAAGAAT---CAAGAA---------------TATGTTATTAATAAACACTCTCCTTCTCGGCAGATTTGGTTTTCTTCTCCGCTTACT---------------------------GGTACGTATTATTTTTCTTATGATATATCG------------------------------------------AAAAAA------------------------------------------------------------------------------------------TTATGGCTTGAT---AAAGAA---------------------------------------GGTAAA---GAGTTAGAAGATCTTATAATAGGAGAATTAAAGCGTATTATA---------------------------------------------------------------------------------------------
>1607817_CAlacustris@KKB96887.1
---------------------------------------------------------------------------------------------------------------------------------------------------------------------------------------------------------------------------------------------------------------------------------------------------------------------------------------------------------------------------------------------------------------------------------------------------------------------------------------------------------------------------------------------------------------------------------------------------------------------------------------------------------------------------------ATGCAAGAAATTGAGTTTAATAATTTAGCGCAAATAGAATTATCCAAATTGTATGAGTTGTTAGTTGGTACATCTAAATATAGC---------------------------------------------------------------------GATCTAGATACGGAACTA---ACTGATGGTATTGTTTATATAACATTA------------CCAACTGAT---AGACAA---------------TATGTTATTAACAAACATTATCCTTCAAAACAAATTTGGCTATCCTCACCAATTAGT---------------------------GGTGCTAGCTATTATAGTTATGATTTACTC------------------------------------------CAAGAT------------------------------------------------------------------------------------------AAATTCATTAAT---AAAGAT---------------------------------------AATCAA---GCCCTTATTGAAAAAATATTAATAGAGATATCTGTCTATGAG---------------------------------------------------------------------------------------------
>1973901_Abacterium@PIR32413.1
---------------------------------------------------------------------------------------------------------------------------------------------------------------------------------------------------------------------------------------------------------------------------------------------------------------------------------------------------------------------------------------------------------------------------------------------------------------------------------------------------------------------------------------------------------------------------------------------------------------------------------------------------------------------------------ATGGAAGAAACTCAATATCACAAATATGCCGATGCTGCTTTGGAAGAATTGCTGGAGTATCTGGAGGGTTTGGAGGATGAATAT---------------------------------------------------------------------GATATTTATCCGGAGTTG---GAATCCGGCGTATTGTCGCTAACAATG------------GCGGATGAT---AGGCAA---------------TATGTTATAAATAAACACACGCCGAGCAAGCAAATTTGGGTTTCTTCGCCATATTCA---------------------------GGGGCGGGATATTATGAGTATGCAGAAGGT------------------------------------------------------------------------------------------------------------------------------------------GTTTGGCAGCCCAAACGTGTTGCAAATAGCGCATTA------------------------GGAAAG---AATTTGCGTGAATTTATAATGGCTGAGGTTATGGAGAATCTT---------------------------------------------------------------------------------------GACGAC
>670386_Halbum@EFA75218.1
ATGATTTCATCAACAACAAGA------------------------------------------------------------------------------------------------------------------------------------------------------------------------------------------------------AATATAATATCAAGATTGACAGTAAACACAAACTATCAATATTCATTTAGATCA------------------------------------------------------------------------------------------------------------------------------------------------ATAGTATATAGTAAGAGTATAGTCATCAGAGATTCATCATCATCACAACAATCATTA------------------------------------------------------CAACACCGTTCATCATCCTCATTTTCATACAACCAACTAAAT---------------------------AGATTCAATAATAATAATACTTTAAAT---TATATTAAACGTTACTATTCAAGTGAAGAATTACCATTACCAATATATCATACTATTGTAGATGATGAATTAGAGTTATTTTCAGATAGAATAGAGGTATTAATTCAATCGTTTGAAGATAAA------------------------------------------------------------GGTGCTGATGTTGAAACT---TCAGATGGAGTATTAACAATTAATTTA------------GGAAAAAAT---GGTACA---------------TATGTAATTAATAAACAAACACCGAACCGTCAGATATGGTGGTCATCACCTATTAGT---------------------------GGACCAAAACGATTCAACTATGACACAATA------------------------------------------TCAAAG------------------------------------------------------------------------------------------CAATGGATAGATAACATCGAT---------------------------------------GGTACA---CCTCTAAGAAATCTTCTTCAATCTGAAATCAAGACTTTATGT---AAATATGATTTGAATCTTGATAAT------------------------------------------------------------------
>352472_Ddiscoideum@XP_629221.1
ATGATTTTCAACTTTTTAAACAAAGCA------------------------TCA------------------------------------AATAAAACA---------------------------CATACTAAATTATTATTATTCTCATCAATTAGAAATAGAATTTTAATTAATAATATTAGTTCAACTTCTAAATGG---------TCATCAATAAACAACAACAACAAACAATCATCAGTATCAAAAACAAATATC------------------------------------------------------------------------------------------------------------------------------------------------------------------------------TTCATTATCACCACTCACAATAAACAACAACAACAATTA---------------------------------------------------------TCAAAATCATTTAGTACA------------------------------------------------------------------------------------ATTAATAATAATACTAAACCAATAAGTGATGTTAATTTATTTCATGATATTGTAGATGAAGAATTTGAATTATTTGTTGACAGATTGGAGATTTTATCAGAAGCAAATACATGCGAA------------------------------------------------------------GGTTTTGAAGTTGAAGGA---AATGATGGTGTTTTAACAATTATTGTT------------GGAAATAAA---GGAACC---------------TATGTAATTAATAAACAAACTCCAAACAGACAAATTTGGTGGTCATCACCATTGAGT---------------------------GGTCCAAAAAGATTCGACTATGACTCTGTT------------------------------------------GAAAAG------------------------------------------------------------------------------------------AGATGGGTAGATAATAGAGAT---------------------------------------GGTACT---CCACTTAGACAATTATTAAATAGCGAAATTAATACACTTTGT---AAATATGATATGGAAATT------------------------------------------------------------------------
>357244_Otsutsugamush@CAM80062.1
---------------------------------------------------------------------------------------------------------------------------------------------------------------------------------------------------------------------------------------------------------------------------------------------------------------------------------------------------------------------------------------------------------------------------------------------------------------------------------------------------------------------------------------------------------------------------------------------------------------------------------------------------------------------------------ATGCTAGAAAGGAGTTTTATAGTACTAGCTAGTCAAGCCATTAGTCAAATTGCTGATAGTATCATATTGCAAGACTTGGATGGG---------------------------------------------------------------------ATAATTGATGTCAACTTCATTGATGAAATGATTTTATATATCACTATA---------------TCAACT---AAGCAA---------------TTTGTTATTACTGGTCACACATTTGCTCGTCAAATATGGTTAGTATCTCCAATAAGC---------------------------GGACCTCATCATTTTAGTTATATTGACAAT------------------------------------------------------------------------------------------------------------------------------------------AAGTGGCTTAAT---CGCGAT---------------------------------------AAGCAA---GATATATGGCCTTTACTACAAACAGAAATCAATCAACTTACA---GGTTTTAATATTCATTTAAATGCATCTAATGAG---------------------------------------------------------
>1359168_Ochuto@KJV55781.1
---------------------------------------------------------------------------------------------------------------------------------------------------------------------------------------------------------------------------------------------------------------------------------------------------------------------------------------------------------------------------------------------------------------------------------------------------------------------------------------------------------------------------------------------------------------------------------------------------------------------------------------------------------------------------------ATGCTAGAAAACGATTTTGTAGTACTAGCTAGTAAGGCTATTAGTCAAATTGCAGATAATATTATACTTGAAGATCCAAAGGGA---------------------------------------------------------------------ATAATTGATATAAATTTTGTTGATGAAATGATCCTGTATGTTACTATA---------------TCAACA---AAGCAA---------------TTTGTCATTACTGGTCATACTTCTGCTAGGCAAATATGGGTGGTTTCTCCAATAAGT---------------------------GGGCCTCATCATTTTAGTTACATTAATAAT------------------------------------------------------------------------------------------------------------------------------------------AGATGGCTAAAT---CGCAAT---------------------------------------AAACAA---GATTTGTTGCTCTTGATACATTCGGAAATAAATCAGCTTATA---AATTTTAATGTTCATTTAAATACATCTAATGAG---------------------------------------------------------
>752179_Omassiliensis@CANJ01000020.1_33
---------------------------------------------------------------------------------------------------------------------------------------------------------------------------------------------------------------------------------------------------------------------------------------------------------------------------------------------------------------------------------------------------------------------------------------------------------------------------------------------------------------------------------------------------------------------------------------------------------------------------------------------------------------------------------ATGCTAGAAGGAGATTTTTTAGTATTAGCTAATAAAACAATTAACCACATTGCAGATAGTATAGTATCCCAAGATAACACTGGA---------------------------------------------------------------------TTAATTGAGGTAAATTTTGATGGAGATGCTATTTTACACATTATTGTT---------------AGTGAT---AAACAA---------------TTCGTCATTAATATACATGTAGCAGCTCGGCAAATATGGCTAGCATCACCAGTAAGT---------------------------GGTCCTCACCATTTTAACTATATAGCAGGC------------------------------------------------------------------------------------------------------------------------------------------AAGTGGCTTGGT---AGAAAT---------------------------------------AAAGAA---GATTTACTATCTTTAATTAGCCTGGAGCTTAATAATTTTGTA---GATTTTAACATTAATTTAAATAAATTAAGTGAG---------------------------------------------------------
>1948350_Abacterium@DBAU01000038.1_13
ATG---------------------------------------------------------------------------------------------------------------------------------------------------------------------------------------------------------------------------------------------------------------------------------------------------------------------------------------------------------------------------------------------------------------------------------------------------------------------------------------------------------------------------------------------------------------------------------------------------------------------------------------------------------------------------ACAATCAATGAATCCGCATTCCACGATCGCTGCGGTGAGGATATCGCCCGCCTTCAGGATGCGCTTGAAGCGCAGGATACGCAGGGG---------------------------------------------------------------------CTGCTCGATATTGACGGG---CAGGATGGCATGCTGAGCGTGAAGCTT------------GAAGATGGT---AGAACT---------------TTTGTCATCAGCCGCCACACCGCTGCGCGTGAGTTATGGCTTTCCTCGCCGGTCAGT---------------------------GGTGGCCATCACTTCCGGCCTGTGGGAGAT------------------------------------------------------------------------------------------------------------------------------------------GGGTGGGTGCTTCCCAAT------------------------------------------GGCCAA---ACCTTTCCACGCCTCTTTCTGGATGAGCTGAACCACCTGACC---GGGCAGGCCTTCCATGCG------------------------------------------------------------------------
>1948416_Abacterium@DITS01000027.1_44
ATG------------------------------------------------------------------------------------------------------------------------------------------------------------------------------------------------------------------------------------------------------------------------------------------------------------------------------------------------------------------------------------------------------------------------------------------------------------------------------------------------------------------------------------------------------------------------------------------------------------------------------------------------------------------------------TTAGATGACGCCCATTATCACGCGATCGTTGCGGCAACACTGGTACATATCAGCGATCAGCTCGAGCAAGCCTATGATGATGGCGACCTCGAC------------------------------------------------------------GAGCTCGATTACGACGAA---GGCGCAGGCATCCTCAGCATCATCACC------------GCCTCGGGT---CGCACC---------------TTCATCATCAGCCGGCACGCACCCAGCAACCAGCTCTGGCTGGCCTCGCCCATCAGC---------------------------GGTGGTCTGCATTTCGAATACCATACCGAC------------------------------------------AAAGCC------------------------------------------------------------------------------------------TGCTGGTGCCTG---CCCGAT---------------------------------------GGTCGT---ACATTAAACCAAATCCTCGCTGTCGATTTAGAAAAAACCGCC---AAAATCCACGTTGTGCTC------------------------------------------------------------------------
>1948380_Abacterium@DDZS01000071.1_19
ATG------------------------------------------------------------------------------------------------------------------------------------------------------------------------------------------------------------------------------------------------------------------------------------------------------------------------------------------------------------------------------------------------------------------------------------------------------------------------------------------------------------------------------------------------------------------------------------------------------------------------------------------------------------------------------ACCGATGAATTTCATTTTCACGCCTATGCCAACGCAACGCTGCAACATATATTTGACCAGCTGGAACAAGCCTATGACGACGAATCGTTAGAA------------------------------------------------------------GACCTGGATTATGATGAA---GGCAGCGGGATTTTAAGCATTGTAACC------------CCGTCGGGC---CAAACC---------------TTTATCGTCAGCAAGCATGGGCCATCGCAACAATTATGGCTCCCATCGCCCATCAGC---------------------------GGTGGCTTGCATGCGGATTTCAATGAAAGT------------------------------------------GAACAA------------------------------------------------------------------------------------------GAATGGTTGCTG---CCCGAT---------------------------------------GGGCGC---GACCTGAAAGACGTGCTCGCGGAGGATTTAGTCACCACAGCC---GGCATACGGATACGATTA------------------------------------------------------------------------
>1948418_Abacterium@DITH01000026.1_10
---------------------------------------------------------------------------------------------------------------------------------------------------------------------------------------------------------------------------------------------------------------------------------------------------------------------------------------------------------------------------------------------------------------------------------------------------------------------------------------------------------------------------------------------------------------------------------------------------------------------------------------------------------------------------------ATGGACGATACAACCTACCATCGCCTTGCCGACCAAACCCTCGCCCACCTCGCCGACGCGCTGGAAGCCGCCTACGACGACGGCAAA------------------------------------------------------------------CTCGAGGATCTGGAACTG---GAAGGCTCCGTACTCACCATTATCACC------------GCGGCCGAG---CGTACG---------------CTCGTGGTCAGTAAACATGCGCCAAGCCAGCAGATCTGGCTGGCCTCGCGGCAAAGC---------------------------GGCGGCTTGCATTTCAGCGCGGGTGAAAAC---------------------------------------------GGT------------------------------------------------------------------------------------------GGCTGGCAGCTA---AGCGAT---------------------------------------GGCCGC---ACGCTGGATGCTGTCCTCGCCCATGAACTCGCCCATGAT------GGCATCGCGGTAACCTTA------------------------------------------------------------------------
>1948415_Abacterium@DIUV01000015.1_62
---------------------------------------------------------------------------------------------------------------------------------------------------------------------------------------------------------------------------------------------------------------------------------------------------------------------------------------------------------------------------------------------------------------------------------------------------------------------------------------------------------------------------------------------------------------------------------------------------------------------------------------------------------------------------------ATGGATGAGACTAATTTTCATAAAACTGCTGATGCCTATTTAGAATCCTTGTTCGACTTACTAGAAGAACAAGACGAAGCAGCT---------------------------------------------------------------------GAATTAGATATAACTTTT---GAAGGCAATGTTCTGGCTATTTTTATC------------AGCGAAACAGGAAAACAA---------------TTTTTATTAAGCAAACACAGCCCCAGCCAACAGCTCTGGCTTGCTTCTCCCATCAGC---------------------------GGCGGGTTACATTTTTCGCTCAATAAACAA------------------------------------------GAAAAT------------------------------------------------------------------------------------------GAGTGGGAATTA---AAAGAT---------------------------------------GGGCGT---ACATTGTTGGTAATTTTAGAAGAAGAAATAAATTTTCTTACG---CATGGCGGATTTGAGCTTTTACCAGAGAAA------------------------------------------------------------
>269484_Ecanis@AAZ68723.1
ATG---------------------------------------------------------------------------------------------------------------------------------------------------------------------------------------------------------------------------------------------------------------------------------------------------------------------------------------------------------------------------------------------------------------------------------------------------------------------------------------------------------------------------------------------------------------------------------------------------------------------------------------------------------------------TCACATTCTTTGTGTATATCTGATTTTCAGGCTTTATCTTATAACCTCTTAAATACTTTAACTGAAATGATAGACAGAGTAGATATTGATGGT---------------------------------------------------------------------GTGCTAGAGTGTGAAAAC---TGTGATGGAGTAGTGAAAATATCAGAT------------AGTAATGGT---AACTTA---------------TATATTATTAATAAACATGAACCTTCTATGCAAATTTGGGTTGCTTCTCCTATTAGT---------------------------GGATCTGTGAGATTTAGTTATGATAAATCC------------------------------------------TTGAGT------------------------------------------------------------------------------------------GCATGGATAAATGATAAAAGC---------------------------------------GAT------GAATTGTTTAACTTTCTAAGAGTTGAGATGAAGGTATTGTTT---GATATTGTGATA------------------------------------------------------------------------------
>302409_Eruminantium@CAI28162.1
ATG---------------------------------------------------------------------------------------------------------------------------------------------------------------------------------------------------------------------------------------------------------------------------------------------------------------------------------------------------------------------------------------------------------------------------------------------------------------------------------------------------------------------------------------------------------------------------------------------------------------------------------------------------------------------CCACATTTTTTGTGTGTGTCTGATTTTCAAAGCTTGTCTTATAATGTATTAGATACTTTAGTGAATATGATAGATGCTGCAGATTTAGATGGG---------------------------------------------------------------------GTATTGGAATGTGAAAAT---TGTAATGGGGTAGTTAGCATATCTGAT------------GGTAAAGGT---AATGTA---------------TATATTGTTAGCAAACATGAGCCTTCTTTGCAGATTTGGGTTGCTTCACCTATTAGT---------------------------GGATCTGTCCGTTTCAGTTATAATAAATCT------------------------------------------CTAAAT------------------------------------------------------------------------------------------ATTTGGGTTAATAATAACAAC---------------------------------------GAT------GAGCTATTTCACTTCTTAAAGTCTGAAATTAATATGTTATTT---AATGTTATGATA------------------------------------------------------------------------------
>1359163_CNlotoris@KJV69152.1
ATG---------------------------------------------------------------------------------------------------------------------------------------------------------------------------------------------------------------------------------------------------------------------------------------------------------------------------------------------------------------------------------------------------------------------------------------------------------------------------------------------------------------------------------------------------------------------------------------------------------------------------------------------------------------------GTAAAAAGTTTATCTATATCTCAGTTTCAAAATTTAGCGTGTGAAAGTTTGAATTCTTTATTATTTTTAATAGAAAATGCCGATTATAATAAT---------------------------------------------------------------------GTCTTAGAATGTGATAGT---TATGAAGGTTTGATAAAGATTGCTAGT---------------GAAAAA---AATGAA---------------TATGTAATTAGCAAGCATGATTTTTCCATGCAGATATGGGTATCATCACCTCTAAGC---------------------------GGATCGGTACGTTTTAGTTATGATAGTGAC------------------------------------------TTAAAA------------------------------------------------------------------------------------------ATTTGGTGCAATGAAGCT------------------------------------------GGTTGT---AATTTAGTTGAATTTATAAAAAAAGAAATGCATTTGTTGTTT---AATATAGTTATA------------------------------------------------------------------------------
>212042_Aphagocytophi@ABD43816.1| RT_shifts_1_contigs
------------------------------------------------------------------------------------------------------------------------------------------------------------------------------------------------------------------------------------------------------------------------------------------------------------------------------------------------------------------------------------------------------------------------------GGTTGCTTTGCTAGT---------------------------------------------------------------------------------------------------AGCAGTAAGGATTTTGCAATC------------------------------------------------------------------------------------AGGGCATTGTTAATGGTAGATAAAGGTTCGGGCGTTAGTTATCTAGATCTAGCTCGTGGGGCGTTGGATTCCTTGGTGTCGATGGTAGAGGAGAAAAGCTCGTCTGCGGGGTCT---------------------------------------------------------------TTGCTTTCTTGTGACAGT---AATGGGGATGTTGTTGAAATCTCTGAT---------------GGGGAT---TCGGAT---------------TATTTGATCAGCTGGCATGCGCAGACCCAGCAGATATGGGTGGCGTCACCGGTAAGT---------------------------GGGTCCGTGCGCTTTGTATATGATGCGGAT------------------------------------------CAAGGT------------------------------------------------------------------------------------------CTGTGGTGTGAACAAAGGAGT---------------------------------------GGACGT---GAGTTGTTCGCTTTCGTGAGGCAGGAGATTTGCGAGATTTTT------------------TGT------------------------------------------------------------------------
>234826_Amarginale@AAV86302.1| RT_shifts_1_contigs
---TGTTCCGTGATGAAA------------------------------------------------------------------------------------------------------------------------------------------------------------------------------------------------------------------------------------------------------------------------------------------------------------------------------------------------------------------------------------------------------------------------------------------------------------------------------------------------------------------------------------------------------------------------------------------------------------------------------------------------------------AGCAGTCCGACTTCTGATTTAAAAGTTGTGGCACGAGATGCTTTGGATTCTTTGCTGTCCATGATCGAGCAAGTTGATGTTGAGGGG---------------------------------------------------------------------CGCATCGAGTGTGACGTG---GGTGATGGAATAATCGAGGCTACGTGC---------------GATGGG---CTTGTA---------------TACCTGATAAGTTGGCATCAGCCCTCATCGCAAATATGGGTTGCATCTCCAATTAGC---------------------------GGATCGGTGCGTTTCTCTTACAACGCAGAT------------------------------------------GATGCA------------------------------------------------------------------------------------------TCGTGGCGTGATACGCAAAAT---------------------------------------GCGCGT---GAGCTGCTTTCCTTTGTTAAACAGGATATATGCGCCGCCTTT---GGCCCTCGAGAGCAA---------------------------------------------------------------------------
>436017_Olucimarinus@ABO94508.1
ATGCGCTTTCAACTTGCTGTCACGAAACTAGTT------------------------------------------------------------------------------------------------------------------------------------------------------------------------------------------CGTCGTGCACGTCGCCTGCAGCGCATTTCTCACGTACGAATCGATTCGCAACCGTTC------------------------------------------------------------------------------------------------------------------------------------------------------------ATCACGTTACAGTTGTCCTTTAAGGATGAGCGAGATCACGCT------------------------------------------------------CGCCCTCGTTCCATCAGC---------------------------------------------------------------------------------------CAGAACCGGTTCAGCACTTCAGAATCGAAGGAGTACGTCTTCAACGACGTCGCAAACTGTACTTTGCAGAATATTCTCGATAGTATTGAAGCTTTGATAGACAAGGAACGGCTG---------------------------------------------------------------GACATGGATATATCACTC---GAAACTGGCGTGTTGACTATCGATTGC------------GGAGAAAAC---GGGGTC---------------TTTGTGTTGAATAAGCAGACCCCGAATAGACAAATTTGGCTCGCCTCACCCGTCAGC---------------------------GGCCCTTTCAGATATAATTACACACCATCCGGT---------------------------------------------------------------------------------------------------------------------------------------GAATGGTTGAGCACACGAGAT---------------------------------------GACTAT---TCTCTACAAAGCCGTCTAAAATATGAGTTAGAGTCTATATAT---AAACTGGAGGTCAATTTC------------------------------------------------------------------------
>1314962_Psp.@KNH05401.1
ATG---------------------------------------------------------------------------------------------------------------------------CAACCTCTGTCACGTTTGATATATGGGTGCAACCGTCGAACTCTC---------------------------------------------------------------------------------------------------------------------------------------------------------------------------------------------------------------------------------------------------------------------------------------TTTAAAGCTAATCAGGCACTACTA------------------------------------------------------TCTCAGCGGTTTTGCTGTTATGTAATGTCAAAATCG---------------------------------------------------------------------CCAGAAGAGTACGGCATGGTTGGGTTCACAGACCTCAGCTATAATACAAGTGCAGATAAAACAATGGAATTTCTTTCAGATATATGCGATAGTTTAGCAGACAAATTTCCTTCTTGT------------------------------------------------------------TTTACCGAAATCAACAGC---AACGGCGGAGTTCTTGAGATTGATACC---------------TCCAGC---GGCAAA---------------TACGTTATAAACAAACAGGCTCCAAGCAAGCAATTATGGCTGTCCTCCCCCATCAGT---------------------------GGCCCACATCATTACGATATGTTCAAAAAT------------------------------------------GAAGAAAAG---------------------------------------------------------------------------TCTGCGGATACCCTGTGGAAATCTAAGAAGGAT---------------------------------------GACCAC---GATCTTTGTTCAAGGCTTGAAACTGAGTTTTCATCTCTTGTG---AAGAAACCAATCGTATTTGACAAC------------------------------------------------------------------
>59799_Adeanei@EPY38338.1
ATG------------------------------------------------------------------------------------------------------------------------------------------------------------------------------------------------------------------------------------------------------------------------------------------------------------------------------------------------------------------------------------------------------------------------------------------------------------------------------------------------------------------------------------------------------------------------------------------------------------------------------------------------------------------------GACGGCTTCACGGACACGCTCTACAATCACCAGGCGGACCTCTTCATTACGGCGGTGGAGGAAGGGCTGGGGGCGGTGGAGAGCGAGGCC---------------------------------------------------------------------CTCGAGGACGTGGACCTC---TCGGATGGGGTACTCACGGTGGAGGTGTGCCCGGCGGGGGGCAAGACC---ATGTAC---------------TTTGTCATCAACAAGCAGGCCCCGAGGCGGCAGCTGTGGCTCTCCTCGCCGGTGTCG---------------------------GGACCACACCACTACGACTTTCAGCAGGGA------------------------------------------------------------------------------------------------------------------------------------------CGGTGGGGGAGCGACCGTGAT---------------------------------------GGACAC---TTTCTGGAGGAGAAATTAGAGCAAGAGCTCACCGCCCTGCTA---GGGGTGCGGGTGGTCATCCAGCCGCAACAGGAGGAG------------------------------------------------------
>5693_Tcruzi@RNC58480.1
ATGAACGCCACCTCC---CTAAAG---------------------------------------------------------------------------------------------------------------------------------------------------------------------------------------------------------------------------------------------------------------------------------------------------------------------------------------------------------------------------------------------------------------------------ACGATTTGCAGATGTGGCACCACGACCCGAGTTGCGCTT------------------------------------------------------GCTGGAGTTAAGGGGCAAACT------------------------------------------------------------------------------------TACTCACGTTTAGGAATGGATGGATTTACAGACGTCACGTACAACACTGCGGCAGATTTGTTTTTGGAACACGTGGAAAATGTTCTGGAAAGCGTTGACAGCAGTGCC---------------------------------------------------------------------ATTGAGGAAGTGAATCTT---TTGAGTGGGGTCCTCTCTGTTGAGACG------------GTGTCGAGT---GGAACT---------------TTTGTGCTTAACAAGCAAGCGCCGAATGTGCAGCTGTGGCTCTCATCACCCGTCTCT---------------------------GGGCCGCACCACTACGACATGGTCCTGCCG------------------------------------------GCTGGAAAAGACAAGGTGGAG------------------------------------------------------------GGGGTGAATGATGTACAGTGGCTTGCTGACAGCGAT---------------------------------------GGACAC---TCCCTGAAGGAGAAGCTGGAGAGGGAGTTAACGGAGACGCTG---GGAGTGGAAGTGAAACTT------------------------------------------------------------------------
>75058_Bsaltans@CUF13011.1
ATGATTCTAAAGGGAGCC---------------------------------------------------------------------------------------------------------------------------------------------------CAACTGAAAAAAAACAGCAAAACAAAA------------------------CTTAACATTCTGTTTCGTGTCGCTTTTATTTCCAAGACTTTCACGCTG------------------------------------------------------------------------------------------------------------------------------------------------------------------------------------------ATGAGGCGCGCCCAACACACATTA------------------------------------------------------CCTCACTTGCTATTGAGCAGCAGCGCCGCCGTGCGGCTC---------------------------------------------------------------CACCAGTCCAAAGCAGGCATGGAGGGCTTCCACAACATTGCCTTCAACTCAGCAGCCGATGCATTGCTTGAAGAGATGGAGAGCGCCATAGAGGCTTGTGACTCTGATGTG---------------------------------------------------------------------GTGGAGGACATCAACTAT---TCCGATGGCGTGCTCAACATCGATACA---------------ACTAAA---GGTTCG---------------TTTGTGCTGAACAAACAAGCCCCCAACATTCAACTGTGGTTGTCGTCGCCCATTTCT---------------------------GGTCCTCACCACTACAACATGATCAACGAG------------------------------------------GAGGGGAGG------------------------------------------------------------------------------------GTTGTGTGGCGGTCTGATAAAGAT---------------------------------------CAGCAT---GACTTGGTTGAGAAGATGGAGAGGGAACTTAGCGAAGTGTTA---TCGGTGAAGGTTGCGATTTCTTCCCCGGCTGAA---------------------------------------------------------
>35688_Ppurpureum@KAA8499877.1
ATGGAGATCCGGCGTGCG---------------------------------------------------------------------------------------------------------------------------------------------------------------------------------------------------------------------------------------------------------------------------------------------------------------------------------------------------------------------------------------------------------------TGTGTAGCG---------CATGCGTTGCGCGTTTGGGTGCAACAGCGGCGCGGGTTG------------------------------------------------------GCTGTGGAGCAAGCGCCCACTCAGACGGTTCAGAAG---------------------------------------------------------------------GCGACCTTTCTGGATGAGAAATCCTGGGAGGAAGGTGCCTTTCGAAAAGTGGCCTCGCACACACTGGAAGAGTTGCTGGATGCGGTCGAGGAACCGGCAGAAGAATGTGTGGGCAGC------------------------------------------------------------GAGTTTGATGCTGAATTG---TCCGGTGATGTGCTCAACTTGCGGCTT------------GGCGCTGTGCGCGGGACG---------------TACGTCTTCAATCTACAGACACCAAACCGTCAGATATGGATGTCGTCACCAGTGAGC---------------------------GGCCCGTGGCGTTTCCATTACAATCCAGAG------------------------------------------CGGTGC------------------------------------------------------------------------------------------CAGTGGTATTCGACTCGAGAC---------------------------------------GGCCAA---TCACTTGGTGACAAGGTCGGTGCGGAACTACATCAACTCATT---GGAGTGCGCATTTCGTTTCCGAGC------------------------------------------------------------------
>1169540_Vbrassicaform@CEM04614.1
ATGCTGCGAAGGTGCGAG---------------------------------------------------------------------------------------------------------------------------------------------------------------------------------------------------------ATCTGCATGAGGAAACTTCCCTTTCTCGGGGCAGCCAAGGAATCCATCAGCATC------------------------------------------ACCGGCTTGGCCCATCGGCAGCATCTG---------------------------------------------------------------------------------------------CGGCTCCCAGAGGACTCAAGGCGCCCACGGCAGAGGCTT------------------------------------------------------GGCTCGCGTGCTTTTGCCAGTGCTGCT------------------------------------------------------------------------------GACGATGCGGCTGAGGAGGGCGGGTCTGAGGAGTTTTTCTACCACAAATATGCTGACAAAGCGCTGCAGTGCATCCATGACAAGATAGAGGCTGCCCAGCTCGACTCA---------------------------------------------------------------------GTGGAGGAGCTCGACTTG---CAGGAGGGCGTGTTGAACATCGACCTT------------GGCGAGCAC---GGCACT---------------TTCGTCATCAACAAGCACTTCGTCACCAGGCAGATCTGGTACTCCTCGCCAATCAGC---------------------------GGGGCGCATTACTTTGAGTTTGCATCAGAG---------------------------------------------------------------------------------------------------------------------------------------CCGCGGTGGAAATCCACGAGGCAC---------------------------------------GGCAAT---GATTTGTTTGGCTTCTTGTCGGGCGAGCTGCAGCAGGCGAGT---GGCGAGACGGCCGACCTGTTGCCATGTAGAGATAAGGTCAAG------------------------------------------------
>159749_Toceanica@EJK49502.1
ATG---------------------------------------------------------------------------------------------------------------------------------------------------------------------------------------------------------------------------------AACCGCCTGACGGCAATAAGCAGTGTC------------------------------------------------------------------------------------------------------------------------------------------------------------------------------------ACGAAATGCAACACAAGTGATGGAACGAGGACCGCGGCA------------------------------------------------------TGCCGGCGACACATTGGCATTTGCGCTGGTCGTCCCTCTTTTGTGCGGACTTGCGCCTTCGAACGG------------------------------------CGCAGCTCTATACAAGTGCGGTCGTTTCAAAACGTTGGCCAGTACCACAGGGTTGCAGACGAAACGCTAGAATCCATTCAGGATGCGGTCGAAGAGTACTTAGAGGACAACTTCGATGCCGATGCTGAC---------------------------------------------GGCGAAATGCCAGAGGTCAACTAT---GCCGATGGAGTGCTGACAATCTCACTC------------CCTCCTCGC---GGGACG---------------TGGGTGTTGAACAAGCAAACTCCGAACGAACAAATATGGTGGAGCTCTCCAGTCTCG---------------------------GGTCCACGGAGATACGAGTATATCGAAAGC------------------------------------------ATGAAT------------------------------------------------------------------------------------------AGATGGGTTTACAGTCGTGCAATCGAAGCGAAAAGCGGTGACGACTCCACATTCGATGTGGTTGAT---ACCCTGGGAGGCATACTCAACAAGGAGCTGGAGGGGCTTTTC---GGAAAATGTGTCGATGGTCTCAAAGCG---------------------------------------------------------------
>478820_Bsp.@OAO12148.1
ATGCAGGCGGTGGCA------------------------------------------------------------------------------------------------------------------------------------------------------------------------------------------------------------------------------------------------------------------------------------------------------------------------------------------------------------------------------------------------------------------------------------CGATTGGTTCGTCCTCTGACGTGTTCTCTCTCAAACATG------------------------------------------------------ACGATGCGGTTGGGTTCC---------------------------------------------------------------------------------------CAGCGATTCTTTGGCGCTTTCGCTGGATCCGACCTCGAGTACAACCAGCTGGTGGACAAGGAGCTGAACGCCATTGAAGATGCGCTGGACGGCATAGACGACGACGTGGAC------------------------------------------------------------------GCGCTCGACTACAATACA---TCGAATGGCGTGCTGACGATCAATCTC------------GGCGCAAAG---GGCTCG---------------TTTGTGATTAACAAGCAGCAGCCTAAGAAGCAGATCTGGTGGTCCTCGCCGATCAGT---------------------------GGACCGAAGCGTTTTGAATACAACCCCGAT------------------------------------------GACAAG------------------------------------------------------------------------------------------AAATGGTACGAGGCCGCGGTGATCGACGACGTGAAG---------AACTGCCGACAGGTGCAGGAC---GACATCAACGGTCTCCTGACGAAGGAGATGAAGTCGCTGGTG---GGCGTTGATCTCAAATTC------------------------------------------------------------------------
>227321_Anidulans@CBF85954.1
ATG---------------------------------------------------------------------------------------------------------------------------------------------CTCACCAGCCGCGCAGCCCGCGCCCTTCTCTCTTCCTTCCCGTCCACT---------------------------TTCGGGCTTCGCAGACTCGCAATAGCAGCTTCCGCCGCT---------------------------------------------------------------------------------------------------------------------------------------------------------------------------------TCGACCTTCCGTTTCCCAAACTCAACAAAGCTCGTTGCC------------------------------------------------------AAATATCAACACCGCAACGGCTTTCATTCGACCCCGCAAATTCAAAAAGGCATCACCCCAGGCTCT------CCTGACCCACCGGCACCGCAGCCAGAGTCCTCCGTGCGCGTCTCGGAACCGTCGCCGTTATCGAACCACCAATATCACGAGTACTCGGACCATTATCTGCATGTCGTACAAGCTAAAATTGAGGAAATGGAGGAAGACAGGTCG------------------------------------------------------------------GATCTTGAAACTGACCTT---AGCGCCGGTATCCTCCATATCAATGTC------------GCCAACGTT---GGAACA---------------TACGTCTTAAACAAACAACCCCCCATCAAGCAATTGTGGCTAAGTTCTCCGGTCTCC---------------------------GGACCAAGGCAGTACGACTGGGTTGTGGAGGGAGATCAGATGCACGAGAAGCAGGAAACAAGACCATTCACAAACGGG------------------------------------------------------------------------------------------CAGTGGGTGTGTTTGAGGGAT---------------------------------------AATTCG---AACCTGACGGAACTGCTGAACAAGGAGTTGGGATTGAATTTG---CCGAGAGATGTTTACAGCGAGGTTGACGAG------------------------------------------------------------
>73501_Cmilitaris@ATY66203.1
ATGTCTCGAACCAGCCTC------------------------------------------------------------------------------------------------------------------------GTCTACGTATCAAGGCTCGCCTCACGAGCTCTTAGTAGGGCCGCTACGCCCCGT---------------------------GCCGCCCTGTGCCGTCTCCCGGTTCTCTCT---------------------------------------------------------------------------------------------------------------------------------------------------------------------------------------------------------CACAGCGCAGCGTCCGCCGCGGCG------------------------------------------------------CCCCAGCGGTGCTTGTCCTCGTCTGCGCCGCTCCGCAAA---------GGCATCATGCCCGACACGGCGTCGCCGGCCAAGGAGCCGCTGCCGTCGTCGCCC---GAGCTGACCTACGGCGCCATCGAACTCTCCGAATCTGAATATCACGACATTGCCGACGAGTTCCTCGAGGGCGTCCTCACACAGTTTGAGGCGCTCCAAGACACGCGGGAA------------------------------------------------------------------GACATTGACATTGAGTTC---TCCGCTGGCGTCATGACCATTACACAC------------ACGGACAAG---GGCACG---------------TACGTCATCAACAAACAGCCCCCCAACAAGCAAATATGGCTGTCGTCGCCCCTCTCC---------------------------GGACCGAAGCGCTACGACTGGTGCGTCGTCGGCGAGGGTCAGGCCGACAAGGCGGGC---------ACCGGCCAGGGT------------------------------------------------------------------------------------------GGCTGGATCTACGGCCGCGAC---------------------------------------GGTAGC---AGCCTCAATGCGCTCATCCTCGACGAGCTGGGCGTGGACGTG---TCGACGCCGGCGGCGAGC------------------------------------------------------------------------
>237631_Umaydis@KIS67328.1
ATG------------------------------------------------------------------------------------------------------------------------------AAGCTTCCGATGATGCTGCGCACCACGACACAGCGCGGTCTGCGCACTACAGCCACAATCCGA---------------------------ACGATTTCAACGAGGTCGGCCTTGACAGCGACGATCCGCAAAAACGTGTCG---------------------------------------------------------------------------------------------------------------------------------------------------GCTCTCCCGACCAAAATCATTGTGACAAGAGCATTCTCACAACGCACACCCATGGTC------------------------------------------------------TCCAGCCGCTGGTTCAGTATGTCTCAGAAAATGGCGCAG---------------------------------------------------------------CCAACTGCCAAATACACAGCCTCTCCGCTCACGGACAGCCAATATCACAAACTCTCCAATAACGTGCTCGACTCGCTACAAGAGACGTTTGAGACACTGCTGGAAGAAGCAGACGTAGAAGCGCTCGAAGAGGAAGCTCGAGCCAAGCAGCAGAGTGCAACTCGAGCGGCACCTGCTTCGGAATGGGACATCGAATGC---GCTTCTGGTGTGATGAACCTGAGATGC------------GGAGCTCAC---GGCACC---------------TGGGTCATCAATAAGCAGCCGCCCAACAAACAGATTTGGCTGTCAAGTCCGAAGAGC---------------------------GGACCCAAGCGATTCGATTTCGATGCAGAC------------------------------------------AGCAAC------------------------------------------------------------------------------------------ACTTGGTTCTGTCTCAAGGAG---------------------------------GGCGAGACATCA---ACGCTTGACCAACTTTTACAGGACGAGCTCTCGCTAGTCTTT---GGCACCGAAGTACAGGTGTTGCTTGAGGACGAA---------------------------------------------------------
>45351_Nvectensis@XP_001628257.2
ATGTCAGTCTGTGTTCGGATATTCTTC---------------------------------------------------------------------------------------------------------------------------------CGAAATAGAGCTCTTTTTCGGGGTGCTCTTGGTATTTTACGGCAT------------------------------------------------------------------------------------------------------------------------------------------------------------------------------------------------------------------------------------------------------------------------------------------------------------------------------------TATTCTTTGAAGTGCATAGGCAGCAGTGATCATTTAAAGAGCAAT---------------------------CGTATATACACTCCCAGATTTTTGGGTCAGTTGTTTTTCAAGCATGGCATAACAAGTTTTCAGAGTGAAATAGCATTCCATAAAGTAACAGATGACACTCTAGATGGTTTGTCTGAATTCTTTGATGATTTCTGTGACAAATACCAATTGCCA---------------------------------------------------AGACCAGATGAATATGATGTACAGTTT---GGAGAGGGGGTTTTTACTGTTAAATTT------------GGGGGCGAAATTGGTACC---------------TATGTGGTAAATAAACAGACTCCTAACAGACAGATCTGGCTGTCATCTCCTAACAGT---------------------------GGTCCAAAAAGGTATGATTTCGTGGATGGA------------------------------------------------------------------------------------------------------------------------------------------ATCTGGGTGTACCACCACACA---------------------------------------AATGAG---TCCTTGCATTGCTTGTTATCCCGCGAGATGTCACAAATAACC---GAGAAAGAGGTCAACATGAGGACTTTACCA------------------------TTTGGCAAGGAATGGAAGGAA---------GAAAGT
>6087_Hvulgaris@XP_002162155.1
ATGTCAAAAAAGCTTTTAGATCTT---------------------------------------------------------------------------------------------------------GATATTTTTACGCTATTAAACTCTTTAAAATTCCAGAAGCTTGGAAAAAATAACAATGGCTTA---------------------TTTAATTCGTTCAGACTTAAAACACCAGTGGTTGTATCCCAAAAGCTTGCT---------------------------------------------------------------------------------------------------------------------------------------------------------------------------TTTACACACCGATTCTATCATAAAACAGCAGATGGTTTA------------------------------------------------------TGTTCGTTATGGTTTGAGAAAACTTTGAAAACAATTTGT---------------------------------------------------------------GTTCGCTATTTTACACAAGAAAGTTTCTTGTCATTAAATGATTATAACACTGTTGTTGAGAAAACTCTTGAAGACCTGCATGATCATTTTGATATTTTAGCAGATCAGGGTTATTTTAGC---------------------------------------------------------AAAGATTACGACTCAACATTA---ACAGATGGTGTGTTAACTATAAAGTTA------------GCAGATAAC---AGGATA---------------TATGTTATAAATAAACAAACGCCAAATCGTCAACTTTGGTTATCATCTCCGGAAAGC---------------------------GGACCTAAGCGGTACGATTTTGTGGATAAC------------------------------------------------------------------------------------------------------------------------------------------TCTTGGGTATATTCCCACGAC------------------------------------CCTACTGAC---ACTATGCACGAATTTCTTTCAAAAGAACTACAAACGTTATTT---AAAAAGGAAATTCAACTTTCACATTTATCG------------------------TATGCAAAACGAAAT---------------------
>1895707_Abacterium@OJV46454.1
ATGATTGTTGAGCAAGGAATC---------------------------------------------------------------------------------------------------------------------------------------------------------------------------------------------------------------------------------------------------------------------------------------------------------------------------------------------------------------------------------------------------------------------------------------------------------------------------------------------------------------------------------------------------------------------------------------------------------------------------------------------------------CTAACGAGCGATGGGCAGTTTGAATCCTACATTGACTATTTTTTCCAAAGAATTGTGGAGCATCTGGAAGATACCTATGGTTCATGC---------------------------------------------------------------------ATTGAAGATATTATCTCA---GCCCCAGGGATTGTTGAGATCATCGTA------------AACAAACGG---TCAAAA---------------ATTGTTATAAACCAACATATTCCAATGAAACAAATTTGGTATGCATCTCCTCTTTCT---------------------------GGCGCCTCACACTTTAAGGCGAGCGAGGGA------------------------------------------------------------------------------------------------------------------------------------------GAATGGGTATCCACACAAGAT------------------------------------CATGACAAA---AAGTTTATCAACTTGCTGCAAGAAGAGTTATCAGTTTTATTA---AATCAAAGTGTTAAGGTCCCTAATGTTTCG------------------------------------------------------------
>505711_Agodoyi@KAF0852367.1
ATGAATCGGACTTTGGCG------------------------------------------------------------------------------------------------------------------------CGGCTTGCACTTGCGGCGGCCCGTCGCCGTCTGATCACGACCGCGACGACGACG---------------------------GCGACGACGACGAGGAGCAGCAGCAGCAGCAAGAGCCGACCATGG---------------------------------------------------------------------------------------------------------------------------------------------------------------------------------------AGCAGTCGCGGTGGTTGCTTCACAGTC------------------------------------------------------GGTGTTCGATACGTGTCGACGACTGCA------------------------------------------------------------------------------GCAAGTGGTGGTGTGTATGCGTTTCCGACGGAAGAGGCGTATAATGAGGCGGCGGTGCGGCAGATCAATACGCTGTATTCGCGGCTTGATGGGCTTGTGCAGGAGACGGATGGCATG------------------------------------------------------GAAAAGAAGCTCAATGTGGACTAT---GATGCGGGCGTCTTGTCTATGGATGTG------------ACGGGTGTC---GGCGGA---------------TACGTCATCAACAAACATGCGGCTACGCGGCGCATTTGGTGGTCATCGCCGCTGTCA---------------------------GGGCCGAAGCAGTTCGACTACGATCCGCGC------------------------------------------AGTAAG------------------------------------------------------------------------------------------GACTGGGTTGACTCTCGAGAC---------------------------------------CCGTCGGTCTTCCTCCTCCCGCTCCTCAAACACGAAATCAACCTCCTTCTC---GGCATCGACATTGACTTTTCCAATTCGTCG------------------------------------------------------------
>1082868_Hcurviuscula@PPE05327.1| RT_shifts_1_contigs
------------------------------------------------------------------------------------------------------------------------------------------------------------------------------------------------------------------------------------------------------------------------------------------------------------------------------------------------------------------------------------------------------------------------------------------------------------------------------------------------------------------------------------------------------------------------------------------------------------------------------------------------------------------------------------------TACACATTTTTAGAGTCTGCGCAAGCCCTTTTAAATGAACTTTTCTTTCGTCTTCATGACTTCGAAGAAATACTT---------------------------------------------------------------------CATTGGGATATCAATGAA---AGAGAGGGCGTTATGGAAGTGCGTATT------------CCGGGAGTACCTTCGGTG---------------TATTTGATTCATCGACATGATGCGTTGCAGCAAATTTGGCTTTCTTCTCCTCTTTCT---------------------------GGAGGATGGCATTTTAGTTTTGATGGTCAG------------------------------------------CGCAAT------------------------------------------------------------------------------------------GGATGGTACGATACGAGGAGA---------------------------------------GATCAG---CCGTTATTTTCCATGCTTTTTTTAGAATTGAAGCCTTATATT---CCTAAGTCTTTATGGGGAAAA---------------------------------------------------------------TGGGAA
>1321371_Hundulata@ETZ04776.1
---------------------------------------------------------------------------------------------------------------------------------------------------------------------------------------------------------------------------------------------------------------------------------------------------------------------------------------------------------------------------------------------------------------------------------------------------------------------------------------------------------------------------------------------------------------------------------------------------------------------------------------------------------------------------------------------ATGTTTGCGGAATTTGCTCAAATACTTTTAGATGAAATTTTTTCTCGTATTCACGCTTTTGAGTCTATTCTT---------------------------------------------------------------------TCTTGGGATATTAACGAA---AGAAGTGGAGTTTTGGAAGTTAAGATT------------CCAGCTGTTCCTTCGGTA---------------TACCTCATCCATCAGCATAATACTTTAGAACAAATCTGGCTATCGTCCCCTCTTTCT---------------------------GGAGGATGGCATTTTACTTTTGACGCTTCT------------------------------------------AGCAAT------------------------------------------------------------------------------------------ACATGGTACGATACAAGAAAA---------------------------------------AAGTAT---CCGTTTTTTCTTATGCTTTTTTCAGAATTCAAACCGCATATC---CCTAAATCATTGTGGATAGATTCATTACTTAAAGAACACAAAGTTTCG---GTC------------------------------------
>1399147_Hobtusa@ETZ07422.1
---------------------------------------------------------------------------------------------------------------------------------------------------------------------------------------------------------------------------------------------------------------------------------------------------------------------------------------------------------------------------------------------------------------------------------------------------------------------------------------------------------------------------------------------------------------------------------------------------------------------------------------------------------------------------------------------ATGTTTAGAGAATCTGCTAAACTTCTTTTAGATACATTGTTTGATCGCGTTTATGATCTAGAGAGTTTTTTA---------------------------------------------------------------------AATTGGGACATCAATGAA---AGAGAAGAGGCTTTAGAAATCAAGATA------------CCCGAAATTTCTTCTGTT---------------TATTTGATTCATCAACACAATGCTTTAGAGCAAATATGGCTTTCTTCTCCAATTTCA---------------------------GGAGGATGGCATTTCGTTTTTAAT---CCC------------------------------------------AAGCAT------------------------------------------------------------------------------------------GGATGGATAGATACAAGGGGA---------------------------------------AAACGT---CCATTTTTTTTAATGCTTTTTTCAGAATTCAAACCTTATATT---CCAGAATTTTTGTGGAAGTCATCTTGGCTTGAAGAAAAAAGTGCG---------------------------------------------
>1895705_Abacterium@OJU73105.1
ATG------------------------------------------------------------------------------------------------------------------------------------------------------------------------------------------------------------------------------------------------------------------------------------------------------------------------------------------------------------------------------------------------------------------------------------------------------------------------------------------------------------------------------------------------------------------------------------------------------------------------------------------------------------------------------TCTTTAATGAGTGATTTTTCCTTCTTCGTTCAAAAAAGCCTAGATGCATTATTTTCTGGTCTTTTGCCCTTAGAAGATCAG------------------------------------------------------------------------GGGGTTGAGTTAGAAGAG---TCCTCTATGGGGCTGAAGATTATTCTG------------CCTGATCAG---AAAATT---------------TATGTTATACACGGTCACTTAGATTTGCAGCAATTGTGGGTTTCTTCTCCGTTGTCC---------------------------GGAGGCTGGCACTTCGTGCTAGATCCTATC------------------------------------------TTAGGA------------------------------------------------------------------------------------------CAGTGGAAAGATACACGCGGT---------------------------------------CACCAG---ACCTTAGAAGAGTTTTTTTTGAAGGAGTTCCATAAATTTGAG------------------CTTCCTTCTTTTTTAGTGAGGATTTTA------------------------------------------------
>5763_Nfowleri@KAF0977616.1
ATGCTCAATCATCGGCTCTTTTCTGCTCTTTCTTTGAACGTGGTGAAATACAGC------------------------------------AAGAATCAT---------------------------CATCATGTACAGAATTGTATATTTTCATCTTCCTCTCGCTCATTATTAAGAGATCGGAATCAT---------------------------------------GAACAATTTCCTTTTTATTTTTCTCAT---------------------------------------------------------------------------------------------------------------------------------------------------------------------------------------CATTGTCGGAATTTCCATTCCTCCATTACTCTTTCC------------------------------------------------------TCAGAAAAATCTGGTGATGGAATGGTTGAC---------------------------------------------------------------------------CATACTTCACTCGGAGATTTTCCATTTACTCAAACTCAATATTTAAAAGCAATCAATCGATCCGTGGAATACATCACTGAAGTTTTGGATGAATTCTATGAAAATGAAACAGATTATTTG------------------------------------------GAAGAGAAGGGTATTGATATGGAAGTTGAAGGAGGACATGATGGTGTGGTGAATATTAAAATT------------ACAACGAGA---AAGTCAAATGGACCTTTGATTTTTGTGATTTCAAGACAAACACCAGCGAGAGAATTGTGGCTTTCGAGTGCATTAAGC---------------------------GGTCCTTGGCACTTCAAATACGATCATGTG------------------------------------------GCTGAT------------------------------------------------------------------------------------------GATTGGATTTGTACGAGAGAA---------------------------------------GGCTTTCCTAAATTTTGGGTGAGATTACAAAAGGAATTATCTCAAGTTTTG---GAGAAAGAAATTAAATTTGAAAAGTCAAAT------------------------------------------------------------
>797122_Kbialata@GCA64528.1
------------------------------------------------------------------------------------------------------------------------------------------------------------------------------------------------------------------------------------------------------------------------------------------------------------------------------------------------------------------------------------------------------------------------------------------------------------------------------------------------------------------------------------------------------------------------------------------------------------------------------------------------------------------------------------------------------------------------------------------------------------------------------------------------------------------------------------------------------------------GGTGGTGTTCTCACTGTTGGCATT---------------GAAGAT---AAGACG---------------TGGATTGTGAACAGGCAGGTGCCCGTTGCTGAGATGTGGCTTGCGTCCCCCCTCTCC---------------------------GGCCCCTCCCACTGCACCGTGGACTCCACC------------------------------------------TTCAACCCC---------------------------------------------------------------------------------------CACTCCCCCTCCACCTCAGACACCCCACCCCACTTC---------GAGTGCGGCACAGAGGGAGAG---AGTCTGAGTGGCATACTCAGAAGGGAGATCGAGACGGTGCTGAGGCGCCACGGGGTGGAGGAATCGGTACCAGAC---------------------------------------------------CTGCTGGGA
>5874_Tannulata@CAI75484.1
ATGATGATTGGCAAACTACGTTTCTTT---------------------------------------------------------------------------------------------------------------------------------------------------------------------------------------------------------------------------------------------------------------------------------------------------------------------------------------------------------------------------------------------------------------------------------------------------------------------------------------------------------------------------------------------------------------------------------------------------------------------------------------------------GGGACTAATTTATTCAAATTCAACAAACTTGCTTCAAATCAATTACAAACCATTTACGAAAAATTGGAATATCTGGACGAA---------------------------------------------------------------------------ATTGATAACCTGGAGTTT---GACGGTTCAATCTTGAACATCCAGTTT------------CATAACAAT---AAGTTT---------------ATTCTAATAAACAAACACGAGCCGTCTCAAAAATTATGGTACTCTTCCTTTTCAGGTTCGATATTTGCTAATCACTATGATTTAGGCCTAGACTACTTTCAATATCAAGATGAT------------------------------------------------------------------------------------------------------------------------------------------AAGTGGATATCCACTCGATCA---------------------------------------GGTATT---------------------TACCATGAATATACCCAATTTTCA---------------------------------------------------------------------------------------------
>222891_Nsennetsu@ABD46160.1| RT_shifts_1_contigs
---------------------------------------------------------------------------------------------------------------------------------------------------------------------------------------------------------------------------------------------------------------------------------------------------------------------------------------------------------------------------------------------------------------------------------------------------------------------------------------------------------------------------------------------GCGGGAAATCGCTTGAGAAAGCAGCGCATGAAGCGCTGGTGTTACATA---------------------------------------------TGGCCGAGAGGCTTTCCATGGATCTTTCTCCACGCAATGAACAGTGAAATTCATTTTGCCAAACTTTCCGCAGTTGTTTTTGATGAAATAGTGGCGCTTGCTGGACGGTCTCCCCTT---------------------------------------------------------------------------TGTGATGAATATGATTGC---AACGAGGGGGTAGTTGAGTTGTTTCTT---------------CGCCAG---GGTGCG---------------TTCTTGATTGTTGGGAAGGCAGATCTTGGTGAGATATGGGTATCCAGCTTAGCTATA---------------------------GGGGCTGAGCGCTTTTATCTAGATGATGGA---------------------------------------------------------------------------------------------------------------------------------------AAGCGCTTTGTCAAT---AAAAGT---------------------------------------GGGGAA---GAGATAGTTAGCTGGATTAAGAAAATTCTTCAACTT---------------------------------------------------------------------------------------------------
>1286528_Nhelminthoeca@AHX11331.1| RT_shifts_1_contigs
---------------------------------------------------------------------------------------------------------------------------------------------------------------------------------------------------------------------------------------------------------------------------------------------------------------------------------------------------------------------------------------------------------------------------------------------------------------------------------------------------------------------------------------------------------------------------------------------------------------------------------------------------------------------------------------ACCACCTCTTTTGATGAGCTCTCTGCTGGGGTTTTCGAAGAAGTTGTCACGCTCGTCGAAGGATGTAATTCC---------------------------------------------------------------------------TGTATTGATTATGAGTGC---CTTGCTAGTAGTGTGGAGATTCTCACA---------------AAAAAG---GGCGTG---------------CTCCTGATAAATAAAAAACTCGATCTCATGGAATTATGGATTTCAAATACTGTTATC---------------------------GGGTCCATGCGTTTTTCAATGGATCAGGAT------------------------------------------AGAGGT------------------------------------------------------------------------------------------TGTTTCATTAAC---AAGGAC---------------------------------------GGCGAA---GAAATCTTCGCCTGGGTGAATAACTTTCTCTCAAGCGAAGGG---------------------------------------------------------------------------------------------
>46433_Rfilosa@ETO35926.1
ATGAGCCATCAAATCATTTTG------------------------------------------------------------------------------------------------------------------------------------------------------------------------------------------------------------------------------------------------------------------------------------------------------------------------------------------------------------------------------------------------------------TGGGTC---GGGTCAATAAAATTGGGAAAAAAGTTTACAAGAGGGGAGTATTTAATG------------------------------------------------------GATCACAAA---------------------------------------------------------------------------------------------GTATCCAGACCAATAAAAGACGAAAAAATGACAAATGAAGAATTCAAAAAGATGTCACGTGCATTGTTGGACCACATATACGAAGGGATCAAGAATTTGCCAGAAGTAAATGGTTCAGAAAATGTATCCATTGAA---------TACTATCGAAATAATACTAAGACAGATAAAAATGAGGATTCACATGTTGTGAAA---GATGAAAAGATTATGAATATAAATGTC------------ACAGAAATT---GGCAGT---------------TATCAAATTATTATAAATGATACAAAAAAAGAAATTCACATGTTCAGTCCCATTAGC---------------------------TTCACTCACCACTACATTTGGGATGAGTCA------------------------------------------CTTGAG------------------------------------------------------------------------------------------CAATGGCGAAGTAAACTTGAT---------------------------------------GGGCAC---TATCTCCTTGAATTACTTGCAAGAGAATTAAACGATCATTGC---CAAGGATTTATCAATTGG------------------------------------------------------------------------
>1890364_Pfungivorum@PRP73902.1
ATACAGAATACAAAGATC---------------------------------------------------------------------------------------------------------------------------------------------------------------------------------------------------------------------------------------------------------------------------------------------------------------------------------------------------------------------------------------------------------------------GGAGGCAAGAAATGTGATCTGAATGAGGAATCTGAGAATCTCAAAGGACTG------------------------------------------------------TTTGAGAGAGAACTAACAACGTACAACAACAAGAAACAATGT---------------------------------------------------------ATG------------------------AAAATGAATAATAAGAGATATGAGGAAAGGTTACAAGAATTGCTAGAAGAGAAAGAGAAAGAGTATGAAGCAGAAGTCAAA---------------------------------------------------------------------------AGAGTACAAGTAGAATGT---ACCAGTAAGACAATGTCTTTGGAGCTG------CAGCTGGAAGAGATG---------CAG------------AAAATAATAGAGCAAAGAGAC---------------------------------------------------------------------------------------------------------------------------------------------------------------------------------------------------------------------------------------AAGTTTATTACTAAACAGATG------------------------------------------------ATAGTAATCAGAGCATATAAAGAAAAGTTGAAGCAC---------------------------------------------------------------------------------------------------
