# Supplementary material for: Components of iron–Sulfur cluster assembly machineries are robust phylogenetic markers to trace the origin of mitochondria and plastids
Source: PLoS Biol. 2023 Nov 8;21(11):e3002374. doi: 10.1371/journal.pbio.3002374 (PMC10631705; doi:10.1371/journal.pbio.3002374)
Supplement: S1 Data — (ZIP) [file pbio.3002374.s017.zip › S1 Data/Concatenations/ISC/ISC_Alpha_Euka_nucleic/alignments/IscA_Alpha_Euka.nuc.fasta]

>12312345_Abacterium@PPR17973.1
---------------------------------------------------------------------------------------------------------------------------------------------------------------------------------------------------------------------------------------------------------------------------------------------------------------------------------------------------------------------------------------------------------------------------------------------------------------------------------------------------------------------------------------ATG---------------------------------------------------------------------------------------------------------------------------------------------------------------------------------------------------------------------------------------------------------------------------------------------------------------------------------------------------------------------------------------------------------------------------------------------------------------------------------------------------------------------------------------------------------------------------------------------------------------------------------------------------------------------------------------------------------------------------------------------------------------------------------------------------------------------------------------------------------------------------------------------------------------------------------------------------------------------------------------------------------------------------------------------------------------------------------------------------------------------------------------------------------------------------------------------------------------------------------------GCACTGATACAAATTTCAGAAACAGCACAAAGTCAAATGGCGTCCATGCTTTATAAA---------------CGT---------------------GGT---------------------------------------ACGCCTGAC------TCTTTCATTCGCTTAGGTATTAAAACAGCA---GGCTGTAGTGGCCTTGCTTATAAACTTGAATATGCC---------GAC---------------------------------AAT---AAA------------GAC---------------------------------------------------------CTGGGC------------GATGAA---GAAATA------------------------------------------------------------------------------------------------------AACTTT---------------GAAACT------GTGAAAGTTTTAATTGATGCAAAGTCACTCATTTACCTTGTAGGCACAGAAGTGGACTATGAAGAA---GACGACTTG---CGACAAGGTTTTGTCTTTAATAAC---------------------------------------------------------------------------CCAAACAAA------------AAAGGTGAGTGTGGTTGTGGTGAATCATTCACT---------------------------------------------------------------------------------------------------------------------------------------------------------------------------------------------------------------------------------------------------------------------------------------------------------------------------------------------------------------------------------------------------------
>12312346_Abacterium@PPR09404.1
---------------------------------------------------------------------------------------------------------------------------------------------------------------------------------------------------------------------------------------------------------------------------------------------------------------------------------------------------------------------------------------------------------------------------------------------------------------------------------------------------------------------------------------ATG---------------------------------------------------------------------------------------------------------------------------------------------------------------------------------------------------------------------------------------------------------------------------------------------------------------------------------------------------------------------------------------------------------------------------------------------------------------------------------------------------------------------------------------------------------------------------------------------------------------------------------------------------------------------------------------------------------------------------------------------------------------------------------------------------------------------------------------------------------------------------------------------------------------------------------------------------------------------------------------------------------------------------------------------------------------------------------------------------------------------------------------------------------------------------------------------------------------------------------------CAAGTACTTAGCCTAACACCAGTAGCAAAGGAAAAAATGAGAGGCTTACTATCAGCA---------------CAA---------------------GCT---------------------------------------GGTAAGTAT------AGCTATATCAGAATTGGCACAAGAACAAAA---GGTTGTGCCGGTGTTTCTTATAAAATTGAATTTGCT---------GAT---------------------------------ATG---GTA------------GAA---------------------------------------------------------ATGGGC------------GATGAG---CATCTT------------------------------------------------------------------------------------------------------AATATT---------------GATGGA------TTAGATATCGTAATTGACAATAAATCATTACTTTATCTAATCGGTCTTGTTATTGACTTTAAAGAA---ACAGACCTA---GAAAGTGGTTTTGTTTTCGAAAAT---------------------------------------------------------------------------CCAAATAAA------------AAGGGAGAGTGTGGTTGCGGAGAGTCATTCTTCGTA------------------------------------------------------------------------------------------------------------------------------------------------------------------------------------------------------------------------------------------------------------------------------------------------------------------------------------------------------------------------------------------------------
>4787_Pinfestans@KAF4143340.1
---------------------------------------------------------------------------------------------------------------------------------------------------------------------------------------------------------------------------------------------------------------------------------------------------------------------------------------------------------------------------------------------------------------------------------------------------------------------------------------------------------------------------------------ATGACGCCGTTT------------------------------------------------------------------TTCCGCTCCGTGTCTCGACCCAGGGCCGCCCACGCGTCGCGC------------------------------------------------------------------------------------------------------------------------------------------------------------------------------------------------------------------------------------------------------------------------------------------------------------------------------------------------------------------------------------------------------------------------------------------------------------------------------------------------------------------------------------------------------------------------------------------------------------------------------------------------------------CTTTTGTCTACCGTGGCGGAACATGCGACGCCT---CCCACA---------------------------------------------------------------------CGT---CGA------------------------------------------------------------------------------------------------------------CGC------------------------------------------------------------------------------------------------------------------------------------------------------------------------------------------CTGCGCGAG---CTGCCA---CCACCGCTGAACCTGACGGACGCTGCTGCGGAACGCATAAAGGAGCTACTGGCGAAC---------------AAA---------------------------------------------------------------CCAGACGCA------ATTGGGATCCGACTAGGTGTCAAAACACGT---GGATGTAATGGGTTATCATACACGATGAACTACGCA---------GAT---------------------------------AAA---AAG------------GAG---------------------------------------------------------AAGATG------------GAGGAG---GAAGTG------------------------------------------------------------------------------------------------------AGCAAG---------------AATGGT------GTTCGCGTCTTTGTTGAACCCAAGGCTCTTTTTCACGTGGTCGGCACCACCATGGACTTCCAGGTA---ACCCCGGTC---TCGTCCGAATTCGTTTTCGAGAAC---------------------------------------------------------------------------CCGAATGCC------------AAGGGAAGCTGCGGCTGTGGTGAAAGCTTCAACGTC------------------------------------------------------------------------------------------------------------------------------------------------------------------------------------------------------------------------------------------------------------------------------------------------------------------------------------------------------------------------------------------------------
>1460289_Csp.@KOO33655.1
------------------------------------------------------------------------------------------------------------------------------------------------------------------------------------------------------------------------------------------------------------------------------------------------------------------------------------------------------------------------------------------------------------------------------------------------------------------------------------------------------------------------------------------------------------------------------------------------------------------------------------------------------------------------------------------------------------------------------------------------------------------------------------------------------------------------------------------------------------------------------------------------------------------------------------------------------------------------------------------------------------------------------------------------------------------------------------------------------------------------------------------------------------------------------------------------------------------------------------------------------------------------------------------------------------------------------------------------------------------------------------------------------------------------------------------------------------------------------------------------------------------------------------------------------------------------------------------------------------------------------------------------------------------------------------------------------------------------------------------------------------------------------------ATGTGGCAGATCTTGTCGTCGGACGGCCAAGAGGTCCTAGAGCTGCTGCGAAAG---------------CGC---------------------CAG---------------------------------GAGCAGGAGGATGTC------ATCGCTGTGCGATTGGGTATCAAGACTCGT---GGGTGCAATGGGCTCTCGTACACCATGAACTACGCC---------ACA---------------------------------TCA---AAG------------GCT---------------------------------------------------------AAGTTT------------GAGGAG---GAGGTG------------------------------------------------------------------------------------------------------GAGCAG---------------CATGGG------GCACGTGTGTTTGTGGAGCCCAAAGCGCTCATGCACGTGATCGGAACGACCATGGACTACGTGGAC---GACGAGCTG---TCGGCCGAGTTCGTCTTCCACAAT---------------------------------------------------------------------------CCAAATGCG------------GAGGCCTCGTGCGGCTGCGGCGAGTCCTTCACGGTC---------------------------------------------------------------------------------------------------------------------------------------------------------------------------------------------------------------------AGCACAAAGCCTGGA---GAGGCCGCC------------AACATGGCATCCGGCACGCAGTCGCCT------------------------------------------------------------------------------------------------------------ACA
>505711_Agodoyi@KAF0852301.1
---------------------------------------------------------------------------------------------------------------------------------------------------------------------------------------------------------------------------------------------------------------------------------------------------------------------------------------------------------------------------------------------------------------------------------------------------------------------------------------------------------------------------------------ATG---------------------------------------------------------------------------------------AGT------------------------------------------------------------------------------------------------------------------------------------------------------------------------------------------------------------------------------------------------------------------------------------------------------------------------------------------------------------------------------------------------------------------------------------------------------------------------------------------------------------------------------------------------------------------------------------------------------------------------------------------------------------------------------------------------------------------------------------------------------------------------------------------------------TCT---CGG------------------------------------------------------------------------------------------------------------TTG------------------------------------------------------------------------------------------------------------------------------------------------------------------------------------------CAGCGTTCG---CTCGGT---CAAATGATGAAAATCACGGATGCAGCATCAGGCCGACTGAAAGACCTTATATCGTCT---------------CGG---------------------CATGAC------------------------------------CCGTCGATT------CTTGGAATTCGTATTGGCGTCAAACGGCGA---GGTTGCAACGGTCTCTCCTACACGATGGACTACGCC---------AAG---------------------------------GAC---AAA------------CAA---------------------------------------------------------AAATTT------------GAAAAT---GCCATT------------------------------------------------------------------------------------------------------GATGCC---------------TCTGGT------GTTACTGTTCTTGTCGACCCCAAGAGCGAAATGTACTTGATTGGAATGGAAATCGATTATCAAGAG---AATGACCTG---GCCGCAGAGTTTGTTTTCAAGAAT---------------------------------------------------------------------------CCCAATGCA------------AAAGGAACGTGTGGATGCGGCGAGTCGTTTCATGTC---------------------------------------------------------------------------------------------------------------------------------------------------------------------------------------------------------------------CAGGAAACGAAAACG------------------------------------------------------------------------------------------------------------------------------------------------------------------
>3218_Ppatens@PNR35438.1
---------------------------------------------------------------------------------------------------------------------------------------------------------------------------------------------------------------------------------------------------------------------------------------------------------------------------------------------------------------------------------------------------------------------------------------------------------------------------------------------------------------------------------------ATG---------------------------------------------------------------------------------------------CACGCGGTAGCAGCGGCAGCT---------------------------------------------------------------------------------------------------------------------------------------------------------------------------------------------------------------------------------------------------------------------------------------------------------------------------------------------------------------------------------------------------------------------------------------------------------------------------------------------------------------------------------------------------------------------------------------------------------------------------------------------------------------------------------------GTGAAGGCG---GGTGCG---------------------------------------------------------------------AAC---TCA------------------------------------------------------------------------------------------------------------TCA------------------------------------------------------------------------------------------------------------------------------------------------------------------------------------------TCGGCAGTG---CGACGC---CAAGCGCTGTCGCTCACAGAGGCCGCGGCCAACAGGATTCGAAAGCTGCTGGACCAT---------------AGG---------------------CAGAAG---------------------------------------------------GAGTATTTACGCTTGGGCGTCAAAGTGCGC---GGTTGTAATGGACTTACGTACACGCTTAATTACGCA---------GAT---------------------------------GAT---AAG------------GGC---------------------------------------------------------AAGTTT------------GACGAG---GTTGTA------------------------------------------------------------------------------------------------------GAAGAT---------------AAAGGC------GTGAAAGTGTTGATAGACCCGCGAGCACTTATGCACGTTGTTGGCACCAAAATGGATTATGTCGAA---GAACGACTG---AAGTCTGAATTTGTTTTTATCAAC---------------------------------------------------------------------------CCTAACTCC------------AAAGGTCAATGTGGCTGCGGGGAATCTTTCACAACT------------------------------------------------------------------------------------------------------------------------------------------------------------------------------------------------------------------------------------------------------------------------------------------------------------------------------------------------------------------------------------------------------
>3197_Mpolymorpha@PTQ33421.1
---------------------------------------------------------------------------------------------------------------------------------------------------------------------------------------------------------------------------------------------------------------------------------------------------------------------------------------------------------------------------------------------------------------------------------------------------------------------------------------------------------------------------------------ATG------------------------------------------------------------------------------------------------------CTTTGTGCGGCA---------------------------------------------------------------------------------------------------------------------------------------------------------------------------------------------------------------------------------------------------------------------------------------------------------------------------------------------------------------------------------------------------------------------------------------------------------------------------------------------------------------------------------------------------------------------------------------------------------------------------------------------------------------------------------------GCCAGGACA---GGAAGG---------------------------------------------------------------------AGT---GCA------------------------------------------------------------------------------------------------------------TCC------------------------------------------------------------------------------------------------------------------------------------------------------------------------------------------TCTGCGGCC---AGGCGG---CAGGCTCTGTCGCTCACCGAAGCTGCTGCCGATAGAATCCGGAAGCTCTTGCAGTTG---------------AGG---------------------CAGAAA---------------------------------------------------GAGTATTTGAGATTGGGTGTTAAAGTTCGC---GGCTGCAATGGACTCACGTACACGCTTAATTATGCT---------GAT---------------------------------GAC---AAA------------GGC---------------------------------------------------------AAGTTC------------GACGAG---ATCGTG------------------------------------------------------------------------------------------------------GAAGAG---------------AAGGGA------GTCAAGGTGTTGATTGACCCTCGGGCCCTGATGCACGTTATCGGAACAAAGATGGACTATATAGAA---GATCGTCTC---AAATCAGAATTTGTTTTCATCAAC---------------------------------------------------------------------------CCTAACTCC------------AAAGGGCAGTGTGGCTGTGGAGAGTCTTTTACGACA------------------------------------------------------------------------------------------------------------------------------------------------------------------------------------------------------------------------------------------------------------------------------------------------------------------------------------------------------------------------------------------------------
>39947_Osativa@KAF2947922.1
---------------------------------------------------------------------------------------------------------------------------------------------------------------------------------------------------------------------------------------------------------------------------------------------------------------------------------------------------------------------------------------------------------------------------------------------------------------------------------------------------------------------------------------ATG------------------------------------------------------------------------------------TCTTCCTCCGCCGCCTTGGCCTTGGCCTTG---------------------------------------------------------------------------------------------------------------------------------------------------------------------------------------------------------------------------------------------------------------------------------------------------------------------------------------------------------------------------------------------------------------------------------------------------------------------------------------------------------------------------------------------------------------------------------------------------------------------------------------------------------------------------------------AGGAGGGCC---ACCTCC---------------------------------------------------------------------TCC---GCG------------------------------------------------------------------------------------------------------------CAC------------------------------------------------------------------------------------------------------------------------------------------------------------------------------------------AAGCAGAAG---CAGAAG---CAGGCCCTCGCCCTAACGGATGCCGCCGCCTCTCGAATACGCCAACTCCTCAGCCTC---------------CGC---------------------CACAGA---------------------------------------------------CCCTACCTGCGCCTTGGCGTCAAAGCACGC---GGCTGCAATGGCCTCTCTTACACCCTCAACTACGCT---------GAT---------------------------------GAA---AAA------------GGC---------------------------------------------------------AAGTTT------------GATGAG---GTTGTT------------------------------------------------------------------------------------------------------GAAGAT---------------AAAGGA------GTTAAAGTACTAATCGATCCCAAGGCTCTGATGCATGTCATCGGCACCAAGATGGATTATGTTGAT---GACCCGCTA---AGGTCTGAATTTGTGTTCATCAAT---------------------------------------------------------------------------CCAAATTCC------------AAAGGGGAGTGCGGCTGTGGTGAATCTTTCATGACT---------------------------------------------------------------------------------------------------------------------------------------------------------------------------------------------------------------------ACAAGCAGCAAGGGA---TCTACATCT------------------------------------------------------------------------------------------------------------------------------------------------------
>3702_Athaliana@AEC09224.1
---------------------------------------------------------------------------------------------------------------------------------------------------------------------------------------------------------------------------------------------------------------------------------------------------------------------------------------------------------------------------------------------------------------------------------------------------------------------------------------------------------------------------------------ATG------------------------------------------------------------------------------------------------------------------------------------------------------------------------------------------------------------------------------------------------------------------------------------------------------------------------------------------------------------------------------------------------------------------------------------------------------------------------------------------------------------------------------------------------------------------------------------------------------------------------------------------------------------------------------------------------------------------------------------------------------------------------------------------------------------------------------------------------------------------------------------------------------------------------------------------------------------------------------------------------------------------------------------------------------------------------------------------------------------------------------------------------------------------------------------------------------------------------------AGAAAG---CAAGTATTAGCATTGAGTGACACGGCGGCTGCGAGGATTCGCCAACTTCTGCAGCAT---------------CAG---------------------CAAAAA---------------------------------------------------CCTTTCCTCCGCCTTGCTGTTGAAGCCAAA---GGATGCAATGGCCTATCTTACGTCCTCAATTACGCC---------CAG---------------------------------GAG---AAA------------GGG---------------------------------------------------------AAGTTT------------GATGAG---GTGGTC------------------------------------------------------------------------------------------------------GAGGAG---------------AAAGGT------GTAAAGATCCTTGTGGATCCAAAGGCGGTGATGCATGTGATTGGGACAGAGATGGATTTCGTGGAC---GATAAGCTT---AGGTCTGAGTTTGTGTTCGTCAAT---------------------------------------------------------------------------CCAAACGCG------------ACA---AAGTGTGGATGTGGTGAGTCATTCACGACA---------------------------------------------------------------------------------------------------------------------------------------------------------------------------------------------------------------------ACA------------------------------------------------------------------------------------------------------------------------------------------------------------------------------
>3075_Aprotothecoid@RMZ52988.1
---------------------------------------------------------------------------------------------------------------------------------------------------------------------------------------------------------------------------------------------------------------------------------------------------------------------------------------------------------------------------------------------------------------------------------------------------------------------------------------------------------------------------------------ATG---------------------------------------------------------------------------------------GTTCACCGCGCGCTGGTCCTGTTGGGC---------------------------------------------------------------------------------------------------------------------------------------------------------------------------------------------------------------------------------------------------------------------------------------------------------------------------------------------------------------------------------------------------------------------------------------------------------------------------------------------------------------------------------------------------------------------------------------------------------------------------------------------------------------------------------------GAAGCGGTG---CAGCGC---------------------------------------------------------------------TCC---TCG------------------------------------------------------------------------------------------------------------CGG------------------------------------------------------------------------------------------------------------------------------------------------------------------------------------------CTGAGGCCA---CGTCGG---GCTGCCCTCGAGCTCACGGACTCAGCCGCGACCCGCATCAAGCAGCTGCTTGAGCAA---------------AGA---------------------CACAAG---------------------------------------------------GAGTTCATTAAGCTGGGAGTGAAGACGCGG---GGATGCAATGGGATGGCGTATACTCTGAACTATGCC---------GAC---------------------------------TCC---AAG------------GCG---------------------------------------------------------AAATTC------------GACGAG---CTGGTG------------------------------------------------------------------------------------------------------GAGGACCCC------------CGTGGC------GTCAAGGTGCTCATTGACCCAGCTGCCCTCCTCCATGTCCTGGGCACGAAAATGGACTATGTAGAG---GACCGATTA---CGGTCCGAATTTGTGTTTGTCAAC---------------------------------------------------------------------------CCCAATGCC------------AAGGGGACATGCGGGTGTGGCGAATCATTCACCACA---------------------------------------------------------------------------------------------------------------------------------------------------------------------------------------------------------------------GACGTCAAGTCTGCC------------------------------------------------------------------------------------------------------------------------------------------------------------ACGGGC
>436017_Olucimarinus@ABO97681.1
------------------------------------------------------------------------------------------------------------------------------------------------------------------------------------------------------------------------------------------------------------------------------------------------------------------------------------------------------------------------------------------------------------------------------------------------------------------------------------------------------------------------------------------------------------------------------------------------------------------------------------------------------------------------------------------------------------------------------------------------------------------------------------------------------------------------------------------------------------------------------------------------------------------------------------------------------------------------------------------------------------------------------------------------------------------------------------------------------------------------------------------------------------------------------------------------------------------------------------------------------------------------------------------------------------------------------------------------------------------------------------------------------------------------------------------------------------------------------------------------------------------------------------------------------------------------------------------------------------------------------------------------------------------------------------------------------------------------------------------------------------------------AAGCGA---CAGGCGATGGAGGTCACGCCCGAGGCGTCGCGAAGGATCAAGGCGCTGTTGGACGCG---------------AGG---------------------CAGAAG---------------------------------------------------GAGTACTTGAAGATTGGGGTGAAGACGCGG---GGGTGCAACGGGATGACGTACACGATGAATTACGCG---------GACGAGAGC---------------------------GAA---CGG------------AAG---------------------------------------------------------AAGTTT------------GATGAA---CTCGTG---------------------------------------------------------------------------------------------------ACGACGGAG---------------GATGGG------GTGAAAATAATCGTCGAGCCGAACGCGCTGATGAGCATCATCGGGACGAAGATGGATTACGTGAGC---GATCGATTG---AGGAGCGAATTCGTGTTTGAGAAT---------------------------------------------------------------------------CCAAACAGC------------AAGGCGCAGTGCGGGTGTGGGGAATCGTTCACG---------------------------------------------------------------------------------------------------------------------------------------------------------------------------------------------------------------------------------------------------------------------------------------------------------------------------------------------------------------------------------------------------------
>1764295_Cprimus@QDZ17983.1
---------------------------------------------------------------------------------------------------------------------------------------------------------------------------------------------------------------------------------------------------------------------------------------------------------------------------------------------------------------------------------------------------------------------------------------------------------------------------------------------------------------------------------------ATG---------------------------------------------------------------------------------------GCGCACAGGGCTGGGTTTGTGCTGGGGAAGGAAGCCTGGAGGGAGGCGCTCGGGGGGTGGAGGAACAAGCTGAAG------------------------------------------------------------------------------CCGCAGAGGTGTTGGAATCATGTGAGGACGGGGTCCACCACGACGGGAGGT------------------TGGCAGAGGACGGAAGAGGCGACGGACGAGAGGGAGGGGAAGGGGTCGACGACGACGACGACGACGACGACGTGGAGGAAGGAG------------GGGAGGGGAGGGGGAGGGGGACTCCGCGGTGCGGTGGAGGACCCAGCACCGTCGTCGTCGTTCACGCGCACGGTTGGGGAGGAGGAGAAA---------CTGAGAGCG------------------------GAAGATGCGGCGACGCGGGGC---------------------------------------------AGGGCCACCGGTGGTGGGCAAGCCTCCGCCTCCTCGGCCCCGGGGTCGCCCGAGGAGAGCGCGACG---------------------------------------------------------------------GGG------GGCGGGCCTGCGACGACGACGAAGAAGAAGAAGAAGAAG---AAGCGG---------------------------------------------------------------------ATG---ACG------------------------------------------------------------------------------------------------------------AGC------------------------------------------------------------------------------------------------------------------------------------------------------------------------------------------AGACTGCGG---TCCATT---GCGCCCATAACCCTGACGGAGAGGGCGGCGGAAAGGATACGTGAGCTTTTGGGGAAG---------------AGG---------------------GAAAAA---------------------------------------------------CAGTACCTCAGGCTCGGGGTGCGCTCCAGG---GGCTGCAACGGGCTGAGCTACACGCTCAACTACGCG---------GAC---------------------------------GAG---GTC------------GGC---------------------------------------------------------AAGTTC------------GACGAG---CTTATC------------------------------------------------------------------------------------------------------GAGCAG---------------TTCGGC------GTTCAAGTTGTCGTGGACGGGAAGGCGATTATGCACGTCGTGGGCACGAAGATGGACTACCAGGAA---GACCGGCTC---AAGTCGGAGTTCGTGTTCATAAAC---------------------------------------------------------------------------CCAAACTCC------------AAAGGAGCCTGCGGTTGTGGAGAGAGCTTCACGACT------------------------------------------------------------------------------------------------------------------------------------------------------------------------------------------------------------------------------------------------------------------------------------------------------------------------------------------------------------------------------------------------------
>3055_Creinhardtii@PNW79103.1
---------------------------------------------------------------------------------------------------------------------------------------------------------------------------------------------------------------------------------------------------------------------------------------------------------------------------------------------------------------------------------------------------------------------------------------------------------------------------------------------------------------------------------------ATG---------------------------------------------------------------------------------------AAATCGACGCTTGGTCTCTTAGCGGAG---------------------------------------------------------------------------------------------------------------------------------------------------------------------------------------------------------------------------------------------------------------------------------------------------------------------------------------------------------------------------------------------------------------------------------------------------------------------------------------------------------------------------------------------------------------------------------------------------------------------------------------------------------------------------------------GCATTGAAG---GAAACT---------------------------------------------------------------------GCA---CGC------------------------------------------------------------------------------------------------------------AGC------------------------------------------------------------------------------------------------------------------------------------------------------------------------------------------CCGCGAATG---CGGAAA---GCGGCGGTGGAGCTTACGGAAGCAGCAGCAGGTCGAATAAAAGAACTGCTGAACAAG---------------CGA---------------------CACAAG---------------------------------------------------GAATACTTAAAGCTTGGGGTAAAAACGCGA---GGTTGCAGTGGCATGAGCTACACGCTCAACTATGCA---------GAC---------------------------------AAC---AAG------------GGC---------------------------------------------------------AAGTTC------------GATGAG---GTGGTT------------------------------------------------------------------------------------------------------GAGGAC---------------AAGGGG------GTGCGCATCATCATCGAACCGCAGGCGCTCATGCACGTGCTGGGCACCAAGATGGATTACGTGAAG---GACGACCTC---CGG---------------------------------------------------------------------------------------------------------------------------------------------------------------------------------------------------------------------------------------------------------------------------------------------------------------------------------------------------------------------------------------------------------------------------------------------------------------------------------------------------------------------------------------------------------------
>1890364_Pfungivorum@PRP78947.1
---------------------------------------------------------------------------------------------------------------------------------------------------------------------------------------------------------------------------------------------------------------------------------------------------------------------------------------------------------------------------------------------------------------------------------------------------------------------------------------------------------------------------------------ATG---------------------------------------------------------------------------------------TCAGCAGCTGGACGTGTTATCACTGGC------------------------------------------------------------------------------------------------------------------------------------------------------------------------------------------------------------------------------------------------------------------------------------------------------------------------------------------------------------------------------------------------------------------------------------------------------------------------------------------------------------------------------------------------------------------------------------------------------------------------------------------------------------------------------------TCACGGGCGCTG------------------------------------------------------------------------------TCG---AGC------------------------------------------------------------------------------------------------------------AGG------------------------------------------------------------------------------------------------------------------------------------------------------------------------------------------TTCGCCAAT---AGAAAG---GCCGCCGTCGCTTTGTCGCCCTCTGCTGGAGCCCGACTTAAAGAACTGCTGGCAAAG---------------AAA---------------------------------------------------------------CCAGATAGC------ATGGGGATACGATTGGGAGTTAAGAGGAGA---GGATGCAGCGGACTCTCATACACGCTAGACTACGCA---------CGC---------------------------------GAG---AAG------------AAA---------------------------------------------------------CCAGCA------------GATGAG---ATCGTC------------------------------------------------------------------------------------------------------GAAGAA---------------CATGGT------ATCAAGATATTCATAGACCCTTCGGCTTTAATGACGGTAGTTGGGACGGAGATGGACTATGTAGAA---GATCACTTG---AAATCAGAATTCGTGTTTGTCAAT---------------------------------------------------------------------------CCAAATGCA------------AAGGGGTCATGTGGCTGCGGAGAATCATTCAACACA------------------------------------------------------------------------------------------------------------------------------------------------------------------------------------------------------------------------------------------------------------------------------------------------------------------------------------------------------------------------------------------------------
>73501_Cmilitaris@ATY61304.1
---------------------------------------ATGAACGCCCACGTCTTCCTCGGTCGTGTCGCCGCCGCCCGCCACGCCACCTCCCGCCTGGCCATCCGA------------------------------------------------------------CAATTCTCAACGTCGAGGTTCGCGTGCGCCGCCTACCACTCCTACTCC------------------CTGCCCACGCCGCGC---------------TCCTCCGCCGACGCCCGCCCCGACGAGCTCGTCGAAACCTCTATTGCCTAC---CCCGAGGCCCTGCCCAGGGTCCACGAGACGCGGCCGCCGCCATCCTCGCCTGCGTCGCCCACACCCGCCGTCGCG------------------------------CCATCACAACCACCG---------------GCACAAGCCGCCGCCGCGCCGGCATCATCACCATCG---------------------------CCGATG---------------------------------------------------------------------------------------GCGCAGCAGCAACCTGTAACTGCTGCT------------------------------------------------------------------------------------------------------------------------------------------------------------------------------------------------------------------------------------------------------------------------------------------------------------------------------------------------------------------------------------------------------------------------------------------------------------------------------------------------------------------------------------------------------------------------------------------------------------------------------------------------------GCGTCCGCTCTCGAGAAGCAGCCACAAAAGGCCAAGCCCACG---AGGCCG---------------------------------------------------------------------CGA---TCG------------------------------------------------------------------------------------------------------------AAG------------------------------------------------------------------------------------------------------------------------------------------------------------------------------------------CTGCGGCCG---CGCAAA---GCGGCCATGAAGCTGACGCCCGCCGCCGTCGAGCAGCTGCGTAACCTGCTGGACCAG---------------------------------------------------------------------------------CCCGAGCCC------AAGCTCATCAAGGTCGGCGTGCGCAACCGC---GGCTGTAGCGGACTGGCGTACCACTTGGAATTCGTC---------GAC---------------------------------AAG---CCC------------GGC---------------------------------------------------------GCCTTT------------GACGAA---ACGGTC------------------------------------------------------------------------------------------------------GAGCAG---------------GACGGC------GTCAGGGTCCTTATTGACAGCAAGGCGCTTTTTAGCATCATTGGCAGCGAGATGGACTGGGCAGAG---GACAAGCTG---AGCCAGCGATTTGTTTTCAGAAAC---------------------------------------------------------------------------CCAAACATC------------AAGGAAGAATGTGGCTGTGGCGAGTCTTTTATGGTA------------------------------------------------------------------------------------------------------------------------------------------------------------------------------------------------------------------------------------------------------------------------------------------------------------------------------------------------------------------------------------------------------
>6087_Hvulgaris@XP_002155514.1
---------------------------------------------------------------------------------------------------------------------------------------------------------------------------------------------------------------------------------------------------------------------------------------------------------------------------------------------------------------------------------------------------------------------------------------------------------------------------------------------------------------------------------------ATG---------------------------------------------------------------------------------------GCCTTGAAGTCAGCAGCGACAGCCACT------------------------------------------------------------------------------------------------------------------------------------------------------------------------------------------------------------------------------------------------------------------------------------------------------------------------------------------------------------------------------------------------------------------------------------------------------------------------------------------------------------------------------------------------------------------------------------------------------------------------------------------------------------------------------------GTTCGAGCAGTA------AAA---------------------------------------------------------------------CCT---GGA------------------------------------------------------------------------------------------------------------AGT------------------------------------------------------------------------------------------------------------------------------------------------------------------------------------------TTTAAATCC---CGAAAA---GCAGCTATAACACTGACAAGTTCAGCAGTACAAAGAGTTAAAGAATTATTAAAGGAA---------------AAA---------------------------------------------------------------CCATCTTCT------GTAGGACTACGTATAGGTGTCAGGGAAAGA---GGGTGCAACGGCTTGTCTTATACGTTAGAATATGCT---------ACG---------------------------------GAG---AAA------------AAT---------------------------------------------------------AAGTTC------------GATGAA---GTTGTG------------------------------------------------------------------------------------------------------AAACAG---------------GATGAT------GTGCAAATAATGATAGATTCAAAAGCTCTTATGTCTCTTATTGGAACAGAGATGGACTATTCTCAA---AATTTATTG---GCAAGCGAGTTTGTTTTTAACAAC---------------------------------------------------------------------------CCAAATATA------------AAAGGGACGTGTGGATGCGGAGAAAGCTTTCATATA------------------------------------------------------------------------------------------------------------------------------------------------------------------------------------------------------------------------------------------------------------------------------------------------------------------------------------------------------------------------------------------------------
>45264_Amillepora@XP_029213306.1
---------------------------------------ATGCAA------------------------------------------------------------------------------------------------------------------------------------------------------------------------------------------------------------------------------------------------------------------------------------------------------------------------------------------------------------------------------------------------------------------------------------------------------------------------GAAAACATCACAGCAAATATG---------------------------------------------------------------------------------------GCGGCTAGGTTAGCTGTAGGAGCGACA------------------------------------------------------------------------------------------------------------------------------------------------------------------------------------------------------------------------------------------------------------------------------------------------------------------------------------------------------------------------------------------------------------------------------------------------------------------------------------------------------------------------------------------------------------------------------------------------------------------------------------------------------------------------------------GTTAGAGCTGTC---AGTAAA---------------------------------------------------------------------CCG---AGA------------------------------------------------------------------------------------------------------------AAA------------------------------------------------------------------------------------------------------------------------------------------------------------------------------------------TTTGCAGCT---AGACGA---GCAGCAATAACTCTGACACCAGCTGCGGTGGAAAAACTTAAATCCTTGCTCAAATCT---------------GAG---------------------------------------------------------------GTCGAAAAT------ACCGCGTTAAGGATTGGTGTCAAACAAAAA---GGCTGTAATGGACTGTCATACACGTTGGATTATGCA---------ATT---------------------------------GAA---AAG------------GGC---------------------------------------------------------AAATTT------------GACGAA---GAGGTG------------------------------------------------------------------------------------------------------TACCAA---------------GACGGA------GTAAAAATATGGATTGATTTCAAGGCTCAGTTGTCATTATTAGGAACAGAAATGGACTATATAGAA---CACAAATTG---GCAAGCGAATTTATCTTCAATAAC---------------------------------------------------------------------------CCCAACATA------------AAAGGAACTTGTGGATGTGGGGAAAGTTTCCATTTA------------------------------------------------------------------------------------------------------------------------------------------------------------------------------------------------------------------------------------------------------------------------------------------------------------------------------------------------------------------------------------------------------
>45351_Nvectensis@XP_001627048.1
---------------------------------------------------------------------------------------------------------------------------------------------------------------------------------------------------------------------------------------------------------------------------------------------------------------------------------------------------------------------------------------------------------------------------------------------------------------------------------------------------------------------------------------ATG---------------------------------------------------------------------------------------GCGGCGAGAACGGTAGTAGGAACTGCT------------------------------------------------------------------------------------------------------------------------------------------------------------------------------------------------------------------------------------------------------------------------------------------------------------------------------------------------------------------------------------------------------------------------------------------------------------------------------------------------------------------------------------------------------------------------------------------------------------------------------------------------------------------------------------ATTCGAGCTGTC---AGTAGA---------------------------------------------------------------------CAG---CGC------------------------------------------------------------------------------------------------------------AAA------------------------------------------------------------------------------------------------------------------------------------------------------------------------------------------TTTGCGGCA---AGGAAA---GCCGCTCTCACGTTGACACCTAGCGCAGTAAACAAAGTCAAGACTCTTTTATCAAGC---------------CAA---------------------------------------------------------------CCAGATGCT------ATTGCTCTCAAAGTTGGGGTGAGGCAACGA---GGCTGTAATGGGCTGTCATACACATTAGAGTTTGCC---------ACA---------------------------------GAG---AAG------------GGG---------------------------------------------------------AAGTTT------------GATGAA---TTGGTC------------------------------------------------------------------------------------------------------ACACAA---------------GATGGT------GTGAAGGTATTAATAGATTCCAAGGCACAACTATCATTACTGGGAACCGAAATGGACTTTGTTGAG---GACAAACTC---TCCAGTGAATTTGTATTTAATAAC---------------------------------------------------------------------------CCTAATATC------------AAGGGCACCTGTGGGTGCGGCGAAAGCTTCAACATT------------------------------------------------------------------------------------------------------------------------------------------------------------------------------------------------------------------------------------------------------------------------------------------------------------------------------------------------------------------------------------------------------
>9606_Hsapiens@NP_112202.2
---------------------------------------------------------------------------------------------------------------------------------------------------------------------------------------------------------------------------------------------------------------------------------------------------------------------------------------------------------------------------------------------------------------------------------------------------------------------------------------------------------------------------------------ATG---------------------------------------------------------------------------------------TCGGCTTCC---TTAGTCCGGGCAACT------------------------------------------------------------------------------------------------------------------------------------------------------------------------------------------------------------------------------------------------------------------------------------------------------------------------------------------------------------------------------------------------------------------------------------------------------------------------------------------------------------------------------------------------------------------------------------------------------------------------------------------------------------------------------------GTCCGGGCTGTG------AGC---------------------------------------------------------------------AAG---AGG------------------------------------------------------------------------------------------------------------AAG------------------------------------------------------------------------------------------------------------------------------------------------------------------------------------------CTGCAGCCC---ACCCGG---GCAGCCCTCACCCTGACACCTTCAGCAGTAAACAAGATAAAACAACTTCTTAAAGAT---------------AAG---------------------------------------------------------------CCTGAGCAT------GTAGGTGTAAAAGTTGGTGTCCGAACCAGG---GGCTGTAATGGCCTTTCTTATACTCTAGAATATACA---------AAG---------------------------------ACA---AAA------------GGA---------------------------------------------------------GATTCT------------GATGAA---GAAGTT------------------------------------------------------------------------------------------------------ATTCAA---------------GATGGA------GTCAGAGTATTCATCGAAAAGAAAGCACAGCTAACACTTTTAGGAACAGAAATGGACTATGTTGAA---GACAAATTA---TCCAGTGAGTTTGTGTTCAATAAC---------------------------------------------------------------------------CCAAACATC------------AAAGGGACTTGTGGCTGTGGAGAAAGCTTTAATATT------------------------------------------------------------------------------------------------------------------------------------------------------------------------------------------------------------------------------------------------------------------------------------------------------------------------------------------------------------------------------------------------------
>7240_Dsimulans@KMZ09914.1
---------------------------------------------------------------------------------------------------------------------------------------------------------------------------------------------------------------------------------------------------------------------------------------------------------------------------------------------------------------------------------------------------------------------------------------------------------------------------------------------------------------------------------------ATG---------------------------------------------------------------------------------------GCGACACGTGTGGTGGCAACGGCGACA------------------------------------------------------------------------------------------------------------------------------------------------------------------------------------------------------------------------------------------------------------------------------------------------------------------------------------------------------------------------------------------------------------------------------------------------------------------------------------------------------------------------------------------------------------------------------------------------------------------------------------------------------------------------------------GTGCGGGCGGTC------AAG---------------------------------------------------------------------GGC---CGC------------------------------------------------------------------------------------------------------------AAG------------------------------------------------------------------------------------------------------------------------------------------------------------------------------------------TTAATCCCG---ACGCGG---GCCGCTCTGACTCTGACACCCGCGGCGGTGCTGCGCATCAAGACGCTTCTGCAGGAC---------------AAG---------------------------------------------------------------CCGGACATG------GTTGGCCTAAAGGTGGGCGTACGGCAGCGA---GGATGCAATGGTCTGTCCTACACGTTGGACTATGCC---------AGC---------------------------------CAA---AAA------------GAC---------------------------------------------------------AAGTTG------------GATGAG---GAGGTG------------------------------------------------------------------------------------------------------GTCCAG---------------GATGGC------GTCAAGGTTTTCATCGACAAGAAAGCGCAGTTGTCGCTGCTGGGCACCGAGATGGACTTTGTGGAA---TCGAAGCTG---TCCAGCGAGTTCGTGTTTAACAAT---------------------------------------------------------------------------CCGAACATT------------AAGGGCACATGCGGCTGCGGCGAATCGTTCAGCATG------------------------------------------------------------------------------------------------------------------------------------------------------------------------------------------------------------------------------------------------------------------------------------------------------------------------------------------------------------------------------------------------------
>29159_Cgigas@XP_011431875.1
---------------------------------------------------------------------------------------------------------------------------------------------------------------------------------------------------------------------------------------------------------------------------------------------------------------------------------------------------------------------------------------------------------------------------------------------------------------------------------------------------------------------------------------ATG---------------------------------------------------------------------------------------GCGTCAAGA------GTCGTCGGTACA------------------------------------------------------------------------------------------------------------------------------------------------------------------------------------------------------------------------------------------------------------------------------------------------------------------------------------------------------------------------------------------------------------------------------------------------------------------------------------------------------------------------------------------------------------------------------------------------------------------------------------------------------------------------------------GTGCGTGCAGTT------GCC---------------------------------------------------------------------AAA---AAG------------------------------------------------------------------------------------------------------------CGA------------------------------------------------------------------------------------------------------------------------------------------------------------------------------------------TTAATTCCA---ACGAAG---GCTCCTTTAGTTTTGACACCAGCTGCTGTTAATCAAGTGAAGAAAATCCTCGGTGAA---------------AAT---------------------------------------------------------------CCAGGAACG------ATTGGTTTGAAGATAGGTGTTAAAACTAGA---GGCTGTAATGGCTTAACATACACAATGGAGTATGCC---------AAA---------------------------------GAG---AAG------------GCA---------------------------------------------------------AAATTT------------GATGAA---GAAGTA------------------------------------------------------------------------------------------------------TTGCAA---------------GATGGT------GTTAAAATTCTGATAGATTCCAAAGCCCAGTTAACATTACTTGGCACAGAAATGGACTACCAAACA---GATAAACTA---GCATCCGAGTTTATATTTAACAAT---------------------------------------------------------------------------CCGAACATT------------AAAGGCACGTGTGGCTGTGGAGAAAGCTTCAATGTA------------------------------------------------------------------------------------------------------------------------------------------------------------------------------------------------------------------------------------------------------------------------------------------------------------------------------------------------------------------------------------------------------
>400682_Aqueenslandic@XP_003388382.1
---------------------------------------------------------------------------------------------------------------------------------------------------------------------------------------------------------------------------------------------------------------------------------------------------------------------------------------------------------------------------------------------------------------------------------------------------------------------------------------------------------------------------------------ATG---------------------------------------------------------------------------------------GCGTCCGGTATGGTGTCATCAACAGTA------------------------------------------------------------------------------------------------------------------------------------------------------------------------------------------------------------------------------------------------------------------------------------------------------------------------------------------------------------------------------------------------------------------------------------------------------------------------------------------------------------------------------------------------------------------------------------------------------------------------------------------------------------------------------------ATCAGGGCTGTA---AAGTCT---------------------------------------------------------------------AGT---AGA------------------------------------------------------------------------------------------------------------AAG------------------------------------------------------------------------------------------------------------------------------------------------------------------------------------------TTTGTGCCT---CAAAGA---GCAGCCATCAAACTAACTCCTTCTGCTGTCAGCAAAGTGAAAGAACTTTTATCAGAA---------------AAC---------------------------------------------------------------ACTACAGCA------ATAGGACTAAGAGTGGGAGTGAGGACAAGA---GGCTGCAGTGGATTAACGTACACACTGGACTATGCT---------ACT---------------------------------GAG---AAG------------AAG---------------------------------------------------------AAAATG------------GATGAA---GAAGTT------------------------------------------------------------------------------------------------------GTTCAA---------------GATGGT------GCTAGAGTACTAATAGATTCAAAGGCTCAGTTATCATTGCTTGGTACTGAGATGGACTTTGTTGAA---AATAAACTC---GGCAGTGAATTCATATTTCATAAT---------------------------------------------------------------------------CCTAACGTC------------AAAGGCACTTGTGGGTGTGGCGAGAGTTTTCACGTA------------------------------------------------------------------------------------------------------------------------------------------------------------------------------------------------------------------------------------------------------------------------------------------------------------------------------------------------------------------------------------------------------
>6239_Celegans@CAC51075.1
---------------------------------------------------------------------------------------------------------------------------------------------------------------------------------------------------------------------------------------------------------------------------------------------------------------------------------------------------------------------------------------------------------------------------------------------------------------------------------------------------------------------------------------ATG---------------------------------------------------------------------------------------TCAAAA------TTCGGTGGAGCAACT------------------------------------------------------------------------------------------------------------------------------------------------------------------------------------------------------------------------------------------------------------------------------------------------------------------------------------------------------------------------------------------------------------------------------------------------------------------------------------------------------------------------------------------------------------------------------------------------------------------------------------------------------------------------------------GCAAAAGTCATA---AAAGGC---------------------------------------------------------------------GCG---CTA------------------------------------------------------------------------------------------------------------AAA------------------------------------------------------------------------------------------------------------------------------------------------------------------------------------------GTCCGACAA---ACGAGA---GCGGCTCTCACACTTACCAACGAAGCCGTCAGCAGAATACGCGTGTTATTGGCTCAA---------------CAG---------------------------------------------------------------AATGATGCA------AATGCGTTGAAAATCGGAGTTCGACAAAAA---GGCTGTAATGGGTTAACATATACACTGGAATATGCA---------AAG---------------------------------GAT---AAG------------CAG---------------------------------------------------------AAATTT------------GACGAG---GAAGTT------------------------------------------------------------------------------------------------------GAGCAG---------------GACGGA------ATCAAAGTGTGGATCGAACCAAAAGCTCAGCTCTCGCTACTCGGCTCAGAAATGGATTACGTCACC---GATAAGCTA---TCGTCGGAATTCGTTTTCCGAAAT---------------------------------------------------------------------------CCTAATATT------------AAAGGAACGTGTGGATGCGGAGAATCTTTTAGTATT------------------------------------------------------------------------------------------------------------------------------------------------------------------------------------------------------------------------------------------------------------------------------------------------------------------------------------------------------------------------------------------------------
>246409_Rdelemar@EIE84064.1
---------------------------------------------------------------------------------------------------------------------------------------------------------------------------------------------------------------------------------------------------------------------------------------------------------------------------------------------------------------------------------------------------------------------------------------------------------------------------------------------------------------------------------------ATG---------------------------------------------------------------------------------------CCCATCGGTGCGATTGTAAAGCAAGTT------------------------------------------------------------------------------------------------------------------------------------------------------------------------------------------------------------------------------------------------------------------------------------------------------------------------------------------------------------------------------------------------------------------------------------------------------------------------------------------------------------------------------------------------------------------------------------------------------------------------------------------------------------------------GCAGCCGAATCATTAAAAACATCA---AATGCA---------------------------------------------------------------------AGC---TCA------------------------------------------------------------------------------------------------------------CGT------------------------------------------------------------------------------------------------------------------------------------------------------------------------------------------TTACGCTTA---AGAAAA---GCAGCATTGACCCTTACACCTGCAGCAGTTTCTCGCCTAAAAGATTTAACAGAAGGG---------------------------------------------------------------------------------CCTACTCCA------AAATATTTACGAGTTGGTGTTAGGCAAAAG---GGCTGTTCAGGAAATTCATACATTTTGGAATTCACA---------GAC---------------------------------ACA---AAA------------GGC---------------------------------------------------------AAATTT------------GACGAA---ATTGTC------------------------------------------------------------------------------------------------------AATCAA---------------GACGGT------GTCACTGTACTTGTCGACTCAAAAGCTTTAATCACAGTATTAGGCTCAGAAATGGACTTTGTACAA---GATAAACTG---TCAGAGCACTTTGTATTTAATAAC---------------------------------------------------------------------------CCAAATGTA------------AAAGGGACTTGCGGTTGTGGCGAATCATTTGCTATT---------------------------------------------------------------------------------------------------------------------------------------------------------------------------------------------------------------------AAT------------------------------------------------------------------------------------------------------------------------------------------------------------------------------
>573826_Cdubliniensis@CAX41180.1
---------------------------------------ATGATG------------------------ATAGCAACAAGAAGACAAAGTTTACAATTAACGAAAAGATACATTTCAAATCATGCCACCAAAAACAAAAGATTTATACAAACCATCCCAATATCGACCAACACTGGCTCTAATTCATTCTTGTCAAAATTGCATCAATCTGAAGATAATGAT------------GTACCAACTTCCAAATGGGCC---------------------------------------------------------------AGACATACTTTA------------------------------AGTTTCCCTAAAACCGAAACATCAAACACC---------------------------------ACTCCACAACCACCAGTAAGAAAATCAAGAACATCACGTTTTGCCAATAAATCAACATCAACTAACGACATCAAACAATTCAACTCCACAACTCCAACT---------------------------------------------------------------------------------------TCACAATCAAATATAATTGAAATAACA---------------------------------------------------------------------------------------------------------------------------------------------------------------------------------------------------------------------------------------------------------------------------------------------------------------------------------------TCAGACCCTGAAATTCAAAAAGCATCAAATAAAATA------------------------------------------------------------------------------------------------------------------------------------------------ACATCAACATCTGCATCAGTGCCGACCGAA------------------------------------------------------------------------------------------------------ATAAAATCTGCGGCTACTCCATCAGTGACGCCT---AAAAAG---------------------------------------------------------------------AAA---AGA------------------------------------------------------------------------------------------------------------GTG------------------------------------------------------------------------------------------------------------------------------------------------------------------------------------------TTGAGACCA---AGAAAA---GCTTTGATTACATTAACTTCAAGTGCCGTACAACATCTCCAAGGATTATTAGATCAA---------------------------------------------------------------------------------CCGGATCCA------AAATTGATTCGTATAGGAGTGAGAAACAGA---GGTTGCTCAGGATTGACTTATAATCTTGAATATGTC---------GAC---------------------------------AAA---CCA------------GGT---------------------------------------------------------AAATTT------------GATGAA---TTGGTG------------------------------------------------------------------------------------------------------GAACAA---------------GATGGG------GTCAAGGTATTAATAGATTCAAAAGCATTATTTTCAATTGTTGGTTCTGAAATGGATTGGTTAGAT---GATAAATTA---AGTTCGAGATTTATATTTAAAAAT---------------------------------------------------------------------------CCAAATTCA------------AAAGGAACTTGTGGATGTGGTGAATCATTCATGGTA------------------------------------------------------------------------------------------------------------------------------------------------------------------------------------------------------------------------------------------------------------------------------------------------------------------------------------------------------------------------------------------------------
>1314807_Dbispora@THU90770.1
---------------------------------------ATGATG------------------------TCAGCACTTGGTCGGACAGAGATT------------------------------------------------------------------------------------------------------------------------------------------------------------------------------------------------------------------------------------------------------------------------------------------------------------------------------------------AAGAATCAACCTCCTCCCATCTCAGAACAGACTCAACCTTCTACAGTGCCCTCGGTGTCCACT---------------------------------TTG---------------------------------------------------------------------------------------TCCAGTGATGCCTCCGCTCCTCAAACA------------------------------------------------------------------------------------------------------------------------------------------------------------------------------------------------------------------------------------------------------------------------------------------------------------------------------------GTTGCTCGACCA---------------------------------------------------------------------------------------------------------------------------------------------------------------------------------------------------------------------------------------------------------------------------------------------------------------------------CCCCCTGTGCCAAAGGTTGAA---AAGCCG---------------------------------------------------------------------AGA---CCG------------------------------------------------------------------------------------------------------------AAG------------------------------------------------------------------------------------------------------------------------------------------------------------------------------------------ATCAAGGCG---ACAAAG---GCTGCTTTGACTATTACACCGGATGCAGTCCTCCGGCTCAAAGCCCTTCAACGAGGT---------------------------------------------------------------------------------CCAACTCCA------CAACTCATTCGGATAGGTGTCCGAAACAAG---GGATGCGCGGGCCTATCATACCACTTAGAATATGTC---------GAC---------------------------------AAG---CCA------------GGC---------------------------------------------------------AAATTT------------GACGAA---GTCGTA------------------------------------------------------------------------------------------------------GAACAG---------------GACGGT------GTCAAAGTTATCATAGACTCGAAGGCGCTGTTTTCAATTATTGGGAGTGAGATGGACTGGAAAGAG---GATGCCTTG---AGCTCCAAGTTTGCCTTTGTGAAT---------------------------------------------------------------------------CCCAACATC------------AAAGACGCTTGCGGATGCGGCGAGTCTTTTACTGTT---------------------------------------------------------------------------------------------------------------------------------------------------------------------------------------------------------------------GCA------------------------------------------------------------------------------------------------------------------------------------------------------------------------------
>133412_Sculicis@OMJ17467.1
---------------------------------------------------------------------------------------------------------------------------------------------------------------------------------------------------------------------------------------------------------------------------------------------------------------------------------------------------------------------------------------------------------------------------------------------------------------------------------------------------------------------------------------ATG---------------------------------------------------------------------------------------TCAGCTCGTATTTCTGTA------------------------------------------------------------------------------------------------------------------------------------------------------------------------------------------------------------------------------------------------------------------------------------------------------------------------------------------------------------------------------------------------------------------------------------------------------------------------------------------------------------------------------------------------------------------------------------------------------------------------------------------------------------------------------------------------------------AGATTA---------------------------------------------------------------------GCA---AAA------------------------------------------------------------------------------------------------------------GGA------------------------------------------------------------------------------------------------------------------------------------------------------------------------------------------TTAAAGCCT---ACAAAA---AAAATTCTAACAATGACACCAAATGCTGTAAGTCATTTGAAAGGTTTGCACGAAAAA---TTCTCG---ATACAA---------------------------------------------------------------AACGATGAA------AAGTTTTTAAAGATAGGAATTCAAGGTAAA---GGGTGTTCTGGCAGTGCTTACACAATGAATTGGGTA---------GAT---------------------------------AAA---CCA------------AAC---------------------------------------------------------AAATTT------------GATGAA---AAAGTT------------------------------------------------------------------------------------------------------GTTCAA---------------GATGGA------GTTACCGTATTTATAGATTCGAAAGCTCTATTATCACTTATTGGTACTGAGATGGATTATTTCAGT---GGAAAGTTG---GCCTCACAGTTTGTTTTCAATAAC---------------------------------------------------------------------------CCAAATATT------------AAAGGGGCTTGTGGTTGTGGCGAAAGTTTTATGGTC------------------------------------------------------------------------------------------------------------------------------------------------------------------------------------------------------------------------------------------------------------------------------------------------------------------------------------------------------------------------------------------------------
>227321_Anidulans@CBF85927.1
---------------------------------------ATGTCG------------------------CTCTGC------AAACCAACGATGCAATAT---------------------------------------------------------------------TCGGTGACATCATCCGCCTTCTTGCGCTGCCTGAAGCAGCCTCCT---------AGCATACGCATGGCGCCAAATTACCGTCTCTTCTCTTCATATGGGAACGCTCATCGGTCGTCGAAGCGCGATATGCAGACAGCAACGGCCTACCGACCTCATACGTTGCCT------------------------TCTTCTTTCCCAATTTCGCCCAGTCCTGGAGCAAAGGATTCCTCTGTCGCCGCCGACTTTGTCCATTACCGCGAACCTGCCCAACGTAACTCACAGATACAGAACACTGAGCTAAAGGCAGATGTC---------------------------------AACCAG---------------------------------------------------------------------------------------GGAGAGCCCCAGAAGTCGAAGCCCGTT------------------------------------------------------------------------------------------------------------------------------------------------------------------------------------------------------------------------------------------------------------------------------------------------------------------------------------GAATCCACGCCC---------------------------------------------------------------------------------------------------------------------------------------------------------------------------------------------------------------------------------------------------------------------------------------------------------------------------ACCACCTCGAAACCCGCCGAG---AAACCT---------------------------------------------------------------------CGC---AGG------------------------------------------------------------------------------------------------------------AAG------------------------------------------------------------------------------------------------------------------------------------------------------------------------------------------CTCCGGCCT---CGCAAG---GCGGCTATGAAACTGACGCCTATTGCCGTCGAACAGCTTCGGAAGTTGCTGTCGCAG---------------------------------------------------------------------------------CCTGAGCCG------AGGCTTATCCGAGTTGGTGTCAAGAATCGT---GGCTGCTCCGGTCTCGCTTATCACCTAGAATATGTC---------GAT---------------------------------AAG---CCA------------GGC---------------------------------------------------------ACTTTT------------GACGAG---GTCGTC------------------------------------------------------------------------------------------------------GAGCAG---------------GACGGC------GTAAAGGTTCTGATTGACAGCAAGGCCCTTTTCAGTATTATTGGCAGTGAAATGGACTGGCAAGAA---GATAAATTG---AGCGCGAGATTCGTGTTTCGCAAC---------------------------------------------------------------------------CCTAATATC------------AAGGAGGAATGTGGCTGTGGCGAATCATTCATGGTC------------------------------------------------------------------------------------------------------------------------------------------------------------------------------------------------------------------------------------------------------------------------------------------------------------------------------------------------------------------------------------------------------
>448386_Gchorda@PXF48724.1
---------------------------------------------------------------------------------------------------------------------------------------------------------------------------------------------------------------------------------------------------------------------------------------------------------------------------------------------------------------------------------------------------------------------------------------------------------------------------------------------------------------------------------------ATGCTCAGATTCACGTCTATC---------------------------------------------------------GCCCGCCAGTTCGCAAATCGAGTTCTCACCCGGCACCCCAAT------------------------------------------------------------------------------------------------------------------------------------------------------------------------------------------------------------------------------------------------------------------------------------------------------------------------------------------------------------------------------------------------------------------------------------------------------------------------------------------------------------------------------------------------------------------------------------------------------------------------------------------------------------CTATCAACATCCGCAGAAGCAGTCTCAGCAGCG---CCAGCG---------------------------------------------------------------------CGT---CGT------------------------------------------------------------------------------------------------------------ACC------------------------------------------------------------------------------------------------------------------------------------------------------------------------------------------CAAAGGCGG---GCTCCA---GCCGCACTTGAAGTTACACCCGCAGCGGCGGAAAGAATTAGATACTTGCTGAGCCAG---------------AAG---------------------AAC---------------------------------------CCAAGACCA------GCTGGTGTACGCATCGGTCTGCGCACCAGA---GGTTGCAATGGCATGGCATACACTCTGAATTACGCA---------CAA---------------------------------GAA---GGG------------TCC---------------------------------------------------------AAGTTT------------GACGAA---AAGGTT------------------------------------------------------------------------------------------------------TCGATA---------------GAAGGC------GCCGATGTGTATATTGATCCAAGAGCGCTTATGCATATAGTTGGTACTAAGATGGACTTTCTTGAT---AATGATCTC---GTCTCGGAATTTGTCTTCCATAAC---------------------------------------------------------------------------CCCAACGCC------------AAGGGAACTTGCGGCTGTGGTGAATCCTTCAACGTA------------------------------------------------------------------------------------------------------------------------------------------------------------------------------------------------------------------------------------------------------------------------------------------------------------------------------------------------------------------------------------------------------
>35688_Ppurpureum@KAA8491198.1
---------------------------------------------------------------------------------------------------------------------------------------------------------------------------------------------------------------------------------------------------------------------------------------------------------------------------------------------------------------------------------------------------------------------------------------------------------------------------------------------------------------------------------------ATG---------------------------------------------------------------------------------------GCGCAACACGCG---------------------------------------------------------------------------------------------------------------------------------------------------------------------------------------------------------------------------------------------------------------------------------------------------------------------------------------------------------------------------------------------------------------------------------------------------------------------------------------------------------------------------------------------------------------------------------------------------------------------------------------------------------------------------------------------------GGGAGAGTGGTG---GGCCGT---------------------------------------------------------------------GCC---GGT------------------------------------------------------------------------------------------------------------CAG------------------------------------------------------------------------------------------------------------------------------------------------------------------------------------------CAGTGGATG---CGGCGT---GCGGCGTTTGAGTTGACAGACACCGCTGCGCAACGGTTGCGTAATCTGATAGCCCAG---------------AAG---------------------GAG---------------------------------------CCGCCGCCA------CTGGGCGTGCGCGTGTCGCTGCGCAACCGC---GGATGTAATGGTATGTCCTACACGCTCAAGTACGTG---------TCG---------------------------------GAA---TCA------------CCTGAG---------------------------------------GACTTGCAAAAGGTCAAGCTG------------GACGAG---CGTGTC------------------------------------------------------------------------------------------------------AGCGAT---------------AAGGGC------GTCACCATTTTTATTGACCCGCGCGCACTGCTCAATGTCGCCGGTACTGAAATGGATTTTGTTGAT---ACTGAGCTG---GCGTCCGAGTTTGTCTTTCGGAAC---------------------------------------------------------------------------CCGAACGTC------------AAGGGCACGTGTGGGTGCGGCGAAAGTTTTAGTGTC---------------------------------------------------------------------------------------------------------------------------------------------------------------------------------------------------------------------AAA------------------------------------------------------------------------------------------------------------------------------------------------------------------------------
>5888_Ptetraurelia@CAK81799.1| RT_shifts_2_contigs
---------------------------------------ATG---------------------------------------------------------------------------------------------------------------------------------------------------------------------------------------------------------------------------------------------------------------------------------------------------------------------------------------------------------------------------------------------------------------------------------------------------------------------------------ATTAAATTTTATATG---------------------------------------------------------------------------------------------------------------------------------------------------------------------------------------------------------------------------------------------------------------------------------------------------------------------------------------------------------------------------------------------------------------------------------------------------------------------------------------------------------------------------------------------------------------------------------------------------------------------------------------------------------------------------------------------------------------------------------------------------------------------------------------------------------------------AGTACT---------------------------------------------------------------------ATA---ACA------------------------------------------------------------------------------------------------------------AAG------------------------------------------------------------------------------------------------------------------------------------------------------------------------------------------CTTAGATCA---AAGAGA---AACCTAATTACGATAAGTGATAAAGCTGCCGAGAGAATCACTGAGCTTATGAAA------------------------------------------AAT---------------------------------------AATCCAGCATTT---GATGCAGTCAAAATAGGAGTAAGAAAACGA---GGTTGTAACGGGTTATCATACACAATGAACTATTGT---------TCT---------------------------------GGA---CCA------------GAT---------------------------------------------------------AAATTA------------GATGAA---GTAGTA------------------------------------------------------------------------------------------------------GAAGCA---------------AAAGGT---TGCGTGAAGGTTATCGTTGATTCCAAAGCAGTGATGGTGCTAGTAGGAACTGAGATGGATTACGTAGAG---GATGACATT---AAAAGTGAGTTTGTCTTTAAGAAT---------------------------------------------------------------------------CCAAATCAA------------AAAGGCCAATGCGGTTGCGGAGAGAGTTTTCATATT------------------------------------------------------------------------------------------------------------------------------------------------------------------------------------------------------------------------------------------------------------------------------------------------------------------------------------------------------------------------------------------------------
>1169540_Vbrassicaform@CEM31297.1
---------------------------------------------------------------------------------------------------------------------------------------------------------------------------------------------------------------------------------------------------------------------------------------------------------------------------------------------------------------------------------------------------------------------------------------------------------------------------------------------------------------------------------------ATG---------------------------------------------------------------------------------------CGTCGCAGCCTC------------------------------------------------------------------------------------------------------------------------------------------------------------------------------------------------------------------------------------------------------------------------------------------------------------------------------------------------------------------------------------------------------------------------------------------------------------------------------------------------------------------------------------------------------------------------------------------------------------------------------------------------------------------------------------------------------------------------------------------------------------------------------------------TGGGCT---TTG------------------------------------------------------------------------------------------------------------GCG------------------------------------------------------------------------------------------------------------------------------------------------------------------------------------------AAGAAGGCG---CCCAAG---CAGATCATGTCTGTGAGTGAAACCGCCGCGGAGCGGATCAAGACGCTGATGAAGAGC---------------AAA---------------------GGA---------------------------------------GAGGAAGTG------GTCGGGGTCAAGATCGGGCTGCGGAGGCGA---GGGTGTAATGGGCTGACGTACACGATGAATTACACC---------AAC---------------------------------AAG---GAGGAC------ATCAAG---------------------------------------------------------AAGGGC------------GACGAG---GTGGTT------------------------------------------------------------------------------------------------------GAGGAC---------------AAGGGG------GTGACGGTGGTGGTGGACGCCAAGGCTGTCATGTTCCTCGTCGGCACTCAGATGAACTTCGTGGAG---ACCGACATC---GGCTCAGAATTCGTCTTCGACAAC---------------------------------------------------------------------------CCTAACAAG------------AAGTCCGAATGTGGCTGTGGACAGAGCTTCAACGTC------------------------------------------------------------------------------------------------------------------------------------------------------------------------------------------------------------------------------------------------------------------------------------------------------------------------------------------------------------------------------------------------------
>5949_Slemnae@CDW74907.1| RT_shifts_6_contigs
---------------------------------------------------------------------------------------------------------------------------------------------------------------------------------------------------------------------------------------------------------------------------------------------------------------------------------------------------------------------------------------------------------------------------------------------------------------------------------------------------------------------------------------ATG---------------------------------------------------------------------------------------------------------------------------------------------------------------------------------------------------------------------------------------------------------------------------------------------------------------------------------------------------------------------------------------------------------------------------------------------------------------------------------------------------------------------------AGA---------------------------------------------------------------------------------------------------------------------------------------------------------------------------------------------------------------------------------------AAATTAATTTCAGTATTTAATTTTTCAACCATTGCT---GCTAAT---CAAGCA---------------------------------------------------------------------GCC---AAG------------------------------------------------------------------------------------------------------------CCC------------------------------------------------------------------------------------------------------------------------------------------------------------------------------------------CTTAGG------AAGAAA---GCAGCACTACTCATAACAGAT---GCAGCAAGTAGGATAAAGGAATTGATGGAGGTA---------------AAG---------------------GAA---------------------------------GAC---GAGGATATT------TACGGAGTAAAAATAGACGTGAGGAGAAGA---GGCTGTAATGGCTATAGTTATGTCATGGACTATCTC---------AAGAAGGAC---------------------------------ATC------------ACT---------------------------------------------------------AGATTA------------GACGAG---GTTGTT------------------------------------------------------------------------------------------------------GAAGAC---------------AAAGGA------GTCAGAGTTGTAGTAGATAAGAAAGCCCTTATGTTTGTGGTTGGCACTGAGATGGACTTCGTGGAT---AACGAGATA---AAAAGTGAGTTCGTTTTCAATAAC---------------------------------------------------------------------------CCCAATGCG------------AAGGGGCATTGCGGGTGTGGGGAAAGCTTCCATGTC------------------------------------------------------------------------------------------------------------------------------------------------------------------------------------------------------------------------------------------------------------------------------------------------------------------------------------------------------------------------------------------------------
>1951951_Hbacterium@DHXH01000008.1_322
---------------------------------------------------------------------------------------------------------------------------------------------------------------------------------------------------------------------------------------------------------------------------------------------------------------------------------------------------------------------------------------------------------------------------------------------------------------------------------------------------------------------------------------ATG---------------------------------------------------------------------------------------------------------------------------------------------------------------------------------------------------------------------------------------------------------------------------------------------------------------------------------------------------------------------------------------------------------------------------------------------------------------------------------------------------------------------------------------------------------------------------------------------------------------------------------------------------------------------------------------------------------------------------------------------------------------------------------------------------------------------------------------------------------------------------------------------------------------------------------------------------------------------------------------------------------------------GCC------------------------------------------------------------------------------------------------------------------------------------------------------------------------------------------AGAAGACCA---CGCCCC---CAACTCGTCACACTTACCGACGCTGCCGCAGAGCGCGTTCAGGAAATCATGTCTGAA---------------AAA---------------------GGC---------------------------------------GCGGGTTTC------------CTGAGGGTCGGCGTAAAGAATGGC---GGATGCGCGGGGATGGAATACGTAATGGATTATGTG---------GAC---------------------------------GCG---CCT------------GCC---------------------------------------------------------GACCTC------------GATGAG---GTCGTG------------------------------------------------------------------------------------------------------GAGGAC---------------AAAGGC------GTCAAGATTGTCGTCGATGCCAAGGCAGTGTTGTTCCTGCTGGGATCGGTCGTCGATTATGAAACC---ACGATGCTC---CACGAGAAATTCGTGTTCCGTAAT---------------------------------------------------------------------------CCGAATGAG------------ACGGACGCCTGTGGCTGTGGTGAAAGCGTAACAATC---------------------------------------------------------------------------------------------------------------------------------------------------------------------------------------------------------------------GCACCTGCTGCCGCT---GAG------------------------------------------------------------------------------------------------------------------------------------------------------------
>1608422_Halgicola@RIJ28971.1
---------------------------------------------------------------------------------------------------------------------------------------------------------------------------------------------------------------------------------------------------------------------------------------------------------------------------------------------------------------------------------------------------------------------------------------------------------------------------------------------------------------------------------------ATG---------------------------------------------------------------------------------------------------------------------------------------------------------------------------------------------------------------------------------------------------------------------------------------------------------------------------------------------------------------------------------------------------------------------------------------------------------------------------------------------------------------------------------------------------------------------------------------------------------------------------------------------------------------------------------------------------------------------------------------------------------------------------------------------------------------------------------------------------------------------------------------------------------------------------------------------------------------------------------------------------------------------GCC------------------------------------------------------------------------------------------------------------------------------------------------------------------------------------------AGAAGACCA---CGTCCC---CAACTCATCAAGCTCACCGATGAAGCGGCTCGCCGCGTCGAGGAGATCATGAGCGAA---------------AAA---------------------GGT---------------------------------------GCCGGCTAT------------CTCAGGGTCGGCGTCAAGAATGGC---GGCTGTGCCGGCATGGAATACGTCATGGACTACGTC---------GAT---------------------------------GCG---CCC------------GCC---------------------------------------------------------GAACTT------------GATGAG---GTCGTC------------------------------------------------------------------------------------------------------GAAGAC---------------AATGGT------GTGAAGATCGTTGTCGATTCGAAGGCCGTGCTCTTTCTTCTCGGCTCGATCGTCGACTATGAAACG---ACGCTGCTC---CACGAGAAATTCGTGTTTCGGAAC---------------------------------------------------------------------------CCGAACCAG------------ACGGATGCGTGTGGCTGCGGCGAAAGCGTGACAATC---------------------------------------------------------------------------------------------------------------------------------------------------------------------------------------------------------------------AATCCGGCCGCTGCC---GAA------------------------------------------------------------------------------------------------------------------------------------------------------------
>568102_Hlitoralis@NCSS01000006.1_412
---------------------------------------------------------------------------------------------------------------------------------------------------------------------------------------------------------------------------------------------------------------------------------------------------------------------------------------------------------------------------------------------------------------------------------------------------------------------------------------------------------------------------------------ATG---------------------------------------------------------------------------------------------------------------------------------------------------------------------------------------------------------------------------------------------------------------------------------------------------------------------------------------------------------------------------------------------------------------------------------------------------------------------------------------------------------------------------------------------------------------------------------------------------------------------------------------------------------------------------------------------------------------------------------------------------------------------------------------------------------------------------------------------------------------------------------------------------------------------------------------------------------------------------------------------------------------------GCC------------------------------------------------------------------------------------------------------------------------------------------------------------------------------------------AGAAGACCA---CGCCCC---CAACTCGTAACCCTTACTGATGCTGCCGCGACCCGCGTTCAGGAGATCATGTCCGAA---------------AAA---------------------GGG---------------------------------------GCAGGGTAC------------CTTCGCGTTGGCGTCAAGAATGGC---GGCTGCGCCGGCATGGAATACGTCATGGACTATGTT---------ACC---------------------------------GCA---CCT------------GAA---------------------------------------------------------AAATTC------------GACGAA---GTCGTC------------------------------------------------------------------------------------------------------GAGGAC---------------AAGGGC------GTGAAAATCGTCGTTGACGCGAAAGCCGTACTTTTTCTGCTGGGATCTATCGTGGACTACGAATCA---ACGCCTCTG---CATGAGAAGTTTGTATTCCGGAAT---------------------------------------------------------------------------CCAAACGAG------------ACCGATGCCTGTGGATGCGGGGAAAGTGTAACGATA---------------------------------------------------------------------------------------------------------------------------------------------------------------------------------------------------------------------ATGCCTGCAGAGGCT---TCC------------------------------------------------------------------------------------------------------------------------------------------------------------
>2305467_Hsp@RIJ18861.1
---------------------------------------------------------------------------------------------------------------------------------------------------------------------------------------------------------------------------------------------------------------------------------------------------------------------------------------------------------------------------------------------------------------------------------------------------------------------------------------------------------------------------------------ATG---------------------------------------------------------------------------------------------------------------------------------------------------------------------------------------------------------------------------------------------------------------------------------------------------------------------------------------------------------------------------------------------------------------------------------------------------------------------------------------------------------------------------------------------------------------------------------------------------------------------------------------------------------------------------------------------------------------------------------------------------------------------------------------------------------------------------------------------------------------------------------------------------------------------------------------------------------------------------------------------------------------------GCC------------------------------------------------------------------------------------------------------------------------------------------------------------------------------------------AGACGACCA---AGACCC---AAACTTGTAACGCTTTCCGACGCCGCTGCTGAGCGCGTGTGTGAAATCATGGAAGAA---------------AAA---------------------GGC---------------------------------------GCGGGCTAC------------CTTCGTGTAGGCGTCAAGAATGGT---GGCTGTGCAGGCATGGAATACGTTATGGACTATGTC---------GAT---------------------------------GCA---CCT------------GAA---------------------------------------------------------GAGCTG------------GACGAG---ATTGTC------------------------------------------------------------------------------------------------------GAGGAC---------------AATGGC------GTGAAGATCGTCGTTGACGCCAAGGCGGTTCTCTTTCTGCTTGGCTCAATAGTGGATTTCGAGACA---ACAATGCTG---CACGAGAAATTCGTGTTTCGTAAT---------------------------------------------------------------------------CCCAATCAG------------ACGGATGCTTGCGGATGTGGCGAGAGCGTTACGATC---------------------------------------------------------------------------------------------------------------------------------------------------------------------------------------------------------------------GCTCCCGCCACACTT------------------------------------------------------------------------------------------------------------------------------------------------------------------
>545261_Haquimarina@NCST01000019.1_223
---------------------------------------------------------------------------------------------------------------------------------------------------------------------------------------------------------------------------------------------------------------------------------------------------------------------------------------------------------------------------------------------------------------------------------------------------------------------------------------------------------------------------------------------------------------------------------------------------------------------------------------------------------------------------------------------------------------------------------------------------------------------------------------------------------------------------------------------------------------------------------------------------------------------------------------------------------------------------------------------------------------------------------------------------------------------------------------------------------------------------------------------------------------------------------------------------------------------------------------------------------------------------------------------------------------------------------------------------------------------------------------------------------------------------------------------------------------------------------------------------------------------------------------------------------------------------------------------------------------------------------------------------------------------------------------------------------------------------------------------------------------------------------------------------------------------------------ATGGACGAG---------------CAG---------------------GGC---------------------------------------GCCGGATAT------------CTTCGTGTCGGCGTCAAGAATGGC---GGTTGCGCCGGCATGGAGTACGTCATGGACTATGTC---------GAC---------------------------------GAG---CCT------------GAA---------------------------------------------------------GAGCTC------------GACGAG---ATCGTC------------------------------------------------------------------------------------------------------GAGGAC---------------AATGGC------GTGCGCATCGTCGTGGACTCGAAAGCCATTCTTTTCCTTCTTGGATCCGTCGTGGATTTCGAGACG---ACAGCGCTC---CACGAAAAATTCGTTTTCCGGAAC---------------------------------------------------------------------------CCCAACCAG------------ACTGATGCCTGCGGGTGCGGCGAAAGCGTGACCATC---------------------------------------------------------------------------------------------------------------------------------------------------------------------------------------------------------------------GCCCCGGCTGTGGCC---GAAGGT---------------------------------------------------------------------------------------------------------------------------------------------------------
>1906738_Hsp@CP017718.1_596
---------------------------------------------------------------------------------------------------------------------------------------------------------------------------------------------------------------------------------------------------------------------------------------------------------------------------------------------------------------------------------------------------------------------------------------------------------------------------------------------------------------------------------------ATG---------------------------------------------------------------------------------------------------------------------------------------------------------------------------------------------------------------------------------------------------------------------------------------------------------------------------------------------------------------------------------------------------------------------------------------------------------------------------------------------------------------------------------------------------------------------------------------------------------------------------------------------------------------------------------------------------------------------------------------------------------------------------------------------------------------------------------------------------------------------------------------------------------------------------------------------------------------------------------------------------------------------GCC------------------------------------------------------------------------------------------------------------------------------------------------------------------------------------------AGACGACCC---AGACCC---AAACTCGTTACGCTTACTGACGCCGCCGCCGCGCGCGTCGGCGAGATCATGTCTGAA---------------AAA---------------------GGC---------------------------------------GCGGGGTTC------------TTGCGCGTGGGAGTCACAAATGGT---GGCTGCGCGGGTATGGAATACGTGATGGATTATGTT---------GAG---------------------------------GCG---CCC------------GAG---------------------------------------------------------CCGCTC------------GATGAA---ATTGTC------------------------------------------------------------------------------------------------------GAGGAC---------------AAGGGA------GTCAAGATCGTCGTCGATGCCAAAGCGGTGCTGTTTTTGCTCGGCTCCATCGTAGATTACGAGACG---ACACTCTTA---CATGAGAAGTTCACCTTCACTAAT---------------------------------------------------------------------------CCCAATCAG------------ACCGATGCCTGTGGATGCGGTGAAAGCGTGACGATC---------------------------------------------------------------------------------------------------------------------------------------------------------------------------------------------------------------------ATTCCTGCTGCTGCG---GAA------------------------------------------------------------------------------------------------------------------------------------------------------------
>1986605_Hsp@OUX95166.1
---------------------------------------------------------------------------------------------------------------------------------------------------------------------------------------------------------------------------------------------------------------------------------------------------------------------------------------------------------------------------------------------------------------------------------------------------------------------------------------------------------------------------------------ATG---------------------------------------------------------------------------------------------------------------------------------------------------------------------------------------------------------------------------------------------------------------------------------------------------------------------------------------------------------------------------------------------------------------------------------------------------------------------------------------------------------------------------------------------------------------------------------------------------------------------------------------------------------------------------------------------------------------------------------------------------------------------------------------------------------------------------------------------------------------------------------------------------------------------------------------------------------------------------------------------------------------------GCC------------------------------------------------------------------------------------------------------------------------------------------------------------------------------------------AGACGACCA---CGACCA---AAACTAGTTACTCTGACGGAGGCTGCGGCTAAGCAAGTCGAGCATATTATGTCAGAG---------------CGC---------------------GGC---------------------------------------GCCGGCTAT------------TTGCGGGTAGGGGTCACCAATGGC---GGCTGTGCCGGCATGGAATATGTTATGGACTATGTC---------AGC---------------------------------GAG---CCG------------AGC---------------------------------------------------------GCGCTT------------GATGAG---ATAATT------------------------------------------------------------------------------------------------------GAAGAT---------------AAAGGG------GTTCGTATCGTCGTCGATGCGAAAGCCGTTTTGTTTCTGCTTGGCTCGGTTATCGATTATGAAACA---ACTTTGCTG---CATGAGAAGTTTATCTTCAGCAAC---------------------------------------------------------------------------CCGAACCAG------------ACTGACGCCTGTGGTTGCGGAGAAAGTGTAACAATT---------------------------------------------------------------------------------------------------------------------------------------------------------------------------------------------------------------------GTGGCGGCTACGGTT---GAC------------------------------------------------------------------------------------------------------------------------------------------------------------
>1951952_Hbacterium@DHQQ01000011.1_59
---------------------------------------------------------------------------------------------------------------------------------------------------------------------------------------------------------------------------------------------------------------------------------------------------------------------------------------------------------------------------------------------------------------------------------------------------------------------------------------------------------------------------------------ATG---------------------------------------------------------------------------------------------------------------------------------------------------------------------------------------------------------------------------------------------------------------------------------------------------------------------------------------------------------------------------------------------------------------------------------------------------------------------------------------------------------------------------------------------------------------------------------------------------------------------------------------------------------------------------------------------------------------------------------------------------------------------------------------------------------------------------------------------------------------------------------------------------------------------------------------------------------------------------------------------------------------------GCT------------------------------------------------------------------------------------------------------------------------------------------------------------------------------------------AGACGACCC---AGACCC---AAGATTGTGACCCTGAGCGAGGCGGCTGCTGCCCGCGTGAAGGAAATCATGAGCGAA---------------CGC---------------------GAC---------------------------------------ACCGGATAC------------CTGCGCGTTGGCGTGAAGAATGGC---GGCTGTGCGGGCATGGAATATGTCATGGACTATGTC---------GCC---------------------------------GCG---CCC------------GAG---------------------------------------------------------GCCCTG------------GACGAG---CTGGTC------------------------------------------------------------------------------------------------------GAGGAT---------------CATGGC------GTGAAGATCGTGATCGACGCCAAGGCGGTGCTGTTCCTGATCGGCACCGTAGTGGATTTCGAGACC---ACACTGCTG---CATGAGAAGTTCGTTTTCCGCAAT---------------------------------------------------------------------------CCGAACCAG------------ACCGATGCCTGTGGCTGCGGCGAAAGCGTCACCATC---------------------------------------------------------------------------------------------------------------------------------------------------------------------------------------------------------------------CAGCCGGCCATCGCC---TCC------------------------------------------------------------------------------------------------------------------------------------------------------------
>1986776_Hbacterium@OUY00564.1
---------------------------------------------------------------------------------------------------------------------------------------------------------------------------------------------------------------------------------------------------------------------------------------------------------------------------------------------------------------------------------------------------------------------------------------------------------------------------------------------------------------------------------------ATG---------------------------------------------------------------------------------------------------------------------------------------------------------------------------------------------------------------------------------------------------------------------------------------------------------------------------------------------------------------------------------------------------------------------------------------------------------------------------------------------------------------------------------------------------------------------------------------------------------------------------------------------------------------------------------------------------------------------------------------------------------------------------------------------------------------------------------------------------------------------------------------------------------------------------------------------------------------------------------------------------------------------GCT------------------------------------------------------------------------------------------------------------------------------------------------------------------------------------------CGACGTCCA---AGACCT---AAGCTGGTGACTCTGACCGACGCTGCTGCTGAACGCGTCCGCGAAATCATGGAGCGC---------------AAA---------------------GGC---------------------------------------TCTGGCTAT------------TTGCGGGTTGGCGTAAAGAATGGC---GGCTGTGCTGGCATGGAATATGTCATGGACTATGCC---------GAC---------------------------------CAG---CCT------------GAG---------------------------------------------------------GCGTTT------------GACGAG---ATCGTC------------------------------------------------------------------------------------------------------GAAGAT---------------AACGGC------GTGAAAATCGTCGTTGATGCGAAGGCGGTTCTGTTTCTTCTTGGTTCTGTCGTGGATTATGAAGTC---ACGCCGCTG---CACGCTAAGTTTGTTTTCAATAAT---------------------------------------------------------------------------CCAAATCAG------------ACTGACGCCTGCGGGTGCGGTGAAAGCGTGACAATT---------------------------------------------------------------------------------------------------------------------------------------------------------------------------------------------------------------------ATTCCTGTCGTCGAA---GAAGCA---------------------------------------------------------------------------------------------------------------------------------------------------------
>1951945_Hbacterium@DDIN01000006.1_171
---------------------------------------------------------------------------------------------------------------------------------------------------------------------------------------------------------------------------------------------------------------------------------------------------------------------------------------------------------------------------------------------------------------------------------------------------------------------------------------------------------------------------------------ATG---------------------------------------------------------------------------------------------------------------------------------------------------------------------------------------------------------------------------------------------------------------------------------------------------------------------------------------------------------------------------------------------------------------------------------------------------------------------------------------------------------------------------------------------------------------------------------------------------------------------------------------------------------------------------------------------------------------------------------------------------------------------------------------------------------------------------------------------------------------------------------------------------------------------------------------------------------------------------------------------------------------------GCC------------------------------------------------------------------------------------------------------------------------------------------------------------------------------------------CGTCGACCA---CGTCCA---AAACTTGTTACGCTGACTGACGCTGCTGCTAAGCGCGTTCGCGAGATTATGGAAAAC---------------AAG---------------------GGT---------------------------------------AGCGGCTTC------------CTGCGTGTTGGCGTCAAGAATGGC---GGGTGCGCGGGTATGGAATACATAATGGACTATGCC---------GAC---------------------------------GCT---CCA------------GAA---------------------------------------------------------CCGTTT------------GACGAG---GTTGTT------------------------------------------------------------------------------------------------------GAGGAT---------------AATGGT------GTCAAAATCCTCGTAGACGCCAAAGCCGTTCTCTTTCTGCTTGGCTCTGTCGTTGATTATGAGATC---ACACCGCTG---CACGCAAAGTTCGTGTTCAATAAT---------------------------------------------------------------------------CCTAACCAG------------ACCGACGCCTGTGGCTGCGGCGAGAGCGTAACAATT---------------------------------------------------------------------------------------------------------------------------------------------------------------------------------------------------------------------ATTCCTGCGATTGCT---GACGCAGAA------------------------------------------------------------------------------------------------------------------------------------------------------
>1946637_Hsp@DHZF01000023.1_13
---------------------------------------------------------------------------------------------------------------------------------------------------------------------------------------------------------------------------------------------------------------------------------------------------------------------------------------------------------------------------------------------------------------------------------------------------------------------------------------------------------------------------------------ATG---------------------------------------------------------------------------------------------------------------------------------------------------------------------------------------------------------------------------------------------------------------------------------------------------------------------------------------------------------------------------------------------------------------------------------------------------------------------------------------------------------------------------------------------------------------------------------------------------------------------------------------------------------------------------------------------------------------------------------------------------------------------------------------------------------------------------------------------------------------------------------------------------------------------------------------------------------------------------------------------------------------------GCC------------------------------------------------------------------------------------------------------------------------------------------------------------------------------------------AGACGACCC---AGACCC---AAGCCCGTGAAGCTCACCGACGCCGCCGCAACGCGCGTGAAGGAGATCATGCAGGAA---------------AAA---------------------GGC---------------------------------------GCCGGATAT------------CTCCGTGTGGGCGTCAAGAATGGC---GGCTGCGCGGGCATGGAATATGTCATGGACTATGCC---------GAA---------------------------------GCG---CCC------------GAG---------------------------------------------------------ACGCTG------------GACGAA---GTGGTC------------------------------------------------------------------------------------------------------GAGGAC---------------AATGGC------GTCACCATCGTGATCGACGCCAAGGCTGTCCTGTTCCTGCTTGGCAGCGAAGTGGACTATGAAGTC---ACGCCGCTG---CACGAGAAATTCGTCTTCCGTAAT---------------------------------------------------------------------------CCCAACCAG------------ACGGATGCCTGTGGCTGCGGCGAGAGCGTGACGATC---------------------------------------------------------------------------------------------------------------------------------------------------------------------------------------------------------------------ATCCCTGCGACGGCA------------------------------------------------------------------------------------------------------------------------------------------------------------------
>1280946_Hberingensis@KCZ55455.1
---------------------------------------------------------------------------------------------------------------------------------------------------------------------------------------------------------------------------------------------------------------------------------------------------------------------------------------------------------------------------------------------------------------------------------------------------------------------------------------------------------------------------------------------------------------------------------------------------------------------------------------------------------------------------------------------------------------------------------------------------------------------------------------------------------------------------------------------------------------------------------------------------------------------------------------------------------------------------------------------------------------------------------------------------------------------------------------------------------------------------------------------------------------------------------------------------------------------------------------------------------------------------------------------------------------------------------------------------------------------------------------------------------------------------------------------------------------------------------------------------------------------------------------------------------------------------------------------------------------------------------------------------------------------------------------------------------------------------------------------------------------------------------------------------------------------------------ATGCAGGAA---------------AAA---------------------GGC---------------------------------------GCCGGCTAT------------TTGCGCGTTGGCGTGAAGAATGGC---GGCTGTGCTGGCATGGAATATGTCATGGATTACGCC---------ACC---------------------------------GCG---CCG------------GAA---------------------------------------------------------ACTCTG------------GATGAG---GTGGTG------------------------------------------------------------------------------------------------------GAAGAC---------------AATGGC------GTGACCATCCTGATAGATGCCAAAGCCGTCCTGTTTCTGCTGGGCAGTGAAGTCGATTATGAAGTC---ACTCCGCTG---CACGAGAAATTTGTGTTTCGGAAC---------------------------------------------------------------------------CCGAACCAG------------ACAGATGCCTGCGGATGCGGTGAAAGCGTCACGATT---------------------------------------------------------------------------------------------------------------------------------------------------------------------------------------------------------------------GTGCCGGCTGTAGAC---GCC------------------------------------------------------------------------------------------------------------------------------------------------------------
>81029_Hadhaerens@HAE28972.1
---------------------------------------------------------------------------------------------------------------------------------------------------------------------------------------------------------------------------------------------------------------------------------------------------------------------------------------------------------------------------------------------------------------------------------------------------------------------------------------------------------------------------------------ATG---------------------------------------------------------------------------------------------------------------------------------------------------------------------------------------------------------------------------------------------------------------------------------------------------------------------------------------------------------------------------------------------------------------------------------------------------------------------------------------------------------------------------------------------------------------------------------------------------------------------------------------------------------------------------------------------------------------------------------------------------------------------------------------------------------------------------------------------------------------------------------------------------------------------------------------------------------------------------------------------------------------------GCC------------------------------------------------------------------------------------------------------------------------------------------------------------------------------------------AGACGACCG---AGACCC---AAGCCCGTAAAGCTTTCTGACGCCGCTGCAGCGCGCGTCAAAGAGATCATGGAAGAA---------------CGC---------------------GGC---------------------------------------GCAGGTTAC------------CTGCGCGTCGGCGTGAAGAATGGC---GGTTGTGCCGGCATGGAGTACGTCATGGACTATGCC---------ATG---------------------------------GCA---CCG------------GAG---------------------------------------------------------CCGCTG------------GATGAG---GTGGTC------------------------------------------------------------------------------------------------------GAGGAC---------------AATGGT------GTCACCATCCTGATCGACGCCAAGGCGGTCCTGTTCCTTCTTGGCAGCGAAGTGGACTACGAAGTT---ACACCGCTG---CATGAAAAGTTCGTTTTCAACAAT---------------------------------------------------------------------------CCGAACCAG------------ACAGATGCCTGTGGCTGCGGTGAGAGTGTGACGATC---------------------------------------------------------------------------------------------------------------------------------------------------------------------------------------------------------------------GTGCCGGCCGCCAAC---GCG------------------------------------------------------------------------------------------------------------------------------------------------------------
>1946620_Hsp@DEMW01000040.1_138
---------------------------------------------------------------------------------------------------------------------------------------------------------------------------------------------------------------------------------------------------------------------------------------------------------------------------------------------------------------------------------------------------------------------------------------------------------------------------------------------------------------------------------------ATG---------------------------------------------------------------------------------------------------------------------------------------------------------------------------------------------------------------------------------------------------------------------------------------------------------------------------------------------------------------------------------------------------------------------------------------------------------------------------------------------------------------------------------------------------------------------------------------------------------------------------------------------------------------------------------------------------------------------------------------------------------------------------------------------------------------------------------------------------------------------------------------------------------------------------------------------------------------------------------------------------------------------GCC------------------------------------------------------------------------------------------------------------------------------------------------------------------------------------------AGAAGACCC---AGACCC---AAGCCCGTGAAGCTTTCCGACGCTGCTGCAATGCGCGTGAAGGAGATCATGCAGGAA---------------CGC---------------------GGC---------------------------------------GCAGGATTC------------CTGCGTGTCGGCGTCAAGAATGGC---GGCTGTGCGGGCATGGAATATGTCATGGACTATGCC---------ATG---------------------------------GCG---CCC------------GAG---------------------------------------------------------CCGCTG------------GACGAA---GTGGTC------------------------------------------------------------------------------------------------------GAGGAT---------------AATGGG------GTCACCATCCTGATCGACGCCAAGGCTGTGCTGTTTTTGCTCGGCAGCGAAGTGGACTATGAAGTC---ACGCCGCTG---CATGAGAAATTTGTCTTTCGTAAC---------------------------------------------------------------------------CCGAACCAG------------ACCGATGCCTGTGGTTGTGGAGAGAGCGTGACGATT---------------------------------------------------------------------------------------------------------------------------------------------------------------------------------------------------------------------ATCCCGGCGACGGTA------------------------------------------------------------------------------------------------------------------------------------------------------------------
>1629720_Hbacterium@KJS27123.1
---------------------------------------------------------------------------------------------------------------------------------------------------------------------------------------------------------------------------------------------------------------------------------------------------------------------------------------------------------------------------------------------------------------------------------------------------------------------------------------------------------------------------------------ATG---------------------------------------------------------------------------------------------------------------------------------------------------------------------------------------------------------------------------------------------------------------------------------------------------------------------------------------------------------------------------------------------------------------------------------------------------------------------------------------------------------------------------------------------------------------------------------------------------------------------------------------------------------------------------------------------------------------------------------------------------------------------------------------------------------------------------------------------------------------------------------------------------------------------------------------------------------------------------------------------------------------------GCC------------------------------------------------------------------------------------------------------------------------------------------------------------------------------------------AGAAGACCC---AGACCC---AAACCCGTGAAGCTGACTGACGCCGCTGCGATGCGCGTCAAGGAGATCATGGAAGAA---------------CGC---------------------GGC---------------------------------------GCAGGTTAT------------CTGCGTGTCGGCGTGAAGAATGGC---GGCTGCGCCGGCATGGAATACGTCATGGACTATGCC---------ATG---------------------------------GCG---CCC------------GAA---------------------------------------------------------ACGCTC------------GACGAA---GTGGTC------------------------------------------------------------------------------------------------------GAGGAC---------------AATGGC------ATCACCATTCTGATCGACGCGAAGGCCGTGCTGTTCCTGCTCGGCAGCGAGGTCGATTTCGAGATG---ACCCCGCTG---CACGAGAAGTTTGTGTTCCGGAAC---------------------------------------------------------------------------CCGAACCAG------------ACAGACGCCTGTGGCTGCGGCGAAAGCGTGACGATC---------------------------------------------------------------------------------------------------------------------------------------------------------------------------------------------------------------------GTCCCGGCGGTCGCC---GAC------------------------------------------------------------------------------------------------------------------------------------------------------------
>1280947_Hchukchiensis@KCZ56005.1| RT_shifts_1_contigs
------------------------------------------------------------------------------------------------------------------------------------------------------------------------------------------------------------------------------------------------------------------------------------------------------------------------------------------------------------------------------------------------------------------------------------------------------------------------------------------------------------------------------------------------------------------------------------------------------------------------------------------------------------------------------------------------------------------------------------------------------------------------------------------------------------------------------------------------------------------------------------------------------------------------------------------------------------------------------------------------------------------------------------------------------------------------------------------------------------------------------------------------------------------------------------------------------------------------------------------------------------------------------------------------------------------------------------------------------------------------------------------------------------------------------------------------------------------------------------------------------------------------------------------------------------------------------------------------------------------------------------------------------------------------------------------------------------------------------------------------------------------------------------------ACCCTGACTGACGCCGCTGCGGTGCGCGTCAAGGAAATCATGAATGAA---------------CGC---------------------GGC---------------------------------------GCAGGATTC------------CTGCGTGTTGGCGTGAAGAATGGT---GGCTGTGCTGGCATGGAATATGTCATGGACTATGCC---------ATG---------------------------------GCA---CCG------------GAA---------------------------------------------------------CCGCTC------------GACGAA---GTGGTC------------------------------------------------------------------------------------------------------GAGGAA---------------AATGGC------GTGACGATCCTGATTGACGGCAAGGCCGTCCTGTTCCTGCTGGGAAGTCAGATCGACTACGAAACC---ACGCTTCTC---CACGAGAAATTCGTGTTCAGGAAT---------------------------------------------------------------------------CCGAACCAG------------ACGGATGCCTGCGGCTGCGGCGAAAGTGTGACGATC---------------------------------------------------------------------------------------------------------------------------------------------------------------------------------------------------------------------GTGCCGGCGGTAGAC---GCC------------------------------------------------------------------------------------------------------------------------------------------------------------
>228405_Hneptunium@ABI76910.1
---------------------------------------------------------------------------------------------------------------------------------------------------------------------------------------------------------------------------------------------------------------------------------------------------------------------------------------------------------------------------------------------------------------------------------------------------------------------------------------------------------------------------------------ATG---------------------------------------------------------------------------------------------------------------------------------------------------------------------------------------------------------------------------------------------------------------------------------------------------------------------------------------------------------------------------------------------------------------------------------------------------------------------------------------------------------------------------------------------------------------------------------------------------------------------------------------------------------------------------------------------------------------------------------------------------------------------------------------------------------------------------------------------------------------------------------------------------------------------------------------------------------------------------------------------------------------------GCC------------------------------------------------------------------------------------------------------------------------------------------------------------------------------------------CGTAGACCT---CGTCCG---AAACCTGTCCGCCTGTCTGACGCCGCTGCCGAGCGGGTCAAAGACATCATGGCTGAA---------------CGC---------------------GGC---------------------------------------ATGGGCTAT------------CTGCGCGTGGGCGTCACCAATGGT---GGCTGCGCGGGCATGGAATACGTTATGGACTATGCC---------TCT---------------------------------GAG---CCT------------GCT---------------------------------------------------------GCCCTC------------GATGAG---GTGGTG------------------------------------------------------------------------------------------------------GAGGAC---------------AATGGC------GTCACCATCCTGATCGACGCCAAGGCTGTGCTGTTCCTGCTGGGCAGTGAACTCGACTACGAAACC---ACGCTGCTT---CACGAGAAATTCGTGTTCCGGAAC---------------------------------------------------------------------------CCCAACCAG------------ACCGATGCCTGCGGCTGCGGCGAGAGCGTGACGATC---------------------------------------------------------------------------------------------------------------------------------------------------------------------------------------------------------------------GTGCCGGCAGCGGCT---GAA------------------------------------------------------------------------------------------------------------------------------------------------------------
>582402_Hbaltica@ACT59138.1
---------------------------------------------------------------------------------------------------------------------------------------------------------------------------------------------------------------------------------------------------------------------------------------------------------------------------------------------------------------------------------------------------------------------------------------------------------------------------------------------------------------------------------------ATG---------------------------------------------------------------------------------------------------------------------------------------------------------------------------------------------------------------------------------------------------------------------------------------------------------------------------------------------------------------------------------------------------------------------------------------------------------------------------------------------------------------------------------------------------------------------------------------------------------------------------------------------------------------------------------------------------------------------------------------------------------------------------------------------------------------------------------------------------------------------------------------------------------------------------------------------------------------------------------------------------------------------GCT------------------------------------------------------------------------------------------------------------------------------------------------------------------------------------------AGAAGACCC---AGACCC---AAAATAGTGACACTCTCAGACGCTGCTGCTAAGCGCGTCAAAGAGATTATGTCAGAA---------------CGT---------------------GGT---------------------------------------GCAGGATTT------------TTGCGCGTTGGCGTCAAAAATGGC---GGATGTGCTGGCATGGAATATGTCATGGATTATGCA---------CAA---------------------------------GCG---CCT------------GAG---------------------------------------------------------CCTCTT------------GATGAG---CGGGTT------------------------------------------------------------------------------------------------------GCTGAC---------------AATGAT------GTTGAGATCGTTGTGGATGCAAAAGCTGTGTTGTTTTTGCTGGGCTCGCAGATTGATTATGAAGTG---TCGCCACTT---CATTCCAAATTTGTCTTTAGAAAC---------------------------------------------------------------------------CCAAACCAG------------ACCGATGCATGTGGGTGTGGTGAAAGTGTAACTATC---------------------------------------------------------------------------------------------------------------------------------------------------------------------------------------------------------------------GCACCATTTGAAGAT---GTGGCTGAA------------------------------------------------------------------------------------------------------------------------------------------------------
>1951950_Hbacterium@DHZO01000023.1_6
---------------------------------------------------------------------------------------------------------------------------------------------------------------------------------------------------------------------------------------------------------------------------------------------------------------------------------------------------------------------------------------------------------------------------------------------------------------------------------------------------------------------------------------ATG---------------------------------------------------------------------------------------------------------------------------------------------------------------------------------------------------------------------------------------------------------------------------------------------------------------------------------------------------------------------------------------------------------------------------------------------------------------------------------------------------------------------------------------------------------------------------------------------------------------------------------------------------------------------------------------------------------------------------------------------------------------------------------------------------------------------------------------------------------------------------------------------------------------------------------------------------------------------------------------------------------------------GCC------------------------------------------------------------------------------------------------------------------------------------------------------------------------------------------AGAAGACCA---CGCCCC---AAACTCGTAACCCTCACCGACGCTGCAGCGGCGCGCGTGAAGGAGATCATGTCCGAA---------------CGC---------------------GGC---------------------------------------GCAGGTTTC------------CTGCGCGTTGGCGTCAAGAATGGC---GGCTGTGCGGGCATGGAATATGTCATGGACTATGTC---------GAC---------------------------------GAG---CCC------------AGC---------------------------------------------------------TCGATG------------GACGAA---CGTGTC------------------------------------------------------------------------------------------------------GAGGAC---------------AATGGC------GTTGAGATCGTCGTTGATGCCAAGGCCGTGTTGTTCCTGATCGGGTCGGTGGTCGATTTTGAAGAG---ACCATGCTG---CATTCCAAATTCGTGTTCCGCAAT---------------------------------------------------------------------------CCAAATGAA------------TCCGATGCCTGCGGATGTGGTGAGAGCGTGACGCTG---------------------------------------------------------------------------------------------------------------------------------------------------------------------------------------------------------------------ACAGCATTTGTCGAC---GCAGACGAC------------------------------------------------------------------------------------------------------------------------------------------------------
>1951957_Hbacterium@DLHI01000002.1_190
---------------------------------------------------------------------------------------------------------------------------------------------------------------------------------------------------------------------------------------------------------------------------------------------------------------------------------------------------------------------------------------------------------------------------------------------------------------------------------------------------------------------------------------ATG---------------------------------------------------------------------------------------------------------------------------------------------------------------------------------------------------------------------------------------------------------------------------------------------------------------------------------------------------------------------------------------------------------------------------------------------------------------------------------------------------------------------------------------------------------------------------------------------------------------------------------------------------------------------------------------------------------------------------------------------------------------------------------------------------------------------------------------------------------------------------------------------------------------------------------------------------------------------------------------------------------------------GCC------------------------------------------------------------------------------------------------------------------------------------------------------------------------------------------AGACGTCCT---CGCCCC---AAGGTTGTGACACTGACAGACGCCGCTGCGGAGCGCGTTCGGGAGGTCATGGCTGAC---------------CGG---------------------TCG---------------------------------------GCGGGATTC------------CTGCGCGTGGGCGTTAAGAACGCC---GGCTGCGCGGGCATGGAATATACGATGGACTACGTC---------GCC---------------------------------GAG---GCG------------AGC---------------------------------------------------------CCGGCG------------GACGAA---CGTGTG------------------------------------------------------------------------------------------------------GACGAA---------------AATGGC------GTCTCCATCGTGATCGACGCCAAGGCCGTTCTCTTCCTGCTTGGCTCCGTGATCGACTACGAGGTC---ACGCCGCTG---CACTCGAAGTTCACTTTCCGCAAT---------------------------------------------------------------------------CCGAACCAG------------ACGGATGCGTGCGGTTGCGGCGAGAGCGTCACCATC---------------------------------------------------------------------------------------------------------------------------------------------------------------------------------------------------------------------GTTCCGGCGCGGGCT---GCGGAA---------------------------------------------------------------------------------------------------------------------------------------------------------
>1970554_Rbacterium@OYW41345.1
---------------------------------------------------------------------------------------------------------------------------------------------------------------------------------------------------------------------------------------------------------------------------------------------------------------------------------------------------------------------------------------------------------------------------------------------------------------------------------------------------------------------------------------ATG---------------------------------------------------------------------------------------------------------------------------------------------------------------------------------------------------------------------------------------------------------------------------------------------------------------------------------------------------------------------------------------------------------------------------------------------------------------------------------------------------------------------------------------------------------------------------------------------------------------------------------------------------------------------------------------------------------------------------------------------------------------------------------------------------------------------------------------------------------------------------------------------------------------------------------------------------------------------------------------------------------------------GCC------------------------------------------------------------------------------------------------------------------------------------------------------------------------------------------AGACGTCCT---CGCCCC---AAGGTTGTGACACTGACAGACGCCGCTGCGGAGCGCGTTCGGGAAGTCATGGCCGAC---------------AAG---------------------GGC---------------------------------------GCCGGGTTC------------CTGCGCGTGGGTGTGAAGAACGCC---GGCTGCGCGGGCATGGAATACACCATGGCCTATGTC---------GCC---------------------------------GAC---GCG------------GCG---------------------------------------------------------CCCACG------------GACGAG---CGCGTG------------------------------------------------------------------------------------------------------GACGAC---------------AACGGC------GTCTCCATCGTGATCGACGCCAAGGCCGTTCTATTCTTGCTCGGCTCGGTGATCGACCACGAAGTC---ACGCCGCTG---CATTCGAAATTCACCTTCCGCAAC---------------------------------------------------------------------------CCGAACCAG------------ACCGATGCCTGCGGCTGCGGCGAGAGCGTGACCATC---------------------------------------------------------------------------------------------------------------------------------------------------------------------------------------------------------------------GTTCCG---------------------------------------------------------------------------------------------------------------------------------------------------------------------------
>1123059_Rantarcticum@KB823011.1_262
---------------------------------------------------------------------------------------------------------------------------------------------------------------------------------------------------------------------------------------------------------------------------------------------------------------------------------------------------------------------------------------------------------------------------------------------------------------------------------------------------------------------------------------ATG---------------------------------------------------------------------------------------------------------------------------------------------------------------------------------------------------------------------------------------------------------------------------------------------------------------------------------------------------------------------------------------------------------------------------------------------------------------------------------------------------------------------------------------------------------------------------------------------------------------------------------------------------------------------------------------------------------------------------------------------------------------------------------------------------------------------------------------------------------------------------------------------------------------------------------------------------------------------------------------------------------------------ACC------------------------------------------------------------------------------------------------------------------------------------------------------------------------------------------CGTAGACCC---AGACCC---AAATTAGTCACCCTCTCTGACGCCGCGGCGGCGGAAGTCAAAGATATCTTGGCTGAG---------------CGC---------------------GGC---------------------------------------GAGGGCCAT------------CTTCGCGTGGGCGTCAAAAATGGC---GGCTGTGCGGGTATGGAATATTTCATGGACTATGTG---------TCC---------------------------------GAG---ATC------------AGC---------------------------------------------------------CCGCTC------------GACGAA---GTCGTT------------------------------------------------------------------------------------------------------GAAGAT---------------AAAGAT------GTTTCTATTGTCGTCGACGCGAAAGCGGTTCTCTTCATTTTAGGCAGCGAAATCGATCACGAGACG---ACTTTGCTG---CACAGCAAATTTGTTTTCCGTAAC---------------------------------------------------------------------------CCCAACCAA------------ACCGATGCCTGTGGCTGCGGCGAGAGCGTGACGATC---------------------------------------------------------------------------------------------------------------------------------------------------------------------------------------------------------------------ATTCCGGCGGTTGTT------------------------------------------------------------------------------------------------------------------------------------------------------------------
>1121948_Hbalneolensis@AUAC01000002.1_489
---------------------------------------------------------------------------------------------------------------------------------------------------------------------------------------------------------------------------------------------------------------------------------------------------------------------------------------------------------------------------------------------------------------------------------------------------------------------------------------------------------------------------------------ATG---------------------------------------------------------------------------------------ACC---------------------------------------------------------------------------------------------------------------------------------------------------------------------------------------------------------------------------------------------------------------------------------------------------------------------------------------------------------------------------------------------------------------------------------------------------------------------------------------------------------------------------------------------------------------------------------------------------------------------------------------------------------------------------------------------------------------------------GTCACC---------------------------------------------------------------------ACT---CGA------------------------------------------------------------------------------------------------------------ACT------------------------------------------------------------------------------------------------------------------------------------------------------------------------------------------CGCAGACCA---CGCCCT---AAACTCGTTACCCTTACGGATGCCGCTGCCGCGCGCGTGCGTGAAATTCTCGATGAA---------------CGC---------------------GGC---------------------------------------GAGGGTTAC------------TTGCGCGTAGGCGTGACCAATGGC---GGTTGTGCAGGCATGGAATATGTCATGGACTATGTG---------TCC---------------------------------GAG---ATC------------GAG---------------------------------------------------------AAATTT------------GACGAA---GTTGTC------------------------------------------------------------------------------------------------------GAAGAT---------------AAAGAC------GTGCAGATCGTCGTGGATGCTAAAGCAGTGCTCTTTATTCTGGGCTCAGTCGTGGATTACGAGGTA---GACGTCATG---TCCTCTAAATTCACCTTCAAAAAC---------------------------------------------------------------------------CCAAACCAA------------ACTGATGCTTGCGGCTGTGGTGAAAGCGTCACGATA---------------------------------------------------------------------------------------------------------------------------------------------------------------------------------------------------------------------GTTCCCTTTACGGTG---GAG------------------------------------------------------------------------------------------------------------------------------------------------------------
>568099_Ltaeanensis@RKQ71286.1
---------------------------------------------------------------------------------------------------------------------------------------------------------------------------------------------------------------------------------------------------------------------------------------------------------------------------------------------------------------------------------------------------------------------------------------------------------------------------------------------------------------------------------------ATG---------------------------------------------------------------------------------------ACCGAA---------------------------------------------------------------------------------------------------------------------------------------------------------------------------------------------------------------------------------------------------------------------------------------------------------------------------------------------------------------------------------------------------------------------------------------------------------------------------------------------------------------------------------------------------------------------------------------------------------------------------------------------------------------------------------------------------------------GCTTTG---ACAAAG---------------------------------------------------------------------ACA---CGT------------------------------------------------------------------------------------------------------------AGC------------------------------------------------------------------------------------------------------------------------------------------------------------------------------------------CGGCGGCCT---CGCCCG---AAACTCGTCACATTGACGGATGCAGCGGCGGAGCAGGTAAAGTCTATTCTCGCAGAG---------------CGT---------------------GAT---------------------------------------AAAGGCTAT------------TTGCGTGTGGGCGTTAAAAACGGC---GGCTGTGCAGGTATGGAATATATCATGGATTATGTA---------CCT---------------------------------GAA---ATT------------GAA---------------------------------------------------------AAATTC------------GACGAA---GTGGTT------------------------------------------------------------------------------------------------------GAAGAT---------------AACGGC------GTGAAAATTGTCGTGGATGCAAAAGCCGTCCTATTTATTCTTGGTTCTGTCGTCGATTATGAGGTC---GATATCCTG---TCCTCTAAATTCACTTTTAAAAAC---------------------------------------------------------------------------CCTAACCAG------------ACGGATGCTTGCGGTTGCGGCGAAAGCGTTACGATT---------------------------------------------------------------------------------------------------------------------------------------------------------------------------------------------------------------------GTGCCTGCGGCGTTT------------------------------------------------------------------------------------------------------------------------------------------------------------------
>287478_Hbalneolensis@QIKS01000300.1_6
---------------------------------------------------------------------------------------------------------------------------------------------------------------------------------------------------------------------------------------------------------------------------------------------------------------------------------------------------------------------------------------------------------------------------------------------------------------------------------------------------------------------------------------ATG---------------------------------------------------------------------------------------GAA------------------------------------------------------------------------------------------------------------------------------------------------------------------------------------------------------------------------------------------------------------------------------------------------------------------------------------------------------------------------------------------------------------------------------------------------------------------------------------------------------------------------------------------------------------------------------------------------------------------------------------------------------------------------------------------------------------------------------------------------------------------------------------------------------------ACC------------------------------------------------------------------------------------------------------------ACA------------------------------------------------------------------------------------------------------------------------------------------------------------------------------------------AAAAGAGCT---AAACCA---CAACTCGTGACGTTAACAGACGCGGCGGCTTTGCGCGTGCGCGAAATTTTGGCTGAA---------------CGC---------------------GGG---------------------------------------CAGGGGTAT------------TTGCGGGTTGGCGTGAAAAACGGT---GGCTGTGCCGGCATGGAATATATGATGGATTATGTG---------GCC---------------------------------GAG---ATT------------GAG---------------------------------------------------------AAATTT------------GATGAA---CTTGTC------------------------------------------------------------------------------------------------------GAAGAC---------------AAGGGT------GTGCAAATTGTTGTCGATTCCAAGGCCGTTTTGTTTCTGCTCGGCTCGGAGGTCGATTACGAAACC---GAGCTTCTG---CATTCAAAATTTGTCTTTAGAAAC---------------------------------------------------------------------------CCAAATCAA------------ACCGATGCCTGTGGCTGCGGCGAAAGCGTAACGATT---------------------------------------------------------------------------------------------------------------------------------------------------------------------------------------------------------------------ATTCCCGTAAGCCAG------------------------------------------------------------------------------------------------------------------------------------------------------------------
>1123503_Wmaritima@KB908061.1_9
---------------------------------------------------------------------------------------------------------------------------------------------------------------------------------------------------------------------------------------------------------------------------------------------------------------------------------------------------------------------------------------------------------------------------------------------------------------------------------------------------------------------------------------ATG------------------------------------------------------------------------------------------------------------------------------------------------------------------------------------------------------------------------------------------------------------------------------------------------------------------------------------------------------------------------------------------------------------------------------------------------------------------------------------------------------------------------------------------------------------------------------------------------------------------------------------------------------------------------------------------------------------------------------------------------------------------------------------------------------------------------------------------------------------------------------------------------------------------------------------------------------------------------------------------------------------------------------------------------------------------------------------------------------------------------------------------------------------------------------------------------------------------AGCCGACCA---CGCCCG---AAAGCTGTGACGTTAAGTGAGCGCGCCGCAACCCGGATCAAGACGCTGTTAGAGCGT---------------CAA---------------------GGG---------------------------------------AAGGGATTT------------CTGCGCGTTGGCGTCAAAAATGGC---GGCTGCGCGGGGATGGAATATACGCTGGATTATGTC---------GAT---------------------------------GCG---CCG------------GAC---------------------------------------------------------CCCTTG------------GATGAG---CGGGTC------------------------------------------------------------------------------------------------------GAGGAT---------------AAGGGC------GTTGAGATTGTGATCGCGGGAAAATCCTTATTATTTCTTCTGGGGTCTGAGATTGATTATGAGACC---ACGGCGCTG---CATTCCAAATTCGTCTTCCGTAAT---------------------------------------------------------------------------CCCAACCAA------------ACCGATGCCTGTGGGTGTGGGGAGAGCGTGACCATC---------------------------------------------------------------------------------------------------------------------------------------------------------------------------------------------------------------------GTGCCCGTACATATG---GATAACGCC------------------------------------------------------------------------------------------------------------------------------------------------------
>1666904_Osp@KPP82745.1
---------------------------------------------------------------------------------------------------------------------------------------------------------------------------------------------------------------------------------------------------------------------------------------------------------------------------------------------------------------------------------------------------------------------------------------------------------------------------------------------------------------------------------------ATG------------------------------------------------------------------------------------------------------------------------------------------------------------------------------------------------------------------------------------------------------------------------------------------------------------------------------------------------------------------------------------------------------------------------------------------------------------------------------------------------------------------------------------------------------------------------------------------------------------------------------------------------------------------------------------------------------------------------------------------------------------------------------------------------------------------------------------------------------------------------------------------------------------------------------------------------------------------------------------------------------------------------------------------------------------------------------------------------------------------------------------------------------------------------------------------------------------------GCCCGCGAG---AGACCC---AAGCCCGTCACCCTGACTGAACAGGCTGCCAAGCGTGTGCGCGCCCTCATGGAACGG---------------GAG---------------------GGA---------------------------------------AAGGGATTC------------CTGCGTGTCGGGGTGAAGAATGGC---GGCTGCGCGGGGATGGAATACACGATGGACTATGTC---------GAG---------------------------------GCC---CCG------------GCG---------------------------------------------------------CCGCTC------------GACGAG---CGGGTC------------------------------------------------------------------------------------------------------GAAGAT---------------CAGGGC------GTGGAAATCGTGATCGATTCCAAGGCGATCCTGTTCCTGCTGGGCAGTCAGATCGATTACGAGATC---ACGCCGCTG---CATGCCAAGTTCGTGTTTCGCAAT---------------------------------------------------------------------------CCCAACCAG------------ACCGATGCGTGCGGGTGTGGCGAAAGCGTCACCATT---------------------------------------------------------------------------------------------------------------------------------------------------------------------------------------------------------------------ATTCCTGTGGCAAAC---GCGGTC---------------------------------------------------------------------------------------------------------------------------------------------------------
>144026_Msalignorans@SDM58715.1
---------------------------------------------------------------------------------------------------------------------------------------------------------------------------------------------------------------------------------------------------------------------------------------------------------------------------------------------------------------------------------------------------------------------------------------------------------------------------------------------------------------------------------------ATG---------------------------------------------------------------------------------------------------------------------------------------------------------------------------------------------------------------------------------------------------------------------------------------------------------------------------------------------------------------------------------------------------------------------------------------------------------------------------------------------------------------------------------------------------------------------------------------------------------------------------------------------------------------------------------------------------------------------------------------------------------------------------------------------------------------------------------------------------------------------------------------------------------------------------------------------------------------------------------------------------------------------GCA------------------------------------------------------------------------------------------------------------------------------------------------------------------------------------------CGACGCGAA---AGACCC---AAGGCCGTTACCCTGTCGGAAGCGGCAGCGACACGGGTAAAATCCATCATGGCCATG---------------CGC---------------------GGC---------------------------------------GCCGGCTTC------------CTGCGCGTCGGCGTCAAGAATGGC---GGCTGTGCCGGCATGGAATATGTGATGGATTATGTC---------GAC---------------------------------GAG---CCG------------GAA---------------------------------------------------------GTTCTC------------GACGAG---CGCGTC------------------------------------------------------------------------------------------------------GAGGAT---------------AAGGGC------GTCGAGATCGTGCTTGAATCCAAGGCCTTGCTCTTCCTGCTCGGCACCGAGCTGGACTATGAGACG---ACGCCGCTG---CACTCCAAATTCGTGTTCCGAAAT---------------------------------------------------------------------------CCCAATCAG------------ACCGATGCCTGTGGCTGCGGCGAGAGCGTCACCATC---------------------------------------------------------------------------------------------------------------------------------------------------------------------------------------------------------------------GTGCCGGTACGCGAG---AAT------------------------------------------------------------------------------------------------------------------------------------------------------------
>394221_Mmaris@ABI65613.1| RT_shifts_1_contigs
---------------------------------------------------------------------------------------------------------------------------------------------------------------------------------------------------------------------------------------------------------------------------------------------------------------------------------------------------------------------------------------------------------------------------------------------------------------------------------------------------------------------------------------------------------------------------------------------------------------------------------------------------------------------------------------------------------------------------------------------------------------------------------------------------------------------------------------------------------------------------------------------------------------------------------------------------------------------------------------------------------------------------------------------------------------------------------------------------------------------------------------------------------------------------------------------------------------------------------------------------------------------------------------------------------------------------------------------------------------------------------------------------------------------------------------------------------------------------------------------------------------------------------------------------------------GCT------------------------------------------------------------------------------------------------------------------------------------------------------------------------------------------GTTCGTGAG---CGACCC---AAGGCTGTGAGCCTGACCGAAGCCGCCGCTGAGCGGGTCAAGGCATTGATGGCCCAG---------------CGC---------------------GGC---------------------------------------GCCGGTTTC------------TTGCGCGTCGGCGTGAAGAATGGC---GGCTGCGCCGGCATGGAATACGAGATGGCCTATGTG---------GAT---------------------------------GCG---CCC------------GGA---------------------------------------------------------CCGCTT------------GATGAG---CGTGTC------------------------------------------------------------------------------------------------------GAGGAC---------------CACGGT------GTGGAGATCGTCCTGGAGTCCAAGGCCCTCCTGTTCCTGCTTGGAACCCAGATCGATTATGAGATT---TCGCCTCTT---CATGCGAAATTCGTGTTCAACAAC---------------------------------------------------------------------------CCCAACCAG------------ACCGATGCGTGTGGGTGCGGGGAGAGCGTGACGATT---------------------------------------------------------------------------------------------------------------------------------------------------------------------------------------------------------------------GTGCCTGTCAAGGAA---GTC------------------------------------------------------------------------------------------------------------------------------------------------------------
>314254_Osp@EAP91149.1
---------------------------------------------------------------------------------------------------------------------------------------------------------------------------------------------------------------------------------------------------------------------------------------------------------------------------------------------------------------------------------------------------------------------------------------------------------------------------------------------------------------------------------------ATG------------------------------------------------------------------------------------------------------------------------------------------------------------------------------------------------------------------------------------------------------------------------------------------------------------------------------------------------------------------------------------------------------------------------------------------------------------------------------------------------------------------------------------------------------------------------------------------------------------------------------------------------------------------------------------------------------------------------------------------------------------------------------------------------------------------------------------------------------------------------------------------------------------------------------------------------------------------------------------------------------------------------------------------------------------------------------------------------------------------------------------------------------------------------------------------------------------------GCCCGACAA---CGACCC---AAGGCCGTCACCCTGACCGAAGCCGCCGCCACGCGCGTCAAGAAGCTCATGGCAGAC---------------CGG---------------------GAT---------------------------------------CTCGGCTAT------------CTGCGCGTGGGCGTCAAGAATGGC---GGCTGTGCGGGCATGGAATACGTCATGGACTATGTC---------GCC---------------------------------GAG---CCC------------GAT---------------------------------------------------------CCACTC------------GATGAG---CGGGTC------------------------------------------------------------------------------------------------------GAGGAT---------------CAGGGC------GTCGAGATCGTGGTGGACGCCAAGTCCTTGCTGTTCCTGCTGGGCGCCCAGATCGATTATGAGGTT---ACTCCGCTG---CACGCCAAGTTCGTCTTCCGCAAT---------------------------------------------------------------------------CCCAATGAG------------ACGGATGCCTGCGGCTGCGGCGAGAGTGTGACCCTC---------------------------------------------------------------------------------------------------------------------------------------------------------------------------------------------------------------------GTGCCTGCGCAGGTC---GCGGAC---------------------------------------------------------------------------------------------------------------------------------------------------------
>1852617_Osp@LYSW01000034.1_17
---------------------------------------------------------------------------------------------------------------------------------------------------------------------------------------------------------------------------------------------------------------------------------------------------------------------------------------------------------------------------------------------------------------------------------------------------------------------------------------------------------------------------------------ATG------------------------------------------------------------------------------------------------------------------------------------------------------------------------------------------------------------------------------------------------------------------------------------------------------------------------------------------------------------------------------------------------------------------------------------------------------------------------------------------------------------------------------------------------------------------------------------------------------------------------------------------------------------------------------------------------------------------------------------------------------------------------------------------------------------------------------------------------------------------------------------------------------------------------------------------------------------------------------------------------------------------------------------------------------------------------------------------------------------------------------------------------------------------------------------------------------------------ACACGAGCC---AGGCCC---AAAGCTGTCACCCTGACCGACGCCGCTGCTGACCGCGTGAAAGCGCTCATGGCGGAC---------------AAG---------------------GAG---------------------------------------GCGGGCTAT------------CTGCGCGTCGGCGTGAAGAATGGC---GGCTGCGCCGGCATGGAATACGTGATGGACTATGTC---------AGC---------------------------------GAG---CCG------------GAC---------------------------------------------------------CCGCTG------------GACGAA---CGGGTC------------------------------------------------------------------------------------------------------GAGGAC---------------CAGGGC------GTGGAGATTGTGGTCGACGCCAAGTCCTTGCTCTTCTTGCTGGGCTCCCAGCTCGATTATGAAGTT---ACGCCGCTG---CACGCCAAATTCGTGTTTAAAAAC---------------------------------------------------------------------------CCTAACGAG------------ACGGACGCGTGCGGGTGCGGGGAGAGCGTGACGCTC---------------------------------------------------------------------------------------------------------------------------------------------------------------------------------------------------------------------ATTCCGGTCAATCTC---GACAAT---------------------------------------------------------------------------------------------------------------------------------------------------------
>2135793_Msp@PWE17291.1
---------------------------------------------------------------------------------------------------------------------------------------------------------------------------------------------------------------------------------------------------------------------------------------------------------------------------------------------------------------------------------------------------------------------------------------------------------------------------------------------------------------------------------------ATG------------------------------------------------------------------------------------------------------------------------------------------------------------------------------------------------------------------------------------------------------------------------------------------------------------------------------------------------------------------------------------------------------------------------------------------------------------------------------------------------------------------------------------------------------------------------------------------------------------------------------------------------------------------------------------------------------------------------------------------------------------------------------------------------------------------------------------------------------------------------------------------------------------------------------------------------------------------------------------------------------------------------------------------------------------------------------------------------------------------------------------------------------------------------------------------------------------------ACCCGACCG---AAACCC---AAGGCCGTGACCCTGACCGACGCCGCCGCCGAGCGCGTCAAGGCGCTGATGGCCAAG---------------AAC---------------------GGC---------------------------------------AAGGGCTAT------------CTGCGCGTGGGCGTGACCAATGGC---GGCTGCGCGGGCATGGAATACATGATGGACTATGTC---------TCC---------------------------------GAG---CCC------------GAG---------------------------------------------------------CCGTTC------------GACGAG---CGCGTC------------------------------------------------------------------------------------------------------GAGGAC---------------AAGGGC------GTCGAGATCGTCGTCGAGTCCAAGGCGCTGCTCTTCCTGCTCGGCTCCGAGATCGACTACGAGGTC---ACGCCGCTG---CACGCCAAGTTCGTCTTCCGCAAT---------------------------------------------------------------------------CCCAACGAG------------ACCGACGCGTGCGGCTGCGGCGAAAGCGTGACGCTG---------------------------------------------------------------------------------------------------------------------------------------------------------------------------------------------------------------------ACGCCCGCGCAGCTG---GAGTCG---------------------------------------------------------------------------------------------------------------------------------------------------------
>1948361_Abacterium@DCRT01000066.1_6
---------------------------------------------------------------------------------------------------------------------------------------------------------------------------------------------------------------------------------------------------------------------------------------------------------------------------------------------------------------------------------------------------------------------------------------------------------------------------------------------------------------------------------------ATG------------------------------------------------------------------------------------------------------------------------------------------------------------------------------------------------------------------------------------------------------------------------------------------------------------------------------------------------------------------------------------------------------------------------------------------------------------------------------------------------------------------------------------------------------------------------------------------------------------------------------------------------------------------------------------------------------------------------------------------------------------------------------------------------------------------------------------------------------------------------------------------------------------------------------------------------------------------------------------------------------------------------------------------------------------------------------------------------------------------------------------------------------------------------------------------------------------------ACACGCGAA---CGCCCC---AAGGCCCTGAACCTGACCGATGCCGCCGCTGAACGCGTCAAGGAATTGATGGCGAGC---------------CGC---------------------GAT---------------------------------------GCCGGCTTC------------CTGCGCGTCGGCGTCAAGAATGGC---GGCTGTGCCGGCATGGAATACGTGATGGAGTATGTG---------GCC---------------------------------GAA---CCG------------GAC---------------------------------------------------------CCGCTC------------GACGAA---CGGGTC------------------------------------------------------------------------------------------------------GAGGAC---------------AAGGAC------GTCGCGATCGTGGTTGATGGCAAGTCCCTGCTATTCCTGCTCGGCTCGACGATCGACTATGAGACC---ACGACGCTG---CATTCCAAGTTCGTGTTCCGCAAT---------------------------------------------------------------------------CCCAACGAG------------ACCGATGCCTGTGGCTGCGGCGAAAGCGTCACGCTC---------------------------------------------------------------------------------------------------------------------------------------------------------------------------------------------------------------------GTGGCGGCAACGCTC---GACCGT---------------------------------------------------------------------------------------------------------------------------------------------------------
>1161401_Ecaribicus@ASJA01000007.1_25
------------------------------------------------------------------------------------------------------------------------------------------------------------------------------------------------------------------------------------------------------------------------------------------------------------------------------------------------------------------------------------------------------------------------------------------------------------------------------------------------------------------------------------------------------------------------------------------------------------------------------------------------------------------------------------------------------------------------------------------------------------------------------------------------------------------------------------------------------------------------------------------------------------------------------------------------------------------------------------------------------------------------------------------------------------------------------------------------------------------------------------------------------------------------------------------------------------------------------------------------------------------------------------------------------------------------------------------------------------------------------------------------------------------------------------------------------------------------------------------------------------------------------------------------------------------------------------------------------------------------------------------------------------------------------------------------------------------------------------------------------------ATGCTGGCC---GCTGGA---AATATCGTCAGTCTTACCGATGCCGCCGCTGACCGCGTGAAGGAATTGATGGCGGCG---------------AAG---------------------GAC---------------------------------------AAAGGCTTT------------CTGCGCGTCGGCGTGAAGAATGGC---GGCTGCGCGGGCATGGAATACACGATGGATTTCGTG---------GCC---------------------------------GAG---CCG------------GAA---------------------------------------------------------AAGCTG------------GACGAA---CGCGTG------------------------------------------------------------------------------------------------------GAAGAC---------------AAGGGC------GTGGAGATCGTTGTCGATTCAAAGGCCGTGCTGTTCCTGCTCGGCGCGACCATCGATTTCGAGACA---ACAAAGCTC---CATTCCAAGTTCGTATTCAGCAAT---------------------------------------------------------------------------CCGAACCAG------------ACGGACGCCTGCGGTTGCGGCGAAAGCGTCACCATC---------------------------------------------------------------------------------------------------------------------------------------------------------------------------------------------------------------------GTGCCCGCCGCGCGA------------------------------------------------------------------------------------------------------------------------------------------------------------------
>1752192_Abacterium@LNEK01000020.1_445
---------------------------------------------------------------------------------------------------------------------------------------------------------------------------------------------------------------------------------------------------------------------------------------------------------------------------------------------------------------------------------------------------------------------------------------------------------------------------------------------------------------------------------------ATG---------------------------------------------------------------------------------------------------------------------------------------------------------------------------------------------------------------------------------------------------------------------------------------------------------------------------------------------------------------------------------------------------------------------------------------------------------------------------------------------------------------------------------------------------------------------------------------------------------------------------------------------------------------------------------------------------------------------------------------------------------------------------------------------------------------------------------------------------------------------------------------------------------------------------------------------------------------------------------------------------------------------AGC------------------------------------------------------------------------------------------------------------------------------------------------------------------------------------------CGTAGACCC---CGCCCG---AAGATCGTCACGCTGAGCGACGCCGCTGCGGCACGCGTGAACGAGATCATGGCCAAG---------------GGC---------------------GAT---------------------------------------AGGCCCTAT------------CTGCGCGTCGGCGTCGTCAATGGC---GGCTGCGCGGGGATGGAGTACGTGCTGGATTACGCC---------GCG---------------------------------GCG---CCG------------GAG---------------------------------------------------------ACGTTC------------GATGAA---CTGGTC------------------------------------------------------------------------------------------------------GAGGAC---------------AAGGGC------GTCAGTATTCTCGTAAAGGCGGACGCGGTGATGTTCCTGCTGGGTTCGGAGATCGACTACGAGACG---ACGCGGCTT---GCTTCCAAGTTCGTCTTCCGCAAT---------------------------------------------------------------------------CCGAACCAG------------ACTGACGCTTGCGGTTGCGGCGAGAGCGTCACCATC---------------------------------------------------------------------------------------------------------------------------------------------------------------------------------------------------------------------GTGCCGGTGAAGGCC---GAGCAT---------------------------------------------------------------------------------------------------------------------------------------------------------
>1759059_Cbacterium@ANP44425.1
---------------------------------------------------------------------------------------------------------------------------------------------------------------------------------------------------------------------------------------------------------------------------------------------------------------------------------------------------------------------------------------------------------------------------------------------------------------------------------------------------------------------------------------ATG---------------------------------------------------------------------------------------------------------------------------------------------------------------------------------------------------------------------------------------------------------------------------------------------------------------------------------------------------------------------------------------------------------------------------------------------------------------------------------------------------------------------------------------------------------------------------------------------------------------------------------------------------------------------------------------------------------------------------------------------------------------------------------------------------------------------------------------------------------------------------------------------------------------------------------------------------------------------------------------------------------------------ACA------------------------------------------------------------------------------------------------------------------------------------------------------------------------------------------CGCCGACCG---AGACCA---AAGATCGTGACGTTGACCGACGCTGCTGCTGGCCGCGTTCGTGAGATCGTGGCCAAG---------------GGC---------------------GAC---------------------------------------AAGCCATAC------------TTGCGGGTTGGCGTTGTCAACGGT---GGCTGCGCGGGGATGGAATACACGCTCGATTATGCG---------GCC---------------------------------GAA---CCG------------GCG---------------------------------------------------------CCATTC------------GATGAA---CTCGTC------------------------------------------------------------------------------------------------------GAAGAT---------------CAAGAC------GTGAAGATATTGGTCGCGGCCGATGCGGTGCTCTTTTTGCTAGGCTCGCAGATTGATTATGAAACC---ACGCGGTTG---GCGTCGAAGTTCGTCTTCCGCAAC---------------------------------------------------------------------------CCAAACCAG------------ACCGACGCTTGCGGATGCGGTGAGAGTGTCACAATC---------------------------------------------------------------------------------------------------------------------------------------------------------------------------------------------------------------------GTCCCGGCGAAGGCT---GAAGCG---------------------------------------------------------------------------------------------------------------------------------------------------------
>1951948_Hbacterium@DDSN01000051.1_45
---------------------------------------------------------------------------------------------------------------------------------------------------------------------------------------------------------------------------------------------------------------------------------------------------------------------------------------------------------------------------------------------------------------------------------------------------------------------------------------------------------------------------------------ATG---------------------------------------------------------------------------------------------------------------------------------------------------------------------------------------------------------------------------------------------------------------------------------------------------------------------------------------------------------------------------------------------------------------------------------------------------------------------------------------------------------------------------------------------------------------------------------------------------------------------------------------------------------------------------------------------------------------------------------------------------------------------------------------------------------------------------------------------------------------------------------------------------------------------------------------------------------------------------------------------------------------------AGC------------------------------------------------------------------------------------------------------------------------------------------------------------------------------------------CGCCGACCT---CGCCCC---AAGATCGTGACGCTGACCGAAGCGGCTGCGGTGCGCGTAAAAGCGGTCATGACCGCT---------------TCT---------------------GCC---------------------------------------AAAACCTAT------------CTGCGCATCGGTGTGAAGAATGGC---GGCTGCGCGGGCATGGAATATGTGATGGACTACGCG---------GAC---------------------------------GCG---CCC------------GCG---------------------------------------------------------CCGTTC------------GACGAG---ATTGTG------------------------------------------------------------------------------------------------------GAAGAC---------------AAAGGC------GTCCTGATCCTCGTGAAAGCGGACGCGATCTTGTTCTTACTGGGTTCGGAGATCGACTACGAAACC---TCGCGTCTG---GCGTCGAAATTCGTGTTTAATAAT---------------------------------------------------------------------------CCAAATCAA------------ACCGATGCGTGCGGTTGTGGCGAGAGCGTCACCATA---------------------------------------------------------------------------------------------------------------------------------------------------------------------------------------------------------------------GAACCTGCGAAAGCG------------------------------------------------------------------------------------------------------------------------------------------------------------------
>1690484_Hbacterium@AMS29108.1
---------------------------------------------------------------------------------------------------------------------------------------------------------------------------------------------------------------------------------------------------------------------------------------------------------------------------------------------------------------------------------------------------------------------------------------------------------------------------------------------------------------------------------------ATG---------------------------------------------------------------------------------------AATTCGCCC------------------------------------------------------------------------------------------------------------------------------------------------------------------------------------------------------------------------------------------------------------------------------------------------------------------------------------------------------------------------------------------------------------------------------------------------------------------------------------------------------------------------------------------------------------------------------------------------------------------------------------------------------------------------------------------------------------GACCTG---ATCCCA---------------------------------------------------------------------ACC---CGC------------------------------------------------------------------------------------------------------------ACC------------------------------------------------------------------------------------------------------------------------------------------------------------------------------------------CGCCGCCCG---CGCCCG---CAAGTCGTGAGCCTGACAGACGCCGCTGCTGAGCGCGTGCGCGATGTCATGGCCAAG---------------TCT---------------------GAA---------------------------------------AAGCCCTAT------------CTGCGCGTCGGCATTAAAAATGGC---GGTTGCGCGGGAATGGAATATGTCATGGCCTATGCC---------GAG---------------------------------GCC---CCA------------GAT---------------------------------------------------------CCTTTG------------GACGAA---GTGGTA------------------------------------------------------------------------------------------------------GAAGAT---------------AAGGGC------GTGAAAATCCTCGTCGCCTCCAATGCCATTTTGTTCTTGGTCGGCTCTGTCGTCGATGTGGAGAAC---ACCAAGCTG---CACTCCAAGTTCGTCTTCAAAAAC---------------------------------------------------------------------------CCCAATGAA------------ACCGATGCTTGTGGCTGTGGGGAGAGCGTGACCATC---------------------------------------------------------------------------------------------------------------------------------------------------------------------------------------------------------------------GTTCCTGCCACGTCT---GAAGCC---------------------------------------------------------------------------------------------------------------------------------------------------------
>1974086_Rbacterium@PIW28973.1
------------------------------------------------------------------------------------------------------------------------------------------------------------------------------------------------------------------------------------------------------------------------------------------------------------------------------------------------------------------------------------------------------------------------------------------------------------------------------------------------------------------------------------------------------------------------------------------------------------------------------------------------------------------------------------------------------------------------------------------------------------------------------------------------------------------------------------------------------------------------------------------------------------------------------------------------------------------------------------------------------------------------------------------------------------------------------------------------------------------------------------------------------------------------------------------------------------------------------------------------------------------------------------------------------------------------------------------------------------------------------------------------------------------------------------------------------------------------------------------------------------------------------------------------------------------------------------------------------------------------------------------------------------------------------------------------------------------------------------------------------------ATGACCGCG---AAAAAG---CAAGCCCTGACCATTTCAGACCGTGCTGCAGAGCGCGTGAAAGACATCCTGGCTTCG---------------CGT---------------------GGC---------------------------------------GCAGGCTAT------------CTGCGCGTTGGCGTCAAGAAGGGC---GGCTGTGCCGGCATGGAATATGTGATGGATTACATC---------ACC---------------------------------GCG---CCG------------GAG---------------------------------------------------------CCGCTG------------GACGAA---ATCGTC------------------------------------------------------------------------------------------------------GAGGAC---------------AAGGGG------GTCACCATTGTGGTCGATGCCACATCCCTGCTTTTTCTTCTGGGGTCACAGATCGACTGGGACGTA---ACCCCGATT---TCCTCGAAATTCGTGTTCCGCAAT---------------------------------------------------------------------------CCGAACGAG------------ACGGATGCCTGCGGCTGCGGCGAGAGCGTGACGCTC---------------------------------------------------------------------------------------------------------------------------------------------------------------------------------------------------------------------GTTCCGGCTGAAGCC---GAGCAC---------------------------------------------------------------------------------------------------------------------------------------------------------
>751586_Bdiminuta@EGF94441.1| RT_shifts_1_contigs
------------------------------------------------------------------------------------------------------------------------------------------------------------------------------------------------------------------------------------------------------------------------------------------------------------------------------------------------------------------------------------------------------------------------------------------------------------------------------------------------------------------------------------------------------------------------------------------------------------------------------------------------------------------------------------------------------------------------------------------------------------------------------------------------------------------------------------------------------------------------------------------------------------------------------------------------------------------------------------------------------------------------------------------------------------------------------------------------------------------------------------------------------------------------------------------------------------------------------------------------------------------------------------------------------------------------------------------------------------------------------------------------------------------------------------------------------------------------------------------------------------------------------------------------------------------------------------------------------------------------------------------------------------------------------------------------------------------------------------------------------------------------------------------ACCCTGACGGACGCCGCCGCCGCGCGCGTGCGCGAAATCATGGACAAC---------------GCC---------------------GAG---------------------------------------AAGGATTAC------GTCGGCCTCCGCGTCGGCGTGAAGAACAGC---GGCTGCGCCGGGCAGGAATACACCTTCGCCTATGCG---------GAA---------------------------------GAA---GCC------------CTG---------------------------------------------------------CCGCTG------------GACGAG---GTGGTC------------------------------------------------------------------------------------------------------GAGGAC---------------AAGGGC------GTCACCATCCTGATCGAGCCCAAGGCCGTCCTGTTCCTGATCGGCACCGAAATCGACTATGAGGTG---ACGAAGCTG---GCGTCCAAATTCGTCTTCCGCAAT---------------------------------------------------------------------------CCGAACGAG------------ACGGACGCCTGCGGCTGCGGCGAGAGCGTCACCATC---------------------------------------------------------------------------------------------------------------------------------------------------------------------------------------------------------------------ATCCCTGCCGCTGCT---CTGGACGCC------------GAC---------------------------------------------------------------------------------------------------------------------------------------
>588932_Bnaejangsanen@ANF54178.1
---------------------------------------------------------------------------------------------------------------------------------------------------------------------------------------------------------------------------------------------------------------------------------------------------------------------------------------------------------------------------------------------------------------------------------------------------------------------------------------------------------------------------------------ATG---------------------------------------------------------------------------------------ACCGAG---------------------------------------------------------------------------------------------------------------------------------------------------------------------------------------------------------------------------------------------------------------------------------------------------------------------------------------------------------------------------------------------------------------------------------------------------------------------------------------------------------------------------------------------------------------------------------------------------------------------------------------------------------------------------------------------------------------CTTCAG---ACCACG---------------------------------------------------------------------ACC---CGA------------------------------------------------------------------------------------------------------------CCC------------------------------------------------------------------------------------------------------------------------------------------------------------------------------------------CGACGCCCC---CGGCCC---AAGGCGGTGACCCTGACGGACGCTGCCGCCGCGCGCGTGCGCGAGATCATGGACAAC---------------GCT---------------------GAG---------------------------------------AAAGACTAT------GTCGGCCTTCGCGTCGGCGTGAAGAACAGC---GGCTGCGCGGGGCAGGAATACACCTTCGCCTATGCC---------GAA---------------------------------GAG---ATC------------CAG---------------------------------------------------------CCGCTG------------GACGAG---GTGGTC------------------------------------------------------------------------------------------------------GAGGAT---------------AAGGGC------GTGACCATCCTGATCGAGCCCAAGGCGGTCTTGTTCCTGATCGGCACCGAGATCGATTATGAGGTG---ACGAAGCTC---GCCTCGAAATTCATCTTCCGCAAT---------------------------------------------------------------------------CCGAACGAG------------ACGGACGCGTGCGGTTGCGGCGAGAGCGTCACCATC---------------------------------------------------------------------------------------------------------------------------------------------------------------------------------------------------------------------ATCCCCGCCGCTGCT---CTGGACGCC------------GAC---------------------------------------------------------------------------------------------------------------------------------------
>2033726_Bsp@PRA22449.1
---------------------------------------------------------------------------------------------------------------------------------------------------------------------------------------------------------------------------------------------------------------------------------------------------------------------------------------------------------------------------------------------------------------------------------------------------------------------------------------------------------------------------------------ATG---------------------------------------------------------------------------------------ACCGAG---------------------------------------------------------------------------------------------------------------------------------------------------------------------------------------------------------------------------------------------------------------------------------------------------------------------------------------------------------------------------------------------------------------------------------------------------------------------------------------------------------------------------------------------------------------------------------------------------------------------------------------------------------------------------------------------------------------CTTCAG---ACCGCC---------------------------------------------------------------------GCC---CGA------------------------------------------------------------------------------------------------------------CCG------------------------------------------------------------------------------------------------------------------------------------------------------------------------------------------CGCCGCCCC---CGGCCC---AAGGCCGTGACCCTGACCGACGCCGCAGCCGAGCGCGTGCGCGAGATCATGGCCAAC---------------GCG---------------------GAG---------------------------------------AAGGACTAC------GTCGCCCTGCGCGTCGGGGTGAAGAACGGC---GGCTGCGCCGGGCAGGAATATACCTTCGCCTATGCC---------GAG---------------------------------CAG---ATC------------GAG---------------------------------------------------------CCGCTG------------GACGAG---GTGGTC------------------------------------------------------------------------------------------------------GAGGAT---------------AAGGGC------GTCACCATCCTGATCGAGCCCAAGGCCGTGCTGTTCCTGATCGGCAGCGAGATCGACTATGAGACG---ACCAAGCTG---GCGTCCAAGTTCGTCTTTCGCAAT---------------------------------------------------------------------------CCGAACGAG------------ACCGACGCCTGCGGCTGCGGCGAGAGCGTGACCATC---------------------------------------------------------------------------------------------------------------------------------------------------------------------------------------------------------------------ATCCCCGCCGCCGCT---CTGGACGCC------------GAC---------------------------------------------------------------------------------------------------------------------------------------
>1946140_Bsp@DLIT01000132.1_7
---------------------------------------------------------------------------------------------------------------------------------------------------------------------------------------------------------------------------------------------------------------------------------------------------------------------------------------------------------------------------------------------------------------------------------------------------------------------------------------------------------------------------------------ATG---------------------------------------------------------------------------------------ACCGAG---------------------------------------------------------------------------------------------------------------------------------------------------------------------------------------------------------------------------------------------------------------------------------------------------------------------------------------------------------------------------------------------------------------------------------------------------------------------------------------------------------------------------------------------------------------------------------------------------------------------------------------------------------------------------------------------------------------CTTCAG---ACTGCT---------------------------------------------------------------------GCC---CGT------------------------------------------------------------------------------------------------------------CCG------------------------------------------------------------------------------------------------------------------------------------------------------------------------------------------CGCCGCCCA---AGGCCC---AAGGTCGTGACCCTGACCGAGGCTGCGGCTGAACGCGTACGCGAAATCATGGCCAAT---------------GCC---------------------CAA---------------------------------------AAAGACTAC------GTCGGTCTTCGCGTCGGCGTGAAGAATGGC---GGCTGCGCAGGCCAAGAATACACTTTTGCCTATGCC---------GAA---------------------------------GAA---ATC------------GGC---------------------------------------------------------CCGATG------------GACGAG---GTGGTC------------------------------------------------------------------------------------------------------GAGGAC---------------AAGGGT------GTCACCATCCTGATCGAGCCCAAGGCGATCCTGTTCCTGATCGGCACCGAGATTGACTTCGAGACG---ACGAGACTG---GCGTCCAAGTTCGTCTTCCGCAAT---------------------------------------------------------------------------CCGAACGAG------------ACGGATGCCTGCGGCTGCGGCGAAAGCGTGACCATT---------------------------------------------------------------------------------------------------------------------------------------------------------------------------------------------------------------------GTCCCGGCCTCGGCG---CTGGACGCG------------AAC---------------------------------------------------------------------------------------------------------------------------------------
>1946144_Bsp@DBBK01000193.1_5
---------------------------------------------------------------------------------------------------------------------------------------------------------------------------------------------------------------------------------------------------------------------------------------------------------------------------------------------------------------------------------------------------------------------------------------------------------------------------------------------------------------------------------------ATG---------------------------------------------------------------------------------------ACCGAG---------------------------------------------------------------------------------------------------------------------------------------------------------------------------------------------------------------------------------------------------------------------------------------------------------------------------------------------------------------------------------------------------------------------------------------------------------------------------------------------------------------------------------------------------------------------------------------------------------------------------------------------------------------------------------------------------------------CTTCAG---ACCACC---------------------------------------------------------------------ACC---CGT------------------------------------------------------------------------------------------------------------CCC------------------------------------------------------------------------------------------------------------------------------------------------------------------------------------------CGCCGTCCG---CGCCCC---AAGGCCGTGACCCTGACCGACGCCGCCGCGGAGCGGGTGCAGGAGATCATGACCAAT---------------GCC---------------------GAG---------------------------------------CGCCCCTAT------GTCGCCCTGCGCGTCGGGGTGAAGAACGGC---GGCTGCGCGGGTCAGGAGTACACCTTCGCCTATGCC---------GAA---------------------------------CAG---ATC------------GAA---------------------------------------------------------CCGCTG------------GACGAG---GTGGTC------------------------------------------------------------------------------------------------------GAGGAC---------------AAGGGC------GTCACCATCCTGATCGACCCCAAGGCCATCCTGTTCCTGATCGGCTCCGAGATCGATTATGAGACG---ACGAAGCTG---TCGTCGAAATTCGTGTTCCGCAAT---------------------------------------------------------------------------CCGAACCAG------------ACCGACGCCTGCGGCTGCGGCGAGAGCGTGACCATC---------------------------------------------------------------------------------------------------------------------------------------------------------------------------------------------------------------------ATCCCGGCCAAGGCC---CTGGACGCC------------------------------------------------------------------------------------------------------------------------------------------------------
>1938605_Bsp@AQR61776.1
---------------------------------------------------------------------------------------------------------------------------------------------------------------------------------------------------------------------------------------------------------------------------------------------------------------------------------------------------------------------------------------------------------------------------------------------------------------------------------------------------------------------------------------ATG---------------------------------------------------------------------------------------ACCGAT---------------------------------------------------------------------------------------------------------------------------------------------------------------------------------------------------------------------------------------------------------------------------------------------------------------------------------------------------------------------------------------------------------------------------------------------------------------------------------------------------------------------------------------------------------------------------------------------------------------------------------------------------------------------------------------------------------------CTCCAG---ACCACA---------------------------------------------------------------------GCC---CGT------------------------------------------------------------------------------------------------------------CCC------------------------------------------------------------------------------------------------------------------------------------------------------------------------------------------CGCCGTCCG---CGCCCC---AAGGCCGTGACCCTGACGGACGCCGCCGCCGAGCGGGTGCGCGAGATCATGGCCAAT---------------GCG---------------------GAA---------------------------------------AAGCCCTAC------GTCGCCCTGCGCGTCGGGGTGAAGAACGGC---GGCTGCGCGGGCCAGGAGTACACCTTCGCCTATGCC---------GAG---------------------------------GCG---ATC------------GCG---------------------------------------------------------CCGTTG------------GACGAG---GTGGTC------------------------------------------------------------------------------------------------------GAGGAC---------------AAGGGC------GTCACCATCCTGATCGACCCCAAGGCGATCCTGTTCCTGATCGGGTCCGAGGTCGATTACGAGACG---TCGAAACTG---TCGTCCAAGTTCGTGTTCCGCAAT---------------------------------------------------------------------------CCGAACCAG------------ACCGACGCCTGCGGCTGTGGCGAGAGCGTCACCATC---------------------------------------------------------------------------------------------------------------------------------------------------------------------------------------------------------------------ATCCCCGCGAAAGCC---CGCGAGGCC------------GAC---------------------------------------------------------------------------------------------------------------------------------------
>1391729_Babyssalis@GAD59316.1
---------------------------------------------------------------------------------------------------------------------------------------------------------------------------------------------------------------------------------------------------------------------------------------------------------------------------------------------------------------------------------------------------------------------------------------------------------------------------------------------------------------------------------------ATG---------------------------------------------------------------------------------------ACCGAA---------------------------------------------------------------------------------------------------------------------------------------------------------------------------------------------------------------------------------------------------------------------------------------------------------------------------------------------------------------------------------------------------------------------------------------------------------------------------------------------------------------------------------------------------------------------------------------------------------------------------------------------------------------------------------------------------------------CTCCAG---ACCACC---------------------------------------------------------------------GCC---CGT------------------------------------------------------------------------------------------------------------CCG------------------------------------------------------------------------------------------------------------------------------------------------------------------------------------------CGCCGCCCG---CGCCCC---AAGGCCGTCACCCTGACGGACGCCGCCGCCGCGCGCGTCAAGGCGATTATGGCCAAG---------------GCC---------------------GAG---------------------------------------CAGCCTTAT------GTGGGCCTGCGCGTGGGGGTGAAGAACGGC---GGCTGCGCGGGGCAGGAATACACCTTCGCCTATGCC---------GAG---------------------------------GCG---GTA------------GAG---------------------------------------------------------CCGCTG------------GACGAG---GTGGTG------------------------------------------------------------------------------------------------------GAGGAC---------------AAGGGC------GTCACCATCCTGATCGATCCCAAGGCGGTGCTGTTCCTGATCGGGACCGAGATCGACTACGAGACC---TCGAAGCTG---GCGTCGAAATTCGTCTTCCGCAAT---------------------------------------------------------------------------CCGAACGAG------------ACCGACGCCTGCGGGTGCGGCGAGAGCGTCACCATC---------------------------------------------------------------------------------------------------------------------------------------------------------------------------------------------------------------------ATTCCCGCGAAAGGC------------------------------------------------------------------------------------------------------------------------------------------------------------------
>41276_Bvesicularis@ASE38110.1
---------------------------------------------------------------------------------------------------------------------------------------------------------------------------------------------------------------------------------------------------------------------------------------------------------------------------------------------------------------------------------------------------------------------------------------------------------------------------------------------------------------------------------------ATG---------------------------------------------------------------------------------------AGCGAG---------------------------------------------------------------------------------------------------------------------------------------------------------------------------------------------------------------------------------------------------------------------------------------------------------------------------------------------------------------------------------------------------------------------------------------------------------------------------------------------------------------------------------------------------------------------------------------------------------------------------------------------------------------------------------------------------------------CTTCAA---GCCACA---------------------------------------------------------------------TCC---CGT------------------------------------------------------------------------------------------------------------CCA------------------------------------------------------------------------------------------------------------------------------------------------------------------------------------------CGTCGCCCG---CGCCCC---AAGGCCGTCACCCTGACGGATGCGGCCGCCGAGCGGGTGCGTGAGATCCTGGACAAT---------------GCC---------------------GAG---------------------------------------AACGATCAC------ATCGGCCTGCGCATCGGCGTCAAGAATGGC---GGTTGCGCGGGGCAGGAATACACCTTCGCCTATGCC---------GAC---------------------------------GAG---ATC------------GGG---------------------------------------------------------CCGATG------------GACGAG---GTGGTC------------------------------------------------------------------------------------------------------GAGGAC---------------AAGGGC------GTCACCATCCTGATCGAGCCCCGGGCCGTGCTGTTCCTGATCGGCACCGAGATCGACTATGAGACG---ACGCGTCTG---GCGTCCAAGTTCGTGTTCAACAAT---------------------------------------------------------------------------CCGAACCAG------------ACCGACGCCTGCGGCTGCGGCGAGAGCGTGACCATC---------------------------------------------------------------------------------------------------------------------------------------------------------------------------------------------------------------------GTGCCGGTCGCCGCC---GAC------------------------------------------------------------------------------------------------------------------------------------------------------------
>1946130_Bsp@DIGV01000041.1_91
---------------------------------------------------------------------------------------------------------------------------------------------------------------------------------------------------------------------------------------------------------------------------------------------------------------------------------------------------------------------------------------------------------------------------------------------------------------------------------------------------------------------------------------ATG---------------------------------------------------------------------------------------ACTGAT---------------------------------------------------------------------------------------------------------------------------------------------------------------------------------------------------------------------------------------------------------------------------------------------------------------------------------------------------------------------------------------------------------------------------------------------------------------------------------------------------------------------------------------------------------------------------------------------------------------------------------------------------------------------------------------------------------------CTTCAG---ACCCAA---------------------------------------------------------------------ACC---CGT------------------------------------------------------------------------------------------------------------CCG------------------------------------------------------------------------------------------------------------------------------------------------------------------------------------------CGCCGCCCG---CGCCCC---AAGGTCGTGACCCTGACCGATGCCGCTGCGGCGCGCGTGCGCGAGCTGATGGACAAT---------------GCC---------------------GAC---------------------------------------CGCAAATGC------GTCGGCTTGCGCGTCGGCGTCAAGAATGGC---GGCTGTGCGGGACAGGAATACACCTTTGCCTACGCC---------GAC---------------------------------GAG---ATC------------GGT---------------------------------------------------------CCGATG------------GACGAG---GTGGTC------------------------------------------------------------------------------------------------------GAGGAC---------------AAGGGC------GCTGTGGTTCTGATCGAGCCCAAGGCCATCCTGTTCCTGATCGGGTCTGAGATCGATTTCGAAACG---ACGCGGCTG---TCTTCTAAATTCGTGTTTAGAAAC---------------------------------------------------------------------------CCTAACGAG------------ACAGACGCCTGCGGTTGTGGTGAGAGCGTCACCATC---------------------------------------------------------------------------------------------------------------------------------------------------------------------------------------------------------------------ATTCCGGCGACCAGT---ACTGAGGCT------------TCA---------------------------------------------------------------------------------------------------------------------------------------
>1736353_Bsp@KQS56313.1
---------------------------------------------------------------------------------------------------------------------------------------------------------------------------------------------------------------------------------------------------------------------------------------------------------------------------------------------------------------------------------------------------------------------------------------------------------------------------------------------------------------------------------------ATG---------------------------------------------------------------------------------------ACCGAT---------------------------------------------------------------------------------------------------------------------------------------------------------------------------------------------------------------------------------------------------------------------------------------------------------------------------------------------------------------------------------------------------------------------------------------------------------------------------------------------------------------------------------------------------------------------------------------------------------------------------------------------------------------------------------------------------------------CTGCAGCCCGCCACA---------------------------------------------------------------------CCC---CGC------------------------------------------------------------------------------------------------------------GCC------------------------------------------------------------------------------------------------------------------------------------------------------------------------------------------CGCCGTCCC---CGGCCC---AAGGCGGTCACCCTGACCGACCGCGCGGCCGAGCGCGTGCAGGAGATCATGGCCAAT---------------GCC---------------------GAG---------------------------------------CAGCCCTAT------ATCGGCCTGCGCGTCGGAGTGAAGAACGGC---GGCTGTGCGGGCCAGGAATACACCTTTGCCTACGCC---------GAC---------------------------------GCC---GTC------------CAG---------------------------------------------------------CCGTTG------------GACGAG---GTGGTC------------------------------------------------------------------------------------------------------GAGGAC---------------AAGGGC------GTCACAATCCTGATCGAGCCCAAGGCGGTGCTGTTCCTGATCGGCACCGAGATCGACTACGAGACG---ACGAAGCTG---TCGTCCAAGTTCGTGTTCAACAAC---------------------------------------------------------------------------CCGAACCAG------------ACGGACGCCTGCGGCTGTGGCGAGAGCGTCACCATC---------------------------------------------------------------------------------------------------------------------------------------------------------------------------------------------------------------------GTGCCTCTGACCCGG---GCC------------------------------------------------------------------------------------------------------------------------------------------------------------
>450851_Pzucineum@ACG78126.1
---------------------------------------------------------------------------------------------------------------------------------------------------------------------------------------------------------------------------------------------------------------------------------------------------------------------------------------------------------------------------------------------------------------------------------------------------------------------------------------------------------------------------------------ATG------------------------------------------------------------------------GCGAAC---------CTCGAA---------------------------------------------------------------------------------------------------------------------------------------------------------------------------------------------------------------------------------------------------------------------------------------------------------------------------------------------------------------------------------------------------------------------------------------------------------------------------------------------------------------------------------------------------------------------------------------------------------------------------------------------------------------------------------------------------------------GTCACC---CCCCAG---------------------------------------------------------------------CCG---CGC------------------------------------------------------------------------------------------------------------CAG------------------------------------------------------------------------------------------------------------------------------------------------------------------------------------------CGGCGTCCG---CGTCCC---AAGGTGGTCACGCTCACCGAGCGGGCGGCCGAGCGCGTGCGCGAAATCATGGGTAAG---------------GCG---------------------GAT---------------------------------------AAGCCCTAC------GCCGGCCTGCGCGTGGGCGTGAAGAACGGC---GGCTGCGCCGGCCAGGAATACGTCCTCGAATACGCA---------GAG---------------------------------ACA---GCC------------GAT---------------------------------------------------------CCGATG------------GACGAG---GTGGTC------------------------------------------------------------------------------------------------------GAGGAC---------------AAGGGC------GTGACCATCCTGGTCGAGCCCAAGGCCGTCCTGTTCCTGATCGGTTCCGAGATCGACTACGAAGTC---AGCAAGCTC---TCGGCCAAGTTCGTGTTCCACAAT---------------------------------------------------------------------------CCCAACGAG------------ACCGACGCCTGCGGCTGCGGCGAGAGCGTGACCATC---------------------------------------------------------------------------------------------------------------------------------------------------------------------------------------------------------------------CAGCCGGCCAAGCTG---GAT------------------------------------------------------------------------------------------------------------------------------------------------------------
>1813876_Phankyongense@RAK61441.1
---------------------------------------------------------------------------------------------------------------------------------------------------------------------------------------------------------------------------------------------------------------------------------------------------------------------------------------------------------------------------------------------------------------------------------------------------------------------------------------------------------------------------------------ATG------------------------------------------------------------------------GAAAAC---------CTGTCC---------------------------------------------------------------------------------------------------------------------------------------------------------------------------------------------------------------------------------------------------------------------------------------------------------------------------------------------------------------------------------------------------------------------------------------------------------------------------------------------------------------------------------------------------------------------------------------------------------------------------------------------------------------------------------------------------------------GTCACC---CCACAA---------------------------------------------------------------------CCC---CGC------------------------------------------------------------------------------------------------------------GCC------------------------------------------------------------------------------------------------------------------------------------------------------------------------------------------CGCCGGCCC---CGGCCG---AAGGTGGTCACGCTCACCGAGCGCGCCGCCGACCGCGTGCGCGAGATCATGGGCAAG---------------GCC---------------------GAC---------------------------------------AAGCCCTAT------ATGGCGCTGCGCGTCGGGGTGAAGAACGGC---GGCTGCGCCGGGCAGGAGTACGTCCTGGAGTACGCC---------GAG---------------------------------GCC---GCC------------AAC---------------------------------------------------------CCGCTG------------GACGAG---GTGGTC------------------------------------------------------------------------------------------------------GAGGAC---------------AAGGGC------GTCACCATCCTGGTCGAACCCAAGGCGGTGCTGTTCCTGGTGGGCACCGAGATCGACTACGAGGCG---ACCAAGCTC---TCGGCCAAGTTCGTGTTCCGCAAT---------------------------------------------------------------------------CCCAACGAG------------ACCGACGCCTGCGGATGCGGCGAGAGCGTCACCATC---------------------------------------------------------------------------------------------------------------------------------------------------------------------------------------------------------------------GAGCCGGCCAGCGCG---GAA------------------------------------------------------------------------------------------------------------------------------------------------------------
>1801944_Psp@OHB27138.1
---------------------------------------------------------------------------------------------------------------------------------------------------------------------------------------------------------------------------------------------------------------------------------------------------------------------------------------------------------------------------------------------------------------------------------------------------------------------------------------------------------------------------------------ATG------------------------------------------------------------------------ACGCAC---------CTCGAC---------------------------------------------------------------------------------------------------------------------------------------------------------------------------------------------------------------------------------------------------------------------------------------------------------------------------------------------------------------------------------------------------------------------------------------------------------------------------------------------------------------------------------------------------------------------------------------------------------------------------------------------------------------------------------------------------------------ATCACC---CCAACC---------------------------------------------------------------------CCC---CGT------------------------------------------------------------------------------------------------------------CCG------------------------------------------------------------------------------------------------------------------------------------------------------------------------------------------CGTCGTCCG---CGTCCC---AAGGTGGTCACCCTGTCGGACGCTGCGGCCGCGCGGGTGAAGGAGATCATGGCCAAG---------------GCC---------------------GAC---------------------------------------AAGCCCTAC------GTCGGCTTGCGGGTCGGGGTGAAGAACGGC---GGCTGCGCCGGGCAGGAATACGTCCTGGAATACGCC---------GAG---------------------------------ACG---CGC------------GAG---------------------------------------------------------CCCCTG------------GACGAG---GTGATC------------------------------------------------------------------------------------------------------GAGGAC---------------AAGGGC------GTCACCATCCTCGTCGAGCCCAAGGCGGTGCTGTTCCTCGTGGGCTCGGAGATCGACTACGAGGTC---ACCAAGCTC---TCGGCGAAGTTCGTGTTCCGCAAC---------------------------------------------------------------------------CCGAACGAG------------ACCGATGCCTGCGGCTGTGGCGAAAGCGTGACCATC---------------------------------------------------------------------------------------------------------------------------------------------------------------------------------------------------------------------CAGCCCGCGAAACTC---GAC------------------------------------------------------------------------------------------------------------------------------------------------------------
>1445034_Pkunshanense@RAK69031.1
---------------------------------------------------------------------------------------------------------------------------------------------------------------------------------------------------------------------------------------------------------------------------------------------------------------------------------------------------------------------------------------------------------------------------------------------------------------------------------------------------------------------------------------ATG------------------------------------------------------------------------ACGAAC---------GTCGAC---------------------------------------------------------------------------------------------------------------------------------------------------------------------------------------------------------------------------------------------------------------------------------------------------------------------------------------------------------------------------------------------------------------------------------------------------------------------------------------------------------------------------------------------------------------------------------------------------------------------------------------------------------------------------------------------------------------CTCACCCCGTCCGCT---------------------------------------------------------------------CCG---CGG------------------------------------------------------------------------------------------------------------CCG------------------------------------------------------------------------------------------------------------------------------------------------------------------------------------------CGCCGGCCG---CGCCCC---AAGGTGGTCACCCTGACCGAAGCCGCCGCCGCGCGGGTGCGCGAGATCATGAGCAAG---------------GCG---------------------GAG---------------------------------------AAGCCCTAC------GCCGGTTTGCGCGTCGGAGTGAAGAACGGC---GGCTGCGCCGGCCAGGAGTATGTCCTTGAATATGCC---------GAG---------------------------------GAC---GCT------------CAC---------------------------------------------------------CCGCTC------------GACGAG---GTCGTG------------------------------------------------------------------------------------------------------GAGGAC---------------AAGGGG------GTCACCATTCTGGTGGAGCCCAAGGCTGTCCTGTTCCTGTTGGGCACCGAGATCGACTACGAGGTC---AATCGGCTG---TCCGCGAAGTTCGTCTTCCGTAAT---------------------------------------------------------------------------CCGAACGAG------------ACGGACGCCTGCGGCTGTGGCGAGAGCGTCACGATC---------------------------------------------------------------------------------------------------------------------------------------------------------------------------------------------------------------------GAGCCCGCCAAGCCG---GAA------------------------------------------------------------------------------------------------------------------------------------------------------------
>190650_Cvibrioides@AAK23833.1| RT_shifts_1_contigs
------------------------------------------------------------------------------------------------------------------------------------------------------------------------------------------------------------------------------------------------------------------------------------------------------------------------------------------------------------------------------------------------------------------------------------------------------------------------------------------------------------------------------------------------------------------------------------------------------------------------------------------------------------------------------------------------------------------------------------------------------------------------------------------------------------------------------------------------------------------------------------------------------------------------------------------------------------------------------------------------------------------------------------------------------------------------------------------------------------------------------------------------------------------------------------------------------------------------------------------------------------------------------------------------------------------------------------------------------------------------------------------------------------------------------------------------------------------------------------------------------------------------------------------------------------------------------------------------------------------------------------------------------------------------------------------------------------------------------------------------------------------------------------------------------------------------AAGGAGATCATGGACAAG---------------GCC---------------------GAC---------------------------------------CAGCCCTAT------GCGGGCCTGCGCGTCGGCGTGAAGAACGGC---GGCTGTGCGGGCCAGGAATACGTCTTCGAATACGCC---------AAG---------------------------------GAA---AAG------------GGC---------------------------------------------------------CCGATC------------GACGAG---GTGGTC------------------------------------------------------------------------------------------------------GAGGAC---------------AAGGGT------GTCACTATCCTGATCGAACCCAAGGCCGTGCTGTTCCTGGTCGGCACCGAGATCGACTACGAGGTC---ACCAAGCTG---TCCTCGAAGTTCGTGTTCCACAAT---------------------------------------------------------------------------CCGAACGAA------------ACCGACGCCTGCGGCTGCGGTGAGAGCGTGACGATC---------------------------------------------------------------------------------------------------------------------------------------------------------------------------------------------------------------------CAGCCGGCCGCTGAG---GCCCTGGAC------------------------------------------------------------------------------------------------------------------------------------------------------
>1801945_Psp@OHB34836.1
---------------------------------------------------------------------------------------------------------------------------------------------------------------------------------------------------------------------------------------------------------------------------------------------------------------------------------------------------------------------------------------------------------------------------------------------------------------------------------------------------------------------------------------ATG------------------------------------------------------------------------GAAAAC---------CTCAGC---------------------------------------------------------------------------------------------------------------------------------------------------------------------------------------------------------------------------------------------------------------------------------------------------------------------------------------------------------------------------------------------------------------------------------------------------------------------------------------------------------------------------------------------------------------------------------------------------------------------------------------------------------------------------------------------------------------CTCACG---CCCGCG---------------------------------------------------------------------CCC---CGC------------------------------------------------------------------------------------------------------------GCC------------------------------------------------------------------------------------------------------------------------------------------------------------------------------------------CGCCGGCCC---CGGCCC---AAGGTGGTCACCCTGACGGACGCCGCCGCCGCGCGCGTCCGCGAGATCATGGACAAG---------------GCC---------------------GAA---------------------------------------AAACCCTAT------GCCGGCCTCCGCGTCGGGGTGAAGAACGGC---GGCTGCGCCGGGCAGGAATATATCCTGGAGTATGCC---------GCG---------------------------------ACC---GCC------------GAT---------------------------------------------------------TCGCTC------------GACGAG---GTGGTG------------------------------------------------------------------------------------------------------GAGGAC---------------AAGGGC------GTCACCATCCTGGTGGAGCCCAAGGCCGTTCTCTTCCTGATCGGCACGGTCATCGACTACGAGACC---ACGCGGCTG---GCCTCGAAGTTCGTCTTCCGCAAT---------------------------------------------------------------------------CCCAATGAG------------ACCGACGCCTGCGGCTGCGGCGAAAGCGTGACGATC---------------------------------------------------------------------------------------------------------------------------------------------------------------------------------------------------------------------ACTCCGGCCGCCGCC---GATCAGGAC------------GAGGCC------------------------------------------------------------------------------------------------------------------------------------
>1382303_Cbacterium@JPOM01000001.1_1395
---------------------------------------------------------------------------------------------------------------------------------------------------------------------------------------------------------------------------------------------------------------------------------------------------------------------------------------------------------------------------------------------------------------------------------------------------------------------------------------------------------------------------------------ATG---------------------------------------------------------------------------ACG---------CCTGAG---------------------------------------------------------------------------------------------------------------------------------------------------------------------------------------------------------------------------------------------------------------------------------------------------------------------------------------------------------------------------------------------------------------------------------------------------------------------------------------------------------------------------------------------------------------------------------------------------------------------------------------------------------------------------------------------------------------CTGATT---CCCACC---------------------------------------------------------------------CCC---CGC------------------------------------------------------------------------------------------------------------ACC------------------------------------------------------------------------------------------------------------------------------------------------------------------------------------------CGCCGCCCC---CGGCCC---AAGGTCGTCACCCTCACCGACCGGGCGGCCGCCCGCGTGCGCGAGATCATGGCCAAG---------------GCC---------------------GAG---------------------------------------AAGCCCTAT------GCGGGCCTGCGGGTGGGTGTGAAGAACGGC---GGCTGTGCAGGCCAGGAGTACGTGCTGCAGTACGCC---------GAG---------------------------------GCG---GCC------------GAC---------------------------------------------------------CCGCTG------------GACGAG---GTGGTC------------------------------------------------------------------------------------------------------CAGGAC---------------AAGGGC------GTGACCATCTTAGTCGAGCCCAAGGCGGTGCTGTTCCTGATCGGCACCGAGATCGACTACGAGACC---ACGCGGCTG---GCGGCCAAGTTCGTCTTCCGCAAC---------------------------------------------------------------------------CCCAACGAG------------ACCGACGCCTGCGGCTGCGGCGAGAGCGTGACCATC---------------------------------------------------------------------------------------------------------------------------------------------------------------------------------------------------------------------GTTCCGGCCGCCGCG---GAGGCC---------------------------------------------------------------------------------------------------------------------------------------------------------
>1970502_Cbacterium@OYW95499.1
---------------------------------------------------------------------------------------------------------------------------------------------------------------------------------------------------------------------------------------------------------------------------------------------------------------------------------------------------------------------------------------------------------------------------------------------------------------------------------------------------------------------------------------ATG------------------------------------------------------------------------GAACAG---------CCCAAC---------------------------------------------------------------------------------------------------------------------------------------------------------------------------------------------------------------------------------------------------------------------------------------------------------------------------------------------------------------------------------------------------------------------------------------------------------------------------------------------------------------------------------------------------------------------------------------------------------------------------------------------------------------------------------------------------------------CTCGCC---CCCGCG---------------------------------------------------------------------CCC---CGC------------------------------------------------------------------------------------------------------------GCC------------------------------------------------------------------------------------------------------------------------------------------------------------------------------------------CGCCGCCCG---CGGCCC---CAGGTGGTTTCCCTGACCGATGCAGCGGTGGCGCGCGTCCGGGACATCATGGCCCGG---------------GCC---------------------GAA---------------------------------------AAGCCCTAT------GCTGGCTTGCGGGTGGGGGTGAAGAACGGC---GGCTGCGCAGGTCAGGAGTATGTCCTGGATTATGCC---------GAA---------------------------------GCG---GCC------------GAT---------------------------------------------------------CCCATG------------GATGAG---GTGGTG------------------------------------------------------------------------------------------------------GAAGAC---------------AAGGGT------GTAACCATCCTGGTCGAACCCAAGGCGGTGCTGTTCCTTATCGGCACGGTGGTGGACTACGAGACC---ACCGCCCTG---TCGTCCAAGTTCGTATTCCGAAAT---------------------------------------------------------------------------CCCAATGAA------------ACCGACGCCTGCGGCTGCGGTGAGAGCGTCACCATC---------------------------------------------------------------------------------------------------------------------------------------------------------------------------------------------------------------------GTGCCGCAGCCTGAC---CAGGCG---------------------------------------------------------------------------------------------------------------------------------------------------------
>2015570_Abacterium@OYU70350.1
---------------------------------------------------------------------------------------------------------------------------------------------------------------------------------------------------------------------------------------------------------------------------------------------------------------------------------------------------------------------------------------------------------------------------------------------------------------------------------------------------------------------------------------ATG------------------------------------------------------------------------GAAAAC---------CTGAAC---------------------------------------------------------------------------------------------------------------------------------------------------------------------------------------------------------------------------------------------------------------------------------------------------------------------------------------------------------------------------------------------------------------------------------------------------------------------------------------------------------------------------------------------------------------------------------------------------------------------------------------------------------------------------------------------------------------CTGACCACATCCACG---------------------------------------------------------------------CCC---CGC------------------------------------------------------------------------------------------------------------CCG------------------------------------------------------------------------------------------------------------------------------------------------------------------------------------------CGCCGTCCC---CGGCCC---AAGGTGGTGAGCCTGACGCCGGAAGCGGCGGCCCGGGTTCAGGAGATCATGGCCAAG---------------GCC---------------------GAT---------------------------------------CAGCCCTAT------GCAGGCTTGAGGGTGGGCGTGAAGAATGGC---GGCTGCGCTGGGCAGGAATACGTTCTGGAGTATGCC---------CAG---------------------------------TCC---GCC------------AAT---------------------------------------------------------CCGCTG------------GATGAG---GTCGTC------------------------------------------------------------------------------------------------------GAGGAC---------------CACGGC------GTCACCATACTGGTGGAGCCCAAGGCGGTCCTGTTCCTGATTGGAACGGTGATCGACTATGAGGTG---ACCAAGCTC---TCGGCCAAGTTCGTCTTCCGTAAT---------------------------------------------------------------------------CCGAACGAG------------ACCGACGCCTGCGGCTGCGGCGAGAGCGTGACCATA---------------------------------------------------------------------------------------------------------------------------------------------------------------------------------------------------------------------GAGCCTGGCCGCGCC---CTCGAGGCC------------------------------------------------------------------------------------------------------------------------------------------------------
>1736445_Psp@KQW94401.1
---------------------------------------------------------------------------------------------------------------------------------------------------------------------------------------------------------------------------------------------------------------------------------------------------------------------------------------------------------------------------------------------------------------------------------------------------------------------------------------------------------------------------------------ATG------------------------------------------------------------------------AGCGAT---------CTGAAC---------------------------------------------------------------------------------------------------------------------------------------------------------------------------------------------------------------------------------------------------------------------------------------------------------------------------------------------------------------------------------------------------------------------------------------------------------------------------------------------------------------------------------------------------------------------------------------------------------------------------------------------------------------------------------------------------------------CTGACA---CCCGCG---------------------------------------------------------------------CCT---CGG------------------------------------------------------------------------------------------------------------GCG------------------------------------------------------------------------------------------------------------------------------------------------------------------------------------------CGCCGTCCG---CGGCCC---AAGGTCGTCACCCTGACCGACGCTGCGGCCGAACGCGTGCGTGCGATCATGGCCAAG---------------GCC---------------------GAA---------------------------------------AAGCCCTAT------GCCGGCCTGCGCGTCGGCGTGAAGAACAGC---GGCTGCGCGGGCCAGGAGTACATTCTGGAGTACGCC---------GAG---------------------------------GAA---TCC------------GGT---------------------------------------------------------CCTCTG------------GACGAG---GTGGTC------------------------------------------------------------------------------------------------------GAGGAC---------------AAGGGC------GTCACGATCCTGATCGAGCCGAAAGCGGTGTTGTTCCTGGTCGGCACCGAGATCGACTACGTGACC---ACCAAGCTC---TCGTCCAAGTTCCAGTTCCGCAAT---------------------------------------------------------------------------CCCAACGAG------------ACCGACGCCTGCGGCTGCGGCGAGAGCGTCACCATC---------------------------------------------------------------------------------------------------------------------------------------------------------------------------------------------------------------------GCGCCGGCCAAGCCC---GCGGACGCC------------------------------------------------------------------------------------------------------------------------------------------------------
>1951539_Cbacterium@DGYN01000122.1_11
------------------------------------------------------------------------------------------------------------------------------------------------------------------------------------------------------------------------------------------------------------------------------------------------------------------------------------------------------------------------------------------------------------------------------------------------------------------------------------------------------------------------------------------------------------------------------------------------------------------------------------------------------------------------------------------------------------------------------------------------------------------------------------------------------------------------------------------------------------------------------------------------------------------------------------------------------------------------------------------------------------------------------------------------------------------------------------------------------------------------------------------------------------------------------------------------------------------------------------------------------------------------------------------------------------------------------------------------------ATGGAA---ACCACG---------------------------------------------------------------------CTT---AGA------------------------------------------------------------------------------------------------------------TCC------------------------------------------------------------------------------------------------------------------------------------------------------------------------------------------CGCCGCGAG---CGCCCG---AAAGTCGTCACCCTGACGGACTCCGCGGCCGCGCGCGTGCGCGAGATCATGGACCGC---------------GCG---------------------GAG---------------------------------------AAGCCCTAT------GCCGGTCTGCGCGTCGGGGTGAAGAACGGC---GGCTGCGCGGGGCAGGAATATACGATGGAATACGCG---------TCC---------------------------------GAG---CGC------------CTG---------------------------------------------------------CCGCTC------------GACGAG---GTGATC------------------------------------------------------------------------------------------------------GAGGAA---------------AAGGGC------GTCACGGTGCTGATCGAGCCCAAGGCGGTGCTGTTCCTGGTGGGCAGCGTGATCGACTATGAGACG---ACCAAGCTG---TCGTCCAAGTTCACCTTCCGCAAT---------------------------------------------------------------------------CCCAATGAG------------ACCGACGCCTGCGGCTGCGGAGAGAGCGTGACGATC---------------------------------------------------------------------------------------------------------------------------------------------------------------------------------------------------------------------ATTCCGGCGGAGGCG---AGC------------------------------------------------------------------------------------------------------------------------------------------------------------
>31967_Pimmobile@CVJQ01000001.1_1795
---------------------------------------------------------------------------------------------------------------------------------------------------------------------------------------------------------------------------------------------------------------------------------------------------------------------------------------------------------------------------------------------------------------------------------------------------------------------------------------------------------------------------------------ATG------------------------------------------------------------------------GAAACA---------ATCGGC---------------------------------------------------------------------------------------------------------------------------------------------------------------------------------------------------------------------------------------------------------------------------------------------------------------------------------------------------------------------------------------------------------------------------------------------------------------------------------------------------------------------------------------------------------------------------------------------------------------------------------------------------------------------------------------------------------------GTCACC---CCCCAG---------------------------------------------------------------------CTG---CGT------------------------------------------------------------------------------------------------------------CCG------------------------------------------------------------------------------------------------------------------------------------------------------------------------------------------CGCCGCCCG---CGGCCC---AAGGTCGTCACCCTGACCGAGCGTGCGGCTGAGCGAGTGCGCGAGATCATGGCGCGGAAGGCCCAGGATGCCGCT---------------------GAA---------------------------------------CCGCCGTAT------CTGGGCTTGCGCGTCGGCGTGAAGAACGGC---GGTTGCGCTGGGCAGGAGTATGTCCTGGACTACGCC---------ACC---------------------------------GAG---GCC------------GGA---------------------------------------------------------CCGCTG------------GACGAG---GTGGTT------------------------------------------------------------------------------------------------------GAAGAC---------------AAGGGC------GTGACGATCCTGGTTGAGCCCAAGGCTGTGCTTTTCCTGATCGGCACAGAGATCGATTACGAGGTG---AGCAAGCTC---TCGGCCAAGTTCACCTTCCGCAAT---------------------------------------------------------------------------CCCAACGAG------------ACCGACGCCTGCGGTTGCGGCGAGAGCGTGACGATC---------------------------------------------------------------------------------------------------------------------------------------------------------------------------------------------------------------------GTCCCGGCGACCGAC---GCT------------------------------------------------------------------------------------------------------------------------------------------------------------
>69666_Cmirabilis@ATQ44991.1| RT_shifts_1_contigs
------------------------------------------------------------------------------------------------------------------------------------------------------------------------------------------------------------------------------------------------------------------------------------------------------------------------------------------------------------------------------------------------------------------------------------------------------------------------------------------------------------------------------------------------------------------------------------------------------------------ATGACG---------ATGGAACCG------------------------------------------------------------------------------------------------------------------------------------------------------------------------------------------------------------------------------------------------------------------------------------------------------------------------------------------------------------------------------------------------------------------------------------------------------------------------------------------------------------------------------------------------------------------------------------------------------------------------------------------------------------------------------------------------------------CAGATC---AACGCT---------------------------------------------------------------------CCG---AGA------------------------------------------------------------------------------------------------------------CCC------------------------------------------------------------------------------------------------------------------------------------------------------------------------------------------CGCCGCCCG---CGGCCC---AAGATCGTCACCCTGACCGACGCCGCCGCGACGCGGGTCAAGGAGATCATGGCCCGC---------------AAGGCGGAG------CAGGAGCCCGAC---------------------------------------AAGCCCTAC------GCCGGCCTGCGCGTGGGCGTGAAGAACAGC---GGCTGCGCCGGCCAGGAGTACATCCTCGCCTACGCC---------GAG---------------------------------GCC---GCC------------GAT---------------------------------------------------------CCGCTG------------GACGAG---GTGGTC------------------------------------------------------------------------------------------------------GAGGAC---------------AAGGGC------GTCACCATCCTGATCGAGCCCAAGGCCGTCCTGTTCCTGGTCGGCACCGAGATCGACTACGAGATC---ACCCGCCTG---TCGTCGAAGTTCGTGTTCCGCAAC---------------------------------------------------------------------------CCGAACGAG------------ACCGACGCCTGCGGCTGTGGGGAAAGCGTGACGATC---------------------------------------------------------------------------------------------------------------------------------------------------------------------------------------------------------------------GAACCGGCTAAAACC---CCTCTCCTT------------------------------------------------------------------------------------------------------------------------------------------------------
>1946063_Asp@DDPE01000002.1_32
---------------------------------------------------------------------------------------------------------------------------------------------------------------------------------------------------------------------------------------------------------------------------------------------------------------------------------------------------------------------------------------------------------------------------------------------------------------------------------------------------------------------------------------------------------------------------------------------------------------------------------ATGGAA---------------------------------------------------------------------------------------------------------------------------------------------------------------------------------------------------------------------------------------------------------------------------------------------------------------------------------------------------------------------------------------------------------------------------------------------------------------------------------------------------------------------------------------------------------------------------------------------------------------------------------------------------------------------------------------------------------------ACCGCT---GTTTCT---------------------------------------------------------------------TTT---CGA------------------------------------------------------------------------------------------------------------CCC------------------------------------------------------------------------------------------------------------------------------------------------------------------------------------------CGTCGACCA---AGGCCT---GCGATCGTCAGTCTGACGGACGCGGCGGCGAAGCAAGTCAAGGCGATTATGGCGAGA---------------GCC---------------------GAT---------------------------------------AAGCCTTAC------ACGGGGCTACGCGTGGGCGTGAAAGCGGGC---GGCTGTGCGGGGCAGGAATATGTCCTTAGCTATGCT---------GAG---------------------------------GCG---GCT------------GAT---------------------------------------------------------CCGTTG------------GATGAG---GTCGTG------------------------------------------------------------------------------------------------------ACCGAT---------------AAGGAT------GTCACCATCCTGATTGAGCCCAAGGCGGTGCTTTATCTGGTCGGTACGGTCATTGACTATGAGACG---ACGAAGCTG---TCCTCAAAATTCGTGTTCAATAAC---------------------------------------------------------------------------CCGAATGAA------------ACCGATGCCTGCGGGTGTGGCGAGAGCGTGACGATC---------------------------------------------------------------------------------------------------------------------------------------------------------------------------------------------------------------------ACGCCGGTTCAGGCG---GAT------------------------------------------------------------------------------------------------------------------------------------------------------------
>2135738_Asp@PTW96905.1
---------------------------------------------------------------------------------------------------------------------------------------------------------------------------------------------------------------------------------------------------------------------------------------------------------------------------------------------------------------------------------------------------------------------------------------------------------------------------------------------------------------------------------------------------------------------------------------------------------------------------------ATGGAA---------------------------------------------------------------------------------------------------------------------------------------------------------------------------------------------------------------------------------------------------------------------------------------------------------------------------------------------------------------------------------------------------------------------------------------------------------------------------------------------------------------------------------------------------------------------------------------------------------------------------------------------------------------------------------------------------------------ACGACC---GTTACT---------------------------------------------------------------------GTT---CGT------------------------------------------------------------------------------------------------------------CCC------------------------------------------------------------------------------------------------------------------------------------------------------------------------------------------CGCCGGCCG---CGTCCG---GCCATCGTCTCGCTGACCGAGGCTGCTGCCGCGCAGGTCAAGGCCATCATGGCGCGC---------------GCC---------------------GAC---------------------------------------AAGCCCTAT------GCGGGCCTGCGCGTCGGCGTGAAGCAGGGC---GGCTGCGCCGGGCAGGAATACGTGCTGAGCTATGCC---------GAA---------------------------------GCC---GCC------------GAT---------------------------------------------------------CCGCTG------------GATGAG---GTGGTC------------------------------------------------------------------------------------------------------AACGAC---------------AAGGAC------GTGACCATACTGATCGAGCCCAAGGCGGTGCTGTATCTGGTCGGCACGGTGATCGATTACGAGACC---ACCAAACTG---GCCTCGAAGTTCGTGTTCCAGAAC---------------------------------------------------------------------------CCGAATGAG------------ACGGATGCCTGTGGCTGCGGCGAGAGTGTAACGATC---------------------------------------------------------------------------------------------------------------------------------------------------------------------------------------------------------------------AAGCCCGCAGCCACT---GAATCTGAC------------------------------------------------------------------------------------------------------------------------------------------------------
>78587_Aexcentricus@BBF82299.1
---------------------------------------------------------------------------------------------------------------------------------------------------------------------------------------------------------------------------------------------------------------------------------------------------------------------------------------------------------------------------------------------------------------------------------------------------------------------------------------------------------------------------------------ATG---------------------------------------------------------------------------GAT---------ATTCAG---------------------------------------------------------------------------------------------------------------------------------------------------------------------------------------------------------------------------------------------------------------------------------------------------------------------------------------------------------------------------------------------------------------------------------------------------------------------------------------------------------------------------------------------------------------------------------------------------------------------------------------------------------------------------------------------------------------CCTGTT---ATCACG---------------------------------------------------------------------CCT---CGT------------------------------------------------------------------------------------------------------------CCC------------------------------------------------------------------------------------------------------------------------------------------------------------------------------------------CGTCGGCCG---CGTCCG---GCCATCGTGTCGCTGACCGATGCGGCGGCCGCTCAGGTGAAGGCCATTATGGCGCGC---------------GCC---------------------GAC---------------------------------------AAGCCCTAT------GTGGGGCTGCGCGTCGGTGTGAAGCAGGGC---GGCTGCGCGGGCCAGGAATACGTGCTGAGCTACGCC---------GAA---------------------------------GCC---GCC------------GAC---------------------------------------------------------CCGCTG------------GATGAG---GTGGTC------------------------------------------------------------------------------------------------------ACCGAC---------------AAGGGC------GTGACCATACTGATCGAACCCAAGGCGGTGCTGTATCTGGTCGGCACGGTCATTGATTATGAGACG---ACGAAGCTG---GCGTCGAAGTTCGTGTTTAACAAC---------------------------------------------------------------------------CCGAATGAG------------ACGGATGCCTGTGGCTGCGGCGAGAGTGTAACGATC---------------------------------------------------------------------------------------------------------------------------------------------------------------------------------------------------------------------AAGCCCGCAGCCACG---GAATCTGAT------------------------------------------------------------------------------------------------------------------------------------------------------
>260084_Ataihuensis@SCW31628.1
---------------------------------------------------------------------------------------------------------------------------------------------------------------------------------------------------------------------------------------------------------------------------------------------------------------------------------------------------------------------------------------------------------------------------------------------------------------------------------------------------------------------------------------------------------------------------------------------------------------------------------ATGGAA---------------------------------------------------------------------------------------------------------------------------------------------------------------------------------------------------------------------------------------------------------------------------------------------------------------------------------------------------------------------------------------------------------------------------------------------------------------------------------------------------------------------------------------------------------------------------------------------------------------------------------------------------------------------------------------------------------------GTACAA---GTCACC---------------------------------------------------------------------CCT---CGC------------------------------------------------------------------------------------------------------------GTT------------------------------------------------------------------------------------------------------------------------------------------------------------------------------------------CGCCGTCCA---CGTCCT---GCCGTTGTCTCCCTGACTGACGCGGCCGCCGCGCAGGTCAAGGCCATTATGGCGAAA---------------GCC---------------------GAG---------------------------------------AAGCTCTAT------GTCGGGCTGCGCGTCGGCGTGAAGCAGGGC---GGCTGTGCCGGTCAGGAATATGTGCTTTCCTATGCC---------GAA---------------------------------GAG---GTC------------GGG---------------------------------------------------------CCGATC------------GATGAG---GTCGTC------------------------------------------------------------------------------------------------------ACTGAC---------------AAGGGC------GTGACCATCCTGATCGAGCCCAAGGCGGTTTTGTATCTGGTTGGGACGGTCATCGATTACGAGACG---ACCAAGCTG---GCCTCGAAGTTCGTCTTCAACAAT---------------------------------------------------------------------------CCGAACGAA------------ACGGATGCCTGCGGTTGCGGCGAGAGCGTGACGATC---------------------------------------------------------------------------------------------------------------------------------------------------------------------------------------------------------------------AAGCCTGCGGACGGC---GAA------------------------------------------------------------------------------------------------------------------------------------------------------------
>715226_Abiprosthecum@EGF90416.1
---------------------------------------------------------------------------------------------------------------------------------------------------------------------------------------------------------------------------------------------------------------------------------------------------------------------------------------------------------------------------------------------------------------------------------------------------------------------------------------------------------------------------------------ATG---------------------------------------------------------------------------GAC---------ATCATC---------------------------------------------------------------------------------------------------------------------------------------------------------------------------------------------------------------------------------------------------------------------------------------------------------------------------------------------------------------------------------------------------------------------------------------------------------------------------------------------------------------------------------------------------------------------------------------------------------------------------------------------------------------------------------------------------------------CCCAAC---ATTGCG---------------------------------------------------------------------CCG---CGT------------------------------------------------------------------------------------------------------------CCC------------------------------------------------------------------------------------------------------------------------------------------------------------------------------------------CGCCGTCCG---CGCCCG---GCCGTTGTCACCTTAACCGATGCCGCGGCTGATCAGGTTAAGGCGATCATGGCGCGT---------------GCC---------------------GAC---------------------------------------AATAGCTAT------GCCGGCCTGCGGGTTGGCGTGAAGCAGGGC---GGTTGCGCCGGGCAGGAATATGTCCTGTCCTATGCC---------GAC---------------------------------GCC---ATC------------GGA---------------------------------------------------------CCGTTG------------GACGAG---GTGGTG------------------------------------------------------------------------------------------------------AGCGAC---------------AAGGGT------GTCACCGTGCTGATCGATCCAAAGGCGGTGCTGTATCTGGTCGGCACGGTCATCGATTACGAGACA---ACTAAACTG---GCGTCGAAGTTCGTGTTCAGGAAT---------------------------------------------------------------------------CCGAACGAA------------ACCGACGCCTGTGGCTGCGGCGAAAGTGTTACCATC---------------------------------------------------------------------------------------------------------------------------------------------------------------------------------------------------------------------AAGCCGGCAGCGGCG---GAG------------------------------------------------------------------------------------------------------------------------------------------------------------
>1121123_Baveniformis@KE386797.1_7
------------------------------------------------------------------------------------------------------------------------------------------------------------------------------------------------------------------------------------------------------------------------------------------------------------------------------------------------------------------------------------------------------------------------------------------------------------------------------------------------------------------------------------------------------------------------------------------------------------------------------------------------------------------------------------------------------------------------------------------------------------------------------------------------------------------------------------------------------------------------------------------------------------------------------------------------------------------------------------------------------------------------------------------------------------------------------------------------------------------------------------------------------------------------------------------------------------------------------------------------------------------------------------------------------------------------------------------------------ATGGAC---GCCGAG---------------------------------------------------------------------ACC---GTC------------------------------------------------------------------------------------------------------------CGC------------------------------------------------------------------------------------------------------------------------------------------------------------------------------------------CGACGCCCG---AGGCCC---CAGGTCGTGCGCCTGACCGAGGCGGCGGCAGAGCGAGTTCGCGAGATCATGGCCCGC---------------GCT---------------------GAG---------------------------------------AAGCCGGCG------GCGGCCCTGCGCGTGGGGGTCAAGAACGGC---GGCTGTGCCGGTCAGGAATACGTCGTCTCCTATGCC---------GAG---------------------------------ACG---ATC------------GAC---------------------------------------------------------CCGCTC------------GATGAA---GTGGTC------------------------------------------------------------------------------------------------------GAGGAC---------------AAGGGT------GCCAAGGTGGTGATCGAACCCAAGGCGGTGTTGTTCCTGTTGGGGTCGGAGATCGACTACGAGACG---ACCCGACTG---GCGTCCAAGTTCGTGTTCCGTAAT---------------------------------------------------------------------------CCGAATGAG------------ACGGACGCCTGCGGCTGCGGCGAGAGCGTCACCATC---------------------------------------------------------------------------------------------------------------------------------------------------------------------------------------------------------------------GTCCCGGCGCCTGAG---GCC------------------------------------------------------------------------------------------------------------------------------------------------------------
>1797585_Cbacterium@OGN44293.1
---------------------------------------------------------------------------------------------------------------------------------------------------------------------------------------------------------------------------------------------------------------------------------------------------------------------------------------------------------------------------------------------------------------------------------------------------------------------------------------------------------------------------------------ATG---------------------------------------------------------------------------------------AGCGAA---------------------------------------------------------------------------------------------------------------------------------------------------------------------------------------------------------------------------------------------------------------------------------------------------------------------------------------------------------------------------------------------------------------------------------------------------------------------------------------------------------------------------------------------------------------------------------------------------------------------------------------------------------------------------------------------------------------CTTCAG---ACCAGC---------------------------------------------------------------------GCC---CGT------------------------------------------------------------------------------------------------------------CCG------------------------------------------------------------------------------------------------------------------------------------------------------------------------------------------CGCCGTCCC---CGTCCC---GCCGTGGTCACCCTGACCGAGGCGGCGGCCGCCCGCGTGCGCGAGCTGTGCGAGGCC---------------------------------------------------------------------------------AACGGACAC------GCGGCGCTTCGCGTCGGCGTCAGGAACGGC---GGCTGCGCGGGGCAGGAGTACACCTTCGCCTTCGCC---------GAG---------------------------------GAG---ATC------------CAG---------------------------------------------------------CCGTTC------------GACGAG---GTGGTG------------------------------------------------------------------------------------------------------ACGGAC---------------AAGGGC------GCGACGGTGGTGATCGACCCCAAGGCGATCCTGTTCCTGATCGGCGCGGAGATCGACTTCGAGACC---ACCAGGCTG---GCCTCCAAGTTCGTCTTCCGGAAT---------------------------------------------------------------------------CCCAACGAG------------ACCGACGCCTGCGGTTGCGGCGAGAGCGTCACCATC---------------------------------------------------------------------------------------------------------------------------------------------------------------------------------------------------------------------GTCCCGGCGAAGGCC---GAAGAA---------------------------------------------------------------------------------------------------------------------------------------------------------
>2201350_Psp@AWM77579.1| RT_shifts_1_contigs
------------------------------------------------------------------------------------------------------------------------------------------------------------------------------------------------------------------------------------------------------------------------------------------------------------------------------------------------------------------------------------------------------------------------------------------------------------------------------------------------------------------------------------------------------------------------------------------------------------GAGCCCATGACG---------CCTGAGACC------------------------------------------------------------------------------------------------------------------------------------------------------------------------------------------------------------------------------------------------------------------------------------------------------------------------------------------------------------------------------------------------------------------------------------------------------------------------------------------------------------------------------------------------------------------------------------------------------------------------------------------------------------------------------------------------------------CTCGCT---TCGACC---------------------------------------------------------------------CCC---CGA------------------------------------------------------------------------------------------------------------CCC------------------------------------------------------------------------------------------------------------------------------------------------------------------------------------------CGTCGGCCC---CGCCCA---CAGGTGGTCTCCCTGACCCCCGCCGCCGCCGACCGGGTGCGCGAGATCATGTCCCGC---------------TCC---------------------GAG---------------------------------------ACGCCCCTG------GCGGGCCTGAGGGTGGGCGTGAAGAACGGC---GGCTGTGCGGGGCAGGAATATGTCCTCGACTATGCC---------GAG---------------------------------GCC---ATG------------AAT---------------------------------------------------------CCCCTT------------GATGAA---GTCGTC------------------------------------------------------------------------------------------------------ACGGAC---------------CAGGGC------GTCACCATCCTGGTGGAGCCCTCGGCCGTCCTCTTCCTGCTGGGCACGGTCATCGACTTCGAGGTC---ACGCGCCTG---TCGTCCAAGTTCGTCTTCCGAAAT---------------------------------------------------------------------------CCGAACCAG------------ACCGACGCCTGTGGCTGCGGCGAAAGCGTGACCATC---------------------------------------------------------------------------------------------------------------------------------------------------------------------------------------------------------------------CAGCCCGCCGCAGCC---CCAGACGCC------------------------------------------------------------------------------------------------------------------------------------------------------
>1946125_Bsp@DDOJ01000015.1_103
---------------------------------------------------------------------------------------------------------------------------------------------------------------------------------------------------------------------------------------------------------------------------------------------------------------------------------------------------------------------------------------------------------------------------------------------------------------------------------------------------------------------------------------ATG---------------------------------------------------------------------------------------ACCGAC---------------------------------------------------------------------------------------------------------------------------------------------------------------------------------------------------------------------------------------------------------------------------------------------------------------------------------------------------------------------------------------------------------------------------------------------------------------------------------------------------------------------------------------------------------------------------------------------------------------------------------------------------------------------------------------------------------------CTGACC---ACCACA---------------------------------------------------------------------CGC---CCC------------------------------------------------------------------------------------------------------------GCC------------------------------------------------------------------------------------------------------------------------------------------------------------------------------------------CGTCGTCCC---CGCCCG---CAGGCCGTTCGCCTGACCGAGGCTGCGGCTGACCGCATCCGCCAGCTGACCGAGGCG---------------GCC---------------------TCG---------------------------------------GGCCCGTGC------GCGGGCCTGCGCATCGGCGTCAAGAACGGC---GGCTGCGCGGGTCAGGAATATACGGTCGAGTACGCC---------GAA---------------------------------CGC---GTC------------GAA---------------------------------------------------------CCGCTG------------GACGAG---GTGGTG------------------------------------------------------------------------------------------------------GAAGAC---------------AAGGGC------GCCACGGTCCTGATCGACCCCAAGGCCATCCTGTTCCTGATCGGCAGCGAGATCGACTTTCAGGTC---ACTGACCTG---GCTTCGAAATTCGTGTTCCGCAAT---------------------------------------------------------------------------CCCAACCAG------------ACCGACGCCTGCGGCTGCGGCGAGAGCGTGACGATC---------------------------------------------------------------------------------------------------------------------------------------------------------------------------------------------------------------------ACGCCGGTGGCTCAG---GACGCC---------------------------------------------------------------------------------------------------------------------------------------------------------
>2293980_Bsp@QUOQ01000004.1_55
---------------------------------------------------------------------------------------------------------------------------------------------------------------------------------------------------------------------------------------------------------------------------------------------------------------------------------------------------------------------------------------------------------------------------------------------------------------------------------------------------------------------------------------ATG------------------------------------------------------------------ACCCTGTCCGCA---------TCCCCACCC------------------------------------------------------------------------------------------------------------------------------------------------------------------------------------------------------------------------------------------------------------------------------------------------------------------------------------------------------------------------------------------------------------------------------------------------------------------------------------------------------------------------------------------------------------------------------------------------------------------------------------------------------------------------------------------------------------CAGGCC---ACCAGC---------------------------------------------------------------------CCC---CGC------------------------------------------------------------------------------------------------------------GAG------------------------------------------------------------------------------------------------------------------------------------------------------------------------------------------CCACGCAAG---CGGCCG---CCGATCGTCACCCTGACCGAGGCCGCGGCCGCCCGCGTGCTGGAGATCATGCGCCGC---------------GCC---------------------CCC---------------------------------------AGGCCTTAT------GCCGGACTGCGCGTGGGCGTGAAGAACGCC---GGCTGCGCGGGGCAGGAATACACGCTGGACTACGCC---------GAG---------------------------------GAG---GCC------------CGG---------------------------------------------------------CCGACC------------GACGAG---ATCGTC------------------------------------------------------------------------------------------------------GAGAGC---------------CGGGGG------GTCAAGATCCTGATCGAGCCCAAGGCCATCCTGTTTCTGATCGGGTCGGAGATCGACTGGGAGGTG---ACCCGGCTG---TCGTCCAAGTTCGTGTTCCGCAAC---------------------------------------------------------------------------CCGAACCAG------------ACCGACGCGTGCGGCTGCGGCGAGAGCGTCACCATC---------------------------------------------------------------------------------------------------------------------------------------------------------------------------------------------------------------------GTGCCGGCGAAACAG---GCC------------------------------------------------------------------------------------------------------------------------------------------------------------
>1951944_Hbacterium@DCNN01000029.1_5
---------------------------------------------------------------------------------------------------------------------------------------------------------------------------------------------------------------------------------------------------------------------------------------------------------------------------------------------------------------------------------------------------------------------------------------------------------------------------------------------------------------------------------------ATG------------------------------------------------------------------------------------------------------------------------------------------------------------------------------------------------------------------------------------------------------------------------------------------------------------------------------------------------------------------------------------------------------------------------------------------------------------------------------------------------------------------------------------------------------------------------------------------------------------------------------------------------------------------------------------------------------------------------------------------------------------------------------------------------------------------------------------------------------------------------------------------------GAA---ATA------------------------------------------------------------------------------------------------------------AAA------------------------------------------------------------------------------------------------------------------------------------------------------------------------------------------ACGCGCCAA---AAACCA---AAACTTATTAGTCTTTCTGACAATGCCGCAGAGAGGCTAAAGGCGATTATTGCCAAT---------------GGT---------------------GAA---------------------------------------AAGCCATAC------------CTAAGGGTCGGCGTGAAAAACGGT---GGCTGTGCTGGCATGGAATATACAATGGAATATGCA---------GAC---------------------------------GCA---CCT------------GAA---------------------------------------------------------AAATAT------------GACGAA---TTGGTC------------------------------------------------------------------------------------------------------GAAGAT---------------AAAGGT------GTGCAGATTTTAATTGCCGCCAATGCCGTATTGTTCTTGATAGGCACAGAAATTGATTTGGAAACT---AATAAATTC---CATTCAAAATTCACCTTCCGTAAT---------------------------------------------------------------------------CCAAATCAA------------ACTGATGCCTGTGGCTGTGGTGAAAGTGTGACTATT---------------------------------------------------------------------------------------------------------------------------------------------------------------------------------------------------------------------GTGCCGGCTAAGGCA------------------------------------------------------------------------------------------------------------------------------------------------------------------
>1951949_Hbacterium@DHHV01000014.1_11
---------------------------------------------------------------------------------------------------------------------------------------------------------------------------------------------------------------------------------------------------------------------------------------------------------------------------------------------------------------------------------------------------------------------------------------------------------------------------------------------------------------------------------------------------------------------------------------------------------------------------------------------------------------------------------------------------------------------------------------------------------------------------------------------------------------------------------------------------------------------------------------------------------------------------------------------------------------------------------------------------------------------------------------------------------------------------------------------------------------------------------------------------------------------------------------------------------------------------------------------------------------------------------------------------------------------------------------------------------------------------------------------------------------------------------------------------------------------------------------------------------------------------------------------------------------ATG------------------------------------------------------------------------------------------------------------------------------------------------------------------------------------------TTGACGTCG---CGCGCC---CAAATCGTTTCGCTCACTCCGGCTGCGGCCGATCGCGTCAAGGCGATCATGCAGGCC---------------TCA---------------------GAC---------------------------------------AAGCCGTTT------------TTGCGGGTAGGCGTAACCAAAGGC---GGCTGCGCCGGCATGGAATATGTCATGGACTATGCC---------GAT---------------------------------GCG---CCG------------GAG---------------------------------------------------------CGCTTC------------GACGAA---GTCATT------------------------------------------------------------------------------------------------------GAGGAC---------------AAAGGC------GTGCGGATCGTCATTGCCGCTTCGGCCGTGTTGTTCTTGCTGGGCGCCGAGATCGATTACGAGGCC---GGCAAGCTC---TCCTCGCGCTTTGTGTTCAAGAAC---------------------------------------------------------------------------CCCAATCAG------------ACCGACGCTTGCGGCTGCGGGGAAAGCGTATCGATA---------------------------------------------------------------------------------------------------------------------------------------------------------------------------------------------------------------------ACCCCGGCGGCGATG------------------------------------------------------------------------------------------------------------------------------------------------------------------
>1437817_Msp@GBD49327.1| RT_shifts_1_contigs
------------------------------------------------------------------------------------------------------------------------------------------------------------------------------------------------------------------------------------------------------------------------------------------------------------------------------------------------------------------------------------------------------------------------------------------------------------------------------------------------------------------------------------------------------------------------------------------------------------------------------------------------------------------------------------------------------------------------------------------------------------------------------------------------------------------------------------------------------------------------------------------------------------------------------------------------------------------------------------------------------------------------------------------------------------------------------------------------------------------------------------------------------------------------------------------------------------------------------------------------------------------------------------------------------------------------------------------------------------------------------------------------------------------------------------------------------------------------------------------------------------------------------------------------------------------------------------------------------------------------------------------------------------------------------------------------------------------------------------------------------------------------------------------------ACCGACCGCGCAGCCCAGCGCGTGCGCACGATCATCGAACGT---------------TCG---------------------GAG---------------------------------------ACGCCGCTC------GCGGGCCTGCGCATCGGCGTCAAGACCGGC---GGCTGCGCCGGCATGGAGTACACGATGGCCTACGCC---------GCC---------------------------------GAG---GCC------------GGC---------------------------------------------------------GCCCTT------------GACGAG---ATCGTC------------------------------------------------------------------------------------------------------GAGGAC---------------AAGGGC------GTCAAGGTGATGATCGATCCCAAGGCGATCCTGTACCTGCTCGGGACCGAAATGGACTTCGTGACC---GAGAAGCTC---ACCCAGCGTTTCGTGTTCAACAAC---------------------------------------------------------------------------CCCAATCAG------------ACCTCCGCCTGCGGTTGCGGCGAGTCGGTCGCCATT---------------------------------------------------------------------------------------------------------------------------------------------------------------------------------------------------------------------ACGCCCGCGCTGCCC---GAGAGCTAC------------GTCTCCGCGAAC------------------------------------------------------------------------------------------------------------------------------
>1101190_Msp@ARWB01000001.1_1196
---------------------------------------------------------------------------------------------------------------------------------------------------------------------------------------------------------------------------------------------------------------------------------------------------------------------------------------------------------------------------------------------------------------------------------------------------------------------------------------------------------------------------------------ATG---------------------------------------------------------------------------------------GCC---------------------------------------------------------------------------------------------------------------------------------------------------------------------------------------------------------------------------------------------------------------------------------------------------------------------------------------------------------------------------------------------------------------------------------------------------------------------------------------------------------------------------------------------------------------------------------------------------------------------------------------------------------------------------------------------------------------------------------------------------------------------------------------------------------------------------------------------------------------------------------------------------------------------------GCA------------------------------------------------------------------------------------------------------------------------------------------------------------------------------------------AGCCGACCG---CGCCCC---AAGGTGATGACGCTGACCGATCGCGCCGCGAACCGCGTGCGCTCGATCGTCGAGCGC---------------TCC---------------------GAG---------------------------------------ACGCCGATC------GCGGGCCTCCGCATCGGCGTCAAGACCGGC---GGCTGCGCCGGCATGGAGTACACGCTCGACTACGCC---------GCC---------------------------------GCC---GCC------------CAG---------------------------------------------------------CCGCTC------------GACGAG---GTGGTC------------------------------------------------------------------------------------------------------GAGGAC---------------AAGGGC------GTCACCGTGCTTATCGACCCCAAGGCGGTGCTCTATCTGCTCGGCACGGAGATGGATTTCGTGACC---GAGAAGCTC---ACCCAGCGTTTCGTGTTCAACAAT---------------------------------------------------------------------------CCGAACCAG------------GTTTCGGCCTGCGGCTGCGGCGAGTCCGTCTCCATC---------------------------------------------------------------------------------------------------------------------------------------------------------------------------------------------------------------------ACGCCCGCGCTTCCC---GAAAGCTAC------------CAGCCGGTCGCC------------------------------------------------------------------------------------------------------------------------------
>2172049_Rbacterium@QDFX01000002.1_219
---------------------------------------------------------------------------------------------------------------------------------------------------------------------------------------------------------------------------------------------------------------------------------------------------------------------------------------------------------------------------------------------------------------------------------------------------------------------------------------------------------------------------------------ATG------------------------------------------------------------------------------------------------------------------------------------------------------------------------------------------------------------------------------------------------------------------------------------------------------------------------------------------------------------------------------------------------------------------------------------------------------------------------------------------------------------------------------------------------------------------------------------------------------------------------------------------------------------------------------------------------------------------------------------------------------------------------------------------------------------------------------------------------------------------------------------------------------------------------------------------------------------------------------------------------------------------------------------------------------------------------------------------------------------------------------------------------------------------------------------------------------------------------------GGTTTT---CCGATCATGCGCCTCACCGACCGCGCCGCGGACCGGGTGAGGGAGATCATGGAACGG---------------TCG---------------------CAG---------------------------------------TCTTCGGCC------GCCGGCCTTCGTGTCGGTGTGAAGAAGGGC---GGCTGCGCCGGCATGGAATATACGATGGACTACGCC---------GCC---------------------------------GAG---GCT------------CAG---------------------------------------------------------CCGGGC------------GACGAG---GTGATT------------------------------------------------------------------------------------------------------GAGGAC---------------AAGGGC------GTGAAGGTCCTGATCGATCCCAAGGCCGTTCTGTTCCTGCTCGGCACCGAGATGGACTATGTGACC---GAGAAGATG---GCGTCGCGATTCGTCTTCAACAAT---------------------------------------------------------------------------CCGAACCAG------------ACCTCGGCATGCGGCTGCGGGGAATCGATCGAGATC---------------------------------------------------------------------------------------------------------------------------------------------------------------------------------------------------------------------GTCCCGGCCAAGCCG---GAAGCGCTG------------CAGGCTGCCGCACAGGCACGC---------------------------------------------------------------------------------------------------------------------
>1752229_Rbacterium@LNFH01000279.1_13
---------------------------------------------------------------------------------------------------------------------------------------------------------------------------------------------------------------------------------------------------------------------------------------------------------------------------------------------------------------------------------------------------------------------------------------------------------------------------------------------------------------------------------------ATG------------------------------------------------------------------------------------------------------------------------------------------------------------------------------------------------------------------------------------------------------------------------------------------------------------------------------------------------------------------------------------------------------------------------------------------------------------------------------------------------------------------------------------------------------------------------------------------------------------------------------------------------------------------------------------------------------------------------------------------------------------------------------------------------------------------------------------------------------------------------------------------------------------------------------------------------------------------------------------------------------------------------------------------------------------------------------------------------------------------------------------------------------------------------------------------------------------------CCTTTGCCC---AAGATG---CAGGCCATGCGCCTGACCCAGGCGGCCGCGGACCGCGTGAGAGACCTCGTCGAAGCC---------------TCC---------------------GGC---------------------------------------CATGCGAGC------GCCGGCCTGCGCGTCGGCGTCACGAAGGGC---GGCTGCGCCGGCATGGAATACACGATGGAATTCGTG---------GAT---------------------------------GCG---CCG------------GGC---------------------------------------------------------AAGTTC------------GACGAG---ATCGTC------------------------------------------------------------------------------------------------------GAGGAC---------------CGCGGC------GTGCGCGTGTTCATCGACGCCAAGGCCGTCCTCTATCTCCTCGGAACGGAGATGGACTACGTCACC---GACAAGCTC---TCGGCCAAGTTCGTCTTCAACAAT---------------------------------------------------------------------------CCGAACCAG------------ACCTCGGCCTGCGGCTGCGGCGAATCGATCGCCCTG---------------------------------------------------------------------------------------------------------------------------------------------------------------------------------------------------------------------ACGCCGGCCCGTCCG---GAGGCGCTC------------GGCGCCGTC---------------------------------------------------------------------------------------------------------------------------------
>1868589_Pcathodiphilu@AVO47596.1
---------------------------------------------------------------------------------------------------------------------------------------------------------------------------------------------------------------------------------------------------------------------------------------------------------------------------------------------------------------------------------------------------------------------------------------------------------------------------------------------------------------------------------------------------------------------------------------------------------------------------------------------------------------------------------------------------------------------------------------------------------------------------------------------------------------------------------------------------------------------------------------------------------------------------------------------------------------------------------------------------------------------------------------------------------------------------------------------------------------------------------------------------------------------------------------------------------------------------------------------------------------------------------------------------------------------------------------------------------------------------------------------------------------------------------------------------------------------------------------------------------------------------------------------------------------------------------------------------------------------------------------------------------------------------------------------------------------------------------------------------------------------------------------ATGCGCCTGACCCAGGCGGCCGCAGACCGCGTCAGGGAGCTCGTCGAGGCC---------------TCC---------------------GGC---------------------------------------CATGCGAGC------GCCGGACTGCGCGTGGGCGTGACCAAAGGC---GGTTGCGCCGGCATGGAATACACGATGGAATTCGTC---------GAT---------------------------------GCG---CCG------------GCC---------------------------------------------------------AAATTC------------GACGAG---ATCGTC------------------------------------------------------------------------------------------------------GAGGAT---------------CGCGGC------GTCCGCGTCTTCATCGACGCCAAGGCGGTGCTCTATCTCCTCGGTACGGAGATGGATTACGTCACC---GACAAGCTG---TCGGCGAAATTCGTCTTCAACAAT---------------------------------------------------------------------------CCGAACCAG------------ACCTCGGCCTGCGGCTGCGGCGAATCGATCGCCCTG---------------------------------------------------------------------------------------------------------------------------------------------------------------------------------------------------------------------ACCCCGGCCCGCCCC---GAGGCGCTC------------GGCGCCGCC---------------------------------------------------------------------------------------------------------------------------------
>1970321_Asp@OYX87248.1
---------------------------------------------------------------------------------------------------------------------------------------------------------------------------------------------------------------------------------------------------------------------------------------------------------------------------------------------------------------------------------------------------------------------------------------------------------------------------------------------------------------------------------------ATG---------------------------------------------------------------------------AAC---------GCA---------------------------------------------------------------------------------------------------------------------------------------------------------------------------------------------------------------------------------------------------------------------------------------------------------------------------------------------------------------------------------------------------------------------------------------------------------------------------------------------------------------------------------------------------------------------------------------------------------------------------------------------------------------------------------------------------------------------------------------------------------------------------------------------------------------------------------------------------------------------------------------------------------------------------ACC------------------------------------------------------------------------------------------------------------------------------------------------------------------------------------------GTGCGCCCT---CGCCCT---CCGGTCATGCGCATCACCGATGCCGCCGCCGCCCGGCTGCACCAGATCATGGGCCGG---------------TCC---------------------GAT---------------------------------------CCTCCCGCC------CTTGCGGTGCGGATCGGCGTGAAGAATGGC---GGCTGCGCCGGCATGTCCTACACCATGGACTATGCC---------ACC---------------------------------GAG---ATC------------CGC---------------------------------------------------------CCCGCC------------GACGAC---GTGGTG------------------------------------------------------------------------------------------------------GAGGAC---------------AAGGGC------GTCAAGGTCATAATCGACCCGAAGGCCGTGCTGTTCCTGCTCGGGACCGAGATGGACTTCAAGACC---GACAAGCTC---TCGGCGCAGTTCGTGTTCAACAAC---------------------------------------------------------------------------CCCAACCAG------------ACCTCCGCCTGCGGCTGCGGCGAGTCGGTGGCCATC---------------------------------------------------------------------------------------------------------------------------------------------------------------------------------------------------------------------ACGCCGGTAACGCCG---GATGCGGTG------------CAGCAGTTCGCGCCCACAACCCACGCCTCT------------------------------------------------------------------------------------------------------------
>438753_Acaulinodans@BAF89607.1
ATGAGAAAC------------------GTATCCGCCGGCCTTGAACCGGCG---------------------------------------------------------------------------------------------------------------------------------------------------------------------------------------------------------------------------------------------------------------------------------------------------------------------------------------------------------------------------------------------------------------------------------------------------------------------TGGTTCGGAGAAAAGTTC---------------------------------------------------------------------------------------ATG---------------------------------------------------------------------------------------------------------------------------------------------------------------------------------------------------------------------------------------------------------------------------------------------------------------------------------------------------------------------------------------------------------------------------------------------------------------------------------------------------------------------------------------------------------------------------------------------------------------------------------------------------------------------------------------------------------------------------------------------------------------------------------------------------------------------------------------------------------------------------------------------------------------------------GCC------------------------------------------------------------------------------------------------------------------------------------------------------------------------------------------CCACGTCCC---CGTCCC---GCCGTCATGCGCATCACGGAAGCCGCTGCTGCCCGCGTGCGGCAGATCATGGCCCGT---------------ACC---------------------GAT---------------------------------------CCGCCGCCG------GTGGCGGTACGTGTCGGCGTGAAGAATGGC---GGCTGCGCCGGCATGTCCTACACCATGGACTATGCC---------ACC---------------------------------GAG---ATC------------CTG---------------------------------------------------------CCCACC------------GACGAG---GTGGTG------------------------------------------------------------------------------------------------------GAGGAC---------------AAGGGC------GTGAAGGTCATCATCGACCCCAAGGCGGTGCTCTTCCTGCTGGGAACGGAGATGGACTTCAAGACC---GACAAGCTG---GCGTCTCAGTTCGTGTTCAACAAT---------------------------------------------------------------------------CCGAACCAG------------ACCTCCGCCTGCGGCTGCGGCGAGTCGGTGGCCATC---------------------------------------------------------------------------------------------------------------------------------------------------------------------------------------------------------------------ACCCCCGCCAAGGAA---GACGCGCTC------------TCCCTC------------------------------------------------------------------------------------------------------------------------------------
>258594_Rpalustris@CAE27911.1
---------------------------------------------------------------------------------------------------------------------------------------------------------------------------------------------------------------------------------------------------------------------------------------------------------------------------------------------------------------------------------------------------------------------------------------------------------------------------------------------------------------------------------------ATG---------------------------------------------------------------------------------------GCT---------------------------------------------------------------------------------------------------------------------------------------------------------------------------------------------------------------------------------------------------------------------------------------------------------------------------------------------------------------------------------------------------------------------------------------------------------------------------------------------------------------------------------------------------------------------------------------------------------------------------------------------------------------------------------------------------------------------------------------------------------------------------------------------------------------------------------------------------------------------------------------------------------------------------ACG------------------------------------------------------------------------------------------------------------------------------------------------------------------------------------------GCACGTCCT---CGGCCT---CAAGTGATGCGCCTCACCGACGCGGCGGCGGGCCGCGTCAAGGAACTGATGGTCCGC---------------GCC---------------------GAC---------------------------------------AGCGAGATT------CTCGGCCTGCGCGTTGGCATCAAGAACGGC---GGTTGCGCCGGGCAGTCCTACACGGTCGAGTACGCG---------CAC---------------------------------GAT---ATC------------AAG---------------------------------------------------------CCGAAC------------GACGAA---GTGATC------------------------------------------------------------------------------------------------------GAAGAC---------------AAGGGC------GTCAAGATCCTGGTCGATCCCAAGGCGGTGCTGTTCCTGCTCGGCACCGAGATGGACTACAAGGCC---GACAGGATG---CAGGCTCAGTTCGTGTTCAACAAC---------------------------------------------------------------------------CCGAACCAG------------ATTTCAGCTTGCGGCTGTGGCGAGTCCGTCGAGCTG---------------------------------------------------------------------------------------------------------------------------------------------------------------------------------------------------------------------AAGCCAGCTTCGATC---GACGGC---------------------------------------------------------------------------------------------------------------------------------------------------------
>323098_Nwinogradskyi@ABA04920.1
------------------------------ATGACAGACATGACGCCAGGC---------------------------------------------------------------------------------------------------------------------------------------------------------------------------------------------------------------------------------------------------------------------------------------------------------------------------------------------------------------------------------------------------------------------------------------------------------------------ACACCAGCA---ACCAAG---------------------------------------------------------------------------------------CCG---------------------------------------------------------------------------------------------------------------------------------------------------------------------------------------------------------------------------------------------------------------------------------------------------------------------------------------------------------------------------------------------------------------------------------------------------------------------------------------------------------------------------------------------------------------------------------------------------------------------------------------------------------------------------------------------------------------------------------------------------------------------------------------------------------------------------------------------------------------------------------------------------------------------------AAA------------------------------------------------------------------------------------------------------------------------------------------------------------------------------------------CCCCGGCCT---CGTCCG---CAGGTCATGCGGCTGACTGACGCCGCCGCGACCAGAGTCAAGGAACTTGCGGCGCGA---------------GCC---------------------GAT---------------------------------------TCAGAGATT------GTCGGCCTTCGGGTGGGCATCAAGAATGGC---GGCTGCGCAGGTCAGTCCTACACCGTGGAATACGCC---------CAC---------------------------------GAT---ATC------------AGG---------------------------------------------------------CCGACG------------GACGAA---GTAGTG------------------------------------------------------------------------------------------------------GAAGAC---------------AAGGGC------GTTAAGATTCTGGTCGACCCCAAAGCGGTGCTGTATCTGCTCGGCACCGAAATGGACTACAAGGCC---GAAAAGATG---CAGGCCCAGTTCGTCTTCAACAAT---------------------------------------------------------------------------CCGAACCAG------------GTGTCAGCCTGCGGCTGCGGTGAGTCCGTGCAGCTC---------------------------------------------------------------------------------------------------------------------------------------------------------------------------------------------------------------------ACGCCCGCCAAGATC---GACGGC---------------------------------------------------------------------------------------------------------------------------------------------------------
>1094929_Bsp@AUOJ02000011.1_51
------------------------------ATGACGAACATGACACCCGCTTCA---------------------------------------------------------------------------------------------------------------------------------------------------------------------------------------------------------------------------------------------------------------------------------------------------------------------------------------------------------------------------------------------------------------------------------------------------------------CCCACGCCAGCC---GCCAAG---------------------------------------------------------------------------------------CCG---------------------------------------------------------------------------------------------------------------------------------------------------------------------------------------------------------------------------------------------------------------------------------------------------------------------------------------------------------------------------------------------------------------------------------------------------------------------------------------------------------------------------------------------------------------------------------------------------------------------------------------------------------------------------------------------------------------------------------------------------------------------------------------------------------------------------------------------------------------------------------------------------------------------------AAG------------------------------------------------------------------------------------------------------------------------------------------------------------------------------------------CCGCGGCCG---CGCCCG---CAGGTCATGAAATTGACCGAGGCAGCCGCGCAGCGGATTACGGAACTGACCAGGCGC---------------GCC---------------------GAT---------------------------------------TCCGAAATC------GTCGGGCTTCGCGTCGGCATCAAAAATGGC---GGCTGCGCCGGTCAGTCCTACACGGTGGAATATGCC---------CAC---------------------------------GAG---ATC------------CGG---------------------------------------------------------CCGAGC------------GACGAA---GTGGTC------------------------------------------------------------------------------------------------------GAGGAC---------------CGGGGC------GTGAAGATCCTGGTCGATCCCAAGGCCGTCCTGTTCCTGCTCGGCACCGAGATGGACTACAAGGCC---GACAAGATG---CAGGCCCAGTTCATCTTCAACAAT---------------------------------------------------------------------------CCAAACCAG------------GTCTCCGCCTGCGGCTGCGGCGAGTCGGTGCAGCTG---------------------------------------------------------------------------------------------------------------------------------------------------------------------------------------------------------------------ACGCCGGCGAAAGTT------------------------------------------------------------------------------------------------------------------------------------------------------------------
>504832_Ocarboxidovor@ACI93124.1
------------------------------ATGACGGGTATGAGCCCTGAC---------------------------------------------------------------------------------------------------------------------------------------------------------------------------------------------------------------------------------------------------------------------------------------------------------------------------------------------------------------------------------------------------------------------------------------------------------------------ACTCCCGCA---ACGGGC---------------------------------------------------------------------------------------GCC---------------------------------------------------------------------------------------------------------------------------------------------------------------------------------------------------------------------------------------------------------------------------------------------------------------------------------------------------------------------------------------------------------------------------------------------------------------------------------------------------------------------------------------------------------------------------------------------------------------------------------------------------------------------------------------------------------------------------------------------------------------------------------------------------------------------------------------------------------------------------------------------------------------------------AAGCCG---------------------------------------------------------------------------------------------------------------------------------------------------------------------------------------ATCCGGCCG---CGCCCA---CAAGTGATGCGCCTCACCGAGGCTGCTGCGAGCCGCGTTCGCGAACTTGCCTCGCGT---------------GCG---------------------GAC---------------------------------------TCGGAGATC------ATCGGCCTGCGGGTCGGTATCAAGAACGGT---GGCTGCGCCGGGATGGAATACACCGTCGAGTACGCT---------CAC---------------------------------GAC---GTT------------CGC---------------------------------------------------------CCGACC------------GACGAA---GTGGTC------------------------------------------------------------------------------------------------------GAGGAC---------------AAGGGC------GTGAAGATCCTCGTCGATCCGAAGGCCGTGCTGTTCCTGCTCGGCACCGAGATGGACTTCAAGGTC---GACAAGATG---GCGGCGCAGTTCGTGTTCAACAAC---------------------------------------------------------------------------CCGAACCAG------------ACGGGCGCCTGCGGCTGCGGGGAATCCGTGCAGCTT---------------------------------------------------------------------------------------------------------------------------------------------------------------------------------------------------------------------ACGCCAGCGAAGGCC---GACGGC---------------------------------------------------------------------------------------------------------------------------------------------------------
>1429916_Asp@ETR75011.1
---------------------------------------------------------------------------------------------------------------------------------------------------------------------------------------------------------------------------------------------------------------------------------------------------------------------------------------------------------------------------------------------------------------------------------------------------------------------------------------------------------------------------------------------------------------------------------------------------------------------------------------------------------------------------------------------------------------------------------------------------------------------------------------------------------------------------------------------------------------------------------------------------------------------------------------------------------------------------------------------------------------------------------------------------------------------------------------------------------------------------------------------------------------------------------------------------------------------------------------------------------------------------------------------------------------------------------------------------------------------------------------------------------------------------------------------------------------------------------------------------------------------------------------------------------------------------------------------------------------------------------------------------------------------------------------------------------------------------------------------------------------------------------------ATGCGTCTGACCGACGCGGCTGCGGCCCGCATCCGCGAACTGACCGAGCGT---------------TCC---------------------GAT---------------------------------------AAGCCGATC------GCCGGCTTGCGCGTGGGCGTCAAGAATGGC---GGCTGTGCCGGTATGTCGTACACGGTCGAGTATGCC---------GAC---------------------------------GAG---ATC------------AAG---------------------------------------------------------ACGAGC------------GACGAG---ATTGTC------------------------------------------------------------------------------------------------------GAGGAC---------------AAGGGC------GTGAAGGTCCTGGTCGACCCGAAGGCCGTGCTATTCCTGCTCGGCACGGAGATGGACTTCAAGGTC---GACAAGATG---GCGGCGACCTTCGTGTTTAACAAT---------------------------------------------------------------------------CCGAACCAG------------ACCAGCGCCTGCGGCTGCGGCGAGTCCGTCTCGATC---------------------------------------------------------------------------------------------------------------------------------------------------------------------------------------------------------------------ACGCCGGCCAAGCTG---CCCGCC---------------------------------------------------------------------------------------------------------------------------------------------------------
>1736466_Psp@KQZ00732.1
---------------------------------------------------------------------------------------------------------------------------------------------------------------------------------------------------------------------------------------------------------------------------------------------------------------------------------------------------------------------------------------------------------------------------------------------------------------------------------------------------------------------------------------ATG---------------------------------------------------------------------------------------GCC---------------------------------------------------------------------------------------------------------------------------------------------------------------------------------------------------------------------------------------------------------------------------------------------------------------------------------------------------------------------------------------------------------------------------------------------------------------------------------------------------------------------------------------------------------------------------------------------------------------------------------------------------------------------------------------------------------------------------------------------------------------------------------------------------------------------------------------------------------------------------------------------------------------------------ACT------------------------------------------------------------------------------------------------------------------------------------------------------------------------------------------GCACGACCG---AGACCC---CAGGTGATGCGGCTGACGGAAGCCGCTGCCGATCGCATCAAGGCTGTCATGGCGAAA---------------GCC---------------------GAC---------------------------------------AAGCCGGTC------GCCGGCCTGCGCGTCGGCGTCAAGAACGGG---GGCTGCGCCGGCATGGAATACACCATGGAGTATGCC---------GAC---------------------------------GCG---GTG------------AAG---------------------------------------------------------CCGACC------------GACGAG---GTGATC------------------------------------------------------------------------------------------------------GAGGAC---------------AAGGGC------GTCAAGATCCTGGTCGATCCGAAGGCCGTGCTGTTCCTGCTCGGCACCGAGATGGACTTCAAGACC---GAGAAGTTG---TCGTCGCAGTTCGTGTTCAACAAT---------------------------------------------------------------------------CCGAACCAG------------ACCTCGGCCTGCGGCTGCGGCGAAAGCGTCCAACTC---------------------------------------------------------------------------------------------------------------------------------------------------------------------------------------------------------------------ACGCCCGCCCAGTTG---TCCGGCGAA------------GAGAAGACCGCGCAC---------------------------------------------------------------------------------------------------------------------------
>1895814_Rbacterium@OJY46144.1
---------------------------------------------------------------------------------------------------------------------------------------------------------------------------------------------------------------------------------------------------------------------------------------------------------------------------------------------------------------------------------------------------------------------------------------------------------------------------------------------------------------------------------------ATG---------------------------------------------------------------------------------------GCC---------------------------------------------------------------------------------------------------------------------------------------------------------------------------------------------------------------------------------------------------------------------------------------------------------------------------------------------------------------------------------------------------------------------------------------------------------------------------------------------------------------------------------------------------------------------------------------------------------------------------------------------------------------------------------------------------------------------------------------------------------------------------------------------------------------------------------------------------------------------------------------------------------------------------ACA------------------------------------------------------------------------------------------------------------------------------------------------------------------------------------------GCGCGGCCC---CGCCCG---CAGGTGATGCGTCTGACTGATGCCGCCGCCGCGCGCATCAAGGACGTGATGGCGCGG---------------GCG---------------------ACC---------------------------------------GAGCCGGTC------GAGGGCGTGCGCGTCGGCGTCAAGAACGGC---GGCTGCGCGGGCATGGAATACACGATGGAATACGCC---------ACC---------------------------------GCG---GTC------------AAC---------------------------------------------------------CCGACC------------GACGAG---GTGGTG------------------------------------------------------------------------------------------------------GAGGAC---------------AAGGGC------GTCAAGATCCTGGTCGACCCGAAGGCGATCCTGTTCCTGCTCGGCACCGAGATGGACTACAAGGTC---GACAAGCTG---TCGGCGCAGTTCGTCTTCAACAAT---------------------------------------------------------------------------CCGAACCAG------------ACCTCGGCCTGCGGCTGCGGGGAATCGGTTCAGCTC---------------------------------------------------------------------------------------------------------------------------------------------------------------------------------------------------------------------ACGCCGGCCAAGCCG---GAGGCGATG------------GCGTCGTCC---------------------------------------------------------------------------------------------------------------------------------
>1702325_Csp@ALA19849.1
---------------------------------------------------------------------------------------------------------------------------------------------------------------------------------------------------------------------------------------------------------------------------------------------------------------------------------------------------------------------------------------------------------------------------------------------------------------------------------------------------------------------------------------------------------------------------------------------------------------------------------------------------------------------------------------------------------------------------------------------------------------------------------------------------------------------------------------------------------------------------------------------------------------------------------------------------------------------------------------------------------------------------------------------------------------------------------------------------------------------------------------------------------------------------------------------------------------------------------------------------------------------------------------------------------------------------------------------------------------------------------------------------------------------------------------------------------------------------------------------------------------------------------------------------------------------------------------------------------------------------------------------------------------------------------------------------------------------------------------------------------------------------------------ATGGGCATGAGCGACGCGGCCGCCGAGCGCGTCAAGGCGATCATCGCCAGT---------------GCC---------------------GAC---------------------------------------AGGCCGATC------GTCGGCGTGCGCGTCGGTGTCAAGAACGGC---GGCTGCGCCGGCATGGAATACACGATGGAATATGCC---------GAG---------------------------------GCG---ATC------------AAG---------------------------------------------------------CCCGGT------------GACGAG---GTGATC------------------------------------------------------------------------------------------------------GAGGAC---------------AAGGGC------GTCACCATCCTTGTCGATCCCAAGGCCGTCCTGTTTCTGCTCGGCACGGAGATGGACTACAAGGTC---GACAAGCTG---TCGGCCCAGTTCGTCTTCAACAAT---------------------------------------------------------------------------CCCAACCAG------------ACGTCGGCTTGCGGATGCGGCGAATCCGTCGCCATC---------------------------------------------------------------------------------------------------------------------------------------------------------------------------------------------------------------------ACCCCCGCGCGGCCG---GAGCAGCTC------------GCAGGCGCC---------------------------------------------------------------------------------------------------------------------------------
>1411123_Rbacterium@JQNH01000001.1_1078
---------------------------------------------------------------------------------------------------------------------------------------------------------------------------------------------------------------------------------------------------------------------------------------------------------------------------------------------------------------------------------------------------------------------------------------------------------------------------------------------------------------------------------------ATG------------------------------------------------------------------------------------------------------------------------------------------------------------------------------------------------------------------------------------------------------------------------------------------------------------------------------------------------------------------------------------------------------------------------------------------------------------------------------------------------------------------------------------------------------------------------------------------------------------------------------------------------------------------------------------------------------------------------------------------------------------------------------------------------------------------------------------------------------------------------------------------------------------------------------------------------------------------------------------------------------------------------------------------------------------------------------------------------------------------------------------------------------------------------------------------------------------------CCCCTGCCG---AGCCTG---AAGGTCGTCACCCTGACGGATGCGGCCGCAAACCGTATCAAGGAGATCATCGCCAAG---------------GCC---------------------GAC---------------------------------------CGGCCGATC------GCCGGTGTGCGCGTCGGCGTGAAGAACGCC---GGCTGTGCCGGCATGTCCTATACCATGGAATACGCC---------GAG---------------------------------GCT---CCG------------AAG---------------------------------------------------------CCTGGT------------GAGGAT---GTCGTC------------------------------------------------------------------------------------------------------GAGGAC---------------AAGGGC------GTGAAAGTCTTCATCGACCCGAAGGCCGTGCTCTTCCTCCTCGGCAGCGAAATGGACTTCCAGACC---ACGAAGCTC---TCATCGCAGTTCGTGTTCAACAAC---------------------------------------------------------------------------CCGAACCAG------------ACCGGTGCTTGTGGCTGCGGCGAATCGGTCGCCATC---------------------------------------------------------------------------------------------------------------------------------------------------------------------------------------------------------------------ACGCCTGCAAAGCCT---GAACGGCTC------------CAAGCCGCGGAA------------------------------------------------------------------------------------------------------------------------------
>2082949_Msp@AWM86873.1
---------------------------------------------------------------------------------------------------------------------------------------------------------------------------------------------------------------------------------------------------------------------------------------------------------------------------------------------------------------------------------------------------------------------------------------------------------------------------------------------------------------------------------------ATG------------------------------------------------------------------------------------------------------------------------------------------------------------------------------------------------------------------------------------------------------------------------------------------------------------------------------------------------------------------------------------------------------------------------------------------------------------------------------------------------------------------------------------------------------------------------------------------------------------------------------------------------------------------------------------------------------------------------------------------------------------------------------------------------------------------------------------------------------------------------------------------------------------------------------------------------------------------------------------------------------------------------------------------------------------------------------------------------------------------------------------------------------------------------------------------------------------------GCTTTACCG---GGTTTC---AAGGTCGTGACCTTGACCGATGCGGCGGCCAGCCGCGTCAAGGACATCATCGCAAAG---------------GCC---------------------GAC---------------------------------------AGGCCTATC------GTGGGCGTTCGTGTGGGCGTCAAGAACGGC---GGTTGCGCCGGGATGTCCTACACGATGGAATATGCC---------GAA---------------------------------AGT---GTC------------TCG---------------------------------------------------------CCCCTC------------GATGAG---GTGGTG------------------------------------------------------------------------------------------------------GAGGAC---------------AAGGGC------GTGACCGTCCTGATCGATCCCAAGGCCGTGCTGTTCCTGCTCGGCACCGAGATGGACTATCAGACC---ACCAAGCTG---TCCTCGCAATTCGTCTTTAACAAC---------------------------------------------------------------------------CCCAACCAG------------ACCTCGGCCTGCGGCTGCGGCGAGTCGGTCGCCATC---------------------------------------------------------------------------------------------------------------------------------------------------------------------------------------------------------------------ACACCCGCCAACCCT---GACAAGGTC------------CAGGCCTCTACC------------------------------------------------------------------------------------------------------------------------------
>549386_Mguangxiensis@SCY79001.1
---------------------------------------------------------------------------------------------------------------------------------------------------------------------------------------------------------------------------------------------------------------------------------------------------------------------------------------------------------------------------------------------------------------------------------------------------------------------------------------------------------------------------------------ATG------------------------------------------------------------------------------------------------------------------------------------------------------------------------------------------------------------------------------------------------------------------------------------------------------------------------------------------------------------------------------------------------------------------------------------------------------------------------------------------------------------------------------------------------------------------------------------------------------------------------------------------------------------------------------------------------------------------------------------------------------------------------------------------------------------------------------------------------------------------------------------------------------------------------------------------------------------------------------------------------------------------------------------------------------------------------------------------------------------------------------------------------------------------------------------------------------------------GCTCTACCC---GGTTTC---AAGGTCGTGACCTTGACCGACGCGGCGGCAAACCGCGTCAAGGACATCATCGCAAAG---------------GCC---------------------GAC---------------------------------------AAGCCCATC------GTCGGCGTCCGCGTGGGCGTGAAGAACGGC---GGCTGCGCCGGCATGTCCTACACCATGGAATACGCG---------GAA---------------------------------AAC---GTC------------AAT---------------------------------------------------------CCCCTC------------GACGAG---GTCGTG------------------------------------------------------------------------------------------------------GAGGAT---------------AAGGGC------GTGACCGTGCTCATCGATCCGAAGGCCGTGCTGTTCCTGCTCGGCACGGAAATGGACTTCCAGACG---ACGAAGATG---TCGTCCCAGTTCGTGTTCAACAAT---------------------------------------------------------------------------CCGAACCAG------------ACCTCGGCCTGCGGCTGCGGCGAATCCGTCGCGATT---------------------------------------------------------------------------------------------------------------------------------------------------------------------------------------------------------------------ACGCCCGCCACGCCT---CCTGCGCTC------------CACACCGCTGGC------------------------------------------------------------------------------------------------------------------------------
>2249811_Msp@QMKH01000006.1_151
---------------------------------------------------------------------------------------------------------------------------------------------------------------------------------------------------------------------------------------------------------------------------------------------------------------------------------------------------------------------------------------------------------------------------------------------------------------------------------------------------------------------------------------ATG------------------------------------------------------------------------------------------------------------------------------------------------------------------------------------------------------------------------------------------------------------------------------------------------------------------------------------------------------------------------------------------------------------------------------------------------------------------------------------------------------------------------------------------------------------------------------------------------------------------------------------------------------------------------------------------------------------------------------------------------------------------------------------------------------------------------------------------------------------------------------------------------------------------------------------------------------------------------------------------------------------------------------------------------------------------------------------------------------------------------------------------------------------------------------------------------------------------GCTCTACCC---GGTTTC---AAGGTCATGACCTTGACGGACGCGGCGGCGAACCGCGTCAAAGCGATCATCGCGAAG---------------GCC---------------------GAG---------------------------------------CGGCCTCTC------GTGGGCGTGCGCGTCGGCGTGAAGAACGGC---GGCTGCGCGGGCATGTCCTACACCATGGAATATGCC---------GAG---------------------------------AGC---GTG------------AAC---------------------------------------------------------CCGCTC------------GATGAG---GTTCTG------------------------------------------------------------------------------------------------------GAAGAC---------------AAGGGC------GTGAAGGTTCTCATTGACCCCAAGGCGGTGCTGTTCCTCCTCGGCACGGAAATGGACTTCCAGACG---ACCAAGATG---TCGTCCCAATTCGTGTTCAACAAC---------------------------------------------------------------------------CCCAACCAG------------ACCTCGGCCTGCGGCTGCGGCGAATCCGTCGCCATT---------------------------------------------------------------------------------------------------------------------------------------------------------------------------------------------------------------------ACCCCCGCCACGCCG---GATGCGCTT------------GAGACGGTGCAG------------------------------------------------------------------------------------------------------------------------------
>2109933_Asp@PSC05838.1
------------------------------------------------------------------------------------------------------------------------------------------------------------------------------------------------------------------------------------------------------------------------------------------------------------------------------------------------------------------------------------------------------------------------------------------------------------------------------------------------------------------------------------------------------------------------------------------------------------------------------------------------------------------------------------------------------------------------------------------------------------------------------------------------------------------------------------------------------------------------------------------------------------------------------------------------------------------------------------------------------------------------------------------------------------------------------------------------------------------------------------------------------------------------------------------------------------------------------------------------------------------------------------------------------------------------------------------------------------------------------------------------------------------------------------------------------------------------------------------------------------------------------------------------------------------------------------------------------------------------------------------------------------------------------------------------------------------------------------------------------------ATGCTTCCC---AAGCTC---AAGGTGATGAACCTGACCGACGCCGCCGCGGCTCGGGTGAAGGAGATCATCGAGAAT---------------TCC---------------------GAG---------------------------------------ACGCCGATC------GTGGGCGTGCGCGTCGGCGTGCGCAATGGC---GGCTGCGCCGGCATGTCTTACACCATCGAGTACGCC---------GAC---------------------------------AGC---ATC------------CGG---------------------------------------------------------CCCGGA------------GACGAA---GTGGTC------------------------------------------------------------------------------------------------------GAGGAC---------------AAGGGC------GTCACGGTGCTGGTCGACCCCAAGGCCGTGCTGTTCCTGCTCGGAACCGTCATGGACTTCCGGGTG---ACCAAGCTG---TCGTCGCAGTTCGTTTTCGAGAAC---------------------------------------------------------------------------CCCAACCAG------------ACCTCGGCGTGCGGTTGCGGCGAGTCGGTCGCGCTG---------------------------------------------------------------------------------------------------------------------------------------------------------------------------------------------------------------------ACGCCAGCCAACCCT---GAACAACTC------------GCGTCCGCGGGCGCC---------------------------------------------------------------------------------------------------------------------------
>1125973_Bsp@JNLC01000016.1_189
---------------------------------------------------------------------------------------------------------------------------------------------------------------------------------------------------------------------------------------------------------------------------------------------------------------------------------------------------------------------------------------------------------------------------------------------------------------------------------------------------------------------------------------ATG---------------------------------------------------------------------------------------GCC---------------------------------------------------------------------------------------------------------------------------------------------------------------------------------------------------------------------------------------------------------------------------------------------------------------------------------------------------------------------------------------------------------------------------------------------------------------------------------------------------------------------------------------------------------------------------------------------------------------------------------------------------------------------------------------------------------------------------------------------------------------------------------------------------------------------------------------------------------------------------------------------------------------------------GAA------------------------------------------------------------------------------------------------------------------------------------------------------------------------------------------CCCCGCCCG---CGCATT---CCCGTGATGCGCCTCACCGATGCCGCCGCCACGCGCGTGCGCGAGATCATGGCCCGC---------------GCC---------------------GAG---------------------------------------AAGCCGGTC------GTCGGCCTGCGCGTCGGCGTGAAGAACGGT---GGCTGCGCCGGCATGGAATACACGATGGAGTTCGCC---------GAG---------------------------------GAG---GCG------------GGC---------------------------------------------------------CGCTTC------------GACGAG---GTCGTC------------------------------------------------------------------------------------------------------GAGGAC---------------AAGGGC------GTCAAGGTGCTGATCGACCCCAAGGCGATCCTTTATCTCCTCGGCACCGAGATGGACTTCAAGGCC---GACAAGATG---ACCGCCCAGTTCGTGTTCAACAAC---------------------------------------------------------------------------CCGAACCAG------------ACATCGGCCTGCGGCTGCGGCGAATCGGTCGCCATC---------------------------------------------------------------------------------------------------------------------------------------------------------------------------------------------------------------------ACTCCCGCCCGTCGC---GAGGCGGTC------------GAAGCCGGCGCC------------------------------------------------------------------------------------------------------------------------------
>639283_Snovella@ADH88661.1
---------------------------------------------------------------------------------------------------------------------------------------------------------------------------------------------------------------------------------------------------------------------------------------------------------------------------------------------------------------------------------------------------------------------------------------------------------------------------------------------------------------------------------------ATG---------------------------------------------------------------------------------------GCC---------------------------------------------------------------------------------------------------------------------------------------------------------------------------------------------------------------------------------------------------------------------------------------------------------------------------------------------------------------------------------------------------------------------------------------------------------------------------------------------------------------------------------------------------------------------------------------------------------------------------------------------------------------------------------------------------------------------------------------------------------------------------------------------------------------------------------------------------------------------------------------------------------------------------GAC------------------------------------------------------------------------------------------------------------------------------------------------------------------------------------------CTGCGTTCC---CGTCCT---CCCGTCATGACGCTGACCGACGCCGCTGCCGAGCGCGTGCGGGCGATCATCGCGCGC---------------TCC---------------------GAC---------------------------------------AAGCCGGTC------GCCGGCCTTCGCGTCGGCATCAAGAATGCC---GGCTGCGCCGGCATGGAATACACGATGGAGTTCGCC---------GAG---------------------------------GAG---GCC------------GGG---------------------------------------------------------CGCTTC------------GACGAG---GTGGTC------------------------------------------------------------------------------------------------------GAGGAC---------------AAGGGC------GTGAAGGTGCTGATCGACCCCAAGGCGATCATGTACCTGCTCGGCACGCAGATGGACTACAAGACC---GACAAGCTC---TCCGCCCAGTTCGTGTTCAACAAC---------------------------------------------------------------------------CCGAACCAG------------ACCTCGGCCTGCGGCTGCGGCGAATCGGTCGCCATC---------------------------------------------------------------------------------------------------------------------------------------------------------------------------------------------------------------------ACCCCGGTGAAGCGC---GACGTCGCC------------GACGCCCACGCG------------------------------------------------------------------------------------------------------------------------------
>2015577_Rbacterium@OYU50268.1
---------------------------------------------------------------------------------------------------------------------------------------------------------------------------------------------------------------------------------------------------------------------------------------------------------------------------------------------------------------------------------------------------------------------------------------------------------------------------------------------------------------------------------------------------------------------------------------------------------------------------------------------------------------------------------------------------------------------------------------------------------------------------------------------------------------------------------------------------------------------------------------------------------------------------------------------------------------------------------------------------------------------------------------------------------------------------------------------------------------------------------------------------------------------------------------------------------------------------------------------------------------------------------------------------------------------------------------------------------------------------------------------------------------------------------------------------------------------------------------------------------------------------------------------------------------------------------------------------------------------------------------------------------------------------------------------------------------------------------------------------------------------------------------ATGTCGCTCAGCGATGCCGCCGCCGAGCGCATCCGCACCGCAATTGCTGCG---------------GCA---------------------GAG---------------------------------------AAGCCGATT------GTTGGCATCCGCGTCGGCGTCAAGAACGGC---GGCTGCGCTGGCATGTCCTACACGATGGAATATGCC---------GAA---------------------------------GCC---AAG------------GCG---------------------------------------------------------CCGCAT------------GACGAG---GTGATC------------------------------------------------------------------------------------------------------GAAGAG---------------AAGGGC------GTCACAGTTCTCATTGATCCCAAGGCGGTTCTGTTCCTGCTCGGCACGGAAATGGATGTGAAGACC---GATAAATTT---GCCTCGACCTTCGTGTTCAACAAT---------------------------------------------------------------------------CCGAACCAG------------ACCTCGGCTTGCGGTTGCGGCGAGAGCGTGGCGATC---------------------------------------------------------------------------------------------------------------------------------------------------------------------------------------------------------------------ACGCCGGCAACGCCG---GATGCCCTG------------ACGCTG------------------------------------------------------------------------------------------------------------------------------------
>2293567_Msp@RFB80785.1
---------------------------------------------------------------------------------------------------------------------------------------------------------------------------------------------------------------------------------------------------------------------------------------------------------------------------------------------------------------------------------------------------------------------------------------------------------------------------------------------------------------------------------------------------------------------------------------------------------------------------------------------------------------------------------------------------------------------------------------------------------------------------------------------------------------------------------------------------------------------------------------------------------------------------------------------------------------------------------------------------------------------------------------------------------------------------------------------------------------------------------------------------------------------------------------------------------------------------------------------------------------------------------------------------------------------------------------------------------------------------------------------------------------------------------------------------------------------------------------------------------------------------------------------------------------------------------------------------------------------------------------------------------------------------------------------------------------------------------------------------------------------------------------ATGTCACTGACCGACGCGGCTGCGGAGCGGGTCAAGGAGATCATGGCCGCC---------------AAA---------------------CAA---------------------------------------GAACCGGTC------GCGGGCCTGCGCATCGGGGTCAAGAACGGC---GGCTGCGCCGGCATGTCCTATACGATGGAATTCGCG---------CAG---------------------------------CAA---GCC------------GCG---------------------------------------------------------CCGCTC------------GATGAG---GTGATC------------------------------------------------------------------------------------------------------GAGGAC---------------AAGGGT------GTCAAGGTGCTGATCGACCCAAAGGCCGTGCTGTTCCTGCTCGGCACCGAAATGGATTTTAAGACC---GATAAATTG---TCGTCAGGCTTCGTCTTCAACAAT---------------------------------------------------------------------------CCGAACCAG------------ACCTCGGCCTGCGGTTGCGGTGAGTCGGTTGCGATC---------------------------------------------------------------------------------------------------------------------------------------------------------------------------------------------------------------------ACGCCGGCGAAGGCG---GAAGAGGTG------------GCTGGCGCGCCGCAT---------------------------------------------------------------------------------------------------------------------------
>419610_Mextorquens@ABY32353.1
---------------------------------------------------------------------------------------------------------------------------------------------------------------------------------------------------------------------------------------------------------------------------------------------------------------------------------------------------------------------------------------------------------------------------------------------------------------------------------------------------------------------------------------------------------------------------------------------------------------------------------------------------------------------------------------------------------------------------------------------------------------------------------------------------------------------------------------------------------------------------------------------------------------------------------------------------------------------------------------------------------------------------------------------------------------------------------------------------------------------------------------------------------------------------------------------------------------------------------------------------------------------------------------------------------------------------------------------------------------------------------------------------------------------------------------------------------------------------------------------------------------------------------------------------------------------------------------------------------------------------------------------------------------------------------------------------------------------------------------------------------------ATGTCC---AGTTTC---AAGGTGATCACGCTGACCGACCGCGCCGCGGACCGGCTCAAGGCGATCATGGCCGAT---------------GCG---------------------GAG---------------------------------------ACGCCGATC------GCCGGTTTGCGCGTCGGCGTGAAGAACGGC---GGCTGCGCCGGCATGTCCTACACGATGGAATATGCC---------GAG---------------------------------GAG---CGG------------AAA---------------------------------------------------------GCCGGC------------GAGGAC---GTGATC------------------------------------------------------------------------------------------------------GAGGAC---------------CGGGGC------GTGACCGTGTTCATCGATCCCAAGGCGGTGCTGTTCCTGCTCGGCACCGAGATGGATTTCCAGACG---ACCAAGCTG---TCGTCGCAGTTCGTGTTCAACAAC---------------------------------------------------------------------------CCGAACCAG------------ACTTCGGCCTGCGGCTGCGGCGAATCCGTGGCGATC---------------------------------------------------------------------------------------------------------------------------------------------------------------------------------------------------------------------ACGCCGGTCAATCCC---GAGCGGCTC------------ACGGCCGGCGCTACGGCC------------------------------------------------------------------------------------------------------------------------
>1736382_Msp@KQT61477.1
---------------------------------------------------------------------------------------------------------------------------------------------------------------------------------------------------------------------------------------------------------------------------------------------------------------------------------------------------------------------------------------------------------------------------------------------------------------------------------------------------------------------------------------------------------------------------------------------------------------------------------------------------------------------------------------------------------------------------------------------------------------------------------------------------------------------------------------------------------------------------------------------------------------------------------------------------------------------------------------------------------------------------------------------------------------------------------------------------------------------------------------------------------------------------------------------------------------------------------------------------------------------------------------------------------------------------------------------------------------------------------------------------------------------------------------------------------------------------------------------------------------------------------------------------------------------------------------------------------------------------------------------------------------------------------------------------------------------------------------------------------------ATGTCA---GGTTTC---AAGGTGATCTCGCTGACCGACCGGGCGGCGGAGCGGCTCAAGGCGATCATGGCCGAT---------------GCC---------------------GAG---------------------------------------CGCCCCATC------GCGGGGCTTCGCGTCGGCGTGAAGAACGGC---GGCTGCGCCGGCATGTCCTACACGATGGAATATGCC---------GAG---------------------------------GAG---CGG------------AAA---------------------------------------------------------ACCGGC------------GAGGAC---GTGATC------------------------------------------------------------------------------------------------------GAGGAC---------------CGCGGC------GTGACCGTGTTCATCGATCCCAAGGCGGTGCTGTTCCTGCTCGGCACCGAGATGGACTTCCAGACC---ACCAAGCTG---TCGTCGCAGTTCGTGTTCAACAAC---------------------------------------------------------------------------CCGAACCAG------------ACGTCGGCCTGCGGCTGCGGCGAGTCGGTGGCGATC---------------------------------------------------------------------------------------------------------------------------------------------------------------------------------------------------------------------ACGCCCGTGACGCCG---GACCGGCTG------------CCCGCGGCGGTC------------------------------------------------------------------------------------------------------------------------------
>582675_Mgossipiicola@SFH08124.1
------------------------------------------------------------------------------------------------------------------------------------------------------------------------------------------------------------------------------------------------------------------------------------------------------------------------------------------------------------------------------------------------------------------------------------------------------------------------------------------------------------------------------------------------------------------------------------------------------------------------------------------------------------------------------------------------------------------------------------------------------------------------------------------------------------------------------------------------------------------------------------------------------------------------------------------------------------------------------------------------------------------------------------------------------------------------------------------------------------------------------------------------------------------------------------------------------------------------------------------------------------------------------------------------------------------------------------------------------------------------------------------------------------------------------------------------------------------------------------------------------------------------------------------------------------------------------------------------------------------------------------------------------------------------------------------------------------------------------------------------------------ATGGCTTCG---AACTTC---AAAGTGCTGTCGCTGACCGATGCGGCGGCGGACCGGATCAAGGCGATCATCGCCGAG---------------GCC---------------------GAC---------------------------------------CGGCCCATC------GCCGGCCTGCGGGTCGGGGTGAAGAACGGT---GGCTGCGCCGGCATGTCCTACACCATGGAATATGCC---------GAC---------------------------------GGG---CAG------------AAG---------------------------------------------------------CCCGGC------------GAGGAC---ATGGTC------------------------------------------------------------------------------------------------------GAGGAT---------------CGCGGC------GTCAAGGTCTTCGTCGATCCGAAGGCGCTGCTGTTCCTCCTCGGCACGCAGATGGATTTCACCACC---ACCAAGCTC---GCCTCGCAATTCGTGTTCAACAAC---------------------------------------------------------------------------CCGAACCAG------------ACTTCGGCCTGCGGCTGTGGCGAGTCCGTGGCGATC---------------------------------------------------------------------------------------------------------------------------------------------------------------------------------------------------------------------ACGCCGGTGAACCCC---GAAGCCGTG------------CGCGCCTCTGCC------------------------------------------------------------------------------------------------------------------------------
>631454_Lbaratangense@ESR25097.1
---------------------------------------------------------------------------------------------------------------------------------------------------------------------------------------------------------------------------------------------------------------------------------------------------------------------------------------------------------------------------------------------------------------------------------------------------------------------------------------------------------------------------------------ATG---------------------------------------------------------------------------AAC---------GTG---------------------------------------------------------------------------------------------------------------------------------------------------------------------------------------------------------------------------------------------------------------------------------------------------------------------------------------------------------------------------------------------------------------------------------------------------------------------------------------------------------------------------------------------------------------------------------------------------------------------------------------------------------------------------------------------------------------------------------------------------------------------------------------------------------------------------------------------------------------------------------------------------------------------------GCA------------------------------------------------------------------------------------------------------------------------------------------------------------------------------------------GTGCGTCCC---AAGCCG---AAGGTCATGACCCTGACGGATGCCGCCGCCGCGCGGATAAGGGCGATCATGGAGAGC---------------TCC---------------------GAG---------------------------------------CGCGAGATT------CTCGGGCTCCGTGTCGGCGTGAAGAACGGC---GGCTGCGCCGGCATGTCGTATACGATGGAATATGCC---------GAG---------------------------------GAG---AAG------------GCG---------------------------------------------------------CCGTTT------------GACGAG---GTCGTC------------------------------------------------------------------------------------------------------GAGGAC---------------CGCGGC------GTGACGATCCTGATCGACCCCAAGGCGGTGCTGTTTCTGCTGGGCACGGAGATGGACTACCGGACC---GAGAAGCTC---GCGTCGCAGTTCGTCTTCAACAAC---------------------------------------------------------------------------CCGAACCAG------------ACCTCGGCCTGCGGTTGCGGCGAGTCCGTCGCGCTG---------------------------------------------------------------------------------------------------------------------------------------------------------------------------------------------------------------------ACGCCGGCGCGGCTC---GAGGAG---------------------------------------------------------------------------------------------------------------------------------------------------------
>1895816_Rbacterium@OJY35754.1
---------------------------------------------------------------------------------------------------------------------------------------------------------------------------------------------------------------------------------------------------------------------------------------------------------------------------------------------------------------------------------------------------------------------------------------------------------------------------------------------------------------------------------------ATG---------------------------------------------------------------------------------------GGC---------------------------------------------------------------------------------------------------------------------------------------------------------------------------------------------------------------------------------------------------------------------------------------------------------------------------------------------------------------------------------------------------------------------------------------------------------------------------------------------------------------------------------------------------------------------------------------------------------------------------------------------------------------------------------------------------------------------------------------------------------------------------------------------------------------------------------------------------------------------------------------------------------------------------GCG------------------------------------------------------------------------------------------------------------------------------------------------------------------------------------------CCACTGCGC---AAGATT---CAGGTGATCTCCCTGACGGAGGCCGCTGCGGCCCGGGTGAAGGAGATCATGGCCGTC---------------GCC---------------------GAC---------------------------------------GAGCCGGTG------CTTGGCGTCCGCGTCGGGGTCAAGAACGGC---GGCTGCGCCGGAATGTCCTATACAATGGAATACGCC---------AAG---------------------------------GAA---ACA------------AAG---------------------------------------------------------CCCTTG------------GAGGAC---GTTCTT------------------------------------------------------------------------------------------------------GAAGAC---------------AAGGGC------GTGAGGATCTTCATCGATCCGAAAGCCGTTCTCTTCCTGCTTGGCACCGAGATGGACGTGAAAGTC---GACAAGTTC---TCGTCGGGCTTCGTGTTCAACAAC---------------------------------------------------------------------------CCCAACCAG------------ACATCCGCCTGCGGGTGCGGCGAGTCGGTCGCCATC---------------------------------------------------------------------------------------------------------------------------------------------------------------------------------------------------------------------ACGCCGGCGGCTCCC---GACCAAATG------------GACGCGCTGGCGCGT---------------------------------------------------------------------------------------------------------------------------
>1653334_Sbacterium@KPQ12405.1
------------------------------------------------------------------------------------------------------------------------------------------------------------------------------------------------------------------------------------------------------------------------------------------------------------------------------------------------------------------------------------------------------------------------------------------------------------------------------------------------------------------------------------------------------------------------------------------------------------------------------------------------------------------------------------------------------------------------------------------------------------------------------------------------------------------------------------------------------------------------------------------------------------------------------------------------------------------------------------------------------------------------------------------------------------------------------------------------------------------------------------------------------------------------------------------------------------------------------------------------------------------------------------------------------------------------------------------------------------------------------------------------------------------------------------------------------------------------------------------------------------------------------------------------------------------------------------------------------------------------------------------------------------------------------------------------------------------------------------------------------------ATGTTTGGT---GGATTG---AAAGTCATTTCCCTGACCGATGCGGCTGCGGATCGCGTCAAGGAGATCATCGCAAAT---------------GCG---------------------GAC---------------------------------------AAGCCCATT------GAGGGCGTGCGCGTGGGCGTACGCAATGCC---GGCTGTGCGGGCATGGCCTATACGATGGAATATGCC---------GAG---------------------------------ACT---GCG------------ACG---------------------------------------------------------CCGGGG------------GACGAT---GTCGTC------------------------------------------------------------------------------------------------------GAGGAC---------------AAGGGC------GTGAAAGTCTTCGTCGATCCGAAAGCCGTGCTGTTCCTGCTGGGAACCGAGATGGATTTCGAGGTG---ACGAAACTT---GCATCGCAATTCGTGTTCAACAAT---------------------------------------------------------------------------CCCAACCAG------------ACCTCGGCCTGTGGCTGCGGTGAATCGGTCGCGATC---------------------------------------------------------------------------------------------------------------------------------------------------------------------------------------------------------------------ACACCGGCGAAGCTT---GAACCGGTG------------GCAGAGACCAACAGCCCGGCACGC------------------------------------------------------------------------------------------------------------------
>1177755_Mhalotolerans@ODA68815.1| RT_shifts_1_contigs
------------------------------------------------------------------------------------------------------------------------------------------------------------------------------------------------------------------------------------------------------------------------------------------------------------------------------------------------------------------------------------------------------------------------------------------------------------------------------------------------------------------------------------------AAA---------------------------------------------------------------GAGCGCCCCCAT---------ACATCTTAT---------------------------------------------------------------------------------------------------------------------------------------------------------------------------------------------------------------------------------------------------------------------------------------------------------------------------------------------------------------------------------------------------------------------------------------------------------------------------------------------------------------------------------------------------------------------------------------------------------------------------------------------------------------------------------------------------------------------CTGGAC---------------------------------------------------------------------ACC---ATG------------------------------------------------------------------------------------------------------------AGC------------------------------------------------------------------------------------------------------------------------------------------------------------------------------------------ACACGCCCC---CAACCC---AAAGTCATGACCCTCTCCGAGGCCGCTGCAGAGCGCGTCCGTACCCTGATGTCGCGG---------------TCC---------------------GAC---------------------------------------AAGCCCATC------GCCGGTTTGCGCGTCGGCGTGAAGAACGGC---GGCTGCGCGGGCATGGAATACACCATGGAATATGCG---------GAA---------------------------------AGC---GCC------------GAT---------------------------------------------------------CCCATG------------GACGAG---GTGGTC------------------------------------------------------------------------------------------------------GAGGAT---------------AAGGGC------GTGAAGCTCCTGATCGACCCCAAGGCGGTGCTCTTCCTGCTCGGCACCGAGATGGACTACCGCACC---GACCGGCTG---ACCTCGGGCTTCGTGTTCAACAAC---------------------------------------------------------------------------CCGAACCAG------------ACATCCGCCTGCGGCTGCGGCGAATCCGTCGAGCTG---------------------------------------------------------------------------------------------------------------------------------------------------------------------------------------------------------------------ACGCCTGCCGCCGAA---GCGGCCCGC------------CGTGGTTTCGAGCCGACCCAGCGCGCCTCT------------------------------------------------------------------------------------------------------------
>1384459_Mcaenitepidi@BAQ17211.1
[truncated: 2,874,347 more chars]
