# Supplementary material for: Components of iron–Sulfur cluster assembly machineries are robust phylogenetic markers to trace the origin of mitochondria and plastids
Source: PLoS Biol. 2023 Nov 8;21(11):e3002374. doi: 10.1371/journal.pbio.3002374 (PMC10631705; doi:10.1371/journal.pbio.3002374)
Supplement: S1 Data — (ZIP) [file pbio.3002374.s017.zip › S1 Data/Concatenations/ISC/ISC_Alpha_Euka_nucleic/trimmed_alignments/IscS_Alpha_Euka.nuc.bmge.phy]

 151 1239
12312345_Abacterium@PPR17971_1                            ------------------------------ATGAAAAAACCTGTTTACTTAGATTATCAAGCAACAACACCAACCGACCCACGTGTGGTGGAAGCGATGGCACCCTATTGGTATGAAATGCCAGGTAACCCGCATTCACGTACACACCAATTTGGTTGGGACGCTGAAGAAGCGGTTGAAACCGCACGCGAAAATATTGCAAAAGTTATTGGTGCTGACCCTAAAGAAATTATCTTCACATCGGGTGCGACAGAATCGAACAACATGGCGCTTAAAGGTTCAGCTGAATTTTATGGCACAGACAAAAAGCACATCATCACAGTTGTAACAGAACACAAATGTGTGTTGGACAGCTGCCGTTGGTTGGCTGAACGAGGTTTTGAAATTACATATTTACCTGTTGAAAAAGATGGTTTGCTTGACCTTGCTAAACTAAAAGAAGCCATTCGTGAAGACACGATGATGGTAAGCGTTATGCATGCAAATAACGAAATTGGCGTGGTGCAGGATATTAAATCTATTGGTGCTATCTGCCGTGAAAATGGTGTTAAGTTCCACACCGATGCTGCACAAAGTTTCGGTAAACTGCCAATTGATGTGAATGAAATGAACGTGGATGTTATGTCTATTTCATCTCATAAAATTTATGGTCCTATGGGTGTGGGTGCGCTGTATGTTCGCCGTAAGCCACGCATGCGTGTACGTCCAATTATCAGTGGCGGTGGTCAAGAACGTGGTATGCGTAGTGGTACGCTACCTACACCGCTATTGGTTGGTTTTGGTAAAGCTGCTGAAATTGCATTGGCTGAAATGGAAACTGAAAACACACGTTTACTTAAACTGCGTGATAAAATGATTGCTACAATCCAAGAAAATATTCCGCATGTTTATTTAAATGGTCACGCCACACAGCGTTTGGCAGGCAACATCAACTTATCGTTTGCTTATGTTGAAGGTGAATCCTTGATGATGGCCATTAAAGACCTTGCTGTTTCTTCGGGGTCGGCTTGTACATCTGCTTCACTTGAACCTTCATATGTATTACGTGCACTTGGCTTAAGCGATGATATGGCACACACATCTATCCGCATGGGGATTGGGCGCTTTACAACAGATGAAGAAGTGGACTTTGCACTTGAAACCATTCTTTCAAATGTACAAAAATTGCGTGAAATGAGCCCACTTTGGGAAATGGTGCAAGAAGGTGTTGACCTTGCATCTATCGAATGGGCAGAACAC
1629334_Cvaricaedens@GAO99049_1                           ATGCAAATACAAAACACATTCTGTTCTCACCCTTCAGGGGTTATTTATCTTGATTACCAGGCAACAACGCCTTGTGATCCCAGAATTGTCGAGAAAATAATCCCCTATTTTTATGAAAATTTTGGCAATCCCCATTCGCGTAATCACTTTTATGGGTGGAGTGCTGAGGAAGCTGTAGAAAAAGCACGACTTCAAGTAGCCAATCTCATCAATGCTAATCCCAAGGAAATTGTTTTTACATCAGGCGCCACTGAGGCAAATAACCTTGCGCTTAAGGGTGTCATGAAATTTTACCAGGATCGGAAGAATCACCTCATTACTTGTGTGACGGAACATAAATGCGTCCTGGATACGGCACGTCATCTTGAACAGGAAGGAGTTCGGGTGACTTATTTACCCGTGAAGCCCGATGGAATTATTGATCTTGATAAGCTGGAAAGCGCCATAACAGAACAAACTGCTTTGGTCTCTATTATGGCTGTGAACAATGAGATTGGTGTTATTCAACCCATTGAAGAGATTGGCAAGCTTTGCCGTTCAAAGGGAGTATTTTTCCATACAGATGCGGCTCAGGCGGTAGGAAAGATCCCCCTGGACGTTCTGAAAATGCATATTGATCTTCTTAGCATCTCAGGTCACAAGATTTATGGCCCCAAAGGAGTTGGAGCGCTTTATGTGGGACGCAAACCCAGAGTCAGGCTGGTGCCACTGATGAATGGTGGGGGGCAGGAACGGGGATTACGCTCAGGTACTTTATCTCCTGCATTATGTGTCGGGTTAGGAGAAGCCTGTGTGATTGCGGGAGAAGAAATGATGCAGGAGAATACTCGCCTTCTTGACTATCGCGATTATTTTTATAAAGGTTTGATGCAAGAACTTGACGAGATTTATCTGAATGGCAGTTTGATTCACAGAGTTCCCGGAAATCTTAATATCAGCTTTGCGCATGTAGAGGGAGAAGGGCTTATGATGGGTCTCAAGGATTTGGCGATATCGTCAGGCTCGGCGTGTACTTCTGCTTCCCTTGAACCATCCTATGTTCTGTATGCTTTGGGCGTTAACGAAGAATTGGCGCACACTTCACTGAGGATTGGATTTGGCCGTTTTACAACTCTTGAAGATTTAAGGTACGCCATGAAGCGGATTATTGCAGAAGTAAAGAGATTGCGTGAGATGAGTCCCTTGTGGGAAATGTCCCGGGAAGGCATTGATTTGAAATCGATTAATTGGGCTGCACAT
244581_CPacanthamoeba@AIL13114_1                          ---ATGTCAGCCCAGAATTTTAAAACATCTCATCCAGATATGATTTATCTTGATTATCAAGCAACGACGCCTTGCGATCCTCGCGTTGTTGAGAAAATGCTGCCTTATTTCACGGAACATTTTGGAAATCCTCACTCTCGTAACCATCAATTTGGATGGGATGCGGAAGCCGCTGTTGAAACAGCTCGACATCAAGTCGCCGAGATTCTAGGAGCCCATCCAAAAGAAATCATTTTTACATCAGGAGCAACGGAATCTAACAATTTAGCCCTTAAAGGGGTTGCTTATTTCAATCAAGCAGAAAAAAATCATATCATTACGTGTGTCACAGAGCATAAATGCGTCTTAGATACTTGTCGTCATCTTGAGCAACAAGGCTTTGAGGTTACTTACCTCCCTGTTGATAATAATGGACTTCTGGATCTTAAAAAATTGGAAGAAGCCATCACTGAGAAAACAGCATTAGTCTCGATTATGGCTGTTAATAATGAAATAGGCGTTATCCAACCCCTCCAAGAAATTGGCGCCCTCTGTCGTAAAAAGAATGTGTTCTTTCATACAGATGCTGCTCAAGCGGTTGGTAAGATCCCTTTAAACGTCAAAGAGATGAATATTGACCTCTTGAGTCTTTCGAGCCATAAAATTTATGGCCCTAAAGGAATTGGGGCTCTCTATGTTGGTCGCAAGCCAAGAGTGCGCCTTACATCTCAAATGAATGGTGGTGGCCAAGAAAGAGGCATGCGCTCAGGCACGCTTTCCCCAGCTTTATGTGTTGGACTTGGTGAAGCCTGTAAAATTGCCCAAGAAGAAATGGTTACCGAACACGCTCATTTAACACAGCTCAACCATTATTTCTTTGAGAAAATAGAGCGTTCTCTTGATCAAGTTTATTTGAATGGTGACCGTCTTCAAAGGATCCCAGGAAATCTCAATCTTAGCTTTGCTCATGTTGAGGGAGAAGGACTTATGATGGCAATCAAGGATCTTGCCGTTTCATCAGGCTCTGCCTGCACCTCAGAATCGCTTGAGCCTTCTTATGTGCTCCGCGCTCTTGGTGTCGATGAGGAACTCGCTCATACTTCTCTTAGGATTGGATTTGGGCGTTTTACAACGCTTCAAGAAGTTGATAAAGCGAGTGAAACAATTATTTCTGCAGTTCAAAAACTTCGTAAAATGAGCCCGTTATGGGAAATGGCTCAACAAGGCATTGATCTTAAATCCATTAATTGGGCAGCACAT
1414854_CNamoebiphila@ARN85225_1                          ------------------------ATGAGCTTAGAGAATGTCATTTATCTAGATTATCAATCTACAACGCCCTGTGATCCCCGTGTTGTTGAACAGTTGATGCCCTATTTCAAAGATTATTTTGGTAATCCCCATTCTCGCAATCATGCCTATGGATGGAAAGCCGAAGAAGCTGTGGAAAAAGCACGAGAGCAAGTTGCATCAATTATTAATGCGGATCCTCGAGAAATTATTTTTACTTCTGGTGCAACAGAATCCAATAATCTTGCCTTAAAAGGTGTCGCTCGATTTTATAAGGATAAGAAAACGCATATCATTACTTGTGTGACTGAACATAAATGTGTTCTTGATACATGCAGGCACCTTGAAAATGAGGGCTTTGAATTAACGTATTTGCCAGTGAATTCAAGTGGACTAATCGATCTTTCTCAGTTGTCGGAGGCCATCAATGACCGTACGCTTATGGTCTCCATTATGGCTGTGAATAACGAGATAGGTGTCATTCAACCTCTTAAGGAAATAGGCGCGCTTTGTCGGTCAAAAGGAATATTTTTTCATACGGATGCAGCGCAAGCGATTGGGAAAATCCCTATAGATGTTGAGGAAATGAATATAGATCTTTTGAGTATTTCAAGCGGCAAGATTTATGGGCCAAAGGGCATCGGTGCTCTTTATGTGCGTCGAAAACCTCGGGTGCGCTTGATTCCACTAATTACAGGAGGCGGACAAGAGCGAGGGTTGCGCTCAGGGACTTTAGCTCCAGCGTTATGTGTAGGCATTGGTGCAGCTTGTGCCATTGCGCAGGCTGAGATGAATGAAGAATCAAAACGAATTAAAGTACTGTCCGATCGTTTTTATAAAAAAATTATGACTGCTTTACCTCATGTATATTTAAACGGTGATGCGGAGCAAAGGATCCCTGGTAATTTAAACCTCTCTTTTGCTTATGTCGAAGGCGAAGGATTGATGATGGGAATTAAGGGGTTGGCCGTTTCTTCGGGCTCAGCTTGTACTTCTGCTTCTCTTGAACCATCCTATGTTCTACGTGCTTTAGGAGTGGATGAAGAATTGGCCCATACATCTTTGCGTATTGGTTTCGGACGTTACACCACTGAACAGGAAGTTGATTCAGCTGTTGAACAAATAGTTCATGCTGTACAACGTTTACGTGAAATGAGCCCTCTCTGGGAAATGGCCCAGGAGGGAGTTGATTTTAAATCGCTAACGTGGGCTGCCCAC
1797230_Abacterium@OFX07133_1__RT_shifts_1_contigs        ---------------------------ACGGTTACACGCCCCATATATTTAGATTATCAGTCAACAACGCCCTGTGATCCACGGGTTCTCAAGATGATGTTGCCTTACTTTTCAGAAGAATTTGGGAACCCGCATTCCCGTAGCCATGCCTATGGCTGGAAGGCGGAAGAAGCGGTTGAGCATGCCCGCAAGCAAGTGGCGGCCATCCTTCATGCGAATCCTCGGGAAGTGATATTTACAAGTGGAGCTACGGAATCCAATAATTTAGCCTTAAAGGGCGTGGCTCATTTTTATAAGGACAAAAAAAACCACATCGTGACATGTGCCACTGAGCACAAATGTGTTTTGGATAGCTGTCGCCATTTGGAGCAAGAGGGCTTTAAAGTTACCTACTTGCCTGTAAAACCCAATGGAATACTAGATCTGGCTGAATTGAAGAAAGCTATTACTGAGCAAACAGCCCTTGTGTCCATTATGGCCGTCAACAATGAAATTGGGGTGATTCAACCGCTCGCAGAGATTGGGAAAATCACTCGCGAGAGGGGAGTTTTTTTTCACACGGATGCAGCCCAAGCAGTCGGAAAAATTCCCCTTGATGTGAATGAAATGAACATCGATCTTTTGAGCCTTTCGGCCCATAAAATTTATGGACCTAAGGGAATAGGGGTCCTTTATGTGCGACGTAAGCCCCGAGTGAGGCTTGCGGCCCTCATTAATGGGGGTGGACAGGAGCGCGGCATGCGCTCAGGCACCCTTTCAACGCCTTTGTGTGTGGGGCTTGGGGAAGCTTGCGCCTTGGCGCAAAAGGAAATGAGGGCAGAAGCTATCCGTATAGAGGCCTTACGGGATCGTTTTTATGAGACTCTTCGTGTTAACCTTGAGGAAATTTACCTTAATGGTGATGCGAAACAACGCATTCCTGGAAATTTAAACATAAGTTTTGCTCATGTGGAAGGAGAGGGATTAATGATGGGAATCAAAGAGTTAGCTCTTTCCTCGGGATCGGCCTGTACGTCCGCGTCCCTTGAACCCTCTTATGTTTTGAGGGCTTTGGGGGTGGATGAGGAAATGGCGCATACCTCCTTGCGCATTGGGTTTGGGCGCTTTACAAATGAGGAGGACGTGGATCACGCTGCGAAACTTATCATTAAAGAAGTAAATCGTCTTCGGGACATGAGTCCCTTGTGGGAGATGAGCCGTCAAGGCATCGATATTAAATCTATTCAATGGGCAGAACAT
1895706_Abacterium@OJW46271_1                             ---------------------------ATGGTAACTCGGCCCATTTATTTAGATTATCAATCCACAACCCCTTGTGATCCCCGGGTTTTGGAAATCATGTTGCCTTATTTTACGGAAGAGTTTGGAAATCCCCATTCTCGCAGTCATGCTTATGGATGGCGAGCGGAAGAAGCTGTTGAGGGCGCGCGCGGACATGTTGCCAAAATCATCAATGCCGATCCACGGGAGGTGATTTTCACGAGTGGGGCTACGGAATCCAATAACCTTGCCCTGAAAGGGGTGGCTCAATTCTATAAGGCACAGAAGGACCATATCGTTACGTGTGTGACCGAACACAAGTGTGTCCTTGATAGTTGTCGTCACTTAGAGCAGGAAGGTTTCAAAATCACTTATTTGCCTGTCCAGCCCAATGGGATTATTGATTTAAATCGTTTACGGGATACCCTTACGGATCGCACAGCCCTTGTTTCAATTATGGCGGTCAATAATGAAATTGGGGTGATTCAACCGCTTGCAGAGATTGGAAAAATTTGCCGTGAACGTGGTGTTTTCTTTCATACGGATGCCGCTCAGGCAGTTGGAAAAATTCCGATGGATGTGGAAGCGATGAACATAGATCTTTTAAGTATTTCTGCTCACAAACTTTATGGGCCTAAAGGGGTTGGTGCCCTTTATGTGAGACGCAAGCCAAGAGTTCGTTTAACAGCGCTTATTACGGGTGGGGGTCAAGAAAGAGGGATGCGATCAGGAACTCTTTCGACTCCTTTGTGTGTGGGGATGGGGGTAGCCTGCGCTATTGCTCAAGCAGAAATGAGAGAAGAATATGCACGGCTTTGTACTCTGCGAGATCGTTTTTATAACACCATTCGTTCAGAACTTGAGGAAGTTTACCTGAATGGAGACTTTGAACAGCGCATTCCCGGAAACTTGAACATCAGTTTTGCTCACGTTGAAGGAGAAGGATTGATGATGGGTGTAAAAGAGTTAGCTGTTTCTTCAGGATCAGCTTGTACCTCAGCATCCCTTGAACCTTCCTATGTTTTACGGGCACTCGGCGTTGAAGAAGAAATGGCTCATACATCCCTAAGGATTGGATTTGGGCGATTTACAACAGAAGTAGAAGTTGATGCGGCCGCACAGAAAATTATCATAGAAGTCAATCGCCTGCGAGAAATGAGTCCCCTCTGGGAGATGAGTCGTGAAGGCATTAATTTAAAATCAATCCAATGGGCAGCCCAT
1867952_CTmagnetica@SCA58071_1                            ---------------ATGGGCGTGAATACACAGGACCATCCGGTATACTTGGATTACCAAGCCACCACACCGACCGACCCCCGTGTCGTTGAAGCGATGATGCCGTTTTTTACTCAGAAATTCGGTAACCCCCATTCGCGCAACCATGCCTATGGCTGGGATGCTGAAGAAGGGGTTGAACAAGGGCGCAAGCAGGTTGCTGACATTATCAATGCCAACCCGAAAGAAATCGTCTTTACCTCTGGTGCGACAGAATCAAACAACCTTGCCTTAAAAGGGGTAGGGGAGTTTTACAAGAAAAAACGCAATCACATCATCACTTGTGTGACAGAACATAAATGTATCCTTGATACATGTCGTCATATGGAACAAGAAGGTTTTGAAGTCACTTACCTGCCTGTTCAGGAAAATGGCCTGATTAATCTGGATGAGCTCAAAGCAGCTATGACGCAAAACACATTGCTGGTTTCTATCATGGCGGTGAATAACGAAATTGGTGTGATCCAGCCGTTAAAAGAAATTGGTGCCATGTGTCGTGCCAACAAAACATTCTTCCACACAGATTGTGCGCAGGCTGTGGGCAAGATCGATTTGGACGTTGATGAGATGAACATCGATTTGATGTCGATCTCTGGTCATAAAATTTATGGTCCCATGGGGATTGGTGCACTTTATGTGCGTCGTCGTCCACGTGTGCGTATCATTGCACAGATCAATGGTGGCGGTCAGGAACGTGGTATGCGCTCTGGCACATTGGCACCGGCACTTTGTGTTGGTCTGGGGGAAGCCTGTAAGATCGCCAAAGAAGAAATGAAAGCGGAAAATGAGCGTCTGCATGAATTGCAAATGCATATGTGGAACCGTTTTCAAGAAGAACTGCCTGAAGTCTATCTTAATGGGTCCTTGGAAGAACGTATTCCGGGTAACCTCAATGTGTCTTTCGCCTTTGTTGAGGGTGAAGGCCTCATGATGGGGATTAAGGATTTGGCTGTTTCTTCCGGTTCTGCCTGTACATCAGCGTCACTGGAACCCTCTTATGTGTTGCGTGCCCTTGGTGTTGAAGAAGAACTTGCCCATACCTCACTGCGTTTAGGTATCGGTCGTTTTTCGACAAAGGAAGAAGTTGATTTTGCAACAGACCGCATCATCAAAGAAGTCAAACGCCTGCGTGAAATGAGCCCGCTTTTTGAAATGGCTCAGCAAGGTATCGATATTAAGTCCATCCAGTGGGCAGAACAC
1123355_Tpusilla@JHYO01000018_1_27                        ---------------ATGGGCGTGAATACACAGGAAAACCCGGTTTATTTGGACTATCAGGCAACAACGCCGACAGACCCGCGTGTTGTAGAGGCAATGATGCCTTACTTTACGCAAAAATTCGGTAATCCACACTCGCGCAATCATGCTTACGGCTGGGATGCCGAAGAAGCGGTTGAGGATGCACGCAAGCAAGTTGCTGACCTGATCGGGGCAAACCCGAAAGAGATCATCTTTACTTCCGGTGCGACTGAGTCCAATAACCTTGCGATTAAAGGTGTTGCCCAGTTCTATAAAGGCAAGCGCAATCACATCATCACCTGTGTGACAGAACATAAGTGCGTGCTGGATACCTGCCGCCATCTGGAACAGGACGGCTTTGAGGTGACTTATCTGCCGGTTAAGGAAAACGGCCTGATCGACCTGGAAGAGCTGAAAGCGGCGATGACCGACAACACTGTTCTGGTTTCCATCATGGGTGTGAACAACGAAATCGGTGTGATCCAGCCATTGAAAGAAATTGGTGCGCTGTGTCGGGAGAATAAGACGTTCTTCCACACAGATTGTGCGCAAGCCGTCGGTAAAATTCCGTTGGATGTGGAAGAGATGAATATCGATCTGATGTCAATCTCCGGTCACAAAATTTACGGTCCGATGGGCATTGGTGCGCTGTTTGTACGCCGTCGCCCACGTGTACGTCTGGTCGCGCAAATCAATGGTGGTGGTCAGGAACGTGGTATGCGTTCCGGTACATTGGCACCAGCTTTGTGTGTCGGTCTGGGTACCGCTTGTGAAATCGCTAAAAACGAAATGGCGGAAGAAAACGAGCGTATGCGCGAATTGCAGATGCACATGTGGAACCGCTTTAAAGAAGAGTTGCCGGAAGTTTATCTGAACGGTGATCTGGAACAGCGCGTTTCTACAAACCTGAACGTCTCTTTCGCCTTCGTGGAAGGTGAAGGCTTGATGATGGGGATTAAAGACCTTGCGGTTTCTTCCGGTTCTGCTTGTACCTCTGCGTCATTGGAGCCGTCCTACGTGCTGCGTGCGTTGGGTGTGGAAGAAGAGTTGGCCCATACGTCCTTGCGCTTGGGCATTGGTCGCTTCACGACCAAAGAAGAAGTAGACTATGCAACAGACCGTATCATTAAAGAAGTGCAGCGCCTACGCGAGATGAGCCCGCTGTTCGAAATGGCTCAACAAGGGATCGATCTTAAGTCCATTCAATGGGCAGAACAT
1288970_Msp@CCQ74481_1                                    ATGGACGTCCAAGGCAAGGGACATAACAGCATCGTGACGCCGGTCTATCTGGACTATCAGGCGACCACGCCCACCGACCCGCGCGTGGTCGAGGAAATGCTGCCCTGGTTCACTCAGAATTTTGGCAACCCCCACTCCCGGAACCATGCCTATGGCTGGCGCACCGAGGAAGCGGTGGAAATCGGCCGCAAGCAGGTGGCGAGCCTGATCGGTGCCGACCCGCGCGAGATCATCTTCACCTCCGGCGCCACCGAGGCCAACAACACCGCGCTCAAGGGCGTGGCCCGCTTCTACAAGGACAAGAAGCGCCACATCATCACCGTGGTCACCGAACACAAATGCGTTCTCGATACCTGTCGCCACCTGGAGCAGGAAGGCTTCGAAGTTACCTATCTGCCGGTGCAACAAAATGGCCTGATCGATCTGGACCTGTTGCGCGACACCCTCCGCGAAGACACGCTGATGGTCTCGGTGATGGGCGTCAACAATGAGATCGGCGTCATTCAGCCGCTCAAGGAAATTGGCGCCATGTGCAAGGAGAACAAGACCTTCTTCCACACCGACTGTGCCCAGGCGGTGGGCAAGATCCCGCTCGACGTCAACGACATGAACATCGACCTGATGAGCATTTCCGGCCACAAGCTATATGGCCCCATGGGCATCGGCGCCCTGTTCGTCCGACGCCGTCCCCGGGTGCGCCTGGAAGCCTTGATTTCCGGCGGTGGACAGGAACGAGGCATGCGCTCGGGCACCCTGCCGGTGCCGCTCTGTGTCGGCCTGGGCAAGGCCTGCGAGATCGCCGAAAAGGAAATGGCGGCGGAATCCGAACGTCTGCGCATGCTGCGTGACCGTTTTTACAAGAAATTCAACGACGCCCTTTCCGAGGTCTTCTTGAATGGCGACTTGGAACAGCGCATCCCCGGCAACCTGAACCTGTCCTTTGCCTATGTGGAAGGCGAAGGCCTGATGATGGGGATCAAGGATCTGGCGGTATCAAGTGGTTCCGCCTGCACCTCGGCCTCCCTGGAGCCGTCTTATGTGTTGCGCGCCCTGGGCGTGGAAGAGGAACTGGCCCATACCAGTCTGCGGCTGGGCATTGGCCGCTTTACCACCGAGGAAGAAGTGGATTTCGCCGTCGATCTGATCGTCCGCGAAGTCACCCGCCTACGCGAGATGAGCCCGCTGTGGGAAATGGCGCAACAAGGCATCGATATCAAATCCATCCAGTGGGCCGAACAC
1802023_Rbacterium@OHC80672_1__RT_shifts_1_contigs        ---------------AATCATCCGCGCGGCGACGGCGCGCCCATCTATCTCGACTACCAGGCGACGACGCCGACCGATCCGCGCGTGCTCGAGTTAATGCTGCCCCACTTCAACGCCCGCTTCGGCAATCCGCACTCGCGCAACCATGCCTACGGCTGGCGCGCCGAGGACGCGGTCGAGACCGCGCGCGGGCAGATCGCGAGCCTGATCAAGGCCAACCCCAAGGAGATCATCTTCACCTCCGGCGCGACCGAATCCAACAACCTCGCGATCAAGGGCGTCGCCCATTTCTACAAGGACAAGAAGGACCACATCATCACCTGCGTCACCGAGCACAAATGCGTGCTCGATGCCTGCCGGCATTTGGAGCAGGAAGGTTTCCGCGTCACCTATCTGCCGGTGCGCACCGATGGCCTGATCGAGCTCGAGCGGCTCAAGGAAGCGATCACCGACAAGACCACGCTGGTTTCCATCATGACGGTCAACAACGAGATTGGCGTCATCCAGCCGGTGCGCGAGATCGGCCGAATCTGCCGCGAACGCGGCGTCTTTTTCCACACCGACTGCGCCCAGGCGGTGGGCAAGGTCCCGCTCGACGTCGAGGACATGAACATCGACCTGATGAGCATTTCCGGCCACAAGATCTACGGACCAATGGGCATCGGCGCGCTCTTTGTCCGCCGCCGCCCGCGCGTGCGCCTGGTGCCGCTGTTCAACGGCGGCGGGCAGGAGCGCGGCATGCGCTCGGGAACCTTGCCCTTGCCGCTCTGCGTCGGCCTCGGCGCGGCCTGCGCCATCGCCGAAAAGGAGATGGGCGCGGAAGCGGAGCGCCTCATGGCCTTGCGCGACCGTCTCAACAACCGGCTCAAGCAGCGGCTGTCGGAGATCTATCTCAACGGCGACCTCGAGCACCGGATTCCCGGCAATCTCAACATCAGCTTCGCCTACGTCGAGGGCGAGGGGCTGATGATGGGCCTCAAGGATTTGGCGGTGTCCTCGGGTTCGGCCTGCACCTCGGCCTCGCTCGAGCCTTCCTACGTGCTCCGCGCCCTTGGGGTGGAAGAGGAGCTTGCGCACACGTCCTTGCGCCTCGGGCTCGGACGCTTCACCACCGAAGCCGAAGTGGATTACGCCGCCGACCGGATCGCGTCCGAGGTCGAACGGCTGCGCGCCATGAGCCCGCTCTGGGAAATGGCGCAGGAAGGAATCGACATCAAATCGATCAAATGGGCCGAGCAT
1802022_Rbacterium@OHC77462_1                             ATGGGAGCCTCCGGACTGAAAGTCGGAAGTCGGGATCATCCGATTTATCTGGACTATCAGGCGACGACGCCGACCGATCCGCGTGTCGTTGAAGCCATGTTGCCCTATTTCTCGGTGATGTTCGGCAATCCCCACTCGCGCAGCCACCGCTACGGCTGGGAGGCCGAGGCGGCGGTGGAGAAGGCGCGCGCTCAAGTCGCCTCCATCATCAACGCCAACCCCAAGGAGATCATCTTCACCTCCGGCGCCACCGAGTCCAACAATCTGGCGATCAAGGGCGTGGCCCATTTTAACAAGGACAAGAAGAACCACATCATTACCTGCGTCACCGAACACAAGTGCGTACTCGATACCTGCCGGCATCTGGAGCAGGAGGGATTCAGCGTCACCTATCTGCATGTGCGGCCCAACGGGTTGATAAACCTTGAAGACCTGAAGGGAGCGATGACGGAAAAGACGGTGATTGTTTCCATCATGTCCGTCAATAACGAGATCGGCGTCATCCAGCCGATCAAGGAAATCGGCGCCCTTTGCCGCGAACGCGGAATTTATTTCCACACCGACGCCGCCCAGGCGGTGGGCAAGATACCGCTGGACGTGGAGGAGATGAACATCGACCTGATGAGCATCTCCGGCCACAAGATTTACGGGCCGATGGGCATCGGCGCTCTTTTCGTGCGTCGCCGTCCACGGGTGCGCCTTCAGGCGCTGTTCCATGGCGGCGGCCAGGAGCGCGGCATGCGCTCGGGCACTCTGCCGACGCCGTTGTGCGTAGGCCTCGGCGAGGCCTGCGCCATTGCCGAGGCCGAAATGGATGCCGAGAGCGAGCGCCTGGGCATGCTTCGCAAGCGCTTTGAAGACGCCATTAACAAGCGGTTGCCTGAAATCTATCTCAACGGCGACAGCGAACATCGCATCCCCGGCAACCTCAACTACAGCTTTGCCTATGTTGAGGGCGAGGGCCTGATGATGGCGATCAAGGACCTGGCCGTTTCCTCCGGCTCCGCCTGCACCTCGGCATCCCTTGAGCCGTCATATGTGTTGAGGGCGCTCGGCGTCGATTCCGACATGGCCCATACTTCCCTGAGGATCGGCATGGGCCGTTTCACCACCGAGGAAGAGGTTGACTACGCCGCCGATAAAATCGCCGTTGAGGTCGAGCGGCTGCGCAAGATGAGTCCGTTGTGGGAGATGGCGCAGGAAGGGATCGATATAAAGTCCATCAAATGGGCTGAACAC
1974092_Rbacterium@PIW30692_1                             ATGCACGAACTTCCGCACACCATCCAGAACCGGAAGGCGCCCATCTATCTGGACTACCAGGCGACGACGCCCACGGACCCCCGGGTGGTGGAAAAGATGCTGCCGTACTTCTCGGAACAGTTCGGCAACCCCCATTCGCGCAGCCACTTCTACGGCTGGGAGGCCGAGGACGCGGTCGAGATCGCCCGCGAGAGCGTGGCCTCCATCATCGGAGCCAACCCCAAGGAGGTGATCTTCACCTCGGGCGCAACGGAATCCAACAACCTGGCGCTTAAGGGCGTGGCGAACTTCTACAAGGACAAGAAGAACCACATCATCACCGTGGTGACCGAGCACAAATGCGTGCTCGACAGCTGCCGCCACCTGGAACAGGAAGGCTTCGAGGTCACCTACATGCCGGTCAAGGCGAACGGCCTGATCGACCTGGACCAGTTGCGCGAGACCATCACCGACAACACGGCCATCGTTTCGGTCATGGGCGTGAACAACGAGATCGGCGTGATTCAGCCCCTGAAGGAGATCGGCGCCATCTGCCGCGAGAAGGGCGCCTTCTTCCACACGGACTGCGCCCAGGCCGTGGGCAAGATTCCGCTCGACGTGGAAGAGATGAACATCGACCTGATGAGTATCTCGGGCCACAAGGTCTACGGCCCAATGGGCATCGGCGCGCTTTACGTGCGTCGCCGCCCGCGGGTCCGTCTGGTACCCATGATCAACGGCGGCGGCCAGGAGCGCGGCATGCGCTCCGGCACCCTGCCGACGCCGCTCTGCGTCGGTCTGGGCGAGGCCTGCGCCATCGCCGAGAAGGAAATGGGCGCCGAGAACGAGCGTCTGCGCCGGCTGCGCGACCGCATGTACCAATCGATCGTCGGTCGCCTGCCGGAGGTCTACCTGAACGGCGACCTGGACCAGCGTATCCCCGGCAACCTGAACATCTCGTTCGCCTTCGTCGAGGGCGAGGGCCTGATGATGGGGATCAAGGACCTGGCCGTGTCGTCGGGTTCGGCCTGCACCTCGGCCTCGCTGGAGCCCAGCTACGTGCTGCGCGCGCTCGGCGTGAACGAGGAACTGGCCCATACCAGCTTGCGCATCGGCTTCGGCCGGTTCACCACCGAGGAAGAGGTCGACGAGGCCGTCGAACTGATCATCCACGAGGTCGAGCGCCTGCGCGAGATGAGCCCGCTTTGGGAAATGCACAACGAGGGGATCGACATCTCCTCGATCGAGTGGGCGGAACAC
1895778_Msp@OJX80887_1                                    ---ATGACCATCCCCTCCATCGGCCGACGCCCGGGACAGCCGATTTATCTCGACTATCAGGCCACCACGCCGTGTGATCCGCGCGTGGTCGAAAAGATGCTGCCCTATTTCACCGAGAAATTCGGCAATCCGCATTCGCGCAACCATGCCTATGGCTGGGAAGCGGAAGAGGCGGTGGAACAGGCCCGCGAGCAGGTGGCCGCCATCATCGGCGCCGATGCCAAGGAAATCATCTTCACCTCGGGCGCCACCGAGTCCAACAACCTGGCCATCAAGGGCGTCGCCCAGTTCTACAAGGATAAGAAGGACCACATCGTCACCGTGGTCACCGAGCATAAATGCGTGCTCGACACCTGCCGCCACCTGGAACAGGAAGGCTTCAAGGTCACTTATCTGCCGGTCAAGCCCAACGGCCTGATCGACCTGGCCGAACTGGAAGCGGTGGTCACCGACAAGACCGCCATCGTCTCGGTCATGGGCGTGAACAACGAAATCGGCGTCATCCAGCCGTTGGCCGAGATCGGGGCGATCTGCCGCAAGAAGGGCGCCTTCTTCCACACCGATTGCGCCCAGGCCGTGGGCAAGATCGAGCTGGACGTCAACGCCATGAACATCGATCTGATGTCCATTTCCGGCCACAAGATTTACGGCCCCAAGGGCATCGGCGCCCTTTACGTGCGCCGTCGTCCGCGCGTGCGTATCGTTCCCATGATCAATGGCGGCGGCCAGGAACGCGGCATGCGGTCGGGCACCTTGGCGACGCCGCTGTGCGTCGGCCTGGGCGAGGCCTGCGCCATCGCCCAAGCCGAAATGGGGGCCGAAGCCGAACGTCTGCGCGGCATGCGCGACCGTCTGCTGGGCGGCCTGAAGCAGCGTCTGCCGGAAATCTACGTCAACGGTGACCTGGACAACCGCGTCGCCGGCAACATCAACATTTCCTTCGCCTTCGTCGAGGGTGAAGGCTTGATGATGGGCGTCAAGGATTTGGCGGTGTCGTCGGGCTCGGCCTGCACCTCGGCGTCGCTGGAGCCGTCCTACGTGCTGCGCGCGCTGGGGCTGGATGCCGAAATGGCCCATACCAGCTTGCGTTTCGGCCTGGGCCGTTTCACCACCCAGGAAGACATCGACTATGCCATCGACCACACGGTCAAGGCGGTCGAGCATCTGCGTTCGCTGTCGCCGCTGTGGGACATGCACCTGGAAGGCGTCGACCTGAAGTCCATTCAGTGGGCGGAACAC
55518_Mgryphiswalde@AVM77261_1                            ---ATGACCACTTCTGCCATCGGCCGGCGCCAAGGACAGCCGATCTATCTCGACTATCAGGCCACCACGCCGTGCGATCCGCGCGTGGTCGATAAGATGCTGCCCTATTTCACCGAGAAATTCGGCAATCCCCACTCGCGCAACCACGCCTATGGCTGGGAAGCGGAAGAGGCGGTGGAAGTGGCGCGCGAACAGATCGCCGCCATCATCGGCGCCGATGCCAAGGAAATCATCTTCACCTCGGGCGCCACCGAATCCAACAATCTGGCCATCAAGGGCGTGGCGCATTTCTACAAGGACAAGCGCGACCACATCGTCACCGTGGTCACCGAGCACAAATGCGTGCTCGACACCTGCCGCCACCTGGAACAGGAAGGCTTCAAGGTCACCTATCTGCCGGTTAAGGCCAACGGCCTGATCGACATGGCCGAGCTGGAAGCGGTGGTCACCGACAAGACCGCCATCGTTTCGGTGATGGGCGTCAACAACGAGATCGGCGTCATCCAGCCCCTGGCTGAAATCGGCGCCCTGTGCCGCAAGAAAGGCGCGTTCTTCCACACCGATTGCGCCCAGGCGGTGGGTAAGATCCCGCTGGACGTGAACGCCATGAACATCGACCTGATGAGCATTTCCGGCCACAAGATCTATGGCCCCAAGGGTGTCGGCGCCCTGTTCGTGCGCCGCCGTCCGCGCGTGCGCATCGTCCCCATGATCAATGGCGGCGGTCAGGAACGCGGCATGCGCTCGGGCACCTTGGCCACGCCCCTGTGCGTCGGCCTGGGCGAGGCCTGCGCCATCGCCAAGGCGGAAATGGCGGCCGAGACCGAGCGCCTGCACGGTCTGCGCGACCGCCTGCTGAACGGCCTGAAGGCGCGTCTGCCGGAAATCTACGTCAACGGCGACCTGGACAGCCGCGTTGCCGGCAACATCAACATCTCCTTCGCCTTCGTTGAGGGCGAGGGGCTGATGATGGGGGTCAAGGATCTGGCGGTGTCGTCGGGTTCGGCCTGCACCTCGGCCTCGCTGGAACCGTCCTATGTGCTGCGCGCCCTGGGCCTGGACGCCGAGATGGCCCATACCTCCCTGCGCTTCGGCCTGGGCCGTTTCACCACCGAAGCCGAGATCGATTACGCCATCGACCACACGGTCAAGGCGGTCGAGCATCTGCGGTCGCTGTCGCCGCTTTGGGATATGCACCTGGAAGGCGTCGATATCAAATCGATCCAGTGGGCTGAACAC
1437059_Mmoscoviense@OAN50883_1                           ---ATGACCAACATTACTCTTGCCCGGGCTCCTGGACAGCCGATCTATCTCGACTATCAGGCCACCACACCGTGCGATCCGCGTGTGGTCGAGAAGATGATCCCCTATTTCTTCGAGAAGTTCGGCAATCCCCACTCGCGCAATCACCGTTACGGCTGGGAAGCCGAGGAAGCGGTCGAGATCGGTCGCGAGCAGGTGGCCGATATCATCGGCGCCGATGCCAAGGAAATCATCTTCACCTCGGGTGCCACCGAGTCGAACAATCTGGCCATCAAGGGCGTCGCCCACTTCTACAAGGACAAGAAGGACCACATCGTCACCGTGGTCACCGAGCACAAATGCGTGCTGGACACCTGCCGCCACCTGGAACAGGAAGGCTTCCGCGTCACCTATCTGCCGGTTCAGACCAACGGCCTGATCGATCTGGCCGAACTGGAAGCGGTGGTGACCGACAAGACCGCCATCGTCTCGGTGATGGCCGTCAATAACGAGATCGGGGTGATCCAGCCTTTGGCCGAGATCGGCGCCATCTGTCGCAAGAAGGGCGCCTTCTTCCACACCGATTGCGCCCAGGCGGTCGGCAAGATTCCGCTCGACGTCAACGCCATGAACATCGACCTGATGAGCATTTCGGGTCACAAGCTGTACGGCCCCAAGGGCATCGGCGCGCTCTATGTCCGCCGCCGTCCGCGCGTGCGTCTGGTGCCGATGATCAATGGCGGCGGGCAAGAGCGCGGCATGCGCTCGGGCACGCTGGCGACCCCCTTGTGCGTCGGCCTGGGCGAGGCCTGCCGTCTGGCCAAGGCCGAGATGGGTGCCGAGGGCGAGCGCCTGCACATGCTGCGCGACCGCCTGCTGAACGGCCTGAAGGCGCGGCTGCCGGAAATCTATGTCAATGGCGACCTGGAACAGCGCATCCCCGGCAACATCAACATCAGCTTCGCCTTTGTCGAGGGCGAGGGGCTGATGATGGGGGTCAAGGATCTGGCGGTGTCGTCGGGCTCGGCCTGCACCTCGGCCTCGCTCGAGCCGTCCTATGTGCTGCGCGCCCTGGGCCTGGATGCCGAAATGGCCCACACCTCGCTGCGCTTCGGTCTGGGCCGCTTCACCACCGAGGCCGACATCGATTATGCCATCGGCCATGTCGCCGAGGCGGTCGAGCATCTGCGCGCCATGAGCCCGCTGTGGGACATGCATCTCGAAGGGGTCGACATCAAGTCGATCCAATGGGCCGAGCAT
342108_Mmagneticum@BAE51832_1                             ATGACGACCCGCCCCAGCCTGCCCCGCGCCCCGGGGGCGCCGGTCTATCTGGACTATCAGGCGACGACGCCTTGCGATCCGCGGGTGGTCGAGGTCATGCTGCCCTGGTTCACCGAGAAATTCGGCAACCCCCATTCGCGCAACCACCGTTACGGCTGGGAAGCCGAGGAAGCGGTGGAGAAGGCCCGCGAGCAGATCGCCGACATCATCGGCGCCGATTCCAAGGAGGTGATCTTCACCTCGGGCGCCACCGAGTCCAACAATCTGGCCATCAAGGGCGTCGCCCATTTCTACAAGGAAAAGAAGAACCACATCGTCACCGTGGTGACCGAGCACAAATGCGTGCTCGACACCTGCCGCTACCTGGAACAGGAAGGCTTTGCGGTGACCTATTTGCCGGTCAAGGCCGACGGGCTGATCGATCTGGCCGAGCTGGAGGCCGCCATCACCGACCAGACGGTCATCGTCTCGGTCATGGCGGTCAACAACGAGATCGGCGTGATCCAGCCCCTGGCCGAGATCGGCGCCCTGTGCCGCAAGAAGGGTGCCTTCTTTCATACCGACTGTGCCCAAGCGGTAGGCAAGATCCCGCTGGACGTAAACGCCATGAACATCGACCTGATGAGCATCTCGGGTCACAAGCTGTATGGCCCCAAGGGCATCGGTGCCCTGTACGTCCGCCGCCGCCCGCGCGTCCGGCTGGTGCCGCTGATCACCGGCGGCGGCCAGGAGCGCGGCATGCGCTCGGGCACCCTGGCCACCCCGCTCTGTGTGGGCTTCGGCGAGGCCTGCGCCATCGCCAAGGCCGAGATGGGCGCCGAGAACGAGCGCCTGATGGGCCTGCGCAACCGCCTCCTGGGCGGGTTGAGGCAGCGCCTGCCGGAAATCTACGTCAACGGCGATCTGGATCACCGCATCCCCGGCAACCTCAACATCTCGTTCGCCTTCGTCGAGGGCGAGGGGCTGATGATGGGGGTCAAGGAACTGGCGGTGTCGTCGGGGTCGGCCTGCACCTCGGCCTCGCTGGAGCCCTCCTACGTGCTGCGCGCCCTGGGCGTCGACGTGGAGATGGCTCATACGTCGTTGCGCTTCGGCCTGGGCCGCTTCACCACCGACGAGGACATCGAATTCGCCATCGACCATATCACCGAGGCGGTCGAGCACTTGCGGGCCATGAGCCCGCTGTGGGACATGCATCTGGAAGGCGTCGATCTCAAGTCCATCGAATGGGCTGAGCAT
2053833_Msp@RAU21464_1                                    ATGAAGCCCTGTCCGACCCTGTCGCGCCCGAAAGGTGCTCCCGTCTACCTGGACTATCAGGCCACCACGCCGTGCGACCCGCGGGTGGTCGAGGCCATGCTGCCCTGGTTCACCGAGAAATTCGGCAATCCCCATTCGCGCAACCACCTCTACGGCTGGGAAGCGGAAGAGGCGGTGGAAAAGGCCCGCGAGCAGATCGCCGCCATCATCGGCGCCGATGCCAAGGAGGTGATCTTCACCTCGGGCGCCACCGAGTCCAACAATCTGGCGCTCAAGGGCGTGGCGCATTTCTACAAGGACAAGAAGAACCACATCGTCACCGTGGTGACCGAGCACAAATGCGTGCTCGATACCTGCCGTTATCTCGAACAGGAAGGCTTCCAGGTCACCTATCTGCCGGTCCAGGCCAACGGCCTGATCGATCTGGCCGAGTTGGAAGCCGCCATCACCGATCAGACCGCCATCGTGTCGGTCATGGCGGTGAACAACGAGATCGGCGTCATCCAGCCCCTGGCCGAGATCGGCGCCCTGTGTCGCAAGAAGGGCGCCTTCTTCCATACCGATTGCGCCCAGGCGGTGGGAAAGATCCCGCTGGACGTCAACGCCATGAATATCGACCTCATGAGCATCTCCGGGCATAAGATCTATGGCCCCAAGGGCATCGGCGCCCTGTTCGTGCGCCGCCGTCCCCGCGTGCGGCTGGTGCCGCTGATCACCGGCGGCGGCCAGGAGCGCGGCATGCGCTCGGGCACCCTGCCCACGCCCTTGTGCGTCGGCATCGGCGAGGCCTGCGCCATCGCGCAGGCGGAGATGGCGTCCGAGGCCGAACGGCTGACCGGATTGCGCAATCGCCTGCTGGGCGGGCTGCGGCAGCGGCTGCCGGAGATCTATGTCAACGGCGACCTGGACAACCGCATTCCCGGCAATCTCAACATCTCCTTCGCCTTCGTCGAGGGCGAGGGGCTGATGATGGGGGTCAAGGAACTGGCGGTCTCGTCGGGATCGGCATGCACCTCGGCCTCGCTGGAGCCGTCCTATGTGCTGCGCGCCCTGGGCGTCGACGTGGAGATGGCCCATACCTCGCTGCGCTTCGGGCTGGGACGCTTCACCTCGGGCGAGGACATCGACTTCGCCATCGACCATATCGTCGAGGCGGTGGAGCATCTGCGTGCCATGAGCCCGCTGTGGGACATGCATCTGGACGGCGTCGACATCAAGTCGATCCAGTGGGCCGAGCAC
1082_Pfulvum@SEH48767_1                                   ATGCTCAGCAGCCCGACCCCGGCCCGGCGAGCCGATGTCCCGGTTTACCTCGATTATCAGGCCACCACGCCGTGTGATCCCCGCGTGGTCGAGGCGATGTTGCCCTGGTTCACCGAGAAATTCGGCAATCCACATTCGCGCAATCACGCCTATGGCTGGGAAGCCGAGGAAGCGGTCGAGCAGGCCCGCGCCCAGATCGCCGCGTTGATCGGGGCCGATGCCAAGGAAATCATCTTCACCTCGGGCGCGACCGAATCGAACAATCTGGCGATTCGGGGCGTCGCGATGTTCCTGAAGGAACGGCGCAACCACGTCGTCACCGTCTCGACCGAGCATAAATGCGTGCTCGACACCTGCCGCCACCTGGAGCAGGAAGGGTTCGAGGTCACCTATCTGCCGGTCGGCACCAACGGGCTGATCGACCTGGCCGAGCTTGAGGCGGCGATCACCGACAAGACCGCGATCGTCTCGGTGATGGGGGTCAATAACGAGATCGGGGTGATCCAGCCGCTGGCCGAGATCGGCGCGCTGTGCCGGGCCAAGGGCGCCCACTTCCATTCCGATTGCGCCCAGGCGGTGGGGAAGATCCCGCTCGACGTCAATGCGATGAACATCGATCTGATGAGCATCTCCGGCCACAAAATCTATGGACCGAAGGGAGTCGGCGCGCTTTATGTCCGCCGCCGCCCCCGCGTCCGGCTGGTGCCGATGATCCATGGCGGCGGCCAGGAACGCGGCATGCGCTCGGGCACGCTGGCGACGCCGCTGTGCGTCGGCCTGGGGTTGGCCTGCGCGCTGGCCCAGGCCGAGATGGCCGAGGAATCCAAGCGTCTGCTGGGCTTGCGCGCCCGCCTGCTGGGTGGTCTGCAACAGCGCCTGCCCGAGATTTACGTCAATGGCGACCTTGACCACCGCGTCCCCGGCAATCTCAACATCTCGTTCGCTTTCGTCGAGGGCGAGGGGCTGATGATGGGGGTCAAAGGGCTGGCGGTGTCGTCGGGCTCGGCCTGCACCTCGGCCTCGCTCGAGCCGTCCTATGTGCTTCGCGCGCTGGGGCTGAACGCCGAGATGGCCCACACCTCGCTGCGGTTCGGCTTTGGCCGCTTCACCACCGACGAGGACATCTCCTACGCGATCGACCACATCGTGACGGCGGTCGAGCACCTGCGCTCGCTCAGCCCGCTGTGGGAAATGCACCAGGAGGGGATCGACGTCAGCTCGGTTCAGTGGGCCGAGCAT
28181_Mblakemorei@OEJ65215_1                              ATG---------ACGGCCAAGACTTGGACCCAAAACAACCCTCTCTACCTGGATTATCAGGCGACCACGCCAACCGATCCGCGTGTGGTTGAGGCGATGAACCCCTATTGGACCGAAAAGTTCGGCAACCCGCATTCGCGCAACCACCATTATGGTTGGGAAGCGGAAGATGCGGTCGAGATTGCCCGCGGCCATGTGGCGGACTTGATTGGGGCCTCGACGAAGGAAATCATTTTCACCTCAGGTGCTACGGAATCCAACAACTTGGCCATCAAAGGCGTGGCGAAGTTTTATGGCGACAAGCGCAACCACATCATCACCTGCGTGACCGAACACAAGTGCGTGTTGGAATCCTGTCGGGCGTTGCAGCAAGACGGCTTTGACGTCACCTATTTGCACGTCCAAGAAAACGGCTTGATCGATCTGGACGTTTTGAAGGCCGCGATGACGGATAAAACCGTGTTGGTTTCCATCATGGCGGTGAACAATGAAATCGGCGTGATCCAGCCCTTGAAGGAAATCGGCCAACTGTGCCGCGCCAACAAAACCTTCTTCCACACTGACGCCGCGCAAGCCGTCGGGAAAATCCCCTTGGATGTGGATGACATGAACATCGATCTGCTGTCGATTTCCGGGCACAAAGTTTATGGCCCCATGGGCATCGGCGCGCTGTATGTGCGGCGCAAGCCCCGTGTGCGGTTGGTGCCGTTGATCCACGGCGGCGGTCAAGAACGCGCCATGCGTTCGGGCACCTTGCCGACCCCCTTGGTGGTGGGTTTGGGCAAAGCGTGCGAATTGGCGAGCAAAGAAATGGCGGCGGAAGCTGAACGTCTGCACGGTTTCCAAAACCGCTTGTTTGAGGGTTTGAAAGAACGCATACCGGAAATTTTCTTGAACGGCGATCTTGTGCACCGCATTCCCGGCAATTTGAATATATCGTTTGCTTACGTCGAAGGTGAAGGCCTGATGATGGGCATTAAGGACTTGGCGGTCTCCAGCGGTTCCGCGTGCACGTCTGCGTCGTTGGAACCCAGCTATGTGCTGCGCGCGCTGGGTGTCGAAGAAGAACTGGCTCACACGTCCTTGCGTTTGGGCCTGGGCCGCTTCACCACCGAAGAAGACATCGACTATGCGATTGAACGCATTGCCAAAGAAGTGAACCGTCTGCGCGAACTGAGCCCGCTTTGGGACATGGCGCAAGCCGGTATCGATATTAAGTCCATCAAATGGGCTGAACAC
2032658_Abacterium@PDZW01000015_1_24                      ATG------ACCCATATGCCCGCCAACGACCTGCCCCGCCCGATCTATCTGGATTATCAGGCCACCACGCCTTGCGATCCCAGAGTGGTCGAGGTCATGCTGCCCTATTTCACTGAGAAATTCGGCAACCCGCATTCGCGCAACCATATGTATGGCTGGGAAGCGGAAGAAGCGGTCGAAAAGGCGCGGGCGCAGGTGGGGGCCATCATCGGCGCTTCCGACAAGGAAATCATCTTCACCTCGGGGGCTACGGAATCGAACAATCTGGCGATCAAGGGCGTCGCCCAGTTCTATAAGGAAAAGAAGAACCACATCATCACCGTGGTGACCGAGCATAAATGCGTTTTGGATACTTGCCGCCATTTGGAACTCGATGGTTTCGAGGTGACCTATTTGCCCGTGAAGACGGATGGGCTGATCGACCTTGATCAACTGAAGTCGGCCATCAAGGACACGACGGTGCTGGTGTCGGTGATGGCGGTCAACAACGAGATCGGCGTCATTCAGCCGATGCATGAGATCGGCGCCATCTGCCGTGCGGCGGGCGTTTTCTTCCATACCGATTGTGCGCAGGCGGTGGGCAAGATACCGCTTGATGTCGATGCCATGAACATCGATTTGATGAGCATTTCTGGCCACAAGATCTACGGCCCCAAGGGGATCGGAGCGCTTTACGTGCGCAGGAAACCCCGCGTGCGCCTGATGGCGCAGATCAATGGTGGCGGTCAGGAGCGCGGCATGCGCTCGGGCACGCTGGCAACGCCTCTGTGCGCCGGAATCGGCGAGGCCTGCCGCATCGCGCAGGCTGAAATGGAAGCCGAGGCCAAGCGCCTGACAGCCCTGCGCGACCGCTTCTTGAAGATCGTGATGAGCGGCCTGCCCCAGGTTTACGTGAATGGGCATCTGGACAAGCGCATTCCAGGCAATCTCAATCTGTCTTTCGCCTTCGTCGAAGGCGAGGGGCTGATGATGGCGGTCAAGGAACTGGCGGTGTCGTCGGGATCGGCCTGCACCTCGGCCTCGCTAGAGCCTTCCTACGTGCTGCGCGCCCTGGGGCTCGAAGCTGAAATGGCCCATACCAGCCTGCGCATCGGGCTTGGACGCACCACGACGGAAGCCGAAGTGGATATTGCGGCGAGTCTGCTGGTCGAGCGCGTGACGAAACTGCGCGCTTTCAGCCCGCTTTGGGAAATGGCAGAGGCCGGGATCGACATCAAATCGATCCAATGGGCCGAACAT
985867_COthessalonice@AEWF01000003_1_155                  ATGCATCCCGCTGCCCATCAGCTCACCACTTTAGAAGGCCAAATCTATCTGGATTATCAAGCCACCACGCCCTGCGACCCACGTGTGTTGGAAAAGATGCTACCTTATTTCTGCGATATTTTTGGTAATCCCCATTCGCGCAGCCATCCCCATGGTTGGTTAGCAGAAAACGCAGTGGAAAAAGCGCGGGAGCAAGTGGCACAGATTATTAAAGCTGATCCTCGGGAAATTATCTTTACCAGTGGGGCCACTGAATCCAATAATTTAGCTATTAAAGGTGTCGCTGAGTTCAATAAAGAAAAAAAGAATCATATTATTACTGTGGTGACCGAACATAAATGTGTGCTCGATACCTGTCGCCATTTAGAACAGCAAGGCTTTGAGGTAACTTATCTTCCCGTCAAACCCGATGGATTAATTGATTTGGATCAACTGCGGGCGTCGATTAAAGGGTCCACGGTACTGGTTTCAGTCATGGCCGTGAATAATGAAATAGGCGTTATTCAATCACTGGCGGAGATTGGTAAGATTTGCCGGGAGCATGGCGTACTTTTCCATACTGATGCGGCGCAAGCGGTAGGCAAGATTGACCTAGATGTGGAGGCCATGAATATTGATTTGCTGAGTATTTCCGGCCATAAGATTTATGGACCCAAAGGAATTGGAGCCCTTTATGTCCGTCGCCGGCCGCGGGTGCGGTTGCAGGCTCTGATCAATGGTGGCGGACAAGAGCGCGGCATGAGATCAGGAACCTTATCGCCGGCTTTATGTGTCGGACTAGGAGAAGCCTGTGCGATTGCCCAAGCAGAAATGGCAACAGAACAAGCCCGGATCAAGCAATTAGCAGATAAGTTTTATCGCACAGTCATGGAGCGCCTACCTGAAGTTTTCCTCAATGGTCATCCGACCCAGCGCGTACCGGGTAATTTAAATCTGAGCTTTGCCTATGTTGAAGGGGAAAGCTTAATTATGGGAATTAAACGATTATCTGTTTCTTCTGGCTCTGCCTGTACGTCTGCTTCTTTGGAGCCTTCTTATGTACTGCGTGCTATTGGGGTAGGGGAAGAATTAGCTCATACGTCCATCCGTTTTGGCATTGGCCGTTTTACCACTGAGGCGGAAGTCGATGCGGCCATCGCTCTGCTTATTGAATCGGTGGAGAGATTACGTGCCATGAGCCCGTTGTGGGAGATGGCCCAAGAAGGAATAGATATCACTAAAATTCAATGGGCAGCCCAT
91604_CPacanthamoeba@AIK97035_1__RT_shifts_1_contigs      ---------------------------------------------TATTTGGATTATCAGGCGACCACACCCTGTGATCCGCGGGTTTTAGAAAAGATGCTTCCTTATTTCTGTGAGGTCTTTGGTAATCCTCATTCTCGGAGTCACCCGCATGGATGGTTAGCTGAATCTGCGGTGGACCATGCCCGTGGGCAGGTGGCCCAGATTATAAAAGCTGATTCACGGGAAATTATCTTCACCAGTGGCGCTACTGAATCCAATAATCTGGCTATCAAAGGGGTGGCTCACTTTAATAAAGAAAAGAAAAATCATATTATCACCGTTGTCACGGAGCATAAATGTGTTCTTGATACCTGTCGCTATCTGGAACGAGAAGGGTTTGAGGTGACCTACTTGCCAGTGGACACCGATGGTTTAATTAACCTAGATGACCTAAAAGCGGCGATCAAGGAAACGACCGTTCTGGTGTCTGTCATGGCGGTCAACAACGAAATTGGCGTGATTCAACCATTGGCCGAAATTGGTAAAATTTGTCGGGCTCATGGCGTTCTGTTTCATACCGATGCTGCCCAGGCCGTTGGCAAGATCCCCCTTGACGTTGAGACTATGAATATTGATCTCTTAAGCATCTCGGGGCACAAAATTTATGGCCCGAAGGGGATTGGAGCTCTGTATGTGCGTCGCCGCCCTCGCGTGCGCTTGCAAGCCTTAATCAACGGTGGCGGCCAAGAACGAGGAATGCGTTCTGGGACTTTGTCCCCCGCTTTATGTGTCGGGTTTGGCGAAGCTTGTGCTATTGCTGAAGCGGAGATGAGCAGTGAACAACAGCGCATTAAAAGACTTGCTAACAAATTCTACAAAGCCCTTATGGATCGGTTACCCGAGGTGTTTTTAAATGGCCACCTTGAGCAGCGGGTTCCTGGCAACCTAAACTTAAGCTTTGCTTATGTGGAGGGAGAAAGTCTCATCATGGGAATCAAGAAACTGTCTGTCTCCTCAGGATCGGCTTGTACATCAGCGTCTCTGGAGCCATCCTACGTTTTGCGAGCGATTGGTGTCGGCGAAGAATTAGCTCATACCTCGATCCGGTTTGGCATTGGACGCTTTACCACAGAGGCAGAGATCGACACAGCGCTGGCTGTTTTGATTGAATCAGTAGAACGCCTACGCGCCATGAGCCCCTTATGGGAAATGGCCCAAGAGGGAGTGGATATTACCAAAATCCAATGGGCAGCTCAC
244582_CPsymbiosus@JQAK01000001_1_1049                    ATGACAGCTTGTAGTATGACAAAACAACCAGCTTCTCAGCAGATTTATTTAGATTATCAATCAACCACTCCGTGTGATCCTCGGGTGTTGGAAAAAATGTTGCCGTTTTTCACGACACATTTCGGCAATCCCCACTCTAGAAGTCATCCTGAAGGTTGGTATGCTGAAAATGCTGTTGAAGCAGCACGGGACCAAGTAGCGGCCATTATTAAAGCCGATGCCAGGGAAATTGTCTTTACCAGTGGCGCGACTGAGTCAAACAATTTGGCAATCAAAGGAGTGGCTCAGTTCTATAAAGATAGAAAAAATCACATTATTACGTGTACGACCGAACACAAGTGTGTGCTTGATACCTGTCGCCATCTGGAGCAAGAAGGCTTTGAGGTGACTTATCTGCCGGTCCAGCAAAATGGCTTGATTGATTTGGACCTTCTTAAAGCAGCCATTAAAGACTCAACTGTTCTTGTCTCCATCATGGCGGTGAATAACGAAATTGGTGTCATCCAGCCTTTGGCGGAAATTGGTAAAATTTGTCGTGAACAGGGTGTTTTCTTTCACACAGATGCAGCGCAAGCAGTTGGTAAAATTGAGCTGGATGTGGAGGCAATGAACATCGATCTGATGAGCATTTCTGGACATAAAATTTATGGTCCAAAGGGGATAGGCGCCTTATTTGTTCGTCGTAAACCGCGGGTACGCTTGCAAGCAATGATTAATGGGGGTGGTCAAGAACGAGGTATGCGCTCTGGGACGCTGGCGCCGCCGCTTTGCGTTGGTTTGGGTGAAGCTTGCGCCATTATGGTCAAAGAAATGGACGCAGATACCGTTCATGCCAAAAAGTTATCAGATCGTTTTTATGAGGCGATTATGCAGCGGTTACCAGAAGTATACTTGAACGGCGATCGTTACCAACGAGTGCCAGGTAACTTGAACTTAAGCTTTGCCTATGTTGAAGGAGAAGGACTAATGATGGGGATTAAGGATCTGTCCGTTTCCTCTGGCTCTGCTTGTACCTCTTCTTCCCTTGAGCCGTCTTATGTCTTGCGGGCGATTGGTGTAGGTGAAGAATTAGCGCACACGTCGATCCGTTTTGGTTTTGGTCGGTTTAGTACTGAGGCTGAAGTTGATTTGGCCATAGAGAAGGTGATTACAGCGGTTGAAAAGCTGAGAGAAATGAGCCCGCTTTGGGAAATGGCACAAGAGGGAATTGATATTGCCTCAATTCAATGGGCTGCTCAT
1891279_Tindica@AXO15342_1                                ------------------ATGAACGAGCTTAAAGCAAAGCCGATCTATCTGGACTACCAGGCAACGACGCCCACCGACCCGCGGGTTGTTGAGGCAATGCTGCCATACTTCACCGAGAAATTCGGTAACCCGCATTCGCGCAACCACAGCTTTGGCTGGGAAGCAGAAGACGCGGTTGAAGTTGCACGTGGCCAGATTGCCAAGATCATTGGCGCATCGGCTAAGGAAATTATCTTTACCTCGGGTGCGACCGAATCAAACAACCTCGCACTCAAGGGCGTGATGAAGTTCTATGGCAAAAAGAAGCCGCACCTCATCACGGTCGTGACCGAGCATAAATGCGTGCTCGACAGTGCCCGCCACCTTGAGCAGGAAGGTTACAAAGTGACCTATCTTGGCGTTAAGGAAAACGGCCTGATCGACCTTGAAGAACTTAAAGCTGCCATCACCGACGAAACTGCACTTGTGTCCGTCATGGGTGTAAACAACGAAATCGGTGTTATTCAGCCGCTTAAGGAAATCGGTGAAATCTGCCGTGAACGCAAAGTCTTCTTCCATACCGACTGTGCGCAGGCGGTTGGCAAGATCGACCTTGATGTTGATGACATGAAAATCGACCTGATGTCGATTTCCGGTCACAAGATTTACGGCCCGAAAGGCATTGGTGCGCTTTATGTTCGCCGTCGCCCGCGTGTACGTGTCATTGCCCAGATCACCGGTGGTGGTCAGGAACGTGGCATGCGTTCGGGTACGCTGCCAACCCCGCTGATTGTGGGTCTTGGTAAGGCGTGTGACATTCTGTCCAACGAAATGGCAGAAGAAAACGCGCGCATCGAAAAGCTGCGTGACTACACCCTGCAGCGTTTCCGTGATCGTCTTGAAGACATCTATGTCAATGGTGACGAGCATGAGCGTGTCAGCGGTAACCTGAACATCTCGTTTGCCTATGTCGAAGGTGAAAGCCTTCTTATGGACATCAAGAACATCGCCGTATCGTCAGGCTCTGCCTGCACCTCGGCGTCGCTGGAACCGTCTTATGTTCTGCGTGCTCTTGGTGTTGATGAGGAATTGGCACATACGTCCCTTCGTATCGGCATTGGTCGCTACACCACCAAGGAAGAGCTCGACGAAGCCGTTGATGCCATCTGCACCGCAGTTGAGCGTCTGCGCGAAATGAGCCCGCTTTGGGAAATGGCGCAAGAAGGCATCGACATCAAGTCGATCGAGTGGGCTGAACAC
1947674_Tsp@DENO01000137_1_9                              ATGGAGGAAGCCTTAAATATGAACGAGCTTAAAGCAAAGCCGATCTATCTGGACTACCAGGCCACGACGCCGACCGACCCGCGTGTCGTCGAAGCGATGCTGCCGTATTTCACCGAGAAGTTCGGTAACCCGCATTCCCGCAACCACAGCTTTGGCTGGGAAGCCGAAGATGCCGTTGAAGTCGCCCGTGCCCAGGTTGCCAAGATCATTGGCGCATCGGCCAAGGAAATCATCTTTACCTCTGGTGCGACTGAATCGAACAACCTCGCACTCAAAGGTGTGATGAAGTTCTATGGCAAGAAAAAGCCGCATCTGATCACGGTCGTGACCGAGCATAAATGCGTGCTCGACAGTGCCCGTCACCTTGAGCAGGAAGGTTACAAAGTGACCTATCTTGGCGTTAAGGAAAACGGCCTGATCGACCTTGAAGAACTCAAGGCTGCGATCACCGATGAAACCGCACTTGTTTCCGTCATGGGCGTGAACAACGAAATCGGTGTCATTCAGCCGCTGAAAGAAATCGGCACCATCTGCCGTGAACGCAAAGTGTTCTTCCACACCGATTGCGCACAGGCCGTTGGCAAGATCGACCTTGATGTCGAAGACATGAATATCGATCTGATGTCGATTTCCGGTCACAAGATCTATGGCCCGAAAGGCATCGGCGCGCTGTTCGTTCGCCGTCGTCCGCGCGTTCGCGTTATCGCCCAGATCACCGGTGGTGGTCAGGAACGCGGCATGCGTTCGGGTACGCTTCCGACCCCGCTGATCGTGGGTCTTGGCAAGGCATGTGACATTCTGTCCAACGAAATGGCCGAAGAAAACGCCCGTATCGCTGAACTGCGTGATTACACCTTGCAGCGTTTCCGTGATCGTCTTGCCGACATTTATCTGAATGGCGACGAAAAAGAGCGCGTTTGTGGCAACCTCAATGTTTCCTTTGCCTATGTCGAAGGCGAAAGCCTTCTGATGGACATCAAGAACATTGCGGTTTCGTCGGGTTCGGCATGTACTTCTGCATCGCTTGAGCCGTCCTATGTTCTGCGTGCGCTTGGCGTTGACGAAGAACTTGCACATACCTCGCTTCGTATCGGCATCGGCCGTTACACCACCAAGGAAGAACTCGATACCGCTGTCGATGCGATCTGCACTGCGGTCGAGCGTCTCCGCGAGATGAGCCCGCTTTGGGAAATGGCCCAGGAAGGTATCGACCTCAAGTCGATCGAATGGGCTGAGCAC
1544451_Tsp@OKH86956_1                                    ------------------ATGAACGAGCTTAAAGCAAAGCCGATCTATCTGGACTATCAGGCGACAACGCCGACCGACCCGCGTGTCGTTGATGCAATGCTGCCTTATTTCTATGAGAAATTCGGTAATGCCCACTCGCGGAACCATTCGTTCGGCTGGGAAGCCGAAGACGCGATCGAGCTTGCCCGTGGGCAGGTTGCCTCGATTATCGGTGCATCATCCAAGGAAATTATTTTTACCTCGGGTGCGACGGAATCCAACAACCTGGCGCTTAAGGGCGTGATGAAGTTTTACGGCAAGAAAAAGCCGCATCTCATCACCACCGTAACGGAACACAAATGCGTTCTCGACAGTGCCCGCCATCTGGAACAGGAAGGGTATAAAGTTACCTATCTTCCGGTTCAGCAGAATGGCCTGGTTGACCTTGAGCAACTGAAAGAAGCGATTACCGATGAAACGGCCCTGGTTTCGATCATGGCGGTTCACAATGAAATCGGTGTGATCCAGCCGCTGAAGGAAATTGGTGAAATTTGCCGCGAACGCGGTGTGTTCTTCCATTGTGATGCCGCCCAGGCGGTTGGCAAAATTCCGCTGGATGTCAACGATATGAAAATCGACCTGATGTCGATTTCGGGTCACAAGATTTATGGCCCTAAAGGCGTTGGCGCCCTGTTTGTCCGCCGTCGTCCGCGGGTGCGTGTTGTTGCCCAGATCACCGGTGGTGGTCAGGAACGCGGCATGCGTTCGGGCACGTTGCCGACCCCGCTGATCGTGGGCCTTGGCAAGGCATGTGACATTGCCCAGAACGAAATGGCCGAAGAAAACGCCCGCATTATGGAACTGCGTAATTATACGCTGAACCGTTTCCGCGAACGTCTGGCCGACATTTACCTAAATGGCGACGAGGAAAACCGCGTCGCTGGCAACCTCAATATCTCTTTTGCCTATGTCGAGGGTGAAAGCCTTCTGATGGGCATCAAGAATATTGCGGTATCGTCGGGTTCCGCCTGCACCTCTGCGTCGCTGGAGCCGTCCTATGTGCTGCGTGCCCTAGGTGTTGACGAAGAACTGGCCCACACCTCGCTTCGTATCGGCATTGGTCGCTTTACCACCCGCGAAGAACTTGACCAGGCTGTTGATGCGATCTGCAACGAAGTGGAACGCCTGCGTGAAATGAGCCCGCTTTGGGAAATGGCGCAGGAAGGCATCGACATAAAATCTATCGAGTGGGCCGAGCAT
1948447_Abacterium@DLRN01000152_1_11                      ---ATGGCCGAGGTCAACGAGCGGGCGAACATTAAGCTGCCCGTCTATCTCGACAATCAGGCGACGACGCCGACCGACCCGCGTGTGGTTGAGGCGATGCTGCCGTTCTTCACGAAGAAGTTCGGCAATCCGCATTCGCGCAGCCACGCCTTTGGCTGGGAGGCGGAAGAGGCGGTTGAGGCGGCCCGCAGTGAAGTGGCGTCGATCATCGGTGCCGATCCCAAGGAGATCGTCTTTACCTCCGGTGCGACCGAATCCAACAACCTGGCGATTAAGGGTGTCGCGCGCTTTTATGAGGATCGCAAGCGTCACATCATTACGGTGCAGACAGAGCATAAGTGCGTCATCGATTCCTGCCGCGCTCTCGAACAAGAGGGTTTCGAGGTGACCTATCTGCCGGTTAGACCGGACGGGCTGATCGAGCTCGATGTGCTGGTCGATGCCATTCGAGATGACACGGTGCTGGTTTCCGTGATGGGTGTGCACAATGAGATTGGCATTATCCAGCCCTTGGCCGAAATTGGCGCGCTGTGCCGTGAGCGTGGCGTCTTTTTCCATTCGGATTGCGCCCAGGCCGTCGGTAAGATTCCACTCGACGTAAACGACATGAAGATCGACCTTATGAGCATCTCGGGTCACAAGATCTATGGCCCCATGGGTATTGGTGCTCTCTATGTGCGCCGGCGGCCGCGCGTGCGTCTGCGCGCCCTGATAAGCGGCGGCGGACAGGAGCGCGGCATGCGCTCCGGCACTTTGCCGGCGCCGCTTTGCGTTGGTCTCGGCGCAGCCTGCCGCATTGCCCAGCAGGAGATGCCGGCTGAGGCCGAGCGAACGGGTATGTTAGCGCGCCGACTTTATGATGGCATCACCAGCCAGATATCCGACGTCATTCTTAATGGCGACGCCGAGAAGCGGGTGCCCGGCAACCTCAATCTGAGCTTCGCCTATGTCGAGGGTGAATCGATGATGATGGCTGTCAAAGATTTGGCGGTCTCCTCGGGCTCGGCCTGCACCTCGACTTCGCTCGAGCCGTCCTATGTGCTGCGGGCGATGGGCGTGGATCGGGAGTTGACGCATACGTCTATTCGCTTCGGCATTGGCCGATTCAATACAAAGGCAGAAATCGACTATGCCGTGGAGACCATTGTCGACCATGTCGGGCGCCTGCGCGAAATGAGCCCGCTTTGGGAAATGGTCCAGGAAGGCATAGATCTCAAATCTATTCAGTGGAGCGAGCAC
1895707_Abacterium@OJV45442_1                             ATG------------ATGGAACAACTACAATCACACCTTGCAACATATCTTGATTACCAGGCCACAACACCTTGTGATCCAAGAGTGGTTGAAGCGATGCTTCCATATTTTTATGAAAAGTTTGGCAACCCTCATTCACGCAATCACATCTTTGGGTGGGAATCGGAAGCCGCGGTAGAAAAAGCACGCGAACAAGTGGCTCAGCTTATTGGAGCAGACCCACGAGACATTATTTTCACCTCAGGAGCTACAGAATCCAACAACCTCGCACTTAAAGGTGTTGCTAAATTTTATCAAAATGAAAAAAGGCACATTATCACATGCGTAACAGAACATAAGTGCGTTTTGGATAGCTGTCGCCATCTTGAACAAGAAGGGTTTGATGTTACCTACCTTCCGGTTAAGCAAAACGGCCTCATTGATCTTGAACTACTTGAAAAGTCCATACGCACAGACACTGTTATTGTTTCAATTATGGCTATCAACAATGAGATTGGTGTCGTTCAACCCATTGCAGAGATTGGAAAGATCTGCCGTGCAAAAGGTGTATTCTTCCACACGGATGCCGCACAAGCTTTTGGAAAAATCCCATTGAACGTTGAAGATATGAACATTGATTTGATGAGTATTTCTGGCCACAAGATTTATGCCCCCAAAGGAATTGGAGCACTCTATGTTAGGCGCAAGCCACGCGTGCGTCTGGCAGCATTAATCCACGGTGGAGGCCAAGAACGTGGCATGCGCTCTGGAACATTGCCAACTCCACTATGTGTCGGTCTTGGGAAGGCGAGCGAGATAGCAGGACAAGAAATGATTTTTGAATATGCGCGAATCAAAGGCCTCAATGAGCGCTTCATGCATAAAATCAACAGCAACCTGGAAGAAGTTTATCTTAATGGCGATACGCATGCTAGATACCCCGGAAACTTGAACATCAGCTTTGCTTATGTTGAAGGTGAAGGTTTGATGATGGGAATCAAGGATCTGTGTGTTTCTTCTGGCTCGGCCTGCACATCAGCTTCACTCGAACCATCTTATGTGCTGCGCGCACTGGGTGTTGATGAGGAGCTGGCGCATACCTCTCTCAGAATTGGGTTCGGACGATTTACGACAGAAGAACAAGTAGATTTTGCGGCCAACCTTATTGTAAAAAATGTAACCAAACTTAGAGAAATGAGCCCCCTTTGGGAAATGGCCAAAGAGGGAATTGATATTAAATCCATTGAATGGGCACACCAT
1970491_Abacterium@OZA44089_1                             ------------------------ATGGAAACGACACGCCAGATTTATCTCGATTACCAGGCCACAACACCCTGTGATCCGAGGGTGCTTGAGAAAATGATTCCTTTTTTTAAAGAGGATTTTGGAAATCCCCATTCTCGTAATCATTCTTATGGATGGAAAGCTGAAGAAGCAGTCGAAACAGCACGCGCTCAAATTGCAAGGGTTCTTAAAGCAGATCCGCGGGAAATTATTTTTACAAGTGGGGCAACGGAGGCGAATAATTTAGCGCTTAAGGGAGCTGCTTATTTTTATAGAGATCAAAAAACACATCTTATTACGACCTTGACGGAACATAAATGCGTTCTTGATACGTGTCGTTATCTGGAACAAAATGGATTCCAAATTACCTATCTTCCTGTCCTTTCCAATGGGCTCATTGATTTAGAAGTTCTTGAAAGGGCCTTTACGCCTCAAACGGGTCTTGTTTCGATTATGGCGGTGAACAATGAAGTGGGTGTTATTCAGCCGCTTTCTGAAATCGGAGCACTTTGTCGCCTCAAGGGAGCGCTATTTCATACGGATGCGGCGCAAGCGGTCGGAAAAATACCCCTCGATGTTAATGCGATGAACATTGATTTATTGAGTCTTTCGGGACATAAGATTTACGGACCTAAAGGGGTCGGAGCTCTTTATGTGAGAAGAAAGCCTCGGGTCAGGCTCGAGGCTCTTATTCATGGGGGAGGCCAGGAACGCGGATTCAGGTCCGGAACACTCCCGACACCGCTTTGTGTTGGATTGGGAGAGGCTTGTTTTATTGCAGAGCAAGAAAGAGAAGGTGAGACTGAGCGTTTGAATGAGCTTCGAAATCGATTTCTTGAAAAAATACACAGTTCTCTTGCAGATGTATACTTAAATGGAGATCTTGAAAAAAGAATCCCTGGAAATTTAAATTTAAGTTTTGCTTATGTTGAAGGGGAAGGATTGATGATGGGTATTAAGAATTTAGCCCTGTCATCGGGGTCCGCCTGCACGTCAGAATCTTTAGAACCGTCCTATGTCTTAAGGGCCCTCGGAGTGACAGAAGATTTAGCACATACCTCTTTGAGAATTGGGTTTGGACGGTTTACAACACAAGCGGAGATGGATGAAGCGGCGGAAAGTATTATTAAAGCGGTGACGCGCTTGCGTGAAATGAGTCCTCTTTGGGAAATGGCCCAAATGGGAGTTGATATCAAGTCCGTGACGTGGGCCGGACAC
1264899_Zcompransoris@PWR23753_1                          ATGGCCGACCGGGGCGAGGTCCGCCCCAACATCCAGCTGCCGATCTACCTGGACTATCAGGCGACCACGCCGATGGATCCCCGGGTGTTGGACGCGATGATGCCCTATTTCACCGGCAAGTTCGGCAATCCCCACAGCCGCAGCCATTCCTACGGCTGGGAGGCGGAAGAGGCGGTCGAGAACGCGCGCGAGCAGGTGGCGAAGCTGATCAACGCCGACCCGCGCGAGGTGATCTTCACCTCCGGCGCCACGGAATCGAACAATCTGGCGATCAAGGGCGTCGCACTCTTCAACAAGGACCGCCGGAACGAGATCGTGACCGTGGTGACCGAGCATAAATGCGTGCTCGACACCTGCCGTCACCTGGAACAGGAAGGGTTCAAGGTCACCTATCTGCCGGTCCAGGAAAACGGCCTGATCGACCTCGACCAGCTGCGCGCGGCGGTGACCGACAAGACCGCCGTGGTCTCGGTCATGGCGGTGAACAACGAGATCGGCGTTATCCAGCCCCTGAAGGAAATCGCCGGGATCGCGCATGCCAAGGGCGCCTATTTCCACACCGACGCGGCCCAGGCGGCGGGCAAGATCCCGCTCGACGTCAACGACCTCGGCATCGACCTGATGTCGATCTCGGGCCACAAGCTCTATGGCCCCAAGGGCATCGGCGCGCTCTATGTCCGCCGCAAGCCGCGCGTCCGCCTCGTCGCCCAGATGAACGGCGGCGGGCAGGAGCGCGGCATGCGCTCGGGCACCCTGTCGCCGCCGCTCTGCGTCGGGCTCGGCGAGGCGTGCCGCATCGCGCGCACCGAAATGACCCTGGACAACGAGCGCATCCGCGGCCTCGCCCGCAAGTTCTACGAGACGGTGAAGGCCAAGCTGCCGGACGTCTTCCTGAACGGCGACCTCGACCAGCGCATCCCGGGCAACCTCAACCTGTCGTTTGCCTATGTCGAGGGCGAGAGCCTGATCATGGGCATCAAGGACCTTGCGGTCTCGTCCGGTTCCGCCTGCACCTCCGCCTCGCTGGAGCCGTCCTACGTGCTCCGGGCGCTGGGCGTCGAGGAGGAACTGGCCCATACCTCGATCCGCTTCGGCTTCGGCCGCTTCACCACCGAAGCCGAGATCGATTATGCCGCCGACACCATCGTGAAGCGCGTCACCAAGCTGCGCGAGATGAGCCCGCTCTGGGAAATGGTCCAGGAAGGCATCGATCTGCGGTCGATCCAATGGTCCGACCAT
293613_Rcanadensis@ABV73412_1                             ---------ATGAACCCACAATTACACAACATAATTTTGCCGATATATATGGATTATCAGGCAACAACGCCTCTAGATCCACGGGTCATGGAAGCAATGCTGCCGTATTTCACTACTAAATTTGGTAATCCGCATTCACGCAGCCATTCTTTTGGTTGGGAAGCAGAAAACGCTGTTGAAGAGGCAAGAAGTAGAGTAGCAAAGTTAATAGGAGCAGATGCTAAAGAAATTATTTTTACCTCCGGTGCAACCGAGTCTAATAACCTTGCAATAAAGGGAATAGCAAAATTTTACGGCAATAAAAAGAATCATATTATTACCGTAGTCAGTGAGCATAAATGCGTGCTTGATGCTTGTAGGCATTTAGAGCAAGAAGGTATAAAAATTACATACTTACCGATTAACCCAAATGGAATAATCGATTTAGAAATATTAAAAGAATCTATTACCAATCAAACTATGTTAGTTTCGGTTATGGCGGTTAACAATGAAATAGGCGTGATCCAGCCTTTGAAAGAAATCGGAAAAATTTGTCGTGAAAGAGGTGTTTTCTTGCATTCTGATATTGCTCAAGGTTTTGGTAAAATTCCAATTAACGTTAACGAGTTTAATATTGACCTTGCCAGTATCTCAGGACATAAAATTTACGGTCCAAAAGGAGTAGGTGCATTATATGTAAGGAAAAAGCCTCGTATACGTGTTACACCCCTTATAAATGGTGGTGGTCAAGAACGTGGTATGCGTTCAGGTACGCTGCCGACTCCTTTAATCGTAGGGCTTGGCATGGCTGCTGAAATAGCGTATAATGAGATGGAAAAAGATAATAAGCATGTAAGTTACTTATTTGACAGATTTTTAAACAATATAAAACAAAAAATTTCGGAAGTTTATTTAAACGGTGATAAAGATCAAAGATATAAAGGTAATTTAAATTTAAGCTTTGCTGGAGTAGAGGGGGAGTCAATTATTCTTGCCATTAAAGATTTAGCAGTTTCGTCCGGTTCTGCTTGTACTTCTGCGTCACTTGAACCGTCATATGTTTTACGTTCAATGGGAATCGGTGAAGAACTTGCCCATACTTCAATTAGGTTCGGCATAGGTAAATTTACTACCGAACAGGAAATTGATTATGCAGTAGATTTAATATGTTCAAAAATCGATAAACTAAGAGAATTAAGCCCTCTTTGGGAAATGATGCAACAGGGTATTGATTTAAAGAAAATAAAATGGGCATCTCAT
336407_Rbellii@ABE05028_1                                 ---------ATGAACACACAATTAAACAATTTAATCCTCCCAATATATATGGATTATCAGGCAACGACGCCGTTAGATCCACGTGTGATGGAAGCGATGCTGCCATATTTTACTACCAAGTTTGGCAATCCTCATTCACATAGTCATTCTTTTGGTTGGGAAGCTGAAAACGCTGTAGAAGAGGCAAGAGGTGATATTGCAAAACTAATAGGGGCTGAAGCTAAGGAAATAATCTTTACCTCCGGTGCAACTGAGTCTAATAACCTTGCTATAAAAGGCATAGCAAAATTTTATGGCAATAAAAAGAACCATATTATTACAGTAGTTAGTGAACATAAATGTGTCCTTGATGCTTGCAGGCATTTAGAGCAGGAAGGGGTAAAAGTCACCTACTTACCAATCAAACCTAACGGAATAATCGATTTAGAGGTTTTAAAAAATGCTATAACCGATCAGACTATGCTTGTATCAGTTATGGCGGTGAATAACGAAATAGGTGTGATTCAGCCCTTAAAGGAAATTGGAAAAATTTGTCGTGAGAAAGGTGTTTTCTTTCATTCTGATAGTGCTCAAGGGTTTGGTAAAGTTCCAATTGATGTTAATGAGTGCAATATTGACCTTGCAAGTATCTCAGGGCATAAAATTTATGGTCCAAAAGGTATAGGTGCTTTGTATGTTAGAAAAAAACCTCGTGTGCGTATCACTCCGCTAATAAATGGTGGTGGTCAAGAGCGTGGTATGCGTTCTGGTACGCTGCCAACACCCTTAATAGTAGGGCTTGGCACGGCTGCTAATATCGCTTATAATGAGATGGAAAAAGATACCAAGCATGTAAATCACTTATTTGATAAGTTTTTAGATGCTATAAACAGTCAAATTTCGGAAGTTTACCTAAATGGTGATAAAGATCAAAGGTATAAAGGCAATTTAAATTTAAGCTTTGCAGGTGTTGAAGGAGAATCAATTATCCTTGCCATTAAAGATTTAGCGGTTTCTTCTGGTTCGGCTTGTACTTCAGCCTCGCTTGAACCATCATATGTATTGCGTTCTATGGGAGTTGATGAGGAACTTGCTCATACTTCGATTAGATTTGGCATAGGTAGGTTTACTACTGAGCAGGAAATAGATTATGCAGTAAAGTTAATATGCTCAAAAATCAATAAGCTACGGGATTTAAGCCCGCTTTGGGAAATGATGCAAGAGGGGATTGATCTAAAGAAAATTAAATGGGCTACGCAC
272947_Rprowazekii@CAA14939_1                             ---------ATGAACCAACAATTAAAAAATTTAACTTTACCAATATATATGGATTATCAGTCTACAACTCCAATAGATCCAAGGGTGATGGAAGCAATGTTGCCGTATTTTACCACTAAATTCGGTAATCCTCATTCACGCAGTCACTCTTTTGGTTGGGAAGCAGAAAATGCTGTTGAAAATGCACGGAGTATGGTAGCAAAGGTAATAGGTGCGGATAGTAAAGAAATTATTTTTACCTCTGGTGCAACAGAATCTAATAATCTTGTAATAAAGGGAATAGCAAAATTTTATGGTAATAAAAAAAAACATATTATCACCTTAGTAAGTGAACATAAATGTGTACTTAATGCTTGTAGGCATTTAGAGCAAGAAGGTATAAAAATCACATATTTACCAATTAAGTCAAATGGAATAATAGATTTAGAAACCCTCAAAAATGCAATTACTGATCAGACTTTATTAGTGTCAGTTATGGCAGTGAATAATGAAATAGGTGTTATTCAACCTTTAAAGGAAATTGGAAAAATTTGTCGTGAAAGAAATGTATTTTTTCATTCCGATATTGCTCAAGGATTCGGTAAAATTCCAATTAATGTTAACGAGTGCAATATTGATCTTGCAAGTATTTCAGGACATAAAATTTATGGCCCGAAAGGAATAGGGGCATTATATATAAGAAAAAAACCTCGTGTTCGTGTTACACCATTAATAAATGGTGGTGGACAAGAGCGAGGAATGCGTTCAGGTACTTTGCCTACTCCTTTAATTGTAGGTCTTGGCATAGCTTCTGAAATAGCATATAATGAGATGGAAAAAGATACTCAGCATGTAAATTACTTATTTGATAGATTTTTAAATAATATACATAGTAAAATTTCAGAAGTTTATTTAAACGGTGATAAAGATCAAAGATATAAAGGCAATCTAAATCTAAGCTTTGCTGGAGTAGAAGGCGAATCAATTATTCTTGCTATTAAAGATTTAGCTGTTTCTTCTGGTTCTGCTTGTACTTCTGCATCTCTAGAGCCATCATATGTTTTACGGTCCATAGGCATCAGTGAAGAACTTGCACATACTTCAATTAGGTTTGGCATAGGTAGATTCACTACTGAGCAGGAAATTGATTACGCAGTAAATTTAGTATGCTCAAAAATTGATAAGTTAAGGAGATTAAGCCCTCTTTGGGAAATGATGCAAGAAGGAGTTGATTTGAAGAAGATTAGGTGGACAGCTCAT
752179_Omassiliensis@CANJ01000117_1_1                     ---------------------------------------------------------------------------------------------------------------------------------------------------------------------------------------------------------------------------------------------------------------------------------------------------------------------------------------------------------------------------------------------------------------------------------------------------------------------------ATGTTAGTTTCAGTTATGGTGGTTAATAATGAAATAGGTGTTGTTCAGCCTTTAAAGGAAATCGGGAAAATTTGCCGTGAAAAGGGCGTTTTTTTTCATTCCGATATTGCTCAAGGTTTTGGTAAAATTCCAATTGATGTTAACGCATTTAATATTGATCTTGCCAGTATCTCAGGGCATAAAAATTTACGGTCCGAAAGGAATAGGTGCATTATATGTAGGAAAAAACCTCGTGTGCGTGTTACACCGCTCATAAATGGTGGCGGGCAGGAGAGAGGTATGCGTTCAGGTACGCTACCAACTCCTTTAATCGTAGGGCTTGGCATGGCTGCTGAAATAGCGTATAGTGAGATGGAAAAAGATACTAAGCACGTAAATTACTTATTCGACAGATTTTTAAATAATATACATAAGCGAATTTCAGAAGTTTATTTAAACGGCGATAAA---------------------------------------------------------------------------------------------------------------------------------------------------------------------------------------------------------------------------------------------------------------------------------------------------------------------------------------------
1961830_Rendosymbiont@OZG31625_1                          ATGTTAAGACAACAAGTAAAATTAACTGGTAAATCGCTACCAATTTATATGGATTATCAATCAACAACCCCTATGGATCCAAGGGCTCTAGAATGTATGTTGCCGTATTTTACTACTAAATTTGGTAATCCGCACTCTAGGAGTCATTCCTTTGGTTGGGAAGCTGAAGAAGCTGTAGAAATGTCAAGAGAGAAAGTGGCAAGGCTTATTGGTGCTGATTCTAAAGAAATTGTTTTTACTTCTGGTGCTACTGAATCTAACAATTTAGCGATAAAAGGTATTGCTAAATTCTATGGTAGTAAGAAAAATCACATAATAACAGTGATAAGTGAACATAAATGCGTTTTAGATGCTTGTCGGCATTTAGAAAATGAAGGATTTAAGGTAACATATTTGCCAATTCAGGCAAATGGCTTGATTGATTTACAGCAATTAAGAAATGCCATAACCGACCAAACTATGCTGGTATCGGTGATGGCGGTAAATAATGAAATCGGTGTTATTCAGCCAATTAAAGAAATTGGCAAAATTTGTCGGGAATTAGGCGTATTCTTTCACTCAGATATTGCCCAAGGATATGGTAAAATCCCCATAGATGTTAATGATTGTAACATTGATTTGGCAAGTATTTCTGGGCATAAAATTTATGGTCCCAAAGGTATTGGAGCTTTATATGTAAGAAAAAAACCTAGGATACGATTAGTGCCAATTTTAAATGGTGGTGGACAGGAAAGAGGTATGCGTTCTGGAACTCTCCCAACTCCTTTAATTGTTGGACTCGGGGCAGCAGCTGAATTAGCTCTATCGGAAATGTCGCAAGATGCTAAACTAGTAGAAGAGCTTTTTGATAGATTTTATAATAATATTACTAAACAAATTGCTGATGTCTATTTAAACGGTGATATGCATAAGAGATATAAGGGAAATTTAAATTTAAGTTTTGCTTATGTCGAAGGGGAGTCAATGATATTGGCTATTAAGGATTTAGCCGTTTCATCTGGTTCAGCTTGTACCTCATCTTCACTGGAGCCATCATATGTGTTAAGAGCTATGGGGGTTGACGAAGAAATGGCACATACATCGATTAGGTTTGGTATTGGTAGATTTACCACTAAAGAAGAAATAGATTATGCTGTAGAGTTAATAAAGTCAAAAATTAACAAGTTAAGAGAACTGAGTCCTCTTTGGGAGATGGTTCAAGAAGGTGTTAATTTAAAACAAATTAAGTGGGCGGTACAC
2486578_Rendosymbiont@AZL15214_1                          ---------ATGACCCACAAATTAAGCTCAATGGATTTACCCATTTATTTTGATTACCAAGCAACTACTCCATGCGATCAACGGGTAGTAGACGCAATGTTACCTTATTTTACTGAAAAATTTGGTAACCCTCACTCAAGAAGCCATCTTTTTGGCTGGGAAGCAGAAACTGCAGTAGAAGACGCAAGGGAGCAAATTGCAAGCTTAATCAACGCTACTTCTAAAGAGATTATCTTCACCTCAGGTGCAACTGAATCAAACAACCTGGCTTTAAAAGGCATTGCTCATTTTTATGGGGATAAAAAAAGACATATAGTAACTTTAAATACTGAACATAAATGCGTATTAGATGCATGTAGGCATCTTGAGCAGGAAGGATTCGAAGTCACTTATTTACAAGTTGAAACCAACGGACTGGTTGATTTAGGAAAATTAAAAGCCGCTATAAATGATAGCACAGCTATAGTCTCTATAATGGCAATGAATAATGAAATTGGGGTAATTCAACCTTTAAAAGAAATTGGTAAAATTTGCCGTGAAAAAGGGGTGTTTTTCCATACAGATGCCGCACAAGCTTTTGGTAAGATTCCGCTGGATGTACAAGCGATGAATATTGATTTACTGAGCATTTCAGGCCATAAAATTTATGGACCAAAAGGAATTGGTGCACTTTATATTAGAAGAAAACCAAGGATAAGACTTGTGCCATTAATTAATGGCGGCGGTCAAGAGCGTGGTTTTAGATCTGGTACCTTAGCAACACCTTTGGTAGTAGGCTTAGGAATGGCTGCCAAAATAGCTAAAGAAGAAATGCAAAAAGATTATGAACATGTCAAAAAACTTGGCGATAAATTTATCAATACTATTTTAAAAAAAATTCCTGATGTATATCTAAATGGAGATCCAAATTCACGTTACCCAGGCAATATAAATCTTAGTTTTGCATATATTGAAGGGGAATCAATGCTCATGGCAATTAAAGATTTAGCCGTATCATCAGGTTCAGCGTGCACTTCTGCTTCATTAGAACCTTCGTATGTGTTAAGAGCATTAGGGATAGAAGAAGAATTAGCACATACTTCAATTCGTTTTGGCATTGGTAGATTTACTACCGAAGAACAAGTAGATTACGCAATTAATTTAGTAATACAAAAAATCAACAAGCTTAGAGAAATGAGTCCCTTATGGGAAATGGTTCAGGAAGGTATTGATCTTAAATCAATCAACTGGGCAGCTCAT
1895704_Abacterium@OJV15817_1                             ------------------------ATGTCGTTAAAATTACCAATTTATCTGGATTATCAAGCTACAACTCCGGTTGATCCCAGGGTTATGGATAAAATGATTCCTTATTTTACCGAGAAATTCGGTAACCCACATTCCAGAAGCCATGCATATGGCTGGGAAGCAGAAAAAGCAGTAGAAAATGCAAGAGAAGAGATAGCGAAGCTTATAAAAGCAGATAGTAAGGAAATAATTTTTACTTCAGGTGCTACTGAGTCAAATAACCTTGCAATTAAAGGTGTGGCAAGGTTTTATAAAGATAAAAAAAACCATATTATAACTGTTGCAACCGAGCATAAATGTGTTCTAGATGCTTGCAGGCATTTAGAAGAAGATGGATTTAAGGTAACTTATCTGCCAGTTAAGCCAAATGGACTCATTGATTTAGATGAGCTTAAAAACGCAATTACAGATCAGACTTCTATTGTTTCAGTTATGTTTGTAAATAACGAGATAGGTGTGATTCAGCCACTTAAAGAAATTGGTGCAATTTGTAAAGAAAAAGGTGTGTTTTTCCATACAGACGCTGCACAGGGTTTTGGGAAGCTCCCAATTGACGTGAATGAAATGAATATTGATTTACTAAGTATTTCAGGTCATAAGGTCTATGCTCCAAAAGGAATAGGCGCTCTTTTTGTGCGTAGAAAACCAAGAGTAAGACTTGAGCCAATTATTAATGGTGGAGGTCAGGAAAGAGGAATGCGCTCTGGTACTTTATCAACACCGCTTATTGTGGCGCTTGGTGAAGCGGCAAAAATTGCTGGTGAAGAAATGCAGAAAGACCATGATATGCTCAAAAAATATTTTGATATGTTCTATTCTGAAATAGTAAGAGATATTCCTGAAGTATTCTTAAACGGTGATAAAGACGCTAGATATCCTGGTAACCTAAACCTTAGCTTTGCATACATTGAAGGTGAGTCAATGATTATGGCAATTAAAGATTTAGCAGTGTCTTCAGGTTCTGCCTGCACATCAGAGTCACTTGAACCGTCATATGTTTTAAGGGCTTTAGGGCTTGATGAAGAGCTTGCTCATACATCAATAAGGTTTGGTTTTGGAAGGTTTACTACAGAAGAAGAAGTAAAACATGCGATTGCTACAGTAAAAAGCAGCATAGCAAAATTAAGAGAAATGAGCCCACTTTGGGAAATGTTCCAGGATGGTGTAGATTTAAAATCAATCAACTGGGCCGCCCAT
1528098_Rbacterium@AIL65392_1                             ------------------------ATGTCTATAACATTACCCATATATATGGATTATCAGGCAACTACTCCTACTGATAAAAGAGTAGTTGACCATATGATACCATACTTTACTGAAAAGTTTGGTAATCCTCATTCACGTAGCCATAGCTATGGTTGGATTGCAGAGGAAGCGGTGGAGACTGCCAGATCACAAATCAGTTCTTTAATTGGCGCAAATACAAAAGAAATTATTTTTACTTCTGGTGCTACTGAATCTAATAATCTTGCGCTTAAAGGTGTTGCAAATTTTTATGGAGATAAACGTAATCATATTATTACCGTTGCCACTGAACATAAATGTGTACTTGATGCGTGTCGTCACTTAGAGCAAGAAGGTTTTAAAGTCACTTATCTACCTGTAAAGCCAAATGGTATTATTGATTTAAATATACTTGAAGATAAGATTACAGAACAAACCTTAATGGTGTCAGTAATGGCAGTAAATAATGAAATTGGCGTAATACAACCATTAAAAGAAATTGGAGCAATATGCCGTAAGCATGGTGTATTTTTTCATACAGATGCAGCTCAAGCATTTGGTAAAATACCTTTAGACGTGAATGATATGAATATAGATTTGATGAGTATATCAGGTCATAAAATTTATGGACCTAAGGGAATAGGGGCGCTATTTGTGAGGAGAAAACCTCGTATACGTATAGAGCCTATGATTAATGGAGGAGGGCAAGAACGTGGTATGCGTTCAGGAACGTTACCTACACCTTTAATTGTAGGCCTTGGTTATGCGGCTTTTCTTGCTTCAGAAGAAATGACTATAGAATTTGAGCGTATTCAGAAATTAAGCGATAAATTTTATCAAGAAATAATAAATAATATAGAATTCGTATTTTTAAATGGTGATAGGATAAAGCGTTATCCTGGAAATTTAAACTTAAGTTTTTCTTATGTTGAAGGAGAGTCTTTTATTATGGCTGTCAAAGATTTAGCGGTCTCTTCTGGATCTGCTTGTACTTCTGCATCTCTTGAGCCTTCTTATGTATTAAAAGCTCTAGGCGTTGGAGATGAACTTGCGCATACATCGATACGTTTTGGTATAGGTAGGTTTACCACTGAAGAAGAAATAGATTATGCTGTAAAAGTAATACGTAATAATGTACAGAAACTACGTGATATGAGTCCATTATGGGAAATGGTACAAGAAGGTGTAGATCTATCGACCGTACAATGGGCAACACAT
86106_Eof@AIF81813_1__RT_shifts_1_contigs                 ---------------------------------AAACTTCCGATTTATATGGATTACCAGGCAACTACTCCGACTGATCCGAGAGTGGTGGAAGAAATGCTTCCATATTTTACCCATAAATTCGGTAACCCTCACTCGAGAAGTCACTCATACGGTTGGGAGGCGGAGGAAGCTATTGAACAAGCCAGAGAAGATGTTGCAAAACTGATAAATGCAAGTGCAAAGGAAATTATCTTCACTTCAGGCGCAACCGAATCCAATAACTTGGCGATTAAGGGTGTAGCTAAATTTTATCGTGATCAGCGAGATCACATTATTACCGCGCAAACCGAACATAAATGTGTTTTGGATACCTGTAGGCACTTGGAGCAGGAAGGATTCAAAGTGACGTATTTACCCGTTCAACCGAACGGTTTAATCGATCTAAATAAATTAAAAGAAGTTATTACTGATAGAACTGTTATAGTTTCTATAATGGCAGTAAACAATGAAATAGGAGTGATTCAGCCGATAGAGGAAATCGGGAAAATATGTAGAGAAAAAGGAGTCTTTCTGCATACTGATGCAGCACAGGCTTTCGGTAAAATTCCGCTTGACGTGATCGCCATGAATATAGATTTAATGAGTATTTCAGGTCATAAGATTTATGGACCTAAAGGTGTAGGGGCATTATTTGTCGGTCGTAAGCCAAGAGTAAGAATAGAGGCAATGATAAACGGCGGCGGGCAAGAGAGAGGAATGCGTTCGGGAACTCTTCCAACCCCGCTTATAGTGGGCTTAGGAATTGCAGCAAAAATCGCACGTGAAGAGATGGCGGAAGAAACCCAAAGAGTCGAAAGACTTGCGGGTAAGTTTTTACACGAAATAATG---CAAATTCCCGAAGTTTATATTAACGGTGATCCGAAAGCCAGGATACCCGGGAATATAAATATCAGTTTTTCCTGTATTGAAGGTGAATCAATGATCGGAGCAATTAAAGATTTAGCGGTTTCTTCAGGCTCTGCGTGTACTTCCGCTTCGCTTGAATCATCATACGTGCTTAGAGCGTTAGGTGTGGATGAGGAGCTTGCACATACTTCAATAAGATTCGGTATAGGCAGATTTACCACTGAAGAAGAGGTGAATTATGCAATACAATGTGTAAAAAACAGTGTGCAAAAATTAAGAGATTTAAGCCCGCTATGGGAAATGCTGCAAGAAGGTGTTGATCTTAAATCGGTTAATTGGGCGGGACAC
696127_CMmitochondrii@AEI88597_1                          ------------------------------------------------ATGGATTACCAAGCTACAACCCCGGTTGATAGAAGGGTTTTAGGGAAGATGTTACCATATTTTACAGAAAAATTTGGTAATCCTCATTCTAGAAGCCATTCCTTTGGATGGGAAGCAGAGGAAGCAAATGAAAACGCAAGAAAGCAAATTGCTGGGCTCATTAATGCGGATAGCAAAGATATCGTATTTACTTCGGGAGCGACTGAATCAAATAATCTAGCTTTGAAAGGAGTTGCGCATTTTTATAAGAATGAGAAGAAACATATAATTACTACTATAACAGAGCATAAATGTGTTCTAGATACCTGCCGCCACCTTGAACAAGAAGGATTTAGAGTAACTTATCTCCCAGTAAAGACTAATGGATTAATTGATTTGAAAGATTTGGAGAATGCAATCAGTTCAGATACTCTTCTTGTCTCTATTATGACAATTAATAATGAAATAGGTGTTATTCAGCCAATTTCGAAGATTGGTAAGATATGCAGATCTCATGGAGCATTTTTCCATACGGACGCCGCCCAAGCTTTTGGGAAAATTCCATTAGATGTAGAAGTTATGAATATAGATTTAATGAGTATTTCTGGCCATAAAATTTATGGTCCAAAAGGTATCGGGGCTCTTTATATTAGAAGAAAACCGAGGGTTAGATTGACTGCGATGATTAATGGCGGCGGGCAGGAAAGAGGCATGAGATCTGGTACACTACCTACCCCTTTAGTAGTAGGTATGGGAGAGGCAGCGGTAATTGCCAAGCAAGATATGGAAAATGATTATAAAAGAATCTCGAACTTGAGTGAAAAATTTATCAGTGAAGTTACT---AAAATTCCAGAGGTATATCTGAATGGAGATAGAAATATTAGATATCCGGGCTGCATCAATCTAAGCTTTTCATGTATAGAAGGAGAATCTATGATTGGGGCAATAAAAGATTTAGCTGTTTCTTCTGGATCTGCTTGTACTTCTGCATCCCTTGAGCCTTCATATGTTTTGAGAGCTTTAGGAGTAGATGAGGAAATGGCGCATACATCAATTAGGTTCGGTATCGGGCGATTTACTACAGAAGGAGAAATTGATTACGCAGTAAAATGTATCACCAGAAGTGTTGATCGGCTCCGAGAATTAAGCCCTCTTTGGGAGATGATGCAAGAAGGGATAAATTTAAAAACAGTTAATTGGTCAGGTCAT
1948416_Abacterium@DITS01000020_1_92                      ATGGAACTAGCTACAAAAAACGATAGTCCGTTGAAATATCCGATATTTTTGGATTATCAATCGACCACGCCCTGTGATCCGCGCGTGGTGGAGAAAATGTTGCCATGGTTTACGGAGAAATTTGGTAACCCGCATTCACGTAGCCATGCGTATGGCTGGGAAGCGGAAGAGGCGACCGAAATTGCACGCCAGCAAGTGGCGGATGTGATTGGCGCCAGCCCCAAGGAGATTGTGTTTACCTCGGGGGCGACGGAGTCGAATAATATTGCGCTCAAAGGCGTGGCACGTTTTTATAAAGGTCAGAAAAATCATGTGATTACTGTGGTTACCGAGCATAAATGCGTGCTGGATTCGGCGCGGCATTTGGAGCAGGAGGGGTTTGATGTTACCTATCTGCCGGTTGATACCAATGGATTGATTGATCTGGAGAAGCTAAAAGCAGCGATTACGGATAAAACCTGTTTAGTGTCTGTTATGGCCGTGAATAATGAAATCGGGGTGATTCAGCCCCTGAAGGACATTGGTGCGATTTGCCGTGAGCGCGGGGTATTTTTTCATACCGATGCGGCGCAGGCATTCGGCAAAATTCCGCTCGATGTTGAAGCAATGAATATCGACCTCATGTCGATTTCGGCGCATAAGGTCTATGGGCCGAAGGGGGTAGGCGCGTTGTTTGTGCGCCGTCGTCCGCGCGTGCGTTTGGTGCCGCTGACAACGGGTGGCGGACAGGAGCGCGGGATGCGCTCGGGCACCTTGCCGACACCGCTGGTGGTTGGGTTTGGCGAGGCGGCGCGCATTGCCAAAGAAGAAATGACCAATGAAGCCAGCCGCATTCGTTATCTGAGCGATAAATTTATGCATGCCATTGTCGATTCGATTCCCGATGTGTTTATCAATGGTGATCGCGAGCAACGCTGGCCTGGCTGCCTCAACATTAGTTTCGCCTATATCGAGGGCGAGTCGATGATTATGGCCATCAAAGATTTAGCCGTATCGTCAGGCTCTGCCTGCACCTCGGCCTCGCTGGAGCCGTCTTATGTACTGCGCTCCATTGGTGTGGGCGAAGATTTGGCGCATACGTCGATTCGATTCGGCTTTGGCCGCTTCACCACCGAAGCCGAAGTGGATGCGGCAGTGAGTATTATTCAAGGCAGTATTGAGCGTTTGCGTGCTATGTCCCCCTTGTGGGAAATGGCGCAGGACGGTATAGACATTAGCAAAATAGAATGGGCAGGGCAC
1948380_Abacterium@DDZS01000017_1_27                      ATGAACGTCGCCGAGGCGGGGACCCAACGCAAAGGGTTGCCGATCTTTATGGATTATCAGTCGACCACCCCATGCGATCCGCGTGTGGTGGATACGATGATTCCGTGGCTGACAGAGAAATTTGGTAATCCGCATTCGCGTAGCCATGCTTACGGGTGGGAAGCTGAAGAGGCGACCGAAATCGCGCGTCAGCATGTCGCGGGGCTCATCGGCGCTAATCCGAAAGAGATTGTGTTCACCTCCGGCGCGACCGAGTCGAATAATATCGCGATCAAAGGCGTCGCGCAGTTTTACAAAGAAAAAAAGAATCATATCGTCACTTTGACGACGGAGCATAAATGCGTGCTCGATTCCTGTCGCCATTTGGAGCAGCAGGGGTTTGATGTGACCTATCTAAAAGTTCAGAATAATGGTCTGGTGAATCTTGACGATCTGAAAGCTGCGATCACCGATAAAACCGTGATGGTGTCGATCATGGCGGTGAACAACGAAATCGGCGTGATTCAGCCGCTGAAAGACATTGGCGCGATCTGCCGCGAAAAAGGCGTCTTTTTCCATACCGATGCCGCGCAGGCCTTTGGCAAAATCCCGCTGGATGTGGAAGAGATGAATATCGACCTGATGTCGATCTCTGGGCATAAAATTTACGGACCCAAAGGGGTGGGCGCATTATTTGTGCGTCGTCGCCCGCGTGTGCGTATTCAGCCGTTGATCACCGGTGGTGGTCAGGAGCGTGGCTTACGTTCCGGCACGCTGGCAACGCATCAGGTGGTTGGGCTTGGGGAAGCCGCGCGTATAGCGAAAGAAACCATGGGCGCGGAAGCAGAGCGTGTTCGCATGTTAAGTGATCGTTTCCTGAAAGCCGTGATGGATGAGGTGCCGGATGTGTATCTCAATGGCGACCGTGAACATCGCTGGCCGGGCTGCATTAATTTAAGTTTCGCCTATATCGAAGGCGAATCGATGATTATGGCGATTAAAGAACTTGCTGTATCTTCGGGTTCGGCGTGTACGTCAGCCTCGCTAGAGCCTTCGTATGTATTACATTCGATCGGCGTAGGCGACGATCTGGCGCATACCTCGATCCGTTTTGGTATCGGGCGTTTCACCACGGAAGAAGAAATTGACCGCGCAATTCAAGTAGTACGCGGCAGCATCGAAAAACTGCGCAGCATGTCACCCTTATGGGAAATGGCGCAGGAAGGCATTGATATCAACTCGATCGAGTGGTCGGGGCAT
1948415_Abacterium@DIUV01000048_1_54                      ------------------------ATGCGGCAGAACATGCCTATTTTTATGGATTATCAATCCACTACCCCTGTTGATCCAAGAGTTTTGCAGGTGATGCTGCCGTGGTTTACCGAAAAATTTGGTAATCCACACTCGCGTAGCCATGCCTATGGCTGGGAAGCTGAAGGGGCAATGGAAGAGGCTCGGGAGCAAGTGGCGAAGCTGATTAATGCTTCCGCTAAGGAGCTGATTTTCACCTCTGGGGCGACGGAGTCGAATAATCTGGCAATCAAGGGAGTGATGCGTTTTTTTAAAACTAAGAAAAACCATGTAATCACTTTGACTACCGAGCATAAATGCGTGCTAGATTCTTGCCGTCATCTGGAGCAGGAAGGCTTTCGGGTAACTTATTTGCCTGTGGGTACGGATGGTTTGTTGGATTTGAATTTATTACGAGAAGCGATAACCGACCAAACCGCATTAGTTTCGGTAATGGCTGTGAATAACGAAATTGGGGTTATTCAGCCCTTGGCAGAAATTGGAAAAATATGCCGCGAGAAAAACGTGTTTTTCCATACGGATGCCGCGCAAGCTTTCGCCAAAATCCCCTTGGATGTGGAGGCGATGAATATCGACCTGATGAGTATTTCCGGTCACAAAGCTTATGCGCCCAAAGGGATTGGTATGTTATATGTGCGCCGTCGTCCACGCGTGCGCTTAGAGCCGCTTTTTAGTGGTGGTGGTCAAGAACGAGGTTTCCGTTCGGGCACGGTACCCACTCCTTTAGCTGTGGGCTTAGGTGAAGCGGCAAAAATCGCGGCGCTAGAGATGGGCGCAGAAGCGGAGCGTATCCGCGCTTTAAGTAGCCGTTTCTTAAGCGCCATCACCAGCAAAATTCCCGATGTGTTCTTAAATGGGCACGCCGAGCAACGCTGGATGGGTAATTTAAACTTAAGCTTCGCCTATGTAGAGGGTGAGTCGATGATTATGGCGATTAAAGACTTGGCCGTATCTTCAGGTTCTGCCTGTACTTCAGCCTCATTAGAGCCATCTTATGTTTTGCGCTCGATTGGCGTGGGGGAAGATTTGGCGCATACTTCTATCCGTTTTGGTTTCGGCAGGTTTACCACTGAAGCGGAAGTGGATCGAGCGATTGAAATTGTAACCGGCAGTGTAGGGCGTTTGCGCGAAATGAGCCCGTTATGGGAAATGGCGCAAGCAGGAATTGATATAAGCAAAATAGAATGGGCAGGGCAC
1973900_Abacterium@PIR38712_1                             ---------ATGACAAATATAAACCAAAATTTAAAATTACCTGTCTATATGGACTATCAGGCTACTACGCCGATGGATCCTCGTGTTTTCGAGGAGATGATACCTTATTTTGTGGAAAAATTCGGTAATCCTCACTCACGCGGGCATAAATATGGCTGGGAAGCTGAAGCCGCATGTGAAAAAGCACGTGAACAGGTTGCCGACCTGATAGGTGCAAACCCTAAAGAGATTATATTTACATCGGGTGCGACCGAATCAAATAATATGGCATTAAAAGGTATCGCTAAATTTTACGGTGCTAAAAAGAACCATATAATAACCTGCACGACCGAGCATAAATGTGTAATAGATACCTGCCGTCACCTTGAGCGTGAGGGCATGGAGGTTACATATCTGCCGGTGGATAATGAAGGTATAATCGACCTTGAGAAGCTAAAAAAAGCTATAACCGACAAAACGGCGATTGTGTCCATTATGGCGGTAAATAACGAAATAGGTGTTATACAGCCTATAAAGGAAATAGGTGCAATATGCCGTGAGCGTGGCGTGTTCTTCCACACAGATGCCGCACAGGCATTCGGTAAGATTCCGCTTAATGTTGAGGAAATGAACATTGACCTTATGAGTATATCCGGACATAAGATATACGGTCCTAAAGGTGTGGGTGCGTTATTTGTACGCCGCCGTCCGAGGGTTAGGCTTGTACCGCTGATAAACGGTGGCGGTCAGGAAAGGGGCTTTCGTTCGGGAACACTGCCTGTGCCTATGGTTGTAGGACTTGGCAAGGCGGCTGAAATAGCACGCCTTGAAATGGGTGCGGAGAATGAGCGTATAGCTAAGCTTTATGACAAGTTATATAACTCACTGGTTTCTAATATAAAGGACGTGTACTTAAACGGTCATGCCGAAAAACGTATCAAGACAAACCTTAATTTAAGCTTTGCTTATATAGAAGGTGAGTCGATGATAATGTCTATTAAAGATTTGGCGGTAAGTTCGGGTTCTGCGTGTACTTCGGCAAGCTTAGAGCCTTCTTATGTTTTAAGGGCTATCGGTGTGGGTGAGGATTTGGCACACACTTCGATAAGGTTCGGTATAGGCAGATTCACAACCGAGGAAGAAGTTGATTTTGCTATTGAAAAGGTAACCGGTGCTATAGATAGATTGCGTGATATGAGTCCGCTGTGGGAGATGGCACAAGACGGTATTGATATAAGTAAGATTGAGTGGTCGGCACAT
1948417_Abacterium@DITJ01000004_1_81                      ------------------ATGAACGCTAATATAAAACTACCAATATACATGGACTACCAGGCCACAACGCCTATGGACCCGCGTGTATTTGAAGCGATGACACCATATTTTATGGAAAAATTCGGCAACCCGCATTCCAGCGGCCATAAATTTGGCTGGGAAGCGGAAGCTGCAACTGACCTTGCGCGTGAGCAGGTGGCAGCGTTAATCGGCGCGAATGAAAAAGAAATCATTTTCACTTCAGGCGCAACTGAATCGAACAACCTTGCTATAAAAGGTATTGCAAAATTTTATGGTGATAAGAAAAACCATATAATCACCGTGGTAACTGAGCATAAATGCGTGCTTGATACCTGCCGCCACTTAGAGCGTGAGGGTATGAATGTTACATATCTGCCAGTGCAGAAAAACGGCCTGATTGACCTTGCTGAGCTTGAAAAAGCTATCACTGATAAAACAGTTTTAATATCGGTAATGGCGGTTAATAACGAAATTGGTGTTATCCAGCCACTCAAGGAAATTGGCGCGCTTTGCCGCAAATACGGAGCGTTTTTCCATACAGATGCCGCGCAAGGCTTCGGCAAGATACCTCTTGATGTTGAGGAAATGAACATCGATTTGATGAGCATTTCCGGCCATAAAATTTATGGGCCAAAAGGTATTGGCGCTTTATTTGTAAGGCGTAAACCAAGGGTTCGCCTTATACCGATTATAAATGGCGGTGGGCAGGAACGCGGTTTCCGTTCTGGTACACTTCCAACCCCATTAGTGGTGGGTTTGGGCGAGGCAGCGCGCCTTGCTAAAATTGAAATGGTGGAAGAAAATAAACGCCTTACCTATTTAAGCGGCAAGCTTTATGATAATATAATGGCTAAAGCTAAGGATGTTTTCTTAAATGGCGATAAAGAACATCGCATAGCTGGCAATTTGAATTTAAGTTTTGCCTATATTGAAGGTGAATCAATGATTATGGCTATTAAAACCCTGGCAGTAAGTTCAGGTTCGGCATGCACATCATCAAGCCTTGAGCCTTCTTATGTTCTGCGCTCAATCGGTGTGGGTGAGGAACTGGCGCATACTTCCATAAGGTTCGGCATAGGCCGCTTTACAACAGAAGCCGAAATTGATTATGCAATTGAAATTGTTACCGGCTCTATCGATAAGCTCAGGGAAATGAGTCCTTTATGGGAAATGGTTCAGGAAGGAATTGATATTGAGAAGATTGAGTGGGCAGCTCAT
2026788_Rbacterium@PCJ24716_1                             ATGTTAAAGCAGCGCATAGTTGATGAAGGAGGTAGATTTCCTATCTATCTCGACAATCAGTCAACAACCAAAACCGACCCAAGGGTCGTTGCTGAAATGATGCCTTATTTTACTGATAAATTTGGCAATCCACATTCAAGAAGCCACTCCTATGCATGGGAGACGGAAGATGCATGCGAAATCGGCAGAGCCCGCGTTGCAAATTTGATCGGCGCAAACCCTAAGGAGATCATCTTCACCTCGGGCGCGACGGAATCTAACAACCTGGCACTGAGAGGGATAGCGCAATTTTATGGCAGCAAGAAAAAGCACATAGTGACGGTTGTGACGGAGCATAAATGCATCTTGGATACTTGCAGGTACCTGCAGCAGGATGGGTTTAAAGTTACCTATTTACCAGTACAAGCAAATGGGATAGTTGACCTCAACGTCCTAAGAGACGCCATTACCGAGGACACAATGCTGGTTTCCGTGATGGCAGTTAATAATGAGATCGGGGTGATTCAGCCACTGAAGGAAATCGGAAAAATCTGTAGGGAAAAGGGAACTTTCTTCCACTCAGATATCGCGCAAGCCTTTGGTAAGATTCCGATTAATGTTAATGAGTGTAATATCGATCTTGCTAGTATTTCTGGTCATAAGATATACGCTCCAAACGGTATTGGCGCGCTGTATATTCGTCGCAAACCACGGGTGCGCGTTTCTCCTATGATCACCGGAGGCGGGCAAGAGCGGGGCATACGCTCTGGCACATTGTCGACTCCATTGGTAGTGGGGTTTGGGAAGGCGGCAGAGATTGCTGGGCTGGAGATGGAAAAAGATCAAAAACATGTGAGGAAATTATTTGACAAATTCCTAACCGCAATTCAATCCAACGCCGAGGAGGTATTTTTAAACGGCGATAAAGAGCAGCGCTATCATGGTAATTTAAATTTGAGTTTTGCCCATATTGAAGGTGAATCGATGATTCTGGCTATTAAAGATCTGGCGGTTTCTTCAGGTTCTGCCTGCACATCGGCTTCGCTTGAACCATCATATGTGCTAAGAGCGCTCGGCGTGGACGAGGCAACGGCTCATACTTCCATAAGGTTTGGCTTTGGCAGGTTCACGACCGAGGCAGAAGTAGATTTTGCGATAGAGGTGATTCTTGCTAACATAAATAAATTAAGAGAACTCAGCCCGCTTTGGGAAATGCATCAAGAAGGGATAGACATCAACTCGATTAAATGGTCAACACAT
1948365_Abacterium@DDGG01000005_1_10__RT_shifts_1_contigs ---------GTAGCCTCAAAATTCGAAAAAGCTAAAGATGTTATCTACTTGGATTATCAGGCAACAACTCCTTGCGATCCAAGAGTTGTTGATAAAATGATGCCTTTTTTGAAAGAACAATATGGAAATCCTCATTCCCGCAATCATATTTATGGATGGCAAGCAGAAGCCGCAACAGAAGCTGCACGCCATCATGTTGCAGATGCAATTGGTGCTAATGTTAAGGAAATCGTTTTTACCTCGGGGGCAACAGAGTCCAATAATCTGGCCCTGAAGGGGGTTGCCCACTTTTATAAAGACACGAGAACCCATATTATTACCTGTGTAACTGAGCATAAATGTGTTTTGAATACCTGCCGTCGTTTGGAGCGTGAAGGATTTGATGTAACGTATTTGCCGGTTCAAAAAAATGGGTTGATTCGTCTTGAAGACCTGAAAGCAGCAATCACGGAAAAAACGTTGATTGTCTCAATTATGGCCGTCAATAATGAAATAGGTGTTATTCAGCCCCTAAAGGAAATTGGGGAGATTTGTCGATCAAGGGGTGTCTTTTTTCACACGGATGCCGCTCAGGCGCTGGGTAAAATCCCTCTTGATGTGAAAGACATGAAAATTGATCTGATGAGTTTGTCGAGTCACAAGGCTTATGGTCCCAAAGGTATCGGGGTTCTTTATGTAGGGCGTAAACCCCGTGTTCGATTAATCCCCCTTATTGATGGAGGAGGGCAAGAGCGCGGAATGCGATCGGGAACATTATCTCCGGCATTATGTGTAGGTTTTGGAGAGGCTTGCCGACTGGCCATCGAGGAAATGCCTTCTGAAACGCGTTATATTGAATCCTTGAAAAGTCGTTTTTACAATCAAATAAAAGATAACTTGGATGAAGTTTATTTGAATGGTGACGAGCAAGCCCGTATCCCGGGTAACTTGAATATCAGCTTTGCCCATGTTGAAGGAGAAGGCCTTATGATGGGTATCAAGGATTTGGCTGTATCGTCGGGATCCGCATGCACGTCTGAGTCGTTAGAGCCATCATATGTGTTAAGGGCTCTGGGTGTTGATATTGAAATGGCCCACACTTCCTTGCGTATTGGTTTTGGACGTTTTACAACAGAAGAAGAAGTCGACCGAGCAGCGCAAAGAATTATTGAGGCAGTTGCACGACTGCGAGAAATGAGCCCTTTATGGGAAATGGCCCGGGAAGGTATTGATTTGAAGTCTATTCAGTGGGCGGCCCAC
1951533_CPbacterium@DITM01000047_1_9                      ATG---------ATTACATCTATTCCAAAAAAAGAGGGATACATTTATTTAGATTACCAAGCAACGACACCCTGTGATCCGCGTGTGTTTGAGGCTGCATTGCCATATTTAATAGAGCACTTTGGGAATCCGCATTCTCGCAACCATATTTATGGATGGGAAGCAGAGGCAGCTGTTGAAACGGCACGAAAACAAATTGCAACGTTGATCAATGCAAATCCCACAGAGGTTATTTTTACAAGTGGCGCCACGGAATCAAATAACTTAGCCATTAAAGGTGCAGCGCAGTTTTATAAATCAAAGAAAAACCATATTATTACCTGCATTACAGAACACAAATGTGTGTTAGATGCGTGCCGTCATTTGGAGCAAGACGGATTTGAGGTAACTTACCTGCCTGTTCAAAAAGACGGGTTGATTGATTTGAATGTTTTAAAAGCGGCCATAAAACCCAATACTGTTTTAGTATCGATCATGGCGGTCAATAATGAGGTCGGCGTCATTCAACCGTTGGCGGATATTGGTAAACTGTGTCGTGAACATGGCGTATTCTTTCACACAGATGCGGCTCAGGCAGTTGGTAAAATCCCATTGGATGTTGAAGCTATGCAGGTTGATATGCTTAGCATTTCTGGGCACAAGCTATACGCCCCCAAAGGTGTTGGAGCCCTGTATGTGCGCAAGCGTCCTCGTGTACGGTTGACAGCGCAGATTAATGGTGGTGGGCAAGAACGAGGCATGCGATCGGGTACGCTGTCTCCATTTTTGTGCGTGGCATTAGGTGTCGCCTGCGATATTGCAAGGACAGAGATGGACTTTGAAACTGCGCGCATTGCGAAATTGCGAGACTTTTTCTGGAAAAAGCTGTCGGACGCATTGCCTGAAATTTATATTAACGGACATGCAACTCAGCGTATTCCGGGAAATCTGAACATTAGTTTTGCGTATGTTGAAGGCGAAGGACTAATGATGGGAATTAAAAACTTGTGCTTGTCATCAGGGTCTGCCTGTACATCGGCATCACTTGAACCCTCATACGTATTATACGCGCTGGGTGTTGAAGATGAAATGGCGCACACATCATTGCGAATTGGCATTGGGCGGTTTACAACTGAAGAAGAATTAGAGATTGCTGCGAACAGTATTATTTCCAGCGTGAATCGATTGCGAGAAATGAGCCCGTTGTACGAAATGGTGCGTAATGGAATTGATTTAAAATCTATACAATGGACAGAACAT
1951934_Hbacterium@DLRV01000014_1_10                      ------------------------ATGAAAGAAAAAAAACAAATATATCTTGATTATCAAGCAACAACGCCTTGTGATCCACGCGTGGTGGAAAAAATGATGCCTTACCTTTCGGAGTTATACGGTAACGCCCACTCAAGAACACACGATCACGGATGGCAAGCGGAACAGGCCGTTGAGAGAGCAAGAGAACAAGTTGCGCAAATCATTAATGCAAGCCCTAAAGAAATTATTTTTACCTCTGGCGCAACGGAATCAAATAACCTTGCTATTAAAGGTGTTGCCGAGTTTTATAAGGACAAGAAAAAGCATATCATTACATGTAAAACAGAGCATAAATGTGTTCTTGAGTCATGCCGCTGGCTTGAAAGAAATGGTTTTGATATCACATACCTGGATGTTGAAACAAATGGTCTTGTCAATTTAAACACCCTAAAAAAAGCCATTCGTCCTGATACATTGTTGGTATCAATTATGGCTGTTAATAACGAAATTGGGGTTATACAGCCCCTAGCTGAAATCGGTAAAATCTGCCGTGAAAATGGCGTGTTTTTTCATACGGATGCCGCACAAGCAGTTGGAAAAATCCCAATTGATGTTGAGGCCATGCAAATTGATTTGCTCAGTATCTCTGGTCATAAGCTGTATGGACCTAAGGGTATCGGGGCTTTGTATGTGCGTCGTAAGCCACGGGTTCGGCTTGTTTCACAAATTAGTGGTGGTGGTCAAGAGCGTGGTATGCGTTCAGGTACTTTGCCGGTCTTTCTTTGCGTTGGTTTAGGCGAAGCATGTGCGATTGCAGAAAAGGAGATGGCGACCGAATTAGAGAAAATTCAGGAGTTGAGTGATCGTTTTCAAGCTAAACTTGAGGAAAAATTACCACAAATTTATTTGAATGGAGATGCAAAACAGCGCTATCCAGGCAATCTAAATATTAGTTTTGCGCATGTGGAAGGCGAAGGCCTCATGATGGGCATTAAAAATCTATCTGTCTCATCTGGCTCTGCGTGTACGTCTGCTTCTTTAGAGCCTTCTTATGTCTTGAAATCATTAGGTGTTGACGAAGAGTTAGCGCATACTTCTCTTAGGATTGGAATTGGTAGATTTACAACAAAGGAAGAGGTTGACCAAGCAGCAGAAGATATTATTGCTGCCGTTAGCCATTTGCGTGAAATGAGCCCTTTATGGGAAATGGCCCAGGCTGGCATTGATTTAAAATCAATTCAATGGTCCGGACAT
1434232_Maustralis@OSM02404_1                             ------------------------------ATGAAACTGCCGATCTATATGGATTATCAGGCCACCACGCCCATGGATCCGCGTGTTTTTGAAGCCATGACGCCGTGGTTTGTGGAGAAATTCGGCAACCCCGCCTCGCGCTCCCACCCCTACGGCTGGGAAGCCGATACGGCGGTGGAAGCCGCGCGCAAACAGGTGGCCGACGCCATCTGCGCCGATCCGCGCGAGATCGTGTGGACCTCCGGCGCCACCGAGTCCGATAACCTCGCCATCGCTGGCGTGGCCGACTTCTATAAAGATAAAGGCAACCACATCATCACCGTGGTCACCGAGCACAAAGCGGTGCTGGACACCTGCCGCACGCTGGAAATGAAGGGCTTTGAGGTCACCTACATGCCGGTGGGCGTGGATGGTCTGGTGGATCTGGACAAGCTGCGCGCGGCCATCACCGACAAGACCATCCTGGTGTCGGTGATGGCGGTCAACAACGAGACCGGCGTGATTCAGCCGCTCAAGGAGATCGGCCAGATCTGTCGCGACAGCAAAGTCTTCTTCCACTGCGACGCGGCCCAGGGCGTGGGCAAAATGCCCATCGATGTGAACGCCATGAACATCGACCTGCTGTCGATCTCCGCGCACAAAATCTACGGTCCCAAGGGCATTGGCGCGCTGTATGTGCGTCGCCGTCCCCGCGTGCGTCTGAACGCCATCATCCATGGCGGCGGTCATGAGCGCGGCATGCGCTCCGGCACCCTGGCCACCCCGCTCATCGTCGGCATGGGCGAAGCGTGCCGTCTGGCCACCGAAGAGATGGCCACTGAGAACGAGCGCATCCTCATGCTGCGCGAGAAGCTGCGCAAAGGCATCGAAGAGAAGCTCACCCACGTCACCGTCAACGGTCATGTGGAGAAGCGCGTGGCGGGCAACCTCAACATGTCCTTTGGCTATGTGGAGGGCGAGTCCATGATGATGGCCATTAAGGATGTGGCGGTCTCCTCCGGCTCCGCCTGCACCTCGGCCTCTCTGGAGCCCTCCTATGTGTTGCGCGCCATGGGCGTGGACGAGGCCATGGCCCACACCTCCATCCGCTTCGGCATCGGTCGCTTCACCACCGAAGAGGAGATCGACTACGTGATCAATCTGGTGATCACGGCGGTCAACAAACTGCGCGATATGTCCCCGCTGTGGGAGATGGTGCAGGAGGGCGTGGATCTGAGCAGCATCGAGTGGGCCGAGCAC
156889_Mmarinus@ABK45553_1                                ------------------------------ATGAGCATGCCTATTTATATGGATTATCAGGCCACGACCCCCATGGATCCGCGTGTGTTCGAGGCGATGACCCCGTGGTTTGTGGAAAAATTTGGCAATCCTGCCTCGCGCTCCCACCCCTATGGCTGGGAGGCTGATACGGCGGTGGAAAATGCCCGTCAGCAGGTGGCAAGCAGCATTGGTGCCGATCCCCGTGAGATTATCTTTACCTCTGGCGCGACAGAGTCGGACAACCTCGCCATTGCTGGGGTCGCTAAGTTTTATAAAGACAAAGGCAACCATATCATCACCCCGGTGACGGAGCACAAAGCGGTGTTGGATACCTGCCGCTATCTGGAGCAGGAGGGGTTTGAAGTAACCTACCTGCCGGTGCAGAAAGATGGCTTGGTGAATATGGCCGAGCTGGAGGCCGCCATTACCGACAAGACCGTGCTGGTTTCGATCATGGCGGTGAACAATGAGATTGGGGTGATCCAGCCTTTGGCCCAGATTGGTGCCTTGTGTCGCCGTAAAAAGGTGTTTTTTCACTGTGACGCTGCCCAGGGCGTGGGTAAAATGCCCATTGATGTGAATGAGATGAATATTGATCTTATGTCTATCTCTGGGCACAAGATCTATGGTCCTAAAGGGATTGGCGCTCTCTATGTGCGGCGTCGTCCTCGGGTGCGGGTCAACGCCATTATCCACGGTGGTGGACATGAGCGGGGCATGCGCTCGGGCACCCTCTCTACCCCGCTGATTGTGGGGTTGGGCGAAGCGTGCCGTCTGGCCACGGAAGAGATGGTGGTAGAAGAGGCACGGGTGCTGCGTCTGCGTGAAAAGCTGCGCACGGCCCTAGAGAGCCAAATGACCCATGTGCAGACCAATGGCTCGTTGGAGCATCGGATAGCAGGCAATTTGAACATCTCTTTTGAGTATGTCGAGGGCGAGTCCATGATGATGGCCATTAAGGATGTGGCGGTCTCTTCGGGCAGCGCCTGTACCTCGGCCTCGTTGGAGCCCAGCTATGTGCTGCGCTCTTTAGGGCTTAATGATGAGATGGCACACACCTCCATCCGTTTCGGTTTAGGCCGATTTACCACGGAAGAGGAGGTCGATGCGGTGATCAAGATTGTCACCGGTGCGGTGGATAAATTGCGTGAAATGTCGCCACTGTGGGAGATGGTACAAGAGGGTATTGACCTCTCCAGCATCAAGTGGGCAGAGCAC
2032651_Mbacterium@PDZX01000120_1_3                       ------------------------------ATGAAAATGCCAATTTATATGGATTACCAGGCCACGACTCCAGTGGATCCCCGCGTCATGGAGGCCATGCTTCCCTGGTTCGTGGAGAAGTTCGGCAATCCGGCCTCCCGCTCCCACGCCTACGGCTGGGAAGCGGATGCCGCCGTCACCACGGCCAGAAAAGAGGTTGCCAACATCATCGGCGCCGATCCCAGGGAGATCGTCTTCACCTCCGGGGCCACGGAATCCGACAACCTGGCAATCTGGGGCGTGGCCCAGTTCTATCGGGACAAGGGCAATCACATCATCACCCCCACCACGGAACACAAGGCGGTGCTGGATACCTGCCGCCACCTGGAAGCCGAAGGATTCGAGGTGACCTTCCTCCCGGTGCAGGCCAACGGATTGCTGGACCTGGCCACCCTGGAAGCGGCCATCACCCCCAAGACCATCCTGGTGTCGGTGATGGCGGTCAACAACGAAATCGGCGTCATCCAGCCCCTGGCGGAAATCGGCCGCATCTGCCGCAAGCACAAGGTGTTCTTCCATTGCGACGCGGCCCAGGGCGTGGGCAAGATGGACCTGGACGTCAATGCCCAGAACATCGACCTGATGTCGATCTCCGCGCACAAAATCTACGGACCCAAGGGGATCGGCGCGCTCTACGTGCGGCGGCAACCCAGGGTGCGGCTCAAACCGATCATCCACGGCGGCGGTCACGAACGGGGCTTTCGCTCCGGAACCCTTTCCACCCCGCTGCTGGTGGGCCTGGGCGAGGCGTGCCGCATCGCCGGCCTGGAAATGGCGGCGGAACACAGCCGCGTCCTGGCGCTGCGGGAACGGCTGCGCACCGGCATCCTGAACCGCCTCACCCACGTAGTGGTCAACGGCGACGTATGTTCCAGGGTGGCGGGCAATCTGAACATCTCGTTCCAATACGTGGAAGGGGAATCCCTGATGATGGCCGTCAAGGAGGTCGCGGTCTCCTCCGGCTCGGCCTGCACCTCGGCCTCGCTGGAGCCTTCCTACGTCTTGCGCGCCCTGGGGGTGAGCGAAGAGATGGCCCACACCTCGATCCGGTTCGGCCTGGGCCGCTTCACCACCGAGGCGGAGGTGGATCATGTGATCGAAATCGTGACAAGAGGGGTGAACAAACTGCGGGAGATGTCCCCGTTGTGGGAGATGGTCCAGGATGGCATCGATCCGCACGACCTGCAATGGGCAGCTCAT
2032650_Mbacterium@PEAG01000067_1_17                      ------------------------------ATGAAACTTCCCATCTATATGGACTACCAGGCCACGACCCCCATGGACCCACGGGTTCTGGAAGAGATGTTGCCCTGGTTTGTGGAAAAATTTGGCAACCCGGCCTCTCGTTCCCATGCCTTTGGCTGGGAAGCGGACCAGGCGGTGGAGCGGGCCCGGGAGCAGGTAGCCGAATTGTTGGGTGCCGATCCCCGGGAGATTGTCTTTACCTCGGGAGCCACCGAGTCGGACAATTTGGCCATTCAGGGGGTGGCCCGTTTTTACCAGGACAAGGGCCGTCACATTATCACCCTGGTGACGGAACACAAGGCGGTACTGGATACCTGTCGCCACCTGGAGGCGGAAGGGTTTCAGGTGACCTATCTGCCGGTCCAGCGCAATGGTCTGCTGGATCTGGAGCTGTTGGCGGCCGCCATCACCGACCAGACCATTCTGGTCTCCGTCATGGCCGCCAACAATGAGACGGGCGTGATTCAGCCGTTGGCGGCCATCGGACAGATCTGTCGGCAAAAAAAGGTTTTGTTCCATTGTGATGCTGCCCAGGGAGTGGGCAAGATGGTTTTGAATGTGGATGCCATGCAGATTGATCTGCTCTCCCTCTCCGCTCATAAAATATATGGTCCCAAGGGGATCGGTGCCTTGTATGTACGGCGGCGACCCCGAGTACGGTTAAAGCCTTTCATGCACGGTGGTGGTCACGAGCGGGGCATGCGTTCCGGCACTTTGGCGACTCCGTTACTGGTAGGATTGGGCAAGGCCTGTGCGTTGAGTGGCGCAGAGATGCAGGAGGAGAATCGTCGGGTTTTGGAGCTGCGCAATCGACTCCAGCAGGGCATCTTTTCCCAATTGACCCATGTGGTGGTCAACGGGGATTTGGAACACCGGTTGGCGGGCAACTTGAACATCTCCTTCGATTATGTGGAGGGGGAGTCCATGATGATGGCCATCAAGGATGTGGCGGTCTCTTCCGGTTCTGCCTGCACATCTGCTTCGTTGGAGCCCTCCTATGTGTTGCGGGCTTTGGGTGTCAGTGAAGAGCAGGCCCACACCTCCATTCGTTTTGGATTGGGTCGATTCACCACGGCGGAAGAGGTCGATTTTGTCATTCAGACCGTGGTGCATGCGGTCAATCGGTTGCGGGAGATGTCACCGCTCTGGGAGATGGCTCAGGCGGGTATCGACGTCAACAGCGTTCAGTGGGGTACACAT
2032652_Mbacterium@PDZV01000030_1_17                      ------------------------------ATGAAAAAACCCATCTATATGGATTACCAGGCCACCACCCCGATGGATCCACGGGTGCTGGAAGAGATGTTACCCTGGTTTGTGGAAAAATTCGGCAATCCGGCCTCCCGGTCGCATGCCTACGGTTGGGAAGCAGAACAGGCGGTGGAGAAGGCGCGTGAGCAGGTGGCGGCCTTGATCCATGCCGACCCCCGGGAAATTGTATTTACCTCCGGGGCAACCGAATCCAACAATCTGGCGATTCAGGGTGTGGCCCGTTTCTATCAGGACAAAGGACGCCATATCATCACCCCGGTCACCGAACACAAAGCGGTGCTGGATACCTGTCGCCATTTGGAGGCGGAAGGGTTTTCCGTCACCTATCTGCCGGTACAAACCGACGGTCTGATCGATCTGACCGCCCTGGAAGCTGCCATGACCCCGGAAACCATTCTGGTTTCGGTGATGGCCGGCAACAATGAGATTGGTGTCGTGCAGCCCCTGCAGGCAATTGGCCAGTTGTGTCGGCAAAAAAAGGTTATGTTTCATTGTGATGCCGCACAAGGGGCCGGTAAAATTGCCATCGATGTGGAGTCGATGCAGATTGATCTGCTGTCGCTTTCCGGGCATAAACTGTATGGGCCGAAAGGAATCGGGGCGCTCTATGTGCGGCGGCGACCCCGTGTCCGTCTCAAACCGATTCAACACGGTGGCGGTCACGAACGGGGCATGCGCTCCGGCACCTTGCCAACCCCTCTGCTGGTGGCATTCGGCAAGGCCTGCGCCATCGCCGCCGATGAAATGGTTGCGGAAAATCAACGACTTCTTGCCCTGCGGCAACGACTTCTGGATGGCATCTGCTCCCGTTTGACCCATGTCAACGTCAACGGCAGCCTGGTCCATCGTTTGGCGGGCAATTTGAATCTTTCCTTCGGCTTTGTTGAAGGGGAATCGATGATGATGGCCATCAAGGATGTGGCCGTCTCCTCCGGGTCGGCCTGCACTTCGGCCTCCCTGGAACCTTCCTACGTGTTGCGGGCTCTGGGGGTCAGCGAAGAACAGGCGCACACCTCGATTCGCTTTGGCCTCGGTCGTTTTACCACCGAAGAGGAGGTCGATTTTACCGCCAATCTGGTTGTAGAGGCGGTCAATCGCCTGCGGGAAATGTCTCCGTTGTGGGAGATGGTGCAGGAGGGAATCGATATCGCTTCCATTCAATGGAGCGGCCAC
2032646_Mbacterium@PEAP01000018_1_32                      ------------------------------ATGAATCTGCCCATTTACATGGACTACCAGGCCACCACGCCCATGGATCAACGGGTGTTGCAGGAGATGTTGCCCTGGTTCGCGGAGAAGTTCGGCAATCCGGCGTCCCGGTCCCATCCCTTCGGCTGGGAGGCGGACCGGGCGGTGGAGAAGGCCCGCCAGGAGGTCGCCACCCTGATCGGGGCCGATCCCCGGGAAATCGTCTTCACCTCGGGGGCCACCGAGTCGGACAACCTGGCCATCACCGGCGTGGCGCGCTTCTACCGGGACAAGGGCAACCATATCATCACCCTGACCACCGAACACAAGGCGGTGCTGGATACCTGCCGGCACCTGGAAGCCGAGGGCTTTCAGGTCACCTACTTGCCGGTGCGGCCCAATGGCCTGGTGGATCTGGCGGCCCTGGCGGCGGCGATCACCGACCGGACCATCCTGGTGTCGATCATGGCGGCCAACAACGAGATCGGGGTGATCCAGCCCCTGGCGGAGATCGGCGCCCTGTGCCGTTCCCGCAAGGTGCTGTTCCACTGCGATGGCGCCCAGGGGGTGGGAAAGTTTCCCCTGGACGTGAACGCCATGAACATCGATCTGTTGTCCATCAGCGGGCACAAGATCTATGGTCCCAAGGGCATCGGCGCCCTCTATGTGCGGCGCCGGCCCCGGGTGCGACTCAAGGCCATCATCCATGGCGGCGGCCACGAGCGGGGCATGCGCTCCGGCACCCTGTCCACGCCCCTGATCGTCGGCCTGGGGGCCGCCTGCCGCTTGGCCGGGGCGGAGATGGTCGAGGAATCCCGCCGGGTCAAGGAGTTGCGCGACCATCTGTTCCAGGGGGTCACCAGCCGGTTGACCCATGTCGAACTGAACGGCGACCTGGAATCCCGGTTGGCCGGCAACCTCAACATCTCCTTCGGGTTCGTGGAAGGGGAGTCCCTGATGATGGCCATCAAGGACGTGGCGGTCAGTTCCGGTTCGGCCTGTACCTCGGCTTCCCTGGAACCCAGTTATGTGCTGCGGGCCCTGGGGGTGACCGAGGACTTGGCCCACACATCCATTCGCTTCGGCCTGGGACGCTTCACCACCCGGGAGGAGGTGGATTACGTCATCGACCTGGTGATCCGGTCGGTGAGCAAACTGCGGGAGATGTCCCCCCTGTGGGAGATGATGCAGGAGGGCATCGACATCAAATCGGTCCAATGGGCGGCGCAC
2032649_Mbacterium@PEAJ01000079_1_11                      ------------------------------ATGAAACTGCCGATTTATCTCGATTATCAGGCGACGACGCCGGTGGATCCGCGGGTGCTAACGGCGATGCTTCCCTGGTTCACCGAAAAGTTTGGTAACCCGGCTTCGCGTTCCCACCCCTATGGCTGGGAGGCGGAGCAGGCAGTCGAGACCGCGCGCGAGCAGGTGGCCGCCCTCATCGGCGCCGACCCGCGCGAGATTGTCTTTACCTCCGGCGCCACCGAGTCGGATAACCTGGCCATCACCGGCGTTGCCCGTTTCAATCGCGCGCGCGGGGACCACATCATCACCCTGGTGACCGAGCACAAGGCGGTGCTCGATACCTGCCGCCACCTGGAGGCGGAGGGGTTTCGCGTCACCTATCTGCCGGTTGAGCCCAGTGGACTGGTCGATCTGCAAAGGCTCGCCGCCGCCATCACCGACCAGACCATCCTGGTCTCGATCATGGCGGTGAACAACGAAGTCGGGGTGATCCAGCCTCTGGCCGAGATTGGTGCCCTGTGCCGCGCGCGCAAGGTCTATTTCCACTGTGACGCCGCGCAGGGGGTGGGGAAGATTCCCCTCGATGTTGACAAGATGAACATCGACCTGCTTTCGATCTCTGCGCACAAAATCTACGGACCGAAGGGGATTGGCGCCCTCTACGTGCGCAGGCGGCCGCGCGTGCGGCTGAAGGCGCTCATCCACGGTGGCGGGCACGAACGTGGCATGCGTTCCGGGACCCTCTCGACACCGCTGATCGTTGGTCTCGGGGCGGCTTGTGCCTTCAGTCAGCAGGAGATGCCGGCGGAGAGCCGGCGCCTGCTGGCGTTGCGCCAGCGCCTCTACGAAGGGATCACCGCGCGCCTGACGCATGTGGGGGTCAATGGTGACCTGGAACAGCGTGTTCCCGGCAATTTGAACCTCTCCTTCGGTTACGTGGAGGGGGAGTCGTTGATGATGGCAATCAAGGATGTGGCTGTCTCTTCCGGATCGGCCTGTACGTCGGCCTCGCTTGAGCCATCGTATGTTCTGCGCGCCATGGGCGTGGGCGAAGAGATGGCCCATACCTCGATTCGCTTTGGCCTGGGGCGGCAGACGACGGATGAGGAGGTGAAATTTGTCATCGACAAGGTGGTGACGGCGGTGGAAAAACTGCGCGACATGTCACCGCTGTGGGATATGGTGCAGGAAGGAATCGATCCGAGTACGGTGCAGTGGAGTGGACAC
2032647_Mbacterium@PEAO01000039_1_19                      ------------------------------ATGAAACTTCCTATCTATATGGATTATCAGGCGACAACACCCGTCGATCCACGGGTTTTGGCGATGATGCTGCCTTGGTTTACCGAAAAATTTGGCAATCCCGCCTCCCGTTCCCATCCGTTTGGCTGGGAAGCGGAACAGGCGGTGGAACAGGCGCGGACCCAGGTGGCCACGTTGATCGGTGCCGATCCCAGGGAAATTGTCTTTACCTCTGGAGCCACCGAGTCCAACAATATCGCTATTTTGGGGATCGCCCGGTTTCATAAAAATCGGGGAAACCATATAATTACTAATGTAATCGAGCATAAGGCGGTGTTGGATTGCTGCCGTCATTTGGAATCGGAAGGGTTCGAGGTGACCTATCTGCCGGTGGGGACCGATGGCCGTTTGGACCCGGAACTTTTGGCGGCGGCCATTACGGATCGGACGATCCTCGTTTCGGTGATGACCGCCAATAATGAAATTGGCGTCGTGCAGCCGTTGGCGCAAATCGGGGCTATTTGTCGGCAGAGACAGGTCCATTTTCACACGGATGCCGCCCAGGGGGCGGGGAAGATCCCTTTGGATGTCAACGCCATGAATTTGGATCTGGTATCGCTATCGGGGCATAAGATTTATGCCCCCAAAGGGATCGGTGCCTTGTATGTGCGGCGGCGTCCCCGGGTCCGTCTTCAGGCGGTGATGTTTGGCGGTGGTCATGAGCGCGGGATGCGTTCGGGAACTTTGCCAACCCCTTTGATTGTCGGGCTGGGGGAGGCGTGTGCGATTTGCAGTCGGGAAATGGTGGAGGAAAATGCCCGTATCACGGCATTGCGTACCCGTATGGAGCAAGGGATCATGAATCGGTTGACCCATGTGGAACTCAATGGCCATCCGGTGCATCGGCTTCCAGGCAATTTGAATATTTCCTTTGCCTACGTCGAAGGGGAATCCATGATGATGGCCATCAAGGATATCGCCGTTTCGTCGGGTTCCGCTTGTACTTCAGCTTCTTTGGAACCTTCCTACGTCTTGCGTGCCTTGGGGGTGAACGAAGAATTGGCCCATACCTCCATCCGTTTTGGACTGGGCCGCTTTACCACCGAGGAAGAAGTGGACTATGCCACCGCCACGGTCGTGGCGGCGGTCAACAAACTCAGGGAGATGTCCCCCCTGTGGGAAATGGTTCAGGAGGGGATCGATCTGGATTCCATTCGCTGGGCCGAACAC
2032648_Mbacterium@PEAN01000118_1_9                       ------------------------------ATGAAACTGCCCATCTACATGGATTATCAGGCCACGACTCCGGTCGATCCCCGGGTTTTGGAGGTCATGGTTCCCTGGTTCACCGAAAAATTTGGCAATCCCGCTTCACGTTCCCATCCTTTTGGTTGGGAAGCGGAACAGGCGGTGGAGCGGGCACGGGCCGAGATCGCCACCCTGATCGGGGCCGATCCGCGTGAAATCGTGTTCACTTCCGGGGCGACCGAATCCAACAACATCGCCATTCTGGGCATTGCCCGTTTTCACAAATCCCGGGGCAACCATATCATCACCACCGTGATTGAACACAAGGCGGTTCTGGATACGTGTCGTCATTTGGAATCGGAAGGGTTCGAGGTCACTTATCTGCCCGTGGGGACGGATGGTCGTCTGGACCCGAAGCGGTTGGCCGATGCCATCAATGAACGGACCATCCTGGTATCGGTGATGGCGGCCAACAATGAAATCGGCGTCATTCAACCCTTGGAGGAAATCGGGGCGATCTGTCGGAAAAGGCAGGTTCATTTCCACACCGATGCCGCCCAGGGGGTGGGTAAGATGCCATTGGATGTCCAAGCGTTGAATCTGGATCTGGTGTCGATTTCCGGCCACAAAATCTATGGACCCAAGGGGATTGGCGCCTTGTATGTGCGGCGGCGTCCACGGGTACGGTTGCAGGCGGTGATGTTTGGTGGGGGTCATGAACGGGGGATGCGTTCCGGGACCCTGCCGACCCCCTTGATCGTCGGCCTGGGGGCCGCCTGTGCCATCTGCTCCCGGGAAATGGCGGCCGAAACGGCTCGGATCACCGCTTTGCGTCAGCGCATGCAGGAGGGGATCATGAAACAACTGACCCATGTGGCCATCAATGGCAGTACCGAGTATCGTTTGGCTGGCAATTTGAACATTTCCTTCGCCTATGTCGAAGGGGAATCCTTGATGATGGCCATCAAGGATATTGCCGTTTCTTCCGGTTCCGCCTGCACTTCCGCTTCGCTGGAGCCTTCCTATGTTTTGCGTGCCCTGGGGGTGAACGAGGAGTTGGCCCATACCTCCATCCGTTTCGGTTTGGGTCGCTTCACCACCGAAGAGGAGGTCGATTATGCCGTTCGCACGGTGGTCGATGCGGTCAACAGGCTCAGGGAAATGTCACCCCTTTGGGAGATGGTGCAGGAGGGGATCGATCTTGATTCGGTCCGGTGGGCGCAACAT
3218_Ppatens@PNR60216_1                                   ---GCTGTTCTGATGAAGGGGGTGAGGATGGCGGGGCGTCCGCTCTACCTCGACATGCAGGCGACTTCCCCTGTGGACCCTCGCGTTCTCGATTCCATGCTTCCTTACTACATCGACCAGTATGGAAATCCTCACTCTCGTACGCACATGTATGGATGGGAAAGCGATGGCGCGGTGGAGAAGGCGCGGGAGCAGATTGCGAAGCTTATAGGCGCTAACCCTAAGGAAATTATTTTTACATCCGGCGCCACGGAAGCCAATAATATTGCACTGAAGGGAGTTATGCATTTTTACAAGGAGAAGAAGAGGCACGTCATCACCACGCAGACAGAGCACAAGTGTGTCCTGGACTCTTGCCGCCACTTGCAACAGGAGGGATTCGAGGTCACGTACTTGCCAGTCAAGAAAGATGGTCTGATTGATTTAGATGAGCTCAAGGCCGCTATTCGTCCAGACACTGGTATCGTATCAATTATGGCTGTTAACAACGAGATTGGTGTCATTCAACCTTTAGCGGAAATTGGAGAATTGTGCAGGAAGAACAAGGTTTTTTTCCATACAGATGCTGCTCAAGCGGTTGGAAAGATTAACATAAACGTCGATGATTTGAAGGTGGATTTAATGTCCTTGAGCGCGCACAAAATATATGGTCCTAAGGGAGTTGGAGCTCTGTACTTGCGGAGGAGACCTCGCGTTCGCGTGGAAGCACAGATGAGCGGAGGTGGGCAAGAGAGAGGCATTCGCAGTGGGACAGTTCCGACCCCTTTAGTTGTTGGCATGGGCGCTGCATGTCAGATTGCTATGGAGGAAATGGAGTGCGATGAGAAACACATCAAAGAACTATCGGATCGTTTGTACAAGGGTATTACATCCAAGTTAGATGGTGTGATCCTCAATGGCAGCGAGGAGCACCGGTATGCTGGAAACTTGAATCTATCTTTCGCGTATGTGGAAGGTGAGAGCTTGCTTATGGGACTGAAAGAAGTAGCTGTCTCTAGCGGAAGTGCTTGCACTAGTGCAAGTCTCGAGCCATCATACGTATTGAGAGCTTTGGGAGTAGAAGAAGATATGGCCCATACCTCTATAAGGTTCGGCATTGGTAGGTTCACGACAAAGGAGGAGGTCGACAGGGCCATCGCTCTTACTGTGGATCAAGTGGCTAAATTGAGGCAAATGAGTCCTTTATGGGAGATGGTACAGGAAGGCATCGATTTGAAGAGCATCCAGTGGGCTCAGCAT
3197_Mpolymorpha@PTQ27764_1                               ---------ATGATGAAGGGAGTGAAGATGCCCGGCCGACCTCTGTACCTGGATATGCAGGCGACGTCGCCCGTCGACCCCCGAGTTCTCGATGCGATGCTGCCCTTCTTCATCGACCAGTATGGAAATCCCCACTCGCGCACGCACGTCTACGGGTGGGAGAGCGAGGACGCCGTCGAGCGAGCTCGCGAGCAGATCGCCAAGCTCATCGGCGCCAACTCGAAGGAGATCATCTTCACCTCGGGAGCCACCGAAGCCAACAACATCGCTGTCAAGGGTGTCGCTCACTTCTACAAGGACAAGAAGAAGCATGTCATCACCACGCAGACGGAGCACAAGTGCGTGCTCGACTCCTGCCGTCACTTGCAGCAGGAAGGGTTCGATGTGACCTACCTCCCGGTGAAGCAAGATGGGCTCATCGACCTCGAGGAGCTCAAGGCAGCCATTCGACCCGATACCTGCTTGGTGTCCGTCATGTTCGTGAACAACGAGATCGGCGTTATCCAACCGATCAAGGAAATCGGAGAAATCTGCCGCAAGCATAAGATCTTCTTCCACACCGATGCCGCTCAAGCTGCAGGCAAGGTGCCCATCGATGTCGACGAGATGAAGATCGATTTGATGTCCATCAGTGCGCACAAGATTTACGGCCCCAAGGGAGTCGGGGCCATCTACTTGCGGAGGAGACCTCGAGTTAGGGTTGAAGCGCAGATGAGCGGGGGTGGCCAAGAGAGGGGCATTCGAAGCGGAACCGTGGCGACTCCTCTGGCTGTGGGAATGGGCGCTGCCTGCGAGGTTGCGATGCAAGAGATGGAGAACGACGAGAAGCACATACTGGAATTGCAGCAGCGGTTTCTGAAGGGCATCTCGTCGCAGGTTCAGGGGCTCGTCATAAACGGGAGCATGGAACATCGATACGCCGGAAACCTCAACATTTCCTTCTCGTACGTCGAGGGAGAGAGTCTGCTCATGGGGTTGAAGGAAGTTGCGGTTTCCAGCGGCAGTGCGTGCACCAGCGCGAGTCTCGAGCCGTCGTATGTCCTGAGGGCTTTGGGTGTGGAGGACGACATGGCTCACACATCGATCAGGTTCGGATTCGGGAGATTCACCACGAAGGAGGAGATCGACAGGGCCGTGGCACTGACTGTCACTCGAGTGCAGAAGTTGAGGCAAATGAGCCCGCTTTGGGAGATGGTGCAAGAGGGAATTGATTTGAAAAGCATTCAGTGGTCACAGCAT
39947_Osativa@KAF2915722_1                                ATGGCGATGACCATCAAGGGCGTGCGCATCTCGGGGCGGCCGCTGTACATGGACATGCAGGCGACCACCCCCGTCGACCCGCGGGTGCTCGACGCCATGCTCCCCTTCTACCTCTCCCGCTACGGGAACCCCCACTCCCGCACCCACCTCTACGGCTGGGAGTCCGACGCCGCCGTCGAGGAGGCCCGCGCCCGCGTCGCCTCCCTCGTCGGCGCCGACCCCAGGGAGATCTTCTTCACCTCCGGCGCCACCGAGTGCAACAACATCGCCGTCAAGGGCGTCATGCGCTTCTACCGCGACCGCCGCCGCCACGTCGTCACCACGCAGACCGAGCACAAGTGCGTCCTCGACTCCTGCAGGTACCTCCAGCAGGAAGGCTTCGAGGTCACCTACCTCCCCGTGCGCCCCGACGGCCTCGTCGACGTCGCGCAGCTCGCCGACGCCATCCGCCCCGACACCGGCCTCGTCTCCGTCATGGCCGTCAACAACGAGATCGGCGTCGTGCAGCCACTCGAGGAGATTGGTCGAATCTGCAAGGAGAAGGGCGTGCCCTTCCATACTGATGCTGCCCAGGCGCTCGGGAAGATCCCGATTGATGTCAACCAAATGGGGATTGGGCTCATGTCTTTGTCTGCGCACAAGATTTATGGGCCAAAGGGCGTGGGTGCTCTCTATCTGCGTCGTCGACCCCGCATTCGTGTGGAGCCGCAGATGAGTGGCGGTGGCCAGGAACGCGGAATTCGCAGTGGAACAGTGCCAACGCCTCTTGTTGTTGGATTTGGTGCTGCCTGCGAAATTGCGGCTAAAGAGATGGACTATGATCACAGGAGAGCCTCGGTTCTGCAGCAGCGCCTTCTTGATGGCATCCGTGGACAGGTTGATGATATTGTTATCAATGGAAGCATGGAGCATCGGTACCCTGGTAACCTGAATTTGTCATTTGCATATGTTGAGGGGGAGAGCTTGCTGATGGGCCTGAAGGAGGTGGCTGTGTCGAGTGGCAGTGCCTGCACTAGTGCCAGCTTGGAGCCCTCTTATGTGCTGCGGGCACTTGGTGTAGAAGAGGACATGGCGCACACCTCCATTCGCTTTGGCATTGGCCGCTTTACCACTGAGGAAGAGGTTGACAGAGCAATTGAGCTCACCGTGCATCAGGTGAAGAAGCTTCGTGACATGAGTCCACTGTATGAGATGGCCAAGGCAGGCATTGACCTCAAGAGTATCCAGTGGGCGCAGCAC
3702_Athaliana@AED98094_1                                 ATGTCGATTATGATGAAAGGAGTTCGAATTTCAGGTAGACCTCTTTACTTAGATATGCAAGCGACGACTCCGATTGATCCTAGAGTATTCGATGCGATGAATGCTTCACAGATCCATGAGTATGGGAATCCTCACTCGCGAACGCATCTCTACGGCTGGGAAGCTGAGAACGCCGTCGAGAACGCACGAAACCAGGTCGCGAAACTGATCGAAGCTTCACCGAAGGAGATCGTATTCGTGTCCGGTGCAACGGAGGCGAACAATATGGCGGTGAAAGGAGTGATGCACTTTTACAAGGACACGAAGAAACATGTGATAACTACACAGACTGAGCATAAGTGTGTGCTTGATTCGTGTAGGCATTTGCAGCAAGAAGGATTTGAGGTAACTTATTTACCTGTGAAAACTGATGGATTGGTTGATTTAGAGATGTTGAGAGAAGCTATTAGGCCAGACACAGGGCTAGTTTCTATTATGGCTGTGAACAATGAGATTGGTGTGGTTCAACCTATGGAGGAGATTGGTATGATTTGCAAAGAGCATAATGTTCCGTTTCATACTGATGCTGCTCAAGCTATTGGGAAGATACCTGTTGATGTTAAGAAGTGGAATGTTGCTTTGATGTCTATGAGTGCTCACAAGATCTATGGACCGAAAGGTGTTGGTGCTTTGTATGTGAGGAGGAGGCCGAGAATCAGGCTTGAGCCGTTGATGAATGGTGGAGGTCAGGAGAGGGGATTGCGTAGTGGTACGGGGGCTACGCAGCAGATTGTTGGGTTCGGGGCTGCTTGTGAGTTGGCTATGAAGGAGATGGAGTATGATGAGAAGTGGATTAAGGGGTTACAGGAGAGGTTGCTGAATGGGGTTAGAGAGAAGCTTGATGGTGTTGTGGTGAATGGTTCAATGGATAGTCGATATGTAGGGAATTTGAATTTGTCGTTTGCTTATGTTGAAGGAGAGAGTTTGTTGATGGGATTGAAGGAAGTTGCAGTGTCTAGTGGAAGTGCTTGTACTAGTGCGAGTTTGGAGCCTTCTTATGTGTTGAGAGCTTTGGGTGTGGATGAAGACATGGCTCACACTTCGATTAGGTTTGGGATTGGTAGGTTTACCACGAAGGAAGAGATTGATAAAGCGGTCGAGCTTACGGTTAAACAAGTTGAGAAGTTGAGGGAAATGAGCCCGCTTTATGAAATGGTTAAAGAAGGTATCGATATCAAGAACATTCAATGGTCTCAACAC
37360_Pbrassicae@CEP03584_1                               ATGATGTACTCGTACAAGGGGCGCGACATGGACACGCGGTCGATGTACCTGGACATGCAGGCGACGACGCCGATGGACCCGCGCGTCCTCGACGCCATGATGCCGTACCTGACCGAGCAGTACGGCAACCCGCACTCGACGACGCACCTGTACGGGTGGGAGACCAGCGCCGCGGTCGAGAAGGCCAGGGAGCAGGTCGCCGGCGTCATCAACGCCGACCCCAAGGAGATCATCTTCACGTCCGGCGCCACCGAATCGAACAACGCCCTCATCAAAGGCGCTGCACGATTCTACGGGGAACGCAAGCGGCACATCGTGACGGTCCAGACGGAGCACAAGTGCGTCCTGGACTCGTGCCGGCAGTTGCAGCGCGAGGGGTTCGACGTGACCTACCTGCCGGTGCAGCCGAACGGCCTCATCGACCTGGCGGCGCTCGAGGCGGCCCTCACGGACAAGACCGCGCTCGTCTCCGTCATGTACGTCAACAACGAGATCGGCGTCAAGCAGCCGATCGAGGCGATCGGCGAGATGTGCCGGGCCCGGAAGATCTACTTTCACACCGATGCGGCACAGGCGTTCGGCAAGCTCCCTCTCGATGTCAACGCCATGAACATCGACCTGATGTCCATCTCGGCGCACAAGTTCTATGGGCCCAAGGGCATCGGGGCAATGTATGTCAGGCGGCGGCCGCGCGTCCGGCTGGAGCCGATCATCAGTGGTGGCGGTCAGGAACGGGGCCTGCGGAGCGGAACGCTACCGACGCCGCTGGTCATTGGGATGGGCAAGGCTGCCGAAGTGTGCCTGGAGGAGATGGGCGCCGATCACGACCACATCAAGCGGCTGTCCGACCGCCTGGTCTCGAAGATCACGGGCGCCCTTCAGCATGTGGCGCTGAACGGCGACCCGTCGCAGCGCTGGATCGGCAACGTCAACCTGTCGTTCGCCTACGTTGAGGGGGAGAGTCTGCTGATGGGTCTGAAGGACGTCGCAGTGTCAAGTGGAAGCGCGTGCACGTCAGCATCGCTGGAGCCGAGCTATGTCCTGCGGGCGCTCGGCGTCAACGAAGAGATGGCGCACACGTCCATCCGGTTCGGCCTGGGCAGGTTCACGACCGCGCACGAGGTCGACTTGGCGGTCGACATGACGATCAAGGAAGTGAACCGGCTGCGCGAGCTGTCGCCGCTCTGGGAGATGGTCCAGGAGGGCATCGACATGAAGGCCGTCCAGTGGACACAGCAC
436017_Olucimarinus@ABO94933_1                            ------------------------------------------------------ATGCAGGCGACGACGCCGTTGGACCCGCGAGTGCTGGACGCGATGTTGCCCTATTTCACAGAGCAATACGGGAATCCGCACTCGAGAACGCACATGTACGGCTGGGAGACGGAGGATGCCATCGAAAAGGCGAGAGGAGAATTGGCGTCGCTCATCGGGGCGAACGCGAAGGAGATTGTGTTCACGAGCGGGGCGACGGAGTCGAACAACATGTCGCTCAAGGGGGTGGCGCGCTTTTACAAGGATAAAAAGAAGCACATAATCACAACGACGACGGAGCACAAGTGCGTGTTGGACTCGTGCAGACAGCTCGAACGTGAAGGTTTCGACGTGACGTATTTGCCCGTGAAGGAAAATGGATTGGTAGACTTGAAGGAGCTTGAAGCGGCGATGCGCGACGACACCGCCATCGTCTCCGTCATGGCGGTGAACAACGAAATAGGGGTGATTCAGCCTTTGAAAGCGATCGGTGAGCTTTGCCGATCGAAGAAAATATTTTTTCACACCGATGGCGCGCAAGCAGTTGGGAAGGTACCGATGGATGTGAACGATATGAACATCGACCTGATGTCGATTAGCGGGCACAAGTTTTACGGTCCCAAGGGGATCGGCGCTTTGTACGTCCGTCGTCGTCCTCGAGTTCGGATGGAGCCTATCATCAACGGCGGCGGTCAAGAGCGAGGGTTACGCTCGGGGACGCTACCGACCCCGCTCATCGTCGGTATCGGTGAAGCTGCTCGCGTGGCGCAGAAGGAGTTGCAGCGCGACGAAGAGCACGTCAACCGCTTGGCTAAGAGATTGATAGAGGGCATCGAATCTCGCGTCGAGCACACGCAATTAAACGGTGACCGTGAAGCGCGCTACCACGGCAACGTGAACATGTCCTTTGCATACGTGGAGGGTGAATCCATGCTCATGGGACTTAAAGAAATCGCGGTGAGCAGCGGCAGCGCGTGCACGAGTGCGTCTTTAGAGCCATCCTATGTTTTGCGTGCGCTCGGTGTGAACGAAGAGATGGCGCACACGTCGGTAAGATATGGATTAGGCCGATTCACTACTGAAGCCGAGGTCGATCGCGCCATCGAAGCCACAGTGCGTCAAGTCGAAAAGCTTCGTGAGATGTCTCCGCTCTGGGAGATGGTCCAGGAAGGCATAGATTTAAAGACGATCGAGTGGAGTCAACAT
1764295_Cprimus@QDZ20158_1                                ATGCTGATCGAGATCAAGGGCCTGAAGCTCAAGGGCCGCCCGCTTTACTTGGACGGGGCCGCGACGACGCGCGTGGACCCCAGGGTTCTCGACTCGATGCTGCCCTACTTCGTGGGCCAGTACGGGAACCCTCACTCGAGGACGCACATGTACGGGTGGGAGACCGAGGACGCCATCGAGGATGCGAGGGCCCAGGTCGCTTCCCTCGTCGGGGCGGACCCGAAGGAGATCATCTTCACGTCCGGCGCGACGGAGTCGAACAACTTGGCCATCAAGGGCGTCGCGAACTTCTACAGCGGGAAGAAGAGGCACGTCATAACGACGCAGACGGACCACAAGTGCGTCCTGGACTCTTGCAGGCAGCTGGAGCAGAAGGGCTTCGAGGTGACGTACCTGCCCGTGCAGTCGAACGGGCTGATCGACCTGGAGGAGCTGGAGAGCAAGATCAGGAAGGACACCGCCATTGTGTCGGTGATGGCCGTGAACAACGAGATTGGGGTGGTGCAGCCCATCGCGGAGATTGGCGCGCTCTGCCGCAAGAACAAGGTCTTCTTCCACACGGACGCCGCGCAGGCGGTCGGGAAGATTCCCATTGACGTGAACGAGATGAACATTGACTTGATGTCCATCTCTGGCCACAAGCTCTACGGGCCCAAGGGCATCGGAGCCATCTACCTCAGGAGGAGGCCAAGGGTGAGGGTGGAGCCCATTATCAACGGAGGGGGCCAGGAGAGGGGCCTGAGGTCGGGAACCCTCGCTCCCCCCCTCGTCATCGGGTTCGGAAAGGCCTGCGAGGTCGCGCAGCAAGACATGCAGAGCGACCTGGAACACGCGGAGAGGCTGAGCAAGAGGCTGATCGACGGCATCGAGAGCAGGGTCGAGAACACCCAGATGAACGGCGACAGGGACAAGAGGTACCCGGGAATCGTGAACATCTCGTTCGAGTACGTGGAGGGCGAGTCCCTCCTGATGGGACTGAAGGAGCTCGCCATATCTAGTGGCAGCGCCTGCACCAGCGCCTCTTTGGAGCCCTCCTACGTGCTGAGGGCCCTCGGTCTCAGCGACGACATGGCCCACACCTCGCTTAGGTTCGGAATCGGGAGGTTCACCACGGAGCAGGAGATCGATTACGCCATCAAGGAGACTGTGAGCGTTGTCGAGAAGTTGAGAGAGCTCAGCCCGCTGTGGGAGATGGTCCAGGAGGGCATCGACATCAAGTCCATCGAGTGGTCCCAGCAC
3055_Creinhardtii@PNW87417_1                              ATGGTGATTGAGAAGAAGGGCATCGCCCTGCGCGGCGTGCCGTTATACCTGGACATGCAGGCCACCACCCCCATGGACCCCCGCGTTATCGACGCCATGCTGCCGTACATGACCGAGCAGTTCGGCAACCCACACTCACGCACCCATCTGTACGGCTGGGAGTCGGAGGAGGCGGTAGAGGATGCACGCAAGCAGATTGCCGGCCTCATCGGCGCCGACCCCAAGGAGATCATCTTCACCTCTGGCGCCACCGAGTCCAACAACACCGCCATCAAAGGAGTGGCCTCATACTTCAAAGACAAGAAGAAGCACGTCATCACCACACAGACGGAGCACAAGTGCGTGTTGGACAGCTGCCGCTGGCTTCAGCAGCGTGGCTGGGACGTCACCTACCTGCCGGTCCGGCCCGACGGGCTGCTAGACCTGGCGGTGCTGGAGGCGGCCATGCGGCCCGACACGGCGCTGGTCAGCGTCATGGCAGTCAACAACGAGATTGGAGTGGTGCAGCCCGTGGACGAGATCGGCGAGATGTGCCGCAAGCGTGGCGTGTACTTCCACACCGACGGCGCGCAGGCGGTGGGTAAGATCCCTGTTGACGTGAACAAGAGCAAGATCGACCTCATGTCCATCAGCGGCCACAAGATCTACGGACCCAAGGGCATCGGCGCGCTCTATGTGCGCAGGCGGCCTCGTGTGCGGCTGGAGGCGCTGATGAGCGGCGGCGGCCAGGAGCGCGGCCTGCGCTCCGGCACCGTGCCCACGCCGTTGGTGGTGGGGCTGGGCGCGGCGTGCGCGGTGGCGGGCCGCGAGCTGCAGGCCGACCTGGCACACGTGCGGCGGCTGGAGGAGCGCCTGCGCACCGGCATCACCAGCCAGCTGCAGGGCGTGCACCTGAACGGCGACCCCGCGCGCCGCTACCCGGGCAACCTGAACCTGTCGTTTGCCTACGTGGAGGGCGAGTCGCTGATCATGGGGCTCAAGGAGATCGCGGTCAGCAGCGGCTCCGCCTGCACCAGCGCCTCGCTGGAGCCCAGCTACGTGCTGCGCGCGCTGGGCGTGGAGGAGGAGCTAGCGCACACCAGCATCCGGTACGGCATGGGCCGCTTCACAACCGACGCGGAGGTGGAACGTGCCATCGACATGACTGTGTCGCACGTCAACAAGCTGCGCGAGATGAGCCCGCTGTGGGAGATGGTGCAGGAGGGCGTGGACATCAAGAGCATCCAGTGGGCGCAGCAC
3075_Aprotothecoid@RMZ57262_1                             ATGGTTCTGGAGAAAAAGGGCATCCGCGTGCGCGGCACGCCCATGTACCTGGACATGCAGGCCACGACCCCCGTGGACCCTCGGGTGACGGACGCCATGATCCCCTACTTCACGGAGCTGTATGGCAACCCCCACTCTCGCACCCACTTCCTAGGATGGGAGGCAGAGGACGCCGTGGAGAAGGCGCGGGCCCAGGTGGCTGGCCTGATTGGGGCCGACCCCAAGGAGATCGTGTTCACCTCGGGCGCGACGGAGTCCAACAACCTGGCGATCAAGGGCGTGGCGGGTTTCTACCGGGACAGGAAGCGCCACATCGTGACCACCCAGACCGAGCACAAGTGCGTGCTGGACTCGAGCCGGTACCTGCAAAACCGCGGGTTTGAGGTGACCTACCTCCCCGTGGGCCCCTCGGGCCTCGTGTCTGTGCAGGCGCTGGCCGACGCGCTGCGCCCCGACACCGCGCTCGTGTCGGTGATGGCGGTGAACAACGAGATCGGCACGGTGCAGCCTCTGGCGGAGATCGGCGCGCTGTGCCGGCAGCGCAAAGTCTTCTTTCACACCGACGCCGCGCAGGCGGTGGGCAAGCTGCCGTTGGACGTCGACGCCATGAAGATCGACCTGCTGTCCATCTCGGGGCACAAGCTGTACGGGCCCAAGGGCGTAGGCGCGCTCTATGTCCGGCGCCGGCCGCGCGTGCGCCTGGAGGCCCAGATCTCCGGCGGCGGGCAGGAGCGGGGGCTGAGGTCCGGCACCCTGCCCACGCCGCTGATTGTGGGCCTGGGCAAGGCCTGCGAGATCGCGGGGGAGGAGATGGAGGCCGACAGCCGGCACATCCAGGGGCTGGCGCGGCGCCTCTACGACGGCATCACCAGCCAGCTCGAGGGCGTGGTGCTAAACGGCGACGAGCAGGCGCGTTACTGGGGCAACGTCAATCTCTCCTTTGCGTATGTAGAGGGCGAGTCGCTGCTGATGGGCCTCAAGGACGTGGCGGTGTCCAGTGGGTCGGCCTGCACCTCTGCCAGCCTGGAGCCGTCCTACGTCCTGCGCGCACTGGGGGTGGAGGAGGACATGGCGCACACCAGCATCCGGTTTGGGCTGGGGCGCTTCACCACCGCCGCTGAGGTGGACGCGGCCGTGGAAGCCACCGTGCGCCACGTCAACAAGCTGCGCGAGATGAGCCCGCTGTGGGAGATGGTGCAGGAGGGCGTTGACATCAAGTCCATCCAGTGGAGCCAGCAC
448386_Gchorda@PXF47457_1                                 ATGGCACAAGCAGAAAGACCTATGGTTATCAAAGCAAGGCCAATCTACCTCGATATGCAATCCACAACTCCAATCGATCCCCGTGTAGCTGATGCAATGCTGCCCCATTTAACCACTCTTCACGGCAACCCGCATTCACGCACTCATGCTTATGGATGGGATGCCGAGCACGCAGTGGACGTTGCCCGCCAGCAGGTAGCATCTTTGGTTGGTGCCGATTCACGAGAGATTATATTCACCTCCGGTGCTACGGAGAGCAACAACATGGTTGTCAAAGGCGTCGCTATGTTTTATAAGTCTAGAAAAAAGCACGTCGTCACAACTCAAACAGAGCACAAGTGTGTTCTGGATAGTTGTCGTTGGTTACAGCAGCGTGGCTTTGAAGTTACATATCTGCCGGTCAAATCTGACGGCCTCTTAGATTTGGAACAGTTGAAGGACGCCATCCGTCCGGATACCTCTCTTGTAAGTGTTATGGCAGTTAACAACGAAATTGGGGTCGTGCAGCCCCTGCGCGAGATCGGTGAACTATGCCGAGAGAAAGGTGTTTTCTTCCACACAGATGCTGCTCAGATGGTAGGCAAGCTACCGATTGACGTAAATGAGATGAACATTGACCTCATGTCGCTCTCAGGTCATAAGATATACGGACCAAAGGGAATTGGCGCTTTGTACATACGGAGAAGGCCCCGTGTGCGCATTGAACCACAGATGAGTGGTGGGGGACAAGAGAGAGGGCTACGCTCGGGCACCTTGCCAACGGCTCTAGTCGTTGGCATGGGCGAAGCCGCAAAGGTCTGTCAAGAGGAAATGGACTACGATTTGAAACGCGTTACACATCTTAGTAAGCGTCTTTACGATGGTGTTGTCAGCCGGGTTCCGGAAGTTGTGTTGAACGGTAGCAAGGAACATCGCTTTCCCGGTAATCTAAACTTGAGTTTCGCATATGTAGAAGGTGAGAGTTTGTTGATGGCCCTGAAAGACGTTGCCGTCAGCAGTGGAAGCGCGTGCACGAGTGCTAGCCTAGAACCCAGCTATGTACTGCGCGCATTGGGCGTCGATGACGAAATGGCACATACCAGCATTAGATTCGGTATTGGGAGATTTACAACCGAGAAAGAGATTGATTACTCCGTTGACTTGGCAGAGGAGCACGTGCGACGATTGCGTGAAATGAGTCCTTTATGGGAGATGGTACAAGAAGGAATTGATTTGAAGACGATCAAGTGGACGCAGGAA
2769_Ccrispus@CDF37567_1                                  ---------------------ATGCTCGTCTCGACCCGCCCGGTGTACCTGGACATGCAGGCCACCACGCCGGTCGACCCGCGCGTCACGGACGCCATGCTGCCGCACCTCACCTCGCACTACGGCAACCCGCACTCGCGCACGCACTCGTACGGATGGGACGCGGAGGCCGCCGTTGACAAGGCCCGCGCGCATATCGCGGCCCTCATCGGCGCCGACCCGCGCGAGATCATCTTCACCTCCGGCGCCACGGAGAGCAATAATATGGTCGTCAAGGGTGTCGCCATGTTTTATAAGTCGAGGAAGAAACATATTATTACGACGCAGACCGAGCATAAGTGCGTCCTGGATAGCTGCCGATGGCTGCAGCAGCGCGGCTTTGAGGTTACCTACTTGCCGGTGGGGAAGGACGGCATTCTTGATTTGGACCAGCTGAGAGACGCCATACGCCACGATACCGCCCTGGTGTCGGTCATGGCTGTGAACAATGAGATTGGCATCGTGCAGCCGTTGAACGAGATTGGCGAGCTGTGTCGGGAGAAGAAGGCCTTCTTTCACACGGACGCGGCCCAGATGGTCGGCAAATTGCCGATCAACGTCAACGACATGAACATCGATCTCATGTCCATATCCGCGCACAAGTTCTACGGGCCGAAGGGCATTGGCGCGCTGTACTTGCGTCGCCGCCCACGCGTGCGAATCGAGCCGCAGATGAGCGGCGGCGGCCAGGAGCGCGGCCTGCGCTCGGGCACGCTGGCCACCCCGCTGGTCGTGGGCATGGGCGAGGCCGCGCGCATCGCAAACGAAGAGATGCACTACGACCTGCAGCGCGTCACCCACCTCAGCAACCGCCTATACGACGGAATCGTCCAGCGCGTGCCACAGGTCGTGCTCAACGGGAGTAAGGACCACCGCTTTCCTGGCAACTTGAACATCAGCTTTGCGTACGTAGAGGGCGAGAGCTTACTGATGGCCCTCAAGGATGTCGCCGTCAGTAGTGGCAGCGCGTGTACAAGCGCCAGTTTGGAGCCGAGTTATGTGCTCAGGGCCCTGGGTGTAGATGATGACATGGCGCATACCAGCATTCGTTTTGGAATTGGACGCTTTACAACGGAGAAGGAGGTTGACTACGCCATCGACTTGGCCGCGAAGCATGTCAAGCGGTTAAGAGATATGAGTCCCCTGTGGGAAATGGTGCAAGAGGGCGTGGATTTGAAATCCATTAAGTGGACGCAAGAG
4787_Pinfestans@KAF4130798_1                              ------------------------------------------------------------------------------------------------------------------------------------------------------------------------------------------------------------------------------------ATTATCTTTACGTCGGGCGCTACGGAGTGCAACAACGCTATCCTCAAGGGTATCGCCCACTTCACAAAGGCCAAGAAGAAGCACATCATCACCACTCAGATCGAGCACAAGTGCGTGCTGGACTCGTGCCGTGTGCTGGAGACCGAGGGCTTCGACGTCACATACCTGCCTGTGGACACGAATGGCCTCATCGATTTGGAGCAACTTAAGGCTGCGATTCGTCCAGACACGGCGCTGGTGTCTATCATCGCCGTGCATAACGAGATCGGGGTGTTGCAGCCACTCAAGGAGATTGGCCAGATTTGCCGTGAGCGTAAGGTGTTCTTCCACACAGATGCCGCTCAGATGCTGGGCAAGTTGCCGATCGACGTGAACGACATGAACATTGACGTAATGTCCATGTCAGGCCACAAAGTGTACGGTCCTAAGGGTGTTGGCGCCATGTACGTGCGTCGTCGTCCACGCGTGCGCCTTGAACCCATTATCTCGGGTGGCGGACAGGAACGTGGTCTGCGTAGTGGTACTCTAGCGCCGCCATTGGTTGTGGGCTTCGGTAAGGCCTGTGAGGTCGCTGCGCTCGAGATGGAGAACGATCACCGCTGGGTGAGCTATCTGTCTGACAAGCTCTATCGCGGGATCACGGACCGTATCGAACACGTTGTTCTTAACGGTGATCTTGAGAAACGATACCCGGGTAACCTTAACCTTTCTTTCGCGTATGTGGAGGGTGAGAGTTTGCTGATGGCGCTCAAGAACATTGCCGTGTCCTCGGGCAGTGCGTGCACGAGTGCGTCGCTTGAGCCGTCGTACGTGCTGCGTGCTATTGGCGTGGGCGAGGACTTGGCACACACGTCCATCCGCTTCGGCATTGGCCGCTTCACAACGGAGACGGAGATCGACTACGCCGTGGACTTGTGTGTCAAGCACGTGACGCGTCTGCGTGAGATGAGCCCGCTGTGGGAAATGGTGCAGGAGGGCATCGACCCCAACACGATCCAGTGGAGCCAGGAC
35688_Ppurpureum@KAA8499988_1                             ATGACGCTGGGGCCCCTGCCAGATGCGGCGCAGACAAGGCCCATTTATTTGGACATGCAGGCGACCACGCCCACGGACCCGCGCGTGCTGGACGCAATGATGCCGGCGTACGTGTCGCACTACGGAAATCCGCACTCCAGGACGCACTCGTACGGGTGGGACTCCGAGGCGTCTGTGGAGCGCGCACGCAGTGAAGTGGCGGCACTCATCAACGCGGAGCCCAAGGAGATCATATTCACGTCCGGCGCCACCGAAGCCAACAACATGGCAGTCAAGGGCGTCGCACGATTCTACAGCGGTAAGAAGCGGCACGTCATCACGTGCCAGACCGAGCACAAGTGCGTGCTGGACTCGTGCCGCCAGCTTCAGCAGCAGGGCTTTGACGTCACGTACTTGCCCGTGAAGAGCGACGGTCTGATCGAGCTGAGCGCGCTCGAGGCGGCGCTGCGTGATGATACGGCGCTGGTTTCGCTCATGATGGTGAACAACGAAATCGGCGTCATCCAGCCAATCGAGGAGGCTGCCGCGTTGTGCAAGGCGCGCGGTGTGTTCTTCCACACGGACGCCGCACAGGCGGTTGGCAAGATCCCGGTAGATGTCAAGGCTCTTGGCGTCGACCTCATGTCCATTTCGGGTCACAAGTTGTACGGGCCAAAGGGCATTGGCGCCATCTATGTGCGGCGCCGCCCACGCGTTCGGCTGGAGCCCATCATCAACGGCGGTGGACAGGAGCGCGGGCTGCGCTCCGGCACGCTTCCCACCGCTCTGTGCGTCGGACTTGGCGCCGCGGCGCGCATCGCGAGCCAGGAAATGGAAAATGATTTGCGGCACGTCGCTGCGCTCGGGGAGCGATTGATGCAGGGTATCATCCAAAAAATCCCACACGTGCAGCTCAACGGCAGCCACGACAAGCGGTATCCCGGCAACGTGAATGTGAGCTTTGCGTTTGTGGAAGGCGAGAGCCTGCTCATGGCTCTCAAGAACGTTGCAGTAAGCTCCGGCTCGGCGTGTACCTCGGCGAGCCTCGAGCCGTCGTACGTACTGCGTGCGCTCGGCGTCGACGAGGATATGGCGCACACCAGCATCCGTTTCGGGCTCGGCCGCTTTTCGACGGAAAAGGAAGTCGACTATGCCATCGAGCTCGCCGTGGAGCACGTCACCCGCCTTCGTGAGATGAGCCCGCTCTGGGAGATGGTCCAGGACGGCATCGACATCAAATCGATTAATTGGGTTCAGGAG
1460289_Csp_@KOO23614_1                                   ATGGTGGTCAGCATCGCTGGGCAGCATCGGCCCGGGCGGGCCATCTACCTCGACTCGCAGGCGACGACGCCGCTCGATCCGCGTGCGCTGGATGCCATGCTGCCATATCTGACGGGCGTCTACGGCAATCCGCACTCGCGCACGCACGCCTACGGCTGGGAGTCGGGTGACGCCGTCGAGACGGCGCGCGAGCAGGTGGCGTCGCTGATCAGTGCGGACCCCAAGGAGATCATCTTCACGTCGGGCGCGACCGAGTCGAACAATATGGCGATCAAGGGCGTGGCTCACTTTTACAAGGAGAAGAAGAACCATCTGATCACCACGGTGACCGAGCACAAGTGCGTGCTCGACTCGTGTCGCTCGCTTCAACGGGAGGGCTTCGAGGTCACCTACCTGCCGGTGGGCAAGGACGGGCTGGTGGACCTGAAGGCACTCGAGGCGGCCATTCGGCCCGAGACGGTGCTCGTCTCCGTCATGCACGTGAACAATGAGATCGGCGTCGTGCAGCCCATCGCGGAGATTGGCAAGCTGTGCCGGTCGCGCAAGGTCTTCCTCCACATCGATGCGGCCCAATCTGTGGGCAAGATCCCGGTGGACGTTGACGCGCTCCACGTCGACCTGATGTCCATCTCGGCGCACAAGCTGTACGGCCCCAAGGGCATCGGCGCGCTCTACGTGCGCCGTCGACCACGCGTGCGCCTGGAACCCGTCTTCTCCGGAGGAGGGCAGGAGCGTGGCATGCGGAGTGGCACGCTGCCGCCGCCTCTGATCGCAGGTTTCGGCGCGGCGTGCGAGATCTCGGGGCGCGAGATGGCGCGCGACCTCGCGCACGTGCAGCGGCTCTCACGCAAGCTGCACAAGGGCATTGTGGAGGCCATCCCCCATGTGGTCGTCAACGGCTCCATGGACTCTCGCTACCCCGGCAACCTGAACGTGTCGTTCGCGTACGTCGAAGGCGAGTCGCTCATCATGGCGCTCAAGGACGTCGCCGTCTCGTCAGGCTCGGCGTGCACCTCCGCCTCACTCGAACCCAGCTACGTGCTGCGCGCGCTCGGCGTCGAGGAAGACATGGCGCATACCTCGATCCGGTTCGGCATTGGTCGGTTCACCACGGACGCCGAGGTGGACTATGCGATACAGACGTGCGTGAAGCACGTGGAGCGGCTGCGCCAGATGTCGCCGCTGTGGGAGATGGTACAGGAGGGCATTGATCTGCGCACCATCAAGTGGTCGTCCCAT
2880_Esiliculosus@CBN75233_1                              ATGGGCTTCAGCATCAAGGGGCAGGCGTTGGCGGGGAGGGCGTCCTACCTGGACATGCAGGCGACGACGCCGATGGACCCGCGTGCCCTGGACGCCATGATGGAGTACCAGCTAGAGCGCTACGGTAATCCCCACTCGAGGACGCACGCCTACGGGTGGGAGAGCGAGGCCGTCGTCGAGAAGGCCAGGGAGCAGGTCGCCAATCTTATCGGGGCCTCTCCCAAGGAGATTATTTTCACTTCGGGGGCGACGGAGTCGAACAACATGTCCATCAAGGGGGTGGCGCGGTTCTACAAGGGTCGCAAGAAGCACATCATCACCACGCAAACGGAGCACAAGTGCGTCTTGGACAGCTGCCGTGCGATGGAGCAGGAGGGCTATGAGGTGACGTACCTCCCCGTGCAGTCGAGCGGGTTGGTGGACCTTGACGAGCTCGCCGCGGCCATCAGACCGGACACGGTGGCGTGCTCCGTGATGGCGGTCAACAACGAGATCGGCGTGGTGCAGCCGCTCAAGGAGATCGGAGAGATCTGCCGCAAGAACAAGGTCTTCTTCCACTCGGACATCGCGCAGATGCTGGGGAAGATGCCGATCAGCGTGGACGACTTCAAGATGGACCTCGCGAGCCTCTCTAGCCACAAGATTTACGGCCCCAAGGGAATCGGAGCTCTGTACGTCCGTCGCCGGCCGCGAGTCCGCCTGGACCCGGTCTTCTCTGGCGGGGGGCAGGAGAGGGGCCTTCGATCGGGCACTCTTCCTCACGCTCTCTGCGCCGGGTTCGGCATGGCCTGCCAGGTGGCGCAAGAAGAGATGGACGTGGACAAGGAGTGGGTGGACCACCTGTCGAAGCGCATGTACGACGCCGTGATGACGCGCATCCCGGACGTTACCCTTAACGGAGACGCCGACAGGAGGTACCCGGGGAACCTGAACTTCTCCTTCGCTTACGTGGAGGGTGAGTCGTTGCTGATGGCGCTGAAGAACATCGCGGTGTCGAGCGGCAGCGCGTGCACGTCGGCCTCGCTGGAGCCGTCTTACGTCCTCAGAGCCATCGGGGTTGAGGACGACCTAGCGCACACCAGCATGCGATTCGGGATCGGTCGATTTACCACCGAGGAGGAGGTGGATTTCGCGGTGGAGTCGCTTGCGCACCACGTGGACCGGCTGCGGTCCATGAGCCCGCTCTGGGAGATGGTCCAGGAGGGCATCGACATCAAGAGCATCCAGTGGTCGCAGGAC
6087_Hvulgaris@XP_002167506_3__RT_shifts_1_contigs        ---------------------------------------------------------------------------GATCCAAGAGTTCTTGATGCTATGCTTCCTTATATGATATCTCAATATGGAAATCCTCATTCAAGAACTCATTCTTATGGTTGGGAAGCAGAAAAGGCTGTTGAGACAGCAAGGCAACATGTTGGGAATCTAATAGGAGCAGATCCAAAGGAAATCATCTTTACTAGTGGAGCTACTGAATCAAATAATATTGCTATTAAGGGTGTTGCTAAGTTTAATAAAAGAAAAAAAAATCACATTATAACCTCACAAACTGAACATAAATGTGTGTTAGATTCATGTCGATATTTAGAAGGAGAAGGTTTTAATGTAACCTACTTACCAGTTAAATCCAATGGACTAGTAGATATTCAGGTTCTTAAAGATGCTATTCGTCCAGAAACTTCTTTGTTGTCTATTATGTTTGTAAACAACGAGATTGGGGTACAACAACCAATAGAAGAAATTGGAGCTATCTGTAAGGAAAAAAATATATTCTTTCACACTGATGCAGCTCAGGCAGTAGGCAAGATTCCCATTGATGTTAATAAGCTGAATGTTGACTTACTTTCAATAAGTGGTCATAAAATATATGGACCAAAAGGTGTTGGTGCTTTATATGTAAGAAGAAGACCTCGTGTTCGTTTAGAACCCATGATGAGTGGTGGGGGTCAAGAAAGAGGATTAAGAAGTGGGACGTTACCAGCACCTTTGGTTGTTGGATTAGGTGCAGCTTGTGACATAGCTCGCCAAGAGATGGAGTTTGACAAAAAACATATAGAAAAACTTTCTTTGCGATTAATCAATGGCATTATGAGTCAAATTGATCATGTAGTAAGAAATGGTGATCCTGTGAAATCATATCCAGGTTGTATTAACTTATCATTTTCTTGTATTGAAGGAGAAAGTTTACTAATGGCTTTAAAAGATATTGCTCTTTCTTCTGGAAGTGCTTGTACATCAGCCTCACTAGAGCCATCATATGTTTTAAGAGCACTTGGTGCTGATGATGATATGGCCCATTCATCAATAAGATTCGGCATAGGTCGTTTTACAACCGAAAGAGAAATTGACTTCACTATTCAGAAATGTGTCAACAATGTCAACAAACTTCGTGAGATGAGTCCACTGTGGGAAATGATACAGGAAGGCATCGATCTTAAATCAATTAAATGGTCGCAACAC
45264_Amillepora@XP_029186486_1                           ATGCTCCCCAGTTCAGAAAATGAAGCAACAGAACTAAGACCTCTTTATCTTGATGCTCAGGCAACAACTCCTCTGGATCCACGTGTTTTGGATGCCATGATGCCATATACAGTCTCATATTATGGAAATCCACATTCACGTACTCATGTTTATGGCTGGGAAAGTGAGGAGGCTGTAGAACATGCTAGAAAGCAAGTAGCAGAGCTTATTGGTGCTGATCCCAAAGAGATTGTATTCACCAGTGGTGCTACTGAATCAAATAATATTGCTGTGAAGGGTGTCGCCAGATTTTACAAACGAAACAAGAAGCATATCATAACAACCCAGACTGACCACAAGTGTGTCCTGGATTCTTGTCGAGCACTGGAGGGTGAAGGCTTTGATGTCACCTATCTACAAGTCATGGCAAATGGTCTTATTGACTTGCAGCAACTTGAGGATGCAATTAGGCCTGACACATCAGTTGTGTCTATAATGGCAGTCAATAATGAGATTGGTGTCATTCAACCTCTCAAAGAAATCGGGGCTTTGTGCCGTAAAAACAAAGTCTTCTTCCATACTGACGCTGCTCAAGCAGTTGGAAAAATTCCGATGGATGTTAATGAGCTCAATATTGACTTAATGTCGATTAGTGGACACAAGATTTATGGACCAAAAGGCGTTGGTGCGTTGTACATCCGTAGACGACCTCGTGTCAGGGTTGAGCCGCTACAGAGTGGAGGAGGACAAGAAAGAGGGATGCGTAGCGGCACATTACCACATATGCTAGCAGTTGGACTTGGAGCTGCATGTGAAGTGGCGAAGGAAGAAATGGAGTATGACCATAAAAGGATTACAGAATTGTCAGCTCGTCTAGTGAATGGCATCTCCGCTGGCTTAACACACGTGATCAGGAATGGAGACCCTGACCGTTCGTATCCCGGATGTGTGAACTTATCATTTGCATTTGTTGAAGGCGAAAGTCTGCTGATGGCGCTCAAAGATGTGGCCTTATCGTCAGGGAGCGCTTGTACCTCTGCTTCACTGGAGCCTTCTTATGTCTTGCGTGCCATAGGTGCAGATGAGGACCTCGCTCATTCCTCAATCAGATTTGGAATCGGACGTTTTACAACAGATGAAGAAATCGATTACACCGTTGAGAAAACAATTAAACACGTTAAACGTTTGCGTGAAATGAGTCCATTGTGGGAGATGGTGCAAGAAGGAATTGACATTAAGACGATTCAATGGTCACAGCAC
45351_Nvectensis@XP_001624644_2                           ATGAGCAATGTTGCCGAAGGAAAAGATGTTGGCATCAGGCCATTGTACTTGGATCAACAGTCAACAACACCAATGGACCCACGTGTGGTTGACGCAATGATGCCCTACACAGTCTCGTTCTATGGGAACCCACACTCTCGTACTCATCAGTATGGATGGGAAAGTGAAAAGGCAGTAGAAAAAGCCAGAGAGCAAGTGGCCAATTTGATTGGAGCAGATCCCAAGGAGGTCATCTTCACAAGCGGAGCCACAGAATCAAATAACATAGCCATTAAGGGTGTCGGCAGATTTTACAAAAAGAAGAAAAACCATATTATAACAGCTCAAACAGAGCACAAATGTGTACTTGATTCTTGCCGTGTTCTGGAGGGAGAAGGATTTGAAGTTGATTATCTTGGGGTCAACAAAAATGGCCTTGTTGATATAAAGAAATTTGAAAAAGCACTCCGACCCACAACATCTATGGCTTCTATTATGATGGTGAACAATGAGATTGGAGTCATACAACCCATAGCAGAACTAGGTGCATTGTGCCGCAAAAATAAAGTGTTCTTCCATACAGATGCAGCTCAGGCTATTGGAAAAATCCCAGTTGACGTTAATGAGATGAACATCGACCTTATGTCCATCAGCGCTCACAAGATCTATGGTCCAAAAGGTATCGGTGCCTTGTATGTGCGTAGGAGGCCAAGAGTCAGAGTTGAGCCAATACAGAGTGGTGGAGGGCAAGAAAGAGGAATGCGGAGTGGAACCGTGCCTCATGTGCTTTGTGTTGGTCTTGGCGCAGCTTGCGAAGTTGCTCAACAAGAGATGGAGTATGACAAAAAGCGTATCGAGATGTTGTCCGAACGACTCATCAATGGCATCATGAAGTCTGTTAGTCACGTGGTCAGGAATGGAGACCCAATTAATGCCTATCCTGGATGTGTCAATCTCTCATTTGCCTACGTGGAGGGTGAAAGCCTTCTGATGGCACTTAAAGACATTGCCCTTTCATCAGGGAGTGCCTGCACGTCGGCCTCTCTTGAGCCTTCCTACGTGCTTAGAGCTATAGGAGCTGAGGAAGACCTCGCTCACTCATCCATCAGGTTTGGTATCGGTCGGTTCACCACAGAGGAGGAGATCGATTACACTGTGGAGAAGATTGTCTTCCATGTGAAGCGGCTCAGGGAGATGAGTCCTCTTTGGGAGATGGTACAAGAAGGAATCGACCTGAAGTCAATCCAGTGGTCACAGCAC
400682_Aqueenslandic@XP_003383786_1                       ATGACGCAAACTGAGAAGAAAACAGATGTTGAGCCAAGGCCCTTGTATCTAGATGCTCAAGCAACCAACCCCATGGACCCTCGCGTGTTAGATGCCATGTTACCATATTTGGTATCATATTACGGTAACCCTCACTCACGTACTCATGCCTACGGTTGGGAGAGTGAAGAAGCTGTCGAGAAAGCTAGAAAACAAGTTGCTGATTTGATTGGTTCTGATCCTCGGGAGGTTGTTTTTACAAGTGGAGCAACTGAGTCTAATAATATGGCCATTAAAGGTGTGGCTAATTTCTATCGTTCTAAGAAGAATCACATCATTACAACACAGACGGAGCACAAGTGTGTTCTTGATTCTTGTCGGTTTCTTGAAAACGAAGGTTTTGAGGTCACCTATCTCCCCGTCAAATCAAACGGAATCATTGATCTACAAGAGTTTAAAGACGCCATTAGGCCCAGTACATCCCTGGCATCAATAATGACAGTGAATAATGAGATTGGAGTGAAGCAACCAATTGCCGAGATAGGTGAAATATGTCGAGAAAACAAAGTATTCTTTCACACTGATGCCGCTCAGGCGATTGGTAAAATACCCGTTAATGTGAACAACATGAAGATTGATCTCATGTCTATCAGCGGACACAAGGTGTATGGTCCTAAAGGCGTTGGAGCTTTGTACATCAGGCGAAGGCCAAGAGTTAGGATTGAACCAATGATTAGTGGGGGCGGTCAAGAAAGAGGAATGAGGAGTGGAACTGTGCCACACACACTGGTTGTTGGACTAGGATCAGCCTGTGAAGTGGCACAGCAAGAAATGGAATATGACAGGGAGAGAATAAGTCGATTATCAGAGAGACTGATCCATGGGATCACCTCACAGCTTGATCATGTGATCAGGAATGGAGACCCTGTTGAGACCTATGACGGCTGTGTCAACCTGTCTTTTGCTTACGTTGAGGGGGAGAGTTTGTTGATGGCCATGAAACAAGTGGCATTGTCATCTGGAAGTGCATGTACATCTGCTTCATTAGAGCCGTCTTATGTGCTACGGGCTGTTGGGGCTGATGAAGATCTGGCCCATTCTTCTATCAGATTTGGCATTGGACGGTTTACTACTGAGGAAGAAATTGATTTCACAATTTCCAAGTGTGTAAGTGAAGTTACTAAACTCCGCCAGATGAGTCCTTTATGGGAGATGGTCCAAGAGGGGATTGACCTCAAGTCGATACAATGGACCCAGCAT
9606_Hsapiens@NP_066923_3                                 ATGACAGCCGCTGCCCCGGAGGTGGGGCCAGTGCTGCGACCTCTCTATATGGATGTGCAAGCTACAACTCCTCTGGACCCCCGGGTGCTTGATGCCATGCTCCCTTACCTAATCAACTACTATGGGAACCCACACTCCCGGACACATGCTTATGGCTGGGAGAGTGAGGCAGCCATGGAACGTGCTCGTCAGCAAGTAGCATCTCTGATTGGAGCTGATCCTCGTGAGATCATTTTTACTAGTGGTGCTACTGAATCCAACAACATAGCAATTAAGGGGGTGGCCCGATTCTACAGGTCACGGAAAAAGCACTTGATCACCACCCAGACAGAACACAAATGTGTCTTGGACTCCTGCCGTTCACTGGAAGCTGAGGGCTTTCAGGTCACCTACCTCCCAGTGCAGAAGAGTGGGATCATTGACCTAAAGGAACTAGAGGCTGCTATCCAGCCAGATACTAGCCTGGTGTCAGTCATGACTGTGAACAATGAGATTGGAGTGAAGCAGCCTATTGCAGAAATAGGGCGGATTTGCAGTTCCAGAAAGGTATATTTCCATACTGATGCAGCCCAGGCTGTTGGAAAAATCCCACTTGATGTCAATGACATGAAAATTGATCTCATGAGCATTAGTGGTCACAAAATCTACGGTCCCAAAGGGGTTGGTGCCATCTACATCCGTCGCCGGCCCCGTGTGCGTGTGGAGGCCCTGCAGAGTGGAGGGGGGCAGGAGCGGGGTATGCGGTCTGGGACAGTGCCCACACCCTTAGTGGTGGGGCTGGGGGCTGCGTGTGAGGTGGCACAGCAAGAGATGGAGTATGACCACAAGCGAATCTCAAAGTTGTCAGAGCGGCTGATACAGAATATAATGAAGAGCCTTCCAGATGTGGTGATGAATGGGGACCCTAAGCACCATTATCCCGGCTGTATCAACCTCTCCTTTGCATATGTGGAAGGGGAAAGTCTGCTGATGGCACTGAAGGACGTTGCCTTATCCTCAGGGAGTGCCTGCACCTCTGCATCCCTGGAGCCCTCTTATGTGCTTAGAGCAATTGGCACTGATGAGGATTTAGCGCACTCTTCTATCAGGTTTGGAATTGGCCGCTTCACTACAGAGGAGGAAGTGGACTACACAGTGGAGAAATGCATTCAGCATGTGAAGCGTCTTCGAGAAATGAGCCCTCTCTGGGAGATGGTTCAGGATGGCATTGACCTCAAGAGCATCAAGTGGACCCAACAC
623744_Dtranslucida@TRY59705_1                            ATGATCAAGAGCAGAGAACTAGAGAAGGATGAACTGAGGCCCCTTTACATGGACTTTCAGGCCACTACACCAATGGACCCAAGGGTTCTGGATGCCATGCTTCCTTATCAAGTGAACTACTATGGCAACCCACATTCCAGAACTCATGCTTATGGGTGGGAGAGTGAGGGCGCAATGGAGAAAGCTAGAAAACAAGTTGCGGCTCTCATTGGAGCTGACCCAAGGGAGATTGTGTTCACCAGTGGTGCCACAGAGTCCAACAATATGTCAATCAAGGGTGTTGCCCGCTTTTATAAGGCCAAGAAAAAGCACATCATTACCACCCAGATTGAACATAAGTGTGTGCTGGACTCATGCCGAGTTCTGGAAGCAGAGGGATTTGATGTCACATATTTACCAGTGAAGAGTAATGGATTGATTGATCTAAAGCAATTGGAAGAAACTATTCGTCCGGACACCTGCTTGGTGTCTGTAATGACTGTTAACAATGAGATTGGTGTCAAACAGCCAATTAAAGAAATAGGTCATCTGTGTCACTCAAAAAATGTGTTTCTGCACACTGATGCTGCTCAGGCTGTTGGGAAGATCCCTGTTGACGTGAATGACTGGAAAGTCGATTTGATGTCCATCAGTGCTCATAAAATCTATGGTCCTAAAGGTGTTGGGGCTTTGTTTGTTAGGAGGAGACCCAGAATTCGGTTAGAGGCTCTCCAGAGTGGAGGGGGTCAGGAGAGGGGTCTACGGTCAGGAACGGTCCCCACTCCTCTGGCTGTTGGCCTTGGAGCTGCATGTGAAGTTGCCCAACAAGAGCTTGAGTATGACCACGAGCATGTGACGATGCTTGCAAAGCGCCTTGTGGAGAAGATCATGTCTGAGATTCCTGATGTCGTGCTGAATGGAGACCCTGAACAGCGTTATCCAGGATGCATTAATCTGTCTTTTGCCTATGTGGAGGGAGAGAGTCTGTTGATGGCGCTAAAGGATGTGGCGCTCTCATCTGGA------------------------------------------AGAGCGATTGGAACTGATGAGGATTTGGCGCACTCTTCTATTCGGTTCGGTATCGGCCGGTTCACAACAGAGGAAGAGGTGGATTTTACTGTAGAGCGTTGTGTTCAACAGGTCAAGAGACTGAGAGAGATGAGCCCATTATGGGAAATGGTGCAGGAGGGCATTGACCTTAAGAGCATCAAATGGACGCAGCAC
29159_Cgigas@XP_011432149_2                               ATGGAAGAGAGAAAGGACATGCCTGACAAGAACACCAGGCCTCTCTATCTTGATGCACAGGCAACAACTTCTCTTGACCCTCGTGTCCTCGATGCTATGTTGCCCTACTTTGTTACTCAGTATGGGAACCCTCACTCACGCACCCATGCTTATGGCTGGGAGAGTGAGGCAGCAGTGGAACATGCACGAAAGCAAGTGGCTATGGTAATTGGTGCTGATCCAAGGGAGGTAATTTTTACAAGCGGTGCAACAGAGTCCAACAATATAGCAGTCAAGGGTTGTGCTCGATTCTACAAGTCAAAGAAGAACCATATAATCACAACACAAACAGAGCACAAGTGTGTGCTGGATTCCTGTAGAGCTTTGGAGATGGAGGGATTCAGGGTGACATACCTCCCCGTACAGAAGAATGGGCTGATTGATCTCAAGGTCCTAGAGAATTCAATGACAGAGGACACCGTCCTAGTTTCTGTGATGACTGTGAACAATGAGATCGGTGTCGAGCAGCCTGTAGCAGAAATTGGAGAGCTGTGTAGATCTAGGAAGATATTTTTTCACACTGATGCTGCACAGGCCGTGGGTAAAATCCCCATCAACGTCAACGACATGAAGATTGACCTGATGTCCATCAGTGGTCACAAGTTGTATGGACCAAAAGGTATTGGAGCTTTGTACGTCAGGAGGCGTCCGAGAGTGAGGATTGAGGCCCCACAGAGCGGTGGGGGGCAGGAGCGAGGCATGAGGAGTGGAACCGTTCCCACACCCCTGGTGGTTGGACTTGGGTCTGCTTGTGAAGTGGCGATGCAGGAAATGGAGTATGATCATTCCCGAATCAAGACTCTCTCAGACCGTCTGGTGAACAAAATTCAGGCAGCACTACCCATGGTGATAAGGAATGGAGATCCTGAAAAATCATATCCAGGTTGTGTGAATCTTTCGTTTGCCTTTGTGGAGGGAGAAAGTCTTTTGATGGCTCTGAAGGACATTGCTTTGTCCTCTGGCAGTGCCTGTACATCAGCATCCCTGGAACCATCCTATGTACTTAGAGCTGTCGGCGCTGATGAAGATTTGGCCCATTCCTCCATCAGGTTTGGTATTGGACGATTTACAACTGAAGCAGAAATTGATTACACAGCTGAGAAGTGCATTGAACATGTCAGTAGGCTGCGAGAAATGAGCCCGCTGTGGGAAATGGCCCAGGAAGGAATTGATATTAAAACAATCCAGTGGTCCCAGCAC
7240_Dsimulans@KMY89853_1                                 ATGCGATTCAACATAAAGAACGAACAGACCGAGGGTAGACCCCTTTACCTGGATGCCCAGGCCACCACTCCAATGGACCCACGTGTATTGGACGCCATGCTTCCCTATCTGACCAATTTCTACGGAAATCCCCACTCGCGTACCCACGCCTACGGTTGGGAAACAGAGTCCGCTGTAGAAAAGGCCCGCGAGCAGGTGGCCACCCTGATTGGCGCCGATCCCAAGGAGATCATCTTCACATCCGGCGCTACCGAGTCGAATAATATCGCAGTAAAGGGTGTTGCCCGTTTCTACGGCACTAAGAAGCGGCACGTGATCACCACCCAGACGGAGCACAAGTGCGTGCTGGACTCTTGTCGTGCGTTGGAGAACGAGGGATTTAAAGTCACGTACCTGCCAGTGCTGGCCAACGGACTCATCGACCTTCAGCAACTGGAGGAAACCATCACAACGGAGACCTCGCTGGTGTCCATTATGACGGTGAATAACGAAATCGGCGTACGGCAACCCGTCGATGAGATTGGCAAACTGTGCCGGTCTCGCCGAGTATTCTTTCACACGGATGCCGCTCAGGCGGTGGGAAAGATCCCGCTGGACGTTAACGCCATGAACATCGACCTGATGTCCATATCGGGCCACAAAATCTACGGCCCAAAGGGTGTAGGCGCCCTGTATGTCCGACGAAGGCCGAGGGTTCGCCTGGAGCCCATCCAAAGTGGCGGAGGCCAGGAGCGTGGCCTAAGGAGCGGAACGGTTCCAGCCCCGCTCGCCGTGGGATTGGGAGCTGCTGCGGAACTCTCTCTGCGTGAGATGGACTACGACAAGAACTGGGTGGACTTTCTATCCAATCGCCTGCTGGACAGGATTTCAAGTGCCTTGCCGCATGTCATCAGGAATGGTGATGCCAAAGCCACATACAATGGGTGCCTAAATTTGTCGTTTGCCTATGTCGAGGGCGAGTCCCTTCTGATGGCCCTTAAGGATGTGGCCCTGAGCAGTGGCTCCGCCTGCACCTCCGCCTCCCTGGAGCCCTCCTACGTTCTGCGTGCCATCGGCACCGACGAGGATCTTGCCCATAGCTCCATACGCTTTGGCATCGGGCGCTTCACCACCGTCGAGGAAGTGGACTACACCGCCGACAAGTGCATCAAGCATGTGGAGCGACTGCGCGAGATGTCGCCGCTGTGGGAGATGGTCCAAGAGGGCATCGACCTAAAGACCATCCAATGGTCGCAGCAT
6239_Celegans@CCD61301_1                                  ATG------GCATCGAAAATTGAGCCAGGATCTCCGCAGCCGATTTATTTGGATGTTCAGGCTACCGCGCCAATGGATCCTCGAGTAGTCGACGCAATGCTTCCCTATATGATCAATGATTTCGGAAATCCTCATTCAAGAACTCATTCATACGGATGGAAAGCTGAAGAAGGCGTTGAACAAGCGAGAGAACATGTTGCAAATCTTATAAAGGCAGATCCTCGTGACATCATCTTCACTTCTGGAGCCACTGAATCAAATAATTTGGCGATTAAAGGAGTTGCAAAGTTTCGAAAACAATCTAAGAATCATATTATCACGCTGCAAACTGAGCACAAATGCGTTCTCGACTCGTGTCGATATTTGGAAAATGAAGGATTTAAAGTGACATATTTACCAGTTGATAAGGGAGGAATGGTTGATATGGAGCAACTTACTCAATCGATTACCGCGGAAACATGTCTTGTGTCTATTATGTTTGTCAATAATGAAATTGGAGTTATGCAGCCGATCAAGCAAATTGGTGAACTATGCCGTTCAAAAGGTGTATACTTTCACACAGATGCCGCACAAGCTACTGGAAAAGTTCCAATTGATGTAAATGAAATGAAAATTGATTTAATGTCAATTTCTGCGCATAAAATCTACGGACCAAAAGGTGCCGGAGCCCTTTACGTTCGTCGTCGTCCACGTGTTCGTATTGAAGCTCAAATGTCTGGTGGAGGACAGGAAAGAGGATTACGATCTGGTACTGTAGCTGCTCCATTGTGCATTGGACTTGGGGAAGCTGCTAAAATTGCTGATAAGGAGATGGCAATGGATAAAGCTCATGTTGAACGATTATCTCAAATGCTTATCAACGGAATCAGTGATAAATTGCCACATATTATCAGAAATGGAGATGCTAGGCATGCTTATCCCGGTTGTGTCAATCTCTCATTTGCATATGTTGAAGGTGAGTCCCTTCTGATGGCTCTAAAATCGATTGCTCTTTCTTCTGGAAGTGCTTGTACATCTGCTTCATTGGAACCTTCATACGTACTTCGTGCAATCGGATCCGAAGAAGACTTGGCTCATTCTTCGATTCGATTCGGATTGGGAAGATTTACAACTGACGAGGAGGTGAAGCATACAATTGATCTATGCATTCGTGAAACAAATCGGCTCCGTGATTTGAGTCCTCTCTGGGAAATGGTTCAAGAGGGTATCGATTTGAAGAGTATTCAATGGACCCAACAT
1973897_Abacterium@PIZ33683_1                             ------------------------------ATGAACAAACAAATTTACCTTGATTACCAAGCAACAACACCCTGTGACCCACGTGTTGTGGAAAAAATGATTCCATATTTAACAAAACATTTTGGCAACCCACATTCGCGCAATCATTCATATGGATGGACAGCAGAAGATGCTGTAGAGTCTGCACGTGCAGAAGTTGCAAAAGTTATTAAGGCAGACCCAAAAGAAATCATATTTACAAGTGGGGCAACTGAATCGAACAATATTGCCATTCAAGGGATTGCGCGCTTTTATAAAGATACAAAAAATCATATTATTACAGTTGCAACCGAACATAAATGCGTTTTGGATACGTGTCGTCACTTAGAAGAAGAAGGTTTTAAAATCACCTACCTGCCTGTTAACGATAAAGGTTTAATAAGTCTGGATGATTTAAAAGCAGCTATTACTGAAAAAACAATATTAGTGTCAATTATGGCCATTAACAATGAAATTGGTGTGGCCCAGCCTTTGAAGGAAATTGGCAAAATGTGTCGTGACAAAAAAGTTTTTTTTCATACGGATGCAGCACAAGCCTTTACTAAAATTCCCCTAGATGTCAACGAAATGAACATTGACCTACTTAGCATCTCAGGGCACAAGGCTTACGCTCCAAAAGGAATTGGCGCCTTGTACGTACGCAGAAAACCCCGTGTGCGTTTAAAAGCAATTATTCATGGTGGTGGGCAAGAACGTGGTATGCGATCAGGTACACTATCCCCTGCCCTGTGCGTTGCACTTGGAGAGGCTTCACGTATAGGCCTACAAGATATGGAAAAAGACACAGCACACATTACACAATTAAGCAAAAAAATGTGGAAGGGATTAACGGCCGAACTCAAAGAATTATATTTAAACGGTGATGAAACAAAACGTTATCCTGGCAATTTAAACATTAGTTTTGCCTACGTTGAAGGCGAAGGCATGATGATGGGGATAAAAAATTTAGCTGTTTCATCAGGTTCTGCTTGTACTTCGGCATCTCTAGAACCATCTTATGTACTAAGCGCCCTGGGTGTTAGCGAAGATATGGCCCATACATCTATCCGTTTTGGAATCGGTCGCTTTACAACAGAAGAAGAAGTTGACCAAGCATTAATAGAAGTTATTGAAACTGTTAAAAAACTAAGGGCTATAAGCCCGCTTTGGGATATGGCTCAAGAAGGCATCGACATCAGTAAAATACAGTGGGCATCCCAC
1986631_Pbacterium@RPG12602_1                             ------------------------ATGAAGAACATAAATAACATATATTTTGACTATCAGGCTACTACACCGGTAGATCCAAGAGTTCTCGAAAAGATGCTACCGTATTTTTCAGATATATACGGTAACCCACATTCTAGAAACCACTCGTACGGATGGTTTGCCGAGGAAGCTGTAGAAATGGCTAGAGAAAACGTTGCAAAAATAATAGGTGCTAACCCTAAAGAAATAATCTTTACGTCTGGAGCTACCGAATCCAACAATCTAGCAATTAAAGGTCTTGCAGAGTTTTATGGAGATAAAAAGAATCATATCATTACTTGTGTTACCGAACATAAATGTGTTTTAGAGTCTTGTAGATATTTAGAAAAAAAAGATTTTAAAATTACTTATCTTCCTGTTAAGTCTGATGGTTTAATTGATCTTAATGAACTTGAAAGTCACATTACTGAAAAAACTCTAATGGTCTCAATTATGGGTGTTCATAATGAGATTGGTGTTATTCAACCCTTGAAACAAATTGGAAAAATTTGTAGAGATAAAGAAGTCTTTTTTCACTCTGATTGTGCTCAAGCCATTGGAAAAATTGATCTGAATGTAGAAGAGATGAATTTAGATTTAATGAGTATTTCAGGTCATAAAATTTATGCACCTAAGGGTGTTGGTGCTCTTTACATTAGAAGAAAGCCAAGAGTAAGAATTTCAGCTATCATGAGCGGAGGAGGACAAGAAAGAGGAATGAGGTCCGGAACCTTGTCACCAGCTTTATGTGTAGGTCTAGGTGAAGCGTGCGATATCTATTCTAAAGAAATGAAAAAAGAGAACGAAAAAATTACAAAATTAAAAGACAGGCTACTTAACGGAATTAGAAATTCCTGTTCTGATATTTACCTAAATGGTTCTGCAATTCACAGAGTTCCAGGTAATCTTAATTTAAGCTTTGCTTATATAGAAGGTGAATCACTCATGATGGGTATAAAAAATCTTGCAGTTTCATCTGGTTCTGCATGTACATCGGCTTCTTTAGAACCATCCTATGTGCTTAAAGCTCTAGGTGTTGAAGAAGAACTTGCTCACACAAGCTTAAGAATTGGTCTTGGGAGATTCACAACTGAAAAGGATGTAGATTCTGCTGTTAAACAGATTGTGAGCGAGGTTAAGAGACTTAGGTCACTCAGTCCATTATGGGAGATGGCACAAGAAGGAGTTGATATAAGTAAAATAAAATGGGCGAGTCAT
2007300_Aproteobacter@PDH55367_1                          ------------------------------ATGATAAAGAATATTTACTTTGATTATCAAGCCACTACACCTGTCGACCCAAGAGTAATTAAGAAAATGATTCCTTACTTCGGCGAGATATATGGTAACCCGCATTCAAGAAACCATCCTTTTGGTTGGGAAGCAGAGGAGGCTGTTGAAGTTGCTAGAGAAAATGTAGCTGAAATTATAAAGGCCAACCCAAAAGAAATTATTTTTACCTCAGGGGCTACCGAGTCTAATAACCTTGCTATCAAAGGTTTAGCCGATTTTTATGGTGACAAAAAAAATCACATTATTACCTGTGTAACTGAGCATAAGTGTGTTCTAGAATCCTGCAGGTTTCTTGAGAAAAAGGACTTTGATGTTACCTATCTCCCAGTAAAATCAGATGGCTTAATTGACCTCGAAGTATTGAAGAAGTCCATAACACCAAAAACTCTTTTAGTCTCAATTATGGGTGTGCACAATGAAATCGGTGTAATCCAACCACTCTCTGAGATTGGAAAGATTTGTAGAGAAAATGATGTTTTTTTTCATACAGACTGTGCGCAGGCTGTTGGAAAGATTGATTTAGATGTTAATAACATGAATATTGATCTGATGAGCATATCAGGTCACAAAATTTACGGTCCAAAAGGTGTTGGTGCGCTTTATGTTAGAAGGAAACCAAGGGTAAGGATAGCAGCTATGATGAGCGGTGGAGGTCAAGAAAGAGGTATGAGATCTGGCACACTTTCTCCTGCATTATGCGTAGGACTTGGAGAGGCCTGTAAAATTTATTCTGGCGAGATGAATCAAGAATCCAAGAAACTTGAAAAATTAAGGACTTTGATGTTAGATGGAATTAGAAGTAAATGTGATGAAATTTATCTAAATGGTTCAGAAGTTGAAAGAGTTCCAGGAAACCTTAATCTTAGCTTTGCGTATATAGAAGGTGAATCCTTAATGATGGGTATAAAAAATTTAGCTGTTTCATCTGGTTCGGCTTGTACATCAGCTTCTTTAGAGCCATCCTACGTCTTAAAAGCGTTGGGTGTTGAAGAAGAACTTGCTCATACGAGTCTTAGAATTGGACTTGGAAGATTTACTTCTGAAGAGGATGTAAACGAAGCAGTTGAAAAAATTGTTAATGAAGTTAATAGACTCAGAGCATTAAGTCCTTTATGGGAGATGGCTCAAGAAGGAGTTGATTTGACTAAAATTAACTGGGCAGCACAT
1986644_Pbacterium@OUU51628_1__RT_shifts_1_contigs        ---------------------AGTATGGAAAAAATTAAAAACATCTATTTTGACTACCAGGCTACAACCCCTGTAGATCCAAGAGTTTTGGATAAAATGATGCCTTATTTTGGAGAAATATATGGTAACCCTCACTCTCGAAACCATTCATATGGTTGGGAAGCTGAAGAAGGCGTCGAAGTTGCAAGAGAGCATGTAGCAAAGATAATTGGAGCCAATCCCAAAGAGATAATATTTACATCCGGAGCCACTGAATCTAATAACTTGGCAATCAAGGGTGTTGCCGATTTTTACGGAGATAAAAAAAATCACATAATAACATGTGTCACCGAACACAAATGTGTATTAGAATCATGCAGACATCTAGATGGAAAAGGATTTAATATCACTTATTTACCAGTATCAAGTGATGGTTTAATTGACTTAGATTTATTAAAAAAAGAAATTACTGAAAAAACACTAATGGTTTCAATTATGGGAGTTCATAATGAGATAGGGGTTATTCAACCGCTTGAAGAAATCGGAAGAATATGTAGAGAGCGCGACGTTTTCTTTCACACAGATTGTGCGCAAGCTGTAGGTAAAATCCCACTCGATGTAGAAAAAATGAAAATCGACCTAATGAGTATTTCTGGCCACAAAATCTATGCTCCCAAAGGAGTAGGGGCTCTATATATCAGACGTAAACCAAGAGTAAGAATACAATCAATGATAAGTGGTGGAGGCCAAGAAAGAGGTATGAGATCAGGAACACTTTCTCCTGCACTCTGTGTTGGTCTTGGTGAGGCTTGCAGAATTTACTCAGAAGAAATGAAGCAAGAACACAATATGCTATCGAACTTAAAAAAAATGATGCTAGAGGGAATAAGAAATGAGTGTCCTGACGTTTATTTGAATGGATCAGAGAATTATAGAGTACCTGGAAATCTTAATTTAAGTTTTGCCTACGTTGAAGGAGAGTCTTTAATGATGGGGATCAAGAACTTAGCTGTTTCATCTGGATCAGCGTGTACATCAGCATCTTTAGAGCCTTCTTACGTATTAAAAGCACTCGGAGTTGAGGAAGAACTTGCGCATACAAGTTTAAGAATAGGATTTGGTAGATTTACAACAGAAAATGATGTAAAATATGCAACGAAGATTATTGTTAATGAAGTAAAAAGGCTCAGAGAGTTAAGTCCACTTTGGGAAATGGCTCAAGAGGGTGTTGACATAAGTAAAATAAAGTGGGCACACCAC
1986627_Pbacterium@OUT43762_1__RT_shifts_6_contigs        ------------------------ATGAATATTATTAATAACATATATCTCGACTATCAAGCAACAACCCCAGTTGATAAAAGGGTCATCGACAAGATGATACCATACTTCGGG---------------------AGTCGC------TCATTC---------------------------GTTGCA------------------ATAATAGGTGCTAATCCTAAGGAGATTATATTCACATCGGGAGCAACAGAATCAAATAACTTAGCGATTAAAGGGCTAGCAGATTTTTATGGAGATAAGAAAAACCACATTATCACTTGTGTCACTGAACACAAATGTGTTCTAGAATCTTGTAGACTGCTATCTGAAAAAGGTTTTGAAGTCACCTACTTACAAGTTAATAAAGACGGTCTAATTGATATTAAAGATCTTGAGTCAAAAATAAACGATAAGACTCTTCTAGTTTCAATAATGGGTGTGCATAATGAAATTGGTGTGATACAACCGCTTAAAGAAATAGGGGAAATTTGTAGGAAAAATAGTGTTTTTTTTCATACGGATTGTGCACAAGCAATTGGCAAAATCAAAGTAGATGTTAATGAAATGAATATTGACCTTCTAAGTATATCTGGCCACAAGATATATGCTCCTAAGGGTGTAGGAGCCTTATATGTAAGACGTAAACCAAGAGTGAGAATTACGGCCATGATGAGTGGGGGAGGTCAAGAGAGAGGTATGAGATCTGGGACACTTTCACCTGCCTTATGTGTAGGTTTAGGAGAGGCGTGTAGAATTTGTGCTGATGAGATTGACGAGGAGTCCAAAAGAATAACTAAGCTAAAGAATATATTCCTAGAAGGGATACATGGAGAATGTGCTGACATCTTTATTAATGGTTCTGAAACAAATAGGGTGCCAGGTAATATTAACCTAAGCTTTGCTTACGTTGAAGGTGAATCCCTGATGATGGGAATTAAAAATCTTGCTGTATCCTCCGGTTCAGCGTGTACATCAGCTTCTCTAGAGCCTTCATATGTTTTAAAGGCACTTGGTGTTTCCGAGGAGTTGGCTCATACAAGTCTGAGGATAGGTATTGGAAGGTATACATCAGAGAAAGATATTCGCGATGCTGTGAAGGTAATTGTGAATGAAGTAAAAAGATTAAGATCTCTAAGTCCACTCTGG---ATGGCCCAAGAAGGTGTGGATATCAGTAAAATAAAATGGGCGTCACAC
1986869_Rbacterium@OUW71859_1__RT_shifts_22_contigs       ------------------------ATGAAAATATCTAAA---ATATACTTAGACTAT---GCTACTACTCCTTTGGACCCTAGAGTGCTTGAAAAAATGATCCCTTACTTCAATGAAAGATTTGGCAATCCTCATTCAAGAAACCAT------------GAAGCT---GAAGCT---GAAATAGCAAGAAAACAAGTTGCTGAGATTATTGGTGCAAACTCAAAAGAAATAGTATTTACATCTGGTGCAACAGAATCAAATAATTTAGCA---AAGGGTGTGGCAGATTTTTATGGAGATAAAAAAAATCATATAATAACATGTGTGACAGAGCATAAATGTGTTTTAGAGTCT------------TCTGAAAATGGA------------TACCTTCCAGTTGAAAAAGATGGCCTAATTAAT---------TTAAAA---------------------------ATTAGC------------CATAATGAAATAGGG---ATACAG---TTGAAAGAAATAGGAGAGCTT---------------ATATTTTTT------------------GCTGTAGGGAAAATCAAGTTAGATGTTAATGAAATGAATATTGATTTGATGAGTATTTCAGGTCATAAGATATATGGACCTAAAGGAATAGGTGCTCTTTATGTTAGAAGAAAACCGAGAGTTAGAATTAAGTCGATGATGAGTGGTGGTGGTCAAGAAAGAGGTATGAGGTCAGGAACT---TCTCCAGCATTATGTATAGGTCTTGGTGAAGCGTGCAAGATTTGCCTTGACGAAATGGACCAAGAAAAAAAGAAGCTAGAATCTATGAGAAAAAAGTTTCATGAAATTATTTTAAAAAGTTGTAAAGATGTATACCTTAACGGCTCG------CACAGAATACCAGGAAATTTAAACTTAAGCTTTGCATATGTTGAGGGTGAATCTTTAATGATGGGAATTAAGGATTTGTCTGTATCTTCTGGTTCTGCATGTACTTCAGCTTCTTTGGAGCCTTCATATGTTCTGAGAGCTCTTGGAGTTGAAGAAGAGCTTGCACACACTAGTTTGAGAATAGGTTTTGGAAGATTTACAACTGATGACGAGATTGAAAAAGCTGCTAATGATATAGTCAGAGAAGTAATTAGATTGAGATCCCTAAGTCCATTATGGGAGATGGCGCAAGAAGGTGTTGATATTAGTAAAATAGAATGGGCACATCAT
1890364_Pfungivorum@PRP81916_1                            ATGGCAGACAGTCTGCAGATAACAAAGAAGGCGGGCAGAGCTATCTACTTAGACATGCAAGCCACCTCTCCCATCGACCCGAGGGTTTTGGATAATATGATGCCATACATGACAGAAAGCTACGGAAATCCTCACTCAAACACACATTCTTACGGATGGGAAACACATGACGTCGTCGAGGAGTCCAGAGAGAACATTGCAAAATTAATTGGAGCCGATTCTAAAGAGGTCATCTTCACCAGTGGAGCCACAGAGTCCAATAACATCGCCATCAAGGGTGTCGCTCGATTCTATAAGTCGAAGAAGAGACACGTCATCACAACCGTCACGGAGCACAAGTGTGTTTTAGACTCCTGCAGAGCTTTGGAACAAGAAGGCTTCGAGGTCACATATCTACCCGTACAGCAGAATGGACTAGTGGACTTGGAATTATTGAAGAACACGATCAGAAAGGACACCGTATTGGTCTCCATCATGGCAGTCAACAATGAGATCGGTGTCATTCAGCCCTTGGAAAAGATTGGTACCCTCTGCAGAGAGAACGGTGTCTTCTTCCACACAGACGCCGCACAGGCAGTCGGCAAGATCCCTCTCGACGTCAACAAGATGAAGATCGATCTCCTCTCCATCTCCGGACACAAACTCTACGGCCCGAAAGGCATCGGTGCCATCTACGTCAGAAGACGTCCTCGAGTCAGAATCGAAGCCATCCAATCTGGTGGTGGTCAGGAGAGAGGCATCCGATCGGGTACCTTACCTGCCGCTCTCATCGCTGGCCTCGGTTCAGCTTGCCAGATCGCCGCCCAAGAGATGGAGAGAGACACGAAGCACATCAAGAAGCTGTTCGATCGCCTCTACAACGGCATCAAGGCGAAGATTCCAGAAATTTACGTCAACGGTGATATGGAGGCCAGATATTACGGCAACTTGAATGTCTCGTTCGCATACATTGAAGGAGAGTCACTCATGATGGGTCTCAAGGACGTTGCCTGTTCGAGCGGCAGCGCCTGCACGAGCGCCACTCTCGAACCTTCTTACGTCTTACGAGCTCTGGGAGTCGAAGAGGACGTGGCACACTCCTCCATTCGATTTGGCATCGGAAGGTTCACGACAGAGAAGGAGATCGACTACGCCATAGAGCTGTTGACAGCGAACGTGGAGAGGCTGAGAGAGATGTCGCCTCTGTGGGAGATGGTGAAGGAGGGCATTGATATCAAGACCATCCAGTGGTCTCAGGAT
670386_Halbum@EFA85765_1                                  ATGATTTCAACACCTAATACATCAAAAGATAGTTTACAACCAATTTATTTAGATAATCAAGCAACTACACCAGTTGATCCAAGAGTATTAGATGTAATGCTGTCTTTATATACAGAGAACTATGGTAATCCACACTCAAAGACACACGACTATGGTTGGAAATCGTCGGACTACGTAGAGAACGCAAGACAACAGGTGGCCAGTTTGATCGGTTCCGATCCAAAGGAAGTCATTTTCACCAGTGGTGCAACAGAGTCTAATAACATCGCTTTGAAAGGTGTCGCTAGATTCTACAAGGAGAAGAAGAATCACATCATCACAACCGTCACCGAACACAAGTGCGTTTTGGATTCATGCAGACATCTCGAGCAAGAAGGTTTCAAAGTCACCTACTTGCCAGTGTTGTCGAATGGTTTGATCGACTTGGCACAACTGGAAGCCGCCATCACTCCACAGACTGTCTTGATTTCCGTCATGGCGGTCAACAACGAGATCGGTGTCATTCAGCCACTCAAGGAGATTGGAAAGCTCTGTCGTTCCAAGGGAATCTTCTTCCACACCGATGCGGCACAAGCCGTCGGTAAGATCCCAATCGATGTCAACGAGATGAACATCGATCTCATGTCGATCAGTGGACACAAGGTATACGGCCCAAAGGGTATTGGCGCACTCTATCTCCGTCGTCGTCCCCGTGTCAGAATCGAGGCGATTCAGAGTGGTGGTGGACAGGAGCGTGGTATCAGATCGGGAACGGTGCCAGCAACATTGGTCACTGGTTTCGGTGCTGCCTGCGCCATCTCACAGAACGAAATGCAAAGAGATGCAGTGTGGATCAAGTTCCTCTATGACCGTCTGCTCAAAGGCATTCAAGAATCGATTCCTCATGTAAAGATCAACGGTGACACCGAACACCGTTACTATGGTAATTTGAATATTTCCTTCAGTTATGTCGAGGGTGAGTCACTGCTGATGGCCATCAAAGACATTGCTTGTAGCAGTGGTAGTGCATGCACTTCGGCATCACTCGAACCATCTTACGTGCTCAGATCGCTAGGTCTCGAAGAAGACATGGCTCACTCATCGATCCGTTTCGGAATTGGAAGATTCACCACAGTCGCCGAAATCGATTTCACCATCGAGCTACTCAAGAAGCATGTACAAAGATTGAGAGATATGAGTCCACTATGGGAGATGGTACAAGAAGGTATCGATCTCAAGACAATTAATTGGAATCAAGTA
352472_Ddiscoideum@XP_641773_1                            ATGCCACAACCAAATAGAGGTATTGCTGGTGAAAAACAACCAATTTATTTGGATATGCAATCAACAACTCCAATCGACCCAAGAGTTTTGGATGCAATGTTACCATTATATACTGAAAATTATGGTAATCCACATTCAAAAACACATGCATATGGTTGGACTTCAAATGATTTAGTTGAAGATGCAAGAGAAAAAGTTTCAAAAATTATTGGTGCAGATTCAAAAGAAATTATATTTACAAGTGGAGCAACAGAATCAGGTAATATTGCAATTAAAGGTGTAGCAAGATTTTATAAAGAAAAGAAAAACCATATTATTACAACAGTTACAGAACACAAGTGTATATTAGATTCATGTAGACATTTAGAGATGGAGGGATTTAAAGTGACTTATTTACCAGTGGGTGAAAATGGCTTAGTAGATTTAGAGTTATTGAAGAACACAATTACACCACAAACATCATTGGTAACAATTATGGCAGTTAATAATGAGATTGGTGTAGTTCAACCTATTAAAGAGATTGGTAAAATTTGTAGAGAGAATGGTGTTTTCTTCCACACCGATGCTGCACAAGCAGTTGGTAAGATACCAATAGATGTCAATGATATGAATATTGACCTCCTCTCGATTAGCGGTCACAAAATATACGGTCCAAAGGGTGTGGGTGCATTATTCGTCAGACGTAGACCAAGAGTACGTATCGAGCCAATCACAACTGGTGGTGGTCAAGAACGTGGTATTCGTAGTGGCACTGTCCCATCGACATTGGCAGTTGGTTTGGGTGCCGCATGTGATATAGCATTGAAGGAGATGAATCATGATGCCGCTTGGGTTAAATATTTATATGACCGTCTCTTAAAGGGTATCACTGATAATATTCCAAATGTTAAAGTAAATGGCGATTTAAATGCACGTTACTATGGTAATTTAAATATCTCTTTCTCTTATGTCGAGGGTGAATCCCTTTTAATGGCAATCAAAGATGTCGCATGTTCAAGTGGTAGTGCCTGTACCTCCTCCTCCTTAGAGCCTTCCTACGTACTTCGTTCTTTAGGTGTTGAAGAAGATATGGCTCACTCTTCAATTCGTTTCGGTATTGGTCGTTTCACAACAGAACAAGAAATTGATTACACAATTGAAATCTTAAAAAAGAATGTTCAACGTCTTAGAGATATGTCACCACTTTGGGAAATGGTTCAAGAAGGTATTGATATTAAAACAATTGAATGGAGTCAAATT
1797231_Abacterium@OFX10666_1                             ------------------------ATGACTCTAAAACTCCCAATCTATCTCGACTACCAAGCCACTACCCCCATGGATCCGCGCGTGATTGAAGCGATGGTTGATTGCATGAAAAACCATTTTGGCAATCCGCATTCACGCACGCATAGCTTTGGCTGGAAAGCGGAAGAGCTGGTTGAAATCGCACGCAAAAAAGTGGCCAACCTCATCAATGCCGATGAGAAAGAAATTTTCTTCACCTCCGGCGCTACCGAATCAAACAACATCGCCATCAAAGGCGTAGCACGCTTCTACGGCTCAGGAAAAAATCACATCATCACTGTTGCAACCGAGCATAAATGCGTAATTAACTCGGCGCGCGATTTGGAACAGGAATCGTTCACCACCACTTTCCTACCGGTGCAAAAAAACGGACTGATCGATTTAAACCAGCTTGAAATGGCAATCACCGACAAAACCTGTTTGGTCTCGGCGATGGGCGTCAATAACGAGATCGGCGTAATTCAGCCGCTTGCTGAAATCGGCAAAATTTGCCGCAAAAAAGGCGTATTTTTTCACAGCGATTGCGCTCAAGCTTTTGGCAAAATTCCGCTTGATGTTGAAGCGATGAATATCGATTTGATGAGCATTTCCGGCCACAAAATCTATGGCCCTAAAGGCATTGGCGCAATTTATGTGAGAAGAAAACCGCGCGTCAGAATCAAACCGGTTTTTTCCGGCGGCGGACAAGAACGCGGCATTAGATCCGGCACAGTTCCAACACCTCTTGTTGTTGGATTTGGCGTTGCAGCAGAAATCGCCAAAAACGAAATGCAAAAAGATCACGAACACATCAAAAAACTTTCAAACAAATTTTACCAAGCAGTAATG---AAGCTTACACATGTCTATCTCAATGGCGATTATGAAAAAAGAATTCCCGGCAATTTAAATTTTTCTTTCGCCGGAATTGAAGGCGAATCGATGATCATGGCAATCAAGGATTTAGCGGTTTCAAGCGGCTCGGCCTGCACTTCCTCAAGCCTTGAACCATCTTACGTTTTACACTCACTTGGAGTTGAAGACGAACTCGCTCACACCTCAATTCGTTTCGGCTTGGGACGCTTCACCACAGAAGAAGAAATCGATTACGCCATCAAATTAATCGGCGAAAAAGTTAACAAACTGCGCGAGCTCAGCCCGCTCTGGGAGATGATGCAGGACGGCATCGACATCAAATCAATCAATTGGAAATCGCAT
1951237_Rbacterium@DDPT01000018_1_17                      ------------------------ATGACTATTAAACTGCCAATTTATCTAGATTATCAATCAACCACCCCAATGGATCCGCGCGTAATTGAGGCAATGGTTGATTGTATGAAAAACGATTACGGCAACCCGCATTCGCGCACACATGCTCTTGGTTGGAAGGCAGAAGAAATGGTTGAAATCGCCCGCCGTCAAGTTGCAGATCTAATTGGCGCTGATGCTAAAGAAATTTTCTTCACTTCTGGCGCTACAGAATCCAACAACATCGCCATCAAAGGTGTAGCTCATTTTTATAGCACTGGTAAAAACCACATCATTACTTTAACCACCGAACATAAATGCGTTATCAACTCAGCGCGTGATCTTGAGCAGGAAGGCTTTACAGTTACATTTCTACCAGTTCAGCAAAATGGTTTAGTTGATTTAGCAAAACTAGAAGCGGCAATCACTGATAAAACCTGCTTGGTTTCAATCATGACCGTCAACAATGAAATTGGTGTAATTCAGCCAATAAGCGAAATTAGTGCCATTTGTCGCAAAAAAGGTGTATTCTTTCATACTGATGCCGCACAGGCTTTCGGGAAAATTCCGCTCAATGTCGAAGAAATGCAAATAGACTTGATGAGTATTTCTGGCCACAAAATTTACGGTCCAAAAGGTGTCGGCGCTATTTATATTCGCCGCAAACCTCGCATTCGAATCAAATCATTATTCAGCGGTGGCGGTCAAGAGCGCGGCATCAGATCCGGAACTTTGGCCACGCCTTTGGTTGTTGGCCTTGGACTTGCCGCCGAAATCGCTAAAAACGAAATGGCCAAAGATGCAGCTCACATCAAAAAACTCAGCGACAAGCTTTACAACGCCATTACA---AAACTAAGCCATGTTTATCTAAACGGCGATCGCGAGCAACGCTACGCTGGCAATTTAAATTTCTCTTTTGCGGGTATTGAAGGTGAATCAATGATTATGGCCATCAAAGATTTAGCGGTGTCTTCGGGCTCGGCCTGCACTTCTTCATCACTTGAGCCATCTTATGTTCTACATTCTCTTGGCGTTGAAGATGAGTTAGCTCACACCTCTATTCGCTTTGGTATTGGACGCTTCACAACTGAAGAAGAAATCGATTACGCCATTAATCTTTTACAAAACAAAATCCAAAAACTGCGTGACTTAAGCCCACTTTGGGAGATGATGCAGGAGGGCATTGACATAAAAAGTATTAACTGGAAATCACAC
1951236_Rbacterium@DDCV01000015_1_2                       ------------------------------ATGAAATTACCTATATATCTAGATTATCAATCAACAACTCCTATTGATCCAAGAGTTATTGAGGTTATAAGCAAATCAATGGCTGAAGATTATGGTAATCCACATTCCCGCACCCATTCATATGGTTGGGTAGCTGAAGAGAAGGTTGAAATTGCAAGGCGTCAAATTGCCGATCTTATCAATGCCGATCCTAAAGAAATTTTCTTTACCTCTGGCGCTACCGAATCAAATAATATAGCCATCAAAGGTGTGGCAAATTTTTATGGCAGTGGCAAAAACCATATTATTACCTTGGTAACCGAACATAAATGCGTCATTAACTCAGCGCGGGATCTTGAGCAAGAAGGATTTGAAGTAACTTTTTTGCCGGTGCAAACAGATGGAACTCTTGACCTTGAGAAGCTAAAGGCGGCTATAACTAGCAAGACTTGCATAGTTTCGGCCATGACCCTTAACAATGAAATTGGCACTATTCAGCCAATAAAAGAAATTGGGGAAATTTGTCGTGAAAAAGGTGTATTTTTTCACACCGACGCAGCTCAGGCTTTTGGCAAAATTCCGCTCGATGTCAATGATATGAAGATCGATTTAATGAGTATCTCTGGCCATAAAATCTATGGCCCCAAAGGAATTGGCGCTATTTATATTCGTCGCAAACCAAGGGTTAGAATTAAATCAATTATTAGCGGCGGGGGTCAGGAAAGAGGAATTCGCTCCGGAACTATTCCAACATTTTTAGCCGTAGGACTTGGTGAGGCGGCTAGAATTGCCAAGGAAGAAATGCAGAAAGATTTTGACCACGTTAAAAAGCTATCTATTAAATTTTATCAATCTTTGATTGACGAG---GGTCACATTTATCTCAATGGAGATAGCAATAAGCGCTATCCGGGAAATTTAAATTTATCATTTGCTGGCATCGAAGGCGAGTCAATGATCATGGCTATTAAAGATTTGGCCGTATCTTCTGGCTCTGCCTGTACCTCGGCATCTCTTGAATCATCTTATGTGCTGCACGCTTTGGGCGTTGATGTTGAGTTATCGCATACCTCAATTCGTTTTGGCATTGGTAGATTCACCAATGAAGAAGAGGTTGATTATGCAATAAAATTAGTGAAATCAAAAATACAGAAATTGCGTGAACTCAGTCCATTGTGGGAAATGATGCAAGACGGCATTGACTTGAAATCAATTAATTGGCAGAGCCAT
752179_Omassiliensis@CANJ01000026_1_68                    ATGTTAAAGTTAAAGCTTAAAAATAATGGAGTAAGATTTCCAATTTATATGGATTATCAATCTACCACGCCAGTAGATGATCGAGTTAAGGAAAAAATGTGGCCATATTTTAGCACTAAATTTGGCAATCCGCACTCGCGTAGTCATTCCTTTGGCTGGGAAGCTGAGGCATCAATAGAAGTTGCTCGTAAACAAATTGCAGATCTTATTAATGCTGATCCTGGAGAGATAATCTTTACCTCAGGAGCTACAGAATCTAATAATCTAGCTATTAAAGGGGTAGCAAATTTTTATTCTGGTAAGAAGAATCATATTGTTACAACTATGACTGAGCATAAATGTGTAGTTAATGCCTGTAGATATTTAGAACAAGTTGGTATGCAAGTTACTTATTTGCCGGTTAATAGTAATGGGTTAATAGATTTAAATAGACTTTGTGAAGAAGTCAAGGATAACACTGTTATGGTTTCTATTATGACAGTTAATAATGAAACTGGGGTAATTCAACCTATTGAAGAGATAGGGAAAATTTGTCGTGAAAAAGGAGTTTTTTTTCATAGTGATATAGCTCAAGCTTTTGGTAAAATACCAATAGATGTTAATAGATGTAATATTGATCTTGCTAGTATTTCAGCTCATAAAATTTATGGACCTAAAGGTATTGGTGCTTTGTATATAAGAAAAAAACCTAGAGTACGTATTAGTCCTTTAATAAGTGGTGGGGGGCAAGAAAGGGGGATGCGCTCTGGGACAGTACCTACACCTTTAGCAGTTGGTTTTGGTGAAGCTGCAAGGATAGCTAGTAATGAAATGGAAGGTGAGCTAGAAAGGCTAAGGAAAATATTTACCAAATTTGTTAATAATATTGTTGATAAGATACCTTATACATATTTAAATGGCGACTTTAAAAATAGATATCCAGGTAACGTTAATATTAGTTTTTCTTGTGTAGAAGGTGAATCACTGATTTTAGCTTTAAAAGACCTTGCTATTTCTTCTGGTTCTGCTTGTACTTCTGCTTCTTTAGAACCTTCTTATGTACTTAAGGCTATGGGGGTAGAGGAAGAGTTAGCTCATACTTCCTTGAGGTTTGGTTTTGGTAGATTTACTACTGAAGAAGAAGTGGATTATGCTATAGGTATAATTTCTGATAATGTTATTAAGTTGCGTGATATGAGTCCACTTTGGGAAATGATTCAGAAAGGGATAGATATTAAGAAAATTAATTGGTCAGTTCAT
1359168_Ochuto@KJV57246_1                                 ------------------------------------------------ATGGATTATCAAGCAACTACTCCTGTCGATAGGCGAGTAGTTGATGTAATGTTACCTTACTTAACTGATAAATTTGGTAACCCACATTCACGTAGTCATAATTTTGGATGGGAATCTGAAAAAGCAGTAGAAGTTGCTCGTCAACATATTGCAGCTTTAATTAAAGCTGCCCCAGGAGAAATTATTTTTACTTCTGGAGCAACAGAAGCTAATAATTTAGCTATTAAGGGAATAGTAGATTTTTATAGTGATAAGAAAAATCATATAATTACTGTTACAACTGAGCATAAATGTGTTATTAATACTTGTAGATATCTAGAGCAAAATGGTATTAAGGTTACTTATTTACCAGTGAATAGTAATGGGCTAATTGAATTAAATAGTCTCAATGATGCGATCAATGATAGCACCATTATGGTATCAATTTCAGCAGTTAACAATGAAATTGGAGTTATTCAGCCAATTGAAGCTATAGGAGAAATTTGTCGCGAGAAAAAAATCTTTTTTCATACTGATATTGCTCAAGCTTTTGGTAAAATATCCATTGATGTTAATAAATATAATATTGATCTTGCTAGTATTTCTGCTCATAAAATTTATGGTCCAAAAGGTATAGGTGCTTTATATATTAGAAAAAGACCAAGAATACGTATTACTCCAATTATTCATGGTGGAGGGCAGGAGAGGGGAATGCGATCAGGTACTGTGCCTACTCATTTAGTAGTAGGATTTGGAGAAGCAGCAAGAATAGCTAATATTGAGATGTTTGAAGAATATAATCGTATTCAAAAAATGTTTAATAAATTTGTTCACTATATATTGAATCATATACCACAAACTTATTTAAATGGAGATGCCAAAAGTCGATATCCAGGCAATGTTAACATTAGCTTTGCATGTGTTGAGGGGGAATCTTTAATATTAGCATTAAAGGATCTTGCAATTTCTTCCGGATCTGCTTGTACTTCAGCTTCACTAGAACCATCATACGTTTTGAAAGCAATGGGAGTTGATGAAGACCTAGCTCATACTTCCTTACGATTTGGATTTGGGCGATTTACTACAGAAGAAGAAGTAAATTATGCAATATCTTTAATTACTGAAAAAGTAGATCAACTTCGTGCTATTAGTCCGCTTTGGGAAATGATCCAAAAAGGAATAGATATAAAAAAAATTAATTGGTCAGTGCAT
2115978_CPtrachydisci@AVP87447_1                          ATG---------------------AGTAATATAAAACTACCTATATATTTAGATTACCAAGCCACAACTCCTCTGGATGAGAGAGTGTTTGAAATTATGGTTCCTTACCTAAAAGAAAAATTTGGTAATCCGCATTCAAGAAGTCATGTATTTGGATGGGAGGCAGAAGAAGCGGTTGAAAAAGCAAGAAACCAAGTTGCAAGCGTCATTAATGCAAATCCTCGTGATATCACCTTTACTTCAGGTGCAACCGAATCAAATAATTTGGCTATAAAAGGTTGTGCATACTTTAACCACAGTAAAAAAAATCATATTATAACACTTAACACGGAGCATAAGTGCGTATTAAATACATGTCGTAAGCTGAAATTAAAAGGTTTTGATGTAACGTATTTACCGGTTGAAAAGAATGGGATTGTAGACCTTGCGAAGTTAAGAGATGCTATAACTGATCAGACTATTTTAGTATCTATCATGGCTGTGAATAATGAAATAGGGGTTATTCAGCCTTTAAAGGAAATAGGAAAAATTTGTCGCGCAAAGGGTGTATTTTTTCATTCAGATATCGCGCAAGCCTATGGTAAAATCCCAATTGATGTAGAAGAATGTAATATTGACCTTGCAAGTATTTCATCACATAAGATTTACGGTCCTAAAGGAGTGGGGGCTCTATACGTTAGACGTAAGCCTCGGGTGCGTTTAGAGCCAATTATTGATGGAGGGGGGCAAGAGAGAGGTTTGAGATCTGGAACGCTTGCACCTCATTTGATAGTTGGATTTGGGGCGGCGGCTCAGATCGCAAAAGAAGAGATGGAAATTGAGTATAAAAGAATTAAGGAATTATCTTCTCTATTTTTAAAGAAAATTTTTGATAATTTAGATGAAGTTTATCTCAATGGTGATAAGGAAAAGCGTTATGCTGGTAACTTAAACATAAGCTTTTCGTGTGTTGAAGGTGAATCTTTAATTTTAGGAATTAAAGACCTAGCAGTATCTTCAGGTTCTGCTTGCACATCTTCATCTCTAGAGCCTTCTTATGTTCTTAAAGCTTTAGGCGTTGAGGAAGAAATGGCACATACTTCAATTAGGATTGGTTTCGGGAGATTTACTACTAGAGAAGAGGTTGAATATGCTGCTAATTTAATAATAGAAAAAGTAAAGCATTTAAGGGATTTAAGTCCACTTTGGGACATGAAATTAAGTGGTATAGATTTAAAACAAGTTAATTGGACAGGACAT
73501_Cmilitaris@ATY64829_1                               ATGCTCAAGGACGCCGCCATTATGGAGGAAGGCCAACGGCCAATCTATCTCGATATGCAAGCGACGACACCTGTTGATCCCAGAGTCCTCGATGCCATGATTCCATACTACGTTGGCGAATACGGTAATCCGCACTCCCGGACGCACGCCTACGGCTGGGAGAGTGAGAAGGCTGTCGAGGAAGCTCGTGAACATATCGCCAGCCTCATCGGCGCTGACCCCAAGGAGATCATCTTTACTAGCGGTGCGACGGAGAGTAACAATATGAGTATTAAGGGCGTTGCCCGCTTCTTTGGGGGCAAGAAGAGACATATCATCACGACACAGACTGAGCACAAGTGCGTACTTGATAGCTGCAGACATCTTCAGGATGAGGGCTTCGAAATCACATATCTTCCGGTCCAAAACAACGGCTTGATCAACATGGACGAGCTCAAGGCGGCCATTCGCCCTGAAACTGCCCTCGTCAGCATTATGACAGTCAACAACGAGATTGGTGTCATCCAGCCCATCGAACAGATCGGCAAGCTGTGCCGTGCAAACAAGATCTTCTTCCACACCGATGCTGCCCAGGCTGTCGGCAAAATTCCACTCGATGTCAACGCCATGAACATTGACCTGATGTCGATCTCCTCGCATAAGATCTACGGCCCCAAGGGTATTGGTGCCTGCTACGTCCGTCGCCGTCCTCGTGTGCGTCTGGATCCGCTCATCACTGGTGGTGGACAGGAGCGAGGCCTACGCAGCGGCACTCTGGCACCTCCTCTAGTTGCCGGCTTTGGTGAGGCTTGCCGCATCGCCAAGGAAGAAATGGAGTACGACACCAAGCGCATCAAGGCCATGTCCGATCGCTTGCTCACAGGACTCCTC---GCCATGGAACACACGACGCAAAATGGCGACCCCAACGCATTCTACCCTGGTTGCGTCAATGTCTCGTTTGCTTACGTTGAGGGTGAGTCGCTGCTAATGGCGCTCAAGGACATTGCCCTGTCTTCGGGTAGTGCTTGCACTTCGGCTTCTCTGGAGCCCAGCTATGTTCTCCGTGCTCTCGGAAACAGTGATGAAAGCGCCCACAGCAGTATCCGGTTTGGCATTGGCCGTTTTACTACCGAGGCTGAGATCGACTACGTGCTCAAGGCGGTTGATGAGCGTGTTACTTTCCTGCGCGAGCTTAGCCCGCTGTGGGAGCTGGTCCAGGAGGGCATCGATCTGGACACCATCCAATGGAGTCAGCAC
227321_Anidulans@CBF86995_1                               ATGCTCAAGCAGGCTACGATCATGGACCAAGGAACACGACCGATCTATCTTGATGCGCAAGCTACCACCCCGACCGACCCCCGCGTTCTCGACGCTATGCTTCCGTACCTCACCGGTATCTACGGCAACCCGCATTCACGGACGCACGCATACGGATGGGAGTCTGAAAAGGCCGTGGAGCAGGCCCGTGGATATGTTGCGAACTTGATTGGGGCTGATGCGAAGGAAATCATCTTCACGAGTGGTGCGACCGAGAGCAACAACATGAGTATCAAGGGTGTGGCGCGGTTCTTTGGCGGAAAGAAGAAGCATATCATCACCAGTCAGACTGAGCACAAATGTGTTCTTGACAGCTGCCGACACCTTCAGGATGAGGGCTTCGATGTGACCTACCTTCCTGTTCAAAGTAACGGTCTGATTAAGCTTGAAGATCTGGAGGCTGCCATGCGTCCGGACACTGCTCTTGTCAGTATCATGGCTGTCAACAATGAGATTGGCGTTGTTCAACCGCTAGAGGAGATCGGAAAGCTTTGCCGCTCCAAGAAGATCTTCTTCCACACCGATGCCGCTCAGGCCGTGGGCAAGATTCCGATCGATGTTAACAAGATGAACATCGATCTCCTGTCCGTCTCTAGCCACAAGATTTACGGCCCGAAGGGAATCGGCGCTTGTTACGTTCGTCGTCGACCCAGGGTTCGTCTCGAACCGATCATCTCCGGTGGTGGACAGGAACGAGGTCTGCGCAGCGGTACTCTGGCTCCCCACCTGGTAGTTGGATTCGGTGAGGCTTGTCGTGTGGCCGCTCAGGATATGGAGTATGACTCCAAGTACATTTCGCGGCTATCCAAGCGCCTGACAGACGGTCTCTTG---GCCATGGAGCACACCTCTCTCAACGGTGACCCCGAACGCCGCTACCCCGGATGTGTCAACGTCTCGTTTGCCTACGTTGAGGGAGAGTCCCTGCTGATGGCCCTGAAAGACATTGCACTGTCCTCCGGTAGCGCATGTACCTCAGCGTCCTTAGAGCCTAGCTACGTCCTTCGGGCGCTTGGCAGCAGCGACGAGAGCGCCCACAGCAGTATCCGATTCGGAATCGGGCGGTTCACGACAGAGGCTGAGATCGACTATGTGCTGAAGGCGGTGCAGGAGCGGGTGCACTTCTTGCGGGAATTGAGTCCGTTGTGGGAGCTGGTGCAAGAGGGGATTGATCTGAACACAATTGAGTGGAGTGGACAT
578462_Amacrogynus@KNE55635_1                             ATGGGGTCGCCCGATACGGTCGCGACGAGCGCTGGCAAGCCCATCTACCTCGACTACCAAGCGACGACGCCGACCGATACGCGCGTGGTCGCGAAGATGCTGCCGTATTTCAGCACCATGTTTGGCAACCCGCACTCGCGCACGCACGCCTACGGGTGGGAGTCCGAGGAGGCCGTGGAAACGGCGCGCGCCCAGGTCGCGCACTTGATTGGCGCCGATGCCAAGGAAGTCGTATTCACGTCCGGCGCGACTGAGTCGAACAATTTGGCGCTCAAGGGGGTCGCGCGGTTCTATCGTCGCGGCAAGACGCATGTGATCACGACGCAGACGGAACACAAGTGCGTGCTCGACTCGTGCCGGTACCTGCAAGAGGATGGGTTCGACGTGACGTATTTGCCCGTGCAAAAGGACGGCCGCGTGCGGCTCGAGGACGTCGAGGCGGCGATTCGCCCGGAAACATCGATCGTGTCGGTCATGATGGTAAACAACGAGATCGGCGTCATTCAGCCGATTGCCGAGATTGGCGCTCTCTGCCGCAAGCACAAGGTGTTCTTCCACACCGACGCGGCGCAGGCTGTCGGCAAGATCCCGATCGACGTCAACGCCATGAACATTGACCTGCTCTCCATTTCCGGGCACAAGGTGTACGGCCCCAAGGGTATTGGCGCGCTCTACGTGCGTCGTCGCCCGCGCGTGCGGTTGGAACCGCTCATTTCCGGCGGCGGCCAAGAACGCGGTCTGCGTTCCGGCACCGTCCCCACGCCGCTCGTCGTCGGGCTCGGCGAAGCCTGCCGACTGGCCGAGGCCGAAATGGCGCACGACCGCGCGCATGTCGAGCGGCTCTCGCAGCGGTTGATCGATGGGATCACGTCGCAACTGACGCACGTCGCGCGCAACGGGTCGGCCGAACACACCTACCCGGGCTGCGTGAACCTGTCGTTTGCGTTTGTCGAGGGCGAGAGTCTGCTCATGGCTCTCAAGGACGTCGCGCTCTCGTCCGGGTCGGCGTGCACGTCGGCGTCGCTCGAGCCATCGTATGTCTTGCGCGCGTTGGGCGCCGAGGATGATATGGCGCATTCGTCGATTCGGTTCGGGATTGGTCGGTTCACGACCGAGGCCGAGGTGGATGCCGTCGTCGAGAAAGTGGTCGGCGCCGTGACAAAGCTGCGCGACATGTCGCCGTTGTGGGAGATGGTCCAGGAGGGGATCGACCTCAAGTCGATTCAGTGGAGCGGGCAC
570417_Wendosymbiont@CAQ55123_1                           ATG------GAAAAAATACGCAATGCTAAAATAAAATTACCAATATTTCTCGATTATCAATCTACTACTAAAGTAGATCCTCGTGTTTTGGAGGTGATGATACCTTATTTT---GGTGAGTTTAGTAATGCACACTCTCGTAGTCATTCATTTGGTTGGACAGCTGAGGAAGCAGTAGAAAAAGCAAGGAAGCACATTGCTGATTTAGTGAATGCAGACAGCAAAGAAATCGTCTTTACCTCGGGTGCAACCGAATCAAATAACATGGCTATCAAAGGTGTTGCTCATTTTTATAAGAATAAGGGAAATCATATAATAACTGTCTGCACGGAGCATAAGTGCGTTTTAGATTCTTGTCGACATCTGGAAAATGAAGGCTTTAAAGTTACATATTTGTCCGTTAAGCAAAACGGAATTATAGATTTGTTGAAACTTGAGGAGGCAATCACTGATAAAACAATTCTGATTTCAGTGATGATGGCAAATAATGAGATCGGAGTAATGCAACCTGTCAAAGAAATTGGTGCAATGTGTAGAAAGCATAATATATTTTTTCATACAGACGCTGCTCAAAGCTTTGGAAAAGTTCCAATAGACGTAAATGAAATGAACATTGATCTTATGAGCCTTTCTAGCCATAAAATTTATGGACCTATGGGAATAGGTGCATTATATGTCCGTAGAAAACCTCGTGTTAGGTTGACGCCACTAATTAGTGGTGGTGGACAGGAGAGAGGCATGCGCTCTGGAACAGTTCCTACTCCCCTTGCAGTTGGTTTTGGTGAAGCGGCACGTATCGCTAAAGAAGAAATGGAAATAGAAGCAAGCAAATTAGAAGAGTTGAGAGATATTTTGTACAACAAAATAAAAGAGGCATTTCCTGATGTTGTTTTAAATGGTGACTACGAAAATAGGATTCCAGGTAACCTTAACTTAAGTTTTCCTTATGTTGAGGGTGAGTCTCTTATCATGGCAATCAAGGATTTAGCAGTAAGCTCTGGTTCTGCATGCACATCTGCATCTCTTGAACCTTCTTATGTCATAAGATCACTAAACAATGGCCACGATCTTGAGCATTCATCAATTAGATTTGGCCTTGGCCGATTTACAACTAAAGATGAAGTTCTATATGCAGCAGATCTTGTTACTAAAAATGTTGGACGGCTAAGAGAAATGAGCCCACTTTTGGAAATGGTACAAGAGGGAATAGATTTAAGCACCGTAAAATGGGATTCTCAT
118728_Wendosymbiont@RDD33984_1                           ATGGAAAGTAAAAAAATACATGATGCTAAAATAAAATTACCAATATTTCTTGATTATCAATCTACTACTAAAGTAGATCATCGTGTTTTGGAGATGATGATACCTTATTTT---GGTGAGTTTAGTAATGCACACTCTCGTAGCCATTCATTTGGTTGGACAGCTGAGGACGCAGTAGAAAGAGCAAGAAAGCACATTGCTGACTTGGTGAACGCAGATAGCAAAGAAATCGTCTTTACCTCAGGTGCAACTGAGTCAAATAACATGGCTATCAAGGGTGTTGCTCACTTTTATAAAAATAAAGGAGATCATATAATAACTGTCTGCACAGAGCATAAGTGCGTTTTAGATTCTTGTCGACATCTGGAAAATGAAGGCTTTAAAGTTACATATTTGTCCGTTAAGCAAAACGGAATTATAGATTTGTTGAAACTTGAGGAGGCAATCACCGATAAAACAATTCTGATTTCAGTGATGATGGCGAATAATGAAATCGGAGTAATGCAACCTGTCAAAGAAATTGGCGCAATATGTAGAAAGTATAATATATTTTTTCATACAGACGCTGCTCAAAGCTTTGGAAAAGTTCCAATAGACGTAAATGAAATGAACATTGATCTTATGAGCCTTTCTAGCCATAAAATTTATGGACCTATGGGAATAGGTGCATTATATGTTCGTAGAAAACCTCGAGTTAGATTGACACCACTAATTAGTGGTGGTGGACAGGAGAGAGGCATGCGCTCTGGAACAGTTCCCACTCCCCTTGCAGTTGGTTTTGGTGAAGCGGCACGTATCGCTAAAGAAGAAATGGAAACAGAAGCAAGTAAATTAGAAGAACTGAGAGATATTTTGTACAACAAAATAAAAGAAGCATTTCCTGATGTTGTTTTAAATGGTGACTATGAAAATAGGATTCCTGGTAACCTCAACTTAAGTTTTCCTTATGTTGAGGGTGAGTCTCTTATCATGGCAATCAAGGATTTAGCAGTGAGCTCCGGTTCTGCATGCACATCTGCATCTCTTGAGCCTTCTTATGTCATAAGATCACTAAACAATGGCCACGATCTTGAGCATTCATCAATTAGATTTGGCCTTGGCCGATTCACAACTAAAGATGAAGTTCTATACGCAGCAGATCTTGTTACTAAAAATGTTGGACGGCTAAGAGAGATGAGCCCACTTTTGGAAATGGTACAAGAGGGAATAGATTTAAACACCGTAAAATGGGACTCTCAT
246273_Wendosymbiont@BAO99868_1                           ATGGAAAATAAGAAAGCACACAGTGCTAAGATAAAATTACCGATATTTCTTGATTATCAGTCTACTACTAAAGTAGATCCTCGTGTTTTAGAGGTGATGATACCTTATTTT---GGTGAGTTTAGTAATGCACACTCTCGTAGCCATTCATTTGGTTGGGCTGCTGAAGAAGCAGTGGAAAGAGCAAGGAAGCACATTGCCGATCTGGTAAACGCAGATAGCAAAGAAATTATCTTTACCTCAGGTGCAACCGAGTCAAATAACATGGCAATAAAGGGCGTTGCTCACTTTTATAGGAATAAAGGAGACCATATAATAACTGTTTGCACGGAGCATAAATGCGTTTTGGATTCTTGTCGATATCTGGAGAATGAAGGCTTTAAAGTTACATATCTGTCTGTTAAGCAAAATGGAATTATAGATTTGTCGAAACTCGAAGAAGCAATCACTGATAGAACAATTCTGGTTTCAGTGATGATGGCAAATAATGAAATCGGAGTAGTGCAACCTGTCAAGGAAATTGGTGCAATATGTAGGAAGCATAATATATTTTTCCACACAGATGCTGCTCAAAGCTTTGGAAAAGTACCGATCGATGTTAATGAAATGAACATTGATCTCATGAGCCTTTCTAGCCACAAAATTTATGGACCAATGGGAATGGGTGCATTATATGTCCGGAGAAAGCCTCGTGTTAGGCTGACACCACTGATTAGTGGTGGTGGACAGGAGAGAGGTATGCGCTCCGGAACAGTTCCAACTCCTCTTGCAGTTGGTTTTGGTGAAGCAGCACGTATTGCTAAAGAAGAAATGGAAACAGAAGCAACCAAGTTGGAAGAACTGAGAGATATTTTGTACAGCAAGATAAAAGAAACATTTCCTGATGTTGTTTTAAATGGTGATTATGAAAATAGAATTCCTGGCAACCTAAACTTAAGTTTTCCCTACGTTGAGGGCGAATCTCTCATCATGGCAATCAAGGATTTGGCGGTAAGTTCCGGTTCTGCGTGCACATCTGCATCTCTTGAACCTTCCTATGTCATAAGATCACTAAACAATGGCCATGACCTTGAGCATTCATCAATTAGATTTGGCCTTGGCCGATTTACCACTAAAGATGAAGTTTTATATGCAGCAGATCTTATTGCTAAAAATGTTGGGCGACTGAGAGAAATGAGCCCACTTTGGGAAATGGTGCAAGAAGGAGTAGATTTAAACACCGTGAAATGGGACTCTCAT
163164_Wendosymbiont@AAS14658_1                           ATGGAAAGTAAAAAAATACACGATGCTAAAATAAAATTACCAATATTTCTTGATTATCAATCTACTACTAAAGTAGATCCCCGTGTTTTAGAGGTGATGATACCTTACTTT---GGTGAGTTCAGCAATGCACACTCTCGCAGCCATTCATTTGGTTGGACTGCTGAAGAAGCAGTGGAAAAAGCAAGGAAACACATCGCTGATCTGGTGAACGCAGATAGCAAAGAAATTATCTTTACCTCAGGTGCAACTGAGTCAAATAATACGGCAATCAAGGGCGTTGCTCACTTTTATAAAAATAAAGGAAATCATATAATCACTGTCTGCACGGAGCATAAGTGTGTTCTGGATTCTTGTCGGCATCTGGAAAATGAAGGCTTTAAAGTTACATATTTGCCTGTTAAGCAAAACGGAATTATAGATTTATCAAAGCTTGAGGAAGCAATTACTGATAAAACAATTTTGATTTCAGTAATGATGGTAAATAATGAAATCGGAGTAATTCAGCCTGTAAAGGAGATTGGTAAAATATGCAGAAAGCATAATATATTTTTCCATACAGATGCAGCTCAAAGCTTTGGAAAAGTTCCAATTGATGTTAATGAGATGTGCATTGATCTTATGAGTCTCTCTAGCCACAAAATTTATGGACCTATGGGAATAGGCGCATTATATGTACGTAGAAAGCCTCGTGTTAGGCTGATACCACTAATTAGTGGTGGTGGACAGGAAAGAGGCATGCGTTCTGGAACAGTTCCAACACCTCTTGCAGTTGGTTTTGGTGAAGCGGCACGTATTGCTAGAGAAGAAATGAAAAAAGAAACAACTGGAGTGGAAGAATTAAGGGATATTTTGTATAACAAGATAAAAGAAGCGTTCCCTGATATCGTTTTAAATGGTGATTATGAAAATAGAATTCCTGGCAACCTAAACTTGAGCTTTCCCTATGTTGAGGGTGAGTCTCTCATCATGGCAATCAAGGATTTAGCAGTAAGTTCTGGTTCTGCGTGCACGTCTGCGTCTCTTGAGCCTTCCTATGTAGTACGGTCGCTAAATAATGGCCATGACCTTGAGCATTCATCAATTAGATTTGGCCTAGGCCGATTTACAACTAGAGAAGAAGTTTTGTATGCAGCAGATCTTGTTGCTAAAAATGTTGGCCGACTGAGAGAAATGAGCCCACTTTGGGAGATGGTACAAGAAGGAGTAGATTTGAACACCGTGAAATGGGACTCTCAT
292805_Wendosymbiont@AAW70620_1                           ATGGAAAATGAGAAAGCACATATTACTAAAGTAAAATTACCGATATTTCTTGATTATCAATCTACTACTAAAGTAGATCCTCGTGTTCTAGAGATGATGATACCTTATTTT---AGTGAGTTCAGTAATGCGCACTCTCGTAGCCATTCGTTTGGCTGGGCTGCTGAGGAAGTAGTGGAGAAGGCAAGGAGGCACATTGCCGATCTAGTAAATGCAGATAGCAAGGAAATTATTTTTACCTCAGGTGCGACCGAGTCAAATAACATGGCGATCAAGGGCGTTGCTCACTTTTATAAAAATAAAGGAGATCATATAATAACTGTTTGCACGGAGCATAAGTGCGTTCTGGATTCTTGTCGGCATCTGGAAAATGAAGGCTTTAAGGTTACATATTTGCCTGTTAAGCGAAATGGAATTATAGATTTATCTAAGCTTGAGGAGGCAATAACTGATAGAACAATTCTGGTTTCAGTGATGATGGTAAATAATGAAATCGGAGTAATTCAACCTGTAAAAGAAATTGGTGCAATATGCAGGAGACATAACGTATTTTTTCACACAGATGCTGCTCAAAGTTTTGGAAAAGTTCCAGTAGATGTAAATGGAATGAACATTGATCTCATGAGTCTTACTAGTCACAAAGTTTATGGACCTATGGGAATAGGTGCGTTATATGTTCGTAGAAAACCTCGTGTTAGGCTAACACCATTGATTAGTGGTGGGGGACAGGAAAGGGGTATGCGTTCTGGAACAGTTCCAACTCCTCTTGCAGTTGGTTTTGGTGAAGCAGCACGTATTGCTAAAGAAGAAATGAAAAAGGAGGCAAGCAAATTAGAAGAATTGAGGGATATTTTGTACAATAAGATAAAAGAAGCGTTTCCTGATGTTGTTTTAAATGGTGATTATAATAATAGAATTCCAGGCAATCTAAACTTAAGTTTTCCCTATGTTGAAGGTGAGTCTCTCATCATGGCAATCAAGGATTTGGCAGTAAGTTCTGGTTCTGCATGCACATCTGCATCTCTTGAGCCTTCCTATGTTATACGATCACTAAACAGTGGCTATGACCTTGAGCATTCATCAATTAGATTTGGCCTTGGCCGGTTTACGACTAAAGACGAAATTTTATATGCGGCAGATCTTATTGCTAAAAATGTAGGGCGGCTAAGAGAAATGAGCCCACTTTGGGAAATGGTACAAGAAGGGATAGATTTAAACACTGTAAAATGGGACTCTCAT
1410384_Wendosymbiont@HG810405_1_308__RT_shifts_1_contigs ATGAAGGATGAGAAAACACACAATATTGAAGTAAAGTTACCGATATTTCTTGATTACCAATCTACTACTAAAGTAGATCCTCGTGTCTTAGAGGTGATGATACCTTATTTT---GGTGAATTTAGTAATGCACATTCCCGTAGTCATTCGTTCGGTTGGATTGCTGAAGAAGCAGTGGGAAAAGCAAGGAAGCATATTGCGGATCTAGTGAACGCAAATAGTAAGGAAATTGTCTTTACCTCAGGTGCAACTGAGTCAAACAATATGGCGATTAAAGGTGTTGCTCACTTTTATAAAAATAAAGGGGATCATATAATAACTGTCTGCACAGAGCATAAGTGCGTTTTGGATTCTTGTCGGCACTTGGAAAGTGAAGGCTTTAAAGTTACATATTTACCTGTTAAGCAAAATGGAATTATCGATTTATCGAAGCTAAAAAAAGCAATTACTAACAGAACAATTCTGGTTTCAGTGATGATGGTAAACAATGAAATTGGAGTAGTGCAACCTGTTAAAGAAATTGGTGCGATATGCAGAAAGCATAATATATTTTTTCACACAGATGCTGCCCAAAGCTTTGGAAAAGTGCCAATTGATGTTAATGAAATGAACATTGATCTCATGAGCCTTTCTAGCCATAAAATTTATGGACCTATGGGAATAGGTGCATTATATGTTCGTAGAAAACCTCGTGTTAGGTTAACACCATTGATTAGTGGTGGTGGGCAGGAAAGAGGTATGCGTTCTGGAACAGTTCCAACTCCTCTTTCGGTCGGTTTTGGTGAAGCAGCGCGTATTGCTAAAGAAGAAATGGAAATAGAAGCAATCAAGTTGGAAGAACTAAGAGATATTTTGTATAACAAGATAAAAGAAGCATTTCCTGATGTTGTTTTAAATGGCGATTATAAAAATAGAATTCCTGGCAATTTAAACTTAAGTTTCCCCTATATTGAAGGTGAATCTCTCATCATGGCAATCAAGGATTTAGCGGTAAGTTCTGGTTCTGCATGTACATCTGCATCTCTTGAGCCTTCTTACGTTATACGATCACTAAATAATGGTCATGACCTTGAACATTCATCAATTAGATTTGGTCTTGGCCGATTTACAACTAAAGATGAAATTTTATACGCGGCGGATCTTGTTGCTAAGAATGTTGGGCGGCTAAGAGAAATGAGCCCGCTTTGGGAAATGGTGCAAGAAGGGGTAGATTTAAGCACAGTAAAATGGGACTTTCAT
169402_Wendosymbiont@APR99101_1                           ATGAAAAATGAAAAAATGCATAACGCTAAAGTAAAGCTACCAATATTTTTTGATTATCAGTCAACTACTAAAGTAGATCCTCGTGCTTTAGAGATGATGATTCCTTACTTC---GGGGAATTCAGTAATGCACACTCTCGTAGCCATTCATTTGGTTGGACTGCTGAGGAAGCAGTGGAAAAAGCAAGGAAGTATATTGCTGATTTGATAAATGCAGATAGTAAAGAAATAATATTTACTTCAGGTGCAACTGAATCAAATAATATGGCGATTAAGGGAGTTGCTCATTTTTATAAAAATAAAGGTGATCATATAATCACTGTTTGTACGGAACATAAGTGTGTTCTGGACTCTTGTAGGCATCTGGAAAATGAAGGGTTTAAAGTTACATATTTACCTGTTAAGCAAAACGGGATGATAGATTTGTCAAAACTTGAGGATGCAATTACAGATAAGACCATTTTGATTTCAGTTATGATGGTAAATAATGAAATTGGAGTTATTCAGCCTGTAAAAGAAATTGGAGAAATATGCAGAAAACATAATATATTTTTTCACACTGATGCAGCTCAAAGCTTTGGAAAAGTTCCAATCGATGTAAACGAAATGAATATTGATTTGATGAGCCTTTCCAGTCACAAAATTTATGGACCTATGGGAATAGGCGCTTTATATGTTCGCAGAAAACCTCGTGTTAGATTAACTCCATTAATTAGTGGGGGAGGGCAAGAAAGAGGGATGCGTTCTGGTACAGTTCCAACACCGCTTGCAGTTGGATTTGGTGAAGCAGCACGAATTGCAAAGGAAGAAATGGGAGAAGAAGCAACCAGAGTGGAAGAGTTGAGAGATATTCTGTACAAAAAAATAAAAGAAGCGTTTCCTGATGTAGTTTTAAATGGTGATTATGAAAATAGAATTCCTGGTAATTTGAATTTAAGCTTTCCTTACGTTGAAGGTGAATCGATTATTATGGCAATCAAAGATTTAGCAGTAAGCTCTGGTTCCGCATGCACATCGGCATCTCTCGAGCCTTCTTATGTTATAAGATCACTAAATAATGGTCATGACCTTGAACATTCATCAATCAGGTTTGGACTTGGCCGATTTACAACTAAAGAAGAGGTTTTATATGCGGCTAACCTTATCACGAAAAATATTGGCCGGTTGAGAGAGATGAGCCCACTTCTGGAAATGGTTGAGGAAGGTATAGATTTGAACACTGTTAAGTGGGACGCTCAT
302409_Eruminantium@CAI27877_1                            ATGGAAAAAATAAAAGATATACAACGACATATTAATCTACCTATATTTCTTGATTATCAATCCACAACTAAAACGGATAGTAGGGTCTTAGATGCTATGATTCCATATTTT---CAAGAGTTTTCTAATCCTCATTCACGTAGTCATTGTTTTGGATGGAAAGCTGAGTCGGCTGTTGAATTAGCACGAGAAAGAATTGCATCTTTAATAAATGCTGAAAGTAAAGAAGTAATATTCACTTCTGGTGCTACAGAATCAAATAATTTGGCAATTAAAGGTGTAGCAAACTTTTATAAAAGTAAAGGAAATCACATTATTACAGTACGTACAGAGCATAAATGTGTTTTAGATTCATGTCGCCATTTAGAAACAGAAGGATTTGACGTTACTTACTTAGATGTACAAAAAAATGGTATTTTAGATCTTAATTTATTAAAATCAGCTATAACTGATAAGACTATATTGGTATCGGTTATGATGGTGAACAATGAAATTGGTGTCATTCAACCAATAGAGGAAATAGGAAAAATTTGTCATGATCATGGAGTATTCTTTCATACTGATGCAGCTCAAGCATTTGGTAAAATACCAATAGATGTAAACAAAATGAATATAGATTTGCTTAGTATATCAGGACATAAAATATATGCTCCAATGGGAATAGGGGCATTATATGTACGTAAACGTCCAAGAATACGACTTACTCCTATAATAAATGGTGGTGGACAAGAACGTGGTATGAGATCTGGAACCATACCTACTCCATTAGCAGTAGGTTTAGGGGAAGCAGCATATATAGCTCAGGAAGTAATGGAAGATGAAGCCATTAGAATAAAAGAATTACGTGATATTTTATATAGTGAAATAAAAAAACATTTACCCTATGTAATACTGAATGGTGATTATGAACAACGTATAGCAGGAAATTTAAATTTAAGTTTTCCATATGTAGAAGGAGAATCTATTATTATGGCGATTAACAACTTAGCAGTAAGTTCAGGATCTGCTTGTACATCTGCTTCATTAGAGCCATCTTATGTTTTGCGTGCATTAAACATAGATAAGGATTTAGAACACTCATCTATTAGATTTGGAATAGGTAGGTTTACTACAAAAGCAGAAATTTTATATGCAGCGGATCTTATTGTAAATAGCATAAAGAAGTTGCGTGAAATGAGCCCTTTATGGGAAATGGTACAAGAAGGTATCAATCTTAATGAAATTAAGTGGGATGTGCAT
269484_Ecanis@AAZ68453_1                                  ATGAAGATGGGAAGAGAAGGACAAATACATATCAATTTACCTGTATTTCTTGATTACCAATCAACAACAAAAACAGATGATCGAGTATTAGAAGCCATGATACCATATTTT---CAACAATTTTCTAATCCTCACTCACGTAGTCATTCTTTTGGATGGAAAGCTGAATCAGCTGTTGAATTAGCTAGAGAAAGAGTTGCATCTTTAATAAACGCTGAACCTAAAGAAGTAATATTTACATCAGGTGCAACAGAATCAAATAATTTAGCAGTTAAAGGTGTAGCAAATTTTTATAAAAATAAAGGAAATCATATAATTACAGTACGTACAGAACATAAATGTGTTTTAGATTCATGTCGTCACTTAGAAACAGAAGGATTTAATGTTACTTACTTAGATGTACAAAAAAATGGTATTATAAACTTAGATCTACTAAAATCATATATAACTGATAAAACAATACTAGTATCAGTCATGATGGTAAATAATGAAATTGGAGTAATTCAACCAGTTGAAGAAATAGGAAAAATTTGTCATGAACATGGTATATTTTTTCATACAGATGCAGCACAAGCTTTTGGGAAAATACCAATAGATGTAAACAAAATGAATATTGACTTATTAAGCATATCTGGACATAAAATATATGGACCAATGGGAATAGGAGCATTATATATACGTAAACGCCCACGAGTACGACTTACTCCTTTGATTAATGGAGGCGGACAAGAGCGTGGAATGAGATCAGGTACAATACCTACTCCATTAGCTGTAGGGCTAGGAGAAGCAGCACGTATAGCTCAAGAAGTAATGGAAGAAGAAAACATAAGAATAAAAGAATTACGTGATATACTATATAATGAAATAAAAAAACATTTATCATATGTTGTATTAAATGGTGATTATGAACAACGTATATCAGGAAACTTAAATTTAAGTTTTCCATATGTAGAAGGAGAGTCTATTATTATGGCAATTAACAATCTAGCAGTAAGTTCAGGATCTGCTTGCACTTCTGCGTCACTTGAACCATCCTATGTTTTACGTGCTTTAAATATTGAAAAAGATTTAGAGCATTCATCGATTAGATTCGGTATAGGTAGGTTTACTACAAAAGAAGAAATCTTATATGCAGCAGAACTTATCGTCAGTAGCATAAAAAAATTACGTGAAATGAGCCCATTATGGGAAATGGTACAAGAAGGCATAGACCTTAATAATATCAAGTGGGACACACAT
1359163_CNlotoris@KJV68819_1                              ---ATGAGTACAGAGCAAAAGAAAAAAAATATTAATTTTCCTATATTTTTTGATTATCAATCTACTACTAAAACAGATAACAGAGTTATAGATGCAATGATACCATATTTT---AAACAATTTTCTAACCCTCATTCTCGAAGCCACTGTTTTGGATGGAAAGCTGAATCTGCAGTAGAAAACGCTAGAGCACAAATCTCTGATCTCATTAAAGCAGAAGCTAAAGAAATAATATTTACATCTGGAGCAACAGAATCCAATAATTTAGCAATCAAAGGAATAGCTCATTTCTATAAAAATAAAGGGAATCACATAATTACAGCAAGAACAGAACATAAGTGTGTACTAGATTCTTGTCGTCATTTAGAGACAGAAGGATTTCAAGTAACATATTTAGATGTACAAAAAAACGGAATTTTAGATTTAAATGTACTAAAAGATACTATCAATGAAAAAACTATTTTAGTATCAATAATGATGGTGAATAATGAAATAGGGGTTATTCAGCCCATTAAAGAAATAGGTGCAATATGTCGTCAAAATGGTATCTTTTTTCACACCGATGCAGCACAAGCTTTTGGTAAAATACCAATAGATGTTAATGATATGAACATAGATCTATTAAGTATATCAGGGCATAAAATATATGGTCCTATGGGTATAGGTGCTCTTTATATTCGGAAACGTCCAAGAGTGCGTATAGTACCTATTATTAGCGGAGGAGGTCAAGAACGTGGTATGAGATCAGGTACTGTACCTACTCCACTTGCTGTAGGGTTAGGTGAAGCAGCAAGAATTGCTCAACAAGAAATGCAAGAGGAAAGTATTAGATTAAAAAAATTAAGAGATATTTTGTATAATAAAATTGTAAATAATATACCATATGTTGTGTTAAACGGTGATTATGATCAAAGAATACCTGGCAACCTTAATCTCAGTTTTCCATATGTTGAAGGAGAGTCTATCATAATGGCAATTAATAATTTAGCAGTAAGTTCAGGATCAGCATGTACCTCATCATCTTTAGAAGCATCATATGTGTTACGTGCACTAAATATAGATCAAGATCTAGAACATTCTTCTATTAGATTTGGAATAGGAAGGTTTACTACTGAGGAGGAAGTAATATATGCTGCAAATCTTATTATAGAAAGCATACAGAAATTACGTGAAATTAGTCCTTTATGGGAAATGGTACAGGAAGGAATAGATCTTAAAACTATAAAATGGACACAT---
212042_Aphagocytophi@ABD43242_1                           ATG------AAAAATAATGAGGATAAGGGAGCGAAGCTTCCTGTATTTTTTGATTATCAGGCAACTACTAAGCTTGACGATAGGGTTCTTGAGGCGATGATCCCATATTTT---CAGCAGTTTTCTAATCCACATTCGCGTAGTCACTGTTATGGTTGGAGAGCGGAGTCTGCAGTTGAAATTGCCAGGGAGCAGGTTGCTCAGTCGATAGGTGCGGATCCTAAGGAAGTGATTTTTACATCAGGAGCTACGGAGTCCAACAATTTAGCAATCAAAGGAGTAGCGCGCTTTTATAAGAATCGAGGTAATCACATAGTCACTGTCAGCACTGAGCATAAGTGTGTTTTAGATTCATGTCGTCATCTGGAGACTGAGGGGTTTGAGGTTACATATTTAGGCGTCAAGAAAGATGGTCTAATAGATTTGGAAGTTCTAAAAAAGGCTATCAGAGAGGATACTATATTAGTATCAGTTATGATGGTGAATAATGAGATAGGTGTTATTCAGCCGATCCGTGAGATAGGGGAGATATGCAAAAGTGAAGGAGTATTTTTTCATACTGATGCGGCGCAAGCTTTTGGAAAACTACTTATAGATGTTAATGAGATGGGCATAGACCTTTTAAGCATCTCTGGGCACAAGATATATGGTCCTATGGGGATAGGAGCATTATACGTACGCAAGCGTCCTAGAGTGAGGCTAGTTCCACTATTAAGTGGTGGTGGTCAAGAGCGGGGAATGCGTTCTGGTACAGTTCCTACTCCTCTAGCTGTAGGCCTTGGTGAAGCAGCGAGAATCGCATTAGAAGAGATGGATTCTGAGTCTGAGAGGATAAAGAAGTTGCGCGATGTGTTATATGAGAGGATAATGAATGGCTTACCTCACGTTGTCTTGAATGGAAGTTATTCTAGCAGGATAGCCGGTAATTTAAATCTAAGCTTTTCGTATGTTGAGGGAGAGTCGCTGATAATGTCTGTCAGTGATTTGGCTGTGAGTTCGGGTTCTGCATGCACGTCGGCTTCTCTTGAGTCGTCGTATGTACTGCGTGCGTTAAATGTAGAGCAAGATCTAGAACACTCTTCCATTAGGTTTGGTATAGGAAGGTTTACCACGTTGGAAGATGTAGAGCGTGCGGCTGATCTTATCATCAGCAGTGTACGCAGGCTGAGGGATATTAGTCCTTTATGGGAGATGGTGCAGGAAGGTACTAACCTGAGTACGATTAAGTGGGATGTA---
234826_Amarginale@AAV86639_1                              ATG------------ACGGGGAGCAAGGGAGTACAACCTCCTGTGTTTTTTGATTACCAGGCTACCACTAGGGTAGATGACAGGGTGCTTGAGGTCATGTTTCCGTACTTT---CGGCAATTCTCTAACCCGCATTCGCGCAGCCATTCTTTTGGATGGAGGGCCGAGTCTGCAGTGGAAGTTGCTAGGGAGCAAATTGCGGAGTCAATAGGTGCGGACCCCAAAGAGGTTATATTCACCTCTGGTGCCACGGAATCTAATAATTTGGCCATAAAAGGACTGGCGCGCTTCTATAAAAACAAAGGAAATCACATCATTACTCTGAAGACTGAGCATAAGTGTGTGCTAGATTCGTGCCGCCATCTTGAGACCGAAGGTTTTGAGGTAACCTACCTTGATGTGCGGGGAGATGGCATATTGGAGGTAGACAAACTCGAGGCCGCAATAAGGGACGACACAATACTCGTGTCCGTCATGACGGTAAACAATGAAATAGGGGTCATCCAGCCCATCGGTGAGATAGGTAAAATATGCAGGAACAAGGGTGTGTTTTTTCACACTGATGCGGCCCAGGCGCTAGGCAAGGTGGCTATAGATGTTAATAGCATGAACGTGGACCTGCTGAGCATTTCTGGGCACAAAATATACGGTCCTATGGGGGTGGGCGCGCTGTATGTGCGCCGCCGCCCGAGGGTGCGCCTGGTGCCATTGCTCAGTGGGGGAGGGCAAGAACGTGGCATGAGGTCTGGTACTGTGCCGACGCCCCTGGTGGTCGGTCTTGGTGAGGCGGCTAAGATAGCTGTGCAAGAGATGGAAACCGAGAATGAGAGGATACGGGGGTTGCGGGACGTGCTTTACAACAAGATTAAGGGGGAGCTTCCCAATGTGGTTCTGAATGGGAGCTACTCCCAAAGGATACCGGGAAACCTGAATTTGAGCTTCTCTTATGTAGAGGGGGAGTCTGTCATTATGGCAATTAATGACTTGGCGGTGAGCTCAGGTTCCGCGTGCACTTCTGCTTCTTTGGAGCCGTCTTATGTGCTACGTGCACTTAATGTAGAACAAGATCTTGAACACTCATCCATAAGGTTTGGAATAGGTCGGTTTACCACGCTTGCAGAAGTTGAGTACGCAGCGGATTTGGTGATACGCAGTGTGCGCAAGCTGCGTGAGATGAGCCCTCTATGGGAAATGGTACAGGAAGGTACCGATTTGAAGACTATTAATTGGGATGCA---
1286528_Nhelminthoeca@AHX11243_1__RT_shifts_1_contigs     ---------------------------------------CCGGTATTCTTTGACAACCAGTCCACGACAAGAACTGATCCTGCAGTTCTAAAGGAGATGATTAAGTTCTTC---GAAGCACCTTGTAACCCGCATTCAAGGACACATATATACGGGTGGCAAGCCGAAGCAGCAGTCGAGAATGCGCGGGAAAAGGTAGCACAGCTGATAAATGCCTCTCCTAAGGACATTGTTTTTACCTCCGGCGCAACAGAATCGAATAACTTAGCAATCAAGGGTGCAGTGACTTTTTACCATGACAAGAAAAATCACGTGATCACCGTAGCCACCGAACACAAATGTGTACTCGATAGTTGTAGGCATCTAGAGGAAATCGGTATTAAAGTGACTTACCTACCTGTACAGAAAAATGGAATCGTTGATCTAGATGTCCTTAGGGAATCAATTAAGGATTCAACTATCATGGTATCCATAATGGCTGCAAACAATGAAATAGGTGTAATACAGCCTATCAAGGAGATCGGACAGATATGTAAAGAAGCATCTGTTATTTTTCACACGGATGCCGCTCAAGCATTTGGGAAAATTCCACTGGATGTAGAGGAGATGAATATCTCATTAATGAGTATCTCCGGTCACAAAATATATGGCCCAATGGGAGTCGGAGCGCTCTACATACGCAGAAAACCAAGAATAAGATTAACTCCAGTATTCAATGGTGGGGGCCAGGAGAGAGGTATGCGTTCCGGGACTGTCCCTACACCACTGGTCGCTGGACTAGGAAAGGCAGCGGAAATTGCTGCGCAAAACATGCAGGAGGAATATAATCGGATAAAATATCTGTCAACAAAGCTGTACGGGATAATCAAGGCAGGAATACCCGATATAGTACTAAATGGTGATCCAGAACAAAGATTACCGGGCAATCTGAATATAAGTTTCCCCTATGTGGAGGGGGAATCAATAATAATGGCCATTACTGATATATCAGTGAGTTCCGGTTCTGCTTGTACATCGGCCTCTCTGGAGCCCTCTTACGTACTCAGAGCCCTTGGTGTTGGAGATGATCTTGCACACTCCTCGATAAGATTCTCAATTGGCAGATACAATACTGAAGAGGAGATAGAAATGGCAGGTAAGCTGGTTGTAGAGAAGATCAATCGTCTGCGCGAAATGAGTCCGCTCTGGGAAATGGCGCAAGAGGGAATAGATTTAAATTCAATAAAATGGGATGTCCAC
222891_Nsennetsu@ABD45695_1__RT_shifts_1_contigs          ---------------------------------------CCAGTATTCCTTGATAATCAATCCACAACAAAACCTGATCCAGAAGTCATTGAGGCAATGGTCAGTCTCTTT---GATCGTCCTTGCAATCCACATTCGAGAACACATTCATATGGATGGCATGCCGAAGCTGCTGTGGAAAATGCACGTGAAAAAATTGCACACCTTATTGGTGCTTCTTCTAAAGACATCGTTTTTACATCTGGTGCAACAGAATCAAATAATTTAGCTATCAAGGGGGTGGCTAATTTTTATCGTAATGAAAAAAATCACATAATTACCCTCTCTACAGAGCATAAATGCGTCCTGGACAGTTGCAGAAACTTAGAAACAAGTGGAATCGAAGTAACTTACCTTCCAGTTGAGAAAAACGGCATCGTAAATTTGGACGTACTCAAAAAAGCCATAAAACCATCAACTATGATGGTGTCTATAATGGCTGCAAATAACGAAATAGGTGTCTTGCAACCGCTCAAAGAGATCGGGCAAATATGTAGGGAAGCGGAGATAATCTTTCACACAGATGCAGCGCAAGCCTTTGGTAAAATCCAGCTCGATGTGGAAGAAATGCAGATCTCCCTTATGAGCATTTCTGGTCATAAGATATACGGCCCAATGGGCATTGGAGCACTTTATATTCGCAGAAAACCTAGGATAAGGGTGACACCGCTGTTCAGTGGAGGTGGTCAAGAGAGAGGTATTCGCTCCGGTACACTTCCTACTCCTTTGATTGTTGGTTTCGGAAAAGCAGCAGAAATTGCAGCAAGGGTCATGGAGGAAGAAAACAAGAGAGTGAAGTTTTTAGCAAATAAACTGTATGAAATAATCAAGGCAGGAATACCAGATATCGTTCTGAACGGAGATCTCTCAAGAAGGCTACCTGGCAACCTTAATATCAGTTTCCCTTATGTTGAGGGGGAATCAATAATCATGGCGATCCCAGAGATATCTGTTAGCTCCGGATCTGCGTGCACATCAGCATCATTAGAGCCATCCTACGTTCTGAAAGCACTTGGAGTTGCAGAAGACCTCGCCCACTCATCAATACGCTTTTCGGTTGGTAGGTACAACACAGAGGAAGAAATAATCATGGCTGGTGAGTTGCTTGTGAAACAAGTCATTCGCCTGCGTGAGATGAGCCCTCTATGGGAAATGGCCCAAGAAGGGATAGATCTTAACTCAATAAAATGGGATACGAGC
246409_Rdelemar@EIE87017_1                                ATGGGTTTTGAGTCAGCAGCGGTTAAACAAGCAGGCCGACCCATTTATCTTGACATGCAAGCTACAAGTCCTATGGATCCTCGTGTGTTGGATGCCATGGTTCCTTATATGACTGAATTATACGGTAACCCTCATTCAAGAACTCATAAATATGGTTGGGAAACAGAAGAAGCTGTTGAAAAAGCTCGAGAGTATGTGGCAAAATTGATTAACGCTGACCCCAAAGAAATCATTTTTACTTCTGGTGCAACTGAATCAAACAATATTAGTATTAAGGGTGTTGCCAAATTTTACAAAAATAAGAAAAGACATGTTATTACTACACAAACAGAACATAAATGCGTTTTGGAATCATGTAGATCTTTACAACAAGAAGGTTTTGATGTAACTTATTTACCTGTTCAGTCTAATGGCCTTGTTGATTTGAAGCAGCTGGAAGAAGCTATTCGTCCTGATACCTCTATCGTCTCTATCATGGCCGTTAATAACGAAATCGGCGTCATGCAGCCTATAGACGAAATTGGTAAATTATGTAGGTCGAAAAAAGTCTTTTTCCATACTGACGCTGCGCAGGCCGCGGGTAAGGTGCCTTTGGATGTCAATTCAATGAACATTGATTTGTTGAGTATCTCTGGTCATAAGTTATATGGCCCTAAAGGCGTTGGTGCTCTTTATGTTCGTAGAAGGCCTAGAGTCCGCTTGGAGGCTGTTCAAAGTGGTGGTGGCCAAGAAAGAGGTATCAGAAGTGGCACTGTTCCCCATCCTCTCGTTGTTGGTTTGGGAGAGGCCTGTAAAGTGGCTATTGAGGAGATGGAGTATGACCATCAAAGAATCTCTAAGCTTTCTAAGCGTTTGATAGATGGTATTCAATCAAAAATTGATCATGTATACCGCAATGGTGACCCTGTAAAAAGTTATCCTGGATGTGTCAATTTATCATTTGCTTATGTTGAAGGAGAGTCACTCATTATGGCATTAAAGGATATTGCTTTGTCATCTGGATCTGCCTGTACTTCTGCATCACTTGAACCTTCTTATGTCTTGAGAGCTTTGGGAGCTGATGATGAAATGGCTCACAGCTCCATTCGTTTCGGTATTGGAAGATTCACAACTGAGGAAGAAATCGAGTTTGTAATCAACAAGGTTAGCCAACATGTTGACAGATTGAGAGAAATGTCACCCTTATGGGAAATGGTAAATAATGCATTT---------GCAATAATG---------CAC
1357716_Bsalamandrivo@OON10066_1                          ATGCCATCCTCCTTGCTCGCTACTGCTGCTGCTGTTCGTCCGATCTATCTCGACTTGCAGGCTACAACTCCCATGGACCCACGTGTCCTTGACAAGATGATGCCATACATGACCCATATGTACGGTAACCCACACTCTCGAACACATCAGTATGGCTGGGAATCTGAGGCTGCTGTTGAGGCTGGCCGTGAGGAAATTGCCAATCTGGTCGGTGCAGATCCAAAGGAAATCATTTTCACTAGCGGAGCCACAGAATCCAATAATCTGGCCATCAAGGGCGTCGCCCGCTTCTACAAGAGCAAGAAGCGTCACATCATTACCACTCAAACTGAACACAAATGTGTCTTGGACTCTTGTCGAGTGCTTTCCGAAGAGGGCTTTGATGTGACTTTTTTACCAGTGATGAGCAACGGACTTGTGGATCTCAAGGTCCTAGAAGCAGCCATTCGTCCTGACACATCAATTGTCTCTGTGATGACGGTAAATAACGAGATTGGTGTGATTCAACCTATCAAGGAGATTGGTCGTATTTGTCGGGAGCATAAAGTCTTTTTTCATACGGATGCTGCACAGGCCGTTGGAAAAATTCCAATAGATGTCAATGATATGAACATTGACCTCATGTCAATCTCTGGCCACAAAATATATGGACCAAAGGGGATTGGCGCACTGTATGTCAGAAGACGGCCGCGTGTTCGTCTGGAGCCTCTGATTTCTGGAGGTGGTCAAGAACGTGGCCTTCGAAGTGGAACTGTTCCCACTCCACTTGTTGTTGGGTTTGGCGAGGCATGTCGTCTAGCAAAGGCTGAAATGGAGACTGATGGTGTACGAATCAAAAAACTCTCTGATCGTCTGATTAAAACGTTGACTGAGAAGGTGCGGGATGTAGTGCGAAACGGTGCTCCAGAGTCAAGCTATCCTGGATGTGTAAATCTTTCCTTTGCTTACGTTGAAGGCGAATCCCTTTTGATGGCACTTAAAGCTATTGCGCTTTCCTCTGGAAGTGCTTGTACTTCTGCTTCTCTTGAACCCTCGTATGTTCTTCGAGCTCTTGGTGCTGATGATGAGACAGCACATTCTTCTATCCGGTTTGGGATTGGTCGGTTCACTACCGATGAAGAAGTCGACTTTGCTATCAATGAGGTGCTCCAGCACGTTGAAAGATTGCGTGAAATGAGTCCTCTATGGGAAATGGTACGGCATGGTTTAAACATTAAAAGTAGGGACTGGACAGCAAGA
1314807_Dbispora@THV07800_1                               ATGCCTCGACGCGAAGAAAATCTCAAAGAAAAAACTCGGCCTATCTACCTTGATATGCAGGCCACAACTCCTGTGGATCCTCGTGTTCTCGATGCGATGTTGCCGTTTCTCACAGACCAGTATGGGAACCCTCACAGTCGCACTCATGCTTATGGATGGGAGGCTGAACAAGCAGTAGAGGATGCTCGGAAGCACGTCGCTGACCTTATCGGCGCGGACCCCAAAGACATAATCTTTACATCTGGAGCCACTGAAACCAATAACATGGCCATCAAAGGCGTCGCTCGATTCCATAAGGAGAAAAAAAAGCATATTATTACTACGCAGACTGAACACAAATGCGTACTGGACTCCTGTCGGAAACTCGGAGAAGAAGGGTTTGACATCACGTACTTACCCGTGAAGAGCAACGGTGTTGTCGACTTGGATGTTCTAGAAGCTGCCATTAGGCCAGATACTTCACTCGTTTCCATCATGACCGTCAATAACGAAACTGGTGTCGTTCAACCCATAAAAGAGATAGGTGCTATCTTGCGCAAGCGTGGTATCTATTTCCACACGGATGCAGCTCAAGCTGTTGGAAAAGTACCGGTGGATGTGAACGAGATGAATGTAGACCTGATGAGCATTTCAGGCCACAAGGTATATGGACCCAAGGGAGTTGGTGCAGCGTATGTTCGCAGAAGGCCCAGGGTACGGCTGGAGCCAATCATAAATGGTGGTGGACAAGAGAGGGGTTTGAGGAGCGGTACTCTCCCTACTGCTTTGGTGGTTGGTTTAGGTGAGGCAGCGCGGATTGCGAAGAAGGAAATGATGAGAGATCGTGAACATGTTGAAGCCTTGTCAAAGAGGCTCATTGACGGAATCAACTCACAAGTCGAATATGTTGTTCGTAATGGCGATGTCGAC---GGCTATCCGGGCTGCGTTAATCTCAGTTTCTCGTACGTTGAGGGTGAAAGTCTTCTGATGGCATTGAAAGACATTGCTCTATCTTCAGGCAGTGCATGTACATCTGCATCACTAGAACCATCCTATGTTCTCAGAGCCCTTGGTGCTGCGGAAGACATGGCTCATTCCTCTCTCCGTTTCGGGCTTGGTCGTTTCACTACTGAAGCTGAGGTCGATTTCGTCGTGCAACATATTATTGGAACTGTGCATAGATTGCGGGAGATGAGCCCTCTTTGGGAAATGGTCCAAGAAGGGATTGATATCAACTCAATTGACTGGTCGCAGTCC
505711_Agodoyi@KAF0853110_1                               ATGTCTTCATCTGTTTCTGTGACGACGGATGAGGGCCGCTCGATTTATCTTGACTTGCAGGCGACAACGCCTGTTGATCCTCGAGTGCTCGATGCGATGATTCCGCTGTACACGTTCCAATATGGAAATCCACATTCCAGAACCCACATGTATGGATGGGAAACACAGGATCTGGTCGAACAGTCTCGAGAACAGGTAGCCACGCTTATTGGTGCGTCGCCCACCGACGTCGTCTTTACGTCTGGTGCAACAGAATCGAACAATGCGTCAATCAAAGGACTTGCTGGGTTTTATGGGCAGAAAAAGCGACACATCATTACGACGCAGATTGAGCACAAGTGCGTTTTGGACTCGTGCCGCCATCTTGAGCAACAAGGGTTCAAGGTGACGTATCTTCCTGTCTCAGCTTCGGGAATTGTCGACTTGGACTTACTCAAGCGCTCCATCCAGCCAGACACTCTTGTGGTGTCGGTCATGGCTGTAAATAACGAAATTGGTGCGATTCAGGATATGCCCGCCATTGGCAAGCTGTGTCGAGAGAACAAGGTTTTCTTCCACGTCGATGCGGCACAGGCCGTGGGGAAGATTCCGGTGGATGTCAATGAATGGAACTGCGACTTAATGTCCATCTCAGGCCACAAGGTTTACGGACCGAAGGGAATCGGTGCGTTGTATGTCCGCAGGAAGCCCCGCGTTCGCTTAGAGCCGATTATTCACGGAGGTGGTCAGGAGCGCGGATTGCGGTCCGGGACAATTCCTGCCCCGCTTGTTGTCGGGTTTGGCACAGCGTGCAAGGTTGCAAAGGAAGAAATGACGCGAGACTCTGCTCACATCACGAAACTTGCACGCAGGTTGTACGATGGAATGACACAGAGAATTCAGCACGTCCAACTGAACGGCCCTCCCTTGATGCGGTATTGCGGAAATGTGAACCTTTCTTTTTCGTTTGTCGAGGGTGAAAGCTTGTTGATGGCGTTGCGCGGGATTGCAGTGTCCTCGGGGTCTGCATGTACCTCTGCGTCGCTGGAGCCCTCGTACGTCCTTCGTGCACTTGGAGTTGAGGAAGAACTTGCGCATACTTCCATTCGCTTTGGAATCGGTCGGTTTACTACGGAACGTGAAGTCGACTTTGCGATTGCGTTGTGTGCCGGGCAGGTTGATCGACTGCGCCAAATGTCGCCGTTGTGGGAGATGGTCCAGGAGGGGATCGACCTTAAGAGCATCCAGTGGTCCGGTCAC
56615_Pgraminis@KAA1110876_1                              ATGTCCAAACAAGCTCAGAAGCAAGAGAAGGTCGGGAGACCAATCTATCTAGACATGCAGGCAACCACACCACTCGATCCACGTGTCTTGGACGCCATGATGCCGTACATGACCAACCAATACGGGAACCCTCATTCGAAGACACACGCCTACGGCTGGGAGACCGAGAAGGCAGTCGAGACTGCCCGGGCGCATGTGGCCGATCTCATTGGTGCTAGCACAAAGGATATCATCTTCACCTCCGGGGCGACTGAAACAAATAATATGGCGATCAAGGGCGTCAGCAGGTTCTATAAGGAACGCAAACGGCATATCATCACTACCCAGACCGAGCACAAATGCGTCCTCGATTCTTGCAGGGTTCTTCAAGATGAAGGCTTTGATGTAACCTACCTACCCGTCAAAAGTAATGGTCTAATTGACTTACAGCAACTAGAAGATTCAATCCGTCCGGACACCGTCCTAGTCTCGATCATGGCGGTGAACAACGAGATCGGGATCATCCAGCCGATGCGCGAGATCGGGGCGATTGTCCGGCGACGGGGGGTATTCTTGCACACCGATGCCGCTCAAGCGGTCGGAAAGATCCCGATGGATGTGGAAGAGATGCAGATCGATCTGTTGAGCATGAGCTCCCACAAGATCTACGGGCCCAAAGGGATTGGCGCCGCCTATGTCCGAAGACGTCCCAGGGTCAGACTCGAGCCTCTCATCAGTGGCGGCGGTCAGGAGAGAGGCCTTCGTTCGGGTACCGTGCCTGCGCCTCTCGTCGTCGGCTTTGGTGAGGCTTGTAGACTGGCCAAGTTGGAACTCCAAAACGATTGTGAACATGTCTCAAGGCTATCACGAAGGCTGCACGACAGGATCACCCAAAGCTGTACCCACATTGTCCGGAATGGAGATGGGATGTTAGGCTATCCGGGCTGTCTGAACCTATCCTTCGAATACATCGAGGGAGAGTCATTATTGATGGCCTTGAAGGATGTCGCCCTGAGTTCGGGAAGTGCCTGCACATCGGCCTCGTTGGAGCCCAGCTATGTGCTCAGAGCACTCGGAGCGAGCGACGAGAACGCTCATAGCTCGTTGCGCTTCGGCATCGGTCGGTTCACCACCGAACAGGAGGTCGACTATGTGGCTCATAAAATCGTCAATGTCGTCTCTCGTCTGCGCGAATTGAGTCCGCTTTGGGAAATGGTCCAAGAGGGCATCGACTTGAAATCCATCAATTGGTCTCAGCAT
669202_Tkitauei@KII72374_1                                ATGTATCTTAGTAAAAACTATGGCAAGTTGAAATTGATCCCTTTATACCTAGATTCCCAAGCCACTACCGTTATGGATCCTAGGGTTCTCGACGTTATGATACCCTTCTATTCCCTTAGGTTTGGAAATCCACATTCAAGGACACATTTATATGGGTGGGACGCTGAAGAGGCCATCGAACACGCTCGAGAACATGTAGCATCGTTAATTAACTCTTCACGGCGAGACATTGTATTCACTTCTGGGGCAACCGAATCTAACAATCTTGCCATCAAAGGCACTCTCAAATTTGGCGAAAGGCTTAAGAACCATATAATTACAACACAAACTGAGCATAAATGTGTTCTAGATTCCTGTAGATCCCTGGAATTAGAAGGGTTTGAGGTTACCTATTTACCAGTCTCTAACACGGGAATCGTTGATTTGGAAAAATTAAAAGCTGCCATAACTGATCGAACGAGATTGGTGACTATTATGACAGTCAACAATGAAATCGGTGTTGTTCAACCTATTAAGGAAATAGGAAAAATATGTAGGGAACGGGGAGTGTTGTTCCATACTGATGCGGCACAGGCAGTTGGTAAGATCCACATGGATGTGGAGGATATGAATATTGATCTACTTTCTATCAGCGGTCATAAAATCTACGGTCCGAAAGGAGTGGGAGCACTCTATGTTCGATCGCGCCCCAGAGTCCGGTTAGACCCTCTAATCAGCGGAGGTGGTCAAGAGAGAGGACTGAGGAGCGGTACCCTTCCTACCCCGTTGGTAGTAGGACTTGGTGAAGCGTGCAGAGTTTCTCGTGAAGAAATAGATTTTGATTATGAGCACGTGAGCAAATTGAGCAAGATGTTTCTCGACGAGATGTTCAAGAAGATTACTCACCTGGTACGAAACGGAGATCCTGAGCATTCATATCCTGGCTGTATCAACATTTCTTTTCGCTGTGTAGAAGGAGAGAGCCTTTTAATGGCCCTCAAAGATATTGCTTTATCGTCAGGAAGTGCTTGCACATCTGCATCGTTGGAGCCTTCATACGTATTGCGGGCCATTGGATCAGACGAAGATTTGGCACATTCGTCTATCAGATTTGGGATTGGTCGATTTACAACAGAAGATGAGGTTAATTACACCATTGAAAGATGTCTACATGAGGTTCAACGTCTGCGAGACATGAGTCCCCTTTGGGAAATGGTACAAGACGGTATTGACCTTAAAACTATCAAGTGGAATCAGGAT
5763_Nfowleri@KAF0984303_1                                ATGTTGGATCCATCCATCAAATTGGACAAGAAGGTCCGAGGAATTTATTTTGATTTTGGTGCTACCACCATGATGGATCCTCGAGTACTGGATTCCATGATGCCCTTCTTGACTGAAGTTTATGGTAATCCTCACTCCCGAACACATGAATATGGGTGGGATTCCGAGAGTGCTGTAGAATTAGCAAGAAAACACGTTGCAGACTTAATCGGAGCATCTCCGAAAGAAATTGTGTTCACGAGCGGAGCAACGGAATCAAATAACACAGCCCTCAAAGGCGTTGCTAGTTTTTACAAAGACAAGAAAAGACATATCATTACGGTGCAAACCGAACACAAGTGTGTTTTGGATACATGTAGACATTTAGAAGAGGACGGATTTAGAGTTACATATTTACCAGTTCAGAGCAATGGAATTGTCGATTTGGAAGCACTCGAAAAAGCCATTACTCCCGATACAGCTCTAGTCAGTGTCATGATGGTTAACAACGAAATTGGAGTGATTCAACCTATCAAGGAGATTGGTAAAATTTGTCGAAAACACAAAGTCTTTTTGCACACTGACTGTGCTCAAGCTTTTGGAAAAATTCCAATCAATGTTGATGATATGAATATTGATTTAATGTCCATTAGCGGCCACAAGATTTATGGACCAAAGGGCATTGGTGCTTTATACGTTCGAAGAAAGCCAAGAGTGAGAATTCATCCAATTATTAATGGAGGCGGCCAAGAAGGTGGCAGACGATCTGGTACTCTTCCAACACCGTTATGTGTAGGATTGGGCGAGGCAGCAAGAGTGGCAGCTGAAGAAATGGATAGAGACTACCAACATGTTTCCGAATTGTCACAACGTTTAATTAACAATTTAAGAGCCAAATGTGAACACATTGAACTCAATGGTGACGAGAAACAAAGATATCCAGGAAATGTTAATATTAGTTTTGCCTTTGTTGAAGGAGAAAGCTTACTAATGGCATTGAATTCTGTGGCATTGTCATCTGGAAGTGCATGCACAAGTGCTTCGTTGGAACCAAGCTATGTTTTGCGTGCTTTGGGTGTGAATGAAGAATTGGCTCATACTTCACTTCGTTTTGGTATAGGTAGATTTACCACCAAGGAAGAAGTTGATTATGTCGTAGAGAGAACTGCTTCAGAAGTGATTCGATTGAGAGAAGTGAGTCCTCTCTATGAAATGTTCAAAGAGGGTATTGATTTATCAAAGATCACATGGAATGAACAC
75058_Bsaltans@CUG88689_1                                 ATGGCCGCATTCGCTGCGTTGCCAAAAGCAACAACGAGGCCTGTCTACATGGACTTCCAGGCCACCACGCCGATGGATCCTCGCGTGCTCGACGCCATGATGCCGTTCATGACTGAAAAGTATGGCAACGCCCACAGCCGCACCCATCGCTACGGCTGGGTAACTGAGGAGGCTGTTGAAAAGGCTCGTGCCCAAGTCGCATCGGTTATCGGAGCATCGCCGAAAGAAATTTTCTTCACATCAGGTGCCACGGAGTCTAACAACATTGCCATTAAGGGTGTTGCTATGTACAACAAAGACAAGAAGAACCACGTGGTGACGCTGCAAACGGAGCATAAGTGTGTCCTGGACTCGTGCAGGGCACTGGAAATGCAAGGCTTCGAAGTGACATACCTCCCAGTGCAAAAGAACGGGTTGGTGGACCTCGCTCAGTTGGAGGCTGCGATCAAGCCGACCACGTCTATTGTATCGATCATGTACGTGCACAATGAGATTGGTGTGATCCAGCCGGTTGCAGACATCGCAAAGTTGTGCAAGCAGAAGAAGGTGTACTTCCACACCGACGGTGCACAAGCTGTCGGAAAGATTCCCATTAACGTGGAGCGCGACCAGATTGACCTCATGAGCATCAGCGGTCATAAAATTTATGGACCTAAGGGTATCGGTGCAATCTACATGCGCCGTCGCCCTCGTGTCCGTGTACGCTCTCCCGTGAGCGGCGGTGGTCAGGAGCGTGGCATCCGAAGTGGTACGTTAGCAGTCCCCTCCATTGTTGGCCTTGGTGCAGCTTGCGACATTGCGTCTAACGAAATGGCACGCGATCATGCGCACGTCACGAAACTGAACAAGCGCATGCTGGACGGCCTGAATAGCCAACTCAGCCACATTGTCGTGAACGGCGACGCTGTTCAACGCTATCCTGGCAATTTGAACATCAGCTTCTCTTGCGTTGAAGGCGAGAGCCTTCTGATGGGAATGGAAGATGTTGCCGTGTCCAGTGGAAGCGCCTGCACCAGTGCTTCGTTGGAGCCTTCGTACGTCCTACGTGCCCTCGGCATTGATGCTGAGAACGCCCATACGTCTATCCGTTTTGGCTTCGGCCGCTTCTCAACTGAGAAGGAGATCGACTACACTGTGAGTGAATGTGTTCGCAACGTCAACCGGCTGCGCGAGATGTCTCCGCTTTGGGATTTGATGCTGGAGGGCAAGGACGCGAATTCTGTGGACTGGCGG------
5693_Tcruzi@RNC48723_1                                    ATGGGAGGCTCAGTGCGATCATCCACATGTGACACACGGCCACTCTACCTGGACTTTCAGGCCACCACGCCGTTAGATCCACGTGTGCTCGACAGGATGCTGCCGTATCTGACGGAACGGTACGGGAATCCACACAGTCGGACACATCGTTACGGATGGACGGCGGAAGATGCTGTGGAGAAGGCTCGTGCAGAGGTGGCAGATCTTATTGGAACCAGCCCCAAGGGAGTTTTCTTTACCAGCGGTGCGACCGAGTCTAATAACATCGCCATCAAGGGTGTGGCATATTACAACAAGAGCAAAAAGAATCACATAATAACACTTCAGACGGAGCACAAGTGTGTTTTGGATTCATGTCGTTATTTGGAGATGGACGGTTTTGAGGTAACGTATCTTCCGGTGGAAAAAAACGGTCTTGTTAATCTACAAAAAATTGAGGAAGCTATCCGTCCAACAACCGCTCTCGTTTCCTGCATGTACGTACACAATGAGATTGGTGTTATTCAACCTATCAGCGAGATTGGAAATTTATGTCGTAAGAAAAAGGTTCTTTTCCACACGGATGCCGCACAAGCCTTGGGAAAAGTATCCATTGATGTGGAGCGTGATAATATAGACCTTATGTCTCTTTCCTCCCATAAAATTTATGGGCCAAAGGGATGTGGTGCTCTTTACATGCGTCGGCGTCCCCGAGTACGCGTGCGTTCTCCCGTCAGTGGCGGTGGTCAAGAGCGTGGTGTGCGGAGCGGCACTGTGGCGACGGCGCAGGTTGTTGGGATGGGCGCCGCCTGTGCAATTGCAAAGGTGGAAATGGAGCGAGACTCCGCACACATTTCACGACTTTCAAAGCGTCTTCTGAATGGTTTGCAAAGTCGTTTGCCACACATAACGGTCAATGGGGACTTGGAAAAACGATATCCTGGTAACCTTAACATCAGTTTTTCCTGTGTTGAAGGCGAGAGTCTTTTGATGGGAATGAAGAACGTGGCCGTGTCAAGCGGAAGTGCGTGCACAAGCGCTTCTTTAGAGCCAAGCTACGTTCTCCGGGCGCTTGGCATTGATGCGGAAAATGCGCATACTTCCATTCGCTTTGGTATTGGCCGCTTCACCACTGAAAGGGAGATTGATGTGACGATTGAAGAATGCGTCCGGAACGTGGAGCGACTGCGTGAGATGTCGCCCCTGTGGGACCTTCTGCAAGAGGGCAAGAGTCTTGCGGATGTGGAGTGGCGG------
59799_Adeanei@EPY27409_1                                  ATGGCTCGTCCCTTGCTGGCGTCGATTGCGGAATATCGGCCAGTGTATTTGGATTCGCAGGCGACGGCCTGCCTGGACCCCCGTGTGCTAGATAAAATGTTGCCGCTCATGACGGAGCAGTACGGTAACCCACACAGCAGGACGCATGTGTATGGGTGGAACGCGGAGGAGGCGGTGGAGAAAAGTCGCGCCCAGGTCGCCAAGCTGATCAACGCGAACCCCAAGGAAGTGTTTTTTACCAGCGGCGCGACGGAAAGTAATAATATCGCGATAAAAGGGGTGGCCAACTTTAACAAGGCGAAGAAGAATCACCTCATCACCCTCCAAACCGAGCACAAGTGCGTGCTGGACTCCTGCCGGTACCTGGAGATGGAGGGGTTCGAGGTGACCTACCTCCCTGTCCAGAAGAATGGTATGGTGGACCTCACCCTGCTGGAGTCCTCGATCAAGCCCAACACCTGTCTGGTGTCCGTCATGTTTGCGCACAATGAGATTGGCGTGATCCAGCCCCTCCGCGATATTGGGGCCATCTGCCGTAAAAAGAAGGTGTTCTTCCACACCGACGCCGCGCAGGGATTGGGGAAGGTGCCCATCGATGTGGAGAAGGATAACATTGACTTGATGTCCATGTCGTCCCACAAGATTTACGGCCCGAAGGGTTGTGGTGCCTTGTACGTTCGCAGACGCCCCAGAGTCCGTCTACGTTCCCCCATCAGCGGTGGCGGTCAGGAGCGCGGTATCCGTAGCGGTACCGTCGCCGCACCGTTGGTCGTGGGAATGGGAGCGGCCTGCGACGTGGCGCTCCGGGAGATGGACCGCGACCGGGCGCACTGCCTGGCCCTCCGCACACGTCTTCTAGAGGGTCTGGAGAAGCGTCTACCACACATTGTGGTGAATGGCGATTTGGAGAACCGTCTGCCCGGTAACCTTAACGTTAGCTTTTCCTGCGTCGAAGGGGAGAGTCTGATGATGGGTCTGAAGAATATTGCCGTCTCCAGTGGGAGCGCCTGTACGAGTGCCTCCCTGGAGCCGAGCTACGTGCTGCGCGCGTTAGGGATTGATGCGGAGAATGCCCACACCTCTATTCGGTTTGGCATTAGTCGGTTTACCACCCAGAAGGAGGTTGACTACACGATTGAGGAGTGCAGCAAGGTGGTGGAGCGGCTGCGGGACATGTCACCCCTTTGGGACCTGATGCAGGAGGGAAAGACGCTGGCCGATGTGCAGTGGAGG------
1314962_Psp_@KNH05525_1                                   ATGACCTGCGCGAAAAATACGCACGTCGGAAAAGGCCGAAATCTCTATTTCGACATGCAAGCGACCAGCCCCCTCGACCCCCGCGTGCTCGATGCGATGATGCCGTACTTTACCGAAATATACGGAAACGCCCACAGTCGAACCCATAGCTATGGATGGGAGGCCGAGGAGGCCGTCGAAACCGCCCGGAAACAGGTGGCCTCGCTCATCAATGTGTCCCCAAAAGAGATTTTCTTCACCTCGGGAGCGACGGAATCCAACAACATCGCCATCAAAGGTGTCGCCCACTTCTACAAAACCGGCAAGAATCATATCATTACCCTCCAGACGGAGCACAAGTGCGTTCTCGACAGCTGTCGATCACTGGAGCTCGGCGGGTTCGACGTGACGTACTTGCCTGTGCAGAAGAATGGCATCGTCGACCTCGCGGTGCTGCGCGACGCCATGACGCCCAAGACATCGTTGGTGTCCGTGATGACAGTCAACAACGAGATCGGTGTCATCCAGCCGATCCGCGAAATCGGCGAGCTGTGCCGGTCCAAAGGGGTGTTCTTCCACACCGACGCCGCGCAGGCAGTTGGAAAAATTCCTGTCAACGCCCAGGAGATGAAGTGCGACCTCATGTCCATTTCCGGCCACAAGTTTTATGGCCCGAAAGGCGTCGGCGCGTTGTACGTCTGCCGCCGGCCCCGCGTCCGAGTCAAGTCGCCCGTGTCGGGAGGTGGCCAGGAGAGGGGCATTCGGTCTGGGACCCTCGCGACGCCGCTCATCGCCGGTCTCGGCGCTGCGTGTGCGGTGGCGAAGGCCGAACTGCCACGCGACACGGCGTATGTCAACGGACTCAGCACATACCTTTGGGAGCAGCTGCAGAAACGAATCCCAAAGCTCGAGCTCAACGGCGACGCGACGGCCCGATATTGGGGAAATGTGAACGTGAGCTTCGCGGGTGTCGAGGGCGAAAGTCTCCTCATGGGGCTCAAGACAGTGGCCATCTCGAGTGGAAGCGCCTGCACCAGTGCGAGTCTCGAGCCGTCGTACGTCCTGCGAGCACTTGGGGTGAGCTCCGAGAATGCGCACACGTCTCTCCGCTTCGGAATCGGCCGGTTCACGACGAGGGCGGAGATTGACTTTGTTGTCGATAAGTGCGCCACGGTGGTGCACCGACTCCGCGAGATGTCACCGCTGTGGGACCTTATTGAATCTGGAGTTGACCTGTCGACTATACAATGGCGCCGC---
5888_Ptetraurelia@CAK61124_1__RT_shifts_17_contigs        ATG---------AGAAAAATTATATACAAATTTTCAAGACCCACTTATCTTGATTTC---GCCACGACTCCCACAGACTACAGAGTATTAGATGCGATGTTACCCTATCTAACCAATCAGTATGGTAATCCTCATAGTAAGACACACTCATTCGGATGGGAAACTGAAAAAGCAGTAGAAAATGCAAGATCC---ATAGCCAATTTAATTAACACACAACCT---AGCATCATTTTCACATCTGGGGCAACAGAAAGCAACAATGCTGCATTAAAGGGTTTATACGGCTTTTATGGAAAA---AAGAATCATATCATCACAACTCAAACTGAACACAAATGTGTGTTAGACTCTTGTAGATATCTAGAAGAAAAAGGAGTAGAGGTAACATACTTGCCAGTTGATTCCAATGGCTTGATTTCGTTGCAACAATTA---GAATCTATCAAATCCAATACATTGTGTGTGAGTGTTATGCTTGTGAATAATGAAATCGGAGTCATT---AACTTGAAAGAGATTAGCAGAATATGTCATCAACGAGGAGTCTATGTTCATTCTGATATGGCT---GCTATTGCTAAAATCCCAGTTGATGTT---GATCTCGATATAGATTTAGGTAGTATTTCAGCTCATAAACTGTATGGTCCCAAAGGAATTGGAGCATTATATGTGCGAAGAAAACCAAGAGTTAGATTA---CAAATAATCCATGGAGGTGGA---GAAAGAGGGTTAAGAAGTGGTACTCTTGCACCTCATTTATGTGTGGGATTCGGCAAGGCTGCAGAAATTGCATTAACTGAATTACCATATGATATC---CATGTTGATAAATTATACAATAGACTATTGACTGGTATCAAAGAGAAGATTCCT---ATTCAAATAAATGGCTCATTAGAACATCGCTACAAAGGAAATTTGAATGTGTCATTTGCTTTTGTGGAAGGGGAATCTTTGATTATGGCTATCAAA---GTTGCAGTCTCCTCTGGATCAGCTTGCACATCTGCCTCTCTTGAACCGTCATATGTCCTAAGAGCATTAGGAGTC---GAAGATATGGCTCATACTAGTTTAAGAATTGGCATAGGACGATTCACTACTGAAAAAGAAGTTGATTTTTTACTTGAT---TTGAGTGGCGCTGTTAGAAAGTTGAGAGAAATGTCTCCTTTATGGGAAATGCAT---GAGGGAATAGATATTAATAAAATTGAATGGACTCAACCA
235443_Cneoformans@AFR94701_1                             ATGACAAAGACTGGCGGCAGTGCCAAGTCTGCAGGCCGACCTATCTACCTCGACATGCAGGCCACTACTCCTATGGACCCTCGTGTGCTCGACAAGATGCTTCCTCTCTTCACCGAACAATATGGCAACCCCCATTCACGAACTCATGCCTACGGATGGGAAGCGGAGAAGGCCGTTGATGAGGCTCGGCAGCAAGTTGCTCAGCTCGTCGGTGCCCAATCCAAAGATATCGTGTTTACTAGTGGTGCAACAGAGAGCAACAATATGTTGATCAAGGGCATTGCGAAATTCCACCAGTCAAAAAAGAAGCACATCATTACTACCCAGACCGAACACAAGTGCGTGCTGGACTCTTGCCGATGGCTCTCCACGCAGGGCTTCGAAGTCACTTATCTTCCCGTCCTCCCGAACGGTCTGATCTCTATCAACGACCTTACGGCTGCCCTTCGGCCTGATACTTCGCTCGTGTCTATTATGGCTGTCAACAACGAAATCGGCGTTATTCAGCCCCTTGCCGAGATTTCTCAAGCCATCAAGTCTAATGGTCCTTTATTCCATACCGACGCCGCTCAGGCTGTCGGCAAAATCCCCCTAGATGTGGAAGCGTTGGGTATTGACGCCATGTCTATTTCTGGTCACAAGCTCTACGGTCCCAAGGGTGTCGGCGCCGCTTATGTCCGACGACGACCTCGAGTCCGACTTGAGCCACTTATCCACGGCGGTGGTCAAGAGCGTGGTCTTCGATCAGGGACCGTCCCTGCACCCCTTGTTGTCGGTCTCGGCGAGGCTTGCCGGATTGCGGAGAATGAAATGGCTGCCGACCATGCAAGGATCAAGGCTTTGAGCGACAGATTGATTGAGGGAATCACGTCAAGGGTAGAACATATCGTGAGAAATGGTGATGTC---AATGGGTACCCCGGTTGTGTCAACTTGTCATTCGCATATGTGGAGGGCGAATCTCTTCTCATGGCCCTCAAGGACATCGCCCTCTCATCAGGATCAGCATGTACTTCAGCTTCCCTCGAACCATCCTATGTTCTTCGTGCTCTCGGTGCCGCCGAAGATATGGCGCATTCGTCCCTTCGATTCGGTATTGGTCGATTCACCACCGAGGAAGAAATCGACCTTGTCGTGCATAGGATTGTCAGCGTGGTCAACAAGTTGAGGGATATGAGCCCACTTTGGGAGATGGTGCAGGAAGGGATTGATATTAGCAAAATTGAGTGGAGCCAGCAT
237631_Umaydis@KIS66994_1                                 ATGCTGCTGGCTGCTCCCAAGCACTCGACGGCCAATCGACCGATCTACCTGGATGCACAATCCACCACGCCCGTCGACCCGCGCGTGGTCGACAAGATGATGCCCTACATGACCAACCAATACGGAAACCCGCACTCCAGAACGCACGCCTACGGTTGGGAGTCGGAAAAGGGAGTCGAGGAGGGCCGTGAGCACATTGCCAGTCTGATTGGTGCTGATCCCAAGGAGATCATCTTTACCTCGGGCGCTACCGAATCCAACAACATGGCCATCAAGGGTGTTGCGCATTTCTACAAGTCCAAGAAGAACCACATTATCACCACACAGACCGAGCACAAGTGTGTGCTTGACTCGTGCCGTCGTCTGCAGGAGGAAGGGTTTGAGGTGACCTACCTGCCTGTACAGTCCAACGGGCTGATCGACCTCAAGCAGCTCGAGGAGGCGCTTCGACCCACCACTGCGCTTGTCTCGATCATGACGGTCAACAACGAGATTGGTGTCATCCAGCCCATCAAGGAGATCGGCCAGTTGCTCAAGACCAAGGGCCCTTTCTTCCACACCGACGCCGCACAGGCTGCGGGCAAGATTCGGCTCGACGTCAACGAGTTGGGGATCGATCTGATGAGCTTGTCGAGCCACAAGCTGTACGGTCCTATGGGAATCGGTGCTTGCTACATCCGACGTCGTCCTCGTGTTCGTCTGGAACCCATCATTAACGGTGGTGGACAGGAGCGTGGACTGCGTTCGGGTACGCTCGCTCCTCCGCTCATTGCAGGATTCGGAGAAGCGGCACGTCTGGCCAAGCAGGAGCTCGCCTATGACCATGCGCACATCAGCAAGCTCTCGCAGCGTCTGCGCAACCACCTCGAGGCCAATATGACGCACGTGCTGTTCAACGGCGATCAG---AACGGCTACCCAGGCTGCCTGAACCTCACGTTTCAGTACGTTGAAGGTGAATCGCTGCTCATGGCGCTCAAAGACATTTGCCTTTCGTCAGGATCGGCCTGTACATCTGCATCGCTTGAGCCGTCGTACGTGCTGCGTGCGCTCGGCTTGAACGATGAAAACGCTCACTCGTCGTTGCGATTCGGTATCGGCCGATTTACTACCGAGGAGGAGGTGGACTATGTGGCTGACAAGATCATCAAGGTGGTCAACAAGTTGCGCGACATGAGCCCTCTGTGGGAGATGGTACAAGAAGGTGTTGATCTGTCCGAAGTGCAATGGTCTGGT---
12312346_Abacterium@PPR09406_1                            ATG---------------CTTAATAGAAGACCAGATATGCCAATTTATATGGATTATCAAGCTACAACTCCGGTAGATCCTAGAGTTGTAGAAAAGATGATGCCATTCTTTAGCGAGATTTTTGGTAATGCGGCATCTCGTACGCATGCCTACGGCTGGGAAAGTGAAAAAGCTGTAGAAGAAGCAAGAACACATGTAGCAGAATTAATTAATGCTGATGCTAAAGATATTATTTTTACATCAGGTGCTACTGAATCAAACAACTTAGCACTTAAAGGTGCAATGGACTTTTATAAAGATAAAGGTGACCATTTAATTACAGTTGCAACAGAACATAAATGTGTTATTGATACAGCAAGATATTTAAAACAACAAGGTAAAAAGCTAACAGTTCTACCAGTACAAGAAGATGGTACAATTGACCTTGAAGAACTAAAAAACTCAATTACAGATCAAACTGTATTAGTTTCAGTTATGGGTGTAAATAACGAAACAGGTACAGTGCAAGACTTAAAAGCAATTGGTCAAATTTGTAGAGAAAGAGGTGTGATTTTCCATACTGATGCAGCACAAGCATATGGTAAAGTTGAGCTTGATGTAGAAGATATGAATATTGACTTAATGAGTATTTCAGGGCATAAAATTTACGGACCTAAGGGTATCGGTGCATTATATGTTAGAAGAAGACCAAGAGTAAGACTAACTCCACTTATCCACGGTGGTGGACAGGAGCGTGGTATGCGTTCTGGTACTTTATCAACTCCACTAATTGTTGGTTTTGGTGAAGCAGCAAGAATTGCAAAAGAAGAAATGCATGAAGAAGCTAAAAAACTAATTGAGTTTAAATCATACATGTTCAACCGCTTAAATAAAGAGTTAGAAGAAGTTTATTTAAATGGCTCGTTAGAGCATGGTATCCCTGGTAACTTAAACCTATCGTTTGCTCATATCGAAGGTGAATCTTTAATGATGGCAATTAAAGGCTTAGCAGTATCATCAGGTTCTGCATGTACTTCAGCATCATTAGAAAGCTCATATGTGTTATTAGCAATGGGTAAAGGTGACGAGCTTGCACATACTTCAATTAGATTTGGTATTGGTAGATTTACTACTAAAGAAGAAATTGAAGAAGCAACAGATACTGTAATTAGAGAAGTTAACAGACTTCGTGACTTAAGCCCACTATGGGAAATGTTTAAAGAAGGTATCGATTTATCTACTATTGAATGGAACGACGAG
478820_Bsp_@OAO16743_1                                    ATGGAAAGACTGATCAACAAGAACATGGATTTGCGCGACGTTATCTATCTGGATTCTGGCGCGACCACCCGTATGGATCCCAGAGTTCTCCAGACCATGCTTCCCTATTTCACGGAAGACTACGGCAATCCTCACTCCAGAACCCACCTGTACGGCTGGAGCGCGGCCACGGCTGTCGAGAAGGCGCGCGGCCAAGTCGCGTCCCTCATCGGCGCTTCGCCCAAGGAGATCGTGTTCACTTCTGGTGCTACGGAGTGCAACAACACGGCGATCAAGGGTGTGGCCCAGTTTTACAAAGATAAAAAGAACCACGTTATTACTACACAAACTGAGCACAAGTGCGTGCTGGACAGCTGCCGTTGGCTGTCGGAGCGGGGATTCAAGATCACATACCTCCCCGTGCAGAAAAACGGCCTGGTGGACCTGAACGTTCTGGAGAGCGCCATCACCGACAAGACCTGCCTCGTGTCCGTGATGGGCGTCAACAACGAGATCGGCGTCGTCCAGCCGCTCAAGGAGATCGGCGCCATCTGCAGAAAGCATGGCGTCTTCTTCCACGCCGACTGCGCGCAGATGTTCGGCAAGCTGCCCCTGAACGTCAACGAGATGAACATCGACCTCATGTCCATCTCCGGCCACAAGTGCTACGGCCCCAAGGGCGTGGGCGCTCTGTACATCCGCCGCAAGCCGCGCGTGCGTCTGGAGCCCCTGATGTCCGGCGGTGGCCAGGAGCGTGGCTACCGCTCGGGCACGCTGCCCACGCCGCTGGTGGTGGGTCTGGGCCGCGCGGCGGAGATCTGCCAGCAGGAGATGGCGGAGGACTACACGCGCATCAAGAAGATGGCGGACAAGTTCATCGACCGCATTATGATGGAGCTGCCCGATGTGACGCTGAACGGCGACCGCGAGCACCGCTGGCCCGGCAACATCAACCTGTCCTTCTCGTGCGTGGAGGGCGAGTCGCTGATCATGGCTATGCCCAACGTGGCGGTCAGCACGGGCTCGGCCTGCACCAGCGCCTCGCTGGAGCCGTCCTATGTGATGCGCGCGCTGCACGTGCCCGACGAGCTGGCACACACCTCCATCCGCTTCGGCCTGTCGCGCTTCACCACGGAGTGGGAGATGGACAAGGTGGCGGACATCATCATTCGCGAGGTGCGCCGTCTGCGCGACATCTCGCCGCTGTGGGAGATGAAGCAGCAGGGCATCGACCTGAGCGCGATCAAGTGGAGCACCCAT
573826_Cdubliniensis@CAX40612_1                           ATGTCTGCATCTCGGGATGCGTCGTTGTTTGGAACACGTCCAATTTATTTGGATGTTCAAGCCACAACCCCTGTTGATCCCAGGGTTTTAGATAAGATGCTTGAATTCTACACTGGATTATATGGTAACCCACATTCATCGACCCATGCATATGGCTGGGAAACCGATAAGGAAGTTGAAAGGGCAAGAGGGTATATTGCTGATGTGATAAATGCTGATCCCAAGGAGATCATATTCACCAGTGGTGCCACAGAAACCAATAATATGGCAATTAAAGGTGTGCCACGTTTCTACAAAAAAACAAAGAAACATATCATCACCACCCAAACTGAGCACAAGTGTGTTTTGGATAGTGCCAGACACATGCAGGATGAAGGGTTTGAGGTTACATATTTGCCTGTTAATTCAGAAGGGTTAATTAACTTGGACGATTTGAAGAATGCAATTAGAAAGGATACTGTTTTGGTTTCTGTTATGGCTGTCAACAATGAAATTGGTGTTATCCAGCCGTTGAAGGAGATTGGTAAGATATGTCGTGAGAACAAAGTGTTTTTCCACACCGATGCTGCTCAGGCGTATGGTAAGATTCCTATTGATGTTAACGAGATGAATATTGACTTGTTGTCTATTTCGTCACACAAAATCTACGGTCCAAAAGGTATTGGTGCCTGTTATGTCAGAAGAAGACCAAGAGTGAGATTGGATCCAATAATCACTGGTGGTGGTCAAGAGAGGGGTTTACGTTCAGGTACGTTGGCGCCTCCATTAGTTGCAGGGTTTGGCGAAGCCGCAAGGTTAATGAAGCAAGAGTTGCAGTTTGACAAAAGACATATCGAGAAGTTATCGTCTAAATTGAAGAATGGGTTGTTG---TCGATTCCATCTACACAGTTCAATGGAAACCCGAATTCGCAATACCCTGGGTGTGTCAATGTATCTTTTGCATACATTGAAGGTGAGTCTTTGTTAATGGCTTTGAAAGATATTGCTTTGAGTTCTGGTTCAGCATGTACTTCGGCATCGTTGGAGCCATCCTATGTCTTGCATGCATTGGGGGCTGATGATGCGTTGGCGCATTCTTCAATTAGATTTGGTATTGGCAGATTTACGACTGAGGCCGAGGTCGATTATGTCATCCAAGCAATTAACGAAAGAGTTGACTTTTTAAGAAAGATGTCGCCGTTATGGGAAATGGTTCAAGAAGGTATTGATTTGAATACAATTGAATGGAGTGGTCAT
4896_Spombe@CAA20767_2                                    ATGGCACAAACCGCTGCTAGTACGGTTACGGGATTGCATCCTATATATATGGATTTTCAAGCTACCTCTCCTCTCGACTATCGTGTACTAGATAGTATGCTTCCCTTCTTCACTGGAATTTATGGAAACCCACATAGTCGAACACACGCCTATGGCTGGGAAGCAGAAAAAGCTGTTGAAAATGCACGCCAAGAGATAGCATCTGTAATCAATGCTGATCCAAGAGAAATTATTTTTACATCTGGCGCAACTGAATCAAATAATGCTATTTTGAAAGGTGTTGCCCGATTTTACAAAAGTAGGAAAAAGCATCTTGTTTCCGTTCAAACTGAGCACAAATGCGTTTTGGATTCCTTACGTGCTCTCCAAGAAGAAGGGTTTGAAGTTACTTTTCTACCTGTTCAAACTAATGGCCTTATTAATTTGGATGAATTACGTGACGCCATACGTCCTGATACTGTTTGTGTAAGTGTAATGGCCGTCAATAATGAAATTGGTGTTTGTCAACCACTAGAAGAGATTGGCAAAATTTGTCGACAGAAGAAGGTTTTCTTTCACTCAGATGCTGCTCAAGGATATGGAAAAATTGACATTGACGTCAATCGAATGAACATTGATTTAATGTCTATTTCTGCTCACAAAATTTACGGCCCTAAAGGAATTGGAGCCGCTTATGTTAGAAGACGTCCTCGTGTACGTTTAGAGCCGCTTATTAGTGGTGGAGGTCAGGAACGAGGTTTACGAAGTGGTACTCTTGCTCCATCTCAAGTAGTGGGATTTGGTACTGCGGCCCGTATATGCAAAGAAGAAATGAAGTATGATTATGCACATATTTCCAAACTATCCCAAAGATTAATAGATGGCCTTCTT---GCAATCCCATATACATCTTTGAATGGCGACCCTAAATCTAGATATCCAGGTTGTGTCAACATTTCTTTCAATTATGTAGAAGGGGAATCGTTGCTTATGGGTTTGAAAAATATCGCGCTGTCTTCTGGTTCTGCCTGCACATCCGCATCTCTAGAACCGTCTTACGTTTTGCGTGCAATTGGTCAGAGTGATGAAAATGCTCACAGTTCTATTCGTTTTGGTATTGGCCGATTTACAACTGAAGCCGAAATTGATTATGCTATTGAAAATGTGAGTAGACAAGTTTCTTTCTTAAGGAATATGAGCCCGTTATGGGATTTGGTTCAGGAGGGTGTCGATCTTAGTACTATAGAATGGAGTCAACAT
1274402_CHpenaei@JQAJ01000001_1_219                       ATGATGACGCCTTATGACGCAACGGATCTGACAGCGCGTCCTCTTTATTTTGATTATCAAGCCACCACGCCCCTGGATCCGCGTGTATTAGAAACCATGATGCCTTATTTGACATCTGAATTTGGCAACCCCCATTCTCGCACGCATCGCTATGGATGGGATGCAGAAAAGGCAGTGGAAGATGCACGCCAACACGTGGCGCACATCTTGCACGCGGACCCGAAAGATATTGTGCTTACCTCGGGTGCAACCGAATCTAATAATTTGGCCATCAAGGGCCTGGCTCATTTCTGGAAAGGCAAAAAACGGCACATTATCACCACACAAATTGAGCATAAATGCCTTTTGGAAAGCTGTCGTTCCCTTGAACAAGAAGGGTTTCGCATCACCTTTTTACCAGTGCAGAAAAATGGCCTGATTGACCTTGACGCTCTCAAGGATGCCTTGGAGGATGATACTCTGCTTGTGTCTGTGCTGGCGGTGCACAATGAAATTGGTGTTGTTCAGCCCCTTGAAGCGATTGGCAAGCTGTGCCGCGCACGCGGGATCTATTTTCATACGGATGCCGCGCAGGCCTTGGGCAAGATTCCTCTAGACGTGGAGGCCATGAACATCGATCTCTTAAGCCTTTCCGGTCACAAAATTTATGGCCCCAAAGGCATTGGCGCGCTTTATGTGCGACGGAAACCGCGGGTGCGACTGCGGGCTCTCTTAAGCGGTGGTGGTCAAGAGCGCAATATGCGCTCAGGCACCCTGTCTCCGGCTCTGTGTGCCGGACTGGGTGAGGCCTGCAGGCTGGCTGAGCAAGAGCAACAAGACGAGGTGGCCCGGATACAGGGGTTTTTCGATGACATGTATCACACCCTCACCACATCGCTGCCTGAGGTGTTTCTCAATGGTGACAAAACCCACCGTGTACCCCATAATCTCAACCTCAGTTTCGCAGGCGTAGAAGGCGAAGGACTGATGATGGGCCTTAAAGATCTAGCTATTTCTTCAGGATCGGCGTGCACGTCGGCTTCCCTTGAACCTTCCTATGTGCTGGGCGCCCTGGGTGTGAATGAAGAGCTCGCGCACACCTCGCTGCGCATCAGTTTTGGGCGGATGACCACACAAGAGGAAGTCACCTATGCCACAAAACGCATTATTGAGGAGGTTACCCGTTTACGCGACATGAGCCCTTTGTGGGAAATGCACCTTGAGGGTGTGGATGTCAGCGCCATTCAGTGGGCCCAT---
159749_Toceanica@EJK67611_1                               ATGCGGTTCTCCATCCAGGGCAAGTTCCGCGAGGGACGCGCGTCGTACCTCGACATGAGCGCCACGACCCCTCTCGACCCCCGGGTGCTCGACAAGATGATGCCCTACATGATCGGATCGTACGGCAACCCCCACTCCCGCACACACTCCTACGGGTGGGAGTCCGAGACGGTCGTCGAGAATGCCCGCGCCCAGATCGCTTTCCTCATCGGCGCTTCGCCCAAGGAGGTAATCTTTACGTCCGGGGCCACCGAGTCCAACAACATGTCCATCAAGGGCGCCGCGCACTTTTACGGGATGAAGAAGAAGCATATAATAACCACCCAGACCGAGCACAAGTGCGTCCTCGACAGCTGCCGCAGCCTCGAGCAGGAGGGGTTCGACGTGACTTATTTGCCCGTGGAGGCCACAGGCATGGTCGACATGGAGCAGCTCGAGGGTGCCATGAGGGACGACACGCTCCTGGTAAGCGTCATGGCGGTGAACAACGAGATCGGCACGAGGCAGCCCATCGAGGCCATCGGGAAGCTTTGCCGGTCGAGGAAGGTCCTGTTCCACACGGACGCGGCGCAGATGCTCGGGAAGCTCCCCATCGACGTGAACGAGATGAGCATCGACCTGATGTCCCTGTCGTCGCACAAGGTGTACGGCCCGAAGGGGATCGGGGCGCTGTACGTCCGGAGGCGGCCGCGGGTGAGGCTCGAGCCGCTCTTCAGCGGCGGCGGGCAGGAGAGGGGACTCCGGTCGGGGACGCTCCCGGCCCTCCTCTGCGCAGGCTTCGGCGCCGCCTGCGACCTGGCGAAGAGGGAGATGCCGATCGACGACGCGTGGGTCCGCCACCTGAGCGACAGGCTGTGCACCGGAATCGAGGAGAGGATACCCATGGTAACGAGGAACGGCCACCCCGACCTCCGCTACCCCGGCTGCGTCAACTACTCCTTCGCGTACGTCGAGGGCGAGTCGCTCCTCATGGCGCTCAAGAACGTGGCCGTCTCGTCCGGGTCGGCCTGCACGTCCGCGAGCCTCGAGCCGAGCTACGTCCTACGCGCGCTGGGAGTGGACGACGAGCTCGCGCACGGGAGCCTCCGGTTCGGACTGGGGAGGTTCACGTCCGAGGACGAGGTGGACTTTTTGCTCGACCTGCTCGAGGAGCACGTGGGGAGGCTGAGGGACATGAGCCCGCTTTGGGAGATGGTGCAGGAGGGGATCGATTTGAAGACGATCACCTGGTCACAAGAT
1321371_Hundulata@ETZ05040_1                              ATG---------------------AGTATTTTGTGTCAGGCGTTGTATTTAGATTATCAATCAACAACTCCTTGCGATCCTGAGGTGTTAGAAGCGATGATGCCTTATCTGACTCACGATTTTGGAAATCCTCACTCTAGAACGCACTGTTATGGGTGGGTTGCAGAAGAAGGGGTTGAAAAAGCACGAGCTCAAGTTGCAACAGCAATAGGGGCGGATTCGAAAGAAATAGTTTTTACATCTGGAGCTACTGAATCAAATAATTTGGCCATAAAAGGCATTGCCATGTATTTGCGTAGTCAACGTAATACATTTATCACCCTTGCAACGGAACATAAATGTGTTTTAGAAAGTTTTCGATGGCTTCAACGGCAAGGATTTAAAGTAATTTTTCTTTCAGTAAAGCCAGATGGCCTTGTGGATCTTGAGCAATTAGAACATTATCTTGGGCCTGAAACTGCTTTGGTTTCTATTATGGGGGTTAATAATGAAATCGGGGTTATTCAGCCCTTAAAAGAAATTGGTGAACTTTGTAAGAAATATGGAAGTTTTTTTCACAGTGATGGTGCTCAAGCTTTTGGTCGTATTTCTCTTTCAGTGAAAGATTTAGGGATTCATTTGTTAAGTATTTCTGCTCACAAGATCTATGGTCCAAAGGGAATAGGCGCGCTGTATGTAGAGCGCCGTCCTCGCGTGCGACTTTCTCCATTATTTAGTGGGGGAGGGCAAGAAAGGGGAGTGCGTTCTGGAACGTTACCAACTTTTTTATGTGTAGGTTTGGGAAAAGCGGCCGAAAAAGCAGAACAAATGCGTTTGACAGAACAAAAACGGTTGACAGAGCTTCGAGATGAATTTCTAGCGCGTATTCACTATGGGCTTTCAAAAGTTTATCTAAATGGGACCTTAGAAAAACGTGTCCCCGATAATCTGAATTTAAGTTTTGCTGGTGTTGAAGGAGAAGGATTGTTAATGGGAATTAAGCAGTTGGCGCTTTCTTCTGGATCTGCGTGTACTTCTGAGTCATTAGAGCCGTCTTATGTCTTAAAAGCTCTTGGAATATCACAAGATTTGGCTCACACTTCTTTGCGAATAACTTTTGGTCGATATACCGCATTAGATCAAGCATTAAACGCAGCAGATCAGATTATCGTTGCTGTGAAAAAGTTAAGAGAATTAAGCCCGTTGTGGGATATGATTACAGAAGGAATTGATCTAAATACAGTAAAATGGGTAACACAC
1082868_Hcurviuscula@PPE04233_1                           ATG---------------------AATACATTGTGCCAAGCTTTATACTTAGATTATCAAGCTACAACTCCCTGTGACACTGAAGTTTTAGAAGGAATGATGCCGTATTTAACGCATAGCTTTGGTAATCCGCATTCCAGAACTCACTGTTACGGGTGGACTTCTGAAGAGGCTGTGGAAAAAGCAAGAAAACAAGTTGCATCTGTATTAGAAGCAGATCCAAGGGAGATTATATTTACTTCTGGTGCTACTGAGTCTAATAATCTAGCCATTAAAGGACTGGCAATGTATTTGCGTGCTCAACGTAATACATACATTACAATTGCCACAGAACACAAGTGTGTTTTAGAAAGTTTTCGCTGGCTCCAGCGCCAAGGGTTTAAAGTAATTTTTCTTCCAGTAAAGTCTGATGGTGTTCTTAGTCTTGAGGTTTTGGAAGAACATTTAGGACCAGAAACTGCTCTTGTGTCCATTATGGGCGTGAACAATGAAATTGGTGTGATTCAACCTTTGAAAGATATTGGAGCACTTTGCAAGCGATATGGTGCGTTCTTTCATAGTGATGCCGCACAAGCTTTGGGGAGAATTCCACTCCCCGTCAAGCAATTAGGAATTCACCTGTTAAGCATTTCTTCTCATAAGATTTATGGCCCCAAGGGAATCGGAGCACTTTATATAGAGCGGCGTCCTCGTGTACGTCTTACTCCTTTATTTAGTGGAGGAGGACAAGAACGCGGGCTGCGCTCTGGTACACTTCCGACTTTTTTGTGTGTAGGATTAGGGATTGCAGCAGAAAAAGCAGAACGTATGCGAACATTAGAACGGGAGCGCCTCTTGGTGTTGCGAGACCAATTTCTTAGTCGTGTATATCAAGCGCTTCCTAAAGTATATTTGAATGGTAGCTTAGAGAAGAGAGTTCCAGATAATCTAAATCTCAGTTTTGCAGGCGTTGAGGGAGAGGGGCTCTTGATGGGAATTAAAGAGCTCGCGCTTTCTTCTGGGTCTGCGTGTACTTCGGAATCTTTGGAACCTTCTTATGTGCTTAAAGCTTTGGGTGTGTCAGAGGATTTAGCCCACACTTCTTTACGCATTACGTTTGGTCGATCAACCACAGTGACGCAAAGTTTGAACGCTGCGGATCAAATTATTGCTGCGGTTGAAAAATTACGAGCACTCAGTCCGTTGTGGGACATGATTGTAGAAGGAATTGACTTAAATACTGTACAATGGGTAGCGCAC
1399147_Hobtusa@ETZ07486_1                                ATG---------------------CGTACTTCGTGCAAGGCACTATATTTAGATTATCAATCTACGACGCCTTGTGATGCAGAGGTTTTAGAGGCGATGATGCCTTACTTAACGCATCATTTTGGAAATGCTCATTCTAGGACACATTGTTATGGCTGGGTGTCTGAAGAAAGTGTTGAAGAGGCTCGATCTCAAATCGCAAAAGTAATAGGGGCTGATTCAAAAGAAATTATTTTTACTTCTGGTGCCACTGAATCTAACAATTTAGCTATCAAAGGGTTGGCGATGCACTTACGTGGTCAACGCCACAAATTTGTCACGTTGGCAACAGAACACAAGTGTGTTTTAGAAAGTTTTCGTTGGCTACAACGTCAAGGATTTGAAGTTGTGTTTCTTCCTGTGCAAAAAAGCGGTCTTGTAGACTTAGAGCAGCTAGAGATGCATTTAGGCCCTGAAACCGCATTAGTTTCTATCATGGGGGTCAATAATGAAATTGGAGTCATTCAACCTTTGCGGGAAATAGGAGCACTGTGTAAAAAATATGGAGTATTTTTTCATAGCGATGGCGCTCAAGCGTTGGGACGAATTTCTCTTTTTGTGAAAGAATTAGGGATTCATTTGCTGAGCCTTTCTGCTCATAAAGTTTATGGTCCAAAAGGTATTGGAGCATTGTATGTTGAGCGAAGACCTAGAATTCGTCTTACACCTTTGTTTAGTGGCGGTGGGCAAGAAAGAGGGCTACGCTCTGGAACTATTCCTACTTTTTTGTGTGTAGGTTTTGGGGTGGCTGCAGAAAAAGCAGAAAAATTGCGTTTAACAGAGCGTGAAAGATTGACGGATCTTCGAAATCAATTTTTGGAACGTATCTATTCAGAGCTTCCAAAAGTATATTTGAACGGTGATTTAGAAAATCGAATTCCAGATAATCTTAATTTGAGTTTTTCAGGAGTAGAAGGGGAGGGATTATTAATGGGGATTAAAAATTTGGCACTTTCTTCAGGTTCTGCGTGCACTTCTGAATCTTTAGAGCCTTCATATGTATTAAAAGCTATTGGAGTTTCTGAAGATTTAGCTCACACTTCTTTACGTATTACGTTTGGTCGGTACACGATGTTGAATCAAGCTTTGGAGGCCGCAGAACAAATAATCGTTGCAGTGAAGAAATTACGAGAATTAAGTCCTTTGTGGGATATGATTATGCAGGGAGTTGATTTGCGTACAGTTCAGTGGATAGCGCAT
1895705_Abacterium@OJU73307_1                             ATG---------------------------GAATGTACCTCTCTTTACCTGGATTATCAATCCACTACGCCTTGTGATCCTGCGGTCTTAGAGGCCATGATGCCTTACCTCACACAGAATTTTGGTAACCCCCATGCCCGAACCCATTGCCATGGTTGGATCAGCGAACAAGCAGTAGAAAAAGCTCGCGAGCAAATTGCTAGGACTTTAAATGCAGATACTCGAGAAATCATCTTTACTTCTGGGGCGACTGAATCAAACAACCTGGCTCTTAAGGGAGCTGCCTTTTACGCTCAAGAACAAAAGAATCATCTGATTACCTGCCAAACAGAACATAAGTGCGTCTTAGAAAGTTGCCGTTTTTTACAAAGCAAAGGATTTCAGGTCACCTATTTACCGGTTCAAAAAGACGGCTTAATTGATCTACAAGACCTGGAAAAAGCCATCACGCCTCAAACCATTTTGGTCTCTATTATGGGCGTCAATAATGAAATTGGTGTGATCCAACCCCTTCAAGAAATAGGAGCTTTGTGCCAAGAAAAGAGCATTCTTTTCCACAGTGATTGCGCTCAGGCTTATGGTCGTATTCCTTTAGATGTTAAAAAGATGAACTTAGCCTTAGCAAGTATTACAGGACATAAAATTTATGGACCCAAAGGAGTTGGTGCCCTTTATGTGCGAAGACGTCCCCGCGTACGATTGCAACCTTTATTCAGTGGAGGAGGCCAAGAAAGAGGTTTACGTTCCGGCACACTTCCTACCTTTTTATGTGTGGGGATGGGGCAAGCCGCTCAAATAGCCTCTGAGCTCCGCGAATCCGAACAAGCCCGCCTTGGACAAATATCAAGAGATTTTTATGCAGATCTTCAACACGCACTGCCTAAAATCTATCTGAATGGGTCCCAAACCCAACGCATAGCAGATAATTTGAATATCAGCTTTGCAGGTGTAGAAGGGGAAAGTTTGATTATGGGATTGAAAGAAATTTCTCTCTCGTCCGGCTCGGCCTGTACTTCAGAATCCTTAGAAACTTCTTATGTTTTAAAGGCTTTAGGGGTTCCCGAAGAACTTTCACACACTTCTTTGCGTATTTCTTTAGGTCGTTATACCACAGCTCAACAAGCTCAAGAAGCTTGCCAGCGTATTATTCAAGCTGTCCGCCGCTTGCGGGAAATGAGTCCCCTGTGGGACCTCTTAGAACAAGGCGTCGATTTAAAAACAGTACAATGGGTTGCGCAT
1169540_Vbrassicaform@CEL96582_1                          ATGTCTCAGCGCGCCACCCCCTTGACCCCCGAGAAGCGCCCCGCCTTCATGGACTACCAGAGCACCACGCCCATCGACCCCAGGGTGGTGGACGCCATGATGCCACTCTACACCCAGATGTATGGGAACCCCCACAGCCGCAGCCACGTGTTTGGCTGGGAGGCGGAGGACCTCGTCGAGAAGGCCAGAGAGCAAGTGGCTGATTTGATAGGCGCCAAGTCCAAGGAGATTTTGTTTACGAGCGGGGCCACCGAGAGCAACAACTTGGCCATCAAAGGCGTGGCCGCCTACTACGGCAACAAGAAGAAACACATCATCACCACACAAATCGAGCACAAGTGTGTATTGTCGTCGTGTCGGTCTCTGCAAGAGAAAGGCTGGGACGTCACCTACCTCCCTGTCGACCAAGACGGTCTGATAAGTTTGTCTGAGTTGGAGGGCGCCATCCGGGACGATACCGCCTTGGTGAGCGTCATGATGGTCAACAATGAGATCGGCGTGGTGCAGCCCGTCAAGGGGATCGGCGACCTCTGCCGCAAGAAGAAGATCTTCTTCCACACTGACGCAGCCCAGGCCCACGGCAAGATCCCGATCGACGTTGACGAGATGAACATCGACTTGATGTCCCTCTCCGCACACAAGATCTACGGACCCAAGGGAGTCGGTGCGATCTACGTGCGCAGCAAGCCGCGTGTGCGTCTGGTGCCTGTAATAGACGGCGGCGGGCAGGAGCGGGGCATGCGCAGCGGCACCCTGCCAGCGCCCATTATAGTGGGCTTCGGCAAGGCCTGTCAGGTGGCCAAGGAGGAGATGGACAACGACAGACGGCACGTCGAGAGGCTCGCCAAGAGAATGGAGGACGGCATCATCAAGGCACTGCCCGACGTCACTCTCAACGGCTCCAAGCTGCATCGTTACCACGGCAATATGAACCTGTCGTTTGCGTATGTGGAGGGCGAGTCGCTCCTCATGTCCCTCCGGGGCGTCGCCGTGAGCAGCGGATCCGCCTGCACCTCTGCATCTCTCGAACCGTCTTACGTGCTCAGAGCCATCGGTGTGGATGAGGAGTTGGCGCACACGTCGATTCGGTTCGGCATCGGTCGGTTCACGACCGACGAGGAGGTGGACGAGTGCGTCAAGGTGGTGGTGCAGGAGGTCCGAAGGCTCAGGGAAATGTCGCCACTGTGGGAGCTCGCACAGGAGGGCGGTGAGAAGACGGCGATGGTGTGGACA------
1951932_Hbacterium@DGIE01000035_1_26                      ATG------------------------------------AATGTCTATATGGATTATCAAGCAACAACTCCTTGCGATAAGAGGGTTGTTGATGAAATGTTGCCGTATTTTACCGAAAAGTTTGGAAATCCTCACTCG---GGTCATGCTCTGGGATTGCGGGCAAATGAAGGAGTAGAAATTGCTCGAAAAAAAATTGCAGATCTTATCCACGCAGATCCTCGTGAAATTGTTTTTACTTCGGGGGCGACAGAGTCTAACAATTTAGCGATTAAAGGCGCAGTGCATTACTACAAGAGTGATCGAAAAAAGATTATAACCTCAGCGATTGAACACAAATGCGTTTTGGAAACTTGCCGTTCCCTTCAATCTGAAGGATATGAAGTCGTATTCGTCCCTGTATTGAGTAATGGTATTGTTGACATGGATTTCCTTCAGAGGGAGATCGATGACAATACGATTTTGGTTTCGATTATGACGGTTAACAACGAAATCGGGACGATTCAGCCGATAAAGGAAATCAGCAAAATTTGTCGAGAGCATGGAGTTCTGTTTCATACGGATGCTGCCCAGGCTGTCGGAAAGGTGGAAGTTGATGTCGCTGAT------GTAGATCTGATGAGTATTTCCGGACATAAAATTTATGGGCCGAAAGGTGTGGGTGCGTTGTATGTTCGGATTAAACCAAGAATTCGCTTAACTCCGTTGTTTTCAGGAGGTGGTCAAGAAAGAGGGGTTCGTTCAGGAACTTTGGCTGTTCCGTTATGTGTAGGGCTTGGAAAAGCTTGCGAGATTGCGAAAAATGAGATGCATCAAGAAGCAGAGCGACTTACCGAGATGAAAAATCATTTTATTGGTAAGATCTTATCTCGGCTGGAGAAAGTTTACCTTAACGGTGATCGTGAAAAAAGAATTCCAGGATGTTTGAACTTTAGTTTCGAAGGAGTTGAGGGCGAAAGTATAATGCTGGGAATGCCTGAAGTTTGCGTTTCTTCCGGATCTGCATGTACTTCCGCTTCTTTGGAACCTTCTTATGTTTTAAAGGCATTGTCGATACGTGAAGATTTAGCTCACTGCTCTTTGAGAATCGGGTTAGGTCGGTTTACGACTTTTGAGGAGGTTGAGTACGTATCTGATAAAATAATAGAAACGGTCACTCGTTTGCGCAGTATGAGTCCGCTTTGG---------------------------------------------------
1919268_Abacterium@MPNG01000003_1_58                      ------------------------ATGAAAAAAGAAAACCGCTTTTACATGGACCATATGTCCACCACACCTTGTGATCAACGAGTTATTGATACGATGATGCCATTTTTGGTAGATCACTTTGGCAACCCTCACTCCAAAAATCATGAATGGGGATGGGATGCTAGTACCGCTGTGGAAAAAGCACGCAAAGGCATAGCATCTATCATCAACGCATCACCTAAAGAAATTATTTTCACATCTGGTGCAACAGAAGCCACTAACCTTGCCATTAAAGGCTTAGCTCTTTTTCATCCTGAT---AAAAAACATATTGTTACAACGCAAATAGAGCATAAGTGTGTTTTGGATTCCTGCACTTTTCTCGAATCTCAAGGATTCAGCATTACGTATGTACCCGTACAGAAAAGCGGCATTGTGCAAGCACATGACATAGAAAACGCAATACAAGACGATACGCTTCTTGTGAGTGTTATGGCCGCAAACAATGAAATTGGCACGATTCAACCCATTAGAGAAATTGGGCATATCTGCAAAAAAAGAGGTGTTTTCTTTCACACAGATGCTGCACAGGCATTTGCAAAAATGCCTATTGATGTTGAGGATATGTGCATCGACCTTTTGAGTATTTCTGGGCATAAAATTTATGGCCCTAAGGGTATAGGCGCTCTCTTTTTGCGCAAGCGAAGGCGCGTGCGCATCACACCCCTTATGACCGGTGGCAACCAAGAGCAAGGCTTGCGCTCCGGAACACTGGCTCCATTTTTGTGTGTTGGCTTAGGAGAAGCAGCCCGCATCACATGGGAAGAAAGCTCCAAAGAGAATGTGAGACTGCTAAATCTGAAGCGCACTTTGTGGAAAAAAATACAA---GCATTACCTGAAATACTCCTGAACGGAGATTTTGATAACGCTCTACCACACGTACTAAACGTAAGCTTTGCAGATGTTGAGGGAGAAGGTCTGATGGGACACATCAGCGAAATTGCCGTTTCCTCTGGTTCTGCATGTACATCAGACTCTCTAGAGCCATCGTATGTCTTACGCGCTATTGGGGTAGACGAGTCCATGGCGCACACATCATTGCGCATATCGTTTGGACGCTTTACAACAGAAGAAGATATTCTCCACACCGCAAACCGCATTGTGCACGCAGTCAACCATTTGCGCAACATGAGCCCGTTATGGGAAATGCGACAAAACGGCGTGGATATCTCAACAATTGAGTGGAAACAC---
133412_Sculicis@OMJ26176_1                                ATGAAAGATCCGTCCTCTGCTAGCAAGGATGCACTCACCCCTATATACCTCGATTCTCAGGCAACGACGATGCTTGATCCAAGAGTTCTCGACAAGATGATGCCTTATCTAACAAACGAATTCGGCAATCCGCATTCAAAGACGCATCAGTATGGCTGGGATGCCGATTTGGCCGTTGAGCAAGCGCGCGAAAATGTGGCCAATCTGATTGGTGCCCAAGCAAAAGAAATCGTGTTCACGAGCGGCGCTACAGAATCGAACAATTTGGCAATAAAGGGTATTGCCAATTTCTACGGTTCAAGCAAGAAACACATAATCACTTCGCAGATAGAGCATAAGTGCGTGCTTGATAGCTGCAGGTACCTTGAAGATAGTGGCTTCGAAGTGACATACTTGCCCGTTGATAAGGACGGTCTAGTAGATCCTCAGGCAGTTGCAGCGGCGATAAAACCCGAGACGATTCTCGTTAGTTTGATGTATGTGAATAACGAGATTGGGTGCGTTCAAAAGATAAAGGAGATCGGTGACATTTGCAAGAAGAAGGGCGTCTTTTTCCACACGGATGCTGCACAGGCGGTCGGTAAAGTCGGAATAGACGTGAACTCGCTGGGTGTTGATTTAATGAGTATCAGCGGGCACAAGCTGTACGGGCCAAAGGGCGTGGGCGCTTTGTACACGCGACGTCGCCCTCGCGTCCGCTTGGATCCCATTATTTCTGGCGGAGGGCAAGAGCGCGGGTTGCGTTCGGGCACGCTCGCGCCTGCTCTTGTAGTAGGGCTCGGCAGCGCTGCTGAAGTCGCGCAGCATGAAATGGAGTATGACAGCATGAGAATCGGCGAGTTATCTGACTATTTTGTTGGTAGGATAATGACGGAGATCAAACACGTAAACAAGAACGGTAACAAGGACTACTCGTACAAGGGATGCGTCAACTTATCGTTCCAGTTTATTGAAGGCGAGTCGCTTCTGCTCGCACTTAAAGGCGTTGCGCTGTCGAGCGGGTCAGCGTGCACGAGCGCGTCGCTCGAGCCGAGCTACGTGTTGCGGTCGCTTGGAGTGACTGAGGATTCCGCGCACAGCAGCATTAGGTTCGGTATTGGAAGGTTCACGACTAAAGAGGAAATCGACTATACCGTTGATTTGCTCAAAGTTCAGGTTGAGAGGTTACGCGAACTCAGTCCTCTTTACGAGATGTTCATGGACGGTATTGATATCAACTCCATCCAGTGGTCATCCCAC
1951240_Rbacterium@DGUL01000007_1_52                      ATG------------GCACAGGAACAAAGTACAGAAAAATTATACTATTTTGACTATCAATCAACGACGCCGATGGATAAGCGTGTAATTGAAGCGGTTTATCAATCAATGCAGGAAGATTATGGCAACCCGCATTCGGCAAATCATAAACTCGCTTGGCAGGCGTTTGAGAAAATTGAAAAAGCAAGATTGCAAATTGCGAGAGTTATAAACGCAAAAGATAACGAAATCATATTCACAAGCGGAGCGACAGAAAGCAACAATTTGGCGATAAAAGGTGTAGCACATTTTTACAAAAACAAAGGCAAGCATATCATAACGATGTCCGTAGAACATAAATGTGTTCTGGAAAGTTGTAGGTTTTTACAAACAGAAGGCTTTGAAATTACATATTTGGATCCGGAAGAGGACGGAAGATTGGATTTAGATAAATTAAAGGGTGCCGTTAGGAACGATACGATTTTAATTTCCATAATGGGGGTAAATAACGAGACCGGAGTAGTTCAAAATTTAGAAGCAATAGGAAAAATAGCAAACGAAAAAGGGATTTTATTTCACACAGATTGTGCCCAAGCATTTGGAAAAATACCGCTTGATGTTGAGAAAATGCATATTGATTTGATGTCAATTTCAAGCCATAAAATTTATGGTCCAAAAGGCATCGGAGCTTTATACATAAGGCAAAAGCCGAAAGTTCGTTTAGTTCCTATTATACACGGAGGCGGGCAAGAAAAAGGTGTTAGAAGCGGAACATTGGCAACCCCTTTATGTGTTGGTTTTGGACTTGCAAGTGAAATTTGTATGCAGGAAATGGATAAAGATAACTCCCGTATTCAAAAACTAACAGATAAATTTCTTGATAAAGTTTTA---CAGATTGAGGATGTTTTTTTGAATGGTTCAAGAGAGCATAAAATTCCAGAGTGCAATAATATAAGTTTTTTACATATAGAAGGCGAAGGGTTGATGTTGGCAATCCAAAATATGTGCATATCGACCGGCTCGGCTTGCAATTCATCCAATTTACAACCCTCTTATGTTATTTCAAAAATGAGAAAAGATGAATATTTCGCCCATACAGCTCTACGATTTGGCTTTGGACGATTTACAACAGAAGAAGAAGTTGATATATTAACGGAGAAATTAACAAACGCAGTTGAACATATGAGAAGCATTTCTCCACTCTGGGAAATGAAAAAAAAAGGAATAGATATAAAAAAAATAAAATGGAGCGAA---
5949_Slemnae@CDW77257_1__RT_shifts_61_contigs             ---ATAGAGTTAGTTGTGTCTCTTTCAAAGGGTGGTCATCCTCTCTATTTTGATAATCAAGCCACAACACCTGTTGATCCAAGGGTATTAGATGCTATGCTTCCATTTTTGACTGGT---TTTGGAAATCCACACTCTAGGTCTCAT---TTCGGTTGGGATACTGAGAAGGCTTGTGAGGATGCAAGA---AACATTGCTGACTTAATTGGGGCATCAGCAAAAGAAATAGTATTTACATCTGGTGCTACTGAAAGCAACAACTTGGCTTTAAAGGGTGTTGCACACTTTTATAAAGATAAGAAGAAGCATATAATCACTTCA---ATTGACCACAAATGCGTGCTGGACAGTTGCAGAAGACTAGAGGATGAAGGGTTTGAAGTCACTTATTTGCCAGTTCAG---AATGGTATTGTTGATTTAAATGAACTTGAAAGAGCGATCAGACCTGACACTGCAATACTTTCTATGATAATGGTTCACAACGAAATCGGAGTAATTCAACCAATTAAGGAGATAGGC---ATATGCAGAAAGAATAAAGTATTTTTCCACACAGACGCTGCA---TCAGTAGGGAAAATTCCAATTGACGTCAATAGTTTAAATATCGATTTAATGTCAATCAGTGGTCATAAACTGCACGGTCCAAAGGGTATTGGCGCATTATATATAAGAAGAAAGCCCAGAGTAAGGATAGTGGCT---ATGAGTGGAGGTGGT---GAAAAAGGAATGAGGTCAGGTACCCTTGCTCCACATCTAGTAGTGGGTCTAGGTGCAGCAGCTAGAATTGCGAAACTTGAAATGAATAATGATACAAAGCACATTACAAAGTTAAACTCAAGATTCATTGATGGACTTAGATCTCAGCTTTCCCACATTGTTATCAATGGAGATGAAAAGCAGAGATACCTTGGAAATTTGAACATCTCATTTTCATGTGTTGAGGGAGAAAGTCTTATAATGGCAATCAGTGATGTTGCTGTGTCAAGTGGTTCTGCTTGCACAAGA---------------------------------------GTCGAAGAAGATATGGCTCATACCTCACTTAGAATTGGATTCGGCAGATTCACTACTGAAGAGGAGGTTGACTTCACAGTTAATTTACTTGTGAAAGAAGTCAATAGATTGAGAGCAATGAGTCCTCTCTTTATTTTACAAATTCAGAAACTCAAAATAAGTAAAATTAATTTTACTCAGCAT
797122_Kbialata@GCA64564_1                                ---------------------------------------------------------------------------------------------------------------------------------------------GGCCACTCTGCCGGTGTTATTGCCAAGGATGCAGTGGAGGTGGCCAGGGAGCAGGTTGCCTCTCTGCTCCACTGTGACTCCAAGGAGATTGTGTTCACAAGTGGCGCCACAGAGTCAAACAACATGGCCATCAAGGGCACCTGGTTCTACCATGGTGCCAAGAAGCCCCACTACATCACCTCTGCCACTGAGCACAAGTGTGTCACAGAGAGTGCCAGGTGGATACAGTCACAG------------------------------------------------------------------------------------------------------------------------------------------------------------------------------------------------------------------------------------------------------------------------------------------------------------------------------------------------------------------------------------------------------------------------------------------------------------------------------------------------------------------------------------------------------------------------------------------------------------------------------------------------------------------------------------------------------------------------------------------------------------------------------------------------------------------------------------------------------------------------------------------------
1401685_CXpacificiensi@ETO91885_1                         ------------ATGCGCGGAGATCAATTGGTAGAAAATAAGATATATTTTGACAATGCAGCGACCACTCATTTAGATCCAGAAGTTTTAGAAGTTATG---AAATTTGTGTATTCTTATCCGTCGAATATGCACTCTCGGAACCATGCTTATGGTTGGCGTGCTGAGAATATAGTTGAAGATGCTCGTTCGAAAATAGCTTCATATATATCTGCTCAACCCAAGGAAATAATTTTTACTTCAGGTGCTACCGAGTCTAATAATCTAGCTATTAGAGGGTTAGCGAAATTTTTCCCTGAG---AAGAAGCACATAATTACTGTTCAAACAGAACATAAAGCAGTCCTGGATGTTCTTAGGGATCTAGAGTCTAGTGGGTATTCTGTAACATACTTGAAAGTGAATGAGAAAGGTTTTATAGATATAGATGAATTGGAGAGATCTATAAGATCTGATACTCTTCTTATATCTGTCATGGCTGTGAATAATGAGATTGGGATAATACAAGATTTGGTTTCAGTTGGGGCTCTGTGTCGGAAACATGATGTTTTCTTTCATTCTGACGCTGCTCAAGCTTTTGGGAAGATTGATCTTGATGTTGAAAAAATGAATATAGATCTTCTGAGTATATCGGGACATAAAATATATGGTCCTATGGGAATTGGTGCTTTATATATAAGGAAGACTTCTCGGGTTCGTTTAAAACCAATTTTTTTTGGAGGAGGACAAGAAAGAGCTACGCGTTCGGGAACAGTACCTACTGCTCTTGTTGCAGGATTAGGAAGAGCCACAGAATTGATTTTTGAGAATGGTCAGTCAGAACGGGATAGGATAAAAAATATGCGTGATTCCTTATATAAGAATATTAAGAAGGGGTTGCCGTATGTTATATTAAACGGAGATCTGAATTCCATGGTCTGTGGTATTCTAAATCTGAGTTTCCCTTATGTTGAAGGAGAATCTATAATGATGGCATTGAAGGATATTGCTTTAAGCTCTGGTTCCGCGTGTACTTCTGCGTCTTTAGAGCCATCATATGTATTAAAGGCTATTGGTAGAGATGATATAGTTGCTCATTCATCGGTGCGATTTTCTATTGGTAGGTTTAATAATATGGATGAAGTAAATACGGTGTCTGATTTGGTGATAAATAAGATACAAAGATTGTTGGATATGAGTCCTTTGTGGGATATGGTTCAGAAAGGGATTGATCCTAATAAGGTAGAATGGATTGAAGAT
46433_Rfilosa@ETO13652_1                                  ------------------------------------------ATGTACTTGGATGTGCAGGCGACAAGCCCAGTAGACCCGCGTGTAATTGATGTGATGATGCACTTTTGTGTGGAAGAATTTCGGAGGACATTTTTTTCTGTGTATGTGTTCGAATGGGAAACA---------------------------AAGGTAGCGAAGTTGGTGAATGCCGATCCAAAGGAAATAGTATTCACAAGTGGAGCAACAGAGTCGAATAATCTGGCAATCAAAGGAGCAGCCTATTTCCCACGACGAAAGAAGAAGCATTTGATAACAGTGCAAACTGAACACAAATGTGTGTTGGACTCGTGTCGACAATTGGAAATGGACGGATACACCGTCACTTATTTACCGGTGCAATCCAATGGCATTCTGGACTTGAATCTCTTGGCTTCCAAAATCACCGAGAACACACTGCTCGTGTCGGTGATGCATATCAACAACGAGATTGGTGTGATTCAACCTATTAAAGAGATTGGACAAATTTGTCGTGAAAAAGGCGTGTATTTCCATTGCGACGCTGCCCAGTCGCTTGGCAAAGTACCAATCGATGTCAACGAACTCAATGTCGACCTTATGTCGTTTTCGGGACACAAAATATATGGACCCAAAGGCATTGGAGCCCTGTTTGTGCGAAGACGACCCCGCGTTCAATTACGGCCCATTATCAGCGGTGGAGGACAAGAACGTGGAATGCGCAGTGGGACTTTGCCCGCACCTCTGGTTGTTGGCTTCGGCAAGGCGTGTGAGCTCGCTCGATTGTGCGTACAGGAAGACCATGCACATGTGTCCAAATTGTCTGCCAAATTGCTTCAAGGCATCCAAGAACGTCTGGTCGAGGCGACACTAAATGGTGACAAGATACAACGCTATCCAGGAAATCTCAACATCTCTTTTGCATTTGTGGAAGGCGAATCATTGCTCATGGGGCTGAAGAATGTCTGTGTCTCCAGTGGTTCTGCTTGCACAAGCGCATCATTGGAACCCTCGTACGTGTTGCGGGCCATTGGCGTGTCCGATGACTTGGCACACACTAGCATAAGATTTGGAATTGGCCGTTTCACGACAGAAGAAGAAATCGATTATACCATTGCCGAGACTGTCAAGCATGTAACACGACTAAGAGAAATGAGCCCATTGTTTGATCTCTGGAAAGAAGGCCTT---TTGAATAAAATTCAATGGACACAACAC
5874_Tannulata@CAI74000_1                                 ATGCAATTTAAAACTAGCTGTGGAAAAAAAACATATAATCGTGTTTACTTGGATAATCAAGCTACAACATGCGTTGACCCTAGAGTTTTGGATAGTATGATGCCCTATTTAACCCATGCCTTCGGAAACCCACACTCAAGAACACACTCATATGGCTGGGAAGCAGAAAAGGCAGTAGAAACAGCCCGCGCAGATGTGGCAAACCTAATAAACTGTGAAAGTAAGAATGTGATATTCACATCAGGAGCAACTGAAAGTAATAATTTGGCAATTAAGGGATCCAAGTCGTTTTACGGTTCTAAGAAGAACCATGTAATTACGACCCAAATTGAGCATAAGTGTGTTTTACAGTGTTGCCGTCAGTTGGAAAACGAGGGATATTCGGTAACTTATCTGAAGCCCGATAAGTATGGAATGATACTGCCGGATTTAGTTAGGAAGAATATAAGACCAGAAACCTTTTTGTGTAGCGTAATTCACGTAAACAATGAGATAGGTGTAATACAGAACATCTCTGAAATTGGAAGAATTTGTAAGGAGCATAAGGTAATTTTCCACACAGACGCAGCTCAGAGCTTCGGAAAGTTACCAATTGACCTAAAGAATTTAGATGTTGATTTGCTCTCAATTTCAGGCCATAAAATCTATGGCCCAAAGGGAGTGGGTGCTCTGTTTGTAAGGACTAAGCCAAGAATCAGGCTTCAGCCAATAATAGACGGTGGCGGCCAGGAAAGGGGACTTAGATCAGGAACTTTGCCAACCGCTTTAGTTGTAGGACTTGGAACCGCAGCCAAAATAGCGAAAATGGAAATGAAAAGGGATCAACTCCATATGGAAAATCTCTTCTTCAAGCTCTATAATGGTCTTAGT---GCTATAGATCATGTCTCAATCAATGGTTCAATTAAAGAACGCTATTTTGGAAACTTAAATATGTCATTTGAATTCATTGAAGGTGAATCTCTACTAATGTCACTCTCGAATTTCGCCTTGAGCTCAGGATCAGCATGTACTTCTGCTAGTCTGGAACCAAGTTATGTATTGAGAAGTTTGGATGTTAGTGAAGAGCTTGCGCATACTTCGATAAGATTTGGACTAGGTAGGTTTACTATGGAATCTGAAGTTGATATGGCACTGGAGTCAATAACAAAAGTAGTTGAAAAACTTAGGAACCTGAGCCCACTGTACGAAATATTGCTAGAGAAGAAAGATCTAAGTAAAATAAAATGGCCCTCAGAA
1951240_Rbacterium@DGUL01000007_1_62                      ATGTTAAACAACAATAGCAAAAATAAGGCTCTTGTTTTACCTGTCTATATGGATTATCAAGCAACAACACCAGTGGATCCAAGAGTGTTAGATGAAATGTATTATGTTGAAAAAAACTTTTACGGCAATGCAAACTCT---TTACATAAAACAGGAAGGGATGCTTTAAAGCTTGTTGAGAAAGCAAGGAAACAGGTCGCTGATGTAATTGGAGCGATGCCTGAAGAAATAATTTTTACAAGCGGGGCAACAGAAAGCAATAACCTCGCAATAAAAGGAATGGTCGAAAGTTATTCTAAAAAAAAAAAACACATCATTACATCAATGACAGAGCATGCTTGCATTTTGGAAAGTTGTAAAAATGTTGAAAGAGATGATTTTGAAATCACATACTTATGTCCAAAAGAAAACGGGCTTATTGACTTAAAAGAACTTGAAGAGGCGATAAAACCAAACACCCTGCTTATTTCAATAATGGGTGTAAATAACGAGATTGGCGTAATTCAAGACCTTGAAAAAATTGGGAAAATAGCAAAAAAGCATGGCGTCTTTTTTCACACAGATTGTGCTCAAGCATTTGGAAAAATACCGCTCAACGTTGATAAAATGGGCATTGATTTAATGTCGATTTCAGGGCATAAAATTTATGGTCCAAAAGGCATTGGTGCTTTGTTTATTAGAAAGAAGAAAAAAGTTGAACTGCTTCCCCAAATGAATGGTGGTGGACAAGAACTTGGAGTTCGTAGCGGAACACTTGCAGTTCCTTTGATTGTCGGGCTTGGTAAAGCAAGTGAAATTATGAAAACAGATTTTCAAAAAGATATGGAAAAAATTTCAAACCTGAGTGAAAAAGTTAAAAATGAACTTTTG---AAAATTCCAGAAGCAAAACTCAACGGAGACGAGAAGCAACGCTATAAAGGCAATTTAAATTTTTCTTTTAAAGGAGTTGACGCTTATGAATTAACCCAAAACTTGGAAAAAGTTGCCTTGTCAATAGGCAGTGCTTGCTCGTCCCATAATGCAACTGACAGCTATGTAATCAATGCTATCGGCGGGGGAGCGAAAATTAACGGCGGTGCCATTCGTATTGGAATTGGAAGATTTACGACTGAAAAAGAAATCGATTATGCAATAAAAGAAATAACAGAAGAGGTAGAAAGACAAAGAAAAGTTGGAAAA---------------------------------------------------------
370354_Edispar@EDR23480_1                                 ------------------------ATGCAAGACATAAAATCAGTTTATCTTGATAACAATGCTACTACTATGGTTGATCCTGAAGTATTAAATAGTATGCTTCCATATTTTAGTGAAATTTATGGTAATCCAAATTCA---CTTCATGCATTTGGTCAAAAAGCTAGAAAAGCACTTTCAGATTCATTAGATATTATTTATGAATGTATTGGTGCAGATGATGACACTGTTTTAATTACTGCTAATTCTACAGAAGGAAATAATACAGTATTAAAGACTATGTTAGCACGTTATGAAACAATGAGAAATAAAATTATTGTTTCTCAAATTGAACATCCATCAATTAGTGAATCTGAGAAATATTTAAAAGAAAGAGGTATTGAAGTTATTAAAATGCCAGTAAATGAAGATGGTATTGTTGATCCTAAGGATTTAGAAAGATTAATTGATGATAAAACAGCTTTAGTTAGTTGTATGTGGGTAAATAATGAAACTGGTTTAATTATGCCAGTTGAAGAGTTATGTAAAATTGCACATGCTCATGGTGCATTTTTCCATTCTGATGCAACTCAAGCTATGGGAAAAATTAAAGTTAGTGTTAAAGATGTTCCTGTTGATTATTTAACTTTTACTGCCCATAAATTCCATGGTCCAAAAGGTGTTGGTGCTTTGTTTATTAGAGCAAAACCA---------ATTACACCATTATTACATGGTGGAGAACAAATGGGTGGTTTAAGATCTGGTACAATTGATACACCAAGTGTTGTTGGAATGGCTGTTGCATTAAAGAAAGCAACTCATGACATTAATATTGAAAACACTTATGTTAAAAAATTAAGAGACAAACTAGAAGCTGCTATTAGA---ACTATTCCTGATGTTACTATTGTTGGTAAACCAGAATTAAGAGTCCCTAATACTATTCTAGTTGCTTTTAAAGGAGTTGAAGGTGAAGCCATGTTATGGGATCTTAACAAAATTGCTGCTTCTACTGGTAGTGCTTGTGCTTCTGAATCACTTCAAGCTAATCCAACATTTAAAGCAATGAAATTTGGAGAAGATTTATCTCATACTGGTATTCGTTTATCCTTATCTCGTTTTAATACTGAAGAAGAAATTGATTATACTATTGACGTTATTAAAAAATCTGTTGACCGTCTTAGACAATTATCATCAACATACGCT------------------------------------------------
1928728_Pmicropora@BBL85924_1                             ------------------ATGCAAAGAGTTACTAGCGGTCTAATTTACTTAGATGCATCAGCGACATCTCCCCCTTCTCCAGAAGTGTTACAAATGATGTGTGCAGCCCATCTTGAGGGATGGGGGAATCCT---TCAAGTCTTCATTTACCAGGCTTGAAAGCTGCTGAGTTGTTAGAGCGTAGTCGCCAGGTAATTGCTTCTTCCTTTAATGCTACGATGAATGAAATCATATTATGTTCTGGAGGAACAGAATCTATTCAGTTAGCTTTATTAGGAACAGCAGCGTTATTCCCTCCCAGTGAAAGCCAGTTAGTAATTTCAGCTGTCGAACATCCTGCCGTGACAGCCGCTGCAAAGCAGCTAAGTAAACAAGGTTGGACTATAAAAGTTTGGCCTGTAAATCGCCAAGGTCAAATAAGATTAGAGTATACTGATGAGTTACTTGGTTACCCAACTCGATTAGTATCTATTGTCTGGGGCCAAAGTGAAGTCGGAACTTTGCAACCAGTAAGACAAATTGGTCAAATTTGTCATGAACGAGGAATTCTATTCCATACTGATGCTGTGCAAGTTGTAGGGCATGAAATTATTGAATGGTCTAAGCTTCCTATTGACCTACTCAGCTTTGCTTCTCATAAATTTCAAGGACCTCGCGGAATAGGAGGATTGCTACATCGTTCT------GTAATTCCTTGTCAATCACAGATGAATGGTGGTGGGCAAGAACATGGTTTCAGGTCTGGTACAGAACCTGTTCCTCTAGTAGTTGGATTGGCAACAGCTCTTGAGCTTGTTACCAATCGATTATTAAATAAAGGGAACCCCTTTCAATTATGGCGTGATAAATTGCTTAATGAACTTTTA---TCTATTCCTGGTATTGAATTAACAGGACATCCATCCTTACGCTTACCATACCATATTAGCATAATATGTAGGACCAAGCACAATAAGTCACTACTAGGGACTTTGGATAATCTCGCCATTAGTAGTGGTACTGCATGTAGTAATAGAGAAAACTATGGAAGTTATGTATTAAAGGCTATGGGATACAGCGAAGACGAGGCTTTAACTGGGTTACGATTAACTTTAGGGCCGTGGCATGATTTTGATACTCTTCACAAGATTCCCTCCTTGTTGAGATTCTATACTGAT------------------------------------------------------------------------------
